# Supplementary material for: Research on computational propagation and identification of mine microseismic signals based on deep learning
Source: PLoS One. 2025 Oct 22;20(10):e0334641. doi: 10.1371/journal.pone.0334641 (PMC12543183; doi:10.1371/journal.pone.0334641)
Supplement: S9 Data — (ZIP) [file pone.0334641.s009.zip › 000101100000446.xlsx_0.txt_24.txt.txt]

-9.55048252488857e-06
-8.15510413804135e-06
1.07323056847862e-06
-2.23487432211704e-05
-2.94596344910802e-06
-9.21722560955985e-06
-1.01118427723658e-05
-9.40494148944714e-06
-1.93960733248653e-05
-1.63991179433303e-05
-1.89358283880634e-06
-7.38710902516142e-07
-2.463323545198e-05
-7.55397056657513e-07
-3.00309864373743e-05
-3.20775660373303e-05
-3.73608444242175e-06
-1.13471089904461e-05
-1.92173942140297e-05
-1.99555460276507e-05
1.99732227500795e-06
-1.70272070681208e-05
-1.01040752150412e-05
-1.72911239300884e-05
-5.97412297926049e-06
-1.3938673873994e-05
-3.88072111028943e-05
-1.45495078477654e-05
-1.30869797170624e-06
-1.66723394300298e-05
-7.79856975804563e-06
-1.53176433590185e-05
-6.53842385623342e-06
-9.96732625907696e-06
7.31885200482255e-06
-2.02479895026413e-05
-2.78048945169932e-05
-2.34093242845262e-05
-5.45395425254497e-06
-9.60426709358793e-07
-1.90496594901681e-05
-2.69215143074925e-05
-2.25834232537818e-05
-7.25113035026286e-06
-2.73088809119045e-05
-1.47863811013927e-05
-3.18804702448239e-05
-2.10522444409038e-06
-1.85642551130681e-05
-1.9266764992931e-05
-2.98487762098217e-05
-1.14698002956493e-05
-1.43592988760353e-05
-1.53069092363153e-05
-7.56887818593238e-06
-8.66821874066142e-06
-1.99928531748445e-05
-3.15382996070822e-05
-1.20003473570492e-05
5.40073431973934e-06
-2.03584862596164e-05
-3.69022180524365e-05
-1.66034176463936e-05
-7.74115985761515e-06
-3.67637450523133e-05
-3.09112132560267e-05
-3.59707184988937e-05
-3.12679435135956e-06
-1.11673006538541e-05
-1.99673648526562e-05
-1.20768868003198e-05
-2.34889189327245e-06
7.97836626745284e-06
-9.72097376272793e-07
-1.65590884590472e-05
2.15987273569313e-06
4.01316403182296e-06
-4.16024227815246e-05
-1.73950045363792e-05
-1.57713436409753e-05
-1.69628271738875e-05
-2.05561680250553e-05
-1.3701818062995e-05
-8.02134560680411e-06
-1.76147621588829e-05
-2.50719501939287e-05
-2.14186990470853e-05
-1.90511885294042e-05
-2.02784609964547e-05
-1.63153990916708e-05
-3.02133357793867e-05
-1.53166864279274e-05
-2.65063285630618e-06
-7.47047819875081e-06
-8.58091793686606e-06
-4.31124350225364e-06
-2.57446807060043e-05
1.17737537410376e-06
-7.22972302740712e-06
-2.32999998632464e-05
-3.07902238470441e-06
-1.61932717762562e-05
-3.10366166564673e-05
-2.72671386489876e-05
-2.15863064699186e-05
-1.73364253280025e-05
1.25566047984288e-06
-1.2188404725864e-05
-3.58364658358705e-06
-1.35096742562721e-05
-1.58545807052477e-05
-3.77085416447402e-05
-3.17611186614795e-05
1.44163012205162e-05
1.20431264517624e-05
-2.60376659706116e-05
-2.59854856557267e-05
-8.20586131488571e-06
5.88698932640118e-06
-1.59817210386684e-05
-3.49361143936386e-05
-5.53889406216032e-06
9.75947594576389e-06
-2.0864804692183e-05
-1.52130382646871e-05
-3.3825731603207e-05
-9.14334233600825e-06
-1.88345532249163e-05
-1.56118054616562e-05
5.36159486606901e-06
-1.49541878174271e-05
-1.4527600954105e-05
-1.71475076889164e-05
-1.67697740035317e-06
-5.26506205116084e-06
-1.51762850983497e-05
-3.88137160749034e-06
-2.15980537181226e-05
-3.03210776913366e-05
-2.11741453700093e-05
-7.42641063580355e-06
-1.98048115281538e-05
-1.42976221032705e-05
-2.80208359418232e-05
-3.0704535110442e-05
-2.18074794727002e-05
-4.10545719052413e-05
-1.25134696137978e-05
-3.19311263048365e-05
-1.50929555365122e-05
-1.24597953224853e-05
-2.03153812423903e-05
-2.80425435690306e-06
-2.42334372443046e-05
-1.17009722862812e-05
-9.62326795295516e-06
-1.42596920058747e-05
-1.57932425245227e-05
-6.94264335204886e-06
-9.8522091130722e-07
-2.83556823962513e-05
-9.47694919001497e-06
-8.58985929136316e-06
-9.10204355753755e-06
-8.74829157684171e-06
-2.78347801320792e-05
-2.47194422630622e-05
-2.60024628569822e-05
-1.41035930385117e-05
-2.29561163818682e-05
-7.37239904424602e-06
-6.5715664244451e-06
-1.10526153068418e-05
-9.79879480143344e-06
-2.45010406975998e-06
-2.2450240907487e-06
-1.14518711332979e-06
-1.89287073936165e-05
-1.03566035513868e-05
-2.34101584092885e-07
-6.19208888010968e-06
-1.53350694577264e-05
-3.11079359793975e-06
-1.85362068280816e-05
-1.79744678725157e-05
-8.80848760132655e-06
-1.87419591929374e-05
-4.98713691596914e-06
-9.39871439456733e-06
-8.69324001130685e-06
-1.90885627940206e-06
-3.2679021548163e-06
-3.36769340596409e-05
-2.44491809716844e-05
-1.67786317708563e-05
-2.10829825553574e-05
-5.01524964293359e-06
-1.70246189944357e-05
-2.48605515139907e-05
-1.66645992567274e-05
-2.06656818762539e-05
-1.7014184337658e-05
-2.51335611946808e-05
-2.99506210686799e-05
-6.701331762226e-06
-1.9188905833911e-05
-2.70968745322606e-05
-1.71389176763568e-05
-4.16578090141149e-06
-6.39466501894217e-06
-2.76629507253858e-05
-1.47459338279285e-05
-1.4027939679796e-05
-2.41927965801525e-05
-1.91994020941858e-05
-2.59539131870753e-05
-1.56537945575544e-05
-1.12042053802853e-06
-1.12782951872135e-05
3.71903542630953e-06
-1.04711956671982e-05
-2.7983839663717e-07
-5.29079625256725e-06
-9.25691489007512e-06
-9.82178389835565e-06
-9.22654261977587e-07
-4.48522814198541e-06
-7.29512317101615e-06
-1.85757459166398e-05
-3.09659403619389e-05
-1.32234424240867e-05
-6.08595074439747e-06
-3.2370556376503e-05
-1.81663616167871e-05
-1.89766427162107e-05
-2.99240024753916e-05
-2.58388253314708e-05
-2.9534038235847e-05
-1.85047950984361e-05
-1.55865768864268e-05
-9.23662214460172e-06
1.19373336373486e-06
-1.56507494111566e-05
1.71385807185498e-06
-1.64849082441768e-05
-1.82510159826648e-05
-2.12923496690565e-05
-1.56159649993193e-05
-9.03754928971042e-06
-3.85980181072469e-07
-5.13333612015776e-06
8.33175677335423e-06
-1.36449514446436e-05
-1.59139226809783e-05
-1.97274005394639e-05
-7.87890363353142e-06
-3.12903727232336e-05
-4.48594435358243e-06
-6.36267101641684e-06
-1.90763655108664e-05
-1.67798085310969e-05
-3.29200183716556e-05
-1.49280724598094e-05
-2.98433365912697e-05
1.44981406403704e-05
-5.93332229452563e-06
-1.71821866284453e-05
1.26787431800966e-06
4.84194292655354e-06
-1.0782620495694e-05
-2.77005734736096e-06
4.79321035927258e-06
-1.56040094651241e-05
-1.66028954164714e-05
-1.50469664137553e-05
-1.20153283846824e-05
-2.40992323470171e-05
-1.68788452389668e-05
-2.62288461203694e-05
9.76276590795715e-06
-4.09121142944715e-06
-1.47292861768389e-05
-8.04669622628876e-06
-2.5819192209851e-05
-3.01671770806957e-05
-2.21316192599152e-05
-3.38126869887889e-05
-4.04862306473361e-06
-1.33225097215191e-05
-8.6390668923896e-06
1.04936901375678e-05
-3.99611791373367e-06
-8.82676453756969e-06
-2.47820661470951e-05
-2.41426111894748e-05
-2.21948283358449e-05
-1.72058941897298e-05
-1.16168027175917e-05
-2.12441142603351e-05
-1.77553592508279e-05
-1.88852406200486e-05
-3.29595742203357e-05
-3.76876424978125e-07
-7.20828980508228e-06
-9.09028296676613e-06
-3.03967772116967e-05
-2.36090044607892e-05
-9.69866137476661e-06
-1.46892417301457e-05
-9.63149775842546e-06
-2.55675427208965e-05
-1.61212799030085e-05
-3.06925839119292e-05
-1.49512605468226e-06
-3.76294889515496e-06
-3.082435954019e-05
-7.67039580469824e-06
-2.86125638842159e-06
-1.82538260717246e-05
-5.50823437957112e-06
-1.82379448006437e-05
-1.02785786945227e-05
-1.6448068254821e-05
-3.2127446389757e-05
-2.1146042397235e-05
-2.03499060957651e-05
-1.16112984378544e-05
-1.62573748829779e-05
-2.20778585268127e-05
-1.25956371529432e-05
2.55815908290627e-06
-2.53214709213208e-05
-1.78533602557115e-05
-7.33992356279345e-06
-9.98579942719009e-06
1.05126728509133e-05
-2.66081713422959e-05
-2.90668634980343e-05
-8.62215582777829e-06
4.05822403550568e-07
-6.52655356762298e-06
-1.6636404724687e-05
1.04065850812922e-06
2.79038163275641e-06
-2.38105679779409e-05
-2.50787819645196e-05
1.39439136549387e-05
-1.74039114736244e-05
-7.24002897301352e-06
-3.35760888482612e-05
-5.43721577739672e-06
-2.45997425775242e-07
-2.33833121819506e-05
-4.40611944042346e-05
-9.68517041205967e-06
3.27932410033866e-06
-9.9686409830125e-06
-2.40602892547601e-05
-1.90022708234045e-05
1.18271391367457e-05
-1.19209303374967e-05
-2.16691991444805e-05
-3.59661573222137e-05
-1.32064005066345e-05
-1.55678585805623e-05
-2.31041975070135e-05
-1.66487026302904e-05
-2.05580025184588e-05
-1.79271636672571e-05
-8.62089142732071e-07
-1.24975925735436e-05
-1.11394380868886e-05
1.86882624079491e-06
-9.54199030257081e-06
-1.61072864131122e-05
-1.24500325388719e-06
-3.20546558750614e-06
-2.98085754169324e-05
-3.06402707482314e-05
-3.38725624373477e-05
-2.4518184798582e-05
6.03970742820636e-07
-2.11313185374844e-05
-8.40543950491929e-06
-1.21893044539952e-05
-2.90627774646816e-05
-1.91179072728433e-05
-1.60136549374206e-05
-2.29209187084555e-05
-1.16090983808687e-05
-1.54222513529165e-05
-2.89165989123863e-05
-1.10954923569218e-05
-1.71601670737988e-05
-2.06948796142286e-05
-2.13033904929074e-05
-1.42901151567432e-05
-9.6324272759646e-06
-3.62079976256836e-06
-8.62743185740796e-06
-8.78360062841016e-06
-2.2175682863999e-05
-1.10273024899815e-05
-1.99922885814753e-05
-5.1346680801102e-06
4.69069343701861e-06
-6.52062181398459e-06
-3.37433133224242e-05
-3.74417418458589e-05
-2.08700990583538e-05
-2.89380981488295e-05
-3.567458817972e-05
-1.79932389732877e-05
-8.20421104535787e-07
-1.38311954418863e-05
-3.51679498753932e-05
7.06108813969652e-06
-2.27192528840026e-05
-2.12156180186633e-05
-3.66174656294663e-05
-9.68904628024787e-06
1.95377295170313e-06
-1.65816962596739e-06
-9.92094935816541e-06
-5.51432028268426e-07
-2.16637362419343e-05
7.95627798490099e-06
-1.17502475965559e-05
-4.29044181781888e-05
-5.74426471619178e-06
-2.46438606779466e-06
-1.26693997514997e-05
-2.19641606306548e-05
-1.66227784842229e-05
-1.39029017517926e-05
-1.98055063087294e-05
-1.78779518968331e-05
-1.56143982413735e-05
-2.68669702860388e-06
-1.72078863869646e-05
-2.23488570967256e-05
-4.06504297151445e-05
-2.38469028114419e-05
-2.32888961075512e-05
-2.72920619820061e-05
-2.50376121604867e-05
-4.04499302536249e-05
-2.67864017434791e-05
-6.17186604883331e-06
-9.59696821850695e-06
-1.64139046557602e-05
-2.11918208041294e-05
-1.50287500466947e-05
-1.7642312225673e-05
-7.19201262128935e-06
-1.83567460077539e-05
-7.3409793547113e-06
-2.06649083962232e-05
5.11376689837461e-06
-5.89006070345841e-06
-1.72787370173399e-05
-3.94651350449873e-05
-2.70473564171648e-05
-1.27848502062763e-05
-7.04053887449335e-06
-2.55824359079373e-05
-4.18532567134353e-06
-3.80556938965259e-07
-1.23572686676924e-05
-1.94131293488257e-05
-2.26528913514994e-05
1.81935045530466e-06
-9.00898117143863e-06
-1.93274549799361e-05
-1.95883816692484e-05
-2.46367298861461e-05
8.04340000117279e-06
-4.13764410337482e-06
-1.23899854630677e-05
-1.80415760016236e-05
-1.5110068594746e-05
-2.29064640760082e-05
-2.73244431506765e-05
-1.10224773800094e-05
-5.22023882547987e-06
-6.39764027991144e-07
-2.09536337020558e-05
-2.03369314487887e-05
-1.91841880579512e-05
-1.7020213428941e-05
-2.51758779901465e-05
-1.94045840387219e-05
-1.0506710698998e-05
-1.67457143661344e-05
-1.20269024037834e-05
-2.79437121071018e-05
-1.12943436375131e-05
-2.26824431781294e-06
-2.27021388972431e-05
-2.81548653371784e-05
-1.66951562840105e-05
-1.9068410042619e-05
-1.27295683864417e-05
-9.65670376470025e-06
-2.3648048805956e-05
-1.41763162616809e-05
-1.7547307859325e-05
-2.25429049594435e-05
-2.67725543742946e-06
-1.03355269714527e-05
-3.11411644582067e-05
-1.65152570934244e-05
-1.11528130981883e-05
-6.4920425569924e-06
-2.13991225388023e-05
-9.3247651013404e-06
-1.89190236097094e-05
-3.38853601682023e-06
-3.720044789631e-05
-2.20392588275714e-05
-2.0954076300448e-05
-1.92331941077945e-05
-2.8266084141974e-05
-2.27450431783211e-05
-2.87337055156089e-05
-5.61349786468642e-06
-2.91294410912084e-06
-3.50308283330855e-05
-3.17855864234275e-05
4.47192327506822e-06
-1.81747920282612e-05
-2.98573086272088e-05
-2.56478264963699e-05
-9.71931635488806e-06
2.62771017445005e-06
-1.6308938982596e-05
-1.68004435841803e-05
-3.78283197986323e-05
-2.1562941306443e-05
-2.28027871162468e-05
-3.01812473862639e-05
3.57780495282565e-06
-6.17136536905276e-06
-1.33231104350368e-05
-1.05729962370448e-05
-1.97676770211105e-05
-1.32035348969884e-05
-1.98111996899271e-05
-7.93704753743121e-06
-3.0006420038979e-05
-2.40741558697841e-05
-2.02844021239465e-05
-2.54440004426134e-05
-2.60347122983083e-05
6.74745291873364e-06
-2.14474451897083e-05
5.48728867319697e-06
-1.22781685349321e-05
-1.81237494339509e-05
-1.35980062957514e-05
-1.56336752823452e-05
1.17572583300839e-05
-1.63078610618065e-05
-6.0161189606343e-06
-1.27522342797072e-05
-1.08540599774443e-05
3.4009684460521e-06
2.04613998783936e-06
-1.92334827676267e-05
-2.6405533069234e-05
-1.64446938557879e-05
-9.25233405771848e-06
-2.54416431385563e-05
-2.40572130293278e-05
-1.74893265100039e-05
-2.44940880800269e-06
-6.07156955390289e-06
-2.7283499211272e-05
-6.68313382931356e-06
-7.76108601136813e-06
-1.48545719477325e-05
-9.84969700966585e-06
4.44381097138924e-06
-1.95653243958751e-05
-1.40582929224482e-05
-1.40527032462162e-05
-1.76696952843462e-05
-1.18588932756969e-05
-1.5659880975614e-05
-2.29068676741936e-05
1.40032977405733e-06
-2.22864380733946e-05
-1.90357502150649e-05
-1.08874431552707e-05
-3.88401667495532e-06
-3.8107229212824e-06
-6.34278739294117e-07
-3.15888122912829e-05
-1.89610453677244e-05
-2.55541876075049e-05
2.68527236883055e-06
-1.09736096179117e-05
-1.87958746551035e-05
-9.13343221840508e-06
-1.65726034623292e-05
-1.1361151641281e-05
-3.52757303271692e-05
-2.45511565914655e-05
-3.33385298140856e-06
-1.00459794338748e-05
-1.79230830044148e-05
-1.84313704405438e-05
-2.52844648290791e-05
-5.10387006467853e-06
-3.45396963789295e-05
-7.61686141401429e-06
-1.02909571881026e-05
-1.3144520821891e-05
-8.1000368999617e-06
-8.89534417947118e-06
-1.30870885141461e-05
-2.21941553813728e-05
-1.64375885147832e-05
-1.80460965975217e-05
-2.24696558936998e-05
2.46888105289573e-06
-6.26145779090649e-06
-1.84764416446929e-05
-1.35671065567317e-05
-7.87648184050799e-06
-1.51668329805286e-05
-1.68595436260238e-05
-7.07988153925449e-06
-2.18789831436234e-05
-3.98731123860418e-06
-9.70581588299873e-06
-3.01423693949204e-05
-9.37853838596551e-06
-2.25868880348271e-05
-2.05179452330042e-05
7.51719502273659e-06
-3.75265153879213e-06
-2.02895953395459e-06
-1.53734161928107e-05
-2.21930316805711e-05
-1.01423944787615e-05
-7.03018602789542e-06
1.03935884192101e-07
-1.58595320965774e-05
-1.7921642394416e-05
-2.71061758322214e-05
-4.0096701015787e-06
-2.22853303209926e-05
-2.01424418213487e-05
-2.93883055208779e-05
-1.47687085069715e-05
-3.03526079774981e-05
-8.04131864246369e-06
-2.47269038075023e-05
1.73087122737741e-06
-3.20521680742973e-05
-2.89198691405935e-05
-7.18157230553873e-06
1.34669206383348e-06
-2.24657875957348e-05
-2.63400382733384e-05
1.33236791620789e-06
-1.45964083525649e-05
-1.95608562204847e-05
-3.03079010020473e-05
-6.94480648577214e-06
-2.18134137899658e-05
-3.76827237756631e-05
-1.95326864479526e-05
-1.68729146818844e-05
-3.16995330380501e-05
-2.64740836484547e-05
-2.64432058203016e-05
-1.51663107783816e-05
-1.4582281232555e-05
-2.41005154605736e-07
-2.08013155149038e-05
-5.97362755544739e-06
-1.91781103151638e-05
-1.32419573034084e-05
-2.14594654603817e-05
-1.9869915630942e-05
-7.17495475350348e-06
-9.49907913515673e-06
-2.43730470082317e-05
-1.9879453925641e-05
-1.65438371961994e-05
-2.49521352385093e-05
-1.03471750909074e-05
-2.36333441282599e-05
-2.77443812210768e-05
-2.0381013945782e-05
-1.10280426730876e-05
-2.14080936717882e-05
-2.81283617413549e-05
-5.75712886078406e-06
-1.32559278388805e-05
-2.16407900709487e-05
-1.77708024643353e-05
-2.67541452270188e-05
-5.00093982886853e-06
-2.12096427181578e-06
-1.61619346601822e-05
-1.63603421461067e-05
-1.05830650898035e-05
-6.81679790600697e-06
-1.26517881164366e-05
-7.40840749254449e-06
-9.86080303946215e-06
-3.62221481866831e-05
-1.9781688957702e-05
-2.32741349463015e-05
-5.6792936418439e-06
-8.0968977194063e-06
-1.64209918930464e-05
-1.85346792945886e-05
-1.3233241989812e-05
-1.85594963318332e-05
-1.45531341241747e-05
-1.62401820982615e-05
5.12103584025789e-07
-1.46592929984003e-05
-2.9897733025495e-05
-2.70293616284123e-05
-2.13564087967823e-05
-7.42730693165195e-06
-6.38428478575262e-08
-8.99973040007179e-06
-3.03948364766764e-05
-3.1081783652057e-05
-1.36653968478793e-05
2.41738520392657e-06
-2.62367314176413e-05
-1.7972246568856e-05
-1.32419836971098e-05
-1.33288936661845e-05
-1.79936361310208e-05
-9.66725354050129e-06
-8.84278838896338e-06
3.42584345088767e-06
-1.7654504760721e-06
-3.86177304993137e-06
-3.43436575299308e-05
-6.36695839645225e-06
-1.81222548342681e-05
-2.82998599882054e-05
3.71894348359512e-06
2.07449708629551e-06
-3.1516413062235e-05
-4.66942436866803e-06
-1.48810137811003e-05
-1.81220148062286e-05
-2.62279822788242e-05
-2.26874295548626e-05
6.39841704572409e-07
-1.8459351200381e-05
-4.97130372874599e-06
-1.52493540760046e-05
-1.82708956424168e-05
-2.93067401239273e-06
-2.00469990406586e-05
-9.03358364206116e-07
-1.87320755803503e-05
-3.62776118214019e-06
-2.63726213695767e-05
-2.47573619097613e-05
-2.17010914174004e-05
-1.73803024690471e-05
-2.90527758825689e-05
-1.92048903604479e-05
-1.54393174081601e-05
-1.65475651098293e-05
-1.93349649210047e-05
-2.88024554238444e-05
-1.47027375408618e-05
-1.4919961033738e-06
-9.71937058435663e-06
-2.37656562337921e-05
-2.92979548520561e-05
-1.79738137937462e-05
-2.91526636500796e-05
-1.3653339188932e-05
-2.41250969326564e-05
-2.26864503165668e-05
-6.82785788189962e-06
-2.29740613242708e-05
-1.19449606662015e-05
-1.9023471353799e-05
-1.90115043849784e-06
-3.01469996233536e-06
-2.12071232195861e-05
-1.78914837002944e-05
-1.64439170965369e-05
-3.28329804592057e-05
-8.13031827375773e-06
-3.29960360548423e-05
-1.74465126561701e-05
-1.86289857736597e-05
-1.89388608660375e-06
-1.47269063007664e-05
-2.41522336250196e-05
-2.03584839412787e-05
-1.31593025275446e-05
-3.11215032045199e-05
-1.11576344711749e-05
-2.36445733672405e-05
-2.40045254579705e-05
-2.90975965854496e-05
-1.83875034976076e-05
-1.87082706768468e-05
-3.91640168618529e-05
-4.25797080631701e-05
-3.72531676256693e-06
-1.83446078976554e-05
-1.35288699410367e-05
-1.31934240607707e-05
-2.72981296073976e-06
-1.90643489981176e-05
-1.72788460826314e-05
-1.94026326603383e-05
-1.38190110586525e-05
-3.64964840451109e-06
2.64889635285273e-06
-4.2949086981826e-06
-2.60930696885553e-06
-1.58362274200555e-05
-3.17629133826714e-05
-3.23389795259507e-05
-1.63833636512241e-05
-1.07440987032845e-05
-1.14282731585673e-05
-1.31624945328666e-05
-2.11787410145428e-05
-9.00551247767417e-06
-8.29829353852895e-06
-3.59291657812943e-06
-2.0220777210485e-05
5.8599942290699e-06
-1.93180388218122e-05
-1.7630930071937e-05
-2.82336851544081e-05
-5.0487174329868e-06
-2.97449070197156e-05
-1.99731387344243e-06
-2.3770825596536e-05
-1.27060488946921e-05
-5.39329819113236e-06
-1.53697639136422e-05
-1.5706733967104e-05
-1.69474670948862e-05
-1.78523568487745e-05
8.49662029964512e-06
-2.49084433716093e-05
-2.39489892562517e-05
-1.60482791671454e-05
-1.13618013990617e-05
-1.65670744730675e-05
-4.04170267034218e-06
-1.08041699589515e-05
-1.88836650376087e-05
-1.47839948748899e-05
-1.47985812660544e-05
-4.08823404070193e-06
-2.2160767348441e-05
9.4401930088078e-06
-9.11991151153245e-06
-2.09877098573978e-05
-5.5391395591685e-06
-1.24310888291953e-05
6.9718724915981e-06
-1.50220245037941e-05
-2.53439240189302e-05
-2.89846697807179e-05
-4.13171844089697e-05
-2.50028507433568e-05
-1.40964133381123e-06
5.25121771592266e-07
-8.04091755828549e-06
-2.0033799316766e-05
-2.43940954750416e-05
-2.48145144220276e-05
-1.12229767023736e-05
6.73273926005181e-06
-1.38565805515677e-05
-3.91249716638615e-06
-1.01693035059283e-05
-1.84899225019387e-05
-1.67658389575704e-06
-2.89798830312812e-06
-2.58347175000287e-05
-2.436720464958e-05
-1.5776664132415e-05
-3.4683025858966e-05
-7.3160639511935e-06
-2.2040756474874e-05
-1.92118216186874e-05
-9.86724540328764e-06
-9.11500168949686e-06
-1.97672670162749e-05
-2.44124906358966e-05
-3.78432564790845e-06
1.9276531333416e-05
-1.8359809401674e-05
-1.22925698337544e-05
-3.07055954087968e-06
-1.70539791692721e-05
-1.6463837148613e-05
-8.03234009654754e-06
-1.58144978030673e-05
-1.07530616754975e-05
-2.66161374357979e-05
-2.5666334207228e-05
1.21994944913184e-05
-1.91543337832515e-05
-2.76659289701679e-05
-2.31062834023007e-05
-1.47999725922319e-05
-2.26699016108214e-06
-2.21269391758886e-05
-6.42588887907046e-06
-1.40379864347577e-05
-9.73428224052203e-06
-1.31735331584204e-05
-1.43233287148622e-05
-2.14414922259906e-05
-4.47006381817414e-06
-2.03925605818232e-05
-2.7476476277345e-05
-1.54700762891017e-05
-1.73856788116964e-05
-1.83575620849148e-05
-2.32524070671639e-05
-2.79414755032659e-05
-9.32670092260344e-06
-2.22264340835618e-05
-1.10229028088872e-05
-1.88330082256777e-05
-1.9297176533362e-05
-8.59144841091325e-06
-4.01403948306538e-06
1.05216724881116e-05
-1.82535895742024e-05
-1.97279015952857e-05
5.76296936305596e-07
-1.07795437404471e-05
-1.35658788210773e-05
-1.53875194365695e-05
4.335612746798e-06
-3.09491190132356e-06
-9.06216990197967e-07
-1.47753221388523e-05
-2.74153443816286e-05
-1.07180198897893e-05
-3.80574588462805e-05
-3.37283656464119e-05
-2.12731974385711e-05
-5.00249095857263e-06
-3.0934584171915e-05
-1.66749596827422e-05
-1.16649499676652e-05
-1.37578792109095e-05
-8.0472236901141e-06
-7.18239288698455e-07
-2.1210101851727e-05
-1.85516884540331e-05
-6.98969499630004e-06
-1.97590085118794e-05
-1.48305481998534e-07
-9.10695186284606e-07
-4.53183101940165e-06
-2.06350442295744e-05
-3.8494817553951e-06
-1.16778008702071e-05
-3.23655641352517e-05
-3.68821301549102e-05
-4.11187526605344e-06
2.91494907566217e-06
-2.4449023817088e-05
-3.45960374076206e-05
-3.39938628981753e-06
-2.98612216934272e-06
-1.09962410058826e-05
-1.3151769686224e-05
-1.48849673705074e-05
-9.28333107196354e-06
-1.40682365241292e-05
-1.07792904341595e-05
-7.75407339354459e-06
-7.11164098091148e-06
-2.4926764617951e-05
-2.64320535487168e-05
-1.99222272035342e-05
-4.08485606903704e-05
-2.55272355207946e-06
-3.66220854050047e-05
-1.87557040162318e-05
-1.61754551563086e-05
-1.87277670880447e-05
-3.58731039016e-05
-3.86771210139573e-05
-3.81956153172557e-06
1.27223252775738e-05
-1.91231665714976e-05
-2.57567326788558e-05
-4.00784937326345e-06
-8.45818782998592e-06
-1.86934764511576e-05
-2.03086853050055e-05
-2.1672343612805e-05
-1.45371772516432e-05
-1.74258636969101e-05
-2.61374285620255e-05
-4.06307590095367e-05
-2.90307297477156e-05
-2.81899093800157e-05
-3.05396426739498e-05
-3.06295958903645e-05
-1.67395581061863e-05
-5.89225571503922e-06
-3.45593269825187e-05
-2.6289562474586e-05
-2.31321226875678e-05
-7.72553520298262e-06
5.89612596771335e-06
-1.32027782393714e-05
-4.16377736927747e-06
-5.68993413189072e-06
-7.63232016716119e-06
-1.05539240180947e-05
-1.24347907660847e-05
-1.08273449804285e-05
-1.33745915223426e-05
-3.28810403362882e-05
-3.60061481823939e-05
-1.4332165853821e-05
-2.39267737333734e-05
-1.8139578408631e-05
-1.43769181941751e-05
-3.43889725456662e-05
-3.61902798197848e-05
-1.54841964209801e-05
-1.59552400436194e-05
-2.35047986522321e-05
-1.70708145019787e-05
-1.83031017162201e-05
-6.9309709894034e-06
-7.72059965581711e-06
7.81436696817701e-08
-1.64506036078096e-05
-1.65104155967901e-05
-8.3836163777838e-06
-1.11633176128194e-05
1.51218317536063e-06
-1.44063568223797e-05
-1.96107060297525e-05
-3.80505284567047e-05
-1.86160910644158e-05
-3.13498957306756e-05
-3.67128619404728e-05
-1.33079978493741e-05
-6.36894183162808e-06
-1.35490231753535e-05
-2.94989960905874e-05
-1.35775124319959e-05
-1.05674528991996e-05
-5.25496421967904e-06
-2.72669234545308e-05
-1.70557747520729e-05
-1.15157978649749e-05
-6.57317321789751e-06
-1.4128797049576e-05
-1.59990010936939e-05
-2.4189445196007e-05
-1.27479434937521e-05
-1.47237231475543e-05
-2.04698377706798e-05
-1.23731102483583e-05
-1.56034968222564e-05
-1.9161287012911e-05
-1.82188482800974e-05
-2.54824324043826e-05
-1.58207905808654e-05
-3.48851650459232e-05
-2.74432686188995e-05
-6.71121093115482e-06
-1.06907041209526e-05
-1.42196912817139e-05
-1.39455027557722e-05
-1.39149243206356e-05
-5.54667728778734e-07
4.31886022021689e-06
-1.63346081486626e-05
1.66896733436215e-05
-1.09009786270399e-05
-3.08173727013271e-05
-7.98648292860189e-06
-5.03657884751872e-06
-8.71707998106572e-06
-7.58996218660985e-06
-1.67951889712725e-06
-9.16141188646695e-06
-1.58118367922051e-05
-3.04017955391873e-05
-1.70055599560764e-05
-2.51994618870471e-05
-1.16027089385775e-05
-2.60060577208009e-05
-2.29953301913947e-05
-1.08780106385964e-05
-2.06819173698323e-06
-1.50760167651044e-05
-3.38296873437578e-06
-2.67703785870516e-05
-1.38817034853542e-05
-1.65944594722975e-05
-6.4546515071178e-06
-1.12372705576344e-05
-1.87457387045933e-05
-1.5154553087756e-05
-6.27587577230329e-06
-2.15316010094725e-05
-1.95919400903801e-05
-1.91188379256686e-05
-1.18928814714266e-05
-2.04662223351552e-05
-2.80002314992667e-05
-2.66668026349499e-05
-2.0828981510169e-05
-7.56538917866403e-06
-1.36435659679593e-05
-5.00098843697738e-07
-1.19661747221953e-05
-1.11708221852903e-05
-1.94952297172274e-05
-5.29783954557288e-06
-1.25261022163731e-05
-1.04801220854388e-05
-2.84387015510913e-05
-1.1120783994515e-05
-4.84356858357241e-06
-1.97009738607559e-05
-4.96041242513974e-06
-3.53043659853769e-05
-1.27333346591915e-05
-1.38300610054059e-05
-1.56046731388622e-05
-1.6627917871241e-05
-1.74037750204862e-05
-6.17288472633624e-06
-1.28746271438773e-05
-1.13745870868075e-05
-2.39987653144688e-05
-4.42751311241849e-07
1.53091807657436e-05
-4.54432616927216e-06
-1.8087981215843e-05
-7.82137944853775e-06
-1.20724514956969e-05
-5.86658542576556e-06
-3.13531995696492e-05
-1.283637404687e-05
-1.12022915555243e-05
-1.54387198384003e-05
-2.5465809360842e-05
-1.53795118946669e-05
-1.59290244849522e-05
-3.58687227029856e-05
-2.06042829338267e-05
-1.25386431094372e-05
-3.32398137035617e-05
-9.23434473372216e-06
-2.30520230019612e-05
6.97680600208759e-06
-6.24548319204037e-06
-2.80247461359121e-06
-1.04057262803465e-05
-1.14567855874124e-05
-6.22242900205549e-07
-3.02737666431369e-05
1.89160862792665e-07
-1.29487249297249e-05
-1.14521208689633e-05
-8.02951660503324e-06
-2.15399758876003e-05
-3.04843990016184e-05
-2.03869730603626e-05
-2.7943422509637e-06
-2.82523358407484e-05
-2.51867161258664e-05
-1.93471890578791e-05
-5.20415283183343e-06
-2.45501592516516e-05
-4.25409042673542e-05
-1.26148997328835e-05
1.14785317307261e-06
-1.58776263771126e-05
-3.10665032295849e-06
-1.2326977921164e-05
-3.11199782025437e-07
-7.18553900138825e-06
-2.33389428887756e-05
-1.56524424496264e-05
-2.02279549670784e-05
-3.17035164229233e-05
-2.26194065140812e-05
-8.85501703753942e-06
-2.25872098896485e-05
-2.3902164530209e-05
-2.92973055124901e-05
-1.46912918746749e-05
-4.72475752008428e-06
-1.92271539392127e-05
-2.3817367686522e-05
-5.10200267727134e-06
-4.71895778523e-06
5.63693597912396e-06
-7.63432374077017e-06
-2.00410936712094e-05
-5.2889177803797e-06
-2.0899781848075e-05
-2.68438886141627e-05
-2.30948678487011e-05
-1.34392985979762e-05
-1.84316122207167e-05
-2.52899235753141e-05
-9.0719863462728e-06
-1.70206890000145e-05
-1.43478050286066e-05
-1.12244780818594e-05
-6.4980132113208e-06
-3.20236899909267e-05
-4.1771408511633e-06
-1.18626085809367e-05
-6.09385992492203e-06
-1.62097408385172e-05
-1.95406899201861e-05
-1.60859466490872e-05
-8.48462167810595e-06
-1.29877751549685e-05
-2.29991430897041e-05
3.83341843918045e-06
-1.64670563739082e-05
-3.36959686697372e-05
-2.922004220077e-05
-1.91360823155912e-05
-1.61558434644813e-05
-3.88156149447582e-05
-2.893219060094e-05
1.03074593356996e-06
-2.43064188088846e-05
-1.68225949099326e-05
-2.45550558448974e-05
-9.96588007500855e-06
-4.7730486193116e-06
-2.99040104016438e-05
-2.40125334055163e-05
1.51174240677494e-06
-3.07412528095464e-05
-1.20889070773585e-05
-1.219175530086e-05
-1.03874752513819e-05
-2.37758693652846e-05
-1.39920876053981e-05
-1.1110616909369e-05
-3.01753416549395e-05
-8.6080314342304e-06
-1.28393085529766e-05
-3.05454371816556e-05
-2.28637406601691e-05
-2.62101702566711e-05
-2.9274842501613e-05
-1.61984682367553e-05
-1.7976315028479e-05
-7.2970217997134e-06
-1.4792430274357e-05
-2.46092116548574e-05
-1.14527871193742e-05
-8.30612899249353e-06
-8.79053792722457e-06
-8.78801982690242e-06
-1.10451105600045e-05
-1.00981320097932e-05
3.78554834330491e-07
-1.11595930417529e-05
-2.29673028866521e-05
-2.67965784005483e-05
-1.05252749494296e-05
-1.13669048077365e-05
-2.39353436497552e-06
-2.42004032384336e-05
7.44202431097622e-07
-9.56938804582513e-06
-1.76486552800113e-05
-6.01397510220096e-06
-7.38739974275678e-06
-3.58861202006404e-06
-1.87498559156152e-05
3.39340987272473e-06
-9.74708058923925e-06
-9.20542813342082e-07
-1.06588331304798e-05
-1.39215534722864e-05
-9.42914469449382e-06
3.24958668982797e-06
-2.2384700745343e-05
-1.48112518715876e-05
-2.92290709918307e-05
-2.11643830430194e-05
-3.73767378483777e-05
-2.38896685608376e-05
-1.41448712546064e-05
-4.61742843840492e-05
-2.55292371115309e-05
-2.23459657932781e-06
-6.61565002450571e-07
5.98629546492963e-06
-9.12769435034611e-06
-3.98359592144587e-05
-1.3573248341418e-05
-9.07324893777632e-06
3.64925917213068e-07
-1.36114462740635e-05
-9.09322419974951e-06
8.21362626996408e-09
-1.64373386224556e-05
-2.16392349261454e-05
-3.5346712851684e-05
-1.16012505609392e-05
-1.2859761491396e-05
-1.1306045564339e-05
-3.7240299461699e-05
-3.05059913275733e-05
-9.27202696131974e-06
-2.31999641395028e-05
-2.50825954517309e-05
-2.37768469249831e-05
1.23361261289468e-05
-2.15850251833239e-05
-2.02465096379441e-05
-1.2718761951581e-05
-2.18355813675285e-06
-7.16708370729615e-06
-1.70914342998845e-05
9.24569767785151e-07
-2.3394418049616e-06
-1.83551421848693e-05
-1.39430707773642e-05
-8.03301002893386e-06
-2.97826474264775e-05
-2.3000600026135e-05
-1.64696905361746e-05
-1.36075779568109e-05
-2.23305376359917e-05
6.13750519446069e-06
-1.85734595490754e-05
-3.25710720813701e-05
-1.83683785084307e-05
-8.60013370698207e-06
-3.52877716143061e-05
-2.05457572634708e-06
-9.67003010710313e-06
-1.82140462000344e-05
5.04119609535947e-06
-1.73568442840613e-05
-1.39887571227536e-05
-2.02248279234572e-05
-2.76696948340829e-05
-2.36709909961884e-05
-2.35472079878239e-05
1.72858995007231e-05
5.49037372095035e-06
-1.27278558543179e-05
-1.96360917706821e-05
1.10963411363489e-06
-3.11765448594465e-05
-5.98407791958278e-06
-3.86035634930788e-05
-1.95620455492606e-05
-6.21517903857473e-06
-9.83538397249942e-06
-3.41162472824607e-05
-1.50583110636916e-05
-1.50250253979022e-05
-1.77546298744301e-06
-1.35832873157544e-05
-1.68697366845979e-06
-9.44599952829563e-06
-2.49587174229021e-05
-2.76081668378016e-05
-1.21210107021683e-05
-1.20651262628767e-05
-6.20257348975457e-06
-2.67819742544361e-05
-2.73216324708274e-05
-1.77864705922837e-05
-2.48346293555333e-05
-1.76309452631269e-05
-2.21114187123458e-05
-7.22875804456853e-06
-6.73989819635822e-06
-2.1404037751314e-05
-3.65770010030924e-05
-1.37287491559863e-05
3.23014049122989e-06
-1.55481600384325e-05
-2.79927606167373e-05
-4.30375265483943e-06
-1.5369545963964e-05
-1.54074528095159e-05
-2.42443818066145e-05
-1.73112183011911e-05
-2.6563059149031e-06
-1.85938935649693e-05
-2.72965266421302e-05
1.29872524990605e-06
-3.72913652232675e-05
2.90923941932385e-06
-2.25863808050415e-06
-3.45298618688452e-05
-1.09358212741199e-05
-1.86402182669392e-05
-8.40720147387638e-06
-1.30017035829356e-05
-1.42768222296634e-05
-2.63385587486579e-05
-7.98634018273869e-07
-4.75114317704739e-06
-3.08498128302612e-05
7.43364866055303e-07
-6.85797354873364e-06
-2.42650631882576e-05
2.19441338614814e-06
-2.27405516504419e-05
-1.35227000825756e-05
-1.48152642830262e-05
-1.88456189896135e-05
-3.86654930305163e-06
-2.96471979627845e-05
-1.42199182952895e-05
-1.67760371537273e-05
3.97179633443597e-07
-2.22115642987757e-06
-1.90223778314627e-05
-2.05687167869252e-05
-3.09826246717535e-06
-8.51331635394533e-06
-3.19060601505364e-06
-9.35419520646304e-06
-8.88456217144615e-06
-1.98782067775836e-05
-2.94307677121992e-05
-1.79508165540607e-05
-9.59774551648173e-06
3.19193460466443e-06
-2.33597787426257e-05
-3.19602786141748e-05
-3.26431950842679e-05
-1.30812025417344e-05
-3.91497984567809e-06
-2.3718446100047e-05
-1.62919701512435e-05
-1.82827358927325e-05
7.94327913786279e-06
-1.92102098210055e-05
-2.02083578329915e-05
-2.03825481637963e-05
-2.01156959766422e-05
-1.86004826487781e-05
-5.16448369360502e-06
-1.94296687636455e-05
-1.06903172285574e-05
-1.16366910523152e-05
-1.14234179858653e-05
-1.68975579257648e-05
-9.93100071192854e-06
-7.91347889022802e-06
-3.69907414441893e-05
-1.09518870536694e-05
2.17732489007404e-06
-2.52752954380217e-05
-4.02932978877502e-05
-1.63108402918439e-05
-7.4108130882188e-07
-2.16188526266422e-05
-3.79172585458886e-05
-1.13010953968564e-05
-1.20173111091152e-05
3.53988077295022e-06
-2.06821209291531e-05
-1.61845367204991e-05
-2.20383841168659e-05
-2.9652566178759e-05
-3.36803090881488e-05
-1.60378559105821e-05
-2.53917194508705e-05
-1.02229648559166e-05
-2.37494022375247e-05
-2.44686590964084e-05
-1.71722082151236e-05
-2.45334038177489e-05
-2.49384808867193e-05
-1.54702856717794e-05
-2.19317696983414e-05
-2.93660994724853e-05
-7.97997154587082e-06
-1.17846243688601e-05
-2.31546731175405e-05
-8.85887352030678e-06
-3.48065232316258e-06
-1.02705730929699e-05
-6.59355670308306e-06
-1.61349849449893e-05
-7.92561200017881e-06
-2.03424141735458e-05
-3.49397352749638e-05
-7.01561025746368e-06
-4.51191311576867e-06
-1.72843352397153e-05
-3.08056310111105e-05
-1.84305189446159e-05
-3.27230957167154e-05
-1.3545940193523e-05
-1.86819722951011e-05
-1.99605690768584e-05
-2.16460007690943e-05
-1.48237913505318e-05
-1.89721603357189e-05
-1.51101325893548e-06
-2.1190149359802e-05
-1.80325591601587e-05
-1.07953994250573e-05
-2.4938798186862e-06
-2.4604046131213e-05
7.97342116004601e-06
-6.7134669247974e-06
-1.79513933277412e-05
-8.03345840702658e-06
-1.2481727034507e-05
-2.33612530013502e-05
-2.84184909655666e-05
-3.51619716599014e-05
-2.34896501560972e-05
-3.85963254165657e-05
-9.29396543116113e-06
-3.11745858475074e-05
-1.41075863698881e-05
-1.38833064617615e-05
-1.15119333876934e-05
-1.27135408908409e-05
-1.96839047063823e-05
-6.16879832749175e-06
-3.23823713208383e-05
-6.19591533016337e-06
-5.87253332174191e-06
-1.04705589083696e-05
-8.62536848785654e-06
-1.74918254991545e-05
-3.16535064994668e-05
-1.7258687334488e-05
-7.01415065867755e-06
-1.26155573618644e-05
-1.24227894031813e-05
-1.49958709341109e-05
-2.89164097143264e-05
-1.07834241089216e-05
-1.41188399259896e-05
-2.72183321778221e-05
-8.94216719871497e-06
-7.51443331314578e-06
-4.20890841129434e-06
-8.71945268828632e-06
-1.0902189933533e-05
-9.2588105883609e-06
-1.85298356416361e-05
-1.35337029087289e-05
-3.75270268191227e-05
-2.8060954309681e-05
-1.42564210294045e-05
-2.03198674079645e-05
-2.29499767173276e-05
-7.13201844251457e-06
-3.63075156241451e-05
-3.85263813285052e-05
-2.17157017420599e-05
-2.30768403800785e-05
-1.42057445232827e-06
1.62489212285899e-06
-8.75611094277896e-06
-2.6524505236659e-05
-1.0128023263242e-05
-1.38222707751707e-05
2.49847873505033e-06
-1.21116026157869e-05
-1.25461006384216e-05
-2.59335675946226e-05
-2.48627897367917e-05
-1.96836587807123e-05
-1.55254936403483e-05
-2.41086332765172e-05
-2.03491422276215e-05
-2.33420528187013e-05
-7.34000113158422e-06
-3.06822213354429e-05
-1.9282966047061e-05
-2.54256002443235e-06
-2.24010225246552e-05
-1.14744306913599e-05
-2.97590080844931e-05
-2.93781415992783e-05
-7.73775914834233e-06
2.86773783833326e-06
4.20723110886364e-06
-2.53681396542327e-05
-1.21317350158694e-05
-1.7007061570796e-06
-3.74370091460549e-05
-2.10429425760735e-05
1.01002786909137e-06
-2.36089184705535e-06
-1.90665302705929e-05
-2.88755357431639e-05
-1.82288785043016e-05
-1.55160362990369e-05
-1.3866880940424e-05
-1.14602181368796e-05
-7.10912726064407e-06
-2.94328080405606e-05
-3.21331301815448e-05
-2.56915230643678e-05
-2.14930939820684e-05
-1.84786880099554e-05
-3.03702539323755e-05
-1.95861930347764e-05
-3.34706960766973e-05
-2.06303637408735e-05
-1.61900344009074e-05
-3.64938632610937e-05
-3.31235096325288e-05
-1.66441208880085e-05
1.09104851429867e-05
-8.33518973231113e-06
-2.78624104530039e-05
6.03827299177144e-07
-1.76808911783578e-05
-3.74434417166159e-05
-2.38053215680056e-05
-5.09509154218858e-05
-2.15091266353778e-05
-2.80587872067454e-05
-3.98328611792879e-05
-1.75417071924674e-05
-2.95818077078906e-05
-1.41866011293697e-05
-5.39889430218454e-07
-3.08656527269618e-06
-1.14732016493614e-05
-1.6012433619488e-05
-3.24453739554406e-05
-4.07041723317847e-05
-1.15004188486991e-05
-1.51210091410949e-05
-1.801810785714e-05
-1.83633431316178e-05
1.18932343230908e-05
-1.65452696164818e-05
-3.35152251628255e-05
-1.97154867201561e-05
-1.98243573936886e-05
-2.76008362039766e-05
-1.41474987643023e-05
-1.46899702417686e-05
-1.30803912803568e-05
-1.92989710513626e-05
3.74682788205705e-07
-1.92438317599145e-05
-1.70450253216569e-05
-1.24033461851019e-05
-3.07350587869493e-05
2.60470275555221e-06
-1.96528566023512e-05
-1.98090284125447e-05
-2.20630072821784e-05
-1.94185545830078e-05
-2.37052004237012e-05
-1.70581115212344e-05
-1.30604231756462e-05
1.77386037343877e-06
-1.53056977769019e-05
-1.2827890950658e-06
-7.27423009779769e-06
-2.80352224665846e-05
-2.49936014668716e-05
-1.06879976955592e-05
-2.01748601163277e-05
-1.38998028649254e-05
-1.37524137952141e-05
-5.85629116097516e-07
-1.25613327458731e-05
-2.10718084088233e-05
-7.44861742669179e-06
-3.64872905003519e-06
-1.15780987453873e-05
-2.16468227590889e-05
-1.84747595995932e-05
-5.91627582490021e-06
-7.77299334169944e-06
-9.42538893465958e-06
-1.56414481007746e-05
-1.82851394737347e-05
-2.9423184662357e-05
-1.50637767786234e-05
-1.02197282915467e-05
-2.877688291642e-05
-5.42581821481429e-06
-2.44920398660358e-05
-1.56740115660748e-05
-2.28541800138525e-05
-1.82988768495661e-05
-9.70266756881746e-06
-1.1502971397803e-05
-1.47569526788813e-05
-1.63515522676813e-05
-1.5452054452385e-05
-1.46311914949137e-05
-9.40116208125284e-06
-3.45091864969455e-05
-3.94301891073847e-05
-2.43289461364074e-05
-1.36508020005449e-05
-2.20791830353665e-05
-3.74383479370783e-05
-9.48238103885028e-06
-1.21349695303763e-05
-2.35577269735797e-05
-2.69694441190593e-05
-1.23394926180303e-05
-2.00406639861649e-05
-7.06317621112918e-07
-1.76098532566927e-05
-2.82476604875176e-05
-5.99835588286862e-06
-2.65650694810121e-05
-1.03913824977646e-05
-1.26572967773823e-05
6.73728892978975e-07
-3.59618725640583e-06
-2.49618784980025e-05
-2.47827545821581e-05
-2.41038428001855e-05
7.87316454775875e-06
-1.59475794047225e-05
-4.18915502094148e-06
-5.34868031566502e-06
-5.02682230040703e-06
-7.2817372462783e-07
-8.29171510644355e-06
-1.7601181336797e-05
-1.42927372957577e-05
-2.77971753280805e-05
-4.27740214890571e-05
4.4393532036256e-06
-1.1465888851959e-05
-2.67761527767323e-05
-2.29755108664649e-05
-4.19511304679482e-06
-2.37149409918992e-05
-1.53187019662907e-05
3.92697916698557e-06
-2.93812700848557e-06
-1.07791763211415e-05
-2.00730849223697e-05
-2.54037543745696e-05
-1.24781773607026e-05
-9.50574871039623e-06
4.14418736387649e-06
-1.87372302828835e-05
-1.38876381431703e-05
-6.47957184664858e-06
-2.39535035966164e-05
-1.47640900510831e-05
-1.68498680918175e-05
-1.34932426073465e-05
-4.1735650750722e-06
-1.10893107160524e-05
-2.16571906356904e-05
-2.01928039356166e-05
-9.66652939562048e-06
-4.93915513060217e-05
-2.49086390823514e-05
-2.76108851638585e-05
-5.55148445309816e-06
-1.5372695677395e-05
-1.63693975607535e-05
-2.04578663075059e-05
-1.87113294039401e-05
-1.19321912010949e-05
-1.46858636800351e-05
-1.4224726152766e-05
-1.34359610957648e-05
-1.47374029357975e-05
-2.30933332683212e-05
-2.41315628965038e-05
-6.30017869891841e-06
-2.0192796194567e-05
-1.68479311587927e-05
-1.09017563282606e-05
-2.28111528418324e-05
-7.32917959365935e-06
-1.71663975195237e-05
-9.55728761295152e-07
-1.33454106066584e-05
-2.11783810374083e-05
-2.30375228023682e-05
-1.59756040306944e-05
-2.11342576716644e-05
-1.78502459298353e-05
6.94783285082933e-06
-2.92957888471951e-05
-2.10025291052242e-05
-1.76830577227809e-05
-2.61321486926346e-05
-1.43121533294748e-05
2.51670998982023e-07
-6.05774734278162e-06
-1.6581071206919e-05
-2.03587548467522e-05
-1.75347262254832e-05
-8.52298451010309e-06
-2.1429926751359e-06
-7.43747536443822e-06
-1.00597400207076e-05
-7.2031601425805e-06
-1.03957300093076e-05
-1.46476567701357e-05
2.33431488173934e-07
-1.02706156898319e-05
-1.7860417104489e-05
-1.42309003403617e-05
5.10310194102378e-06
-9.07305783584085e-06
-2.3471028921795e-05
-1.90362984591481e-05
-1.29326473299466e-05
-5.03335230895211e-06
-3.43846886667972e-05
-1.8236513076357e-05
-2.22070439657981e-05
-1.09508925190417e-05
-2.05840366907365e-05
-2.0999202838833e-05
-4.48149950143556e-06
-1.80136899024358e-05
-8.34499398970913e-07
-1.47071635287985e-05
-1.88839022741032e-05
-1.30413896609762e-05
-2.17706774048303e-05
-3.34578438876503e-05
-3.22794948434212e-05
-3.20311224917873e-05
-2.56343291418166e-05
-9.16878629882449e-06
-2.19643818309327e-05
-2.89297137193728e-05
-2.29978582751548e-05
-2.03407391595036e-05
-7.32710850659348e-06
-1.89244248873332e-05
-1.87629169153247e-05
-6.70150275905625e-06
-6.23134562188975e-07
-3.02615852745305e-05
-1.3350329818392e-05
-2.06666467265679e-05
-3.10975851316747e-05
-1.16675218347804e-05
-1.63480870378841e-05
-3.08752331560604e-05
-1.25037532047116e-05
3.84482091276e-06
-2.71848990877137e-06
-6.34563015328074e-06
1.20071182879098e-05
-3.37355227650684e-06
-2.35684033505333e-05
-9.2622651466846e-06
-2.2407217963264e-05
-1.76470621453603e-05
-2.31535812320087e-05
-1.44988145797747e-05
-2.1173965757956e-05
5.92838444521722e-06
-5.52781193253917e-06
-4.64092911873381e-05
-1.92884887711689e-05
-1.57040941816245e-05
-1.36551665367785e-05
-1.2047817979718e-05
-2.42876100276818e-05
-5.24983073741192e-07
-1.09029044841005e-05
-1.23328884174068e-05
-1.4386173461597e-05
-1.7646939808356e-05
-1.57219738275541e-05
-2.16821619310823e-06
-2.41382386749386e-05
-2.6576292869439e-05
-1.31665226720564e-05
-2.35797581685301e-05
-2.05073247915803e-05
-1.89220272827435e-05
-9.27618422343944e-06
-1.66759234661014e-05
-9.65365918762266e-06
-1.31561259021494e-05
-5.26933193021961e-06
2.28545160436219e-07
-2.67877435402404e-06
-2.31498423741361e-05
-5.17474410782851e-06
6.22404989542815e-06
-1.95532724319565e-05
-1.82073154123204e-05
-2.86605624415737e-05
-1.03912236710032e-05
3.98101640973628e-06
-8.12023008887357e-06
-1.19206994691432e-05
-2.08059999038369e-05
-2.51057294030305e-05
-1.89959662414415e-05
-2.41555840924632e-05
-6.24266480517142e-06
-3.48466602168656e-05
-1.64941244145395e-05
-1.20965275860051e-05
-8.44526803509933e-06
-1.58557627923334e-05
-2.45830094436021e-05
-3.32082127175655e-05
8.07367820560061e-07
-2.06561113835244e-05
-8.37651242888615e-06
-1.08978065632433e-05
-2.53920709298808e-05
-7.13522042045938e-06
-2.48588390288258e-05
3.26313032773079e-06
-1.88601198898006e-05
-1.4276874092946e-05
-2.45042052151128e-05
-2.60310609025387e-05
7.10158213554039e-06
-4.27837052326888e-05
-2.17665918469809e-05
-1.30432755624527e-05
-6.46868345739495e-06
-2.50058946739344e-05
-2.92008739717384e-05
-1.82327563705418e-05
-2.21752835583289e-05
-1.14750676011611e-05
-2.15628775015827e-05
-3.38100581560329e-05
-2.05510254558623e-05
-6.66537674158165e-06
-5.6248876208717e-06
-1.58759748968019e-05
-4.85378169769293e-06
-1.93294196493216e-05
-1.57841131939582e-05
-5.41737104140993e-06
-1.43060449498544e-05
-1.19708751777936e-05
-2.11155554613097e-05
-3.15822153061553e-05
-1.05190233303583e-05
-1.61150691584751e-05
-1.71652519612078e-05
-1.38859431389702e-05
-3.27821606445086e-05
-1.43163755117716e-05
-2.97544347060339e-05
-1.23260889473194e-05
-1.77858188380023e-05
-5.58690901130616e-06
3.05048272352375e-06
-1.15362982699816e-05
-1.88115087218558e-05
-1.2928121628422e-05
-2.04093920350653e-05
-2.73625700352961e-05
-1.90980428796766e-05
-1.04770533212591e-05
-2.90996351807802e-05
-1.34218652513397e-05
-2.73215037998431e-06
-7.51912565172276e-06
-4.61506975115031e-06
-2.66234253758464e-05
-1.0538847703909e-05
-1.29294691493572e-05
-3.01524030290898e-05
6.65348138500475e-07
-1.04660227562173e-05
-9.23643407769232e-06
-3.38454945105843e-06
-2.51465879403214e-05
-7.17279255779409e-06
-2.4708498655652e-05
-4.94584638484088e-06
-1.05694678654227e-05
-2.11247268682002e-05
-2.24657374951108e-05
-8.59289704595038e-06
-9.39018492147218e-06
-1.34917155370661e-05
-1.31192308938276e-05
-8.73529747788319e-06
-1.2525039343065e-05
-2.67796980101462e-05
-2.89313570972041e-05
-1.10210784079225e-06
-1.67109940557039e-05
-1.77741532282912e-05
-2.24924974023972e-05
2.03504623072976e-06
-1.45078146665208e-06
-1.92562801291292e-05
-1.00274373410431e-05
-9.45699615655461e-06
-2.63668146970222e-05
-2.24457014081066e-05
-2.66323551398884e-05
-2.10042056982541e-05
-3.05937527570884e-06
-7.26200522594906e-06
-3.33225183500777e-06
-2.74305175814943e-05
-2.16513995212244e-05
-1.16861397536058e-05
-1.45379440835425e-05
-2.2735129941616e-05
-1.49063517487026e-05
-2.03324884975422e-05
-1.55136267014627e-05
-1.4577545066722e-05
-2.02816935410946e-05
-2.66506872599071e-05
-1.24411353554364e-05
-3.0326707991903e-05
-2.67279067626263e-05
-2.76625440054858e-07
-2.36021012560979e-05
-7.74900257226404e-06
-2.94331409964102e-05
-1.11042173564628e-05
-2.06222420262187e-05
-2.85079266166835e-05
-1.20058567492539e-05
-7.97045183571877e-06
-2.68317110243727e-05
-4.11983601351435e-06
-2.07491884719966e-05
-1.55139159792163e-05
-1.674326024177e-05
-4.15115490720686e-05
-2.09445842767603e-05
-3.28267701821704e-06
1.75651199438587e-06
-1.43111587035203e-05
-3.53749037450031e-05
5.42018902021506e-06
-1.6092296817691e-05
-1.97928418072036e-05
-3.57005251994615e-05
-1.59979896954745e-05
6.0728659589914e-06
-2.35287343068593e-05
-6.6041667994647e-06
-2.10146639724906e-05
-1.40929772020132e-05
-1.91044745073329e-05
-1.64410025370822e-05
-9.85297321476902e-06
-1.62247477913239e-05
-1.43527365958069e-05
-6.62721110221477e-06
-1.33464258129533e-05
-1.67308667131387e-05
-1.95878110012147e-05
-2.1737279073384e-05
-6.89809805800445e-06
-2.91879961072143e-05
-1.90673467849453e-05
-1.61001520756746e-05
-2.34120693064409e-05
-1.25636883132813e-05
-1.77444709393522e-05
-7.42293427735426e-06
-1.77794255691058e-05
-8.51028685432511e-06
-1.00096180726388e-05
-1.75158400296949e-05
-1.58314061748785e-05
-2.72787006640855e-05
-1.91952450131968e-05
-3.63125806110415e-05
-8.93677283385538e-06
-1.93944870959326e-05
-7.16582108987995e-06
-2.55633124415191e-05
-3.15159649727832e-05
-1.70634725952228e-05
-2.42595141306438e-05
-1.96017854459222e-05
-1.97400948057439e-05
-2.44021745641396e-05
-2.41137752199588e-05
-4.21698278405346e-05
-1.46050710561727e-05
-1.3254548239221e-05
-1.19019050063836e-05
-1.19321274291463e-05
-1.48283695284954e-05
-1.59412599711222e-05
-4.92373268422412e-06
-1.62137632504303e-05
-2.38571481445035e-05
-2.99789172547137e-05
-2.70456843008635e-05
-3.13366331909534e-05
-3.36109863239958e-05
-7.16779652876122e-06
-1.19746078534499e-05
-2.24971721301531e-05
-2.29269692089159e-05
-1.9778273181889e-05
-3.38798655756291e-05
-1.7784779575185e-05
-3.08453606209613e-05
-2.49044422548828e-05
-1.44085036420159e-06
-2.07398464106952e-05
-7.96469920358678e-06
-3.1348181858821e-05
-1.25184570650234e-05
2.58962204346601e-06
-2.05560444221064e-05
-1.5006813807485e-05
-2.64201756387593e-05
-2.86737243921093e-05
5.72790765461188e-06
-3.08326105603495e-07
-2.17532438156641e-05
-7.19270724520528e-06
-7.346060719302e-06
-1.94378030786177e-05
-1.60250378691932e-05
-1.17857105134048e-05
-2.71333998314743e-06
-1.67962532426243e-05
-3.74866904872648e-05
-1.61575123021641e-05
-1.82481342701076e-05
-1.46891040209772e-05
-3.019070223881e-05
-1.01785459435341e-05
1.35197246853747e-06
-1.24333824918256e-05
-1.62311727628162e-05
-1.90411219129943e-05
-1.66960399486752e-05
-1.01205251312353e-06
-1.72793141714247e-05
-3.99300425844346e-05
-6.32959727184047e-06
-2.42669247142891e-05
-1.34202178656138e-05
-1.6346875719323e-05
-2.1921717189266e-05
-1.69953925793482e-05
-2.45623975805137e-05
-2.28510179767673e-05
-3.24556950528287e-06
-3.24581179412348e-06
-1.92242079767123e-05
-2.37296748551228e-05
-2.06826912520551e-06
-7.39696016042887e-06
-1.62487462282009e-05
-1.18735862802329e-05
-1.32103471547919e-05
-6.8002694419881e-06
-2.88336509976859e-05
-1.80189627777305e-06
-1.5456921877422e-05
-3.28596364790082e-05
-2.45870102184818e-05
-1.51915755843004e-05
-2.43165653257599e-05
-1.89662663670338e-05
-1.61162082384474e-05
-1.69724025926478e-05
-8.100499190217e-06
-1.00153785958974e-05
-9.97021699675815e-06
-1.52673907176529e-05
-1.54588707622151e-05
-2.43964114436454e-05
-1.5978762975019e-05
-2.45697213169484e-05
-4.30016437933019e-05
-2.48859286439163e-05
-1.42558116708563e-05
-2.5457993270798e-05
-3.67456846644496e-05
-1.14649068762152e-05
-4.35898221342515e-06
-1.56505998536768e-05
-2.72161627531778e-06
-2.48534326296742e-05
-1.48263707939337e-05
-8.04243415599829e-06
-1.57721616811572e-05
-8.12807247490957e-06
-2.91733298745441e-05
-1.06197926773495e-05
-1.36449068793055e-05
-3.15338061587121e-05
-1.43541704448902e-05
-1.49169884079822e-05
-8.77234675814167e-06
-3.41801475633222e-05
-2.01240434423587e-06
-6.31097915021156e-06
-1.06856326960667e-05
-1.56756137644399e-05
-1.89851976099207e-05
-4.35795033928246e-06
6.49039121049771e-06
-9.95357223220496e-06
-1.37488210809327e-05
-3.49710720626165e-05
-3.37691348827278e-05
-5.66020726336968e-06
-9.61494592046793e-06
-2.15048666326297e-05
-3.43919206647657e-06
-1.96076721136656e-05
-1.73872097872423e-06
-1.69420879118668e-05
-9.05247614157779e-06
1.37279901197635e-05
-2.95848273517284e-05
-3.46691924488364e-07
-9.63398299873086e-06
-1.32686663517003e-05
-1.44989950798086e-05
-2.03297221311588e-05
-1.21445831822709e-05
-1.32696336585297e-05
-1.65197645120875e-05
-1.67846266246787e-05
-1.10839371562761e-05
-1.95916247556418e-05
-9.53218325356393e-06
-9.7688610422756e-06
-3.84509337626509e-05
-1.98955621611496e-05
8.14342297054657e-06
-1.01935085908299e-05
-1.32044100026287e-05
-2.94361395913626e-05
-2.5097620146358e-05
-2.20103280821832e-05
-9.48524034379692e-07
-1.62140007992602e-05
-3.10036357220215e-05
-2.30174123441846e-05
-3.16214627421366e-05
-1.87579672348547e-06
-1.75970026184298e-05
-2.97789076627164e-05
3.66594227416429e-06
-7.28477335206213e-06
-3.00073977535118e-05
-2.96860164140405e-05
-1.87606676161371e-05
-1.92290233600956e-05
-1.80187905331328e-05
-3.59863952464804e-05
-4.39045096610256e-05
-2.30946329736402e-05
2.48737640263292e-06
-2.50671239827794e-05
-7.79380120277223e-07
-3.16139875816699e-05
-1.71402143738823e-05
-1.91526728813802e-06
-6.94504574966522e-06
-1.4267596891422e-05
3.83082377472701e-06
-3.53029094569548e-06
5.1759673121438e-06
-1.78745877721128e-05
-2.53791205955743e-05
-2.39159524643795e-05
-1.74808685696898e-05
2.48136789100643e-06
-5.16345140702149e-06
-2.71046355208735e-05
-1.80430833705017e-05
-1.79508119256228e-05
-9.42888329531899e-06
-1.27476456251529e-05
-2.07531439249554e-05
-3.21900074364736e-05
-1.12295866839893e-05
-1.68962701492725e-05
-2.0634236379798e-05
-3.36554656642611e-05
-9.66313761334316e-06
-2.13639698079381e-05
-3.05936058018368e-05
-2.56981505215828e-05
-1.84540812886352e-05
-2.252599790393e-05
-2.34486781192611e-05
-2.72041042060699e-05
-4.94414337227317e-06
-1.62633511791163e-05
-3.77489768953048e-06
-2.55270844337551e-05
-5.08875816450179e-06
-4.3710847150673e-06
-1.33123847009995e-05
-9.64993973546577e-06
-2.92342030831965e-06
-2.86708817580365e-05
-2.02313033568178e-05
-2.96164028727266e-05
-1.59790252503301e-05
-9.26904414002058e-06
-2.6838460273697e-05
-5.20787974204251e-06
-7.26937809722334e-06
-8.0424585732151e-06
-9.00584682223758e-06
-1.59028847601361e-05
-3.07062394018867e-05
-9.841200369002e-06
-2.12512667995685e-05
-2.54524859309362e-05
-3.15752589189853e-05
-1.67633813909815e-06
-6.60784669490594e-06
-2.95065314675218e-05
-1.78794015694865e-05
-2.90365697694655e-05
-1.04867096148073e-05
-3.03628554787546e-05
-1.45265276434169e-05
-1.87594117616489e-05
-1.50254522464247e-05
-1.84389933118381e-05
-2.44809370446085e-05
-9.17330684272793e-06
4.57693512130648e-06
-3.28015347642417e-05
-4.15818605343116e-05
-2.92700850385899e-05
-2.29298078687751e-05
-1.61701557315028e-05
-1.78288432246297e-05
-2.68145701237082e-05
-1.14145340133288e-05
-3.13399479297249e-05
-1.70830156734096e-05
-1.91088234025159e-05
-1.51140075735425e-05
-8.0376685786158e-06
-1.80737809460621e-05
-1.88505015096802e-05
-1.28167384051005e-05
-1.19331334026236e-05
-1.83873968211933e-05
-2.42137172362776e-05
-3.0262261858606e-05
-1.81196635907164e-05
-1.91653348484208e-05
-1.68323889825758e-05
-2.03069120404753e-05
-3.44938636786778e-05
-7.53534827609652e-06
-2.15200850694558e-05
-1.40191684201312e-05
-3.6871128385064e-05
-8.16899674876641e-06
-8.71482256867894e-06
-2.30436212840991e-05
-2.59550137075422e-06
-2.07365047118082e-05
-4.31020399890266e-06
-2.37989908260765e-05
-3.07914442036705e-06
-7.57359639783758e-06
-1.59031622020597e-05
-2.82777829233851e-05
-9.67553626527647e-06
2.18236011183748e-06
-1.08610544835286e-06
-1.95614835197979e-05
-2.88031185927204e-05
-2.13776099271263e-05
-5.13279744381578e-06
-2.67847363050183e-05
-6.85058397239727e-06
-1.74949691580057e-05
-2.30355683350052e-06
4.31115661223828e-06
-2.87985025457267e-05
-8.85622410353952e-06
-1.49051824820117e-05
-1.5195465682266e-05
-1.64375481696597e-05
-1.46457319638292e-05
-5.59608866944431e-06
-3.90925542102277e-06
-1.24129578099668e-05
-1.67838158759297e-05
-3.34305694378578e-05
-1.41993211306815e-05
-3.04911404150937e-05
-2.42691867355084e-05
-3.26936835294703e-05
-1.7722730650411e-05
-2.97531933661396e-05
-1.24907659905899e-05
-1.84053715267774e-05
5.43474636525724e-06
-1.1754036647769e-05
-6.58665377531615e-06
-1.74465629177255e-05
-1.26161302439906e-05
-1.46611727099792e-05
-3.46508523592544e-05
-2.6817333167059e-05
-1.06328184432563e-05
-1.24948933034917e-05
-1.72962315997814e-05
-1.19470397259752e-05
-1.52429355291517e-05
-3.57866344107299e-05
-4.92538819835013e-06
-2.12642613030763e-05
-4.85340147908587e-06
-2.3134979373049e-05
-3.48037622570394e-05
-9.66810828316227e-06
-1.19184402147838e-05
-4.01927217525221e-05
-1.73178097123892e-05
-2.14703469976615e-05
-6.94629876181311e-06
-1.41216980485232e-05
-2.18330057950951e-06
-1.4407530491043e-05
-2.86185239864836e-06
-3.71589250771935e-06
-2.37140240117874e-06
-3.52342811452277e-05
-2.64082760063291e-05
8.08941485777397e-06
-3.32276608814164e-05
-2.35329405161823e-05
-6.42638326877244e-06
-3.18083905641002e-05
-1.40046633417509e-05
-2.68390870507442e-05
-1.41409597761489e-05
-1.60149056453922e-05
-2.42190248570552e-05
-2.93517312860439e-05
-1.02575821435737e-05
-2.44158223385807e-05
4.81828958105572e-06
5.07376982409842e-06
-8.360005125705e-06
-1.67013949287741e-05
-6.89839980543918e-06
-1.02921629119235e-05
-1.29011082596122e-05
-1.13189828588373e-05
-2.29731659939526e-05
-2.21052020074738e-05
-1.31965195825795e-05
-1.69223502773739e-05
-3.25531430646126e-06
-6.33462778222073e-06
-8.20510470156548e-07
-2.71279407786765e-05
-1.28269816732999e-05
-2.9613184850737e-05
-9.89760595657509e-06
-2.34050184777829e-05
-2.45276052199986e-07
-4.53777185003648e-06
-8.30744969811185e-06
-2.21367685525394e-05
-8.99831372489379e-06
-2.32621050008918e-05
-7.86645955065205e-06
-1.2951333735705e-05
-3.13347975988381e-05
-2.95903759311343e-05
-2.82690464846721e-05
-1.18514856198e-05
-6.10374189421068e-06
-4.94495099134113e-06
-7.4424542549639e-06
-1.71158496455143e-05
-2.22776843834329e-05
2.74193870669883e-06
-2.25767263247671e-05
-1.86796205205645e-05
-1.07599418274082e-05
-1.96836118731082e-05
-2.20648108724406e-05
-1.29331257093447e-05
-1.68450231745629e-05
-3.65534934896866e-05
-1.75409791589498e-05
-3.92355965728212e-06
-1.8680353912932e-05
-1.94279378383643e-05
-4.71905197851371e-06
-1.96811593777142e-05
-1.53872294949085e-05
-1.388043160441e-05
-2.96990235838635e-05
-1.20455760975959e-05
-1.39712726297399e-05
-2.21822196465876e-05
-8.77637712365762e-06
-3.1582241105542e-05
-1.94006429597781e-06
-1.88588508658987e-05
-2.79844113911243e-05
-4.28931782576531e-06
-7.3292755218793e-06
-1.86893235272086e-05
-3.53405425509202e-05
3.32928809407853e-06
-1.95228488818809e-05
-2.28993900811432e-05
-2.60003577080381e-05
-5.07698453691592e-06
-3.54308134204244e-06
-9.13007948540678e-06
-1.33434624079542e-05
-2.01673391951347e-05
-7.81592967988551e-06
-1.43113670928618e-05
-6.06416195934907e-06
3.46193966776515e-06
9.25069910500445e-06
2.46630311513941e-06
-1.95792717278272e-05
-2.28673221597542e-05
-1.3960970692488e-05
-1.63031860778233e-05
-2.65202367396693e-05
-1.16641729979467e-05
-1.74396443597561e-05
-2.19018749793216e-05
-2.56079084740356e-05
-2.05672695939802e-05
-7.91481141954704e-06
-1.26820738563095e-05
-1.60748958852766e-05
2.80484066372809e-07
-3.26689694142331e-05
-2.04042753123262e-05
6.63253437954246e-06
-2.71643552546504e-05
-1.77447412255679e-05
-8.52248266980328e-06
-2.98744441496124e-05
-3.52692947952004e-06
-1.26598838146871e-05
-2.32105193036417e-05
-9.88925513480836e-06
-3.04546048313959e-05
-2.335833926415e-05
-4.01052757097924e-06
-2.90770798219777e-05
-4.42789958401152e-05
-2.92983579978069e-05
-2.26026901937466e-05
-5.04335933062708e-06
-1.39802023007082e-05
-2.03764745056861e-05
-8.90643395490659e-06
-1.18712561114971e-05
-2.75166501567097e-05
-2.54673031938967e-05
-2.30020245849571e-05
-2.17337857199245e-05
-3.03397311458857e-05
-3.32872676523451e-05
-1.16481124708918e-05
-2.03519894064984e-05
-1.17332037295996e-05
-5.43657210570602e-06
-3.09269845021107e-05
-1.60481113348122e-05
-5.96828273205971e-06
-2.97959831861099e-06
-1.67214299563869e-05
-2.86333504425927e-05
-1.37675242946178e-05
-1.82966358877606e-05
-2.04652427523251e-05
-2.17866468746571e-05
-1.72417803502063e-05
-3.94225482209457e-05
-2.29507965341745e-05
-1.94891775317577e-05
-7.60407285642273e-06
-4.96638657893038e-06
-2.27404460830633e-05
-8.10253819243001e-06
-2.03529408329144e-05
-3.6930858244935e-06
-1.0254788797497e-05
-9.22913800144731e-06
-1.23171842619444e-05
5.74094831173758e-06
-2.96411250146443e-05
-4.16876846668804e-05
-1.00560649932661e-05
-1.58431785101407e-05
-1.61024685005115e-05
-2.24169139460645e-05
-1.77868400037988e-05
-1.38286021012798e-05
-1.13601915855383e-05
-3.40351114260151e-05
-3.12169631431535e-05
-2.19416339897313e-05
-6.29995185920216e-06
-2.27823986933396e-05
-2.68179196034434e-05
-2.32109444086344e-05
-5.12693034177215e-06
-3.80245072962945e-06
-1.57257593655339e-05
-1.37034832810041e-05
-3.39289315484538e-05
-9.29311633752938e-06
-3.88114398899397e-05
-3.6180009413021e-05
-2.18790466235155e-05
-2.0076939142044e-05
-3.22977825930515e-05
-1.06360065425193e-05
6.3124574263676e-06
-6.52217739172595e-06
-2.49450977427116e-05
-3.42217529367665e-05
-2.12160087793239e-05
-3.61813405512183e-06
-3.48058905962745e-05
-1.92692010551016e-05
-1.98543515876599e-05
-1.77515000527931e-05
-2.01966443254926e-05
-2.1466520970631e-05
-1.99443438534409e-05
-3.58262554759199e-05
-1.81478483003618e-05
-1.8036502047856e-05
-1.34597744185448e-05
-1.58815225994672e-05
-2.07562172123196e-05
-1.40032368552537e-05
-2.20524464936122e-05
-3.0655318244942e-06
-9.46733920744645e-06
-1.6638395430559e-05
-6.8556558921986e-06
-2.98118204202904e-05
-8.69602298960693e-06
-2.56628216319943e-05
2.44037752387096e-06
-8.82440104239413e-06
-2.75595230516475e-05
-9.46152095576717e-06
-3.87184046903084e-06
-3.10736232869749e-05
-2.23790994859386e-05
-2.6567575182078e-06
-3.07438847611665e-05
-1.13552627417242e-05
-1.55098100790827e-06
-1.86933473188908e-05
-1.6898237711687e-05
-3.24562679836711e-05
-1.00947110610722e-05
-8.27202091200569e-06
-7.09452003185787e-07
-1.84251362460062e-05
-9.47177085296491e-06
-2.24185246605202e-05
-1.78050296498719e-05
-1.44361794091946e-05
-2.64777451341805e-05
-9.21071306049601e-06
-1.15489760410834e-05
-1.92626058984708e-05
-1.17760712340255e-05
-1.33557313580944e-05
-3.27180692489795e-05
-1.93741710249007e-05
-3.55860245918802e-06
-1.05703694927002e-05
-1.48121710978043e-05
-9.2619613923988e-06
-6.78291673067993e-06
-1.6933936940949e-05
-1.64724258135762e-05
-2.48163410942076e-06
-8.09510954444797e-06
-9.74173912239287e-06
-1.85480656612138e-05
-2.4545230559308e-05
-8.42075952751526e-06
-2.61934639642436e-05
-1.21527289482558e-05
-1.25217791129667e-05
-1.30705075880126e-05
-1.85766848010284e-05
-1.9923811488708e-05
-1.4061352660481e-05
-9.49568244431515e-06
-1.33665028929661e-05
-1.99940814293069e-05
-2.13422386867153e-05
-2.19750781221509e-06
-2.25051597993951e-05
-5.73431822735944e-06
-1.93698740657222e-05
-1.23134574199257e-05
-2.08281988058551e-05
-2.29091616162752e-05
-2.2562423162852e-05
-5.01353546870133e-06
-2.10065395050402e-06
-1.79494072414689e-05
2.24467402586435e-06
-2.67578918304016e-05
-3.44857468942031e-05
-2.90948878084304e-05
-1.91699064214061e-05
-4.06731986439568e-05
-2.59970571880694e-05
-2.33273941960421e-05
-2.79884928161868e-05
-2.33513568033336e-05
-1.77440350139458e-05
-3.52107143828958e-05
-1.25939934622262e-05
-1.46750381060125e-05
-1.32797900155534e-05
-2.3569157945637e-05
-2.88173047572539e-05
-9.96352618421209e-06
-2.94663731017513e-06
-1.82573873993931e-05
-1.87880806189466e-05
-1.70147246295244e-05
-1.66499801278248e-06
-1.3194154922945e-05
-1.73538425380267e-05
-1.69801087440382e-06
-8.20907083804583e-06
-2.45349586508287e-05
-1.55448680475057e-05
-3.59884304336468e-05
-1.77451199395075e-05
-2.52928734772371e-06
-1.45507718599572e-05
-1.0165139013562e-05
2.43844437482926e-06
1.11336057618736e-05
-7.32807080211468e-06
-7.14788645127583e-06
-8.64704426417963e-07
-4.18462328209103e-06
-1.28149822791472e-05
-2.01449133385178e-05
-3.17812627948491e-05
-7.64909702864882e-06
-1.48632111154249e-05
-1.92358132209684e-05
-7.58414799486117e-06
-1.93427036257664e-05
-8.02157106494228e-07
-1.10249724110202e-05
-2.52948838015399e-05
-8.40005802069739e-06
-2.7385052757099e-05
-8.68595674219889e-06
-2.82630803188262e-05
-7.91312532898448e-06
-7.73199083125414e-06
-9.96636145652641e-06
-2.37851086309307e-05
-8.69919545180102e-06
-1.4404426145502e-05
-2.00841826519413e-05
-1.00985723560022e-05
-2.69058174836393e-05
-1.98666367773156e-05
-1.03756314820944e-05
-1.96245545249938e-05
-1.18083498812824e-05
-8.81891804102666e-06
-3.8267502786445e-05
-3.99801188200917e-05
-1.98122115504088e-05
-9.86056124303456e-06
-9.86453924883351e-06
-1.90789767177196e-05
-1.45911806301646e-05
-2.39630737337964e-05
-1.17667963651499e-05
-8.81040446315367e-06
-1.47061245167866e-05
-1.24671879564222e-05
-1.13112073291941e-05
-2.9680771208616e-06
-1.94766153450129e-05
-1.86027987768868e-05
-2.02589848006354e-05
-7.57311925100339e-06
-6.34370710126991e-06
-3.00143529221933e-05
-2.92801168756598e-05
-7.25094491380723e-06
-2.7426525233725e-05
-2.30558945592914e-05
-8.32832740730978e-06
-2.14027600791085e-05
-3.2370866947129e-05
-1.72240286940244e-05
-1.90767056004764e-05
1.0942643621479e-05
7.03344675809469e-06
-1.37626594012201e-06
-2.81005637718253e-05
-7.49669914195262e-06
-2.25405935761944e-05
-3.358491559557e-05
-1.32318410082464e-05
-7.15907986319761e-06
2.14193364826891e-06
-3.37943019917791e-05
-3.600335024017e-05
-1.61141249167124e-05
-3.86016073668193e-06
-2.23357357345117e-06
-1.38555704561902e-05
-1.64061661273959e-06
-8.33181172744551e-06
-2.3971062726992e-05
-3.08111942547684e-05
-1.05370673201099e-05
-1.89578200486247e-05
-2.69062693585164e-06
-3.19073882748049e-06
-2.03758143024906e-05
-1.69975794928702e-05
-2.00398393491924e-05
-2.02925627368795e-05
-2.62559410938632e-05
-1.1002001197641e-05
-1.39164632197794e-05
-2.0072411006908e-05
-1.69685884825068e-05
-1.65751537475959e-05
-1.55045832639796e-05
-2.28838202327058e-05
-9.19593282596104e-06
-2.87499224276094e-05
-1.89798633594651e-05
-1.01707595984089e-05
-2.38379336218659e-05
-2.09601748001951e-05
-1.21961525388203e-05
-3.78193680328667e-05
-4.78433062410515e-07
-2.28812865224402e-05
1.42691681634839e-06
-2.18752662764402e-05
-1.55358151782254e-05
-4.35032159850137e-05
-1.38574509875316e-05
-5.25554525326757e-06
-3.20620082066657e-05
-5.06026344866544e-05
-3.74334094166252e-05
-2.03283324801498e-05
-8.76407647509414e-06
-2.04263177020183e-05
-8.24081174311652e-06
-1.34478047932446e-05
-1.38769320272267e-05
-9.24950907632293e-06
-1.93729947275689e-05
-2.1450236651725e-05
-1.14780607079655e-05
-2.23150304597486e-05
-8.46654325005799e-06
-8.00624325817203e-06
-1.29582821109364e-05
-3.2590552037319e-05
-1.32826246618395e-05
-2.09762230557439e-06
-2.72982927590498e-05
-2.73441634723089e-05
-1.5459644024395e-05
-2.59324560380723e-05
-2.74905644944121e-05
-8.54386626089369e-06
-3.18193909643634e-05
-2.25450424016334e-05
-3.51342842832632e-05
-4.03537619664456e-05
-1.92285623638485e-05
-2.1313633679907e-05
-1.44292906520878e-05
-2.54388802309755e-05
-2.17078101415566e-05
-3.61365595099493e-05
-1.79768440076314e-05
-7.70346977868757e-06
-2.34421224719627e-05
-1.54358141011595e-05
1.2408893096535e-05
-6.39358583577525e-06
-1.3814245045866e-05
-1.92420438849828e-05
-9.78203248067556e-06
-1.8787414328351e-05
-2.58308580436454e-05
-1.5463561764715e-05
-4.32758923775764e-06
-2.22033888087667e-05
-2.12863273763232e-05
-1.42831918048462e-05
-9.95600934485567e-06
-1.49709956830095e-05
-1.34575578709588e-05
-1.99714285300572e-05
-1.94356709651622e-05
-3.78511013914916e-06
-4.63839111704382e-06
-8.57994013831659e-06
-9.12536569319344e-06
-2.7117045605294e-05
-1.78614342575412e-05
-2.30621787666903e-05
-1.94287381088001e-05
-2.31421563918229e-05
-2.60382227541912e-05
-2.73950518694463e-05
-1.40156618007108e-05
-2.39274368415882e-05
-2.00413122224057e-05
-1.10502352939176e-05
-1.78921715825774e-05
-1.37867179347676e-05
2.39925531773015e-06
-1.00504183022832e-05
-2.20214108098455e-05
-1.43100527528672e-05
-9.95957384100619e-06
-4.11776389457812e-07
-1.98625082756385e-05
-1.47300141873883e-05
-2.69590535081382e-05
-1.62057413926109e-05
-2.02213125067346e-05
-2.29489588073231e-05
-1.34255969668921e-05
-1.2038070789324e-05
-1.50057201635668e-05
-3.3401269843072e-05
-2.5809278804284e-05
-1.07959814086925e-05
-1.38742378140416e-05
-1.2319395900289e-05
-1.83629879893909e-05
-9.97365015576617e-06
-1.00155184079716e-05
-3.80543711272175e-06
-1.27655379157416e-06
-9.4517304288304e-06
-2.02377274664986e-05
-2.83219304819892e-05
-3.8618707408159e-05
-3.21126405443476e-05
-1.98989103479353e-05
-7.85769145026837e-06
-2.25848012627989e-05
-1.0023986483888e-05
-1.22532844006514e-05
-1.92466761261143e-05
-2.17013810290008e-05
-3.46981479209507e-05
-5.92817516743728e-06
-2.27150429870783e-05
-2.46674692670269e-05
-7.60517631283523e-06
-7.71284991759949e-06
-8.84911023472131e-06
-2.15967075602364e-05
-2.40793764552345e-05
-1.21227458951392e-05
-1.33872026498913e-05
-2.21627090836231e-05
-2.46014768673501e-05
-1.92435707410245e-05
-2.27869703737834e-05
-2.17501049240296e-05
-1.89437821934747e-05
-2.01764902284092e-05
-2.62958557384482e-05
-3.36728752875906e-05
-1.84400849300819e-05
-3.27662095373235e-05
-1.00899802151104e-05
-4.93602976139827e-06
-9.16912306025945e-06
-2.44328579753073e-05
-1.69775155842579e-05
1.04536857086477e-05
-1.09276168769327e-06
-4.26155744438601e-05
-1.28666620753751e-05
-2.3824920415222e-05
-2.46678007709741e-05
-1.33343561051793e-05
-1.6595045542872e-05
-4.32543441838569e-07
-7.24392952162222e-06
1.23204830302137e-06
-8.13194469084927e-06
-1.45948104663874e-05
-7.94000187492848e-06
-1.13480870643299e-05
5.2653690891442e-06
-2.47316616863751e-05
-1.51938295496287e-05
-1.39942563309974e-05
5.04790598811e-06
-8.40786742297935e-06
-3.91065610792078e-05
-3.55739770958432e-05
-2.48928950803361e-05
-1.13686009845849e-05
-5.75025499900818e-06
1.54650066962958e-06
-3.54752837830107e-05
-1.60652707668017e-05
-2.3646993396215e-06
-2.14483003644925e-05
-6.08395298237426e-06
-4.35468857443598e-06
-2.58389409303498e-05
-1.53087352724698e-05
-1.71649555690366e-05
-1.86264937276783e-05
-2.13252817631743e-05
-1.36978832456803e-05
-2.44963150287262e-05
-1.15946759212211e-05
-2.05836613879633e-05
-7.60503816355027e-06
-1.45608724248621e-05
-1.6943334708322e-05
-1.0890620968988e-05
-1.5405594955362e-05
-1.59033634109954e-05
-3.11892787842444e-05
-9.15962159224987e-06
-7.70799455346995e-06
-1.96543658748331e-05
-1.61614904658648e-05
-1.50816594417509e-05
-1.06258750691905e-05
-1.71398568805151e-06
-2.2908232803275e-05
-5.56914915512773e-06
-8.87372080530481e-06
-3.02045380855298e-05
-1.72432560718354e-05
-1.55140436823179e-05
-1.27617750728864e-05
-1.2121242938898e-05
-1.52096404374026e-05
-1.51335632764027e-05
-3.51739517932648e-05
-4.92970690885544e-06
-7.84491148261081e-06
-2.42173536456485e-05
3.88890689936502e-06
-2.72729950777031e-05
-1.89791036008839e-05
-6.28193219548773e-06
-2.10183602698135e-05
-1.41365031035656e-05
-1.58410082256434e-05
-2.09614492799218e-05
-3.60910530863462e-07
-1.84679670420978e-05
-2.30572594406011e-05
-1.64330477557506e-05
-1.56340074703024e-05
-2.2998615708081e-05
-5.95495161743295e-06
-3.02756422359016e-05
-4.19759576344332e-05
-4.46041597176904e-06
-2.03550491176959e-06
-2.43216415544966e-05
-2.11222334682206e-05
-1.64431106247238e-05
2.00202436005205e-06
-5.14729958834539e-06
-1.07680365895528e-05
-1.19587908861865e-05
-2.16057350361996e-05
-7.12318494942842e-06
-1.30827513703423e-05
-2.07663338525515e-05
-1.52858993471948e-05
-3.68539664915099e-06
-2.52429680306966e-05
-3.30973341532416e-05
-2.11028725122039e-05
-2.36815307422184e-05
-2.71647227026057e-06
-2.84517813067098e-05
8.97049746716764e-07
-5.97763797174374e-06
-2.08961381506645e-05
-2.81749242370316e-05
-2.23289368514032e-05
-2.12536053927085e-05
1.15102565931679e-05
-1.71968426755946e-05
-4.46570659504195e-06
-1.8578060909321e-05
-1.13523958318392e-05
-1.12138758636711e-05
-1.76212825980121e-05
-9.54710037573301e-06
-1.33343201502267e-05
-2.74768216681406e-05
-1.54626851208261e-05
-2.42681851943693e-05
-3.66853171480385e-05
-3.50628974148875e-06
-1.93391813032622e-05
-2.74467422230316e-05
-9.9768200895966e-06
-3.0680854712877e-05
-1.38458340151124e-05
-1.45578251839528e-05
-6.62687723045515e-06
8.77433583533403e-06
-1.84713748890036e-05
-2.16897794039443e-05
-3.59709588831416e-06
-2.25647043210292e-05
-3.74932867735747e-05
-1.62554014807893e-05
-2.87560984812071e-05
-4.81906117652966e-06
-6.43151120677082e-06
-2.14363932342324e-05
-2.14371568419564e-05
-2.35041831185497e-05
-5.34817069885789e-06
-1.31803983828303e-05
-2.32176894456175e-05
-3.0618643952174e-05
-2.4692708001222e-05
-1.27056691599158e-05
-1.56443483593856e-05
2.10003974237059e-06
-2.39386512190185e-05
-2.41348380269875e-05
-2.32858986001549e-05
-3.84212406349147e-05
-3.56864287882343e-07
-2.67157403897936e-05
-1.77340007868218e-05
-2.49868287403758e-05
-8.59985305321467e-06
-2.05296506521105e-05
-3.31725590554996e-05
-4.43656613776664e-05
-1.66604017097518e-05
1.4371655707404e-06
-1.34303123757489e-05
-2.79227462942984e-05
-1.11007018888745e-05
-3.81695328259522e-05
-2.17490023393745e-05
-9.53663997250249e-06
-3.21795282559869e-05
-1.30947385672844e-05
-2.41151128310191e-05
-3.2419632292016e-05
-2.6626865753134e-05
-5.71496940439555e-06
-1.29213561170709e-05
-2.17059677243863e-05
-7.51739001417068e-06
-2.2594122881372e-05
6.40524886894674e-07
-3.08830711473826e-05
-3.21772730546407e-05
-2.54255031252146e-05
-2.51396143164277e-05
-2.80287174774183e-05
-2.78191016914838e-05
-1.50725277386637e-05
-2.25448103220669e-06
-2.69527061139932e-06
-1.39408272045414e-05
-1.43102101186511e-05
-1.21833145065695e-05
-1.11155247778234e-05
-1.96279221951175e-05
-3.5831592647292e-05
-6.59198191685784e-06
-5.97286589031005e-06
-2.42144005950666e-05
-1.33296646831046e-05
-1.53053996430154e-05
-7.23567236191742e-06
-3.0030263987772e-05
-2.8562398086051e-05
-1.98705349286042e-05
-3.59652229312575e-05
-1.40852468121248e-05
-2.71079571192524e-05
-1.69164261565146e-05
-1.31946927081876e-05
-1.16543127799613e-05
-1.42286152010992e-05
-1.67517051759871e-05
-2.67701883743043e-06
-5.22743232554602e-06
-6.65593280458537e-06
-1.58894244189136e-05
-1.77548785829307e-05
-2.44635627420274e-05
-2.99130257851557e-05
-2.10530013826001e-05
-1.98220444179065e-05
-1.75155696287848e-05
-4.6705117742343e-06
-7.02551205651443e-06
-1.41553075188904e-05
-1.83562688807877e-05
-2.14517858613519e-05
-2.23361873860608e-05
-1.38838554699458e-05
-7.78966971526474e-06
-7.58135739006006e-06
9.50568274610906e-06
-1.15456810685231e-05
-1.06710433298527e-05
-1.11245931891181e-05
-1.73684117053517e-05
3.19109066439152e-06
-1.24516890398649e-05
-1.11428359709709e-05
-2.31480256202552e-05
-5.72550911589763e-06
-2.73014729052223e-05
-1.06986612472828e-05
-1.73748784693611e-05
-1.24902214937091e-05
-1.82638848444264e-05
-2.14450198267653e-05
-7.8960518681533e-06
-4.61910847128003e-06
-1.88633205482977e-05
-1.92413882694245e-06
3.65190940531729e-06
-1.39840562332188e-05
-8.43500508100671e-06
-2.14442248497818e-05
-2.37246429488486e-05
-1.63140849620651e-05
-2.61834562584562e-05
-2.62889357153247e-05
-9.79075279020238e-06
-1.43225882234336e-05
-2.19874028463765e-05
-2.44751573387772e-05
-1.27485969105665e-05
-1.094298196774e-05
-8.97710633978257e-06
-1.20479476649279e-05
-8.15287329359566e-06
-3.94897068138023e-06
7.25900754715168e-06
-6.16810375837959e-07
-1.61297509161495e-05
-3.162959696092e-05
-3.2466241431433e-05
-2.7409159589967e-05
-5.0727976538238e-06
-2.61070295979897e-05
-1.52411045977112e-05
-2.38253791228235e-05
-2.11052876851181e-05
-8.46123731773832e-06
-2.3608875590535e-05
-2.98613498885294e-05
-3.1699442732944e-05
-8.983268229826e-06
-3.68856424992438e-06
-1.47748539647229e-05
2.05850988881578e-06
4.57903835445645e-06
-2.21251371866738e-05
-2.23321952074598e-05
-1.53255642915824e-05
-1.43105311695784e-05
-8.08886195452927e-06
-6.72933177187462e-06
-8.74969732740926e-06
-8.3646963018114e-06
-2.5712153991833e-06
-9.45803030452265e-06
-1.32726334951089e-05
3.84588013511073e-06
-3.09187593756457e-05
-1.9915233460779e-05
-1.76605628183365e-06
-1.62860688438627e-05
-2.98279964537639e-05
-1.29986322909709e-05
-2.57444848239701e-05
-2.87620702492821e-05
-3.98784413901691e-06
-3.26488208797026e-05
-9.46404986628275e-06
-2.65173422982018e-05
-1.45581839355636e-05
-1.93480471852043e-05
-1.23394104836285e-05
-6.94046822385505e-06
-1.80793052130438e-05
-2.05393962363908e-05
-7.48216441585168e-07
-2.0177878531179e-05
-2.46893776595378e-05
-9.18641824351871e-06
-2.38345385430019e-05
-7.42965592700155e-06
-2.01099059447619e-05
-6.19269047525626e-07
-1.87043745198821e-05
-2.00871551923409e-05
-1.27470882775558e-05
-1.6151274785877e-05
-3.28564891908618e-05
-1.36943091102927e-05
1.88492919071776e-06
-2.32628221573182e-05
-1.74296976141899e-05
-3.56900804893072e-05
-3.00022404158998e-06
-9.30086356373062e-06
-1.83480760349016e-05
-2.28019192127443e-05
-8.86273610819405e-06
2.79738309887197e-06
-2.38693687047636e-06
-1.94495091460124e-05
-1.67861357793565e-05
-2.25006007910846e-05
-1.77142058871255e-05
-2.11694533306725e-06
-4.15228887224568e-06
-1.73153134002032e-05
-1.9761596710501e-05
-1.20783018917435e-05
-3.62389840506779e-05
-2.61519111811335e-05
-2.33844657939141e-05
-3.33213713820816e-05
-9.44485836955832e-06
-9.58281533074763e-06
-2.45168228333797e-05
-1.80321662003031e-05
-9.40163569949492e-06
-4.04398505167396e-06
-6.73623210122266e-06
-9.37932984287243e-06
-1.9971663089192e-05
-2.05931654392139e-05
-1.37570515268048e-06
-1.10852056158393e-05
-1.93103498814908e-05
-7.17224487094922e-06
-1.59260417591932e-05
-2.16063027391287e-05
-2.05991607434662e-05
-2.15256547482189e-05
-2.40729480145845e-05
-2.24193615134098e-05
-1.30396434925786e-05
-2.0415965946043e-05
-2.74442790144483e-05
-2.55050770481105e-05
-3.19995650559804e-05
-1.10354674007426e-05
-2.43432615942131e-05
-1.45429740645229e-05
-1.5823139977945e-05
-2.18906100454759e-05
-2.18986283692116e-06
-1.42298534957136e-05
-1.1147374798315e-05
-1.30173297318005e-05
-2.23532836548755e-05
-2.76624612339022e-05
-3.19144821465139e-05
5.25233233822153e-06
-1.73130027947192e-05
-1.06560733242999e-05
-2.06294188208338e-05
-1.71875891241796e-05
-2.22559967581797e-05
-1.88515174206754e-05
-3.36346160148956e-05
-1.29116007948494e-05
-2.6889996666188e-05
-1.66573155334404e-05
-2.63235300504078e-05
-3.91121206834601e-05
-3.92995675703423e-05
-2.55820759831814e-05
-8.18035811287003e-06
-3.14275647035039e-05
-4.15363536915696e-05
-2.38218790015154e-05
-1.10778658537646e-05
-1.52691926231141e-05
5.71080210447352e-07
-2.02800461993331e-06
-1.3696311921075e-05
-7.53542332744931e-06
-1.98781584869483e-05
5.98559728477421e-06
-1.50227233542471e-05
-1.19605335307084e-05
-5.71886788190852e-06
-1.77565792313792e-05
-1.99934907744547e-05
-1.85650653720809e-05
-6.82284793360758e-06
-2.59330033186128e-05
-1.99235932992078e-05
-2.12776349176076e-05
-3.02231254893358e-05
-3.70702173155848e-05
-3.36984612342144e-05
-7.84025013063475e-06
-1.37084471126915e-05
3.3816333834655e-07
-1.94298675620574e-05
-2.55999263329694e-05
-1.53045918990308e-05
-7.10548281378477e-06
2.44609962281113e-06
-2.20734908267989e-05
-2.19810914201101e-05
-1.43307977537135e-05
-1.13250527599991e-05
-2.7503631271422e-05
8.47751649013103e-06
8.26681559875461e-07
-8.41095863334667e-06
-2.62284724413332e-05
-1.43600524748037e-05
4.31444565952835e-06
-1.73117378247449e-05
-3.36814339482411e-07
-2.31255579372523e-06
-2.10281626451138e-05
-8.21609590825487e-06
-1.64649603231782e-05
-6.69513099155249e-06
-1.81685317158784e-05
-1.35430127975905e-05
-2.96624754877693e-05
-2.32078592988501e-05
-2.0007335264645e-05
-2.51661905679887e-05
-2.63519012113121e-05
-2.47972344001483e-05
-3.28771546412882e-05
-2.60119087198856e-05
2.90594955098191e-06
-1.63451680775249e-05
-1.29066931663684e-05
-1.25729747242234e-05
-6.00646809170582e-06
-2.23314032236183e-05
-1.93810968129601e-05
-2.18600717900143e-05
-1.81514790772008e-05
9.64827449071118e-06
-1.56832791448547e-05
5.37425874121722e-06
-5.33883212996761e-06
-3.70528542150245e-06
-1.02159070371128e-05
-2.23998253238457e-05
-1.15285814596725e-05
-3.49271736135174e-05
-2.11134795993839e-05
-3.13344750485503e-05
-1.40035231609265e-05
-1.74881745729512e-05
-2.18951168556023e-05
-4.02878878554451e-05
-1.0701748970599e-05
-3.24621936874901e-05
-2.74488863149764e-05
-2.06815792966531e-05
-1.00990285486605e-05
-1.90133438893779e-05
-2.32960756025539e-05
-8.93208302726073e-06
-3.17126830629457e-05
-3.26472236076553e-05
-2.66189313256432e-05
-3.6742566624817e-06
-8.36140551961129e-06
1.6465094661437e-07
-2.39210897406492e-05
-1.90325898023673e-05
-2.0064822381772e-05
-1.11260956096951e-05
-1.83105306745057e-05
-1.94955976343176e-05
-3.64677806439608e-05
-3.81084103266514e-05
2.03947266375542e-06
-1.87655798570551e-05
-5.9733627024044e-06
-2.23721267353044e-05
-2.40653208550074e-05
-2.42485576454458e-05
-9.99133868971774e-06
-1.41313973959603e-05
-6.68628861308618e-06
-1.03027481960076e-05
-1.86448094946314e-05
-2.46263472601606e-05
1.42121555075517e-06
-2.78744362827598e-05
-1.73797055404024e-05
-2.07456105561022e-05
-1.32488693013183e-05
-8.41606883625155e-06
-1.50416909200603e-05
-4.0594549182802e-06
-1.11479265403859e-05
2.21768715798002e-05
4.30643741109647e-06
-2.21413097964995e-05
-1.33655929282412e-05
-1.46915823315434e-05
-1.69635364372693e-05
-1.03020209421928e-05
-3.74477155582493e-06
-1.45458887272261e-05
-5.57808863268321e-06
-3.19993772087489e-05
-2.56154843843131e-05
-3.71724186421937e-06
-2.27640609965136e-05
-2.33340351430247e-05
-7.48199587708546e-06
-2.0701685532477e-05
-2.2419739145369e-05
-1.754304496424e-05
-1.93784859251056e-05
-3.60712643610461e-05
-6.1358276812343e-06
-2.74843096245049e-05
-1.81674973338746e-05
-4.62460831521069e-06
-7.26037175297326e-06
-5.4922563932831e-06
-1.70954924503991e-07
-1.73126535240043e-05
9.06198453026105e-06
-1.01674720297702e-05
-2.92830397688556e-05
-1.93197378398778e-05
-2.69276214123647e-05
-2.53227801834022e-05
-2.80464955032985e-05
-3.16413656240938e-05
-1.54269073511658e-05
-2.78628162364107e-05
-7.77736176324672e-06
-1.30276301147975e-05
-1.42674415677486e-05
-2.65687705814422e-05
-2.36983651201907e-05
-2.32118254486673e-05
-8.40842085429124e-06
-1.54388084509053e-05
-4.65392618366479e-06
-4.16749945224222e-06
-2.24640822851061e-05
-1.15636239341818e-05
-3.7739378121734e-06
-1.33988567132073e-05
-1.44952494372815e-05
-1.29577781539521e-05
3.21919873936114e-06
-1.30859517241216e-05
-3.03512685785635e-05
-1.3665851518293e-05
-1.62052559511194e-05
-2.69470428663411e-05
-2.42477749960676e-05
-2.05052905210218e-05
-1.29795050026968e-05
-1.18748336483484e-05
-1.5125153161405e-05
-3.54243254018779e-05
-1.17205163643161e-05
-1.49328877594488e-05
-2.24176144828352e-05
-2.09144881329012e-05
-1.44571610407844e-06
-1.52334943769043e-05
-2.54619943867757e-05
-2.8410511239448e-05
-6.34925608840737e-06
-1.14703701294156e-05
-2.89927636078808e-05
-2.44713656246884e-05
-1.09617796359134e-05
-1.89350855140716e-05
-2.22562081910375e-06
-2.30091921221399e-05
-4.65845428558446e-06
-2.70219651930604e-07
-1.99716729315494e-05
-5.86296481918212e-06
-2.60012889403639e-05
-2.97226225028304e-05
-2.21571694367975e-05
-3.29689605517153e-05
-1.51498956957261e-05
-1.78418482688722e-05
-2.04246103747949e-05
1.81302596272682e-06
-4.92966262284047e-06
-2.74341846089059e-05
-6.63590061482871e-06
-2.37211940018571e-05
-9.47273843782517e-06
-3.08215533654827e-05
-6.98550461109328e-06
-1.30101483968519e-05
-1.51047509938219e-05
-2.30616506599353e-05
8.38270031234672e-07
-2.16981571759995e-05
-1.95979492022534e-05
-3.50626421877001e-06
-8.63427447116106e-06
-5.95239719188917e-07
-1.91931565007205e-05
-2.59046603163302e-05
-2.16211600939686e-05
-2.24015547783884e-05
-1.90446515490744e-06
-6.87641201309981e-06
-3.12918972256739e-06
-4.36040141715745e-05
-1.47374699054642e-05
-1.85017382499382e-05
-1.35896571689372e-05
-1.27004527816044e-05
-1.71181232653854e-05
-9.10041997494529e-06
-1.97896899861409e-05
-1.2394214616591e-05
-2.40057974623977e-05
-2.27581837975394e-05
-1.87567902783801e-05
-1.98816059626613e-05
-5.74741023821455e-06
-1.5681707591077e-05
-2.49158240232799e-06
-1.96683766896263e-05
-2.47162921505908e-05
-2.61895479191402e-05
-1.08231813106499e-05
-1.44677369902122e-05
-4.3405637864315e-06
9.12519011151948e-07
-2.31339318974684e-05
-3.99484111905974e-05
-1.3410118783505e-05
-2.05838231874997e-05
-1.2431772726007e-05
-5.35557249893308e-06
-1.49860817929918e-05
-1.66908260928793e-06
-1.5751479079863e-05
-1.98159545060267e-05
-1.28772280607686e-05
-1.48098391736067e-05
-2.32788950686908e-05
-3.51584457673063e-07
-1.4554953344373e-05
-1.85707931100438e-05
-1.39123800441841e-05
-9.0566467630738e-06
-3.07393359319805e-05
-2.23257227468159e-05
-9.46429790516002e-06
-1.002060110078e-05
8.73315332379671e-07
-3.04832597133327e-05
-1.29083796934185e-05
-1.72638283275038e-05
-2.19547076359524e-05
-2.72088994593299e-05
-1.02507909805357e-05
-2.63054825302397e-05
-1.5681160303e-05
-2.39587613260867e-05
-3.02915681926309e-05
-3.06318091135312e-06
-1.14676285679144e-05
-7.06410668275594e-06
-1.24409086430561e-05
3.01055157672319e-06
-8.38856182149279e-06
-1.61400328256499e-05
-2.0988835179912e-05
-2.50000463856453e-05
-2.48384250173884e-05
-6.51933158162042e-06
-2.51737159871483e-05
-9.81006951343622e-06
-1.00270806516708e-05
-1.04124219043156e-05
-1.78374549498786e-05
-3.37286323548216e-05
-2.39485193931338e-05
-1.93026607223567e-05
-2.29324171843216e-05
-2.66747347563494e-05
-1.05770073642686e-05
-1.28447081691553e-05
-5.77069235640873e-06
-1.69158601049712e-05
-1.4401031876118e-05
-1.48522064703345e-05
-2.84623204155981e-05
-9.5804414811306e-06
-2.38352258877632e-05
-2.01009771036631e-05
-2.36423471214764e-05
-3.27593544653111e-05
-1.99899862521858e-05
-2.17715962834684e-05
-1.53698209592211e-05
-1.733894740184e-05
-2.20025498898497e-05
2.51517172494608e-06
-2.16886336575494e-05
-2.15087228797087e-05
-1.93138541109808e-05
-2.55535299079645e-05
-1.03509878658925e-05
-1.83639412848461e-05
-3.30718182805654e-05
-1.53502196260619e-05
-6.60101880328644e-06
-1.21090716245208e-05
-9.83965475017568e-06
-2.23582011750394e-05
9.32340494891745e-06
-1.03643946579934e-05
-2.46092302172863e-05
-1.6338500565412e-05
-4.80544703838063e-06
-2.75638430923802e-05
-2.53353954392525e-07
-1.37462277451683e-05
-1.79418293985146e-05
-7.7052639718936e-06
-1.14944133246253e-05
-2.28917220925406e-05
-2.30824046578567e-05
-1.40058618094086e-05
-9.5574971396308e-06
-7.70952998829713e-06
-3.06423153543224e-05
-1.91525596046314e-05
-1.44697334501768e-05
-1.39032706335592e-05
-2.05182593295424e-05
-8.39853430122294e-06
-2.83672028234924e-05
-1.98666340674917e-05
-1.31742932685368e-05
-3.60237220456886e-05
-8.05499718457826e-06
-1.49620625817946e-05
-1.85463876048954e-05
-6.21793678681281e-06
-1.12223327309812e-05
1.75675953724781e-06
-1.27503414912194e-05
-7.54490362108069e-06
-1.2177067750929e-05
-2.08629246896357e-05
-1.0553314173843e-05
-2.56416964537971e-05
-1.00407770834059e-05
4.48260861146596e-06
-2.47013485402876e-05
-1.58316450189574e-05
-9.06013749537032e-06
-1.47822430413479e-05
-1.5186386534355e-05
-3.41420567273489e-05
-1.89837224682416e-05
-1.5755984324522e-05
-9.29932240106357e-06
-2.10546034961833e-05
-2.88673749940686e-05
-2.34636224878758e-05
-1.20804914593719e-05
-1.9729650264873e-05
-1.28741223554899e-05
-1.52865330853793e-05
1.1922123256568e-06
-1.13922615763919e-05
-1.14055850543936e-05
-1.25529620937768e-05
-6.65024714550128e-06
-2.31818500360329e-05
-2.017393301299e-05
2.3631655302761e-06
-2.12861147136935e-05
-2.18972309934939e-05
-3.83394624629992e-05
-2.2830316745709e-05
-2.21895401905864e-05
-2.06520048521654e-05
-2.17366887133565e-05
-2.02547674542944e-05
-4.97595283079846e-06
8.31102737818128e-07
-2.45942100542733e-05
-3.62302215905963e-05
-1.00492394076915e-05
-1.12127903430293e-05
-2.41871038911605e-05
-2.26023382558151e-05
-2.84613357485209e-05
-1.67032396229467e-05
-1.75563697401757e-05
-4.6109875051329e-06
-1.78798687732866e-05
-1.04929544484205e-05
-3.45698634158043e-05
-1.49155031668712e-05
-1.13673797487992e-05
-7.57447415609377e-06
-2.64342773238916e-05
-1.90576474155832e-05
-4.10010616925639e-06
-2.55295611704629e-05
-3.16847853315268e-05
-1.71195557453716e-05
-2.54082593872143e-05
-1.42731132097752e-05
-1.63223866970079e-05
-6.85536168356549e-06
-3.05312971894675e-05
-2.56217297294209e-05
-1.74064427516447e-05
-1.43742797326858e-05
-1.40997331963986e-05
-1.83565286397648e-05
-2.68627956280813e-05
-1.13658180020052e-05
-1.32659996224545e-05
-1.7675180512415e-05
-6.8119548271036e-06
-4.53492503794412e-06
-1.52703562900547e-05
-1.9486303582968e-05
-6.65865797294034e-06
-1.01484919894337e-05
-6.68462872706679e-06
-9.47092035961919e-06
-2.93835093028779e-05
-1.66068201935434e-05
-7.36835210156019e-06
-1.47160756016617e-05
-3.27917328319366e-05
-1.77840856875344e-05
-1.90986189271032e-05
-1.44528482061861e-05
-1.00642560263508e-05
-2.99572324099633e-05
-2.13035876614821e-05
-3.39915667358097e-05
-1.49625508111304e-05
4.37407570156098e-06
-2.88045232187353e-05
-1.12146310658987e-05
-1.80094399289814e-05
-1.40270659049643e-05
-1.60534554129621e-05
-1.89237516746379e-05
-7.11469538738423e-06
-1.62123290768276e-05
-3.34210515932316e-05
-2.22104885397686e-06
3.49751119342252e-06
-2.28857088024737e-05
-1.10368564858563e-05
-3.02450442025684e-05
-1.53021480461517e-05
-2.25403962773009e-05
-2.22533643810684e-05
-8.55465242997988e-06
-1.14701091775515e-05
-1.92772370615851e-05
-2.66987886587126e-05
-1.85648353327119e-05
9.96464799967075e-08
-1.0554871235692e-05
-2.04040959743212e-05
-3.38370469820704e-05
-2.44221876941105e-05
-9.24422652681798e-06
-1.17745430921026e-05
-3.70526413131446e-05
-2.77493026123522e-05
-8.21283187364978e-06
-3.04371906681111e-05
-2.13553314708229e-05
-2.30828268632275e-05
-3.50850852367518e-05
-1.67402362669705e-05
-1.47239557393816e-05
-1.77979825949004e-05
-2.76410773330471e-05
-1.19027786474482e-06
-2.97829318460086e-05
-2.5741436654967e-05
-1.8208637234994e-05
-2.2657696737737e-06
2.38718712681457e-06
-1.41564250045582e-05
-7.45082555355715e-06
-1.82555022615285e-06
-1.27056501537711e-05
-1.38420328151301e-05
-2.64702942327988e-05
-6.57715662164528e-06
-2.65329114729014e-05
-2.7355975913095e-05
-7.7511064844983e-06
-1.72371567954408e-05
-2.60502648636924e-05
-1.77488785843558e-05
-2.64651016686677e-05
-7.0989445555739e-06
-2.01580495337064e-05
-1.80399820122106e-05
-1.66817113191408e-05
-4.32520034418412e-06
6.2288697573202e-07
-1.98595528106813e-05
-1.04209575725999e-05
-1.19061425344958e-05
-2.57424410524404e-05
-1.15318979730263e-05
7.76673805739703e-07
-2.02627907830772e-05
-2.35341552744105e-05
-3.20397072464025e-05
-1.99984939971639e-05
3.77678616468153e-06
-1.99398811456715e-05
-2.8387683173846e-05
-1.29645635367002e-05
-1.67270515732565e-05
-2.28362019234958e-05
-2.96129118710376e-05
-1.98168321999821e-05
-1.34555007081227e-05
-1.04256983461938e-05
-1.48003382615747e-05
-3.15898155623997e-05
-8.22742489345218e-06
-3.0579369165355e-05
-1.52829837961629e-05
-2.19242280406632e-05
-2.22782524628e-05
-1.38711335979204e-05
-9.23083765877804e-06
-2.93496688100269e-05
-2.45237432427427e-05
-1.05119627505113e-05
-2.91713890977554e-05
-5.12053891441448e-06
-3.13704717140176e-05
-4.49777869196897e-07
-5.96869208193838e-06
-3.90029038509444e-05
-2.7225091531575e-05
-1.80096846703252e-05
-1.60932541628246e-05
-7.4728383688398e-06
-2.86723806104284e-05
-1.18973345978913e-05
-2.11891264657807e-06
-2.50854894114107e-05
-3.47288265604088e-05
-1.73024428983334e-05
-2.60390138918683e-05
-7.87807997273019e-06
-2.27540544944475e-05
-1.71254551924642e-05
-1.79793658271411e-05
-1.65351333773111e-05
-3.2763550186631e-05
-2.20968585246359e-05
-8.4527070183503e-06
-2.10553166790195e-05
-3.02612009236498e-05
-1.83672967752616e-05
-4.69841503954445e-06
-1.39041224897891e-05
-2.61216181748491e-05
-1.08329942444715e-05
-1.62650336641779e-05
-2.04718364563901e-06
-2.69828742134298e-05
-1.07540069738736e-06
-2.00401517400061e-05
4.8295046855171e-07
-3.64328036455594e-06
-2.64079551058071e-05
-1.59336964563887e-05
-1.89194654571481e-05
-7.24866134907727e-06
-1.25464289041137e-05
-1.94368839268267e-05
-1.33292984119611e-05
-4.88618939967402e-06
-2.85572435102269e-05
-2.50662003544708e-05
-1.78075639531728e-05
-1.73226665745503e-05
-2.0836124709302e-05
-2.90278532855728e-05
-2.34216658191066e-05
-2.80124160510514e-05
-8.56940919919456e-06
-1.76258510121866e-05
-2.11818497121139e-05
-1.00229725157918e-05
-1.64321651907108e-05
-1.00402962986655e-05
-2.85460126507957e-05
-2.24502864071025e-05
-4.32470499364643e-07
-1.34205759239834e-05
-2.63020444199937e-05
-1.51128085744799e-05
-2.66209182057912e-05
-2.05415699542797e-05
-4.15702713499877e-05
-2.18195403432917e-05
-2.44272595936137e-05
-2.12932667780483e-05
-2.70208257922684e-05
-1.39651874872748e-05
-1.71465110944774e-05
2.1686714951878e-06
-2.66167222513528e-06
-1.74444368885768e-05
-2.61303029606879e-05
-2.35486540709304e-05
-1.72804343086352e-05
-2.19214586288603e-05
-2.419800819915e-05
-9.6534251460592e-06
-1.33048319192307e-05
-1.21730316702628e-05
-2.76200624992813e-05
-2.42651886536681e-05
-1.97643039330511e-05
-2.15332433152281e-05
-9.15329365842452e-06
-1.78458750948032e-05
-9.89627559511985e-06
-1.18716851390398e-05
-2.97843033812525e-05
-1.60029979700901e-05
-1.65928500389709e-05
-1.19166172997937e-05
-1.55801317448061e-05
4.81641747011202e-06
-1.87980834839252e-05
-8.39107631465787e-06
-1.89428303621547e-05
-8.23006830511016e-07
-2.19376103669218e-05
-2.41898523089668e-05
-2.12187797163938e-05
-1.85398134074899e-05
-1.73074390246451e-05
-2.32498225162482e-05
-7.57890576656181e-06
-2.52849435423559e-05
-1.98353546311801e-05
-3.43460227421146e-05
-2.93282222092928e-05
-4.02215580115385e-07
-1.83026713280152e-06
-1.50479637881455e-05
2.1929414641261e-06
4.387737917539e-06
-2.17557721242075e-05
-2.79089161249802e-05
-1.60465618335123e-05
-3.97135163911809e-05
-3.00568554057833e-05
-3.20529441239136e-05
-1.56294997864892e-05
-1.60423187949813e-05
-1.80183484799149e-05
-1.96764204014407e-05
-2.27745231594954e-05
-1.03552240325824e-05
-1.54069510394162e-05
-1.9031839882973e-05
-2.59063446339503e-05
-1.99227736317957e-05
-1.28612060240903e-06
-3.04661332771533e-05
-1.67004583039419e-05
-2.47445862541982e-05
-1.4849826279055e-05
-2.21374475088157e-05
4.9410207390432e-06
7.41136539858047e-07
-1.52650468557618e-05
-5.54683020796333e-06
-6.38817417243131e-06
-3.14235287139664e-05
-1.46356428756373e-05
-2.12526653675269e-05
-9.98983363307405e-06
4.98491054390009e-07
-1.3094319180575e-05
-3.20892990708209e-05
-2.20433619659242e-05
-2.27306891727686e-05
-1.83621490467307e-05
-1.64246529560702e-05
-9.24117147284915e-06
-1.61323175511182e-05
-2.03596785251534e-05
-2.32410934004501e-05
-1.89937547704876e-05
-2.19236823170718e-05
-2.74838025062974e-05
-2.34293963665018e-05
-1.54816008392096e-05
-8.83514980046712e-06
-2.49142896101797e-05
-3.39096215142924e-05
-1.97484739327805e-05
-2.59049336131256e-05
-9.62297127310754e-06
-1.21325462070621e-05
-2.08767778606541e-05
-2.43358364463532e-05
-2.00087009982104e-05
-4.69856129743021e-06
-6.81378335273462e-06
-1.22608242769457e-05
-7.71696064202876e-06
-3.72907282968988e-05
-3.56787878527549e-06
-2.44039043105361e-06
-1.10554136009189e-05
-2.35732882361615e-05
-2.87280278883654e-05
-2.27613068339137e-05
-2.73980054066685e-05
-2.7260857807792e-05
-5.65060056043465e-06
-9.7417798277736e-06
-4.72389670757621e-06
-7.72479663855422e-06
-1.38539495665721e-06
2.28831193219038e-06
-1.88456694876739e-05
1.08043871082397e-08
-1.22467362682915e-05
3.26054644869683e-06
-2.10554227294266e-05
-5.14058942786135e-06
-1.82606857259038e-05
-5.93768680395486e-06
3.43851818019988e-06
-1.81862643853609e-05
-1.05978718250731e-05
-1.61728258043711e-05
-3.18428206850545e-05
-1.90806831110333e-06
-1.69898414999725e-05
-1.27917278111957e-05
-5.29278131574506e-07
-1.28748818026588e-05
-2.2383369474684e-05
-8.55783301928548e-06
-2.39617881766128e-05
-8.15865630454596e-06
-1.75286620298923e-05
-9.29973523547163e-06
-1.93263088483366e-05
4.73781869928493e-06
-1.7999175673812e-05
-2.38802491937161e-05
-1.64617793379461e-05
-1.62949199002482e-05
-1.45873618010669e-05
-1.71093994455929e-05
-1.79767586071597e-05
-9.60269027075625e-06
-2.78497936783586e-05
-2.54270450159069e-05
-2.48349760206967e-05
-2.32619731881989e-05
-1.31181967987807e-05
-6.94358608012154e-06
-1.60468003953412e-05
3.62371792879394e-06
-2.91656709675122e-05
-1.51245733923538e-05
-2.49979520649616e-05
-2.75187466169502e-05
-2.0995255100577e-05
-9.28580442341701e-06
-1.74222492330343e-05
-2.36686140309216e-05
-3.17019130096004e-05
-2.62796651086613e-05
-3.00445033309153e-05
-1.67461536672464e-05
-2.0751467671403e-05
-7.41749063948026e-06
-1.61236635001995e-05
-5.61207737989143e-06
-1.21247346129834e-05
-8.54287341938446e-06
-2.7426903035571e-05
-2.02584918222525e-05
-8.88160234020303e-06
-5.75744618263015e-07
-1.39912917685542e-05
-1.03234142044021e-05
-2.83698857762077e-05
-1.72290509430844e-05
-2.24308549082703e-06
-2.32033604371603e-05
6.1152478854252e-06
-1.33948181308153e-05
-3.07296623620254e-05
-1.4876920639569e-05
-3.83774614604021e-06
-1.64366709143617e-05
-3.15309047695963e-05
-2.41034429429937e-05
-5.22243318284246e-06
2.24285285062638e-06
1.41183677513282e-06
-1.74735995007718e-05
-1.00762923609948e-05
-1.25350410124747e-05
-2.97970107271388e-05
2.19202989635409e-06
-1.52678098045196e-05
-3.25285637589283e-05
-2.51207329646592e-05
-2.89346863354677e-05
-1.40375240726912e-05
-6.77546050317943e-06
-1.36414266508534e-05
-1.86934836125989e-05
-2.73429477854645e-05
-2.30748805047305e-05
-2.5403896591587e-05
-2.90029170631295e-06
-1.00428879554835e-05
-1.35471219443747e-05
-1.95790207271461e-05
-3.10995588998301e-05
-1.57707907939654e-05
-5.60042517888303e-06
-2.23814738039995e-05
-1.60527966608297e-05
-5.73728073874982e-06
-1.16104703913292e-05
-1.37145122436935e-05
-1.54561859706693e-05
-3.00547604506701e-05
-9.03718602243885e-06
-3.83705815833628e-06
-2.01058093175747e-05
-3.58891562552918e-06
-1.0605636173109e-05
-1.34891065544688e-05
-3.3134977567349e-05
-3.07973449619907e-05
-1.76082175980105e-05
-7.56014857439805e-07
-8.1612585722132e-06
-5.15651024846444e-06
-4.27360856836023e-06
-1.59443798321239e-05
-3.16175927214159e-05
-1.94707642421175e-05
-4.08032258182746e-05
-1.4760878717588e-05
-1.00672996553441e-05
-2.2077448894794e-05
-1.837055738467e-05
-2.35418551571328e-05
-2.65906245143662e-05
-1.52840580781386e-05
-6.48213832479116e-06
-1.97623048156846e-05
-2.03539667666254e-05
-8.18213640323702e-06
-1.22767001356034e-05
-1.23803184321608e-05
-4.86619711086579e-06
-2.58992489985474e-05
-1.64901958259434e-05
-1.71392235603392e-05
-1.1335517896513e-05
-4.98415387838833e-06
-6.86898332396262e-06
-3.10709116080505e-05
-2.81960837014067e-05
-8.2667077742996e-07
-9.94582586443085e-06
-1.26991018361887e-05
-1.01674684909199e-05
5.3670278430809e-06
-4.26977181974599e-06
2.74782035595619e-06
-1.56719329029959e-05
-1.94310843996182e-05
-4.86047744932019e-06
1.64146998814097e-06
-2.22308531199924e-05
-1.03775411224339e-05
-4.29225527484011e-05
-3.00795554655011e-05
-2.67073548122794e-05
-4.20643578678431e-05
-2.64357617545115e-05
-2.57112091231494e-05
-4.19348753593498e-05
-2.32158475806733e-05
-1.45469748358832e-05
-1.53046074153691e-05
8.42326922824029e-06
-1.4443845123333e-05
-3.53860664676895e-05
3.58785756595521e-06
-2.04272027409418e-05
-3.58878491448371e-05
-2.0174369056862e-06
-6.54038540681965e-07
-4.16535147232999e-06
3.76453361581289e-06
-1.52067873702774e-05
-1.19209342820435e-05
-5.84989315281305e-06
-1.10061796481916e-05
-8.40235598269667e-06
3.57887208485766e-06
-2.4610002535332e-05
-8.24067153663826e-06
-2.11306243087877e-05
-2.62303272553093e-05
-2.31884767358571e-05
-9.95955303144702e-06
-2.20689098639091e-05
-1.71727566147868e-05
5.20721635776176e-06
-1.9050667481445e-05
1.20526218910435e-05
-3.15610567164154e-05
-2.52829479934353e-05
-1.90046087010246e-05
-3.05034364929021e-06
-3.8483687864384e-05
-2.39314185605913e-05
-1.65916505148722e-05
-1.15824271921792e-05
-1.2336030750572e-05
-1.68905094424744e-05
-2.17139911579764e-05
-2.98941549286412e-05
-2.7713612224236e-05
-1.68958675311724e-05
-1.59820004899788e-05
-1.91003073092738e-05
-2.49225945162108e-05
2.86467587492479e-06
4.76354391045485e-06
-7.94521434006488e-06
-1.93263582623462e-05
-9.2112523681095e-06
-1.24443186103215e-05
-2.39934414679966e-05
-2.7587894005116e-05
-2.16768919990909e-05
-1.13113995430673e-05
-3.32123456540975e-06
-8.26838552411038e-06
-6.24124170621664e-06
-4.19730210119979e-06
-1.45430498733453e-05
-1.01761647215843e-05
-1.43499511437942e-05
-1.05018241351956e-05
-3.39958912631545e-05
-1.05473814442325e-05
-1.49211054915733e-05
-2.08669269950576e-05
-1.53406534785198e-05
-1.34699052151357e-05
-1.86232285530587e-05
-3.46695446849656e-06
-1.8051860137322e-05
-2.44238604410355e-05
-2.19382004419929e-06
-2.46872029569298e-05
-1.75591728513918e-05
-2.57812862643196e-05
5.81837918040123e-06
-1.2422987698909e-05
-2.12504475858866e-06
-2.33673304359043e-05
-1.69701673374213e-05
-1.47193623673794e-05
-1.33576411325054e-05
-2.06838361950647e-05
-2.80001150379454e-05
-2.75476826734396e-05
-6.77525147412393e-06
-2.65673014761868e-05
-3.2698498869667e-05
-2.40779587502032e-05
-7.06145819406178e-06
-2.53845458181504e-05
-2.64330108187578e-05
-2.23042030593981e-05
-1.6495389439665e-05
-2.20222266606521e-05
-2.37058871339271e-05
-2.27601971449796e-05
-1.65626084349652e-05
-5.51327358452215e-06
-2.17138280616647e-05
-2.23254454184213e-05
3.50364526988391e-06
-6.36078934235877e-06
-2.44898226689102e-05
-1.91415746294482e-05
-2.37029467456185e-05
-2.08099507249601e-05
-2.37438552112444e-05
-3.68633238750833e-05
-1.68684184565526e-05
6.20231829015633e-07
-2.00989628004391e-05
-3.02975036352423e-05
-1.58701766726216e-05
1.25612881900652e-07
-1.51231307004526e-05
-1.88862819748965e-05
-3.70913730408096e-05
-1.34748415298934e-06
1.41099688217559e-05
-1.42013810033164e-05
-1.75820621207334e-05
-2.10973326698513e-05
-3.41462475808687e-06
-3.66890430302983e-06
-3.86478905407958e-05
-1.5007981377656e-05
-7.77833868951009e-06
-3.81004278938885e-06
-1.68086676545086e-05
-2.30878636970291e-05
-2.43043949017104e-05
-3.01344910090059e-05
-4.59567412994938e-06
-4.44586290539232e-06
-1.67899290182055e-05
-8.60399624313376e-06
-1.02767099886328e-07
-1.49881755146431e-05
-2.4444993327561e-05
-1.94371295077204e-05
-2.24499514228889e-05
-5.43214622062078e-06
-1.10420169750929e-05
-1.33091339350829e-05
-1.27171023867061e-05
-1.23545602921289e-05
-1.37507175884482e-05
6.09929053645033e-06
-2.10342194727983e-05
-6.48023433077481e-06
-2.28219280586261e-05
-1.76328341525435e-05
-1.43829601116411e-05
-1.66152371573124e-07
-3.19354155500085e-05
-3.52530202253877e-06
-7.62994804950741e-06
-8.10149010881556e-06
-5.96061101045813e-06
-1.39138533218557e-05
-2.71897410342452e-05
-1.38004202896847e-05
5.7825468647491e-06
-2.48059954155939e-05
-1.05128487129974e-05
-2.86178733457292e-06
-1.54318803732009e-05
-1.07152740726998e-05
-8.52076760668758e-06
-1.86503740337686e-06
-2.65612957684704e-06
-3.51053493872732e-06
-2.44150815284708e-05
-2.44084727067462e-06
-1.21533387081425e-05
-1.00808788846049e-05
-9.14902668901581e-06
-2.19020575138322e-05
-3.21547914932153e-05
-1.91174641904528e-05
-5.20880278313524e-06
-1.10853811731299e-05
-2.08923781537608e-05
-2.48049199749828e-05
-1.59337278517226e-05
-2.50826207308851e-05
-2.0263824658353e-05
-1.81219034240855e-05
-6.93112935539688e-06
-1.62418643830672e-05
-1.5131102827304e-05
-1.49071434654631e-05
-1.6400710147518e-05
-2.75674738462731e-05
5.02411188032693e-06
-2.52292180560601e-05
-2.62226594016486e-05
-3.044687092842e-05
-1.87662875092094e-05
-9.76608362717122e-06
-1.72853274201445e-05
-2.335484153326e-05
1.24149293953136e-06
-1.85547283504375e-05
-1.02780516180985e-05
-2.50084884730413e-05
4.85573116683061e-07
-3.82833675471558e-06
4.3654406567351e-06
-8.3596291948092e-07
-2.38619295381032e-05
-2.20459904894923e-05
-1.51953735596314e-05
-1.37573834646903e-05
-2.1637267764757e-05
-9.43930649361964e-06
-2.63762171188597e-05
-2.98741662155128e-05
-8.79508286708892e-06
-1.27479612116414e-05
4.55350334642841e-06
-2.32113732079746e-05
-8.50560118106871e-06
-1.89670671665779e-05
-2.60136342192062e-05
-2.27863760990276e-06
-7.62573350986464e-06
-1.88782042243046e-05
-2.07342989611597e-05
-6.34565922411039e-06
-6.38330530812357e-06
-1.33006169745741e-05
-1.85396484067346e-05
6.93099658385196e-06
-1.87228857349946e-06
-2.52893216085461e-05
-1.45133105576509e-05
-4.12146623410449e-06
-1.43466077564176e-05
-8.25407535733994e-08
-1.46416916505806e-05
-2.44922500058794e-05
-2.37651263045011e-05
-2.08102189434671e-05
-6.47036673790202e-06
-1.48318281436651e-05
-1.78728717164987e-05
-1.608596699994e-05
-2.26251524988114e-05
-1.89605356365456e-05
-2.84338017367695e-05
-6.30644124531246e-06
2.78353917803387e-06
-9.68275905376709e-06
-2.97294216599724e-05
-4.1598370466407e-06
-1.34607079044318e-05
-1.4159895099689e-05
-2.23207480285706e-05
-1.54328087646857e-05
-3.15659614293172e-05
-9.99223485842815e-06
-2.01198175879148e-05
-2.50399096788354e-05
-8.95774566469079e-06
-1.72892720084515e-05
-2.2425385322486e-05
-3.21661609690119e-05
-1.87564116762879e-05
-3.47788434479649e-06
-3.6956077255476e-06
-1.27729176838667e-05
-9.68840713555386e-06
-2.01772400259211e-05
-6.19022641757621e-06
-1.14285073210285e-05
-2.1734480260797e-05
-2.36568269468015e-05
3.41516186020052e-06
-8.77732914636695e-06
-2.23773820482762e-05
-5.11431042666813e-06
-4.517148282178e-06
-3.66563141090023e-05
-1.23313921254998e-05
-4.65318245700359e-07
-8.08951840942426e-06
-9.32888245139382e-06
-2.1483372990819e-06
-5.2604033656894e-06
-9.59134323467155e-06
-2.26212848754466e-05
-1.26689160849416e-05
-2.35152697726594e-05
-1.86629838001224e-05
1.95397698885074e-06
-1.55893021876897e-05
-1.15564758790465e-05
-1.41204139195705e-05
5.83450531429758e-06
-1.2385702178004e-05
-5.03837925799207e-06
-1.13468741801413e-05
-1.01439039818906e-05
-6.12527146226237e-06
1.24922917498621e-05
-2.00781617464995e-05
-1.16795600765475e-05
-3.85300714562131e-06
-2.82456031661066e-05
-1.4000016126492e-05
-2.31851957196091e-05
-1.24409507878713e-05
-3.0606884951368e-05
-2.09307214756334e-05
-3.61463980039477e-06
-1.42421812443595e-05
-1.24477220056922e-05
-2.13959762947892e-05
-7.70261928148052e-06
-6.27424388253767e-06
-6.44703576296704e-06
-1.95840757318064e-05
-1.52335588702678e-05
-7.69185031202258e-06
-2.13278384455382e-05
-1.01159181052158e-05
-1.13737685178413e-05
6.40075514823387e-07
2.37898666689258e-06
-2.51207633297755e-06
-1.24225170992536e-05
-1.09577160048773e-05
-3.06115478454004e-05
-7.48388939029081e-06
-8.60577643230055e-06
1.92763694843131e-07
-8.44435700554328e-06
-3.1101854882823e-05
-2.78288769185765e-05
1.35290841371849e-06
5.5342198749481e-06
-1.63417266650822e-05
-1.25543690590756e-05
4.18298566780452e-06
-1.5139985938828e-06
-1.33885682020846e-05
-1.30490809664835e-05
-1.31518290141664e-05
-3.80567959046467e-05
-2.91263782044472e-05
-1.67880916560704e-05
-9.249468349918e-06
-5.6016687738185e-06
-1.2303110785261e-05
-2.10741337842914e-05
-9.82304369883986e-06
-1.76801914618796e-05
-1.46222059391046e-05
-1.11562779144029e-06
-2.50869013605631e-05
-1.14733575711743e-05
-1.62991006578245e-05
-2.03838913321754e-05
-4.47036095876968e-06
-1.89345689668154e-05
-4.13322297376534e-06
-8.95366042007422e-06
-9.0331914078981e-06
-2.46580636504241e-05
-1.65456858615991e-05
-8.26001363202475e-06
-2.98277808670859e-06
-1.79593302972048e-05
-1.33079756382528e-05
-7.52056281064026e-06
-9.38430752745917e-06
-1.37299152023076e-05
-1.59982361081123e-05
-9.75632905516571e-06
-1.70753165712184e-05
-1.73951238451306e-05
-5.74692425741901e-06
-2.7400204958546e-06
-8.84119625712795e-06
-2.88332375122592e-05
-1.80520895366352e-05
1.16064990179946e-05
-1.71189548102139e-05
-3.21503533112572e-05
-3.07134730390929e-06
-1.18523250428025e-05
-1.24358641997333e-05
-1.38738207105111e-05
-2.7229753805707e-05
-8.39943271360176e-07
-2.76238619038672e-05
4.09420911464137e-06
4.86244742071997e-06
-2.65754164654679e-05
9.80688411322431e-06
-4.9219548058187e-06
1.01393661090518e-06
-6.1550085666205e-06
-2.14434520388958e-05
-5.30658168811481e-06
-2.13292235493323e-05
-9.77869299545376e-06
-1.31331755847061e-05
-8.66033685036284e-06
-3.12368072936609e-06
-1.3743131175176e-05
-4.2181793555698e-06
-1.839266826271e-05
-1.46944838270247e-05
-2.20180374306928e-05
-2.01404341250908e-05
-5.66177100787349e-06
-1.66547010611331e-05
-2.63768191369479e-06
-3.05131514210638e-05
-3.81528007909526e-06
-1.12202646067525e-05
-4.38911428948673e-06
2.60959815261148e-06
-1.44010854020735e-05
2.03693578816083e-06
-1.24505723053743e-05
2.20846893627233e-06
-2.73351184218535e-05
-1.38326315521679e-05
-1.81969502871549e-05
-2.50033144411768e-05
-1.90911281990446e-05
-2.09341585384842e-05
-1.01083730134798e-05
-2.76529725135816e-05
-2.14225397530416e-05
-2.90120466030018e-05
6.00240523265359e-06
-4.68474937317566e-06
2.00150826998237e-05
3.77741897673344e-06
-1.65348020134606e-05
-2.11737948187857e-06
-1.43904553891639e-05
-1.09837227791484e-06
-5.19108602495817e-06
5.888950692276e-06
-3.1203583473546e-06
-2.94296817040268e-05
-5.30788150557868e-06
-1.2561157782736e-05
1.430886095102e-06
-1.58841585154441e-05
-3.27710458334183e-06
-1.27271308432691e-05
-3.69863902441039e-05
-5.45629375277103e-06
-1.57034446164114e-05
-2.61674552117996e-05
-1.1269980645437e-05
-1.36597423136188e-05
-5.77836826533672e-06
1.92528422629686e-05
-3.26010128115957e-05
3.32179509058734e-06
-5.57303438752923e-06
-1.35845694604278e-05
1.11016641452818e-06
-2.08376021451875e-06
-5.81498342816727e-06
-2.27371962216616e-05
-2.31308898830688e-05
-1.29155339693431e-05
-1.60963120688254e-05
-1.75165346447433e-05
-2.56206284913346e-05
-2.06647113154143e-05
-1.08322419637366e-05
-1.2755688572755e-05
-8.0653818994004e-06
-1.02267751618296e-05
-3.21268138852046e-06
3.40580088994701e-06
-1.38855425828854e-06
-6.56075537399739e-06
-1.97861932557032e-05
-1.92682939070488e-05
1.21161346236008e-05
-1.77263249566969e-05
-1.02295608667148e-05
-1.26261497011563e-05
-2.41642574801786e-05
-1.63849161711771e-05
-1.45790474301656e-05
-2.09367143615096e-05
7.28030772098249e-06
-1.9720057008561e-05
-2.33910869684828e-05
-2.51738149113534e-05
-9.57718686851594e-07
-3.14743190521068e-05
-2.19538033064511e-05
-7.99750862653327e-06
4.10274069241867e-06
-8.58364103934502e-06
-1.48279813717058e-05
-1.59919303852513e-05
-8.14582684914028e-06
-1.25262290445636e-05
-1.74157340891048e-05
2.80590417575494e-06
-3.18574067167629e-05
-1.65635104025893e-05
-1.84255361096313e-05
-3.39445046635088e-05
-2.75855008785793e-06
-3.10537070979618e-05
-9.81046874882793e-06
-2.46675816776557e-05
-9.8443138451905e-06
-1.71313346558408e-06
-1.43548323540171e-05
8.55492191488017e-06
-2.26648102897347e-05
-9.80871363310876e-06
-3.75571934487472e-07
-2.67322647847452e-05
-8.79575830098603e-06
-1.52837670436764e-05
-1.50867346285188e-05
-2.57468827461689e-05
-1.14763121773228e-05
-3.3461888523272e-05
-2.08702429870849e-05
-2.17003900909512e-05
-2.74697218127468e-05
-2.55769340473685e-05
-3.95986441767808e-06
-7.34314575422811e-06
-7.71768433040823e-06
-8.39222009665653e-06
-3.31459646618343e-05
-8.54221476985348e-06
-1.79322188296022e-05
-6.47487713189401e-06
-1.55046785730806e-05
-1.01593147293833e-05
-3.96994649186721e-06
-7.26700838573862e-06
4.58758746134727e-06
4.52153299536798e-06
-1.79741981923039e-08
-8.1560988039233e-06
-2.04070483442311e-06
-2.50763199090223e-05
-1.84815272739656e-06
-1.40852020216724e-05
-2.15628784141102e-05
-5.3625537008694e-06
1.49532166782123e-05
-1.05157219455969e-05
-1.02059090024901e-05
-5.3100533570266e-06
-1.25237136623435e-05
-8.86031690126349e-06
3.09079850281274e-06
-2.71066412208626e-05
-4.6735814328278e-06
-1.48137391878311e-05
-1.94941197783338e-05
-2.8153524508243e-06
-2.6705610906699e-05
-2.13545638974242e-05
