# Supplementary material for: Research on computational propagation and identification of mine microseismic signals based on deep learning
Source: PLoS One. 2025 Oct 22;20(10):e0334641. doi: 10.1371/journal.pone.0334641 (PMC12543183; doi:10.1371/journal.pone.0334641)
Supplement: S9 Data — (ZIP) [file pone.0334641.s009.zip › 000101100000447.xlsx_0.txt_24.txt.txt]

3.57914022843288e-06
-2.09397223009755e-06
-2.52904021361234e-06
-1.75910305202192e-05
6.87781181080413e-06
8.77840167062529e-06
-1.13361528764041e-05
4.8462428994225e-06
-1.08289323079437e-05
-2.73194315016945e-05
-5.99629661315355e-06
-3.17540828518121e-06
-1.60368829674668e-05
-2.27365409231121e-05
-7.28126666503119e-06
-5.03216278086424e-06
-1.81638403278265e-05
6.98242934678842e-07
-2.00508150628556e-06
-1.2097861253861e-05
-4.50638815454891e-06
-1.41496861881898e-05
-1.28489652592292e-05
3.98033295907115e-06
-5.90820100257408e-06
-4.1103181932216e-06
7.59388996351411e-07
4.87619969187288e-07
-6.97667081001668e-06
-1.22910313632013e-05
-2.16034916680419e-05
-1.34100942468124e-05
-2.21884581126461e-05
-1.60199987748869e-05
-2.50678655705925e-05
-1.8085388891575e-05
-2.08522401975685e-05
-1.84805157180824e-05
-1.59942392780051e-05
-5.43300185563588e-06
-6.1501618972418e-06
-1.77457598060659e-05
6.96857038731521e-06
-1.66015314601548e-05
-6.59851712607499e-06
-1.59727098275436e-05
-2.54296732686645e-06
-4.73042099348357e-06
6.61949732305735e-06
-8.85034241180817e-06
-1.74240736762915e-05
-1.57888802823068e-05
-5.57487376170364e-06
-1.28447223821898e-05
-1.94747756791799e-05
-2.70050541185134e-05
-9.44128617470833e-06
-1.30989110229632e-05
-7.53700163240322e-06
-1.88000353226959e-05
-9.16614483749659e-06
-3.4651205195832e-06
-2.74485042766123e-06
-2.90423944729633e-06
2.96888551271717e-06
-1.30681934020731e-05
1.03731200658796e-06
-5.7112735418394e-06
4.48990536497286e-06
3.11716978910339e-06
-2.96479165012668e-06
-5.69245713841515e-06
-1.15980277047644e-05
-1.02831282066352e-05
-2.87315225133241e-06
-1.52122288586786e-05
-1.0075811665925e-05
-1.40954094774661e-05
-1.89918678544301e-05
-2.34812971832518e-05
-1.76973716371431e-05
-3.23752276133673e-05
-8.92989200572157e-06
-6.49219327826509e-06
-2.93290085223537e-05
-1.0875774314513e-05
-1.17743024327361e-05
-1.21292809422633e-05
-1.74534207931784e-05
-1.67756182640387e-05
9.62335058706666e-06
-2.04658000819665e-05
-2.25248092873514e-05
-4.8442943934514e-07
6.9805242664997e-06
-8.85921905618654e-06
-2.98617572505435e-05
-1.92987647790979e-05
-1.46513732921512e-05
2.25052947330244e-06
-1.05188791823628e-05
-2.31533083081096e-05
-4.45823285338455e-06
-7.65015256534232e-06
-5.03822126055386e-06
-1.14630812246879e-05
-1.26539420938547e-05
-9.4473850376257e-07
-4.59298558362143e-06
-2.45782083735877e-05
-2.63810857341057e-05
-7.26523499944934e-06
-1.31066739620619e-05
-5.93393625563037e-06
-1.02524085396518e-05
-6.2072693062513e-06
-8.65413494678663e-06
-2.30426565934833e-05
-1.08749482620527e-05
-1.36242211294488e-05
-1.00035983642823e-05
-5.13214100981228e-06
-6.00174675349825e-06
-1.94647959325942e-05
-1.47425513066504e-05
-2.07712985493125e-05
-1.49317447180842e-05
-7.70256615984871e-06
-3.59271188139659e-06
-1.31890740366289e-06
-1.56071307192145e-05
-1.54924162706615e-05
-1.53301564155547e-06
-4.83742301170153e-06
-1.56972061879373e-05
-5.95482690556237e-06
-6.47128515071517e-06
-1.26764354964202e-06
-2.651353803883e-05
-1.9421690274269e-05
-1.1087261974637e-05
-5.58635663143346e-06
-1.98903358008288e-05
-1.50452925421228e-05
-1.23274020424898e-05
-1.17141099978555e-05
-2.18347548477018e-05
-2.43503918143401e-05
-2.73225694304316e-05
-1.35105535425658e-05
-1.87443214393291e-06
-1.52558416398026e-05
-7.05648649410371e-06
-1.64528338000102e-05
2.37282226308933e-06
-3.00828135416804e-06
-1.38351027979239e-05
-9.3939335195957e-06
-1.9864226511957e-05
-2.04877180114377e-05
-8.52152798386878e-06
-7.97798370624963e-06
2.42254466575785e-06
-3.5726672389951e-06
-9.72531625942184e-06
-2.19521185152644e-05
-9.55595690316883e-06
-1.4334113583123e-05
-1.81614555641305e-05
-1.09032920797631e-05
1.37862700028057e-06
9.47731347580726e-06
-3.57172106994691e-05
-1.37712428138642e-05
-8.3717402821631e-06
-8.34552931525542e-06
-1.48445001866041e-05
-1.35573712163401e-05
-1.1139839821896e-05
-5.68975564430129e-06
-9.19763581169845e-06
-9.60080226318527e-06
-4.87636740439856e-06
-2.28728678040595e-05
-4.42074449306118e-06
-1.26733530657063e-05
-1.2011767776616e-05
-1.43775565962969e-05
-1.05018942466379e-05
-2.40770371149345e-05
3.182814074866e-06
-2.71811988948087e-05
-2.24251820560824e-05
-1.95000936040393e-05
-5.06726185945183e-06
-1.67653660964846e-05
-5.58970253803066e-06
-1.16160778478786e-05
-1.74149003385989e-05
-1.29282314650316e-05
-2.78748548883695e-05
-2.28142017083334e-06
-1.58229235878435e-05
-2.09925984902845e-05
-1.58933222944562e-05
-1.32806782685916e-05
-9.78027357156182e-06
-1.65944408621701e-05
-1.37592064235438e-05
-8.98930463969949e-06
-1.96916819888071e-05
-1.72310212804646e-05
-1.13994335224795e-05
-1.30106620680123e-05
-1.09363193073194e-05
-1.54680272180247e-05
-1.40556362759833e-05
-1.66501171852574e-05
-2.08938467788641e-05
-1.94758027063819e-05
-7.25605613659933e-06
-8.20776848863825e-06
-1.48776238463016e-05
-1.84693503668857e-05
-9.95236599202269e-06
-1.08038507345414e-05
-1.57687824200203e-05
-8.42959440046722e-06
8.61884382908995e-06
-1.32309871724302e-05
-1.30909522443336e-05
-1.91313871446635e-05
-1.41780872619505e-05
9.56375088833001e-07
5.0901344869702e-07
-1.44511079089417e-05
-9.06936918407317e-06
8.30974915264988e-06
-3.29569665025227e-06
-5.78231966399583e-06
-1.46802513639287e-06
-7.31897480092977e-06
-2.38476441601768e-06
-7.60859559924795e-06
-2.82261218180288e-05
-1.14312726060843e-05
-2.89911030199906e-06
-2.48595114902704e-05
-2.40672635058411e-05
-2.89220780628412e-05
-6.66634232904968e-06
-4.90991869118191e-06
5.69356524392974e-07
-4.24451292199682e-06
-2.28293020096931e-06
-3.14964306825249e-05
-1.16722361614486e-05
-9.12337229505731e-06
-8.98576443639421e-07
-1.77692878911623e-05
2.0856741065783e-06
-1.1453583857995e-05
-9.84262436183664e-06
-8.17565831850307e-07
-8.07490028005456e-06
-1.12890029771564e-05
-1.0449271941786e-05
-1.18627217073104e-05
-1.88423175810648e-05
-3.70198982425029e-06
-1.16451464325858e-05
-2.33988945709783e-05
-1.7859052308941e-05
-4.21299137273781e-06
-5.77026314350462e-06
-2.03336258999308e-05
-1.87004978758974e-05
-2.01654400681662e-05
-1.72785834805119e-05
-4.13902751594659e-06
-1.75177351186505e-05
-6.20658192371103e-06
-8.04791881342216e-06
-8.53457976803431e-06
-1.17280732776776e-05
-2.64175284920513e-05
-6.05730520599203e-06
-4.85600271773538e-06
-9.69888463948662e-06
-6.82336140999407e-06
-4.49572103607163e-06
-2.52335499811433e-05
-1.66427987688131e-05
-2.46624714691024e-05
-3.76027527030358e-06
1.02301590714019e-05
-6.4016794786647e-06
-1.34235391424687e-05
-2.65997623618092e-05
-1.70373950329236e-05
5.2652809059776e-06
-1.81147279829429e-05
-2.1788169480017e-05
-6.02437876911268e-06
-1.85001800355398e-05
-5.17653848176616e-06
-2.42809789025353e-05
-1.52441190042419e-05
-4.4668858006824e-06
-6.69779756200869e-06
-1.30161892782416e-05
-1.8985485077258e-05
-1.04357630661411e-05
-1.17575397282741e-05
-1.97111900062262e-05
-6.68713277597691e-06
-2.71467501478261e-05
-7.11801514905634e-06
-1.44001227595747e-05
-1.08008392021461e-05
-7.5366737791603e-07
-1.19399929160038e-05
-7.14203883285511e-06
-1.64787929359072e-05
-6.20186836898212e-06
1.03815874935911e-05
-9.95491595923208e-06
-1.32466102849894e-05
-1.94171140851059e-06
-6.35401541356536e-07
-2.17005185039112e-05
-5.28019214050177e-06
-3.27267389494705e-05
-1.34016045843778e-05
-1.54708590137173e-05
-2.56260187915451e-05
-2.37088340200375e-05
-1.04770992255627e-05
-1.14102970194331e-05
-1.51634535442102e-05
-6.1382343655426e-06
3.8609025877809e-06
6.28166334974496e-06
-8.16682055909057e-06
-1.66164550779417e-05
-1.66410257563753e-05
-7.98571665737398e-06
-1.3742256633448e-05
3.81909442060774e-07
-7.13655509260609e-06
-2.5170183035599e-06
3.03450567260155e-06
-4.83882213671572e-06
-8.46582175743838e-06
-6.55601139845831e-06
-2.09880500794252e-06
-1.35177103561298e-05
-1.0259838304848e-05
-1.47689309697437e-05
-8.13687732068224e-06
-2.40952882937895e-05
-1.36534586360595e-05
-1.41388350418157e-05
-1.5745798592553e-05
-8.03959609216909e-06
-9.6587000828866e-06
-1.56080155347337e-05
-5.06222584800744e-06
-1.92181666775849e-06
-8.89053882512575e-06
-8.25367527024959e-06
-1.03193704015222e-05
-1.0019049261532e-05
-3.8547028178022e-06
-1.93989887551317e-05
-2.42442760192266e-05
-7.36955690659294e-06
-1.43029980057631e-05
-1.87418299591983e-05
-1.56463178362807e-05
-1.54341371024468e-05
-3.93420543671271e-06
-2.36854646807172e-05
-2.59275596234743e-06
-1.39145630191264e-05
-1.95551680895206e-05
2.94660748512184e-06
-2.19148872262869e-05
-1.13359436429317e-05
3.31882280599589e-06
-1.49694244878755e-05
-1.09554967184569e-05
-1.59809747919685e-05
-2.69817507263431e-06
-1.70310006663474e-05
-8.11772138028879e-06
-8.05554287928419e-06
-1.76162169088636e-06
-9.5261473002304e-06
-3.28635496767852e-05
-1.60056554712176e-05
-1.66335161827598e-05
-1.03746899875915e-05
-4.55814712412997e-06
-1.79049086697894e-05
-9.95193697746926e-06
-4.39407989434019e-06
-1.4153323164771e-05
-1.55143146577352e-05
-1.19113998054567e-05
5.23778901161683e-07
-1.64166076132476e-05
-1.39455745585962e-05
-9.87619870369192e-06
-9.93143611988593e-06
-9.02537551890463e-07
4.61412784276495e-06
1.19871733977404e-06
-1.3198180770961e-05
2.74209002349483e-06
-1.56010713034232e-05
-1.35396094417396e-05
-2.14661763041598e-05
-1.47135522424145e-05
-1.15747775010653e-06
-1.56610188922716e-05
-1.96489220382656e-05
-1.1525699534636e-05
-1.49981763518927e-05
-2.63865067841172e-05
-3.21537859672016e-05
-1.60655684901961e-05
-1.9326970493267e-05
1.25843445593962e-06
-2.94526477197156e-06
2.5073432826439e-06
-2.99167027712103e-05
-7.60228385458846e-06
-1.37508099950511e-05
-4.71276617778318e-06
-7.4390247962237e-06
-1.58718612235445e-05
-3.36642835917192e-05
-2.71854192897036e-05
-9.56673016070553e-06
-1.02122041935155e-05
-1.63451849016782e-05
-7.89069953397145e-06
-5.87745219030389e-06
-8.83091125830264e-06
-2.93058830457364e-05
-2.88708697059768e-05
-4.12239011218636e-06
-7.61893612847546e-06
-1.87922691693061e-05
-2.1909739393316e-05
-1.23086912742593e-05
-4.66549133512457e-06
-1.82675388019477e-05
-1.1438928452085e-05
-2.28440879005555e-05
-7.61218625441779e-06
-8.48853549838068e-06
-3.06233168192904e-05
-2.27833993376805e-05
1.34826007232954e-06
-1.87431846192775e-05
-7.12593707153236e-06
-1.93646989353116e-05
-1.60851151009747e-05
-1.36054910089157e-05
-4.91648086964431e-06
-1.07670567388642e-05
-6.37308217683873e-06
-3.79526753599803e-07
1.31252818224237e-06
-9.48608519712001e-06
4.87806740095065e-06
-5.22316477758435e-07
-1.80688265549207e-05
-2.89441086497361e-05
-4.21651956778636e-07
-1.15090796133515e-05
-2.88382630594361e-06
-6.98915681389927e-06
-1.50230985231284e-05
-1.1142626085875e-05
-1.5316380688551e-05
-8.20669456227901e-06
-2.64770046773847e-05
-2.36344664583451e-06
7.60977576836215e-07
-1.05763716470249e-05
-2.29257436779709e-05
4.5254171705544e-06
6.12104214917415e-06
4.98737969375928e-06
-1.45867619382141e-05
-7.90077289738045e-06
-7.74978625947706e-06
-1.34789829061943e-05
-1.48914081257884e-05
-1.802101405377e-05
-1.18856059665056e-05
-2.62508396893466e-05
-2.53689228029663e-05
-2.05703383668631e-05
-6.5756414414724e-06
-8.38542077246776e-06
-6.41384462861122e-06
-1.23642808803969e-05
-1.87901812786689e-06
-2.95546402533763e-06
-1.14100502453423e-05
-1.56725645559957e-05
-2.97314515975786e-06
-6.36956547596059e-06
-8.56993882432227e-06
-1.65620730119161e-05
-3.82509595274925e-06
-2.84556005161011e-05
-1.86461766135514e-05
-1.90468010669733e-05
-9.77483758628703e-06
-6.59790875871036e-06
-1.51606612301312e-05
-2.64654128195536e-05
-7.90257226786044e-06
-1.83913254812184e-06
-1.4879297883847e-05
-2.0448682816926e-05
-1.54317447033184e-05
-7.77134569208237e-06
-7.14676438045058e-06
-1.90993619696906e-05
-9.53852404335533e-07
-1.43070243540824e-05
-1.03825529788054e-05
-2.53575870214623e-06
-2.7936003863183e-07
-1.07435761250921e-05
-1.69993385687702e-05
-1.10875889486006e-05
-3.28944627392692e-06
-2.15504278259764e-05
-2.18403143900095e-05
-5.88309879719952e-06
-2.351406145334e-05
-1.13173472748105e-05
-1.362793010009e-05
-2.36687645230161e-05
-2.97039995246975e-05
-9.61433979824287e-06
-7.26017364431356e-06
-8.76325288157825e-06
-1.40191488161408e-05
-4.091780406886e-06
1.57229359410855e-05
-9.75727930472139e-06
-1.46532057001738e-05
-7.84188987954515e-07
-7.65001871877998e-06
-1.9418882954809e-05
-5.10312760416447e-06
-1.06859337249846e-05
5.99082207517993e-07
-2.00803132452414e-05
-9.08668580248316e-06
-1.8981732032571e-06
6.16726929119018e-06
1.36770107829508e-06
-1.53810096287778e-05
-3.8138219148807e-06
-1.17069954065631e-05
-2.00853909635741e-05
-9.51762818079968e-08
4.22059004097734e-06
-7.65334398204767e-06
-2.31847868310503e-05
-1.47454606959196e-05
-1.92391373662191e-05
-8.23445312072085e-06
-1.59381022478414e-05
-1.37860892429905e-05
-1.78464133453658e-05
-2.13456082515905e-05
-3.33413685790298e-06
-2.4216697072227e-06
-9.34967793420147e-06
-2.73960427647154e-05
-1.42447355362486e-05
-1.14173246989195e-05
-8.32926663663078e-06
-2.05455980375343e-05
-1.70890164185663e-05
-1.09624596564915e-05
1.56372449893498e-07
-9.0580756452723e-06
-1.06869018391982e-05
-7.72270262579324e-06
-1.62623715972534e-05
-3.83995713952875e-05
4.14852014582885e-06
-4.19365481281787e-06
-2.64803255725192e-05
-2.39260911022234e-05
-1.63451179227195e-05
-1.36103415597925e-06
-1.12239540670301e-05
-1.73464230846795e-05
-6.89634722561101e-06
-1.24955544684011e-05
-1.92099944870702e-05
-2.36684789321854e-05
-1.73801812160321e-05
-1.71038121287937e-05
-3.60618412857518e-06
-1.85206620458455e-05
-1.28938097895975e-05
-1.31332245715008e-05
-1.24113066302251e-05
-1.08771092825194e-05
-2.72431248895953e-05
-1.67393504461072e-05
-8.58255202564265e-06
-4.05794027520518e-06
-1.94370849778332e-05
-3.82733547239738e-06
1.46732790221221e-06
-4.42738885708903e-06
-5.00920521373883e-06
-7.4918310732605e-06
-2.38605064350495e-06
-3.39547259982775e-06
-2.75185051251314e-05
-2.00253269167678e-05
-1.17970306622096e-06
-1.03213986803468e-05
-7.44585292928727e-06
-2.43670882693756e-05
-8.30541498986011e-06
-1.88895660322966e-05
-2.92659867804975e-05
-1.33210749368618e-05
-2.49822226660569e-06
-1.80589300454671e-05
-2.69592755191317e-05
-2.89771327954709e-05
-9.74402347970859e-06
-6.03462490693706e-06
-1.47519225464541e-05
-1.9799885619279e-05
-1.58334608483035e-05
-5.98613480411992e-06
-3.99262557337019e-06
-1.93984001209442e-05
-3.66197522273245e-07
-3.21823814118407e-06
-8.86185528186867e-06
1.26679214873637e-05
-1.19000636220546e-05
-9.88207502049448e-06
-1.13022940986668e-05
-1.52519414405804e-05
-2.47562244235523e-05
-1.86504564362971e-05
-1.75488966603308e-05
-1.00951336456469e-05
-8.99769614456761e-06
-1.98067122071543e-05
-5.64368396732492e-06
-4.91331640411953e-06
-1.70374786745659e-05
-1.37294180981901e-05
-9.50754901854659e-06
-2.26204468505378e-05
-1.08630805761546e-05
-1.38231022706358e-05
1.11324023283981e-06
6.95465542155166e-07
-7.48380107136804e-06
-1.4873159526554e-05
-2.46856143150443e-05
-7.5313965964501e-06
-1.52731995597819e-05
-7.12601442691726e-06
-9.39052751318698e-06
-2.0447953589997e-05
-1.50340637726152e-05
-5.26845611970006e-06
-1.81458492091066e-05
-2.09135039422206e-05
-1.39134857028715e-05
-1.67000973548902e-05
-1.32994027246445e-06
-1.28142490454685e-05
-9.17047817930178e-06
-8.08340486262781e-06
-2.02783935335169e-05
-1.52600964832852e-05
-1.1922088897384e-06
-1.37784322211076e-06
-2.82304411748702e-05
-1.22644387151008e-05
-5.41734500690182e-06
-2.00776838508656e-05
-2.53956688091223e-05
-1.21028095766412e-05
-1.46930123411462e-05
-1.03481050042502e-06
-4.61914366335765e-06
-1.56706155876777e-05
-1.87569350829829e-05
-1.87830009512886e-05
-1.26801915583513e-05
-1.93525669512871e-05
-1.43405581715922e-05
-9.21336549052181e-06
-2.59630301076238e-05
-4.2247157591671e-06
-1.56958259974665e-05
-1.3878290313305e-05
-1.68359394468646e-05
-7.74691138068335e-06
-2.06062731044486e-05
-8.87210196555246e-06
-2.00976394554837e-05
-1.92513060297437e-05
-1.8916513903437e-05
-1.88897149664611e-05
6.10568114583322e-06
8.41385098745899e-06
-9.53175193034842e-06
-2.11065547625134e-05
6.65474278059903e-06
9.99897622340218e-07
-2.17683214256565e-05
-3.45746611455196e-05
-3.63100582382453e-06
-1.17331287029694e-05
-1.22327223216067e-05
-3.06627111965482e-06
-1.09689256740594e-05
-1.7535992884453e-05
-1.68793742669736e-05
-1.43737915409725e-05
-1.89832718654874e-05
-1.02892218960343e-05
-2.53060643793833e-05
-1.34878429675712e-05
-7.02862794310533e-06
-6.72360922548838e-06
-2.07118042057464e-05
-1.38486569065368e-05
-1.7002662261828e-05
-8.00534997787715e-06
-1.06280454056202e-05
-2.65664800158095e-05
-1.49761831302605e-05
6.8609625188897e-08
1.22324947683206e-06
-1.23284510787725e-05
-3.57055692572349e-06
-1.60916413966025e-05
-1.23988519505902e-05
-2.29087328874741e-05
-1.6787920167391e-05
-6.94602308567299e-06
-1.40425613335711e-06
-8.25556203738454e-06
-2.71676423116314e-05
-2.9031008015263e-05
-1.6933205625486e-05
-1.52689304122355e-05
-2.16379878994476e-05
-1.54436024533838e-05
-9.71946590956888e-06
-9.10711499253592e-06
-1.48037707720328e-05
-2.32893976832294e-05
-1.88080981289363e-05
-1.70262683230319e-05
-1.35816582456822e-05
-7.14437624470196e-06
-1.39534319975087e-06
-7.8824684616473e-06
-1.27031242779796e-05
-1.63410728360036e-05
2.00799764338858e-06
-2.13793910907106e-05
-2.65022078908723e-05
-8.12312940552546e-06
-1.01502541236414e-05
7.31219672409559e-06
3.94885220555004e-06
-1.44354294769925e-05
-5.52727867926369e-06
-8.16348976438237e-06
-1.6648945965112e-05
3.66232127302812e-06
-7.66220997601064e-06
-1.32408382829417e-05
-3.64234315900966e-06
-7.83256641647729e-06
-1.55606404296413e-05
-7.10238739948765e-06
-2.13433387011758e-07
-1.46591710568439e-05
-2.62108430302008e-05
-7.96271109749071e-06
-1.42462986064641e-05
-8.35964102716018e-06
-1.94499818856702e-05
1.02549716377895e-05
-1.47897718537173e-05
-2.76959269702735e-06
3.26927145697195e-06
-1.15421340469674e-05
-3.61045287732415e-06
9.75095377208228e-07
-2.05289777091477e-05
-1.17020408831417e-05
2.27115397114657e-06
-1.516890224998e-05
-6.51454340992928e-06
-1.92534221545326e-05
-2.0217089341401e-05
-1.29385562687502e-05
-2.05841761451799e-05
-2.69324389005019e-05
-1.29745790959762e-05
-1.89328372120438e-05
-1.35242395102589e-05
-6.7830353150127e-06
-2.04163066927039e-05
-5.86664402035039e-06
-4.51976842247829e-06
-1.67237859660962e-05
-2.14184679909615e-05
-1.08404473437938e-05
-4.72255199330538e-06
-9.01307773493751e-06
-1.85738781959327e-06
-4.30280277641465e-06
-3.06665842241374e-06
-8.8672337260452e-06
-1.64846751146322e-05
-6.73696739795484e-06
-5.61431476179349e-06
-3.98288080825386e-06
-1.109774464477e-05
-2.31710623895056e-05
-1.02133543397392e-05
-5.22778716133334e-06
-2.3749521400141e-05
-1.66610556975877e-05
-2.56535173351727e-05
-9.97980323513855e-06
-3.36624261149873e-06
-9.58039881980377e-06
-2.79787053184964e-06
-2.02699555481319e-05
-1.10785512475265e-05
-9.67068732283018e-06
-1.83498484494668e-05
-1.11795089134144e-05
-1.22593267368554e-06
-9.28674223574294e-06
-7.6321212619758e-06
-1.86538010124519e-05
-5.79883862882262e-06
-6.16625018484575e-06
-1.30818341203844e-05
-2.15538177945315e-05
-9.36886663080637e-06
-1.13768914141649e-05
-1.89893661155402e-05
-2.58274115213114e-05
-1.66981887110582e-05
-7.23954242399694e-06
-1.96637931907705e-05
-1.54975976970911e-05
-8.31839606242211e-06
3.38666595503882e-06
-2.10089337663864e-05
-1.03903903632438e-05
-1.42474157685195e-06
-1.54221143198763e-05
-7.14389748569969e-07
-1.33794596522865e-05
-4.83959782046559e-06
-9.54238776881014e-06
-1.00154910919791e-05
-5.94246728608638e-07
-1.49529001467127e-05
-1.13843303366738e-05
-1.29482468863349e-05
-1.02010913453252e-05
1.05820994360715e-05
-2.00427439199144e-05
-1.20689229385372e-05
-2.00723984929483e-05
-1.71146331683097e-05
-2.25970064742421e-05
-1.50743786849357e-05
1.16786731735172e-06
-1.69765748886736e-05
-2.55433423669981e-05
1.92363161898407e-06
-1.27602922622532e-05
4.74633682634691e-06
-5.78245839054778e-08
-1.47379968970465e-05
3.11136260557862e-07
-9.42015525765839e-07
-5.11372854054107e-06
-2.18871746818123e-05
-2.24057683998797e-05
-9.96536414398165e-06
-1.42924053000621e-05
-9.36212632611288e-06
-9.58945648033053e-06
-6.66153674769136e-06
-2.19346600617684e-05
-2.70168961095194e-05
2.20449999076823e-06
-4.10454834047303e-06
-1.44109729161258e-05
-1.33104938017571e-05
-1.15327558546902e-05
-3.66121323173287e-06
-1.85365530291789e-05
-1.08909628538284e-05
-6.14695254513474e-06
-7.78610613121036e-06
-2.77922970732935e-05
-1.06383268830729e-05
-2.39859382668324e-07
-2.43452677465539e-05
-2.06555952375156e-05
-2.62622924943117e-05
-5.58765440796509e-06
-1.35948041921182e-05
-2.23548512254187e-05
-1.36281032184581e-05
-4.23600177047114e-06
-3.54422523383239e-05
-1.0801011410161e-05
-5.15320257726437e-06
-2.04223940557828e-05
-1.51950220195582e-05
-2.07165181281586e-05
-2.22741463004104e-06
1.91897558278723e-06
-1.76600585727314e-06
5.47445954715158e-07
3.97277989426999e-06
-1.65881038044516e-05
-1.85250986011523e-05
-1.26691440053073e-05
-9.24883068539467e-06
-2.30904096962926e-05
-1.16918203515468e-05
-7.54302013069585e-06
-8.03926446712342e-06
-7.36596512605142e-06
-8.02505820261623e-06
-1.23043081467675e-05
-6.82637899981113e-06
2.01356098113197e-07
-2.18778333438091e-06
-1.66033799621968e-06
1.32330460196422e-05
-1.92660619988223e-05
-1.30422381882219e-05
-7.85131189914964e-06
-5.53513814434922e-06
-1.38995577078361e-05
-1.00641249071267e-05
-1.0123730863986e-05
-1.05179248873833e-06
-1.71409905127789e-05
-1.2859309185115e-05
-1.6392199786283e-05
-1.59635530529135e-05
-3.24234714753885e-05
-7.31721430611198e-06
-3.01937677387693e-06
-1.38729034048671e-05
-8.66044493654869e-06
9.2725670739835e-06
-1.40282781745769e-05
-2.49851517303735e-05
-2.7851673960191e-06
-2.03660115615265e-05
-2.03068677484296e-05
-1.59702422852727e-05
-1.97636671932288e-05
-1.96003312537358e-05
-1.442737946099e-05
-2.29559990433084e-05
-9.46457977885748e-06
-2.2070025456642e-05
-1.34753709592967e-05
-7.89279229922949e-06
-1.06047072250445e-05
-1.14302742408991e-05
-1.73067875657738e-05
-6.67007412730314e-06
-1.78601857387147e-05
-1.86129410464818e-05
-1.44703013099552e-05
-1.0095116035054e-05
-1.43902508851122e-05
-5.72866586487585e-06
-2.76712680182979e-05
1.61257955515821e-06
-6.10671076283563e-07
-9.01496439142085e-06
-1.79363273436581e-05
-2.41497732420821e-05
-1.97072496695563e-05
-4.92797313817469e-07
-2.68695895016681e-05
-2.89551686284049e-05
-1.91366086228337e-05
5.16767708011043e-06
-5.12680746834554e-06
-2.89860072777023e-05
-6.99304325158923e-06
5.37570163107011e-06
1.04202459655559e-05
-1.34927297231458e-05
-2.41917868511413e-05
-8.31217011156383e-06
1.84888798729142e-06
-2.32174255397473e-05
1.32311176665314e-05
-9.39315806375687e-06
-9.8996520342432e-06
-8.24425779301819e-06
-9.38754281925226e-06
-2.04742756650564e-05
-1.25200664473553e-05
-1.66338381364996e-05
-1.11522302452036e-05
-2.46138017151144e-05
-2.83687013714548e-05
-4.83537631020896e-06
-9.29957097495304e-06
-1.44204358804e-05
-1.56814360245504e-05
-3.57305383853127e-06
-1.65976811749587e-05
-1.49964620513843e-05
-1.20102432280445e-05
-1.57863807038362e-05
-1.05348209041873e-05
-1.78235409646483e-06
-7.93711671429089e-06
-6.14033341159759e-06
-1.07961279583869e-05
-2.42377654950417e-05
-1.21215378557596e-05
-1.49391872780618e-06
-1.64708870756389e-05
2.71580744962883e-06
-1.98709515700484e-05
-1.82630099969544e-05
-1.22104384889174e-05
-1.54050911329141e-05
-2.17035776976477e-05
-1.21041386069415e-05
-9.25170572666211e-06
-2.3161298675996e-05
-6.93711700237892e-06
-8.52292606350891e-06
-1.10245689008789e-05
-1.59247263563547e-05
-8.95300560350427e-06
-5.10054750535362e-06
-3.01002131436242e-05
-1.19364978523881e-05
-2.37901769130378e-05
-2.0950404674102e-05
-2.17043175787585e-05
-1.56517120337026e-05
-9.91602880567901e-06
-4.64345150392183e-06
-1.09415710997418e-05
-2.92836081688099e-05
-1.60985526118031e-05
-1.5928387841482e-05
-4.67263609056661e-06
-5.43490070295804e-06
-8.26969939247833e-06
-5.03438901101174e-06
-9.52234116116048e-07
-1.15615325637776e-05
-1.28654164912683e-05
-1.41074819738924e-05
-8.92503709525007e-06
-2.27015636737114e-05
-7.45278274874013e-06
-1.19586790841442e-05
-8.97609833088088e-06
-7.96061073222633e-06
-1.86750132846083e-05
-1.39628899348469e-05
-1.73285128878014e-05
-1.49693791186896e-05
-2.06306866130741e-05
-3.7591844871613e-06
-6.09195559938667e-06
-1.62103537796153e-05
-1.85229813718604e-05
-8.38015428685185e-07
-1.72189087970478e-05
-3.8140000944974e-06
-8.75140505215751e-06
-2.09361886604399e-05
-1.05616497249956e-05
-7.54197690553377e-07
-7.99471919176936e-06
-7.13356939750411e-06
-2.39163428341325e-05
-2.26788759424902e-05
-4.08992263995916e-06
-1.66724096224052e-05
-1.85084075954647e-05
-1.3694218432134e-05
2.83459865298758e-06
-3.19264259165468e-07
-7.69308277391645e-06
-3.27664966340023e-06
8.35472998505946e-07
1.00711326954752e-06
-5.2544794399945e-06
1.07812081407411e-06
-1.90160180254995e-05
-5.51364817100751e-06
3.2920448970027e-06
-1.63785695995652e-05
-1.6031063966336e-05
-2.35017259405248e-05
-2.13676610810714e-06
-1.28103591247771e-05
-2.17602617880995e-05
-1.55188759505203e-05
-1.48865775752674e-05
-1.10898597389283e-05
-1.01717438492256e-05
-1.06859260933369e-05
-2.66109159693925e-05
-9.16611230667798e-06
-1.84323743423558e-05
-1.32693947287601e-05
-1.79438963525515e-05
-1.02005008375463e-05
-3.01894004046008e-05
-2.95146835087936e-05
-8.85655054841413e-06
-1.54229670199944e-05
-1.56375499408436e-05
-1.82816220568159e-05
-1.76438488901061e-05
-1.80297341085141e-05
-1.24910173367073e-05
-7.56944690083878e-06
-1.55918349062923e-05
-7.23979937741316e-06
-2.08703506396551e-05
-9.00253332666405e-06
-1.34893625401289e-05
-7.246488357191e-06
-4.39602968496813e-06
-1.173314865621e-05
-1.59405059643783e-05
-1.1054616852224e-05
-5.25555700006308e-06
-1.68282826181856e-05
-1.05088588709304e-05
-1.23009277776729e-06
-1.51602937895254e-05
-4.0751770991783e-06
-7.75936911940028e-06
-3.66374617516686e-06
5.66237058095029e-06
-2.88443765791443e-05
-3.27511119081766e-05
-3.10283101737232e-06
-1.33501753700186e-05
-8.49768370475331e-06
-1.40665786970253e-05
-5.6093001314787e-06
-2.18387852926784e-05
-7.6286233566356e-06
-8.12821816460612e-06
-1.5470820280318e-06
-1.00650993347681e-06
-9.04077501525384e-06
-1.43639098159713e-05
3.41853865983526e-06
-1.24424953628615e-05
-3.74291715917687e-06
-8.58803017104649e-06
-2.19976315342366e-05
-1.77038721648348e-05
-1.35301758744325e-05
-1.1113639403288e-05
-1.77786009021128e-05
7.64512027619431e-06
-1.89745579176984e-05
-1.90202614896123e-05
-1.54594565568562e-05
-2.00195346062715e-05
-5.30195887393168e-06
-2.33055487953374e-06
6.89977794572108e-06
-6.58946715718653e-07
-1.78634739009997e-05
9.93224114003585e-07
-4.49613905817903e-06
-1.28529097330842e-05
-1.00265210730161e-05
-1.57983184379635e-05
-1.1002992143351e-05
-1.89558170508167e-05
-3.05655070275814e-05
-2.30146357348779e-05
-1.95118197737635e-05
-1.75472704322321e-05
-5.09731515968343e-06
-2.60697878135772e-05
-2.19947392471614e-05
-1.23512721759296e-05
-1.06078756394663e-05
-1.25562980801913e-05
-2.39904719723926e-05
-1.38233497477095e-05
-3.59952676546392e-06
-1.04779562734932e-05
-4.36881872680553e-06
-1.48775658218422e-05
-6.64174511333685e-06
-1.13220517105271e-05
-6.94918846319068e-06
-1.96350910202177e-05
-1.48432147251187e-05
-1.42055039908202e-05
-1.71756400522667e-05
-1.78973332496088e-05
-1.94375641886287e-05
-9.13199306322903e-06
-9.59663550240647e-06
-1.42965106493522e-05
-6.56782403341703e-06
-1.21857528945835e-05
1.23833349956107e-06
-2.38393839780859e-05
1.65196354142625e-06
-1.57147960724395e-05
-6.36348757816783e-06
-8.18868342302578e-06
-1.02054740198779e-05
-7.18307527918956e-06
-1.72604445130874e-05
-1.23628160188259e-05
-2.69255056656185e-06
-9.96773054019379e-06
-1.48461002929231e-05
-1.3288089360566e-05
-8.38825222627484e-06
-6.55908211440165e-06
1.05161321725389e-05
-9.06187922876357e-06
-9.29219096754177e-06
-1.91803971144115e-05
-2.10314233937824e-05
-1.05647077273194e-05
-7.44525603377149e-06
-1.29435131562388e-05
-3.44927773685558e-06
-1.77040862035635e-05
-1.87684276649549e-05
-8.25894202382857e-06
-7.49352272933622e-06
-1.17395353872875e-05
-2.53071373526085e-05
-7.12266180308847e-06
-5.24242288697337e-06
-1.72106807614017e-07
-1.40894057966602e-05
8.06037391733417e-06
-5.01553297490778e-06
9.98147091790536e-08
-9.11969179891299e-07
-1.54990478831323e-05
-1.55780842811233e-05
4.02661670820483e-06
-2.96935047427892e-06
-1.15522017413796e-05
-8.10851599543236e-07
-5.93518631735605e-06
-2.34988183957396e-06
-9.12140911582401e-06
-1.12490958620026e-05
-1.67787006307602e-05
-6.91901906708182e-06
-1.59848514528828e-05
4.29490215589966e-06
-3.95250682189849e-06
-2.02410922572814e-05
-1.25149000386439e-05
-2.4206288240432e-05
-1.05831346300937e-05
-1.49898629271225e-05
-1.12062900839249e-05
2.95977266106554e-06
-1.13403748744385e-05
-9.78394870031268e-07
-6.26550961887092e-06
-2.22981841154866e-05
-2.78383091883979e-06
-5.65499488053533e-06
-1.12265507661171e-05
-1.33385543807831e-05
-9.35910694758372e-06
-9.10377548854921e-06
-1.83267193686838e-05
-5.46006513060406e-06
-3.5642136898123e-05
-1.65258060701752e-05
4.02967528344518e-06
-1.15352115336122e-05
-3.50993394987637e-05
-5.76697478264728e-06
-4.90156548586088e-06
-9.31197919250861e-06
-2.10929711286748e-05
-2.30873321622454e-05
-1.58968958177941e-05
-3.79462793274136e-06
-2.21158363112004e-05
-9.88725441069593e-06
-6.54323771414724e-06
-1.0491230819673e-05
-1.42699198386443e-05
-2.64867203056539e-05
-1.12034726273043e-05
-7.44865394716723e-06
-1.84154092249901e-05
-8.52186628792597e-06
-7.65935672032371e-06
6.9775777378811e-06
-9.94973845913634e-06
-8.80914733843489e-06
-1.04641271914831e-05
-1.12490290622425e-05
-3.63948297316806e-06
-1.86014647537547e-05
-2.18089887070975e-05
-6.90798245111095e-06
4.15495633968079e-06
-8.87151351662893e-06
-8.50961680936901e-06
-7.94727789862971e-06
-1.93147425838679e-05
-1.69601730097162e-05
-1.37750525385262e-05
-1.08577496133783e-05
-1.80091942176081e-05
-5.73317060789343e-06
-1.21760740574967e-05
-4.72945920820704e-06
-6.98340959322262e-06
-8.66269372578599e-06
-6.15814318146227e-06
-2.41806241253987e-05
-2.18411319881111e-05
-1.56212932569624e-05
-1.95317668676161e-05
-1.06521634669762e-05
-2.70549080185446e-05
-1.01225228912511e-05
-1.90569578398985e-06
-1.0820247285039e-05
1.70738131387015e-06
-6.63476937978692e-06
-9.01535322046639e-06
-7.0456285982775e-06
-8.56590326518845e-06
-4.94038625003062e-06
-3.77156507459059e-06
-7.69291892986154e-06
-2.05561243259389e-05
-1.2061378448407e-05
-5.83608064308291e-06
-1.7598351332433e-05
-1.35050973692122e-05
-2.28501765333714e-05
-1.49539226612624e-05
-7.68500516322148e-06
-1.74982278901263e-05
-2.26641177478757e-05
-1.00079754347232e-05
-2.77730894500971e-05
-1.64296023842953e-05
-8.24938863626777e-06
-1.43181161378772e-05
-1.20861679417008e-05
-7.49611848375453e-06
-1.26293306243002e-05
-4.72413122949075e-06
-1.04835468172017e-05
-5.99652432741937e-06
-4.8092294483453e-07
-1.97956444424646e-06
-4.44270481179804e-06
-1.32587328292149e-05
-1.55893299687767e-05
-1.05406545385224e-05
4.71793886419035e-06
-8.60902423403435e-06
-1.97288877347568e-05
-1.70592545382174e-05
1.77339293222202e-06
2.42305023310049e-06
-2.77735346885632e-05
-1.26076507146917e-05
-2.63464030323968e-06
-1.29994320645198e-05
-5.64831641303094e-06
-8.29901697919238e-06
-5.81382479072899e-06
-7.02070727485989e-06
-1.3919783849491e-05
-3.73244826506313e-06
-3.04550286882602e-06
-1.30368001522769e-05
-9.8537554006434e-07
-1.36523295202138e-05
9.79756567630775e-07
-1.94670066153327e-05
-1.15692006415856e-05
-2.76755312834281e-05
-3.92020728609025e-06
-1.9551683926082e-05
1.92532505196858e-06
9.64353174916187e-07
-1.99205167765279e-05
9.18793289607045e-06
-4.93278984806612e-06
-1.65382390701431e-05
-4.1850536084014e-06
-1.1715889245412e-05
-1.31428199089287e-06
-1.84653254218324e-05
-1.2510193546633e-05
-1.2047302933616e-05
-1.14373031978834e-05
-8.48477956019925e-06
-2.73024647399251e-06
-2.83330398063586e-06
-5.63983166695121e-06
-2.57017559346424e-05
-6.16803066910379e-06
-5.9529844646031e-06
-1.54991615759662e-05
-1.39563289795549e-05
-7.62613714232521e-06
-9.60385743029707e-06
-1.06130517444731e-07
-1.23505783087903e-05
-1.81841634232296e-05
-9.49754670569027e-06
-1.15703396342144e-05
-1.53502553193345e-05
-1.1891829686063e-06
-6.73025376836952e-06
-1.39205178500805e-05
-9.05218613052945e-06
-1.42024940544365e-05
-1.68485774223553e-05
-2.14593178088084e-05
-1.32793690839078e-05
4.47130903189588e-07
-1.02063882666596e-05
1.62282488702342e-05
-1.26281960795236e-06
-8.04997040802025e-06
-1.64894164244466e-05
-1.32681409252581e-05
-1.97614984147294e-05
-4.33204585632612e-07
-7.76686591456045e-06
-6.37144985629307e-06
-2.02861375983444e-05
-2.13827759323742e-05
-1.63321923648304e-05
-8.99935642824616e-06
-5.98949491797335e-06
-2.34642618244485e-05
-1.13151962518682e-05
-7.67913086898437e-06
-2.16879120086104e-05
5.6008815095554e-06
-2.13368570137963e-05
-1.31055735814656e-05
-1.23753453418335e-05
-1.01582968760252e-05
-1.0495952861869e-06
-1.25763287453814e-05
-9.98163029627782e-06
-3.61442954986799e-06
-8.25722504982687e-06
-9.21869094580247e-06
-3.42191755575862e-05
-1.08412112303082e-05
1.2092249502738e-06
-5.52775898594453e-06
-7.96566136417631e-06
-4.2126423116398e-06
-1.21878967676532e-05
-6.60402412636482e-06
-9.13529166996092e-06
-9.88532030398605e-06
-2.11203985744103e-05
-1.12874337661457e-05
-7.40191396244251e-06
-8.57780174293252e-06
1.35094060000968e-06
-1.59677887275302e-05
-1.22826564071092e-05
-8.15997800569342e-06
4.58845456012284e-06
-9.28402337824712e-06
-1.4789349223521e-05
-1.37735423784207e-05
-1.97570868044713e-05
-1.05614941172423e-06
-4.2166670660379e-06
-1.48930499630461e-05
-1.04541150679572e-05
-5.16511498281299e-06
3.3432916803225e-07
-4.60447178809545e-06
-1.44917263799088e-06
-9.5265713524882e-06
6.02362088620839e-06
-2.33134502288877e-05
-7.28605997368561e-06
2.78838393319509e-06
-8.68448366433845e-06
-6.91827043123792e-06
-3.26799956828364e-05
-1.47973128676187e-05
-1.233147314047e-05
-1.23693548756502e-05
-3.778831223185e-06
-3.89650343463652e-06
-2.70747895946196e-05
-1.27143687671543e-05
-2.4614197861151e-05
-1.36886646564758e-05
-1.04311301202015e-05
-2.78013099440769e-06
-1.3835696032859e-05
-1.25214656435772e-05
-2.45031622476483e-06
-1.134058358313e-05
-2.64308755006259e-05
-2.5276700492042e-06
-3.19271746461104e-06
-1.93805530461143e-05
-3.45846536659088e-06
-1.62613549415919e-05
-2.28102268174809e-06
-1.21805740365029e-05
-8.97105324027068e-06
-2.55276721169054e-05
-2.27978695618665e-05
-1.42116191790511e-05
2.09907164837276e-06
-5.64165934550154e-06
-1.17667231448559e-05
-1.18414007373279e-05
-8.89137293882503e-06
-9.86064769074588e-06
-5.65195403443059e-06
-5.97392995471727e-06
-7.37480618632102e-06
-5.5081041054871e-06
-1.48832243942343e-05
5.25806985428356e-06
-5.04961693066336e-06
-1.31187120823156e-05
-1.61843594932478e-05
-5.63906034862538e-06
-6.71163414504214e-06
-1.11284920350283e-05
-2.12022515222162e-05
-8.7066168929301e-06
-4.6060253340048e-06
-2.27159412511755e-06
-1.46237967398456e-06
-1.0806646171613e-05
-2.16214276318027e-05
-1.78606247588332e-05
-8.81523355126026e-06
-4.02944560862673e-06
-4.20124100654665e-06
-5.53587792299786e-07
3.91721750286239e-06
-1.11239180766732e-05
-1.69960536227112e-05
-1.38941557407846e-05
-1.38508589482858e-05
-7.92066452032323e-06
-6.74324017889947e-06
-4.88795232473201e-06
-1.21596899931057e-05
-1.66279450113337e-06
-1.62772138385381e-05
-1.06120298576818e-05
-1.76558610716726e-05
-2.53475535734984e-05
-4.89482328254319e-06
-1.2453856807012e-05
-1.7531844295552e-05
-1.33404053058152e-05
-4.98962112501613e-06
-8.65321417733957e-06
5.68647158323656e-07
-2.9159908937135e-05
-1.87970966509575e-05
-1.79212489122863e-05
-1.75843487176297e-05
-2.64461697663727e-06
-1.91048665237721e-05
-9.42572885048918e-06
-7.43815430012092e-06
-2.2930059639858e-05
-2.07465870994706e-05
-1.53479339530965e-05
-7.41863427262038e-06
-1.36473126566325e-05
-5.64110875625448e-06
3.84934116876794e-06
-2.53148231160149e-06
-1.82237212985735e-06
-1.95814433945013e-05
-1.73845223403562e-05
-3.06021080920321e-06
-5.46036949261919e-06
-1.71059680955946e-05
-1.51937214985826e-05
-7.07000637176283e-06
-2.14256249564671e-05
-4.22540995897002e-06
-2.17943366793646e-05
-1.2528889107156e-05
-1.95570172874945e-05
-2.01494583747139e-05
-9.94084340738277e-06
-4.24371698068276e-06
-1.67768580810298e-05
-1.08529493208918e-05
-1.9449087012562e-05
-1.7033815581979e-05
-5.93210291225986e-06
-1.35769576140808e-05
-1.6531536545148e-05
-1.2921181106482e-05
-6.60081355315373e-06
3.95130556382828e-07
-7.86522473428343e-06
-1.4328913436461e-05
-5.0457718278113e-06
-7.7700221993892e-06
-1.37202787135646e-05
-6.47215406212241e-06
-1.89719988750748e-05
-7.83427082748195e-06
-2.26119744305523e-05
-9.56510172430719e-06
-1.09958553605367e-05
-7.64216414018099e-06
-1.19991078391983e-05
-1.0815625907098e-05
-3.77295149334455e-07
2.4185361135209e-06
-1.65296936949847e-05
-1.38140482344074e-05
-2.33194950399257e-06
9.20915493680272e-06
-6.67833883244435e-06
-9.90943336020791e-06
-1.76012077653218e-06
-1.51565702678952e-05
-6.02359864898846e-06
-9.48047701700537e-06
-1.79801836120525e-05
1.42549876852167e-05
-1.11178605218768e-05
-9.53316539707904e-06
-2.02413521169647e-05
-1.33101206826704e-05
-8.99930041389548e-06
7.20886680359714e-06
-1.48310429389365e-05
-3.98738040820941e-06
-4.20266406175055e-06
-2.26334927363146e-05
-6.35814078742278e-06
-1.08866476800019e-05
-1.84486557408035e-05
-1.14946442242209e-05
-2.04482714055299e-05
-6.64376258778582e-06
-1.30292690858356e-05
-1.07515029837853e-05
-1.99166461255783e-05
-2.27627684585665e-05
-1.6730771479634e-05
-4.68770816503209e-06
-7.90572742028894e-06
-1.7132247939187e-05
-8.05697933696398e-06
-3.31159583737067e-06
-2.87680281832421e-05
-2.58161316077601e-05
-4.46995928214859e-06
-1.69843995437799e-05
6.13628762910661e-06
-7.60056162049424e-06
-1.23906911140091e-05
-1.95511113020058e-05
-1.79031641879114e-05
-1.0262950455889e-05
-2.8941612522208e-05
-2.69780809620324e-05
-2.29607270697847e-05
-1.00775902150022e-05
-2.06728338861352e-05
-2.23045635439053e-05
-1.13011952317309e-05
-2.35422905924495e-05
-2.59897478169595e-05
-2.73732963876942e-06
-1.34998633686919e-05
-1.02535457955288e-05
-1.7828623939039e-05
-9.43534378152502e-06
-3.43838329473987e-06
-8.90390518485312e-06
-1.02705491118808e-05
-1.68281188339034e-05
-1.94659941562603e-05
3.51060437531743e-06
-1.84102182992455e-05
-2.3239260203148e-05
2.37815274725675e-06
-3.13453391882253e-06
-1.30191566299004e-05
-1.99652014404894e-05
-1.75159730642317e-05
-9.19510693068834e-06
-1.72876484486306e-05
-2.18642919982573e-05
-9.22886895356271e-06
1.00916068626845e-05
2.15178671351401e-06
-4.99023447674126e-06
-9.07812601242326e-06
-1.42593090623586e-06
-8.93183505500146e-06
-1.90513771708705e-05
-7.99067468953979e-06
-1.11233987826327e-05
-1.25272463824869e-05
-9.13490008711871e-06
-2.09645488066511e-05
-2.10324840191327e-05
-2.00626901632847e-05
-1.09975697713757e-05
-2.28719795835607e-05
-5.09949073258462e-06
-1.79005780808708e-06
-1.56157162069768e-05
-1.99462392073524e-05
-1.67145605089192e-05
7.984893989276e-06
7.68405995830793e-06
-2.22549332008521e-05
-9.50091268073929e-06
-7.12703806477241e-06
-1.35217957158751e-05
-1.40721033344244e-05
-2.73833522327776e-05
-1.34773276869876e-05
-1.38166678010635e-05
-6.93610156886055e-06
-2.1508021714834e-05
-1.90701073188331e-05
-9.17534319618034e-06
-1.88612888069052e-05
-1.25176909792004e-05
-1.04660534950064e-05
-1.06127593453925e-05
-1.96032291611427e-05
-6.80183863392099e-06
-1.63070021255823e-05
-7.88144908322387e-06
-6.49861148475673e-06
-1.08716464068886e-05
-2.23712309652674e-05
1.70310999636117e-06
-1.22725809852057e-05
-1.97908886271629e-05
-1.82230911260907e-05
-1.85640589976594e-06
-4.42930014021039e-06
-1.56109511930031e-05
-1.74507828161899e-05
-1.26936235106782e-05
-9.76244853391765e-07
-1.70582791668254e-05
-2.35424736829055e-05
-8.2308024198491e-06
-7.08019657814796e-06
-1.33973781423366e-05
-1.2904974667414e-05
4.93980537108786e-07
-1.09888748993812e-05
-1.60612148354104e-05
-1.89610288421086e-05
-6.32670026532356e-06
5.38302728726826e-07
-1.79872816219277e-05
-1.75096664486413e-05
5.06340207317156e-06
-1.10138535612242e-05
6.80751877951864e-06
-9.74851740414049e-06
-2.55509266669402e-05
-1.62742588225789e-05
-1.65673039555746e-05
-2.11623311963e-05
-6.11249726000717e-07
-7.69911110326769e-06
-5.29820124686079e-06
-1.09206402177636e-05
1.32252297643892e-06
-1.57559902919142e-05
-1.39375567326573e-05
-1.55523302879004e-05
-1.89342667513329e-05
-1.69517838344727e-05
-1.79931219473801e-05
-1.53145211637685e-05
-1.20026137688662e-05
-9.36194259663123e-06
-9.87446452800748e-06
-1.38320795132219e-05
-1.50889809875837e-05
-1.42738319991553e-05
-3.42923039150169e-06
-9.59576026593961e-06
-1.12839142714762e-05
-2.63128723429089e-05
-2.48654946011497e-06
-7.37242961090811e-06
-9.45779840155273e-06
-1.98572833738269e-05
-7.16450038411993e-06
-1.81657717212138e-05
-2.10747263017756e-06
-1.56981205406938e-05
-1.10051706239966e-05
-2.52363834219438e-05
-9.00141167127079e-06
-4.25158223140152e-06
-1.89724951184271e-05
2.13730284633013e-06
-1.32088127048214e-05
-9.71908199223247e-06
-1.87919153482464e-06
-8.63843492403423e-06
-1.24971681385398e-05
-2.44912098284587e-05
-1.13421944086603e-05
3.14961548810635e-07
-1.64687713333065e-05
-1.05368091690926e-05
-3.27470018850639e-06
-1.12295888360284e-05
8.63835794922985e-08
-1.59041788199118e-05
-2.6788281775184e-05
-1.04660146546567e-05
-1.8805174441584e-05
-1.50368043882413e-05
-6.94090512270314e-06
-1.41761097102079e-05
-1.31584006297899e-05
-1.36096388983816e-05
-1.71519596701489e-05
-8.73303713102181e-06
-1.05232415292547e-05
-2.48779908890805e-05
-5.49520543012157e-06
9.70769344252795e-06
6.83889602862549e-06
-1.47492726921758e-05
-2.03135313199574e-05
-1.13554055371383e-05
-1.103154855877e-05
-3.23459384041217e-06
5.73526934535257e-06
8.4328967475747e-06
-9.10230326272089e-06
-9.86254758688461e-06
-1.09177711247185e-05
-1.79352420527871e-05
-1.26926364882562e-05
-5.93271488220927e-06
-2.49832124555576e-05
-2.73231750005287e-05
-1.10958014949821e-05
-6.66310237575447e-07
-8.91571561376311e-06
-2.29151211797069e-05
-8.27792246759376e-06
-7.29084538462782e-06
-1.30058213853161e-05
-7.61039454117774e-06
-2.4362913133573e-05
2.16759242163553e-07
-1.38313903696933e-05
1.48067441841553e-09
-1.29319501153855e-05
-2.53713537240397e-05
2.99995258182234e-06
-9.63728674737077e-06
-2.22263082279187e-05
-1.56725275838534e-05
-1.74565868753203e-05
-1.3624672856304e-05
-1.17436860727057e-05
-2.99057822174345e-05
-1.47072888459218e-05
-9.39150385893003e-06
-1.19850141191331e-05
-1.05131479271747e-05
-1.78450090381053e-06
1.2559155391036e-05
-6.71316986993752e-06
-6.31071392790345e-07
-9.45161451374761e-06
-4.07740991807839e-06
6.76941101174356e-07
-1.46269442828756e-05
-1.02802044975297e-07
-7.25359967324132e-07
1.05563254649854e-05
-2.19408463827201e-05
-3.20400058559546e-05
-1.35951997122763e-05
-1.58561531554041e-06
-1.76056707949034e-05
-3.49339207183862e-05
-2.95332413647019e-06
1.07440868086269e-06
-2.81511422323943e-05
-6.5512082944894e-06
5.13251793459002e-06
5.27225359849506e-07
-1.43152302922062e-05
-9.85720507676187e-06
4.21206443033662e-06
7.82401040573502e-06
-4.05869168425984e-06
-2.26159683633878e-05
-1.74864283911031e-05
-7.85322569748781e-06
-1.04951077842058e-05
-3.04280186804974e-05
-2.54022074914406e-05
-1.74916679739354e-05
-1.56462357224112e-05
-2.86725930755038e-05
-1.98770697545801e-05
-6.9882084742577e-06
-8.37893564527306e-06
-2.06357877204161e-05
-1.69592655584198e-05
3.15114870138211e-06
-1.45574876602591e-05
-2.32658062250636e-05
-1.19316820745045e-05
-1.57670722479391e-05
-1.99616621394441e-05
-1.52437858463018e-05
-2.37168470583692e-05
2.44541046471712e-06
-2.45830941342154e-06
-2.00730112214466e-05
-1.45521280748477e-05
-1.87601582149622e-05
-9.11667328153216e-06
-8.07774304615193e-06
-3.70496805504691e-06
-1.7030005270094e-05
-1.32454478231602e-05
-1.47660678345115e-05
-2.14236848373555e-05
-9.97078738966737e-06
-1.38299114678302e-05
-2.45738798079797e-06
-4.94777993578039e-06
-1.9950657839789e-05
-2.19464399998173e-05
4.43061177735759e-06
-9.10511604353549e-06
-2.21409189534029e-05
-1.65835328368559e-05
-3.37726463338041e-06
-9.37879686706309e-06
-1.33592918745033e-05
-1.76268756239628e-05
-2.05281760921222e-05
-2.33759339938576e-05
-1.88669847022067e-05
-1.29143659169605e-05
-2.41730285151914e-05
-1.67456780433761e-05
-2.74451165912293e-05
-1.94190581766017e-05
6.02774907298537e-06
-1.52792686767636e-05
-1.74281446688063e-05
-1.96476938639976e-05
-1.01387651330951e-05
1.96771982711443e-07
-8.22161805403101e-06
-1.54914875267783e-05
-1.5164089062999e-05
-2.08382790294753e-05
-1.04465723982445e-05
-9.14698952356025e-06
-9.44415077541727e-06
2.80161187069914e-06
-1.7918435318525e-05
-2.52814407397752e-05
-1.06089776067052e-05
-1.45430476961861e-05
-2.30190528786437e-05
-1.51404944417862e-05
-2.14149975837962e-05
-3.46573921223188e-07
-2.19113317707348e-05
-1.20680235847405e-05
-1.74331838409294e-05
-1.62418573017618e-05
-1.40011877670146e-05
-1.38616475641242e-05
-2.05363059178965e-05
4.26175286912044e-06
-7.48309716006023e-06
-9.01446977354062e-06
-1.61759111749136e-05
2.87667841507777e-07
-1.25518852261462e-05
-2.65321898257954e-05
-9.16554203663048e-06
-1.41203455291378e-05
-1.62138372501626e-05
-1.62200373170394e-05
-1.31518328635538e-05
-2.54654015218897e-05
-5.26609486931922e-06
1.09525666403856e-05
-1.56924636976504e-05
-1.39661669110312e-05
-2.13773875860602e-05
-9.22156005238563e-06
-1.80180173362964e-05
-1.39563223558592e-05
7.55021195402158e-06
5.74038020396719e-06
-1.89004262007149e-05
-2.75803206449676e-06
-8.32593388283528e-06
-1.24157134634714e-05
-1.73943401458887e-05
-2.58068681842934e-05
-2.36610731308869e-05
-1.95593509096018e-05
-1.33612370690091e-05
-2.55236100004479e-05
-2.85244433566568e-06
-5.44722139105891e-06
-6.76301886303499e-06
-2.40477923434942e-07
-2.59332395013445e-05
-6.87481072637302e-06
-6.79031067789933e-06
-3.68785144457284e-06
-1.77965086481685e-05
7.68566881034466e-07
-1.16646327862557e-05
-3.21991715964889e-06
-1.45056190118227e-05
-3.0399082871252e-06
-1.50044877452936e-05
-1.32565932819956e-05
-1.16846470752987e-05
-1.35037243930257e-05
-2.29647925354894e-05
-2.71626747109675e-05
-1.35216057307775e-05
-1.32159401197528e-05
-1.60020160113218e-05
-5.35579739957215e-06
-6.62524086022316e-06
-1.43432025407683e-05
8.02527178655673e-06
-1.72572011091511e-05
-1.75757096555165e-05
-7.07669346697549e-06
-5.14313937100554e-06
-5.90212983332422e-06
-5.48395877784399e-06
-1.79851253835212e-05
-1.92406984922146e-05
-3.32123383543135e-06
-1.14126513669251e-05
-2.06052926842201e-05
-8.04218749348637e-06
-2.45889735689616e-05
-1.01774286224431e-05
-8.34685718256829e-07
-2.36529353061423e-05
-2.85475865778539e-06
-2.83300650840996e-06
-1.17688717414199e-05
-1.17104955137922e-05
-7.23365476381788e-06
-2.05605452034411e-05
-1.44815415166988e-05
-2.59513067565667e-05
-1.69507723569676e-05
5.38902148306605e-06
-7.33387859420679e-06
-5.81369034217095e-06
-1.38322692712368e-05
-1.04263292571679e-05
-1.46039628137621e-06
-4.13803395197136e-06
-8.90245863564646e-06
-7.22099103783779e-06
-4.39163842996588e-06
-1.24622150495618e-05
-2.28156925743339e-06
-7.0579408606328e-06
-4.16511507364239e-06
-1.58136868209133e-05
-4.57019638290278e-06
3.77038035802708e-06
1.39008019833802e-06
7.05942226396703e-06
-2.22451478325746e-05
-1.46840745901718e-05
-1.37878222074583e-05
-1.16387093167651e-05
-1.9149704943545e-05
-2.637867654809e-05
-8.24561160060768e-06
-6.50903380376565e-06
-2.01750136595243e-05
-8.89834348638557e-06
-1.32949855088322e-05
-1.67885663724773e-05
-2.54260350935509e-06
-9.53741587090127e-06
-1.222556111604e-05
-1.0065764213839e-06
-6.53569385526499e-06
-2.30051940524079e-05
-4.20110813298481e-06
-9.73480575673607e-06
-9.21986388028629e-06
-1.48298880878465e-05
-1.56322307756582e-05
-2.14097887858177e-05
-2.29827591367181e-05
-1.87306079879487e-05
-2.29388705068159e-05
-2.18797866768758e-05
-1.17384270151622e-05
-9.07549401749397e-06
-2.09499984091183e-05
-1.00941892002122e-05
-4.03386617686466e-06
-2.1558386403209e-05
-2.96725944250627e-06
-1.01306616831667e-05
-5.65984117324674e-06
-1.66146269552861e-05
-4.67126228369756e-06
-1.80623433117112e-05
-5.18578516751182e-06
-3.0179931946055e-05
-2.45974590450957e-05
-1.09277715341518e-05
-7.00039678194784e-06
-2.96807220703887e-05
-1.51100451375785e-05
-7.66997516607005e-06
-1.20766854253538e-05
-1.17307129843864e-05
-9.44184117578705e-06
-1.00913182635919e-05
-6.54049074063263e-06
-1.56006883683688e-05
-1.87197632629663e-05
-1.77297447493565e-05
-1.90319519604584e-06
-6.24817247087988e-06
-1.01002545976963e-05
-1.21018656367201e-05
-9.04716011468268e-06
-4.37790923508325e-06
-1.2536554828464e-05
9.94767165648123e-06
-1.17690882253225e-05
-3.2519476603299e-06
-1.37458219529422e-06
-1.75630391450087e-05
-8.2023707891889e-06
-1.15973296963491e-05
-1.0632476237952e-05
-2.15192353256558e-05
-1.66982495882733e-05
-1.39057200993817e-05
-1.41474705058238e-05
-6.65055004268707e-06
-1.23651180296828e-05
-7.77856127491272e-06
4.28238918464437e-06
-1.10196360279996e-05
-2.26361226596701e-05
-9.24267807293522e-06
1.01874612147416e-06
-1.67255273682565e-05
-7.37401525548366e-06
8.44610549148732e-06
-1.56748799141491e-05
-7.86236383052285e-06
-1.35827194674358e-05
2.01646931307921e-06
1.001908436244e-06
-1.63580098681415e-05
-2.99052530459745e-05
2.26409657332993e-06
-7.91754129874009e-06
-1.06123830696699e-05
-7.09621334988858e-06
-6.9342860719702e-07
-1.88209766836996e-05
-5.23643981973501e-06
1.14825564795685e-05
-3.23213551835537e-06
1.29012998356897e-06
-7.16532171360729e-06
-1.40551401193925e-05
-1.25255918495698e-05
-1.07054198528853e-05
-2.08648884200625e-05
-1.33573673170639e-05
-1.57038068253346e-05
-1.93916698770906e-06
-1.23179075418354e-05
7.5147474223413e-07
-1.29916854440914e-05
-2.49474460153736e-05
-9.5893632303445e-06
-6.43796115516653e-06
-1.33772095902422e-05
-1.12973991496498e-05
-1.50252376241759e-05
-1.23852957173156e-05
-8.94643152817892e-06
-1.8377388265061e-05
-2.50251962978492e-05
-1.30994912645562e-05
-7.1722092870363e-06
-1.00731940942328e-05
-9.7352699033826e-06
-1.66056499606284e-05
-6.13410747155808e-06
-1.02843727747906e-05
-1.08809979420383e-06
-1.15630769010311e-05
-5.33122194918599e-06
-1.58960688979946e-05
-1.84027810942119e-05
-1.14214403727871e-05
-1.7693869558159e-05
-1.27163484410571e-05
-8.9254927216497e-06
-1.46275213112577e-05
-2.08543287080265e-05
-2.19043068878998e-05
-1.2006463367971e-05
7.24441086045858e-06
2.43312824191147e-06
-5.17536737573533e-06
1.75038924154264e-06
-8.24010039518081e-06
-1.60451107992288e-07
-6.41085359070734e-06
-4.65279621754555e-07
-2.92686693799941e-06
-1.22759170503986e-05
-1.32979413535777e-06
-7.87994581582727e-06
-1.9181431277001e-05
-1.0162248992808e-05
-1.1742915313235e-05
-1.13463389280491e-05
-1.64277306357298e-05
-3.05990148216359e-05
-2.30721994166503e-05
-5.77388067812421e-06
-5.47995348383875e-06
-1.25610121727102e-05
-5.77977995895902e-06
-8.67740511866842e-06
-1.00789165878547e-05
1.34673366308267e-05
-1.15851943975667e-05
-2.65857061579409e-06
1.94909489673729e-06
-1.48291262860581e-05
-1.63617344212267e-05
-2.92791592264158e-06
-1.46257253323359e-05
-2.24016784658406e-05
-4.46114777139648e-06
-1.24421423905208e-05
-8.44383012115355e-06
-3.33500833914305e-05
-1.73090761645874e-05
-2.23732498295016e-05
-1.16443979285667e-05
-1.62270501694441e-05
-6.90089506209436e-06
-1.13096460087793e-05
-2.59370273593697e-05
-1.53266198280816e-05
-1.40109546391387e-05
-2.05211313357286e-05
-1.11582939080873e-05
-2.51090939107278e-05
-7.57826613378957e-06
-1.45017047240015e-05
-1.7203605420402e-05
-4.65880680325422e-06
-1.04317223803831e-05
-1.52588858007107e-05
-2.84599427256699e-06
-1.37734832683018e-05
-1.55924414761994e-05
-1.11584141210964e-05
-9.0025611878701e-06
-1.24868406717277e-05
-1.48213733276205e-05
-1.58971750233803e-05
-2.01421389318926e-05
-2.52311526159621e-05
-1.62613091221474e-05
-4.1291215026394e-06
-8.74284043294833e-06
-1.27021415965204e-05
-1.18383101848577e-05
-2.92457446921539e-06
-1.27943942243046e-05
-1.01344758826577e-06
-8.56776406479409e-06
-2.34682757818228e-06
-2.28999496126873e-05
-2.1285772101545e-05
-4.62858014362993e-06
-2.22357593382738e-05
-1.30598303325489e-05
-1.03928061316192e-05
-1.22658773324003e-05
5.69662922479457e-06
-1.73689821693415e-05
-1.30824540534243e-05
-8.74836414972452e-06
-1.20322430753845e-05
-1.65525872906562e-05
-9.77339850736933e-06
6.07271126468528e-06
-3.11989151135436e-05
-1.47926197467325e-05
-1.28614168053194e-05
2.14892002974868e-07
-1.72973017800254e-06
-1.68651176407801e-05
-1.0469160064474e-05
5.42235736483848e-06
-1.88313316152791e-05
-2.20628212108631e-05
-3.16019873443612e-06
5.30371578746537e-06
-1.06372219801921e-05
-1.80894596462054e-05
-5.92838188569899e-06
-1.54614605261066e-05
2.36851726746897e-06
-9.9659427676341e-06
-1.77959044430998e-05
-2.1577658428695e-05
-3.5155850521212e-06
-2.97003145073505e-05
-9.82778440300474e-06
-1.44660062403117e-05
-9.52632732640046e-06
-5.8353486787004e-06
-1.62554581233553e-05
-1.53537931204067e-05
4.07913488701458e-06
-1.19896970026502e-05
-1.46971758908887e-05
-1.34972644516005e-05
4.18242492893904e-06
-1.16570773886354e-05
-7.18348939899763e-06
-7.279951076071e-06
-1.37190251625813e-05
-9.87715008460189e-06
-1.24314347325699e-05
-9.5470509692418e-06
5.23239573949676e-07
-2.89862269486654e-06
-3.92610320406832e-06
-1.92048631653936e-05
-2.01523297351275e-05
-1.12319365233198e-05
-1.83449785521954e-05
-1.65679746198587e-05
-1.57293561577581e-06
4.14691713448061e-06
-7.15800629196874e-06
-2.45828796253949e-05
-1.38794906616166e-05
-1.40191857419928e-05
-9.03634514684941e-06
-1.24764134505051e-05
-4.51287238393884e-06
-3.7655366629541e-06
-1.90717177709407e-05
-1.2219834542916e-05
-1.72289430971955e-05
-1.49097677533495e-05
-3.67678572699504e-06
-2.58227607855358e-05
-5.54202636589045e-06
-1.5473760179318e-05
-7.2048387180713e-06
-2.16571077876362e-05
-1.39150874707241e-05
-2.71263798321119e-06
-6.8714389895862e-06
-8.35670505706361e-06
-1.5480221983318e-05
-6.09137321884146e-06
-8.59552438462673e-06
-2.10676773434176e-05
-1.58709277834898e-05
3.5340339415807e-07
-1.1079910213069e-05
-1.50154594752787e-05
-1.60078345740752e-05
-8.32546820413871e-06
-1.82610477567471e-05
-1.45561373787631e-05
5.79745457955396e-06
-1.32408024428071e-05
-9.77761988661449e-06
5.78754072535944e-06
-3.37828428467904e-06
-2.05629405563158e-05
-8.01064271297081e-06
-1.27377475217311e-05
-1.39285685518287e-05
-6.84676487643146e-06
-1.21814798938801e-05
-2.02849848735006e-05
-1.22808921919052e-05
-1.96174107186631e-05
-2.54503710531115e-05
-2.50859155131411e-05
-1.08150153065861e-05
-1.13188121333943e-05
1.12207031227022e-06
-2.17273002393854e-05
-9.07042355854297e-06
-7.47135311197075e-06
-1.09431733764341e-05
-1.45180238284681e-05
-1.93880659078895e-06
-1.53163773824527e-05
-1.23630474857263e-05
-2.51331262300854e-05
-1.88042410606909e-05
-2.40956471428892e-06
-1.87155251733716e-05
-2.13220691753438e-05
-8.87229970437527e-06
-1.17440258392124e-05
-1.1875463334497e-05
-2.01552691762296e-05
-1.61207827461672e-05
-1.3338559501468e-05
-1.3626491625583e-05
-2.06458288346535e-05
-1.67862077236656e-05
-5.25713963363761e-06
-1.5734011165001e-05
-1.82530564812591e-05
-1.92903620432574e-05
-1.10971198804273e-05
-9.95008341859425e-06
-2.96432086499863e-06
-1.32106240960876e-05
-9.77935924017856e-08
-2.36191914533284e-05
-2.45480999114516e-05
-2.2939544235996e-05
-1.75652062379163e-06
-1.32752714485479e-05
-1.77648708419207e-05
-8.46894089751416e-06
-2.01184724708956e-05
-1.03258854017382e-05
-2.56522964663872e-05
-2.13179748109029e-05
-4.19583502385475e-06
-1.15497172262222e-05
-1.46811757802211e-05
-1.32108023900977e-05
-1.78028424987283e-05
2.06569265551073e-06
-1.88044046046727e-05
-1.75321974133833e-06
-2.0167842243825e-05
-1.17764681520889e-05
-1.10004776710201e-05
-2.0011385346643e-05
-1.13390466879657e-05
-5.48952308490437e-06
-1.35782445605257e-05
-9.89954013092384e-06
-2.13279635738245e-05
-1.65098935766991e-05
-1.63372222025221e-05
-1.2069908526872e-05
-1.50453302373787e-05
-6.85322675850569e-06
-5.84874679940035e-06
-1.03669839465879e-05
-1.323000723537e-05
-2.39549478963728e-05
-2.03907053604546e-06
-7.88711570888426e-06
-7.1961103073163e-06
-1.6561720941057e-05
-1.7447756245138e-06
-1.76734518031656e-05
-1.24925871675865e-05
-1.37671954027171e-05
-1.66457082263442e-05
-1.8015114970314e-06
-1.91401385822916e-05
-2.27065359686703e-06
-2.49021665626896e-05
-6.92135734670235e-06
-6.03577872089119e-06
4.46024969109894e-06
-1.06331652133429e-05
-8.05311814724083e-06
-2.25698951998462e-06
-3.69560190696427e-05
-1.35165962084822e-05
-1.08220737294654e-05
-1.2495435115034e-05
-1.98358915936592e-05
-2.36670006780097e-05
-7.56245695533438e-06
-3.7077437389947e-06
-1.63469497769538e-05
-2.02679767157095e-05
-1.64107679204461e-05
-1.13272451443116e-05
-6.14382769443608e-06
-6.54810635616274e-06
-1.77006468222229e-05
-1.21784044854328e-05
-7.75494661195541e-06
-1.6984732491929e-05
-1.42486497925414e-05
-9.22367880737796e-06
-1.60748160122358e-05
9.04582522084565e-08
-1.31409741989656e-05
-3.85411613322462e-06
-1.45489958187172e-05
-1.34383714534873e-05
-1.03574226986869e-05
-7.56936811015028e-06
-1.17102647304874e-05
-2.74484418821237e-05
-7.72389891399238e-06
-1.22228931074965e-05
-7.66766121751586e-06
-4.06758560941111e-06
-1.58006726700101e-05
-7.90709122576948e-06
2.81436430843847e-06
-7.90557720964595e-06
3.93340070732212e-06
1.38008421938514e-06
-1.43702629367838e-05
-1.75892735828343e-06
-2.32525201441366e-06
-2.78143142902862e-05
-9.09362565681823e-06
-1.65978971285762e-05
-2.06357577878142e-05
-1.30061848302365e-05
-2.78907740980022e-06
1.99969607405805e-06
-6.96578008785784e-06
-7.97275260470422e-06
-2.26219650452237e-06
-1.20836108886452e-05
-7.25673985831026e-06
-3.31687697104961e-06
-1.98553952435707e-05
-1.09156941618084e-05
1.32897674545742e-05
8.06359394462974e-06
-1.86479986677302e-05
-1.79013013257534e-05
-3.29602005238419e-06
-6.05270321082259e-06
-3.28113700155769e-05
-3.54907767030157e-05
2.83777844446415e-06
-7.13298950746013e-06
-1.25417883361827e-05
-2.85926501899551e-05
3.79185259996901e-06
5.83203306466175e-06
-7.52084835177178e-06
-3.61403248246827e-06
-3.22342469277008e-06
-7.26883388315647e-06
-1.34452838294572e-05
-1.47141392188276e-05
-6.95369727456824e-06
-1.23711637451588e-05
-2.51190403458175e-05
-1.92509473293355e-05
-3.0173533935958e-05
-7.52916284087418e-06
-1.23534349092093e-05
-1.64525632978056e-05
-2.51261232201605e-05
-1.22702274833532e-05
-1.93332851072426e-05
-1.8770123593832e-05
-4.90667664260531e-06
-6.03515635965762e-06
-1.08776132977737e-05
-2.38443121559891e-05
-1.45078094253632e-05
-7.70751351251437e-06
8.01453205513924e-06
-1.60904810586073e-05
-1.34518417027391e-05
-8.89416261875194e-06
-2.3217184335487e-05
3.40854121044421e-06
-2.97477107042886e-05
-1.31881866831827e-05
-6.46411614142335e-06
-1.09013033415934e-05
-2.91791083792833e-05
-2.32494953640967e-05
3.2265304091805e-06
-8.88245431326577e-06
-1.28743971494896e-05
-1.70477533185179e-05
-9.9751924271703e-06
-3.57661950921699e-06
-2.10289967310379e-05
-1.83629168076487e-05
-1.0305448332723e-05
2.41205294705888e-06
-3.21959139181552e-06
-1.98831628134364e-05
-9.60020850202029e-06
-7.57691876034099e-06
-1.86552438752831e-07
-2.82188975035015e-06
-2.21462313261376e-05
-8.22536988780992e-06
-1.76143904533143e-05
-1.84614216546902e-05
-1.18558294533005e-05
-9.79367497204077e-06
-2.04797852123434e-05
-2.32081807529996e-05
-1.15724025792934e-05
-6.14306834326203e-06
-1.21990287073584e-05
-1.50361154738448e-05
-8.83520675571389e-06
-5.10475192777459e-06
-4.76961908175265e-07
2.07713348100137e-06
-1.06772324100818e-05
-1.08955262589578e-05
2.61876556929661e-07
-7.39436738881458e-06
-2.87861777211204e-05
-1.59913830336375e-05
5.93642610221644e-06
-2.78674445853371e-05
-2.9486976871933e-05
-1.42649180772661e-05
-1.42289430166747e-05
-1.39850269971301e-05
-2.26819638255938e-05
-1.72378113127231e-05
-1.16799097615833e-05
4.04988621457404e-06
-2.07918017286698e-05
-9.40476318613651e-06
1.1262405354638e-06
-3.43737095612793e-06
-6.12341431070163e-06
-1.02215013187838e-05
-1.56333317500273e-05
-9.6623944247503e-06
-2.12831326021385e-05
-1.81295997787424e-05
-1.77729545190199e-05
-1.48900065490249e-05
-2.55213733061629e-05
-2.78398054454672e-05
-1.68892646234375e-05
-1.56982762856136e-05
-1.68127238848796e-05
-7.08672582964633e-06
-2.65647336938175e-05
-1.23805412541979e-05
-1.37469298931702e-05
-1.76160091379386e-05
-1.77585641003834e-05
-1.77937193739788e-05
-1.69476422560155e-05
-1.3682771220578e-05
-1.44546854372308e-05
1.03019308679319e-07
-1.0920054583552e-05
-1.97422350516239e-05
-3.81394653655166e-06
-1.3859662019654e-05
-2.62527071459081e-05
-2.06109581279152e-05
-5.01786592240525e-06
-3.93561613255703e-06
-3.91287608033616e-06
-1.62601183025688e-05
-1.5301607989392e-05
-1.78670870720535e-05
-2.62252952565013e-06
-2.49193386500785e-06
-1.4501895645369e-05
-1.59640513238288e-05
-1.35073293809356e-05
-1.98414321360809e-05
-1.37975857312032e-07
-1.79043378691709e-05
-1.38244266035551e-05
-1.83237535450974e-05
-2.42343744815131e-05
-1.88107744187348e-05
-1.97697493432527e-05
-1.65464877492464e-05
-3.97020308468444e-05
-4.91268574063152e-06
-1.67573946984871e-05
5.48073781726936e-07
-1.01006853457418e-05
-2.42731945185216e-05
6.43540970380922e-06
-1.47528089064665e-05
-1.65428598291068e-05
-8.76665815696464e-06
-6.01112870973926e-06
5.7235200109635e-07
-1.50973624694349e-05
-1.55346451036713e-05
-2.04614834629531e-05
9.9873786184932e-07
-4.63645013731035e-06
-1.0663485832606e-05
-1.1956333856596e-05
-1.221823090204e-05
-2.33795095088905e-05
-2.1220512848855e-05
-1.80983089284425e-05
-6.01030408939986e-07
-1.73710759357791e-05
-2.18554647522516e-05
-1.16177372493631e-05
-2.89315280601231e-06
-1.59026810324621e-05
-1.07334045078601e-05
-1.62213409434593e-06
-1.04200174121991e-05
-4.79222494531703e-06
-1.74109844773865e-05
-1.30778256142676e-05
-1.20665966599376e-05
-6.70900388776162e-07
-2.12697508763775e-05
-1.46825621629705e-05
-3.7903866364765e-06
-2.25960677884567e-06
-8.65356088010463e-06
-4.24388715535984e-06
-2.62439677982318e-05
-1.32441869164118e-05
-7.28276843372987e-06
-2.15504301364401e-05
-1.48731107125735e-05
-1.47116589460109e-05
-4.7157729104162e-07
-1.02397946227185e-05
-1.80677887804655e-05
-1.65662019498724e-05
-6.14131950008199e-06
-2.32187323926229e-05
-3.04902352453718e-05
-1.68706773192234e-05
-3.83149081321887e-06
-2.28660508083026e-06
-2.20068577604678e-05
-1.19216348826594e-05
4.95076995531969e-07
-1.13697766391102e-05
-1.97541401991716e-05
-1.92445209117317e-05
-2.02836667552375e-05
-9.17367617418239e-06
-1.05727513127637e-05
-7.05167474184481e-06
-4.59743739075085e-06
2.54978451739565e-06
-6.8249153304102e-06
-8.93350065065482e-06
3.7075893203508e-06
-9.27401673586542e-06
-1.23874468380112e-05
-7.5154316696588e-06
1.53736323543877e-06
-4.67754577022878e-06
-2.17951447918041e-05
-1.69805765772139e-05
-4.19073160803271e-06
-8.30509117741976e-06
2.94267365457062e-06
-9.6802659828387e-07
4.35485425131194e-06
-1.17246650859882e-05
-2.00340259863972e-05
-8.09025825191433e-06
-9.69746052425494e-06
-2.97760947839672e-06
-8.93524079068844e-06
-1.20353279878985e-05
-1.84344614778091e-05
-1.1054083656156e-05
4.35324625839408e-06
-8.12670466475245e-06
-1.13439966698539e-05
-2.39426325083426e-06
-1.46789824011558e-05
-1.05506058879737e-05
-1.62620174178489e-05
-1.82886090753071e-05
-1.48569448960803e-05
-1.75558166541358e-05
-1.0179665987487e-05
-3.08569320264871e-05
-4.77168132313644e-06
-2.01699900745925e-05
-1.42863585014761e-05
-9.74281864703926e-06
-1.30449037017168e-05
-8.1705713004352e-06
-2.44810291708645e-05
-4.46260791040806e-06
-9.92802693271825e-06
-1.38000665730991e-05
-2.20761903603134e-05
-1.11649549528169e-05
-1.2822121456717e-05
-7.87369671144443e-06
-8.65530694366885e-06
-4.68684790146433e-06
-1.53508843904005e-05
-2.10902323270076e-05
-5.91766467439487e-06
-2.95187034341112e-05
1.82202660107694e-06
-1.15565511470154e-05
-1.2599282762561e-05
-1.37111275166169e-05
-1.68480734299293e-05
-1.29314226893982e-05
-2.72227265771461e-06
-8.82366296629337e-06
-1.06729124821205e-05
-2.02873962982227e-05
-8.04141408046835e-06
-2.28406729197343e-05
-1.07438900704454e-05
-1.33065724899272e-05
-1.26976364760037e-05
-1.24993581162889e-05
-2.52471748735413e-05
-2.28711173137824e-05
2.03378683706098e-07
-1.47891498506771e-05
-2.12972969848056e-05
-1.26401713655988e-05
-1.61947968557726e-05
-7.6927612787195e-06
-1.97654581525976e-05
-1.46114731811568e-05
-1.12706553900298e-05
-1.65546942828528e-05
-4.26189697811806e-06
-4.67638257889616e-06
-1.783707830979e-05
1.52908117506336e-05
-7.96972368981668e-06
-1.02518196089372e-05
-1.49135072624577e-05
-1.1936408641606e-05
8.72927724233892e-06
-7.69632316668524e-06
2.1328603073362e-06
-3.21349277000322e-06
-1.30911764567361e-06
-2.03405361927682e-05
-6.21644368130474e-06
-1.02595278333494e-05
-1.07570453113045e-05
-2.0385141582104e-05
-1.12302964613181e-05
-6.8333211705315e-06
-2.63044168729382e-06
-1.04914955526228e-05
-1.42428889649288e-05
-1.58028267992488e-05
-2.95272430215907e-06
-6.48289674007538e-06
-1.17549507474665e-05
-9.09641888819853e-06
-4.16068850074035e-06
-1.96518214178958e-05
-1.75594246453808e-05
-1.0787403386726e-05
-1.07655750852061e-05
-2.73465035066183e-05
-1.70852414863879e-05
-1.86228227067526e-05
-9.90161286728803e-06
-1.79606527240654e-05
-2.50205444830432e-05
-8.68673270806674e-06
-4.75251775091523e-06
-1.8055735418463e-05
-4.54732032519281e-06
-1.37243698563867e-05
-1.40135781610909e-05
-6.62855868231809e-06
-1.02292908520116e-05
-9.95151771226473e-06
3.43274193075039e-06
-1.74929182867763e-05
-1.57032367089542e-05
-6.9641330673563e-06
-1.69246791448127e-05
-5.01175351434979e-06
-2.0683611980732e-05
-1.31295288683292e-05
-5.46736667312854e-06
8.27294405838963e-06
-1.54501910552576e-05
-1.12622716845499e-05
-1.15608398062538e-05
-1.62224132231448e-05
-2.26620533214586e-05
-8.05389538036391e-06
-3.38033879682027e-07
-8.646749801337e-06
-2.67176650455094e-05
-1.37249826650005e-05
-5.61498178011087e-06
-2.08811837904344e-05
-1.25168231814658e-05
-1.59020106196785e-05
-2.24380507551072e-05
5.78887742410717e-06
-5.76555314684238e-06
-6.95606788134608e-06
-8.80023481954493e-06
-2.07033156039231e-05
-7.74443437228487e-06
-1.27564931386286e-05
-1.83022708007666e-05
-8.86982981324628e-06
-4.29447710748523e-06
-1.26995528073972e-05
-1.16822841414057e-05
3.9993405061858e-06
6.91375132436086e-06
-1.87183182979478e-05
-6.11830805596564e-06
-8.33085256156145e-06
-4.04827122982185e-06
-1.83694394029514e-05
-2.25793758902568e-05
1.00395426939851e-05
4.67110790733806e-06
-4.57708607193118e-06
-1.69076400383401e-05
-7.44267616480764e-06
-1.60041119155992e-05
-1.05350993343207e-05
-1.97954326663892e-05
7.11520211613482e-06
-1.13815098020428e-05
-3.19023386489205e-05
-1.78670672134282e-05
-6.41090376776987e-06
-9.69107115739428e-06
-3.86037150216565e-06
3.85464730343378e-06
-4.42066954436745e-06
-1.02608819237153e-05
-2.11502729272168e-05
-8.06873914304932e-06
-2.16875034181052e-05
-9.86994492569486e-06
-1.47933149344265e-05
-1.24390918990342e-05
-2.72961978173352e-05
-1.33306514282807e-05
-1.26383994423482e-05
-2.15533325861331e-05
-1.6556436779856e-05
-1.04605754978018e-05
-5.65649347993953e-06
-2.21669302480867e-05
-1.74456715266637e-05
-1.51735052947377e-05
4.25219381947661e-07
-3.48552557532713e-06
-2.27921649696041e-05
-9.08948174364404e-06
-1.18484449433749e-05
-1.0636726681338e-05
-2.43494121234084e-05
-7.27534200732851e-06
9.45244666245455e-06
2.64853336397242e-07
-2.09818464726796e-05
-1.6792052969745e-05
-2.33020061799474e-05
-5.83540128008968e-06
-2.84752864087211e-05
-1.55675081186723e-05
6.11524706416816e-06
-8.40564597442429e-06
-1.29715883035496e-05
-1.60160665125841e-05
-1.59362837845077e-05
-8.26082791643971e-06
2.27807036393067e-06
-1.31793879795863e-05
6.27624278659636e-07
-2.3460137982983e-05
-7.22466698124409e-06
-1.18321262817423e-05
-1.1602375884017e-05
5.98316882154854e-06
-8.05130802726062e-06
-3.09864250876633e-05
-3.95986949565845e-06
-1.99352444816354e-05
-7.11233882503118e-06
-1.45294813847711e-05
-4.33486071873875e-06
-1.01271573372811e-05
-1.73232073797932e-05
-3.2719500177661e-06
-1.00494458541305e-05
-4.89198823801501e-06
-5.99223915779869e-06
-8.74089169463012e-06
-1.41215850638873e-05
-6.78663015525139e-06
-1.89558617202185e-05
-1.50872262320605e-05
-2.89576725037658e-05
-2.6236677064641e-05
-1.46106961193273e-05
-1.29137496115225e-05
-6.09589736513053e-06
-1.35659387136523e-05
-3.32037030861178e-06
-2.89538552687793e-07
-2.10536211457934e-05
-2.21841874458865e-06
-3.64172223144412e-06
-1.23277886778892e-05
-2.04500298100591e-05
-2.40844042832327e-05
5.29175953315037e-06
-5.77851131198483e-06
-2.26482083675041e-05
-2.26322161424194e-05
-1.8496648503415e-06
-1.36949904952649e-05
-2.07411160984651e-05
-1.75973636465862e-05
-1.39901661539712e-05
-2.51335138717832e-05
-1.15218060850544e-05
-1.24278228733489e-05
-1.06141386370116e-05
-6.67346240789897e-07
-1.87539942560155e-05
-2.27841582524617e-05
-1.4044149900597e-05
-2.98183827057767e-06
-9.54314212227117e-06
-2.08463368262219e-05
-1.16260012786037e-05
-6.81897302015762e-06
-1.2907246751356e-05
-8.33640963471633e-08
-7.73822256022644e-06
-1.62197216364223e-05
-1.99951543274681e-05
-9.49573424877385e-06
-1.10481910072645e-05
-1.73510006679143e-05
-5.33755885099997e-06
-1.11419860772774e-05
-3.1464028891261e-05
-1.7114750948358e-05
4.01223139246625e-06
-6.03598140193099e-06
-4.95875584001113e-06
-9.56278158265812e-06
-1.50210018790596e-05
-2.13302383972804e-06
-3.13380323864913e-06
-1.03419828641715e-05
2.94142420998069e-06
3.06775379487978e-06
-1.89346777072108e-05
-1.57931892007905e-05
-2.07887652645762e-05
-1.09151754896661e-05
-8.36313395335439e-06
-8.81065168725579e-06
-1.53557552331929e-05
-1.44215673142444e-05
-8.28472928227774e-06
-1.41401323096259e-05
-6.00745288147659e-06
-1.36089912912675e-05
-2.03898607438053e-05
-1.47251684057543e-05
-1.26174134171969e-05
-1.81588083646131e-05
-2.05403714214524e-06
-7.81990733538428e-06
-7.10559489596842e-06
-1.12530026946288e-05
-1.8625829136644e-06
-1.42771207469876e-06
-2.90583796877689e-05
1.58279028891547e-06
-1.26298228817602e-05
-2.33252820117491e-05
-9.78352554431963e-06
-5.83702911892932e-06
-6.70013261113437e-06
-5.8575634959157e-06
-9.70452982692338e-06
-5.00221452786829e-06
-6.39134709162094e-06
-3.84937088405203e-06
-7.67007651706619e-06
-5.41675904747783e-06
-1.15784864192815e-05
-1.8369177088356e-05
-1.04816207725358e-05
-1.79544261108502e-05
-4.29675869538356e-06
-7.48512984430945e-06
-1.8692476505452e-05
-2.80179696847537e-05
-8.41582634953748e-06
-1.07866620960287e-05
-1.3054504608976e-05
-2.39360904217005e-05
-1.60678364370663e-06
-1.94058961423378e-06
-9.6635589043704e-06
-1.2257650221848e-05
-1.62841549380317e-05
3.02998304071641e-07
-2.39070218317066e-06
-1.63036420848177e-05
-1.9936108360665e-05
-5.27173215811964e-06
-1.56509060859506e-06
-1.7800928415289e-05
-1.4701334066619e-05
-1.58213503615262e-05
-6.7767681645743e-06
-2.23735619310929e-05
-1.86578959540514e-05
-1.05798893022028e-05
-1.59314759704144e-05
-1.9359438316286e-05
-2.66863124967732e-05
-1.85435620031255e-05
-1.27889324205454e-05
-6.27305052757389e-06
-6.74724003575852e-06
-1.54328903482699e-05
-3.8874072711706e-06
-1.57538638454411e-05
-9.98988842477401e-06
-1.22549309658154e-05
-9.32234127396986e-06
-8.58435952302836e-07
-1.80692224594119e-05
-7.22877758400196e-06
-2.69195561155552e-06
-1.5952242996244e-05
-1.40199945842859e-05
-1.53750486145917e-05
-1.05692118935684e-05
-1.79755270565612e-05
-1.60491879149677e-05
-1.76383818652582e-05
-2.4031941979667e-06
-1.22325366487274e-05
-8.43843245495924e-06
-2.31919584182156e-06
-6.83752339393417e-07
7.51017073361378e-06
-7.8569864066303e-06
-1.30922900472393e-06
-2.15661529044774e-05
-1.27443915322401e-05
-1.01296408711344e-05
4.77222883264522e-06
-1.97112495677751e-06
-6.01434324081936e-06
-1.3278818477373e-06
-7.13610036316999e-06
-5.0083495719314e-06
1.17434253637002e-05
-6.44652851528167e-06
3.47819522310344e-06
-2.15461071546261e-05
2.37798630104795e-06
-1.6342976041513e-05
2.36033955466557e-06
-2.51070789461835e-05
-8.69354720779803e-06
-7.7343788481686e-06
-1.03665155833236e-05
-1.85187808465306e-05
-2.84046810840817e-05
6.46354620080574e-06
-1.0882247495825e-05
-3.49488827520494e-06
-1.46881760500077e-05
2.75681457728466e-06
-1.88257085731107e-05
-1.64102687310056e-05
-1.70503198118346e-05
-3.40528332722125e-06
-2.75637658065295e-06
-1.39836669663283e-05
-1.6942073405934e-05
-4.78963651753238e-06
7.3053849304445e-06
-2.04117398515332e-05
-1.70673359131196e-05
-2.39472726733834e-05
-1.55017009241741e-05
-1.18117071553788e-05
-7.06046270257638e-06
-1.04589908132141e-05
-3.99472540141894e-06
-2.32060048980593e-05
-1.72087956027682e-05
-8.59758101769017e-06
-4.90821104756839e-06
-8.36249222505408e-06
-2.3151591276627e-05
-5.44270782882954e-06
-1.4379131049265e-05
-2.76846697031956e-06
-1.56413645445279e-05
-1.53748259754651e-05
-1.41017688728366e-05
2.40616077604001e-06
-1.69944825579379e-05
-2.25468399157557e-05
-1.30506319836492e-05
2.62671956005249e-07
-1.39468269784025e-05
-8.21604730863256e-06
-1.94370490717232e-05
-5.12507056249027e-06
-9.87110771018832e-07
-3.36151558858173e-06
-9.56314802756631e-06
-1.17192136328787e-05
-2.52125055963321e-05
-2.4848309027109e-05
2.73972849576016e-06
-2.26637204924614e-05
-1.76070542290941e-05
-6.40115666905252e-06
-1.51302364968292e-05
-1.2045453781762e-05
-1.62296140222957e-05
6.22242837622227e-06
5.2902257260028e-06
-1.9117567298752e-07
-2.33839407572069e-05
-2.17834680378695e-06
-2.96219389532596e-06
-1.03348597328256e-05
-2.59333874138846e-05
-2.15020821651663e-05
-1.74972561124196e-05
6.45335482796471e-06
-1.2796147426699e-05
-1.04583971919232e-05
-1.1094987470951e-05
-1.04497994755487e-08
-1.2009509801205e-05
-2.63967831629709e-05
-1.59468738320677e-05
-9.6169107348295e-06
-4.70579004150661e-06
-1.48941159567553e-05
-2.8744100027242e-05
-1.33420948563518e-05
-1.51940845851549e-05
-1.95801349147967e-05
-1.26650687766304e-05
5.11219985543777e-06
-2.14457332624611e-05
-1.38332168712575e-05
-1.39976675003055e-05
-1.43680998529974e-05
-5.89428675398344e-06
-2.38038391753541e-05
-3.7269258470645e-06
-1.30023701624723e-06
-1.99280191653563e-05
-4.21289913218627e-06
-1.75591030984177e-05
-1.43197793581033e-05
-6.64286356346918e-06
-7.5353997034721e-06
1.20638317024732e-06
-1.70245607515436e-05
-1.25222067462707e-05
-8.0841770607028e-06
-2.96757308007782e-05
-1.50922542648239e-05
-1.13307247161168e-05
2.1180660539303e-06
-1.17867827945036e-05
-7.98627895588195e-06
-7.29442356083478e-06
-1.77974372912493e-05
-2.28896606084535e-05
-2.72092619625047e-05
2.26923797085584e-06
-6.10613836330927e-06
-8.45202287772633e-06
-5.68502963268043e-06
-4.59966980147079e-07
7.47481258420776e-06
-1.54511721407788e-05
-9.55177681790557e-06
-8.1691665167566e-06
-1.80011558640761e-06
-5.72851760643133e-06
-2.14366731282413e-05
1.50737995968759e-06
-2.09663572455502e-06
-2.69510915988933e-05
-9.90275934945375e-06
-9.03794776290847e-06
-3.57881708808538e-06
-1.4954574465114e-05
-1.49165793874639e-05
-1.37037999115216e-05
-1.42493252594763e-05
-1.13463786079612e-05
-2.39588403410048e-05
-1.24388171273908e-05
-6.38575436249413e-06
-1.75708780188951e-05
-5.91319360547378e-06
7.48412834950931e-06
-8.41988383263672e-06
-3.72304103792088e-06
9.17214640633711e-06
-4.90712663207137e-06
-1.17374843506381e-05
-2.02114206235895e-06
-1.05461511786863e-05
-2.23516024298479e-05
-1.85591802265821e-05
-1.50673722515565e-05
-2.11397370551097e-05
-1.09078035069796e-05
-2.03570495898274e-05
-1.11146192686171e-05
-2.501682738383e-05
-2.53591361870478e-05
-2.18621732213094e-05
1.89683083414835e-06
-2.31338463144757e-06
-1.2464445794045e-05
-2.25895909198577e-05
-6.05033739897285e-06
4.8950433571025e-06
-9.75081506010804e-06
-8.61800609955656e-06
-4.68592675234861e-06
-7.24563358928225e-06
-1.09123000165974e-05
-3.26727348340294e-05
-2.53316233341148e-06
-1.55238679594448e-05
3.71606362777956e-06
-1.59482104802961e-05
-1.96067455752909e-05
4.07897269044544e-06
-9.80916303631584e-06
-2.12215552794428e-06
-1.59514850060742e-05
-4.71114365448365e-06
4.01057588814576e-06
-2.13411136019579e-05
-1.02044831797269e-05
-7.30371668980398e-06
-2.95060944766493e-06
-6.14575759026774e-07
-2.05548221397751e-05
-1.12356839012405e-05
-2.37360042871993e-05
-1.36876202056413e-05
-2.46166647643172e-05
-3.61707367692577e-05
3.2747862297245e-06
-9.30488781715998e-06
-1.63467076637674e-05
-1.48051670777804e-05
-5.95796897525943e-06
-2.37248276056394e-05
-1.63873310155707e-05
-1.3298389606135e-05
3.22947582501398e-06
-2.15423811008065e-06
-9.91214547398506e-07
-1.28958451143953e-05
-1.38696512718844e-05
5.18944518626818e-06
-8.06199286359388e-06
-1.35446768895305e-05
-7.58121252526311e-06
-5.70092048509378e-06
-1.26350740983487e-05
-2.21868292632241e-05
-1.02084883414045e-05
-2.31822886151742e-05
-1.51948513532094e-05
-1.37200322757882e-05
-1.43915723923342e-05
1.04423260009641e-05
-1.92958229740673e-05
-2.65147984107504e-06
-1.34090330917383e-05
-1.15142123110349e-05
-4.69981062127575e-06
4.04597236299887e-06
4.58501928776593e-06
-1.94781329864838e-05
-1.55309509186459e-05
-2.368497270334e-05
-2.95674611401363e-05
-9.11142829144813e-06
-1.251530024556e-05
-1.41088054454301e-05
-1.18740203544258e-05
-1.4708627036562e-05
-1.06810388311901e-05
-1.00567078295501e-05
2.7518800482866e-06
-1.05053752426016e-07
-5.56283940184338e-06
-4.94421535747489e-06
-6.99152533199185e-06
3.38169553668616e-06
-6.06035924187649e-06
-1.59074860677594e-05
-1.28026619940232e-05
-1.91996170610583e-05
-5.43793452632369e-06
-1.09466202948964e-05
-1.73218596472282e-05
-1.83599980155519e-05
-1.76651080399788e-05
-2.42967845660601e-05
-2.03384604526901e-05
-9.54738752900216e-06
5.32938353198704e-06
-2.41126304055515e-06
-2.05545617029396e-05
-1.29000908997004e-05
-1.78204293147763e-05
-2.22635523489514e-05
-2.52475987182976e-05
-2.63952217700336e-05
-4.55209962073615e-06
-1.676391360259e-05
-1.82522560787948e-05
-1.06825662212856e-05
-1.97483977254408e-06
-8.04908665989404e-06
-1.75503334849136e-05
-1.60241479298083e-05
-2.59261114146949e-05
-1.95351099733269e-05
-1.20023380858424e-05
-4.68200932745051e-06
-1.50701464415268e-05
-1.44212865984678e-05
-1.87693096079104e-05
-2.77824041202559e-05
-1.29244040832432e-05
-7.79646982823223e-06
-3.16141385423609e-06
-1.95787509707021e-05
-1.63335157677957e-05
-1.71543689403251e-05
-4.33997227139148e-06
-1.9365831105066e-05
-1.72994639852968e-06
-4.48106533774699e-07
-6.04273307454751e-06
-1.59002525627279e-05
-1.22232913497415e-05
-1.51806266211874e-05
-1.47800284500086e-05
3.02665397804674e-06
-1.90682326141931e-06
-4.09021618262756e-06
-4.71584127674784e-07
-1.81932783366493e-06
-1.23936647652869e-05
3.03391629156773e-06
-6.69015447722615e-06
2.29175579173792e-06
-6.89111812967599e-06
-2.26168952811473e-06
3.32319072502309e-07
5.23339821326297e-06
-8.71431671552688e-06
-7.12825150209481e-06
-9.88562891621171e-06
-6.04017798338169e-06
-9.18288629334211e-06
1.02679005474449e-05
-2.4622984627862e-05
-1.01045741472229e-05
-3.79155074934603e-05
-1.51946768114073e-05
-2.01766775472233e-05
-6.7658386125794e-06
-5.06636519746841e-06
-9.03682303914267e-06
-6.80721297762287e-06
-9.03999238021336e-06
-2.0594860656136e-06
-9.93972008048714e-06
-1.26943985517492e-05
-1.25346242924685e-05
2.29396764421034e-06
-1.30548116903573e-05
-8.4609624120221e-06
-1.29669831550835e-05
-2.14679338256727e-05
-1.8454972185112e-05
-2.54034957457963e-05
-2.00677926321454e-05
5.3949130155585e-06
-1.30674751799729e-05
-2.21249023668034e-05
-2.19913097397572e-05
-1.35540540192498e-05
-4.05345986309887e-06
4.26846625232018e-06
-9.05620487976658e-06
-9.48528088916899e-06
-4.05966490223665e-06
-1.16708628638898e-05
-1.2796554067823e-05
-1.13833561420688e-05
-1.05735860888089e-05
1.06760738978551e-05
-2.09134681426726e-05
-2.18963776442034e-05
-6.38987001293088e-06
-1.88477280886473e-05
-8.19872420456597e-06
-1.86623836885859e-05
-1.50936372748153e-05
-5.13946963643773e-06
-9.91493012796944e-06
-2.3573543264039e-05
-1.84136526314764e-05
-2.43929575737942e-06
-1.35347021802985e-05
-8.36134918400767e-07
2.10062524142328e-06
-6.3283406323802e-06
3.1684369611686e-06
-1.97204588973406e-05
-5.02887148804734e-06
-1.83286246451552e-05
-7.10373616740117e-07
-6.88095278991834e-06
-1.6954235968604e-05
-1.53114325188791e-05
-2.27118997063962e-05
-2.01456317385535e-05
-2.13534226058195e-06
-1.95062597081159e-05
-6.96824113956104e-06
-2.30073686795353e-05
-1.26227936167964e-05
-1.6153623511422e-05
-7.62167711122224e-06
-1.78481210645785e-05
-2.26378765816882e-06
-1.48095138876255e-05
-1.44948564734774e-05
-2.33966013911183e-06
-3.55012433124668e-06
-1.02574451947325e-06
-2.14135222263314e-06
-8.32036048859796e-06
-1.85511930812802e-05
-7.36166345083199e-06
-6.57928308859584e-06
-5.50690667581365e-06
-1.45405884813124e-05
-1.67808362796931e-05
-3.090778290607e-06
-1.49291812333658e-05
-4.31310254723764e-05
-1.53563955012983e-05
-6.39597176898945e-06
-1.89641610546781e-05
-2.68503200805147e-05
-2.63431743379024e-05
-9.37020259403219e-06
-1.61243043634118e-05
-9.02200833306591e-06
-8.60388715200102e-06
-5.49265941621129e-06
-5.29336679430039e-06
-1.47430495809665e-05
-2.08380331122938e-05
-1.05219456671622e-05
-1.44127219421302e-06
-8.93668804518337e-06
-2.58416380467194e-05
-1.46102665907055e-05
-1.94439666448077e-05
-1.65570116500079e-05
-1.66072871535373e-05
-1.12128594686859e-05
-1.37210448219081e-05
-2.25808123713868e-05
-3.43801011719434e-05
-1.48735313829724e-05
-1.24751905306933e-05
-1.08377330704721e-05
-1.0570155275757e-05
-1.55485411008928e-06
-5.52148021920211e-06
3.36926207572263e-06
-4.60937133436968e-06
-1.0325328881798e-06
8.18797046928044e-06
-4.66521541875251e-06
-1.08160156959081e-05
-2.2062468396764e-06
-1.00799950065992e-05
-5.09321727978053e-06
-1.30448958713184e-05
3.9331967536409e-06
-9.72816260617627e-06
7.87577133445263e-06
-7.78439961203725e-06
-1.29301926398798e-05
-8.32964401797507e-06
-1.63661456539148e-05
1.42616302733071e-05
-1.05750889014783e-05
-1.2935676738709e-05
-2.92182907465174e-05
-3.66985424150468e-06
-2.65252615318419e-05
-1.48813946530937e-05
8.89483317135577e-07
-1.60687171811217e-06
-3.15197967029744e-06
-1.87675695131038e-05
-1.59658495032082e-05
-6.35452671709164e-07
-7.57894795327862e-06
-1.89699127234337e-05
-8.60169918141056e-06
-5.40619741917278e-06
-9.52363498247581e-06
-1.0430108243361e-05
-1.78724850754731e-05
-1.96014911497637e-05
-1.29513610230603e-05
-1.33819567794794e-05
-1.24152198101781e-05
-1.69543664613295e-05
-6.10906411753095e-06
-1.64078905937452e-05
-1.67598687112251e-05
-1.50491335013332e-05
-1.47781888957434e-05
-6.91164797212121e-06
-1.47133538243734e-05
-1.85269626028039e-07
-1.07606876477952e-05
-2.13969747024623e-05
-2.22711747759648e-05
-1.18648701884871e-05
-1.77485725015531e-05
2.78023212130997e-06
-2.16136233598545e-05
-1.84741689667573e-05
-1.47511210566691e-05
-2.19257157414237e-05
-2.1654169388575e-05
-2.30623101127506e-05
-4.45622353622253e-06
-4.52473666177012e-06
-2.13151437401106e-05
-2.4548999325179e-05
-2.88577390638776e-06
-2.9127636519168e-05
-1.5948004702562e-05
-1.58161109618603e-05
7.27218803058923e-06
-6.38387163806442e-06
-1.68259353287407e-06
-6.44010103006658e-06
-6.22623044236026e-06
-1.44349243056549e-05
-1.19065930846954e-05
-1.62582462921758e-05
-9.62386764736125e-06
-1.99685151713414e-05
-2.19390445113943e-05
-1.12441899126483e-05
-2.07479998261552e-05
-7.58721141542673e-06
-1.25434963975597e-05
-9.88392014256074e-06
-7.01725588058629e-06
-2.43232076967433e-06
-2.4197240763598e-05
-4.88691687503729e-06
5.25315115669045e-06
-6.44604454028696e-08
-1.1238057129515e-05
-8.29854431057314e-06
-1.11717609730246e-05
-6.47587593979276e-06
-8.52657271525611e-06
-2.06641965387846e-05
-1.19717926192215e-05
-9.78030378484511e-06
-2.10586927267085e-05
-2.18226983132637e-05
-1.14220403070243e-05
-1.31349623900339e-05
-2.000636778919e-05
-2.31017863593606e-05
1.50272375219338e-05
-5.33824257681551e-06
-1.89172492354405e-05
-2.50060988303467e-06
-1.33316267257581e-06
-2.24825604296575e-05
-2.18814831086164e-05
3.85979891984944e-06
-2.20634965126046e-05
-2.46839593608134e-06
-1.20258657879501e-05
-1.34867987176362e-05
-1.00776964500804e-05
-1.60215253104549e-05
-2.19178624860477e-05
-1.49514785464844e-05
-9.12207759244962e-06
-4.49154485358833e-06
-2.834223089411e-05
-7.60075714931958e-06
-1.20578445904836e-05
-1.60589894857421e-05
-1.05633276084987e-05
-8.88400805967237e-06
-2.16836810417805e-05
-2.44516015426734e-05
-1.66446350047523e-05
-1.22118898009589e-05
-2.00147182984692e-05
-8.0668090258938e-06
7.08571546184176e-06
-1.36815938530413e-05
-8.22732216200303e-06
-4.21535108222039e-06
-5.82587471358233e-06
-1.34174007175611e-05
-9.79157719563415e-06
-1.31731674515772e-05
-2.07138966373768e-05
-2.54486715838848e-05
-1.50826341021339e-05
-2.23123449688678e-05
-1.00517891523253e-05
-1.31060504728662e-05
-4.58218857505793e-06
-4.40912705661851e-06
-1.10003575877932e-06
4.81512884686985e-06
-9.19089098025933e-06
-7.10978335173309e-06
-3.00549753973295e-06
-1.58993790685128e-05
-1.41080116825908e-05
-2.04719313715696e-06
-1.38613075068455e-05
-7.56522326688871e-06
-2.62269279271059e-06
-2.44892421729177e-05
-5.17737892295341e-06
-1.0790386286501e-05
-1.26349071761871e-05
-1.77278049086776e-05
-1.92865969850069e-05
-3.6830025995856e-06
4.89283568615598e-07
-1.43371653581775e-05
-1.26641932215651e-05
-2.54225292240151e-06
-5.24820766884347e-06
2.50989304556962e-06
-8.90715970010889e-06
-3.37756017844802e-06
-1.95655031413795e-06
-5.13439435010983e-06
-5.69645024522225e-06
-2.35782197287471e-05
-9.7384177840737e-06
-8.73141463879391e-06
-1.26622030451358e-05
2.31651143233606e-06
-2.43043215395649e-05
-1.68496386078631e-05
-1.20075470906068e-05
-9.61880134798601e-06
-8.04707925672242e-06
2.92605844811093e-06
-2.06857298954929e-05
-1.45477492315341e-05
-2.94915989308008e-07
3.02268485342999e-07
-2.32173570472419e-06
-1.60436817882439e-05
-2.53993852104834e-06
1.58477864147177e-05
-2.03563029693726e-05
2.26655009530835e-07
-3.05321074406836e-07
-1.33319890905502e-05
-1.04346392801784e-05
-1.9186725941645e-05
-1.81586035266595e-05
-1.48387811573825e-05
-9.50851228946583e-06
-1.40159951176012e-05
-1.7558191375586e-05
-1.24340722838267e-05
-1.01760132302798e-05
-1.50023674263234e-05
-1.36611677892839e-05
-7.94988101576629e-06
-1.22295558223873e-05
-1.15784654515629e-05
-1.26533223805109e-05
-1.26147086519339e-05
-5.01631461707526e-06
-1.16209010748187e-05
-8.36450317139486e-06
-3.07748651898052e-06
-1.58291241799059e-05
-1.91381222949054e-05
-1.49503274055321e-05
-1.9375477563885e-05
-1.38966874108667e-05
-1.97583894076724e-05
-1.9273257996927e-05
-2.10149108665764e-05
-1.15486210035733e-05
-5.82246468398347e-06
-8.0094284300061e-06
-9.37228954385319e-06
-1.87810051123358e-05
-1.7563768898163e-05
-2.55613223799177e-05
-8.12344262760302e-06
3.80635096689848e-06
-9.74187162050462e-07
1.44245487656009e-06
-5.53825547939201e-06
-1.97215402920822e-05
-3.56678563512563e-06
-1.41027792815264e-06
-4.07903830586312e-06
-1.73020068927946e-05
-1.27094522438783e-05
-1.10176023290189e-05
-4.39160198107883e-06
-3.2572711468714e-06
-1.91263304983984e-05
-1.08631027900385e-05
-1.52529549676584e-05
-6.68893404957831e-06
-1.13401606111379e-05
-3.81018845709731e-06
-1.03832584278343e-05
-1.622292234794e-05
3.19218497446898e-06
-6.36843495985935e-06
-1.32696128146746e-05
-8.0848981025168e-06
2.07120800003437e-06
-2.08835893067055e-05
-1.42737520329042e-05
-1.95173140808585e-05
-6.94205901751093e-06
-5.81526692379746e-06
-1.5042205053702e-05
-7.93195785680017e-06
-1.06420712596326e-05
-1.99158526321078e-05
-2.47632442972699e-05
-7.23012099868407e-06
-9.97240025767691e-06
-4.11256320692917e-06
-1.1858305647932e-06
-1.39430821443414e-05
-2.19424966540331e-05
-1.54025094677195e-05
-1.80517125868797e-05
-1.72181848856848e-05
-1.58081814389847e-05
-1.63950467638317e-05
-1.34051667310812e-05
-1.98111837387154e-05
-1.52326238773268e-05
-1.16866548815725e-05
-1.20745635084982e-05
-1.69761631554879e-05
-3.09311288559624e-06
-1.2897534668429e-05
-1.55563579183538e-05
4.00051142875861e-06
-1.12058852522048e-05
-1.70736967543064e-05
-1.64828973103593e-05
-7.21790916576424e-06
-1.45186606918623e-05
7.49918912583729e-06
-9.82635779767505e-07
-4.97492805561166e-06
-1.57946860211759e-05
-1.74179584984855e-05
-1.73104799083926e-05
-1.23334460098301e-05
-2.99266684874444e-05
-1.28835617803295e-05
4.33951045774558e-06
-1.69394442188937e-05
-9.65380707717843e-06
-1.72257070331187e-05
-1.58454321329036e-05
-1.48941466919116e-05
-1.77126170127257e-05
-1.75502622595884e-05
-1.11170814251991e-05
-2.61062026101506e-05
-8.36921167017219e-06
-3.01894609964778e-06
-1.33743493802142e-05
-1.71768157107204e-05
-2.38090038170739e-05
-1.23783438727302e-05
-4.98868111133556e-06
3.4369513218503e-07
-3.7547154423121e-06
-1.43013450920471e-05
-6.92882176441428e-06
-1.6790400646691e-05
-2.28427944365068e-05
-2.69232963169429e-05
-6.30088815821974e-06
4.26719759573259e-06
-1.40450979104328e-05
-1.18027173470685e-05
-1.17573177394263e-05
-1.88359234255497e-07
5.15563631218935e-06
-1.93909012643771e-05
-1.20951265123421e-05
-1.87320772535319e-06
-3.40972293328322e-06
-1.02643601116395e-05
-9.45815649213374e-06
-5.02831567299172e-06
-7.86898405352361e-06
-2.10865458761316e-05
-8.45479738675746e-06
2.52825634982384e-06
-1.76900170200328e-05
-1.20774983924776e-05
-2.24457463139001e-05
-1.35585014021786e-05
-4.09031200489394e-06
-1.24225232260019e-05
-3.74741075338601e-06
7.21741146779427e-06
-8.30920890557829e-06
-6.64936905020217e-06
1.48283026764136e-08
6.91459618415432e-06
2.07974454695082e-06
-8.31673002135926e-07
-4.5762152263588e-06
-1.91075907069993e-05
-3.87617642186468e-06
-5.57622973869415e-06
-1.27373206592988e-05
-1.16814392486089e-05
-1.90731246351887e-06
-1.20541458173204e-05
-4.07035688584529e-05
-9.64950144176511e-06
-2.70477010759892e-06
-7.34511094619033e-07
-5.99131013698446e-06
-1.01290969767411e-05
-6.69483543248904e-06
-4.42213216099909e-06
-3.76841318013564e-06
-5.37577739183262e-06
-8.69211887312211e-06
5.33087410048396e-07
-9.87657511617978e-06
-1.5655049183069e-05
5.19931771416289e-06
-7.12828117025472e-06
-1.60057020236677e-05
-1.51429977074484e-05
-2.16393515936827e-05
-2.16571554862458e-05
-2.09844515906021e-05
-1.36946444849767e-05
-1.8725999922025e-05
-2.39818539579871e-05
-2.16758224344931e-05
-4.05130102080366e-06
-2.06495303258161e-05
-2.22639179594187e-06
-9.92866518258848e-06
-1.07144235922603e-05
-1.27793005059971e-05
-1.55973072109253e-06
3.23369145090645e-06
-1.06072584466426e-05
-7.41845075779566e-06
-2.47699418178559e-05
1.36587939253104e-06
-9.08115414308015e-06
-7.22872603737095e-06
-3.16397623960161e-05
-1.74427768544455e-05
-1.31881297516879e-05
-1.77138793924781e-05
-8.20652636668359e-06
-8.82850498913648e-06
-1.5749654674224e-05
-9.40916782345803e-06
-2.12520911763657e-05
3.51940390893646e-06
7.02168279740142e-06
-1.151462953792e-05
-1.05383073060929e-05
-1.28511061798854e-05
2.40618792290302e-06
-6.75976297861233e-06
-1.68365423700604e-05
4.1594619212879e-06
1.30621087755033e-06
-2.12613394632587e-05
-1.71934876262037e-05
-1.49751567589367e-05
-9.91836073974357e-06
-3.40460590004858e-05
-1.07082633138414e-05
-5.3420360758794e-06
-4.70216834503471e-06
-1.11342860557254e-05
1.11737940124242e-05
-8.51227718315451e-06
-1.91239873312396e-05
-5.82201485941745e-06
-1.06908838529013e-05
3.70171548120603e-06
-7.96865082951663e-06
3.72400705785721e-06
-4.79208075096108e-06
-3.37908111717768e-06
-2.25129838299213e-05
-3.16923119269181e-05
-1.07121541640577e-05
-1.68315894897702e-05
-2.64449240064862e-05
-1.60527094907324e-05
-9.32338203397888e-06
-2.77760350639134e-05
-2.12322629893593e-05
-2.08009298675925e-06
-7.9812622028072e-06
-1.1094943249861e-05
-8.45776691140796e-06
-1.89741167741458e-05
-1.70191005691361e-05
-6.22985724815195e-06
-1.74750849220764e-05
-1.91713500779668e-05
-1.42387873898975e-05
-1.9930695326367e-05
-1.93258626180501e-05
-1.67677817275142e-05
-1.47665240286491e-05
-1.89159149882698e-05
-2.99134948678374e-05
-1.07664424069922e-05
-2.88132374968173e-05
-3.08680586245503e-05
-1.24825265117656e-05
-6.97843899291931e-06
-8.47078155594207e-06
-8.60372117016446e-06
-2.6441728178029e-05
5.17735483757389e-06
1.73388470616033e-06
-9.55666660393432e-06
-3.31807535931423e-06
-6.1450907480276e-06
-8.53558944310068e-06
-1.23842739463247e-05
-1.10276602388677e-05
-9.2029059600854e-06
-1.0791385569026e-05
-1.40885400502498e-05
-1.13701827483779e-05
-2.25059517126998e-05
-9.54442148652074e-08
-4.23374749995941e-06
-1.91927680066974e-05
-2.23285506442669e-05
-8.65342324973241e-06
-1.1068808824078e-05
-1.71876075196741e-05
-1.22703576954264e-05
-1.87023238249435e-05
-1.14028845222035e-05
1.66296845498757e-06
-1.13078460661951e-06
-2.0202452861983e-05
-1.20985469841075e-05
-7.07564137357885e-06
-2.12644344941165e-06
-1.50788067270003e-05
-1.51550024012405e-05
2.7995193306453e-06
-3.42541068075092e-06
-4.69598966612068e-06
-4.87024498247041e-06
-5.83948946961081e-06
-9.9377835910624e-06
-1.61496922671112e-05
-1.89886517011603e-05
-7.03438625153053e-06
-5.13043266138084e-06
-1.05572811043197e-05
-1.33157207715727e-05
-8.88012117406411e-06
-4.13887674450333e-06
-1.64487660459347e-05
-2.3124689938965e-05
-1.51955646954012e-05
-1.16245431857042e-05
-9.6768048390672e-07
-1.21496991370015e-05
-6.94028678956095e-06
-1.97548773661189e-05
-1.61388900470888e-05
-1.21386837644201e-05
-2.32046525374087e-05
-1.49062024001364e-05
-7.90220959441373e-06
6.7787790995792e-06
-2.1633551596757e-05
-1.11868354675252e-05
-1.09039634918499e-05
-1.44425760312232e-05
-1.29811691183881e-05
-9.09505687106665e-06
-1.15460430139043e-05
-6.86390973845661e-06
-1.63266213818343e-05
-1.84254254319751e-05
-1.01704519033901e-05
-1.79503711378045e-05
-9.615322043015e-06
-7.29630821046469e-06
-7.98932327299539e-06
8.4732860368806e-07
-2.46782957922184e-05
-2.95408340786792e-05
-2.19122743930588e-05
-3.27262735069997e-06
-1.30166318290861e-05
-2.97477728459375e-05
-1.90323399280872e-05
-9.50189585189871e-06
-2.81052084411479e-06
-1.80276529989053e-05
-1.50499487913288e-05
6.14364588469985e-06
-8.69717829174005e-07
-1.97319753073342e-06
2.86996549208586e-06
-6.52923520982816e-06
-1.56291737215367e-05
-2.19945698645854e-05
-1.2845173976055e-05
-1.78461321615142e-05
-1.98128380476858e-05
-2.14604100184507e-05
-1.79222321597846e-05
-1.85689217105582e-05
7.30434150929944e-06
-8.03397063670298e-06
-3.6879535053156e-06
-1.5538849120062e-05
-1.31513435690981e-05
-3.41241280396886e-06
-2.02049340554575e-05
-1.72351837919723e-05
-1.73013440321542e-06
3.46609397582696e-06
2.40012711233256e-06
-1.24228662604884e-05
-1.37872990828562e-05
-1.65729626333408e-05
-1.66517187296619e-05
-1.63989068635886e-05
-2.19339505467646e-06
-5.3268646084663e-06
-2.03501736253025e-05
-1.90708826791229e-05
9.83735392162808e-06
-9.40180940818486e-06
-5.41039086290033e-06
-1.05034853626356e-05
-5.30927183148986e-06
-1.67572935621561e-05
-1.79886288627039e-05
-7.96860645841134e-06
-1.65801940872981e-05
-1.86940982519173e-05
-2.30793148180949e-05
-2.1829435548988e-05
-2.68357073335677e-05
-1.50238155744753e-05
-1.50299934293343e-05
-2.8133957047626e-05
-1.23813378748503e-05
-8.23831929792317e-06
-1.77008078241331e-05
-1.91556952542164e-05
-2.6500720918634e-05
-2.36367296057844e-05
-1.28110453849764e-05
-2.36771118089497e-05
-1.26826327407234e-05
-1.44293686722344e-05
-4.69674144586219e-06
-8.06976282019752e-06
-2.60603178837879e-05
-1.42578490035612e-05
-4.40404375619725e-06
-3.49406403158613e-06
-1.82943701302784e-05
-1.05101886950956e-05
-2.7382491857865e-05
-2.59297512562983e-05
-2.41925672115061e-05
-3.04502141316254e-06
-3.87977352754162e-06
-1.35981368178175e-05
-1.89437586090286e-05
-4.29623177770591e-06
-1.24838354432844e-05
-1.10216203972195e-05
-3.91769317594086e-06
-1.0218805288456e-05
-1.27911954809148e-05
-1.61750969170538e-05
-1.82768455610662e-05
-9.723651639402e-06
-2.56327809470002e-06
-8.4395707535863e-06
-1.96043113063528e-05
-2.59135187254948e-05
-2.41570391985494e-06
-2.0623563485987e-05
-1.31780338114065e-05
-8.48449663749135e-06
-2.13473513489392e-05
-7.38640925626525e-06
-1.65591531489193e-05
-1.18173224123035e-05
-8.54478016028343e-06
-2.11732599965363e-05
-4.552743179922e-06
-2.89405791262319e-06
-1.79581792262039e-05
-8.44805711862293e-06
-7.40686208837237e-06
-7.43774419312341e-06
6.93461377626414e-06
-2.16009678150809e-05
-1.27279785476795e-05
-1.34496881699891e-05
-1.42365337698841e-05
-1.12498791515494e-05
4.48974323986971e-06
-9.97908643569353e-06
-1.53757938927995e-05
-1.05824497973168e-05
-2.21852292444537e-05
-1.86065688480526e-05
-1.6914673872646e-05
-2.52507773682932e-05
-2.28099521437743e-05
-1.51531590732227e-05
-1.82878108278167e-05
-1.98524662037634e-05
-2.46244963379084e-05
-7.09701715945106e-08
-1.64799457519897e-05
-4.23633342612262e-06
-2.45095621267686e-05
-1.0144499299729e-05
-2.77260529581071e-06
3.78255080652568e-06
-1.61956365549318e-05
5.74099931605466e-07
-9.32472120606551e-06
-1.29691895180516e-05
-1.82917956155913e-05
-1.3315804813842e-05
-1.68648248875168e-05
-1.25843335014789e-05
-2.2033922795254e-05
-1.52395396772327e-05
-5.38593875048711e-07
-2.40636419218895e-06
-1.0507099595861e-05
-1.55183813894701e-05
-9.56574356951696e-06
-1.02839088658403e-05
-1.25128598584214e-05
-1.57564505492541e-05
-2.37667327227668e-05
-1.77933055416183e-06
-1.94466660798981e-05
-2.00568479537671e-05
-1.36957922959621e-05
-9.7373506271282e-06
-7.75016946373647e-06
-8.74828822047975e-06
-1.23995208522649e-05
-1.66107363942509e-05
-7.90899569044124e-06
-2.28838543276539e-06
-2.60200542235122e-05
-1.2816531287646e-05
-9.32163522949796e-06
-1.79771417186722e-07
-1.37190172782978e-05
-1.0647903460797e-05
1.04995705528756e-06
3.54062665501204e-06
-1.92449509030223e-05
-2.40721047400674e-05
8.69283201256059e-07
-7.9285775328736e-06
-1.95306243064984e-05
-1.90837599975312e-05
1.79180243709442e-06
1.06926347387253e-06
-8.89062948468253e-06
-6.71238843781546e-06
-5.57254079279554e-07
-2.5713252667749e-05
-1.75709813874998e-05
-3.9415522212416e-06
-1.33076916474766e-05
-6.12079496040482e-06
-1.75947986163391e-06
5.32412131569971e-07
-2.01159834953536e-05
-2.63487234087565e-05
-1.89749142311722e-05
-1.2993412211401e-05
-8.90663410046031e-07
1.11028269739735e-06
-2.48172775512092e-06
-6.9594829856537e-06
-1.02790746419083e-06
-6.02815293260665e-07
1.11893144780999e-07
-5.46518792443012e-06
-1.27717230792213e-06
7.64071014893262e-07
-2.16480194067545e-05
-1.44092636261958e-05
-8.22634297358058e-07
-5.21742677172083e-06
-2.19122688742802e-05
-9.89140380438747e-06
-1.28563197001063e-05
-1.01964735908329e-05
-2.5748217328878e-05
-1.81252299436491e-05
-1.49294345196966e-05
-1.55103435624095e-05
-1.16546906021989e-05
-1.38467736972595e-05
-6.95069519932403e-06
-5.21925117466169e-06
-1.13665574257517e-05
-1.74505873346356e-05
-1.86073027799873e-05
-2.67291167043676e-05
-9.10027590737165e-06
-1.17274391868309e-05
-1.13444750983902e-05
-5.86283893997768e-06
-1.27430212303491e-05
-1.19167995256062e-05
-1.86224436465247e-05
-8.33879565544144e-06
-1.91490623416338e-06
-2.06462428337995e-05
-7.1586399150811e-06
-1.39000752511679e-05
-8.52935254059919e-06
-1.26358201091137e-05
-2.85355986710249e-05
-1.62897180151881e-05
-2.16324333851969e-05
-8.45355880041579e-06
-1.89849353496959e-05
-1.24139728716578e-05
-1.19874467780219e-05
-1.22058162396639e-05
-1.44565424064754e-05
-2.17247423209882e-05
-6.03091693650072e-06
-6.73333427181887e-06
-2.80266676071829e-05
-1.73703418393279e-05
8.86705811157968e-06
-5.68454214672786e-06
3.28624626293896e-06
-1.39219737599819e-05
-1.00000053366652e-05
-1.14900894152338e-05
-2.41416008656358e-05
-5.39438929952965e-06
-9.31249063881182e-06
-6.57556140766072e-06
-3.45929863243289e-06
-9.45388720399634e-06
-9.17588623361549e-06
-6.572069084947e-06
-1.7873881629569e-05
-1.75619266784871e-05
-6.12421975400297e-06
-1.22109249662139e-05
-1.05705120747566e-05
-6.88412724606454e-06
-1.66847328855893e-05
-1.13574488809305e-05
-1.27000586050505e-05
-1.32396969513441e-05
-1.04015280562044e-05
-1.66103409412235e-05
1.97967230977766e-06
-1.10078127239335e-05
-9.09269452542338e-06
-1.32323338133432e-05
-2.33871258712742e-05
-2.25187496355207e-05
-1.06324766242683e-05
-1.39810252119663e-05
-1.03082434870633e-05
-1.35976694886465e-05
8.32938132466308e-07
1.52089771634409e-05
-8.39605291140521e-06
-2.2798635098059e-05
-1.88695927147248e-05
-1.8654057342455e-05
-1.4800106849133e-05
-9.55005641107519e-06
-1.34861870701461e-05
-7.96687166763552e-06
-2.65172319745241e-05
-2.37664006972135e-05
-3.23319709140969e-05
2.45173997682698e-06
1.0692755680406e-05
-9.79282574728522e-06
-1.11430264560823e-05
-5.19129259526046e-06
-9.3288196807797e-06
-6.77339766667828e-06
-1.24944795204345e-05
-8.83260527979236e-06
-7.78763140849686e-06
-3.04330841604108e-06
-1.29688833906172e-05
-8.45201211389902e-06
-8.59678202822206e-06
-1.57146706066193e-05
-9.30193913314985e-06
-9.23932584180845e-06
-8.68873342996557e-06
-6.42401628751471e-06
-1.23337543101121e-05
-1.29562137697555e-05
7.86977799121523e-07
2.48719959674555e-06
6.83206963287272e-07
-1.95232793492538e-06
1.5828592768706e-05
-8.60798566705225e-06
-9.02676581416383e-06
-1.32530093200823e-05
-1.19953198430764e-05
-3.55817681017851e-06
-1.66580402596858e-05
-8.09848081660851e-07
-1.0974783169267e-05
-5.24929245199607e-06
-2.25474654265189e-05
-1.77799411399865e-05
-2.90239283649306e-05
-5.97742333281609e-06
-2.07541098276088e-05
-8.81656788955722e-06
-6.77731137116582e-06
-7.08914501405772e-06
-1.20943667654112e-05
-8.384556690708e-06
-6.83268805324383e-06
-6.27038012429328e-06
-2.60392084797994e-05
-2.44484810079032e-06
-7.00558859784277e-06
-1.33562025715149e-05
-6.45660539959156e-06
-1.57023033526688e-05
-1.39112172814533e-05
-1.58469438924231e-05
-2.20392850115963e-05
-1.62657799432012e-05
-9.2643502838256e-06
-5.4828981593575e-06
-2.00038064752229e-05
-6.29982300785224e-07
-1.00453187784333e-05
-1.66273528564422e-05
-2.28936081611974e-05
-1.91835845360512e-05
8.34687843604184e-06
-2.34359380926086e-06
-1.82912209540954e-05
-1.29503208037568e-05
-1.66594111663248e-05
-2.33469496411005e-05
-2.57815442953712e-05
-7.41490623210056e-06
-4.77396032524142e-06
-1.86449525027687e-05
-2.38104271016055e-05
-2.20682461601127e-05
-1.61546517403005e-05
-1.95013648242646e-06
-1.81701219698264e-06
-1.94250962305688e-05
-7.1741630823424e-06
4.11427389211997e-06
-1.3516842515406e-05
-1.66537700321816e-05
-3.71842243067268e-06
-5.41578842726771e-06
-1.4588140936133e-05
-1.00892498187437e-05
-1.81257118746478e-05
-2.44650713732739e-05
-1.61462227447477e-05
-1.51227872632858e-05
-4.61235613646025e-06
-5.04180077041976e-06
-1.23106264140785e-05
-9.03835712953134e-06
-2.38620139821852e-05
-3.14615096551366e-06
-1.48257535851304e-05
-7.62723621399843e-06
-7.16639555770549e-06
-7.10104551124943e-06
-3.107530406808e-06
-1.55745545865421e-05
-9.31015368727198e-06
-1.09765106273922e-05
-1.21432253989209e-05
7.97240610330087e-07
1.74073642852672e-06
-5.51097311342879e-06
-6.00286620919476e-06
-8.24959922769808e-06
-1.10426722000433e-05
-5.04233360687707e-06
-2.2974650239327e-05
-1.52151577246212e-05
-1.49935760331436e-06
-9.71800434992494e-06
-2.02317253279694e-05
-2.67375182175838e-06
-1.22551101536395e-05
-1.59945116410521e-05
-9.09134753518302e-06
-2.13515567323336e-05
-1.52374058544022e-05
-7.36432634015913e-06
-4.75471247271685e-07
-9.66386518659454e-06
6.27264943723934e-06
-4.39623994383055e-06
-1.54186742430154e-05
-4.4210388898864e-06
-6.53410817498717e-06
-4.50077747923677e-06
1.75655014365556e-06
-1.59097262320721e-05
-1.44651980773101e-05
-1.37323196436533e-05
-1.01501380029785e-05
8.72334373636376e-06
-8.01037182871083e-06
-1.04822456129923e-05
-3.75243881817846e-06
6.97542593183039e-06
-3.26517821224421e-06
-3.63980075075834e-06
-9.00298007402615e-06
-8.90495691313001e-07
-4.87938615228769e-06
-1.07397876190467e-05
2.31551238703237e-06
-2.11506677055743e-05
-1.72037911710595e-05
-1.46300892343619e-05
-1.05058978417826e-05
-1.74781499159813e-05
-2.93806652434053e-05
-2.18066264539891e-05
-8.84531683415891e-06
-1.48837104697599e-05
-2.0435695710522e-05
-2.70112056709591e-06
-1.49056415711531e-05
-5.77686199163895e-06
-1.36910107668739e-05
-1.28966315569422e-05
-1.84324611284885e-05
-7.70039582312603e-06
-1.04079587194726e-06
-1.86612260008667e-05
-9.39666980147788e-06
-5.0577350031246e-06
-6.89179008050982e-06
-7.34335257245092e-06
-3.26348210651292e-05
-5.21910112107076e-06
-5.4786613136048e-06
-1.00676378154534e-05
-9.73806725246935e-07
-1.83520429677179e-05
-8.14541054850999e-06
-3.39614594995841e-06
-6.92677030901712e-06
1.14483717885128e-06
-6.14358748653678e-06
-1.16248103425363e-05
-1.23024310850741e-05
-1.62751298931712e-05
2.52677143527052e-06
2.12793356945965e-06
-1.04821531528102e-05
-1.22799144567129e-05
-1.01732625566181e-05
-1.88086985405312e-05
-1.59023649543872e-05
-1.47366469509518e-05
-1.09398274642656e-05
-7.16727896477577e-06
-5.5657655360879e-06
6.94054502405139e-07
-2.31833552448735e-05
-1.04297092749957e-05
-2.34904373348883e-05
-1.04861049441445e-05
-8.4517977731173e-06
-1.27397534500157e-05
9.13817025972301e-07
-5.24011501829648e-06
-9.89830454706605e-06
-3.47936000399528e-06
6.43746907718493e-06
-2.42118460903467e-05
-1.73942242527557e-05
-6.83156920651936e-06
-8.33413686004142e-06
-1.98316730961342e-05
-1.97094230748963e-05
-1.39948629740914e-05
-8.17489406441726e-06
-1.43461464846242e-05
-2.05459245263712e-05
-1.00305860750328e-05
-1.81017612678282e-05
-1.44232908614373e-05
-1.07433973713295e-05
-1.10893042912367e-05
-1.20029449598359e-05
-1.57784073025965e-05
-1.03439413088767e-05
5.11043357176127e-06
-7.84525212696827e-06
-1.93887151108563e-05
-2.79071892547874e-06
-6.73903785847745e-06
-1.47873835041582e-05
-8.6897770618945e-06
-1.78039499094555e-05
-1.32093230805026e-05
-4.55324914782938e-05
-1.00519826678575e-05
-9.3186112554649e-06
-2.33196858483153e-05
-9.42727186600943e-06
-2.65893083961623e-05
-5.75779812153851e-06
-8.35040842415039e-06
-1.36625645792915e-05
-3.53877549036411e-06
-1.97647495235544e-06
-1.2710454273918e-05
-2.87687601633436e-06
-1.29470194145859e-05
-4.97331310553285e-06
-1.57171843225238e-05
5.75885147841885e-06
-8.13700036000441e-06
-9.16879433975761e-06
-1.60594669547371e-05
-1.28772120768969e-05
-2.51595398142453e-05
-4.82437065066764e-06
-8.96663341283363e-06
-1.1164825560207e-05
-1.18847938207711e-05
-1.45315584411274e-05
-1.33955682222678e-05
-7.42308407028603e-06
-1.16208867418732e-05
-8.52551936037489e-06
8.23428974734322e-06
7.00351892178904e-06
-3.64185847750845e-06
-1.08086230928151e-05
-7.99829317315339e-06
-1.1864138630762e-05
-1.21765618266354e-05
-9.23439278887843e-06
-8.95693699344263e-06
4.21299039126201e-06
-1.52884950230494e-05
-1.97560710077099e-05
-7.15272097573553e-06
-1.2796675884709e-05
-4.4838034206184e-06
-7.1590998523713e-06
-1.19791882658818e-05
-9.77363218927424e-06
-3.56687105433607e-06
8.96432632491495e-08
-1.60698612777574e-05
7.94162694054308e-06
-1.5176269931818e-07
-6.38117818420237e-06
-1.90933205854331e-05
-5.25557932576005e-06
-2.40176763149708e-05
-1.02698017393717e-05
1.81938642265624e-07
-1.95127954671598e-05
-5.3948827082322e-06
-6.00324973150443e-06
-1.33457508433906e-05
-5.51905735658739e-06
-1.64802927028746e-05
4.59838336292179e-07
-1.22107397178447e-05
-1.41983851112083e-05
-9.51700106419257e-06
-9.31333136587328e-06
-1.25825851891895e-05
-2.02655559170784e-05
-1.32287118572519e-05
-1.22907085640284e-05
-2.12822440630688e-05
-1.81278778570003e-05
-1.06502023980898e-05
-1.07914468042119e-05
-1.91016794710195e-05
-1.30174462414059e-05
-1.03599680805731e-05
-1.16445076350565e-05
-1.67367439110603e-05
-2.30644443836978e-05
-1.580766184856e-05
-1.94916935098225e-05
-1.1028182384003e-05
-7.23157321403046e-06
-1.43357011265458e-05
-9.54400578379593e-06
-1.24246111056107e-05
-6.89361303509551e-06
-1.74732160222157e-05
-9.13545968488829e-06
7.36142664263767e-06
-1.49691559978024e-06
-9.78935881424088e-06
-8.70901438127192e-06
-1.68651702252801e-05
-9.92202181222871e-06
-2.95729909114388e-06
-1.35666287708125e-05
-6.70314168794013e-06
-1.20689211206036e-05
-8.66670744004735e-06
-1.2411723973158e-05
-1.31084411324066e-05
-1.80138526686603e-05
-1.76966881608523e-05
1.02434023196693e-07
-1.67286890757368e-05
-2.874208114021e-05
-1.04359779839932e-05
-3.56323704196382e-06
-5.87596832657927e-06
-1.6039878871474e-05
-2.14984729442484e-05
-1.59783214257136e-05
-3.40063156230466e-06
-1.42412308495709e-05
-9.86855283646048e-06
-2.48578048738814e-05
-2.1455016526377e-05
-3.72146168026457e-06
-6.12479573706301e-06
1.51441422049169e-05
-4.20388638176203e-06
-2.25519718199695e-05
-2.03319801811797e-05
-9.5193971673086e-06
3.87548434660775e-06
-1.0065767997168e-05
-5.42118749910069e-06
1.36594398935163e-05
-7.32649875657998e-06
-5.82410610847738e-06
-4.44225160358502e-06
-1.35885830799152e-05
-2.0824999400792e-05
-1.2162524230416e-05
-6.40702380542681e-06
-1.3669040329592e-06
-8.98383764441299e-06
-1.73861786483795e-05
4.63401036331796e-06
-2.01273547987023e-05
-2.31146258394183e-05
-1.38693108721465e-05
