# Supplementary material for: Research on computational propagation and identification of mine microseismic signals based on deep learning
Source: PLoS One. 2025 Oct 22;20(10):e0334641. doi: 10.1371/journal.pone.0334641 (PMC12543183; doi:10.1371/journal.pone.0334641)
Supplement: S9 Data — (ZIP) [file pone.0334641.s009.zip › 000101100000448.xlsx_0.txt_24.txt.txt]

-4.22482689088932e-06
-1.87570067417549e-05
6.22766351205847e-06
2.38851319837599e-07
-3.42731889178324e-06
-1.11059791438759e-05
-1.90748222196896e-05
-2.61465888227981e-07
-1.02920848103e-05
-1.71711102390634e-05
2.00053149164033e-07
-3.39802705213255e-06
-1.69913842824342e-05
-2.00701214389993e-05
4.72549030721786e-06
-1.30866362226093e-05
-6.61558208994121e-06
-7.39633854049649e-06
-1.6869556703771e-05
-2.12864741973371e-05
-7.90991669743034e-06
-1.82675653996388e-05
-2.43703984292019e-05
-9.11117409554974e-06
2.67433178928784e-06
-2.83593877575785e-05
-2.27614797793448e-05
4.24117916151135e-06
1.15487553918581e-06
-1.28743238128855e-05
-5.59322909636116e-06
-1.67204455051738e-05
-8.02238179480735e-06
-1.36602284045551e-05
-1.70872441480132e-05
-2.56803590467265e-05
-1.18865807851216e-05
-9.66462382887543e-06
-1.29695119947581e-05
-1.5754421664247e-05
-1.61784349210668e-05
-6.54057734221772e-06
-3.00108485073214e-05
-1.82410911590653e-05
-1.280054660699e-05
-2.01369170313303e-05
-2.15092813246621e-05
-1.22160913160936e-05
-1.11630592817419e-05
-2.54674741931623e-05
-7.66077099319819e-06
-1.67324864971755e-05
-1.66142498950909e-05
-8.41759829721956e-06
-1.62509674485633e-05
-1.70581567366816e-05
-1.94111335654999e-05
-1.9445891922448e-05
-1.91528273391449e-05
-1.73939004184339e-05
-8.78946833596002e-06
-2.07164728215234e-05
-5.6595219761513e-06
-1.68002397850303e-05
2.39907672351064e-06
-1.03236833288204e-05
-2.17000021651529e-05
-1.60034448550827e-05
-1.26685117187194e-05
-1.77749667403344e-05
-2.13465523196547e-05
-1.43095760802733e-05
-8.45052612658222e-06
-4.36208906454336e-06
1.95701094421909e-06
1.57700351086802e-06
-2.36555182587907e-05
-1.74123147131923e-05
-4.92562496273965e-06
-6.8927685514164e-06
-9.94152955454382e-06
-7.24413337616333e-06
-5.60561321711522e-06
-4.83047439277528e-06
-1.5765466619516e-05
-1.97269389394493e-05
-9.66579343225632e-06
-9.48781650542164e-06
-1.40810596809484e-05
-5.24680715256495e-06
-4.24376844448239e-06
-1.08679929396541e-05
9.14108614224561e-06
-1.07565658630925e-05
-2.26388485853213e-05
-1.15549081249849e-06
-8.70492651031038e-06
5.30648258676027e-06
-1.16280842577111e-05
-2.56064580973623e-06
-6.83318725113681e-06
-2.77854440497675e-07
-6.40907235759073e-06
-1.40162146851839e-05
-8.50653437866853e-06
-8.01950787305346e-06
-1.14404095937558e-05
-1.76119733297441e-05
-1.47174886785811e-05
-1.44653065112044e-05
-2.75839918980775e-05
-1.77860880935097e-05
-5.63408308815239e-06
-9.61040298508076e-06
-2.02981909268929e-05
-1.93953774789344e-05
-3.89239716744313e-06
3.1471193428847e-06
-1.65739818025338e-05
-1.63038954641662e-05
-1.59498942670306e-05
-6.40273078286488e-06
-1.10658261899047e-05
-1.24788789627063e-05
-1.80192043691158e-05
-2.18473678855131e-05
-1.53007635810844e-05
-1.90813992433099e-05
-5.15464186009803e-07
-4.87392738056882e-06
-1.56173683155427e-05
-3.07400200696737e-05
-2.73421303479665e-05
-1.37591983109134e-05
-3.10491319303409e-05
1.64703506499251e-06
-2.36856463475922e-05
-2.76724146266862e-05
-8.86803605730703e-06
-1.30307906170666e-05
-9.69328261651194e-06
-1.8503443790286e-05
-2.25891847067982e-06
-5.4284494820465e-06
-6.50355687930454e-06
-8.56099072785331e-06
-6.32194514473914e-06
-1.8511961187668e-05
-1.56476881404196e-05
-1.15492348698681e-05
-2.20927100419793e-05
-1.62590864760531e-05
-1.46531037830077e-05
-2.16335604167847e-05
-1.65310534419793e-05
-1.88923560554165e-05
-1.4086088132449e-05
-1.6357222087149e-05
-1.26468502382531e-05
-4.02242030002565e-07
-1.21801472717335e-06
-1.69462041546709e-05
-1.32876400631874e-05
-1.30750155217944e-05
2.94892362456817e-08
-1.28879072178467e-05
-1.7615592210438e-05
-1.12371757564502e-05
-1.13000547323379e-05
-2.12411953640627e-05
-1.24567029205536e-05
-2.18986518987687e-05
-1.13868594823749e-05
-3.55612443075594e-06
-1.89829905674059e-05
-1.62736285165238e-05
-1.88196456165689e-05
-8.0063657123666e-08
-9.63770730898248e-06
-1.67123824819987e-05
-2.28395694957339e-05
-2.61351136683606e-07
-6.31748334083018e-06
-5.89230071074974e-06
-9.24488026761228e-06
-5.85244675091761e-06
-1.55946126931835e-05
-2.10998207552406e-05
-1.73711554254806e-05
-1.00133462328455e-05
-1.64086088605233e-07
-1.04534281703994e-05
-2.36397939812464e-06
-3.48397846615221e-06
-9.75308350009768e-06
-1.29291532978658e-05
-1.13611240543994e-05
-1.03258605124901e-05
-5.01658541011934e-07
-2.07408970911685e-05
-2.42930837807213e-05
-1.27402914237988e-05
-8.29308066690658e-06
-1.75507225334067e-06
-1.63605486899758e-05
-1.11400537032167e-05
-1.85288702054527e-05
-1.64227227944423e-05
-1.11343862825357e-05
-1.43468325970645e-05
-6.42743924734905e-06
-3.0903877363496e-06
-1.40560047882517e-05
-1.27589387082839e-05
-1.68575719273635e-05
-1.55526522399729e-05
-5.50502456038444e-06
-6.95381061519292e-06
-1.3473768797914e-05
3.13299104096875e-06
-4.27854518268342e-06
-9.52039098528981e-06
-1.17744544975241e-05
-1.59524687423751e-05
-1.51045670526987e-05
3.19000146904372e-06
-1.27140031414133e-05
-9.39064747420525e-06
-9.03776076031362e-06
-3.64945918765589e-05
-1.45873396381502e-05
-2.1393477475265e-05
-3.47487821737346e-06
-1.75568661086977e-05
-1.85405183820631e-05
-2.70162924142644e-05
-9.23907631402438e-06
-2.84444703878415e-06
-1.26677290111296e-05
-1.54577234462246e-05
1.53971072678408e-06
3.33937436418458e-06
-1.70317514349926e-05
-1.97721074548014e-05
9.19760282312892e-07
1.39388165590996e-06
-2.57910661275422e-06
-2.84294208339663e-05
-2.84976515960261e-06
-1.45072054982858e-05
-1.1948640492787e-05
-1.18989662660162e-05
-5.25545504291891e-06
-1.45301034896499e-05
-1.86699231257636e-05
-1.91492098735354e-05
5.3631933023791e-06
-8.91886906918204e-06
-2.04630273332878e-05
-1.32383581109885e-05
-1.20725662099256e-05
-1.56504115700256e-05
-5.36698712109869e-06
-2.72435419419778e-05
2.38605292168632e-06
-2.17745346200845e-05
3.97865077973212e-07
-1.64516593141102e-05
-1.50638812012871e-05
-1.57075361102158e-05
3.32113736968567e-06
-2.4273828256884e-05
-9.89951964738608e-06
-1.79250123321584e-05
-1.52704166697411e-05
-1.71096934740697e-05
-2.29919780394508e-05
-2.22461448794211e-05
-1.76225133115931e-05
-2.19624351223154e-05
-1.2073283865098e-05
-1.66031508543053e-05
-1.63936267385416e-05
-8.01604312917528e-06
2.53829520364939e-06
-1.41770778122825e-05
5.2887788146088e-06
-1.09828784529932e-05
-1.68126761915522e-05
-7.90356960348488e-06
-1.47114144229602e-05
-1.33835410973347e-05
-1.03676525002443e-05
-3.40726700441818e-06
-1.23344134661606e-05
-1.64725147841037e-05
-3.71854761094176e-06
-2.13113127558933e-05
-1.94789534402925e-05
-1.60504582820494e-05
-7.19662014567943e-06
-4.70395827395258e-06
-1.28508946430934e-05
-1.27129583178456e-05
-8.94363234167038e-06
-4.2195203423459e-06
-3.06641443387121e-06
-1.9743697436859e-05
-7.87366876920088e-06
-1.31635828645662e-05
6.24312218587395e-06
-1.18126684277729e-05
-1.09239040453339e-05
-1.59010259325683e-05
-1.07237258311468e-05
-1.53937441521122e-05
-1.10357742877737e-05
-1.57039953105091e-05
-2.2011361065777e-05
-6.56122675384502e-06
-1.25010351815408e-05
4.66253252364733e-06
-3.14501915037162e-06
-1.77533995055174e-05
-6.72186999390378e-06
-7.06961386880278e-06
-9.79049928211336e-06
-6.56633320478601e-06
2.3460740084612e-06
-1.48044947818636e-05
4.81825259302951e-06
-2.08519427150231e-05
-9.92616751422796e-06
-7.54304547243312e-06
-1.29827544627917e-05
-3.66797134464346e-06
-8.91650413110698e-06
-2.49102848293289e-05
-4.34390329614869e-06
-1.07767355060121e-05
-1.10218505420009e-05
-2.77208648241148e-05
-7.66669918055288e-06
-1.55640154386299e-05
-1.53065454133607e-05
-2.2647582479769e-05
-1.38252738156513e-05
3.94230548201572e-06
-1.87953394109583e-05
4.42769053228518e-06
-7.41380757018124e-06
-1.80961921715928e-05
-2.31655406411325e-05
-2.21620090221353e-06
-1.91313831426257e-05
-9.50373626380694e-06
-2.3214257336715e-05
-2.51858611777532e-05
-2.02740680562891e-05
-4.9308734432046e-06
-3.41228464027151e-06
-1.51557865111719e-05
-6.68365639654739e-06
-1.15917263457304e-05
-1.07696061058325e-05
-2.03412944046299e-05
1.9726666894803e-07
6.63327899631994e-06
5.5337916114082e-06
-2.76428410345759e-05
-9.04353339830968e-06
-9.66766194822348e-08
-1.73410139541025e-05
-4.36898459044629e-07
-2.45836786063875e-05
-1.41051089053347e-05
-1.3536884979022e-05
-1.58013511570314e-05
-1.25561757479616e-05
-1.04962770179128e-05
-1.19311230351288e-05
-1.66254761598937e-05
-4.07378372701556e-06
-1.83409699215142e-06
-1.2691330016345e-06
5.73136084546392e-06
-8.514748085852e-06
-2.56847303626996e-05
-9.21542737083128e-06
-3.40057849084487e-06
-7.24797671711862e-06
-2.27610495685879e-05
-1.15102038448503e-05
-9.73437429736703e-07
-5.03455421815889e-06
-4.57056101160474e-06
-2.66244687374937e-05
-1.53403042529993e-05
1.53587305510308e-05
-1.79456363067457e-05
-1.74381303808714e-05
-1.36631511983998e-05
-1.39256265330025e-05
-1.66349742888577e-05
-8.46238792251147e-06
-6.95902817849462e-06
-7.03392089714286e-06
-1.52559963278229e-05
-5.09131575136372e-06
-7.1014235889666e-06
-1.42153279217583e-06
-8.42679020430606e-06
1.53549173978662e-06
2.49416622406469e-06
2.69321553729164e-06
-1.16433234084921e-05
-8.33385226286207e-06
-1.08971952428051e-05
-1.46556319369308e-05
-1.21191359152906e-05
-8.03638117255588e-06
-1.19987891458223e-05
-8.18275673034533e-06
-1.25965323604394e-05
-1.04888076120064e-05
-1.89851037149531e-06
-1.28258756119769e-05
-6.56443180132485e-06
-6.45645070107959e-06
-3.54823113367426e-06
-1.26672298799846e-05
8.65229759376307e-06
-1.14608394786605e-05
-1.07867118452373e-05
-8.39067544912467e-06
-1.55666756416228e-06
-1.01440568367403e-05
-7.94605482895099e-06
-1.87856194330935e-05
-1.96170713243511e-05
-6.32812462555815e-06
-1.76213391722648e-05
-1.64198809028321e-05
-3.28057254901686e-06
-3.06326073356011e-05
-9.10984146175465e-06
-1.37555614368683e-05
-8.60884299579606e-06
-1.78180563373477e-05
-1.19954955909974e-05
-1.96493290212606e-06
-1.6316648015369e-05
-1.77011441658665e-05
-6.79387880350725e-06
-2.55913890821055e-05
-4.28212747034941e-06
-1.19998475947603e-05
-1.7822243940381e-05
-1.47559468398952e-05
-5.03391181676421e-06
-1.82274348258802e-05
1.43133658557318e-06
-1.81698677439931e-05
-7.97347077637231e-06
-2.02553187886482e-05
-2.07221694584989e-05
-4.51257246707364e-06
3.19948636373696e-06
-1.46751580677638e-05
-1.63975696221702e-05
-1.61841925336383e-05
-1.90373084517641e-05
-1.42477686420204e-05
-7.18869142049654e-06
-2.76806632903716e-06
-2.48774069521169e-05
-2.08202333121317e-06
-3.24479857753068e-06
-1.24994142107122e-05
-1.46449310508074e-05
-3.00681877605475e-06
-7.05544882430487e-07
-1.27388289066382e-05
2.64661068766305e-06
-3.76189815694277e-06
-1.86700479928063e-05
-8.26924829900776e-06
-1.38215458855886e-05
-8.7414239852998e-06
-2.91033809661596e-05
-1.71991199309429e-05
-3.44391577653473e-06
-1.29034255050754e-05
-2.98279189599243e-06
-1.45188126196046e-05
-9.72566128350731e-06
1.39979705834529e-06
-1.54338341887795e-05
-1.31841352632936e-05
-1.70105562451971e-05
-4.65330507668154e-06
-7.95448999467935e-06
-8.66838785854808e-06
-5.55625273251233e-06
-1.88231429448472e-05
-7.27102569845047e-06
-1.52877880370852e-05
-1.78220314073976e-05
-7.5802585917721e-06
-1.01314094036521e-06
-1.97398473298649e-05
-1.84482505974937e-05
-2.06774548028887e-05
-1.06662026002726e-05
-1.04203213062672e-05
-1.41211319779309e-05
-1.30112827512673e-05
4.53652505500955e-06
-2.48218186715926e-05
-1.43206548719655e-05
-2.890946029964e-07
-9.79284463037747e-06
-2.1493504111804e-05
-1.25876184223455e-05
-1.41240887075568e-05
-1.47690377019287e-05
-1.69887959889963e-05
7.06692978255553e-07
-2.17715274441454e-05
-1.6974029410735e-05
-1.40432111995086e-05
-5.19487217635804e-06
-2.78536930708761e-06
-7.16037417045468e-07
-6.28255978720577e-06
-1.66052869744797e-05
-1.04240443264212e-06
-6.77523141017932e-06
-4.8119628698897e-06
-1.35175084450922e-05
-8.88667350330685e-06
-9.45692383741292e-07
-1.51337607838991e-06
1.12550379637609e-06
-8.71155086793084e-06
-3.08103243346021e-06
-8.66389886466801e-06
-1.63790156626829e-05
-1.28953995585619e-05
-1.42140084121802e-05
-8.39365644285618e-06
-1.02281953969955e-05
-1.84556740819187e-05
-1.51651337804055e-05
-6.0231378111623e-06
-7.59274728245486e-06
-9.21274517153199e-06
-7.76133948316088e-06
4.58679771046127e-06
-2.69146724903615e-06
-3.77055476264968e-06
-6.69894779192581e-06
-8.35737688384455e-06
-9.68302581216221e-06
-1.86236886122463e-05
6.39598114378951e-06
1.83590876600503e-05
-2.2903945617197e-05
-1.42571450992632e-05
-9.58426300811301e-06
-2.18899094371406e-05
-1.37519732831425e-05
-1.72897964104579e-05
-1.67346000616329e-05
-1.18398465506334e-05
-4.06532643925877e-06
-1.18114980283801e-05
-1.40845180669904e-05
-1.49421867075213e-05
-6.46528598735518e-06
-1.79062864648888e-05
-2.23092568041164e-05
-1.93708107836024e-05
-1.13275363892698e-05
-1.36533570472454e-05
9.46374761150304e-07
-1.56303025840096e-05
-1.03619368910377e-05
-2.47933760102644e-05
-1.02447701537022e-05
-7.12013622144823e-06
-9.62059145001631e-06
-1.09019711612829e-05
-1.33418082836745e-05
-1.43032641416564e-05
-1.04010626408159e-05
-6.17726591413835e-06
-4.89966687011621e-06
1.97422792543489e-06
-9.44296895789518e-06
-9.90556760158337e-06
-1.36215903338356e-05
-1.59277639731255e-05
-2.07677286393944e-05
-2.55301505019854e-05
-1.72979970305372e-05
-2.98175790924235e-06
-1.45921653842904e-05
-1.21452501557021e-05
-5.09279035551063e-06
1.65323581478732e-07
-9.58674866372288e-06
-1.72127529271367e-05
-2.15641474790549e-05
3.19091758182176e-06
-1.07238143952413e-05
-1.87795262477315e-05
-1.38362390923125e-05
-2.48198561863945e-05
-2.73319946755567e-05
-1.06039574260893e-06
-1.66653251960496e-05
-5.71409653838163e-06
-2.0815013859042e-05
-1.15066115751129e-05
-2.2015042331471e-05
-1.8369784012452e-05
-1.18964723562031e-05
-1.27925750399851e-05
-8.75260371149787e-07
-2.04472022483156e-05
-1.69727098263266e-05
-1.19998903795149e-06
-1.56471149228733e-05
-2.28148662152846e-05
-1.4110201023895e-05
8.41267905535707e-06
-1.69418506650243e-05
-6.92140385078668e-06
-8.66510069104561e-08
-1.16728607206382e-05
-1.51357453619028e-05
-8.64922606010098e-06
-2.28134602429164e-05
-1.04420651669088e-05
-7.01336460892431e-06
-1.64209642591458e-05
-1.96973302273747e-05
-2.04344939864155e-05
-9.87853408298646e-06
-4.71652455997632e-06
-1.54320060356371e-05
-6.42356743689468e-06
-1.42711755440592e-05
-4.61747012063648e-06
-1.22356526022953e-05
-4.96121290290295e-06
-1.12965683475871e-05
-7.44722837608539e-06
3.93062265131697e-06
-2.04865708197236e-05
-1.34496329497674e-05
-1.52530178255503e-05
-1.1443300973815e-05
-6.24645017945775e-06
4.70384890257704e-06
-1.57833316775281e-05
-5.7896987111028e-06
-2.12041382963925e-07
-2.02419239301906e-05
-1.61621594542578e-05
-6.68230436516198e-06
-8.02930397365406e-06
-1.07704894093606e-05
-9.29322833210042e-06
-1.32790264166564e-05
-1.21503148593958e-05
-8.53190516973304e-06
-1.46360384434027e-05
-5.98784992884908e-06
-1.56533642770921e-05
-1.27313803073272e-05
-1.46514914103548e-05
4.48102367627916e-06
-5.31823226421997e-06
-6.58389777714473e-06
-2.05803317700944e-06
-1.50160518757275e-06
-6.36953561263354e-06
-6.39294793325848e-06
4.47707108289569e-06
-1.10660625886744e-05
-3.46255921526082e-05
-1.81771863840786e-05
-1.48501824636686e-05
-1.7428604988014e-05
-2.00436870040025e-05
-2.01097454333539e-05
-2.14043640614408e-05
-5.88326081067415e-06
-6.42288693341458e-06
-1.7235285735206e-05
-3.81490955748817e-06
-6.40148763202482e-06
-1.33213539774489e-05
-3.96215062154433e-06
-1.24656888047882e-05
-1.91116654515487e-05
-1.6506174200239e-05
9.52369610956581e-08
-7.02206154525531e-06
7.78183244793732e-06
-2.14968379535926e-05
-2.26339721754687e-05
-1.45828222481803e-05
-5.46420249515094e-06
-2.06847796873859e-05
-1.24743596609585e-05
-2.18841696222333e-06
-3.61282966788431e-06
-8.77219634466143e-06
-5.57444140658435e-06
-1.21046555453348e-05
-4.46897279317138e-06
-1.51465813141425e-06
-1.30257280475876e-05
-6.47743284687721e-06
-1.01688974115794e-05
-4.21947372785206e-06
-4.15191162287464e-06
-2.52830652906348e-06
-2.01986252469086e-05
-2.11009294195902e-05
-1.96950172840562e-05
-1.04178716189023e-05
-1.52136454842507e-05
-1.15960362187865e-05
-1.32049553349237e-05
-1.44800833297375e-06
-9.88874487513229e-06
-5.64329994400393e-06
-2.46288993441308e-05
-2.54549296410799e-05
4.46301563072269e-06
-4.70554146371249e-06
-9.28903696808941e-06
1.75890453843717e-06
-1.6221755644031e-05
3.09521329400695e-07
6.2534224004879e-06
-1.24439862577838e-05
1.27596872933265e-06
-3.84533839529345e-06
-2.3301538926362e-06
-1.93381447286364e-05
-7.899032032424e-06
-6.69299895149546e-06
-1.14990672648671e-05
-2.66775060852288e-05
-1.33611825812358e-05
-8.7296114389181e-06
-1.13458308885636e-05
-1.46839735632655e-05
-1.75799116184994e-06
-8.77909079396317e-06
-5.22535673239404e-06
-1.90254952548162e-05
-9.97381253980473e-06
-4.18753586499566e-06
1.37193829945542e-05
-1.61042245420503e-05
-8.49341783010837e-06
-7.40683831179402e-06
-1.2886854006761e-05
-9.74367140197339e-06
-1.1497107831114e-05
-1.24057268211582e-05
-1.09943523737799e-05
-1.34240509067091e-05
-1.31889076382663e-05
-4.56207270885262e-06
-3.71238377516403e-07
-2.71340169527318e-05
-1.59259556546365e-05
-1.255119312678e-05
-4.73113958055942e-06
8.38254119699147e-06
-5.24435012039037e-06
-9.55816213754606e-06
5.51563387842526e-06
7.13887813589137e-07
-2.06764976688619e-05
-3.08667980082403e-05
-3.25880927723418e-06
-1.71116756648344e-05
-2.25313869300479e-05
-1.76155957056248e-05
-2.78092292745386e-06
1.11448483940871e-06
-4.38488710926069e-06
-2.26947635666485e-05
-1.24118591257045e-05
2.29890736488776e-06
-7.59163124482846e-06
-7.61239626407265e-06
-1.83395147746406e-05
-1.48465883573872e-05
7.66680662893704e-07
-2.91086465249753e-05
-7.68154261337076e-07
-4.6310812873497e-06
-1.62959866833322e-05
-9.94435854255692e-06
-2.14370439709052e-05
-2.73865128895626e-06
-1.03520735599047e-05
-1.55269580007989e-05
-2.7586309471034e-05
-1.54747921710134e-05
-1.64094817080506e-05
-1.62410872006032e-05
-9.79122044667936e-06
-1.53884188803047e-05
-2.45573539871826e-05
-1.97856277500037e-05
-2.38913274810564e-05
-1.0547185582624e-05
-1.38398813476558e-05
-5.2162468836914e-06
-7.18213606679526e-06
-6.09191300408869e-06
1.78801153334988e-06
-1.41557934921465e-05
1.86453285984902e-06
-1.32525845563659e-05
-1.35629222982942e-05
5.86734142839298e-07
-1.14626370783249e-05
2.95687827854242e-06
-1.0054910832051e-05
-2.23497923369181e-05
-6.2369477706051e-06
-2.21856157938938e-05
-1.62265661097388e-05
-3.24564639060134e-06
-2.08766147997177e-05
-1.86140603366829e-05
-1.2515675271961e-05
-1.23865658198961e-05
-1.85900937138491e-06
-2.22285499409733e-05
-2.27896758883306e-05
-1.88637317019281e-06
-2.82418257915994e-05
-2.40793528075195e-05
-9.75007738981959e-06
-1.80872108072715e-05
-2.31729401278484e-06
-1.74519839507524e-05
-1.40041179261616e-05
-1.55993387664527e-05
-3.35808095812991e-06
-2.42941317884206e-05
-1.03596115075358e-05
-2.09716076443265e-06
-1.89699569002334e-05
-2.14673367874766e-05
1.4312206282506e-06
-7.52720068151251e-06
-2.2056274429718e-06
7.595199804224e-06
4.90189997603025e-06
-6.42172622835304e-06
-1.36939738808631e-05
-3.24974070729981e-06
-1.46765960010972e-05
-9.59232088309221e-07
-5.58547123506614e-06
9.31064505275722e-06
-1.35900689983339e-05
-2.73741272782576e-05
-5.05082196336818e-06
-1.20330675247915e-05
-5.10392044243392e-06
-5.21588529638786e-06
-2.12008160719277e-05
-1.37094605194767e-05
1.56652636807605e-06
-1.31342965081931e-05
-9.37000837213636e-06
-6.84286375539338e-06
-2.33799371627655e-05
-6.95519372439842e-06
-1.17245654075485e-05
1.10576177048945e-05
1.06857599668936e-05
4.7085863166769e-06
-2.74381171826596e-05
-3.61466293674047e-06
-1.42368582061776e-05
-6.38409612416606e-06
-1.95293119493629e-05
-9.13612250937462e-06
-1.43828968272072e-05
-6.24954082333715e-06
-1.93672139037137e-05
-1.54289920880863e-05
-1.86950119364331e-06
-5.21187923192601e-06
-8.6160688031452e-06
-1.50462226671395e-05
1.24565651529643e-05
-1.08522226143372e-05
-2.04857777823721e-06
-1.39406846944633e-05
-1.04910319032561e-05
-2.96943300651011e-06
-8.0513189857868e-06
-1.4431274026482e-05
-1.84041921148156e-05
-3.47499928547331e-06
-6.72742236028163e-06
-2.40551794125077e-05
-2.09862110724126e-05
-1.05639584370614e-05
-2.61455445080681e-05
-1.76461200083029e-05
1.50022510644118e-06
-1.38754358700432e-05
-3.19147470552932e-06
-1.25908395875046e-05
-1.24636321777542e-05
-6.47827277878429e-06
3.36879710685449e-07
-2.09068700352127e-06
-2.41532990398583e-05
-1.9404356848842e-05
-1.17988778721908e-05
-1.39242331159512e-05
-1.3967558957532e-05
-2.5142442795031e-05
-1.54577938861988e-05
-1.25271107827586e-05
-1.45798046965638e-05
-2.06533122180719e-05
-1.03067492875392e-05
-4.22551147995322e-07
-3.76024342603069e-05
-2.25859921204259e-05
-1.74780421721193e-06
-1.31812837844627e-05
-1.62869123132562e-05
-1.04450811894818e-05
4.80693410780819e-06
3.87907301735647e-06
-4.89703113513727e-06
-1.28465181639795e-05
-1.3698507843437e-05
-1.33225815175503e-05
-6.07674327476124e-06
-8.37510335401083e-06
-3.90912269504601e-06
-3.5861841842367e-06
-1.91906626573378e-05
-1.83662366370387e-05
-2.61941174185631e-06
-1.66136249127246e-05
-1.38129886305868e-05
-2.21146998610155e-05
-1.61895573181352e-05
-1.15960155462932e-05
5.30581315332723e-07
3.14616514172071e-06
-7.11508993021986e-06
-9.84792855791941e-06
-4.68096549097024e-06
-1.05402893615357e-05
-1.46915754468624e-06
1.37931307868999e-06
-7.23291939873881e-06
-1.18593425776833e-05
-2.79135793401744e-05
-1.68452760783323e-05
-3.10653214900208e-06
-1.48155541488618e-05
-1.13610896439351e-05
-1.35523936505558e-05
1.32064322421374e-06
-1.02072578796961e-05
-2.19586123711656e-05
-2.88297494073015e-05
-1.55541259207604e-06
-2.93361672999116e-06
-1.12625621607567e-05
-1.4894094681629e-05
6.37465092778987e-06
2.27540570232729e-06
-1.25988985047991e-05
-3.00967664720071e-05
-8.46049060698822e-06
-3.04041416795351e-06
-1.90714656623004e-05
-2.9552567531355e-05
-1.45879732839578e-05
-2.74395549176705e-06
-7.16267697330706e-07
-2.40198285139447e-05
-1.82240477482948e-05
-1.0430258567026e-05
-5.5358904776646e-06
-1.5745929678507e-05
-2.18317038019266e-05
7.84296310109708e-07
-9.65586426272895e-08
-2.12471553708082e-05
-2.36211425521239e-06
-6.28847006258618e-06
2.37867321139325e-06
-4.97504443977236e-06
-1.57725434530065e-05
-6.70178500877793e-06
5.67813115453047e-06
-1.10918570011369e-05
-2.46964307400536e-05
-5.5416630685364e-06
-1.23743517768351e-05
-1.90095280921259e-05
-2.47296013868847e-05
-2.08013980557636e-05
-8.50090799879163e-06
-4.5411151707094e-07
-1.11701958336505e-05
-2.33214606115974e-05
-1.54807428761045e-05
-6.1977204569276e-06
-1.5724228136885e-05
-1.94905698347739e-05
-1.75825276798363e-05
6.38232349772197e-06
-1.54409966743292e-06
5.39953756061598e-06
6.03950448743416e-06
8.72855621469822e-06
6.90559053566379e-06
-6.98545380076393e-06
-1.20940641328928e-05
-8.5148575320236e-06
-1.00345539451902e-05
-2.38882616536815e-05
-2.65250289840403e-05
-5.17500344696043e-06
-9.22746988625571e-06
-2.25195414627525e-05
-2.26399262996536e-05
-1.83521357943593e-05
-3.05760426007892e-06
-1.41824405699059e-05
-2.45109533605793e-05
-1.11796303277277e-05
1.03971425964261e-05
-1.38368165358742e-05
-5.0825288142636e-06
-1.211871034523e-06
-4.53580080352957e-07
-1.37868160115049e-05
-1.79404711815316e-05
-1.84559127259668e-05
9.29626480045631e-06
-4.51031434396115e-06
-1.0983175917767e-05
-1.52231409131659e-05
-1.83611922892447e-05
-1.37375096094033e-05
-2.49082583218983e-05
-3.41106998345705e-05
-1.19505971967765e-05
-2.36129854490423e-05
-2.78141250006765e-05
2.17774171593173e-06
-2.22849567465952e-05
-1.05976118505091e-05
-1.02234906306491e-05
-2.65032713855954e-05
-9.89866494901157e-06
5.04535619890963e-06
5.75992557556848e-07
4.86459629350492e-07
-1.77981269846342e-05
-3.3920859627109e-06
-2.33989207831159e-06
-2.15061024913054e-05
-1.69016962622336e-05
-1.02758128102657e-05
-1.23733617759358e-05
-2.16102739919633e-05
-1.85250345869911e-05
-1.45446826133333e-05
-3.57545698371572e-06
-2.03158430936086e-05
-2.66749738302726e-05
-1.16357570449822e-05
-1.17034379450593e-05
-1.5787939179758e-05
-3.92925984998453e-05
-1.35797368099965e-05
-2.32362399959871e-05
-1.02884365476058e-05
-1.06924315152658e-05
-7.95108933817263e-06
3.04975669707635e-06
-1.11906475136363e-05
-1.30869035850559e-05
-9.40817311005465e-06
-1.28544783857935e-05
-1.59175799365884e-05
-3.18604147144976e-05
-2.04364579997892e-05
7.44925747459763e-06
6.40837190525173e-07
-9.48377491689621e-06
-1.38158531537279e-05
-1.48366669686265e-05
-1.11441202648028e-05
-2.60539107216528e-05
-1.72722151061173e-05
-1.35576850904685e-05
-1.92078862559349e-05
-1.24351814639807e-05
-2.03152077368857e-05
-1.18906977881885e-05
-9.37423070718895e-07
-2.2528314619926e-05
-2.70256779636327e-05
-3.85824699496531e-07
-6.24349246241461e-06
-1.44600670901626e-05
-2.235464460604e-05
-1.09470856029586e-05
2.5848283610566e-06
8.14769139778221e-06
-1.46304172281784e-05
-2.89549866686221e-05
8.1175492204267e-07
-1.35857780299179e-05
-2.18130098978229e-05
-1.97945978329359e-05
-4.20246230502357e-06
3.17795228299921e-06
-9.7703416693798e-06
-3.0796362759819e-05
-1.73963853791681e-05
5.2732796761779e-06
2.35890721438614e-06
-1.33504901517509e-05
-2.52975283387764e-05
-1.9119797907801e-06
-2.62167704294032e-06
-2.66474806941556e-05
-2.84184598980348e-05
9.36035744016667e-06
7.95201170469359e-07
-2.73341092919203e-05
-1.7486687716291e-05
-2.45645698249494e-06
3.84234388712787e-06
-2.24162120067343e-05
-3.68402613537641e-05
-1.33639798912e-06
1.07952403922971e-05
-1.5325640435323e-05
-2.94606713045496e-05
-1.50431775786679e-05
-8.67709071892326e-06
-1.24647298994155e-05
-5.89074757093068e-06
-2.54611382838429e-05
-1.86867237579401e-05
-2.59421353650713e-05
-2.57606313908396e-05
-2.23119870023631e-05
1.34650425557453e-06
4.61804030926868e-06
-1.56704731404008e-05
-2.8448643659053e-05
-1.29945182052001e-06
4.46977495783474e-06
-7.68068636879736e-06
-2.59141153884236e-05
-5.75800759794337e-06
1.82095027155664e-06
-6.71982002961832e-06
-1.28175533684562e-05
-2.28303358602467e-05
-3.70111182115651e-06
-1.27057302435126e-05
-1.60380812062732e-05
-1.65545749191486e-05
-2.17092911954778e-05
-2.08312574772364e-06
3.62351062085685e-06
-1.29994079452276e-06
-9.17608278696646e-06
-3.29508214008913e-06
-7.08160998503092e-06
-3.2164246324693e-05
-6.56038115260522e-06
5.03937952338143e-06
-6.92420577787008e-06
-6.73445334734132e-06
2.40403666848084e-06
-1.90128875680348e-05
-1.40143376363316e-05
-1.85034358125048e-05
-1.58763798795377e-05
-1.7327393417569e-05
-1.56843771939747e-05
-2.40943127062089e-05
-3.16639677103204e-05
-6.4832757232797e-06
-8.27281082769169e-06
-1.1674669022136e-05
-1.99296134004677e-05
-4.94248767413024e-06
-1.87380524009024e-05
-7.94189605019948e-06
-1.35722108431183e-05
-1.32746404718581e-05
1.05141126441184e-05
-1.30759547949023e-06
-7.94795896970163e-06
-9.83438678426264e-06
-9.68879040690451e-06
-6.02645522721271e-06
-1.09445558494966e-05
-3.02523674380949e-05
-6.36588150510882e-06
-1.37048975060306e-05
-1.75689723962795e-05
-2.09931096630836e-05
-1.40905141142512e-05
-2.03469270284296e-05
-1.24751436628308e-05
-1.51587080709381e-05
4.42274761402804e-06
1.34280990668459e-06
-3.86409519216644e-06
-1.29637430258115e-05
-1.32342159164849e-05
-7.43467607787719e-06
-5.52502396103581e-06
-2.31877194267797e-05
1.18450654553446e-06
-2.23420356506823e-06
-1.43289737711618e-05
-1.97065225941182e-05
-1.26172057680561e-05
-9.57026653837007e-06
-1.02618658776735e-05
-1.83967507183073e-05
-1.13928164321259e-05
-1.57143283893644e-05
-1.159790986764e-05
-1.40672032017752e-05
-1.63687756489148e-05
-6.47398209767318e-06
-6.00617881083661e-06
-1.06689669385716e-05
-8.93439965003291e-06
1.31503502732853e-06
-2.72595061440535e-06
-1.72569300882693e-05
-1.61945243689278e-05
-4.99602613565804e-06
5.15351290749662e-06
-7.98305035322998e-06
-8.80089737591076e-06
-8.99683159775976e-06
-1.46191410042785e-05
-6.9274284580384e-06
-7.759453301461e-06
-1.80068339280549e-05
-1.15220229586926e-05
-1.18179449726931e-05
-1.04673307999142e-05
-1.91952508107299e-05
-1.4992400802296e-05
-1.22824077851574e-05
-2.39379099400041e-05
-8.51046793508727e-06
-2.45121430704366e-06
-1.19434869084329e-05
-7.08590906847279e-07
-1.06726985065643e-05
-1.42131597950305e-05
5.86313205219234e-07
-5.96771741664497e-06
-1.03079631938359e-05
-2.16917283403123e-05
-1.4700767119714e-05
-8.09425245812257e-06
-1.52648529352225e-05
-1.17481950765504e-05
-1.64892857627875e-05
-6.08879226673599e-06
-7.61718190565127e-06
-7.16747863978348e-06
-1.55990426770025e-05
-1.49075525110322e-05
-6.41739254159613e-07
-1.07635911768809e-05
1.70073835217115e-06
-4.06512952937252e-06
-2.44285305664168e-06
-1.55393730814477e-05
-9.17654141720424e-06
-9.77304068284177e-06
-1.64501460738648e-05
-1.22122174240195e-05
-8.2017792324784e-06
-1.2545405185547e-05
-1.93540585035861e-05
-2.11421758808454e-05
-2.5977279356593e-05
-1.45687022187639e-05
-1.23923344614048e-05
-9.06601358501731e-06
-7.79630045796559e-06
-1.38246685263328e-05
-1.83806050577778e-05
-2.0681410403473e-05
-9.44370787366364e-06
-1.55871066461693e-05
-7.21640876372315e-06
-2.49507577943757e-05
-1.9201312990028e-05
-1.43861122188052e-05
-8.92346673453461e-06
-9.14618506829511e-06
-2.92533465488743e-05
-1.18882996824938e-05
1.3935296504795e-05
-8.55119471792566e-06
-1.33948447871056e-05
-1.14905363392375e-05
-1.14086690881135e-05
-1.10014519694782e-05
-2.51955044143809e-05
-2.70077046530183e-05
2.05555345349458e-06
-1.15555875156525e-05
-1.65666086839854e-05
-1.32552328993751e-05
-1.29035827302426e-05
-1.91270450904315e-05
-1.85763270482428e-05
-2.39641823661264e-05
-3.80597262042434e-06
2.84142950437104e-07
-1.09987864095423e-05
-1.10122820274042e-05
-1.40169841469569e-05
-8.76215951385518e-06
-4.86404006573096e-06
-1.06759419330967e-06
-4.74475723218593e-06
-8.22604122366077e-06
-1.85921349284168e-05
-1.30423303912037e-05
-2.18248989126449e-05
-1.1862294785373e-05
2.98237190146276e-06
-2.52695474993789e-05
-1.28253437653786e-05
1.46975643967579e-06
-6.16753794535274e-06
-9.81654497726521e-06
-5.41956588458532e-06
-2.40700455626233e-05
-1.12686028918468e-05
-2.55805289958076e-05
-1.55387995963035e-05
-1.75754712563762e-05
-2.67328625663272e-07
-1.13872806899777e-05
-1.15396819204057e-05
-2.60670172283198e-06
-1.33537202096451e-05
-2.73256288770925e-05
-2.77701708140974e-05
-2.14208016849704e-05
-5.52346767866357e-06
-2.02841875926164e-06
-1.69892136346997e-05
-2.06101677080225e-05
-1.51108522824889e-05
-1.29259193504938e-05
-1.39920219296688e-05
-1.37461210066153e-05
-3.54183949114892e-06
2.93419998959512e-06
-1.86395885142869e-06
-1.29965785149063e-05
-9.74396728083795e-06
-1.29454518363291e-05
3.73519784155481e-06
-1.67746779322718e-05
-1.35871236431141e-05
-5.93773399801964e-06
-1.23532108337896e-05
-3.00713384484588e-05
-1.34295697106177e-05
7.37016172662835e-06
-2.07444886932207e-05
-2.79366606278997e-05
-1.43134715194006e-05
-7.3142174830975e-06
-5.56571131897054e-06
-1.57680071905412e-05
-1.0967097405169e-05
1.39983211628878e-06
3.38725115752141e-06
-1.91252347368477e-05
-2.12457425581975e-05
-1.38175630765303e-05
-2.73085985213188e-05
-1.10002957020078e-05
-1.6398103883552e-05
-6.82360576536144e-06
-2.89974242190152e-06
-4.80645327065927e-06
-8.88508616501056e-06
-5.82547878235326e-06
-5.12403068075804e-06
-6.03949059716516e-07
-8.96650004910933e-06
-1.39184246193075e-05
-6.24577741511175e-07
-9.8777636447498e-06
6.51884941531802e-06
-7.99187042618509e-08
7.69224835820767e-06
-8.2650743815129e-06
-1.89698029958412e-05
-1.07190567436409e-05
-7.73251928175098e-06
-2.73598907426296e-06
-1.05846360914579e-06
-1.80965109751131e-05
-5.98471786463807e-06
-2.58576923423221e-05
-1.74115110934996e-05
-1.8487400152458e-05
-1.2891192862695e-05
1.65345773595453e-06
-9.98472494245112e-06
-1.32343137957258e-05
-1.18817444401601e-05
3.33154652775766e-06
-1.03335893470229e-05
-9.6199052044434e-06
-1.6201970703527e-05
-2.02406323952269e-06
3.17534459745223e-06
-1.18102115740731e-05
-2.00903630272123e-05
-2.14059385639968e-06
-3.39528143877848e-06
-1.47598064916922e-05
-2.17673188018763e-05
-2.11045012616419e-05
-4.71651133008368e-06
-1.5525552129037e-05
-2.9787369749987e-05
1.35477464667927e-06
-2.62745557005688e-05
-1.75339191106441e-05
-2.577925828203e-05
2.9247342574155e-07
-1.15126242779268e-05
-1.55382464209416e-05
-2.71746932059667e-05
-2.47261118492654e-05
-9.17308617708628e-06
-1.24378837276997e-05
-1.62347307566487e-05
-1.63914561302264e-05
-1.9159772636564e-05
-2.19007584215278e-05
-2.92187258462802e-05
-1.0875463931099e-05
-1.63634665532887e-05
-2.82075280926544e-05
-1.40086510268084e-05
-1.55131569364538e-05
-7.20581238715963e-06
-4.64134604846176e-06
-1.13587964601135e-05
-1.78168853924676e-05
-1.67111332866878e-05
-3.91659653019481e-06
6.41162863872996e-06
-1.91394524107896e-05
-2.39074189612414e-05
-6.63049644313379e-06
-1.18682152860798e-05
-1.39972775335401e-05
-2.16107139627511e-05
-1.94108683499363e-05
-8.00357018908753e-06
-5.78777612844952e-06
-1.20710929453078e-05
-1.52575869509065e-05
-1.07008224325738e-06
-2.15458739648603e-06
-1.24214930105651e-05
-1.04493748672245e-05
-1.45964437948952e-05
-8.53117157675554e-06
-1.46298045761488e-05
-3.35652677848901e-06
1.53386887832336e-06
-1.36164769915114e-06
-4.72775063105305e-06
-1.24935060706793e-05
4.90243740689351e-07
-5.46503308432033e-06
-9.16370287470298e-06
-2.78386576587643e-05
-8.39174755948979e-06
5.54545171260542e-06
-1.44906801625691e-05
-2.32635043822322e-05
-1.56790924885986e-05
-7.3597257828887e-06
-2.81655140082466e-05
-1.05655742015348e-05
2.21243738062063e-06
-1.1951989365262e-06
-3.19364935831862e-05
-9.05433791091531e-07
-1.74013049888771e-06
-5.55743270331945e-06
7.51226114060887e-07
-3.20114050739574e-06
-6.5644453856834e-06
-1.49852957825635e-05
-1.56588818703095e-05
-2.68370396987143e-05
-1.93633584483731e-05
-1.28598056811998e-05
-6.54843368589566e-06
-2.15054221057157e-05
-2.35306566333277e-05
-2.18904222063265e-05
1.06171092791431e-05
-3.18576527560834e-07
-1.68043834402382e-05
-2.67942415916918e-05
-2.28120054258752e-06
-8.8798765218616e-06
-1.15207219583802e-05
-6.01704352199797e-06
-1.1393616677539e-05
-1.8881388429002e-05
-2.04057357994234e-05
-1.66262385332464e-05
-6.87016994937662e-08
-7.79201750932174e-06
-1.29729504244338e-05
-2.13592769623939e-05
-1.52683079905681e-05
-1.87512399067402e-05
-5.56189350549103e-06
-3.37413305284713e-05
-1.58498868881367e-05
-1.45499497528505e-05
-2.22179875528429e-05
-2.64034770217194e-05
-2.15886473932755e-05
-1.9040714815542e-05
-8.09214913193464e-06
1.95353988468206e-06
-1.58799492328897e-05
-1.47542340490494e-06
1.59184558666965e-05
-2.26931851356983e-05
-1.32449068429824e-05
5.75000993809725e-07
-1.20297901779603e-05
-2.42438546008687e-05
-1.76484411347009e-05
-1.36092557914717e-05
-1.52609128121718e-05
-2.00084930902888e-05
-1.19195591729922e-05
-1.80926445618848e-05
-1.59472125129905e-05
-2.32387135335666e-05
-1.61501075070237e-05
-2.73108127587761e-05
8.10302381827828e-07
-5.00759698547645e-06
-4.11126310444351e-06
-1.9144688411188e-05
-3.88628518822762e-06
-7.34927839914109e-06
-1.38042190107575e-05
-1.11384902193866e-05
-1.23377788627764e-05
-5.63975458319726e-06
-6.82949184075575e-06
-1.52263511864062e-05
-1.35035381624267e-05
-1.85985855273147e-06
-1.69566281235635e-05
-2.22954455614568e-05
-2.01879286952143e-05
7.15482479937138e-06
-2.0433717507126e-05
-2.13478819182042e-05
-1.75597585414444e-05
1.29590810628558e-06
-6.92796276045417e-06
-7.93393454741548e-06
-4.81929226074692e-06
-1.41238196895995e-05
4.86428239691056e-06
-1.00365666961126e-05
-2.85254852486814e-05
-8.1667032706195e-06
1.59287417683035e-06
-6.34267357470583e-06
-2.75025839841545e-05
-2.67048491156763e-05
-1.60336426883353e-05
-2.27406811046772e-05
-2.72045405117419e-05
-1.97055273460398e-05
-4.79452241486753e-06
-6.41284681013488e-06
-1.23268779686671e-05
-7.981199038885e-06
-7.52371686478774e-06
-1.42353207944507e-05
-1.96178994013496e-05
-5.3478761301932e-06
-8.27709072345916e-07
-2.49518716715328e-05
-1.25832969021785e-05
-1.95726502034077e-05
-4.43151753136588e-06
-8.08105526994223e-06
-7.13619799488711e-06
-6.4467808504129e-06
-1.72284873077774e-05
-6.47678026234112e-06
-1.09441316889441e-05
-1.70566457744835e-05
-1.99404065808481e-05
-2.55655467345288e-05
-7.13495566902053e-06
-9.37890397557584e-06
-1.54013736141136e-05
-1.22863969981723e-05
-3.23962621868197e-06
4.70326553542951e-07
-1.02814115368221e-05
-2.17989641328455e-05
-1.82672857695816e-05
-1.92564141512319e-05
1.43416825845721e-06
-2.02806524608561e-05
-1.6953629066772e-05
1.31873343221909e-05
-1.79338304774388e-05
6.26589817087555e-06
6.94623799607899e-06
-4.44516891594799e-06
-1.79974089660605e-05
-4.0538196863151e-06
-9.51447593823588e-06
-3.81628584762194e-06
-5.09112433858306e-06
-7.81607637216378e-06
-8.22260304039369e-06
-1.28269926591399e-05
-1.31805521596983e-05
-2.18269679519841e-06
-2.38518736987406e-05
-3.55547562859491e-06
-7.75412158688197e-06
-2.94167606056486e-06
-4.45472659552608e-06
7.1730248288293e-06
-2.03671550279815e-05
-5.17968495824971e-06
-1.0259558939795e-05
-2.4248893061594e-05
-1.1692381804177e-05
-1.03554538829933e-05
-1.39236700402415e-05
-2.29239352180033e-05
-1.18246256729872e-05
-7.22711379239434e-06
3.34691015574746e-06
-1.59409239083317e-05
-3.53139109946388e-06
1.33347410622235e-06
-1.42403582331043e-05
-1.56320577848325e-05
-7.99454023391376e-08
-1.48925152279438e-05
-7.23468270473862e-06
-2.36819914583399e-05
-1.76198901259146e-05
5.1326332256435e-06
-2.36331464262161e-05
-2.35810053883959e-05
-7.79904083964284e-06
-1.89219920013093e-05
-6.45685089736502e-06
-1.44660297084154e-05
-3.92425232230454e-06
-1.28303313269951e-05
1.30277409159245e-06
-3.40263536329514e-06
-1.07370957349559e-05
-2.58469307276659e-06
-5.46966525594858e-06
-6.17077832993543e-06
-9.46481282696774e-06
-2.10740863328782e-05
-9.3182477298859e-06
-1.29888326640491e-05
-3.27359594624769e-06
-5.93667981267417e-06
-1.90327182075531e-05
-1.00860009774662e-05
-1.19254155330681e-05
-4.70790900267363e-06
-1.96612715208607e-05
-8.23980797149084e-07
-1.48023063709767e-05
-1.00042020290664e-05
-1.15149924364167e-05
-6.3358783789802e-06
-1.7276458361721e-05
-1.71487648899932e-05
-1.85481377539224e-05
-1.72007878823682e-05
1.25855035488387e-06
-1.51433879056465e-06
-1.60216133881278e-05
-2.35143229587973e-05
-4.86235476705356e-06
-9.74369437387262e-06
-2.52736770302153e-05
-1.58544624208643e-05
-1.14313252358131e-05
-8.81582700891373e-06
-1.90358879764412e-05
-2.99586586082607e-05
-8.83754384203841e-06
-1.04852495082297e-05
-7.68948268916905e-06
-8.17800387108799e-06
-2.7585954280005e-05
-4.15950188969161e-06
-5.51371633620783e-06
-3.72230249104901e-06
-5.08137563857494e-06
4.73882789625844e-06
-3.36884845356479e-07
-2.18673595474674e-05
-1.05964297872283e-05
9.25126391561345e-06
-1.16652134150241e-05
-7.58976945110516e-06
-1.03394903945721e-05
-1.5992274234204e-05
-1.51717796275923e-05
-1.48547153676731e-05
-2.70392562662512e-05
-5.48610111906274e-06
-1.53081370351137e-05
-2.01809851142389e-05
-1.5582956264851e-05
-3.05109550327049e-06
-1.81616500447451e-05
-3.46815238106447e-06
-1.21576621425227e-05
-1.30710602404992e-05
-4.57740051721299e-06
-1.73918670225881e-05
-5.9363263427534e-07
-8.00055636665195e-06
-1.25491814025292e-05
-2.11842575173379e-05
-2.48563795852621e-05
-2.66449170178305e-06
-1.6824112997068e-05
-2.49420221103139e-05
-1.99097895189781e-05
-1.53322942099778e-05
-5.07365700817876e-06
-6.1609181509565e-06
-2.71791281810562e-05
-1.2405987314523e-05
-2.02959256290172e-06
-1.31102039339202e-05
4.96237716149001e-07
-1.67814626315879e-05
-5.44656751096576e-06
-1.43184533863624e-05
-5.46150111377067e-06
-5.21250475693686e-06
-1.40661043044713e-05
-1.10304455695248e-05
-1.0842208790281e-05
-9.32100974115002e-06
-1.28377014961197e-05
-8.85882647235124e-06
-9.68193897407004e-06
-1.947514990077e-05
-9.49876974345044e-06
-2.65088956808693e-05
-7.16166286654225e-07
-1.01087648942363e-05
-7.70558939492617e-06
-5.97236094632088e-07
-5.59688801781169e-06
-3.14709961544736e-06
2.463211082424e-07
-7.98697203280751e-07
-1.90351185999128e-06
-1.49994069984719e-05
-6.20122277183845e-06
-1.80790795760499e-05
6.52415036058076e-06
-6.00862421247131e-06
-5.49930850647012e-06
-1.40676957517429e-05
-4.1892296147409e-06
-2.62120857366086e-06
-1.79011835942236e-05
-1.72728808449943e-05
-5.36368984605259e-06
-1.43057507758074e-05
-2.13723372532814e-05
-1.67471997512985e-05
-1.50624209319146e-06
-6.46975166790991e-06
-4.29557904234964e-06
4.49246912392881e-06
-2.02869651659026e-06
-5.80943122374223e-06
2.92243586153167e-07
-2.52715648013907e-05
-2.48685698549035e-06
-2.57682484621775e-06
2.0076142796575e-06
-3.20068351734769e-05
-1.48822957791399e-05
1.91517689894153e-06
1.34573944193963e-05
-2.80260622515654e-05
-1.79514157183199e-05
-9.23885490254634e-06
-1.84284976562979e-05
-5.64970169669663e-07
-1.10970772065164e-05
-1.26104425348243e-05
-1.26539026610518e-05
-1.47983587405805e-05
-1.14693196271889e-05
7.10869184362196e-06
-9.72484132446942e-06
-6.01640669205376e-06
4.81466178867152e-06
-1.88721135669289e-05
-2.93300990732837e-05
-1.16834935587436e-05
-1.2509973616745e-05
-1.68929548015155e-05
-2.06768321774428e-05
-2.42344501970496e-05
-1.27891826788744e-05
-9.95862204293336e-06
-6.55651229589607e-06
-2.24999836615857e-05
-1.67404216746558e-05
-1.94839980553628e-05
-9.78405963526119e-06
-1.0588737797312e-05
-1.02052871467345e-05
-1.55653423833461e-05
-6.46074846185977e-06
-1.29427435178724e-05
-9.11618782957477e-06
-1.04715546937536e-06
-8.4783124966371e-06
-6.99160459147894e-06
3.86241574939285e-06
-7.46924169208012e-06
4.45167696056276e-06
-1.38148014894682e-05
-2.36841934380084e-05
-2.06019151345519e-05
-1.26001936469683e-05
-1.39028948924067e-05
-3.22674790422501e-05
-2.0120899617699e-06
-1.95177988102988e-05
-1.10672934512006e-05
-2.21060059623333e-05
-6.61214875570814e-06
1.07185627056085e-05
-1.30577415125549e-05
-1.53269488104027e-05
7.47318567678346e-06
2.30376357275797e-06
-3.60346136976426e-06
-8.83279139812566e-06
-2.54431529041384e-05
-2.11754023147408e-05
-3.97067728962888e-06
1.24049125086718e-06
-1.62787159341883e-05
-2.01920424750142e-05
-6.44366009605971e-06
-1.05793610056815e-05
-2.29823002033713e-05
-1.32137580385495e-05
-6.06794259666689e-06
-1.27668191756412e-05
-1.16077473989193e-05
-9.0712597161326e-06
7.86535139937132e-06
-1.45955468968039e-05
-1.107813219412e-05
-5.14543226622471e-06
-1.41268076569814e-06
8.47862960989214e-06
-7.00299112288256e-07
-1.91549920939339e-05
-7.09008582214861e-06
-2.09683747189091e-05
-9.1995736372698e-06
-1.67882499518414e-05
-2.03550864080865e-05
-2.16323832008755e-05
-7.22465369775556e-06
-2.65845363604475e-05
-1.1352166369966e-05
-1.531455543736e-05
-1.03495344651052e-05
-1.01286414391744e-05
-1.67061222411924e-05
-1.00870650254189e-05
-4.0249183872958e-06
-1.73966954933991e-05
-1.55435849538457e-05
-7.48478208950848e-06
-1.21816935401581e-05
-3.42129203798664e-06
-1.70574678779841e-05
-2.25999309894664e-05
-1.58439851335546e-05
-1.44981930009164e-05
-2.75991207048805e-05
-2.94658346393388e-05
-1.84446015629555e-05
-1.35057651918864e-05
-1.78524350453207e-05
-1.22712748478961e-05
-7.39770278041638e-06
-2.00882409484042e-05
-1.6645703679231e-05
-5.32050350597323e-06
-1.00351451810577e-05
-2.4358074731006e-06
-1.36819522752764e-05
-1.82737355210691e-05
2.45187000372871e-06
4.227713574374e-06
-1.46369935452788e-05
-2.96494701592511e-06
-3.03894527246633e-05
-7.60647071382382e-06
-3.21990493645563e-06
-2.1021195554375e-05
-5.88341273299537e-06
-1.4351412846059e-05
-1.1974285612258e-06
-1.74047087589716e-05
-2.36175849517231e-06
-5.00897180214286e-06
-8.35649472231957e-06
-6.48378174959701e-06
-1.34408900874169e-05
-8.78475369100204e-06
-5.83964739426801e-06
-6.00662992549697e-06
-1.11333609154232e-05
5.43963530274789e-07
-1.21623077285047e-05
-1.45698864683291e-05
-1.51149303475509e-05
-4.30229217960534e-06
-1.92957407632718e-06
-1.63039232788832e-05
-1.53557328198618e-05
-8.90070782645111e-06
-1.05540880419413e-05
-2.38597006310335e-05
-1.5094884106567e-05
-2.16023281232802e-05
-1.40972985909479e-06
4.26073226645194e-06
2.74434657151417e-06
-1.00190762756268e-05
-7.01798805738843e-06
-3.52953587864958e-07
-5.19124685626484e-06
-1.62269143472944e-05
-1.82877911206688e-05
-7.51711519951138e-06
-3.48185660828967e-05
-5.12053911400686e-06
-2.62266526857628e-05
-1.44544997708158e-05
-7.06241730539356e-06
-1.1680318442263e-05
-2.21602518285105e-05
-2.20288378749296e-05
-5.29281156219695e-06
-1.30168224530338e-05
-1.96790908532986e-05
-1.7029179895184e-05
3.61688593515881e-06
-3.54315893277934e-06
-3.63129688209443e-06
-2.77502406148525e-06
7.18108842990696e-07
-8.85928978023169e-06
-1.15699203966579e-05
-1.61539735413109e-05
-4.57926868051583e-06
-1.92920376687635e-05
-1.3171657065376e-05
-1.882733598758e-05
-2.05427759886495e-05
-2.63648435644241e-05
-2.56906718970515e-05
-1.55367524847686e-05
-2.00469097464421e-05
-1.3790234000143e-05
-2.15319786840845e-05
-2.1064896240129e-05
-1.17796505156384e-05
-9.15704237063154e-06
-7.00968251163316e-06
-4.45010181921558e-06
-1.990786496429e-05
-5.57737013322146e-06
-2.06610742126379e-05
5.51564244721434e-06
-3.40447100956464e-06
-1.01872018107112e-05
-1.36625112629478e-05
-1.90096873571177e-05
-1.32255927744157e-05
-2.17934293782093e-06
-1.59071094120601e-05
-2.08662899101317e-05
-1.68583341474984e-05
-7.130792379395e-06
-1.63472641965769e-05
-2.46677384953927e-05
-7.30552948616147e-06
2.57721854548513e-06
1.97674802088757e-06
-5.22775339787865e-06
-6.32299825415183e-06
1.19655981900399e-06
3.51364710863059e-06
-1.10610565996689e-05
-1.80914385812355e-05
-2.04176945186032e-05
-8.55617916980472e-06
-1.45318539337088e-05
-1.44019727939968e-05
-1.39779652428649e-05
-7.19177400796803e-06
-1.46886719592911e-05
-3.39218895501586e-05
-2.10401844167037e-05
8.50307376930649e-06
4.84513779918425e-06
-2.3338798187151e-05
-1.35702160431791e-06
-7.55854237240648e-06
4.87520620592984e-06
2.38407842859137e-07
-9.42276465246768e-06
8.67880845745233e-06
1.54567925670227e-05
5.73759804080062e-06
-1.19091432301597e-05
-1.71535668512192e-05
-1.55539453738787e-05
-1.10405812235453e-05
-2.55301888879844e-05
-1.39140798065708e-05
-1.96066998611378e-05
-1.03080620342192e-05
-2.91718022088003e-05
-2.94533106312135e-05
-1.34354558091759e-05
-5.22535060184618e-06
-4.8240792570838e-06
-1.18169879207538e-05
-8.02593331101771e-06
-1.10925655649635e-05
-1.30605975865975e-05
-5.37265507074968e-06
-6.69180505892139e-06
1.39230014905545e-05
1.31997957887486e-05
6.07678074480136e-08
-2.33082387650426e-06
-8.96012444251968e-06
-5.29127282905097e-06
-1.50889624337724e-05
-2.88306836250936e-05
-1.93323665189325e-05
-2.7214712412235e-05
-7.26942266607966e-06
-1.21968135799597e-05
-1.3303112352559e-05
-1.56420387403269e-05
-1.16808656924034e-05
-1.01457248635159e-05
-1.18253726893822e-05
3.80857137906339e-06
-1.7448894723883e-05
-1.06429403206099e-05
5.16187263526303e-06
4.64913929081021e-06
-3.46900308612471e-06
-1.26975639177106e-05
-9.55922404758252e-06
-1.27078302492183e-05
-2.55797092138352e-05
-1.66750142973884e-05
-9.81082581746664e-06
-1.12910448165678e-05
-1.85253000336396e-05
-2.73305085786279e-05
-9.83981288340037e-06
-4.4130937747217e-06
-1.37710579079301e-05
-1.45003335769659e-05
-1.52783840974385e-05
8.2464656369173e-06
-2.98765418872021e-06
-1.20359874564268e-05
3.51677575604649e-06
7.04159897408255e-06
-7.73317736703196e-06
-1.56081378858583e-05
3.83910320638258e-06
-8.87826444669231e-06
4.21052655907576e-06
-1.24552518330626e-05
-1.86158991649245e-05
-8.53468288158924e-06
-9.56143323704689e-06
-7.81070409039176e-06
-1.08045339665676e-05
-2.3930880456244e-05
-2.06664909596415e-05
-1.3695271724985e-06
-8.93656391381606e-06
-7.67523400073176e-06
-7.72109342957294e-06
-9.23621536361069e-06
-1.78680369041729e-05
-8.46849438921819e-06
2.88726542532818e-06
2.56684640168888e-06
-1.67425067334499e-05
-1.6052340038393e-05
-1.20450609365132e-05
-5.23187480864452e-06
2.65731761221816e-06
-1.98117848822822e-05
-2.9681835037316e-05
-5.02992506018356e-06
-7.34972860857669e-06
-1.14053353556283e-05
-1.9977173578735e-05
-1.73903170892732e-05
-1.51339760921536e-05
-7.57700678395267e-06
-1.81492107459027e-05
-1.37750555244096e-05
1.2684163365895e-06
1.26711124062334e-06
-1.35472319384166e-05
-6.8873525932781e-06
-1.01039768670306e-05
-1.63393159178241e-05
-1.41364588430332e-05
-1.78417626437642e-05
-7.64817996209373e-06
4.03139484387791e-07
-1.62020571197842e-05
-1.54906810408812e-05
-1.17338998139092e-05
-5.72761107669106e-06
-1.25104277433807e-05
-4.13207850267314e-06
-8.19654611097029e-06
-4.22051203615655e-06
-1.516820666106e-05
-1.66117389720101e-05
-1.62639717244525e-05
-4.58808874054591e-06
-3.72030082187566e-08
-2.00326899095525e-05
-1.0660522946395e-05
-1.31728676633205e-05
-1.27461006671313e-05
-2.18809081611944e-05
-5.788848896978e-06
-5.89991896031907e-06
-9.79797886704105e-07
-1.0035965333553e-05
-2.44484476836998e-05
-2.61621775425654e-08
-1.29503235976151e-05
-1.76649181099359e-05
-2.07743196513637e-05
-1.13585892918529e-05
-1.98749536994302e-05
7.97998610990651e-07
-3.11323523344646e-06
-9.57064060419392e-06
-9.4508478296368e-06
-3.74667292040467e-06
-7.56237796054515e-06
-6.94013397990582e-06
2.06726185433593e-05
7.55794061521275e-06
-4.8580366400121e-06
-3.68764391294984e-06
4.09564976982974e-06
-2.10721715690141e-06
-1.91847167269059e-06
-1.94252735783541e-05
-7.28699552186524e-06
-1.10744863283731e-05
-2.02747486265498e-05
-2.30009569339688e-05
-2.07918539191321e-05
-1.80652097117441e-05
-1.42093384978246e-05
-1.17805267443876e-05
-1.2882794139287e-05
-6.5251777621586e-06
1.75533227496572e-06
-1.72295425649787e-05
-3.7515284931885e-06
-1.18274709452289e-05
-8.77535770015975e-06
-1.05202930652416e-05
-1.66115548383621e-06
-2.0941025585852e-05
-1.78207763986566e-05
-7.40201778123881e-06
-1.84809510826372e-05
-7.16299248725059e-06
-2.01803606879237e-05
-9.84996345100396e-06
-1.14183589882069e-05
-1.37613556109872e-07
-1.71447620527351e-05
-4.62503922879483e-06
-1.13025941885817e-05
-1.06549313370942e-05
-1.38505659477305e-05
4.81231881792218e-06
-4.4960292841032e-06
-2.03498721970453e-05
-4.53988210414388e-06
-2.02886188347093e-06
-1.13196726954511e-05
-2.39983474436877e-05
-8.06009124483085e-06
-3.43138048855968e-05
-1.99813247706788e-05
-1.14489201857584e-05
-9.56598071798125e-06
-1.02614564181753e-05
-1.95633960031444e-05
-2.63152588103119e-05
-2.4240386568085e-05
-5.87364362504815e-06
-1.49587201439637e-05
-1.11883881085986e-05
-1.6255766642196e-05
-2.23879707857781e-06
3.41319476657011e-09
7.21666932086543e-06
-2.03650793376508e-06
1.0640774610403e-06
-1.02702492070064e-05
-7.33021195644372e-06
-1.01156561409592e-05
-1.86603775530922e-06
-2.04156475956282e-05
1.19046889035533e-06
-8.38211727806097e-06
-7.11018678385511e-06
-1.58925874366899e-05
-2.68794648178872e-05
-1.51573003422494e-05
-1.80469687819742e-05
-2.09804920852004e-05
-1.32575234252117e-05
4.43574265453076e-06
-9.06846162958579e-07
-1.18949446773636e-06
-1.08571115825547e-05
1.44202696313119e-06
-6.85351340168492e-06
-8.62510265054636e-06
9.2834736895235e-06
-1.46015844662464e-05
-7.64493798972919e-06
1.23644506304399e-06
-7.71706776417207e-06
-1.74614967914499e-05
-1.59398316409128e-05
-1.19391552515027e-05
-4.69357257880672e-06
6.03718776433473e-06
-1.16046469551282e-05
-2.45731994633026e-05
-1.19729722003175e-05
-1.18781466629367e-05
-1.77154115226471e-05
-1.47539844218902e-05
3.59633863062583e-06
4.5967717055385e-06
-1.50587729725079e-05
-1.34405935162499e-05
-9.98599169540047e-06
-1.19622616820309e-05
-1.0664161439098e-05
-1.39550297120344e-05
-1.79056921617356e-05
-7.48950769731935e-06
-1.88257501086863e-05
-6.84852607657975e-06
-1.44249289490291e-05
-9.67102211800212e-06
-8.65133582654392e-06
-2.44803866731791e-05
-4.39710328433941e-06
-1.27772219031961e-05
-8.09906667100836e-06
-1.83203611517989e-05
-1.03645255723987e-05
3.24016173003337e-06
-1.44563794628259e-05
-1.24003733620604e-05
-1.05687865318112e-05
4.84642418472782e-06
-2.32028064821544e-05
-4.29517073823006e-06
-1.12677095022797e-05
-2.47228601127582e-05
-1.44838479800375e-05
-1.63684882946159e-05
-2.11464525527275e-06
-2.09756301326595e-05
-2.01488677442523e-05
-1.53928650167733e-05
-1.9880152405083e-05
-2.24150812151936e-05
-4.21346345004324e-06
-8.08256095177647e-06
-1.02492289005859e-05
-1.55441886195923e-05
3.98963689507823e-07
-1.82535116513696e-06
-1.93616960895356e-05
-5.55039065573012e-06
1.41718224590376e-06
2.82124667615056e-06
-8.9966159508518e-06
-1.40431818563309e-05
9.76377248542909e-06
-1.95086501055229e-05
-2.64074790918862e-05
-3.27212659447181e-05
-1.78508146148589e-05
4.77719375441399e-07
-4.28726835278368e-06
-2.03761046037084e-05
-1.52135199444212e-05
3.73904918121819e-06
-5.77798056878701e-06
-2.42101426540973e-05
-1.22766814927354e-05
4.71277724745548e-06
-9.13419022076779e-06
2.23636377232712e-06
-8.2304715656441e-06
-1.71637954619819e-05
-1.40328267931995e-05
-8.53757405184526e-06
-2.13352938880858e-05
-1.16323574696061e-05
-2.3241222410618e-05
-2.12037622299816e-05
-1.54128091759564e-05
8.2169185865886e-07
-1.11257899120576e-05
-1.30915718732072e-05
-7.12173303737803e-06
-2.86595477848947e-05
-8.44607947522392e-06
-5.64647168286473e-07
-1.79308456923598e-05
-2.37097558719696e-05
-9.33647426628006e-06
-5.32374581654754e-06
-8.37048087261934e-06
-1.12018647238419e-05
-1.11215654382881e-05
-6.81017836436699e-06
-9.39992457796832e-06
-1.53306060922061e-05
8.7355687231984e-06
-2.43770253284947e-05
-1.85272393224749e-05
-1.86241298194507e-05
-1.933623833491e-05
-1.33822341049601e-05
-1.39482885383016e-05
-1.98433558642564e-05
-7.61192483742015e-06
-1.61023964969745e-05
-5.71767237865302e-06
-1.06815789518469e-05
-1.47197103136666e-05
1.42964769562845e-06
-9.63028673753705e-06
-8.65313049269197e-06
-1.26522467756416e-05
-3.37643618228861e-06
-9.30966414631252e-06
-1.65737761804301e-05
-6.8272657879503e-06
-1.33457187671492e-05
-8.45339406289718e-06
-1.32580844736452e-05
-1.55295616015417e-05
-2.0096809762339e-05
-1.52853970028677e-05
-2.79157095869197e-05
-1.63379736811518e-05
1.01066913405029e-05
-4.72615558335833e-06
-2.1188759486308e-06
-1.38678556767289e-05
-6.5787790400926e-06
3.16412477267926e-06
-6.0779431379737e-06
-1.21710401892347e-05
-9.10657027961122e-06
9.61505568074131e-06
1.20846839091108e-05
-1.40904772220116e-05
-1.39825112699086e-05
-2.31755290125229e-05
-4.53783105882161e-06
-2.2545402630663e-05
-1.55010229927315e-05
-9.63292785942089e-06
-2.01394331688363e-05
-2.10126242950242e-05
-1.75769781492886e-05
2.31916218610675e-06
1.13071327221066e-05
-5.26403974256104e-06
-2.32644972101457e-05
-1.62190452869631e-05
-5.64919515426107e-06
6.37801880041764e-06
1.37074244492105e-06
-1.70802469531279e-05
-4.23709357392712e-06
-6.31163224648e-06
-1.90061046179829e-05
-1.76657928174076e-05
4.35044263390877e-06
-2.3806178053264e-05
-2.88059891195588e-05
-3.64141100317508e-05
-7.61293339785162e-06
-1.2279384754244e-05
-2.24124525560012e-05
-9.2862946833902e-06
-1.1285662395825e-05
-1.15100545889472e-05
-7.33602667271558e-07
-1.73746854528516e-05
-2.75655586672687e-05
-1.50473831451256e-06
-3.13413477948913e-06
-1.0269475099588e-05
-1.87069056314891e-05
1.01686784669213e-05
-5.90622780303077e-06
-1.62461941200218e-05
-1.72018485063519e-05
-1.82145749370678e-05
-8.05529517331622e-06
-2.06942736568605e-05
-1.19933788260684e-05
-2.49754035532371e-05
-2.50262073513e-05
-1.20733117425356e-05
-9.79231771320109e-06
-1.95588254110356e-05
-5.96239305454997e-06
-1.60138857180858e-05
-5.67988905750556e-06
5.28347067916815e-06
-2.04603917017977e-06
-1.31510751469386e-05
-4.22293597101101e-06
-5.40852493842482e-06
-8.78567637557751e-06
-1.2770264814523e-05
-3.32557305310475e-05
-2.1953668699134e-06
-6.0913068370698e-06
-1.87486714064593e-06
-5.60850346649129e-06
-2.78884259798249e-05
-7.4746091924966e-06
-3.49806868942346e-05
-1.57981268593719e-05
-1.49353030132166e-05
-8.90701452946448e-06
-1.27248602904452e-05
-9.49923847170006e-06
-7.67415980464416e-06
-6.80360637279078e-06
-7.81849260352004e-06
-9.5735818112975e-06
-1.76675445204329e-05
-8.29939171498453e-06
-8.80495519563495e-06
6.97202557262246e-06
-7.75629010463304e-06
-3.50656903968735e-06
-1.48431699150367e-05
-2.78219500068533e-05
-1.17344982040975e-05
-2.6952128713768e-05
-1.35147993337443e-05
-2.40607463885556e-05
-3.02852319356247e-05
-1.38194052540414e-05
-8.68523026412112e-06
-2.01292300328671e-05
-2.80850824484133e-06
-5.87560937450714e-06
3.18417289754129e-06
-1.62315559683567e-05
-5.8995418462766e-06
-7.07073362007467e-06
8.49381196461596e-06
-2.181618837337e-05
-1.69776576965264e-05
-2.3649654460176e-05
-1.35425294873754e-05
7.42319399373609e-07
-1.74043989889892e-05
-2.56452487207111e-05
-2.73671177358202e-05
-1.63065430234718e-05
-1.38081240248163e-05
-8.00309006677551e-06
-7.36004577441164e-06
-1.11499509407515e-05
-2.08117814132033e-05
-1.04014322381745e-05
-8.16820849114352e-06
-6.63172646427569e-06
-3.3488466845081e-06
-7.75133668214036e-06
-1.20653988965883e-05
-1.35832778605866e-06
-1.8294455185847e-06
-3.60721070238035e-06
-2.38063737884027e-05
-1.62156398043221e-07
8.1474469662637e-06
-1.75235432725927e-05
-2.12336769638343e-05
-1.55038360376888e-06
-8.8037672519862e-06
-2.80882364807225e-05
-4.09956940164591e-05
-1.80566172529583e-05
2.73246539178124e-06
-1.66387084380655e-05
-1.74060745113974e-05
-9.89424672916234e-06
6.76317686848008e-08
-1.42866896450692e-05
-1.55436745747979e-05
-2.27786495423971e-05
-5.75744791322071e-06
-2.78649335822055e-06
-1.35205788654622e-05
-2.03138648001038e-05
-1.8925657037695e-05
-3.04380142753545e-06
-9.23624702633718e-07
-2.04758323688518e-05
-2.71775043018028e-05
-1.57878848908561e-05
-1.72139583883472e-05
-2.28797231667805e-05
-2.4137518416755e-05
-1.20095430318407e-05
-2.8475713242453e-06
-1.47048191412183e-05
-2.29952178223207e-05
1.65280331416154e-05
-1.29641917327034e-05
-1.07273059569254e-06
-1.82739161563817e-05
-2.1809978206622e-05
2.51521252060562e-06
-2.02414274426373e-05
-1.61508685759713e-05
-2.19359831412546e-05
7.46611634103737e-07
5.29269817816327e-06
-2.84006067776263e-05
-1.81378270631248e-05
-1.53517463182128e-06
-5.40253842238662e-07
-8.43094516261838e-06
-7.85917612964052e-06
5.22553791742121e-06
2.02920230451716e-06
-4.81699420532388e-06
-2.16354365052221e-05
-9.71767207537446e-06
-6.97361480624813e-06
-1.48378020227672e-06
-2.28984041253507e-05
-9.47562636681727e-06
5.26394359392217e-06
-8.03560703872602e-07
-1.1916633120695e-05
-1.76618182379303e-05
-1.22714466375223e-06
-1.73933414398982e-05
-7.53663185644643e-06
-2.59625466368067e-05
-1.35171052273857e-05
9.08798974974326e-07
-3.13202609709569e-06
-1.96468370581019e-05
-6.59087460020665e-06
-5.85301552846852e-06
-3.67411105655002e-08
-1.97011892289595e-05
-2.72852828559075e-05
-3.29879268722009e-06
-5.48372197371236e-06
-1.67087093328329e-05
-1.35998668087102e-05
-1.6547049291029e-05
-1.33932156960038e-05
-1.59716188227495e-05
-2.20466514119965e-05
-9.64530610055306e-06
-6.5224019118179e-06
-2.19860608610605e-05
-1.94362978002647e-05
-1.80105474441926e-05
-1.53585481808187e-06
-1.44424958315781e-05
-1.65989737975603e-05
-4.55556921808551e-06
-7.62055203039881e-06
-7.54960917536778e-06
-1.12815245202134e-05
2.10142731080413e-06
-5.42421059329908e-06
-3.37447299219035e-06
-1.08992325607787e-05
-7.247676466656e-06
-1.10224499573182e-05
-1.66177984235507e-05
-1.5357046507295e-05
-1.24983369059754e-05
-2.9400883643943e-06
-9.41675670306012e-06
-2.97039593795207e-05
-2.28245474334437e-05
-2.32107971489254e-05
-1.52683149269027e-05
-1.30906886764386e-05
-1.30425378841645e-05
-3.48117344938063e-06
9.88032749893663e-06
-2.51826679421757e-05
-1.82220438143786e-05
-1.76830786042368e-05
-6.06778812949535e-06
-5.90114612274295e-06
-2.04727265862777e-05
7.56622011836871e-06
-6.15247299928104e-06
-2.8505099443198e-06
-2.49136789540246e-05
-1.2691348082441e-05
-2.2570201248175e-05
-9.38286526225784e-06
-1.31262853654527e-05
-1.1694177572689e-05
-4.66366008842792e-06
-1.72531034283568e-06
-2.27496351657758e-05
-4.24143499783999e-06
-3.20456847115194e-06
-2.78175671446782e-05
-1.49857467721886e-05
-1.94883402634447e-05
-2.43193902635519e-05
-2.24717561469861e-05
-1.80547574438535e-05
-2.20753549502625e-05
-9.81983324936525e-06
-2.18519971290563e-05
-8.39989956358639e-06
-1.33240328511367e-05
-1.05865639792788e-05
-8.22994071883509e-06
-8.78663559135264e-06
-1.01537870511255e-05
-1.08399400963739e-05
-9.93795931392876e-06
-4.40417136271486e-06
-8.23561500974737e-06
-2.91897975801316e-06
-1.25079664512134e-05
-5.72827524572461e-06
-1.51646187810335e-05
-3.24025701897796e-06
-7.79943286108344e-06
-1.84449935517605e-05
-3.64159416468749e-06
-7.58964291983046e-06
-2.39711832969369e-05
3.08013777708987e-06
-1.57663967361563e-05
-9.65856563845696e-06
-1.14089418134774e-05
-2.24210830421315e-05
-1.72519450479168e-05
-2.08208861531945e-05
-2.32795336548916e-05
-1.12313608419345e-05
-8.79890169239458e-06
-8.7970945967519e-06
-2.39238506012474e-05
-2.25654275507898e-05
-1.44012238303938e-06
-1.4771699524147e-05
2.59105508349266e-06
2.9810107150547e-07
2.04809185319663e-06
1.40832484243778e-06
-3.47869835892823e-05
-1.82581287543228e-05
-1.23488938823286e-05
4.07733986996035e-06
-1.61003205066898e-05
-7.80732692037121e-06
-2.10464863636006e-05
-1.21876623219201e-05
-1.52544571836935e-05
-9.28839734868099e-06
-1.227216556575e-05
-2.05576526940794e-07
-9.95485905424366e-06
-5.88607815858558e-06
-9.70029043279618e-07
2.46669395696133e-06
-1.82087562442087e-06
-1.5863314554817e-06
-1.25228363016391e-06
-9.90148481050256e-06
-1.04411025867388e-05
-1.25855742676711e-05
-1.80477132903278e-05
-1.19750709319936e-05
-1.14436754824673e-05
-1.27937527465407e-05
-1.96400321566999e-05
-2.86404671614242e-05
-1.90785986397637e-05
-8.0595823250057e-06
-5.12881656353817e-06
-1.9311353945165e-05
-6.4985540971387e-06
-3.60255814431187e-06
-2.3137045892197e-05
-8.40715570605204e-06
-1.13096827047188e-05
-1.0368230793548e-05
-5.44811654976697e-06
-1.21179439031329e-05
2.50941244921538e-06
-4.18418427777385e-06
-1.92033091567391e-05
-1.99352787864189e-05
-1.5861644787165e-05
-2.49824430617048e-05
-2.03153184086916e-05
-6.49476762354209e-06
-1.34481333191738e-05
-1.29791453003456e-05
-1.44072450788837e-05
-1.11149313425253e-05
-1.84423616678866e-05
-2.75935376413937e-05
-1.33365361309817e-05
-1.0993557487688e-05
-1.74460267420941e-05
-9.44434512018951e-06
-4.74778663523229e-06
-2.69431577563258e-05
-2.24293445906365e-05
2.9981638597671e-06
-6.28447548212879e-06
-4.73080658867647e-06
-1.39046439890584e-05
-4.0985129788424e-06
-1.32902193561425e-05
-1.24067032103624e-05
-6.08002334210084e-06
-7.49901555410065e-06
-9.8523884390457e-06
-1.232191735874e-05
-9.93796100314619e-06
-5.01042862643626e-06
-2.31682717517409e-05
-1.37266037078447e-05
-5.41465752061624e-06
-2.06772205048935e-05
-1.18879588537744e-05
-2.59952491193547e-05
-1.00368813072069e-05
-1.7009561652942e-05
-1.42566235633167e-05
-1.38335202801941e-05
-2.56365436854074e-06
-1.12690286258844e-05
-8.29207039061758e-06
-1.52920190011798e-05
-1.90037602475632e-05
-1.92253112771204e-05
-2.12431101157406e-05
-9.94844461329854e-06
2.38050406087815e-06
-7.43776806499597e-06
-1.429028806451e-05
-2.24976604827328e-05
-8.55263016497291e-07
-2.07829916318332e-05
-3.53377806996959e-06
-1.0538683865311e-06
2.37484673023292e-07
-8.83321941266895e-06
-8.25416954776499e-06
-5.8662680686034e-06
-1.66312240652184e-05
-1.27702770494719e-05
-1.21257321695795e-05
-1.55087362339795e-05
-9.82070382412996e-06
-2.44801360973297e-05
1.12532478800645e-06
-1.37209830253027e-05
-2.68305863075314e-05
-1.06395880972332e-05
-1.81220397496287e-05
-1.64160653935221e-05
-8.83098163506576e-06
-1.1019190688408e-05
-1.12099896571162e-05
-1.1265425196013e-05
-8.88082030186055e-06
-2.88797648342725e-05
-2.04940547567063e-05
1.00717024141443e-05
-2.22748059501508e-06
-2.02340892734e-05
-1.3791251774817e-05
-1.17883564042536e-05
-2.27670197262343e-06
-2.25734914572445e-06
-5.61917160927906e-07
-4.40350221299292e-06
1.32730963956407e-06
-4.70421474751259e-06
-9.63562264299919e-06
-1.73623091627732e-05
-1.23595519602267e-05
-3.96369959225255e-06
8.65249870480782e-06
-1.67640058233041e-05
-8.38863166706228e-06
-7.89839201350764e-06
-8.50814299071191e-06
-1.43639275758698e-05
-9.00137831049048e-06
-1.78385119888413e-05
-1.39586327305664e-05
-2.33064076004908e-05
-8.14143838317818e-06
-7.73780104384434e-06
7.20184130445217e-07
-1.02288343865622e-05
-8.42227828863711e-06
-2.38540800186369e-05
-1.33865809782661e-05
-2.05159792141952e-05
-1.0495671691007e-05
-1.63360002499039e-05
8.24666585171789e-07
-1.60814413240862e-05
-2.36960433401852e-05
-1.03568484289908e-05
-5.57009191929664e-06
-1.97490824537612e-05
-9.89805505845955e-06
-1.74982265021004e-05
-4.788410024463e-06
6.11713676230052e-06
-5.07208372913211e-06
-2.04644191442143e-05
-1.17214178704239e-05
-1.6862119755834e-05
-1.17032061210442e-05
-1.4692181219345e-05
-1.27762934644852e-06
-1.45233967693421e-05
-1.81655450242035e-05
-2.1235426398943e-05
-7.97535449293127e-07
-2.19762752714711e-05
4.01616371078301e-06
-1.11633827272222e-05
-1.44902372201439e-05
-1.39727346622164e-05
-1.21932627142096e-05
-3.14204287406224e-07
-6.83858570652075e-06
-2.46245183089575e-05
-1.45827145822996e-06
5.19910207780807e-07
-1.16167131758777e-05
-6.49515195261021e-06
-2.10975599950424e-05
-1.40822578260356e-05
4.78831022825381e-06
-4.25664858764933e-06
-9.10927767564595e-06
-2.13718627272429e-05
-1.13647719206236e-05
-1.35149117938161e-05
-2.11671616420482e-05
-4.73948937260401e-06
7.66024587519054e-07
7.97971062993204e-06
4.29890802310324e-06
-5.81785903699314e-06
-2.05048147245497e-05
-1.16543389787016e-05
-2.0220083878427e-05
-1.44292382246494e-05
-5.31734791940883e-06
-1.77234372714327e-05
-1.74761287853503e-05
-1.39921280656527e-05
-1.33193599456336e-05
-1.07198639143064e-05
-5.31244904739656e-06
-2.67071909743726e-05
-2.0520465165885e-05
-2.03629798660009e-05
-1.35892666833951e-05
-1.21990581581388e-05
-2.26192319205903e-05
-3.35461478639131e-06
-9.18155692748458e-06
-4.618621401281e-06
-1.5447416847597e-05
-1.64417872234605e-05
-1.82968139979434e-06
-1.40363278060497e-05
-1.84703454595734e-05
-8.60349183396514e-07
-2.25039215281147e-05
-1.97180815056084e-05
-1.94280998972285e-05
-2.14576596952987e-05
-1.45960118650465e-05
-1.46188574014491e-05
-2.71795901845406e-05
-8.64875762231759e-06
-1.13368147564998e-05
-1.74874966924826e-05
-9.85225101128219e-06
-2.27367704614154e-05
-4.41961593587566e-06
-1.33517141052914e-05
-3.06096388096682e-06
-1.12302150009075e-05
-1.8014399859228e-05
-1.46355922768167e-05
2.39006535325402e-08
-1.23629437676531e-05
4.41493646582338e-06
-7.27048313936274e-06
-1.46825823673504e-05
3.86879602202606e-06
-1.69877069254621e-05
-3.32239838900792e-05
-1.21111230977871e-05
1.393160333376e-05
-5.06306798760914e-06
-4.11701971790533e-06
-1.0863212998234e-05
-1.96839137724349e-05
-9.20913675012866e-06
9.24103820426668e-07
-1.26132193569459e-05
1.18942774168362e-05
1.74728860113213e-06
-1.40040246290758e-05
-6.65214871230023e-06
6.9861374571923e-06
-6.27729333919756e-06
-9.65690769714793e-06
-3.01073582313226e-06
-1.10552902088203e-06
-6.99124470304029e-06
-3.35651447074467e-05
-1.3656699346878e-05
-6.51281804300862e-06
-2.0747184192612e-05
-2.31853694344988e-05
-2.483244986292e-05
-1.41829881354653e-05
-1.89853709025548e-05
-1.98676030278876e-05
-1.01176496846703e-05
-1.60459422587287e-06
5.07997116727985e-06
1.13131626720833e-06
-1.08469424173017e-05
-1.42659659787399e-05
-1.56651104018324e-05
-4.57856879337249e-06
-1.03372900528071e-05
-1.97241709046725e-05
3.96802839085006e-06
-1.88758749528495e-05
-8.91449449883462e-06
-1.67465828999287e-05
-1.73720167713472e-05
-1.73499153319791e-05
-1.46269874658824e-05
-1.42980625913525e-05
-1.6124365815112e-05
-3.767999089658e-06
-1.39057560997937e-05
-1.80009742389026e-05
-2.30454487644305e-06
-1.94998888887879e-05
-2.08966184662772e-05
-2.35255806506928e-06
-6.06540074800066e-06
-3.67121749946342e-06
-1.37463267120663e-05
-4.45689670460524e-06
-4.80332644502676e-06
-2.03602025614885e-06
-1.36663977808608e-05
-1.84084139641964e-05
-1.24969320873312e-05
-1.93890483994619e-05
-1.77941657272487e-05
-1.77319259001156e-05
9.42048113035021e-07
-2.26074176220342e-05
-1.16237955701272e-05
-1.81558315604967e-06
-2.07330370255369e-05
-7.35475576496045e-06
-5.90711455181815e-06
-7.70077356226446e-06
-1.29724715555053e-05
7.29276005150413e-06
-7.69059913797524e-06
-1.77640504026742e-05
-1.44148665887124e-05
-1.13669556740531e-05
-2.0585368712288e-05
-1.22044182904833e-05
-1.98549335770974e-05
-8.50184150997123e-06
-9.35155577834362e-06
-1.61959240904387e-05
-9.19059358882614e-06
-1.8356771179822e-05
-4.09895821146357e-06
-1.14463788969576e-05
-2.7544651522793e-05
-1.78239009187033e-05
-8.64988884676284e-06
-1.69410179434564e-05
-1.93573307475701e-05
-9.40282423726982e-06
-1.19018994134833e-05
-1.72429401178084e-05
-7.98207693649203e-06
-1.80523933069848e-05
-1.38889472764614e-05
-1.61917485049271e-05
-1.61842017700081e-05
-1.91413328377343e-05
2.40023524731062e-06
-8.77939177036524e-06
-1.25963835808511e-05
-2.18436043892986e-05
-2.09711892305716e-05
-1.25797925951636e-05
-1.01653362265394e-05
-8.45712814299927e-06
-5.20345876804749e-06
-9.44074066097065e-06
-1.4066968612868e-05
-4.5539973209987e-06
-2.66834343549552e-06
-2.75162184592177e-06
4.70322352091638e-06
-2.08948359910968e-05
-1.42975290612769e-05
-1.13145601824128e-05
-1.63109947152239e-05
-2.171010165228e-05
-1.79081337000269e-05
-1.74054808003164e-05
-2.10355919291225e-05
-1.59524314573694e-05
-2.65027690731683e-05
-1.55170890217464e-05
-1.68257669112341e-05
-2.57747903339634e-05
-2.26494817873013e-05
-2.2872831647463e-05
-3.67192332256647e-06
1.20476017544145e-05
-1.20256927747524e-05
-1.43355069848434e-05
-3.88220150225353e-06
-7.80669728612201e-06
-1.65549162940711e-05
-1.26245848411946e-05
-1.17811476964012e-05
-1.68633700592335e-05
-4.09730076397035e-06
-1.75000510666691e-05
-1.68158660725401e-05
-5.49496581903539e-06
-9.87907970140702e-06
-1.05915958259616e-05
-2.51855900357719e-05
9.16269287858422e-06
-2.01961641160204e-06
-1.30194884612677e-05
-6.55974376206323e-06
2.59062237592553e-06
4.3940723337124e-06
-1.32213090470896e-05
-6.58945583446191e-06
-1.15180735731201e-05
-1.76955307238101e-05
-1.02609595124026e-05
-1.4610441302926e-05
-1.43377993081523e-05
-8.62353284207807e-06
-6.43872141143657e-06
-9.1687218317201e-06
-1.2408692721424e-05
2.06365090484318e-06
-3.34318656637382e-06
-1.75885278599039e-05
-1.22305603063111e-05
-4.85662453098606e-06
-1.8094331040095e-06
-3.7708748607025e-06
-7.19516127449744e-06
-1.65170846949644e-05
-5.88165847233353e-06
-1.29977951257031e-05
-2.82025428104398e-05
-1.93607356257463e-05
-1.53594091188155e-05
-1.68737261533295e-05
-4.7258807867834e-05
-5.49199735955867e-06
-2.32129877751039e-05
-1.32268967291185e-05
-1.03796360225084e-05
-6.64559386290511e-06
-1.01993748617146e-05
-1.39805866713058e-05
-3.12564275355696e-06
9.7581113343795e-07
-2.43285582683456e-05
-5.08277664500189e-06
-2.6213903585283e-05
-7.71362395606835e-06
-4.89093159066621e-06
-2.48229351888127e-06
-1.64149759726154e-05
-3.2971459910791e-05
-1.06013457591976e-05
-5.04507753508627e-06
-1.81230160974552e-05
-9.82234879880077e-06
-1.27720137640339e-05
-2.12110695074568e-05
-1.47685596882667e-05
-2.60861716244279e-05
-2.07087457283683e-05
4.32515584422929e-06
-1.19981611430485e-05
-4.85513455378601e-06
-8.53784681209241e-06
-1.76024225038881e-05
-1.68907108547969e-07
-5.82016779964165e-06
-1.98323719786026e-05
-2.54305505778356e-05
-1.49673671651816e-05
-9.9482595025709e-06
-1.84473709544064e-05
-4.16607362199427e-06
-6.12475331576955e-06
-1.94273918045376e-05
-2.2277784043624e-05
-2.01339716674991e-05
1.76867653986975e-06
-1.05302238872997e-05
-2.06804295622401e-05
-1.84493665959124e-05
-1.65331160407881e-06
-1.14858828037936e-05
-9.74343594807826e-06
-1.38215965651862e-05
1.25039302079923e-05
-1.58909400559807e-06
-1.20379714896523e-05
-1.2958318209292e-05
-6.04884918326139e-06
-8.22224501507784e-06
-6.57499347510405e-06
-1.52515405544213e-05
-6.93529291136969e-06
-2.59196867868704e-06
-1.00518544273232e-05
-2.42276536164369e-05
-1.21571842355161e-05
-2.61860239231809e-06
-1.261773865177e-05
-1.88656288228044e-05
-1.87035681256157e-05
-9.97133423157533e-06
-6.16397957024207e-06
-5.79931861417188e-06
-6.05092236878627e-07
-7.12195443005124e-06
-1.50325710566548e-06
-6.8826653447227e-06
-2.28067426286938e-05
-1.58685708586839e-05
-3.76342019119015e-06
-1.05087214714489e-05
-1.79624143637093e-05
-1.36971288484182e-05
-1.53290426192255e-05
-2.8912499764177e-06
-7.29627553142267e-06
-1.77971052889547e-06
-6.80780278430406e-06
-1.33055995121804e-05
-1.12782614758857e-05
-7.21703720961639e-06
-7.22527728536248e-06
-1.94184177597096e-05
-3.10433341814164e-05
-8.37784912786226e-06
-3.34725570145488e-06
-2.15222036963321e-05
-1.22345055831935e-05
-5.5468241037669e-06
-2.42296687804808e-05
-2.74145479321905e-05
-2.5269147425256e-05
-1.63250649413292e-05
-1.11303118182267e-06
-1.00223235299498e-05
-2.78779594937465e-05
-2.27357934660268e-05
-1.92262313944205e-05
-1.33260868120263e-05
-1.62774138925907e-06
-4.23191284185647e-06
-2.05498651859036e-05
-7.62119551197894e-06
-9.22605586964562e-06
-1.23026573125112e-05
-4.49686545159712e-06
9.29898805940205e-06
2.18301841139096e-06
-5.91459911352733e-06
-5.5490034599006e-06
-7.18110413700038e-06
-8.76719681077272e-06
-2.10691363219922e-05
-1.59041230595178e-05
-4.72857730856646e-07
-2.00282666270404e-05
-1.98404579472796e-05
-1.3315067124194e-05
-1.819312054026e-05
-2.06537720624457e-05
-4.92877214055407e-06
-1.87568136235154e-05
-4.01944084242884e-06
3.63604891811877e-06
5.23208657622596e-07
-1.76841555927648e-05
-8.18813323808626e-06
7.71378679109456e-06
-1.18059831178065e-05
-1.12660267999467e-05
-2.13937311366722e-05
-1.97744578044056e-05
-1.29619965735459e-05
-9.93508628110005e-06
-5.39092909810805e-06
-3.75356706158114e-06
-8.59064195576e-06
-9.36435507378494e-06
-6.47335529306519e-06
-1.69757096054984e-05
-1.44520807255216e-05
-7.63411559839805e-06
-1.92293726682661e-05
-2.0147229331923e-05
-9.97412247747351e-06
-8.60991362622309e-06
-2.07140540201148e-05
-7.31031267064525e-06
-7.86142695443246e-07
-9.30951850318434e-06
-1.67313569887566e-05
-2.20709526692832e-05
-2.39347651438976e-05
-7.45063181219012e-06
-2.7449581124999e-05
-1.81564335010976e-05
-1.24894248573382e-06
-2.47299124221878e-05
-1.5420124134593e-05
-1.78124785758728e-05
-1.72534828441535e-05
-1.65074008648554e-05
-1.7508293260484e-05
-9.90116515412855e-06
-1.66050737514139e-05
-1.10739997098876e-05
-2.23254746276104e-05
-2.17312178906475e-05
8.75872404084207e-06
-5.54280465011358e-06
-1.59286370396656e-05
-1.38871339690174e-06
-2.73944503446534e-05
-1.00521682045135e-05
-8.76157616448627e-06
-2.256085734445e-06
-2.22117300940973e-05
-1.916227878265e-05
2.90794509996204e-06
-5.78868402263964e-06
-1.5448085878154e-06
-1.97840448827568e-05
-7.39543402254206e-06
-1.18700002862539e-05
-9.31165393892199e-06
-1.35191776229998e-05
-2.09928606923914e-05
-1.04433001308163e-05
-1.23547591332794e-05
-1.56128859158392e-05
-1.08207371777934e-05
-1.07397376173432e-06
-1.28950887802059e-05
-4.89269057067609e-06
-1.5506096983441e-05
-1.4066860337512e-05
-1.26451196693327e-05
-1.57017288993653e-05
-1.34981116239869e-05
-1.572234328264e-05
-3.71127034903631e-06
2.26987795445204e-06
-4.85213266391641e-06
9.96037492609046e-08
-1.42820403347798e-05
2.43376464177072e-06
-3.93900595893769e-06
-1.69279814512652e-05
-1.44693633023277e-05
1.04941959386528e-05
-3.86159017855896e-06
-1.31686286278011e-05
-1.97990940160265e-06
-7.09986258171083e-06
-8.64332802338459e-06
-2.46711354258828e-05
-1.92266423046535e-05
-1.55223861252299e-05
-7.60040010109716e-06
-1.06754527382643e-05
-1.77397020176974e-05
-2.09971159166696e-05
-1.30313497661961e-05
-1.39008824357865e-05
-1.65768893903358e-05
-4.28472247645781e-06
-1.08592791164266e-05
-5.44430720663027e-06
-2.37272000947444e-05
-1.21905520282308e-05
-1.06047819731051e-05
-4.51645708056891e-06
-1.30932826285683e-05
-1.70614886478674e-05
-1.80912752618798e-05
-3.68369587116271e-07
-7.26707723105296e-06
-5.19624145404178e-06
-2.70985198559806e-05
-4.24337396515721e-06
-1.41331910750821e-05
-1.43543774852023e-05
-2.70213989166942e-05
-2.3339416145453e-05
-1.23755224128755e-05
-1.05749952480757e-05
-1.6782867695745e-05
-2.00366439474998e-05
-1.9008771433339e-05
-1.67111438863513e-05
-3.14854806994342e-06
-1.18140378181173e-05
-4.16743742763925e-06
-2.3078907309266e-05
6.30867891316371e-06
7.02380868504586e-07
-1.123633405076e-05
5.92687917664045e-06
-1.60430990532133e-05
-1.43692373604286e-05
-1.49451477206993e-05
-1.05295990382143e-06
-7.80955498772455e-06
6.22036893376367e-06
-1.63283342135722e-05
-1.04962787704814e-05
-2.98034432330334e-06
-1.82548913108181e-06
-1.66788213904664e-05
-1.64783010065262e-05
-1.84955941678413e-06
-1.47005699117796e-05
-6.32060893155956e-06
-1.21466412260741e-05
-1.34276998458417e-05
-1.03743935503643e-05
-9.74539327497895e-06
-1.42314217336717e-05
-1.19104365316415e-05
-6.85948430234277e-06
5.84376829339868e-06
8.61899236279947e-06
-8.22474652533178e-06
-4.80883394689817e-06
-5.2491365164801e-06
-2.37709444983656e-05
-8.47787864208106e-06
-5.55916896711318e-06
5.51279561346422e-06
-1.19296408231486e-05
-2.46077315214297e-05
-7.57253438384942e-06
-3.61289932730326e-06
-8.39289903850039e-06
-8.05265791090029e-06
-2.60318776060533e-05
-1.22359239423049e-05
8.63363144224345e-07
-6.88904112108476e-06
-1.80336912990331e-06
-7.90249862602079e-06
-2.8867323399036e-05
-1.39238523326525e-05
-1.77254374992677e-05
-2.96364338598276e-06
-1.79002571461188e-05
-2.34069946471823e-05
-1.52678479456567e-05
-2.86650044685388e-05
-1.59883163254609e-05
-5.25789271652236e-06
8.84716251102683e-06
-2.00852437609849e-05
-1.81300733038194e-05
-6.95515621462545e-06
-1.0480313327697e-05
-8.11591667110663e-06
-2.73149227659184e-06
-1.80222542203712e-05
-9.59621464825189e-06
-8.04675091424205e-06
3.52877346743569e-06
-1.57976248472107e-05
-1.40502020207985e-05
-1.60919659677801e-05
-5.66339536520215e-06
-1.20815569090713e-05
-1.75388174996046e-05
-1.19684430931632e-05
-2.57877584976229e-05
-8.79108721266461e-06
-3.34054082407309e-05
-3.46507657235522e-05
-1.67056977880251e-05
3.13679531631423e-07
9.02011024348168e-06
-2.59720819355692e-05
-1.73881405505267e-05
-9.61901285778186e-06
4.88446887096931e-06
3.06822485310147e-07
1.2808359008849e-05
-3.20477034597666e-06
-7.61336023649833e-06
-1.98308101168523e-05
-8.04423559370925e-06
2.22946624767043e-06
1.3507025145366e-06
1.11655724237345e-05
-9.2618074479056e-06
-2.23804687057195e-05
-1.60813537860914e-05
-1.44714944066445e-05
-4.66123366618743e-06
-1.46902915059852e-05
-9.69612143666484e-06
-4.97346231164271e-06
-2.72549117996222e-06
-1.85686638756161e-05
-9.96096808185401e-06
-1.53132442059776e-05
-3.13302298775573e-06
1.96511158601583e-06
-1.81478026997357e-05
-1.02607181815508e-05
-1.04460944839398e-05
-1.36221089586002e-06
-8.86764572926808e-06
-1.15321299522135e-05
6.22004582821848e-06
-3.93042050229316e-06
-5.92988005889689e-06
-7.98529568178348e-06
-1.31650123793782e-05
-1.27676524335415e-05
6.67339739865422e-06
-1.08563889175773e-05
-2.02984510432538e-06
5.44072220158217e-06
-7.2732649584426e-06
-2.04765293776207e-05
1.45013404678526e-06
-2.30606056277346e-05
-5.80804521733653e-06
-1.28936638030645e-05
-1.9800516096904e-05
-2.56992881750856e-05
-1.31398431328637e-05
-1.7676878088529e-05
-2.09064182704415e-06
-1.94555187562621e-05
-6.35228458404295e-06
-6.53179405417703e-06
-1.01913761588572e-05
-1.79527091569046e-05
-8.67666704662651e-06
-3.43864607878298e-06
-1.31369884224893e-05
-1.77107483730657e-05
6.54907096677978e-07
-1.71151483849294e-05
-4.03248917507637e-06
-5.56839385605856e-07
1.31439989014123e-06
1.86175994767064e-06
-2.43804608724421e-05
-1.82577766499908e-05
-1.31211114982317e-05
-2.2966224510978e-05
7.57032092496346e-06
-2.84616448403137e-05
-2.14312134945836e-05
-1.87697643586599e-05
-1.41307993651089e-05
-1.81264807668308e-05
-6.07103700978768e-06
-1.06450046171904e-06
5.71632365756234e-08
7.73524811379637e-06
-1.22814020701739e-06
-8.41467286976262e-06
-7.83129036690315e-06
-1.3559188540207e-05
-1.23911353028294e-05
4.28924018668406e-06
-1.00013117725342e-05
-1.5654542677557e-05
-7.78618864510545e-06
-1.19778438213267e-05
-7.47184848099863e-06
-1.8066841108383e-05
-9.99673840724155e-06
-1.44441766330394e-05
-1.10203572657246e-05
-1.31201916808604e-05
-4.82774571900474e-06
-1.1673274242269e-05
-2.11596045200611e-05
-4.68276229903156e-06
-6.02728107250911e-06
-1.32229482244092e-05
-1.29295030388648e-05
-8.00176138086659e-06
-9.69760618215432e-06
-3.37977657483497e-06
-1.48500405037801e-05
-1.18764433814409e-05
-4.01021711780265e-06
1.84765059401527e-07
-6.12125372349411e-06
-2.11868509485378e-05
-2.53380648181808e-05
-2.95730455181952e-05
-2.02226044651451e-05
-1.31779934602517e-05
-4.2218597721279e-06
-3.91313155345968e-06
-2.50732021774298e-07
-1.69696049234581e-05
-1.78998082694642e-05
-1.78387896541168e-05
-4.81485161988515e-06
-2.46335986371057e-06
2.01934535859796e-05
-3.02169818773377e-05
-3.72610435463789e-06
-1.26908690523506e-05
-1.49061149673192e-05
-2.55920244600414e-05
-1.47346619740032e-05
-3.51020643113057e-06
-1.81881211952604e-05
-1.83327125623836e-05
-2.31741013201978e-05
-1.6726871612581e-05
1.12508153698272e-05
-2.03410839763083e-05
-1.17988196786377e-05
-2.25338462949734e-06
-1.16322603774071e-06
-1.24680487102433e-05
-8.32640582684711e-06
-1.25662306376785e-05
-1.47442255764211e-05
-3.44072320504031e-06
2.3770388791936e-06
-1.64741666843026e-06
-1.23888938992728e-06
-1.56102715702202e-05
-2.15529105971022e-05
-1.39429331546019e-05
-4.39877327547643e-06
-1.51891306703227e-05
-2.14048369051678e-05
-1.71591436412408e-05
-1.16830190801274e-05
-2.81675887004549e-06
-1.58250622026739e-05
-1.70367410908147e-05
-7.63865585633394e-06
-1.76445507290917e-05
-2.80807741287256e-05
-1.63716748185844e-05
-6.20775093664049e-06
-1.7945129361189e-06
-1.71112048370577e-05
-1.74336697413625e-05
-3.80874748831468e-07
-2.11519924439414e-05
-2.80420271902361e-05
-1.95081852080223e-05
-7.30092509494836e-06
8.73228650006475e-06
-1.22542946478357e-05
-2.50915431336172e-05
-1.02017497892808e-05
-2.10656790580224e-05
2.62159647145186e-08
-1.11330930611639e-05
-8.263943645468e-06
4.50998570510109e-06
-1.83034802070991e-05
-6.49788422634492e-06
-2.57216503076697e-06
-7.96683692307724e-06
-1.28679608506101e-05
-7.96827719528589e-06
-1.05691772883355e-05
-1.41886519870956e-05
6.17286366021075e-06
3.65065187361653e-06
-2.12591963902851e-05
-1.85469580338174e-05
-4.2739815829873e-06
-3.18183738698373e-06
-2.4805751766924e-05
-2.46081407703568e-05
-6.65380944464151e-06
-1.80103517082673e-05
-1.67710206999412e-05
-2.37482051459208e-05
-1.44739009194322e-05
-1.17930733507997e-05
-1.66989619357113e-05
-3.29116827931387e-06
-1.23325656514984e-05
-6.50761357629737e-06
-1.27803374759884e-05
-7.81618854464403e-06
-8.3974277077111e-06
-1.06204840517429e-05
-8.35877428159804e-06
-1.0390486925352e-05
-8.22332284001607e-06
-1.60687703602821e-05
-1.76921516346858e-05
-2.46086734304352e-05
-2.09530834992398e-05
-1.57370909437915e-05
-7.12234975423494e-06
-1.74385036202538e-05
-1.31833958860961e-05
-2.12359639992737e-05
-1.32829453117305e-05
-1.82607156285265e-05
1.82204226599803e-06
4.33648181036891e-06
-1.49069950204415e-05
-3.18429579956186e-06
-6.09676957230364e-06
-9.90484685649987e-07
-9.83726663446978e-06
-2.25480576554274e-05
-1.4734710226947e-05
-7.08242683647165e-06
-3.41402781339373e-06
-1.64798045601906e-05
2.47664375827196e-06
-3.80933319741469e-05
-1.22182773899994e-05
-1.29920127570297e-05
-7.50355627287417e-06
-1.50990362410556e-05
-2.24275660939208e-05
-2.75610639960143e-07
-5.59075765535157e-06
-1.17763491357712e-05
-1.75814803951761e-05
-1.37740148402572e-05
-9.50204616162664e-06
-1.41791255068548e-05
-8.35802146683717e-06
-1.36900658277035e-06
-5.15307635739236e-06
-1.39483577529982e-05
-6.39945100901516e-06
-7.66198283479126e-06
1.29817411685785e-06
-1.98205170595119e-05
-1.67278625132218e-05
-1.18300289500751e-05
-1.49962202449873e-05
-8.21367906272556e-06
-2.15200227115792e-05
-9.85114278357415e-06
-1.72882907856819e-06
-7.76227814871404e-06
-1.70391664090855e-05
-9.82381751029368e-06
-1.82330230384476e-05
-7.57577595507154e-06
-6.79061283852038e-06
-1.78078319910502e-05
-2.4979777819061e-05
-1.19691155966265e-05
-8.53838177568838e-06
-2.41449898688874e-05
-2.01701717503816e-05
-1.39437947060047e-05
-5.50857009634593e-06
-1.80629381676778e-05
-1.21384855985335e-05
-7.96998727364519e-06
-8.64353626012275e-06
1.31986742651468e-06
-2.59904136112273e-06
-9.29343157303238e-06
-2.06124940841716e-05
-1.23210801918172e-05
-3.49987518292598e-06
-5.77905987128857e-06
-1.20972302652658e-05
-1.1614121397058e-05
-1.46276771296832e-06
-1.42423436291155e-05
-2.7079914783522e-07
-8.60394663078625e-06
-1.1174391975743e-05
-1.47116419194923e-05
-1.35767567180463e-06
-1.4959651116363e-05
-9.18597453333685e-06
-1.96882304297547e-05
-1.69833962623712e-05
-1.41658875903751e-05
-2.65288854863342e-06
-4.17005412530554e-06
-1.07066265031527e-05
-1.69691107027662e-05
-1.86553619283903e-05
-2.07821780043659e-05
-1.80792854335303e-05
-1.9673480002635e-05
-6.13540910838679e-06
-2.07984102608572e-05
-1.07928121758308e-05
-6.31509636854558e-06
-2.57295983007115e-05
-1.37199047757828e-05
-2.20162994049094e-05
-1.94480365864949e-05
-2.81288046609537e-06
-1.78826813709432e-05
5.29510174190196e-06
-8.90635211826058e-06
-1.78033197309736e-05
-1.80113702485533e-05
-3.90208293375957e-06
-1.50108945671371e-05
-1.45785695797003e-05
-6.40040795342701e-06
-4.14253759404248e-06
2.85115657972625e-06
-1.10924276896116e-05
-1.52871713257731e-05
-2.21158241243842e-06
1.37939673219737e-06
-2.11571323688807e-05
-1.51454025027018e-05
-7.18536995644622e-06
-1.26031794867604e-05
-2.50183782622905e-05
-1.20240212369395e-05
-1.23903330531834e-05
-1.11093865592242e-05
-4.96097463244514e-06
-1.19731790322033e-05
-4.02836019939572e-06
-1.81719355585468e-05
4.28244385457144e-06
-1.68247798630419e-05
-1.13284541917828e-05
8.76221952369199e-07
3.25040996938602e-06
-7.4824641986346e-06
-1.1650050885721e-06
4.0924209423732e-06
-2.21602897739474e-05
-8.50890405263275e-06
-7.30582535597362e-06
2.2159150786997e-06
-2.25193174783935e-05
-5.37934306383569e-06
-1.22706522669691e-05
-2.01530775950154e-05
-3.28428815048047e-06
-1.93758499036293e-05
-1.03259951865268e-05
-3.96206566920382e-06
-2.69163498716655e-06
-1.53257939438955e-05
-7.30042060756497e-06
-1.02678051694448e-05
-4.10772976061293e-06
-1.72671803590558e-05
-1.24756722580073e-05
-2.21859564539487e-05
-1.00945395236452e-05
-9.80551741304659e-06
-2.28143935664341e-05
-2.44411949541098e-05
-7.35156920303784e-06
7.19968388266023e-07
-1.12384822684305e-05
-2.05867374620679e-05
-5.68163457882738e-06
-1.60757312831627e-05
-5.3511450936262e-06
-1.86567063006527e-05
-3.05819616076672e-05
-6.82920635139772e-06
-9.93903769595692e-06
-1.475457220358e-05
-7.24532460335841e-06
6.91860568855759e-06
-8.46883879498821e-06
-1.03476031397636e-05
-1.84511956114317e-05
-8.53344632250622e-06
-1.28967609392581e-05
-1.84648113484194e-05
-2.57254860046743e-05
-8.99029486297961e-06
-6.30104739893065e-06
-1.94459297969072e-05
-1.57628466317362e-05
-1.6401819084711e-05
8.69774340597993e-06
-2.38668224418251e-05
-1.50551630957861e-05
-2.23449178264368e-05
1.10076819187813e-06
-1.13643140232544e-05
-1.09575546091067e-05
-6.65782280609599e-06
-2.10943633301908e-06
-2.47079031098463e-06
-8.92429714533224e-06
-6.92125607954521e-06
-1.55724476537602e-05
-3.45138792417759e-06
-6.2628503932004e-06
-1.50587242392965e-05
-1.3975965475552e-05
-1.50105098401445e-05
-1.56739650115735e-05
-1.22506957296059e-05
-8.59163398380931e-06
-2.9575928922098e-06
5.26830247514263e-06
-1.77587815171124e-05
-6.99613248663467e-06
5.55840259182663e-06
-1.31367000620515e-05
-2.01638096607315e-05
-1.42961580823939e-06
-3.05922929075038e-06
-1.43330767180285e-05
-8.01870835092284e-06
-1.23263281737082e-05
-1.05043620373121e-05
-8.26617837058632e-06
-1.25514979251236e-05
-2.01789385605758e-05
-1.0956723210101e-05
-1.32061198851816e-05
-1.25926953352595e-05
-2.72116766534576e-05
-8.07485312888844e-06
-8.51287432531133e-06
-2.6411698033664e-05
-1.8722949609014e-05
-2.73631666893954e-06
-1.09965264504428e-05
-1.61860521365747e-05
-1.50698138245313e-05
-1.27618071091919e-05
-1.30838217963525e-05
-1.86950178124178e-05
-1.12595202108196e-05
-7.05790564820266e-06
-5.91562452183286e-06
-1.95075033840436e-05
-8.50880239359647e-06
-6.65036612511426e-06
2.91863797024715e-07
-6.46442526348102e-06
-2.13558751309097e-05
-7.0462573790705e-06
-1.19793133233902e-05
-1.08078130174189e-05
-1.03563095332554e-05
-9.8892886391889e-06
-1.2384111138033e-05
1.36655491951762e-06
-1.06107932577024e-05
-1.35404378136488e-05
-5.9917340972379e-06
-4.62054967556157e-06
-2.00679649596079e-05
-1.5038728304773e-05
-4.93502168865297e-07
-1.25670547140483e-05
-1.85026608799249e-05
8.38170238209163e-07
-5.35767655032789e-06
-1.60618403048515e-05
-1.53334027270395e-06
-8.23549185915919e-06
-2.25863529452e-05
-1.46951727063242e-05
-1.41363135355918e-05
-4.14916265278594e-06
-1.89776098146159e-05
-7.36651287725301e-06
-4.28431208924092e-06
-1.35039168957248e-05
1.01000916002265e-06
-1.06047728076486e-05
-9.38441425656326e-06
-1.49979461829923e-05
-1.23310882542802e-05
-1.04138927442252e-05
-1.40142831951573e-05
-1.98830700041757e-05
-4.96508204880253e-06
5.33735096384397e-06
-3.80163549352817e-06
-8.75626231104461e-06
-1.46597320659728e-05
-1.60144362794432e-07
-3.31032704093774e-06
-1.8325921642978e-05
-2.27672229453928e-05
-1.69269931799489e-05
-1.87825745406771e-05
-1.78497110546833e-05
-8.67555138317886e-06
5.37200569209409e-06
5.9984246400559e-06
-1.45611512808225e-05
-1.28992573487633e-05
-1.77394343181361e-05
-2.73868734645806e-05
-1.56967194075092e-05
-2.33913386963639e-05
1.47059447660147e-06
-1.66444818526637e-05
1.00778668655155e-06
-2.9858739586358e-05
-7.18048068977636e-06
-9.14487071961751e-06
-2.34416943305528e-05
-2.49846946196382e-05
-2.08272061953625e-05
-7.61249968018875e-06
-1.69572258225237e-05
-1.16893115307512e-05
-9.55644327907626e-06
-1.05682901228286e-05
-1.75507041805605e-05
-7.9240963366089e-06
-1.57703534039368e-05
-1.23384419979436e-05
-1.81278885662408e-05
-2.06199155836064e-05
-1.24011614314085e-05
-2.05489673109068e-05
-1.72652547273744e-05
3.53534027865487e-07
6.41621172343436e-07
-1.83886955285334e-05
-4.85033000943443e-06
-2.40718933130253e-06
-9.99488670239437e-06
-1.17891530500516e-05
-1.39977789706696e-05
-2.02832241664615e-05
-1.37001464432569e-05
-1.77633221161875e-05
-1.8851912203666e-05
-1.00724319271399e-05
-6.80008281382692e-06
-1.13248765056646e-05
-7.60251815260566e-06
-3.51445707366771e-06
-3.76347665350292e-06
-8.46274531537355e-06
-3.04566376104657e-05
-8.73147430994851e-06
-4.66393658664913e-06
-2.49481944849989e-06
-1.1532716028633e-05
-3.51371252480694e-06
-3.04380410523202e-07
-8.71513590851204e-06
-5.02879318139118e-06
-1.75443510073324e-05
-6.20813859251909e-06
-8.08662689026002e-06
-2.40714550150677e-05
-1.04466285806783e-05
-2.03131986025785e-05
-4.68645079958599e-06
-1.36521328220266e-05
-1.41659353616582e-05
-2.17866098035868e-05
-1.36211777730933e-05
-2.13636928877424e-05
1.94859491226805e-06
-1.3140186393215e-05
-9.32826638892491e-06
2.03312765354816e-07
-1.24439731495181e-05
-7.38029709819284e-06
-5.50071241727076e-07
-4.93408330697145e-06
-1.35716266752418e-05
-5.60592986091766e-06
-2.2263005190499e-05
-1.26328094460089e-05
-5.58323748380154e-07
-6.07845169214117e-06
-7.19239457359121e-06
-1.59771369030229e-05
-3.39022286177522e-05
-1.05040164637691e-05
-9.1068785612786e-06
-2.32433711033772e-05
-2.5656579067913e-05
-3.16915845358102e-05
-1.42374566581357e-05
-6.76119674807009e-06
-5.78928049801334e-06
-1.05628941078048e-05
-4.5693434819664e-06
-8.36486941494786e-06
-1.72951554214706e-05
-5.80197019542068e-06
-3.75012862875244e-06
3.06913103997282e-06
-1.49303342930251e-05
-1.09280139577585e-05
-1.49949605779493e-05
-2.10963337442627e-05
-1.31273990924553e-05
-2.25592265925387e-05
-2.13658779568543e-05
-1.5074198536272e-05
-1.21419925484484e-05
-1.29450328714075e-05
-1.36320271790864e-05
-2.0789323326956e-05
-1.10149850303424e-05
-1.8690274249301e-05
-4.57185872955865e-06
-1.15664117772909e-05
-7.03014428487545e-06
-1.59544405536098e-06
-2.06731186550275e-05
-8.18659969975883e-06
-1.8220204201648e-05
-1.61962803118697e-05
-4.80092113904964e-06
-7.27182604937469e-06
4.3845617082503e-06
-1.96803219508827e-05
-1.68245220115974e-05
-1.4159457575779e-05
-1.42985248509964e-05
-1.03269982014919e-05
-1.92476162930712e-05
-3.85646137344954e-06
-2.29344487445764e-06
-1.87101432650517e-05
-8.43691977201905e-06
-1.54896068335139e-05
-1.73846280204646e-05
-7.37419131388137e-06
-1.9277205314181e-06
7.34994452603053e-07
-1.24264925852349e-05
-8.02678142252037e-06
7.10991180557133e-07
-8.21626049298508e-06
-4.92635846697247e-06
2.64853087499846e-06
-1.90368266120431e-05
-2.20833403021645e-05
-1.42404813527091e-05
-1.8212037982773e-05
-1.76442280638246e-05
-2.6426333344934e-05
-1.75057792837418e-05
-1.69181541364904e-06
-1.62494538260055e-05
-1.90726390200235e-05
-1.28070848724764e-05
-1.31022795126368e-05
-2.18521689322286e-05
4.55297830661943e-06
-1.18386142456973e-05
2.89212292469714e-06
-3.37677791236538e-06
-1.11450361198773e-05
-1.05270204501196e-05
6.26168231516777e-06
-1.5138438117744e-05
-5.52567472477102e-06
-1.53824442195515e-05
-1.82081005165255e-05
-1.58372446918155e-05
-1.58889278592651e-06
-1.47978570668799e-05
-3.74736964562271e-06
-9.96126008822248e-06
-1.07524674734587e-05
-1.00484489047712e-05
-2.55681524634313e-05
-1.48769687667744e-05
-2.57926462822253e-05
-1.92833593741722e-05
-2.08367641555541e-05
-3.90721151241033e-06
-4.78759099758011e-06
-5.28491393413403e-06
-1.9704191872602e-05
-1.20886460442358e-05
-1.69861522126412e-05
-2.09778983819738e-05
-1.41004065875279e-05
-1.91349738523603e-05
4.79485833818727e-07
-3.58011509329157e-06
-1.42334702808319e-05
-8.32292916208398e-06
-8.75648614212046e-06
-7.24483355895552e-06
-2.17516866863654e-05
-2.83504475877633e-06
-1.23544290885119e-05
-7.99774486976716e-06
-1.36455239213812e-05
-4.67454972070095e-07
4.31788699596172e-07
-1.73361900524907e-05
-4.9245391118158e-07
-2.52501031830044e-05
-1.96137161028522e-05
-7.01781246650771e-06
-2.11021757866737e-05
-9.57608304592462e-06
-1.83455313027091e-05
-1.97032214268878e-05
-1.59218747292745e-05
-1.46287171278065e-05
-1.36174192058524e-05
-4.74386930953549e-06
-1.64757124626554e-05
-3.15104666035408e-05
-1.60870114305919e-06
-6.62317748827982e-06
9.60084085168494e-07
-8.29509588704519e-06
-1.26454322849764e-06
-6.66133620829304e-06
-1.11618801534914e-05
8.29710249563923e-07
-1.47331778568267e-06
-1.21573049982744e-05
-7.25864396168752e-06
-1.60573923871581e-05
-1.41503637987594e-05
1.14659686194448e-05
-9.26129191202439e-06
-1.13669906586958e-05
-2.86969818868306e-06
-1.80424378226073e-05
4.76333895823424e-06
-4.81310065101832e-06
-2.87615405050592e-05
-1.12653891696956e-05
-1.76537138301839e-05
-1.33109246314255e-05
-1.89743344269565e-05
-1.97841290437845e-05
-1.53931382180535e-05
-1.78289503196649e-05
-6.33850179127682e-06
-1.12673603357465e-05
-7.56562470099392e-06
-1.17109392027963e-05
-1.05413201066891e-05
-2.81016306999754e-05
-2.24460707551905e-05
-4.34730291742027e-07
-1.13436648043997e-05
-1.81714812700133e-05
-7.28754370796991e-06
-9.39956625355757e-06
-9.68319753450646e-06
-8.23092164018734e-06
-3.43684888305335e-05
-1.02887184672288e-05
-2.24284713316424e-05
-1.08364764442687e-05
-6.74235357991868e-06
-1.2694135814075e-05
-7.59440587329825e-06
-1.91984539323422e-05
-1.69242579848629e-05
-1.93650383097916e-05
-1.47343182422061e-05
-2.46609338115156e-05
-2.0144387214619e-06
-1.82193148878351e-05
-5.47094132190816e-06
-2.32286451932276e-05
-8.74025936934668e-06
-8.69284126959437e-07
-3.94364611526656e-06
-1.28352606807259e-05
-1.71785886606156e-05
-9.34371798031173e-06
-6.67624720795005e-06
-9.13540896462474e-06
-1.53108155372409e-05
-1.09287406247003e-05
-2.16356745309752e-05
7.93515981073815e-07
-2.95289578352136e-05
-7.78230352178876e-06
-2.14152721755287e-05
-8.87882018478078e-06
-5.61365914985436e-06
-1.07319270328036e-05
-7.753731838728e-06
-8.45299847662895e-06
-1.2502926795102e-05
-4.04653742962295e-06
5.69487592497952e-06
-1.3546088727898e-06
-1.38895500137199e-06
6.15130880585897e-06
-1.19673587132991e-05
-1.3204869103399e-05
5.2918289654182e-06
8.98376577197998e-06
-1.82460174582105e-06
-1.60870113985564e-05
-9.77440827274638e-06
-1.42338651484279e-05
-1.14440542206779e-05
-9.25124068583498e-06
-1.89942917810271e-05
-1.2064364324885e-05
-2.66520845722719e-05
-1.61901345460212e-05
-7.21613626173109e-06
-8.14150778045041e-06
-7.27140586461278e-06
5.58638354204308e-06
-1.51816686558829e-05
-1.29266726175207e-05
-1.47832090913442e-05
-2.95590523414576e-06
-1.12746838905913e-05
-2.58058587064315e-05
-1.36366418849977e-05
-1.05175738715329e-05
-1.06000013852083e-05
-2.56363334570857e-05
-1.98905435220299e-05
-1.3525649627092e-05
-1.33349424709329e-05
-1.03803975098346e-05
-1.61277618938717e-05
-2.43479973426608e-05
-2.08743493154012e-05
-6.1141531852319e-06
-1.19287960610968e-05
3.96115708326241e-06
-2.72042376982711e-05
-1.83514670197751e-05
-3.0518222846963e-06
1.42617150208699e-05
-2.75990991300703e-06
-8.09980570732067e-06
-3.49425010704401e-06
-3.94934818501321e-06
2.19036473992274e-06
-2.33103129731926e-05
-1.74755054965731e-05
-8.96589590662349e-06
-9.32140250645949e-06
-1.06706838326807e-05
-1.89691346731986e-05
1.6002171865614e-06
-1.30604631924698e-05
-4.57405690644055e-06
-3.8660061676045e-05
-2.44003163856056e-05
-8.60710187912372e-06
1.05725467306177e-06
-9.49515025267164e-06
-6.94363312937302e-06
-7.5678229565376e-06
-6.43938341307231e-06
-1.63680887230889e-05
2.20218473639628e-06
-5.35027000427781e-06
-4.91076366441936e-06
-2.95592939130132e-06
1.53591871859251e-06
-1.19986054244897e-05
-1.95204255409864e-05
-4.25007234874887e-06
-3.77786698522449e-06
-1.5783239776935e-05
-1.34421745119546e-05
-2.20966344061521e-05
-9.37583085569052e-07
-1.9428878460393e-07
-1.29154767587244e-05
2.3494080021022e-06
1.96981290523731e-06
-8.24115073191869e-06
-4.96357541580041e-06
-6.68559917490433e-06
-8.77082266535013e-07
-3.55901377629751e-07
-9.10744381056652e-06
-1.29014265588412e-05
-1.51659865071654e-05
-2.58930092533951e-05
-1.2915722642319e-07
-2.03362346804532e-05
-1.40642472608207e-05
-2.13138983025468e-05
-1.63503796457383e-05
-2.04602378772501e-05
-4.15509755200639e-06
-5.86658337201176e-06
-1.36874469216145e-05
-1.28652894652305e-05
-1.689273636828e-05
-1.44586113057396e-06
7.10860428672388e-06
2.10617466377738e-06
-9.83361039060866e-06
3.5196028878937e-06
2.34496456494415e-06
-1.84256158949036e-05
-9.24224122446856e-06
-1.3735369179143e-05
-1.61660656569011e-05
-2.66487843107281e-05
-1.23641684496496e-05
-6.33920158971693e-06
-8.33893591002458e-07
-1.18912076796948e-05
-1.5938584023935e-05
-2.34699346967949e-05
-1.15039847397824e-05
-1.24190626098945e-05
-1.73867288998503e-05
-1.82940781204217e-05
5.18939882094802e-06
-1.76889301070542e-05
-2.75297509087214e-05
1.15022960170027e-06
-9.20517599929404e-06
-1.93198601591896e-05
-2.55726310277982e-05
-2.08226128878513e-06
-8.87171452874521e-06
-9.15022270480126e-06
-1.41742360564626e-05
-1.94490114331682e-05
-1.66640291759574e-05
-7.88071807332167e-06
-1.16580810213941e-05
-1.32897472368225e-05
-3.62025439730204e-06
-1.19566485462982e-05
-1.35575843094061e-05
-1.46775515289282e-05
-1.47368981488956e-05
-1.20056602001056e-07
-1.9574099176915e-05
2.50584835842376e-06
6.89418587926154e-06
2.48241365723952e-06
-2.68834846826442e-05
-1.3536487997738e-05
-7.52358364094097e-06
1.57489955177615e-06
-3.35506637369842e-06
-1.15014770088308e-06
-1.38259444928607e-05
-7.36846239747133e-06
-5.1063344383565e-06
-1.99531886249704e-05
-2.02099311763527e-05
-9.78990244950699e-06
-6.88857724464536e-06
-1.64986768791334e-05
-7.81915119644947e-06
-6.34437104501934e-06
-1.25496234923138e-05
-3.05488536448663e-05
-1.74756019498093e-05
3.80174078204489e-06
-9.78954799121475e-06
-5.63827758059243e-06
-1.15760773092152e-05
-1.15660313588938e-05
6.04492211664459e-06
-1.45366307808044e-05
-1.2579930453786e-05
-1.44331045038003e-05
-8.10602510846717e-06
-5.57002233057637e-06
-2.98731917068224e-05
-1.2839065464575e-05
-1.39408432288727e-05
-1.05751917868979e-05
-2.7213159252123e-05
-2.4331754590444e-05
-1.49772829244284e-05
-5.4564683626569e-06
-4.32866493681805e-06
-8.44244669729623e-06
-5.17254620466774e-06
-3.86953125280843e-06
-3.91427874748675e-06
-4.42216814897179e-06
-2.52001292446549e-05
-1.83752199719864e-05
-2.12528940504521e-05
-2.10022244194772e-05
-3.44065224497994e-06
-1.2298475912909e-06
-1.43218016855809e-05
-9.80795227696541e-06
-1.34460999693435e-05
-2.80880953608013e-05
1.12357386495966e-06
-1.25117522457369e-05
-2.75031032082696e-05
-1.57793803768726e-05
-7.80440250775149e-06
-1.33781521552115e-05
-8.0593362419756e-06
-1.93359932159185e-05
-8.46271688920164e-06
-1.11296089047722e-05
-2.84942892788835e-05
-1.72217776086516e-05
-7.99351044694896e-06
-6.36203394329891e-06
-1.53981818032011e-06
-1.53897681045979e-05
-1.89089742759949e-05
-3.98318041561098e-06
-5.62632286306107e-06
-9.78263114961556e-06
-1.22690138568604e-05
-2.16796980853396e-05
-1.61164596350145e-06
-1.28329327418181e-05
-1.97519690163795e-05
-2.18436042950064e-06
2.62489721702429e-06
-1.54916823582629e-05
-1.58863114646291e-05
-9.39719553845362e-07
-1.42536329252351e-05
-1.22054080992257e-05
-2.07738364391477e-05
-7.4671664659872e-06
-2.92017121396684e-06
-1.23342556007241e-05
-1.69194347149176e-05
-2.00219188602951e-05
-1.06348942205892e-05
-3.0733610829305e-06
-1.35287634617523e-05
-4.73174358321072e-06
-9.92095491211182e-06
-2.52970510129469e-05
-2.48842620147461e-05
-1.96866531687939e-05
-1.9970279106195e-06
-3.58313695691366e-06
-4.24509513300214e-06
-1.17104230868272e-05
-7.9964927161431e-07
-1.17013149004706e-05
-2.21511033532199e-05
-9.49988703005943e-06
-1.33128282324044e-06
-6.76519256236891e-06
-8.1802899169957e-06
-2.53138297226618e-05
-1.15819547516876e-05
-1.45191873656152e-05
-8.1158503524841e-06
-2.29318874079482e-05
-1.14560140569265e-05
-1.25847608617836e-05
-2.34658208658938e-05
-1.02733670214975e-05
-6.12689330850381e-06
-1.3402315468659e-05
-1.20071890525567e-05
-8.11441920207434e-06
-1.44672378994449e-05
-1.02958366515778e-05
-4.80265779009463e-06
-1.56204747120925e-05
-1.76579356960077e-05
-1.84321803530258e-05
-1.17597529187516e-05
-1.19181906577442e-05
-1.89048428896901e-05
-1.50091364134938e-05
2.9738668238627e-07
-1.32530903153744e-05
-1.47542161456032e-05
-1.86274459689599e-05
-1.45709878205763e-05
-7.17427849303387e-07
-1.72020510863084e-05
-1.11311936992688e-05
-1.12764629457998e-05
-1.71067243300035e-05
-4.29986528779896e-06
-4.15748307148554e-06
-1.11662247567627e-05
-8.25333965664137e-06
-9.21563033177861e-07
-7.24856754777261e-06
-2.46295331854984e-05
-7.06350248299204e-06
-7.0343699005409e-06
-1.62794578892803e-05
-1.99472692950423e-06
4.10348728307036e-06
-8.79658694394073e-07
-1.49391436268606e-05
1.1262733856568e-06
-5.4436797059109e-06
2.54960304348943e-06
-1.03851340269245e-05
-7.17311292387325e-06
-2.1871268735022e-06
-1.82501933094233e-05
-2.43901214918487e-05
-3.45813502812857e-05
-1.95055929998054e-05
-1.47700410380813e-05
-4.6017275719832e-07
-2.17798458139486e-05
-3.40890079896674e-06
-1.11091339468989e-05
-4.58776353327328e-06
-9.28480081528769e-06
-1.66821968372301e-05
-6.73021645123716e-06
-4.85346925678814e-06
-8.02362360836511e-06
-4.52353964208646e-06
-1.76128677279862e-05
-1.21378068669122e-05
-1.4738175731474e-05
-1.10996777065668e-05
-6.90802778457971e-06
-2.66204957797151e-05
-1.37757451928438e-05
-1.51073257165807e-05
-1.78033677980922e-05
-5.42098407041388e-06
-5.75969136339446e-06
-1.83059691989661e-05
-2.00014695770241e-05
-4.09603196350692e-06
-1.44700304364744e-05
-2.65578693530074e-06
-1.58240800016494e-05
-3.0975652393442e-05
-7.02614869550747e-06
-1.23056934258976e-05
-2.05747926339821e-05
-8.88837379830858e-06
-1.24981899963713e-05
-1.52216742164336e-05
-1.90569336903611e-05
-1.29619866667339e-05
-5.27872152681969e-06
-5.97549999364328e-06
-2.02537059663742e-05
-1.70595091841902e-05
-8.40827867175756e-06
-6.83649022897884e-06
-1.50907766674584e-05
-1.3897459400045e-05
-1.40063488524831e-06
-1.69611904320954e-05
-1.62467397983449e-05
-2.25724895660579e-05
-2.14462489648484e-05
-3.5367417407947e-06
-7.38562311080631e-06
-1.46286158879653e-05
-6.68790753247229e-06
-1.15445888827445e-05
-6.28523159782158e-06
-5.78233180717735e-06
-9.06035002938103e-06
-6.31180587664406e-06
-1.63012572583171e-05
-1.4008281280185e-05
-1.02221543522644e-05
-3.48643320006845e-06
-3.41401997509633e-06
-1.84558781797827e-05
-1.73054580457461e-05
-1.01199658300683e-05
-1.71602709905392e-07
-4.7301980085292e-06
-2.12693207991267e-05
-2.04313668547353e-05
-4.76431357929178e-06
-1.27058859128585e-05
1.48591919206863e-06
4.3869836424095e-07
-1.45442869141617e-05
-9.29652866930786e-07
-2.38892341424897e-05
-1.19714410424248e-05
9.34662730467003e-09
-1.98335578307802e-05
-5.81168897931551e-06
-6.07149001143583e-06
-1.87137568496487e-05
-4.10595454472335e-06
-1.1676863543444e-05
-9.6067913799529e-06
-1.5128618444258e-05
-5.42880944210312e-06
-1.01952967776675e-05
-1.80261401048109e-05
-2.24452755109843e-05
-1.4279419016652e-05
-1.04881125142398e-05
-1.00749106535261e-05
-2.17968462207636e-05
-1.87569237481589e-05
-1.60896175701682e-05
-1.86235979650107e-05
-1.54951981711881e-05
-1.46085732389018e-05
-2.6800049278949e-06
-1.47897725569776e-05
-1.50702425325415e-05
-1.46618150827074e-05
-1.35223653464394e-05
-1.77749421250549e-05
-2.04377689811372e-05
-1.74708791117706e-05
-1.14873366866075e-05
-4.95018561387775e-06
-6.68746715739227e-06
-1.48387092755983e-05
-2.86995837208231e-06
-2.04346101326468e-05
-2.35975279141638e-05
-2.17312604964492e-05
-1.69923392385795e-05
-9.21222926540621e-06
-2.12664162674135e-05
-2.81090407585152e-05
-2.02869566345241e-05
-2.19229810229787e-05
-3.4408103272474e-06
-9.76521480714101e-06
-8.48525938163082e-06
-2.98488285653946e-05
-1.32220132604844e-05
-1.11512691117374e-05
-1.82293277398733e-05
-5.73617127813506e-06
-7.33258508545725e-06
-3.01114038790221e-06
-4.38350955912758e-06
-5.54744784802195e-06
-1.63339036977031e-05
-9.70480105755835e-06
-5.41416594340892e-06
-1.2012094125154e-05
-7.02198380464219e-06
-7.35694697107659e-06
-9.97783115029379e-06
-1.89099018429601e-07
-1.4430607538413e-05
-1.06669087418765e-05
-7.9337214807296e-06
-9.82482327162405e-07
-1.41273016255078e-05
-1.48164157481787e-05
-1.78568445845664e-05
-8.18441700569681e-06
-1.05235370469256e-06
-1.49183453915141e-05
-8.52718026324489e-06
5.53423404019186e-06
-1.47858547140164e-06
-1.78330019835047e-05
-6.11971330549604e-06
-1.22729630783061e-06
-1.47987048412912e-05
-2.24469397277537e-05
-4.93426924721386e-06
-1.62806299246229e-05
-1.29767579333478e-05
-1.25362793818132e-05
-6.40716829663555e-07
-5.565780142119e-06
-1.14417660519688e-05
-3.52758390477052e-05
-1.10610039985486e-05
-1.77243881874475e-05
-1.56900723322625e-05
-9.34697205253498e-06
-2.27170190379609e-05
3.93411429593593e-07
-1.67429475530592e-05
-4.82155523930603e-06
-3.92808559390508e-05
-3.765591902165e-06
-4.45201612477367e-06
-2.92952921904617e-05
-1.34050558935041e-05
-1.18407488739364e-05
-7.56076742989323e-06
-7.58373928481454e-06
-1.35686295695023e-05
-3.57130286939945e-06
-1.62845124020104e-05
-2.82778400165547e-05
-2.34825063657754e-05
-1.59520260374142e-05
-1.71443486651644e-05
-1.3073311441243e-05
-2.0881269996479e-05
-1.11307089700181e-05
-1.48273628476761e-05
-7.90675841254562e-06
-1.18790685105651e-05
5.03591668677051e-06
-7.32605730500332e-06
-1.48856539966892e-05
-2.35719439956468e-05
-1.76726783473021e-05
-7.43975510016179e-06
-6.99747820383146e-06
-2.56887225119623e-05
-2.32393367458917e-05
-1.81654794032966e-05
-1.48749754448746e-05
-9.02851566759755e-06
-1.1923826732867e-05
-8.53105771919835e-06
-2.70068504419648e-05
-1.45725788869815e-05
-1.91015221725926e-05
-1.6910698115833e-05
-1.50747253190402e-05
-8.71181635377445e-06
-1.9231330641027e-05
-2.12179112065092e-05
-7.92353590965927e-06
-2.3520590585029e-06
-1.26130579078791e-05
-2.3666853743827e-05
-4.96713581321034e-06
-1.76522295076999e-05
-8.50779766318895e-06
-1.07911303120744e-05
-3.67529557670534e-06
-4.23600014737427e-06
-4.44328160425458e-06
-7.2922982709406e-06
-2.24271032459918e-05
-8.60173772269116e-06
-3.97260983046946e-06
-4.84336256712783e-06
-1.24790964644242e-05
-3.31439528257828e-05
-2.33241772504944e-06
1.40498158300289e-07
-1.67518790090756e-05
-8.93761914183331e-06
1.58523234726024e-06
-2.38224902502628e-05
-5.51500557234753e-06
-6.01254119239589e-06
2.58742075072355e-06
-6.40764180376515e-07
-3.98600697748972e-06
-1.04837169728251e-05
-1.05428298008094e-07
-1.32133849757353e-05
-2.35342237887553e-05
-1.44067035143916e-05
-2.14010806798084e-05
-2.38392021072356e-05
-1.46599324057773e-05
8.35585132441035e-06
-7.04009862975023e-06
-1.33357967783711e-05
-1.0147630915684e-05
-1.95906872205845e-05
-9.06730202688007e-06
-2.36752980192093e-05
-1.95968213800098e-05
-1.24776748233385e-05
-1.19448993881386e-05
-1.09334474191458e-05
-1.67602674678961e-05
-1.71028344535385e-05
-1.15770215095486e-05
