# Supplementary material for: Research on computational propagation and identification of mine microseismic signals based on deep learning
Source: PLoS One. 2025 Oct 22;20(10):e0334641. doi: 10.1371/journal.pone.0334641 (PMC12543183; doi:10.1371/journal.pone.0334641)
Supplement: S9 Data — (ZIP) [file pone.0334641.s009.zip › 000101100000449.xlsx_0.txt_24.txt.txt]

-1.26320646049989e-05
-1.23021813977482e-05
-1.20368710205599e-06
-1.5602620634178e-05
-7.5642232527413e-06
3.08000113944106e-06
-5.1777996522001e-06
-1.59694565217788e-05
-8.57294437182951e-06
1.40694214282758e-06
-1.3594632002926e-05
4.91159447681097e-06
-1.13640857287052e-05
-1.31943725296165e-05
-1.08830455515187e-05
-6.9066876210578e-06
-2.57985662152787e-05
-6.83199146099431e-06
-2.85940471632259e-05
-1.44932151945048e-05
-1.50395309571682e-05
-1.47487994394081e-07
-1.06572611523651e-05
1.59349537238988e-05
-1.67948367549408e-06
-7.7744556678885e-06
8.74906095608187e-06
-1.74825176528037e-05
-3.45398870279994e-05
7.80356667466263e-07
-5.98731658026595e-06
-1.08987425243419e-05
-1.67230762666828e-05
-2.88139236336444e-05
-9.2406801949537e-06
-9.37100842640305e-07
-2.4624996899517e-05
-3.02075477469265e-05
-2.25834125493706e-05
-2.45372852903038e-05
-2.80193428730667e-05
-1.77123732432561e-05
-1.83287541718597e-05
-1.43693615714993e-06
-9.14036589533978e-06
-1.34615274835497e-05
-6.35703420142604e-06
-1.43278733232942e-05
-1.15531139616767e-05
-1.33991986726133e-05
-5.3660274088156e-06
-1.27777629534558e-05
3.84359288772863e-06
-1.19436425236969e-05
3.09024577399668e-06
3.13509946564249e-07
-2.22276841470312e-05
-1.33518992020922e-05
-1.02955512037011e-05
7.6523565365912e-07
-2.79016337716676e-05
-1.84485885111279e-05
-3.0279493752459e-06
-5.73678103783453e-06
-1.05078597730674e-05
4.38410739180425e-07
-1.7708306077225e-05
8.94567862928289e-06
-3.63898560239794e-06
-2.47509275363294e-05
3.71313856202733e-06
-6.94755906471009e-06
-1.15094845265433e-05
-4.76769956628837e-06
-3.55108748247443e-07
-1.75347007628579e-05
-1.75274774548582e-05
-1.54339668598484e-05
-3.5612344110958e-06
-1.47910203778676e-05
-1.03196418417696e-05
-2.46490628313492e-05
-1.77623684986794e-05
-5.00141471013468e-06
-2.21502028733534e-05
-1.30350733455603e-05
-1.2581176705339e-05
-1.4361858423215e-05
-1.46205864033323e-05
-2.18794714491486e-05
-7.94318690381187e-06
-1.12262084267477e-05
6.87179236555903e-06
9.60706214817739e-06
-2.3614441992716e-06
-1.38502015637344e-05
5.9060944907618e-06
-1.83572363564371e-05
-1.35644402696422e-05
-1.49122788979869e-05
-2.21435063606274e-05
-2.84789557602077e-06
-1.62966302924434e-05
-2.30798052488059e-05
-1.44900747055814e-05
-1.01919356691094e-05
-3.36678977864875e-05
-3.11719371000829e-05
-7.31061988384321e-06
-1.24447750126092e-05
6.21714287546729e-06
-8.37967422047625e-06
-9.44968391328274e-06
-5.72823094639786e-06
-9.18335631417285e-06
-2.36609362290455e-05
-2.33436092437747e-05
-5.47755008733658e-06
-2.5092670971281e-05
7.63664307014664e-06
-1.12692891909475e-06
-1.82372401203385e-05
-7.1580832111851e-06
-2.64958910694801e-05
-1.72218702331753e-05
-1.01081604986661e-05
-2.13015002114619e-05
-1.72167042202788e-05
-2.08192846786298e-05
-1.11077040825624e-05
-1.02813294103371e-05
-1.44589763108662e-05
-1.50316945667991e-05
-2.63853936941586e-05
-5.949150915033e-07
-1.93726040277768e-05
3.01228136062374e-06
-1.79417293789059e-05
-1.75439375630369e-05
-1.16761993537534e-05
-9.50819678503759e-06
1.4210315873375e-06
-2.15032157000264e-05
-2.15744123942948e-05
-2.17108724573318e-05
-5.79605569495724e-06
-8.22139400085518e-06
-1.26002522302258e-05
-6.69024937083592e-06
-1.47266722617016e-05
3.54433034194291e-06
-2.17148696074846e-05
-1.97488129192026e-05
-5.15937916095271e-06
-1.49150619483354e-05
-4.87429289416461e-06
-3.54063324737536e-06
-2.75754406306151e-05
-4.57719144620696e-06
-8.24247501244047e-06
-4.52036345683263e-07
-1.29973666669222e-05
-1.29628635027513e-05
-2.45947594249468e-05
-2.04125855025296e-05
-2.06463187857211e-05
4.02825586512658e-06
3.61659955231876e-06
-6.35102862310274e-06
-1.86707484444992e-05
-7.39390059108326e-06
-3.10231327610062e-06
-8.99840132444808e-06
-4.82388030396388e-06
-1.39554625559377e-05
-6.3148453313753e-07
-1.88073148908023e-05
-9.36913960452885e-06
4.48214494847526e-07
-1.04764940668144e-05
-1.25095189897847e-06
-6.96733562997846e-06
-1.27088408709639e-05
-1.66890814722008e-05
-3.22451836519567e-05
-1.63108198984153e-05
-1.28090852271899e-05
-1.49489453212688e-05
-5.24984177059818e-06
-3.32084108140755e-05
7.81411987591288e-06
-2.07623934828083e-05
9.32168022036574e-06
-2.14242500296269e-05
-2.10944924890744e-05
-2.51457529724929e-05
-2.94150950891234e-05
-6.52176461935953e-06
-6.4724398090357e-06
-2.0093821092951e-05
-1.85885941945177e-05
-1.68856626419964e-05
6.66050784331996e-06
-2.03829705436936e-05
-4.93309937799459e-06
-7.63231681647003e-06
-1.0871659844201e-05
-4.95039786950394e-06
8.62266708062563e-06
-1.91244661958828e-05
-2.69218036071743e-06
-1.30723338060603e-05
-1.32736899559422e-05
-1.70976379377343e-05
-8.22002148773677e-07
-3.87017150247375e-06
-2.3980225411126e-05
-2.09698877179013e-05
-1.57555200651853e-05
-1.9666045474678e-05
-3.75576635254694e-06
-1.19645924645981e-05
-9.17004281685481e-06
-2.61153833462773e-05
-6.01439451862579e-06
-2.79090943631069e-05
-6.44306636142793e-06
-2.28997339098604e-05
-1.96594330437018e-05
-8.45809779166038e-06
-3.63247997596811e-06
-3.53400340896429e-06
-2.44478402552026e-05
-9.78430502370679e-06
-8.90218394228167e-06
-8.18797451824279e-06
-4.73836521125045e-06
-7.94008760959609e-06
-2.2807307739283e-05
-1.13149111292624e-05
-3.34730210035371e-05
-7.20609074418025e-07
1.75901313513475e-05
-2.81069291195045e-05
-3.15903240067038e-05
-8.50211344457153e-09
-2.50767659230208e-06
-5.54143102727166e-07
2.45790226392521e-05
-1.51864040658594e-06
4.54336949869825e-06
-1.35698892991134e-05
-1.26216723571305e-05
-4.35706757489334e-06
-1.32158640434491e-05
-1.13952341022944e-05
-2.30552487347936e-05
-4.79088435106811e-06
7.21809335241989e-06
-1.3530554733077e-05
-1.67416822675031e-05
-1.23052345394763e-05
-6.57211825954477e-06
-2.75682309792735e-05
-3.81020054990698e-06
1.57551851054611e-05
-2.35676279887292e-05
-4.01461408882124e-06
-6.84461580125218e-06
-1.30211398154106e-05
8.14460032840886e-06
-1.61609701133848e-05
-3.46794468160638e-06
-2.74537313524653e-05
-1.21327555073689e-05
-1.33743175351942e-06
-5.58846783922432e-06
-1.84854703424658e-05
-4.83185536722681e-06
-2.07395308088269e-05
-2.34740135229025e-05
-2.00468635753391e-05
-1.91327545085981e-05
-1.80121201056377e-05
-1.08270385891156e-05
2.99741149501801e-06
-1.64342652031084e-05
-1.65054140134466e-05
-9.48860409624295e-06
-8.20657608054693e-06
-1.22839858060401e-05
-2.24054272337767e-05
-2.30906330685693e-06
-1.10008740575545e-05
-1.66986984544632e-05
-2.63641795694786e-05
-4.40241045144761e-06
-3.03192369481104e-06
-4.17841847231656e-06
-1.8460973622636e-05
-2.15361006533436e-05
-1.27225947186831e-05
-7.21207065498466e-06
-3.04922549389389e-05
-8.05851840341623e-06
-6.35981530330787e-06
-3.11172566881239e-05
-1.55212228257027e-05
-8.56530390913302e-06
-6.56467859899176e-06
-7.5395008718679e-06
-1.28754114188136e-05
2.25053186965276e-06
-1.30521150986683e-05
-2.49702007832205e-05
-1.7723532623101e-05
-2.3359315797509e-05
-2.1126742262332e-05
-3.95010512929483e-06
-1.14460906322017e-05
-1.16227772053186e-05
-1.43010978400845e-05
-1.87162245205055e-05
4.52483472760833e-06
-2.27420086247429e-05
-1.17902992096105e-05
-1.94789461919843e-05
-1.64042700563105e-05
-1.96784505146712e-06
-7.29063888809509e-07
-7.41839487379985e-07
-1.20262509744254e-06
9.39365723915625e-06
3.01400957993632e-06
1.07023905018777e-05
-1.46066495832586e-05
-9.34237773674729e-06
-1.4419485810112e-05
-2.12508745544926e-05
1.6108535397262e-06
-4.81171880201847e-06
-5.75367935315926e-06
-1.7084952189826e-05
-2.87136064818408e-05
-3.3598708546515e-06
-9.83080130475283e-07
-9.30515078327854e-06
-3.8887548662247e-06
-1.60996669673564e-05
-1.76249926452149e-05
-6.98976445327192e-06
-1.39230773757388e-05
-5.80349124702965e-06
-1.92971384737285e-05
-3.22529467893205e-05
-2.94631189711807e-06
-2.04380475135291e-05
-4.22957778089891e-06
-1.21425908569807e-05
-2.57071564669205e-05
-2.15972389034118e-05
-1.3950887321451e-05
3.34144066003932e-07
-5.57918155456587e-06
-1.89291349751073e-06
-3.76114862965473e-06
-7.94796235170348e-06
1.03234204684509e-06
-2.59822075852157e-05
-8.18869671021621e-06
-7.04618820303569e-06
-8.49663480478532e-06
5.69419167248517e-06
-1.94520606220876e-05
1.07659740256508e-06
-7.27160395441641e-06
-2.65545634457371e-05
-1.08215201768529e-05
-1.35639588813276e-05
-2.45295673949632e-05
-1.03873349071843e-05
-1.54439887846546e-05
-7.18428434062516e-06
-2.47879888234095e-05
-3.25791970725583e-05
-3.2113730824293e-06
-2.04355188292215e-05
-3.60577718416013e-06
-9.76707482498522e-06
3.42039271995058e-06
-5.96517867197927e-06
-7.84631968481058e-06
5.43456889041154e-06
-1.15973223506879e-05
-3.42374606013183e-05
-2.63378118210541e-05
-1.09558980472484e-05
2.03792216750463e-06
1.06156212579239e-06
3.40249461487315e-06
-2.06098819189179e-05
-1.92318324715721e-05
-1.63542435045208e-05
-2.54887079236284e-05
-9.13421410236328e-06
-2.8441348303837e-05
-1.97971417678047e-06
-8.47380800267519e-06
5.80127593988077e-06
-1.08999551593448e-05
4.08972779422252e-06
6.85119709283122e-06
-5.64973143078982e-06
-3.58477157071563e-06
-3.5729666507059e-06
-1.68939290952169e-06
1.74628512282559e-06
-1.36224046506199e-05
-1.17534275227324e-05
-7.60707002748184e-06
-2.83535167236266e-05
-8.9365490058682e-06
-3.69918479536437e-05
-1.49172069540508e-05
-1.33382628245869e-05
-1.88073769291682e-05
-3.82672816128774e-06
-9.87469008222503e-06
-2.19193239278904e-05
-2.70220766914263e-05
-2.82109689496974e-05
-1.84204483843701e-05
-1.26474380650522e-06
1.65265881774245e-06
-6.34499197773981e-06
-2.38875137878818e-05
-1.47369310330755e-05
-3.85124748530101e-06
-2.88738335374429e-05
-1.31759782582886e-05
-2.52133090209317e-05
-1.93019877385823e-05
-1.86944456869288e-05
-2.92813704921117e-05
-2.63420864372181e-06
-9.1339654454664e-06
-1.78187704260037e-05
-1.26008469321844e-05
-1.00259705965598e-05
-6.73417191632231e-06
-1.84930395755139e-05
-1.1904394792855e-05
-1.67415176304776e-05
-1.24211895415998e-05
-7.76060334608051e-06
1.90833248034143e-06
-1.3961239075586e-05
-2.58358897565022e-06
-2.6027180114272e-05
-1.71912515359026e-05
-1.85320176968363e-05
-2.84729662833693e-05
-2.16701146335836e-05
-1.6179982815735e-05
2.32643162564052e-06
1.69554142287066e-06
-6.53403801251902e-06
-1.14335940295018e-05
-2.38529829956652e-05
-2.07959027548162e-06
-1.49014062391731e-06
-3.04572416351846e-06
-2.57551189566263e-05
-1.01171951705607e-05
-2.01476868910227e-05
-1.74398779789249e-05
-1.74696756774303e-05
9.52193920476126e-07
-1.06170009811628e-05
-4.64258603965619e-06
-3.016018548663e-05
-1.80347027232682e-05
-2.07530445191453e-05
-1.6222719752826e-05
-2.36579327862799e-05
-3.03455270649651e-05
-2.15943568967321e-05
-6.66852301802908e-06
-2.87179491914412e-05
-7.73120410991086e-06
-1.06521405776741e-05
-8.17840326901556e-06
-2.17931466461769e-05
-1.26218004539486e-05
8.70122946288256e-06
-1.18051765500299e-05
-1.21697070483559e-05
-7.25192288019269e-07
8.56729942995423e-06
-1.75059772208802e-05
-3.30143433852581e-06
-1.59028811131693e-05
-4.43937372219283e-06
2.12715305992317e-07
-3.44848848572474e-06
-2.12887917002407e-05
-1.66667154873204e-05
-1.01089342082957e-05
4.96649004085092e-06
-5.85450165440907e-06
-2.64523157549545e-05
3.25755411309907e-07
-7.52271826258202e-07
-2.05605706975726e-05
-2.69609606978669e-05
-2.30543083213761e-05
-1.85318442934992e-05
-1.56310650502603e-05
-2.08579004124021e-05
-1.98555645773425e-05
-1.42157081291926e-05
-2.52355629950611e-05
-3.31594215166443e-05
-4.92109201528579e-06
-1.23451708293086e-05
-2.07711306790207e-05
-9.49865364165379e-06
-1.27846655566054e-05
1.06998764087287e-05
-8.22461811391065e-06
-5.79455526202093e-06
-6.96542841030349e-06
-1.49952793940062e-05
-1.21959384014937e-05
-1.27042518473325e-05
-2.48477086731523e-06
4.19204638429421e-06
-1.60541638600637e-05
4.78943229552014e-06
-8.18528881147313e-06
-6.53050580977363e-06
-1.14963653793707e-05
-1.93264085592029e-05
-1.44906929760784e-05
-9.0974145976604e-06
-1.58622252565272e-05
-2.07912974915589e-05
-6.42606160665007e-06
-1.42081051253915e-05
3.56424700093983e-06
-1.66318085853828e-05
-1.67193374161233e-05
-5.53405274664308e-06
-2.36126832668313e-05
-3.62057276778229e-05
-1.58800644609546e-05
-1.62607763438118e-06
1.76210736626182e-05
6.23796262747242e-08
-1.49835116169645e-05
-8.64990827516026e-06
-1.12895940007415e-05
-1.50764843238271e-05
-2.80907925765983e-05
-1.09255670763153e-05
7.15234366715372e-06
-1.10154748207507e-05
-1.70143793894463e-05
-2.21618968808408e-05
4.32244933944396e-06
-1.14548721826963e-05
4.68039232708347e-06
-1.09718199125197e-05
-1.1038574279251e-05
-1.94572926868214e-05
-1.37240984276803e-05
-2.97546847299654e-05
-8.12639620881391e-06
-1.23675447740891e-05
-1.14728637108174e-06
-1.81517048723684e-05
-1.58818332556028e-05
-2.01488151952138e-05
-2.16146851683229e-05
-1.80540869702789e-05
-1.23554082057143e-06
-4.90389838443964e-06
-7.49488037367823e-06
-8.46151694498978e-06
-1.60576949883134e-05
-2.49007982304799e-05
-1.89519198195463e-05
-1.13803748530926e-05
-9.92549593469894e-06
-1.7900777209445e-06
-1.70189088060367e-05
-4.5223385714419e-06
1.24330646895859e-05
-8.07858343676307e-07
-4.60370701263302e-06
-1.33176609489126e-05
-1.16251184829214e-05
-1.13399540504785e-05
-2.97913364363394e-05
-2.65316308427952e-05
-1.57824916059184e-05
-2.3906306842879e-05
-2.640359622916e-05
-2.00123404291019e-05
-1.35284587420134e-05
-2.03415442196354e-05
-2.02265454077641e-05
-1.38555908513264e-05
-5.24114575271656e-06
-1.75482853359176e-05
-2.77194527036298e-05
-1.69629802215724e-05
2.95337880080634e-06
-2.5989748746551e-06
-6.94767149156635e-06
-2.15810630426087e-05
-8.86841785628798e-06
-1.60613278343426e-05
-1.2894839974681e-05
-8.68049315267846e-06
-1.18002643652864e-05
-7.7747418801286e-07
-2.40596918523569e-05
-1.30713448863174e-05
-8.41572977564559e-06
-3.39214532217828e-06
-1.135320665531e-05
-1.16681735283451e-05
-3.1028761110881e-05
-1.84818018182586e-05
-6.33858136271994e-06
-6.02537598427644e-06
-2.25172960405416e-05
-8.1355356499852e-08
-1.66007324499616e-05
-1.40256608653694e-05
-2.60045689144401e-05
9.87546000287696e-06
-1.4376082494616e-05
-1.41134864784833e-05
-1.22685507938619e-05
-2.47325718583664e-05
-1.86525447134553e-05
2.52184363913065e-06
-2.18280586187237e-06
-9.21769716736833e-06
6.51755456981456e-07
-1.41676314992112e-05
-1.31883773038322e-05
-1.79406037533633e-05
-1.62686388016852e-05
-8.33833186205951e-06
-1.36582515667127e-05
-8.22431169623695e-06
4.63036828433663e-06
-2.73467241441932e-05
-2.45485307868284e-05
1.60155466469581e-06
-1.06820287009613e-05
-1.35471650327248e-05
-1.39304409960567e-05
-1.37772495912435e-05
-1.45218870856576e-05
-1.03965938074906e-05
-2.30768490477884e-05
-1.68793598739696e-05
-1.00107839557635e-05
-1.12587155193422e-05
-2.47359475754422e-05
-3.13634593834936e-05
-7.31002897673204e-06
-2.24777820015404e-05
-1.5563649044798e-05
-2.56851174686086e-05
-1.9147681672267e-05
-2.01948589127218e-05
2.38113604889173e-06
-5.65017254312797e-06
-1.29365919715488e-05
-9.65016427740776e-06
-9.06476518171294e-07
-9.46082851800716e-07
1.41038265482069e-05
-8.10898700668263e-06
3.95224163241833e-06
-1.12766764743382e-05
-3.20473165598263e-05
-6.1996234987182e-06
-1.71976075665374e-05
3.24504927457171e-07
-1.0309263657559e-05
-2.120102174817e-05
-8.62024996414529e-06
-1.44299602929763e-05
-2.06497347474684e-05
-8.17801676094469e-06
-1.18057747862822e-05
-7.35651583246865e-06
-1.63589237035679e-05
-3.76137124950757e-07
-1.95909726558822e-06
-1.34475944327593e-05
-9.62144401582599e-06
-2.24102469191476e-05
4.65425664952766e-06
-1.83720110511815e-05
-2.20827848968049e-05
-1.28213160771324e-05
-2.9365060388051e-05
-3.27881196484253e-05
-1.00665321677918e-05
-1.51436493961948e-05
-9.76818276351702e-06
-1.12936178667094e-05
-1.15581322179049e-05
-1.91373088815787e-05
-1.06452689962908e-05
-1.85596442804985e-05
4.24983968695067e-06
-9.11443675156021e-06
-5.0214251601898e-06
-2.54228398339964e-05
-1.16029902721167e-05
3.2580828855901e-06
-2.85104605510499e-06
-2.85772641971709e-06
-2.33637128937083e-05
-1.49324183764889e-05
4.27325044779576e-08
-3.8271036591056e-05
-2.96757661455442e-05
-8.37262080429296e-06
-8.52382399245835e-06
-1.39610276833813e-05
-2.64048089700619e-05
-9.89493095657297e-06
-3.56820160166089e-05
-1.41193675194557e-05
-3.46978673903268e-05
1.21374301577791e-07
6.07438182701284e-07
-1.70060027294827e-05
-1.37868264043789e-05
-3.74774156219387e-06
-7.2823682935513e-06
-7.76427135582744e-06
2.86911559134569e-06
-1.56557323911164e-05
-8.66325435188383e-06
-1.01259429943731e-05
-1.01128675227922e-05
-2.74227396486986e-05
-1.4176881038949e-05
-2.66074967643111e-05
-2.78578611346959e-05
-1.58650520220585e-05
-1.73405388543822e-05
-4.71373986802164e-06
-3.8305912731853e-06
1.45948380188555e-06
7.72273842282019e-06
1.41877713922203e-05
-1.63977134183628e-05
-1.35850844563514e-05
-1.40241390408427e-05
-9.35065278227228e-06
-3.16064415444615e-06
-3.9912383214598e-06
-3.63058351785087e-05
-2.06139869300419e-05
-5.42564565002219e-06
-3.317097972691e-05
-2.39255512226369e-05
-1.4229313969687e-05
-2.89125138447851e-05
-3.28450719036919e-05
-1.45270862461658e-05
-1.09453284844971e-05
-3.76391420877768e-06
-8.44715166005682e-06
1.06999956334462e-06
-9.24506127314344e-06
-4.03174830869664e-06
-2.52151992068078e-06
-1.07189656303231e-05
-7.79116791630342e-06
2.94540965288554e-06
6.01804051076282e-07
-1.20751709472856e-05
-7.3558706517329e-07
-4.38212186591763e-07
-7.32977890170795e-06
-1.96004057552368e-05
-9.88551269195056e-06
-1.6482703082605e-05
-1.24190735148351e-05
-2.76215301508425e-05
-1.93190836092253e-05
-7.89716125320158e-06
-2.14603281869994e-05
-4.9442100337989e-06
-1.34503303929265e-05
-9.33421584793916e-06
-1.90071430866423e-05
3.19601740929534e-07
-6.14805138439933e-06
1.0516533719558e-05
-4.79899934717691e-06
1.22627482368268e-06
-5.26296036661523e-06
-3.37601729142806e-06
-9.19132689896043e-06
-2.67062506460742e-05
-1.27999387587048e-05
-7.97901730004965e-06
-1.06616066177321e-05
-2.83629616743198e-05
-1.80539977966438e-05
-1.87531689556256e-05
-2.36612538482407e-05
-2.26317097380932e-05
-1.58236228605583e-05
1.73924780715329e-05
1.28619676551693e-05
4.6190279256529e-06
-3.01186797340291e-06
-3.01315497874376e-06
-1.49457075257121e-05
-1.9944832070563e-05
-1.93524544896424e-05
-5.65606871229324e-06
-9.46533819457758e-06
-3.48480337913185e-05
-1.60787793880598e-05
-4.06423964054601e-06
-2.2382427833751e-05
-6.94174343722565e-06
-5.29761745860124e-05
-4.74076513562062e-05
-7.45996817418113e-06
-1.15617229009944e-05
-1.53310176581746e-05
-7.61129237685093e-06
-4.37708796493148e-06
-3.16752528663989e-06
-9.07994680655155e-06
-2.02732303763454e-05
-1.18701576567648e-05
-1.68178854462632e-05
4.94365515407461e-06
-7.28040192860362e-06
-1.02658198709029e-05
-2.87505412640903e-06
-2.59516925690606e-05
-7.28220014345818e-06
9.30824681075867e-06
-3.39246254150192e-06
-2.27204465029169e-05
-6.3842713608312e-06
-2.40104404689778e-05
-1.70172491873094e-05
-1.08048687120281e-05
-5.48186861849113e-06
-1.82225935829214e-05
-1.60079842801034e-05
-1.85987233627163e-05
-2.55697881635317e-05
-1.10103065614637e-05
2.87130569940109e-07
-2.1907409786697e-05
-2.74618874335332e-05
-6.61365117671789e-06
-4.66928580390008e-06
-1.22599848724766e-05
-1.22833073759767e-05
-1.68165906919722e-05
-2.60386917556501e-05
-1.33705420199362e-05
-3.95759054231923e-06
-8.60448833856061e-06
-1.37008032988072e-05
-1.32489368538178e-05
-3.00006425035808e-06
1.3334347709752e-05
4.56256867561564e-06
-1.81045456551138e-05
4.56364830763786e-06
1.55395584975227e-05
-1.27447180282212e-05
-8.39334042659784e-06
-1.51263406343976e-05
-2.23202646634235e-05
3.51298199268871e-06
-5.06479501175978e-06
-1.6549122632698e-05
-2.02911423524862e-05
-2.49728263346599e-05
2.29889622044328e-06
-1.50700021237941e-05
-1.09600760114466e-05
-2.14460495392926e-05
-2.25797980933661e-05
1.67988825532044e-06
-2.45467813191407e-06
-9.99517646274915e-06
3.06006840912303e-06
8.24149081166889e-06
-8.6034449542467e-06
-2.12413459253744e-05
-1.23742165553567e-05
9.11364313430534e-06
-6.37732637525542e-06
-1.47313105241089e-05
-1.54576866745713e-05
-5.7729382436835e-06
-1.90245700183053e-05
-2.38826291323751e-05
-2.18722013638254e-05
-1.48836476514938e-05
-9.00594108673628e-06
-8.78657440905888e-06
-1.07688057159991e-05
-1.34743014781012e-05
-1.10559043273792e-05
-9.17389822147588e-06
-3.07121508482541e-05
-6.98878401892824e-06
-4.79495558573956e-06
-3.79030761348112e-05
-2.64157535760001e-05
-1.26592819009677e-05
-8.27084499199926e-06
-9.90978070882611e-06
-3.23856757836452e-05
-1.43489441242783e-05
-4.01519399661827e-06
-2.62570400810537e-05
-2.87617871259686e-05
-4.33549306788303e-06
-1.48273224317477e-05
-3.23622075902902e-05
-8.6512874114718e-06
-1.73361316897721e-05
4.75210304778912e-06
1.17071834774632e-05
-1.76603495249785e-05
9.79146150202294e-08
-3.31614124587022e-06
1.17894225204443e-05
-4.45587917571067e-06
-9.70469214285482e-06
-9.30757317621148e-06
-4.792669134937e-06
-1.92660736334179e-06
-2.11239598521938e-05
1.48877933359464e-05
1.06162466593274e-05
-2.39106147621805e-05
-2.35925395689529e-05
-5.62579683069052e-07
-1.50597398822508e-05
-1.72591774190985e-05
-1.84735281668635e-05
-2.06731297800461e-05
-1.67704710421648e-05
7.19705997251556e-06
-1.56466570473919e-05
-3.25902389218202e-05
-3.96737529602998e-06
-7.3443430142327e-06
-9.91808631784981e-06
-1.03171596829712e-05
6.86718882692188e-06
5.01212632027189e-06
-1.10112042881544e-05
-2.30627267911471e-05
-8.23406799687189e-06
-1.47935162281218e-05
-9.68883685228695e-06
-2.31467323781652e-05
-3.56939205643232e-06
-4.71293712449344e-06
-1.52117198181544e-05
-1.65959219885593e-05
-1.25690696013327e-05
1.66819369625387e-06
-1.41296663493427e-05
-1.43651722605715e-05
2.71588372268883e-06
-7.1591878843741e-06
-1.37474766083025e-05
-1.84806190009541e-05
-1.47900452425485e-05
7.81815630451949e-06
-1.88391260571945e-05
-1.73539945660062e-07
-1.56013943963905e-05
-2.17831444181483e-06
-6.84094703391622e-06
-8.04877524460468e-06
-1.79909383388617e-05
-2.64897536546871e-05
-1.46411566089841e-05
-2.11609401177818e-05
4.59160188685665e-06
-8.18006650141259e-06
1.21798400799861e-06
-1.23863857554246e-05
-1.68307359555799e-05
-4.31508645555397e-06
-1.03430381374518e-05
1.44119411987073e-06
-1.03120941296237e-05
-2.54863530504675e-06
-1.55311696718708e-05
-1.22887829855e-05
-2.58856775465297e-06
-3.67262011962909e-05
-2.09843991964695e-05
-1.55637926363652e-05
-1.1088770474935e-05
-1.37970470303839e-05
-1.79459747773312e-05
-2.09175889029743e-05
-1.24471139875491e-05
-1.8853438548832e-05
-1.03408396264972e-06
-2.12147679732362e-05
-8.83358405480849e-06
-2.46875179136484e-05
-1.22073119471092e-05
-2.77405878169236e-06
-1.04750443472562e-06
-1.16470941908999e-05
-6.53104826840273e-06
9.61740319698777e-08
2.58057205168423e-06
5.1487007813903e-06
-1.02826532134264e-05
-9.21969587458461e-06
-1.4416225097498e-05
-2.37048259683016e-05
-1.52043105009798e-05
3.27227272381367e-06
-7.23229722869288e-06
-1.33040669338273e-05
-1.75745599307062e-05
-1.96958119105927e-05
6.28948885314951e-06
-1.64052105951664e-05
-2.80276427111193e-05
-1.11715502413753e-05
-1.11209808869827e-05
5.73394583693858e-06
-1.33757123657668e-05
-2.13969381094121e-05
-1.84061363088367e-07
-1.43478559633145e-05
-3.33441263612182e-06
-9.86922959928846e-06
-1.41927288242799e-05
-1.68841101826971e-05
-9.41248013181504e-06
-2.84537628439049e-05
-4.13790748746936e-06
-1.0166906645291e-05
-7.1288690326771e-06
-6.4357679028796e-06
-1.92263839588846e-06
-1.56066453977888e-05
-1.03267405753695e-05
9.23812138808045e-06
-1.75156689384999e-05
-1.03004508970594e-05
-8.93014225938052e-06
-3.77207069876248e-06
-4.77580440113723e-06
-3.08002588189742e-05
-2.12758369610416e-05
-2.64790416632365e-05
-7.72838950683935e-06
-2.87707826188867e-06
-1.91707657452237e-05
-9.23756190752846e-06
-4.25784886371137e-06
-8.19922540688147e-06
-2.48079183129287e-05
-1.04079626709332e-05
-5.77054335795189e-06
5.74043757693283e-07
1.57645983350217e-05
-1.64932782799319e-05
-1.86386393509649e-05
-1.66168607807574e-05
-7.47833628238615e-06
-9.61149820845537e-06
-1.70802573080774e-05
-1.11784954978221e-05
-2.72215116913496e-06
-1.07001031378623e-05
-1.12785117435102e-05
-1.12423699060565e-06
-1.07133057568244e-06
-1.45472322397504e-05
-2.06681371107295e-05
-7.41593156769878e-06
-1.77027828473243e-05
-6.33696201302281e-06
-7.9367451843201e-06
-2.13561553389412e-05
-5.16819497663853e-06
-1.87130092134473e-05
-1.21040599811309e-05
-1.71813548980081e-05
-1.58255800987087e-05
-1.7786624944524e-05
-1.3182301625849e-05
-1.12656717448949e-05
-6.5444967188101e-06
-2.48125394966062e-05
-1.55105363777559e-05
-2.04010725548598e-05
-9.47238092537523e-07
-2.52290116635438e-05
-2.0424422967663e-05
-4.35766219384134e-06
4.26012673385041e-06
-1.04861627960103e-05
-1.87332245273833e-05
-2.11882710276073e-05
-1.62363371034536e-05
-2.14179641851884e-06
-1.37753377550314e-05
-2.64266858883738e-06
1.36672293834467e-06
-5.88345940960682e-06
-1.19149171196231e-05
-1.28300816475523e-05
-4.196467835886e-06
-1.18582689789247e-05
-2.75362805041186e-05
-4.82168798151397e-06
-4.21943586099981e-06
-1.30362559265954e-05
-1.82599404804402e-05
-1.44288201804351e-05
-2.11239070929134e-05
-1.57479998320381e-05
-2.43470581513995e-06
6.96939481027218e-06
9.21737931122079e-06
-3.73701985347677e-07
-8.11994661574844e-06
-2.77398209909491e-06
-2.90234773616056e-06
-2.09658166339198e-05
-1.37410839611862e-05
-2.15278955141818e-05
-1.44390968638463e-05
-1.41106161830561e-05
-9.30889570126151e-07
2.76703642327871e-06
-2.68768605043449e-05
-3.0286603368044e-05
-2.10468201693988e-05
1.52796375303285e-06
-2.16040906462499e-05
-1.71210274287172e-05
9.16890156981813e-06
-2.2790026635465e-05
-3.47891207701468e-05
-2.39005878182309e-05
-2.07829832995186e-05
3.88899766931675e-08
-8.95296209176667e-06
-3.63139985638234e-05
-8.58978733211233e-06
-2.14158635497984e-06
-1.43962120055072e-05
-1.86946713179699e-05
-1.25585270983706e-05
8.95890501260504e-06
-1.24989716837373e-05
-1.60711899004666e-05
-3.03978083043523e-06
-1.90369420176135e-06
2.46006007031647e-06
-1.6429821569527e-05
-4.16183925579631e-06
3.98005741908766e-06
-2.46876863639728e-05
-3.85703975580016e-05
-1.94003596971148e-05
-8.18083624437818e-07
-9.74890930652259e-06
-7.94786318783206e-06
-5.63768592876766e-06
-1.60383131135533e-05
3.85036497467094e-06
-1.87421561875936e-05
-1.48237426582116e-05
-4.0325981924704e-06
-4.93956387872489e-06
-2.79808049569505e-06
-1.21761046232963e-05
-2.48837315138173e-05
-1.75438287990297e-05
6.26510037425897e-06
-8.43394006055702e-06
2.07693816997153e-06
-1.80947984679985e-05
-9.6381783458929e-07
-3.91838341492016e-06
-2.0504016859681e-05
3.72150282743511e-06
5.07495978932264e-06
-1.06967356990305e-05
3.43962997850442e-06
-1.50981936439543e-05
2.16125918500035e-06
-1.96419155928506e-05
-2.06451450444972e-05
-1.18414846875007e-05
-1.54463967100973e-05
-6.41484490414255e-06
-1.89512905169999e-05
-1.15324568804574e-05
1.85969476055862e-06
-2.62006216531719e-05
-1.51597629930396e-05
-9.20375940820168e-06
6.07738366184583e-06
-1.98623706275742e-05
-3.51412584595413e-05
-1.87676083268186e-05
1.1663272170103e-05
2.94829168019449e-06
-2.84999866706072e-05
6.16188760025924e-06
-2.3570071878441e-05
-1.39561269500456e-05
-6.27890461512499e-06
-1.39721394545331e-05
-1.35076661524742e-05
-1.59580693648624e-05
-2.22207278319185e-05
1.16448144179748e-05
-1.55975627574237e-05
-9.38770689760981e-06
-1.32301722849269e-05
-2.20813205804229e-05
-1.48154336562622e-05
7.99649889180682e-06
-2.6997289828508e-05
-5.12884902027684e-06
-1.65729083893756e-05
-1.27392420800094e-05
-1.01670157741268e-05
2.59250838374716e-06
-1.80512821855579e-05
-1.73389548761206e-05
-2.71197998348749e-05
3.50219793539144e-06
-7.09696782517693e-06
-2.2462196156913e-06
-4.85198905410256e-06
-7.48275533498092e-06
-1.58471305819075e-05
-4.67577611081738e-06
-1.003385572212e-05
-3.04411426857763e-05
-1.41687293528517e-05
1.60096591651848e-06
-1.75142820868095e-05
-5.84538271999097e-06
-7.81762811736342e-07
-1.42831178998853e-06
1.98399514121806e-05
-9.97858056379428e-06
-5.42992199723542e-06
-1.43109687808388e-05
1.00735346793019e-05
-9.59302230301882e-06
6.81912536054533e-07
-5.29041578440562e-06
-1.51311685175537e-06
-6.40958615657906e-06
-9.43018512307555e-06
-2.46148969206824e-05
-1.10555314134492e-06
-9.51571726511804e-06
-3.75863454043353e-06
3.37230524066687e-06
-5.87898288875947e-06
-8.06265074500037e-06
-2.23342327893123e-05
-2.78827310908696e-05
-1.37686110830589e-05
-1.63142755416583e-05
-3.10282312792011e-05
-1.8077983437945e-05
-1.14088068766986e-05
-1.54359642296597e-05
-1.26067573379064e-05
-2.29888289301663e-05
-1.43207769462039e-05
-1.4859972820101e-05
-1.12177014592722e-05
-1.13446116191242e-05
-2.1683733063597e-05
-9.72467793149731e-06
-2.53371946854809e-05
-1.9169177045905e-08
-1.54777300933149e-05
3.19945348503482e-06
-1.45618497726254e-05
-1.53273398207741e-05
-1.1166608792552e-06
-1.63558063429438e-05
-6.61210628538537e-06
-5.43434407052582e-06
-8.85159493049212e-06
-1.73655810495223e-06
-3.05733907497162e-05
-1.29963719781987e-05
-1.73805119930935e-05
-2.07434679206744e-05
-1.24697129980354e-05
-2.02019470600151e-05
-3.24811001072489e-05
-2.25376618569797e-05
-5.45024764010327e-06
-2.79477658214276e-05
-4.26188499746643e-05
-1.88780180563512e-05
-1.95320074014139e-05
-1.86335779662347e-05
-1.64699922473221e-05
-2.43954007605941e-05
-3.79865664177113e-06
-4.61365640987178e-06
-1.90684368783346e-05
-1.80900553398398e-05
-2.56162042772119e-05
1.13845926107415e-05
-1.79611797982377e-05
-2.95857847078147e-05
9.60808581925982e-06
-1.47790015026323e-05
-9.02094887045326e-06
-9.23102003135488e-06
-2.33409167600547e-05
-1.94572075453687e-05
-1.2586858223777e-05
-1.84492384902324e-05
-2.68623381089591e-05
-1.23697327560356e-05
6.09671872203361e-06
-1.1398951614849e-05
-2.13374075824433e-05
-9.00240183115734e-06
-1.7294005547844e-05
-1.72954364672674e-05
-2.66758011158255e-05
-2.04085278096866e-05
-5.07222219750126e-06
-2.26912433443967e-05
-1.30169159879321e-05
-1.14897038940221e-05
-1.86538284085044e-05
-1.50181671097743e-05
-5.3193439514162e-06
-2.03540429539839e-05
-1.98612626609191e-05
-2.42187930356418e-05
-3.31563396179728e-05
-1.32712469005347e-05
-2.85039851866147e-05
-2.74325923701745e-05
-3.33338444963547e-05
-2.12752040874538e-05
-4.32209872946541e-06
-2.02550563255688e-05
-1.72007412237374e-05
-1.02282469238382e-05
-2.10028291965615e-05
-4.90649647489512e-06
-1.43133527464367e-05
-1.38111706059501e-05
-1.301040055569e-05
-2.52681228414726e-05
-1.99331030845212e-05
-2.83519358048438e-05
-1.08276447993795e-05
-2.07029692966834e-06
-2.02848142956321e-05
-1.55849722963521e-05
-1.08764959086462e-05
-2.25257861174217e-05
-3.04198350350437e-05
-5.62283854554168e-06
-1.5506213781062e-05
-3.87441883862793e-05
-1.48365958493727e-05
-2.08583126545142e-05
-3.61245198519376e-06
-8.13671935216566e-06
-2.63154353625479e-05
-2.01976937235608e-05
-1.38089651885954e-05
-1.78971458976395e-05
-3.27292359708901e-06
-1.2938526686045e-05
-1.75352221769878e-05
-1.77719465540543e-05
-2.20375093149696e-05
-2.34091418530276e-05
-2.33526611578805e-05
-2.45603462672404e-05
8.91684059525684e-07
-9.87293209825276e-06
-2.26331974225878e-05
3.16285057863244e-06
-3.60866642597611e-06
-3.05587943059119e-05
-7.3663848009543e-06
-1.6616236695278e-05
-1.86708970893694e-05
-2.78740352984335e-06
-1.07320504483198e-05
-1.78249299626546e-05
-2.14161065249969e-07
-2.45420053869464e-05
-1.61624684368011e-05
-1.08051521580087e-05
-2.71892758637101e-05
-2.11877871882904e-05
-3.09898850948713e-05
-3.65884402344393e-05
-1.08785881299257e-06
-2.10940256441262e-05
-3.42806597830684e-05
-1.2939006426324e-05
-1.49707371381132e-05
-8.77375493091298e-07
-1.24667173699087e-05
-6.92872145495666e-06
1.30588677175787e-06
-1.10996918352783e-06
-1.43749341445672e-05
-2.59715754169552e-05
-2.02953256594246e-05
-1.18308280148815e-05
-7.1699437978106e-06
-2.50307282568481e-05
-3.06661807154285e-05
-1.88352037514455e-05
3.11727008912273e-07
-3.62652381395786e-05
-3.77011778012691e-05
-1.09798089091297e-05
-2.2185437342322e-05
-3.13000997812518e-05
-3.52109198302728e-05
-1.25761621769331e-05
-1.32743937683392e-05
-6.20418817810459e-06
-2.44426932954583e-05
2.73291868744773e-06
-1.61151901407538e-06
-1.25148993500434e-05
-1.72673917446148e-05
-1.60702485130099e-05
-1.15287394671874e-05
-2.25121758798613e-05
-2.17469336948667e-05
-2.86625941411897e-05
-5.54857445438312e-06
-9.01239005707187e-06
-7.75850106879377e-06
-1.04369669785087e-05
-1.82669990629271e-05
-1.88761010023323e-05
-1.67740029859007e-05
-2.24426309824939e-05
-3.29956773467126e-06
-8.57553165193033e-06
-1.55201835310879e-05
-2.1300322344295e-05
-1.68461816987442e-05
-1.30694391228758e-05
-2.94470043483849e-05
-2.04589923476096e-05
-1.39970512983628e-05
-2.20694348910111e-05
-2.63471165894871e-05
-1.59037220257239e-05
-1.93384580386652e-05
-2.36887295841768e-05
-1.66307058633381e-05
-1.98413330358642e-05
-3.76591503821765e-05
-2.00304197755517e-05
-9.87797026079121e-06
-1.99931527567669e-05
-9.81483701592755e-06
-1.38902042670526e-05
7.24580967805536e-07
-3.70257718016845e-06
-5.05460357791719e-07
-8.1288652775354e-06
-4.66854805562907e-06
-1.78730662211442e-05
6.17266592304373e-06
3.50293237708427e-06
-1.2509319243846e-05
-9.93761794280178e-06
-2.36298758511294e-05
-2.45992512534147e-05
-1.81954355868529e-05
-2.65824359112862e-05
-3.42666358911923e-05
-1.42181935226085e-05
-7.39349661943408e-06
-1.28093705658534e-05
-1.31643826274995e-05
-3.79085255246813e-06
-2.20484686328636e-05
-1.33093571271159e-06
-3.43732941626214e-06
-2.33374544062177e-05
-9.84674799207473e-06
-4.23005310019075e-06
-1.23989600696729e-05
-2.63634506617857e-05
-1.57087804715143e-05
-2.11818430306088e-05
6.73414254157859e-07
-8.27856165938183e-06
-1.94266125891291e-05
-2.19323463829331e-05
-1.41706892220811e-05
-1.15289687795812e-05
-7.3255048168198e-06
-1.48022190325359e-05
-1.76378389891931e-05
-1.85155547484778e-05
-2.42187043487858e-05
-9.79555976519256e-06
-7.67974834645951e-06
-8.46917130406601e-06
-1.97299768065759e-05
-1.38517132713964e-05
-1.82546511981279e-06
-8.03371413054736e-06
-3.32334202487835e-05
-2.56901280776021e-05
-5.79068446207147e-06
-3.28524016268608e-05
-1.29516045838909e-05
-2.16351978874169e-05
-4.61941681197769e-06
-8.66840691101052e-06
-2.09877441814573e-05
-1.4952700700213e-05
-5.58219353039591e-06
-5.53542070532498e-06
-1.50801159262712e-05
-2.10514755046389e-05
-3.74557807470843e-05
-1.2851820278544e-05
-1.67723541028019e-05
-1.85423528153582e-05
-5.77099976507208e-06
-2.18134421860205e-05
-2.77304835207384e-05
-3.19146320702164e-05
-9.12372039062616e-06
-6.81679961335414e-06
-1.25723019845236e-05
-2.6418095065705e-05
-2.47110103012632e-05
-1.37601257550008e-05
2.40441694178592e-06
-2.20108716157828e-05
-1.57046693136684e-05
-1.9592959644109e-05
-7.20902844215312e-06
2.32566726209663e-06
-2.55333350521901e-05
-7.28984469034561e-06
-1.43860445997022e-05
-1.44729042822574e-05
-1.59494274618287e-05
-2.2916561090853e-05
-1.35923353886561e-05
-1.73449267541548e-05
-1.54091369003544e-05
-2.03137571399719e-05
-1.86334371038109e-05
-2.36328104389612e-06
-1.66178565414462e-05
-1.49460288256687e-05
2.28789647577842e-07
7.08909900363843e-07
-2.2516604077437e-06
-1.39800954965372e-05
1.42615687144237e-06
1.35104486273883e-06
1.02599972737426e-06
2.13452468139437e-06
-1.15132377718556e-05
-1.05266479386903e-05
4.39476339635525e-08
-2.59446495678199e-05
-2.40194448700679e-05
-1.67820849160822e-05
-7.4012431303359e-06
-2.45032380645677e-05
-1.5531432104055e-05
-7.52871842819764e-06
-1.59863884825721e-05
-4.67768579639509e-06
-3.24398009408336e-05
-1.61606811355903e-05
-2.32330412235353e-05
-1.62122423743244e-05
-2.29521178286158e-05
-4.73685221330028e-06
-1.53442973271013e-05
-1.9537064313098e-05
-4.23804246256782e-06
-2.15709167053138e-05
-2.18423472122102e-05
-1.74108323241215e-05
-1.7988314557761e-05
-1.31007396381365e-05
-1.98113721412316e-05
-2.82442927879801e-05
-7.08015264402665e-06
-1.65035333391677e-05
-2.37434569838026e-05
-2.24758703567124e-05
-3.45107502261246e-05
-3.28286741565651e-05
-4.95362787691346e-06
-2.07887862693833e-05
-2.35440196165668e-05
-2.13982904797894e-05
-1.812971834287e-05
-1.4980871253371e-05
-2.7642411654936e-05
-1.88713477203392e-05
-1.95508335584672e-05
-7.22284314080594e-06
-4.47512689940579e-07
-1.96631109368943e-05
-1.81688859821833e-05
-2.68888232901538e-05
-3.01561997508878e-05
-4.85062288313827e-06
-2.01086597493408e-05
-1.90410642711014e-05
-4.318379206791e-06
-3.53307696479912e-05
2.66133203370677e-06
-2.17482582364293e-05
-1.02992218546752e-05
9.31149888523496e-06
2.37125935907281e-06
-1.07314610428678e-05
-1.40198335652455e-05
-1.33827957990178e-05
6.97041178295803e-07
-1.79996530098199e-05
-9.08623041509577e-06
-1.09850049112845e-05
-1.51040848238856e-05
-9.33710071695237e-06
-2.97334410691952e-05
-2.00419760612774e-05
-8.85886488080641e-06
-2.33484268546062e-05
-1.51542367618337e-06
-1.00628482440727e-05
-1.6819747564508e-05
-1.49835669497461e-05
-6.0514216929261e-06
-2.21057601478798e-05
-1.91610008033366e-05
-4.43374667554018e-06
-3.49620538757844e-05
-1.22796027243711e-05
-1.29244585492991e-05
-2.14880973329827e-06
-8.21930462967336e-06
-1.65089889120009e-05
-9.52253675613795e-06
-2.31677690018838e-05
-2.808310459071e-05
-1.06992609789059e-05
-6.72752205027845e-06
-7.50606118857509e-06
-2.71545797153916e-05
-1.27727348992726e-05
-1.97726854118833e-05
-6.10183422802362e-06
-1.45028351768169e-05
-2.4778441819717e-05
-3.04981703689362e-05
-1.7649493164347e-05
-2.38108267599472e-05
-9.73048284609857e-06
-1.46224019007402e-05
-2.64846930050607e-05
-4.88175573842215e-06
-3.44332631629894e-05
-1.81311615133624e-05
-2.50264489508833e-05
-2.19789999847198e-06
-1.46864580009186e-05
-1.15669607445004e-05
-1.48898578287799e-05
2.062457079475e-06
-2.44413136613329e-05
-1.67432852792447e-05
-1.17983933593345e-05
-1.62685335838657e-06
-2.7175975042797e-05
-2.52052888130836e-05
-2.25003039886967e-05
-5.99400791398211e-06
-1.28111360770014e-05
-2.31900648030503e-05
1.47197653028498e-06
-3.56146595436779e-05
-1.65538519162113e-05
-1.15094397229828e-05
-1.6251124719163e-05
-2.82496034897398e-05
-2.63997820127337e-05
-1.83309823975814e-05
-2.07277634601233e-05
-2.02024620607063e-05
-8.74036733511646e-06
-1.06478664378187e-06
-1.98975140806293e-05
-1.66448501045376e-05
3.91978978940951e-06
-1.45975231516464e-05
-2.60156720150209e-05
-2.41947963158757e-05
-1.33264788762534e-05
-1.38750057401689e-05
-1.43880525623808e-05
-2.30027914848458e-05
-2.93752058470568e-05
-1.86806857132817e-05
-2.30731149525068e-05
-9.96555134983095e-06
-8.38600341101592e-06
-2.8612484937051e-05
-1.42402449956606e-05
1.63581085352495e-05
-8.75145933025141e-06
-3.2022804759491e-06
-1.50419638982231e-05
-1.91833653283301e-05
-1.95637647034413e-05
-1.39290154735208e-05
-7.0859790824236e-06
7.05163205863264e-06
4.03608283525821e-06
-3.55212611269533e-05
-3.50647326174715e-05
-3.66261386458152e-06
-1.83094726999571e-05
-1.51041076108958e-05
-1.7576272473559e-05
-2.48781733571874e-05
-1.58453223572353e-05
1.85838460737435e-06
-1.78978472738744e-05
-3.14396203378937e-06
5.08699904211359e-06
-2.65354828148671e-06
-2.48145818114075e-05
-1.99766072631637e-05
-1.93481095265795e-05
-3.29575831644521e-05
-3.44501553767036e-05
-3.42227438441248e-05
-1.95744744062573e-05
-2.06758296051592e-05
-1.80680446044267e-05
-1.69185795318435e-05
-2.79395527627988e-05
-2.32174495650633e-05
-6.14182368598762e-06
-3.19494367796465e-05
-4.89879511504113e-06
-1.39449605340125e-05
-2.39999771360504e-05
-2.18854867301782e-05
-1.28727438106685e-05
-1.6556722898383e-05
-2.49838583924915e-05
-1.92377303431229e-05
-2.1046638640982e-05
-7.19700696156812e-06
-2.5327484096272e-05
-3.51613322991991e-05
-2.42644406204135e-05
-3.10163277806837e-05
-6.59246056489632e-06
-3.32649669627843e-06
-2.28624071091446e-05
-1.49969017196552e-05
4.06979277617315e-06
-3.65759052365999e-05
-2.72981543034437e-05
-1.27376740745232e-05
-2.30416479669084e-05
-1.53183873594283e-05
-2.87836239169466e-05
-8.62927934863202e-06
-1.51845540483345e-05
-7.79651349418681e-06
-3.07751455933287e-05
-1.86577270288557e-05
1.672715439897e-06
-1.36941851835725e-05
-2.57200267996107e-05
-1.10469630529067e-05
8.8490585649388e-06
-1.69556545622083e-05
-2.87106654582119e-05
-2.06205574519907e-06
-1.8043844457179e-05
-1.32244432355114e-05
-2.35044777090422e-05
-8.03143626051958e-07
-5.01018675614605e-06
-2.02242791945872e-05
-2.80127276648256e-05
-1.64468794831062e-05
-1.2064085390451e-05
-7.60159704579174e-06
-1.81590565277797e-05
-8.70795397581195e-06
-2.09297067626287e-05
-4.11332347956539e-06
-2.46039624626578e-05
-2.77729974760686e-05
-1.80186773511822e-05
-1.4489663554205e-05
-2.16187831051758e-05
2.75835488199249e-06
-1.00851716596012e-05
-1.63487620441298e-06
-1.38810866445583e-05
-1.88572223212663e-05
-3.44108146020148e-06
-1.33280792648832e-05
-1.78348775611002e-05
-4.97523475293172e-06
-1.86863397791546e-05
-2.04993089824605e-06
-1.33587173627937e-06
-9.30964741669578e-06
-1.35677397641403e-05
-2.796282155605e-05
-1.82548196076758e-06
-2.15643965927955e-05
-5.84074848372912e-06
-5.47265530014659e-06
-1.91739336021032e-05
-2.42266751409646e-05
-3.75143277354769e-06
-3.13099351872235e-05
-1.94922500359705e-05
-7.5669449641803e-06
-3.21146749753964e-05
-9.14387786123702e-06
-1.68479503273229e-05
-1.98103065802699e-05
-2.31950980025897e-05
-1.98687523332869e-05
-1.42685229282329e-05
-1.46508923858893e-05
-3.03615918156385e-05
-1.33188545136819e-05
-9.6530342337107e-06
-2.61830359216716e-05
-2.61365660448461e-05
-1.45541509888373e-05
-9.57407109666231e-06
-2.07307988336086e-05
-1.09643354018293e-05
-7.05555864535649e-06
-1.59754911153807e-05
-1.41306219616319e-05
-1.69042954600757e-05
-1.03303829992872e-05
-8.46122626243006e-06
-6.68453736313808e-06
-7.36747825239688e-06
-1.17180450780335e-05
-1.57250789506881e-05
-1.32132660843824e-05
-2.64906379810596e-05
-5.35856337145208e-06
-2.8112030511409e-05
3.51067414866475e-07
-6.00543650395132e-06
-1.60042054457497e-05
-2.97062097891965e-05
-2.94470580290584e-05
3.9658472920233e-07
-3.7925467668842e-05
-1.67272258665117e-05
-1.11302268305928e-05
-1.33660335944083e-06
-1.49663704738122e-05
-1.25535442338342e-05
-3.12340172341501e-06
-2.97590634502813e-05
-1.84570285538816e-05
-1.5153576483609e-05
1.12570261061722e-06
-6.52157393515531e-06
-6.73055903936129e-06
-9.64516464267462e-06
-1.2038065800762e-05
-2.48357041201806e-05
-7.63442223022326e-06
-8.3730311675422e-06
-2.43263005816683e-05
-2.01999989134663e-05
-2.33102522832215e-05
-1.87783571751331e-07
-2.14257962398152e-05
-1.20732211509434e-05
-5.74158791106972e-06
-1.83811892723756e-05
-1.8854814778866e-05
-1.21443862109518e-05
-2.13001481053929e-05
-3.85871412510659e-07
-2.28165171478184e-05
-2.41232133370294e-05
-3.24810993218817e-05
-1.56626431861764e-05
-2.15259382960971e-05
-9.83808368253572e-06
-1.68238984785402e-05
-1.86847236954355e-05
-1.49869615448973e-05
-8.3530957464735e-06
-6.32254933930296e-06
-1.18149796157901e-05
-1.70617327967601e-05
-3.12317289222838e-05
-2.02588925288871e-05
-1.00073830592719e-05
-1.04409670991464e-05
-3.04212100332792e-05
-2.10914570321716e-05
-1.85810120013402e-05
-4.03062427463122e-05
2.73480971187959e-07
-3.91575594937784e-06
-1.85206392647109e-05
-1.01657850381937e-05
-2.9499765432032e-05
-2.29702519281276e-05
-2.97856334765082e-05
5.2482639812683e-06
-1.05555764435011e-05
-1.52971516235958e-05
-1.26110712000056e-05
-1.60655668522649e-05
-7.35780481867766e-06
-2.5960086223292e-05
-4.11530960838641e-06
-5.45963259423748e-06
-2.7431764895473e-05
-1.74965748801464e-05
-1.15240870671897e-05
-1.87603950183474e-06
-1.51742089178831e-05
-2.17187651743207e-05
-5.09352900693199e-06
-3.77047725844419e-05
-2.74833975021575e-05
-1.31302563733193e-05
-2.43419883816049e-05
-4.82497811821206e-06
-1.79796309504387e-05
-2.55629835506732e-05
-2.20326030827443e-05
-5.86196793160216e-06
3.1761394819811e-06
-8.60069691753965e-06
-1.15499988278575e-06
-2.00717243680506e-06
-1.96043498369047e-05
-1.09615025681148e-05
-2.3512683562649e-06
-1.67064222928652e-05
-1.07146352746852e-05
-6.69521335271426e-06
-3.8895493647253e-06
-8.32032005160752e-06
-2.37417359948864e-05
-1.67798170699905e-05
-1.09902661058652e-05
-3.07106610922952e-06
-3.16047628735892e-06
-2.27473915079263e-05
-1.99183413368594e-05
-2.46026592945348e-05
-1.91106234489877e-05
-1.6321025714683e-05
-1.90164236416825e-05
-2.13821285999299e-05
-8.96181721940563e-06
-2.41775380586885e-05
-1.63933993826762e-05
-2.01174697792931e-05
5.05835936978392e-07
-2.00048380287498e-05
-2.18469713040715e-05
-1.8761893032198e-05
-1.65923774247282e-05
-3.45359354816124e-06
-1.43338527084661e-06
-1.88385011613017e-05
-1.61969019446582e-05
-2.55212628372443e-05
1.66759076961136e-06
-1.71475559911782e-05
-3.27268233549966e-05
-2.45894068900758e-05
-8.78360216898354e-06
-2.71918213469376e-05
-2.42270905915006e-05
-1.9667534542823e-05
-8.65110456320921e-06
-1.05551187460152e-05
-2.0744583583497e-05
-1.62567160967151e-05
-1.06735970851515e-05
-1.85255694487221e-05
-6.4983306005371e-06
-3.39721930515948e-06
-1.3129856786686e-05
-2.43591843098057e-05
-2.14776482730677e-05
-8.63891462879556e-06
-4.56049807847311e-06
-3.62029790363358e-06
-1.49527060607619e-05
-7.64940899611202e-06
-1.1301795589656e-05
-9.86062055152971e-07
-1.82328891548606e-05
-1.26604373812939e-05
-4.77495063204053e-07
-1.72655580280328e-05
-1.35047527194998e-05
-2.00445340247501e-05
-1.25343440190331e-05
-3.0031073850566e-05
-5.05358374358524e-06
-1.63161380880516e-06
6.62200148540777e-06
-2.94028813831497e-05
-1.69335833621559e-06
-1.99918048843624e-05
-9.25940640682868e-06
-1.11911877561079e-05
-3.17216083967776e-06
-1.40486096225795e-05
-1.76621103924496e-05
-3.20727029112149e-05
-3.28264345075034e-06
1.10632256034288e-06
-9.10757114267626e-06
-5.29881048031143e-06
-1.7388385656257e-05
-1.54143511134952e-05
-9.64812773076123e-06
-8.21347611941683e-06
-1.66749722869582e-05
-1.77911387398059e-05
-1.2135111362417e-05
6.52243854299453e-06
-3.56483697049011e-05
-2.26260326215233e-05
-2.38982250331915e-05
-1.66083977970477e-05
-1.19120843395291e-05
-1.22871766096512e-05
-1.40787802150898e-05
-1.69756986592401e-05
-1.37786702441934e-05
2.22412476466646e-06
-5.04556873465104e-06
-1.49013994074925e-05
-3.45766307979734e-05
-3.03990310569554e-05
-1.36931796790787e-05
2.30690228259444e-06
-1.33127911639417e-05
-2.53196929250619e-05
-2.06793537982405e-05
-2.00241225990851e-05
-5.00785071152705e-06
-2.59005889038975e-05
-1.22253302785682e-05
4.91495037368443e-06
-1.33383928914579e-05
-1.50662271338479e-05
-2.99722238713025e-05
-1.42238708787469e-05
-6.24335379054933e-06
-3.0067337697097e-05
-1.95961364255194e-06
-1.73354595985677e-05
-1.75243902991694e-05
-1.62645495841208e-05
-5.75751498334236e-06
-9.7302215057277e-06
-2.13804513912036e-05
-2.14697268771866e-05
-3.74882152929025e-05
-1.84837977084361e-05
-2.03120463369813e-05
-1.73020996787728e-05
-2.14405796278801e-05
-2.73489287243923e-05
-2.16265277992796e-05
-1.88264696795208e-06
5.49832868159882e-07
-9.46694254102765e-06
-8.31011480498442e-06
-1.81219124694797e-05
-2.5228241586197e-05
-1.25043277794111e-05
-1.25773820687785e-05
-1.90740038557599e-05
-2.92246613799502e-05
-6.04182823109618e-06
-1.45959568742289e-05
-1.64068474130191e-05
-1.8558659886602e-05
-2.07999069601596e-05
-1.57658063142181e-05
-3.09973241533913e-05
-2.23339267910734e-05
-4.63195538001614e-06
-1.52170427739176e-05
-7.22466257002603e-06
-1.06506360937927e-05
-2.4360275059952e-05
-1.34344863396425e-05
-1.54664090257198e-05
-2.65030604762258e-05
-1.27613379456303e-05
-2.60343428469176e-05
-6.28499930917736e-06
-1.77948536102017e-05
-7.94638655768333e-06
-1.14527715709013e-05
-2.28921262695665e-05
-6.99966377060119e-06
-1.12316902314678e-05
-1.54011831527829e-05
-7.17883497027316e-07
-9.33180003621954e-06
-1.84933429236438e-05
-2.08006436930435e-05
-4.63430573432079e-06
-5.27058797853189e-07
-2.2408482679565e-05
-3.29384306935355e-05
-1.94349676500457e-05
-1.33559608830618e-05
7.97126633668344e-06
-4.59481379818628e-06
-2.82228836422734e-05
-1.03353304021207e-05
-1.71078911798646e-05
-1.91095113930636e-05
-7.30319548329794e-06
-8.84948886871563e-06
-1.22174171462228e-05
-1.38658770577404e-05
-8.34357904249986e-06
-1.27535926325198e-05
-2.38628618878523e-06
-1.66299795196489e-05
-2.24720617571108e-05
-2.81052408483764e-05
-2.39797025032155e-05
-1.25226485537622e-05
-4.02623065437259e-05
-2.81258000672261e-05
-2.90528768554626e-06
-3.94730566286042e-08
-2.71616067959587e-05
-1.69866063170004e-05
-3.17384254210051e-05
-9.19542891186376e-06
-9.48472360956552e-06
-3.49526519443374e-05
-9.29458059785689e-06
-1.18139245694902e-05
-1.23285589747605e-05
-2.9578883231898e-05
-8.22763611659989e-06
-9.8875571642044e-06
-8.47466186047954e-06
-2.64576366710186e-05
-1.94075201432404e-05
1.38245370047883e-06
-2.39203979064116e-05
-1.49340905233095e-05
-6.81449981132203e-06
-3.40080782471182e-05
-2.99877024299319e-05
-9.63694386843969e-06
-2.19337373702147e-05
-1.36886757444298e-05
-2.99687331562134e-05
-2.55530274104769e-05
-3.42199106938081e-05
-1.68485035383834e-05
-1.32492781745385e-05
-1.84494055617117e-05
-9.41079800428828e-06
1.39048905558923e-06
-1.70759274572945e-05
-1.76412705533032e-05
-1.54927316237182e-05
-1.2847125645603e-05
-6.71100391336582e-06
-1.3208789501974e-05
-1.55111372440671e-05
-8.52652887250155e-06
-3.34471481204296e-05
-2.45457395494916e-05
-2.12848486338348e-05
-1.98340340442001e-05
-1.70872869765424e-05
-2.04171880488998e-05
-1.57006195761943e-05
-5.62001819730376e-06
-1.97221745856365e-05
-2.29691588889591e-05
2.75576792456659e-06
-2.06375876428545e-05
-1.55365271818808e-05
-1.43690201230431e-05
-1.58271025052782e-05
-1.57605653579696e-05
-9.67306663622567e-06
-3.42049499464696e-06
7.27795408107962e-06
-9.11772431275992e-06
-3.23298299447664e-05
-3.89614301997148e-05
-2.48675879459086e-05
-1.07613315187986e-05
-3.08490966229595e-05
-3.51657463320771e-05
-1.07204442141413e-05
-2.8023086677902e-05
-2.72667746544967e-05
-1.61346689568776e-05
2.5811806761421e-06
-1.06331092975559e-05
-1.56224042246585e-05
-3.43755372676671e-05
-1.30773181536773e-05
-1.26808962041303e-05
-1.73517650314558e-05
-8.35985022133043e-06
-1.74605638386985e-05
-5.08469310886325e-06
-3.54980685356175e-05
-2.21373648941979e-05
-1.22957235659403e-05
-2.68012490412716e-05
-2.65058369263048e-05
-1.51750754768462e-05
-1.48318569269247e-05
-2.81445257263379e-05
-9.14216513699366e-06
-2.77376143707963e-05
-4.51672916919002e-06
-2.11922820410912e-05
3.97525403256537e-06
-8.80501500507296e-06
1.5596787470972e-05
-1.73199756961034e-05
-7.09656045317553e-06
-6.69603094276163e-06
-8.20534961388299e-06
2.29838046901732e-06
3.71939770284632e-06
-1.96125702264461e-05
-3.03325422236148e-05
-2.93958439633052e-06
7.87736206609411e-07
-7.77682440942819e-06
-2.02634653422948e-05
-1.88655271362939e-05
-2.33655393569046e-05
-4.13888318835448e-06
-2.13112040836418e-05
-2.64421287794786e-05
-8.47956834402763e-07
-3.7062849012121e-05
-2.44892781918799e-05
-5.28928141584984e-06
-1.40182733806367e-05
-1.86540229143535e-05
-6.66109624504137e-06
-8.6496263502102e-06
4.62925727128911e-06
-1.04725151222699e-05
-1.28202514911678e-05
-5.10514832188636e-06
-2.13010109820552e-05
-1.00356613357964e-05
-2.1872597422413e-05
-1.96218581400505e-05
-1.38341496399442e-05
-2.16967032397773e-05
-1.10988381067729e-05
-6.41503391302685e-06
-5.74793967149628e-06
-2.26265371360877e-05
-2.1943848593891e-05
-2.5348923634956e-05
-2.036585281021e-05
-6.52558788797178e-06
-7.61470242573415e-07
-1.43813310010375e-05
1.59503342636893e-05
-6.10172980964095e-06
-2.62037435603577e-05
-2.01797289898199e-05
-5.46576059135183e-06
-9.37610643612624e-06
-2.76017114091408e-05
-2.51867949214644e-06
-2.38312762055694e-05
-2.05602799338309e-05
-1.67596311604703e-05
-6.22093565785029e-06
-1.82466565997043e-05
-3.29936424477661e-05
-1.10358949465922e-05
-1.44728226922672e-05
-3.12392914570887e-06
6.68331311990149e-07
-2.20306102646659e-05
-1.27004748090778e-05
-7.51730268477347e-06
-3.15526715188728e-05
2.0519740018985e-07
-1.30312602698768e-05
-3.42475303032148e-05
-7.63513024368887e-06
-3.94920571804306e-06
-1.07886498573117e-05
-1.01760373860009e-05
-1.68472456966332e-05
-3.29670479765581e-05
-1.7152474663959e-05
-1.53673173935286e-05
-2.4337450179449e-05
-2.66918216809643e-05
-1.72116213726633e-05
2.63204992669631e-06
-2.28507767297944e-05
-1.33983763809811e-05
-2.51181664694061e-05
-1.03974882778114e-06
-1.24036848758774e-06
-1.34852414364255e-05
-8.79290488585265e-06
-1.56625657254763e-05
-5.06472113981621e-06
-1.52169928052048e-05
-1.70848538001769e-05
-1.28678881452209e-05
-2.1194951469266e-05
-8.99936177684974e-06
-2.52137381756887e-05
-1.26943253363968e-05
-2.18891715870588e-05
-1.34068599830615e-05
-1.46092123198316e-05
-2.05075202110432e-05
-1.59430556031745e-05
-6.99584060490182e-06
-1.05486684581709e-05
-8.03389510577578e-06
-1.98203562799664e-05
-1.04758991439064e-05
-1.25170386521022e-05
-5.60026601749147e-06
-2.43807168755256e-05
-1.42493965037267e-05
-1.85751212606503e-05
-1.28316807615604e-05
-2.65645401000244e-05
-2.51934371102901e-05
-1.65883305547442e-05
-2.04755950691706e-05
-9.12320289311246e-06
-1.62119255974966e-05
-1.56258960608419e-05
-2.25356035296851e-05
-2.33619851094394e-05
-2.24321048242684e-05
-2.63521060645756e-05
-7.11862940173432e-06
-8.38898662879314e-06
-5.16299751383633e-06
-1.03117243953922e-05
-1.07944385518335e-05
-1.74331223363001e-05
-4.8013748497869e-06
-2.89009830551319e-05
-2.4470120786878e-05
-1.47248283349985e-05
-1.44088508057018e-05
-2.39564181462889e-05
-1.73370283446865e-05
-2.21066639027385e-05
-3.05551342068672e-06
-1.64373632737258e-05
-1.76240298499556e-05
-1.74021215345162e-05
-2.78837491154248e-05
-1.46854859244134e-05
-1.07011677781361e-05
-2.74878564770799e-05
-4.66155771008825e-06
-1.87049587104231e-05
6.83402916464598e-06
-7.44755548465968e-06
-1.03429020881982e-05
-8.13944591390659e-06
-3.14000351502649e-05
-1.42295008134949e-05
-8.52731553148135e-06
-7.05838636153694e-06
-2.77469759449318e-05
-2.27649204826515e-06
-2.09158172223317e-05
-1.03098579877984e-05
-2.15292634219008e-05
-2.69799128177712e-05
-1.54987657753171e-05
-3.51772080756768e-06
-2.21619133169238e-05
2.17996710213314e-06
-7.77972867164705e-06
-1.93055789439503e-05
-1.64422944858509e-05
-1.48655304772522e-05
-2.34417138710333e-05
-2.41388211622791e-05
-1.18143776559365e-05
-1.41137171034547e-05
-3.01048933349006e-06
-1.45558893582957e-05
3.51220973009219e-08
-1.60253170942519e-05
-1.34339438440229e-05
-1.8899369590539e-06
-9.51437728619545e-06
-1.53728673202412e-05
-9.6734827413105e-06
-2.04670925602251e-05
-1.12396756315976e-05
-8.12131263586339e-06
-1.594686056046e-05
-5.08035306220167e-05
-2.67613640168478e-05
-2.02413786408194e-05
-1.13479441899438e-05
-2.54008322991895e-05
-1.31184712261198e-05
-1.07157754501781e-05
-5.63558009292568e-06
-1.98698998051226e-05
-2.07635484075388e-05
-5.29391650479335e-06
-1.67703166781287e-05
-1.5408203790955e-05
-1.57743422109334e-05
-8.04007227537523e-06
-2.34379903829806e-05
-6.87106135017964e-06
-1.83223793009392e-05
-2.05814563995645e-05
-2.05691640553997e-05
-3.28299342715458e-05
-2.36822508221949e-05
-2.68366344172396e-05
-1.48261058628637e-05
-2.44980239145745e-05
-2.01173285449549e-05
3.3317952669834e-06
-1.32736628672976e-05
-2.81530151824278e-05
-1.25246974400289e-05
-3.3448997985027e-05
-1.9124015591685e-05
-4.51430650059222e-06
-7.74920553825561e-06
-2.26001864923083e-05
-2.42874790361997e-05
6.51185207221004e-07
-1.93764334048428e-05
-1.94027030740064e-05
-1.78585587985779e-05
-7.88610972736712e-06
-6.17188294209078e-06
-2.06735212035387e-05
-2.68622098609348e-05
-7.32052501257097e-06
-3.11967673617847e-05
-4.8701102912144e-06
-1.13313574180759e-05
-2.04014724632633e-05
-1.6242200256873e-05
-1.36238822760806e-05
-1.37256280908209e-05
-8.95308962327881e-06
-2.00961573674591e-06
3.32855320487493e-06
-2.09915955685547e-05
-1.47888747463916e-05
-1.95445368367711e-05
-1.21029358992914e-05
-1.53393250800867e-05
-1.17547705667767e-05
-9.97753579773909e-06
-6.08654866652548e-06
-2.46940676706836e-05
-2.71539289758648e-05
-8.98594710312435e-06
-2.51241054734854e-05
-1.11395199155414e-05
-1.42454950804812e-05
3.86406919663894e-06
-3.06401966107944e-05
-2.59506460612514e-05
-1.52887099692194e-05
-1.81438243356819e-05
-2.62900334384943e-05
-1.00410599146003e-05
-1.31316789264106e-05
-2.60712733959624e-05
-1.15220496046136e-05
-2.96028497233149e-05
-7.28590106010864e-06
8.00637246394778e-06
-2.66028796738122e-05
-2.26217169303654e-05
-1.33838398913286e-05
-2.71418720101371e-05
-1.66394467268003e-05
-9.15351839370765e-06
-2.10302167802401e-05
-2.80674058327469e-05
-1.44350343387029e-05
-1.94665077425191e-05
-1.1256876021944e-05
-2.09252410390422e-05
-1.42940573570639e-05
-1.14773536960029e-05
-1.19256964339874e-05
7.25373253793982e-06
-2.35177451857619e-05
-2.1660709038424e-05
-1.32091568819757e-05
-1.16327657067596e-05
-1.0607089232133e-05
-1.46870487780766e-05
-4.98507533916029e-06
-1.48917702634397e-05
-1.78169599187335e-05
-1.52728951243815e-05
-1.76545145955065e-05
-3.07898242966096e-05
-1.1622019436479e-05
-1.0368458677336e-05
-2.53469204055059e-05
-2.14174562923402e-05
-1.03238616162033e-05
-2.23461595106735e-05
-1.15327322572882e-05
-2.30657008837053e-05
-3.38526486260707e-06
-1.01903837586561e-05
-3.17404791774194e-06
-6.45272586084206e-06
4.8989619263484e-06
-1.93390147601544e-07
-1.46796068348933e-05
-3.18685677067862e-05
-9.43320681865998e-06
-2.40888874691393e-05
-2.69715222445486e-05
-7.38855915432119e-06
-8.61426104636877e-06
-9.33384821011097e-06
-2.62655918551777e-05
-8.73380226884343e-06
-2.36718038100659e-05
-3.69541483478771e-06
-6.74816260423902e-06
-7.50691419664631e-06
-1.78274411389494e-05
-6.94331096348619e-06
-3.24993608713782e-06
4.26753558911069e-06
-1.1488895665093e-05
4.40609048979011e-06
-2.30193112904038e-05
-1.5744723697244e-05
-1.3864285171049e-05
-1.2309243615989e-05
-1.92712920111773e-05
-7.99414892755963e-06
-1.23541760197205e-05
-1.3489640247325e-05
5.02627375133716e-06
-2.63478215725045e-05
-1.29428824353381e-05
-1.06932623490783e-05
-1.85181406821845e-05
7.79543796072219e-06
-9.73980257632177e-06
-1.30396048793237e-05
-7.56065980424139e-06
-5.77358108176498e-06
-1.23865201299576e-05
-2.14054436980603e-05
-3.11924030769433e-05
-1.23773497994338e-05
-1.48450553603113e-05
-3.28058017462783e-05
-9.52900893380238e-06
5.01941866788918e-06
-1.28257360921037e-05
-3.69620814405809e-06
-1.11122855318343e-05
-8.22273603080382e-06
-2.44167670401824e-05
-1.85689686366342e-05
-8.526507469784e-06
3.29057504657004e-06
-2.30927994771531e-05
-2.63119435556629e-05
-1.12371272692589e-05
-1.81218584739752e-05
-1.17730431303255e-05
-6.9530452959607e-06
-2.25263882099282e-05
-1.73273505037427e-05
-3.05619370752804e-05
5.87377293511036e-07
-2.09494347998692e-05
-1.50047470501981e-05
-1.02926617859427e-05
-1.66422470550815e-05
-2.04752189207825e-05
-1.68615938383938e-05
-2.95189064016605e-05
-1.33007287210607e-05
-1.93926627673639e-05
-1.94672639130708e-05
-9.82128793673249e-06
-1.61940063292514e-05
5.9035044570167e-06
-5.35768136695593e-06
-1.16609568674923e-06
-1.8235090181409e-05
-2.88111452466668e-05
-6.93441225053924e-06
-1.32588534427286e-05
-1.54492413770614e-05
-2.10518102073259e-05
-9.60761071890853e-06
-1.81935433846268e-05
-2.69719472933517e-05
-5.89487222647518e-06
-2.05315210041988e-05
-1.97006115306559e-05
-9.95059631051959e-06
-8.92545155417756e-06
-2.23992852635492e-05
-6.73684072180399e-06
-1.8141734411986e-05
-1.88663243927784e-06
4.93016309661173e-06
-8.59008854912939e-06
4.85174835307811e-06
-2.41647630586722e-05
-9.54872129775014e-06
-1.74089769905108e-05
-9.78511628655555e-06
-7.22267362528562e-06
-4.41939698149583e-06
-1.65106794552151e-05
-3.29171644782446e-05
-2.54297019991507e-05
-1.72324598980537e-05
-1.38771312645049e-05
-2.83754950061336e-05
-1.3174446093437e-05
2.71963253427083e-07
-2.01739415082802e-05
-5.82484679590257e-06
7.87529494382485e-07
-2.09434059298787e-05
-1.13957765730378e-05
-1.63554185893063e-05
-1.2649463782005e-05
-1.3041004150212e-05
-1.98937027713238e-05
-1.84205156989208e-05
-2.04045732194671e-05
-3.42015930441751e-05
-2.96633754509451e-05
-1.39376341671647e-05
-2.06308411619707e-06
-1.73097184012692e-05
-1.14810123195677e-05
-1.9312335852612e-05
-1.83708521145547e-05
-2.68650563864906e-05
-2.69055620935552e-05
-5.71137656368003e-06
5.66114625933138e-06
-1.65506930953585e-05
4.16780805777978e-07
5.40528393573644e-06
-2.14254831720445e-05
-7.51091169243512e-06
-1.82065862848005e-05
-9.50492280529654e-06
-1.36213037966312e-05
-1.18837935148616e-05
-6.94159803313469e-07
-1.6737299768768e-05
-1.19419574373816e-05
-6.74196403366953e-06
-3.08849864849692e-05
-1.10437293341374e-05
-1.31616745394735e-05
-2.48737179333721e-05
-1.49570468988722e-05
-5.21928553678027e-06
3.57538972664873e-06
-1.93417885480595e-06
-2.327097236338e-05
-1.24244980224765e-06
-1.71855435729071e-05
-4.08330592390084e-05
-7.23358195898891e-06
-1.28966005831269e-05
-1.88800869848124e-05
-1.41899389433914e-05
6.75500479349699e-06
-2.13893094729934e-05
-1.31480844543815e-05
-2.41160738839227e-05
-2.98175231676958e-06
-1.53417662227432e-06
-2.52054122671317e-05
-2.86693865885264e-05
-1.55970638174325e-05
-1.36924150460439e-05
-2.25213274532203e-05
-2.69105722008834e-05
-1.84844399236489e-05
-1.9850287060564e-05
-1.67342199497647e-05
-6.38704835300992e-06
-2.03031340001421e-05
-1.88207231649662e-05
-1.32594648631639e-05
-2.16191024488361e-06
-5.37300891294108e-06
-1.44754002679986e-05
-2.42940202392124e-05
7.79879839408226e-06
-1.97742562256824e-05
-2.73535256469666e-05
-2.82494952676429e-05
-1.99103551320196e-05
-1.70809424379908e-05
-1.03969722956876e-05
-1.52609921072305e-05
-9.69418833169503e-06
-1.97198680949437e-05
-1.86439493002877e-05
-2.6100680474459e-07
-1.5574960486996e-05
-1.29431286040639e-05
-1.28892583441252e-05
-2.58229293922652e-05
2.12892044886367e-05
-5.33938290782557e-06
-2.14256109482766e-06
-2.41395848441657e-05
-2.18108483667548e-05
-5.64388894656372e-06
-2.74339166673695e-05
-2.05124677597895e-05
-9.75791588121385e-06
-4.05079836294618e-05
-1.3916493627002e-05
-2.02893790236491e-05
-3.12173340031323e-05
-3.06448530898626e-05
-2.95369616468544e-05
-1.87078709773126e-05
-1.7082148821185e-05
3.39467014141692e-07
-2.30547845027645e-05
-1.67846125242666e-05
-1.65402699012252e-05
-8.70636431947565e-06
-1.98457552697931e-05
-2.88913097788558e-05
-1.62995337704636e-05
-8.11947545466117e-06
-2.53750814436148e-05
-1.44568432932938e-05
-6.25944905207562e-06
-1.56588607316148e-05
-1.4998347494565e-05
-1.32435958511189e-05
-1.19884346617633e-05
-1.14518633078697e-05
-4.65765320687459e-06
-1.57612499402915e-05
-1.46303425914905e-05
-2.10662021894237e-05
-2.27649118849603e-05
-1.60838634290871e-05
-1.63170241029103e-05
5.70408805747883e-06
-1.11294696814942e-05
-6.36191842968192e-06
-2.47743091842659e-05
-1.36502457772973e-05
-3.38152586919758e-05
-2.39916018327711e-05
-2.12020897044061e-05
-9.13916271344249e-06
8.80969673288051e-07
-9.75155947721243e-06
-8.5486930083319e-06
2.97390099901923e-07
-1.23826931191199e-05
-2.23582848160363e-05
-2.34936346201604e-05
-2.49980745752675e-05
-5.92439756307874e-06
-3.32330171000595e-06
-1.64520288009698e-05
-2.71581595767904e-05
1.80577821068645e-06
-9.80860501878336e-06
-1.88316744953311e-05
-2.10314155207346e-05
-1.40043634937737e-05
-1.39338802679565e-05
-8.19285830722017e-06
-1.08559895946619e-05
-1.82937899556379e-05
7.30156811906304e-07
8.93657043553371e-06
-1.44520389809389e-05
-1.41526149457619e-05
-1.30960013987319e-05
-2.70451574104373e-05
-3.22920027159567e-05
-1.94267763261978e-05
-2.26347828928142e-07
-2.16209924179926e-05
-1.97858605877826e-05
-6.36482244344824e-06
-3.77218298023771e-06
-1.04613031401917e-05
1.10370296837441e-06
-1.00829443864586e-05
-2.9901406405159e-06
1.94086001372707e-06
-1.83659080023272e-05
-2.56541079579333e-05
-2.73537313300031e-05
-7.49107914202291e-07
-1.73636807882485e-05
-3.09341776153815e-05
-2.35906407906271e-05
-5.46023513948345e-06
-1.04887118679826e-05
-1.48746040110231e-05
-2.48456382150502e-05
-2.32818832553221e-05
-2.50470091650796e-05
-3.93428390487784e-06
-1.13121757641893e-05
-1.63744125961798e-05
7.38916578409755e-06
3.45233317392313e-06
-2.46919501660871e-05
-2.94476322881528e-05
-7.27316179549023e-06
-2.28264368770075e-05
-2.38679303961974e-05
-1.58001459680383e-05
-1.40981269921847e-05
-3.09638379196519e-05
-1.9585638237597e-05
-2.03872744886812e-05
-2.57401374882454e-05
-1.02321487827585e-05
-1.1753465820129e-05
-6.1694401337614e-06
-1.02238571031644e-05
-3.72004118131685e-06
-9.61137723485778e-06
-1.30723157356998e-05
-3.95566680046465e-06
-1.65994008099267e-05
-2.55935077851865e-05
-5.95097577336608e-06
-9.27059809041329e-06
-1.55314773014875e-05
-1.31234282091724e-05
-2.3590077691507e-05
-2.00453609845385e-05
-1.01572934263711e-05
-1.18659308198352e-05
-2.12923418834938e-05
-1.29312033937767e-05
-1.09825539281482e-05
-1.80713531571837e-05
-1.05671531697869e-06
-1.44139959056028e-05
-1.25138555908863e-05
-1.07935608849044e-05
-1.59883459450525e-05
-1.98048199909793e-05
-2.4435509294197e-05
-1.39185155517151e-06
-9.57025639005118e-06
-1.09363823527474e-05
-5.73991726761694e-06
-8.365743177455e-06
-1.32491839845883e-05
-1.16195188887002e-05
-1.62350547755083e-05
-2.72711355492524e-05
-1.31304574065146e-05
-3.62002106929211e-05
-3.13198150001334e-05
-2.78139801757556e-05
-8.88080754771213e-06
-8.52906070209182e-06
-1.98968691651426e-05
-5.7869078104425e-06
-2.63722527971857e-05
1.1070619666145e-06
-1.89844091855154e-05
-2.70542154666566e-06
5.26847775917725e-06
-2.33734901295443e-05
-6.34662362990112e-06
-2.69910704654425e-05
-6.52073681556441e-06
-1.40546728143466e-06
-2.62690333941894e-05
-2.48751342124879e-05
-1.92158992033462e-05
-8.41768696919436e-06
-2.09994678520832e-06
-3.12340760419022e-05
-2.28912996239805e-05
-2.0556987378603e-05
-3.0189823189378e-05
-2.69829418059152e-05
-1.28095870986082e-05
-1.18850393610516e-05
-1.66706029879959e-05
2.81510339183581e-07
-2.04920807068508e-05
-7.77476811523907e-06
-2.02896732385848e-05
-1.33714291930222e-05
-1.11490976968607e-05
-1.27779654545247e-05
-1.73279196569775e-05
-1.67712341812035e-05
-2.62545999194191e-05
-2.07422760744542e-06
-2.46295052127327e-05
-2.55041345319719e-05
-1.89109053390943e-05
-3.58988995928245e-05
-1.74542180819227e-05
-2.30706465822883e-05
-1.14460352671905e-05
-5.25785263790637e-06
2.94819207410331e-06
-3.70321704530819e-06
-1.61070803811878e-05
-2.26840547886081e-05
-8.84375093825091e-06
3.15004312612925e-06
-8.63950756675438e-06
-2.60490220576039e-05
-3.27538623202472e-05
-3.34856219091604e-05
-3.05724784539066e-05
-3.31185218265757e-06
-1.84021640676077e-05
-3.11503118242356e-05
-3.7702202464768e-06
-2.76696512779942e-06
-1.48067922613221e-05
-1.30990253709175e-05
-1.66321250496051e-05
-5.20005392184593e-06
-1.46601182995418e-05
-1.15456274084746e-05
-6.91646370973123e-06
-1.40225367251787e-05
-1.19822013826301e-05
-1.63609248569255e-05
-9.47875021171991e-06
-6.53493263172007e-06
-2.10453443485626e-05
-2.48251423865767e-05
-1.26535750448427e-05
-2.53352819105832e-05
-1.45211729690036e-05
-1.65059713243994e-05
-1.70297366462444e-05
-2.07054906868265e-05
-1.25908982315215e-05
-7.30072154331699e-06
-1.34120136908112e-05
-3.78087857186409e-05
-1.30754822423218e-05
-2.26102651331523e-05
-2.14365314604822e-05
-2.98145924092338e-05
-7.60900679550188e-06
-1.15550204129134e-05
-2.12374171706841e-05
-3.95747282897497e-06
-1.18761020065717e-05
-6.64672902651523e-06
-2.46874889583621e-05
-2.50500443641155e-05
-2.65682808084576e-05
-1.4608582616981e-05
-3.08756013240996e-05
-1.52363124879855e-05
-3.31058678364219e-05
-4.45747235857661e-05
-2.59416104628058e-05
-3.70478330462372e-05
-3.44472757036629e-05
-2.12302400449652e-05
-5.59315423715313e-06
4.0243420268088e-06
-1.79766932683602e-05
4.4915812425297e-06
-7.18490999848564e-06
-2.76452409513748e-05
-2.2400167232732e-05
1.50155258772224e-06
3.25856271348768e-06
-4.75556616078621e-06
-6.40546227870142e-06
-1.45050762519647e-05
-1.76230934528852e-05
-2.21929968810956e-05
-2.56220146869903e-05
-1.99590925708254e-05
-1.15889935006421e-05
-1.87761824413646e-05
-2.0789568621834e-05
-4.4060707478265e-05
-2.93120900090707e-05
-1.53606203749005e-05
-7.7176649824927e-06
-2.5597767453623e-05
-2.81437326855695e-05
-7.50499267736946e-06
-5.67296178494348e-06
-5.67639892385479e-07
-3.72587690792687e-05
-2.00188825734883e-05
-1.29749482094575e-05
-5.68741811338371e-06
4.81322879179181e-06
-1.99303049407546e-05
-1.81649213866062e-05
8.71610180937911e-07
-1.03813420377446e-05
-6.51672781299284e-06
-2.79924358723738e-06
-1.06797067786684e-05
-2.61041645192799e-05
-2.64303922556108e-05
-1.46296994253138e-05
-1.3610958402706e-05
-2.38433867539799e-05
-5.44922634102147e-06
-2.57636010920151e-05
-8.85043863787267e-06
-2.6629478140972e-05
-7.74538394252781e-06
-1.64540709000577e-05
-1.96449137537509e-05
-1.92886052533547e-05
-1.34770845813099e-05
-1.15187195069291e-05
-1.06344271248787e-05
-2.51308687076659e-05
-3.50110395988035e-05
-1.28982025649004e-05
-7.07587578697301e-06
-2.08815830201125e-05
-1.59662359489279e-05
-2.34566170031697e-05
-2.16317940318932e-05
-5.24416233181827e-06
-5.6800461606427e-06
-1.62223536509983e-05
-1.71703463453432e-05
-1.28868980838077e-05
-1.2963702799988e-05
-2.2378517769334e-05
-1.89584671009672e-05
-1.90642739908452e-05
-1.65493374234957e-05
-8.28047879405948e-06
-8.14987821045063e-06
-1.55020988927858e-05
-2.88483968301474e-05
-2.95906543855482e-05
-1.70753103126092e-05
-2.16634306483637e-05
-1.35497145007891e-05
-1.18731135668648e-05
-1.81865189438181e-05
-1.5291786292001e-05
-1.43513250530134e-05
-2.23693032163189e-05
-1.28750086200271e-05
-1.37643686089985e-05
1.3193759099914e-06
-1.78425390065681e-05
-2.83489254384914e-05
-1.19485545624537e-06
-2.62921568552629e-05
-1.14015101902831e-05
-2.33215826178021e-05
1.51652911399478e-06
-1.15191148804312e-05
-1.99810785254402e-05
-1.78675783094352e-05
-3.44230516142935e-05
-6.33130782842634e-06
-1.27327890594462e-05
-1.89528577826604e-05
-3.27371078716514e-06
-4.02902928190211e-06
-3.31891129738955e-05
-1.988012877226e-05
-2.41400438720656e-06
-1.66565359055823e-05
-2.20644542635955e-05
-1.47403010408831e-06
-2.88156544693587e-05
-1.12905218364726e-05
-1.63527588869933e-05
-1.47867387821622e-05
-2.71914866470997e-05
-3.01441921697089e-05
-2.51180408451386e-06
-5.47775603338061e-06
-6.46011835364313e-06
-1.01188953321277e-05
-1.8707866090688e-05
-9.00224399443202e-06
-3.61395095996044e-06
-1.54018609884876e-05
-8.57408250867889e-06
-1.12443996657418e-05
-1.3845063072156e-05
-1.40045947588548e-05
-9.67386353273448e-06
-1.48417008702339e-05
-9.91441249913802e-07
-2.81215465196217e-05
-1.29226524650549e-05
-1.92126621072879e-05
-2.403280524111e-05
-3.701823105574e-05
-1.4681634486308e-05
-6.18520990042597e-06
-2.29768950682243e-05
-1.43362046747094e-05
-2.38650007177964e-05
-9.38474202869452e-06
-1.92823227489028e-05
-2.44752822624877e-05
-2.94629663707312e-05
-1.91374695152555e-05
-1.6197000438244e-05
-1.45449915703484e-05
-1.38469317971287e-05
-4.29292965504723e-06
-2.72555780927583e-05
-2.33269998828256e-05
-9.23807379741536e-06
-1.37025570934883e-05
-2.75022140603105e-05
-1.97905424383895e-05
-2.95158109652255e-05
-1.77429668540613e-05
-5.27308431182435e-06
-2.74686663676113e-05
-2.46291347637979e-05
-1.91389928602029e-05
-1.45612913770715e-05
-3.10335719080042e-05
-2.96195208366436e-05
-1.88244506410164e-05
-1.60957823731264e-05
-4.09818092397271e-06
-2.46317655773468e-05
-1.26140028520783e-05
-8.94256301038699e-06
-2.03798746766704e-05
-1.80620356338768e-06
-2.42826844245274e-07
-1.47044529150231e-05
1.31934408834545e-05
-1.57828385024196e-05
-2.02124354965647e-05
-9.15767331640951e-06
-2.64943209174172e-05
-2.06055227053758e-06
-1.36872573392327e-05
-8.68536577735243e-06
-5.25363671223395e-06
-7.43131738527619e-06
-8.00861418386218e-06
-2.47789051416049e-05
-1.73128084870719e-05
-3.86368130492161e-06
-1.6445705157723e-05
-1.63900657207815e-05
-7.1667202128839e-06
-2.16962274552178e-06
-1.92155403801413e-05
-5.53184381937121e-06
-1.23563851626803e-05
-1.06486389237424e-05
-6.89805853354995e-06
-2.58210946659688e-05
-2.22439323031613e-05
-2.01709173453132e-05
-3.41254434192534e-05
-2.33778064742139e-05
-1.12243941056732e-05
-3.55896798660691e-06
-2.60234637660156e-05
-3.10874522335953e-05
-6.44392337045796e-06
-2.12744888289987e-05
-2.82040718688339e-05
-2.3607420123436e-05
-2.76319451334704e-05
-1.98983213912318e-05
-1.70190524224293e-05
-1.58961872194617e-05
-1.03568701393742e-05
-6.40789760871143e-06
1.19431402404871e-05
-6.60228209597194e-06
-3.20181068503876e-05
-9.89426757603205e-06
-2.01361193014199e-05
-2.91804263031419e-05
-1.68764489311302e-05
-3.99140243415883e-05
-2.95865820052744e-06
-2.91101993906551e-05
-1.06311128766888e-05
-1.51621463565961e-05
-2.67108986547719e-05
-2.6562947508169e-05
-9.52342983449055e-06
7.54235769826371e-07
-2.13453987629868e-05
-2.08817705640608e-05
-1.08084318427146e-05
-1.41284429461127e-05
-1.53220266788072e-05
-1.21298141998803e-05
-2.54037873999847e-05
-2.53652123604067e-05
-1.21051500044086e-05
-1.7845593191052e-05
-3.47488250741845e-05
-2.79171649655142e-05
-1.22289110744201e-05
-1.07351163871451e-05
-1.2162689238271e-05
-3.16303787705005e-05
-2.06150379970959e-05
-1.68123165994685e-05
-1.35811236513243e-05
-1.33221954790922e-05
-1.84153051610301e-05
-9.15043946645671e-06
-1.53115890281821e-05
-2.49328031478013e-05
-3.83834637867986e-05
-1.2658984469161e-05
3.83028299059424e-06
-1.3735930041722e-05
-1.17339239409172e-05
-1.2890573134754e-05
-2.16136484855789e-05
-2.21620549848672e-05
-2.53170632586137e-05
-9.04852319506143e-06
-2.37522053514308e-05
-2.88034065379087e-05
-2.30285086956631e-05
-1.04815924439623e-05
-2.0574828416436e-05
-1.23403149861338e-05
-8.96219481011128e-06
-1.72429118073634e-05
-7.09433661234168e-06
-2.07714731341351e-05
-6.53410392871586e-06
-1.17762817581959e-05
-4.14332864992827e-06
-1.97957114256739e-05
-2.78458368449521e-05
6.10519122042661e-06
-2.52315434071569e-05
-2.89997529218743e-05
-1.76792000238018e-05
-6.73337757964813e-06
-9.20512821127474e-06
-9.73059458568309e-06
-2.2247742212322e-05
-2.52483241166091e-05
-1.58496575177285e-05
-1.65127591742124e-05
-3.67225738436761e-05
-1.32271408942833e-05
-1.23816937610518e-05
-1.20365846469813e-05
-4.05368666805202e-06
-2.32190261676373e-05
-1.57803375483216e-05
-1.77939110978966e-05
-1.71798058027704e-05
-8.80553333055225e-06
-1.45752546592094e-05
-1.01817483164218e-06
-1.73089318174844e-05
-1.80957724851788e-05
-6.05138167950705e-06
-5.69372838857494e-06
-1.73775442280122e-05
-2.65174340519e-05
-2.43896423898885e-05
-2.84320530650103e-05
-2.92958363248822e-05
-4.71098785326703e-06
-2.67530274044277e-05
-5.59457593070256e-06
-2.66190765076148e-05
-1.22667635320934e-05
-1.74002835795966e-05
-6.15623596191532e-06
-9.13986087086384e-06
-2.28918409169317e-05
-1.27258251217489e-05
-7.92980046703125e-06
-2.25796713565152e-05
-1.07216334161243e-05
-1.89683960894182e-05
-1.31491262046648e-05
-2.40485886472558e-05
-1.41805109592026e-05
-1.81408539243808e-05
2.86065302678481e-06
-7.92913763435761e-06
-2.09709044813251e-05
-2.39618071413567e-05
-1.39264812263632e-05
-4.39619416955203e-07
-2.36185924929687e-05
-1.90007763016895e-05
-1.92691423112933e-05
-1.78720213646515e-05
-3.00744075307144e-05
-4.2030972347488e-06
-8.96221550931717e-06
-1.38901356689609e-05
-2.52786953294326e-05
-1.80412331610895e-05
-1.24824440569472e-05
-4.41821919271745e-06
-2.28118595249264e-06
-1.56719045000827e-05
-4.27365603012927e-06
-1.4458903154373e-05
-2.37037788297355e-05
-1.40643096519981e-05
-2.70834294528104e-05
-2.76948978949862e-05
-2.33546313502326e-05
-6.29969529384489e-06
-1.43134230439104e-05
-2.62211413912776e-05
-7.57690323184398e-06
-3.18046208059981e-05
-9.53751237324447e-06
-1.71475760505731e-05
-9.54442925788111e-06
-2.65974314896098e-05
-1.97850360543387e-05
6.48361495081173e-06
-2.09399110255567e-05
-2.06784764140253e-05
-3.20794705959462e-05
-1.57100796691175e-05
-4.20416139072771e-06
-2.23912907194158e-05
-1.07950690128101e-05
-3.0202805135597e-05
-2.29331708769489e-05
2.76014927372441e-06
-1.98852327305535e-05
-6.59245813557751e-06
-1.5248609837387e-05
-2.71047020732117e-05
-1.33734184965765e-05
-8.27761700464799e-06
-2.97360560695741e-05
-6.99679300279132e-06
-1.78855027966355e-05
-1.21302499497731e-05
-1.87837006104919e-05
-1.99523313484634e-05
-1.24334613263623e-05
-3.42995282512231e-05
-2.19924352098722e-05
-1.78971427551061e-05
-3.12075880705552e-05
-1.10225482121092e-05
-1.86943200900785e-05
-2.30866852515106e-05
-1.10421384996487e-05
-1.83095355977982e-05
-1.48606065898892e-05
-2.80682552828261e-05
-2.43931835638584e-06
-1.72157982022493e-05
-1.57607617988908e-05
-3.27576612480445e-05
-1.05340070606627e-05
-1.5958647617482e-05
-2.25448446360891e-05
-1.31073265649603e-05
-2.29835851786171e-05
-3.17931569986366e-05
-1.55176818237882e-05
-1.41706368725214e-05
-1.21904708637143e-05
-1.86157490057552e-05
-1.17392217687229e-05
-2.07699982289447e-05
-2.15705755621383e-05
7.10254666614859e-06
-1.28340311999562e-05
-2.2198482966361e-05
-1.75315517337318e-05
-2.13580132474203e-05
-2.93572669331175e-05
-2.04534143771894e-05
1.58633855302848e-06
-1.1001154480019e-05
-3.63235489387081e-06
-5.78638317934266e-06
-1.79959449371085e-05
-1.14737026954575e-05
2.6547604358686e-06
-1.92461840568776e-05
-2.71311126208989e-05
-2.86490684840995e-06
-1.69695671834741e-05
-1.51544002942377e-05
-6.49840900478491e-06
-2.81421630859843e-05
-9.66037368367393e-06
-9.3686921205041e-06
-3.42262783908485e-05
-1.1921550332114e-05
-7.79882671864359e-06
-1.87844388494767e-05
-9.63002221547114e-06
-1.24569181885482e-05
-1.13519577656464e-05
-1.97861255131208e-05
-1.38285283853983e-05
-8.64723158114566e-06
-7.89031253307442e-06
-6.56732917556521e-06
-2.37638082715879e-05
-2.58507572370789e-05
-1.88533494482465e-05
-2.01586477206512e-05
-2.21638103411286e-05
-2.3719465857627e-05
-2.48745033928203e-05
-2.66732831425015e-05
-1.58273574264891e-05
-2.33167458640337e-05
-6.02132549177996e-06
2.10774556020905e-06
-1.81897109381778e-05
-2.17665103821711e-05
-2.52128854923938e-05
5.6089345934523e-06
-1.57800372267233e-05
-2.0507893745785e-05
-2.16013879670212e-05
-8.71447547818574e-06
-1.32588091327136e-05
-2.51994942822811e-05
-9.02807404632807e-06
-2.45323467121658e-05
-1.48092919162493e-05
-9.28572828741059e-06
-3.14240721483967e-05
-2.05831018959775e-05
-1.40158118341105e-06
-6.53436999798025e-06
-2.70174780492444e-05
-1.7177607818762e-05
-1.12608441720656e-05
5.00041537275929e-06
-2.25343240114162e-05
-6.41005761299077e-06
-1.17658368611821e-05
-5.52409400541546e-06
-2.82156199934722e-05
-3.24189505567613e-05
-2.56416747948851e-05
-9.84169034586877e-06
-2.59628961062477e-05
-2.07930300883783e-05
-1.78368341075057e-05
-2.57992041665055e-05
-1.64222359012018e-05
-1.34648974470262e-05
-8.60627560401264e-06
-1.97552826719701e-05
-1.39330555324646e-05
-2.04497757941798e-05
-1.49842436623654e-05
-4.60248228871461e-06
-1.16032846509805e-05
-2.1581485683981e-05
-1.44926518226034e-06
-2.78515677698145e-06
-1.1197445870537e-05
-3.47717601865252e-05
5.23057347999386e-06
-2.00435475350134e-05
-3.24197411431248e-05
-2.25826303636191e-05
-1.49599587044777e-05
-1.38054796567351e-05
-1.43839083818133e-05
-2.8871532665099e-05
-2.33874408993166e-05
-2.29691414600446e-05
-1.19494796364574e-05
-4.21154694672221e-06
-1.66842991505258e-05
-2.83208811914574e-07
-2.22882314692034e-05
-1.07526766914287e-05
-8.06967594646424e-06
-1.41650819270398e-06
-2.11105462661978e-05
-6.14953937007635e-06
-1.77944561201535e-05
-1.05677614471741e-05
-3.22631641758329e-05
-7.69054646862863e-06
-2.04597723736194e-05
-5.65025201042106e-06
-2.54680791655954e-06
4.71658699186737e-06
-9.07882491368171e-06
-1.77409674196266e-05
-1.09873085985807e-05
-1.12715280021009e-05
-1.26142316876625e-05
-3.61829897036858e-05
-8.49985094510819e-06
-1.29370725206614e-05
-3.02508695181139e-05
-2.3421412605934e-05
-2.16081289231257e-05
7.55785684220494e-06
-1.53939470966488e-05
-1.50373795112914e-05
-1.78635614956725e-05
-3.08289031537141e-05
-2.40919561887182e-05
-1.62420983292829e-05
-1.529219772594e-05
-1.10859400371558e-05
-1.08025964014129e-05
-2.05666678622872e-05
-1.57157251692519e-05
-2.11759851035186e-05
-1.54019334237978e-05
-4.24545230603908e-06
-7.65779437322927e-07
-1.43503591554031e-05
-1.52412944788383e-06
-1.21810773982011e-05
-1.00694097983896e-05
1.52507609519536e-06
-3.00550629573139e-05
-2.21596698774948e-05
-1.44135834778953e-05
-8.52710584080424e-06
-1.61843308324067e-05
-3.32183497079835e-05
-1.91861660353148e-05
-2.68165788486994e-05
-2.30602670091802e-05
-2.76483586669851e-05
-2.95544288442034e-05
-2.17177001160975e-05
-2.41595638303419e-05
-1.40550607506725e-05
-1.74094789098084e-05
-2.06446926158174e-05
-1.45654310535493e-05
-6.66194759615644e-06
-7.21413172781186e-06
-1.1468272221352e-05
-2.96790303769115e-05
-1.16302383740539e-05
-8.52550520377339e-06
-2.59393516561822e-05
-5.40340828089612e-06
-2.1523616194164e-05
-2.44760512134117e-05
-6.97932530671764e-06
-1.07217001441706e-05
-2.66814546347029e-05
-2.74046921269582e-06
-2.40519184715245e-05
-2.26485527320458e-06
-3.93313680530242e-06
-1.46096662520995e-05
-7.33840534652889e-06
-1.45762798536925e-05
-9.90949190794429e-06
-1.14834947719413e-05
-2.73146666781461e-05
-2.38064299419833e-05
-8.49857813640091e-06
-3.92604185106228e-07
-2.22694581629883e-05
-2.19745830740117e-05
-2.45766624603788e-05
-3.04475117754455e-05
-2.80282686345713e-05
-1.60739482144395e-05
-1.92500402481802e-05
-2.23565557001498e-05
-1.44204214111331e-05
-2.21395259388106e-05
-2.61201060857972e-05
-1.30017015664449e-05
-1.52038997967102e-05
-1.46560725876678e-05
-1.75590147956362e-05
-1.09892797395248e-05
-1.49384628170462e-05
-2.25206993731319e-05
1.04434332250518e-06
-2.91520338965327e-05
-1.05277375522636e-05
-1.49090919940822e-05
-2.12346080611071e-05
-1.76899178191935e-06
-3.61637910917879e-05
-1.24030663956137e-05
-1.05407969062433e-05
-1.84201727669902e-05
-3.11405894251832e-05
-1.26333047967263e-05
-2.60447819072707e-06
-9.96366776434236e-06
-7.81284219132479e-06
-6.06586970324307e-06
-8.20066681509756e-06
-5.20849788501412e-06
-2.67451427820552e-05
-2.4328177628454e-06
-9.89236321412322e-06
-3.07915945227154e-05
-6.07808334367114e-06
-8.72830982384826e-06
-1.44628125442496e-05
-2.17102875357467e-05
3.14267702800789e-06
-1.25560625774746e-05
-2.83441256565526e-05
-3.24449583458993e-05
-1.6472340227301e-05
-2.80134452733315e-05
-1.85078549355175e-05
-8.99401443165832e-06
-2.54545639064384e-05
-2.24777725442242e-05
-1.80744604034085e-05
-3.38521588886154e-06
1.28941991609576e-05
-5.99853217059039e-06
-9.51390531132744e-06
-5.29904623762723e-06
-2.34337744727581e-06
-1.44499724785415e-05
-1.99923860862324e-05
-2.05889620348864e-05
-2.3171952969111e-05
-2.98643066426357e-05
-2.46529884405452e-05
-2.65133734800347e-05
-5.24144722933036e-06
-2.5584423642395e-05
-1.97727731123181e-05
-2.87903723105022e-05
-2.93541096824284e-06
-6.09949079907748e-06
-1.96120772157613e-06
-1.64124694958935e-05
-1.27529012771226e-05
5.94596574816865e-07
-8.78760562458501e-06
-1.79501513956848e-05
-7.45898924891051e-06
-1.0315823030017e-05
-2.00563145939944e-05
-1.02303826546834e-05
-1.13307494910896e-05
-1.96018317632454e-05
-1.6352514902598e-05
-1.43684963164234e-06
-2.6280662019628e-06
-2.74857954844901e-05
-1.34246548161611e-05
-1.76611138790317e-05
1.08458983901468e-05
-2.4041724553173e-05
-2.84095424904301e-05
-1.37535596510678e-05
-1.3424591509813e-05
-1.74852075706516e-05
3.18444048451136e-07
-2.95099210857231e-06
-1.42652109962954e-05
-7.8805188857288e-06
-1.14014019906973e-05
-1.14076404189037e-05
-1.14856176488101e-05
-8.51255055836073e-06
-1.40396804465741e-05
-1.47730721356937e-05
-2.34661000908339e-05
-2.76470496851397e-05
-1.72356461588881e-05
-1.40538357794405e-05
-1.94281886057553e-05
-1.25974867290567e-05
-2.08748964173553e-05
-1.87773428474223e-05
-9.7744553467975e-06
-1.91999748885231e-05
-1.40223529623238e-06
-5.65178362303911e-07
-4.13281728174753e-06
-2.07297209395186e-05
-1.31007141952569e-05
-1.80849115200593e-05
-5.52721568568557e-06
-1.72244012692592e-05
-1.29505439360723e-05
6.29632586856067e-08
-2.13172059243967e-05
-2.1656298987418e-05
-1.27764125698774e-05
-5.20169294137359e-06
-2.44341529661871e-05
1.47746293292904e-07
-2.18104448294546e-05
-4.44346576389491e-06
-2.47656194968948e-05
-1.16297415751681e-05
-1.48937773773814e-05
-3.02769211930486e-06
-2.14735383677742e-05
-1.04490529832513e-05
-7.74110442816896e-06
-1.11021698086733e-05
1.3840583465884e-05
-9.90940928388616e-06
-1.15371703609519e-05
-1.98796033573006e-05
-2.49223733581588e-05
-2.51699407818126e-05
-2.62762386940819e-05
-1.97383311197386e-05
-8.34721951717025e-06
-5.14436629612063e-06
-2.08627672398945e-05
-2.13465999460405e-05
-2.15874040769612e-05
-1.79837904104563e-05
-1.35807988631875e-05
-1.58195437664775e-05
4.14427945973931e-06
-2.27066882064182e-05
-2.40910946657527e-05
-5.39949580032724e-06
-1.02612459195612e-05
-1.90922773869893e-05
-6.47336932985048e-06
-3.35666225486192e-05
-1.78516309683554e-05
-2.38484284234743e-05
-2.06244131802944e-05
-2.22202981468124e-05
-1.99239585475557e-05
-1.80418931417188e-05
-4.38999833089706e-06
-2.53621947939443e-05
-1.27140583445073e-05
-1.65801385540342e-05
-1.70793577857035e-05
-2.82906697852822e-05
-1.88266970810664e-05
-1.07054395730087e-05
-2.44929342089788e-06
-2.11773441765713e-05
-1.65291032496111e-05
-1.77678643282313e-05
6.53268022101693e-06
-1.20606442015275e-05
-1.26030355959349e-05
-4.54297098271613e-06
-1.11517633496536e-05
-1.83752826236742e-05
-3.30183324321795e-05
-5.50797537798738e-06
-2.54866022171754e-05
-2.86824333383414e-05
-1.9102091168527e-05
-1.41472499961051e-05
-2.41039662655071e-05
-1.0147834996028e-05
-1.17282721675785e-05
-2.02938641014903e-05
-2.25473262055418e-05
-1.67822639589243e-05
-2.29460132207551e-06
-3.47538095260361e-06
-1.62294685041946e-05
-8.97438753329087e-06
-2.37828054992079e-05
-5.93834348281502e-06
-1.57715210770607e-05
-6.01230194392983e-06
-1.54539375571354e-05
-1.58817967105308e-05
-9.67297517723143e-06
1.87468756647832e-06
-1.77601054497716e-05
-2.13075216657871e-05
8.80832925952295e-08
-1.44798722075811e-05
-1.24213976655522e-05
-1.80812567517295e-05
-1.12323354844102e-05
-1.06473631430542e-05
-1.78747275551621e-05
-1.71359612369984e-05
5.87732432304379e-06
-2.07987549099797e-05
-5.32223905158182e-06
-1.02467976591473e-05
-1.81771544195729e-07
-3.72285821782847e-05
-1.04287324580803e-05
-1.89745766827025e-05
-2.34380965485e-05
-2.01679056289539e-05
-2.96956369433339e-05
-1.66603750655992e-05
-2.79329522594014e-05
-1.33680762626783e-05
-1.35249697229035e-05
-1.36284454979557e-05
-1.59836503798913e-05
-2.2501363208637e-05
-1.82064060941138e-06
-3.11558982434989e-06
-2.06562270699832e-05
-2.22051630502728e-05
-5.75904263859168e-06
1.22682440573332e-06
2.83295101240334e-06
-1.64764628926829e-05
-1.72838179718311e-05
-1.52351483593008e-06
-2.67134343165058e-05
-1.83623757583743e-05
-3.07555451488678e-05
-2.66545686929899e-05
-2.82140828346639e-05
-2.14846634348877e-05
-1.93321243524456e-05
-2.39348631765854e-05
-3.33932902318605e-06
-7.0340136978226e-07
-2.87425328363137e-05
9.98960157305487e-06
-3.02750346031832e-06
-1.20726053933412e-05
-2.18496488682525e-05
-1.36763490497796e-05
-1.93841133049678e-05
2.78110886079953e-06
-1.9280964260043e-05
-1.09095307209249e-05
-7.40915409547958e-06
-2.60232159494531e-05
-2.50659198558182e-05
-1.57695143111134e-05
-1.25307252746752e-05
-2.51623792428935e-05
-3.42776229565917e-05
-2.14600734501002e-05
-2.16228375213458e-05
-7.48971786935826e-06
-9.39405980375287e-06
-2.02634900319171e-05
-2.53535420597751e-05
5.81806227049559e-06
-2.11416826371962e-05
-8.45545194611663e-06
-5.47411164896816e-06
-1.0041122915584e-05
-1.36788603024659e-05
-1.19278526102116e-05
-1.21420943270325e-05
-1.80624602696101e-05
-2.72215318692525e-05
-1.32873189380142e-05
-2.96999175491447e-05
-2.35885545066737e-05
-1.72912776938957e-05
-1.73172633274559e-05
-9.48710209220346e-06
-1.14993240632052e-05
-1.09438085530183e-05
-1.69245508826656e-05
-3.36840403622158e-05
4.16344418119428e-06
-1.74664480416031e-05
-1.834902611554e-05
-1.22502939458522e-05
-1.64575242293215e-06
-1.48272306752221e-05
-1.51743300090061e-05
-1.33601589863811e-05
-4.71182566910217e-06
-2.1512327258574e-05
-1.83112890370683e-05
-1.14398532354877e-05
-1.52633467975872e-05
-1.74469354772643e-05
-3.11040953399981e-05
-3.00857761311911e-05
-3.49889228988391e-05
-1.54670635886039e-05
-1.53572007769609e-05
-2.61627318188329e-05
-2.23562447485223e-05
-7.27720811414703e-06
-1.44567829030927e-05
-1.51977768963578e-05
-1.64913381992268e-05
-1.29263418224582e-05
7.98363846324246e-06
-8.59135571893857e-06
-3.52319690314029e-06
-2.25719378901885e-05
-2.66133988475072e-05
-2.02746503729734e-05
-3.19656681464812e-05
-2.26728843019895e-06
-1.98856068632344e-05
-1.74942559718099e-05
-1.84625226510068e-05
-4.78753491000695e-06
4.30955080067345e-06
-8.78535146309464e-06
-9.00724552729971e-06
-1.21319224615864e-05
4.7695205781826e-06
2.98140095790013e-07
-9.38067996863942e-06
-9.7315204428142e-06
-5.42872901493316e-06
-4.35035622461609e-06
-2.54193082750957e-05
-2.49449355028093e-05
-7.36044338663351e-06
-1.70403541806402e-05
-2.13841181254277e-05
-2.26513748823783e-05
-7.16852493621772e-06
-2.72863763563752e-05
-2.89412905337348e-05
-2.23344832785278e-05
7.95798634301142e-06
-7.57257247381316e-06
-2.27067097813272e-05
-1.67399883250256e-05
-1.22157973805931e-05
5.48833351083391e-06
1.29419506793056e-05
-2.33182436441299e-05
-2.48865051546963e-06
-3.07930815205525e-07
-3.09938619569858e-05
-3.16424145862283e-05
-4.79930188594572e-06
-2.47574868033451e-05
-3.06087842850092e-05
-2.54865959374071e-05
-2.11025474741728e-05
-2.37279879091934e-05
-2.80722171647065e-05
-1.38935555937331e-05
-7.49253722051673e-06
-3.46823924903909e-06
-1.44604691262475e-05
-1.72136864322856e-06
-8.34077777363319e-06
2.4069482442619e-06
-1.5351507715384e-05
-1.27606964333763e-05
-1.7044550748876e-05
-1.33204078527961e-05
-8.13626411672755e-06
-8.42673929390644e-06
-2.02667196505127e-05
-7.20550184123029e-06
-2.14027962813076e-05
-3.20476457257988e-05
-1.10861469657756e-05
-1.23310367540083e-05
-1.69333277599991e-05
-2.1693018542209e-05
-1.44387479607415e-05
-4.04169553030594e-06
-1.66501244139434e-05
-1.5190944076306e-05
7.25312383359783e-06
-8.76003030426091e-06
-2.7862107148871e-05
-1.22211478955245e-05
-5.71313605479809e-06
-2.40031339870064e-05
-1.73815457540065e-05
-2.12443403087531e-05
-1.97650951841066e-05
-1.04937924106737e-05
-3.10529227432439e-05
-1.17840847855754e-05
-7.45328887945107e-06
-1.2132071730575e-05
-4.77275954125607e-06
-2.94925428007421e-05
-1.26663772554989e-05
7.66705667916325e-07
-7.07720705932395e-06
-1.02694670382777e-05
-4.60015793325444e-06
3.96952966283217e-06
-1.01131051720865e-05
-9.69027721433539e-06
-9.30414611691732e-06
-1.57253017259392e-05
-1.16421307916218e-05
-3.42504567149112e-05
-1.91479746577918e-05
-3.01185484713109e-06
-2.48200278358223e-05
-2.26621716207862e-05
-2.34910973920865e-05
-8.53069044164644e-06
3.90069142670147e-06
-1.8072166267495e-05
-2.08043037753038e-05
-1.80977846143791e-05
-2.52470141856318e-05
-6.87942631832427e-06
-1.40122192895805e-05
-1.28840755246298e-05
-9.53700162687827e-06
-1.35884621429986e-05
-1.63410292907556e-05
-5.18561618323543e-06
-7.13306343514121e-06
6.39075658301985e-06
-2.15054360663197e-05
-1.34030500443408e-05
-2.06942916662967e-05
-1.44577099705293e-05
-1.11193392527471e-06
-1.16896705025855e-05
-1.31830510078317e-05
-2.15788572058638e-06
-3.10325948750554e-06
-1.27649849340899e-05
-3.01978637976638e-05
-9.12766408352731e-06
-2.33197289993548e-05
-1.87857470663284e-05
-7.15353245274166e-06
-3.12975864149838e-06
-1.37105301103885e-05
-1.07528475701502e-05
-2.97866471332456e-06
-1.36753319887688e-05
-1.4829917376252e-05
-1.07839550480815e-05
-1.44856562334186e-05
-1.63913911686764e-05
-3.94530168116809e-06
-2.46590152336546e-05
-2.76685783537582e-05
-1.5884441269956e-05
-2.89689151145304e-05
2.6624969545971e-06
-1.98730990909501e-05
-6.0944289872731e-06
-7.64707859744849e-06
-1.31777377779725e-05
2.63710923663071e-06
-1.62425211266993e-05
-1.27247934976931e-05
-7.57332845315756e-06
-1.18349879680219e-05
-2.74200111213079e-05
-1.91662311751275e-05
-1.95054634195307e-05
-2.86045350148904e-05
-1.03582170524303e-05
-2.02406934970439e-05
-2.73740397448658e-05
-1.79373362898252e-05
-2.83950589259305e-05
-1.25412071781542e-05
-2.14709401620012e-05
-4.02425384541147e-05
-1.55026528167865e-05
-1.55953817687507e-05
-2.22030903335918e-06
-2.36406361806669e-05
-2.1203567508195e-05
-9.7299288952924e-06
-1.41630018992247e-06
-1.39757734715519e-05
-2.00567232298076e-05
-1.0511483911316e-05
-1.50963017564217e-05
-5.04691557199909e-06
-2.10921874624674e-05
-5.62103821659296e-06
-2.4598386759769e-05
-1.14052452173943e-05
-3.06986480466642e-05
-2.16073901036029e-05
-6.71282677779776e-06
-2.27569106058789e-05
-2.17439944155239e-05
-1.44923043158831e-05
-4.45313951711113e-06
-1.08499199113569e-05
-1.99906755785785e-05
-1.24862833419659e-05
-2.20561992592009e-05
-1.26503785743698e-05
2.19224261711383e-06
-2.12221982839537e-05
-1.85564702537777e-05
-2.48901518907311e-05
-9.09536964423594e-06
5.75946442806931e-06
1.54054286644834e-06
-1.9915463370728e-05
-2.52674548700719e-05
-1.67706009495693e-05
-3.29707321536071e-06
-3.29358628464556e-06
-1.38593108926492e-05
-2.99174500279377e-05
-2.53780281462222e-05
-1.61283026633956e-05
-1.83527081511102e-05
-1.27389076738203e-05
-8.61850612268493e-06
-9.7711463925117e-06
-1.00012386629691e-05
-1.09422807535339e-05
-2.0026854256232e-05
-2.72531920701873e-06
-2.06079662812185e-05
-2.78625435805593e-05
-1.32912354127141e-05
-3.43775663776028e-05
1.11497442592927e-06
-2.72407269972044e-05
-3.60694334856522e-05
-2.23509065690813e-05
-1.31377661108814e-05
-1.59157002287684e-05
-1.83291951680466e-05
-2.35515153950739e-05
-1.44247151676795e-05
-2.36510712072101e-05
-1.46234389634144e-05
9.60125984580852e-06
-1.67091604607513e-05
-8.76037658111601e-06
-1.88101405354618e-05
-1.16866214252742e-06
8.083145263178e-06
-6.72820695449756e-06
-2.66387874557323e-05
-1.85983194335143e-05
-9.70927791274065e-06
-2.55529164650898e-05
-2.93830354428292e-05
-7.00411644070521e-06
-7.70525389337416e-06
-1.30960398877037e-05
-2.1282378406092e-05
-2.29710697011235e-05
-1.83020573945237e-05
-1.00520864489109e-05
-2.04671841276421e-05
-1.53044285590346e-06
-4.50472053889471e-07
-7.07699659301589e-06
-4.05621921847685e-06
-2.53006928805422e-05
-2.22923787578672e-05
-1.14474736910622e-05
-1.85620535772089e-05
-1.26453203871338e-05
-1.56421958492605e-05
-2.65433916149247e-06
-7.51263611534112e-06
-1.68786352782215e-05
-2.16681371598742e-05
-6.37894764062235e-06
-8.2869006111903e-06
-1.56037305121606e-05
-8.50749295392924e-06
-1.01933563440603e-05
-6.10176379633796e-06
-2.74987739801804e-05
-2.50899418731308e-05
-1.23921252668203e-05
-1.18464327436997e-05
-1.26303741545561e-05
-5.92899562976984e-06
-4.4126174946715e-06
-1.65597132419403e-05
-1.27560508254824e-05
-2.47374474062568e-05
-2.02118591631843e-05
-3.39970896868238e-06
-3.30667144941564e-05
-2.27211349851925e-05
-2.32642462870802e-06
-1.77962705593552e-05
-2.86302607082921e-05
-2.61495349157022e-05
-4.29265710837076e-06
-1.3138638839832e-05
-1.33864149077432e-05
-8.46130218438023e-06
-1.28693624280031e-05
-1.62125077679976e-05
4.94937012203624e-06
-1.31005902984197e-05
-1.91969408559491e-05
-1.49080420764543e-05
-3.12106174045002e-05
-8.02934438782158e-06
-2.82640911544336e-05
-1.63807608470817e-05
-2.40637328313719e-05
-1.05007912158086e-05
-1.60643522667398e-05
-1.42306193569579e-05
-2.08892095652566e-05
-1.7647678037122e-05
-2.30825876227508e-05
-1.76854766337141e-05
-1.17486178893165e-05
-5.76210181079409e-06
-2.71065384800807e-05
-2.4372945386195e-05
-2.07541433602069e-06
-1.3833475316899e-05
-1.66165012937784e-06
4.65483707557816e-06
-2.7290099909909e-05
-5.33198231869559e-06
-5.70867707392655e-06
-1.28049328236462e-05
-2.48856957505219e-05
-2.48070179166327e-05
-1.2293635584344e-05
-8.98067068636151e-06
-3.14618703794277e-05
-8.23845368707699e-06
-1.56639951824216e-05
-1.4267213575095e-05
-1.02655415705813e-05
-1.57924473899471e-05
-1.23924840114632e-05
-1.05578584892421e-05
-2.74699549081048e-05
5.27660430878472e-06
-5.15616702135371e-06
7.21602109911828e-06
-1.29618269214405e-05
-5.84313681380629e-06
-9.14866393118443e-06
-2.60128792286283e-05
-1.46624593422754e-05
-1.73751777429436e-05
-2.58632612032496e-05
-3.0788135439817e-05
-1.11199144326221e-05
-3.46380260713716e-05
-1.17878482193629e-05
-1.88791096930355e-05
-9.42105994535654e-06
-1.27320364877784e-05
-3.46671961535739e-05
-1.66306091045383e-06
-2.10329114081456e-05
-6.26216098827807e-06
-1.81434048499628e-05
-6.64750808699756e-06
-7.36401210989378e-06
-1.1647078987489e-05
-3.2627934718282e-05
-1.89442992212901e-05
-1.28674269413943e-05
-2.49605597901417e-05
-2.64969205172641e-05
-2.94010556434191e-05
-3.36963660658436e-05
-1.91123673135263e-05
-1.10045072533536e-05
-2.85150430513723e-05
-1.81020383416774e-05
-1.65743062846944e-05
-2.95108921764562e-05
-1.09041867382926e-05
-1.5494216655364e-05
-7.18370505180197e-06
-8.29696311363065e-06
-1.7283604472598e-05
-2.02934480311545e-05
-4.08556382114309e-06
-9.64496823268576e-06
-1.52996657757019e-05
-2.51313821203797e-05
-2.51597316965616e-05
-2.09628496196801e-05
-1.1010175884313e-05
-1.12922441794242e-05
-2.64073872669548e-05
-1.64807756985709e-05
-1.94637305429935e-05
-1.50849538752315e-06
-2.2729046813215e-05
-2.64494501768567e-05
-1.23193541261878e-05
-2.14368732986187e-07
-9.25516439634348e-06
-1.81182145100876e-05
-8.95677295699066e-06
-1.99162884657967e-05
-2.16837515982316e-05
-6.71551033963953e-06
-1.52559707097913e-05
-1.35371921184848e-05
-1.97512559494946e-05
-9.25131001404902e-06
-1.91433301436485e-05
-1.80575643766968e-05
-1.27720323466248e-05
-1.6803881884312e-05
-2.07120483998244e-05
-5.93222030543312e-06
-1.80526092315546e-05
-4.03102986011672e-05
-9.74055668971503e-06
-1.05363528089354e-05
-1.25736100067877e-05
-8.91787727005134e-06
-1.65673055649575e-05
-1.30855308704792e-05
-2.13091886393998e-05
-1.1324147097381e-05
-2.1147841458072e-05
-1.75063829396774e-06
-1.27175899446148e-05
-1.47150288764086e-05
-2.21682176077515e-05
-1.05538815809873e-05
-1.15777794203981e-05
-1.82920602458137e-05
-2.99757894523636e-06
-1.22795582908266e-05
-2.17264521742624e-05
-1.75139109462058e-05
-8.13821361284571e-06
-2.08344394895388e-05
-6.37731974560701e-06
-7.591513257154e-06
-7.74786664555853e-06
-8.73557411023857e-06
-8.06601443135953e-06
-6.56127007475313e-06
-1.7122920604292e-05
-1.9635200447855e-05
-1.35982003091456e-05
-2.20050538737169e-05
-2.56642979680648e-07
-1.04135148119203e-05
-1.05063288851433e-05
-1.64054640426995e-05
-1.70898773741115e-05
-3.76858512922447e-05
-2.59331404352254e-05
6.65935886129877e-06
-1.15839768918572e-05
-3.09409556081025e-05
-1.25232234813795e-05
-2.46294664339819e-05
-2.75088299776931e-05
-1.71118095639048e-05
-2.42192737446137e-05
-5.47138234421818e-06
-1.50169856866275e-05
-1.67755901748128e-06
-1.86760598420828e-05
-9.94716787590069e-06
2.82665444290353e-06
-1.00277005554536e-05
-2.2789834863717e-05
-8.25175557414276e-06
-1.81693972041804e-05
-2.87006896353162e-05
-1.31139455365282e-05
-4.4301371305839e-06
-1.44600698354106e-05
-1.2806320631568e-05
-1.22071965522414e-05
-2.09273900653717e-05
-1.5867356727331e-05
-7.00137455501141e-06
-2.59016790130048e-06
-1.29142608109274e-05
-2.46046341893643e-05
-1.90175853690583e-05
-1.9903603059866e-05
3.26602519285373e-06
-1.44767777005648e-06
-2.94614684702438e-05
-1.44641540480064e-05
-1.20741861326464e-05
-1.6153965480979e-05
-1.00375419007318e-05
-1.68209282719329e-05
-1.53289208685018e-05
-7.70260367092189e-06
-2.75396505929267e-06
-2.12538790509469e-05
-2.15327968618654e-05
-2.38795387007014e-05
1.79960533563955e-07
-1.61969880804877e-05
-1.14412549308632e-05
-2.45352519175126e-05
-5.32228584730016e-06
-1.79651733592462e-05
1.53532805984434e-06
-2.19273944202208e-06
-2.28987911926849e-06
-1.51712701927872e-05
-4.69444433038143e-06
-1.24135851554373e-05
-2.55569301408473e-05
8.92430476668957e-06
-8.55119859034105e-06
-1.20236337600237e-05
-1.17726421657235e-05
7.52086562316796e-06
-1.54143602312809e-05
-2.81114929404149e-05
-2.58369200392156e-05
-1.70449335546496e-05
-1.44603973895799e-05
-1.1599167494735e-05
-1.85664181828398e-05
-2.74541827240185e-05
-1.83850653974083e-05
-1.08991233858287e-05
-2.22354404210415e-05
-2.98050006187268e-05
-2.60804126994818e-05
-1.40892891878944e-05
-6.31672518788227e-06
-2.73571959348232e-05
-1.86982478043516e-05
-7.90045656127655e-06
-7.93814483977055e-06
-2.1098503279221e-05
-1.31623083361112e-05
4.32753898135876e-06
-1.34861040455565e-05
-3.43095088890334e-05
-2.15479770885255e-05
-1.91977438046671e-05
-1.36493901716979e-05
-3.51777473949396e-05
-2.28061177836195e-05
-1.03853460739002e-05
-1.00175163722609e-05
-3.4202805970765e-05
-3.53639797370213e-05
-3.35306694200117e-06
-2.21841484883367e-05
-1.3517471083291e-05
-1.07250642324068e-05
-2.00504648973689e-05
-3.98014949725276e-06
-1.54110309685983e-05
-9.05106265998932e-06
-5.54538776527777e-06
-6.25096710822185e-06
-1.94090534943399e-05
-3.68071562164834e-05
9.04192748525404e-07
-3.13504030590812e-06
-1.35396884260535e-05
-2.43722557539657e-05
-1.10186462339506e-05
-5.30760409137153e-06
-1.47242576245636e-06
-5.50962964789986e-06
-2.82401341363312e-05
-9.56080902025358e-06
-1.32407686923828e-05
-1.48522478682657e-05
-1.97990226068506e-05
-1.74307880525404e-05
-4.0465519322729e-06
-1.6718631638768e-05
-3.22999370202864e-05
9.60099373388985e-06
7.61754567609439e-06
2.04413201757909e-06
-3.060221398368e-05
-1.93983123136552e-05
-1.12692914120289e-05
-1.30382007553322e-05
-2.43539328756217e-05
-2.15810248669587e-05
-2.28189416595724e-05
-3.26576831348378e-06
-2.73162721472487e-05
-3.22745825405382e-05
-2.71517601033616e-05
-1.17723228973547e-05
-2.26949987291012e-05
-1.29653273900374e-05
-2.6130636598983e-05
-6.16141797455616e-06
-5.08166610977901e-06
-1.3593644249934e-05
-7.92306187713e-06
-6.93441483189037e-06
-1.90446197480606e-05
-9.47445839952501e-06
-2.29457128124842e-05
-1.68617549604909e-05
-2.76845267448412e-05
-1.58794186071733e-05
-7.87825924471142e-06
-2.33059716004579e-05
-7.17174253487621e-06
-2.27876955296543e-05
-1.06170341146122e-05
-6.25213996329674e-06
-8.22420664008936e-06
-2.09980862319454e-06
-1.84576048401437e-05
6.84246031319318e-06
-2.61746240566959e-05
-1.24631087185587e-05
-1.40216490436761e-05
-2.3914893867247e-05
-1.10318868320968e-05
-1.31463489233209e-05
1.13650233997693e-06
-9.83186717842362e-06
-2.15430790531062e-05
-2.18807352833397e-06
-1.43044009416306e-05
-1.44334393525565e-05
-1.17923909343732e-05
-1.57322156184723e-05
-2.0882519941025e-05
-1.27447974628655e-05
-1.34071950800021e-05
-2.40606954768323e-05
-7.40745624655809e-06
-2.41281954780319e-05
-8.20659997907114e-06
1.60504387129928e-06
-1.23221025011845e-05
-1.07255357219313e-05
-1.5961039039211e-05
-5.03355066724424e-06
-8.12629596389688e-06
-5.85055630170963e-07
-1.74930772235593e-05
-9.28102932174505e-06
-1.80291145261123e-05
-2.24331883939674e-05
-9.76049939857267e-06
-9.24437566670714e-06
-1.89703021800812e-05
-2.94702927478127e-05
-1.47604506281897e-05
-2.22566202578671e-06
-2.21836459743095e-05
-1.29701370726707e-05
-3.71967298772087e-05
-2.59687482522873e-05
-5.11721985297043e-06
-4.73914561058435e-07
-1.63606461761868e-05
-2.10610250006099e-05
-1.48954713850141e-05
-2.40096217923615e-05
-3.79067058255648e-05
-2.66500382053342e-05
7.93008371377129e-07
-2.11009441129194e-05
-2.40681738320986e-06
-1.93867232007545e-05
-1.03456183280368e-05
-1.63628384532709e-05
-2.47617557142434e-06
-1.99811685059846e-05
-8.02328571209079e-07
-1.83554471062804e-05
-1.31396078802249e-05
-9.38683383924034e-06
-1.39893214622098e-05
-1.45597949563396e-05
-2.77790983463719e-05
-1.24793160774103e-05
-3.23128946542672e-06
-1.39032364207721e-05
4.65532931306612e-09
-3.2799448071123e-06
-2.58087643476751e-05
-3.5692787679497e-05
-9.4654973926691e-06
-9.08168582590555e-06
-2.68020786706379e-05
-3.90072444145979e-05
-2.13530762714279e-05
-2.63688774652706e-05
-1.5263318992508e-05
-2.37960063587978e-05
-2.21399312398291e-05
-2.8878437358312e-05
-7.90698303312642e-06
-8.4743918157496e-06
-1.27994729525973e-05
-1.38493265208786e-05
4.23606207046403e-06
-1.60352098652025e-05
-1.309028316491e-05
-8.82854657267452e-06
-2.22259167944598e-05
-1.04347352225986e-05
-8.90202746819606e-06
-9.58804030995898e-06
-3.46837453476795e-05
-1.64592803605418e-05
-2.38454566080345e-05
-3.27571285508716e-05
-1.42721382943699e-05
-3.41313878416468e-06
-3.46210259826156e-05
-2.01233795579627e-05
-3.60778800064563e-05
-2.84340975981204e-05
-1.64293465248456e-05
-1.67430939161129e-05
8.11107413986427e-06
-2.13495926824056e-05
-1.6652980951641e-05
-2.52121386702338e-06
-2.78417176064995e-06
-1.92264879021564e-05
-2.11601857257194e-05
-1.19711800092123e-06
-3.02870627145593e-06
-8.35259327590236e-06
-2.35186907477378e-06
-1.71426958886703e-05
-2.30574641527496e-05
-1.90985345681994e-05
-2.46143319763501e-05
-1.0980274301505e-05
-1.62244375117444e-05
-1.39498523755576e-05
-1.49628033874444e-05
-1.35777378630453e-05
-3.19661289767942e-05
-1.25087335284212e-06
-5.31641165323179e-06
-1.24633490495765e-05
6.02128095839285e-07
4.01046970549385e-06
-1.11889642658014e-05
-1.94779503491697e-06
-2.40522236535815e-05
-1.84083792593757e-05
-1.57343236111265e-05
-1.30064077498292e-05
-5.68474666183842e-06
-1.04980702324809e-05
-2.6083610611887e-05
-2.39360757779887e-05
-1.61327367630737e-05
-1.81845848152679e-05
-7.53331911816386e-06
-5.8065902493644e-06
-3.19129518667537e-05
-1.89665858986818e-05
-9.66481823940906e-06
-1.80003128393419e-05
-7.37528375805675e-06
1.12680736425467e-06
-3.1549834202353e-06
6.54843559184163e-06
-1.38012348250483e-05
-1.34235160878719e-05
-1.6542866791293e-05
-2.43282935141647e-05
-1.35082626571092e-05
-2.52510298037941e-05
-1.95472737143715e-05
-1.05938617198213e-05
-2.12694288063691e-05
-2.48919325616365e-05
-2.07216442160574e-05
-3.31625187408787e-05
-1.39945608442209e-05
-1.38458151145897e-05
-2.14192638812714e-05
-9.21043491222883e-06
-2.18404920048388e-05
-2.08942688810185e-05
-1.05003981237763e-05
-5.54248834772716e-06
-1.85568997042659e-05
-2.21791353318765e-05
1.09059645708279e-06
-1.88499175473161e-05
-2.55789112138152e-06
-1.2979343954417e-05
-3.33044925963855e-05
-1.49057041699912e-05
-2.93745908686435e-06
-2.29003065580568e-05
-2.31480964878135e-05
-2.16103095356312e-05
-3.18899553844691e-05
-2.89464718144223e-05
-3.13805374165894e-05
-1.50197231996238e-05
-1.70563475571064e-05
-9.96233809756579e-06
7.70509529104022e-06
9.83502179305323e-06
-2.17294422677409e-05
-3.2487261466434e-06
-2.23930763610439e-05
-3.1423096091639e-06
-9.95790331932027e-06
-2.16799786344668e-05
-1.00029203732261e-05
-1.02912511226318e-05
-2.0018016317456e-05
-1.95014877662936e-05
-3.05327318176581e-05
-1.19066032715988e-05
-1.59949957328548e-05
-2.192528174804e-05
-2.19965195157056e-05
-9.38291146965922e-06
-7.23945715247454e-06
-3.0158557884178e-06
-7.13898336779013e-06
7.23155209462615e-06
-7.27609981327082e-06
-1.18881167161582e-05
2.9180522392761e-06
-1.19100318784848e-05
-7.19171032769304e-06
-1.04413608514244e-05
-6.47145953675028e-06
-2.27116841408476e-05
-1.36065939625918e-05
-3.53043233360968e-05
-3.655719884853e-05
-2.15663369970147e-06
-1.66660683329174e-05
-1.75138619658938e-05
-1.19403585379221e-05
4.05425333918581e-06
-1.68599387153971e-05
-1.58214921771607e-05
-2.00917748272845e-05
-2.83951470315081e-05
-2.29807766104357e-05
-7.34110214787563e-06
8.69989638237146e-06
-2.05170116059879e-05
-1.60464118578229e-05
-2.16303551734644e-05
-1.73989212567205e-05
-3.11427326538762e-05
-2.05047794445996e-05
-2.03149285509573e-05
-5.97218543967808e-06
-2.4224388383348e-05
-8.28648988973762e-06
5.11247230661019e-06
4.73735296177529e-06
-2.18701394110977e-05
-4.69666235417477e-06
-1.02737960622377e-05
-2.64236952355182e-05
-1.82356905300856e-05
-1.32160544716813e-05
-7.36668465510253e-06
-1.96258943692345e-05
-3.75942686403317e-05
-5.77686768551674e-06
-5.51812645208799e-06
1.26248394609155e-06
-2.91646036230808e-05
-2.21003875391173e-05
-2.41976028864254e-05
-2.2900645250525e-06
-1.73854836536108e-05
-2.96704542113428e-05
-1.37819128995852e-05
-2.03631885057591e-05
-9.4779076077341e-06
-1.75784760519956e-05
-1.77130953541966e-05
-9.54229510548081e-06
-1.06170950107604e-05
-4.71037807164693e-06
-7.76751194203852e-06
-2.00639110239771e-05
2.18226409019339e-06
-1.25827240463444e-05
-1.46044133476012e-05
-1.18728137902477e-05
-9.60400073484836e-06
-3.42498913804381e-05
-1.6883668449061e-05
-2.68997545402157e-05
-9.7842820918318e-06
-2.18991306891909e-05
-2.27569426284607e-05
-2.73094846063282e-06
-1.04989405044501e-05
-2.12116199069082e-05
-3.0466787303089e-05
-9.34264325315984e-06
-2.4273427413689e-05
-1.2246811881099e-05
-6.67642199139036e-06
-3.56824227357085e-06
-3.84601743020128e-06
-1.44308187454256e-05
-9.9820297328982e-06
-1.43557403623352e-05
-1.73188912574854e-05
-2.34459873752085e-05
-2.85220674977529e-05
-2.15121768889232e-05
-9.00380538572249e-06
-1.97730059570417e-05
-2.624839942115e-05
-2.43046944774143e-05
-2.42089925916512e-05
-3.06380638387769e-05
-3.54163341689751e-05
-2.02878089986812e-05
7.86376979532194e-06
-1.00229767212338e-05
-1.61175504223929e-05
-9.11211936320688e-06
-9.03996756700778e-06
-1.29280183983326e-05
-1.40867316813163e-05
1.46810341368581e-06
