# Supplementary material for: Research on computational propagation and identification of mine microseismic signals based on deep learning
Source: PLoS One. 2025 Oct 22;20(10):e0334641. doi: 10.1371/journal.pone.0334641 (PMC12543183; doi:10.1371/journal.pone.0334641)
Supplement: S9 Data — (ZIP) [file pone.0334641.s009.zip › 000101100000450.xlsx_0.txt_24.txt.txt]

-1.07716193444965e-05
-2.15575530863897e-05
-1.37785723651414e-05
-2.30567754207492e-05
-2.83210070982509e-05
-1.57667969702672e-05
-3.49659979619885e-06
-1.76442760364682e-05
-1.47174414910532e-05
-7.4991369108432e-06
-4.05995009844335e-06
-1.05070740197088e-05
-2.67421616019102e-05
-1.14511876859521e-05
-1.69008945849222e-05
-1.04791201655273e-05
-1.17293369392288e-05
-1.69083534054181e-05
-1.16111600870389e-05
-1.17924887652262e-05
-1.52496449850194e-05
-4.32612706599435e-06
-2.04832001910565e-05
-7.02897617849444e-06
-2.53847369985863e-05
-1.96783838871971e-05
-6.06651349721585e-06
-4.82331311757781e-06
-1.84696321837989e-05
-2.58732416917326e-05
-1.45065587233723e-05
-1.19922998665267e-05
-2.88945703325651e-05
-1.22455447369622e-05
-1.75651734516799e-05
-1.18650438687952e-05
-2.72764706360479e-05
-1.44681718695145e-05
-3.40145297763575e-06
-1.69932183061407e-05
-9.66508538471414e-06
-1.8215799759184e-05
-2.54322367517082e-05
-1.44174107900851e-05
-7.8370742614238e-06
-8.31101131271449e-06
-1.99520358777546e-05
-1.93170606228104e-05
-5.6670546677678e-06
-1.8569818504322e-05
-3.45610857103871e-05
-1.97572418937542e-05
1.11755157037283e-06
-1.86484041681505e-05
-2.30584586078825e-05
-2.35893612152545e-05
-2.05790517738536e-05
-1.32387325546943e-05
-2.75923208230527e-05
-2.78556796822851e-05
-2.66414100264437e-05
-1.28513406645666e-06
-1.96976634817557e-05
-2.14906153605012e-05
-2.1036482085936e-05
-7.4507994936248e-06
-2.15198892043062e-05
-2.11984586122152e-05
-1.63435842838212e-05
-2.4102513383575e-05
-1.47174629342006e-05
-7.99214987298536e-06
-6.18746111875815e-06
-1.00344135408902e-05
-1.09595073147778e-06
9.00143764634422e-06
-1.5425354673142e-05
-8.62710633169895e-06
-1.08991767367948e-05
-2.67899704557643e-05
-3.04036583960832e-05
-1.00010560424238e-05
-8.19505435355244e-06
-3.20523811338875e-05
-1.25851675946499e-05
-1.45783960069376e-05
-1.60756235196828e-05
-1.42858654432005e-05
-1.1033489351841e-05
-2.20950794257433e-05
-2.1993700640893e-05
-4.58053112236537e-05
-3.01951208120686e-06
-1.56297811559042e-05
-2.39028656594229e-05
-1.94564521969765e-05
-6.46728158980132e-06
-1.27172400203804e-05
-2.69081056885272e-05
-2.52442199572894e-05
-1.58425493788563e-05
-1.45959555282233e-05
-1.25010603543503e-05
-9.07281884098387e-06
-2.05566816940157e-05
-1.5466220613364e-05
-1.69988209070027e-05
-8.1127338215576e-06
-9.4728348932547e-06
-1.82165015188195e-05
3.6702952123824e-06
-8.1469545235777e-06
-1.67121936123878e-05
-1.44528683733841e-05
-8.24922848780843e-06
-2.18109706181713e-05
-9.82272399133364e-06
-7.00550070735472e-06
-1.47691245402704e-05
-2.52391746270256e-05
-3.02703844415403e-05
-6.76686389699616e-06
-3.16479252298006e-05
-2.55492984628745e-05
-1.44813337386545e-05
-6.10357721085623e-06
-7.15000686277185e-06
-2.13818297405898e-05
-1.48666966443493e-05
-9.48618952066972e-06
-4.07234560318208e-06
-1.63312130652629e-05
-9.02457361949508e-06
-1.73528096892859e-05
-2.65686589068996e-05
-2.26933894004582e-05
-1.90517527943237e-05
-2.5667062375852e-05
-2.7324010173149e-05
-1.47707671786332e-05
-4.0432737499634e-05
-1.31704938769135e-05
-2.42060417414561e-05
-6.63993428386145e-06
-1.98488247716496e-05
-1.33741118877572e-05
-1.95218270684009e-05
-1.27495236153647e-05
-4.4170475773184e-06
-1.46146714813081e-05
-2.68754332980778e-05
-2.56448523498399e-05
-1.44023687120896e-05
-3.07459639366786e-06
-1.92925591695677e-05
-8.76615395399896e-07
-7.48008461846686e-06
-6.64828302300278e-06
-3.13257812385936e-06
-4.4257661990826e-06
-1.09528767979973e-05
-9.7620565261399e-06
-1.65531542242073e-05
-2.09151016483159e-05
-3.55536457259784e-05
-2.34788209842742e-05
-1.12953558604663e-05
-1.20318971796269e-05
-2.61768975962653e-05
-1.60292376674284e-05
-1.11040652432216e-05
-2.37756891207394e-05
-2.55685923142059e-05
-1.62502249191812e-05
3.14451105903201e-06
-4.43019697502432e-06
-1.53736006171254e-05
-1.77086604794192e-06
-1.07316180577647e-05
-1.07366777698333e-05
-1.4296000288188e-05
5.55147871031033e-06
-8.02956538011695e-06
-9.28034105247894e-06
-3.0908164826031e-05
-1.59003084034444e-05
-1.38920082412388e-05
-2.37698174934472e-05
-1.66286143600577e-05
-1.98505918239574e-05
-1.88562819870366e-05
-1.3636388321864e-05
-1.11755662506633e-05
-3.37759427453624e-05
-6.24786910748819e-06
-1.29074253385122e-05
-3.09031298671474e-05
-2.61620362284328e-05
-2.27178139612376e-05
-7.81860416441744e-06
-1.08869415255381e-05
-1.72730253111759e-05
-2.02830161374994e-05
-9.57385110130204e-06
-1.60521389637712e-05
-1.59781952637321e-05
-1.45462905408112e-05
-2.88191287713972e-05
-3.41166747221823e-05
-2.40029521247892e-05
-2.78906712055359e-05
-1.50739990092259e-05
-1.13251231477961e-05
-5.48706978503647e-06
-8.31993551627742e-06
-1.30069255115139e-05
-9.22562176978937e-06
-2.77004307617806e-05
-1.88467245447288e-05
-2.63230835415812e-05
-2.13214820819951e-05
-1.10324165846453e-05
-2.40256862788007e-05
-2.92988841479269e-05
1.88526713301144e-06
-4.04081448561609e-06
-4.97595675926802e-06
-1.00549020181478e-05
-2.63895197507641e-05
-1.09557275628791e-05
-1.75480842147993e-05
-8.41070537871838e-06
1.02797227601478e-05
-1.21498864266283e-05
-2.59404637947775e-05
-1.17663980815112e-05
-2.86836735306021e-05
-1.4382112011374e-05
-8.80580262838501e-06
-1.47502214884925e-05
-1.77628906794945e-05
-2.50897545283921e-05
-1.40549395713607e-05
-2.48706810329833e-05
-6.1378862854755e-06
-1.52987960221967e-05
-1.27307931658705e-05
-1.41614481692149e-05
-1.01848360827424e-05
-1.25583489256054e-05
-2.19350040467225e-05
-6.24093073911804e-07
-1.9567125515482e-05
-2.27777085652725e-05
-1.875928786298e-05
-2.27761675176051e-05
-2.9924701078054e-05
-1.53390177759362e-05
-1.13690977479984e-05
-1.01860179362793e-05
-9.31697329633311e-06
-1.41864801280351e-05
4.70962771823182e-06
-2.57758467323115e-06
-2.01932031177093e-05
-1.79678763086655e-05
-1.91611183567949e-05
1.89975809468247e-06
-1.02697025293206e-05
-1.4287887615283e-05
-1.49285869783826e-05
-3.10891703627012e-05
-2.64376723580869e-05
-1.70391075369572e-05
-2.30593149244635e-05
-6.80639055387181e-06
-2.94438192911818e-05
-2.46429407461645e-05
-6.54967909102197e-06
-7.01351680134596e-06
-1.7925450120286e-05
-6.84110854862127e-06
-1.46487503797582e-05
-2.84414633533043e-05
-8.31657109273868e-06
8.03373720913083e-06
-1.70141964562832e-05
-1.47627567687399e-05
-3.44109276057102e-05
-1.19452749523444e-05
-1.2726031605861e-05
-2.96662989176766e-05
-2.61794487234905e-05
-2.15619000205504e-05
-6.29520299042142e-06
-2.21130104752412e-05
-3.36143180964925e-05
-3.64061746067071e-06
-7.74516855595352e-06
-7.94695774616517e-06
-1.88670258585361e-05
-1.53282678883648e-05
-1.68391983559849e-05
-1.82837751989241e-05
-1.33242586931223e-05
-1.18301147995006e-05
-2.69879354865577e-05
-1.46584756120146e-05
-7.19143725215498e-06
-2.1562881025921e-05
-7.42189398750941e-06
2.47229199978857e-06
-3.54129035916809e-05
-6.41169617358351e-06
-2.39470122957669e-05
-8.91308223960111e-06
-1.85792779056444e-05
-1.76659556475171e-05
-2.67933251868166e-05
-2.39130234006936e-05
-2.96160943821838e-05
-1.48366414552142e-05
-1.50409726025231e-05
-2.18168206261907e-05
-2.58117429059183e-05
-2.03210431573529e-05
-2.64477430038173e-05
-2.6373226566431e-05
-1.70226749303886e-05
-6.80768545524426e-06
-4.91673828562728e-06
-6.21251026141949e-06
-1.72134586303421e-05
-1.19122711824196e-05
-2.25771918673382e-05
-8.93301253791445e-06
-1.90059477989968e-05
-1.84115233077122e-05
-1.93955913149771e-05
-1.54387927063768e-05
-2.26851188296781e-05
-5.4573768457015e-06
-2.28137324195532e-05
-1.91350711062869e-05
-2.15300421835796e-05
-6.28214141896002e-06
-1.15962005221156e-05
-1.62708310969262e-05
-2.11868911316071e-05
-8.53447903087659e-06
-2.48008903356915e-05
-1.26087912069843e-05
-7.02082148912069e-06
-1.8334715701292e-05
-1.13950111683366e-05
-3.42794501478019e-06
-1.48494256642072e-05
-1.37746811021118e-05
-7.76536173362798e-06
-1.88189289716278e-05
-2.46708007018548e-05
-2.52779715144789e-05
-1.20050080712257e-05
-2.36252501795931e-05
-2.05283325025931e-05
-1.30151556644399e-05
-1.38092382506341e-05
-7.94156812247101e-06
-2.06367874304457e-05
-1.18126650959574e-05
-2.43268602943305e-05
-2.1888717220008e-05
-1.31252809188643e-05
-1.24382521093469e-05
-2.99843044420931e-05
-1.18976785073597e-05
-1.14746112782861e-05
-1.83800284307522e-05
-1.89574285859447e-05
-1.47025982634692e-05
-1.92183876639624e-05
-1.98886120032053e-05
-2.78554221018528e-05
-2.27452251529474e-06
-1.15532655725083e-05
-1.11790289805331e-05
-1.00541977989651e-05
-7.79167968085609e-06
-7.9084438070921e-06
-6.83926930673015e-06
-9.88877205860778e-06
-2.97699740884962e-06
-9.55806395789108e-07
-1.16548287240615e-05
-1.86571848217013e-05
-4.61925495016959e-06
-2.30763016781183e-05
-1.50346989438625e-05
9.23159324450664e-06
-3.00504576427176e-05
-6.9999381183713e-06
2.37349371045244e-06
-2.53253661900943e-05
-1.6534330529893e-05
-2.61426599847103e-05
-1.52171724068583e-05
-2.57947480223011e-05
-1.46565975395765e-05
-1.51737743690644e-05
-4.88113881680866e-06
3.54918540379886e-06
-1.70794806106062e-05
-1.4285222903682e-05
-1.34167518380882e-05
-2.97783763393569e-06
-3.55119409997903e-06
-3.59378362098778e-05
-2.41965748056595e-05
-1.73239899845127e-05
-1.62044177398425e-05
-2.197397942963e-05
-1.82453673525615e-05
-1.62124151920784e-05
-3.47180599472126e-06
-5.52685598590471e-06
-2.73858726341903e-05
-2.28279210572653e-05
-1.10174663669371e-05
-1.90622086256357e-05
-3.03479303693397e-05
-2.09194516566181e-05
-8.11535325897883e-06
-3.47886099283315e-06
-3.05180642520374e-05
-2.4572255910298e-05
-2.88081741928962e-06
-1.79573405129002e-05
-3.52562209903958e-05
-1.63517925038041e-05
-1.56991491032565e-05
-1.09560091537398e-06
-2.60898707931467e-05
-2.4431631300912e-05
-5.13167346796541e-06
-9.66390944102795e-07
-1.62369559642492e-05
-2.43142950844796e-05
-2.40220411956082e-05
9.76653742582674e-07
-8.93740978797873e-07
-1.11542952999168e-05
-1.2847466189973e-05
-8.60325366431417e-06
-1.95409237477027e-05
-1.42840863424471e-05
-2.07666572833415e-05
-7.70697193129836e-06
-2.21794911902536e-05
-1.99820445178254e-05
-2.15580242807713e-05
-2.53820829141204e-05
-1.44803660570541e-05
-2.35751670158984e-05
-3.24076562551371e-05
-1.82509351764397e-05
-4.92704131702969e-06
-1.00489970250411e-05
-1.64609292862003e-05
-2.27216111256817e-06
-1.95965446456048e-05
-1.12679715858857e-05
-2.47176722230125e-05
-2.11673165486742e-05
-1.51533458768873e-05
-1.42039887796583e-05
-2.50457860534559e-05
-1.3425962612686e-05
2.048551639848e-06
-5.06977858155301e-06
-3.07060331897552e-05
-2.88789965086211e-05
-4.93008849705926e-06
-8.49442647786012e-06
-2.23158298961258e-05
-7.17837118477989e-06
-2.55308547102498e-06
-1.22111100735568e-05
-3.07808463991312e-05
-1.82432287121605e-05
-4.97678978770105e-07
6.94730005271932e-06
-3.08481008347877e-06
-1.48064602385762e-05
2.87716052191693e-06
-1.89223531466469e-06
-1.66245827192651e-05
-2.07820550169648e-05
-1.789719175331e-05
-7.13978584493643e-06
-2.15279905938844e-05
-2.02433565581776e-05
-2.65719898466381e-05
-1.47532658639519e-05
-2.40453942783163e-05
-3.1311002758621e-05
-1.91394154433911e-05
5.42130055256962e-06
3.46806823885415e-07
-1.90450279558147e-05
-6.97929726469066e-06
-5.78553798934772e-06
-1.65105707952917e-05
-2.8709847341615e-05
-1.04218211849401e-05
-9.31892826501703e-06
-2.47406372508748e-06
-1.58608606514501e-05
-4.84470960430034e-05
-2.84970557131104e-05
-1.13583755190201e-05
-2.08471215426653e-05
-1.51625233543679e-05
-1.16633529402153e-08
-2.69402584921331e-06
-2.5865562305694e-05
-2.35780547488873e-05
-9.06046228881501e-06
-1.06057577872427e-06
-7.34106454112951e-06
-1.83952013624535e-05
-1.66788422159005e-05
-1.87212270731226e-05
-4.26070667954048e-06
-2.7224991523969e-05
-1.92185138123534e-05
-8.94899860174377e-06
-9.7793131692785e-06
-2.92839990225403e-05
-1.18343954865439e-05
-1.07551285157612e-05
-1.79010892228569e-05
-4.04894795040406e-05
-2.590530316837e-05
-1.44550904170215e-05
-7.3542360774661e-06
-1.53287732622973e-05
-1.98289266928229e-05
-8.11853569531986e-06
-1.34582442377797e-05
-3.05292102453811e-06
-6.06462619063637e-06
-5.73179164736036e-06
3.21726832823742e-06
-3.97973545204182e-06
-1.08047582371875e-05
-2.14438993753164e-05
-7.08311853419883e-06
-6.02589239667891e-06
-2.35404669104003e-05
9.71829239743559e-07
-1.11514378446035e-05
-1.38444057856761e-05
-2.35344087549491e-05
-3.59378019018738e-05
-3.14385045098325e-05
-2.16825023024992e-05
-2.32002405253452e-05
-3.19171234151105e-05
-2.27579744933027e-05
-1.91982535448526e-05
-1.25005277473009e-05
-1.25125603607122e-05
-1.43883522892876e-05
-1.14761793476065e-05
-1.89400155999598e-05
-2.46742666699306e-05
-5.2812153728213e-06
-5.27502252375225e-06
-2.62645888364715e-05
-6.63678164988536e-06
-1.29282020456982e-06
-1.29489441992943e-05
-1.14053310584632e-05
-2.92038407930898e-05
-2.92263262270658e-05
-2.37373002619473e-05
-7.36856463062711e-06
-1.43151656063348e-05
-2.0166890309206e-05
-2.61046946171818e-06
-2.30689426661603e-05
-2.01961629017989e-05
-2.88038789109009e-05
-2.53289833213559e-05
-9.56314770130963e-06
-2.00344879838742e-06
-5.52998498285813e-07
-1.21029986464291e-05
-2.59143697573442e-05
-1.90605205497682e-05
-2.0548438964234e-05
-2.30374702193438e-05
-4.28912794618253e-06
-2.31948530373532e-05
-8.98287461753441e-06
-2.86605833539991e-05
-3.23141205793455e-05
-1.74443161179016e-05
-2.3321785928234e-05
-3.28755780365265e-05
-2.90583920440908e-05
-2.6305618389385e-05
-1.60060894084225e-06
-1.88686047472328e-05
-1.14636409685649e-05
-2.86954621497582e-07
-4.13263957540947e-06
-7.86452652089839e-06
-1.01440209647705e-05
-1.3207024541982e-06
-1.49746979631528e-05
-1.44091098746935e-05
-5.59983658474402e-06
-2.39929865758363e-05
-6.54754908424305e-06
-8.16167874352872e-06
-2.12031351026287e-05
-2.62746199280547e-06
-1.70348406445036e-05
-3.43393236152144e-05
-5.85307773707737e-06
-1.99332540357567e-05
-2.86461466147471e-05
-7.39874386752378e-06
-1.46316309338275e-05
-1.84170342528567e-05
-4.60746188553142e-06
8.65707407802354e-06
2.5153553852057e-07
-6.51310671888622e-06
-1.8952421472452e-05
-8.11335745650721e-06
-1.49664290517121e-05
-2.39235204844315e-05
-8.8388172972754e-06
-5.0586261781723e-06
-2.52707697116824e-05
-2.5571005654664e-05
-2.42408763484158e-05
-1.12683960600065e-05
-1.29922819679515e-05
-2.26601171921518e-05
-1.35905505464395e-05
-1.37836329859902e-05
-5.26403390369445e-06
-1.65542966866669e-05
-1.28559407870729e-05
-1.82715966989911e-05
-1.28728252518814e-05
4.45987259588566e-06
-1.99199218466671e-05
-9.43941371374952e-06
-1.11136661971298e-05
-2.56751890116698e-05
-2.13885745351475e-05
-1.66246718079078e-05
-1.52526976723466e-05
-1.38640229306316e-05
-9.37727544689272e-06
-1.8546382183571e-05
-7.66531157965883e-06
-1.21173716401813e-05
-1.63476272658316e-05
-2.01898260224952e-05
-2.30489771268115e-05
-2.96158656195788e-05
-1.23777689054365e-05
-2.05029779623925e-05
-6.69896402978727e-06
-1.69431281423606e-05
-1.3060592567803e-05
-2.7554691105235e-05
-3.14870089348136e-05
-2.26892837722181e-06
-1.77907057599891e-05
-1.54405004393362e-05
-1.63242555412732e-05
-2.01940459587554e-05
-2.39938252136722e-05
-1.6476686764212e-05
-2.79165829703226e-05
-2.59488458641127e-05
-1.95857436912756e-05
-1.45378670484655e-05
-9.86346781522475e-06
-7.48368480380481e-06
-2.24712819785313e-06
-1.0529467687201e-05
-2.56429723247049e-06
-1.12154682427543e-05
-2.02595390496977e-05
-3.4782918798373e-05
-7.41109471744743e-06
-2.87465226256877e-05
-2.11288890264493e-06
-4.64404696175059e-06
-2.29112164605326e-05
-4.22557732257381e-06
-1.01082050825497e-05
-1.54374630409053e-05
-1.11824814413434e-05
-3.48036646634772e-05
-2.97779595535753e-05
-1.86933072252355e-05
-6.85538405632968e-06
-1.03383831763525e-05
-1.00515541305322e-05
-1.21206577649546e-07
-1.72132470667306e-05
-1.24823253457455e-05
-1.5945972385701e-05
-7.16699914496929e-06
-1.70249415647268e-06
-5.05287384263855e-06
-8.01684581758595e-06
-3.03252442126152e-05
-2.22748327065169e-05
6.5871647403356e-06
-1.92297128866099e-05
-2.42022738622796e-05
-1.01027944943139e-05
-1.04467075614898e-05
-6.16317223147601e-06
-1.02578033390978e-05
-1.88832701553068e-06
-1.58287447492675e-05
-7.25690423919222e-06
-1.74738418888627e-05
-1.71812181628076e-05
-1.21604409789912e-05
-1.64680121481812e-05
-1.05174275685303e-05
-1.77848722811156e-05
-1.97834235964374e-05
-2.25602314907513e-06
-2.03118690875471e-05
-1.08730296552893e-05
-2.01582070778718e-05
-9.45666456703659e-06
-1.34436017233054e-05
-2.29307634151145e-05
-1.58317878501745e-05
-2.2046879323389e-05
-1.97204105876962e-05
-2.75446727596629e-05
-2.05885584037665e-05
-1.89480092085931e-05
-9.17635097849318e-06
-7.40927133087134e-06
-3.53706723285738e-05
-2.22251874160597e-05
-2.35102303119907e-05
-3.62613301334179e-06
-1.13538953976345e-05
-1.63663806372182e-05
-6.91875491525698e-06
-4.84449340042834e-07
-2.26970373637117e-05
-3.57296428966246e-05
-4.51288352297994e-06
-7.07155954993776e-06
-1.98540143002404e-05
-2.67831911713139e-05
-2.10457812957872e-05
-1.15185447279002e-05
-2.56242860979705e-05
-2.61828732049141e-05
-1.66819560277289e-05
-1.77325482003798e-05
-3.7117194394405e-05
-2.11978120507209e-05
-9.93816940513186e-06
2.68152941082646e-06
-6.97304075642297e-06
-1.11407016668344e-05
-1.27567540803131e-05
-1.57459822634856e-05
6.11000201549863e-06
-1.6491538800877e-05
-2.71026646226066e-05
-1.31882700492365e-05
-5.94361403808803e-06
-3.31977980854544e-05
-2.90326552697348e-05
-1.47126590690932e-05
-3.95470721648066e-06
-2.11364915607098e-05
-1.41745237286043e-05
-2.30688392936283e-05
-1.74508849300114e-05
-4.23743879328873e-06
-2.138111012219e-05
-1.86733837749736e-05
-1.74650840435056e-05
-1.04573509238354e-05
-1.38385560052887e-05
-1.46223420727732e-05
-9.3355790085951e-06
2.32007588254787e-07
1.87958852375674e-06
-1.28398719921635e-05
-5.82044047763221e-06
-1.71573653053523e-05
-3.35809602145577e-05
-5.04144088830133e-06
-2.34150624079262e-05
-1.75280499407128e-05
-1.96773203194999e-05
-8.25349320602791e-06
-2.43131334853678e-05
-3.32056381359914e-06
-1.36493204036769e-05
-1.60046519940987e-05
-1.18844616733301e-05
-4.50232990155105e-06
-7.55393769572442e-06
-9.40270620210285e-06
-4.69097169479676e-06
-5.51575538977114e-06
-7.16098349907203e-06
-8.83866217615013e-06
-1.53138559683161e-05
-2.64318492520028e-05
-1.90426841994995e-05
-2.56985238848839e-05
-2.75561726232904e-05
-2.47699382134062e-05
-1.66266917151006e-05
-2.68076901295273e-06
-7.7228351581928e-06
-1.74043010251572e-05
-2.17753269704224e-05
-1.47551920260006e-05
-2.61181285462639e-05
-2.45631980604403e-05
-2.10984356809581e-05
-2.01092859567125e-05
-1.44669878364824e-05
-2.06932957531301e-05
-2.36279320661982e-05
-1.31770637927732e-05
-8.29263064908651e-06
-9.11874380783416e-06
-2.73094391366342e-05
-2.713110995969e-05
-2.74288040700715e-05
-4.56799918042352e-06
-2.049052480914e-05
-1.66604904934954e-05
-1.27170110900199e-05
-1.44529122028977e-05
-2.17861753181097e-05
-1.58997278432276e-05
-1.53055873511371e-05
-2.14076475534541e-05
-2.7740591893299e-05
-1.83551456734024e-05
-1.13436100019488e-05
-1.94534952348755e-05
-9.52673026520431e-06
-1.50040819420626e-05
-5.1128924992634e-06
1.26186628216931e-05
-2.51644524934681e-05
-3.01556619391475e-05
-3.74652866295865e-06
7.68580001877449e-06
-9.32928174254819e-06
-1.1527104561818e-05
-6.95499317336893e-06
-1.75762918951778e-05
-6.56152295656403e-06
-1.28901831942952e-05
-3.13061030649661e-05
-2.04895288752251e-05
2.09547296284846e-07
-6.73629795312241e-06
-1.40125746344004e-05
-2.13578189637179e-05
-1.75813611148112e-06
-1.37098150828983e-05
1.41902307792528e-05
-2.77108647529239e-06
1.21651979370278e-06
1.86957280918237e-06
-8.35905494817247e-06
-1.68191358080937e-05
6.77659529604601e-06
-1.14343712010787e-05
-1.41066298492117e-05
-1.94700441153627e-05
-2.2062808092219e-05
-1.97525515594368e-05
-1.53393452396561e-05
-1.77590478342553e-05
7.6877041747266e-06
1.14711787983515e-05
-1.20358908468126e-05
-1.13899445157712e-05
-5.62271728433796e-06
-1.00930158209114e-05
-1.25150707764134e-05
-7.35827955692629e-07
-2.26565910698657e-05
-1.99799536759429e-06
-5.38406979053094e-06
-2.18474293986239e-05
-1.45564425097531e-05
-1.68755452697543e-05
-1.64090650871919e-05
-2.17438430616252e-05
-2.04124469195406e-05
-1.21762043197569e-05
-2.28064072938057e-05
5.39814565736871e-06
-8.47117780567765e-06
-9.80927673631071e-06
-2.48576351806621e-05
-1.4611997136975e-05
-2.93054482579365e-05
-2.46588525866462e-05
6.7834025272527e-06
-2.7920528629765e-05
-1.05944060342887e-05
-1.96479987134023e-05
-2.88313249974488e-06
-2.05586719356083e-05
-2.8346618667999e-05
-1.69305176154562e-05
-3.85416952029391e-06
-9.99999327465134e-06
-2.03401008334159e-05
-7.31514748453909e-06
-1.43723865207507e-05
-1.31136522245682e-05
-4.18580882525341e-06
-2.29794590560853e-06
5.79331157857046e-06
-1.22324546339724e-06
-1.09974522831583e-05
7.91010855240751e-07
-1.92535537631112e-05
-1.04096521225723e-05
-7.86778663703962e-06
-2.35152858643988e-05
-2.66663639690971e-05
5.14554470702644e-07
-8.40939280593657e-06
-4.93459205839933e-06
-1.7665786114541e-05
-1.10569188293626e-05
-1.62224498388826e-05
-3.70561516346373e-05
-2.2783052358871e-05
-2.79722757887452e-06
-1.07387921418331e-05
-1.41747779771585e-05
7.03935841343224e-06
-2.27307919599782e-06
1.02900171845104e-05
-9.52351222597329e-07
8.45421066440816e-06
-1.18421156525951e-05
3.66903536346257e-06
-1.41568677576994e-05
-2.23715411454868e-05
5.49096713608651e-07
-5.76541213962754e-06
-3.42664446126747e-05
-1.6902202710104e-05
-4.99417699349409e-06
9.6385274600114e-06
-2.0401670960623e-05
-1.78414939318415e-05
-1.97057746088083e-05
-2.0446778281827e-05
-1.11598378500167e-05
-1.41362865966469e-05
-1.47381610233556e-05
-1.17239480335133e-05
-1.37009185853889e-05
-6.29555913368148e-06
-2.14407612867718e-05
2.02586554208588e-06
-9.08829253929205e-06
-6.80898359625554e-06
-1.08558336900516e-05
-2.12873457604062e-05
-1.01900514017898e-05
-5.86170359018087e-06
-2.316474584783e-05
-2.86101312013888e-05
-5.38981643697909e-06
-1.95970134877619e-05
-2.47959331416999e-05
-1.6963513441259e-05
-1.28640710683764e-05
-3.40950283731323e-06
1.43964081314867e-06
-1.61884376071407e-05
-1.24925055826202e-05
7.30927126592671e-06
-9.88203083594606e-06
-1.45627596537496e-05
-4.63801596612076e-06
-9.65338723561528e-06
-2.1957264629707e-05
-2.54129885204113e-05
-1.38010546696324e-05
-1.41297156161994e-05
-1.78540951930049e-05
-1.32549968151501e-05
-1.13883570248072e-05
-7.05220638256676e-07
-2.60540128830763e-05
-1.37263149058656e-05
7.15990788002396e-06
-9.54105865839428e-06
-1.22986409906886e-05
-3.50381665215997e-06
-6.4245918876528e-06
1.44633257292211e-06
-1.33198927090752e-05
-1.93591078658634e-05
8.56131714399009e-06
-1.34681896470997e-05
-9.27889274421345e-06
-1.65820888710032e-07
-7.60002812262379e-06
-1.395446214216e-05
-1.87953001943403e-05
-2.47274802765724e-05
-1.58676010764147e-05
-1.60895665343643e-05
-1.54889885566199e-05
-1.06233522524997e-05
-9.63366736873591e-06
-1.22175711898003e-05
-6.23229806429226e-06
-4.86477513132616e-06
-4.64890756042934e-07
-1.01530098011891e-05
-1.3508256420106e-05
-6.46990752267594e-06
-1.21904841245471e-05
-5.12991810488834e-06
-3.47308975862701e-07
3.40381305753552e-06
-1.99082952765086e-05
-1.42381254213666e-05
-1.35177671116774e-05
-9.75258140441291e-06
-1.0245140006905e-05
-1.45373593202268e-05
-2.04628195717084e-05
5.65558453685915e-06
-2.28489845939149e-05
-1.78883817534748e-05
-1.24839988848306e-05
-8.06651351574575e-06
-6.77767102712726e-07
-1.47692642501826e-05
-1.89805371259496e-06
2.36063653796243e-06
-1.33360247199985e-05
-1.21221834771838e-05
-3.2177202153182e-05
-1.29790816675296e-05
-4.48808078182733e-06
3.86697054402267e-06
-1.35657421503299e-05
2.58304728223024e-06
-2.04864621143698e-05
-2.23060755759093e-05
-2.00742343685766e-05
-1.60011006811938e-05
-4.52211777056444e-06
-1.18232495272047e-05
-5.72636842908896e-06
-2.42049029772613e-06
-7.7417521454571e-06
-6.49014773443465e-06
4.21587749469626e-06
-2.91921046652334e-07
-3.81615944962778e-06
-1.84667344322613e-05
-1.08480391103283e-05
-1.67209491288448e-05
-1.98660912310181e-05
-5.72689995369613e-06
-4.43836408302048e-06
-3.18266273685188e-06
-6.3298718821433e-06
-1.39471402912744e-05
-9.65121628242152e-06
-1.11862598498216e-05
1.95565408056314e-06
-7.67378744485645e-06
-2.5933929330424e-06
-9.53438526568327e-06
-9.47936024908969e-08
-1.52138249647909e-05
-3.18401110071222e-06
-9.7569804896596e-06
-2.13016963517156e-05
-1.24801905257359e-05
-1.68885703408475e-05
-1.74722741431449e-05
-1.63884206156478e-05
-2.70025486566383e-05
-3.05483172840571e-06
-1.24126390576993e-05
-9.73630716849678e-06
-1.21316514727089e-05
-7.51569740939326e-06
-2.47032320806687e-05
-7.36613920475428e-06
-2.17098143156305e-05
-2.25489931849581e-05
-2.34750101495392e-05
-7.57307445852208e-06
4.5348457578549e-06
-4.12861249832096e-06
-2.66173676983709e-06
-7.58769207108689e-06
-3.2330946591333e-07
-7.55356945337354e-06
-8.59007510737925e-06
-1.57367660765802e-05
-4.59165455277503e-06
-1.51288780544198e-05
-1.54718347308067e-05
-2.13775632300939e-05
-1.83431293571901e-05
-1.56635863828375e-05
-1.74165324179059e-05
-1.52047909112216e-05
-1.99560524121694e-05
-1.13749111315538e-05
-2.42936840382561e-05
-7.2575854457687e-06
-2.92295775242729e-05
-1.72066837200619e-05
-1.61466647350021e-05
-5.37068228921479e-06
-5.39168689873368e-06
-1.22420749314775e-05
-1.86777699303293e-05
-6.95068262648883e-06
-1.98555705140129e-05
-1.37508863987581e-05
-2.481082685677e-05
-1.21360408349315e-05
-1.2156883511473e-05
-1.21170841772618e-05
-1.1659126875567e-05
-4.26592848735741e-06
-1.43741887815249e-05
-2.54458206473908e-05
-3.1502521848329e-05
-6.6290100875279e-06
-1.19853141878414e-05
-8.5094621588552e-06
-1.66882957934537e-05
-2.4103070860299e-05
-6.86779981858222e-06
-1.6736681833516e-05
-2.49232954973609e-05
-2.65992707980274e-05
-9.30384136262301e-06
-1.52471609992427e-05
-1.74136061747997e-05
-2.47751336544597e-05
-9.29659226016538e-06
-3.28330530616074e-06
-6.24501584142837e-06
-4.62768728689711e-06
-5.02573147939677e-06
-9.90112537358619e-06
-6.06466887794506e-06
-1.57058718151935e-05
-1.31955174263488e-05
-2.25290521912531e-07
1.26760404469591e-06
-1.07584342673781e-05
-1.43613127505348e-05
1.50024637098852e-06
-2.04376031990704e-05
-5.4407246071892e-06
-1.45954662974768e-05
-8.4056999408287e-06
-8.37991023239449e-06
-2.36007171268341e-06
-1.87315577032866e-05
-3.51485501149745e-05
-1.63417212889463e-05
-8.11447243627872e-06
-9.57104720545474e-06
-1.43172615766818e-05
-6.0524365561574e-06
-2.45556834691973e-06
-3.60722804836003e-06
-5.13377247814904e-06
-7.15469536085475e-06
-1.14831664577782e-05
-2.85543296532185e-07
-1.20364295206454e-05
-4.70228880427202e-06
-7.85419537906881e-06
-2.80695952339424e-06
-3.88150270359332e-06
-1.30589953653371e-05
-2.0166397392603e-05
-8.87026945496346e-06
-9.87745037113468e-06
-1.97152669829261e-05
-9.33577428494664e-06
-1.86568906403755e-05
1.8010028230787e-06
4.99737149039875e-06
-4.71139938227014e-06
-1.20533838715897e-05
-1.13192480322928e-05
-3.17528999692363e-06
4.20472922715513e-07
-1.82975230872497e-05
-1.83381481844111e-06
-2.51652807713113e-05
-8.37535408647182e-06
-1.67742487101899e-06
-2.35393794785407e-05
-1.71082869499841e-05
-1.85849377876991e-05
-2.36637648272173e-05
-6.76836227231266e-06
-1.36153803414513e-05
-1.70908445276135e-05
-2.50406714929976e-05
-1.44974082829909e-05
-8.63533389805786e-06
-1.21796118209026e-05
-1.89104567507513e-05
-5.27133269933572e-06
-9.71495969412289e-06
-2.24059945633887e-05
-1.91310076937926e-05
-5.73254622912394e-06
-6.69038126381141e-06
-2.22867399942341e-05
-1.03097382791131e-05
7.19470305978923e-06
4.44818641129117e-06
-6.30569048169868e-06
-9.4500176544998e-06
-7.97771971203816e-06
-1.82143701683982e-05
-2.29863721333119e-05
-3.26467749572985e-06
-7.37741495956338e-06
4.11895513229714e-06
-2.05995246597607e-05
-1.81259912556991e-05
-3.61729551319347e-06
-1.61365641455242e-05
-5.821180690777e-06
-1.5480412940587e-05
-2.43129756508003e-05
-1.78451501496051e-05
2.18173318958734e-06
-1.16923835449328e-05
-9.45323573788826e-06
-1.50795038775156e-05
-1.08195275511138e-05
-2.14776143981729e-05
-2.15373111320931e-05
-1.98035302691118e-05
7.41710006326489e-06
-1.80435157933821e-06
-2.0376916613728e-05
-1.70921139424258e-05
-8.11625519161781e-06
-4.85583974309347e-06
-9.59966190713336e-06
-1.220421272427e-05
-1.12235547500798e-05
-8.14924631977376e-06
2.88726830534153e-06
-2.74972873602304e-06
-7.06989672129474e-06
-1.50960045605679e-05
-1.41734342666442e-05
-9.92304611338315e-07
-1.05039346008244e-05
-1.20295608742851e-05
-2.42483930655564e-05
-1.35872118678304e-05
-8.06360891990644e-06
-6.44878927976445e-06
-4.58560208516722e-06
-2.76069222713235e-06
8.97053470488298e-06
-9.45544921774051e-06
-1.67908748736689e-05
-6.31256094702276e-06
-1.22816347186208e-06
-1.70310119359173e-05
-1.55743770983575e-05
-1.42730104287435e-05
-1.59559984738549e-05
-2.73370676802456e-06
-4.12726843615537e-06
-1.93493634684353e-05
-2.21336590571725e-05
-6.44728140142732e-06
-2.21686282465089e-05
-1.09074399679157e-05
-4.09354312624294e-06
-3.40405391494537e-06
-9.35218359282054e-06
-1.29077155761099e-05
1.5144502946025e-06
-1.65397181392211e-05
-9.22534579218218e-06
-1.93590330478394e-05
-1.26370651462102e-05
-5.42169289754425e-06
-1.53856318062742e-05
-8.56681864865275e-06
-8.02520590138842e-06
-1.50361932846739e-05
-1.0441830528865e-05
-1.61365758973204e-05
-1.85427744581827e-05
-3.77392286128237e-05
-2.29569730775103e-05
-3.10050213311036e-05
-1.77417872412018e-05
-2.49084416463823e-05
-1.97842581347019e-05
3.73341725889447e-06
-5.53463044598216e-06
-5.06525487991542e-06
-7.06801295374301e-06
3.92145878059189e-06
7.45965433950823e-06
-5.60757710763118e-06
-1.03122474977693e-05
-8.96280724891025e-06
-3.78256522037397e-06
3.79003295904855e-06
1.41664461779944e-06
-1.00972366699342e-05
-2.328467224203e-05
-1.77830275054717e-05
-1.0034829462829e-05
-1.72429261782998e-05
6.10145222671096e-06
-1.64841920135967e-05
-1.82456399869187e-06
-3.4105141708785e-06
-1.97851278095147e-05
-1.22212166332598e-05
1.45260921913484e-06
-8.21893548176674e-06
-2.64176907426128e-05
-6.11148402802271e-06
-6.47684843846796e-06
-5.89740985767537e-06
5.33003571917032e-06
-8.87053381223704e-07
-2.33688992718755e-05
-3.53012915274913e-05
-1.6504173685067e-05
-2.93595154174605e-05
-5.92740932526541e-06
3.3704597581242e-06
-1.15494008885909e-05
-4.01134250578403e-06
-4.64219978653885e-06
-1.42060938057231e-05
-2.51771029558845e-05
-1.92906227597785e-05
-1.67338508412761e-07
-2.00968225069132e-05
-7.32712479215104e-06
-1.38209616962028e-05
-1.67737178502865e-05
-8.53737753207324e-06
-8.9908777781164e-06
-1.86853649632639e-05
-1.08029972581396e-05
-1.71667398834531e-05
-1.41269814098074e-05
-1.30999724692389e-06
4.27517021231579e-06
-9.9953135290394e-06
-3.21328352738418e-05
-1.67012188130151e-05
-1.44567422708449e-05
-9.3354797038905e-06
-2.45516122019087e-06
-4.42963092642682e-06
-5.84374386546221e-06
-7.91864743970318e-06
-6.62409617995625e-06
-2.67241861373026e-05
-8.45907775067128e-06
4.51333863428877e-06
-1.04114674316751e-05
-5.034447836445e-06
-1.11235754279664e-05
-1.33724553232501e-05
-1.00596275952835e-05
-4.17499497721087e-06
-1.37367328980984e-05
-1.19819812154197e-05
-1.8848592831474e-05
-2.5391686434012e-05
-6.71473613055305e-06
-6.59873090103046e-06
-3.94570093664893e-06
5.81800113652832e-06
-2.04949592436847e-05
1.35471262342668e-06
-5.0111313356612e-06
-1.43276890614463e-05
-1.74629156580372e-05
5.86408630401166e-07
5.16255559214563e-07
1.51811639812122e-06
-4.15863571756663e-06
6.91976910335885e-06
-6.37335797661361e-06
-1.8580744120334e-05
-1.60042152414556e-05
-7.87065161990348e-06
-9.01798114018884e-06
-6.62749246516734e-06
-1.18180113430445e-05
-2.75176030418504e-05
-5.89080359862882e-06
-7.14528808432867e-06
6.08162223438939e-07
-2.12838886138019e-05
-8.6507221571262e-06
1.22307448243976e-05
-8.08009477588142e-06
-8.30240789545473e-06
7.62085000001922e-06
9.41622175488716e-06
-6.07034721151807e-06
-1.4535310517367e-05
-1.04824784539202e-05
-8.70601838253723e-06
-2.13377164365983e-05
-1.45929360435819e-05
-1.14925458788158e-05
-1.91136768731907e-05
-1.85046756677338e-05
-3.03970696928481e-05
-2.38246465669879e-05
-3.32013154303324e-05
-1.18763767166639e-05
-2.67627935010123e-05
-5.78734068112479e-06
-1.4250851361557e-05
4.97320647173528e-06
-2.11843734404366e-05
-1.85053390982754e-05
-2.56270954247425e-05
-6.8043624554224e-06
-1.16033234340432e-05
-1.00431314239468e-05
-1.44177856840955e-05
-2.05430486304153e-05
-1.67696661485288e-05
-1.3957974145265e-05
-2.29643816415551e-05
-7.69789648389654e-06
-3.25079983131031e-05
-1.06123944177355e-05
-1.48573421330529e-06
-1.68925768427813e-05
-2.00354989584988e-05
-1.12817402584565e-05
-1.71799617078984e-05
-1.32489483355294e-05
-5.16679130105051e-06
-1.12267539329401e-05
-1.27006012524311e-05
-7.21388863364716e-06
-1.55582781323904e-05
-6.99502215464153e-07
-1.49074804551673e-05
-7.81818142325109e-06
1.84020617075626e-06
-3.02665659233838e-05
-1.19732421304809e-05
-9.89542654572203e-06
-4.3352128596772e-06
-8.47078988027579e-06
-1.09125182018203e-05
-1.05456777356465e-05
-1.26030239881149e-05
1.68766809335198e-06
-1.00529443494754e-05
-2.9076893689083e-05
-4.24745935664231e-06
-1.10359863405481e-05
-6.93109731543409e-06
-1.16269288192787e-05
-9.22400779700317e-06
-1.39328762813857e-05
-9.81471254136341e-06
-1.79563079448975e-05
-1.06295402666094e-05
3.82979133444202e-06
-3.12163647319069e-06
-1.88352896162806e-05
-1.87699469984212e-05
-5.95223822913457e-07
-6.94364577426689e-06
-8.06535936098856e-06
-4.21946315857074e-06
-2.25710379542676e-05
-1.86050895440526e-05
-2.27348789894028e-05
-4.24334969485488e-06
-1.64942681471738e-05
-2.45166081155524e-05
-5.06014148335134e-06
-4.19846461648883e-05
-4.15314539508423e-06
-1.61625232480299e-05
-4.57801056173343e-06
-7.96261289235651e-06
4.86863082424153e-06
-1.38485713244488e-05
-9.33000206612023e-06
-7.02721268238779e-06
-1.09665885058503e-05
9.2041926355336e-06
-2.17576384460122e-06
-1.10624088181926e-05
-1.3608392811235e-05
-2.15455700890317e-05
-1.05707924906887e-05
-2.2828892015054e-05
-1.44720003529162e-05
-4.62858685459321e-06
-1.32427007239788e-05
-1.6179323587149e-05
-1.62310478228493e-05
-3.3712339264222e-05
-1.10870053622538e-05
-2.40483243516913e-05
-1.44963551949932e-05
-8.13438188443449e-06
-1.86195778004851e-05
-9.96200714560722e-06
-1.94786034437315e-05
-2.29839016938668e-05
-1.64683780717166e-05
9.15840948521408e-08
-2.13183359954782e-06
-5.90167192170284e-06
-7.38271798815816e-06
-2.496994607403e-05
1.1802892195813e-06
-2.21891734240792e-05
-9.64255383404647e-06
-1.24397991142425e-05
-1.72372173525965e-05
-1.21064796110147e-05
2.53132222044801e-06
-2.093851889176e-05
-1.77534487536111e-05
-6.3391064221038e-06
-2.8266382643642e-05
-1.44698956737131e-05
-5.98124566687947e-06
-9.384269037178e-06
-1.81452117075241e-05
-2.58424228677427e-05
-4.61859616890656e-06
-1.30536880455931e-05
-2.27596648328631e-06
-1.93633058822164e-05
5.75226818323023e-06
9.11431027732991e-06
-3.41566479367705e-06
-6.72644652763448e-06
-3.45076176198547e-06
-2.51425779603593e-05
-1.29774446192085e-05
-2.6818137030736e-05
-1.16173709249086e-05
-1.84736299123036e-06
-1.10635677915439e-05
-2.82844072949844e-05
-2.62045695962935e-05
-1.07003340806427e-05
-2.18508232964962e-05
-8.92456248052827e-06
-1.59263475109756e-05
-2.3587596257563e-05
1.00848487176368e-05
-9.59296307750713e-06
-1.07586146988058e-05
-5.98650507409991e-06
-1.30116136984818e-05
5.68234147980555e-07
-1.43694888948983e-05
-1.10794986599058e-05
-1.55987856926467e-05
-1.30063429609207e-05
-1.22809214049691e-05
-2.70532446491234e-05
-1.0494448165136e-05
-2.41178613408922e-05
-5.47770379292367e-06
-1.26667641526625e-05
-1.86473794726621e-05
-6.33356936742359e-06
-5.80011135606651e-06
-4.26610967523255e-06
-1.81687375360673e-05
2.68049241585454e-07
-1.15080154873009e-05
-1.03900910429859e-05
-1.47509275231363e-05
-7.82243695797895e-06
-9.14648356103863e-06
-8.02771106278082e-06
5.95898985374234e-06
-2.26814375650056e-05
-2.34176127623678e-05
-5.38170208067657e-06
-1.20632564441438e-05
-1.41956095931574e-05
-2.81123501739864e-05
-2.24354408948053e-05
-8.58646110674396e-06
-1.08366368951358e-05
-1.00712527022553e-05
-2.87121979716918e-05
-2.27682355775978e-05
-1.20222937964992e-05
-5.21738103547844e-06
-7.30984839746748e-06
-6.49297544487533e-06
-1.02617373434372e-05
-1.5479758256336e-05
-6.86495533947619e-06
-7.01736752401819e-06
-1.51697555472508e-05
-1.17024653225151e-05
-1.60255636419532e-05
-1.26144891492783e-05
-1.05288577087716e-05
-1.60042238800764e-05
-2.56451524461068e-05
-1.79738749634399e-05
-1.32958755821012e-05
4.4329370443964e-06
-1.59605616394397e-05
-8.945921210931e-06
-2.37497847877468e-05
-3.54296026926746e-06
-3.88600416375948e-06
-2.28007131548184e-05
-7.10993655006663e-06
-1.72063532801543e-05
-1.18018775501389e-05
-1.45718882024368e-05
-7.1484446344064e-06
-2.03129294486308e-05
-1.12224228406032e-06
-5.79377007495546e-06
-9.47449413581183e-06
-2.58123864654444e-05
2.21588391285025e-06
-9.74013923216398e-06
-2.07887345833208e-05
-1.60861151426212e-05
-2.02627891475629e-05
-8.93238305797263e-06
-9.75970708722565e-06
-7.86932498750576e-06
-1.83055477647751e-07
-1.30060710948184e-05
3.64100236494922e-06
-1.22579289671873e-05
-6.58580954502947e-06
-5.26389253053497e-06
-2.83378867888202e-07
-2.17750525759827e-05
-5.54646545203014e-06
-1.11713607002177e-05
2.12726962304308e-05
-2.19052518718048e-05
-2.05615778341135e-05
-2.56518694063377e-05
-1.58171579433932e-05
-6.23598845280553e-06
-6.54679950823484e-06
8.96673242754531e-07
-2.1606314944236e-07
-5.31782412548797e-06
-1.92607959363334e-05
-9.301028079566e-06
-1.15095870723339e-06
-1.58052055942655e-05
-1.56283142631599e-05
-4.70946206837116e-06
1.73254954292536e-06
-1.74104315676346e-05
-1.91408331637367e-05
-2.17436971592232e-05
-7.57324176774275e-06
-2.10092911915088e-05
-3.5669809183962e-06
-1.61438431274885e-05
-1.34219066522313e-05
-2.19483519516043e-05
-1.31748444727208e-05
-2.68321119141439e-05
-9.76326179629674e-06
-5.84070961640132e-06
-1.16440691078805e-05
-6.77015140251494e-06
-1.87631931889234e-05
-1.3259198700326e-05
-7.00866583648813e-06
-2.06041295438775e-05
-8.94209657117523e-06
-3.08879399693715e-06
-4.71391092664568e-06
1.74054356458191e-06
-1.44735257272974e-05
-3.45220937377249e-05
-2.70625309321172e-05
-1.65836116669974e-05
-8.78327167923244e-06
2.43079014268665e-06
2.84338462487624e-06
-1.85815365046202e-05
-2.47171775945711e-05
-8.49991967804934e-06
-9.78681859966657e-06
-7.79581513272533e-06
-1.22315937247732e-05
-7.48531297312806e-06
-5.18135122342231e-06
-1.30223753477311e-05
5.70768566126249e-07
-2.24138138702318e-05
-1.06138575694526e-05
-7.21601775455141e-06
-1.46776803839544e-06
-1.31992027664372e-06
-3.10598054149049e-05
-1.81177267906591e-05
2.72080391697649e-06
-1.07837963881733e-05
-1.48770627409317e-05
-7.22288870816731e-06
-1.76999399076911e-05
-1.7520677523463e-05
-3.23485217914169e-05
-2.35741836885554e-05
-8.2450763903653e-06
-1.10471258417456e-05
-1.27500295668956e-05
-1.9195048856383e-05
-1.43215480004718e-05
-1.20925589211831e-05
2.90874641987641e-06
-1.26302759247489e-05
-4.2384502601388e-06
-2.52265285156951e-05
-1.04837520214411e-05
-1.11134121920947e-05
-2.20243583294902e-05
-2.29939764384056e-05
-1.01106905577867e-05
-6.23341022791159e-06
-7.30007489004123e-06
-2.23450247462691e-05
-1.72971714670236e-05
-8.0842638095362e-06
-2.02375976938883e-06
-8.37160650831498e-06
-1.89973873167562e-05
-6.33281163658864e-06
-7.69921329343729e-07
-2.28388570410797e-05
-1.87577130501941e-05
-3.55939440226012e-06
-1.11242009059186e-05
-1.51454727074628e-05
-1.0657282900242e-05
-1.96267444931342e-05
-1.21218753418315e-05
-2.12291388437615e-05
-7.99740101066555e-06
-4.93557984118507e-06
-2.02472391664688e-05
-3.08272008858856e-05
-1.5024558814368e-05
-1.29716693806037e-05
-3.13370513206018e-05
-2.44311867757338e-05
-1.18728502474633e-05
-2.87008029995943e-07
-1.44045258463737e-05
-1.62057241684345e-05
-7.71577631516024e-07
6.66061485820693e-06
-1.27981925435302e-05
-5.86476538897583e-06
-5.49543631371098e-06
-1.26232559894232e-05
-2.02670903594927e-05
-1.67238425758839e-06
-1.25828201681747e-05
-2.48922906558489e-05
-1.41695665973671e-05
-5.83032649382816e-06
-1.77194965509318e-05
-4.67613458970174e-06
-2.78215912158039e-05
-1.72284620875189e-05
-7.34153854446954e-06
-2.25198945509833e-05
-2.07868010599107e-05
-1.22950161998954e-05
-2.81983462257554e-05
6.0696727503154e-07
-4.81180554033535e-06
7.26382264675242e-07
-1.17946365594366e-05
-1.62019330714445e-05
-1.9256992742208e-05
-7.9922491734864e-06
-2.35657853865805e-06
-1.61463124799659e-05
-9.85834681814738e-06
-9.64328227087161e-06
-1.18135227692404e-05
-5.84152833764045e-06
-9.49192092236987e-06
-9.68843678018459e-06
-2.0602905375954e-05
-2.12665361748616e-05
-8.90599202379995e-06
-1.75219956935373e-05
-7.616264540465e-06
-1.4792681048024e-05
2.45176095587246e-06
-1.00508443602435e-05
-1.47859766519408e-05
-1.15864027158857e-05
-1.52690768215921e-06
-5.45403109855225e-06
-1.214109313547e-05
-1.83920950840143e-05
-1.09857792692329e-06
-1.5633235551882e-05
-6.20820207347223e-06
-1.90662853618099e-05
-7.80152541735026e-06
-1.62206492519611e-05
-1.17594736304794e-05
-1.92096550022432e-05
-9.53861443833615e-06
-8.99840054044014e-06
-1.38870082882281e-05
-2.3499679575927e-05
-2.1187429117479e-06
-6.3149691296357e-06
-1.28291658074703e-05
-5.04544066949457e-06
-8.61978098582858e-06
-9.40444831148512e-06
-1.0149604843555e-05
-1.9985854236655e-05
-1.14041197578126e-05
5.14913067751172e-06
-7.97273536993064e-06
-1.75256718236424e-05
-6.08086525410493e-06
-1.33877145530372e-05
-1.0099539414331e-05
-1.76502863473642e-05
-1.93900368908699e-05
-8.63974583571041e-06
-9.73422547282176e-06
2.03300990025711e-06
-1.91348086590632e-05
-1.60014981066757e-05
3.71765607568639e-06
-4.03689062418231e-07
-1.46107470785152e-05
-1.55081340854633e-05
-9.73052330595019e-06
-1.60452908436414e-05
-1.1918832381232e-05
-6.69808966737448e-06
-1.14437575206402e-05
-2.2836049125631e-05
-1.12607325475278e-05
-1.05063128523872e-05
-4.43882751178398e-06
-1.48445946551017e-05
-1.10106764045092e-05
-1.30119310764195e-05
-2.74602926775604e-05
-7.07673356718393e-07
-5.13191831210799e-06
-1.12005952083438e-05
-1.00627515201264e-05
2.89535477359031e-07
-8.56476218997615e-06
-1.34598807664328e-05
-2.68985162719814e-06
6.47607666058487e-06
-2.34175215489568e-05
3.1833227695139e-06
-1.25514655273672e-06
-1.66205490170956e-06
-1.96859538633067e-05
1.75678149725975e-06
-1.20865535261802e-05
-1.05338356720521e-05
-3.61942625389286e-06
-1.91380416792796e-05
-1.83475941657902e-05
-1.56947380054637e-05
-1.67663709055764e-05
-6.48389942896285e-06
-1.83016355132434e-05
-6.21732707268387e-06
-1.88966401979776e-05
-1.60870261117209e-05
-1.51795769659009e-05
-5.68297164522279e-06
6.12123043186271e-06
-6.07980473770212e-06
-9.76251037746281e-06
-8.7393768036444e-06
-2.09996383929125e-05
-1.68386161365426e-05
-9.57416048345349e-06
-9.85428110409369e-06
-1.71913154653902e-05
-9.70430770120806e-06
-1.65764573735982e-05
-1.27890556535389e-05
-2.94062768277905e-05
-2.28340855740285e-05
-1.23539214115365e-05
-1.22057417571725e-05
-9.46491103610578e-06
-2.81044401235378e-06
-1.73123741353666e-05
-2.04370610755459e-05
-7.42620312014842e-06
-8.15514309437061e-08
-2.23975137189036e-05
-9.03589957405938e-06
-1.94552004237749e-05
-1.36662098759848e-05
-1.18777779569398e-05
-1.25033507786669e-05
3.07210096897561e-07
-1.64923912227393e-05
-8.58337661275262e-06
-1.23066542950475e-06
-8.94960430566642e-06
-1.01750333970774e-05
-1.78122134779604e-05
-1.51314384269358e-05
-4.33395233422054e-06
-5.39774713819745e-06
-1.54219039235275e-05
-4.04541241487792e-06
-1.74332609249518e-05
-2.21088341395837e-05
-9.7554315237311e-06
-6.36248344601707e-06
-2.23940125592914e-05
-1.88140964061514e-05
-1.9764399200444e-05
-2.44720614595531e-05
1.34868877583684e-05
-1.16260816512243e-05
-9.79129747920768e-06
-7.86052055780465e-06
-1.16527982328434e-05
-2.42873661017538e-05
-1.36250285699156e-05
-1.04671892026803e-05
-9.68549076809684e-06
-3.44535346583553e-05
-1.43809213788168e-05
-5.83052179395311e-06
8.55207775166562e-06
-1.18587035112978e-05
-6.01157340183389e-06
2.3542325580922e-06
-5.9741250796804e-07
-7.92128595852713e-06
-1.15624821918949e-05
-1.86479284271803e-05
-1.9193719754132e-05
-1.05959291349623e-05
-2.03815701913974e-05
-1.00051530460686e-05
-1.46987837836468e-05
-1.09228643062646e-05
-1.56260930435034e-05
-1.05363673918735e-05
-1.6206934708529e-05
-7.9595937182116e-06
-2.32930991755249e-05
-6.55270630128e-06
2.55111901553654e-06
-2.23306835944009e-05
-3.10113996789694e-05
-1.44054925812256e-05
-2.07050442867861e-05
-1.01195119118496e-05
-1.58867894041367e-05
-3.49229687598744e-06
-1.06637488581873e-05
-1.98499237190559e-05
-3.11961964689835e-05
-1.61187713922043e-05
-1.98146981840639e-05
-3.25316134157167e-05
-2.44814925052498e-05
-1.58177041431937e-05
-1.71849666250398e-05
-2.54854892804815e-05
-1.8049519776438e-05
2.02082281552687e-06
-3.85342222511538e-06
-1.78638362535441e-05
-1.63798675808933e-05
-8.06430006074772e-06
-7.0551594245677e-08
-2.51394857378299e-05
-4.06340011080081e-05
-1.1558043794382e-05
-1.29594315054937e-05
-2.44580380220839e-05
-2.28322600828909e-05
-1.06168094942464e-05
-3.54417254528807e-06
-2.16356996138079e-05
-1.87613143374976e-05
-1.59153585683895e-05
-1.89912454855042e-05
-1.51996954880375e-05
-2.28982427113989e-05
-4.03649805390444e-06
-7.68542268138244e-06
-9.31928446315238e-07
2.45568615811338e-06
-1.69345274976344e-05
-2.8625865993233e-06
3.05844640543431e-06
-1.31777053932873e-05
-2.42358864302982e-05
-9.44542540286765e-06
-1.17545103684776e-05
-8.34036229318299e-06
-1.6318674628406e-05
-1.80656770700544e-05
-7.70355548587608e-06
-1.08502433255618e-05
-1.22796374548288e-05
-1.94850617319884e-05
-5.10915760821921e-06
-5.73465655899384e-06
-2.15026403916112e-05
-1.91489455478721e-05
-4.63737063531321e-06
-9.75398248108684e-06
-1.46462913217221e-06
-1.2291293907028e-05
-1.5809089412111e-05
-9.87118059805278e-06
-1.20426981257406e-05
-2.59360345833619e-05
-2.02985049135934e-05
3.89768814214979e-07
-7.76054083133164e-06
-7.51271919331517e-06
-1.76874163787964e-05
-1.34047616903579e-05
-1.43463287882371e-05
-2.62964734170591e-05
-2.47174583898135e-05
-2.07351680333872e-05
5.5076565965914e-07
-2.85011267754318e-05
-1.67954999600634e-05
-9.84607926482283e-06
-1.28326261472021e-05
-5.30714072583974e-06
-1.15696555601913e-05
3.23465106351988e-07
-1.11499894287787e-05
-1.11500760101362e-05
-1.54248102063785e-05
-1.23581348389907e-05
-3.3529820509506e-05
-1.16657965260785e-05
-1.80948510361208e-05
-2.28758448600153e-05
-1.80276407439424e-05
-2.10634645891907e-05
-1.04896496711982e-05
-4.12513674209445e-06
-2.72947423333126e-06
-9.59823482763139e-06
-1.90150320450026e-05
-7.52917135383477e-06
-1.63145689277972e-05
1.74897534520998e-06
-8.50826643617632e-06
-1.04092934247676e-05
-1.97955619034748e-05
-1.83985558602568e-05
-1.01734223672598e-05
-2.41435169083793e-05
-2.67554742693624e-05
-2.71706585165278e-05
-3.90668234635143e-06
-1.72362463071478e-05
-5.18777163125482e-06
-9.36960559610571e-06
-1.05772416096444e-05
-2.73714069447328e-05
-6.59167030370265e-06
8.94267130183626e-06
-3.98446479116382e-06
-8.89942601466632e-06
-8.79742822161329e-06
2.40479253356981e-06
3.01503552888803e-06
-7.56149753224158e-06
-1.58759000428958e-05
-4.12398964785753e-06
-1.53347642411338e-05
-1.35717898638602e-05
-1.11289459286796e-05
-3.01317132404863e-06
-1.19237543428063e-05
-2.20831562748663e-05
-2.45214708984259e-05
-5.83252545201286e-06
-7.03630452232342e-06
-1.96068985682119e-05
-2.17842565732471e-05
-8.3763982764714e-06
-8.70933596703182e-06
-1.31773227093489e-05
-1.68263096138023e-05
-9.63794071322244e-08
-2.67012757361239e-06
2.739451968167e-06
-2.09614813108407e-05
-1.60665313198261e-05
-2.66957357476292e-06
-1.07010198998934e-05
-1.62463528651241e-05
-5.25028496828652e-06
-1.97733646869611e-05
-2.10119490087281e-05
-2.26518821675433e-05
-9.28408992089597e-06
-1.36718988391441e-05
-1.55822793074255e-05
-6.19439029457167e-06
-9.1306668468356e-07
-2.29634473577634e-05
-9.13218249405617e-06
-1.7965536062186e-05
-1.11888767233862e-05
-1.85529116534836e-06
-1.95903919807431e-05
-3.02956874558293e-06
-1.30179332141675e-05
-9.18169315518952e-07
-6.22533335097832e-06
-4.52087633078013e-07
-2.16844906055253e-05
-1.48150924018545e-05
-1.37592427543981e-05
-2.30119099947858e-05
-3.38821721369972e-05
-1.94445693408117e-05
-1.88420416875704e-05
-7.99184334895177e-06
-1.89874271306577e-05
-1.1019758964274e-05
-8.22104258177273e-06
-8.0573290133641e-06
-1.09511842770848e-05
-2.02615444961863e-05
-7.28791087402504e-06
-1.39535393794721e-05
-1.61431676129381e-05
-1.72151392729187e-05
-1.99271532945084e-05
-1.02032261798776e-05
-4.48412879775475e-06
-1.36056742015605e-06
6.12015828427294e-06
-1.28477827143907e-05
-1.09250941514032e-05
-7.90658576225233e-06
-1.34551689951867e-05
-6.83521480112008e-06
-1.811336523786e-05
-1.41409585136563e-06
-1.14577574724108e-05
-1.0405306231719e-05
-4.56292578800675e-06
4.42555050586257e-06
-1.43866694775406e-05
-1.90866926092227e-05
-1.49403291436899e-05
-6.79442438833395e-06
-5.04770507969103e-06
-4.44265256552871e-06
-5.34894473292123e-06
-8.32580015469692e-06
-1.7198217402806e-05
-1.47581914902059e-05
-4.41774423568366e-06
-4.83524220333883e-06
-7.66976339288042e-06
-1.21378500184791e-05
-1.12743565870295e-05
-2.62303736693075e-07
-2.85102663125705e-05
-8.58682483908129e-06
-3.73567202338668e-05
-5.45347590333028e-06
-9.93940227613638e-06
-5.75000534909032e-06
-9.07241283504942e-06
-2.52197155075845e-06
-7.7243627308622e-06
-7.25737045937937e-06
-9.97837950075179e-06
-8.24552110276297e-06
-5.46555230322349e-06
-2.09807795869618e-05
-1.77693634586889e-05
-1.81965787426089e-05
-2.0781974548292e-05
-1.81682609335562e-05
-1.86298873786713e-05
-2.03647838014664e-05
-2.71277447155738e-05
-1.70529977335935e-05
-2.1081922610588e-05
-1.89532535098878e-05
-2.30994542384062e-05
-6.20857184888466e-06
-2.23153915432881e-05
-1.42113976294859e-05
-1.60738012516461e-06
-9.9550078835502e-06
-7.49469821558896e-06
-8.1157904720823e-06
2.51918104353137e-06
2.8569305363071e-06
1.83179202782633e-06
-6.84330341891664e-06
2.42406340171794e-06
-2.22294541204211e-05
-2.80235069810523e-05
-2.05092260853982e-05
-3.19174795908997e-05
-2.61865794621865e-05
-6.83009971317931e-06
-2.09837285638668e-05
-1.89200589604799e-05
3.39196291430191e-06
-1.54025201516283e-05
-1.6638847227349e-05
-1.7025156862372e-05
-9.16070537104696e-06
-1.75075982500655e-05
-1.37387999480013e-05
-3.42902152259018e-06
-2.01198034744699e-05
-1.57569867493921e-05
-4.6259652599405e-06
-1.43855154089194e-05
-1.28262137764232e-05
2.41174081902916e-06
-1.86828554544046e-06
7.99136796068068e-07
-1.04664074271328e-05
-1.1030105236243e-05
-1.53380169986833e-05
-1.00943826885526e-05
3.78373853357074e-08
-8.63073881772805e-06
-4.75101765237589e-06
7.90968338886053e-06
-1.05361857355237e-05
-1.10107065548195e-05
-8.46608585818662e-06
-4.81063304493965e-06
-2.9486773327984e-06
-2.77681037987548e-05
-1.77023207223053e-05
-5.08198294645496e-06
-8.49217387513238e-06
-8.90294349171191e-06
-1.4458344783887e-05
-1.87621270684275e-05
-1.45151564952001e-05
-1.06194390636732e-05
-2.79856098881049e-05
-1.6292626383046e-05
-2.44977073443203e-05
-1.24081047881314e-05
-8.88046519211987e-07
9.38817066761272e-06
-1.88651700269567e-05
-1.47736116893382e-05
-9.51137332081283e-06
-4.64330711698377e-06
-1.47274698927316e-06
-3.55337634268068e-06
-2.89612744935764e-05
4.23112552674433e-06
-1.35878254206168e-05
-2.93213088908709e-05
-1.97580028925408e-05
-2.4163350017904e-05
-3.72423446164341e-05
-1.62516637030766e-05
-2.0125163531606e-05
9.91371966188873e-07
-1.68596411172489e-06
-1.14244807794192e-05
-1.72024249764448e-05
-4.52483605580103e-06
-1.25276941403902e-05
1.69590040475584e-06
-3.2630698942604e-06
-1.44229480871497e-05
-1.23341842528775e-05
1.80971925102656e-06
-7.01547082762048e-06
3.16478372048675e-06
-2.0265394414277e-05
-2.02786893602261e-05
-8.12991047174079e-06
-8.39522443107008e-06
-2.34541654234804e-05
-1.59275377171166e-05
-1.97917922885335e-05
-1.75202850444577e-05
-1.932964286767e-05
-2.31119608062508e-05
-6.49884288696662e-06
-6.86643755490513e-06
-1.8469370082309e-05
-2.2076998335676e-05
-2.06998781668862e-05
2.12661442162763e-06
-6.02383562938024e-06
-3.12975286843188e-06
-1.80582428100846e-05
3.84463386304792e-07
-4.48503650622917e-06
-7.63477120783397e-06
-1.75568397453478e-05
-1.77834419873224e-05
-2.7209662832291e-05
4.17380707190949e-06
-1.70563507822559e-05
-1.773152381338e-05
-2.48812303092736e-05
-1.13785576111861e-05
-1.26087749258206e-05
-1.1745868946333e-05
-1.33420424474612e-05
-6.88505805988455e-06
8.88472901626861e-06
1.88552319410402e-06
1.0380487563538e-05
5.75080147423536e-06
-8.9528309876095e-06
-7.23625153421659e-06
5.40934944740187e-06
-1.14168074585938e-05
-7.70469678775722e-06
-7.55802609134654e-06
-1.60610313516328e-05
-9.16082670306662e-06
-2.30264386106891e-05
-1.64374969188392e-05
-1.26614275353396e-05
-2.4128331909185e-05
-2.75259403417736e-05
-1.78201312212e-05
-1.36463741246531e-05
-2.05950732262163e-05
-2.05292451205336e-07
-1.31131353624348e-06
-1.75607700474043e-05
-1.21434465349518e-05
-5.64612985506779e-06
-9.91577204726049e-06
-1.40695140325116e-05
-5.10702750514747e-06
-1.09860633100885e-05
8.22298905230067e-07
-1.65226406648955e-05
-8.8962422753376e-06
-3.19394055451129e-05
-2.29007192243195e-06
-2.1262283146966e-05
6.56271368298767e-06
-2.17691438514954e-05
-1.88052739534073e-05
-1.0923840597092e-06
-1.30938692161545e-05
-3.11746664087901e-05
-1.24094053201866e-05
9.89929913347024e-08
-2.71936578459076e-05
-4.34078870629591e-06
-6.09541935155172e-06
-2.05868274801114e-05
-1.78989976686114e-05
-1.7641821228193e-05
-1.29326661190611e-05
-1.01107605578552e-05
-2.54178226199549e-05
-1.90160216764863e-05
-1.52458546883089e-05
-1.10928027517525e-06
-1.88982356297791e-05
-1.84320305884611e-05
7.70895622276741e-06
-5.30468028753917e-06
-2.25697360014583e-05
-1.16816825665773e-05
-6.91822917881269e-06
-1.78620388690346e-05
-7.9412786816165e-06
-4.02310703865899e-06
-1.16507656335595e-05
5.75526269567116e-06
-7.85507890860319e-06
-2.14863226716587e-05
-3.68536409001032e-06
-9.78097724873505e-06
-2.03769116884567e-05
-1.87641834753982e-05
-1.91844467246992e-05
-1.29995847701571e-05
-9.11157129220265e-06
-6.80897019745478e-06
-1.51078881387076e-05
-8.21824911264622e-06
2.07769122647821e-06
-1.13971891403485e-05
-1.59522360539367e-05
-1.41628918384359e-05
-1.46840325133078e-05
-1.4376279960037e-05
1.37991696452074e-05
1.09008572134819e-06
-6.93451007978933e-06
-9.18427237000177e-06
-1.17032240749378e-05
-9.38447772620256e-06
-1.73670473837589e-05
5.41527293449056e-06
-2.89701439161775e-05
-4.31637396653845e-05
-1.55051004012766e-05
1.08421615255444e-05
-1.49749460858404e-05
-2.06666012056923e-05
1.43156062256086e-06
7.55182528954891e-07
1.42204292764804e-06
-2.03664529429143e-05
-1.64948346830338e-05
-1.89940926968442e-05
-1.51024073677265e-06
-1.57924053682664e-05
-8.88950378995153e-06
8.53332889851357e-06
-7.08325817000478e-06
-1.81665299543605e-05
-1.44071428369998e-05
-1.13646824812629e-06
-8.90055569306289e-06
-5.26152903913898e-06
-1.35915421144473e-05
-2.35814693499346e-05
-1.74562412971918e-05
-2.74767924186372e-06
-6.6918941364933e-06
-1.26161166024152e-05
-1.60327795735051e-05
-6.68983352844485e-06
-1.08601933109876e-07
-1.361979272856e-05
-1.86698983048542e-05
-5.11813033444598e-06
-1.65226433325606e-05
-8.11757883270637e-06
2.00818199676158e-06
6.65365313930655e-06
-1.25683621782527e-05
-1.11056852034696e-05
-6.57540699783561e-06
-1.93338445963421e-05
-1.48888335067067e-05
-2.00914687792504e-05
-7.81119015434063e-06
-2.08029870674446e-05
-9.41550001787448e-06
4.70070945352212e-07
-1.96025593354149e-06
-4.02987666808388e-06
-4.92910662315336e-06
-4.1773265111912e-06
2.61650316470004e-06
-3.74630994880295e-06
-1.88646902985735e-05
-2.59462720874594e-05
-2.77892515482724e-05
-4.58975615117161e-06
-8.20380617470358e-06
-1.88039595744012e-05
-8.27760255545068e-06
-2.7316341682075e-05
-2.30767356328201e-05
-5.87346827972445e-06
-4.04821967791645e-06
-2.32201766863975e-05
-2.24902367051617e-05
-1.69119572525405e-05
-2.26304573077208e-05
-3.70418210796523e-06
-7.24619255233216e-06
2.41161426679572e-06
-1.00544588144154e-05
-3.14054364551542e-06
-1.71872915120261e-05
-8.23464771680545e-06
-1.30743667550965e-05
-1.24232163312544e-06
3.81450585284902e-06
-7.79739142266818e-06
-9.26524181904137e-06
-1.21286399678391e-05
-1.05883836892636e-05
-1.27507847421958e-05
-1.88792304348207e-05
-1.13150171847309e-05
-7.06323482222107e-06
-5.24617201587831e-06
-1.44012939740964e-05
-4.39188915218135e-06
-1.04289338316527e-05
-1.15186142586122e-05
-2.26145631867881e-05
-1.23164108906173e-05
-1.66010404452351e-05
-3.01964139374117e-05
-2.89149581138252e-05
-1.3195410903666e-05
-2.19254462112717e-05
-2.73260604974426e-05
1.03659924109317e-07
-1.13237358102521e-05
-9.08309254405951e-06
-2.18827468851896e-05
-1.44334613710342e-05
-8.11291452818375e-06
-9.90914447905238e-06
-1.5306958620891e-05
-2.4988637067029e-06
5.35704545971463e-06
-9.63492110555981e-06
-2.01144651045974e-05
-2.28229138349061e-05
-8.41149851209333e-06
-1.31252603047197e-05
-1.0867971523581e-05
-4.67629562914736e-06
-5.61506902009312e-06
-5.01233803868604e-06
4.47627371476044e-06
-1.54660523018651e-05
-1.01742150623016e-05
-1.31604219068127e-05
-2.02283027219114e-05
8.96398199464511e-07
4.22373261678129e-06
-4.64587090228062e-06
-2.15797317550159e-05
-1.74356070446304e-05
-1.29782603052231e-05
-2.22578008129263e-05
-1.19025993390458e-05
-2.4960641800906e-05
-2.70670613522527e-05
-1.57659023457325e-05
-1.13418452187203e-05
-1.05526567968955e-05
-2.53345678721396e-06
-9.10468644342872e-06
4.01847620562941e-07
-1.83621609622528e-05
-1.40323504888715e-05
-1.62002048796808e-05
-3.891493241589e-06
2.04035369575615e-06
-6.42300300922734e-06
3.26774681161803e-06
-4.96440602044719e-06
-4.73226699086723e-06
8.72694535793691e-07
-7.45237707830632e-06
-4.26110985405198e-06
-1.57135102411213e-05
-2.94780367403076e-07
-1.7749963559779e-05
-1.2039417628955e-05
-2.6281624157983e-06
-1.55809398474197e-05
-3.21072608575182e-06
-1.3077356378058e-05
-1.29792863459228e-05
-2.3147182715384e-05
-1.08382574037287e-05
-1.3069279971952e-05
-2.09278811869151e-05
-2.1547075771133e-05
-2.56160820949256e-05
-5.77331858384176e-06
-1.88441650219379e-05
-1.18926323694967e-05
-2.87892821775689e-05
-1.72093941632667e-05
-1.14040675265562e-05
-9.19728141634752e-06
-1.30731140041051e-05
-5.5381108918929e-06
-1.15332841424937e-05
-1.48443465229665e-05
-1.00970238655419e-05
-1.59339948462927e-05
-5.50056861830261e-06
-1.36149581767502e-06
8.05388746422176e-06
-1.52985982730233e-05
-2.74480203527194e-06
-1.35874753666974e-05
-6.91183165955882e-06
-8.92402969613249e-06
-1.44493530624096e-05
-1.29032782794926e-05
-1.83711879569737e-05
2.33962615634755e-08
-1.62834675678674e-05
-1.34327774256684e-05
-2.66069343849391e-05
-1.26985766908794e-05
-1.95054184911789e-05
-2.32660590467357e-05
-1.09309344172587e-05
-2.11575797553669e-05
-7.37724893713642e-06
-5.64366477818425e-06
-7.15195019092759e-06
-9.43965598703824e-06
7.58006074774712e-08
-1.44065161557338e-05
-6.33504559415279e-06
-6.83404455059559e-06
-1.87039570498897e-05
-1.91521124136764e-05
5.54264408287471e-07
-1.31726786583925e-05
-2.90890907501187e-05
-7.9603129224123e-06
-1.64352720447178e-05
-5.78846909599337e-06
-6.66816800509964e-06
-1.35836659704639e-05
-1.56706794700362e-05
-1.49285044025967e-05
-8.91819757977541e-06
-1.62140299291968e-05
-2.14994296801799e-05
4.06726906555766e-06
1.35012519783258e-05
-1.28563491604461e-05
-1.3704219595038e-05
-8.8983524083536e-06
6.52789104419717e-06
-1.26769831654084e-06
-1.21869264121996e-05
-1.25070143733334e-05
-1.45039113546952e-05
-1.46152478879033e-05
1.27890218527506e-06
-1.98441246306465e-05
-1.86023779892353e-05
-2.48611255560904e-07
-1.0152681160513e-05
-1.22487940952167e-05
-1.09056621753471e-05
-1.68625058180186e-05
-8.23102871424402e-06
-5.70691655931504e-06
-6.68016717136539e-06
-1.43721817873122e-05
-7.11864735483586e-06
-9.79686796891257e-06
-5.16163880477774e-06
-2.17807855365677e-06
-1.85191804283094e-05
-1.31588583938635e-05
-1.578481641691e-05
-9.50080246165837e-06
-1.02764728685481e-05
-7.82725666229398e-06
-1.53126081134481e-05
-7.71004523433049e-06
-2.08217669896767e-05
-9.23975364735749e-06
-9.62026802403764e-06
-5.93771631387581e-06
-1.78807178757783e-05
-1.36069504625548e-05
-1.00265709603215e-05
-2.70456862251042e-06
1.02885463888466e-06
-1.32001547645689e-05
-1.01989372190919e-06
-1.88693012440403e-05
-1.1206435769111e-05
-1.0087043233308e-05
-1.58510813741513e-05
-1.03129458422623e-05
-4.09350149845172e-06
-1.04189962701811e-05
-6.23804662871745e-06
-1.38915288904598e-05
-1.31960098384728e-05
-1.84445980901131e-05
-1.17559363682641e-05
-9.02936033612628e-06
-7.70668653129212e-06
-1.05437998347059e-05
-1.6745205097212e-05
-2.53609966335353e-06
-1.24235472683719e-05
-6.30184390955171e-06
-1.10409630845926e-05
-9.82233632557537e-06
-4.88152292824494e-06
-1.67441943592845e-05
-1.02772104430038e-05
-1.77328584279272e-05
-5.59330712911658e-06
-9.68479653529509e-06
-9.92424252021123e-06
-1.84389261857402e-05
-2.19227271637232e-05
-3.34458138284056e-06
-2.20572046525085e-05
-1.22330239672877e-05
-6.20374087575392e-06
-1.11408773256215e-05
-1.78608233973883e-05
-9.40162147276394e-09
1.93800228383472e-06
-1.94951920636397e-05
1.14549545204567e-06
1.88488274207888e-06
-8.92892070282312e-06
-9.69101904152265e-06
-2.12555967725503e-05
-2.13017673094003e-05
-1.74135032677792e-05
-1.65679222732205e-05
-5.6163644077107e-06
-2.05112305941662e-05
-3.24461962461898e-07
-1.62127243922071e-05
2.43450436954128e-06
-2.22621449384531e-05
-6.72517260742532e-06
-3.95994730071569e-06
1.77590947228764e-06
-1.74091206485277e-05
-1.6342176405456e-05
-6.84126166622339e-06
3.60547457953511e-06
-1.99236046130081e-05
2.93814775943499e-06
-3.87437944898341e-06
-6.3653268739509e-06
-1.03089664066646e-05
-1.99611423222685e-05
-1.93867905871736e-05
-1.73997107644841e-06
-2.16516918958422e-05
-1.71471338936049e-05
-2.35738116729461e-05
-1.57502296902016e-05
-1.95297301650405e-05
-1.48492052685216e-05
-3.02508866051731e-05
-1.58665586080383e-05
-9.90600184131003e-06
-1.4605338540474e-05
-7.66808339521157e-06
-2.19516197167592e-05
-2.35493434726668e-06
-1.4817930252008e-05
1.5277749136951e-08
-2.26544415688381e-06
-7.79691784477519e-06
-1.64513334787446e-05
-1.41512259521437e-05
-9.00866692173156e-06
-6.62361395217137e-06
-5.11622847072391e-06
-1.53614279828836e-05
-1.73790946543048e-05
-1.5207470557128e-05
-1.70109232246461e-05
-2.3703030619938e-05
-1.38295906568666e-05
-1.7099343783774e-05
-2.79653226273375e-05
-2.72913101024978e-05
1.78127373628564e-07
-7.32377191876151e-06
-5.90010107946085e-06
5.1335208906497e-07
-1.90984171791006e-05
-1.50134519342965e-05
-2.90062203799817e-06
4.7538115112341e-06
-2.38957161980246e-07
-4.85311242600721e-06
-1.05558855565119e-05
-1.19181020137908e-05
-1.62791531835266e-05
-1.28011201095205e-05
2.57804956696169e-06
-1.12382472129298e-05
-1.69033121305839e-05
-1.5283845324996e-05
-2.70133219612711e-06
-8.6570797486736e-06
-5.98440258037094e-06
-1.48440057341151e-05
5.10261185957884e-06
-1.76798430642115e-05
-4.57257776945066e-06
-1.04916374022589e-05
-1.7865616556944e-05
-1.29385432552372e-05
-3.19230157238362e-05
-3.2358031834426e-06
-1.61041797609615e-05
-1.77618127300632e-05
-3.62815163376498e-06
-2.46803824852327e-05
-2.18599706124937e-05
-1.30247781043214e-06
-6.99940078356118e-06
-2.54890373942754e-05
-1.61878494845985e-05
-1.80805293307385e-07
-2.02184034800389e-05
-4.66365195463593e-06
-3.14295655073408e-06
-1.00312952562724e-05
-1.41252954040157e-05
-1.40312556830932e-05
-5.38309876697956e-06
-3.46177714353542e-06
-8.95964814953831e-06
-1.17237700778708e-05
-1.76202402831954e-05
-1.64831986716348e-05
-1.08967214733535e-05
-6.37392998213202e-06
-4.76382972801921e-06
-1.86851151988977e-05
-7.56985702890527e-06
-9.72929915182837e-06
-2.03105616628566e-05
-1.76207412938828e-05
-1.01425452679115e-05
-2.91173939964475e-05
-1.44133866112275e-05
-1.24141645984023e-05
-1.15756456239447e-05
-1.23442551640925e-05
-1.02907518018506e-05
-9.74708413054706e-06
-8.04482665305404e-06
1.16426043838407e-05
-1.22917646848375e-05
-1.32647843856495e-05
-9.49380302964439e-06
-4.953869919838e-06
-1.30036332158999e-05
-1.0703979312913e-05
-2.26477640138347e-05
5.32389888765579e-06
7.63584127630093e-06
-2.55227963456058e-05
3.83199337244565e-06
-1.20410925870411e-05
-8.80095530780245e-06
-3.65608738627024e-05
-7.47829141815245e-06
-7.87239196248399e-06
-9.09856344459902e-06
-7.67508514315409e-06
-6.91017048608558e-06
-5.83752014068997e-06
6.65478253976428e-06
-4.0024838766534e-06
-3.02665102682584e-05
-1.94389739453757e-05
-1.52700507287725e-05
-1.42034820461148e-05
-9.0313091786833e-06
-1.55606855403842e-05
-7.37384934730161e-06
-1.01357443567318e-05
-1.63922565924053e-05
-1.63572978428057e-05
-1.33706182714974e-05
-1.77440137305138e-05
-2.27756411187686e-05
-8.82249333958004e-06
-8.24282850661006e-06
-6.53036925843962e-06
-1.50151843371455e-05
-9.89198225673336e-06
-1.54378582522325e-05
-1.64592064761735e-05
-4.4681151771942e-06
-2.530645814436e-05
-8.10085811384966e-06
-1.37587851424854e-05
-5.1154651588147e-06
-1.52982860046957e-05
-1.55204321689882e-05
-1.1802753795161e-05
-1.50631621531412e-05
-1.51418208545343e-05
-1.0879654738401e-05
-4.78790787442538e-06
-2.87471236023414e-05
-3.91232288000133e-07
-2.23831939681461e-05
-4.07207827604907e-06
-6.89510670314891e-06
-1.58166220714473e-05
-2.04422680178688e-05
-1.45279081928745e-05
2.53650061318683e-06
1.58582536595134e-06
-1.30494065593118e-05
-1.83791883521588e-06
-1.62768804277281e-05
-2.46056419539137e-05
-2.23672670528499e-05
-2.07839771018077e-05
-4.99448327836297e-06
-1.51924094831044e-05
-1.37883547536918e-05
-1.75314135385869e-05
-1.08174172913313e-05
2.99767655212006e-08
-8.54773028114974e-06
-1.98438437067467e-05
-1.11030177172183e-05
-2.86850408498991e-07
-2.2985738612854e-05
-1.04890970230425e-05
-6.74787574634131e-06
-6.91559192069408e-06
-1.17912756061539e-05
-1.05552390415292e-05
-9.44700415899961e-06
1.0110562988168e-06
-6.18040378291639e-06
-1.5064846008335e-05
-1.95796253873734e-05
-4.86169250609193e-06
-1.03057212459279e-05
-1.11720888137985e-05
-8.88230575488423e-06
-1.71553464174057e-05
-9.8836377373207e-06
-1.30127468063365e-06
-9.47524256274787e-07
-2.51329091775675e-05
-1.74448871622706e-05
-1.71933053963902e-05
-1.66592165314843e-05
-3.29926003861914e-06
-1.00426121242928e-05
2.6390367322981e-07
-8.29747609451905e-06
-3.27942381557893e-06
4.87937767611501e-06
-3.5802648202955e-06
-1.77592737079166e-05
-9.40281226567272e-06
8.54483803870662e-07
-1.52679211427321e-05
-6.14788614307512e-06
-1.74153364317877e-05
-8.95062856856194e-06
-1.17955230669159e-05
-1.17446849608822e-05
-2.19638571802041e-05
-1.32816224242122e-07
-2.08427685877441e-05
-2.35422786200657e-05
-1.44476413019186e-05
-6.66494813131531e-06
-1.24151530329247e-06
-1.51820058494555e-05
-8.04891098403386e-07
-6.11180791662079e-06
-1.33036436442243e-05
-1.78553999088799e-05
-6.95456046177874e-06
4.2074092574202e-06
-1.27704045861638e-06
-2.5117710647058e-05
-2.06140925290847e-05
-1.72817077485473e-05
-3.19565797700018e-06
-1.97887370977711e-05
-1.51727430996446e-05
-1.58180544079698e-05
-3.17787157580053e-06
-2.02003386538352e-05
5.30579706547477e-06
2.02030097898186e-06
-9.63521464199867e-07
-1.26436802508077e-05
-2.46128918749299e-05
-2.74000189937506e-05
-1.7321299885714e-05
-1.97962854471223e-05
-6.62440629914154e-06
-6.75495334318412e-06
-3.32291512045827e-06
-2.67061583092173e-05
-1.14527219570274e-05
-2.46235812933079e-05
-8.50160765880601e-06
-1.22852253458534e-05
-1.91189057146079e-05
-1.32360197196455e-05
-7.50127711002155e-06
-1.73202822817833e-05
-1.37154743537853e-05
-1.16029100259939e-05
-5.7325355842965e-06
-9.81482058181224e-07
-1.14908519164266e-05
-1.29081855485923e-05
2.02777172429124e-06
-1.37561223993869e-05
-1.5825292322982e-05
1.9777169877835e-06
-5.87243528802774e-06
-2.16311276372841e-05
-1.72519832949744e-05
-1.35128753747064e-05
-1.12730346811952e-05
-4.33756586220735e-06
-8.37208303155183e-06
-9.71192951732645e-07
-1.89504064090581e-05
-1.61295801207943e-05
-3.94918667605966e-06
-1.22178066213431e-05
-8.67738824318843e-06
-6.74061089403494e-06
-2.71204147467322e-05
-1.44971615446012e-05
-1.23062933877672e-07
-1.72440225139181e-05
-7.72008342302473e-06
-2.06199302835381e-05
-1.93972868202725e-05
-4.70101695352788e-06
-3.19368421470435e-06
-1.86450696884504e-05
-1.77634079324128e-05
-4.10074757070505e-06
6.0287470643361e-06
-8.19779636284531e-06
-1.32421209284023e-05
-1.84416084574659e-05
-3.48703561958267e-06
-9.42084258670379e-06
-3.01888557832888e-05
-1.10045863501835e-05
-9.62411139090061e-06
-6.64047700018421e-07
-2.65338114955203e-05
-1.92779535914409e-05
-2.78065246506362e-05
-1.96900399149024e-05
-1.07011907704618e-05
-1.86926602722213e-05
-4.47025892122394e-06
-2.50572263305159e-05
-2.38250172174239e-05
-1.6373937859739e-05
-1.10783016082437e-05
-6.68768111507207e-06
-2.80010906797209e-05
-1.85004800877809e-05
-6.78824088856191e-06
-9.92745291589929e-06
-2.00324659960115e-05
-1.17841881279176e-05
-1.63873019270447e-05
-2.13995325796359e-05
-5.39714008864571e-06
-3.35210221078957e-06
-1.80827180447894e-05
-2.02946270578718e-05
-1.84718905289822e-05
-4.00846747390338e-06
-9.35461005262023e-06
-6.17469710991683e-06
-1.07510246607534e-05
-1.39456656646193e-05
-1.6070453188047e-05
-2.4675736162131e-05
-1.61452640115388e-05
-1.51627164824237e-05
-7.35195686641767e-06
-2.27715277928688e-05
-2.02270581487669e-05
2.22525851690038e-06
-1.34540740439675e-05
-1.43113173572725e-05
-1.14942878946665e-05
-3.01178468679276e-06
-1.7955021363325e-05
-8.58485244741639e-06
-4.38121476928016e-06
1.14028928630602e-05
-2.80844040520503e-06
-6.01000809106965e-06
-1.58857547820404e-05
3.08680011429329e-08
-1.13112864910526e-05
-7.88205008228209e-06
-8.81431926076299e-06
-1.915135634043e-06
-4.22381633011825e-06
-9.26432791013078e-06
-1.64403262730923e-05
-6.71854403374634e-06
-9.27187176226933e-06
4.56586004701545e-07
-4.74966054604363e-06
-1.57810564176337e-05
-4.87539675365636e-06
-1.77626894777066e-05
-9.17207433550411e-06
-1.95923620010386e-05
-1.93058860326308e-05
-1.59732359021946e-05
2.40234134489193e-07
-1.2566329494207e-05
-1.54085473009826e-05
5.06182031528241e-06
-1.66816339635969e-06
6.25956532947638e-06
-2.15278461198492e-06
-1.07210008020655e-05
-1.7084797436232e-05
-2.75695052645226e-05
-3.79913177532822e-05
-1.17097270784332e-05
-6.98286976346179e-06
-2.3280272439855e-05
-2.79139883221586e-05
-5.76972214059275e-06
-1.31617473883014e-05
-1.38327418239249e-05
-1.94434692442908e-05
-8.54407580200425e-06
6.82521966718155e-06
-1.4808134914231e-05
-1.87158846387285e-05
1.53897900999122e-06
8.39574246800728e-06
-1.4447998157207e-05
-8.90680685583457e-06
-2.76313646430353e-06
-7.05007401056077e-06
-1.08034214283336e-05
-1.64853375867099e-05
-1.43297885944958e-05
-7.95390191931971e-06
-5.47016672219085e-06
-1.71589242839832e-05
-4.42840077200082e-06
-1.44300367354717e-05
-2.54129929589346e-05
-2.49455242085053e-05
-2.64436423899909e-05
-1.99199589162525e-05
-1.42534450642942e-05
-7.44898881174097e-06
-1.01791616886085e-05
-2.00106197383405e-05
-1.85782617694028e-05
-1.87821493807066e-05
-1.17344682515134e-05
-1.97867562686888e-05
1.17109383686843e-06
-1.31453857665373e-05
-1.89495602035263e-05
-2.35344415722915e-05
6.56806270357062e-07
-1.65230640672581e-05
-1.71284971666903e-05
-2.30555105101545e-05
-6.20344477734709e-06
-1.07683266574025e-05
-1.08891424307076e-05
-1.67737691387875e-05
-1.33585630551508e-05
-8.54645345515296e-06
-5.83631641514636e-06
-1.52578834214015e-05
-1.24319224906449e-05
-4.37866670727748e-06
7.54802700858326e-07
-1.98607528519414e-05
-1.02225624681032e-05
8.55593104150316e-07
-2.35895334180423e-05
-3.47711264995501e-05
-5.64464128066537e-06
4.45956316055713e-07
-5.36718806166957e-06
-1.49162469064589e-05
-1.28730616351985e-05
7.11818291344928e-06
-5.66372634936262e-06
-2.34431603869159e-05
-5.08893774829961e-06
1.62676900179771e-06
-1.90221136390635e-05
-1.57508911260935e-05
-8.7248578987375e-06
-9.25576891930749e-06
-7.53812424826168e-06
-1.86420282326008e-05
-2.21625731530383e-05
-2.50534699485297e-05
-1.57185535398747e-05
-9.96810549189253e-06
-1.57806254869244e-05
-2.36821437769884e-05
-3.00214276595543e-06
-1.00183539688744e-05
-1.95023393990927e-05
-6.15787402079302e-06
-1.70899030040131e-07
-9.27255622080083e-06
-1.74251065212945e-05
-1.17389315038235e-05
-1.81066631501974e-05
-4.58293685891832e-06
-1.29846357435442e-05
-2.06916402388754e-05
-1.63144818387778e-05
-9.73926012647591e-06
-2.69576505339392e-05
-1.92232531840405e-05
-1.57816372812213e-05
-7.35715530221696e-06
-2.01782056707999e-05
-1.60028849241347e-05
-1.52769745718725e-05
-1.30580638431526e-05
-1.12137981499838e-05
-1.67252074247015e-05
-2.28475310575453e-06
-1.32776388062136e-05
-1.77971978015619e-05
-1.22578962369573e-05
-3.66679938135427e-05
-1.29853880080587e-05
-3.35043235359649e-06
-2.06034701184796e-05
-1.92769964604066e-05
-8.20197668584477e-06
-2.00467266974441e-05
-1.6030013151169e-05
-2.05021010919061e-05
-1.08552692031635e-05
-5.89742631722416e-06
-2.63426837957702e-06
-3.56310649650572e-05
-1.69452465678997e-05
1.54600835914131e-08
-1.56040147697056e-05
-2.50930774837119e-05
-2.13896388788387e-05
-1.24720034350888e-05
4.33032369239219e-07
-1.34240883495943e-05
-1.27899333526935e-05
6.42278842607369e-07
-7.14511898984499e-06
-1.10176776897671e-05
7.68032914074304e-06
-6.40756182167596e-06
-2.43000890045098e-05
-9.38627671486538e-06
-2.64794700938994e-05
2.01389812361487e-06
-1.55409350148485e-05
-1.81628655312547e-05
-2.39580021038468e-05
-2.36137789407446e-05
-1.24617262651125e-05
-2.14001464442825e-05
-8.64601237681466e-06
4.40920011118673e-06
-1.44101632801421e-05
-1.39657776154004e-05
-1.75438957216954e-05
-7.79685847358596e-06
-1.11711573832755e-05
-2.05923283279124e-05
-8.05022495459474e-06
-1.12744033573235e-05
-1.47692737342259e-05
-1.24594968623295e-05
-1.41150866506476e-05
-2.05212021924559e-05
-1.61248191049524e-05
-1.03774872878238e-05
-1.46069118766017e-05
-2.39195171479446e-05
-1.66598524642772e-05
-3.66620985960043e-07
-7.64369162442553e-06
-1.4489273453057e-06
-1.51340655535246e-05
-7.57393857237522e-07
-4.24847791158315e-06
-2.51585516299683e-05
2.91926073673685e-06
-4.88187390337055e-06
-5.26908381528235e-06
-8.87695427890929e-06
-1.39019301950549e-05
-1.53071044185634e-05
-5.76210951150599e-06
-2.69500100769278e-05
-2.06562220475481e-05
4.96278760529203e-08
-7.37340147156107e-06
-1.83956213992532e-05
-1.83613679589171e-05
-1.11183575723073e-05
-1.64375932410734e-05
-1.0851412207423e-05
-1.16197226130825e-05
-1.42312262587319e-06
-1.63447983290983e-05
-1.14799380145007e-05
1.28697388428007e-06
-2.24556608874803e-05
-6.0846767045675e-06
-1.58100372003745e-06
-1.19838637438312e-05
-1.84401980309095e-05
-1.35718770312672e-05
-2.00575293261121e-05
-3.27479365269543e-05
-1.68809553977769e-05
-1.05950238997169e-05
-2.04705971449899e-05
-2.91225941104821e-06
-1.7007960443922e-05
5.32976839279241e-07
-6.52520448806609e-06
2.08910240113114e-06
-1.38376460007762e-05
4.54965255637863e-06
5.69603928427295e-07
-1.794193814188e-05
-1.01828611485867e-05
2.99995225917542e-06
-2.65966292767361e-07
-8.08899224814106e-06
-2.33915446736686e-05
-3.06610697458007e-05
-8.7419544931109e-06
-1.75854017116959e-05
-1.54817972631655e-06
-7.84911768255971e-06
-4.40073999700876e-06
-1.6343247451566e-05
-1.10932238173255e-05
-2.0242389398339e-05
-1.96341080952784e-05
-1.78538641305758e-05
-2.28550855868979e-05
-1.72556795206596e-05
-6.73948975506885e-06
6.40125804577279e-06
3.22834745173321e-06
-2.09043095431093e-05
-1.67363109264622e-05
2.10869542364066e-06
-1.93392052345195e-05
-9.4337626147082e-06
-2.08790094415907e-05
-9.63871637389737e-06
1.95281936406158e-06
-3.52945404786003e-05
-1.98296162491859e-05
-1.21201100886143e-05
-3.06504970977385e-05
-2.39493148808542e-05
-1.34251084224523e-05
-2.50435525271035e-06
-3.37768423535708e-06
-1.09039641583288e-05
-2.31033119703447e-05
-1.06180644143913e-05
-4.47959131960162e-06
-4.52559818415821e-06
-2.83195282418114e-05
-7.80307956155054e-06
1.29629285049225e-07
-1.11628978818413e-05
-1.45766092098019e-05
-2.1310157380219e-05
4.43506739436571e-07
-2.27880334841585e-06
-1.30541192123639e-05
-6.25184506868611e-06
-2.01661752254912e-05
-1.60374341322912e-05
-1.17651423877509e-05
-1.58721708152539e-05
3.98936340846057e-07
-1.39892612714727e-06
-1.11979594923404e-05
-1.82797019042609e-05
1.20151331911526e-05
-1.4744956242394e-05
9.17005826659084e-06
-8.47082774587943e-06
-6.13293729810368e-06
-9.61406358805142e-06
-2.48775907062781e-06
-2.2446252195148e-05
-1.76026098261479e-05
-5.27139915534934e-06
-9.47890810410071e-06
-1.4060866730235e-05
-1.8107594385559e-05
-1.16712108258621e-05
-1.22132956028774e-05
-1.82338115300276e-05
-2.14141922470992e-05
-3.01386704237202e-06
-1.53066551330957e-05
-8.00534510761138e-06
-1.54296237502357e-05
-3.48761786131393e-06
-1.21458554889541e-05
2.59335074027353e-06
-2.74718473863342e-06
5.23785887810651e-06
-9.79061833934717e-06
-9.63965789918549e-06
-3.53665812257278e-05
-2.07088465815272e-05
-1.41562125266554e-05
-1.04684175969036e-05
-1.01419079240091e-05
-1.57629925372602e-05
-1.48268178607298e-05
-8.58003805991257e-06
-2.51241019090768e-05
-4.66616835014557e-06
-1.00325102540125e-05
-2.09830389231031e-05
-2.8194531201658e-06
-1.76537724526719e-06
-1.38360034270919e-05
-1.03968817215518e-05
-2.19485199547989e-05
-4.92213470235501e-06
-8.77010587497129e-06
-1.32174170735947e-05
-3.08914451440545e-06
2.17067064296057e-06
-1.44869689681854e-06
-1.46264722753628e-05
4.55507310558992e-06
-1.88442237897565e-05
-1.74209194607882e-05
-2.74235302740444e-05
-2.19207840365087e-05
-3.05212001196799e-06
-8.09328150788956e-06
-7.73903849342498e-06
-1.07451947676879e-05
-1.71774789297583e-05
-1.43521738338019e-05
-2.19885052246808e-06
-2.08700456522509e-05
-4.66508617174105e-06
-9.70566325786749e-06
-3.1232064757533e-06
-5.16251793802327e-06
-1.07633654844141e-05
-8.82626317745174e-06
-2.40488988282626e-05
-3.37229227970983e-05
1.09231755435264e-07
-5.26945775230762e-06
-8.62937183128486e-06
-1.1966413711803e-05
-5.64977082271237e-06
-2.94773562716586e-05
-1.80506803388121e-05
-1.12710906517507e-05
-1.72692046551159e-05
-1.02204786662813e-05
-1.11356983599169e-05
-6.09000367556903e-06
-4.07649204143747e-06
-1.74652022172392e-05
2.06981471933503e-07
-2.21522361294962e-05
-1.87429247893997e-05
-1.64999821272696e-05
-5.85398225390135e-06
-2.05046417604224e-05
-1.71501529077823e-05
-6.26443608267899e-06
-1.13542258649739e-05
-9.70380323597283e-06
-1.13543349839087e-05
-7.08134577931217e-06
-1.30263303922743e-05
-1.01876908776635e-05
-1.22063028033089e-05
-1.51891828395366e-05
-5.79503723891683e-06
-4.48369223435876e-06
-1.65201221121792e-05
-2.01570327885889e-05
-1.49072921424788e-05
2.95126172527927e-06
-1.60983087298381e-05
-1.70966416401925e-05
2.18211934136369e-06
-3.11143075569541e-05
-8.26546368065139e-06
-1.70796611297645e-05
-2.30907750080988e-05
-4.38596627601093e-06
9.81269604266288e-07
-7.07422896653781e-06
-8.26890654966749e-06
8.0160450729872e-07
-1.58453861438045e-05
1.26634382988588e-06
-1.46513537953439e-05
4.41329595265395e-07
-1.40996499899396e-05
-1.84226099218632e-05
-4.7318820085135e-06
-1.28987699721968e-06
-3.18293716744247e-05
-7.51671784091107e-06
-2.51922174936917e-05
3.10649742774537e-06
-1.25274532560133e-05
-2.03998072632809e-05
-1.21710205111825e-05
-9.14072324856448e-06
-2.68652129703318e-06
-1.71845371499498e-05
-1.74330684958799e-05
-4.30154878352674e-06
-2.78534275946521e-05
-1.62893149211637e-06
-1.70905713443191e-05
-2.0571965621651e-05
-8.72945780134948e-06
-4.30900506257849e-06
-1.32491085325232e-05
-8.36973238912799e-06
-2.12377244520996e-05
9.95277851420796e-07
-5.23971995313463e-06
-1.75352959481322e-05
-7.11086440729238e-06
-1.70092739560583e-05
-8.0917516358129e-06
-6.43712374938065e-06
1.33093793317542e-05
6.8062489830212e-06
-1.37083638034097e-05
-1.52321642236954e-05
-6.28556471649938e-06
-1.74095717468136e-05
-7.82143869112397e-06
-1.49779232103684e-05
7.75780703744651e-07
6.24174135514399e-07
-6.73076575713755e-06
-3.92777694051691e-06
-1.88091481274126e-05
-2.07601941604175e-05
-2.61196954359039e-05
-1.21855940156341e-05
-1.62893499705826e-05
-9.89319433237353e-06
-1.40555364283243e-05
-8.76252360732555e-06
-2.17146593782516e-05
-1.35975503007242e-05
-7.92468504376367e-06
-1.45555423162073e-05
-1.47116021407464e-05
-1.35410651705453e-05
3.55969723334587e-06
-5.83105162096991e-06
-9.95851704324593e-06
-2.5929846022536e-06
-1.04126487295678e-05
1.28046740392267e-06
-1.67789873190712e-05
-6.24115318901354e-06
1.80995831181827e-07
-1.85524454803707e-05
-1.8467877019153e-05
-1.27922920507379e-05
-2.85046049971279e-05
-1.36339705163895e-05
-6.85719250150483e-06
-1.46942872551935e-05
-3.02039338537255e-05
-1.68082682922106e-05
-4.81232744862798e-06
-1.40656114651547e-05
-2.66855193182644e-05
-9.82744827910284e-06
6.64307314644015e-06
-7.83034290659777e-06
-1.53274277480462e-05
-1.46675569641649e-05
-4.84235673237599e-06
-3.7183182137326e-05
-1.44512848112563e-05
-9.32810330906043e-06
-1.59173093014925e-05
-2.03045529912231e-05
-6.75941011469428e-06
-1.26549305863466e-05
-5.32163100108245e-06
-6.71807951611944e-06
-3.10049159467774e-05
1.11914872270674e-06
4.22318149142624e-06
-9.10454626951955e-06
-1.65487431597243e-05
-2.0997215321495e-05
-1.93616389526976e-05
1.48292291499658e-07
-7.33395570770425e-06
1.05954829107496e-05
-7.98138188145985e-06
-1.05633267947937e-05
-2.76965593009031e-05
-1.00702147010583e-05
-1.87028039604953e-05
-1.74681455678925e-05
-1.81358930639232e-05
-9.9333699678838e-06
-2.92972062685967e-06
-1.44310734635929e-05
-1.20459091698393e-05
-9.29119875701661e-06
-2.0287734695532e-05
7.57091146454087e-06
-6.19862241324562e-06
-7.16057929947661e-06
-1.15678826479531e-05
-2.87459684173804e-06
6.85954598528148e-06
-7.07121707141732e-06
-2.12858770025995e-05
-1.07368712045126e-05
-1.1370208613583e-05
-2.2217272927662e-05
-2.07838230393575e-05
-1.47930267267478e-05
-6.52050483921051e-06
-1.66234982693991e-05
-1.87993505121677e-05
-2.15904547634154e-05
3.13210730636985e-06
-1.29481330331064e-05
-2.84390256620015e-05
-8.0875661099624e-06
2.22004360422563e-06
1.88478795747312e-06
-7.56014356299213e-06
-3.51757151873725e-06
5.67385152029849e-06
2.39752181320924e-06
-4.59005372467835e-06
-1.14699376557189e-05
-5.80157798614126e-06
-7.64950066831115e-06
-1.19767716518846e-05
-1.53806234920909e-05
-4.28277449411072e-06
-1.11593960189789e-05
-1.92609881178717e-07
-7.71083008232921e-06
-7.06126514049251e-06
-2.11061064888831e-05
-2.49191801048992e-05
-2.62498484350762e-06
-8.29734369756147e-06
-3.57770089425394e-06
-1.52311672214997e-05
-5.25210957128814e-06
-1.54409380706533e-05
-1.12858995295879e-05
-1.07085518043173e-05
-2.14699176905305e-07
-1.9832747243298e-05
-2.57637986859686e-05
-1.5786612882916e-05
-3.20150011052931e-05
-1.83724318769472e-05
-1.63135013546719e-05
-6.15941745138854e-06
-1.63256613673725e-05
-7.62031664169412e-06
-6.84725951454016e-06
-2.85473674068475e-05
-2.30796059310911e-05
6.06158740635747e-06
-1.38997966154592e-05
-8.1489455251691e-06
-2.56265892485944e-05
-1.03476595527101e-05
-2.07233043894131e-05
-1.91132304302569e-05
-7.40005579417528e-06
-1.60279509589422e-05
-1.86918632060666e-05
-1.5236383471992e-05
-3.42220464557594e-05
-4.17036318457084e-06
-2.7106822684456e-05
-2.18493207776265e-05
-2.12596803522982e-05
3.06038639753947e-06
-8.49938142297841e-06
-1.69023032619484e-05
-4.58298720185818e-06
-2.13340360006217e-05
-1.25273715224614e-05
-8.95614179412515e-07
-2.34152399557806e-05
-1.39320780911481e-05
1.69990395817025e-06
-4.42827041170795e-06
-4.64236297234553e-06
-1.82695646261776e-05
-1.4998962820702e-05
-2.77879909982934e-06
-9.96401505248727e-07
-1.26195246406766e-05
-1.57443887830309e-05
5.12054957513086e-06
-2.08088660345188e-05
-8.47466015634091e-06
-1.91333004457109e-05
9.64666014467156e-06
-2.32199846454358e-06
-2.94017159616008e-05
-1.83015617427263e-05
-5.74487736875317e-06
-3.02965726530283e-06
-2.43599681580507e-05
-1.27136219047394e-05
-6.37025217446491e-06
-3.68594699954233e-06
-8.06215257953554e-06
-1.41324094036961e-05
-4.97252499145268e-06
-3.29729159124669e-06
-8.78049378312899e-06
-6.50980095402676e-06
-1.69681281708184e-05
-4.60605863296534e-07
-2.768609053364e-05
-1.37675100467079e-05
-5.18427917081797e-06
-1.24445747295717e-06
-1.56463331964836e-05
-3.88525994567592e-06
-9.5731021965139e-06
-2.58408043706508e-05
-2.521270454109e-05
-4.13189187611399e-06
-1.60005382746903e-05
-1.53870473806097e-05
-1.40558909356615e-05
-6.33903479494205e-06
-2.55783788520112e-05
-2.14946244760763e-06
-8.7384854977095e-06
-8.24693634837275e-06
4.20912949864289e-06
-6.05672008535738e-06
-6.17468678108845e-06
-6.68597492289625e-06
-7.33336233177282e-06
-4.6006587721431e-06
-1.89754868575544e-05
-1.11802880492922e-05
-1.94237428169345e-05
-2.22356064116531e-05
-1.47419451399386e-05
-2.3672735253837e-06
-3.81384912624537e-06
-3.45508517641185e-05
-1.06296410826222e-05
-6.90119234476173e-06
-1.2695670431332e-05
-3.45307589105516e-05
-2.33541581021646e-05
-6.0165560307594e-06
2.42555038013251e-06
-3.90530082679617e-06
-1.64021181359299e-05
-1.16966738636738e-05
-1.63466082564343e-05
-1.75732071478603e-05
6.54541321423255e-07
-1.2965329958264e-05
-1.17536552875143e-05
-1.7236189132296e-05
-1.63804001335896e-05
-2.24270823463264e-05
-1.96802709540077e-05
-1.20711427283694e-05
-1.32485988680044e-05
-1.16696209313324e-06
-9.80154639369794e-06
-2.08696530345847e-05
-1.52781916204849e-05
-5.13270220389321e-06
-2.1247429911e-05
-1.5476530382568e-05
-5.03593105284168e-06
6.17111227028815e-06
-1.89954183315016e-05
-1.81823148522592e-05
-5.83301768809748e-06
-5.97609040010616e-07
-8.44912487616115e-06
-2.14059997595626e-05
-4.99297694084765e-06
-4.2579221554262e-06
-8.65323910997087e-06
-1.43168202759391e-05
-7.74009412399848e-06
-1.99595360043883e-05
-1.53527032600774e-05
-4.3551120791849e-06
-1.98604490768229e-06
-4.85613654192963e-06
-5.5760778016495e-06
-2.94006486570221e-06
-6.10209831728575e-06
3.45930342948287e-06
-7.95237038120653e-06
-2.30527239472012e-06
-1.814035922378e-05
-6.70802800415294e-06
-2.34348201359708e-06
-6.31566558079624e-06
-2.41303537102846e-05
-4.89827559682014e-06
-8.00008027139966e-06
-1.68844787588153e-05
-1.74175795128488e-05
-1.54386902248284e-05
-1.54536386196633e-05
-6.82168535294399e-06
-9.7864615350843e-06
-2.05887907690276e-05
-2.0866963078237e-05
5.37027691816319e-06
1.1370341401404e-07
7.64705509786774e-06
-4.19276995715342e-06
-4.26880084657145e-06
-1.78691268510128e-05
-1.69515239565989e-05
-2.63470220947683e-05
-1.49569433698831e-05
-1.30751449880417e-05
-8.66108431594389e-06
-1.6144230873065e-05
-3.43333030913657e-06
-1.50369063602969e-05
-1.28715839645437e-05
-2.17334615091543e-05
8.48694370931269e-07
-2.64851397470574e-05
-9.02130163133002e-06
-5.79350021363829e-07
7.24885151908647e-07
-6.87140090469484e-06
-1.79607755152745e-05
-1.04785779795186e-05
-1.70155413433564e-05
-1.41192637326635e-05
-1.65927262920705e-05
-7.17910388255416e-06
-1.75062126249489e-05
-1.44345416786027e-05
-2.34698434690378e-05
-1.97392963690483e-06
-1.75440098566938e-05
-8.88827290834934e-06
-7.87729677145588e-06
9.7002584869943e-07
-6.19801132614503e-06
-3.21459188786634e-06
-1.57613206380615e-05
-1.24649907593304e-05
-1.28182272444564e-05
-9.9010874784949e-06
-1.40710804480322e-05
7.29855098763679e-07
-8.21451822765797e-06
-2.81867018592697e-05
-9.78940731736045e-06
-1.29424560763633e-05
-7.58313383622874e-06
-2.25424355169664e-05
-8.83252745828681e-06
-1.1946131102609e-05
-2.14114089407342e-05
-6.26605701243674e-06
-1.64720100169935e-05
-4.44499935523723e-06
-6.57102449358683e-06
-1.6072921883225e-05
2.16585953682603e-06
-5.97829467931386e-07
-1.07419848527276e-05
-6.17711142053202e-06
-1.12108067067409e-05
-6.32621124588814e-06
-8.99348343242277e-06
-7.25036854443167e-06
-1.55919937869481e-05
-2.21688146266808e-05
-7.41096003011376e-06
-2.26275929507556e-05
-1.69477811296372e-05
3.9995681444127e-06
-2.14364387999538e-05
-1.95814470217665e-05
-6.81316431837973e-07
-6.53348080833905e-06
-6.06123183504584e-06
-1.84421699260812e-05
-1.37432797213313e-05
-1.37795377306601e-05
1.98841181821212e-05
4.53332237779305e-06
-1.28709890307177e-05
-1.40737074234923e-05
-1.39568434526809e-05
-2.76646864538582e-06
-8.99495952468384e-06
-1.99523368016185e-05
-8.63629239020598e-06
-2.01721144925358e-05
-5.52264593774994e-06
-1.71187233082827e-05
-1.57702028956242e-05
-8.99712401578455e-06
-1.90801222784577e-05
-1.54607576529376e-05
-1.39201533356419e-05
-4.05608436867463e-06
-5.58323536928533e-06
-1.06154881042596e-05
-2.56755672669586e-06
5.89330167010182e-06
3.4622712511249e-06
-1.78929243241736e-05
-7.05352597095597e-06
-1.83982887716228e-05
-1.08333856232175e-05
-2.07184838533992e-06
-1.44268065684618e-05
-2.1886730169841e-05
-1.17554138087984e-05
-4.74568390351412e-06
-2.63591021798408e-05
-5.81121452466182e-06
-4.09519252628809e-06
-2.31468634415259e-05
-1.85080148257267e-05
-1.05622726109875e-05
-1.52926312675754e-06
3.8974160625027e-06
-1.6063204140471e-05
-1.25309525502037e-05
-7.47614167809499e-06
-6.14756013103577e-06
-1.64935490197793e-05
-8.71462626506731e-06
2.67522037842464e-06
-1.09789363715431e-05
-3.92395187175254e-05
-2.64396992598833e-05
-7.26470015385341e-06
-1.23450182111709e-05
-2.71976954493119e-05
-2.00322613136766e-05
-1.16112605881533e-05
-1.42219141864852e-05
-1.9638269403936e-05
-2.99237010362424e-06
-2.13421742681106e-05
-1.16884799387781e-05
3.98956985540825e-06
-1.39377784318798e-05
-4.27339225644032e-06
-9.74451071710148e-06
2.45217066703617e-06
-6.18311097289512e-06
-7.84723239327929e-06
-2.31447674430359e-05
-1.82911384755806e-05
-1.45363197527128e-05
-9.22086359340136e-06
-3.19497694997415e-05
-1.55633081355272e-05
-2.05274860372629e-05
-1.73600516523567e-05
-1.18087782466111e-05
5.21922972896285e-06
-6.20560500313459e-06
-2.43054306169399e-05
-1.21793310528567e-05
-1.9513576347887e-05
-1.68868334428304e-05
-1.62233598357626e-06
-1.49853142546094e-05
-1.42383321678057e-06
-1.06203049776644e-05
-1.30093472306333e-05
-2.36176330983956e-05
-2.19245542312469e-05
3.35133776864181e-06
-2.14126817208111e-05
-4.96422285437217e-06
-8.43326538819524e-06
-1.99634754833687e-05
-2.23928861507004e-05
-6.18486100836161e-06
-2.26096739734085e-05
-8.12705697287678e-06
-7.80343982949239e-06
-1.04300276497085e-05
-1.82685720107385e-05
-6.04336719650105e-06
-1.07124785786882e-05
-5.81691056058647e-06
3.64075038893718e-06
-5.53750926610138e-06
-8.13627461827566e-06
3.52486745260483e-06
-4.78606243436983e-06
-1.79625399369117e-05
-1.4865745690516e-05
-1.75618982182668e-05
-1.28837273810207e-05
-2.13753424565858e-05
-2.26258766379109e-05
-1.847006816057e-05
-1.31245937257086e-05
-1.73689054146443e-05
-6.71833994714295e-06
-9.81626240076787e-06
-2.03520601098515e-05
-3.98125998978044e-06
-2.35985065299019e-05
-7.11693379517104e-06
-1.16259808557192e-05
-1.86432353336973e-05
-5.1100833536141e-06
1.82333710037271e-06
-2.24139506261577e-06
-3.2483217693548e-06
-1.40949853745226e-05
2.49211940560696e-06
-1.28629446562174e-05
-1.62774422908382e-05
-1.09378557446371e-07
-2.95874964018343e-05
-1.19083338939624e-05
-6.11937996247951e-06
-1.13693446733835e-05
-1.87123027110404e-05
-2.60614867188196e-05
-1.83787291641335e-05
-5.51666949794001e-06
-1.90123728895125e-06
-7.93497138014327e-06
-1.03653790150131e-05
-6.4177462148256e-06
-1.34805495826146e-06
-1.23437839801285e-05
1.46206211322264e-05
-1.135069593943e-05
-1.34843773467097e-05
-1.0589678225385e-05
-1.48119687526229e-05
-1.3276901135109e-05
-1.8212009458937e-05
-2.03766773962501e-05
-9.06392036830213e-06
-1.34069178836112e-05
-5.80567328183459e-06
-1.42254139917745e-05
-2.5975843412424e-05
-1.57665217178015e-05
-6.93052685769331e-06
-2.33756371627466e-05
-1.34670900067796e-05
-7.91902429308723e-07
-1.58110314939055e-05
-1.68494881385966e-06
-1.81518103802715e-05
-1.9064252358956e-05
-8.76656536535532e-06
-7.69083625339707e-06
-1.57757655475954e-05
-1.42993527134898e-05
-4.3809444180922e-06
-3.86092324741351e-06
-1.17246022815848e-05
-1.53690999790423e-05
-1.47643343828343e-05
-2.36412569282875e-05
-3.61819712175074e-05
-1.86696144676686e-05
-1.15134925239743e-05
1.31531499242753e-06
-1.44343666615289e-05
-1.1885498549999e-05
-1.55644384365539e-05
-4.74341223105209e-06
-1.02756877346685e-06
4.0877542251453e-06
-1.15027757742828e-05
-1.26659904737739e-05
-2.55418709288702e-05
-1.27289333784745e-05
-7.82750163557694e-06
4.14182005692636e-07
-5.65510517837013e-06
5.44925739512466e-06
9.91780744451218e-06
-1.64507975701304e-05
3.56435797467695e-06
-4.84851154693646e-06
-1.80715118217136e-05
-1.51597199636334e-05
-7.65370540191832e-07
-9.68156165662084e-06
2.4608366361454e-06
-1.33799538859492e-05
-7.43261803488875e-06
-8.47133401863315e-06
-2.37180457629355e-05
-1.51338256766876e-05
7.95117940803916e-07
-1.23915473706142e-05
-2.27716110200847e-05
-1.99458235869757e-05
-2.81709233625371e-05
-2.69818874386344e-05
-3.80375741620358e-06
-1.84904777937919e-05
-9.70565410706014e-06
6.37365861988384e-06
-2.76333865968563e-05
-1.94086510353136e-05
-7.25574413381993e-06
-1.88424436096437e-05
-1.04747745654965e-05
-1.28283669467072e-05
-6.01529027545518e-06
-1.55991479933889e-05
-2.57543582275515e-05
-2.12986606201957e-05
-9.90063420568783e-06
7.03570453817023e-06
4.25586689972801e-06
-1.90699032473101e-05
-5.01276980134328e-06
-5.21908515416343e-06
3.83271194727005e-06
-3.76770290323701e-06
-2.06535764656417e-05
-8.29338439614663e-06
-2.50930905414301e-05
-2.07521114660721e-05
-9.90837357783615e-06
-2.0573245505826e-05
-1.46401062081355e-05
-7.5493648019825e-06
-1.28720727979943e-05
-1.8945558858084e-05
-6.63435656220234e-06
-1.40879039705183e-05
-1.69056147933819e-05
-2.17917395990768e-05
-4.55299895799733e-06
-1.1817431474549e-05
2.55982602005856e-07
-1.7808244105346e-05
-1.83257729925891e-06
-5.29289984344783e-06
-1.64999916498554e-05
-1.97727706113122e-05
-1.13766886875878e-05
-6.15557768496387e-06
-1.28013843778763e-05
-1.43097664461255e-06
1.20960618682316e-05
-1.21766700241797e-05
-3.38664712775174e-06
-8.7724071324259e-06
-9.26100269438263e-06
4.71171416956581e-06
-7.27057003356792e-06
-1.42776015841109e-05
-1.6752365454031e-05
3.95258167604956e-06
-1.26813584435461e-05
-1.97895631319876e-05
-8.20961199300825e-06
-1.83574370328235e-05
-3.89212262540224e-06
1.14357747832622e-05
-1.82487626540051e-05
-7.19581571689834e-06
-7.59621750111226e-06
-8.78964741274498e-06
-1.44115799959538e-05
2.09013455403932e-06
-6.88081845334209e-07
-2.41393905508012e-05
1.34074058007409e-06
1.92436926955305e-06
-1.81535358587688e-05
-7.42262546352973e-06
-2.24351506283515e-05
-1.61343002408495e-05
-1.80913706718333e-05
-7.63064401994133e-07
-1.18519812620751e-05
-9.7380714960263e-06
-1.65232138334561e-05
3.09990463835536e-06
-1.79248587324567e-05
-1.47949887813488e-05
-1.05798076737049e-05
-7.30014145465302e-06
-1.65564859875906e-05
-1.1402144877017e-05
-2.05189077753356e-05
-1.04141694281366e-05
6.17988647585126e-06
-8.8868515995482e-06
-9.81105561809199e-06
-1.33089446988181e-05
-3.11757148300095e-05
-1.76915623794655e-05
-8.46339423074576e-06
-9.10682541893243e-06
-6.1876164317672e-06
-3.42386726004341e-05
-2.24375047952454e-06
-1.31158892450829e-05
-1.41549325250827e-05
-1.658929846715e-05
-1.49587956723718e-05
-3.68806423119516e-06
-1.18231525338085e-05
1.83091372097442e-06
-2.10399254898551e-05
-2.03418065545075e-05
2.54995043205943e-06
-1.28703701122569e-05
-5.98664521473554e-06
-8.66218104234907e-06
-1.86403387442083e-05
-1.24690952849882e-05
-2.056231580715e-05
-2.11344546173553e-05
-1.11514690899341e-05
-1.6724771470837e-05
-9.77577519700579e-07
-2.72293731740971e-05
-2.23390930092273e-05
4.95287289482872e-06
-1.51429968499021e-06
-1.58641240775685e-05
-6.7384632939642e-06
-7.86343451323203e-07
-8.86272390204807e-06
-1.2329453300121e-06
-2.1173180575537e-05
6.75252745429915e-06
7.59360576869892e-06
-7.42882040263761e-06
-1.72706092139134e-06
-5.43195353508334e-06
-4.32879032218744e-07
-1.83551386724695e-05
-2.618825454351e-05
-1.47439349837506e-05
-2.00485991215114e-05
-2.00027672133104e-05
-2.05487521521067e-05
-7.57429684420081e-06
-1.86512552814074e-05
-5.02796170021029e-06
-1.39523775974194e-05
-1.15879791724832e-05
-3.73322554340617e-06
-1.29539636671631e-05
-3.67230488088538e-06
-1.54972425786585e-05
3.86307086549574e-06
-2.82709094556661e-06
-1.68042949880061e-05
-6.65986367982063e-06
-1.42815828979856e-05
-8.65262647155339e-06
-2.1850393855495e-06
-2.0137227566361e-05
-1.26451309568727e-05
-1.07774088454764e-05
-1.36430522535921e-05
-2.5422274840294e-05
-6.38328069966378e-06
-1.42152737241304e-05
-1.46591844969471e-05
-1.42170188227802e-05
-1.12125245346918e-05
-1.82588759771617e-05
-2.76764168187949e-05
-2.29367241150158e-05
-2.5112450112104e-06
-4.50534223884169e-06
-1.37471044411315e-05
-3.05944239648618e-05
-6.08863119391599e-06
-1.38411695916781e-05
-9.29127273749323e-06
-5.69686327253837e-06
-1.99206834502012e-06
-1.84908063481131e-05
-1.16046439098206e-05
-2.34495237814277e-05
-1.13504974392946e-05
-1.13054433218397e-05
-2.20305621590744e-05
-2.44070233752807e-05
-1.59218759749878e-05
-1.32499417771844e-05
-3.05568498446693e-05
-8.83264215854463e-06
-1.64859619980709e-05
-1.34419003973775e-05
-1.77333751703987e-05
-5.00602381868329e-06
9.34581184518344e-07
-1.64661844248822e-05
-4.65608149361688e-06
-5.27120997294979e-06
-7.577078512715e-06
-6.61486052175859e-06
5.21612586340802e-06
-3.38533417738199e-06
-1.18435429488562e-05
-5.62109729167144e-06
-1.31648779216533e-05
-1.16246276408199e-05
-1.62823191434776e-05
-1.04974876627848e-05
-1.55833943812636e-05
-2.51500834657749e-05
-1.75297243044275e-05
-8.57959376373616e-06
-8.72500085089397e-07
-6.4014228197805e-06
-1.70367697090749e-05
8.72759836986798e-06
5.36996482103206e-06
2.17977151982474e-06
-1.13703057149419e-06
-9.76901048631227e-06
5.9645969798257e-06
-1.32018107793748e-05
-1.43541462967165e-05
-8.03111651380193e-06
-2.44539785764571e-05
-6.62100489098403e-06
-1.44106278101044e-05
-1.25720248792094e-05
-1.30990368348866e-05
-1.36552281992492e-05
-1.6497551437211e-05
-2.85835284748251e-05
-1.3834025171463e-05
-9.6316534236554e-06
-5.04922875562391e-06
-1.48378701590505e-05
-3.32275525172465e-07
-8.35252659208454e-06
-5.22354093816994e-06
-5.42596444795909e-06
-9.66086548453731e-06
-1.08556326101308e-05
3.56062022940466e-06
-1.4211763885471e-05
-2.2391346084071e-05
-1.18520336848003e-05
-1.11716210082674e-05
-1.24196804516915e-05
-3.59948021413695e-05
-1.43832408203648e-05
-9.98742890993841e-06
-1.06461045110412e-05
-2.06475154530227e-05
-1.18471047180977e-05
5.85746203823384e-06
5.35781872304826e-06
-1.14266810846404e-05
-3.81978276501027e-06
5.31331984094923e-06
3.74785318582493e-06
-2.22573297523246e-05
-3.37589249713327e-05
-4.66912435250118e-06
-6.86652927771796e-06
-1.5113707705121e-05
-2.2438457308257e-05
-1.46168162787327e-05
-5.02350919850657e-06
-2.21979685861847e-05
-1.37115058334779e-05
-2.60066863933454e-05
-1.97856369714572e-05
-1.07346218931619e-05
-1.29035272754914e-05
-3.12208591587069e-05
1.03468014474837e-06
-4.67036984280079e-06
-1.59039729807675e-05
-1.26313163014651e-05
-1.02453565676736e-05
-1.35228659484547e-05
-4.89356217900811e-06
-1.56553607018496e-05
-1.28879571492818e-05
-1.03206153347713e-06
-5.57357365597888e-06
-2.14852134341791e-05
-9.99700117846131e-06
-3.15178945014246e-06
-3.52163623511297e-06
-2.20689312784131e-05
-2.18616812716274e-05
-1.12503907089851e-05
-8.14416578803563e-06
-5.35009065862924e-06
-1.03716866125895e-05
-1.3389951168529e-05
-1.26628541476921e-05
-2.13621821668668e-05
-2.2139654180516e-05
-8.92064006723605e-07
-8.44795875823742e-06
-5.35156030310151e-06
-9.3729377196417e-06
-1.09876915626785e-05
-1.43617114089243e-05
-2.66770176516183e-05
-1.38050261251162e-05
-7.10093731299945e-06
-3.81797914189748e-06
-5.65336004035018e-06
-1.7015582241243e-05
-2.13462589810539e-08
8.48147409683464e-06
-2.38529835260985e-05
-1.9336476727892e-05
-9.29565752208198e-06
-1.02373124332969e-05
6.8422992816011e-07
-6.82445058614991e-06
-1.99782455097463e-05
-6.94130728893253e-06
-1.33023090190372e-05
-3.06780208283457e-06
-4.64129592663324e-06
-7.40077656291917e-06
-2.03061871200362e-05
-9.08114184245181e-06
-1.48167540884438e-05
-1.02053289564269e-05
-2.11033833702151e-05
-1.14952171266595e-05
-1.61156779268952e-05
-2.29802584401175e-05
-9.20079792387219e-06
-3.52553364832113e-05
-3.80154095894962e-06
-2.80381054682741e-06
-1.16742476624441e-05
-4.6978840776705e-06
-1.73900972745346e-05
-1.16075247284238e-05
-8.0693136177019e-06
-7.34945364183268e-06
-2.14750034434916e-05
-1.3600641090091e-05
-9.55266751161629e-06
-2.34311233960235e-05
-2.52285105052341e-05
-2.22841819755876e-05
-1.2376805282301e-05
-1.90080078428017e-05
-2.66048608407921e-05
-2.248909049667e-05
-1.71484588461254e-05
-2.27678189428858e-05
-2.62997052121099e-05
-2.34175264885749e-05
-5.29196524503942e-06
3.35759465959357e-06
-1.15664840938213e-05
-7.8245719038534e-06
-4.66563233827666e-06
-3.25812491477076e-07
-2.07410581042666e-06
-1.41951870483663e-05
7.09841065236424e-07
2.73966828051234e-06
-8.03279498398334e-06
-1.71796022122016e-05
5.41970133466697e-08
-1.85645801475751e-06
-1.9083081132673e-05
-1.79580284005883e-05
-1.62604629149911e-05
-4.20851112287187e-06
-9.86114791972862e-06
-1.89841108364468e-05
-3.13717140067882e-05
-1.1798382851075e-06
-1.43979181881135e-05
-1.37770263257211e-05
-2.43610571996172e-05
-4.70427851067381e-06
-9.50836524074123e-06
-8.31857693466233e-06
-1.35497397541023e-07
-4.81435352843459e-06
1.06481298073031e-06
-1.05549493850295e-06
2.34818917667544e-06
-1.83705021067809e-05
-1.82413231686607e-05
-9.51772766480795e-07
-1.40104338055445e-05
-1.76085694210396e-05
-1.40757123381652e-05
3.62942401733966e-06
-1.63851078211589e-05
-2.76785883344075e-05
-2.01377650878049e-05
-1.50225989305699e-05
-8.40337572856281e-06
-1.20108887979876e-05
-5.81084508593984e-06
-1.65655458775929e-05
-6.85198837284062e-06
-2.58761650045382e-05
-1.952911181037e-05
-1.01404128819159e-05
-5.33334686952375e-06
-2.44724294546657e-05
-1.79405022884558e-05
-1.03226020229712e-05
-1.71373757118524e-05
6.1004454586096e-06
-2.06964244369054e-05
-1.56238190423369e-05
-2.67865041201014e-07
-4.05911143029425e-06
-2.70412520347113e-05
-1.64544207376996e-05
-1.50786250647452e-05
-1.01511410483623e-05
-2.04126692323319e-05
-2.26850157003266e-05
-7.62532798619832e-06
-4.26108623432584e-06
8.48491707440441e-07
-5.31439179824966e-06
-1.68618023408124e-05
-7.92544294408493e-06
-2.82314559030348e-05
-8.99708133128107e-06
-2.58529849252663e-05
-2.75998369021364e-05
-1.57135640113595e-05
-5.26658824581002e-06
-1.78055813016843e-05
-1.27675992916659e-05
-3.05650259025265e-05
-1.64355494236825e-05
-1.22423501864748e-05
-1.14875635433449e-05
-2.04650361196138e-05
-1.93551702035544e-05
-1.01353330189964e-05
-1.08458092400946e-05
-8.84753675782819e-06
-1.73859670896075e-05
-1.1309342452324e-05
1.1637859760136e-06
-8.04902243205143e-06
-3.41548643493235e-06
-2.10020132644961e-05
-8.51077213993383e-06
3.65260864842751e-06
-2.71086125435002e-05
-1.39169411134969e-05
-1.0908156296315e-05
-1.11127568371361e-05
-2.01671828964174e-05
-2.24624961482304e-05
1.57140444127447e-06
9.69047757812496e-07
2.06794289583337e-06
-2.61968002980558e-06
-3.10416969176763e-06
-1.13988321225601e-05
-4.73722456334095e-06
-2.15046933862331e-05
7.10404800261438e-08
-6.21446919887245e-06
9.12038930253591e-06
-1.35210811757537e-05
-2.26195912745635e-05
-1.20702224835156e-05
-1.394836356574e-05
-9.74969528934059e-06
-1.40619433839836e-05
-2.47439938368184e-05
-2.40638789463003e-05
-6.00244493430482e-07
-6.38464396814611e-06
-1.69188507538698e-05
-1.47855233336348e-05
-2.66817741428372e-05
-1.31515141717969e-05
-3.70147734601838e-06
-1.86096364629579e-05
-3.15683830828741e-06
3.56548178812424e-06
-9.32802342366339e-06
-1.55708022440683e-05
-9.01272807783675e-06
-7.02340329270298e-06
-4.58868414022428e-06
-9.74295430574976e-06
-1.01323673939284e-05
-8.09962554277685e-06
-2.88309118053175e-05
-1.43094577790962e-05
-1.56161535971463e-05
-7.51531829464176e-06
-1.23397971028747e-05
-2.6129334285732e-05
-1.75840746419332e-05
-1.43182110955885e-05
-1.77724171576477e-05
-1.42380404477619e-05
-2.79284724755135e-05
-2.17732618391446e-05
9.29829038071253e-06
-1.01331876044494e-05
-6.23777881002015e-06
-1.01569035508289e-05
-2.34388504995855e-05
-1.96149657080657e-05
-2.66195973391864e-06
-1.62911194880505e-05
-1.02091401721839e-05
-1.62318700771706e-05
-2.21470188979521e-05
-1.29714915646953e-05
7.12062936973602e-06
-1.05497814091137e-06
-1.56722052503069e-05
-5.47010488760111e-06
-1.11728401675323e-05
-1.21611372303409e-05
6.02008622773011e-06
-1.83643312117052e-05
6.61619245020962e-06
4.53088350680945e-06
-5.06302713287908e-06
-1.88946569898458e-05
3.09797235614859e-06
-4.64150151481089e-06
-1.81397468731571e-05
-7.41353056976897e-06
-1.66688077006252e-05
-1.13932377974291e-05
-8.58586732627832e-06
-1.18686618371203e-05
1.36766633155187e-05
-1.38027043860744e-05
-1.5001137688121e-05
-7.5921276065783e-06
-1.83486014897973e-05
-5.22336238844188e-06
-2.66924658528687e-06
-9.45957055547269e-06
-3.97941978290675e-06
5.01508423661416e-06
-1.78935004136749e-05
-1.45622768600396e-05
-1.84876647146492e-05
-2.2513815236533e-06
-1.28973926076277e-05
-1.50676337807836e-05
-4.89479472682239e-06
-1.38693984100622e-05
-1.97740265668237e-05
-7.18895571480494e-06
-3.1084776648471e-06
-1.3371541513422e-05
-1.89781331838875e-05
-1.55759618289024e-05
-3.38808272867496e-06
-1.28486474394012e-05
-1.68974900172926e-05
-1.94450795732999e-05
-8.94554934203584e-07
9.12477414543982e-06
1.03408686062375e-05
-9.61633259636891e-06
-7.88731849310169e-06
-7.5773437466106e-06
-2.39725887945827e-05
-1.02619828263349e-05
-3.55691058427182e-05
-1.43551038303831e-05
-2.05602857650472e-05
-1.94376975857419e-05
-1.96185902810162e-05
-1.692456683479e-05
-1.16721264237405e-05
-1.309619470738e-05
-1.79101150452773e-05
-2.84442537416258e-05
-6.20869995257204e-06
-2.46513717270924e-05
8.48378452044887e-07
-1.60595175653398e-05
-1.38131694724847e-05
-3.13643686847922e-06
3.88089423514955e-06
-1.3515164920263e-05
-3.0005595684751e-07
3.02044070210882e-06
-8.29056485488183e-06
-6.32705332273193e-06
-1.08084278564937e-05
3.48622266528618e-06
-2.0432569158212e-05
-4.56494723088215e-06
-2.20278421653132e-06
-1.39440918224697e-05
-1.06202544681188e-05
-2.54623856055902e-05
-2.8192316438062e-05
1.15619001808776e-06
-4.41050701000768e-06
-1.38177285034152e-05
-9.42664810488594e-07
-7.87607350056149e-06
-1.52010108150526e-05
-2.67990623100383e-06
-1.21456765868069e-05
-4.32476466893257e-06
-4.57764548611998e-06
-4.30173427098533e-06
-1.26587137549819e-05
2.54301846132443e-07
-1.84163420106477e-05
-2.84803751419894e-05
-2.53888703568395e-05
-1.31606420863114e-05
-3.57662951918156e-06
-1.0381323017904e-05
-2.34834262492874e-06
-2.07907132453099e-05
-2.59277375076058e-05
-2.67508097867642e-06
2.16909612213854e-06
-1.29635531992657e-05
5.32117574853051e-06
-4.6158204524429e-06
-1.07834815682795e-05
2.79369448763906e-06
-2.81845876041596e-06
-1.19948832021186e-05
-1.38014697087702e-05
-2.73714804340457e-05
-1.10912485340016e-05
-1.36753429044406e-05
-2.17388821594816e-05
-1.35076561522645e-05
-1.93254313951015e-05
-2.78641100781449e-05
-2.59612747641835e-05
-2.48023922890186e-05
-2.51992893587815e-05
-2.0196267319361e-05
-7.85111798350678e-06
-1.03527350805381e-05
3.38206910862708e-06
4.14992221979244e-06
-8.63045052229312e-06
4.15504362893709e-06
-1.50363159484363e-05
-1.9588005662673e-06
1.08172714339572e-06
-5.90164922355819e-06
-1.82627504560873e-05
-1.00032207409912e-05
-2.30429612653787e-05
-2.20195053592124e-05
-6.68464563143594e-06
-1.17332831900681e-05
-6.30357685481534e-06
-1.27255890900021e-05
-1.26792209753278e-05
1.58814584481647e-06
-1.0750265153784e-05
-1.86815546645676e-05
-1.44273741803975e-05
-8.42679621480127e-06
-6.26848657761761e-06
-1.88936198562566e-05
-1.43985583715461e-05
-1.2358073436958e-05
1.56101728463192e-06
-7.7320866561664e-06
-2.4744504469085e-05
8.73724401471544e-07
-9.93368474227919e-06
-2.60130254767622e-05
-1.32975460653712e-05
-9.63116534599559e-06
-3.55728725105924e-06
-2.65000147993639e-05
-2.03547727392548e-05
3.7659457877525e-06
-2.76111688643943e-06
4.75042194467782e-06
-6.88436643943789e-06
9.75592036495681e-07
-1.95288081107466e-05
-3.69255152785206e-06
-1.53177867059421e-06
1.07532419443979e-05
5.89563234155911e-07
-4.97025575355328e-06
-1.56682893778517e-05
-1.67453408260152e-05
-1.19392271644557e-05
2.03073926150635e-07
-1.61718817823144e-05
-1.91625263561179e-05
-1.98854024582557e-05
-5.50153339155086e-06
-7.84020054907876e-06
-1.35893315928496e-05
-8.87599192283201e-06
-1.83806942500674e-05
-1.03636151778389e-05
-9.67506648392291e-06
7.15348013778065e-06
-4.54663802260208e-06
-2.76567718534728e-05
-1.57313222874326e-05
-4.2936474830555e-06
3.12569590795265e-06
3.8524462142643e-06
-6.52674046028961e-06
-1.93254567136249e-05
-5.74017167412351e-06
-1.35479909720939e-05
-1.78561380956405e-05
-9.61174353179111e-06
-1.55081120828139e-05
-1.75872876190816e-05
-1.90298360858158e-05
