# Supplementary material for: Research on computational propagation and identification of mine microseismic signals based on deep learning
Source: PLoS One. 2025 Oct 22;20(10):e0334641. doi: 10.1371/journal.pone.0334641 (PMC12543183; doi:10.1371/journal.pone.0334641)
Supplement: S9 Data — (ZIP) [file pone.0334641.s009.zip › 000101100000451.xlsx_0.txt_24.txt.txt]

-1.20634288909214e-05
-6.86517295584499e-06
-1.78757265164385e-05
-2.35365804302575e-05
-2.08342520396283e-05
-1.30253727000604e-05
-2.34924588656645e-05
-2.21057943769767e-05
7.43961836494256e-06
-1.50143334222201e-05
-6.51490583054881e-06
1.30374780830697e-06
-1.85389425725913e-05
-2.3958467510866e-05
-4.84604421760157e-06
-2.98327926993605e-05
3.277054395219e-06
-2.42159029964661e-05
-3.42026589492707e-05
-8.50872026526307e-06
-5.6186956730794e-06
-2.02067550629903e-05
5.76290565412556e-06
-9.70710218161929e-06
-1.78705530295326e-05
-1.43769218001436e-05
-2.01396131892661e-05
-1.60743588257208e-05
-5.58360564200771e-07
-1.16111062290378e-06
-8.16662458629307e-06
-1.70571836279035e-05
-1.54008486537765e-05
-1.3039253533171e-05
-1.93939064781425e-05
-1.32006827190722e-05
-9.62030866002808e-06
2.47536981668713e-06
-2.36820064391001e-05
-1.32558218783839e-05
-4.93918995508273e-06
-1.15886402109985e-05
-1.144125264608e-05
6.23794062717417e-07
-1.60484797077904e-05
-5.28590004456318e-06
-1.78156687337505e-05
-1.26249184675948e-05
-2.34205078079702e-05
-1.42268494278532e-05
-2.91024224860433e-05
-1.04923332964342e-05
-2.72114219776154e-05
-1.81889016987797e-05
-1.33451205277245e-05
-2.87437391203732e-05
-2.09672609672433e-05
-2.10636894671523e-05
-1.15106314956807e-05
-7.41984494143519e-06
-1.93687094468392e-05
1.65853831656712e-06
-4.61882907409202e-06
-1.25124531122508e-05
-1.64384642752808e-05
-1.6393181398288e-05
-4.19775380145726e-05
-3.5925393390347e-05
-2.81449734751342e-05
-3.20131915089956e-05
-2.9902872782309e-05
-5.78543587340173e-06
-1.06995713096171e-05
-1.21086733733418e-05
-3.86346696524277e-05
-1.95672659790097e-05
-1.97534103796291e-06
-1.15949839963991e-05
-8.56561221541281e-07
-2.09761729137721e-05
-1.32472899623215e-05
-1.33742456123254e-05
-2.00450559610646e-05
-1.16375555317808e-05
-1.73557864076397e-05
-1.18455456496695e-05
-1.82794140528631e-05
5.9655724037116e-06
-6.26165686804341e-06
-4.78129771939252e-06
-4.57641630487669e-06
-1.45495070356202e-05
-2.21587418406326e-05
-1.08718464030198e-05
-1.88126178073417e-05
-1.62239860407877e-05
-2.21099151313996e-05
-6.72804168041662e-06
-3.926169301887e-06
-1.71340743141888e-05
-2.47746842861098e-05
-2.97822339842173e-05
-1.84486504388901e-05
-7.76094294441571e-06
-1.84427158853869e-06
-2.32650247337825e-06
-1.21169211381961e-05
3.64689373308972e-06
-2.3050936654577e-05
-1.58960472542029e-05
-1.20683024711494e-05
-8.74517099845136e-06
-2.13920459227805e-05
-1.56605759693171e-05
-2.48016785400975e-05
8.21921381159636e-06
-7.66784665356118e-06
-3.49366950182195e-05
-4.8476404961162e-06
-2.24609231755506e-05
-1.55294282114698e-05
-2.27617912749105e-05
-2.1226462373475e-05
-6.3391830519407e-06
-1.03360409142379e-05
-2.01074953401747e-05
-1.13880000480245e-05
-1.59683208076857e-05
-1.56864111468032e-05
-1.82020854492005e-05
-1.71201287919373e-05
-2.1367984911681e-05
-6.10889048701977e-06
-1.3280362813013e-05
-3.58294955115107e-05
-2.96410187640895e-05
-3.24018858393789e-05
1.68663977218129e-05
-1.65144339894228e-05
-1.49487558507618e-05
-2.2443452026277e-07
-1.22086915998216e-05
-6.69915087402947e-06
-1.51404458890088e-05
3.00237251001321e-06
-2.86389283688746e-05
9.96080489894884e-06
-5.85815447811014e-06
-3.58176946788709e-05
-7.09875328015806e-06
-1.66214849590983e-05
-1.81396954528209e-05
-2.76964764383038e-06
-8.15093661973311e-07
-2.50167719831956e-05
-1.17779390128542e-05
-1.08550962218847e-05
-2.98721961198117e-06
6.71469678985248e-07
-1.26735238911244e-06
-2.0865209477853e-05
4.42154237110115e-06
-2.40911319805368e-05
-3.51915084095312e-05
-1.58536211770921e-05
-1.16946851765572e-05
-1.16219269045821e-05
-3.85566952893543e-05
-2.25277992909671e-05
-5.42091357042234e-06
-3.56360492124137e-06
-2.32586577811511e-05
5.03904329518886e-06
-1.63642296334634e-05
-8.17266192997019e-06
-1.63045840770499e-05
-1.59072121362405e-05
-1.34160017712048e-05
-1.74971685472552e-05
-9.290222808286e-06
-3.22683114264947e-05
4.07089244216147e-06
1.20227655690563e-06
-4.74008749775054e-06
-1.93488019552023e-05
-1.49960611402847e-05
-6.00332772135852e-06
-2.06860544240278e-06
-5.98635735000097e-06
-1.48253276097253e-05
-2.29294835529807e-06
-4.8843478567179e-06
-1.60272984459306e-05
-2.84848638332103e-05
-3.26811814789277e-05
-2.30884638353398e-05
-1.72272612123073e-05
-2.51610013869422e-05
-1.66562647396282e-05
3.28334240173625e-07
-2.13716558687894e-05
-3.57619917055709e-05
-2.18254764811164e-05
-8.37369307266346e-06
-6.2120078216908e-06
-2.03934430772866e-05
-2.63918158623618e-05
-2.27093325820186e-05
4.18069773354473e-06
-2.14974663154573e-05
-1.86066999791176e-05
2.81534938211371e-06
-1.16652046942421e-05
-2.62981033080972e-05
-1.5843121819394e-05
-1.41080103667771e-05
-1.28295947022605e-05
-7.4361225078468e-06
-2.01555113135772e-05
3.10693158691266e-06
-5.68704602658111e-06
-1.59467137076829e-05
-2.10831695902243e-05
-8.31984345079269e-06
-1.94899852161549e-05
-5.19078094787755e-06
-2.19283773117562e-05
-2.9081766164165e-05
7.43067967859156e-07
-2.54867963546251e-06
-1.41137184635015e-05
-3.19627825522916e-05
-1.05087189193784e-05
-3.81847313935319e-06
-2.37447856159917e-05
-2.56454213412156e-05
-1.90440587583015e-05
6.48800681111947e-06
-1.23883087538253e-05
-4.63180291028072e-05
-2.77467541863341e-05
-1.18900989453839e-05
-3.28869248816273e-05
-4.04623715469627e-06
-1.86235206719623e-05
4.37060121242421e-06
-3.9152734632846e-06
-2.05955415803607e-05
-2.50144482033673e-05
1.18390280807562e-06
2.17912811415099e-06
-2.61907503710889e-05
-2.44837955728502e-05
-8.47108356071259e-06
9.07854431950748e-06
-2.12339619104645e-05
-2.32657812084521e-05
-3.29192637466188e-05
2.71153123195743e-06
-2.17918565008113e-05
-8.15371942378885e-06
-2.67818539699562e-05
-1.81080250232004e-05
-1.55301853570788e-05
-2.50614804844011e-05
-3.09527096128681e-05
-6.21165580476557e-06
-2.31517116803757e-05
-1.43330364541737e-05
-3.29455946844199e-05
-2.41847041835695e-05
-1.21048363329016e-05
-9.465463849514e-06
-2.10737568681614e-05
-9.40713366269766e-06
-2.69088547578051e-05
-2.3738390951967e-05
-2.48827226118207e-05
-1.58900890521589e-05
-5.97785266105043e-06
-1.88076851911122e-05
-2.12615080741157e-05
-2.66030122784036e-05
1.24975365936668e-05
-1.1623421550815e-07
-3.25482538198904e-05
-1.7617630056361e-05
9.82286242786865e-07
-2.10805100706158e-05
-2.04448722339364e-05
-2.19816962087923e-05
-2.71876908059603e-06
-1.03235217968224e-05
-1.82163500090393e-05
-2.68411120277741e-05
-2.32312140202435e-05
-1.23962371301865e-05
-3.5167595872045e-05
-1.1862326540823e-05
-2.68849587885521e-05
-2.1330950789935e-05
-2.11566910597759e-05
-1.46412921815815e-05
-7.38597043187365e-06
-1.05490446829031e-05
-6.33195373600464e-06
-2.13613785798524e-05
-7.28959500297774e-06
-7.67964423222764e-06
-2.24606138731459e-05
-3.41080815648599e-05
-1.85908980590409e-05
-2.402500281697e-05
-3.84753441891538e-05
-3.22032876826523e-06
-1.66874652719252e-06
-9.14120218483665e-06
-1.59619644591496e-05
-2.24296747878211e-06
-1.65513832116405e-05
-8.92577398753758e-06
-1.53413704783797e-05
-5.71784194810397e-06
-9.01884275891054e-06
-4.89001427495481e-06
-8.99329068365321e-06
-8.49237749945621e-06
-1.93470680505237e-07
-9.75868327281336e-06
-2.12673970721364e-05
-2.28391878550963e-05
-3.35689913806939e-05
-2.13944288618144e-05
-2.07387971784403e-05
-2.42678140461933e-05
-2.22910845712388e-05
-1.88036623944738e-05
-3.75552212745342e-05
-9.93037474032117e-06
-1.45331200132764e-05
-2.00556877991006e-05
6.86172016767368e-06
-2.29290817335557e-05
-2.65550129413387e-05
-2.12787196547157e-05
-1.92138775490568e-05
-2.44187012190163e-06
-1.47970305693396e-05
-2.28451414706226e-05
-2.54887587791875e-05
-8.93551651052029e-06
-1.94404530478182e-06
-3.42938721407683e-05
-1.66119159027636e-05
-1.69440098466848e-05
-1.44723107320492e-05
4.27117747545802e-07
-2.96392177370078e-05
-2.11333976419249e-05
-1.70216685869671e-05
-1.57013950876557e-05
-1.71795213232243e-05
-1.90258095472067e-05
-1.6737306046095e-05
-2.23162723819904e-05
-2.50416186749152e-05
-1.71341856739789e-05
-1.58852273512529e-05
-1.21259575478877e-05
-1.05745233531663e-05
-2.02516319415211e-05
-8.82811859996317e-06
3.12602783701699e-06
-2.74550348256618e-05
-2.44500239334004e-05
-8.38465065455903e-06
-9.86889265076581e-06
-6.582732601062e-06
-2.81190736314286e-05
-9.17201376911797e-06
-1.33337727667045e-05
1.04859599822379e-05
-1.57429824624996e-06
-2.5226084748287e-05
-7.92589925778463e-07
-1.55904517426568e-05
-1.10364173024014e-05
-2.16854146608551e-05
-9.01447031087063e-06
-1.19722173965585e-05
-1.54484461379104e-05
-1.0091998301342e-05
-1.01149324199692e-05
-7.79240753531048e-06
-1.44438010944447e-05
-7.67747549336599e-06
8.02808563722414e-06
-1.40697892269695e-06
-3.1534857476984e-05
-4.0222932910898e-05
1.01837783681674e-06
-2.56224721090795e-05
-3.56649799658504e-05
-1.94788451153073e-05
-5.05367526997486e-06
2.53874579829469e-06
6.3254676874943e-06
-7.27764954748793e-06
1.1150989946701e-05
-7.20830051396246e-06
-1.82876793015576e-05
-2.82411096988231e-05
-1.10355126783882e-06
-6.71932215337558e-06
-1.17113659043392e-05
-3.64417835201346e-06
-1.35344126407911e-05
-6.21782416460084e-06
-7.4575866951239e-06
-1.3945461016187e-05
-2.45220463319333e-05
-1.81814798162635e-05
-1.01970382797874e-05
-2.63614349717899e-05
-2.86132252965953e-05
-2.05694036149271e-05
-8.39986781941778e-06
-2.66140230246229e-05
-1.54628561807105e-05
-2.60282326560306e-05
-9.3016260587253e-06
-7.43026430818765e-06
2.34336195813762e-06
-2.22797084387694e-05
-3.71645755875429e-05
-1.40799365285011e-05
-2.06313112935344e-05
-3.18449654702804e-05
-3.72753796717256e-05
-2.12091139386034e-05
-2.08571694201134e-05
-3.09738867887074e-05
-1.75397450259217e-05
1.60238002418957e-05
-1.95284926962942e-06
-3.84509842361522e-05
-1.01700299103951e-05
-1.67057961673304e-05
-2.62019715317673e-06
8.15384701734301e-06
9.91496960808265e-07
-1.21691582924317e-06
-1.87979678794102e-05
-2.59991091330001e-05
-1.40687350367042e-05
-2.15161280839211e-05
-1.40936651666048e-05
-1.22828114964353e-05
-1.7003143352951e-05
-5.70646680282432e-06
-1.20522883584575e-05
-3.45986250207512e-05
-2.82942127899912e-05
-1.77661416300967e-05
-2.30810545108925e-05
-1.09341266210928e-05
-2.48796698215138e-05
2.12618594240407e-06
-1.93019987305176e-05
-3.30943981696602e-05
-2.27808880888803e-05
-9.04111754528021e-07
4.96418412968668e-06
-1.33498450050521e-05
2.61741458358656e-07
-7.30197788804484e-06
-1.68647332984201e-05
4.12295628202242e-06
-2.21963069126776e-05
-1.74742915906958e-05
-5.10254051976483e-07
-5.18156117841142e-06
-2.33616877803082e-05
-2.75419399980651e-05
-2.93385808761953e-06
-1.12422567743959e-05
-1.46035063603157e-06
-2.15294412517711e-05
-7.66986459459392e-06
8.54450100025153e-06
-1.95149067674706e-05
1.135141794372e-06
4.42693667616389e-06
-8.19230772986991e-06
-6.19831937853428e-06
-2.76179113602502e-07
-1.11448790843095e-05
1.4092533880488e-06
-9.8493314000197e-06
-3.58347588020596e-05
-1.95792421866732e-05
-1.04714581194718e-05
-3.08276793345106e-05
-2.24916096100105e-05
-2.73457502677364e-05
-1.97573258897658e-05
-1.93102394926843e-05
-2.74256801020026e-05
-1.47227792628022e-05
-1.14035363625238e-05
-1.99160635851132e-06
-2.50210804175676e-05
-3.85982095092109e-06
2.04698052363668e-06
2.37308495246832e-06
-6.88841067965289e-06
-2.14868672558005e-05
1.87627713681754e-06
-2.95371007382595e-06
-3.10077434684715e-06
-1.56863151228381e-05
-2.36212857041952e-05
-1.63596542143085e-05
-3.3059321771379e-05
-2.94754241547718e-05
-3.24770618019523e-05
-2.06955053651401e-05
2.87017889415117e-07
-1.45187322083916e-05
-3.8644527617625e-05
-6.56013112357819e-06
-8.34892310030589e-07
-1.13119547752532e-05
-2.18585496055391e-05
-9.98939687897664e-06
-1.89742848752341e-06
-1.34446867809339e-05
-2.6381948373741e-05
-2.32019114082544e-05
-3.51383832743035e-06
-1.19797475144232e-05
-1.31683513994238e-05
-3.17201987185896e-05
-1.1810124895666e-05
-1.10065628950127e-05
-2.9402432759699e-05
-2.87811459314049e-05
-2.98597120018346e-05
-3.58096972413849e-05
-2.35187274450296e-05
-2.75503892857203e-05
-9.08531271509779e-06
-2.11162946688755e-05
-4.74387494648107e-06
-1.54700692305639e-05
-2.01436706360651e-05
-9.03993655558926e-06
-2.15089777391625e-05
-4.25220004399881e-07
-1.96014083104483e-05
-1.5953803761546e-06
-1.27037152837553e-05
-2.67239101502456e-05
-2.20663281222293e-05
-1.7243036445488e-05
-1.1452291203851e-05
-1.07417850632382e-05
-2.6624348448035e-05
-3.50730466207957e-05
-3.33317632744914e-05
-1.23327422310859e-05
-1.2401518825387e-05
-2.23821366091418e-05
-7.69055551164193e-06
-7.36950272855365e-06
-1.88789975351323e-05
-1.10623813779107e-05
8.79915072353029e-06
-9.29585082396215e-06
-1.62590186399645e-05
-9.99602983661991e-06
-4.46641696881737e-06
-9.70783645853294e-06
-1.39722777599952e-05
-1.51953106648874e-05
-2.81176802355563e-05
5.60895664728766e-07
-2.62355410706484e-05
-2.46433668859218e-05
-3.38880950530965e-05
-2.41044936395955e-05
-6.99317645520441e-06
-2.36777002021397e-05
3.19738669555279e-06
-1.04077341058151e-05
-4.48374147915835e-06
-1.4434449774537e-05
-1.95317796036267e-05
-1.41004295215125e-06
5.79430673056235e-06
-8.8583649124825e-06
-1.85395314678748e-05
2.80470540885011e-06
-1.16849864821023e-05
-2.04675924201139e-05
-1.30321998618841e-05
-3.55459793547364e-05
2.02889671860941e-06
-2.65736612196891e-05
-4.54331416664379e-05
-3.94972521403058e-05
-1.22023674468308e-05
-3.20110275664771e-05
-1.47969015043816e-05
-3.6109809459276e-05
-2.19616858916158e-05
-2.42887657145477e-05
-2.24867463800302e-05
-2.48186489592632e-05
-1.01141738935567e-05
-8.79654823802508e-06
-1.97988736591404e-05
-1.88267357334515e-05
1.0696782347398e-05
-9.78942956525707e-06
-3.2870288931158e-06
-1.59560859511659e-05
-9.01496090224006e-06
-5.44406654874117e-06
-2.07113038098964e-05
-2.15917138174457e-05
-1.90742987233549e-05
-3.05825851306638e-05
-2.36498924049139e-05
-2.01453664308279e-05
-2.09478580190357e-05
-9.75396158968563e-06
-1.3982752587025e-06
-8.50400913087372e-06
-1.94907580812176e-05
3.28946398986945e-06
-1.49932927901205e-05
-2.47892017537605e-05
-2.63686374416354e-05
-2.38554664972381e-05
-1.144412336332e-05
-8.98703003798783e-06
-2.48819319266639e-07
-3.616205135637e-05
1.24009675931449e-07
-2.74737688145647e-05
-4.49489369180008e-05
-2.32235265915465e-05
-4.87914553329847e-05
-3.90551546181093e-05
-2.73483134813647e-05
-2.71874631559587e-05
-3.1077818728774e-05
1.55299013504535e-05
-2.32142130122564e-05
-2.39114960675792e-05
-1.93759549847514e-05
-5.54622056958889e-07
-2.33216334625387e-05
-1.8625675194755e-05
-7.98578935544086e-06
3.45763805550442e-07
-1.72852707421657e-05
-9.20045828217875e-06
-2.03592414126707e-05
-2.53569927142076e-05
-2.88788728625771e-05
-1.9814582079979e-05
-5.6442364951494e-05
-3.29422968913699e-05
-7.2972395869854e-06
-2.09151208974663e-05
-1.76478992105386e-05
-2.72712632743867e-05
-1.80378595051812e-05
-1.42405900243579e-05
-1.88983979801533e-05
2.33447793322355e-06
-1.04982437129576e-05
-5.0077028954774e-06
-2.11127144234547e-05
-1.56089391122486e-05
6.4549977974793e-06
-2.72406809249987e-06
-3.91966807377028e-06
-3.02828917357747e-05
-2.80241431345601e-05
-2.25065311345673e-05
-2.1142816249025e-05
-4.10776322902275e-05
-2.00714370537725e-05
-2.33045790659751e-05
-2.21444348675008e-05
-2.09959731771666e-05
-2.04506363709663e-05
-2.04279973556963e-05
-1.62703236207466e-05
-1.10572753756994e-05
-8.4927739032163e-06
1.14188774271709e-05
-1.13239849612368e-05
-1.93904519547851e-05
-9.94725143639508e-06
-1.46014850288777e-05
-9.98185520560709e-06
-1.28128825165663e-05
-8.61294471851907e-06
-1.45682740976567e-05
-8.51253434980929e-06
-2.19672737396008e-05
-1.0956627684769e-05
1.31477968572892e-06
-2.05549930833036e-05
-2.43680418364153e-05
-1.52903292824805e-05
-3.60313094342106e-05
-2.34186629093121e-05
-3.11926744469521e-05
-6.92366254425817e-06
3.04440192746653e-06
2.68415535742094e-07
-2.41368823251502e-05
-2.87510561990062e-05
-1.47414085948155e-05
-8.90190326706256e-06
5.72613202228996e-06
-2.56691809811333e-05
1.05154736104777e-06
-1.21510610206612e-05
-2.60698642523214e-05
-9.02918717815909e-06
-3.1323943934691e-05
-1.32531082873513e-05
-3.96917818224692e-07
-2.97639082248933e-05
-1.23290947402e-05
-2.14984424855786e-05
-2.06692754298014e-05
-3.60415005954939e-05
-2.33637340436931e-05
-8.27712779753298e-06
2.92994002369907e-06
-1.07152514477068e-05
-3.13854512202384e-05
3.20017427672803e-06
-1.03668650679289e-05
-1.43179388910273e-05
-1.58406592815689e-05
5.68623776239859e-06
-1.41531236377803e-05
-1.76846116370719e-05
-2.93165677578391e-05
-8.38618531785503e-06
-3.39369086998284e-06
-8.93940492976887e-06
-1.98602891406604e-05
-7.46445413181366e-06
-6.18313984409544e-06
-1.26338269571808e-05
-4.73213015016662e-06
-2.60140691169549e-05
-1.19509434033785e-05
-2.61356688438348e-05
-4.82347626116025e-05
1.79250720043883e-06
-7.68472521838345e-06
-1.99552693141704e-05
-1.17768628874571e-05
-1.7565809930989e-05
-2.18604622110279e-05
-1.74805559368051e-05
-7.12427014518079e-06
-2.56056184648812e-05
-2.88452300790646e-05
-2.41909180094035e-05
-2.65294611329877e-05
-1.41095830389012e-05
6.16467238045067e-06
-2.56341552423748e-05
-2.5609851771767e-05
-2.94541657489018e-05
-1.2453804047804e-05
-1.1004189970199e-05
-2.14114882690072e-05
-3.35127799831079e-06
-4.81435480481941e-06
-1.30038064184761e-05
-7.28808547671732e-06
-3.46946308653366e-07
-1.03547469645492e-05
-1.91560513887253e-05
7.83384176532691e-07
1.86259172786003e-06
-2.17728926494331e-05
-1.97704905708734e-05
2.23601863647995e-06
-3.07821719457088e-05
-2.97780053237913e-05
-2.40587467847784e-05
-1.58897834901428e-05
-1.6109273169454e-05
-2.04751197519865e-05
-1.7738020474221e-05
-1.9360914430792e-05
-1.78321909675192e-05
-2.31038658836e-05
-2.26556935412008e-06
-1.69971781952008e-05
-6.05131738439077e-06
-9.55502380979959e-06
-5.76323550447173e-06
5.61398590477053e-06
-1.04294888461116e-06
-1.55685351562011e-05
-2.90819730460174e-05
1.03220288629692e-06
-6.07880533071717e-06
-1.73308179454287e-05
-1.59325724316496e-05
-1.45747592766243e-05
-9.15074002770221e-07
-2.33052701208238e-05
-1.9330746090755e-05
-3.44228539915153e-05
-1.88263871287324e-05
-2.67948287985337e-05
-2.79572772807465e-05
-1.84128100557245e-05
-1.13697663038762e-05
-2.07565082557188e-06
-3.27643727142478e-05
-2.44879507223181e-05
-5.23992071942563e-06
-1.87358598120577e-05
-3.40692531802962e-05
-1.61586902417189e-05
-2.89765910967267e-06
-1.12849813960947e-05
-4.61257098714436e-05
-3.66159562457315e-05
-1.0479654465058e-05
-2.03446536338675e-05
-2.79908006921149e-06
-2.7581535347225e-05
-3.01596454985536e-05
-1.1640731217401e-05
-9.79916345891616e-06
-3.17954647187995e-05
-2.13022787640397e-05
1.19259461336997e-06
-1.3020950245946e-05
-3.4825049913458e-05
-1.95735929561452e-05
-6.45055131267928e-07
-1.52447752138937e-05
1.77510701810239e-06
-6.75723432636066e-06
-1.0934795757664e-05
3.48243105744577e-06
-2.30828593429506e-05
-1.85313758702925e-05
-1.77253455891062e-05
-8.87915452490025e-07
-1.75168126265989e-05
-2.37105429046536e-05
-2.22236766115348e-05
-4.99065621366759e-06
-5.27828306327038e-06
-3.5366601610695e-05
-1.97048445843974e-05
-1.71006840085953e-05
7.39298121614456e-07
-1.74199340059045e-05
-7.09074532714628e-06
-7.50213190757631e-06
-2.08610265913998e-05
-1.1441582815941e-05
-1.182670009765e-05
-1.24753122959073e-07
-1.08529796038828e-05
-2.59018746865366e-05
-1.83340569962634e-05
-7.85152074206702e-07
3.38043374473889e-06
-1.40135457631574e-05
-1.99018212826952e-05
-2.27500764767008e-05
-9.51394036815908e-06
-1.51009692118397e-05
-1.88842332697672e-05
-1.15154792509008e-05
-9.02530857046021e-06
-7.92958756084923e-06
1.79950131854463e-06
-1.69908727554092e-05
-4.29814369589817e-06
-2.76114987791484e-05
-1.29474648188786e-05
-1.71226813153097e-05
-2.55485905050992e-05
-1.97609230639181e-05
-7.87970223185832e-06
-2.05139100304675e-05
-1.02799370138679e-05
-1.73643698097806e-05
-1.34410040523976e-05
-1.08664729242484e-05
-1.36022499542105e-05
-3.26541155895892e-05
-2.67946048537144e-05
-8.96433289587291e-06
-4.48283282641529e-06
-1.51746758494794e-05
2.11742834748919e-06
-1.87643441655118e-05
-4.6206596093507e-05
-2.38250884670639e-05
-2.47593997248661e-05
-3.17838112716465e-05
-8.58396177285071e-06
-3.40371283310871e-05
-1.72467909993857e-05
-1.64910746717151e-05
-2.48362944587367e-05
-1.8660865080231e-05
-5.43191146875776e-06
1.45977096813421e-06
-2.0787910705644e-05
9.43176079347339e-06
-1.26371844655198e-05
-6.64659120522776e-06
-3.77729913594468e-05
-1.9893010666816e-05
-1.61267239909479e-05
-3.25519484099392e-05
-1.95879758420481e-05
-2.44058972208142e-05
-2.25894761956891e-05
-1.79576424744199e-06
-2.19062482485728e-05
-1.57148064583745e-05
-4.293392171e-06
-1.34102639009177e-05
-2.25780132210869e-06
-1.44617907862086e-05
-1.42473065229559e-05
-1.44304921663247e-05
-1.62266153040441e-05
-1.35068150974368e-05
-1.63495398965059e-05
-1.23894069418798e-05
-1.31798788680989e-05
-1.35257317586951e-05
-2.35949345934364e-05
-6.32186218385665e-06
-2.36040453989472e-05
-1.14725973852968e-05
-2.76812711090945e-05
-1.07698121772891e-05
-1.70544613981611e-05
-9.69407958765937e-06
-2.51975263781407e-05
-6.65485525357991e-06
1.59877592509872e-05
4.2250084621914e-06
-1.23936785186676e-05
-2.02120981566519e-05
-2.720783791239e-05
-1.18134613426038e-05
-6.02038938488245e-06
-2.1837176729482e-05
-4.13953549955062e-06
-8.13938959180982e-06
-2.07688150666538e-05
-1.78782991500307e-05
-9.19749374509419e-08
-1.6970038120928e-05
-2.11689203392427e-05
-2.67196734356454e-06
-1.30275412189121e-05
-2.58585834891539e-05
-1.65536252278583e-05
-2.50205135110852e-05
-2.53354268441712e-05
-1.21267704429681e-06
-1.16770815681503e-05
-1.50269931555659e-05
-2.46825447107977e-05
-1.71409383332108e-05
-5.18680367117067e-06
-1.0649431139494e-05
-2.18785707873273e-05
-1.90378786301702e-06
-1.13218471491547e-05
-1.71155986857366e-05
-9.84731281749136e-06
-1.97355467486343e-05
1.22952733215981e-06
-6.66478512231733e-06
-2.99897375312373e-05
-1.47520816753124e-05
-2.81264947504078e-05
-5.9243458609976e-06
-3.37613392041206e-05
-2.6583094299376e-05
-1.36952684302185e-05
-2.3210994390141e-05
-3.21598329276086e-05
-4.31230254394598e-05
-1.81521076128494e-05
-2.27573644598007e-05
-1.85091639940083e-05
-1.24148611080562e-05
-5.48255957760141e-06
-3.05440012545892e-05
-2.41321923109272e-05
-1.71941924818834e-05
-9.97727307929313e-06
-1.46088891072471e-05
-1.15660518167929e-05
-2.24527549019203e-05
-1.69095247641947e-05
-2.50127726171991e-05
-1.37703788850154e-05
-2.66123559828979e-05
-2.59046310729173e-06
-1.34969882874038e-05
-3.96575563685652e-05
-1.05762455386001e-05
-8.04815694802245e-06
-5.7943646179536e-06
-9.94014411652254e-06
-9.71838742147766e-06
-3.54436887860031e-06
7.4758661952838e-06
-5.2197896410356e-06
-3.85632031112965e-06
-2.31025384999565e-05
-1.87438952645818e-05
-1.60880746633653e-05
-2.03843214471549e-05
-1.97972780504846e-05
-1.8787709388655e-05
-1.03057136873458e-05
-3.19859954768172e-05
-2.66272565189371e-05
-2.88081094976272e-05
-1.85126859362862e-06
-4.82243869809038e-05
-1.99539690996648e-05
-1.07285495207284e-05
-1.15555859938719e-05
-3.08062694703127e-05
-2.30134370074279e-05
-1.73395663464477e-05
3.31236945376819e-06
-5.75887987237091e-06
-3.32483442018784e-05
-2.33046082633351e-06
-1.15983359377496e-05
-1.1128066073544e-05
-1.28133504682453e-05
7.24466065524749e-07
-1.43482068554282e-05
-2.76375081025829e-06
-2.38465904563621e-05
-1.2230693670144e-05
-1.06970506515441e-05
-1.08887357262888e-05
-2.63969907194792e-05
-1.90543767925562e-05
-2.96125759449522e-06
-1.17249038775827e-05
-2.32435938624271e-05
-2.41404768610572e-05
-2.07638942238363e-05
-6.48046098520539e-06
-1.26385934639282e-05
-8.56024529391439e-06
-1.59436801170781e-05
-1.20059688305159e-05
-2.92719800006852e-05
-4.19505083668499e-05
-1.27435231719003e-05
-3.86899347921633e-06
-2.54419632424972e-05
-1.82317539935006e-05
-1.30507920602848e-05
-2.13178625280815e-05
-8.77941099046295e-06
-2.10566985735049e-05
-1.52029901500158e-05
-6.47569224295439e-06
1.07814623609567e-05
-1.40290294687742e-05
-1.27899904216238e-05
-1.5756194338216e-05
-6.28312419944316e-06
-7.30701621476196e-06
-3.65293617133031e-05
-3.96724140136289e-05
-1.3157074380803e-05
-5.36072394535569e-06
-1.85175499798547e-05
-2.97635579634864e-05
-1.5866276840181e-05
-1.79674615187105e-06
-1.51744643112295e-06
-2.70129819116648e-05
-1.86760087993323e-05
-3.08425518542523e-05
-4.16297775313253e-05
-2.90319842765116e-05
-2.72749943629834e-05
-2.037951068864e-05
-1.60322831922111e-05
-2.12791909250421e-05
-1.51319212652827e-05
-3.74758386307082e-06
-1.97484973185006e-05
-1.92422586946181e-05
-2.62485882460603e-05
-5.84114481276077e-06
-2.24424969059825e-06
-3.13532420776376e-05
-2.61639154277159e-05
1.00655908783704e-06
-6.6467037256231e-06
-2.66995126171268e-05
-3.68461272870483e-05
-5.61098425380291e-06
-1.61934229011888e-05
-3.16461624581437e-05
-1.58423401244137e-05
-2.67405944919289e-05
-7.08980075844199e-06
-2.75229868703173e-05
-1.86694392244345e-05
-1.10848733035686e-05
-1.38320561541115e-05
-1.69776306963608e-05
-2.00948233660803e-05
-7.07993212614837e-06
-3.05938055530462e-05
-8.90813709393605e-06
-1.45378675574153e-05
-1.78446808530725e-05
-1.07378064573168e-05
-1.90543211639716e-05
-3.28319808558308e-05
-1.10338159981896e-05
-6.35497988373096e-06
-2.1365847252792e-05
1.42827077705477e-06
-2.1456203235188e-05
2.34931061370871e-07
1.43075090427196e-05
-9.82620737111773e-06
-1.23016375759739e-05
-1.3924719035913e-05
-2.34390336940051e-05
-2.33165716248753e-05
-1.07285794705693e-05
-9.42321485516597e-06
-8.08784855463478e-06
-6.51091809741421e-06
-1.94638579145862e-05
2.31050481433763e-07
-3.00725192125243e-06
-2.03316735691998e-05
-1.45748260877193e-05
-1.50437338454112e-05
-8.94511192851266e-06
-8.24137509703638e-06
-2.00581556976326e-05
-2.70004213316367e-05
-1.40815318372534e-05
-2.07440966331321e-05
-1.96011114769223e-05
-1.83952197351637e-05
-1.87485730758195e-05
-3.86255731854604e-06
-1.16047636442893e-05
-2.74143390109134e-05
-2.65401792777797e-05
-2.34549901410393e-05
-2.2946719091359e-05
-3.08932092416032e-05
-2.07482823720147e-05
-2.89766416712063e-05
-1.93766601584058e-05
-3.10621375549055e-06
-2.47965529892289e-05
-9.20573391565324e-06
-5.23869394924197e-06
-1.65484046689764e-05
-2.76867386196766e-05
-2.38534148582711e-05
-2.15100939100761e-06
-2.71490876525963e-05
-2.06578357043558e-05
-2.36382334564465e-05
-5.9685750278878e-06
-1.09190398197993e-05
-1.60112520120406e-05
-1.10917718465653e-05
-1.71811793936856e-05
-2.11319562688668e-05
3.42373814233499e-07
-2.34648448053607e-05
-2.37488695668314e-05
-3.5343138103087e-05
-2.26287051917641e-05
-3.76117051665497e-07
3.02448506559499e-06
-6.44955446779895e-06
-3.02422012362553e-05
-3.45258093813737e-05
-4.24348742477489e-05
-1.99979907120169e-05
-2.54121028516153e-05
-4.83158624078335e-06
-6.57333860063053e-06
-2.43339472366546e-05
-2.27213144376525e-05
-2.33787650197478e-05
-6.96037470586199e-06
-1.50926533119931e-05
-2.5237316974926e-05
-2.63843587992486e-05
-2.53713941202155e-05
-1.52263184168493e-05
-2.57233230231584e-05
-1.5722909534056e-05
-2.06079980397742e-05
-1.20398416495776e-05
-1.46532041109178e-06
-1.5327419304214e-05
-1.76536637357863e-05
-9.08344484477756e-06
-2.14205095679689e-05
-8.31873504638235e-06
-1.86233706688558e-05
-3.66405279790299e-06
-5.85418393775314e-06
-2.62152932291859e-05
-5.88640527236762e-06
2.51960776744348e-06
-7.2031476420573e-06
-2.23327690736461e-05
-7.01188617003356e-06
-1.00026770019926e-05
-7.21968571417763e-06
-2.92510888762822e-05
-9.16506434277362e-06
-2.08795112442277e-05
-1.26978810898257e-06
-1.0229860307238e-05
-2.1618534539354e-05
4.37973110072556e-06
-1.41826755093243e-05
-3.42470479647278e-07
-2.53059859130311e-05
9.00822897314628e-06
-1.29933153141949e-05
-1.27494628301931e-05
-2.45989269855537e-05
-2.99556272486431e-05
-7.27807343081483e-06
-1.31766724626578e-05
-3.08147324929624e-05
-8.8545311083076e-06
5.32086181898502e-06
-1.98325353776358e-05
-1.54950883170265e-05
3.80217137606384e-07
-1.52225167020023e-05
-2.02363120888774e-05
-2.00435403978914e-05
-1.45000301190637e-05
-4.22772320352196e-06
-2.4514663138162e-05
-2.22147529521619e-05
-1.79039646155061e-05
-2.01140083696222e-05
-3.71162922651269e-05
-2.59274484653158e-05
-6.94918205769107e-06
-3.05693837382739e-05
-8.13587060705389e-06
-2.79028927330072e-05
-2.39165969640495e-05
-4.56312762813271e-05
-1.86157827696793e-05
-1.12968148571152e-05
-1.51967168274153e-05
-1.53502107738737e-06
-6.13554917726522e-06
-1.86664441941042e-05
-4.97878065348345e-06
-1.81770580590109e-05
-1.96550467045482e-05
-2.19513092033945e-05
-1.71274002461941e-05
-5.6736929448607e-07
-1.72399635428799e-05
-8.92450837939648e-06
-3.08427272814928e-05
-2.96013978221755e-05
-1.4012780546416e-05
-1.69640030811994e-05
-2.67222409425161e-05
-3.76141323880081e-05
-1.81819348504488e-05
-2.39962341910971e-06
-1.92249796035925e-05
-2.56560944007792e-05
-1.70897358879676e-05
-2.80461056786613e-05
-1.92104336919972e-05
-7.36073483019932e-06
-3.25876215433639e-05
-9.26711776632461e-06
-3.0587999073177e-05
-5.70976678825384e-06
-1.9773933810987e-05
-1.89080668960377e-05
1.19704215559155e-06
-1.28296885521194e-05
-3.19039882889474e-05
-6.86392926334696e-06
-1.32927316851037e-05
-1.3105158980918e-05
-2.07886844413511e-05
-2.78217898723831e-05
-1.18813430742647e-05
-1.9986071368915e-05
-1.76418517111605e-05
-1.46980982979963e-05
-3.20487291549374e-05
-3.52872407558289e-05
-2.00411084745043e-05
-1.47278381288335e-05
1.59964711219581e-07
-7.27824850075045e-06
-2.3554764196295e-05
-1.27690713165958e-05
-1.00886253776827e-05
-1.86089974942628e-05
2.51937091152549e-05
-1.30357818512066e-05
1.69511558838662e-05
-9.51030095118376e-06
3.49092035417626e-06
-1.90050006331741e-05
-2.93316707485527e-05
-2.42243081394153e-05
4.24898800997507e-06
-1.64012132844733e-05
-2.13384630906918e-05
-2.19922473191742e-05
-2.45897930374514e-05
-1.66836819393185e-05
-1.15251895226379e-05
-2.01511075743624e-05
3.68817851432975e-06
-4.08827969398943e-06
-1.7388969436794e-05
-6.80188078303313e-06
-2.86173186953405e-06
-1.28858304326561e-05
-1.1277467081827e-05
-3.07178022215419e-05
-2.93452155420026e-05
-1.01330806674722e-06
-9.43075343890962e-06
-3.26248095411615e-05
-2.43602208447394e-05
-1.05486698498193e-05
-1.13325005133421e-05
-4.74160556424064e-06
-2.0541927304363e-05
-1.28562975976336e-05
-2.84087796064021e-05
-2.9842132709674e-05
-1.00873008238924e-05
-2.9676220147926e-05
-1.79726702727928e-06
-1.4119866255767e-05
-1.64490758185953e-05
-3.51536402034997e-05
-2.91694241287257e-05
-1.15662014383619e-05
-3.29974764271124e-05
-4.2906683946164e-06
-3.16193670521587e-05
-1.96417963884883e-06
4.82841263674004e-06
-2.50498128428035e-05
-1.17957928404973e-05
-8.0338442849671e-06
-1.59331265172537e-05
-2.61087683707653e-05
-1.71691393188764e-05
-1.31846682372368e-05
-1.66798059235734e-05
-2.63035936671144e-05
-3.33142306775017e-05
-9.48949153599896e-06
-9.92416363065117e-06
-1.41412013718965e-05
-1.13277289077546e-05
-2.12569294939202e-06
1.93842985240344e-06
-2.5281979404266e-05
-2.20598871095997e-05
-3.53584875835406e-05
-4.96845471419853e-06
-2.3982859889623e-05
-2.6036775657974e-05
-1.85635129103361e-05
-1.87528483957182e-05
-2.75427874169769e-05
-2.45362931281037e-05
-1.58579834559957e-05
1.41912807165356e-05
-8.65367941317647e-06
-2.20227992654615e-05
-2.05766614604433e-06
-1.63243338647665e-05
-6.75238279828724e-06
-6.21637626600123e-06
-1.50022107477373e-06
-5.35720498423871e-06
-8.64967532934834e-06
8.21852983668523e-07
-2.16206592644318e-05
-1.93120378947493e-05
-2.19623196787624e-05
-1.27435312229584e-05
-2.07141328988219e-05
-1.53087818651633e-05
-7.64262633036331e-06
-1.94296878239674e-05
-2.23561202468986e-05
-4.78604629790784e-06
-1.57471492965011e-05
-1.97742014151467e-05
-4.88513233703759e-07
-1.765289526731e-05
-1.70827307834845e-05
-1.78787072724154e-06
-1.7818864270942e-05
-6.62372588885347e-06
-1.7031670229069e-05
-2.05516622247211e-05
-1.77215867032064e-05
-2.42210769942286e-05
-6.94610434089158e-06
-2.28966600883095e-05
-1.00321134601951e-05
-1.23921865833441e-05
-1.61315151375499e-05
-2.87895508965818e-05
-2.81568566707899e-05
-3.19850531986258e-05
-2.55967590059672e-05
-2.08966105746007e-05
-2.49426570973926e-05
-2.55445916644341e-05
-2.39902264912293e-05
-2.03566966367831e-05
-1.25991787233796e-05
-1.28716582447726e-05
-1.58483943646871e-05
-2.52600629680047e-05
-1.12196175153483e-05
-4.23902553899967e-06
-2.6789669357115e-05
-5.90093677970035e-06
-3.11684924605013e-05
-2.87895548016762e-05
-1.11900689897535e-05
-1.27784740784971e-05
-1.21646393650521e-05
-1.67639379186555e-05
1.13501012500784e-07
-2.19640260768793e-05
-8.22376020343209e-06
-1.68471636025195e-05
-1.37459739259965e-05
-2.43994984929274e-05
-2.34678196487059e-05
-5.63233782077555e-06
-2.6932020633794e-05
-2.24474752700151e-05
-1.43453194802452e-05
-2.0661413036446e-05
-2.30820585485353e-05
-2.51399529006723e-05
-8.25392382876573e-06
-5.82373309687527e-06
-6.23863250586023e-06
-2.08657346166796e-05
-6.61989972762473e-06
-4.30137057355904e-05
-2.23019559266798e-05
-2.43400420825242e-05
-2.91379875397701e-05
-1.14911860263543e-05
-1.72752974259581e-05
-4.99858937602883e-06
-4.48672778819343e-06
-1.82451632040825e-05
-8.44627224462095e-06
-3.45095214485667e-06
-8.2469405576555e-06
-8.10838571035978e-06
-1.83289964569266e-05
-1.78733218585292e-05
-9.52174550654715e-06
-3.99467414535327e-06
-1.85216064262759e-05
-1.33042972030412e-05
-1.37871839556924e-05
-1.55718242009205e-05
-3.12786920227876e-05
-2.46867716504845e-05
-2.42301486561243e-05
-1.34706363520318e-05
-1.4543021024596e-05
-1.01363518993446e-05
-1.14488360120405e-05
-2.27687358204448e-05
-1.57084380930338e-05
-1.11772269817737e-05
1.43519516195971e-07
-2.78080795788109e-05
-6.80082144328831e-06
-9.2234002635416e-06
-1.49366210854529e-05
2.08962385362446e-06
-1.86064710063222e-05
-6.0051266729774e-06
-9.19893875227224e-07
-1.6564530023168e-05
-1.39385115172729e-05
-9.99518648318115e-06
-1.550422488789e-05
-3.25197489789829e-05
-2.18100124486357e-05
-2.98788952081659e-05
-1.72127549266777e-05
-4.47726718733929e-05
-2.20445913944309e-05
-1.9961669194959e-05
-3.5300482826462e-05
-1.35848928679392e-05
-2.09073003156453e-05
-2.10743592082056e-05
-2.06373455260833e-05
-1.54048953841001e-05
-1.31156903546713e-05
-1.91915395188321e-05
-1.31740628627822e-05
-1.13345542567657e-05
-9.85936803650925e-06
-2.1016629495489e-05
-2.21656500229914e-05
-2.80664661892333e-05
-1.58937876760167e-05
-1.983570507219e-05
-2.50262573522737e-05
-2.3520324946775e-05
-2.52621596398063e-05
-2.81626236480454e-05
-8.40734465890356e-06
-2.2973611482354e-05
-9.12892255853869e-06
-2.84568837334654e-05
-6.5199146759689e-07
-1.37432064319903e-05
-6.84158942377268e-06
-2.12771045002076e-05
-2.27860461914319e-05
-1.8556241367728e-05
-1.53507884120178e-05
-1.31490043212687e-06
-2.38539998470278e-05
-2.07760756506866e-05
-1.90480364220885e-05
-1.44755127043772e-05
-2.17195790581261e-05
-4.81919897169719e-06
-1.91402903221147e-05
-2.54781383748618e-05
-2.57699552103414e-05
-3.12666859710953e-05
-1.10682768859654e-05
-1.35782529523281e-05
-6.68046468961235e-06
-1.97119482473004e-06
-1.09647893555788e-05
-2.55716197742925e-05
4.85643576176084e-07
7.81764945352045e-06
-9.19684804051389e-06
-1.68541718442368e-05
8.22154543970906e-07
1.18191255853999e-05
-3.14064007440036e-05
-1.94909158986156e-05
-1.41746043444508e-05
-2.71491440986124e-05
-2.40775760927517e-05
-3.16188809528468e-05
-2.94686445137932e-05
-2.74757241744052e-05
-2.02490753592736e-05
-2.8745126145332e-05
-3.50508862834795e-05
-1.10769127467042e-05
-4.34417217442368e-05
-4.34543302685354e-06
-4.60731516157956e-06
-3.34452595014924e-05
-1.11848197638297e-05
-9.83108926610507e-06
-8.49419132761649e-06
-3.59084114399966e-05
-1.19459050715458e-05
-1.61629029290371e-05
-8.8894794739531e-06
-1.1031291613686e-05
-2.02540587327892e-05
-1.01903166557504e-05
-7.00247915578649e-07
2.89130155880642e-06
5.5083825286537e-06
-1.98675697535746e-05
-1.93249596186035e-05
-1.90665235846224e-05
-1.16412927911184e-05
-2.84516419008171e-05
-2.15711937394278e-05
-1.98397005100924e-06
-1.50149110644612e-05
-1.65069682909426e-05
-2.48277013577148e-05
-1.2111003990844e-05
-1.40515691007018e-05
-1.23612268252648e-05
-2.38984670025446e-05
-6.96758449768982e-06
-1.57479032421037e-05
-2.4635965809202e-05
-1.87340895956081e-05
-1.37708872127169e-05
-1.79753992499722e-05
-1.68325478404932e-05
-1.3375622614111e-05
-8.37146393358413e-06
1.26576872679712e-06
2.882117774978e-06
-1.97379130989719e-05
-1.62372205091035e-05
-1.85990475288899e-05
-1.19500949244485e-05
-3.46570487905724e-06
-1.99630091375467e-05
-9.11768740535984e-06
-2.26876190359435e-05
-2.92241213396877e-05
-2.28618290776324e-05
-2.13794327966953e-05
-1.66099496265386e-05
-2.84201643316925e-05
-1.48565541568001e-05
1.07826503398465e-06
-1.34523432635727e-05
-1.34962882119684e-05
-1.69369395931641e-05
-5.20008316660535e-06
-6.79719449783279e-06
6.69841943023666e-07
-3.18597119201056e-05
-1.06872516294113e-05
-6.97249915756862e-06
-3.27955943259046e-05
-1.22722102399895e-05
-2.92854439172467e-05
-2.57685748035202e-05
-2.84982218410808e-05
-1.30275019300563e-05
-2.39726468329343e-05
-8.630827353398e-06
-1.21874084811329e-05
8.56994926038137e-07
-2.10308622344625e-05
-1.14212411848535e-05
-2.06329770552693e-05
-7.94022351039644e-06
-1.99275557836735e-05
3.3339002290479e-06
-1.68761497451079e-05
-9.78305344263279e-06
-1.76475862835596e-06
-2.33365079881777e-05
-2.07856396566521e-05
-2.19534633138227e-05
-8.05171264915543e-06
-7.67358280069713e-06
-1.4012525550457e-05
-2.56508683774007e-05
-1.30531827526248e-05
-2.54827689262062e-05
-7.86723418930054e-06
-2.2205712313308e-06
-2.22464175944277e-05
-1.88392915738914e-05
-1.71106129528617e-05
9.5145199457399e-08
-1.51748731662984e-06
-3.00904671093548e-05
-1.48360654757445e-05
-1.2550901793281e-05
-1.73053770474374e-05
-2.4046873475445e-05
-8.12170276431734e-06
-1.93418333186349e-06
-2.260863695601e-05
-2.56644341858899e-05
-2.14672683023296e-05
-2.65738295570483e-06
-8.65458497954676e-06
-1.31525326748363e-05
-3.24467390927836e-05
-6.2041066756381e-06
-1.75169867393316e-05
-1.99384275465366e-05
-1.13457317746481e-05
-2.52741496844292e-06
-2.84137311716938e-05
-2.6122385254091e-05
-2.18492396942064e-05
-3.28455297588539e-06
-2.56158785298742e-05
-1.23535287833807e-06
-5.03321759331029e-06
-1.56116060771631e-05
6.46134047349138e-07
-1.82600725356345e-05
-5.60715782776128e-06
-5.69886530592635e-06
-2.39155015056744e-05
1.66356720405249e-05
-2.56148483700676e-05
-2.61953801094927e-05
-1.59643234293066e-05
-2.76968274970303e-05
-1.18814940541005e-05
-1.84527232972096e-05
-1.67011326152258e-05
1.38358083908114e-05
-5.825213721727e-06
-1.01238285739875e-05
-2.73519072944992e-05
-2.39317558716163e-06
-5.4834582870142e-06
-2.92600828014009e-05
-3.90437948052424e-05
-3.37527231238883e-06
-6.66081633080239e-09
-9.39174425993246e-06
-1.73067053292809e-05
-3.42831201015933e-06
-2.12444919899764e-05
-8.34004780976904e-06
-2.16093290532436e-05
-6.14340809306401e-06
-8.15831843171562e-06
-9.29887081931736e-06
4.44808665202971e-06
-1.57598481099666e-05
-2.29951690323521e-06
-2.22815000361466e-05
-2.55325392443547e-05
-2.86675155266146e-05
-3.06193008571743e-05
-2.13721911928622e-05
-2.84085341006241e-06
-5.21110133297938e-06
-2.41040179057537e-05
-3.73363135797701e-05
-1.75351585412669e-05
-9.75664605533451e-06
-1.87029713962713e-05
-2.65404035663364e-05
-2.5990667479369e-05
-2.25994083877753e-05
1.10943728093137e-06
-2.22502013374163e-05
-1.77954077740328e-05
-1.0123859462519e-05
-1.0984449418358e-05
-1.01650016924933e-05
-1.24051015926272e-05
-7.43255833744718e-06
-1.69781848229996e-05
-1.15569003506896e-05
-9.62624486063311e-06
-8.3608188710252e-06
-1.50513019764694e-05
-1.31542907108185e-05
-1.97561865443856e-05
-1.48807261494141e-05
-1.73018225358365e-05
-1.81916702124059e-05
-1.26778655853515e-05
-1.15789019161506e-05
-1.52318920248627e-05
-5.23311133996068e-06
-8.07809526011802e-06
-3.12171848459611e-05
-1.79544196357844e-05
8.30802861010366e-06
6.47923973129171e-06
-8.68215319835084e-06
-2.06170072400765e-05
-9.54984100438725e-06
-1.47479849542653e-06
-7.92418691069304e-06
-1.64994674144757e-05
-1.2206488055135e-05
-1.19592346810488e-05
-9.31901860574781e-06
-1.21208596185448e-05
-1.60708621455585e-05
-1.32481168414632e-05
-8.94329505533116e-06
-2.05193887566918e-05
-1.36324127718654e-05
-1.46253970750541e-05
-3.10936725458489e-05
1.07121870810912e-05
7.86892864517977e-06
4.87454286078488e-06
-3.23307967983026e-05
-4.36589704120052e-06
-1.66758861411662e-05
-5.37111755355637e-06
-4.17660554608108e-06
-1.05938256931771e-05
-1.08023771190802e-05
-9.65710201694888e-06
-2.14880738973562e-05
-4.8221715393633e-06
-9.06954689902494e-06
-2.38297776183892e-05
-3.37688459231205e-06
-1.97433925103435e-05
-9.17547038666106e-06
-1.34033944274498e-05
-2.01406583228078e-05
-1.73972140148468e-05
-1.60235895146541e-05
-9.69371733009108e-06
-8.60188478588539e-06
-1.5297868981186e-06
-1.87531152801991e-05
-1.58257111328092e-05
-6.24100843806019e-06
-6.31119764996266e-06
-2.22805112464973e-05
-2.01906783669285e-05
-2.9197947076278e-05
-2.43552478455705e-05
-2.11390821508956e-05
-2.0551051658933e-05
-1.06325746482464e-05
-1.38676086075377e-05
-3.29176994091732e-05
-7.22878284612438e-06
-2.48766350185377e-05
-1.84661783757979e-05
-3.15821313717056e-05
-1.67312310980624e-05
-1.89417003899983e-05
-2.28374213653949e-05
-1.90797381556952e-05
-1.29600527059079e-05
-9.34550077756158e-06
-2.18062055036308e-05
-2.60632732915608e-05
-7.88799978279325e-06
-1.26627615483136e-05
-1.78563001625294e-05
-2.44234757962314e-05
-1.6792198568648e-05
-1.00049101385924e-05
-2.24990472511843e-05
-6.79833362478018e-06
-1.94887584423773e-05
-1.53087955022744e-05
-2.48840223775693e-05
-1.6911068890975e-05
4.6158038126682e-06
-5.78688516360547e-07
-7.7211563465777e-06
-2.03867226902198e-05
3.13908358274327e-06
-8.64979523359782e-06
-1.32408745189643e-05
-1.34954218838888e-05
1.10732203891578e-06
-2.06259305293342e-05
-7.90617350162176e-06
-2.36455129900362e-05
-3.75385595014486e-05
-1.55143938002371e-05
-1.21520117672758e-05
-1.72292323415341e-05
-1.82718193399542e-06
-1.80080579735181e-06
-3.42969626543807e-06
-3.49186184414426e-05
-2.03839540881302e-05
-1.61553632698277e-05
-2.72132588429526e-06
-2.34105357442467e-05
-1.74450089625868e-07
-1.75293024558632e-05
-2.35761059095893e-05
-1.20303008527838e-05
-1.24277316084002e-05
-1.56089911568234e-05
-3.859344087262e-05
-2.76889798634233e-05
-1.45418310970756e-05
-1.37227557627844e-05
-7.39591031397226e-06
5.28861337366393e-06
-3.44545496912183e-05
-1.96549080303043e-05
-1.93226913470873e-05
-2.91969736448182e-05
-1.30469048707341e-05
-3.97504717124979e-05
-4.04219796642748e-05
-1.97551730741189e-05
-1.91380491702026e-05
-1.98834534518583e-06
-2.09013011719063e-05
-1.33612385069217e-05
-2.12692254949451e-05
-8.66160670307218e-06
-1.16711506700173e-05
-1.52117987562918e-05
-8.4653690871679e-06
-1.33996890435953e-05
-9.3713209320087e-06
-1.00581754412205e-05
-2.88291611367731e-05
-2.3982332893038e-05
-1.54002257753926e-05
-1.15963128170472e-05
-2.40181249792284e-05
-1.12119468642909e-05
-1.19303300201625e-05
-2.70713846797137e-05
-3.53292301563438e-06
-1.32268050251791e-05
-1.96297633844743e-05
-9.73280326586927e-06
-2.8642891550949e-05
-1.19710596288082e-05
-4.41642107480713e-07
-1.26460995828315e-05
-5.27359203247218e-06
-2.73008252985678e-05
-2.26054240621992e-05
-1.44824968979214e-05
-3.44677735055268e-05
5.57423079470961e-06
-1.82703598078824e-05
-1.22080274311033e-05
-1.25165291298765e-05
-1.15416413312879e-05
-4.87626059544676e-06
-2.64910023290127e-05
-6.90240343398504e-06
-9.18749925067534e-06
-1.31870019276917e-05
-2.57884688073506e-05
-1.11095077658542e-05
-1.46538111788175e-05
-2.37445691513792e-05
-2.08977542306655e-05
-2.1715620722571e-05
-2.82233059303163e-06
-1.87557287501682e-05
-2.36715268583289e-05
-1.40985849410987e-05
-1.66685587263711e-05
-2.63246261302094e-05
-1.58895091120882e-05
-2.4782976415138e-05
-3.17436672172567e-05
-2.36106389669263e-05
-2.67199330557765e-05
-1.88354965353598e-05
-1.03624495949292e-06
-2.27316940027869e-05
-1.39100255506373e-05
-2.63434498779304e-05
-3.36107950599822e-05
-1.5747735167664e-05
-8.14227186744229e-06
-5.63132196827393e-06
-1.0555488808943e-05
-9.87005702697205e-06
-1.51168532384912e-05
-1.79355912886377e-05
-1.61268132272184e-05
-2.99379438359185e-05
-1.35569425539309e-05
-3.44395062638055e-05
-3.04208451408256e-05
-1.63466772895777e-05
-1.31648131366175e-05
-2.75186069199204e-05
-9.99992291924762e-06
1.53320997936424e-06
-1.43132312641507e-05
4.87169276151122e-06
-2.19046822618576e-05
-2.72647188403229e-05
-3.97284118749419e-06
-1.00172767560643e-05
-1.0553989905436e-05
-3.57239974594939e-06
-1.45898857009933e-05
-1.07215489338139e-05
-7.83296169882871e-06
-2.23541929482293e-05
-2.28705057521176e-05
-1.1212095904413e-05
-2.76132913330217e-05
-1.92118744098559e-05
-3.32221247360347e-05
-1.58501135622252e-05
-1.21512702040206e-05
-2.57807026906427e-05
-1.78537300529314e-05
-3.64499989975372e-05
-2.33246133839707e-05
-8.27676335865064e-06
1.56266884692511e-06
-2.39258727344549e-05
-1.02555886785297e-05
-4.33840629926373e-06
-2.863386083916e-05
-1.17461042527429e-05
-2.28004357014482e-05
-1.897959276181e-05
-1.32492996027611e-05
-1.74398559509339e-05
-3.05304074221703e-05
-2.73408315419603e-05
-2.65791028158077e-05
-8.18029607195422e-06
-1.91544677199199e-05
-6.1761330438164e-06
-7.8706028453042e-06
-1.17502910647381e-05
-1.57620606200264e-05
-1.73898333698132e-05
-1.56983636855528e-05
-1.58912680835233e-06
-2.2695289499902e-05
-1.68940076047611e-05
1.64370097852477e-05
1.05954667698771e-05
-2.26549829728466e-05
-2.61735600501398e-05
-1.80863899936404e-05
-3.26633982487854e-05
-1.75300809353144e-05
-1.49222857861126e-05
-3.77074376632728e-06
-2.62407149796284e-05
-2.00263135756997e-05
-8.28534133514993e-06
-1.47964930044077e-05
-1.91288258898037e-05
-1.47294614939603e-05
-2.01538162993105e-05
-2.49339070975917e-07
-1.60436780031207e-05
-1.95044697649136e-05
-5.16662100399282e-06
-1.19806142266134e-05
6.31221598709508e-06
-1.40202408991706e-05
-2.44480591084642e-05
-9.7584596365503e-06
-2.92193672855559e-05
-3.37176184058013e-06
-2.35115644945371e-05
-2.8133401124514e-05
-1.47441566741681e-05
-2.53077842887071e-05
-2.20344389347476e-05
-2.00022556314681e-05
-1.04126246070175e-05
-7.57429390240781e-06
-6.98450554560326e-06
-1.38576449010065e-05
-1.09037638245972e-05
-7.79868304351418e-06
-2.31226579759973e-05
-2.61436610703544e-05
-2.02030013109949e-05
-1.4613639142741e-05
-1.03550243126007e-05
-1.97775255164566e-05
-2.90516763473255e-06
-3.08434613364042e-05
-1.62725004525543e-05
-1.51197868910974e-05
-2.82652010103812e-05
-2.91151151603838e-05
-1.59118325595503e-05
-1.82210701024755e-05
-9.47395879896895e-06
-9.50540268537449e-06
-8.22656413500601e-06
9.40728195443997e-06
-2.8430350960782e-05
-2.41065487991819e-06
-7.2035848250593e-06
-7.0417278073041e-06
-4.82660254176159e-07
-1.67860795698866e-05
-2.37362969213977e-05
-1.80525223089951e-05
-2.32476995998106e-05
-1.45064016323108e-05
-1.20079056743295e-05
-8.68434443595277e-06
-1.75283083427628e-05
-9.80543650340678e-06
-2.20450493546414e-05
8.41653622682337e-06
-1.28042485514177e-05
-8.60150276976755e-06
-1.86666394073455e-05
-1.26294234221358e-05
5.55460039753172e-06
-1.5288018534919e-05
9.98582551823529e-06
-1.13076313314548e-05
-1.65009726884176e-05
-6.29242323281215e-06
-1.91741813498298e-05
-2.1299615710477e-05
-2.20158186013052e-05
-3.51136893434478e-05
-2.59128337691677e-06
-1.02662585349846e-05
-2.85062558680368e-05
-2.36597784152791e-05
-9.29578958962396e-06
-1.69014491088071e-05
-1.04144157755332e-05
-2.54236071656662e-05
-1.12584190533757e-05
-6.59987204045233e-06
1.24755758570204e-05
-5.19891280706636e-06
2.15648479030073e-06
-3.27043222089367e-05
5.16944759717223e-06
-2.85017817998468e-05
-1.65926335510235e-05
-2.61367187374494e-05
-2.68685437722107e-05
-2.46866195378561e-05
-2.72796231364785e-05
-5.60592399318029e-06
-1.93015097192471e-05
-2.81744685587235e-05
-2.91497886855811e-05
-1.94280167194567e-05
-2.68222132460237e-05
-3.51297639336014e-05
-3.34570369979663e-05
-1.94081293058165e-05
-2.17100855061278e-05
-1.25588472606635e-05
-3.45934803976173e-06
-1.74218150385031e-05
-2.07585586680009e-05
-2.14889135997469e-05
-2.29638136015509e-05
-2.25071312897296e-07
-2.24888483084367e-05
-2.62547419583652e-05
-2.90919451224639e-06
-1.57866106002701e-05
-1.01016103681421e-05
-1.51849348025208e-05
-1.2810706600399e-05
-1.09918407701878e-05
-1.31361111864373e-05
-3.24890966390813e-07
-2.01797447979282e-05
-4.22591359469792e-06
-1.7189965678001e-05
-1.00947676266088e-05
-1.80508977962228e-05
-3.12028516585299e-05
1.07407946332568e-05
-1.6648751846165e-05
-1.64939200783321e-05
-1.27365399793853e-05
-1.28734748076443e-05
-1.38347997092057e-05
-1.17322831920495e-05
-2.27504165668506e-05
1.08724695394552e-06
-2.05926146490391e-05
-4.34927819888616e-06
-8.47844207648965e-06
-2.28740845722552e-05
-1.90501411468083e-05
-1.59107286793381e-05
-2.86241592714586e-05
-2.27953897906588e-05
-1.10927589613164e-05
-1.08508572848352e-05
-7.09886469840574e-06
-2.80102753870665e-05
-2.68606865528591e-05
-9.43838551872956e-06
-2.30895597936449e-05
-5.14116205302769e-06
-1.86139303386985e-05
-2.11686132498877e-05
-1.70815386497596e-05
-1.53703344939607e-05
-1.90569119223986e-05
-3.55100405121755e-05
-2.3666045634948e-05
-1.22786271328272e-05
-1.09047394711844e-05
-3.25481182287092e-05
-3.83641491324241e-05
-1.25956336421045e-05
-4.73540718560936e-06
-1.90217213082266e-05
-9.64897109567339e-06
-1.4257179826667e-05
-3.0846147126587e-05
-1.75706105790037e-05
-6.53222583294677e-06
-7.1934824021482e-06
-9.6809709198311e-06
-1.69146085001447e-05
-9.59393362875142e-06
-1.43610287711251e-05
-3.63042017281867e-05
-4.71903486781961e-06
-9.68198134201638e-06
-1.23616016138455e-05
-2.95580434298381e-05
-9.59740601906069e-06
-5.50035593867585e-06
-6.41925453189859e-06
-1.10633679866384e-05
-2.04867043489089e-05
-3.71260213244485e-06
-7.7464143693741e-06
-2.30842777711862e-05
-4.90963706120109e-06
-1.14613712211075e-05
-1.66931885342236e-05
-2.27756901673341e-05
-1.27628917733194e-05
-1.6839125943225e-05
-3.07200543750944e-05
-1.33572113443054e-05
-7.8263238332565e-07
-2.0413491086932e-05
-1.47828207108264e-05
-1.0834257946588e-05
-1.64823921715531e-05
-4.28414632055277e-05
-2.29903483420519e-05
-1.13473284811105e-05
-1.44614164805083e-05
-2.00023281324442e-05
1.07428331214434e-06
-9.51795824755423e-06
-2.43613727045253e-05
4.43664546845616e-06
-8.64874329568546e-07
-7.7154909520317e-06
-7.26716446821913e-06
-1.01445146905017e-05
-3.41706256328622e-06
-1.97857040131873e-05
-2.37801495969423e-05
-3.76055689813781e-05
-8.80509704517868e-06
-6.18103614341227e-06
-2.64320951059161e-05
-1.41331361086282e-05
-1.39915942943625e-05
-1.99997064939462e-05
-9.85673517874637e-06
-2.09869257675936e-05
-1.34493275467347e-05
-1.38068192788523e-05
-2.42304214079827e-05
-1.95175068406258e-05
-2.51419219676011e-05
-2.13839289105554e-05
2.53253527592472e-07
-2.13998696824255e-05
-8.1311970734182e-06
-2.01855770100994e-05
-1.39481935119634e-05
-4.82244409931499e-06
-2.79015497504358e-05
-1.31740692197962e-05
-2.4426471203729e-05
1.04786795237557e-06
-3.16657941365698e-05
-1.43028216555154e-05
-2.60810747036165e-05
-1.98130432717209e-05
-1.57975086363779e-05
-1.95787010028855e-05
-1.73506792712051e-05
-1.31218591349539e-05
1.9573893413282e-06
-2.2462476098429e-05
-1.10336261511019e-06
-6.81840669026219e-06
-2.19615075297022e-05
-1.53311151289065e-05
-2.46500577713144e-05
-1.04857746072836e-05
-1.42370584930148e-05
-1.98664518101873e-05
-1.14099887398196e-05
-2.19468058469909e-05
-3.06341799508221e-05
-1.4909263435631e-05
-3.2830797281627e-05
3.92975007320042e-06
-1.44931897189733e-05
-3.78093161727415e-05
-2.4486967410778e-05
-6.37937113577605e-06
-9.2068696200235e-06
-2.06341430341769e-06
4.9268007090545e-06
-1.58980551389457e-05
-8.82757948863361e-06
3.76918120694127e-06
-2.67624814457963e-05
-3.29355399262878e-06
-5.02204092167391e-06
-2.52845098075459e-05
-1.87389959146536e-05
-1.31431867783123e-05
-1.82933246945669e-05
-1.03288639920002e-05
-1.35828895824602e-05
-3.21148071362711e-05
-1.88149288967037e-05
-6.79442258360692e-06
-1.14661814028987e-05
-4.32606981655377e-05
-1.9739740761345e-05
-1.08657833484249e-05
-7.61058435736579e-06
-4.10030199311162e-06
1.11015304197082e-06
-1.11317649530838e-05
-1.19687915628324e-05
-9.8843204200739e-06
-1.63059328331084e-05
-5.92625177393263e-06
-2.81549687356753e-05
-2.78584781430518e-05
-3.35986896283174e-05
-1.76279515189923e-05
-8.64412259983091e-06
-9.42250980463205e-06
4.31794384290054e-06
-3.30190489252417e-05
-6.73742713220527e-06
-2.29263120311204e-06
-2.01381352946212e-05
1.10759832925537e-05
-5.84429011699746e-06
7.52527603836758e-06
-1.33886285424469e-07
-1.77723938382847e-05
-1.73416997415317e-05
-1.09834613157824e-05
-1.17750832512812e-05
-2.88591066355527e-05
-1.67754430143353e-05
-3.59556409061389e-05
-6.82023954818203e-06
-2.19693335221605e-05
-2.29686626933023e-05
-1.94893605530185e-06
-1.59756981486149e-05
-2.54348865723681e-05
-1.28136040735382e-05
-2.8042490668769e-05
-6.53980761820433e-06
-5.61344043898432e-07
-5.65960267278871e-06
-2.39508990027992e-05
-1.75677829664196e-05
-2.29757162781657e-05
-3.25088276727063e-05
-1.59260177023374e-05
-1.62928596410001e-05
-3.0509804070171e-05
-2.33289069596079e-05
-4.94211024177109e-06
-1.22888479049897e-05
-3.78621234667145e-05
-2.52231518926507e-05
-2.6090938437018e-05
-1.51934859783501e-05
-1.62322214026774e-05
-2.4507958319344e-05
-2.08528648021345e-05
-2.90945830130368e-05
-3.04102720116944e-06
-1.90013555122891e-06
-2.08065187694801e-05
-5.21468625324816e-06
-1.33666572999673e-05
-8.48400104188536e-06
-1.75317366060815e-05
-2.59139543095244e-05
-1.56021934860861e-05
-1.45714628277142e-05
-3.13469567142862e-05
-1.45705878925821e-05
-2.71421372158506e-05
-2.88740074634062e-05
-8.70797341527858e-06
-5.6215106683063e-06
-2.52905387430687e-05
-5.26782440316071e-06
-6.82194235444995e-06
-1.30248769316512e-05
-2.69053653379222e-06
-1.86812439648098e-05
6.63258822766578e-06
-1.09054474082112e-06
-1.95833748205186e-05
-1.32318012313878e-05
-5.2084604708461e-06
-2.88132296359374e-06
-3.23482871360489e-05
-2.56955649410772e-05
3.50593835239006e-06
-6.67533915495397e-06
-8.88634621526709e-06
-1.08690569786393e-05
-1.40523880325276e-05
-9.39106908065433e-06
-2.82909992680948e-05
-1.03732344784522e-05
-1.55119826211679e-05
-2.2896752490709e-05
-1.2929676456349e-05
-2.66903784378231e-05
-2.90195074611263e-05
-2.47052932715187e-05
-2.30536676716926e-05
-3.61579380243876e-05
-1.96802670070578e-05
-1.04533663779262e-05
-1.37050584893954e-05
-2.99804570958054e-05
-4.23016765855752e-06
-1.69684438639489e-05
-1.87585732409575e-05
-1.68393076768882e-05
-1.06002883881302e-05
-1.77499926015476e-05
-1.99315505793362e-05
-8.94335613226654e-06
-2.72709088437007e-05
-1.66942244582482e-05
-1.6804014875368e-05
-1.79851276537475e-05
-2.43184565121322e-05
-2.6097066841319e-05
-1.05584164011346e-05
-7.77898331898566e-06
-6.13559521154643e-06
-1.26512452936558e-05
-1.25352644333147e-05
-8.10325095151166e-06
-6.1915196602562e-06
-1.99885333466766e-05
-1.57849937492743e-05
-9.55747075842023e-06
-1.19800901987616e-05
-3.20621322794825e-05
-3.13916803571499e-05
-3.58343045623845e-05
-1.20773357682221e-05
-2.84717490576226e-05
-1.52676048711825e-05
-1.7785613920696e-05
-6.04075540517929e-06
-4.26075715211757e-05
-1.69215328459631e-05
-1.0340570050822e-05
-2.45707858058297e-05
-1.54482248215649e-05
-2.78817028579156e-05
-1.51249963371201e-05
-2.17879916065919e-05
-6.34812956145123e-06
-1.60206473838572e-05
2.32033555373815e-06
5.67327233910982e-07
-7.66183223597658e-06
-2.22224677072202e-05
-3.77858676325857e-05
-2.17312180176041e-05
-1.11884596691159e-05
-1.90277117027262e-05
-1.27227393237392e-05
-2.8667226719691e-05
-3.37240034925312e-05
-1.5391415103678e-05
-1.83990281845586e-05
-1.75385944908566e-05
-1.2593128544737e-05
-2.33218497872705e-05
-1.94986382120709e-05
-1.68449778013745e-05
-1.43817224884818e-05
-1.43911879262718e-05
-1.77553439174771e-05
-2.26120606980854e-05
2.50338773542297e-06
-1.68294694551618e-05
-1.33102463944684e-05
-1.99934792556472e-05
-2.08800139240066e-05
-2.62035753809484e-06
-2.64282805455241e-05
-3.0232278792842e-05
-2.58166086216826e-05
-9.17100564321275e-06
-1.70561626146901e-05
-1.47991474988739e-05
-1.82045853038069e-05
-5.00463531575161e-06
-5.84965715633656e-06
3.08252855516783e-06
2.32468780204003e-06
-1.97093451574171e-05
2.6267073166196e-06
-3.10574046613932e-05
-1.88522085646745e-06
-1.89965686521344e-05
-1.03977507067406e-06
-3.28434319826191e-05
-1.78017067976679e-05
-9.2527989406764e-06
-1.39943774769241e-05
-1.51985604374994e-05
-1.32599347687618e-05
-2.29419816419488e-05
-2.56239187817386e-05
-3.0002211726964e-05
-2.04476381036709e-05
-3.34449414747752e-05
-2.43002979175723e-05
-1.68943969585626e-05
-1.1104819081619e-05
-1.62127046150612e-05
-1.15306855637217e-05
-3.2607176029857e-06
1.01846510676141e-05
-1.97154439392828e-05
-2.28822215309585e-05
-4.97675289271621e-06
5.5724652963783e-06
-8.19733982358415e-06
-7.63399879926357e-06
-2.41999837072635e-05
-1.04432645242665e-05
-8.73102843650832e-06
-1.29791562222023e-06
-2.3639674328021e-05
-1.95419852303271e-05
-3.62533211469452e-06
-3.05400953870237e-05
-3.422133719861e-05
-1.19544368211917e-05
-1.41897034271492e-05
-1.07213259175493e-05
-6.28162458409344e-06
-9.61743848645695e-06
-3.5207042122649e-05
-1.61279684904618e-05
-2.20913370483563e-05
-2.7356763593411e-05
-3.28314309512879e-05
-1.16217591525786e-05
-2.37981152093617e-05
-3.04398764798234e-06
-7.12761574751163e-06
-3.06935694120201e-05
-3.32621677166576e-06
-1.13903479475508e-05
-1.07358875071943e-05
-2.22006623758953e-05
1.20480156689325e-05
-1.74751336897078e-05
-7.63441542884962e-06
-1.24158009413049e-05
-1.08269145674846e-05
-1.63382077073498e-05
1.03694102535832e-05
-1.88277004440754e-05
-2.34844602403679e-05
3.17502536681289e-06
-5.94804836223407e-06
-1.95638854477368e-05
-3.77673289369244e-06
-1.88672283729841e-05
-1.9505318091087e-05
-9.86839893919345e-06
-2.17825626905503e-05
-3.96183567403027e-06
-1.35958158775177e-05
-1.84281273979298e-05
-2.47177372489329e-05
-1.69978158167995e-05
-2.80192276186133e-06
-8.90906511612951e-06
-9.84950148625043e-06
-9.53773240325416e-06
-2.02559123882372e-05
-2.94268092821932e-05
-3.32888217847884e-05
-1.85782908615884e-05
-1.18786104012733e-05
-1.18075442379255e-05
-3.39393639267561e-05
-1.87802101463398e-05
-1.98941399041398e-05
-2.39138306961785e-05
-1.34534951559426e-05
-2.27175240893989e-06
-2.72540295265211e-05
-2.09313364921509e-05
-2.9030416069814e-05
-1.9874832503072e-05
-1.59495988083432e-05
5.80406094876789e-06
-1.16959930865108e-05
-1.74701865862137e-05
-1.32038904386976e-05
-8.27344415357851e-06
-5.16236327891183e-06
-3.84255036632275e-05
-1.07305632277125e-05
-5.83430736598411e-06
-1.08910829609289e-05
-8.59530278914401e-06
-3.65340824975858e-05
-1.80735645881628e-05
-1.60451461523156e-05
-2.64788157625356e-05
-1.68195116522597e-05
-1.64908831577973e-05
-1.48934280792458e-05
-8.72152575400386e-06
-4.78198917646728e-06
-4.07255008757486e-06
-1.10038349065239e-05
-1.96010380474526e-05
-1.41465215608272e-05
-2.46841097128049e-05
-1.90354539212492e-05
-7.47173841586616e-06
-1.26419034080627e-05
-1.68791902409421e-05
-1.32513271544929e-05
-1.47684708082162e-05
-9.05921448467948e-06
-2.07466351651873e-05
-1.25533400824509e-05
1.22829297134311e-06
-5.37503771743155e-06
6.31926880082203e-06
7.03503359289986e-06
-2.2637210073661e-05
8.05333397716061e-06
-1.29267943811863e-05
-1.74350338078995e-05
-2.38880976076588e-05
-1.75312945131391e-05
-1.4671752568331e-05
-1.40120517457533e-05
-8.12735276352297e-06
-2.54099791617633e-05
-1.91335865442334e-05
-1.83442425897571e-05
-2.989332522316e-05
-1.53974522701471e-05
-1.42533109303877e-05
-1.20713364681441e-05
2.12399929567426e-06
-4.3378010183101e-06
-7.91665747484866e-06
-1.79459384392439e-05
-9.33514866616011e-06
-1.53040440935553e-05
-9.50674023509436e-06
-2.25204046046915e-05
-2.88836121815757e-05
-1.59680587011018e-05
-1.22961504364312e-05
-2.53550018270419e-05
-7.1323042910313e-06
-1.65176260011318e-05
-2.05834850301129e-05
-1.95530405273653e-06
-2.65852393280866e-05
-2.73680072524939e-05
-1.5525004262069e-05
-2.78218430977191e-05
-1.2009575013481e-05
-1.75704414789648e-05
-1.54579515259395e-05
-6.6579719739689e-06
-1.61358417303855e-05
-5.13056304563348e-06
-1.56366381501063e-05
-2.67542630934469e-05
-1.87983621320536e-05
-1.23893634168912e-05
-2.08672899443151e-05
-1.07670476850723e-05
-8.57970661031434e-06
-1.13965942101606e-05
-7.09039804375752e-06
-3.14559228917865e-05
-2.50412810652897e-05
-3.29053656688854e-05
-3.83641352439331e-05
-3.07364200036777e-05
-1.70434133224244e-05
-8.94608567387805e-06
-9.24118262766874e-06
-3.05391463342721e-05
-2.29947863312765e-05
-2.28182253536099e-05
-1.22939416908273e-05
-2.3538241203403e-05
-8.46723386951978e-06
-2.08827537721026e-06
-2.07594293137756e-05
-3.68396439287596e-05
-1.91528603933199e-05
-2.71374351285069e-06
1.1737642615806e-05
-6.18687644724502e-06
-1.30156352425863e-05
-1.77146700413638e-05
1.00699291062848e-05
-1.26823840821508e-05
-2.31088454862503e-05
-4.37653541545848e-07
-2.74188788939982e-05
-2.76625725483628e-05
-1.06167185933036e-05
-1.65273780898391e-05
5.17146670865638e-07
-8.92245758367383e-06
-1.91505273492033e-05
-1.24807691471325e-05
-8.95114699690764e-06
-1.66277276253971e-05
-1.76932348464947e-05
-2.72801847992107e-05
-1.1529444587733e-06
-4.05517035848154e-06
-2.8611329557646e-05
-2.04930430632731e-05
-6.84758643905678e-06
-1.9056237655006e-05
-1.69552623289281e-05
-1.76563644264341e-05
-9.59327932963511e-06
7.49365809049046e-06
-6.6273637048965e-06
-3.56992797116854e-05
-1.54290743588845e-05
4.75510631224901e-06
-1.35375279620035e-05
-1.05002769058657e-05
-7.46054811852665e-06
-1.43815733779654e-05
-7.26898342965348e-06
-3.87149498171376e-05
-2.56593918069273e-05
7.12764456770769e-06
-1.72970241271943e-05
-1.96877636626273e-05
-2.91557804147205e-05
-1.38011502582087e-05
-1.20761517798666e-05
-3.08876962190421e-05
-9.90186419234602e-06
-2.40695612828573e-05
-1.57253640702239e-05
-1.13653008467062e-05
-2.25853446807202e-05
-2.79909582252922e-06
-5.52231734918666e-06
-2.50378555801037e-05
-3.42524974604548e-05
2.85817283137069e-08
-1.251357372927e-05
-7.53914200436381e-06
-1.65385129136127e-05
-3.6924500932317e-05
-1.97682806878729e-05
3.43793092525463e-06
8.35472922996059e-06
1.35964878414394e-06
-1.79891943319943e-05
-2.58820710215538e-05
-3.35132813872657e-05
-2.10191503059393e-05
-1.22667433584676e-05
-1.8391985646764e-06
-7.76968655710004e-06
-1.77594719053151e-05
-4.24525956884211e-05
-2.55794401208037e-05
-2.13579093159722e-05
-6.37469910777356e-06
-2.94773615595004e-05
7.07788367119245e-06
-2.36274637582996e-05
-1.99796947622817e-05
-2.06337185498702e-05
-1.68453184298729e-05
-1.40885154365803e-05
-1.89385950066747e-05
-2.29423893612861e-05
-2.82820885031957e-05
-4.82569968826637e-06
-7.126368713065e-06
-2.5073607526248e-05
-3.03887909744158e-05
-2.89465785812617e-05
5.62733603825549e-07
-1.40910384421273e-05
-1.21378751803862e-05
9.05537726040609e-06
-7.86872838750148e-06
-2.03740410282278e-05
-1.67200761720412e-05
4.50156081962889e-06
-2.71409357279174e-05
-3.36662928889924e-05
-7.8357200340942e-06
1.50590699342559e-06
-2.28976656931826e-05
-7.87622340988052e-07
-2.54538772110853e-05
-1.09541666864396e-05
-1.75488621401235e-05
-1.39892365432715e-05
5.80011336351786e-06
-5.15385981219385e-06
-1.47902979883157e-05
-1.54634883054316e-05
-2.23735279011826e-05
-1.78254098960704e-06
-1.49544615731172e-05
-1.92271293152749e-05
-2.2174030489559e-05
-7.3782564781676e-06
-2.11557154617026e-06
-2.10519275691526e-05
-1.76078858077904e-05
-1.76502236181244e-05
-8.00687760492331e-06
-1.55338798745247e-05
-1.37267466765011e-05
-1.2542670312938e-05
-8.42566894226775e-06
-2.51036247916656e-05
-1.23235496900049e-05
-2.63277535114764e-05
-1.87766215695249e-05
-1.26616101630252e-05
-1.34050321200095e-05
-2.21570830131045e-05
-2.50216741419888e-05
-2.10924718890184e-05
-4.65842588537041e-06
-2.57675196830854e-05
-3.16962945079631e-05
-1.8154644994011e-05
-2.7965393841504e-05
-5.09290522143698e-06
-2.39409344951567e-05
-2.592417159773e-05
-2.00877568719165e-05
-1.93350015343035e-05
-3.23510423022084e-05
-2.18431412982045e-05
-1.33996829782983e-05
-1.42306214478682e-05
1.84444366130626e-06
-2.46092706230488e-05
-2.04044512247678e-05
-1.45930838179045e-05
-2.73814618513195e-05
-8.54620547530955e-07
-2.49036816966759e-05
-5.73361174539917e-05
-2.97220546470711e-05
-2.15698577392251e-05
-2.56377401325489e-05
-1.43569001891768e-07
-1.27076786580741e-05
-1.85307471036928e-05
8.55637401497886e-07
-1.41368774991671e-05
-1.21065606788394e-05
-1.41727768088985e-05
-7.91494535481124e-06
-1.25645018033738e-05
-1.10916626699752e-05
-2.58340549549338e-05
-7.85392487353059e-06
-2.80190088900061e-05
-1.88200897465697e-05
-3.06728779513568e-05
-2.44983994980859e-05
-3.60503821360229e-05
-3.01488696376144e-05
-1.76461770562074e-05
-3.25056025502844e-05
-2.98327780012592e-05
-8.19716631188165e-06
-6.80158364628825e-06
-2.26824359916116e-05
-2.2990139013757e-05
-2.47372349989034e-05
-8.17105381444085e-06
-1.63104990970994e-05
-1.76741804507313e-05
-1.01578596994701e-05
-1.50473027267746e-05
-7.56819062820203e-06
-2.57867336321798e-05
-2.63116732886529e-05
-1.08639756185786e-05
-2.46476405822643e-05
-6.05524643245364e-06
-5.21429014424737e-06
-1.2102906824274e-05
-1.23451562465771e-05
-2.46056811688297e-06
-8.57863286063916e-06
-1.86418102047235e-05
-1.64355421078547e-05
-2.86768692602414e-05
-1.35283340822826e-05
-2.22457474067438e-05
-2.72368771744919e-05
4.84691757996266e-06
-1.71450275101881e-05
-1.91171408498988e-05
-1.69881414547665e-05
7.32235071030489e-07
-2.21372277710763e-05
-1.31677896264848e-05
1.32370370674764e-06
-1.74417922265557e-05
-8.0780587841776e-06
-6.60012304109939e-06
-2.79424055047569e-05
-6.54732668682695e-06
-2.9822973474271e-05
-1.35979462537164e-05
-5.93041427150772e-06
-1.01562564617976e-06
-1.75666832199169e-05
4.1077233627805e-07
-2.35994966002256e-05
-3.25454068967912e-05
-1.88700226278232e-05
-1.13717521902681e-05
-2.45364702018235e-05
-2.0234892652959e-05
-3.79906053479861e-05
-2.32746241130614e-06
-2.38070706419254e-05
-2.13296455507241e-05
6.19439130630602e-06
-1.18189484201965e-05
-1.06032193693742e-05
-2.35668482777658e-05
-2.35454211011117e-05
-7.68745928334122e-06
-7.19012170998423e-06
-2.48380383240708e-05
-1.47272768894589e-05
-3.51989859300592e-06
-1.52841367608172e-05
-1.23829779321464e-05
-1.69992775086193e-05
-9.63721654679289e-06
-2.53836368266521e-05
-6.90486191723512e-06
-5.32209562203377e-06
-2.83473161209873e-05
-1.53054136616593e-05
-1.81315470925241e-05
-1.96483927138925e-05
-3.02474284296825e-05
-2.32919337008819e-05
-1.50100788731943e-05
-2.48008525298585e-05
-2.92265901981731e-05
-2.85290150143423e-05
-8.45320490244207e-06
-1.39224853870351e-05
-2.24750742485807e-05
-3.27393321966613e-05
-8.70524803019322e-06
-1.48382001938082e-05
-5.53978734303855e-06
-2.98245148929468e-06
-2.06871042846566e-05
-1.17930493821837e-05
-3.80538823168079e-05
-1.32758189347797e-05
-1.24332652590146e-05
-1.44217581071865e-05
-1.15239029107778e-05
-2.15197449111707e-05
-1.0520048610765e-05
-1.92688205107859e-05
-3.44874054260367e-05
-6.64017185008317e-06
-2.22900199276818e-06
-2.51711350741828e-06
-1.4127628908607e-05
-3.36558551348319e-05
-2.67182602987795e-05
-2.51375729052005e-05
-2.04778088683237e-05
-3.05581318922195e-05
-4.30138311050274e-05
-3.02880195631872e-06
-1.55472501233267e-05
-1.89364406393345e-05
-2.51316212276241e-05
-2.54073274700245e-05
-1.14401899420685e-05
-1.45502555604121e-05
-2.10706796259514e-05
-1.55174081064119e-05
-1.74436669151938e-05
-8.11005622064783e-06
-1.528126767986e-05
5.7154283120823e-06
-5.88503704434274e-06
-1.38092822849985e-05
-2.84781221071901e-05
-6.31935739752438e-06
-1.91244393499311e-05
-3.58506811598771e-06
-4.68127536301675e-06
-1.69828941751636e-05
-1.21054165527897e-05
-1.52811897942557e-05
-1.76129908676721e-05
-1.25534235173413e-05
-6.80220624919279e-07
-7.59900433032741e-06
-1.25794385320322e-05
-1.23984207429203e-06
-2.27289965188259e-05
2.41643965193977e-06
-2.17259260887348e-05
-2.79946176604352e-05
-1.69908618155949e-05
-1.55755404496648e-05
-6.86761586193498e-06
-2.32443655052405e-05
-7.3447389816459e-06
7.3681981685655e-07
-2.60845764633448e-05
-1.76286620448923e-05
5.14156103235712e-06
-1.90220970765245e-05
-7.05324735064051e-06
-1.89993983317353e-05
-7.23974283184648e-06
-7.9410744483285e-06
-1.75863330413454e-05
-2.68663497018604e-05
-2.45381709759028e-05
-1.58917391381769e-05
-2.34016027254226e-05
-2.03030211679756e-05
-1.41956969025608e-05
-1.05701187263455e-05
-2.07614739145985e-05
-1.44385353278872e-05
-1.89565539668822e-05
-1.57801717699989e-05
-1.52669481877395e-05
-1.08973000041378e-05
-1.85154198124188e-05
6.82700356591859e-07
-1.2739816778284e-05
-1.14068871720373e-05
-6.37470451359524e-06
-3.9271045988769e-05
-4.87300545515639e-06
-2.176570641384e-05
-1.14997989682437e-05
2.88130547012812e-06
-1.66924826728912e-05
-1.50324877520821e-05
-1.48379061938339e-05
-2.25986481621448e-05
-2.22635997096657e-05
-2.14987608940718e-05
-3.64078461533193e-05
-1.79374577400869e-05
-2.96771706986622e-06
-2.06900934704438e-05
-1.95043146377935e-05
-5.28129537390253e-07
2.71508502842851e-06
-9.22796448521155e-06
-1.81233496859238e-05
-1.78265098087251e-05
-1.58922722818514e-05
-3.44472228649253e-05
-1.43779684620304e-05
-7.95390535716184e-08
-2.00609560775529e-05
-3.5213785345675e-06
-1.35382070470655e-05
-2.12490243914e-05
-5.06736023212776e-06
-2.03990420805739e-05
-1.4224313414616e-05
-2.50573490188718e-05
-1.15775414585705e-05
-1.49681998523452e-05
-1.6552803439575e-05
-6.32332960762467e-06
-3.83430524104964e-05
-2.26613851666704e-06
-2.21768326601258e-05
-2.2370186948476e-05
-1.68910727603339e-05
1.6525845915165e-06
-4.79388675931716e-06
-6.76644250420816e-06
-2.61697846186294e-05
-2.34288305336639e-05
-2.03548340523754e-05
-6.63785704368197e-06
-1.0281183706861e-05
-1.11317031823095e-05
-1.33283453642759e-05
-1.4542427879652e-05
-1.86714160677377e-05
-5.91368808473397e-06
-1.26327268992585e-05
-2.2650806945155e-05
-5.73346030842419e-06
-3.08570142681761e-05
-5.55969373874446e-06
-2.00268761963666e-05
-1.71705823574748e-05
-9.44942979723501e-06
-2.40047638122341e-05
-6.04657671902304e-06
-2.52114324086941e-05
-9.8668584375695e-06
-5.7294876992271e-06
-2.628106326786e-05
-1.0684571437778e-05
1.09916403038193e-06
-2.25448963691216e-05
-6.77697468716796e-06
-3.57839130907871e-05
-2.08921219161514e-05
-1.84039901977817e-05
-2.498747653846e-05
-2.31110781151769e-05
-6.32703098915461e-06
-3.26747667459729e-05
7.9797140175549e-06
-7.42602165627916e-06
-1.37756164727139e-05
4.4372532991283e-06
-2.60776366298912e-05
-1.77569798103599e-05
-1.94841210657513e-05
-9.99201341827973e-06
-1.80671281108919e-05
-1.39361413291892e-05
-6.21086403697e-06
-1.55588441408357e-05
-6.97437879975748e-06
3.50554427313975e-06
-1.60894892655173e-05
-3.49930486655062e-05
-1.56249309190014e-05
-1.76607158627399e-05
-1.00553653046574e-05
-2.21232453820558e-05
-1.17776769776864e-05
-3.00729254765003e-06
-2.92244162444418e-05
-1.07675546921924e-06
-1.79815470095611e-05
-1.13443700806147e-05
-2.69459027773726e-05
-4.17216723277838e-06
-1.42877930894191e-05
-9.46696875189723e-06
-1.70402454620113e-05
-7.79505556222666e-06
-1.49408585327114e-05
-1.92227581659807e-05
-1.45743653535246e-05
2.20264773894674e-06
-5.98189909703549e-06
-2.48647990918131e-06
-2.23100629793103e-05
8.45795432866907e-06
-3.7373757802118e-06
-1.79669063302003e-05
-1.71396199103107e-05
-9.16660391686339e-06
-2.66667242435971e-05
-1.79479140493112e-05
-2.1893699665688e-05
-1.51906298417019e-05
1.13415518458414e-06
-1.63377103748933e-05
-8.10731707905113e-06
-1.26077778775973e-05
-1.58920575359126e-05
-7.90106718079778e-06
-1.3932913753883e-05
-1.57953543350068e-05
-1.9093850902325e-05
-2.42720000223888e-05
-1.72147707866771e-05
-1.78508678673862e-05
-3.07853517248377e-05
-2.45707007205444e-05
-1.12307355942579e-05
-1.39149753739541e-05
-3.5304435963504e-06
-2.80137496052006e-05
-1.00164850846653e-05
1.62696326277855e-05
-1.89218328409321e-05
-9.78333401016156e-06
-2.69653650289916e-05
1.91657753647641e-06
-1.97315608508476e-05
-1.82519329560432e-05
-3.3123723862584e-05
-8.83804213643117e-06
-1.0351350758766e-05
-2.91503895199526e-05
-3.00903727994875e-05
-2.00926017252614e-05
-4.07203973059462e-06
-6.48902822884789e-06
-2.06741398328629e-05
-1.17101322820864e-05
-1.50118838305714e-05
-2.58809401962103e-05
-2.45575859435434e-05
-2.38085379806472e-05
-4.94779668170121e-06
-1.64223116349626e-05
-2.97728340953218e-06
-1.27162070210097e-05
-1.38409831998507e-05
-2.0883140510035e-05
-1.51775762853876e-05
-2.58650086596608e-05
-6.217223707834e-06
-2.29431711055441e-05
-1.80546435694841e-05
-2.60311573546883e-06
-2.11223657667262e-05
-2.99186505638638e-05
-3.28640905032808e-05
-3.09703037797431e-05
-1.40074916828302e-05
-9.29673065077862e-06
-2.15485192412706e-05
-6.9945631703806e-06
-2.47666785550796e-05
-8.18913209664556e-06
-8.95300482983339e-06
-3.49534248273629e-05
-3.58219849904429e-07
-3.39572899983363e-05
9.02999812778434e-06
4.81283877921269e-07
-1.42622252508238e-05
8.27779662905591e-06
-1.37876623172853e-05
-1.81453853655471e-05
-2.66764757868235e-05
-2.92781805226175e-06
-1.59636757789113e-05
-2.38759522101234e-05
2.7627611581389e-06
-1.35070371628102e-05
-1.45371631068504e-05
-1.14907756614592e-05
-2.19833814947096e-05
-1.21053765046554e-05
3.25314873711801e-06
-1.31423147490744e-05
6.22265762534959e-06
-2.58541774204072e-05
-2.15305310067478e-05
-2.13418839817502e-05
2.08686029657795e-06
-1.46018986771212e-05
-1.6214297117111e-05
-4.40394424681073e-07
-1.20403037670308e-05
-1.17496422895516e-05
-1.54182934266041e-05
-2.09814798395742e-05
-1.62190804073537e-05
-8.56237599277313e-06
-1.98221119045749e-05
-1.93860217831335e-05
-2.48590817141115e-05
-1.03741428050057e-05
-2.3290540065673e-05
-1.25199559015532e-05
-1.19895177866069e-05
-2.41584370525965e-05
-1.61092043244147e-05
-1.01090787253745e-05
-1.1691486341123e-05
-1.92771617705635e-05
-2.9486508937431e-05
-1.20426050286355e-05
-2.02619917792826e-05
-3.5086494133264e-05
-1.50182609035217e-05
-2.8019971294873e-05
-2.26140261717142e-05
-2.11556321454115e-05
-2.38250289155125e-05
-4.3505069267884e-06
-1.0159946708874e-05
-1.6807036186369e-05
-1.41502469799525e-05
-2.84164887700301e-05
-3.3999706474887e-05
-6.95086297880572e-06
-1.82261876607184e-05
-1.50523859154658e-05
-1.20642173965129e-05
-3.31741380553321e-05
-2.30835920409042e-05
-2.21707275198936e-05
-7.77314900936935e-07
-2.2712162114258e-05
-2.57882192533822e-05
-6.08760254228837e-06
-5.11754051622718e-06
-1.4190951485485e-05
-6.78242967532109e-06
-1.91290342784391e-05
-1.91294710443123e-06
-1.32221040150965e-05
-1.82051904903283e-05
-1.62088193944603e-05
-1.32208549036281e-05
-3.92928241992652e-06
-2.07086660190682e-05
-2.22677343811384e-05
-1.99290207228901e-05
-1.53757331841328e-05
-8.51203764899785e-06
-2.40098828147762e-05
-5.24606508039505e-06
1.12349840277874e-05
-1.35023120821489e-05
3.29640668618523e-06
-4.82582718237981e-06
-2.85488170385774e-05
-1.70655580242746e-05
-1.55922491356937e-05
-2.35431414427372e-06
-2.87379338436251e-05
-1.28256426130167e-05
-1.17796187866694e-05
-2.74272648336488e-05
-1.16312605450489e-05
1.09494119022055e-06
-1.06293204095244e-05
-2.6027539294329e-05
-1.2356878267323e-05
-3.09675063454592e-05
-9.39022663292331e-06
-4.5259683165293e-06
-2.41793360514406e-05
-2.52993454194979e-05
1.2336177686145e-06
-3.9548451591957e-06
-2.21315980257335e-05
-2.37044074363618e-05
-1.41099904637513e-05
-1.85250020383639e-05
-7.3898472154944e-06
-1.57764551656027e-05
-1.92206456306791e-05
-2.56164187187161e-06
-2.68668598132105e-05
-3.17053785969032e-05
-1.80763022412838e-05
-1.66752648275551e-05
-1.02526302840562e-05
-2.0507243638492e-05
-3.15944362829714e-05
-2.26544426459575e-06
-1.707507748142e-05
-3.85141559865609e-05
-1.0872731012358e-05
-1.06341918067083e-05
-7.73408891534045e-06
-6.74798913814189e-06
-1.49272405320887e-05
-1.30173219778106e-05
-1.58108300235634e-05
-1.56779459619033e-05
-2.55848675240849e-06
-2.22594148692261e-05
-6.39336282569028e-07
-2.74097138523605e-05
-3.21334257215953e-06
-4.27135218105851e-05
-9.60609860082402e-06
-1.27485184644225e-05
-3.15872941285062e-06
-8.9616314406545e-08
-8.73525795222814e-06
-3.18974723646743e-06
-3.03045729322356e-05
-2.36439451268445e-05
-1.07608755861434e-05
-2.19862839260188e-05
-1.6310640397432e-05
-6.05421569437213e-06
-1.21903519320348e-05
-1.99011404033392e-05
-8.35241561311116e-07
-5.4336770613848e-06
-2.86012095874902e-05
-9.08970887759404e-06
-4.90610248019271e-06
-1.06938297940252e-05
-1.295431671549e-05
-2.41464652662995e-05
-1.80980586846159e-05
-1.39802183515413e-05
-1.42617648551317e-05
-2.05976264056285e-05
-3.56214949162831e-05
-2.74684903746677e-05
-2.64512919017176e-05
-1.68611559464126e-05
-7.48858026970092e-07
-1.90310721185915e-05
-1.30950227558728e-05
-1.91823922727551e-05
-1.45276027895237e-05
-8.58967160810845e-06
-6.93717672011014e-06
-6.50809976861379e-06
-2.79614467207724e-05
-2.08297465058063e-05
-1.05033427513265e-05
-1.5919726785685e-05
-1.86029201577983e-05
-3.27245160515173e-05
-1.47241789768274e-05
-1.99497434930406e-05
-1.5511580068031e-05
-4.88094512403937e-06
-1.80977157772039e-05
-1.30423611264317e-05
-4.48963761234184e-06
-1.41267841334505e-05
-1.85048866590013e-05
-1.61631622057443e-05
-2.16594628563354e-05
1.55518830464707e-06
-1.1075463211573e-05
-9.08200310825183e-07
-2.7935659821621e-05
-1.74266448824159e-05
-1.08781262000263e-05
-2.69027856546518e-05
-6.64559240796943e-06
-1.86882167782984e-05
-7.59918263597229e-06
-4.19157941195793e-05
-1.05901285504804e-05
4.34910067873555e-06
-1.75546776621352e-05
-1.5623543251909e-05
-8.70582206293883e-06
-1.31013116780253e-05
-1.98597491888355e-06
-8.82999111426763e-06
-1.89606621441159e-05
-1.99067717590413e-05
-1.22389591026267e-05
-1.40387415016495e-05
-2.53766051981659e-05
-1.43688573504352e-05
-1.86758934885331e-05
-2.95528350589463e-05
-1.45504185132256e-05
-3.35980535677169e-05
-1.77121482130686e-05
-1.65742931490081e-05
-1.77886733346635e-05
-3.10703640894357e-05
-2.63291762957494e-05
-1.43306463548252e-05
-2.16894470732042e-06
-2.0377549639509e-05
-7.76632328470421e-06
-3.26053449216194e-06
-2.42251571821762e-05
9.74860087726219e-06
-2.7495481741941e-05
-2.43438018795044e-05
-1.03996567398878e-05
-7.85004176998205e-06
-1.71556234504848e-05
-1.3601969889369e-05
-1.00734370542526e-05
6.51577636934177e-06
-1.21836303956593e-05
-6.41999265629329e-06
-1.73693267235288e-05
-4.02709792482021e-05
-1.71488156914175e-05
-7.38240580795893e-06
-2.42307914375446e-05
-2.43967272442366e-05
-9.29556788939959e-06
-1.56544283581026e-06
-2.92959011461674e-06
-9.07147149242342e-06
-1.02464430600964e-05
-2.98700061811006e-06
3.64869266000997e-06
-5.34913298908467e-06
-3.2110672049685e-05
-1.19494195606846e-05
-2.66068920491351e-05
-1.37207853550057e-05
-1.62068100886709e-05
-1.07385632955268e-05
-1.08855077323946e-05
-4.20624719029464e-05
-2.09081548526976e-05
-2.98779038465636e-06
-5.93321182810515e-06
-1.09887016937401e-05
-4.45810291358033e-06
-3.97516351036657e-05
-1.50872894729591e-05
-1.73939740690149e-05
-2.93104597097931e-05
3.01276003095098e-06
-9.35794702064578e-06
7.82754086122261e-07
-3.54442498341801e-05
-3.22798049915098e-05
-1.96512416035986e-05
-5.74763377255804e-06
-1.25227298594741e-05
-2.78800645035595e-05
-2.92256984544191e-05
-2.43908998397165e-05
-3.03331099404133e-05
-4.96318231642298e-06
-3.54956027778886e-06
-1.35091596400577e-05
-8.91983319762765e-06
3.05694862597471e-06
1.13432217444686e-05
-2.75115440368358e-06
-2.12978587471725e-06
-2.93088205260372e-05
-1.16922265284121e-05
-1.84630541066889e-05
-3.2807398494399e-05
-9.81272442428414e-06
-3.83151612183705e-06
-8.46639560083334e-06
-1.60272041637669e-05
-2.21737508104116e-05
-1.72427806553089e-05
-1.80669807338565e-05
-1.86759143422255e-05
-2.14029390021236e-05
-1.21990504134699e-05
-9.5728977299665e-06
8.05291720129254e-06
-1.46669806809316e-05
-2.719177827996e-05
-7.91889399583185e-06
4.37596777688804e-06
-3.04119428137196e-05
-1.4197328206769e-05
-1.18105064869801e-05
-1.7974488300787e-05
-2.19219191570578e-05
-1.37501105379856e-05
-1.04679848062291e-05
-2.39029584371349e-05
-4.49206992908415e-06
-1.44500278121846e-05
-2.05467177046071e-05
-2.52800655415672e-05
-1.27677510261269e-05
-3.00476343824689e-05
-3.22112587312551e-05
-1.92540684157611e-05
-1.41229640069674e-05
-1.03201268594522e-05
1.71396318917359e-05
-8.8206588008393e-06
-3.98675645776959e-06
-1.19480146599942e-05
-1.47859641580496e-05
-2.00272554038767e-06
-2.65745632980419e-06
-2.29948947064924e-06
-3.00681914375732e-05
-1.89116312069805e-05
-9.12188659184857e-07
-1.05258574721784e-05
-2.24086446663162e-05
-3.09894319683073e-05
-1.46580475990592e-05
-3.49292668841253e-05
-3.29552804491028e-05
-3.72210969111813e-05
-2.75785142602165e-05
-2.2582786201012e-05
-1.13428490574011e-05
-2.21144690433173e-05
-2.54702523535975e-06
-6.16143246249275e-06
-2.24305806963871e-05
-1.07538714297167e-05
-2.3818280420777e-05
-1.24121422532255e-05
1.29795219644263e-06
-1.79985768791231e-05
2.22397173690933e-06
-1.34046629940693e-05
-5.35959334702166e-06
-3.39321659923381e-05
-2.76467137422363e-05
-1.15627190990184e-05
-2.15340516965594e-05
-2.41057404962188e-05
-2.25484225837141e-05
-1.89295225152747e-05
-1.80210301076e-05
-2.80366034046774e-05
-1.37627370669296e-05
-3.00851032568252e-06
-2.38465878656281e-05
-2.54267106473706e-05
-2.70113498159501e-05
-1.53214356195865e-05
-1.26781772749819e-05
-1.92187933683676e-05
-1.93864894573006e-05
-4.02585555049534e-06
-3.70461986340219e-06
-2.42816165230365e-05
-2.76740649763214e-05
-9.83111228646789e-06
-8.47020770140275e-06
-1.28251668076276e-05
-7.61725790757237e-06
-1.75362856888976e-05
-9.85913143119982e-06
-3.19925373385466e-05
-2.6906545454218e-05
-2.20367628751459e-05
-2.18466610182615e-05
8.10031414355084e-06
-2.53606367033656e-05
-1.55107885205289e-05
-7.20385830506741e-06
-2.21009338914411e-06
-1.28929771200403e-05
-2.38744307078178e-05
-2.38600423121196e-05
-2.07844342439416e-05
-1.89193271986785e-05
-1.7395805330657e-05
-1.09343889739112e-05
-7.12772418639093e-06
-2.13087617037702e-05
-1.79783258046415e-05
-1.32440720768785e-05
-3.33588188998824e-06
-7.54937501042593e-06
-2.73545031250149e-05
-1.67899639355977e-05
4.5391788793459e-06
2.66690909566304e-06
-3.32102811460197e-05
-8.48156274975489e-06
1.46940267716866e-06
-5.16571390060666e-07
1.01129063014657e-05
-3.74962433025116e-07
-2.24408863103842e-05
-1.46453920718433e-05
-6.52912651444807e-06
-3.1077267636819e-05
-2.17509023217677e-05
-3.29698471563164e-05
-3.67296709711159e-05
-7.17418555742419e-06
-1.63712175402672e-05
-2.59718300394544e-05
-3.07296381481604e-05
-2.34241942175942e-05
-1.38070540233163e-05
-1.55761091380073e-05
-3.54304676182566e-06
-5.31422056963988e-06
-4.18234486352241e-06
-1.82430730634549e-05
-2.33767535487737e-05
1.74293650841734e-05
-2.32960733514418e-05
-1.91050061258918e-05
-1.42917258469078e-05
-8.7743533451395e-06
-2.42031480080028e-05
-2.89477664527525e-05
-3.80622725668269e-06
-2.32594689532202e-05
-2.804402013751e-05
-1.11152754535873e-05
-3.12586153372115e-05
-1.04604690802725e-05
-2.44770999670907e-05
-1.25322651439133e-05
-2.33883655870518e-05
-1.08760869503495e-06
-1.6394976713523e-05
-2.09770733699431e-05
1.1204406453934e-05
-1.30839858325133e-05
-9.58265694886409e-06
1.20603100567907e-06
4.00205963140656e-07
-2.25422365383124e-05
-2.12467090631544e-05
-2.41618389709753e-05
-9.90479030552731e-06
-1.23016713057885e-05
-1.97513601721969e-05
-3.02865105253659e-05
-1.7520614780589e-05
-4.07790036521994e-05
8.66323429514363e-07
-1.57872728904689e-05
1.78415479820366e-07
-1.63873178610663e-05
4.45138354710156e-06
3.07423960381675e-06
-2.8690384866915e-05
5.18085347962524e-08
-2.52273323360858e-05
-9.78283192506793e-06
-6.36408240185023e-06
-2.41626049430121e-05
1.69460039532598e-06
-1.87243073056794e-05
-1.88108897869482e-05
-3.07564295336671e-05
3.49240629455834e-06
-6.05962062312445e-06
-1.94686723425582e-05
-1.87757968977576e-05
-2.12045581252679e-05
-1.26162264726455e-05
-6.24379658137551e-07
-3.17115921867647e-05
-6.66356314825145e-06
-1.47075164295455e-07
-1.81618520332767e-05
-6.13560803726913e-06
-1.13504243540383e-05
-6.72767418914418e-06
-1.35366178845666e-05
-1.49082566036156e-05
-3.17056868831945e-05
-1.57361446437766e-05
-1.50805778773521e-05
-2.79904045806623e-05
-3.01665125158897e-05
-1.08551791403334e-05
-1.97205364223768e-05
-1.6188734291271e-05
-2.61058827590454e-05
-1.31105499003971e-05
-1.01279660482522e-05
-9.51505179588126e-06
-2.26841816181141e-05
9.67255262727398e-07
-4.45246581726005e-06
-1.04615489409183e-05
-2.16793284821555e-05
2.00699068848294e-06
-9.91536472845782e-06
-1.49656689958469e-06
-1.14532093634916e-05
-3.12918976994141e-05
-2.58314948302009e-05
-2.48441250658755e-05
-1.08618639828023e-05
-4.84669672808834e-06
-3.20477192216682e-05
-2.45145370369356e-05
-1.56088774560442e-05
-2.97359672771028e-05
-7.80985465531221e-06
-2.25849817071435e-05
-7.07860217431492e-06
-1.84266540653234e-05
-9.86830365163685e-06
-4.1970749413451e-07
-1.55408980729477e-05
-7.12358194499242e-06
8.23503887078176e-06
-6.28010831507177e-07
-1.79940620490706e-05
-2.10243202244295e-05
-3.96926854372234e-05
-9.89719673672489e-06
-2.58057964440381e-05
-1.53598563486339e-05
-3.41747765109311e-05
-2.13011007952908e-05
-2.66785208083365e-05
-1.34936789107485e-05
-2.67925569616043e-05
-9.13001956810853e-06
-2.83543584611047e-05
-1.89442698772801e-05
-1.20844218543401e-05
-2.96783315775339e-05
-1.63265991038267e-05
-7.69459215046329e-06
-8.87064716994622e-06
-3.12740155439269e-05
1.13908476377177e-06
-1.44222847754227e-05
-1.9681894608256e-05
-1.32624566442942e-05
-1.84842477896451e-05
-1.84738673587357e-06
-2.56628140707067e-05
-1.57607489201208e-05
-2.91588060959984e-05
-1.84447196295603e-05
-1.88356461677509e-05
-2.36098762643858e-05
-9.05687127061864e-06
-3.27546992521132e-05
-1.48392923887483e-05
-2.30489280874119e-05
-2.78646846271299e-05
-1.44017697512136e-05
-1.23818407281671e-05
-2.30496040940348e-05
-1.56509967107481e-05
-1.47753681168499e-05
-1.73881299689421e-05
-5.3629430540304e-06
-1.29678997328406e-06
-1.7938353313411e-05
-1.25395174707567e-05
-2.77318213359586e-05
-3.1477295486435e-05
-1.19275203461502e-05
-1.66782006860564e-06
-1.44944361541167e-05
-3.77461667474459e-05
-1.50750421833778e-05
-2.08682019524908e-05
-1.08187255773488e-05
-1.37653031612428e-05
2.04685916993479e-06
-1.19342620812057e-05
-1.33218038829239e-05
-6.52841599463392e-06
-1.02193106415446e-05
-3.0198241736237e-05
-1.26796747468323e-05
-3.45078927667269e-05
-1.17260417918155e-05
-2.7309006188062e-05
-3.69479432151188e-05
-2.53408943650818e-05
-1.41701870023843e-05
-1.54704505123886e-05
-2.15685992291364e-05
-3.64333751061282e-05
2.21508097872023e-06
-9.88484388347595e-06
-1.29434323393327e-05
-2.82623482497285e-05
-2.41729035142065e-05
-7.74552397163883e-06
-1.07955717245312e-05
-5.85873561176028e-06
-8.42471450215813e-06
-1.48124311434789e-05
-1.17474662241465e-05
-1.33296760689498e-05
-1.84769458560024e-05
-3.02919992673275e-05
-1.99264641464868e-06
-1.30089635334167e-05
-3.74316748212816e-05
-4.91652821452507e-06
-3.91687385898894e-05
-1.8233652987333e-05
-4.79814114273008e-06
-1.40134401475349e-05
-2.77217151426011e-05
-2.35881899498601e-05
-3.05681207934656e-05
-1.12477388355278e-05
-1.10964350037604e-05
-1.5772461438624e-05
-1.64462211007581e-05
-3.26264857588763e-05
-2.84108547114832e-06
-4.14846920868249e-05
-1.71759805085237e-05
-7.40903661928664e-06
-4.73834893952184e-06
-2.00485211826777e-05
-2.30967444599354e-05
-3.30879469356652e-05
-2.6411749901568e-05
-1.98037909400884e-05
-2.81329867201701e-05
-1.66739041801392e-05
-2.71124264367806e-05
-1.48763890127333e-05
-1.54638555286603e-05
-1.15635720617101e-05
2.46119533854351e-06
-9.86808835325734e-06
-7.47756191614028e-06
-9.70652717415154e-07
-1.14964061900356e-05
-2.6155435956277e-05
-1.53685429187581e-06
-2.93189648935288e-05
-2.48920725497912e-05
-2.01474500856085e-05
-1.52733586216404e-05
-1.8268765325366e-05
-1.77574307269943e-05
-4.22347161977216e-05
-2.60651641447413e-05
-3.57432988694336e-05
-1.26706783205017e-05
-2.82828049662253e-05
-3.25559636763599e-05
-2.44665716507755e-05
1.24969399077355e-05
-1.69275151170416e-05
-1.11078493047194e-05
-1.04714098261083e-05
-1.13092762230776e-05
-7.45854358507536e-06
-9.02672864412227e-06
-7.31880855495777e-06
-2.25228207252608e-05
-2.64250238854499e-05
-1.41107202002483e-05
-2.15948855224413e-05
-1.35712835694082e-05
-2.83461677476965e-05
-2.9899529213665e-05
-3.15694943875499e-05
-3.57113211076258e-05
-9.63501956727282e-06
-8.79498696219007e-06
-7.09843477640834e-06
-1.75200870834742e-05
-2.88279858811381e-05
-2.992577961049e-05
-2.01496341925093e-05
-6.9414475923874e-06
-1.26784837259987e-05
-4.21385446010136e-06
-8.68236583153737e-06
1.80944359927146e-06
-1.0592096136586e-05
-1.13629683148391e-05
-1.03607777793781e-05
-1.34212302483447e-06
-3.96444243358487e-05
-1.82517452025951e-05
-2.48536633051572e-05
4.82631713663116e-06
-6.58187868787073e-06
-1.37965398667236e-05
-2.16334055245854e-05
-2.6368734274631e-05
-1.45668191065843e-05
-1.12982525252586e-05
-2.00928458686417e-05
-1.53274514450417e-05
-1.5343943573545e-05
-1.74838951865273e-05
-2.15166408409398e-05
-1.06909547158085e-05
-2.15395873785309e-05
-1.76885560658977e-05
2.6786900247223e-06
-9.15917502409074e-06
-1.55028398307556e-05
-1.38358163348919e-05
-3.51040820647004e-05
-2.2996315416377e-05
-2.12924630552275e-05
-1.57307275455088e-05
-2.72162339108622e-05
-1.00340127690858e-05
-7.5153260698351e-06
-7.69336917084416e-06
-3.1951311582459e-05
-2.0977076215756e-05
-1.86203727357058e-05
-6.36120428249813e-06
-1.29067316533315e-05
-1.13679809683812e-05
-2.45721162925896e-05
-1.53396477026067e-05
-4.87309977773965e-06
-3.05084535085596e-05
-2.17702880476964e-05
-1.96591605570748e-05
-1.95153435838329e-05
-3.83455093125181e-05
-2.76399543826585e-05
-1.88575059985003e-05
-6.28464327979489e-06
-6.11959243208707e-06
-2.29719699589359e-05
-3.10826656498412e-05
-1.23549014932625e-05
-1.92799034687695e-05
-2.71598859191141e-05
-2.03566061897412e-05
-2.81343724924548e-05
-2.72046590853231e-05
-1.35773222885982e-05
-1.37687178441858e-05
-1.48915800479888e-05
-1.63441767185873e-05
-1.93364317843477e-05
-1.36460994350051e-05
-1.10555541090344e-05
-5.62495371460522e-06
-3.56156765718553e-05
-4.81939672968275e-06
-1.41807537084268e-05
-2.72520169934937e-05
-1.51357577938073e-05
-8.65562843410685e-06
-8.9072648327842e-06
-1.53078011273224e-06
-2.17755686129842e-05
-3.62960084518933e-05
-1.09403161736455e-06
-4.0970540804193e-06
-1.21409020170459e-05
-2.7387105796984e-05
-2.28634362662829e-06
-2.87657371488038e-06
-1.69760192607473e-06
-2.11760809003183e-05
-3.30440419614581e-05
-1.57687589867554e-05
-2.47955572356272e-05
-2.39114631266548e-05
-2.49611886277797e-05
-2.51684879300259e-05
-2.92011751045917e-05
-3.71054716428921e-05
-2.19247786186657e-05
-1.38817808114939e-05
-1.86165415078259e-05
-3.01276733214896e-05
-1.98685717998168e-05
-2.64553318586146e-05
-2.14051496560251e-05
-2.28929960655316e-05
-1.29128621887219e-05
-1.3654028767019e-05
-2.8022551493494e-05
-1.13502166129331e-06
-1.21383062316155e-07
-2.14881226926062e-05
-1.40944677611944e-05
6.56868266256119e-07
-7.1376773244985e-06
1.28220114578851e-05
-3.64727409452958e-05
-2.37938213453391e-05
-1.11872471696433e-05
-1.40724118008153e-05
-2.04280434475814e-05
-1.4242262344954e-05
-1.99004518347635e-05
-1.98159232123362e-05
-1.5923495855264e-05
8.66534727277435e-06
-7.04252044595082e-06
-1.84134015243492e-05
-2.46846385511853e-05
-1.50218277206312e-05
-5.07916528848592e-06
-1.37285877269253e-05
-1.73515976703573e-07
-2.36748914807471e-05
-2.39789684449723e-05
-1.43503664886204e-05
-1.48707298769775e-05
-2.8185292028589e-05
-2.40221937724098e-05
-1.20239196511237e-05
-1.42734884666904e-05
-2.43734385996482e-05
-9.90360135718856e-06
-1.36295547780173e-05
-2.57555284366923e-05
-2.15181293503499e-05
-1.76431833542054e-05
-1.75365495295449e-05
-2.14961686411017e-05
-7.63871324880679e-06
-1.04122225434717e-05
-1.85660922337928e-05
-1.07999597455329e-05
-7.57324068605723e-06
-4.65259466576123e-06
-9.04813720138949e-06
-3.45861572511876e-05
-2.40309798239014e-05
-2.35292208248547e-05
-1.55087685639809e-05
-6.68204485699229e-06
-2.87848411194526e-05
-1.82744302661765e-05
-2.77137174422183e-05
-1.08489925369216e-05
-2.13084178851466e-05
-3.16788146403175e-06
-1.69201253491774e-05
-1.06006079148377e-05
3.00638236809198e-06
-1.05153883586454e-05
-1.98976285859496e-05
-2.02150056260123e-05
-1.66622210265239e-05
-1.69575874929465e-07
-6.57677432881679e-06
-9.581612072798e-06
-6.48941917074374e-06
-2.53147099551679e-05
-2.35392868531258e-05
-1.36932361986899e-05
-1.77963210871399e-05
-5.47214492825206e-06
-1.06411494228208e-05
-3.10694995136657e-05
-2.19104856306022e-05
-2.45678842389837e-05
-2.04383767808612e-05
-2.33607117490304e-05
-9.44443718458797e-06
-8.74237058956333e-06
-3.20420334388504e-05
-2.03591617241459e-05
-1.34680563665751e-05
-8.7143056319876e-06
-4.43107263591175e-06
-4.04048705329863e-06
-1.30370252592871e-05
-3.80976363008551e-06
-9.6579245958358e-06
-2.44874912135125e-05
-2.62087011729453e-05
-3.0498289991516e-05
-1.17142636992877e-05
1.05508045834318e-05
-1.61527167782175e-05
-1.37304750884529e-05
-1.4174420842823e-05
-3.06948292433293e-05
-1.24728066181349e-05
-4.6250409363411e-06
-8.96433811146684e-06
-1.82412628097112e-05
-1.32877981417959e-05
-2.80805943288658e-05
-1.38269158101137e-05
-1.64676626293799e-05
-2.33910334226727e-05
-2.2308159482846e-05
-2.322522807242e-05
-2.63334541918995e-05
-2.41882492530953e-05
-2.02699491153326e-05
-2.56203348051738e-05
-1.81497333878752e-05
-9.18007034361411e-06
-8.88383776767445e-06
-2.81700454034431e-05
-5.27203224858289e-06
-2.11922016268385e-05
-2.51037462541791e-05
-1.08634812749935e-05
-1.47910665916401e-05
-2.53370159143495e-05
-3.57493411352606e-06
-2.64161159424265e-06
-4.67419091070388e-06
-1.59224172643257e-05
-2.03703596292642e-05
-2.49808820945032e-06
-5.2259638396441e-06
-8.09846504534561e-06
-1.03939774112897e-05
-1.75218075524181e-05
-1.78496788341164e-05
-2.50839648369688e-05
-6.52808335807664e-06
-8.24366500610369e-06
-7.56974955706757e-06
-1.13433553219231e-05
4.74088939557497e-06
3.35077847786487e-06
-6.41300447611231e-06
-1.74878781087813e-05
-2.1471034978621e-05
-6.8010756516791e-06
-4.09859375123068e-06
-9.82999750731775e-06
-6.73762098727718e-06
-1.62206570328443e-06
-2.42198751478059e-05
2.70601768933192e-06
-1.68936336644483e-05
8.76352071621823e-06
-5.80102554580594e-06
-9.09604910957446e-06
-2.47804939092342e-05
-2.03834577737616e-05
-1.86819284580914e-05
1.87451840973349e-06
-1.71942120146775e-05
-3.02669777339757e-05
-2.49820233466645e-05
2.28257264144527e-06
-1.93908692946067e-05
-1.13204691412767e-05
-1.28065931225644e-05
-1.43271020429184e-05
-1.93312879286912e-05
-2.09695898978094e-05
7.76140226530395e-07
-6.38972974327448e-06
-3.25329641652669e-05
-2.25518808502995e-05
-2.83890928556471e-05
-1.56174610232427e-05
-1.88050044275404e-05
-2.59614361433784e-05
-2.62252099058195e-05
-1.93795489170586e-05
1.79785471706072e-07
-3.00267668155603e-05
-3.46008209324784e-05
3.39066697367993e-06
-1.20742611996874e-05
-1.80053982221106e-05
-1.94849675336497e-05
-6.48920449832781e-06
-1.60956563392801e-05
-4.30938495188916e-06
-3.05842223317319e-05
-2.19392115152235e-05
-1.06730664203839e-05
-1.14698886709454e-05
-2.38928509693188e-05
-3.2411145284672e-05
-1.53392501651252e-05
-2.33512574282577e-05
-2.60431466375756e-05
-2.47281001267946e-05
-1.88778389401705e-05
-8.82117447906796e-06
-1.50260236044762e-05
-2.91681707408182e-05
-4.45540937920347e-05
-4.71518716906936e-06
-3.42945726894152e-05
-2.71707441543662e-05
-8.71668864304101e-06
-1.31580243057e-06
-2.82287668350855e-05
-2.99370715587225e-05
-2.29453598839891e-05
1.42162087429755e-05
-8.07683105389824e-06
-2.28755575118631e-05
-7.74778626336078e-06
-3.89713653569403e-06
-7.28340328937023e-06
-1.78402229719524e-05
-2.16405129914352e-05
9.58909076384367e-06
-3.15060824296936e-06
-3.70266473683723e-05
-1.49092920655118e-05
-1.84843358986131e-05
-3.32170033590879e-05
-2.21983136841379e-05
-2.19891820413598e-05
-1.11852066180425e-05
-5.14239600924963e-06
-2.83965642216185e-05
-2.43243325029764e-05
-3.09196615514579e-05
-2.08772809767433e-05
-6.32068999563206e-06
-2.12306124659749e-05
-1.86261799191613e-05
-1.75932326338863e-05
1.68871262776832e-06
-1.50667905242834e-05
-2.32738121379452e-05
-8.12623609258562e-06
-5.93576660676938e-06
-2.56729395046334e-05
-2.85485792543015e-05
-1.8840831571253e-05
-1.62668063454957e-05
-1.50551725464606e-05
-1.65541649722139e-05
-1.57960923036056e-05
-8.40607221843119e-06
-1.05081285887609e-05
-3.49663340632738e-05
-3.66303792669057e-06
-1.79557152036841e-05
-2.76688082641124e-05
-3.95461638408842e-05
-2.39553666101297e-05
-2.16672922928534e-06
-2.70015859862604e-05
-2.12967197816699e-05
-2.47006540872648e-05
-1.57385774752047e-05
-1.10811942943519e-05
-2.7925515672471e-05
-2.5873667954452e-05
1.45747578368616e-06
-3.5592908082416e-05
-1.09896627189797e-05
-4.07475778123569e-05
-1.95860947527208e-05
-1.07938108994493e-05
-1.52794451714027e-05
-2.06337237928909e-05
-2.13429377234687e-05
-1.59966159051144e-05
-1.77645258211059e-05
-9.76580445303614e-06
-2.25777307687381e-05
-2.16965713599518e-05
-1.64485935959315e-07
-1.47021195302128e-05
-4.09597298423227e-05
-2.30576675300646e-05
-1.12307967453383e-05
-1.38193427272712e-06
-4.2338445464648e-06
-5.509670639831e-06
1.80360884840482e-05
-2.40019222615167e-05
-2.26792942259032e-05
-3.25095392073346e-05
-1.00047555340374e-05
-1.18997903249346e-05
-1.67029576198357e-05
-2.48140831672478e-06
-7.80949924538203e-06
-2.17412854529322e-05
-1.2526850483023e-05
-2.18965187678368e-05
-6.43396930078535e-06
-5.26067526044968e-06
-2.48434677588755e-05
-1.79560973382643e-05
-4.4772464029959e-06
1.72687708530583e-06
-8.13557380310468e-06
-1.09332152287226e-05
2.45310422741713e-07
8.46272910772353e-07
-5.15722270378632e-07
-2.42602428026188e-05
-5.29950587194913e-06
-1.34099894460632e-05
-2.7435993483368e-05
-1.14616706477982e-05
-8.45114022205799e-06
-1.0678295103266e-05
3.52364968921464e-06
-1.75812418218478e-05
-1.38441036126182e-05
-8.69720634672021e-06
-2.34169191219766e-05
-9.8287183431527e-08
-2.72420203365802e-05
-1.79317269667476e-05
-1.85617916269056e-05
-1.8873488494918e-05
-2.60160115624178e-05
-1.04381714341962e-05
-3.96597228480227e-05
-1.69354680788043e-05
-4.16243319041545e-06
-1.05854958349114e-05
-2.59478120277145e-05
-2.08636455997739e-05
-3.82054883590568e-05
-2.85339280391867e-05
-2.65613354287206e-08
-2.3380944686999e-05
-2.72109252610735e-05
-4.22693983790032e-06
-2.35271156442887e-05
-1.25920657047313e-05
-1.07120842896707e-05
-3.0632197472604e-05
2.54156110652634e-06
-1.60883773963896e-05
-1.98204599168493e-05
-1.67865488611872e-05
-1.49869844904438e-05
-4.46531913141065e-06
8.02399149521785e-06
-2.58487979555653e-05
-1.23599188080798e-05
-2.86880450599007e-05
-1.37772686867321e-05
-2.06086944589421e-05
-1.72613555359095e-05
-2.2515483342568e-05
-1.99738336550567e-05
-1.78922271511631e-05
-5.89226135742222e-06
-1.9577190295111e-05
-1.56901428367768e-05
-1.30765144050882e-05
-3.79883556949447e-06
-2.58004568663416e-06
-1.24149496682056e-05
-2.14140263809166e-05
-7.22126912505824e-06
-1.52395010467468e-05
-3.00302441521386e-06
-1.99429095155407e-05
-9.1179806121509e-06
-8.69145383472544e-06
-1.71747455116437e-05
-9.61500205427856e-06
-9.81198826579359e-06
-1.17715796349741e-05
-5.20833358945025e-08
-2.37318461905062e-05
-1.25282699828271e-05
-6.90708177117133e-06
-1.42361943200964e-05
-2.92141146729098e-05
-9.67637332431528e-06
-1.75761349729117e-05
-2.44502478596491e-05
-4.02475581063963e-05
-2.47266591690223e-05
-1.86053243788855e-05
-1.74145239970437e-05
-8.48367961686151e-06
-2.9344668553e-05
-2.87101532138293e-05
2.42855367480762e-05
-1.56895616460936e-05
-1.51065047112879e-05
-1.53511913873441e-05
-5.4054104171374e-06
-1.3311576125589e-05
-1.44371390072291e-05
-1.3321469423139e-05
-2.1895145146509e-05
-1.52846554595218e-05
-2.10989957669468e-05
-1.26588329142435e-05
-2.7286986074983e-06
-3.06954827660159e-05
-2.72320753981036e-05
-4.25130340904838e-06
-2.36140178668066e-05
-1.33476555985356e-05
-2.32501586562296e-05
-3.08888910322527e-05
-1.46376928395514e-05
-7.09146912614093e-06
-1.50729079815277e-05
-1.86902423536552e-05
-1.13691329030127e-05
-2.46732854018595e-05
-1.29514691086023e-05
-4.79953118089796e-06
-2.7726698157351e-05
-1.30682612345089e-05
-1.45428790034644e-05
-2.186777935831e-05
-3.07464300770259e-05
-4.18440997861945e-05
-2.0392392051835e-05
-9.20130485140758e-06
-1.86723988855121e-05
-6.06830268175646e-06
-2.78854998831427e-05
-1.0939787352587e-05
-1.3452898881154e-05
-5.62010868592762e-06
-1.20399166260439e-05
1.45097184754459e-09
2.32309269075543e-06
-2.66303931338311e-06
-2.49377070012113e-05
-1.85059506418169e-05
-1.97738591957299e-05
-2.79140274860153e-05
-2.20156612583102e-05
-2.81488248885737e-05
-9.75350924385714e-06
-1.23988567844605e-05
-1.45448885577083e-05
-3.07788619716468e-05
-1.03192499994221e-05
-1.17599965500802e-05
-2.5954074923117e-06
-2.79674128073207e-05
-1.19564326511958e-05
-2.8178264296307e-05
-2.4907897568228e-07
-1.51630568599157e-05
-1.70061093889895e-05
-6.81165654639827e-06
-1.48654122994812e-05
-2.39711074464254e-05
-2.83256220267159e-06
-3.56567490495242e-05
-1.29576910928508e-05
-4.68469362951034e-05
-3.95745718240876e-05
-2.65880031676835e-05
-2.35447870349629e-05
-3.13613076766224e-05
5.66198484745979e-07
-8.85767614122519e-06
-1.99072266408577e-05
-2.64203333790623e-05
-2.5540315506552e-05
-2.7802178114259e-06
-1.02909718526428e-05
-1.10892143150155e-05
-1.64775045563006e-05
-7.90741866769691e-06
-2.28505901431357e-05
-2.5303231224139e-05
-1.23046583224224e-05
-2.97114416002628e-05
-1.49798341885585e-05
-1.67211706440413e-05
-2.24200757248587e-05
-1.53030477647119e-05
1.71148265739802e-06
-1.63272770995898e-05
-3.20300570938625e-05
-2.05714846748464e-05
-5.1299984413679e-06
-2.57929198145266e-06
-1.39526710160038e-05
-3.40582019418195e-05
-3.15827129887823e-05
-1.00916314837263e-05
-2.16015421177026e-05
-2.11431844812068e-05
-3.84524920172472e-05
-1.9654786373752e-05
-9.74824645379292e-06
-2.14960462368529e-05
-2.51518441269521e-05
-1.9426440033984e-05
-2.67938324780344e-05
-1.09945447591347e-05
-2.25600070792946e-05
-7.13078495460698e-06
-1.22496676369976e-05
-2.60049524564111e-05
-3.49608511795057e-05
-2.06269921793973e-05
-3.79016368571796e-06
-1.45760085462019e-05
-2.86550511314894e-05
4.55205718327552e-06
-1.76904755449097e-05
-2.37504417355863e-05
-1.44646728032286e-05
-2.19297689090827e-05
8.44850790908587e-06
-4.74895269023925e-06
-1.36424549006263e-05
-1.82338035522403e-05
-2.82394482180439e-05
-1.81986962446772e-05
-1.11395336193135e-05
-1.4393962983623e-05
-2.18875661565509e-05
-3.00222644397058e-05
-9.63302059396653e-06
-1.99974602629954e-05
-2.14394468875118e-05
-1.71281381130158e-05
-1.09854115199087e-05
-2.6741530637059e-05
-9.58756002516614e-07
-3.77890250535838e-06
-2.1749711773031e-05
-1.83792987531736e-05
-4.33342862779793e-06
-1.9598603274789e-06
-1.34565038518942e-05
-9.0630234510065e-06
-1.24655018399836e-05
-1.52803783852443e-05
-4.51921124265428e-05
-2.86245408059225e-05
-1.58379294271595e-05
-6.41365479397009e-06
-6.42687475888542e-06
-2.228962336764e-05
-1.69987359193142e-05
-1.03860162457966e-05
-2.96456926307868e-05
-1.56926630321768e-05
-4.22466279051314e-06
-9.3443874804083e-06
-1.73375125650968e-05
-1.44147840274326e-05
-1.60413232714044e-05
-1.15688067667694e-05
-5.58271764743608e-06
-1.23560551927811e-05
-2.57700035698511e-05
-1.33122288869693e-05
-1.77247197869388e-05
-1.75238646106358e-05
-2.99495226685234e-05
-3.46005125947596e-05
-1.44792430372787e-05
-1.81354503442245e-05
-1.96342310510952e-05
-3.51519191669844e-05
-3.63029182748805e-05
-2.94109612758592e-06
-1.3983769110222e-05
-2.62735643192494e-05
-1.69864590372036e-06
-1.43104482575105e-05
-9.28552469363092e-06
-1.83860506362467e-05
-1.67250089473482e-05
-2.57105597778242e-05
-1.91003954515616e-05
-2.12547259390119e-05
-1.99983248428279e-05
-1.49244420259244e-05
-1.95042602880788e-05
-8.16734415975583e-06
-3.01181034122324e-05
-1.93885007252795e-07
-3.31029011583006e-07
-9.48452227473221e-06
1.82950677648318e-06
-2.70212574219009e-05
-1.32414860491297e-05
-7.83037410611028e-06
-2.12999710136349e-05
-1.76754439661533e-05
-1.90367414369655e-05
-8.52562426267215e-06
-2.5416594281052e-05
-9.97250308644502e-06
-4.71534525478563e-06
5.79571787742663e-06
-1.55180077446176e-05
-1.3299743022332e-05
-2.28220312494124e-05
-1.78872537881593e-05
-1.65197925687465e-05
-9.35591981421467e-06
-2.35163935179184e-05
-2.95817408334708e-05
-1.74302168415041e-05
-2.01312927263448e-05
-1.72177325307743e-05
6.85443907666738e-06
-1.70767103185681e-05
-1.155081037093e-05
-2.83248500860796e-06
4.22497846356951e-06
-3.64688516960025e-06
-3.72454163964907e-06
2.66177018368256e-06
-4.4887674292149e-06
-5.8564651349705e-06
-2.15443519953256e-05
-2.67342615283254e-05
-2.55164804424361e-05
-9.30289283537496e-06
-2.01783479541921e-05
-2.41533329700901e-05
-1.49621943998256e-05
-1.51726704023342e-05
-9.73866421839632e-06
-1.58389847756552e-05
-1.11945292304987e-05
-1.01982098394261e-05
-1.82195767093827e-05
-4.89323087554722e-06
-8.95967891812919e-06
-2.48686578716228e-05
-1.10150704725285e-05
-2.68834108896711e-06
7.9441149166193e-07
-2.29023579804092e-05
-3.4499465219849e-05
-1.60169939824213e-05
6.48379643689876e-06
-1.17137224669055e-05
-1.14902048107136e-05
-3.67814205761788e-05
3.78312613822241e-08
-2.38325109068837e-05
-3.99621144135882e-05
-1.32606016921294e-05
-2.44885955837417e-05
-1.59939223209899e-05
-2.11829861758033e-05
-1.06610456853431e-05
-2.03536306850829e-05
-5.69523753624217e-06
-1.11906742706068e-05
-9.03491656829681e-06
-7.72361511889956e-06
-1.02098903952127e-05
-1.20779194800538e-05
-1.31672706635944e-05
-1.61429627177613e-05
-3.15916295428355e-05
-3.54380441254744e-05
-1.42254330039868e-05
-1.64061979827873e-05
-2.53303820214219e-05
-1.20466992508562e-05
-1.93900709662016e-05
-3.38347826387657e-05
-1.94972438212246e-05
-7.85850790461595e-06
-2.23894224061579e-05
-2.76687781281825e-05
-1.95159214514836e-05
-1.44265586545909e-05
-4.00752104011669e-06
-2.94034656670694e-05
-2.05368889314697e-05
-1.76299560373161e-05
-1.30963742255823e-05
-1.9073630006815e-05
-1.33806241038497e-05
-2.20345143761403e-05
-6.12408704151797e-06
-1.75244927197191e-05
-1.64375899694282e-05
-2.61202993759142e-06
-6.09732695300643e-06
-3.61016746501849e-05
-2.548374602171e-05
-2.31570430694269e-05
-2.36216758516546e-05
-2.49876045164148e-05
-8.89518491282342e-06
4.52693653580871e-06
-1.11600827981568e-05
-6.97657150532079e-07
-2.65002261898842e-05
-1.74385073369135e-05
-9.23500097730056e-06
-2.40615488082546e-05
-1.03971444425032e-05
1.01753451126001e-06
-8.59218849985393e-06
-1.60562924039701e-05
-3.15953831392493e-05
-2.82833674091881e-05
-3.05142929066327e-06
-1.00103547368578e-05
-2.82189948131012e-05
-1.7967533486075e-05
-3.4632102202233e-05
-1.17190134370718e-05
-2.27038583026197e-05
-1.48635322866871e-05
-1.78778561287475e-05
-2.17927628200989e-05
4.52325180475231e-06
-2.53381121784388e-05
-3.75262315252864e-05
-1.93548490138644e-05
4.4393801870253e-07
-6.1834395771549e-06
-1.72762625848818e-05
-3.82362634222691e-05
-2.21114871044535e-05
-8.89528674610121e-06
-1.60045916941511e-05
-1.74297341874426e-05
-6.46001596225554e-06
-2.13160664550271e-05
-3.37142076389132e-05
-1.79525232727565e-05
-8.1276421926967e-06
-2.76672676202258e-05
-1.97916632893422e-05
-1.03302502662977e-05
-7.52580438851787e-06
-2.13372316015078e-05
-2.57260892284138e-05
-9.46636272199867e-06
4.95480011317688e-06
-1.13148541227351e-05
-2.16387650792194e-05
-7.04213503044641e-06
1.17996683931256e-05
-2.23546550862305e-05
-1.87469744270161e-05
-5.91882831967425e-06
-1.23490446976426e-05
-8.31255923418174e-06
-5.90815841904655e-06
-2.58969544979333e-06
-2.86370078107064e-05
-7.99243039797219e-06
-1.53767600877152e-05
-2.31485068323128e-05
4.76225831277477e-06
-2.10108769288845e-05
-1.46436268223835e-05
-1.21592810752111e-05
-1.93934884364421e-05
-1.68825699589448e-05
-2.26963461082457e-05
-1.51976427844609e-05
4.6642689747916e-06
-8.72876331789889e-06
-3.12512413782939e-05
-1.86890875855307e-06
-3.69211208917358e-05
-8.0459900195027e-06
-1.55736863988634e-05
-1.87098005669634e-05
-7.91040452727272e-06
-4.24938329680303e-05
-2.5703017779885e-05
-8.32110947183325e-06
-2.7555470198947e-05
-2.15340489915471e-05
-1.62719521888046e-05
-2.19209228920199e-05
-8.87244372664273e-06
-1.20910368036757e-05
-1.48358789690788e-05
-2.72344155008776e-05
-9.07566374840224e-06
-4.39514007770068e-06
-2.17563146685118e-05
-1.31843791494709e-05
-1.28910341184939e-05
-3.42762937124854e-06
-4.42799951106983e-06
-2.55337110943707e-05
-9.43580651637588e-06
-9.01999074753225e-06
-3.32778723831939e-05
-3.43534689878776e-05
-2.46082600392325e-05
-8.72635045406952e-06
-2.82116087110084e-05
-1.79815127333514e-05
-1.61151823135215e-05
-2.2981376267274e-06
-1.19247122689057e-05
-1.39160646096383e-05
-5.63427852440171e-06
-3.76245198898929e-06
