# Supplementary material for: Research on computational propagation and identification of mine microseismic signals based on deep learning
Source: PLoS One. 2025 Oct 22;20(10):e0334641. doi: 10.1371/journal.pone.0334641 (PMC12543183; doi:10.1371/journal.pone.0334641)
Supplement: S9 Data — (ZIP) [file pone.0334641.s009.zip › 000101100000452.xlsx_0.txt_24.txt.txt]

-2.42255636792567e-05
-2.34895961247881e-05
-2.50290972053161e-05
-2.50113438614807e-05
-1.00275460544412e-05
-2.31990071497855e-05
-1.53203546601212e-05
-1.53336552886246e-05
-1.25373241958474e-05
-9.5269150655943e-06
-7.49844569047051e-06
-2.34246792213932e-05
-9.80617993967754e-06
-4.07275722977051e-06
-1.53500234508214e-05
1.16559255587129e-06
-6.03747444091744e-06
-1.99096749477457e-05
-9.6100054256798e-06
-9.6847101834628e-06
-1.48783824981106e-05
-1.6011724692796e-05
-1.78386148710006e-05
-1.64922967704896e-05
-2.06954672237085e-05
-6.53401686676775e-06
-1.29820395522247e-05
-8.91023575159333e-06
-1.9083357924715e-05
-4.44738201166823e-06
-2.1240783761496e-05
-6.89895519872938e-06
-2.01422097805951e-05
-3.01755551501864e-05
-1.49639620830466e-05
-1.09810106025138e-05
-1.7663839985416e-05
-1.92282150444818e-05
-3.80090671276531e-05
1.16799739368408e-06
-2.10653620549083e-05
-2.45202921603026e-05
-1.52854254093471e-05
-2.33231957711361e-05
-2.34885497648526e-05
-1.15137285087494e-05
-4.2745854171999e-06
-2.37604161078995e-05
-1.04395400432851e-05
-6.26631268488779e-06
-1.7645923454008e-05
-2.72217753538e-05
-1.46086492233138e-05
-1.6276324673934e-05
-7.52287265158261e-07
-2.78155446019462e-05
-1.0678676546453e-06
-1.69135497275377e-05
-3.15141361591627e-05
-1.61585424935219e-05
-2.64233145316367e-05
-1.32181601860752e-06
5.272454024822e-06
-2.69135656502464e-05
-3.38568477603661e-05
-2.67290786002683e-05
-2.718643275485e-05
-2.50257337162222e-05
-7.33169346630517e-06
-6.39007896262268e-06
-9.05019070766181e-06
-4.44681102067384e-05
-1.43875190283008e-05
-3.38805964580116e-05
-2.7442132611731e-05
-7.03007188660674e-06
2.4720208656811e-06
-2.26957143104623e-05
-2.78189954506067e-06
-6.79442522671269e-06
2.34305041373839e-06
-1.24390058857674e-05
-1.689155190698e-06
-1.38450492160007e-05
-2.2283869962356e-05
-3.33193583564898e-05
-1.32076219004031e-05
-2.3123388316197e-05
-2.37772386891555e-05
-1.27527915458297e-05
-1.36461439314566e-05
-6.30544663787281e-06
-3.12039176643489e-05
-3.17943079249205e-05
-1.95311703170408e-05
-2.36702221979293e-05
-2.65805110552784e-05
-2.04438073203422e-05
-7.45132914974322e-06
-2.42849503952049e-05
-1.51817067737146e-06
-5.5177148658648e-06
-1.31290586333514e-05
-1.19623198588469e-05
-2.38868039062187e-05
-1.65199442717989e-05
-2.2582588452927e-05
-1.2329959566998e-05
-2.5241689624697e-05
-1.69250986507454e-05
-3.11753697127476e-05
-1.11839438797206e-05
-1.78618325546773e-05
-7.76432420922928e-06
-1.32995948648805e-05
-2.33094740836538e-05
-1.28017716609913e-05
-2.52677833966735e-05
-1.73278552427154e-05
1.43807579687528e-06
-6.71023683444405e-06
-1.24411891205503e-05
-7.33904186858414e-06
-1.33696558965386e-05
-2.52056198949432e-05
-1.1579402391962e-05
-1.16552252359995e-05
-1.49077712944856e-05
-2.65114623823696e-05
-2.25654095252226e-05
-1.33519902167007e-05
-9.44135296838638e-06
4.16795756801835e-06
-2.33054088626116e-05
-3.20124162828341e-05
-1.64152986691618e-05
-2.22344254196833e-05
-4.35324973239381e-06
-6.86607146549453e-06
-2.72336128205541e-05
-3.09868357220741e-05
-2.49575711526346e-05
-2.72402994783323e-05
-1.04324414740951e-05
-2.00794642579526e-05
-1.55293697554073e-05
-2.31105359204955e-05
-2.9220737053127e-05
-2.03234942442011e-05
-1.1616842835019e-05
-3.69269679877431e-05
-6.11728436596224e-06
-1.77494331139503e-05
-2.2979721038624e-05
-8.51378549848604e-06
-5.87940702193686e-06
-2.45971250496226e-05
-9.45180057689783e-06
5.44148562597135e-06
-1.38982762038289e-05
-2.47376510845134e-05
-9.70637057762598e-06
-7.00465366195096e-06
-1.42735310764256e-05
-1.46687381046756e-05
-9.79734631460952e-06
-2.29861554873824e-05
-1.58830602622686e-05
-9.63767009608083e-06
-2.78004984524592e-05
-1.412457765832e-05
-1.78608176961671e-05
-2.17980621955091e-06
-2.59604733866323e-05
-6.6460168678197e-06
-4.24135268989308e-05
-2.59052515239094e-05
-2.81584282187305e-05
-7.85609325299701e-06
-1.54329505062062e-05
-9.91101636839267e-06
-1.20631499163305e-05
-2.48206013539183e-05
-8.05078373724693e-06
-2.29495214868323e-05
-1.03658169985998e-05
-1.36210007784701e-05
-1.20783273874605e-05
-1.84154695053506e-05
-2.6601738685903e-05
-5.29593064355117e-06
-1.71376141979767e-05
-1.14772858254922e-05
-5.27023990177284e-06
-2.64624607987512e-05
-2.16169764515768e-05
-1.52197796954305e-05
-2.53219257775119e-05
-1.2289579424566e-05
-8.60090996179254e-06
-2.90526967977497e-05
-1.60806886818525e-05
-1.94531407629609e-05
-3.02392690573701e-05
-2.11124547845405e-05
-1.64021567348884e-05
-1.30539584156284e-05
-1.5626503338205e-05
-1.02877227884415e-05
-1.48298933130606e-05
-4.27981654361974e-06
-1.23206827735668e-05
-2.09988608872722e-05
-1.10293595297141e-05
-7.47594425274272e-06
-2.19695270647888e-05
-2.17787977427649e-05
-1.72102644669954e-05
-9.26547898381003e-06
-7.02224888457271e-06
-3.54222400973509e-05
-1.28652473464732e-05
-1.37985660000096e-05
-2.11558200147104e-05
-2.07203767709664e-05
-1.02859094530621e-06
-2.49095054727623e-05
-1.23299173535173e-05
-1.99052492572441e-05
-3.22758368432546e-06
-2.89166233172011e-06
-1.75585344488211e-05
-1.23437105412812e-05
-1.20160496685801e-05
-2.19063104793119e-06
-3.03781583481615e-05
-1.60659418262458e-05
-1.43990497689963e-05
-1.22558989370319e-05
-3.46011505232539e-05
-3.0517490345915e-06
-2.04775411301498e-05
-1.34133510297636e-05
-9.12588844027983e-06
-8.11701431814461e-06
-2.60616788020389e-05
-4.3348979108907e-06
-2.30316842356831e-05
-1.91448210284677e-05
-3.18095939131931e-06
-2.50191345025778e-05
7.71844175531112e-07
-2.00651462021029e-05
-2.22833056178584e-05
-1.67610559462763e-05
-5.88646965116102e-06
-1.43418416441246e-05
-1.80774117954329e-05
-8.97318930467025e-06
-2.46703273938199e-05
-4.1071787962224e-05
-8.36054473449769e-06
-2.30625209476074e-05
-3.0617125749369e-05
-2.40234772460159e-05
-5.04809748640012e-06
-3.01699891322049e-06
-1.54906187531053e-05
-1.8091101074833e-05
1.10227918934825e-06
-1.98815814683631e-09
-3.17622819858591e-05
-6.9757724815469e-06
1.01022540859407e-05
-1.89690116154518e-05
-1.32227103171772e-05
-1.07259737175517e-05
-1.54215429804532e-05
-1.83573817028442e-05
-1.15263278874088e-05
-3.43766515890932e-05
-2.16281855533707e-05
-3.65752528777327e-06
-1.63776854994893e-05
-1.29117586263191e-05
-1.25305924752067e-05
-8.47904076433435e-06
1.48134139864064e-05
-1.07348083357033e-05
-3.95150921935683e-05
-1.42765306371726e-05
1.047468025777e-06
-2.36278427993493e-05
-1.18807467721313e-05
-1.00550080628015e-05
-1.85555837660556e-05
-1.59649160290015e-05
-1.91469847835135e-05
-4.18243916087649e-05
-1.91703696626285e-05
-2.1633225252326e-05
-1.48532099688253e-05
-6.20574970183109e-06
-1.83428385867723e-05
-1.61467363889366e-05
-3.03909424295886e-06
-1.10683655197908e-05
-2.24556035234793e-05
-1.35914478933369e-05
-1.14072020465189e-05
-1.67156224384389e-06
-8.75684898282006e-06
-2.61509971469678e-05
-1.96974236211236e-05
-3.54852011120595e-05
-1.89733878355271e-05
-1.07935651141175e-06
-1.56149735330413e-06
-1.42204425166818e-05
-1.18860740184306e-05
-2.05799685623079e-05
-2.65151701842507e-05
-1.97122388950129e-05
-3.58581368051613e-05
1.59259894143181e-06
-1.18370563734932e-06
-1.04304785678785e-05
-1.06519707926937e-05
-3.41818577904562e-06
-1.92106682755307e-05
-2.76022613046079e-05
-5.37417325165502e-07
-2.98987296850715e-06
-1.65704384192891e-05
-1.36002336461169e-05
-2.45120098213639e-05
-1.26056039488205e-05
-1.11053976756096e-05
-3.29758283738581e-06
8.98063552650656e-06
-3.52858508170099e-05
-2.4262281324352e-05
-2.08568010962898e-06
-2.51648827277903e-05
-1.76355519691212e-05
-2.78141938380223e-05
-1.30406518461232e-05
-3.245756077373e-05
1.24590296745423e-05
-3.01845466307306e-05
-2.66786155848902e-05
-2.83170862905515e-05
-8.9406242328397e-06
-2.53010484964586e-05
-3.45055141826174e-06
-1.63764234221384e-05
-2.29246811616192e-05
-6.27363590413278e-06
-1.39127359674873e-05
-3.83869374421161e-05
-3.09292000879931e-05
-2.77478641895246e-05
-1.82134733307689e-05
-9.78579776618954e-06
-2.10363599958544e-05
-3.6970443269821e-05
-1.25420094443944e-05
-7.02137601122582e-06
-3.25796782422889e-05
-9.71701694509899e-06
-4.78326880676169e-05
4.83631633366501e-07
-2.59364902723371e-05
-1.37464941169345e-05
-7.34652014479619e-06
-1.72371766225263e-05
-7.87486825118931e-06
3.1301288882431e-06
-8.80821201749048e-06
-1.08046551521243e-05
-1.69582914122377e-05
-1.49267062302466e-05
-2.27390103282318e-05
-2.6997180610059e-05
-1.8446616488068e-05
-1.55398110357073e-05
-3.37514961153533e-05
-1.20694550633949e-05
-3.44116581755474e-05
-2.89773180047111e-05
-1.7928859535027e-05
-2.13932883285075e-05
-2.09124917104259e-05
-1.79987171961061e-05
-2.26767009355953e-05
-2.11440358755895e-05
-1.36167648424996e-05
-2.10051629663267e-05
-2.75434568036383e-05
8.56029792903877e-06
-7.93189043450215e-06
-2.41837024845168e-05
-2.43172150087271e-05
-1.34221746362979e-05
-2.78332824757426e-05
-3.06376480037812e-05
-1.84136810757877e-05
-2.90476392075937e-05
-9.0258801861936e-06
-3.02182768377747e-05
-1.58039237059182e-05
-2.31070523797927e-05
-2.167841081382e-05
-1.27073906138678e-05
-7.72786700549116e-06
-1.52746629725899e-05
-1.78722166594686e-05
-1.45675174734445e-05
1.68361106353371e-05
4.44164259001173e-06
-2.93137663812669e-05
-1.30541544113222e-05
-8.43831990075733e-06
-2.51554842820548e-05
-1.88289677009708e-05
-1.70347158531123e-05
-3.29688991425369e-05
-1.59719675122336e-05
-1.93314023674451e-05
-2.55511674170431e-05
-2.41042190795066e-05
-3.64784645670558e-05
-1.94053889592965e-05
-9.65742489166713e-06
-1.84003902587125e-05
-2.06123422358836e-05
-1.40118245560452e-05
-1.60516416653195e-05
1.60092492749877e-07
-1.00335583992411e-06
-2.72752851815872e-05
-9.16240102112193e-06
-5.34207954937236e-06
-3.29282264807723e-05
-2.30358473849952e-05
-2.02188636743817e-06
-1.8084358274965e-05
-2.01257296454672e-05
-1.69815210578188e-05
-1.37416057390859e-05
-8.6339888685454e-06
-2.13703145555449e-05
-9.60020768686352e-06
3.71048797201853e-06
-4.1855266487771e-05
-2.8875676143688e-05
-1.21114189172456e-05
-1.30374494994956e-05
-3.7999255969668e-05
-7.2799456033595e-06
-2.6161894205751e-06
-1.19775782866531e-05
-1.69083184997475e-05
-2.09050638490073e-05
-2.00678195581823e-05
-8.37657051980789e-06
5.69926876222117e-07
-1.72106407211958e-05
-2.90852198189411e-05
-1.41209218617265e-05
-1.57906200311798e-05
-2.34146168695161e-05
-1.28787937286856e-05
-5.578996558945e-06
-7.67737109413662e-06
-2.04028693346632e-05
-1.90344404511417e-05
-2.67026798059705e-05
-6.2981038569487e-07
-2.11555281436923e-05
-2.60962892467242e-05
-1.55000977070354e-05
-1.66542801113732e-05
-1.887026948468e-05
-1.7111796576118e-05
-1.22997150929e-05
-2.22120256156768e-05
-1.79677263816752e-05
-1.88436873433566e-05
-9.72909037055701e-06
-1.50359582620971e-05
-2.60831361698903e-05
-3.20900263399943e-05
-2.79992209438763e-05
-2.20854832101855e-05
-1.54292717003369e-05
-2.17680949418234e-05
-1.39963426296936e-05
-8.62368186954415e-06
-1.70572963163033e-05
-2.70747755425802e-05
-2.02459810678577e-05
-2.05848987712595e-06
1.87682842912681e-06
6.2076762437173e-06
-1.36779413126565e-05
-2.25678903235767e-05
-1.55878446890829e-05
-1.30830856248821e-05
-8.2712068897124e-06
-3.01622192421649e-05
-1.67252061564515e-05
-6.51914222520347e-06
-6.02002950623623e-06
-3.05190663690391e-05
-7.16841190323731e-06
-1.71361716489952e-05
-7.64616507936867e-06
-1.25168521224992e-05
-3.43036362858777e-06
-2.4251870815909e-05
-1.81565655136502e-05
-4.09224008967836e-06
-8.50133020648776e-06
-2.83958755957954e-05
-9.23052857732048e-06
-7.1520296389976e-06
-1.84720522722615e-05
-1.28259863764794e-05
-4.09639273728977e-05
-2.09880134983785e-05
-1.11863756979608e-05
-4.13827874106204e-05
-2.23501555085189e-05
-9.56849121323176e-06
-7.2156687214065e-06
-1.41678223181227e-05
-1.0312171600606e-05
-4.90509819232304e-06
-7.07216699647212e-06
-7.57168342932546e-06
-1.27440776922597e-05
-1.4263505415694e-05
-2.39206382440826e-05
-7.83456202617674e-06
-1.33117603060656e-05
-1.49821562050606e-05
-1.67804726367338e-05
-1.41819165513226e-05
-2.61528378081841e-05
-3.14477066742326e-05
-2.90228684986778e-05
-3.9955117897165e-05
-2.84676093775963e-05
-1.27238655528325e-05
-2.08240787780812e-05
-1.51430933566164e-05
-1.42525115677028e-05
-1.35820501392437e-05
8.71724471157166e-06
-2.0701772030263e-05
-8.24333693070136e-06
-3.01963506018538e-05
-4.32047277958166e-05
-1.90456744694915e-05
-2.28728065671402e-05
-2.46086119111104e-05
-2.03133720772331e-05
-1.33922695570145e-05
1.64216609277838e-06
-3.37593536929535e-05
-1.42576176072391e-05
-4.15427031208292e-07
-1.44539248694222e-05
-4.73140969056688e-05
-3.67479688857329e-06
-7.64796113138553e-06
-2.09618286796831e-06
-2.66007892839828e-05
-1.9755562908796e-05
-1.26319413881582e-05
-2.37979614406862e-05
-1.09200529965523e-05
-6.86701765088424e-06
-1.3523655234504e-05
-2.04493003380981e-06
-3.81282340137255e-06
-1.97779195264198e-05
-1.02913412052136e-05
-6.98705051689804e-06
-1.71842718423622e-05
-2.48386934947513e-05
-1.43198122970892e-05
-2.35052607744006e-05
-1.28358249192675e-05
-1.98656889821544e-05
-1.82044278540157e-05
-6.22288802355519e-06
-4.07160111277963e-06
-1.63188608924215e-05
-2.33292124672745e-05
4.47464260971409e-06
-1.73970005300876e-05
7.94274779697876e-08
-1.54732201127603e-05
-2.64012269138677e-05
-2.37100434295984e-05
-3.38370053242702e-06
-2.29830241048106e-05
-5.26787892728548e-07
-1.10532161821901e-05
-2.07957842816221e-05
-1.47977154478837e-05
-1.42101217772358e-05
-2.85596409987809e-05
-1.01883477975787e-05
-2.1282314060227e-05
-1.84172673807561e-05
-5.0345949226235e-06
-2.89443766731315e-05
-9.2360746282476e-06
-3.39100375402473e-05
-3.23159765956958e-05
-2.28539326839156e-05
-1.06375191794746e-05
-2.20350094273203e-05
-2.06588918326985e-05
-2.78431209898685e-05
-1.69560691528236e-05
-9.81341501646298e-06
-1.62020858553374e-05
-1.84944751268085e-05
-1.17279425697068e-05
-2.21570927610578e-05
-5.92967494404915e-06
-2.65191490520097e-05
-2.50736687111277e-05
-1.90253103332287e-05
-2.38424410802241e-05
-2.03031633444203e-05
-1.56868136141992e-05
-1.77204941425118e-05
-1.58009529084592e-05
-2.1881923134301e-05
1.30336193572012e-05
-5.5577369246974e-06
-2.83438394683758e-05
-1.05747864139034e-05
-1.24148995138104e-05
-2.19135711956738e-05
-1.5311740290632e-05
1.43227310068434e-06
-1.91463554994591e-05
-6.75000596189612e-06
-1.81222420989903e-05
-6.36702432868219e-07
-9.45508742406454e-06
-1.33359612986575e-05
-1.60130423240526e-05
-1.86048965991068e-05
-5.64458467265031e-06
-1.46982242890218e-05
-2.3139152498812e-05
-1.68467738717048e-05
-1.39642224891553e-05
-1.20651891089781e-06
-6.47630296134044e-06
-1.90701185779436e-05
-1.13333454965421e-05
-1.55002823375457e-05
-1.64907067152048e-05
-9.91396937048921e-06
-6.09295818133905e-06
-1.02911930794795e-05
-3.35473338634801e-06
-2.30770655922061e-05
-3.49109746541424e-05
7.06507706047795e-06
-7.82283585103324e-06
-2.6433667399564e-05
-1.14641406286049e-05
-8.17174810209877e-06
-1.35967142392425e-05
-3.02714615621091e-05
-2.09249281890044e-05
-2.66268188600935e-05
-1.93562842716362e-05
-2.07346334522421e-05
-5.21173569979301e-06
-2.11161165487789e-05
-1.87545526656921e-05
-1.56688162914801e-05
4.07843312476141e-06
-1.50051612936123e-05
-2.75556366577462e-06
-2.0019714327385e-05
-5.92799781485478e-06
-3.18434560897001e-05
-3.2646566687908e-05
-2.70397103368775e-05
-1.31381799422456e-05
-2.52382245260167e-05
-2.13079542548968e-05
-2.56428173121689e-05
1.98531042391433e-06
-5.49066784180965e-06
-7.04686036381707e-06
-1.98011271769363e-05
-1.4741024786169e-05
-1.18015332823557e-05
-1.16547872657635e-05
-1.14946073180741e-05
2.70683665051459e-06
-1.47565867809858e-05
-1.76445662186312e-05
-1.2859469568805e-06
-7.23516031181573e-06
-1.60312013045834e-05
-8.39861218573606e-06
-5.68891410156853e-06
3.7620355922382e-06
-3.22906657388086e-05
-2.70566400701969e-05
-1.59670722128561e-05
-1.1267424091012e-05
-2.03023584574267e-05
-1.62552131823915e-05
4.11607822790656e-06
-1.65792694295527e-05
-1.51196395710153e-05
-2.37379363723286e-05
-1.82051183807463e-05
-1.9339744455828e-05
-3.6813450481022e-05
-2.53258062076316e-05
-2.63789174632613e-05
-2.38183786833567e-05
-1.76092652768616e-05
-2.02282707755103e-05
-2.44377640276051e-05
-1.44717343273989e-05
-6.57699575920064e-06
-2.47988251707922e-05
-3.09868489926719e-05
-6.95936621934499e-06
-7.57595977525694e-06
-1.61285733393938e-05
-7.77446510581488e-06
-2.03877979828025e-05
3.73073128922797e-06
-1.60269021574887e-05
-1.20149566918471e-05
-8.37937069500197e-06
-9.95287467464708e-06
-1.16256650057823e-05
-1.6894234377508e-05
-2.35995276155021e-05
-1.23551268193658e-05
-2.63312818255822e-05
-9.45443950163754e-06
-9.30069911153071e-06
-7.67490920393922e-06
-2.831419667636e-05
-9.82424628346848e-06
-1.17032237357217e-05
-3.0065996598721e-05
2.56265037148621e-06
-2.97298403382396e-06
-1.44088971399804e-05
-1.50843335461017e-05
-5.4482164204923e-06
-1.44095733709178e-05
4.44743979616609e-06
-3.19233527484883e-07
-3.38964214769728e-05
-2.59538927169577e-05
-1.01268785745283e-06
-1.10985340314794e-05
-3.66072950522682e-05
-2.62929920180754e-05
-1.85813912694008e-05
-6.28472923823382e-06
-2.78298091586612e-05
-3.97594601028963e-06
-3.21340987428334e-05
-1.33352085257796e-05
-9.77828549784371e-07
-1.73311161443048e-05
-7.08733387434547e-06
-8.53364675444944e-06
-2.95635772043673e-06
-1.12403378014915e-05
-1.30454558459853e-05
-1.49221559436152e-05
-4.10016832605633e-06
-2.5852951533046e-05
-1.88349263993301e-05
-9.6584474498945e-06
-1.72538358677447e-05
-1.19811006456583e-05
-2.63240475305429e-05
-8.68347162818421e-06
-9.95262452862021e-06
-4.17507602854258e-07
-1.83654798457084e-05
-6.72822530812609e-06
-2.03619658499021e-05
-2.51969028277386e-05
-2.20087579160825e-05
-8.07356126704796e-06
-7.21876482007597e-06
-1.18934128000304e-05
-9.79353585550433e-06
-6.94155247327415e-06
-2.27524451782905e-05
-1.8983298710579e-05
-9.63504157600052e-07
-2.44036253107068e-05
-1.95900926206446e-05
-1.95132807496457e-05
-2.88222912822541e-05
-5.5803745059244e-06
-3.9656158975096e-05
-2.49644397282158e-05
-8.55020476523586e-06
-2.8457182690851e-05
-1.96884090488419e-05
-5.75089513897424e-06
-4.03546406474291e-06
-5.52348434243323e-06
-3.8599588784151e-05
-5.09509624623597e-06
-1.19376951479397e-05
-2.4789821415805e-05
-5.1083363283001e-06
-2.25968896725257e-05
-9.06716837601565e-06
-8.46063879410396e-06
-3.77749164608299e-05
-3.11960537111361e-05
-2.44376029065393e-06
-3.69675112414156e-05
-1.37068081256097e-05
-4.1633294155793e-06
-1.71644675453833e-05
-1.51019600314448e-05
-4.28472663553031e-06
-8.60612237476097e-06
-1.10987820876668e-05
-1.3215638631125e-05
-1.41056927058368e-05
-2.80331626557976e-06
-3.70081100272134e-05
-4.20146824452264e-05
-1.99626064997245e-05
-2.91457410663679e-05
-1.78035867361589e-05
-2.42536382192052e-05
-3.06988262151101e-05
-3.31119439978681e-05
-3.00633844934423e-05
-1.94448945642948e-05
-3.04454443177997e-05
-1.75938504654567e-05
-4.14085406327765e-05
-2.90674554492719e-05
-1.04165191366568e-05
-2.68940038441147e-05
-7.47754848751749e-06
-9.61472017009296e-06
-1.02789463046715e-05
-1.09063810884834e-05
-3.71367654539018e-06
-1.89764103313409e-05
-1.93241040784111e-06
2.20649708687152e-06
-2.67626409266161e-05
-2.0934521014773e-05
-1.78668659319327e-05
-1.06475027837107e-05
-2.62865024667599e-05
-2.10637791879733e-05
-1.32293871918676e-05
-2.72554390540116e-05
-1.88291592718145e-05
-6.35662129532424e-06
-1.89865271487403e-05
-1.44549153586102e-05
-2.56272156189585e-05
-2.33841581163786e-05
-1.55095706148168e-05
-1.65077716322762e-05
-5.42974314642697e-06
-1.17691076040273e-05
-1.02016429371705e-05
-8.02250801424911e-06
-7.85440747939964e-06
-6.91643340051818e-06
-7.74096240838959e-06
-2.54128394876657e-05
-1.71427971905238e-05
-2.49061050998317e-05
-2.80688163032456e-05
-2.64018522003324e-05
-3.10498415423055e-05
-2.93614638373976e-06
-9.80250974925149e-06
-2.47976497399716e-05
-2.27139361809539e-05
-1.6543118283039e-05
-2.14244994120494e-05
-9.62529537398094e-06
-7.80695485451823e-06
-2.57948710911171e-05
-2.87940548450436e-05
-2.23354279785116e-05
-8.94609414610524e-06
-1.91966883482993e-05
-3.56576847420537e-05
-1.52715541822373e-05
-2.10600279784259e-05
-1.52183752438569e-05
-1.5435184844374e-05
-3.58683987299533e-05
-1.75567066173948e-05
-1.17004808303191e-05
-2.34365009830658e-05
9.76838204854246e-06
-1.79780927729303e-05
-3.00482191362373e-05
-1.06181385241858e-05
-2.28575240603572e-05
-2.35453791236018e-05
-1.14571238775668e-05
-1.94167986427437e-05
-3.65037410769178e-06
-1.23025427662389e-05
5.95444778172278e-06
-1.46571997209433e-05
-2.29707380572547e-05
-1.16776725883975e-05
-1.77015926406771e-05
-2.25082555367972e-05
-9.66371620930278e-06
-4.722299696943e-06
-2.22036429515459e-05
-2.01852490763108e-05
-1.79856570492121e-05
-1.28254822578167e-05
-2.56944435332476e-05
-7.50033663370275e-06
-2.27060041457099e-05
-1.45893799314916e-05
-2.0751045785933e-05
-1.14597495375479e-05
-1.68448615605956e-05
-4.87370937398258e-07
1.30027162095807e-05
-1.84347128995276e-05
-1.46977855250075e-05
-3.85827958073292e-05
-2.37397278344682e-06
-1.43149980950092e-05
-1.32844724620966e-05
-1.21774631507298e-05
-1.49845070867233e-05
-9.58762511352898e-06
-7.52321923026698e-06
-2.55229984133814e-05
-2.02334681432734e-05
-1.77027659895214e-05
-1.81519508304135e-05
-1.36871607841659e-05
-2.82540324610123e-05
-2.80595469291729e-05
-1.5139936307397e-05
-1.01292341348089e-05
-4.30959391074353e-06
-1.05033570932916e-05
-4.82961758415008e-06
-7.54074568888559e-06
-9.61108292113945e-06
-8.1021927272439e-06
-1.74263012595282e-05
-1.13689619707748e-05
-1.43622888272108e-06
-4.07875998388117e-05
-2.35990926672908e-05
-2.49418399869926e-05
-2.59079614073015e-05
-1.20214295147563e-05
-2.08638926570294e-05
-2.87136948400755e-05
-1.30013851788781e-05
-2.05012043204832e-05
-3.67905781205437e-06
-3.55445991496893e-06
-8.32429422993305e-06
-1.7189703417979e-05
-7.36133530301887e-06
-1.75776405334407e-05
-3.98648463796362e-06
-3.90468229526447e-06
-2.25657274042999e-05
-1.08427854893596e-05
-6.5109321256373e-06
-1.64124743145464e-05
-1.8592609175906e-05
-1.19013676034514e-05
-2.10803516148567e-05
-2.41009832140266e-05
-3.64285930635174e-05
-2.88285383424765e-05
-2.36933565506446e-05
-1.40145438387891e-05
-2.15045863797653e-05
-1.77359973310649e-05
-2.22096517913433e-05
-3.46966958861767e-06
-2.53405736955934e-06
1.1901687322543e-06
-2.22179707053454e-05
-2.74621280697784e-05
-2.80841413155434e-05
-2.87738313796567e-07
-1.35966000784296e-05
-2.42158268151246e-05
-2.95664434997127e-05
-9.55247512470277e-06
-1.04274627684371e-05
-1.31358226113734e-05
-2.27973390391642e-05
-2.33049820753074e-05
-2.52171995700312e-05
-1.88026633827609e-05
-1.57789317800072e-05
-1.65538324060558e-05
-1.2877439192623e-05
-3.08965726137025e-05
-4.96552081716087e-07
-8.3726127700576e-06
-2.26678465051102e-05
-2.95768613956671e-05
-1.7923452426971e-05
-4.12560246818043e-06
-1.44946940883799e-05
-1.40458194950216e-05
2.66465075732229e-06
-2.12919942316006e-05
-2.06424194669477e-05
-1.9096805957018e-05
-9.45652682936099e-06
-9.51027257683119e-06
-1.93206411296746e-05
-8.32440327032223e-06
-1.15983788569343e-05
-4.10442997725475e-06
-5.68158214806674e-06
-2.1554979599748e-05
-5.51886476357886e-06
-3.2061334714522e-05
-4.10778505941286e-05
-2.35668835013122e-05
-6.08867084071381e-06
-1.53123345517248e-05
-1.38836122756524e-05
-2.33465786484055e-05
-2.72159867032377e-05
-2.18543854522948e-05
-3.16751065148553e-05
-3.17737475976279e-06
-2.67268953629871e-05
-3.03223930319253e-05
-3.25976303726477e-05
-1.57309093931844e-05
-3.69417712321794e-06
-1.56439061261897e-05
-1.15546164274654e-05
-1.91954925561873e-05
-1.43195528256407e-05
-4.98582927080377e-06
-1.19143769165224e-05
-1.49762070368083e-05
-1.54238364525386e-05
-6.82032835158117e-06
-1.25486789205513e-05
-1.73002054718625e-05
-2.55813090542402e-05
-2.82630900079658e-05
-9.02943387726931e-06
-3.49424411273396e-05
-2.02942816386622e-05
-2.16666866090964e-05
-2.77345464860927e-05
-5.83718655125468e-06
-3.59082114254713e-06
-1.38670320156189e-06
-2.34875125308615e-05
5.282765621487e-06
-3.42245673155438e-05
-1.77991936553446e-05
-7.89500756989458e-06
-2.64528431486207e-05
-2.15547871171848e-05
-1.34063191862614e-05
-1.64080065351124e-06
-1.91503993560416e-05
-1.29166353566047e-05
-1.82486079998234e-05
-1.56961349723199e-05
-2.94552357069359e-05
-2.43786491515976e-05
-1.01134502033399e-05
-9.06395464877048e-07
-3.12346035226788e-06
-1.36038936017908e-05
-8.55041728936131e-06
-2.24754676289099e-05
-3.87356174355432e-06
8.6359346864281e-06
-2.14265330063961e-05
-3.49284796588889e-05
-1.94962110217619e-05
-4.18049709171215e-06
-9.65408704212869e-06
-4.10531276151949e-06
-3.79574823115382e-06
-2.62101248177837e-06
-1.75435029672689e-05
-1.88813300305992e-07
-4.10559695966898e-05
-3.27710754593307e-05
-4.9724906711848e-06
-7.72600756396417e-06
-1.43904818522635e-05
-2.4237527148822e-05
-1.07430346009897e-05
7.52227854975917e-06
-1.03261952635903e-06
-1.24821598632226e-05
-2.70205533988577e-06
-1.19887397912373e-05
-1.57884533025312e-05
-1.16418314169427e-05
-1.02351439837074e-05
-2.40325003900327e-05
-5.65071019299203e-06
-7.34081918733213e-06
-1.32806963520731e-05
-1.51594608750143e-05
-2.26512817430913e-05
-2.11964753230176e-05
-1.07939141070058e-06
-1.2303645870635e-05
-1.52630542523972e-05
-2.90057888669374e-05
-2.4952162397707e-05
-2.11599128536904e-05
-8.04955284033207e-06
-1.69758280726128e-05
1.6345591355877e-06
-2.44444809334234e-05
-2.02327543985048e-05
-1.23949432909879e-05
-2.97589077656889e-05
-6.48162813132734e-06
-1.73162186520598e-05
-7.71418991134213e-06
3.50019859292149e-06
-2.02454166918691e-05
-1.42726411041479e-05
-1.40432254315307e-05
-1.16683139282848e-05
-8.02322593893877e-06
-1.66923492977434e-05
-1.3565802583568e-05
-3.19483200328902e-06
-2.69074613741734e-05
-2.22248044153014e-05
-7.68197125240887e-06
-8.28486619444481e-06
-2.16251365918383e-05
-1.33010226520165e-05
-1.34280803679337e-05
-2.78249668773707e-05
-1.67383532646133e-05
-7.11552824007581e-06
-1.75776892155469e-05
-2.19260214439796e-05
-1.34926040173881e-05
-1.93264482357531e-05
-3.61203591302751e-06
-1.69548032609459e-05
-3.24780488416593e-05
-2.96809167796959e-05
-1.36854390571207e-05
-3.30738678150586e-06
-2.11684162038195e-05
-1.04884875857305e-05
-2.98745216935105e-05
-2.83034204842255e-05
-2.49860370295439e-05
-2.20175090815857e-05
-1.83992653627716e-05
-2.18571792805221e-05
-1.36321818610598e-05
-1.28203967330086e-05
5.79289426347267e-07
-1.00798374261184e-05
-2.17115763749745e-05
2.67486231310055e-06
-1.00889485496621e-05
9.51741686533731e-08
-2.70744147483324e-05
-1.40305067591283e-05
-3.31685191593656e-05
-4.38020534045802e-06
-1.98153010727595e-05
-1.05948071322509e-05
-1.0641923342027e-05
-2.27983690661042e-05
-2.82350990938907e-05
-2.87195806248153e-05
-2.27450134581023e-05
-4.94345933745462e-05
-1.62854449687178e-05
-2.27499829945736e-05
-1.70072434505257e-05
-1.47665156023052e-05
-1.32192829349743e-05
-1.64232978701958e-05
-1.65957671473293e-05
-1.9071915066739e-05
-2.81880256043962e-05
-7.12269422367152e-06
-1.39877865019148e-05
-1.64770693487077e-05
-6.33443782288341e-06
-1.66833945076923e-05
-2.32139223768065e-05
-3.4457903460706e-05
-9.84949451017444e-06
-1.17835550777812e-05
-3.48670688803254e-05
-4.30421831576486e-05
-3.06916504477996e-05
-2.78838636809852e-05
-1.68783881579015e-05
-1.90605590002163e-05
-9.42281879653713e-06
-2.5643910550791e-05
-1.78373266838044e-05
-7.78968885935436e-06
-3.17979232434095e-05
-1.30632216645231e-05
-1.38101980622051e-05
-1.56299160790406e-05
-1.17910910773791e-05
-4.01159828497148e-05
-3.52154432538248e-05
-1.75534625287075e-05
-1.10850925950232e-05
-7.95013339492063e-06
-2.19554704561937e-05
-2.75433761499774e-05
-2.08389713594201e-05
-1.49386671146003e-05
-2.41669828203765e-05
-1.84229866797743e-05
-1.87237568681711e-05
-1.12551528251936e-05
-7.70496872786341e-06
-3.30117106910167e-06
-1.61948865548987e-05
-1.55155221392553e-05
-1.10215457400956e-05
-5.39702856439987e-06
-1.97589045788844e-05
-1.91604343588417e-05
-2.41417643335885e-05
-3.2301000791775e-05
-2.43107829898678e-05
-1.32052697701061e-05
-2.04306432210188e-05
1.84403537279398e-06
-1.89253422494716e-05
-2.03319924884853e-05
-2.35182492279586e-05
-2.69830567680917e-05
-3.0503483624508e-06
-3.04519918851149e-05
-2.33561882895693e-05
-1.51605471788182e-05
-4.12498907111026e-06
5.90681572713101e-06
-1.20281598576081e-05
-2.49697007065626e-05
1.12636941266531e-06
-3.05024177796737e-05
-1.58088873652737e-05
-9.61880052981677e-06
-1.70357693188204e-05
-1.55494929143182e-05
-8.42900721053826e-06
-1.91243079292005e-05
-1.75473400240865e-05
4.67796376793254e-08
-1.73284138018692e-05
-2.88722813639657e-05
-2.07876610547354e-05
-1.98107440935146e-05
-1.91044615250213e-05
-2.46361909438419e-05
-2.12078243493365e-05
-7.2434340643015e-06
-3.17305677541227e-05
-2.03262700003607e-05
-2.75498260711914e-05
4.87369595162603e-06
-4.70530125001855e-07
1.08031328358682e-06
-1.51633226483616e-05
-7.05299385685423e-06
-1.94908285682006e-05
-1.15339825517023e-05
-1.9217989560898e-05
-1.39970527179015e-05
-1.62726410163002e-05
-2.54184840772274e-05
-3.21902456475126e-05
-3.08989439071886e-05
-8.9985668970934e-06
-1.59419435292443e-05
-3.58294759329754e-05
-1.77336651865085e-05
-1.63627954421426e-07
-2.03048698096334e-05
-2.84025546654454e-05
-8.16390753608762e-06
-3.45717971986271e-06
-1.76504347753489e-05
-9.50354054574953e-06
-2.32674665685684e-05
-1.59965055504395e-05
-7.74865657070706e-06
-1.29817963395021e-05
-1.90206496493254e-05
-1.54861870860543e-05
3.75740835042467e-08
-1.4328187178527e-05
-2.06744848087469e-05
-1.31685257743578e-05
-1.95417749895269e-05
8.46018578585349e-06
-2.79398830528214e-05
-1.08507017975165e-05
-1.07063771177198e-05
-1.53699417113484e-05
-4.56143650237019e-06
-1.64162815274291e-05
-3.84443122697161e-06
-2.0094755546944e-05
-1.40819201897443e-05
-2.76345962033695e-05
-2.39192917054165e-05
-8.68592725699815e-06
-3.05789771274486e-05
-1.68858767463137e-05
-4.2334702516618e-06
-2.0176671785196e-05
-1.8602357390467e-05
-1.81236126263253e-05
-2.35684242527855e-05
-1.88743488381e-05
-1.35916704981161e-05
-1.13459369044646e-05
-1.06135180609042e-05
-1.40605775945685e-05
-1.41348692053402e-05
-1.70052373191966e-05
-1.26353351765466e-05
-4.76070858700818e-06
6.03807793415147e-06
-2.27000865471278e-06
-3.03129027573134e-05
-1.87496568827657e-05
-2.14353976329849e-05
-8.11323983671963e-06
-2.51926150468878e-05
-2.35625141262173e-05
-2.37458747720834e-05
-3.6537763814424e-05
-3.00951082654053e-05
-2.28287746802695e-05
-2.28964514270928e-05
-2.60142372429967e-05
-2.44068295050835e-05
-2.77148119944816e-05
-1.75736152960931e-05
-2.60812211804033e-05
-1.28335766549322e-05
-1.43768484867291e-05
-1.07289308930354e-05
3.10780915641935e-06
-2.22947202376372e-05
-3.68538134388782e-05
4.54822533549768e-06
-1.00109635283511e-05
-1.32967807100375e-05
-2.54601341561983e-05
-3.76861247029691e-05
-6.96411282378368e-06
-1.6021509216912e-05
-9.43813837288513e-06
-2.14457508543081e-05
-3.22451209246431e-05
-3.51178273985288e-05
-2.68390049254098e-05
-1.19778474063892e-05
-3.09790591361373e-05
-2.48513434427742e-05
-2.43863139673643e-05
-2.60864222731948e-05
-1.49847002354549e-05
-1.35105869089435e-05
3.99569836953764e-07
2.92838129462751e-06
1.39083347780152e-05
-1.32463414085983e-05
7.55878924589685e-07
-1.95549586228108e-05
-1.77480479786143e-05
-1.87868718941834e-05
-5.56886338821304e-06
-8.44094000832416e-06
-3.18368410411075e-05
-2.76902970949898e-05
-2.95838286007173e-05
-1.74384410444608e-05
-2.08248722307805e-05
-1.46921084876311e-05
-2.67232505226836e-05
-7.22191851903628e-06
-2.16573841434745e-05
-9.9235593458681e-06
-1.60578846788853e-05
-1.75391384335851e-05
-1.80145362393396e-05
-1.83474278324387e-05
-8.46325403032449e-06
-1.54276518458635e-05
-2.79798178263508e-05
-1.68227378126108e-05
-1.75449790391502e-05
-4.37646758265168e-06
-3.33383557540555e-06
-2.06895013689163e-06
-6.22313642747562e-06
4.32914996162036e-07
2.08510316734524e-06
-3.20268723807659e-05
-2.01781622802723e-05
-2.69904681515326e-05
-1.3915611701722e-05
-8.81172698175009e-06
-6.09727646503167e-06
-1.55710433788955e-05
6.82535591065774e-06
-1.30609592688656e-05
-1.0375877137089e-05
-2.45261501221936e-05
2.05661448137016e-06
-3.54013948285778e-05
-4.83119832864239e-05
-2.18861176755347e-05
-1.27743902718275e-05
-2.3684779280962e-05
-1.51914398794399e-05
3.39565056293075e-06
-1.7689583335294e-05
-2.86156240641122e-06
2.93030742505656e-06
-5.899590428905e-06
7.571611913784e-06
-2.37364780381382e-05
-1.67854222538623e-05
-2.41536638023105e-05
-2.42517191570859e-05
-1.81975067656647e-05
-3.22498920770178e-05
-2.09171157438045e-06
-2.0400941890096e-06
-1.13793347461633e-05
-1.52676666694596e-05
-4.59360123840167e-06
-9.72565077680782e-06
-1.31750880108516e-05
-1.56830194327233e-05
-1.89300055054298e-06
-2.03078392672746e-05
-3.3167797310278e-05
-1.05803304387858e-05
-1.66900189098159e-05
-5.24416106547457e-06
-1.13226487410532e-05
-8.05669099294948e-06
-2.33148892167735e-05
-7.73101325684154e-06
5.261480552166e-08
-1.93421442854125e-06
-8.39113696154737e-06
-3.03389593634357e-05
-3.62556491395498e-06
-1.90086444950713e-05
-4.40994096511813e-05
-2.90228792580822e-06
-1.66781918218891e-05
-1.43456116316461e-05
-1.10743137829736e-05
-2.89465483862483e-05
-1.46986447954645e-05
-3.47835618280278e-05
-3.05286356667965e-05
-2.45645691910602e-05
-1.45859634125273e-06
-6.4473399593433e-07
-1.69978190038504e-05
2.58167742429375e-06
-5.73910719171924e-06
-1.12125359237824e-05
-1.2673343793475e-05
-2.80757369556252e-05
-1.60233174205271e-05
-1.96315513241466e-05
-1.12238947300629e-05
-2.14724160809386e-05
-3.53331801183531e-06
-1.43385879322408e-05
-1.83647122375805e-05
-2.82429166604624e-05
-4.15197063198488e-05
-1.88386194945627e-05
-4.01182862644042e-05
1.16540792085322e-06
-2.68652145156931e-05
-2.99615792012285e-05
-1.93567591721257e-05
-1.89222945616308e-05
-3.59207048151021e-06
6.64338019930489e-06
-1.71462208936254e-05
-1.825343280352e-05
-2.75644862922883e-05
-1.54493975175693e-05
-2.71415561999993e-05
-6.81275569542415e-06
-2.45826559329334e-05
-2.43360378402321e-05
-2.58458946084951e-05
3.39898479755238e-06
-9.53594387645558e-06
-1.68045451854008e-05
-2.17013446309839e-05
3.3300751923602e-06
-2.03805986420801e-05
-4.4056572222608e-06
-2.15476189515281e-05
-1.71295355867583e-05
-1.39592183184938e-05
-1.28541213012769e-05
-1.89570326768828e-05
7.98899147796457e-06
-1.59857591327304e-05
-3.15020028399921e-05
-2.14062374270316e-05
-1.02304974765758e-05
-2.00258179816904e-05
-1.73893298971915e-05
-1.25635187610991e-05
-3.07540650967072e-05
-9.72249515507997e-06
-1.1396988386122e-06
-3.23908357364046e-05
-8.27945662855397e-06
-1.5747142754203e-05
6.17525619569166e-06
-5.7121251307884e-06
-2.68953905083202e-05
-1.70472860975106e-05
-1.72838719155903e-05
-2.51298796533803e-05
-8.4975194976546e-06
-9.20073724487889e-06
-4.43288750268638e-06
-1.72769993816902e-05
-3.49185880878995e-05
-6.25441983513929e-06
-5.33445182477272e-06
-6.8878128753247e-06
-1.2397574538714e-05
-1.78912568721729e-05
-1.06830989649247e-05
-2.54426972696734e-05
-1.34346044536725e-05
-1.41241625707618e-05
-1.6711134180724e-05
-8.31942351005706e-06
-6.66393498842899e-06
5.66033526801684e-06
-1.46231311281773e-05
-1.93799525524617e-05
-1.32951208136405e-05
-2.16106804968147e-05
-2.30877143779335e-05
1.28478854049218e-06
-1.71836159246789e-05
-2.40154605567629e-05
-3.98574127536985e-06
-2.40204390575464e-05
-1.01375241252521e-05
-3.90912806836271e-06
-1.71791704933039e-05
-5.57753279047787e-06
-1.36066219326918e-05
-1.1964629577753e-05
-1.16765426786358e-05
1.68158670566592e-06
-6.17593132641118e-06
-2.44379395571168e-05
-2.47251194301998e-06
-3.97595530892811e-05
-1.85150669203709e-06
-2.89406056225144e-05
-1.75527767758254e-05
-1.09342912826839e-05
-3.30883515918946e-05
-2.27110634154064e-05
-2.20293277462397e-05
-3.03450745579044e-05
-1.1133782054999e-05
-1.07650788946882e-05
-2.08659810788008e-05
-1.30153871410968e-05
-2.29499902688165e-05
-2.54189309127682e-05
-3.30584690360245e-05
-1.79423712400709e-05
-1.68051224054151e-05
-1.53814047555173e-05
-2.28818154899883e-05
-1.16908646495348e-05
-1.94540184044039e-05
-2.85641814522837e-05
-3.06418153832135e-05
-1.49227183992961e-05
-2.92680757037812e-05
-1.07367606465581e-05
-1.38325186696982e-05
-1.65121392709448e-05
-7.61240387277005e-06
-2.02056972665106e-05
-1.57569597601852e-05
-7.10120704964334e-07
-2.31260597070614e-05
-1.87589380441867e-05
-1.9023440526801e-05
-2.34971818704842e-05
-7.56128312622138e-06
-1.49299874589412e-05
7.07563511070107e-07
-1.89986528884741e-05
-1.61064516245529e-05
-1.54533601008748e-05
-1.98332054100412e-05
-9.30004781593309e-06
-1.95557044750468e-05
-7.68067314357401e-06
-2.05984594470656e-05
-2.40851841190659e-05
-3.23602598778094e-05
-8.39792399008536e-06
-1.85949049976766e-05
-3.26171185664651e-05
-1.4478591464414e-05
7.49384507980378e-06
-1.52384045135402e-05
-2.49262697215697e-05
-8.92869804379512e-06
-4.2259794193051e-06
-1.54291018788213e-05
-2.43320882535768e-05
-5.11971824468915e-06
-2.21848050732066e-05
-3.30031902832749e-05
-3.85009861794571e-05
-3.65838106812592e-05
-1.72077971869984e-05
-1.31224784927047e-05
-1.54531738612378e-05
-1.54734909909633e-05
-2.06552775660196e-05
-1.48762919253685e-05
-4.81768730402807e-06
-2.47717009864723e-05
2.16957643578934e-06
-7.56630512340607e-06
-1.96662851412628e-05
-5.21260523961077e-06
-1.51794056502186e-05
-1.79433159262421e-05
-2.36626023913233e-05
-1.55538134751431e-05
-5.34616780193217e-06
-3.14455077681573e-07
-1.72314016793247e-05
-1.82506176077566e-05
-1.70337180306533e-05
-1.52465218435603e-06
-2.44957449364694e-05
-1.40005698263037e-05
-1.89835793893659e-05
-6.62351087841092e-06
-6.85701728741523e-06
-9.0782717336775e-06
-1.90874856037115e-05
-8.11177348466602e-06
-1.17114911789274e-05
-1.72566917191304e-05
-2.00960829428198e-05
-1.3973185402477e-06
-2.54718316708697e-05
-2.61487032299094e-05
-1.53689013151001e-05
-1.18051381200374e-05
-1.73470809285239e-05
-2.2888863073e-05
-3.04381694189895e-05
-2.73309544251399e-05
-4.30159018360702e-06
-1.18645999356007e-05
-2.59626253806817e-05
-9.60042737392614e-06
-1.40503561425393e-05
-1.39075824346127e-05
-3.80800012418429e-05
-2.30698249147241e-05
-9.45036721716421e-06
-2.07038765243742e-05
-1.61766235825438e-05
-3.51101875222342e-05
-1.72811792143387e-06
-9.62249099385133e-06
-2.0141815174178e-05
-2.28666166511797e-05
3.0702731507777e-08
-3.30086391307495e-05
-5.34115581570554e-06
-2.27228871259543e-05
-2.06674427639683e-05
4.62440068567229e-06
-1.23075831592487e-05
-2.92764545670484e-05
-2.76293307833159e-05
-1.57178135706493e-05
-2.03934663286519e-05
-2.18336494342622e-05
1.51796570002194e-07
-1.79710628067291e-05
-2.99541411682619e-05
-8.02475695698344e-06
-2.70554373750983e-05
-2.44528306060935e-05
-2.47312791652004e-05
-1.14007786208513e-05
-7.637391009674e-06
-2.79826693250328e-05
-1.52264223802531e-05
-1.60737736368766e-05
-2.19911257076688e-06
3.27415862389054e-06
-2.87890535856771e-05
-1.27244774933627e-05
-9.74879381726347e-06
-1.92898551893182e-05
-1.24469157528793e-05
-8.62973060602802e-06
-3.10324822562303e-05
-2.44258027029055e-05
-3.2686075149165e-05
-2.50774909201617e-05
-1.25289349508054e-05
-1.56518071482922e-05
-6.14946040659871e-06
-1.59874564032781e-05
-1.47577633563117e-05
-1.88208781096256e-05
-1.77903851988278e-05
-1.16128807078557e-05
-9.01971054711903e-06
-1.43571903255321e-05
-2.68916815950705e-05
-2.06449373079508e-05
-9.82307456614184e-06
-1.06587947887178e-05
-2.28784015535306e-05
-8.30208054572791e-06
-1.95051349771186e-05
-1.40212850592263e-05
-8.71040118693031e-06
-1.50963583019852e-05
-1.90214587992427e-05
-6.48976906386999e-06
-3.09554219519098e-05
-1.38371116611875e-05
-2.82445644622872e-05
-1.32821481013398e-05
-1.69423984765032e-05
-5.04619204352467e-06
1.21280439526459e-06
-8.17308121902286e-06
-8.2094240217171e-06
-1.51718816937521e-05
-9.64704612054197e-06
-1.69984821841014e-05
-1.00029872798627e-05
-6.4910976101538e-06
-3.00946928615865e-05
-1.48220108127585e-05
-1.33986033429328e-05
-3.06467919235748e-05
-2.46969043547489e-05
-2.36521414370588e-05
-3.0029724850513e-05
-2.80407579944842e-05
-2.65274357288232e-05
-1.3701784244055e-05
-7.64863319017319e-06
-3.14197488790026e-05
-1.22574640103848e-05
-1.084446730135e-05
-3.40658738505737e-05
-2.98589741921187e-05
-1.7630199775171e-05
-3.13761160357054e-05
-1.53459194128971e-05
-1.36262098132632e-05
-1.07119406859818e-05
-6.83193607670339e-06
-3.75612657129233e-05
-8.44689799694566e-06
7.67850110579566e-06
7.37383414225901e-06
-1.1138668715142e-05
-2.85839049457261e-05
-1.28793330863778e-05
-1.18388105915168e-05
-2.33333473925197e-05
7.68548410002684e-07
-1.58134496311236e-05
-2.5236043568524e-05
-1.83197403392871e-05
-2.34491952927821e-05
-2.37569920484357e-05
5.19120815578293e-06
-9.34148845139026e-06
-1.08429942911463e-05
-1.00466075497243e-06
-2.41047677944528e-05
-1.17094018601803e-05
3.70981038904237e-06
-1.72354622339963e-05
-1.11016786705724e-05
-7.92682746372729e-06
4.80159217508745e-06
-4.78751160143815e-06
-1.08239407908602e-05
-1.39796100652875e-05
-2.23857802625782e-05
-2.05465540810014e-05
-2.3417890565655e-05
-9.41390089613314e-06
-2.2171894430973e-05
-6.9415642245507e-06
-1.29040272523569e-05
-1.16889931404457e-05
-2.48317516787219e-05
-1.92520926707596e-05
-1.68933783546338e-05
-2.71829881974243e-05
-1.82033017014868e-05
-3.10312949018512e-05
-1.99468734037053e-05
-4.04912117584407e-05
-1.39255948263953e-05
-2.09393206762904e-05
-2.21344787243844e-05
-3.68588452089665e-05
-2.33990425343037e-05
-1.78017005727613e-05
-1.97910163649249e-05
-8.60059117269759e-06
-1.84492761186378e-06
-5.52678365418898e-06
-1.44361323569905e-05
-1.54202675182222e-05
-1.43765450671608e-05
-2.38677633103001e-05
-1.64927370781071e-05
-3.93260104895459e-06
-2.98311001429693e-05
-3.30733323439648e-06
-1.85737100734398e-05
-2.49289677723868e-05
-1.44295153045479e-05
-4.01448555757753e-05
-2.23244470643468e-05
-2.67715068149376e-05
-9.03467523445264e-06
-9.55896464885167e-06
-6.80359021060255e-06
-2.37636983278052e-05
-2.1477085906337e-05
-2.41353494694267e-05
-6.05377553441923e-06
-1.34619712325937e-05
9.96603219059723e-06
-2.09183584954824e-05
-2.50172414921896e-05
-3.16246712599956e-05
-1.64206614310435e-05
-1.86470107284627e-05
-1.4204072320638e-05
-1.67529536575771e-05
-1.73472818181249e-05
-1.79995329704214e-05
-6.25728939722831e-06
-1.06002264261862e-05
-1.12410313582747e-05
-3.76510695700958e-05
-3.08986666191953e-05
-1.86834085145759e-05
-2.37469611326863e-05
-2.40864288053292e-05
-1.0405597797581e-05
-9.36452344141967e-06
-2.17760497341973e-05
-3.14102807918948e-05
-2.68143847687862e-05
-8.22430735102128e-06
-1.09532439837216e-05
-1.06701537962782e-05
-2.45653675864736e-05
-1.33225884579834e-06
-1.02739555440108e-05
-3.57750430656998e-05
-3.33066068077766e-05
-3.35650827432216e-06
-4.05700591488119e-06
-2.5746317510713e-05
-3.11191300889741e-05
-1.84447727020426e-05
-1.0405805254936e-05
-2.51705933524533e-05
-1.642637333401e-05
-2.57972844996052e-05
-2.63907938496985e-05
9.71324896844533e-08
-2.30625548556339e-05
-3.03966957603081e-05
-4.39543062698008e-05
-2.44183896159424e-05
-1.8522062442735e-05
-2.49329056874524e-05
-2.1991933153057e-05
-1.6405558170704e-05
-2.16910475639936e-05
-1.83601901016194e-05
-6.65583226685859e-06
-4.23715697077414e-06
-5.00916133422287e-06
-2.4210740590881e-05
-1.59980136574399e-05
-1.52632291680747e-05
-2.7371672842846e-05
4.81232315597757e-06
-1.52391079441671e-05
-8.45074633598906e-06
-3.09239806137769e-05
-1.89166691044551e-05
-2.23539144447391e-05
-1.43594413022589e-05
-2.37985437473868e-05
-1.44283224857376e-05
-2.19397460344598e-05
-2.79313183713757e-05
-1.1888160999012e-05
-1.39299298855528e-05
-1.25547683190487e-05
-7.18693212553239e-06
-1.9039638482339e-05
-1.478430800204e-05
-3.02851973097846e-05
-2.72869934410235e-05
-2.70336283863439e-05
-1.01783238158022e-06
-7.77339566217521e-06
-7.73207408652808e-06
-1.68688738723134e-05
-1.75428651407962e-05
1.43295279728334e-06
-1.39833564559275e-05
-1.22653063941052e-05
-6.76409387717473e-06
-6.17407518414454e-06
-2.24559106220159e-05
-1.36711166305692e-06
-1.39311827486949e-05
-1.79136618950922e-05
-2.31201388500918e-05
-1.12153571956172e-05
1.478977496079e-05
-2.42041816045003e-05
-2.72112032161003e-05
-1.42206987506417e-05
-2.09627015626689e-05
-1.85012927317743e-05
-8.37458031402341e-06
-2.11781535213693e-05
-2.35121670910948e-05
-2.15555701505145e-05
-9.78320357481253e-06
-2.02546844296561e-05
-2.9688633815389e-05
-1.55529634815921e-05
-1.58286934431713e-05
-1.23355484400401e-05
-2.206313575309e-05
-1.55417286796666e-05
-1.58348753839351e-05
-2.06534466600268e-05
-2.23342632242987e-05
-5.91549783900374e-06
9.20485921062401e-06
-2.28082766298803e-05
-8.33725894920307e-06
-3.38018495745029e-05
-2.9309957430891e-05
-9.526230581814e-06
-3.43713483735747e-06
3.20044371263951e-06
-9.14051357158758e-06
-1.54412959511089e-05
-2.41496161320747e-05
-4.76017146844158e-06
-5.53992660428762e-06
-1.59932556447034e-05
-1.29634885302596e-05
-1.59317693605341e-05
-5.48538575450031e-06
-1.81677642284932e-05
-2.38356752812146e-05
-2.80990942285086e-05
-3.88734282262154e-05
-3.71355267099304e-05
-2.60840684478344e-05
-2.22968946457364e-05
-1.03334687220994e-05
-6.29014508945696e-06
-2.80277647675253e-05
-2.13176567470139e-05
-1.5610647686636e-05
-8.74191865522364e-06
9.92195199565933e-08
-1.59029895888024e-05
-4.65839258885576e-06
-6.25997316067038e-06
-1.99782274539474e-05
-3.26751023222565e-05
8.08757990056709e-07
-8.33750878505917e-06
-1.18874704539272e-05
-2.9487463054133e-05
-2.04128313623566e-06
-1.40500662167233e-05
-2.26070130297778e-05
-1.13480127620372e-05
8.34196162173467e-06
-2.2087847183192e-05
-1.74153360976916e-06
-1.02346443107184e-05
-3.59335706582957e-05
-1.24291017849939e-05
-9.59579670120232e-06
-2.02479101553221e-05
-2.00467384661934e-05
-3.79844176439243e-06
-8.82104408108341e-06
-1.97983043946688e-05
-1.88034703823097e-05
-1.96856181412686e-06
-2.03261941412138e-05
-2.56318799366025e-05
-6.76854657812299e-06
-2.17915030834283e-05
-2.04485541364388e-05
-3.84280235530724e-05
-1.99857993346023e-05
-1.13657711381984e-05
-1.86483217943491e-05
-1.63791202010629e-05
-1.42489945787447e-05
-1.37460328809205e-05
7.57897662819717e-06
-1.76825562491702e-06
-2.56834869323875e-05
-1.20781669464988e-05
5.83659332772283e-06
-1.08458823298111e-05
-2.16776726467659e-05
-1.65200288948013e-05
-3.75415464194347e-05
-2.26574455909186e-05
-2.21501289755931e-05
-1.15731343044673e-05
-2.41410116340413e-05
-1.7748250870161e-05
-1.4351634683469e-05
-2.44133034773361e-05
-2.37961882382792e-05
-1.10822409356609e-05
-1.60203936379757e-05
-1.96835078321884e-05
-1.12775818995976e-05
2.78136208366544e-06
-1.25281102269597e-05
-2.00864850591246e-05
-6.30039614330067e-06
-2.88783440226933e-05
-1.74020970014962e-05
-9.77158181944773e-06
-3.25266981537932e-05
-1.00667261751542e-05
-3.8057508517239e-05
-2.69881185330107e-05
-4.78166053504351e-06
-2.348780884018e-05
-8.89407333018943e-06
-2.58604297611699e-05
-1.11468420768617e-05
-2.22416458384763e-05
-2.03912133646283e-05
-1.10936619734229e-05
-3.09197240229583e-06
-2.19966121862058e-05
-1.42737094112692e-05
1.02413142576415e-05
-9.28710038648628e-06
-6.7733375115406e-06
-2.78733456877957e-06
-3.18386002112094e-05
-3.16790148024606e-05
5.8923518393542e-07
9.78151487041085e-07
-1.93859920899826e-05
-6.13105663052866e-06
-4.2029249199002e-06
-6.6370021931707e-06
-1.38394374919246e-05
-2.87974458119472e-05
-2.50496788302711e-05
-1.07689249154682e-05
-2.29718088238995e-05
-2.28404653100351e-05
-6.12557123435335e-06
-2.8356556637883e-05
-1.29079485225901e-05
-9.46229132323363e-06
-4.33523621648372e-06
2.03430308353044e-06
-1.23927114911375e-06
-2.36078446363079e-05
-1.08102032984233e-05
-8.99698681102472e-06
-6.36489778759567e-06
-1.21544257764617e-05
-2.45686944785598e-05
-4.84780063405816e-06
-1.45888262296102e-05
-2.68778017656506e-05
-9.39682588401168e-06
-1.25554863384529e-05
1.3621313148915e-05
-2.96281819439466e-05
-2.12882892648541e-05
-1.67142523909512e-05
-2.07594217531944e-05
-2.20767196571953e-05
-3.15937018410893e-06
-1.16848835706687e-05
-1.71190672345601e-05
-2.40697599524614e-05
-1.32794239529079e-05
-1.17778531309536e-05
-2.06381937314532e-06
-2.95143161597522e-06
-6.909340003729e-06
-3.27027413436445e-05
3.09479507286947e-06
-3.18020830559306e-05
-1.42412409579061e-05
-3.28027624675037e-05
-2.49671938149035e-05
6.97632480145958e-06
-1.86869555675943e-05
-1.64622642365331e-05
-1.16041984606808e-05
-3.43712335563673e-05
-1.30989409398616e-05
-2.79633281463822e-05
-1.69398265198075e-05
-6.21709706774141e-06
-1.99975395935377e-05
-1.77915837627556e-05
-3.06562242080247e-05
-4.77632103237989e-06
-2.19076244129147e-05
-9.4894945449957e-06
-8.0810841421146e-06
-3.37715678233163e-06
-1.01113483154428e-05
-7.46165366615682e-06
-4.79383547551115e-05
-9.69930414715189e-06
-3.4042133635099e-06
-5.39388796043556e-06
-2.51107528076103e-05
-2.48619082252934e-05
-2.42239484620753e-05
-9.68001940908025e-06
-2.35247548321876e-05
-4.16940532468019e-05
-1.82494884138917e-05
-4.37238710777817e-06
-1.43034972399143e-05
-2.30628588618251e-05
-9.06365896956923e-06
-1.47492031510719e-06
3.81133384310258e-08
-2.84725898805474e-06
-2.22092893080814e-05
-2.08818684604644e-05
-5.78536562771286e-06
-9.82860235690835e-06
-3.46161554409997e-05
-1.97123027960768e-05
-3.33972828621731e-06
-2.43007180927314e-05
-3.91763156877337e-05
-2.04476185809663e-06
-1.68667665764175e-05
-1.56454021178939e-05
-1.71305231746787e-05
-8.60070949453194e-06
-1.37980887121883e-05
-1.36284682892001e-05
-9.85505254014033e-06
-6.62342359596573e-06
-6.52237579602039e-06
-1.56335897512242e-05
-2.21188972851086e-06
-6.38451327111438e-06
-5.05843345490509e-06
-7.58526135347215e-06
-2.15628131283084e-05
-3.73435678336644e-06
-3.23508599645983e-05
-2.28072121190052e-05
-1.46244889458804e-05
-3.08193049761129e-05
-2.95839840498099e-05
-3.64487416773651e-05
-2.28239831917494e-05
-3.35953368968702e-05
-1.6580474866049e-05
-1.30242687502742e-05
-2.15879406324278e-05
-5.281807676157e-06
-2.16201054492414e-05
-1.44443789892297e-05
-1.75321553247774e-05
-2.47557112747093e-05
-1.78951093025854e-05
-4.60460485231033e-06
-1.8181970331716e-05
-4.07971541228065e-06
-3.36184520363763e-05
-1.74101344495137e-05
-1.14351164978579e-05
-2.15446861571275e-05
-5.38396766422591e-06
-1.79973160011003e-05
-2.20413730853936e-05
-2.0190326267682e-05
-3.56949794056423e-05
-1.88490130643842e-05
1.59971382935461e-06
-1.31483954236299e-05
-1.99301535023365e-06
-8.92415132416328e-06
-8.5665823048253e-07
-9.84098517836843e-06
-2.79515021066551e-05
-2.73120522107268e-06
-1.78700657270513e-05
1.5060971379182e-06
-2.05329936481688e-05
-9.88923838141092e-06
-1.92765280935371e-05
5.89974178539915e-07
-7.0668514754376e-06
-2.17920393536831e-05
-9.60461859543487e-06
-7.84985431886323e-06
-2.83657328524029e-05
-1.39718119615712e-05
-1.96911294829315e-05
-2.05025096792669e-05
-2.49745409186108e-05
-3.05064073442974e-07
-3.04444473495314e-05
-9.98538057217502e-06
-2.05498118371345e-05
-1.00262846433891e-05
-1.4421146519582e-05
-5.36744102065338e-06
-2.24738256429071e-05
-3.73885690647952e-05
-7.92254953287882e-06
-4.73166551674579e-06
-1.47536074500786e-05
9.07812664420716e-06
-2.396298747342e-05
-3.53395642097519e-05
-1.24593190644716e-05
-6.26142876630585e-06
-1.09075641486933e-06
-1.44202386096748e-05
-1.94196825707619e-05
-1.30297556794762e-05
-1.73209217081095e-05
-1.39344024159569e-05
-3.5702403090977e-05
-2.73922889895225e-05
-3.08644733626316e-05
-3.49838453703113e-05
-2.27636196202806e-05
-6.66164165610421e-06
-1.97642628952749e-05
-2.0465108229665e-05
-1.18244045533425e-05
-1.8996032740628e-05
-1.28505462294754e-05
-4.04419193850215e-06
-1.36336669292422e-05
4.40719568785415e-06
-2.27496114903432e-05
-1.49463592580018e-05
-8.28995316572193e-06
-2.56737812967429e-05
-1.00064682865272e-05
-8.99335708956263e-06
-2.16849982226762e-05
-1.86802440814829e-06
-1.65625413552874e-05
-2.52729631759711e-05
-2.30488285686612e-06
-1.56030908018528e-05
-2.36885384750028e-05
-1.60765737844293e-07
-1.66332896196066e-05
-2.67791541905268e-05
-2.7724029902013e-05
-1.70757776318747e-06
-1.88719655241708e-06
-2.56161009164317e-05
-9.38155234729236e-06
-1.37116772302266e-05
-2.00902652568183e-05
-2.60850316796848e-05
-2.42543279056175e-05
-2.97648766659613e-05
-1.32407313931861e-05
-2.48135840059313e-05
-1.02702600330711e-06
-8.27468835618742e-06
-1.19652934449454e-05
-1.93925824948062e-05
-1.22820053539145e-05
-1.22489850752034e-05
-1.42683124537463e-05
-1.42078012236185e-05
-2.61001761667307e-05
-3.33413319694382e-05
-1.3680455701318e-05
-1.85055998842751e-05
-7.20547417223128e-06
-9.24604176181865e-06
-1.25101670206292e-05
-7.18343510817849e-06
-7.39728720633698e-06
-1.66158462177397e-05
-9.10690517716268e-06
-8.18261868636721e-06
-2.310522467661e-05
-2.39263659553945e-05
-6.72030327594779e-06
-1.84366334328883e-05
-4.15614686284697e-06
-7.62100898568459e-06
-3.36120128148776e-05
-7.93227830771206e-06
-1.50254600265399e-05
-9.59271371907675e-06
-2.32517073649433e-05
-1.61563960611348e-05
-5.87902930675231e-06
-3.93955059878023e-05
-6.44847922012739e-07
-2.7749590204744e-05
-1.98278010219022e-05
-7.91483129714677e-07
-2.44345219193592e-06
-1.47832441108435e-05
-1.64913792328134e-05
-1.13105465674827e-05
-2.17701140467981e-06
-3.73871248696081e-05
-2.61238305040915e-05
-3.26255639549744e-05
-1.25293995843345e-05
-3.06487454144909e-05
-2.59666852266913e-05
-5.7321583411991e-06
-9.68523036107159e-06
-1.2387233520153e-05
-1.78295569958478e-05
-2.04147487588906e-05
-1.44077444674265e-05
-1.8583878819798e-05
-6.48383326026253e-06
-2.23626003128937e-05
-2.08338671175139e-05
-2.8162187085713e-05
-3.26342477213175e-05
-1.58689159889376e-05
-6.02148926147136e-06
-5.73411038620151e-06
-6.27298852722411e-06
-3.17449868651353e-05
-2.24560345281329e-06
-1.67405942545931e-05
-1.88790962738774e-05
-1.03654380111922e-05
4.40459889183343e-06
-7.89633596234937e-06
-9.28538145888254e-06
-7.26044151370858e-06
-1.04772434004505e-05
-1.27633087582484e-05
-7.74213291697658e-06
-1.75043274945174e-06
-2.89782576983745e-05
-1.4136912184804e-05
1.70453824956641e-06
-1.66220122241364e-05
-1.61467783603876e-05
-1.67645766195171e-05
-1.14909663985924e-05
-1.51953709644455e-05
-1.23690840328876e-05
-1.97470834012698e-05
-3.20815536592502e-05
-4.26136726918881e-05
-3.65487215501551e-05
-9.31246478064755e-06
-5.19563971140721e-06
-7.7120130038785e-06
1.68897703953469e-06
-1.33642576751287e-05
-1.70452646453684e-05
-1.11526809461847e-05
-2.68519388620312e-06
-1.40021312012805e-05
-1.70452844330919e-05
-3.01088894104933e-05
-6.25529398687893e-06
-5.10625456378382e-06
-1.20341707481577e-05
-7.2681500345345e-06
-1.50260788201437e-05
-2.5832623954771e-05
-1.72002367672721e-05
-8.48570923234584e-06
-2.61410511199915e-06
-1.39449023837302e-05
-1.12006959178046e-05
-2.3693866289803e-05
-2.82361301825603e-05
-1.18123092993672e-05
-2.0853873715308e-05
-1.47467941796263e-05
-3.13185767246604e-05
-1.554805590705e-05
-1.48153600518489e-05
-4.57808906409497e-06
-2.07311988420227e-05
-2.11139730861432e-05
-2.22167197703335e-05
-1.97528712292783e-05
-1.13220107131438e-05
-6.27563715699623e-06
-8.56930808019323e-06
-3.86984946824401e-06
-1.94844908927531e-05
-1.75295426152055e-05
-2.31716593135517e-05
-4.08869498751614e-07
-2.78543704369883e-06
-1.85680672002754e-05
-2.92885137543736e-05
-2.84930401002592e-05
-1.38312676342524e-05
-3.02365942194941e-05
-1.29976434125326e-05
-1.19259629724739e-05
6.48348081717077e-06
-1.3248924348949e-05
-6.29106259821335e-06
-2.66763951352595e-05
-5.22538035538861e-05
-2.74531562230411e-05
-2.33001061183812e-05
-1.71614793660817e-05
-1.70247227762198e-05
-2.48956155649337e-05
-4.07663381769297e-05
-3.06261549700801e-05
-1.87971091635719e-05
-3.41063846663761e-05
-3.29040292146803e-05
-2.17658102120333e-05
-1.4838453267079e-05
-1.45468821040343e-05
-3.55002443297657e-05
-1.19770034680355e-06
-9.56112194866626e-06
-3.32249962151679e-05
-1.07431952243105e-06
-1.13612610588585e-05
-1.44023596196363e-05
-2.37723148641488e-05
-3.72110976530104e-05
-1.7367871055001e-05
-1.35542076362509e-05
-1.68907804472293e-05
-1.12611399672656e-05
-2.19225923225415e-05
-8.29513459831338e-06
-1.13271604217854e-05
2.0699486960953e-07
-6.06951049752487e-06
-2.38937114256269e-05
-1.08505718924201e-05
-6.78193659158106e-06
-1.33543134847151e-05
-1.13778648531112e-05
-2.58941814566657e-05
-5.0032815906121e-06
-1.53175766965224e-05
-6.06788041982494e-06
-2.8681228308403e-05
-8.81793918808864e-06
-3.07024205986396e-05
-3.25131558719415e-05
-2.62089632623492e-05
-2.6901567421493e-05
-2.4761754955053e-05
-1.51945602524667e-05
-2.52018036447029e-05
-1.27705235729151e-05
-1.51655369877985e-05
-3.07081189670607e-05
-3.47986242751258e-05
-1.30724249612207e-05
-1.93526006382114e-05
3.8126581448683e-07
-1.58155731279268e-05
-2.46711863072786e-06
-1.9295605871052e-05
-2.33930608158568e-05
-4.43350683192365e-06
1.16860878038791e-06
-3.3887821765102e-05
-2.27522904949791e-05
-1.94713550731458e-05
-1.295663884552e-05
-1.42871944696335e-05
-7.56606795262169e-06
-1.25200835356581e-05
-2.69275318627822e-05
-3.29354194916122e-05
-8.25454082825431e-06
2.41730314726376e-06
-2.43889002221493e-05
1.13188802995545e-05
-1.57515288156096e-05
-1.46292256830809e-05
1.77569384510754e-06
-1.32896740227539e-05
-3.58379314141347e-06
-5.79895873681556e-06
-4.40919044863693e-06
-2.10981580208986e-06
-6.0656673316544e-06
-1.08713094623744e-05
-2.43054161433835e-06
-3.12887207638149e-06
-1.34031445633724e-05
-2.08271824557127e-05
-2.71006294893099e-06
3.33175349348379e-06
-1.5657047079847e-06
-1.65022597489169e-05
-2.09690154952882e-05
-1.93130115315757e-05
-2.37677709950555e-05
-9.29496836944624e-06
-7.81703325750678e-06
-8.6950201593838e-06
-7.97188761491394e-06
-6.31178396700989e-06
-1.06824060885916e-05
-3.07575027780833e-05
-3.63515465393582e-06
-1.71180081931552e-05
-2.2571223918982e-05
-1.12388977644936e-05
-1.79689439459503e-05
-1.91733557352512e-05
1.39799107170796e-05
1.21840595492555e-06
-2.13462101024337e-05
-2.57871593494398e-05
-2.49414617491569e-05
-1.34583004412013e-05
-1.85235837249134e-05
-2.30537030757062e-06
-2.09808583329222e-05
-1.64879186693118e-05
-2.13177745844811e-05
5.8343886727082e-06
-2.72411905156695e-05
-1.38805933549316e-05
-1.90906446153642e-05
6.64828785625633e-06
-1.89138899068731e-05
-4.26854679369957e-06
-2.15832590321201e-05
-2.11120287934022e-05
-1.88941775344561e-05
-2.22984649998115e-05
-1.21631356009675e-05
-1.36514214241208e-05
-2.7362251738851e-05
-1.19352689029904e-05
-3.9715730272747e-05
-1.51438742941491e-05
-9.94134978763549e-06
-2.96722519115086e-05
-1.43513362363169e-05
-2.46115073069594e-05
-1.71395557094678e-05
-1.90164086062936e-05
1.3271155571268e-06
1.70577367193971e-06
-1.39271978918002e-05
-1.5658638497669e-05
-1.42327509268833e-05
-2.6595657525064e-05
-2.65433887634241e-05
-2.97293426682613e-06
-2.65736761688313e-06
-2.71786291275659e-05
-2.59274687321833e-05
-1.4404172312287e-05
-2.24804684032995e-05
-2.34952491539473e-05
-3.12043544421953e-05
-1.71069242070496e-05
-1.9324855514773e-05
-2.3051733995468e-05
-2.68158085679061e-05
-2.3421693287999e-05
-2.39190022045656e-05
-4.97262513342338e-06
-4.90022668599372e-06
-2.75743997725334e-06
-1.71539761854122e-05
-6.2103248872895e-06
-7.869937216932e-06
-1.43687631761844e-06
-3.5494754024383e-05
4.3264733768704e-06
-3.1633644601997e-05
-1.94489192443832e-05
-2.62441390003773e-05
-4.12147832559156e-06
-1.64154728831668e-05
-2.43446611127612e-05
-2.45264815221416e-05
-1.53054123862996e-05
-2.99315924833857e-05
-3.3445625578064e-05
-2.66455427298844e-05
-3.12554560460833e-05
-1.17236181292519e-05
-6.75062430275261e-06
-1.12952894473354e-05
-1.46962551629653e-05
-1.51381307369089e-05
6.22117957601817e-06
-9.42156470481854e-06
-1.18826267020378e-05
-2.8932672123503e-05
-1.28261731505298e-05
-1.84494915345796e-05
-7.26801815638705e-06
-3.00452117216853e-05
-6.27628070021527e-06
-1.13668625498776e-05
-2.19943925702528e-05
-1.97964327340277e-05
-1.5046254390166e-05
-1.34351082597059e-05
-2.48860523265527e-05
-2.26283270776067e-05
-3.53256827327465e-05
-2.81065142044701e-05
-3.22932606767911e-05
-1.93374062114563e-05
-1.45208170630629e-05
-2.86552879703468e-05
-2.58413350195145e-05
-1.60903939129461e-05
-1.73539957118361e-05
-2.69647708487818e-05
-2.42311862852441e-05
-1.11793685456067e-05
-7.75763812764683e-06
-3.71416908157762e-07
-2.08695031628961e-06
-8.49443504662087e-06
-1.67617380852863e-05
-2.03622954916529e-05
-1.54896959596407e-05
-3.6878775883815e-05
-1.81516959116472e-05
-1.30604539913565e-05
-1.94278186607311e-05
-1.70722493751189e-05
-6.78582139704138e-06
-9.45889606521214e-06
-2.09681504177719e-05
-5.91180471862439e-06
-2.93055034669548e-05
-3.1642629264427e-05
4.8975575872454e-06
-1.59429233355111e-05
-1.10959868460495e-05
-8.11176686110288e-06
-1.70526798196375e-05
-2.20692594505704e-05
-7.95124494907059e-06
-2.42897069953414e-05
-1.09575060298434e-05
-3.32517038459675e-05
-2.29000604631246e-05
-2.7596635588573e-05
-2.83076513480036e-05
-1.93907715230125e-05
-2.09215586141875e-05
-2.8404112671639e-05
-9.24454097395412e-06
8.6387920973186e-06
-1.70734540392381e-05
-1.38716734190815e-05
-9.54910162278409e-06
-3.28109423999222e-05
-2.75458644913791e-05
-1.30798108749629e-05
6.26651089220748e-06
-1.4477103125226e-05
-1.78248637561911e-05
-2.93148998069116e-05
-1.46136402759369e-05
-2.1944254067109e-05
-2.00036526632957e-05
-2.3380250437151e-05
-8.77497777313104e-07
2.12451231086482e-06
-1.8212650736554e-05
-4.0346546438116e-06
-7.41175421187366e-06
-1.45710351630743e-05
-1.50821214899725e-05
-2.27680665794181e-05
-1.27541176574952e-05
-1.04374863344321e-05
-1.99293919352893e-05
-2.30866726762444e-05
-2.06361020773094e-05
-1.3257593755165e-05
-1.27317359286007e-05
-2.23853457934421e-05
-1.94143823891535e-05
-2.8760197989131e-05
-8.53657657311483e-06
-2.06956631329062e-05
-1.10765034157678e-05
2.03269352435993e-06
-1.2968217360774e-05
-2.08173018814931e-05
-2.74252248200325e-05
-2.78493843001454e-05
-2.5477175496495e-05
-2.68618976540061e-05
-1.95963584958588e-05
-1.17611932949472e-05
-1.23150969904959e-05
-2.02764640284125e-05
-4.95571622642347e-06
-1.37876968737622e-05
-1.37848419278184e-05
-1.74379205396971e-05
-1.53249094933893e-05
-4.40935348501115e-06
-1.33179508051184e-05
-2.11802435429755e-05
-1.50140245671494e-05
-1.78322036837084e-05
-1.36886563576555e-05
2.21730944736244e-06
-3.36768795570612e-05
-2.8920718137642e-05
-1.12417330141435e-05
-1.73727618069383e-05
-2.61865143591638e-06
-2.61336525281429e-05
-2.25902167259167e-05
-1.60581524944047e-05
-1.71232797296375e-05
-2.89521808274607e-05
-1.30698688332919e-05
3.55209674949329e-06
-8.47375450857792e-06
-9.71457612893223e-06
-1.38808708548336e-05
-5.65486580117067e-06
6.6725497296385e-07
-2.17771444177683e-05
-8.91570881671331e-06
-3.03098819310063e-07
-7.84071335824281e-06
-2.3675891662121e-05
-2.50264320461356e-05
-1.14719091841949e-05
-1.13550236876578e-05
-1.55124467856885e-05
2.01825837834774e-05
-6.70171552371414e-06
-1.19692598535708e-05
-1.36748390565373e-05
-5.44743871626738e-07
-2.37391342519531e-05
-1.08861936666995e-05
-8.99387923607574e-06
-5.84186340132616e-06
-5.19976769805269e-06
-2.06014050757935e-05
-7.58563785218852e-06
-1.36510205561268e-05
-2.00325058540593e-05
-2.46297667814697e-05
-1.13089336958864e-05
1.00632255743001e-05
-2.54917487459568e-05
-1.66155996841103e-05
9.18799544433375e-06
-1.49620548815858e-05
-1.31205214530421e-05
-1.84785578647813e-05
-2.32676731702269e-05
-3.51936330246626e-05
-1.63067710962978e-05
-1.32988880907976e-05
-4.16797988798784e-07
-4.49835727866366e-06
-5.341811885399e-06
-2.74730761345947e-05
-1.30094886683718e-05
6.98186960082428e-06
-7.17207129898432e-06
-1.73574167497952e-05
-2.8727945417534e-05
-2.23019362640751e-05
-2.46119386188575e-05
-3.12314024591902e-05
-3.27289682592034e-05
-1.97837499151171e-05
-2.59950652675831e-05
-2.06034647795327e-06
-2.9035223951077e-06
-2.06653345934068e-06
-2.60129389854438e-05
-3.42304248331224e-05
-3.22534479686593e-05
-9.67523002940771e-06
-1.26975578417802e-05
-1.80109119737557e-05
-1.35685531279769e-05
-6.63135567462563e-06
-1.5171876737697e-05
-1.85403673424081e-05
-1.41437605235581e-05
-1.90331544719181e-05
-9.31014316524292e-06
-9.24414763048469e-06
-1.5874315032093e-05
-1.99803524580844e-05
-1.35977862526449e-05
-1.59170300858085e-05
-2.68485993216213e-05
-1.00256526207815e-05
-2.31242506908553e-05
-1.68066114548944e-05
-2.63340704510142e-05
-2.0850273280124e-05
-2.16306580523011e-05
-2.5596785466802e-05
-1.39309548796024e-05
-3.58517303879372e-05
-2.40636957190005e-05
-2.78083050469593e-05
-6.96515568321458e-06
-1.60334594698823e-05
-1.43500114077761e-06
-2.25145686343646e-05
-1.98580414294455e-05
-1.1366774841507e-05
-3.53363347355248e-05
-1.54403206390444e-05
-1.78264954543845e-05
-2.08641690689097e-05
-2.63345833181031e-05
-7.47293669510083e-06
-1.41304472962499e-05
3.24230743652948e-06
-2.76106172365546e-05
-6.75497464992023e-06
-1.93466741751668e-05
-1.77923826576715e-05
-4.1310583661038e-05
-2.54693197459911e-05
-7.65959444253476e-06
-2.67532084392768e-05
-3.19495860323575e-05
-6.20224189971083e-06
-1.75487635771896e-05
-1.59822749864581e-05
-2.37134470176334e-05
1.4777783934386e-06
-8.05045527516864e-06
-9.92024557879499e-06
-2.11745520222427e-05
7.44577415082814e-06
-3.72936061187785e-06
-2.30101819117815e-05
-3.04409782266656e-05
2.63804052802551e-06
-9.78535697376427e-06
-1.76290034256936e-05
-2.39455111951821e-05
-1.56794869690138e-05
-2.72209475952223e-05
-5.91171043247415e-06
-1.69848441251423e-05
-7.54321770007521e-06
3.24159255001058e-06
-3.22359714973338e-05
-5.77302344187336e-06
-1.14203034743622e-06
-9.59632686365368e-06
-6.36910012906407e-06
-2.40776997178121e-05
-2.31977626375417e-05
-8.08930723216776e-06
-1.10989143597022e-05
-1.45948487370864e-05
-2.08257734505085e-05
-2.65370444921797e-05
-2.15641997339535e-05
-1.43159032029494e-05
-8.71897886482453e-06
-2.11933631194131e-05
-8.39922929353988e-07
-2.78974839771595e-05
-1.60844679994302e-05
-1.97394365434983e-05
-1.25028059145599e-05
3.67216260588115e-06
-1.85592251940302e-05
-2.09168723229356e-05
8.10332727876591e-06
-1.18628136657458e-05
-9.99488218579922e-06
-9.39974967316814e-06
-2.96964227930324e-06
-1.40138701039214e-05
-3.13314495413219e-05
-1.78273930161415e-05
-1.68017752947522e-05
-2.19211494881133e-05
2.19092800105684e-06
-2.37011749888437e-05
-7.54672625104359e-06
-1.46766266901446e-05
-1.46274261534159e-05
-1.21980268170054e-05
-3.12850521643787e-05
-1.25768794176431e-05
-1.33085940298575e-05
-7.70775683374358e-06
-1.46279925769855e-05
-7.50448480892037e-06
8.86351701536536e-06
-1.61651884207181e-06
-5.49500311559056e-06
-3.55422277043124e-06
-1.22352961266974e-05
-7.73684469452216e-06
-2.79633557990668e-06
-2.82282638025389e-05
-3.35151010848495e-06
-4.08120053470132e-06
-2.38065252716441e-05
-8.65862644140528e-06
-2.99341574244385e-05
-1.93820175075727e-05
-2.0521828566201e-05
-2.2156859338264e-05
-2.21571457442225e-05
3.00473278076422e-06
-1.57720439557186e-05
-9.05368740214711e-06
-9.3842806688961e-06
-1.13806244326814e-05
-4.44494738648459e-06
-1.01967285487067e-05
-1.95313924793046e-05
-1.37377060243596e-05
-9.70514189853911e-06
-6.93107861450802e-06
3.8035121262016e-06
-3.27743657553116e-05
-1.61401557846239e-05
-1.80099981773081e-05
-1.43118110539356e-05
-1.58479714414147e-05
-1.74943533429832e-05
-2.30458808533096e-05
-2.55160582689286e-05
-1.38588891119966e-05
-8.36056936127995e-06
-8.43117355545705e-06
-7.91858054174095e-06
-1.26926719613805e-05
-1.29941582988509e-05
-1.02643867064649e-05
-2.42844124598877e-05
-5.29073444748859e-05
-9.91065310725879e-06
-2.71642802564047e-05
-8.19819347937546e-06
-5.95707622433982e-06
-3.04960743025993e-05
-7.82039730010706e-06
-1.49168102012603e-05
-1.3670411982467e-05
-1.90299325251647e-05
-1.29867133912881e-05
-1.51005895173263e-05
5.60307427720035e-07
-2.21090499930881e-05
-1.27159629013769e-05
-2.97485115903051e-05
-1.64381500584002e-05
-2.25296243227798e-05
-8.88469034501858e-06
4.62615633286048e-06
-2.71533436734501e-06
-7.23075392447138e-06
-1.76173425912705e-06
-2.58022483696645e-05
-1.65061344615026e-05
-2.37536178449671e-05
-2.34053157937077e-05
-2.72555790393177e-05
-2.31604376719142e-05
-2.0583518547739e-05
-3.0281820984502e-05
-2.22902106398206e-05
-2.57813616194752e-05
-8.20167347535972e-06
-1.4475016951771e-06
-2.67497145619347e-06
-6.38426510348729e-06
-3.46614990848375e-05
-2.44374793735752e-05
-9.90257909527871e-06
7.04529731869703e-06
-4.07007438315428e-06
1.60610874105591e-08
-9.87977113837832e-06
-1.89117162414669e-05
-9.12426771274439e-06
-1.45864439320042e-05
-9.69496486808765e-06
-3.23786662268328e-05
-1.94387281312326e-05
-9.6568662172435e-06
-1.49320691345186e-05
-1.38952699850535e-05
-3.3636771329573e-05
-1.25455865126205e-05
-9.08723327177711e-06
-1.17518112358314e-05
-1.19417068144514e-07
-5.0183838195762e-07
-5.76962595372685e-07
-1.18517494607412e-05
-2.51503261253354e-05
-2.43536453415654e-05
-2.69797895047857e-05
-1.43482792345134e-05
-7.85767419990049e-06
6.01149097274558e-06
-1.62547817660743e-05
-1.33285108666533e-05
-2.34653308257046e-06
-1.49935392956524e-05
-2.94804225252116e-05
-2.34902617632426e-05
-2.24226469610962e-05
-3.51488968884497e-05
-9.50971109667041e-06
-2.48019350830437e-05
1.28059994937361e-06
-4.38165891044616e-06
-3.12351617585778e-05
-3.58050957349572e-05
-1.8666474611448e-05
-2.97976211665002e-05
-1.89344861906557e-05
-2.62812314461687e-05
-1.1507262573198e-05
-1.5537094429993e-05
2.66888869193946e-06
-8.71287279578494e-06
-4.4597698155683e-06
-2.12946579691827e-05
-9.94994298347092e-06
-2.8549336954413e-05
4.44654917305009e-06
-1.21868194116491e-05
-2.84056588739529e-05
-1.21829928409968e-05
-5.27752305450137e-06
-2.99968626584165e-05
-1.73461882879677e-05
-3.9663166502976e-06
-1.12481853124129e-05
-7.7681043995491e-06
-2.61953661914599e-05
-1.07960696083823e-05
-1.63567351732925e-05
-5.5479228998692e-06
-4.57877418650932e-06
-1.802127160001e-05
-1.03064830611895e-05
3.19750307783139e-06
-3.19320388521791e-05
1.21678784265863e-06
-2.05285395206519e-05
-2.69830684122231e-05
-7.88641747984901e-06
-8.98702838125407e-06
-2.73835522481847e-05
-9.40218650272406e-06
-3.39374108236898e-05
-3.62953599368676e-06
-1.87207144480101e-05
-1.43254419607375e-05
-6.28641667082937e-06
-7.09061135093077e-06
-1.0872016117254e-05
2.14308738288118e-06
-2.2961063686325e-05
-1.4733794767852e-05
-2.42601027487281e-05
-1.59361222274312e-05
-1.71099283131626e-05
-1.61246910508285e-05
-9.58088104277973e-06
-2.61512549920536e-05
-7.70596629572845e-06
-2.28588317574854e-05
-3.21993180897238e-05
-1.31130748768078e-05
-1.63432464343679e-05
-1.95632120381297e-05
-2.20491932795143e-05
-8.13558794829892e-06
-1.87299031641362e-05
-3.09689877763466e-05
-2.76194911262934e-05
-2.20383059873049e-05
-2.69929750114219e-05
-4.56315678024485e-06
-1.29147146824568e-06
-3.23506376935444e-05
-1.74477791025513e-05
-9.66121574631687e-06
-7.80946674901424e-06
-2.50209588539124e-05
-1.07923095165018e-05
-3.30902315894401e-05
-7.20673821560476e-06
-2.90583016801514e-05
-2.78322036343553e-05
-3.20345888592411e-05
-1.75118271353379e-05
-4.00123397844251e-05
-2.80650228124475e-05
-6.3383286212308e-06
-2.82914728229718e-05
-2.90098171205705e-05
-1.24360518099646e-05
-2.34019351241417e-05
-2.17228372297307e-05
-2.70211963034597e-05
-2.10149500611938e-05
-1.59678928243942e-05
-2.45520800987685e-05
3.3441957193373e-06
-3.43291286139278e-05
-1.02054584338485e-05
-1.93547608806871e-05
-9.54433568775711e-06
-1.63711945399182e-05
4.97625481132642e-06
-2.57026611013205e-05
-4.24731900573264e-06
-2.65082828207178e-05
-1.12110171034538e-05
-1.87551681527009e-05
2.85755528295073e-07
-3.90160198295637e-06
-2.08930208186274e-05
-1.68625769301246e-05
-1.78102353536463e-05
-1.67318196475593e-05
-5.87616657775441e-06
-1.96840897304795e-05
-1.39275768452457e-05
-2.79391626831674e-06
-1.77900385591653e-05
-3.28669742164103e-06
-1.76477278086096e-05
1.50470875470415e-06
-2.62204430995819e-05
-3.16883020622881e-06
-8.95874375069981e-06
6.15676506632288e-06
-1.82858389653294e-05
-1.82052492542805e-05
-1.38051900706086e-05
-8.50633308955318e-06
-1.74478170850542e-05
-2.02060064862581e-05
8.29771476464988e-08
-2.8627734766559e-05
-1.15332756356478e-05
-2.45071758626076e-05
-7.95576997807339e-06
-2.77495864846027e-05
-1.43864881497183e-05
-2.17944896716645e-05
-1.13909216171703e-05
-1.81904797905063e-06
-3.6528996730703e-06
-2.50922320579919e-05
-1.8947961547155e-05
-2.31226651497813e-05
-3.24141743250333e-05
-2.39578343463957e-05
-3.11120932006466e-05
-2.26472287416102e-05
-4.20264134968592e-06
-2.49863156138095e-05
-2.63534181942431e-05
-7.48503714378225e-06
-4.57456196212216e-06
-2.9800231524577e-05
-2.68962844050983e-05
-2.87804329020859e-05
-7.45773478122737e-06
-5.44848693195161e-06
-8.48066999513316e-06
-1.4859674358711e-05
-6.73882017069785e-06
-2.69794686233478e-05
-1.13353285168111e-05
-1.31275820924616e-05
-1.78441339047425e-05
-1.78872538628558e-05
-7.38457483521084e-06
-2.00022255363888e-05
-1.78715723836724e-05
-1.01133053114149e-05
-2.00558176325453e-05
-2.89418396107615e-05
-2.50339350467301e-05
-7.88866484100654e-06
-1.65156382100466e-05
-1.43828892077424e-05
-1.4069246889181e-05
-1.18712266494524e-05
-1.13878179974228e-05
-2.78232769040834e-05
4.62719690199123e-06
-8.81444539792296e-06
-2.33324829459509e-05
-1.55775441784809e-07
-1.1809776615013e-05
-1.17917301024275e-05
-1.3384820414757e-05
-2.54052820937116e-05
-1.40733164087396e-05
-2.10225452067181e-05
-2.06986076103058e-05
-2.96200275458984e-05
-1.21273369509976e-05
-3.07677008153282e-05
-1.5555745022334e-05
-2.20757554189062e-05
-2.66625323777261e-06
-2.09501958973409e-05
-1.627032130819e-05
-3.0610578371613e-05
-1.91977641740845e-05
-3.38815320246452e-05
-1.53997473637339e-05
-1.14043859066471e-05
5.9851613218565e-06
-1.40988713077801e-05
-2.4323470603859e-05
-2.09879885173338e-05
-1.34182139481713e-05
-1.31233878826487e-05
-2.80552773734594e-05
5.52244448245324e-07
-1.58433127352998e-05
-2.29015909646504e-05
-1.07986344826522e-05
-3.84982573612988e-05
-1.1799449147776e-05
-4.82971128760632e-06
-3.05347609066438e-06
-1.34181993882385e-05
-1.46446513193309e-07
8.76194107881622e-06
-1.0469570838069e-05
-3.42792906250597e-05
-2.33169163957426e-05
-1.19035783769871e-05
-1.73441397654209e-05
-1.8559961794966e-05
-9.30183295747492e-06
-2.624686666541e-05
-2.57709302518224e-05
-3.18302593369638e-05
-2.09774877831349e-05
-3.70514153201437e-06
-2.78777619407633e-05
-3.10800214916788e-05
-3.18621945362062e-05
-2.28531547127905e-05
-8.65993115043514e-06
-2.91863093929379e-05
-1.82769383124552e-05
-2.60935707099811e-05
-8.19917268762944e-06
-6.96078955657501e-06
-7.08497134389007e-06
-8.1410055959325e-06
-3.49099472911415e-05
-6.08075863696476e-06
-4.15924674270262e-06
-1.87641652685784e-05
-2.48753696884351e-05
-1.67697989641421e-05
-7.39721194989357e-06
-5.7997515197454e-06
-2.54115714821264e-05
-1.77638432453232e-05
-3.28217705281531e-05
-2.32342004486445e-05
-4.68700581204376e-06
-3.18979503653841e-05
-3.03551422482472e-06
-1.5975141641597e-05
-1.7222203697891e-06
-2.16517122714551e-06
9.49475859363508e-06
-1.43575811451343e-05
-5.12531752063778e-07
-1.91119084389739e-05
-2.8017711084011e-05
-5.34055318371674e-06
-1.19277122874349e-05
3.73283684462454e-06
-2.74334655187881e-05
-1.62117627534042e-05
-7.01509111366631e-06
-1.27975714996334e-05
-1.00886662522646e-05
-3.24156949635984e-05
1.95707463436414e-06
-1.33609976608666e-05
-2.13779269724263e-05
-1.06135784571812e-05
-1.11430079049983e-05
-2.0699730530568e-05
-1.64305266714611e-05
-1.82113351253704e-05
8.71447561458071e-08
-1.36709380963745e-05
-1.25143852977386e-05
-1.00231337646079e-05
-2.90731102274603e-05
-1.41045916571299e-05
-2.57098457910659e-05
-2.64792655894582e-05
-5.76823797541426e-06
-1.19370535116236e-05
-1.9641904318235e-05
-9.26254935512284e-06
-1.65839834106996e-05
-4.65621160339182e-06
-3.32569429717925e-05
-2.54147616116689e-05
-2.97149894765075e-05
-2.19405315029357e-05
-8.15153730328952e-06
-1.58058077663981e-05
-2.02128815804535e-05
-2.35572732198749e-05
-8.91646278787029e-06
-2.66761558078852e-05
-4.09002184410792e-05
-2.13817127271176e-05
-2.28540258497503e-05
-1.52257977734365e-05
-2.58477634058484e-05
-2.03896675210343e-05
-2.35121541441139e-05
-9.3532252250657e-06
-2.37874792370039e-05
-9.512109227669e-06
-2.23551479908551e-05
-1.61735865066604e-05
-5.32768565688191e-06
-5.67925548671969e-06
-1.5771322864676e-05
-2.12037072425985e-05
-1.39087126650663e-05
-1.75919189251517e-05
-5.29326351972992e-06
-2.14957054530839e-05
-1.2592530509575e-05
-4.87506193483922e-06
3.87425172421027e-06
-1.89980472399194e-05
-2.28147414212437e-05
-3.04488710121903e-05
-3.95488616846629e-05
-2.19014550051809e-05
-1.25749099113147e-05
-1.17900067359688e-05
-1.75512166967452e-05
-2.51315520741774e-05
-1.62871941297408e-05
-8.72487812337201e-06
1.74878327109474e-06
-8.82932217500994e-06
-2.66740623580587e-05
-2.53028712549275e-05
-8.33291297096658e-06
-2.05730824195745e-05
-2.32251854659213e-05
-1.98573081199953e-05
-7.60221503764707e-06
-4.45431193566196e-06
-2.04442862072764e-05
-1.3713518937109e-05
-2.08783094582269e-05
-2.48299677513247e-05
-1.2673774996577e-05
-1.47380839626969e-05
5.80573733798625e-06
-1.30078367722305e-05
-1.04450013548282e-05
-2.49601637196024e-05
-2.68679470460815e-05
-3.45623194061889e-06
-2.81258659161204e-05
-3.13622817366676e-05
-2.19659641157962e-05
-1.72811659183978e-05
-1.87327801185741e-05
-2.23918767302934e-05
-1.43053269368319e-05
-1.01012806276136e-05
-5.72345189846873e-06
-2.54065454571338e-05
-2.18619375670813e-05
-8.51481725331985e-06
-2.73109454197759e-05
-1.28020925805737e-06
-2.68417061722174e-05
-5.05371805272298e-06
-1.35397175708737e-05
-1.61284179066209e-05
1.98257399372543e-06
-5.78363863338794e-06
-1.58861048214502e-05
-1.27746441080528e-05
-2.98344741502314e-05
-2.19946598353863e-05
-1.99720645253475e-05
-1.69188969895838e-05
-2.83242885199868e-05
-1.60877088951458e-05
-7.93218953624646e-06
-5.03134715043049e-06
-2.17791688435104e-05
-2.3539224560422e-05
-1.79385034857209e-05
-2.33024406922265e-05
-1.07978244240371e-05
-2.28148521150353e-05
-3.02547838899714e-05
-1.15569813492246e-05
-3.36246251597688e-05
-2.34508456499175e-05
-1.11520880940688e-05
-2.56506437987465e-05
-2.55325193827975e-05
-8.59171164627916e-06
-5.76474464513375e-06
-2.872730118725e-05
-3.81457281176114e-06
-2.27482158595658e-05
-1.19208392184394e-05
9.07081729108555e-06
4.32032477494666e-06
-2.19113009773836e-05
-2.45318819868781e-05
-8.00057238272464e-06
-1.27596573447603e-05
-1.56084816729642e-05
-1.49036455912405e-05
2.51548496409878e-06
-7.98359439384927e-06
-1.1188192433662e-05
-2.05381781234204e-05
-3.89674698562785e-05
-2.19033198155339e-05
-1.18759141296705e-05
-8.16855970513878e-06
-3.74316024374037e-05
-1.71134433601739e-05
-2.21572102994592e-05
-2.1313693771559e-05
-8.93413962660406e-06
6.54425499727804e-06
8.30242977030985e-06
-3.94377384053839e-06
-9.65761764956887e-06
-4.73697190987761e-06
-1.56206124362422e-05
-1.57499957905604e-05
-2.42164773601106e-05
-3.53954686077023e-05
-1.49158224105885e-05
-1.04227046620231e-05
-2.57089353920349e-05
-3.66894879446991e-05
-2.49859233939105e-05
-2.24758451066379e-05
-1.14742414282719e-05
-1.3967368790641e-05
-1.81173208486416e-05
-2.2693382350929e-05
-8.88164692091101e-06
-2.25137163339676e-05
-1.41880112663619e-05
-2.17662755806439e-05
-2.81069283616097e-05
-8.80654516286196e-06
-1.11405284419926e-05
-1.74233426930481e-05
-2.4176977171867e-05
-2.82625852132537e-05
-5.51969757185136e-06
-2.20639947701658e-05
-1.19196588124069e-05
-1.1361842992257e-05
-2.67061147964139e-05
-1.63574336663191e-05
-2.33385375047174e-05
-1.95489980628706e-05
-1.68121635961022e-05
-2.69349021599424e-05
-2.01989234006159e-05
-8.62284049615443e-06
-2.07925810187109e-05
-8.3761659288861e-07
-1.50113875481085e-05
-1.03730086316773e-05
-1.4205769130007e-05
-7.35310563708114e-06
-1.43673012157387e-05
-4.43369953937656e-05
-1.4521128739349e-05
-1.58832091979284e-05
-1.714727873013e-05
-3.28216516108113e-06
-2.35899396066285e-05
-1.65938285304866e-05
3.44150907122903e-06
-1.85099737787492e-05
-3.4276223793792e-06
-2.08114341234878e-05
-5.61664178524884e-06
-2.94934583184696e-05
-1.56314553582305e-05
-1.64738526609377e-05
-1.21447458062667e-06
-2.92005961992556e-05
-9.69865421626547e-06
-8.91258022828605e-06
-7.25817402926334e-06
-2.34230671680287e-06
-1.07461817679745e-05
-1.95970414325162e-05
-2.18715953896114e-05
-1.92921451120539e-05
-4.83803666401542e-06
-1.98084394195703e-05
-1.56283798145056e-05
-1.00560128044134e-05
-1.23208176693081e-05
-1.76199335070327e-05
-6.78263951124236e-06
-1.17586822214515e-05
-1.09914373063765e-05
-1.60728063258633e-05
-6.16821240263076e-06
2.31771234227537e-06
-1.71739781528338e-05
-8.78283860735006e-06
-3.74969930301328e-08
2.05659866643108e-06
1.07021903782802e-06
-2.81480582107335e-05
-1.60307734571766e-05
-2.08391263522039e-05
-1.4795005726567e-05
-1.58982500769071e-05
-2.25637176552212e-05
-3.15399783404279e-05
-2.60140161397709e-05
-1.6551464186335e-05
-1.61510020546647e-05
-1.71611778194451e-05
-2.2158399861971e-05
-3.40106168617482e-06
-2.05976610024555e-05
-2.13958532731639e-05
-5.12083711527802e-06
-8.51029070812173e-06
-1.84823385011574e-05
-1.27894135712003e-05
-5.04755576225019e-06
-3.19232638796903e-05
-1.66573630903987e-05
-1.04621359642013e-05
-3.02390991269146e-05
-3.228756243602e-05
-1.18044668262577e-05
-1.76464245698239e-05
-2.33935607744922e-05
-1.450957287441e-05
-2.17712554018947e-05
1.23044919499526e-05
-2.07103797779975e-05
-1.35702345094241e-05
-2.52529962285208e-05
-1.54159029782201e-05
-2.35557293364882e-05
-1.31215551841767e-05
-2.13715093794516e-05
7.22780065035451e-06
-4.22908466540873e-06
7.65032210114486e-06
-2.97616830902238e-05
-2.38594266580893e-05
-2.44183699535744e-05
-2.41966320870373e-05
-1.29209469709218e-06
-1.51731042406971e-05
-1.54095392597959e-05
-2.35031654596766e-05
-1.99584939244904e-05
-1.11782390017128e-05
-2.45413587733047e-05
-2.81345050591569e-05
-2.65048079802979e-05
-2.26289849831376e-05
-2.01938060894472e-05
-6.32228148038783e-06
-6.19718481030426e-06
-2.53338844328436e-05
-1.22078359482853e-05
-8.16164557640186e-06
-1.03648609042204e-05
-1.68002916162247e-05
-2.31277993724946e-05
-1.16030939724512e-05
-1.29202030922119e-05
-1.84776826550982e-05
-2.54621986055605e-05
-2.21527638349328e-05
-2.47256791005277e-05
-2.33385828101154e-05
-3.05638869360071e-05
-3.98125980045028e-05
-1.63271819094036e-05
-9.64595356101058e-06
-3.25819020637628e-05
-2.2660172805527e-05
-3.80467573905926e-05
-1.77675985704078e-05
-1.82481093332861e-05
-6.12368881973311e-06
-1.99062001417277e-05
-2.0493611139598e-05
-2.21334432654523e-05
-6.79640380079271e-06
-2.97484351289814e-05
-2.41996567392695e-05
-3.00547130211352e-05
-1.02302281758225e-05
-4.38843014855634e-06
-2.70517447373273e-05
-2.54179173538256e-05
-3.06084659796425e-05
-1.36930992471519e-05
-1.04615881933731e-05
-1.35249257196554e-05
-5.11541359371965e-06
-3.55954924926706e-06
-2.5321960972029e-05
-1.50942662672812e-06
1.48888171065472e-05
9.39260352646834e-06
-1.55561833965707e-05
-2.67710230761715e-05
-1.00537101471236e-05
-2.93812030827796e-05
-2.24292195243248e-05
-2.04452408966324e-05
-1.37703864977098e-05
-2.23690396133335e-05
-5.71799588657828e-06
-2.80569269968991e-05
-3.00236359831674e-05
-7.71902204432055e-06
-2.68405040224736e-05
-2.64288314138715e-05
-2.33796232702348e-05
-8.09340083010644e-06
-3.36966869320455e-06
-6.20306647785704e-06
-1.3787490513644e-06
-2.16443054603031e-05
-2.22681803151762e-05
-2.14517137809594e-05
-2.50472801742667e-05
-3.31641162274989e-05
7.81248805020247e-07
-1.54647542536039e-05
-2.82352019664711e-05
-2.35353134438929e-05
-1.73453136995478e-05
-2.4023274860924e-05
-2.73493831729312e-05
1.40968956720242e-06
-1.89757178634498e-05
-2.64040707128131e-05
-1.73351567683861e-05
-1.79822391999862e-05
-9.2758473616559e-07
-2.36220790127744e-05
-2.32092990411175e-05
-1.33402134946771e-05
-2.96927233194821e-06
-1.08046260106497e-05
-3.06427717207373e-07
-2.49100659576651e-05
-3.06233187558702e-05
-1.65844564469718e-05
-4.29773478082322e-05
-1.57776998785171e-05
-2.40718414428904e-05
-2.6108308531589e-05
-2.2564876812677e-05
-2.10961008148124e-05
1.58096080567252e-06
-8.95605937024653e-06
-1.89528165935413e-05
-1.79296453240116e-05
-5.8572382503125e-06
-1.04884146223361e-05
1.88144561033153e-06
-1.35726685859522e-05
-1.60377435656454e-05
-1.69879008569205e-06
-1.78726794500116e-05
-1.26417402089178e-05
-1.75423060485722e-05
-2.70491567878892e-05
-8.75135793932378e-06
-1.49258458471357e-05
-3.38068041441849e-05
-3.93664066144279e-05
-3.30532221440367e-05
5.18233649825748e-06
-4.84870131091935e-05
-1.8738812814347e-05
-2.49646909442224e-05
-2.57737767044752e-05
-3.55897872063001e-05
-4.45236032726875e-05
-1.777997526454e-05
3.40448761128979e-06
-2.00265456888534e-05
-1.44118832115998e-05
-1.14486683490819e-05
-1.15948660286895e-05
-1.29982749817621e-05
-1.9764179826276e-05
-1.13783205286923e-05
-1.924092790433e-05
-1.14864374099375e-05
-1.05557284022231e-05
-3.05232566266366e-05
-8.86506917122426e-06
-1.58859653811298e-05
-2.98134355164202e-05
-1.70995799382423e-05
-1.0722114024905e-05
-2.37305213533915e-05
-1.19824741808297e-05
-2.37467359139635e-05
-2.28244921747478e-06
9.48744364905531e-06
-2.00933226407972e-05
-7.21295032133494e-06
6.84711094585775e-06
-2.49280413073533e-05
-1.19269479120057e-05
-1.32824912917271e-05
-1.74600344954968e-05
-2.7300151913973e-05
-1.48380882591373e-05
-2.79793258475935e-05
-1.62247553030545e-05
-2.6874540893161e-05
-2.59186586896138e-05
-1.81329927736341e-05
-2.60702022729969e-05
-2.67061814370817e-05
-2.56959090571488e-05
9.68570148430976e-06
-9.26752074576198e-06
-1.55257270146636e-05
-1.03305350163685e-05
-1.43691796384604e-05
5.33147414534619e-06
-1.41684398895223e-05
-2.33107374196941e-05
3.06578338050176e-06
-3.25786206010174e-06
-1.10969206602171e-06
-2.74382774534743e-05
-1.42053235907706e-05
-2.42258173143374e-05
-2.67360727918724e-05
-1.23128192187761e-05
-2.165219321139e-05
-2.69795932656632e-05
-2.92126517654812e-05
-1.20252663830182e-05
-1.14295593450097e-05
-2.10823003008314e-05
-3.12233064287465e-05
-2.31019219556606e-05
-6.09977562460208e-06
-1.72755706145821e-05
-6.6739464181526e-06
-1.43520672539339e-05
-1.82762308944764e-05
-3.43531748964855e-05
-3.14463756012488e-05
-9.17217175128087e-06
-5.70180101592986e-06
-3.02392802307298e-05
-2.71564687172121e-05
-1.24181994786964e-05
-1.61000656873477e-05
-1.44826247344637e-05
-2.17819511711866e-05
-2.34663920225811e-05
-4.02999137692652e-06
-3.16342809024542e-05
-1.24964299818701e-05
-1.13547809986429e-05
-1.05871084718381e-05
-2.49646239542063e-06
-1.06778903886537e-05
-1.01434474974629e-05
-1.59815389300903e-05
-1.65656035790919e-05
-3.19626384918315e-05
-2.67083732744641e-05
-3.03061279125579e-05
-8.47319105991054e-06
-2.26117452702125e-05
-2.0689856985766e-05
-1.64770106821509e-05
-1.90942375087512e-05
-9.293862161676e-06
-1.58922938523327e-05
-3.04653728878474e-05
-1.57565245510477e-05
-8.86797417956144e-06
-1.35784218750498e-05
-1.57928988009997e-05
-2.54444339438971e-06
-1.9556668833311e-05
-4.69978902835275e-06
-1.99925333194011e-06
-2.58234206664198e-05
-1.38426998210946e-05
-3.88634144915911e-06
-2.23302570760854e-05
-2.39490741095062e-05
-3.21183413770959e-06
-1.59055121820269e-05
-1.38943135563136e-05
-1.69281064040167e-05
-1.81943096744649e-05
-1.6321868149978e-05
-1.64943938882286e-05
-2.71447093293367e-05
-2.2079170743637e-05
-2.29969696519017e-05
-1.83873467338545e-05
-1.46465548821914e-05
5.43006175498968e-06
-6.97341552454353e-06
6.49781472366606e-06
-5.20405497422406e-06
5.14948635310517e-06
-1.19560806121014e-05
-2.11123506969835e-05
-1.35688886335294e-05
-2.00472376139026e-05
-1.87285688066705e-05
-2.0611919028904e-05
-8.63190971933267e-06
-2.52352737111457e-05
-3.75920684752888e-06
-2.80664091588745e-05
-9.77925603332918e-06
-2.88493885764782e-05
-1.55501185138786e-05
-9.98130584373815e-06
-2.78094028850548e-05
-1.93696921612007e-05
-1.68581808148395e-06
-1.11313469018587e-05
-1.99771057917482e-05
-2.82635418420201e-05
4.33616580180555e-06
-2.01365446139491e-05
-2.27958903349019e-06
-9.35963115113029e-06
4.31376364383866e-06
-1.42385892012506e-05
-1.97152334315575e-06
1.71970684797212e-06
-2.07632323636289e-05
-2.15324031224275e-05
-2.08361230101757e-05
-2.70966796264604e-05
-2.5203935568412e-05
-8.17241684867905e-06
-2.69685434985545e-05
-2.03868235520176e-05
-2.13626476203733e-05
-1.5410024347544e-05
-3.44438248040889e-05
-1.80539003438478e-05
-2.82549539241409e-05
-2.24165949618053e-05
-1.33681617226229e-05
-1.21678488407429e-05
-5.12667160511792e-06
-3.04114309268876e-05
-2.46356984840657e-05
-1.5723772841331e-05
-1.06440581185459e-05
-1.10144589261348e-05
-5.75261176093391e-06
-1.24648560281723e-05
-9.52369016070141e-06
-1.63630700136112e-05
-2.58262120317275e-05
-1.029329805048e-05
-2.06650613900477e-05
-2.22585379366606e-05
-2.96638021050953e-05
-2.89709028532743e-05
-4.27994675146383e-05
-2.71210938927981e-05
-3.12871727133919e-05
-1.53022098962775e-05
-3.53936308525039e-07
-1.06385710973546e-05
-6.36961322705546e-07
-1.44329448847261e-06
-3.04341149754061e-05
-9.84507187927996e-06
-2.04042891184473e-05
-3.26628814235206e-06
-3.95080097209777e-06
-1.71822246039369e-05
-7.61972653071311e-06
-2.03665156676288e-05
-2.29656810739872e-05
6.53263770459966e-06
-1.56037796324492e-05
3.78693642300311e-06
-2.25221575483506e-05
-5.36985499005421e-06
-8.83577930061819e-06
-1.3294955204424e-06
-1.30899393717912e-05
-1.2615229690129e-05
-3.40179743189983e-06
-5.30797909624668e-06
-2.95737475446217e-05
-2.71941646625726e-06
-2.43526309570615e-05
-2.16722626145999e-05
-2.5097091630428e-05
4.24247259145031e-06
-1.23476464153024e-05
-1.6556404821596e-05
-1.17117768138925e-05
-3.46193563582944e-05
-1.4361247974996e-05
-1.75100539928205e-05
-1.11349997242453e-05
-1.1148619535631e-05
5.49724683831216e-07
-1.71291669405846e-05
-2.34574180709076e-05
4.40193465919752e-06
-8.34023584030572e-06
-3.215652752246e-05
-1.88177434150187e-05
-3.24198528314036e-05
-7.82266850680667e-07
-1.51988715376143e-05
-1.81982380942564e-05
-8.67310813810486e-06
-3.04026100619944e-05
-8.541139035815e-06
-3.70970946757624e-05
-1.10114751046631e-05
-2.32413712292218e-05
-7.10012353767832e-06
-2.75399391176095e-05
-1.03721490795806e-05
-1.79028428860415e-05
2.26571435231109e-06
-2.8785207770955e-06
-2.12601791739495e-06
-2.1429780331703e-05
-1.72343707746467e-05
-5.00919858914457e-06
-9.11005338803072e-06
-1.74377985606285e-05
-2.55236648837689e-05
-1.78755364684104e-05
-8.47566692120299e-06
-2.83233539650423e-05
-1.81306435990857e-05
-2.29535232551905e-05
-1.57171700860606e-05
-2.59768334859096e-05
-8.50442238952695e-06
-2.62062393805576e-05
6.14018612158782e-06
8.75958667455332e-06
7.49356675218573e-06
-1.39402959354491e-05
-1.97264659045899e-05
-2.85835944181426e-05
-1.41665571838039e-05
-1.63750992909521e-05
-2.25650493516302e-05
-7.43454227581899e-06
-1.38751415703267e-05
-1.63801062577061e-05
-7.0022812863547e-06
-2.43445564550869e-05
-2.40263080113556e-05
-7.38580666025091e-06
-8.60789892269418e-06
-2.26391108469147e-05
-1.39129847138017e-05
-2.25606008400801e-05
-1.87339398885792e-05
-3.07967852662121e-05
-1.28233889289385e-05
-9.95598412299327e-06
-1.57282861769217e-05
-2.60522794726113e-06
-1.67681401016086e-05
-6.01552583213389e-06
2.34369521958423e-06
-1.44442855019065e-05
-2.87649649995899e-05
-1.60656504556365e-05
-2.54766709715937e-05
-2.21766209298021e-05
-1.25733189512243e-05
-9.3234272120544e-06
-1.66682811581288e-05
-1.26448423649037e-06
-1.60510638153554e-05
-5.54080146880363e-06
-2.91428311249871e-05
-2.82588876779676e-05
-1.47694772309476e-05
-1.35596292429684e-05
-1.18870374929147e-05
-2.79475310097543e-05
-1.81288178479162e-05
-2.22031884327805e-05
-1.08689776352178e-05
-1.62951547214901e-05
-1.20042115092667e-05
-9.94224813253674e-06
-3.58738985244004e-05
-2.05812237617189e-05
-2.8090717897475e-05
-2.10541699361822e-05
-1.92113341644125e-05
-3.17460802376123e-05
-2.08017759411727e-05
-2.92959515680108e-05
-4.09150670349234e-05
-2.78948284861776e-05
-2.41053591675896e-05
-2.50528912435726e-05
-3.37856242337623e-05
-1.78890487606149e-05
-1.97932991636351e-05
5.36222816784902e-06
-3.86836048200528e-06
-2.04000384284474e-06
-1.64023126347246e-05
-1.87355718569544e-05
-1.25992571169924e-05
8.71210852265163e-06
-2.941354619159e-05
-3.10762860821809e-05
-1.36926152983699e-05
-1.97821769971166e-05
-2.16558042334806e-05
-1.65956387777929e-05
-1.30765283033052e-05
-1.71422940597477e-05
-2.2899580456178e-05
-2.10856924352004e-05
-5.05528444311871e-06
-1.43740545399935e-05
-7.42286110527254e-06
-1.9235238593947e-05
-1.48339035097012e-05
1.44977808684222e-05
-5.43239358541663e-06
-7.26840942268308e-06
-8.86789174280683e-06
9.4688781546032e-07
9.17897252460297e-06
-8.75673467693423e-06
-1.04760211228053e-05
-2.66447734715789e-05
-6.15452191506612e-06
-2.72019268153819e-05
-1.50252232207527e-05
-2.37974954360886e-05
-1.18531463086055e-05
-6.3752994747674e-06
-1.71346596056539e-05
3.49593077184191e-06
-3.18354690014663e-06
-2.16830338238959e-05
-1.9063052016969e-05
-9.00690128284914e-08
7.88867277781785e-06
-3.33664324585392e-05
-3.57612107700562e-05
-2.14891295737948e-06
-6.1021692951649e-06
-2.71068571742398e-05
-2.98098748325366e-05
-3.10925871175703e-05
9.57051037578145e-06
8.71861175052231e-07
-9.99730470106437e-06
-3.50948057345016e-05
-2.70518741712671e-05
-2.65122165396141e-05
-2.07214552423201e-05
-3.30037240835093e-05
-6.01230537188907e-06
-1.12016262678606e-05
-2.61094826939148e-05
-2.58295506699346e-05
-9.77443278009996e-06
-9.16302617270614e-06
-2.01938253224252e-05
-4.56358168721576e-06
8.76284871459556e-06
-6.32358606519489e-06
-2.37323529576219e-06
-7.33002871789464e-06
-1.4988327315226e-05
-1.86299145607165e-05
-1.67684650962088e-05
-2.05804343226335e-05
-1.6265744090965e-05
-2.66826252889825e-05
-1.34411524611142e-05
-1.29485599782407e-05
-2.27460628377741e-05
-9.17699908603265e-06
-2.45552775565886e-05
-2.1119644006246e-05
-6.22448633374165e-06
-1.19647976349991e-06
-1.55438649017899e-05
-2.98964731387619e-05
-1.35586446941653e-05
-1.55040709515417e-05
-1.06919471844198e-05
-2.17602046675033e-05
-2.33807919315492e-05
-2.70924713357366e-05
-1.36451080454237e-05
-3.58657607323441e-05
-3.13946858508451e-05
-2.59261083865072e-05
-1.15554251857062e-05
-1.81384728850084e-05
-2.89360866530728e-05
-2.33662251441873e-05
-1.36320357138162e-05
-1.76233809502931e-05
-9.38844451509867e-06
-1.87740927978865e-05
-2.64970003420924e-05
7.03298674353236e-07
-2.1975720182659e-05
-2.56966282547582e-05
-2.83679750110054e-05
-5.27822867794793e-06
-8.64368785258601e-06
-2.37114997804968e-05
-5.05798882294747e-05
-7.44367578044172e-06
-2.41132746092866e-06
-1.90052209983652e-05
-1.79422139529919e-05
-4.86864658542382e-06
-5.84187534789583e-06
-7.90395771655255e-06
-2.7140166574311e-05
-7.3027612393549e-06
9.80453315938494e-06
-7.57732779559334e-06
-1.7742012368156e-05
-1.78457495192478e-05
1.79347261407199e-05
-2.02484665234956e-05
-1.73565886129848e-05
-4.68609382461167e-05
-2.78923141712435e-05
-2.57591034666601e-05
-3.00422017921078e-05
-2.28254711784244e-05
1.3283704642779e-05
1.1580070411938e-05
-1.35042292130425e-05
-2.44235479759383e-05
-2.20216536761336e-05
1.88689800303355e-07
-1.75854782935681e-05
-2.81447597503061e-05
-4.87876269639446e-06
-1.19673687833703e-05
-5.56965401379507e-06
-2.84723949622058e-05
-3.52403460597596e-05
-4.19433386795986e-06
-4.521530706932e-06
-3.34805345766003e-05
1.05108238206194e-06
1.11798014301226e-05
-2.49430000924561e-06
-4.21658090950644e-05
-3.6697261220786e-05
-2.08164583276382e-05
-2.15038725650695e-05
-2.54670309617463e-05
-2.84493633091197e-05
-1.90811222429522e-05
-2.18504357358774e-06
-3.25299079816299e-05
-7.17828035653526e-06
-2.81715194624664e-06
-3.74917311357227e-06
-9.28539263379674e-06
-2.16091206731842e-05
-5.16742953741243e-06
-1.044505101076e-05
-8.40791308159261e-06
-3.13126615845682e-05
-9.51268667984711e-06
-3.00990641250082e-05
-1.43325362691059e-05
-2.0422118830969e-05
-3.01255347027065e-05
-8.32890952500292e-06
-1.68926753588019e-05
-3.73036198544997e-05
-1.0772032696606e-05
-9.93336337001068e-06
-1.56675363304137e-05
-2.00929264114055e-05
1.67061039796832e-07
-8.3929409997582e-06
-1.82110977454624e-05
-8.37749416996175e-06
-1.86427287440419e-05
-2.48780082685882e-05
9.54422974622135e-06
-1.38571247520223e-05
-2.71045900055299e-05
-3.02584526599724e-05
-3.6431013905433e-06
-1.37124900199915e-05
-2.9434363003989e-05
-2.55135552399017e-05
-6.32006405992392e-06
4.09953029028613e-06
-1.50714222731358e-05
-5.05414311583798e-05
-1.03725912772955e-05
-1.72458696296003e-05
-3.35959035019795e-06
8.50538479109355e-07
-2.41500120142045e-05
1.75216837884006e-05
-4.78157754873103e-06
-1.37104663578511e-05
-1.39672533979041e-05
-2.97405502816537e-06
1.01791944208929e-06
-5.61852391212389e-06
-2.26485925354078e-05
-7.52758443086168e-06
-1.52595439571315e-05
-2.29143371967447e-05
-3.47818220274245e-05
-1.62630864880704e-05
-2.79979154631848e-05
-2.78787597395267e-05
-2.81693624666745e-06
-1.15049428093647e-05
-1.72015465382809e-05
-1.65386469742738e-06
-2.65070179320529e-05
-8.76581511538842e-06
-1.24995426444962e-05
-8.3826473717392e-06
-3.16758663780191e-05
-2.73744135083095e-05
-4.62849362217797e-06
-1.3514237520994e-05
-1.32655961777018e-05
-2.54196452245555e-05
-1.14551963643761e-05
5.61696171948772e-06
-3.66862778397242e-05
-3.14502768748397e-05
-2.5355629518677e-05
-5.51292560833491e-06
-1.9438543758918e-05
-1.21705337029246e-05
-1.19818412106113e-05
-2.28395329332869e-05
-1.93674790830785e-05
-1.5743010028714e-05
-2.10799415099645e-05
6.3081559108227e-06
-1.19017702227014e-05
-2.0770954165467e-05
-7.46476343471979e-06
8.85281844414992e-06
-2.60868985985003e-05
-4.60874773615418e-06
-1.47920468738819e-05
-1.9238126414009e-05
-2.9656937498989e-05
-1.97873315712532e-05
-2.63404676193271e-05
-3.8047453303521e-06
-5.45505460976156e-06
-1.95257792239142e-05
-1.98607751819039e-06
-1.27914325897461e-05
-1.05679750101157e-05
-9.42466735566724e-07
-1.61995067979118e-05
-2.54199639342764e-05
6.09824662889181e-06
-4.24214479886347e-06
-2.54910712006451e-05
-1.44119867039745e-05
5.9129994070238e-06
-2.92892799066212e-05
-3.16904815730122e-05
-2.30577587876251e-05
-2.30461558878365e-05
-1.9341163528097e-05
-3.62059286057907e-05
-3.89264620332077e-05
-3.64664946459042e-06
-9.13548615480847e-06
-2.45387480079254e-05
-1.56982343444314e-05
-1.44220803971489e-05
-1.28899806475004e-05
-1.56166963275276e-05
-2.54318177280729e-05
-7.53103816996546e-06
-1.16219354875535e-05
-2.37268995098074e-05
-1.98602676774023e-05
-1.14887395712159e-05
-2.17126120890523e-05
-2.96313003575819e-05
-1.53434519486071e-05
-3.50035909706022e-05
-1.96072066117953e-05
-2.0688751437197e-05
-3.25734267354937e-05
-2.00243768723724e-05
-2.5290953373545e-05
-1.56105638885838e-05
-2.12639987431391e-05
-2.18518691814292e-05
-4.36677259446381e-06
-8.04765488386609e-06
-4.22297876642985e-06
-3.2258346631698e-05
-2.18863514019699e-05
-1.2544394275238e-06
-1.33933807140969e-05
-2.13157474704142e-05
-2.82048845312963e-05
-2.64355940031237e-05
-1.2437301284854e-05
-4.91058236923903e-05
-1.90044105245151e-05
-1.0213548318931e-05
-5.50744646208517e-06
-2.81066056874701e-05
-1.71785260472907e-05
-1.98902976549129e-05
-1.24099517864091e-05
-1.79380314850932e-05
-3.5661053635937e-05
-5.16064298361586e-05
-1.40554556118931e-06
-1.00879969623062e-05
-2.38116265566214e-05
-9.65006799850854e-06
-3.20778905488151e-05
-2.84639045098724e-05
-3.22727440070285e-05
-1.17062113159859e-05
-1.76441842952431e-05
-2.84160220160413e-05
-1.72231365464077e-05
-1.62101423030976e-05
-1.84348712898227e-05
-1.76722756770131e-05
-2.75903119752465e-06
-3.65029380020292e-05
-2.15973458805715e-05
1.59957321176638e-05
-1.03002813466172e-05
-1.10064767103616e-05
-2.22330242560849e-05
-9.81574730021685e-06
7.18678962693325e-06
-2.39459013008086e-06
-1.64144542956434e-06
-1.05751451364554e-05
-2.90476620827223e-05
-1.20664007308993e-05
-1.1714450374175e-05
-1.42801987899156e-05
-3.07740899144676e-05
-2.34486361546061e-05
-2.2494604016505e-05
-1.63220665186009e-05
-2.75593736910484e-05
-1.30095217842257e-05
-1.2087246440798e-05
-1.7965443460158e-05
-9.67390102007078e-06
-2.47363879060143e-05
-2.52044798450066e-05
-9.95663196297182e-06
-1.59836602077687e-05
-2.70159248777903e-05
-1.97636444267025e-05
-3.25141335228888e-05
-3.41652040050241e-06
1.56014344425413e-06
-1.3918279748641e-05
-2.0405199087255e-05
-2.11781477989523e-05
-7.77503977045601e-06
-9.8336587927268e-06
-3.32573820823066e-05
-1.26186479575391e-06
-1.62577752753451e-05
-3.25051652647149e-05
-2.89825600007635e-05
-3.9491386794204e-06
-2.51299699747442e-05
-1.75596929100669e-05
-3.8072078192998e-05
-2.57331211682574e-05
-2.11330707927865e-05
-1.35270295482669e-05
-4.89303946065251e-05
-1.9755938745724e-05
-2.25970286006866e-05
-9.35648567582699e-06
-1.31664372970976e-05
-2.31813657039203e-05
-1.51906092004342e-05
-1.54232936993201e-05
-2.15145714374722e-05
-2.72243265417111e-05
-1.45850573112689e-06
-5.05503109731647e-06
-2.08442324363927e-05
-1.58257424809658e-05
3.14823169435843e-06
-2.41415274890111e-06
-1.19956188751759e-05
-2.70145436275549e-05
-2.56452214541416e-05
-1.53038614040088e-05
-2.32532633724908e-05
-1.40539833131632e-05
-2.07340266568888e-05
-2.93195504326824e-05
-3.63573573954918e-05
-1.28579548689515e-05
9.7078284022332e-06
-7.86992501730747e-06
-1.47066362823119e-05
-3.49291522247889e-05
-1.9014281469326e-05
-1.7576272990066e-05
-2.05985266156176e-05
-2.86560223291308e-05
-1.06153494530561e-05
-3.20358472791966e-05
-8.07262491000226e-06
-2.35439694046346e-06
-1.33650156775767e-05
-1.87141500912258e-05
5.58059094810194e-06
-1.45992310742303e-05
-4.14053770573198e-06
-1.92469811664322e-05
-4.68110967468536e-06
9.692328728632e-06
-1.63612329992953e-05
-2.77701445126349e-05
-1.1514449394278e-05
-1.33390627948371e-05
-1.53725094122441e-05
-1.23878839995504e-05
-4.8554408547405e-06
-1.42987714651306e-05
-1.76378866501274e-05
-8.16009599263206e-06
1.02930497415198e-06
-1.85365504091537e-05
-1.40429202278852e-05
3.5544449167884e-07
7.62899420418963e-06
-1.90865132170961e-05
-2.71716514943395e-05
-2.61264106561088e-05
-2.27389194057619e-05
-2.61306564462442e-05
-3.26029950447485e-05
-1.17581784243383e-05
-2.76795904888602e-05
-2.78013707642712e-05
-1.38290755504561e-05
-2.02175869270509e-05
-2.14435471425113e-05
-3.39244672395398e-05
-1.84581734166386e-05
-8.46235647704394e-06
-7.23293828167611e-06
-3.13223540934918e-05
6.42970582215457e-06
-1.02292859797672e-05
-2.8422682555403e-05
-1.31138691993545e-06
-1.27565390647939e-05
-1.51841250954394e-05
-1.43721619107985e-05
-1.49799073434358e-05
-2.37513448227347e-05
-2.63704771843399e-05
-2.26878757823695e-05
-9.1166691252538e-06
-1.74877702885449e-05
-1.69048712581916e-05
-1.16920531706089e-05
-1.1234953846143e-05
-2.57481114369753e-05
-1.09346718242658e-05
-3.67569979548598e-05
-1.70725137728537e-05
8.36498664483217e-06
-3.90961654887561e-05
-1.96648820914069e-05
-2.38065335019501e-05
-5.68025285562845e-06
-2.27645065512733e-06
-7.41388425850434e-06
-2.70368122212723e-05
1.54408014339979e-05
1.16004218596322e-06
-7.95676746516193e-06
6.22601625170363e-06
-1.94307501816678e-05
-1.37740643117828e-05
-2.12964402849769e-05
-3.93451795915778e-05
-1.31129593295267e-05
3.18846035835012e-06
-2.16976346857119e-05
-2.43662160553604e-05
-5.14628715885622e-06
-6.86406625012657e-06
-8.84647434248973e-06
-1.52476242989302e-05
-1.04843227756872e-05
1.11012797877445e-05
2.2198754165122e-05
-2.83498392346473e-05
-3.75240707763606e-05
-1.11213719862504e-05
-8.39804828423918e-06
-2.39098544703216e-05
-2.48069266147583e-05
-1.30814026220192e-05
-1.18690512336376e-05
-2.13895862627735e-05
-2.9248254389237e-05
-1.02337929979051e-05
-1.04478095732126e-06
-2.82197542563784e-05
-1.19336182889461e-05
-2.90975395077371e-05
-4.21495849241472e-06
-1.61650560991489e-05
-1.8318594362179e-05
-3.74109276661907e-05
-2.31512673948637e-05
-9.51193427284561e-06
-1.83533492332222e-05
-2.17467168476581e-05
-2.34437057420399e-05
-1.78549473568365e-05
-1.60886589979938e-05
-1.95448560746318e-05
-9.79617755415389e-06
-1.04829745487638e-05
-2.19636012844526e-05
-3.36161354064319e-05
-1.31060534169154e-05
-1.41561129433457e-05
-2.69799544368841e-05
-3.00432614985625e-05
-1.35937306534038e-05
-2.27950845819332e-05
-1.9931622610784e-05
-1.82038053211089e-05
-4.13482584886137e-05
2.5417653568634e-07
-9.40144152632838e-06
-1.55163705822934e-05
-2.54470227001389e-05
7.77952951202178e-06
-4.65823523442452e-06
-2.19074399362765e-05
-2.13453429562761e-05
3.63381792207122e-06
-1.31028509360723e-05
-2.24632505819457e-05
-1.95242882915124e-05
-8.47286129513125e-06
-8.74757687691998e-06
-2.07228252118896e-05
-1.27810299658719e-05
-1.12026412607299e-05
1.17325233086682e-07
-1.70432736459677e-05
-1.72486247530026e-05
-3.93225545815816e-05
-6.20650657356865e-06
-2.35190637182083e-06
-4.00805924386175e-05
-1.52580084442534e-05
-1.28398844557718e-05
-2.60869091304165e-05
-1.08086602094297e-05
-1.39367154448895e-05
-1.60702406839775e-05
-9.87353429314722e-06
-1.25622876846925e-05
-2.02986579600169e-05
-8.36963067310986e-06
-6.30465416631999e-06
-1.70618578709095e-05
-1.95336584058242e-05
5.49561238417722e-06
-1.76639288106558e-05
-1.82292810108583e-05
-2.11776760556512e-05
-1.38554104622112e-05
-1.83549149294496e-05
-1.9079831404466e-05
-3.84329473475197e-06
-4.23516993979392e-05
-4.23987968600488e-05
-1.72243747554393e-05
-1.56649506504309e-05
-2.78769806058605e-05
-4.60256124008251e-06
-8.67528580896474e-06
-3.38313876131665e-05
-1.90202016225403e-05
-1.97006793137285e-05
-9.14136862201269e-06
-1.24460236139334e-05
-2.41837148643953e-05
-2.53949037330383e-05
-8.18650531393279e-06
-2.97768676881463e-06
-3.01832312488964e-05
-3.05241249124017e-05
-2.08609495053974e-05
-1.70843146064225e-05
-2.23087764280795e-05
-1.91680317535934e-05
-1.9391813439977e-05
-1.50589025379685e-05
-6.9200461148048e-06
-3.16707714273392e-06
-3.81357607233893e-05
-2.48805987903892e-05
-1.13119197034667e-05
-5.00647188053772e-05
-5.58938293804419e-06
-1.92691061939959e-05
-1.89293921149358e-05
-1.92048388697373e-05
-2.93014234595798e-05
-1.73306295088695e-05
-1.4396018062909e-05
-2.68667516200433e-05
-1.68256625368986e-05
-5.76221508558556e-06
-7.78642406805813e-06
-2.60367441692805e-05
-3.33225443637539e-06
-2.01116306422313e-07
-1.47883581893368e-05
-8.19119669116268e-06
-1.93328516029032e-05
-2.19196017984489e-05
1.19265555416387e-06
-8.98745850249564e-06
-3.56809587845351e-05
-2.10229519730279e-05
-1.12916760013003e-05
-1.22147060871988e-05
-2.06930918567153e-05
-1.68477730089819e-05
-2.06831303628656e-05
-2.92804160029524e-05
-1.61684963374636e-05
4.93887976560967e-06
-4.27290934829913e-06
-1.43170471070322e-05
-1.73659264379783e-05
-2.54179523508466e-05
-2.68287619495195e-05
-7.99520184055137e-06
-1.04916946460799e-05
-1.80261647341547e-05
-1.43142133936483e-05
-6.32401703896305e-06
-1.75554805378976e-05
-2.35849656774734e-05
-1.63888277855349e-05
-3.26112222904642e-05
-1.94103816121248e-05
-1.91845868431697e-05
-4.75845393808949e-06
-1.98149660233495e-05
-1.73908268241507e-05
-2.66590049749705e-05
-1.1370398715186e-05
-4.46012370773419e-06
-1.69278599918997e-05
-1.387127813138e-05
-1.37537490733955e-05
-1.2824743701674e-05
-2.01629864306285e-05
-1.59795760178989e-05
-2.47707787298963e-05
-2.27019685180844e-05
-3.61443809508764e-05
-2.4899426290609e-05
-9.25349067899374e-06
-1.96409956106978e-05
-1.2195388035326e-05
-2.23988980923427e-05
-2.29624159615465e-05
-1.50261078838363e-05
-2.71326300284306e-05
-1.10692139261176e-05
-2.09315342412948e-05
-2.93733466320798e-05
-2.74081073439754e-05
-9.16037857577512e-07
-1.02903016634556e-05
-2.18974934645831e-05
-1.97691058952537e-05
-1.05237754601173e-05
-1.77227975655257e-05
-8.24658214820273e-06
-1.98086417671273e-05
-2.51032439381635e-05
-1.33903719922734e-05
-1.92966328462683e-05
-3.0084499569198e-05
-1.7134079227967e-05
-1.94289775517917e-05
-2.88757990060701e-05
-2.09848489405043e-05
-1.73598252926417e-05
-6.67784257781415e-06
-1.11673819448938e-05
-2.11278533614584e-05
-3.05057074320081e-05
-1.93102193755936e-05
-2.46754811385688e-05
-3.50211351635475e-05
-2.46564286580075e-06
-9.30533452330214e-06
-2.40994437547066e-06
-1.18699587860138e-05
-1.42261901431926e-05
-2.04118880445788e-05
-1.22264300070865e-05
-2.67377375317283e-05
-2.44963821374285e-05
-2.14971665731779e-05
1.51899705104017e-06
-3.46772378814711e-06
-1.5252898960662e-05
-5.77316770917215e-06
-6.41925003029356e-06
-2.50357690417347e-05
-4.85442207727943e-06
-1.49736561734402e-05
-2.69825665701644e-05
-2.2466317760651e-05
-1.5387926362136e-05
-6.50368988439956e-06
-1.52865482476045e-05
-1.00172758145769e-06
-1.79256915786807e-06
-1.13916800332379e-05
-3.26263639406471e-05
-1.48208895496083e-05
-2.15403899851106e-05
-5.39269434083942e-06
-1.08078952075347e-05
-5.18125647033983e-06
-1.78125091316196e-06
-4.09092155612062e-06
-7.87791479325151e-06
-9.14380251320675e-06
-3.27259503051121e-05
9.98769943402782e-07
-8.69444061811961e-06
3.35047027419337e-06
-1.35152147691162e-05
-3.12581796126504e-05
-2.66786401412407e-05
-2.04926317086199e-05
-2.499967920843e-05
-1.77324937371282e-05
7.58677608291114e-07
-2.2059847204611e-05
-8.94556232510711e-06
-2.185509851256e-05
-3.1363350856876e-06
-2.50417052276524e-05
-1.99294119306265e-05
4.01181505310487e-06
-1.9912973466353e-05
