# Supplementary material for: Research on computational propagation and identification of mine microseismic signals based on deep learning
Source: PLoS One. 2025 Oct 22;20(10):e0334641. doi: 10.1371/journal.pone.0334641 (PMC12543183; doi:10.1371/journal.pone.0334641)
Supplement: S9 Data — (ZIP) [file pone.0334641.s009.zip › 000101100000453.xlsx_0.txt_24.txt.txt]

-1.66652400319459e-05
2.62218358908015e-06
-1.91733605654074e-05
5.96174523800564e-06
5.25642472549048e-06
-2.77449016091973e-05
-7.19772973900528e-06
-7.17302393186576e-06
-2.21836839367024e-05
-2.15562281117665e-05
-3.54417837195802e-06
-1.76563588588349e-05
-1.66141498923143e-05
-1.14602742446824e-05
-5.12951078944748e-06
-1.33476695822125e-05
-9.08096120436251e-06
-2.13225105097447e-05
-1.7441467452314e-05
-5.89397237919635e-06
-3.03417335759866e-05
-1.10835306527366e-05
-1.45670146962926e-05
-1.44713758744384e-05
-3.49647243157426e-05
-2.23730185697825e-05
-1.37788201640561e-05
-2.83480671959045e-05
-1.23600339189333e-05
-2.37704815929909e-05
-4.71802490759118e-06
-2.54735359099423e-05
-2.31111999788243e-05
-7.71395077126134e-06
-2.08611648550328e-05
-2.74162329945457e-05
-5.91644101033168e-06
-2.2047919599563e-05
-1.14691193593019e-05
-2.26600608742973e-05
-3.69179759692397e-05
1.59077934836919e-05
-2.18421869032057e-06
-1.6043783129729e-05
-3.05228806064371e-05
-1.19234372706387e-05
-3.22500146197716e-05
-1.69134931047228e-05
-1.69374523345209e-05
-2.3355531220297e-05
-1.34920109098265e-05
-1.82621063936937e-05
-1.68981026487262e-05
-6.73050773650366e-06
-2.53299879778136e-05
1.382307588567e-05
-3.59001367395697e-05
-1.51289508264816e-05
-3.46957587581394e-05
-3.32281920274078e-05
-1.21935158699785e-05
-1.74655081962853e-05
-1.95198755959204e-05
-1.3701112378169e-05
-1.4873496954005e-05
-3.58277516522917e-09
-1.49141043779669e-05
-2.72725711035372e-06
-1.27176633367045e-05
-1.26911082221054e-05
-2.22549725813835e-05
-4.74162040304158e-06
-5.24622475662584e-06
-5.87988705151857e-06
-5.06110585410882e-06
-2.75585538385493e-05
-2.22901624765663e-05
-1.29772896792678e-05
-1.21780987769914e-06
-1.19591541713611e-05
-8.05382548339805e-06
-4.66854309714473e-05
-3.91602280602845e-05
-1.17197482091118e-05
3.41435768021165e-06
-2.19884171163852e-05
-2.3883744032324e-05
-1.63238556094598e-05
-7.84123287912816e-06
-1.11019018833648e-05
-2.26331794265762e-06
-2.72007695419786e-05
-1.36897982891275e-05
-2.27515164405328e-05
-2.31238164571407e-05
-1.13131845716919e-05
-1.4083883957664e-05
-1.88379236818521e-05
-1.23763815877857e-05
-7.21624102787793e-06
-1.55951959959338e-05
-2.14391634281291e-05
-5.20424486695771e-06
-2.39462120513354e-05
-1.92827431901092e-05
-1.3603486237983e-05
-2.33613050022653e-05
-2.44351727911238e-05
-2.5050933903625e-05
-1.95720639778449e-05
-4.05828953843364e-05
-2.14800700088455e-06
-2.6006591083079e-05
-1.5617181457471e-05
-1.48810078033321e-05
-2.3569940021676e-05
-3.1735855025479e-05
-4.28660179595011e-05
-1.45806478961597e-05
-1.25715793079223e-05
-2.19051565018702e-05
6.11626414811881e-06
-1.85506662712722e-05
-1.13584564353122e-05
-3.725005767864e-06
-2.18563813476382e-05
-1.42330702794242e-05
1.98147789342829e-06
-3.89882645346945e-05
-3.93416235143148e-05
-1.4256811778004e-05
-1.75652924968713e-05
-1.95766350680072e-05
-4.50688489454347e-05
-8.45836756509445e-06
-1.85080226324471e-05
-1.40227664054225e-05
-2.65686666122408e-05
-2.41208697636726e-05
-1.25179931618126e-05
-3.43168609768833e-05
-2.52580997523854e-05
-7.02544757957813e-06
-5.28542600550282e-06
-2.47059207768748e-05
-1.89482132335895e-05
-1.55001285439079e-05
-1.5718353325303e-06
-6.21273347878497e-06
-1.61609666583686e-06
-3.32918625108849e-06
-1.8511779970531e-05
-1.12372163387584e-05
-5.98232188346286e-07
-4.34058731521419e-06
3.74129240256863e-07
-4.4313769010329e-06
-1.60217439298111e-05
-1.74486914157664e-06
-1.70182554614133e-05
-1.9671572876212e-05
-2.17206682331572e-05
-1.97334101569279e-05
-4.58250791924237e-07
2.20857174777839e-06
-3.16357747835011e-06
-1.59500387981928e-05
8.6038700519367e-06
-5.72194775601361e-06
1.31302236552909e-06
-1.718794332112e-05
-9.35263574766213e-06
-2.99392068575328e-05
-1.0650334134752e-05
-2.25331747174712e-05
-1.87479358168035e-05
-6.01196541626368e-06
-1.41430358042637e-05
-2.747766716348e-05
-1.02140496536285e-05
-1.83761503280568e-05
-3.04147369254175e-05
-2.79347196538836e-05
-2.63745854246185e-05
-8.55868394418658e-06
-2.34816531225477e-06
-1.34967541590879e-05
-4.80687821738407e-06
-1.42103616069314e-05
-4.82688448775976e-06
-1.20804450961373e-06
-1.88822550601601e-05
-2.51621809684359e-05
7.05964223731493e-07
-2.68623742875584e-05
-4.6464366848405e-06
-1.49700754976778e-05
-2.59957527526943e-05
-1.53770624728716e-05
-3.10556938536362e-05
-2.18710317342317e-05
-1.28778088371386e-05
-1.9179825324129e-05
-2.16738049178386e-05
-1.96296752851811e-05
-1.66337535822243e-05
-2.91161495247285e-05
-1.03509947920182e-05
-1.21819366812004e-05
-1.49778356210401e-05
-2.01872784709842e-06
-2.40230650800352e-05
-1.10828589203257e-05
-1.08971581468109e-05
-2.08071614830743e-05
-1.76497020482389e-05
-7.58310751230703e-06
-6.78331357675221e-06
-2.41279623013336e-05
-1.89585227560354e-05
-2.76385509732633e-05
-1.85860261589919e-05
-2.32347318251548e-05
-2.6558777719512e-05
-2.22595538633085e-05
-1.03607883114254e-05
-6.65206959431752e-06
-9.40425914286586e-06
-2.57043554333953e-05
-3.16526764936575e-06
-6.59847233381662e-06
-1.13465856315318e-05
-2.03483969338953e-05
-1.62087616422342e-05
-1.25026622574934e-05
-2.02643008106711e-06
-2.55055071804527e-05
-2.8191643579654e-05
4.74095351560031e-06
-2.80985003629947e-05
-1.01690334011153e-05
-2.60761222575954e-05
-1.76194261122021e-05
-3.32120490532748e-05
-2.73240451027993e-05
-1.92677098145759e-05
-5.90383017875943e-06
-1.48598979177808e-05
-9.46002867679518e-06
-1.19973445358695e-05
-2.42629390671467e-05
-1.09595866453565e-05
-4.35437027402876e-06
-9.44920509603634e-06
-2.06136057018391e-05
-5.13039648287382e-06
-1.89447447462801e-05
-2.0336042810584e-05
-1.3416783795042e-05
-1.57696883242867e-05
-1.49488548694437e-05
-1.32978223863685e-05
-1.40615276547594e-05
-1.64295586305059e-05
-7.3885047624354e-06
-2.48175250635087e-05
-1.12240151434836e-05
-7.99620247044375e-06
-2.21267916655996e-05
-7.94309001686018e-06
-1.4359341102341e-05
-5.54292393110399e-06
-2.94115252255109e-05
-9.92827808750426e-06
-1.18734501241841e-05
-2.23764942920714e-05
-2.85186935607493e-05
-2.57040778974161e-05
-2.7807622156539e-05
-6.25371403335058e-06
-1.15243491737505e-05
5.78901281624486e-06
-1.61325617790278e-05
-1.07224383560501e-05
-1.87537943164412e-05
-3.50603899855734e-05
-3.17978571306446e-05
-1.38085965376321e-05
-2.35826389945778e-05
-3.13324514781296e-05
-1.25739723967108e-05
-2.77191712994008e-05
-1.39516663919523e-05
-9.2801242426419e-06
1.06160633652016e-05
7.31405627213031e-06
-8.34283344848776e-07
3.64759972847159e-07
-1.39038317049585e-05
1.0533578836881e-06
-3.10400589702497e-05
-2.86078364522628e-05
-2.25455257985657e-05
-1.57759677758492e-05
-1.67559350787511e-05
-2.43796783877782e-05
-2.51330986911701e-05
-1.01043285860518e-05
-2.71437541796245e-05
-2.15535431491467e-05
-2.50876592778206e-05
2.55639805023756e-06
-1.71631285722013e-05
-1.92462935853848e-05
-2.24711511267223e-05
8.90401281884299e-07
-7.36294539288655e-06
-2.66359010657129e-05
-2.25860063604575e-05
1.81262948413107e-06
-1.89372623002335e-05
-2.88456221278768e-05
-2.73795563882014e-05
-2.39425781800876e-05
-1.69277684365309e-05
-2.94835207719941e-05
-2.5606559448415e-05
-1.45869572486825e-05
-1.02332757057679e-05
-3.07918043040824e-05
-1.12711753143857e-05
-4.2910298479393e-06
-1.43046809687365e-05
-4.37606649024759e-06
-1.81292708343731e-05
-1.74939185116242e-05
-8.47036412311267e-06
-1.33783618340369e-05
-1.94550597582766e-05
-3.58630836070558e-05
-2.17734453124487e-05
-2.41557575869462e-05
-1.48723570924198e-05
-1.63880691157179e-05
-2.46967255914312e-05
-1.61251122639707e-05
-2.13088355137159e-05
-4.50443895183052e-05
-3.25298044154299e-05
-4.86849611374921e-06
-2.76199969487998e-05
-2.39825200140689e-05
-1.56155645694426e-05
8.5920713924693e-07
4.00209426837595e-06
-1.20641237529024e-05
-1.29527090129998e-05
-7.38766109260189e-06
-1.27352527615817e-05
-1.56204780589821e-05
-2.60772347974544e-06
-2.20317671634595e-05
-1.32220151725003e-05
-1.34776851855405e-05
-2.40387815424475e-05
-1.72477821944849e-05
-1.22788542677645e-05
3.28039678417475e-06
-2.47336999253468e-05
-2.00417733271136e-05
-2.3247715018199e-05
-1.62090180365394e-05
-1.68290182390386e-05
4.72919592979515e-07
-1.41131149068004e-05
-1.59953568291233e-05
-2.36969567472959e-05
-2.00492090462375e-05
-2.46180848735573e-05
-2.22698798149436e-05
-1.58831079378668e-05
-6.0609949678178e-06
-1.69584295289974e-05
-1.53038983290841e-05
-1.42345861131623e-05
-2.09243340202322e-05
5.35268339256841e-06
-1.00738259644472e-05
-1.36587684816667e-05
-2.217187711983e-05
-1.71487112410364e-05
-2.28471360764525e-05
-1.80184854574339e-05
-1.83519049431824e-05
-3.61722931739626e-05
-2.8489264172091e-05
5.92668089770085e-06
-4.13190182195422e-06
-1.82925681535304e-06
-2.51163653609427e-05
-2.67861141620518e-05
-2.67847611140739e-05
-1.5924987295348e-05
-1.0780945646778e-05
-1.32493832331816e-05
9.5010640854195e-08
-2.62674371037961e-05
-1.83923018331703e-05
-2.70409684997009e-05
-1.37291297450463e-05
-7.69664185785114e-06
-1.53313011394995e-05
6.36370385506396e-06
-2.80917375912789e-05
-1.64266390989183e-05
-3.35779287086783e-05
-1.36169976099831e-05
-1.3891602793262e-05
-1.62919031678679e-05
-7.30028868451281e-07
-5.90022053322609e-06
-1.24162387433987e-05
-1.79973600956539e-05
-1.03699030050468e-05
-2.06523879348414e-05
-2.44144032555626e-05
-2.58407186363402e-05
-2.66450990941625e-05
-1.03448408658277e-05
-2.8016943106114e-05
-1.77006661783744e-05
-1.98158360907363e-05
4.18711531003266e-06
-1.3884787177648e-05
-1.73733334503839e-05
-6.10830490695661e-07
-1.0307640264632e-05
-1.67127398837731e-05
-2.48782172410926e-05
-1.72231888734803e-05
-1.26482645405389e-05
1.04319047960739e-07
-1.76314026318761e-05
-2.17124333666216e-05
-1.37656162160759e-05
-3.78322798684368e-06
-2.30208241982477e-05
-3.02107703596292e-05
-2.87724327171377e-05
-1.13252369320101e-05
-2.21878497542065e-05
-2.78581593594141e-05
-7.90912886376001e-06
-1.47296303337426e-05
-2.07621991129318e-05
3.98765051559606e-06
-1.07808406070331e-05
-2.62768188706886e-05
-2.27205851410167e-05
-1.42972242133951e-05
-2.83737823877746e-05
-1.05267773147841e-05
-6.72003479654561e-06
-1.52732571987518e-05
-2.72019710008192e-05
-2.92631322337576e-05
-2.26902566944076e-05
-1.95415691082014e-05
-2.95952701585768e-05
-3.49832695770111e-05
-3.66343980612983e-05
-2.79927650876231e-05
-1.65817137060529e-05
-3.49472922690404e-06
-2.47968812308961e-05
-5.04618586769597e-06
-1.90277598832494e-05
-2.59213065861869e-05
-1.88523301748017e-05
-1.26436624626798e-05
-1.95796238055479e-05
-1.8849484474792e-05
-1.24450453346056e-05
-1.03840686941245e-05
-5.39385338902166e-06
-2.59577633910905e-05
-8.96308583615891e-06
-7.83860924366242e-06
3.55237234625859e-06
-1.16710664893678e-05
-2.20280873735891e-05
-1.86861078961844e-05
-1.24930812275074e-05
-2.78355632737085e-05
-1.52745829160159e-05
-8.7690254539391e-06
1.69592720681942e-06
-2.04769070358215e-05
-4.90770310081931e-06
-1.37288963946771e-05
-3.30252975157925e-05
-1.70982932202593e-05
-2.14882395523293e-05
-1.14650444578822e-05
8.94643220505964e-06
-8.60866955091979e-06
-2.58344671072233e-05
-1.68690166285498e-05
-1.35858876822987e-05
-2.29333590570542e-05
-1.00937623856867e-05
-1.94767368453476e-05
-1.55335419189034e-05
-2.91444535791592e-05
-1.53193349314127e-05
-2.48894801533125e-05
-7.33944596114716e-06
-2.5856001988601e-05
-4.26560387278901e-05
-1.43500771120239e-05
-1.45879815912477e-05
-1.51843735843868e-05
-1.92545828040669e-05
-2.43538263433894e-05
-2.15085967465496e-05
-3.16654485749972e-05
-1.77987386665555e-05
-2.04969516740231e-05
-2.56640441952614e-05
-1.98715159851907e-05
-2.54072116962515e-05
-2.24924676392882e-05
-1.91595276106177e-05
-1.73861594290054e-05
-7.53258525653777e-06
-2.212674652188e-05
-8.967948363619e-06
-1.84371509491878e-05
-1.15349849630125e-05
-1.99615827081103e-05
-2.58461363680781e-05
-2.15568290965715e-06
4.29423434775623e-06
-1.57246522562922e-05
-7.34625059514678e-06
1.93454743763313e-05
-5.72376805939803e-06
-1.38362431986207e-05
-2.02791264490918e-05
-1.43775002652413e-05
7.74230514648222e-08
-6.48175389060493e-06
-3.42143751605159e-05
-1.48164324064895e-05
-3.13287638505273e-06
-2.2124757642641e-05
-2.3446322886988e-05
-2.09358729077711e-05
-8.15776004340625e-06
-2.63959632503317e-05
-8.299965193809e-06
-1.81750117629563e-05
-1.37081997295452e-06
-2.16822166142456e-05
-2.07654476411383e-05
-8.6486095620239e-06
-2.39649079316076e-05
-2.15750691295889e-05
-2.03614702546671e-05
1.98208188091253e-06
-5.51260974313096e-06
-1.31060663126989e-05
-2.39286786960791e-05
-3.67285277717075e-05
-2.91668879859091e-05
-3.4920334805407e-06
-2.357987470309e-05
-1.64376972145709e-05
-5.19594507349974e-06
-6.54895718081068e-06
-1.99919530665387e-06
-2.56243570784711e-05
-2.9138690525229e-05
-9.77040351936761e-06
-2.19960656979927e-05
-8.16240394565486e-06
-3.29615498616691e-05
4.08582592193011e-07
-1.60554464811585e-05
-2.86858289937486e-05
-1.60282179032958e-05
-3.45446082536363e-06
-2.31736808676745e-05
-1.404089259152e-05
-3.11121775244594e-05
-2.81749894940167e-05
-8.38471839624964e-06
-1.79021592933397e-05
-3.24983242038813e-05
-1.96241129263383e-05
-1.21241519729181e-05
-1.0542108591748e-06
-1.49356783771432e-05
-2.43924063074044e-05
-2.38505739099317e-05
-1.33574740556045e-05
-2.71338096883296e-05
-2.60719908493565e-05
-1.51642603548313e-05
-1.69802003527753e-05
-2.64887252136199e-05
-2.31830353910148e-05
-1.3862376911971e-05
-6.69666390724712e-06
-1.62714007904122e-05
-7.59419124354952e-06
1.5097306321062e-07
4.93097079884085e-06
-2.79275021532324e-05
-1.52391427235885e-05
-2.28138822120154e-05
-1.26782635988267e-05
-1.41616752087388e-05
-9.49309443162492e-06
-1.48107427019727e-05
-2.45151837338913e-05
-2.97449121402538e-05
-2.42972711701425e-05
-1.05881648164277e-05
-2.02289940773486e-05
-1.93787633290453e-05
-1.88500532089277e-05
-5.8890848296374e-06
-1.36685217753678e-05
-3.9981359671472e-06
-8.4743402082219e-06
-1.74903545907119e-05
-1.08835310826063e-05
-1.0294391465931e-05
-1.20422076728617e-05
-2.51819236102157e-05
-2.10212095982435e-05
-1.30098529441535e-05
1.85990235989024e-07
-1.7272113496499e-05
-2.29936324200264e-05
-2.09969967409064e-05
-9.02019852062395e-06
-2.71608244723487e-05
-7.86032859647786e-06
8.63510138592639e-09
-1.86640349830426e-05
-2.32435661419998e-05
-8.29318903797235e-06
-2.15113204799102e-05
-2.00240625608043e-05
-1.22161266280059e-05
-1.27889043911882e-05
-8.30117327133085e-07
-6.93675701304829e-06
-1.91164865012612e-05
-8.88615033007896e-06
-2.01631654346835e-05
-3.5513348741346e-06
-2.55348055164402e-05
-2.87402875670899e-05
-1.17804223268609e-05
7.85474266455884e-07
-2.46833019467316e-05
-4.65282542174866e-05
-2.20778028439615e-05
-1.53151409038962e-05
-5.35769861888821e-06
-1.26911197025702e-05
-1.15711641224318e-05
-8.50379511701615e-06
-4.66746694538086e-06
-1.92627435318082e-05
-4.20351500224685e-05
-7.92168863268506e-06
-5.93905927841608e-06
-1.2355125894167e-06
-2.73960185229183e-05
-1.10624685828657e-05
-1.46541251822004e-05
-1.48360621784818e-05
-1.29276686217656e-05
-2.27233849634091e-06
-2.78235714403647e-05
-1.54928088234377e-05
-1.90122173417697e-05
-6.52525563560707e-06
-3.50973382115882e-05
-3.543031642234e-05
-3.98054757516269e-06
-1.63629323190435e-05
-1.65105709762978e-05
-1.95298395082333e-05
-9.0279255585607e-06
-8.71662869787678e-06
-1.30613786967916e-05
-8.29812566695448e-06
-9.72857421242857e-06
3.85211709477374e-07
-9.42808997878628e-06
-7.58667949557043e-06
-1.22364896518165e-05
-1.78196270422305e-05
1.7687778543328e-06
-1.54871009061498e-05
-3.14351436125185e-05
-1.61855461929215e-06
-3.33624528090692e-05
-7.37433100308024e-06
-2.58655438003757e-05
-2.67095926370555e-05
-1.35925956310711e-05
-1.84186202490691e-05
3.81677029913304e-07
-1.31746770147702e-05
-2.36892065699355e-05
-1.54457052135305e-05
-9.12325788052655e-06
-3.08552756358527e-05
-2.27691285692574e-05
3.51704189288417e-06
-2.90169573467533e-05
-1.82686120206701e-05
-1.73207193360112e-05
-3.80607073965692e-06
-1.38791028681522e-05
9.91207854703634e-06
-2.210902022937e-05
-1.33931959673709e-05
-1.5751800766944e-05
-1.04411014324395e-05
-1.31734812727752e-05
-1.46665031887505e-05
-5.67044400428157e-06
-1.9055680126318e-05
-4.0308823651914e-06
-2.84842526619972e-05
-1.5911381629566e-05
-2.96064227142774e-05
-2.3315316309012e-05
-5.31796315784201e-06
-1.81487533904286e-05
-5.99230811923506e-06
-1.60586106740591e-05
-2.10803443645245e-05
-3.11060115376191e-05
-2.97885569703437e-05
-2.31659578723835e-05
-2.91541069761475e-05
-1.87213730295097e-05
-2.36122022337127e-05
-1.85804698448012e-05
-1.32485244219286e-05
-2.4560154657022e-05
-7.10897647494028e-06
-2.5398293626422e-07
-1.3760268517378e-05
-2.14487397132047e-05
-2.26629245676895e-05
-2.53437573192467e-05
-2.32834550797161e-05
-2.08048988650475e-05
-2.50337977212044e-05
-1.40009964769872e-05
-3.296396999665e-05
-1.36924942367247e-05
-2.45780716023377e-05
-1.51779226807156e-05
-1.74854142726245e-05
-1.62138464391201e-05
-4.26810552581195e-06
-3.98227256146993e-05
-3.34976989817524e-05
-9.10680254159344e-06
-2.66021145727332e-05
-3.36614688069674e-06
-1.09405004339558e-05
-8.49969539633837e-06
-2.85644468845073e-05
-9.84281771429233e-06
6.45690904561027e-06
-1.72162917550006e-05
-9.89565910906632e-06
-1.73492783020434e-05
-4.57962091763557e-06
-4.09068429776912e-05
-2.48561084283842e-05
-2.96282470546389e-05
-2.8274216825072e-05
-4.17989453751281e-05
-1.38233627876933e-05
-1.36106859408421e-05
-2.75053393634243e-05
-3.42616102894778e-05
-1.23803288261586e-05
-1.66439098956642e-05
-8.27783867285934e-06
-7.206055650475e-06
-1.24801230278453e-05
4.23043715243837e-06
1.88292489065396e-06
-1.6120488625754e-05
-2.53047667282144e-05
-1.50719390459964e-05
-6.38588737106527e-06
-1.30713599118727e-05
-3.40637356983394e-05
-1.09828833748102e-05
-1.47848983818047e-06
-1.94177172055084e-05
-4.90866827379681e-05
-3.16073879055293e-05
-3.20171624356911e-05
-2.2641754976219e-05
-3.16526676688244e-05
-2.53147124995503e-05
-2.58077981219981e-06
-1.34139406962574e-05
-7.13499560303074e-07
-3.48896919980576e-05
-1.17683897098021e-05
3.87868847000216e-06
-1.04515176995944e-05
-2.80764810521616e-05
-1.35113764391199e-05
-1.17585179151151e-05
-1.21236913237674e-05
-2.72978855114769e-06
-7.65884800344975e-06
-2.02203743956747e-05
-2.67755869067412e-05
-1.64575398471922e-05
-3.1107488525025e-05
-2.1698378449898e-05
-1.14330994761632e-05
-1.97125071197483e-05
-1.4369412379388e-05
-7.05711500891455e-06
-5.25902855467421e-06
-3.16072320078953e-05
-2.48853003452045e-05
-2.08424087353337e-05
-1.62869805041077e-05
-2.49751058494432e-05
-1.7484925358171e-05
4.89708129156458e-06
4.06219563165142e-06
-1.50107903404233e-05
-1.63686979603805e-05
-9.49097146536128e-06
-5.65170954423041e-06
8.20104179642805e-07
-1.46472893382198e-05
-3.35429219128607e-05
-2.79652217031185e-05
-3.35605243658747e-05
-1.55890311952748e-05
-1.69873584324917e-05
-1.0050527642434e-05
5.24989083236378e-06
-1.25170564402214e-05
-2.00208350891405e-05
-1.8933981235105e-05
-1.40800978346165e-05
-1.30629652840342e-05
-9.12033625530431e-06
-6.39581623185558e-06
-7.18161625073454e-06
-1.41077769818052e-05
-2.50726631044881e-05
-3.8192120359067e-05
-7.83047960301091e-06
-2.65749771727192e-05
-1.9503276853643e-05
-2.45310319452223e-05
-2.85355760696426e-05
-3.56342784390889e-05
-3.54235290919205e-05
-3.56642734461798e-05
-1.3928701717864e-05
-2.92910901598792e-06
-7.07294991431015e-06
-2.62393987652657e-05
8.29846958754195e-06
-2.26562798904174e-05
-1.43441446771617e-05
-1.90873229974967e-05
-2.18401229907801e-05
-1.28695861723698e-05
-2.78922732641656e-05
-2.97543212303914e-05
-1.04131957047392e-05
-2.36216836890557e-05
-8.22117590634454e-06
-3.67429245972717e-05
-2.26547318822082e-05
-3.06823822410232e-05
-1.66976870376116e-05
-3.21281673384725e-05
-2.59269675149103e-05
-2.75943010822185e-05
4.5617006962929e-06
-2.69854798170534e-05
-3.04569715580443e-05
-7.83832539053111e-06
1.09734433337256e-06
-2.40802714195043e-05
-1.49912265374989e-05
-8.13974077561058e-06
-6.89319539433919e-06
-3.07337688905659e-05
-2.51785592794516e-05
-1.94978077753883e-05
-5.68548845572065e-06
-1.34186544231809e-05
-8.07188893162076e-06
-5.12457031302282e-06
-1.42039500150672e-05
-1.18098445665221e-05
-2.29729384780848e-05
-4.03689314120421e-05
-1.74944657544207e-05
-2.17209399581685e-05
-2.03507450833553e-05
-2.95616481793484e-05
-1.93198234280112e-05
-5.81889449941992e-06
-9.85414495210825e-06
-2.14756251125079e-05
-1.65249953966038e-05
-1.34909079288931e-06
-1.2230502510499e-05
-3.184376985945e-05
-2.52668221414266e-05
-1.54344174432628e-05
1.96057808360443e-06
-2.23892661980897e-05
-2.94505361014117e-05
-1.05182034445801e-06
-1.2996997487997e-05
-1.77884118978794e-05
-3.66822189769235e-05
-4.04865689764991e-06
3.30476741850893e-06
-6.57788527990758e-06
-2.74126161796957e-05
-7.51596106646126e-06
-2.70198289161075e-05
-3.09593801032029e-05
-3.32787007697216e-05
-8.30188576893596e-06
-2.10676391505804e-05
-1.67420577166081e-05
-6.39653478022276e-06
-2.22502871971145e-05
2.75014873465945e-06
-1.93489905365356e-05
-2.57062219893682e-05
-2.67593536222117e-05
-1.31554867713686e-05
-1.64002787763183e-05
-1.88056027991197e-05
-1.07848710091965e-05
-6.97042483373017e-06
-1.21741604323545e-05
-1.87205799021154e-05
-6.66981307373667e-06
-7.31385766182297e-06
-1.55270129483109e-05
-1.61053079794018e-05
-2.87464323559017e-05
-1.83873194597502e-05
-7.40097684680743e-07
-5.7283354677844e-06
-3.74784524970287e-05
-1.76559809530745e-05
-1.4108185476856e-06
-2.52097372835864e-05
-1.05209177189781e-05
-1.0424023623299e-05
-2.32486496444257e-05
-1.95564116887144e-05
5.49513487764821e-06
-2.18114201900944e-05
-1.36152590438944e-05
-1.41380687865856e-05
-3.86317788456704e-05
-2.82618946810705e-05
-4.27893454178621e-05
3.10333972193728e-06
1.81965588830271e-06
-2.29659393229713e-05
-2.10408399941207e-05
-2.40396150912664e-05
-1.16503804298387e-05
-2.77280618427957e-05
-2.34756115079899e-05
-1.89355654668178e-05
-5.80387298850915e-06
-1.50024412938036e-05
-2.74932221004812e-05
-3.51012539890787e-05
-9.47448293748958e-06
-1.83974780345855e-05
-2.52180095031213e-05
-6.36856783113221e-06
-8.81835247841872e-06
-1.86497940777814e-05
-3.36642070236692e-05
-1.84636894757311e-05
-3.74276279763412e-06
8.07780864140127e-06
-2.95421101877951e-05
-1.32565816331311e-05
-1.51817812260667e-05
-1.06514453911693e-05
-2.33341112241684e-05
-2.5733387628528e-05
-3.0456702639433e-05
1.23953556013031e-06
-2.27227267307761e-05
-1.88878322391423e-05
-1.77244753669652e-05
-2.4517835509783e-06
1.7549675172836e-06
-2.45952825600124e-05
-1.49424423198203e-05
3.57104233264278e-07
-3.74533948907001e-06
-1.13836482072851e-05
-9.74440968872351e-06
-2.31748930147438e-07
-2.07873205976364e-05
-2.62743194721648e-05
-1.16183473854481e-05
-7.35015628176582e-06
-1.34198462078605e-05
-2.43852336745799e-05
-5.3041888225046e-06
-6.16967075216785e-06
-1.2335828909296e-05
-1.41576816281482e-05
-2.43419299843485e-05
-3.09810199328164e-05
-6.8075053486503e-06
-2.3351583146573e-05
-6.58044108970379e-06
-1.25097613001358e-05
-1.16800635710765e-05
-2.64112153358814e-05
-2.56100780817538e-05
-7.09313862938969e-06
-1.2081143478609e-05
-1.25282604666485e-05
-1.43280435437529e-05
-1.00587978648859e-05
-2.09595657444383e-05
-2.60985817943722e-05
-3.80284422381027e-05
-1.56730247516026e-05
-1.58689514003254e-05
-1.80682617145316e-05
-1.86892755148061e-05
-2.37327465417031e-05
1.47205651257662e-05
-8.99357690131287e-06
-3.7435675219515e-05
-3.00673235559588e-05
-2.01004094430124e-05
1.57896387427183e-06
-2.26412686174661e-05
-2.55400258593957e-05
-1.94774120513999e-05
-6.71687691679055e-06
-2.245008741403e-05
-3.2132525406493e-05
-1.39177950260913e-05
-8.71558697754212e-06
-9.72387816067797e-06
-2.692151762521e-05
-1.05544473206291e-05
-2.32137976904347e-05
-2.6570495928862e-05
-2.88591627967347e-05
-6.05509993092069e-06
-1.30491154139054e-05
-2.01979382959431e-06
-2.8566201706835e-05
-2.40423768588282e-05
-2.78852788495554e-05
-3.91859114359545e-06
-2.06115868702733e-05
-3.71432937829992e-05
-1.09934597030983e-05
-3.81707052304269e-06
-5.14385839676267e-06
-1.52030014431778e-05
-7.13985881336963e-06
-6.58494839218726e-06
-2.92332666220099e-05
-1.47094825644e-05
2.76671937519854e-06
-1.63895808843883e-05
-1.61126373037621e-05
-3.54570678688907e-05
-3.40560473213734e-06
-8.44530738866154e-06
-1.14754101125881e-05
-9.96156550033215e-06
-2.70443511544949e-05
-6.00457755500918e-06
-5.2678799257235e-06
-2.16834447677928e-05
7.80816169950615e-06
1.49226053328087e-06
-1.13007193258376e-05
-1.45042385472712e-05
-3.17948378951972e-05
-2.36034978580008e-05
-6.09481493240934e-06
-8.06893346840234e-06
-8.75701362078162e-06
-1.65596591917592e-05
-9.67143379921278e-06
5.30741332194333e-06
-2.74892856464028e-05
-3.55336369294707e-05
-7.45302475420949e-06
5.48618658210616e-06
-2.59249124553615e-05
-2.30439724956673e-05
-9.23262955794718e-07
-8.03422795562055e-06
-1.82911846773284e-05
-2.58327124520343e-05
-1.33848189025295e-05
2.28477015764153e-06
-7.31069160657572e-06
-1.64049688038461e-05
-1.23439670699493e-05
-3.85638062000494e-06
-2.62765885468826e-05
-1.12312780782178e-05
2.5536314847689e-06
-2.95009250296503e-05
-1.6790212632936e-05
-3.6038538493601e-05
-3.14953178581075e-05
-1.39845159703843e-05
-2.47449618015878e-05
-1.91955176695751e-05
-2.29731559744911e-05
-1.56972317475291e-05
-1.68283574960963e-05
-1.99296573248392e-05
-2.04069146477353e-05
7.1277887988964e-06
-1.50861842176095e-05
-2.56275527261965e-05
-5.75962387727104e-06
-3.12624295519219e-05
-2.43163144767671e-05
-9.08254941223571e-06
-3.03632979808207e-05
-8.90286128415314e-06
-1.71701088809759e-05
-3.19117015483087e-05
-2.72963344290899e-05
-3.45675354601742e-05
-2.46496421057117e-05
9.93190146817666e-07
-1.87180365429829e-05
-8.20050283856367e-06
4.94791824603922e-06
-1.89580829242401e-05
-1.49045164355599e-06
-2.65158039094563e-05
-9.39441355153034e-06
-5.00936757826577e-06
-2.09218177519682e-06
-1.85798324010326e-05
-3.88011901738366e-06
1.20291525045897e-05
-2.39300169713046e-05
-1.52421485339237e-05
-9.31533240758694e-06
-3.18203351498942e-05
-9.33795815872402e-06
-3.39951832780527e-05
-2.80175567728473e-05
-7.44496879925594e-06
-1.36129922486733e-05
-2.73044888597404e-05
-3.51732561301245e-05
-2.7013932400335e-06
-1.59142014491149e-05
-1.5295469742546e-05
-1.46151267167844e-05
-1.60406050419852e-05
9.13944519552785e-07
-1.05005403236599e-05
1.63168450669287e-06
-1.48655507380694e-05
-8.39628801223433e-06
-2.61030132554052e-05
-3.1223561442644e-05
-1.04815859275505e-05
-3.88214679162552e-05
-2.51213893413249e-05
-2.86464081245472e-05
-2.43279301408078e-05
-3.25578049740234e-05
-1.9766955702574e-05
-8.67484846006706e-06
-2.40375447143479e-05
-2.29961723154768e-06
-2.12121631518833e-05
-2.02525907336251e-05
-2.21038102708321e-05
-1.76079348553711e-05
-4.25108819935847e-06
-6.96988805866276e-06
-3.71847277661288e-06
-2.16162223743103e-05
-1.0180082787089e-05
-2.20537423575097e-05
-3.89972502700129e-05
-1.95613774590303e-05
-1.407491960248e-05
-6.37524148753039e-06
-2.0862595145702e-05
-1.6118887468045e-05
-2.81142243493384e-05
-3.12291641506467e-05
-2.08718519886746e-05
-2.90028302532762e-05
-9.88658359000609e-06
-8.8828610580356e-06
-2.8436778060445e-05
-6.45907045066048e-06
2.44006833525694e-05
-8.49565183951309e-06
-6.39930359435965e-06
-1.67067590699087e-05
-1.36557440889269e-05
1.30495501807547e-06
-8.89578370797445e-06
-2.30835445551884e-05
-2.53077677172394e-05
-3.52816917644168e-05
-1.13055752481659e-05
-1.88461541798235e-05
-3.60045893522521e-06
-1.07973231354503e-05
3.00162603657894e-06
-6.51312122554743e-06
-5.4329171362483e-06
-1.99278217581407e-05
-2.45303162960221e-05
-1.01930180734961e-05
-6.19101165045899e-06
-5.59418278906497e-06
-6.98184342253475e-06
-1.91229101724692e-05
-1.21502704457384e-05
-2.25688968043774e-05
-2.04073345737697e-05
-2.32736109728133e-05
-3.64440480460351e-05
-8.84231744195729e-06
-2.71223449730331e-05
-7.29511401516855e-06
-2.01178673091388e-05
-7.09220717043019e-06
-1.80601801503612e-05
-2.74274582564239e-05
-1.88699862287543e-05
-6.35716847096902e-06
-7.35852293261241e-06
1.64111546465458e-05
-3.70542141659759e-05
-2.01435806104738e-05
9.32953896529316e-07
-4.54645809160342e-06
-2.1885230169577e-05
-1.74867042925021e-05
-8.1406729390752e-06
-2.70248203560315e-05
-2.96128130628942e-05
-1.75538856586251e-05
-2.4415650577887e-05
-6.11862028658127e-06
-3.53405051707532e-05
-3.38894245962199e-05
-2.24552917511842e-05
-3.8200407986845e-05
-2.67795914810277e-05
-2.95871966961667e-05
-2.71432365782663e-05
-9.25250294361514e-06
-8.87498813435888e-06
-7.88109497100281e-06
-1.385203268911e-05
6.10533849592102e-06
-1.54136592440477e-05
-6.65335635825334e-06
1.47293240403474e-05
-1.55485752836306e-05
-2.38660953103819e-05
-1.2384949576023e-05
-2.57984026884966e-05
-2.03668154542142e-05
-4.00290626442869e-05
-2.43786232366855e-05
-1.37417702526777e-05
-8.33230724267543e-06
-1.59288923561332e-05
-1.86588350592366e-05
-1.51572554916925e-05
-5.02186645517749e-06
-1.47127322338587e-05
-2.06307308890948e-05
-1.75080217459772e-05
-1.39176407988172e-05
-1.7569609107803e-05
-1.56554892129042e-05
-1.19533182487532e-05
-3.71176515101032e-06
-2.12754474910007e-05
-3.15008455138507e-05
6.60622843379134e-07
-3.31249441630642e-05
-8.81532948356457e-06
-1.46806973493662e-05
-3.7708406251213e-05
-3.65389599586399e-05
-9.48272702614715e-06
-4.40245980678573e-06
-1.14390807955438e-05
-3.2369008186782e-05
-8.08876253783515e-06
-2.61111194111249e-05
-1.27876886945597e-05
-9.80899045296088e-06
-1.78253009626758e-05
1.23249148562634e-05
-1.20577657639095e-05
-2.48669785121033e-05
-3.0966701875784e-05
-5.8233978867076e-06
-6.82976840803872e-06
-1.96516579160991e-05
-2.52117666736885e-05
-2.06118758050424e-05
-1.14375576137747e-05
-3.38508718745448e-05
-2.45335579437837e-05
-1.96328473034271e-05
-4.12125182138123e-06
-2.34247008843744e-05
-1.37248009208101e-05
-2.76368763020145e-05
9.39902178775636e-07
6.8756730895243e-06
-1.19153130383417e-05
-5.60705063648287e-06
-9.82497404536312e-06
-3.85727945367484e-06
-2.29118444531604e-05
-1.74528218069954e-05
-1.73340796541808e-05
-1.46633422957707e-05
-2.12165295655968e-06
-7.23464211128555e-06
-2.55622207719638e-05
3.17577739572343e-06
-9.46686043688338e-06
-1.49063160072561e-05
-2.42759106229304e-05
-1.49860936738133e-05
-1.67817209165186e-05
-2.47346924391835e-05
-2.72873597782625e-05
-4.94238537688785e-07
-1.75141689648331e-05
-1.39204104481454e-05
-5.69841658475928e-06
-9.68767514941844e-06
3.7638395410815e-07
-2.46711247427955e-05
-2.21038579576637e-05
-8.04137640507896e-06
-1.61265362762261e-05
-2.69396070727538e-05
-7.2280416605318e-06
3.92297801920702e-07
-5.53716628105735e-06
-4.24330647344021e-05
-9.59446315203421e-06
-9.10111103931098e-06
-3.44947085182702e-06
-1.17867933881911e-05
-3.91988211346483e-05
-4.29348649312645e-06
-8.98154530963312e-06
-2.26603875761477e-05
-1.34195064684518e-05
-6.74922592534552e-06
-3.35691107821847e-06
-2.96788978482292e-05
-1.19866093931551e-05
-1.66586576001276e-05
-2.19639336530743e-05
-3.11975421799747e-05
-1.64844079073342e-05
6.23814209089856e-06
-4.96110385649471e-06
7.67593457252453e-06
-3.0479525441708e-05
-2.69023005943082e-05
-2.00068398317397e-05
-3.30185569069425e-05
-1.06706102423791e-05
-4.59330931899186e-05
-2.04812039041774e-05
-1.45790783871397e-05
-1.79417198078986e-05
-9.26197729909869e-06
-8.2505932980272e-06
-4.67694525909913e-07
-1.16401752376284e-05
-1.80292832114201e-05
1.34026859711789e-05
-4.74983189561206e-06
-1.4769355379835e-05
-1.47734271297874e-05
-2.24353461091831e-05
-1.66523029285741e-05
-1.50645872749965e-05
3.06709897766468e-06
-2.94545398075463e-05
-2.84909970757178e-05
-2.49211905453544e-05
-1.29597525235423e-05
-2.35858429298269e-05
-1.07017978155436e-05
-2.56480501341738e-05
-2.1353634974993e-05
-2.27261951005138e-05
-6.35157221853646e-06
-1.45703676838349e-05
-1.59759195124394e-05
3.50539347474478e-06
-6.19075582742302e-06
-8.49818120079241e-06
1.04230580999367e-06
-1.56866707513993e-05
-6.70941727963582e-06
-2.48238405822614e-05
-2.89214207033011e-05
-1.74375552746797e-05
-2.17166738350034e-05
-1.58970920396689e-05
-1.3963229767716e-05
-6.72561568539907e-06
-7.35662142488225e-06
-2.71172581160256e-06
-1.20393428083432e-05
-1.14565242609131e-05
-2.03261706388735e-05
-1.34261118826556e-05
-1.095754450827e-05
-3.0691011545836e-05
-1.03850887055162e-05
-1.99525647186053e-05
-1.27912786753169e-05
-1.28579440865101e-05
-2.43513456477971e-05
-1.69335838297197e-05
-1.77861031411865e-05
-2.28744478062411e-05
-3.13542532191492e-05
-2.45218787266438e-05
-1.16047111120523e-05
-2.84454291004665e-05
-1.50139929511873e-05
-1.64622122159746e-05
-2.71210571923678e-06
-1.67339607533302e-05
-2.27332427971691e-05
-2.51089480086479e-05
-1.22781592033257e-05
-1.3190580036635e-05
-1.04866583080838e-05
-1.65795593951757e-05
-6.95805777734377e-06
-6.24626626702509e-06
-2.07709394570058e-05
-3.72719709099378e-05
-1.00196150014992e-05
-1.10852745442278e-05
-6.95271141816387e-06
-1.20610579720456e-05
-1.87553523609048e-05
-2.0045269486724e-05
-2.01759976632208e-05
-9.3955028376009e-06
-9.72691970221332e-06
-2.59079032305082e-05
-1.80488643785352e-05
-2.43743623882002e-05
-3.11942657273675e-05
-8.10012642893097e-06
-3.24794296784153e-05
-8.67760998549667e-06
-2.64012499142016e-05
-1.45097369958988e-05
-1.75696921876261e-05
-2.91207028830388e-06
-2.53369887987941e-05
-6.49322714279509e-06
-2.72029546772647e-05
-2.80899022200226e-05
-1.98874186174777e-05
-5.6081478719511e-06
-5.97716888758138e-06
-1.89170653460349e-05
-1.09047122000219e-05
-1.68615148327917e-05
-1.91579045247502e-05
-2.35346999849045e-05
-3.98425250225803e-05
-4.48048927599379e-06
-6.23072824023587e-06
-1.8261732669217e-05
-1.09010345620479e-05
-1.15219521346327e-05
-1.02513195625918e-05
-3.08985511284859e-05
-4.06973555978924e-06
-1.4695936680035e-05
-2.18599326544903e-05
-1.06787909970736e-05
-3.53254320536944e-05
-2.99907811549338e-05
-1.65721352837933e-05
-2.02316939089648e-06
-6.68446580172126e-06
4.82849260906181e-06
-1.39877832686466e-05
-4.56345902512344e-06
-1.33212221029484e-05
-2.78646524876101e-05
-2.64726579082521e-06
-1.08825818503355e-05
6.78376840288503e-06
-1.73229681045572e-05
-3.23764625070238e-05
2.1359717609761e-07
-2.85837500928206e-05
-1.61075886289457e-05
-1.89101477985331e-05
-2.08392323811685e-06
-2.99066205790289e-05
-1.55287071026729e-05
-2.45873986732335e-05
-1.62318928247473e-05
-4.44547303523649e-05
-1.62168764911682e-05
-2.98538011945762e-05
-2.26929111987438e-05
-1.49973607137097e-05
-1.85788752903799e-05
-3.47573883754574e-05
-8.99117625537324e-07
-9.0448936791204e-06
-9.13787007196189e-06
-1.57453940253206e-05
-1.32814249534203e-05
-1.30961710907934e-05
-5.84533131029118e-06
-1.22355798550681e-05
-1.56737295935987e-05
-3.34773379360763e-05
-1.1598334892131e-05
-2.74115332201395e-05
-2.03535909871837e-05
-1.88755802747045e-05
-3.03465392410059e-06
-2.12528771872951e-05
-3.05019041050702e-05
-3.85007575385225e-05
-1.32667019244673e-05
-2.49969241404768e-05
-1.09110877175731e-05
-1.9055246000198e-06
-9.44625192525902e-06
-6.04762581152591e-07
-1.36259837463282e-05
5.92779559764771e-07
-1.132337921745e-05
-6.24199058789625e-06
-1.66029617429257e-05
-8.46569050426132e-06
-2.24367778640952e-05
-4.13002489937729e-06
1.23203084721034e-07
-2.95276716434507e-05
-1.12160031365726e-05
-1.9509617681241e-05
-1.97051654215727e-05
-1.17194673854431e-05
-1.52011705420535e-05
-1.58329972637765e-05
-2.11589252608409e-05
-6.58331729674881e-06
-2.69969257290169e-05
-1.62603884142317e-05
-1.2436989341028e-05
-1.78451586438985e-05
-1.56456662843955e-06
-2.01454464016163e-05
-1.42228738230427e-05
-2.89246866570447e-05
-2.36352254561256e-05
-6.55174822451154e-06
-2.75511534382198e-05
-1.33248451083316e-05
-6.89824047814648e-06
-1.22263679622756e-05
7.09776939229165e-06
-2.03846406563662e-05
-6.67236669985226e-06
-6.14447006934597e-06
-9.62358682524995e-06
-1.119028837e-05
-1.48906113866609e-05
-3.41552830410704e-06
-1.85400732163526e-05
-7.13743315672544e-06
-2.95678749161998e-05
-1.12968227182689e-05
-3.84681555356864e-05
-2.00909990370207e-05
-4.47317138643712e-06
-1.13353302672754e-05
-8.26281114512183e-06
-2.42445477181903e-06
-3.36804386604046e-06
-1.236846580671e-05
-2.84484456333369e-05
-1.82875801653168e-05
-3.10174021085713e-05
-1.30212370544968e-05
-6.2531836190475e-06
-1.35362004333063e-05
9.856757907231e-08
-1.63318276714893e-05
-3.6467564626546e-06
4.76004186065354e-06
-6.33902876637425e-06
-2.51383923830284e-05
-8.62874342944225e-06
-2.0689064740687e-05
-2.4689484962295e-05
-2.24485669563298e-05
-1.44250097085866e-05
-1.78419135861136e-05
-2.97672194648694e-05
-1.13536973958831e-05
-1.4919624565038e-05
-2.02641209702548e-05
-1.94011728020046e-05
-3.71059302715301e-05
-1.47416310266246e-05
-1.07931037642444e-05
-3.52581541919194e-05
-9.35176947876187e-06
-7.75948902766366e-06
-3.95397717065943e-05
-1.87555012086577e-05
-1.38431811872692e-05
-4.00899172127394e-06
2.01677856108123e-06
-9.83373639200972e-06
-2.60581601032462e-05
-1.60440324140347e-05
-1.50140751817807e-05
-1.92284899488959e-05
8.49473851622667e-06
-1.50928789075453e-05
-1.59950474236129e-05
-1.25183784163662e-05
-2.87137033974247e-05
-2.13656574380281e-05
-1.1045061550057e-05
-2.15382550549204e-05
-1.63764856035538e-05
-1.81309000482994e-05
-3.76391129965621e-05
-3.82839428358072e-06
-2.93230248474929e-05
-1.81309208249817e-05
-1.29290008924195e-05
-2.76562396376156e-05
-1.35696787971398e-05
-2.30096955443046e-05
-7.17305432339282e-06
-1.83018324538443e-05
-9.36550395910134e-06
-2.75264123184158e-05
-2.65457761102674e-05
-3.55043173654308e-06
-1.54033463225552e-05
-1.50654483624113e-05
5.82298670590274e-06
1.53097712655608e-05
-2.3952328790156e-05
-1.49955071431294e-05
-8.73081768085981e-06
-1.63145691466503e-05
-2.07763071292401e-05
-2.21764313626715e-05
-3.09471801169388e-05
-7.94419588247681e-06
-3.47801625212101e-05
-3.25258349447768e-05
-5.23560146081975e-06
-8.33548801593694e-06
-9.65879082533373e-06
-2.36146713820991e-05
-1.98492002002987e-05
-1.70626726284982e-05
-4.26651472640175e-05
-2.63023101086983e-05
-1.69598474309388e-05
-9.39651221357189e-06
-2.63235798138412e-05
-3.48882039637129e-05
-1.82248597291313e-05
-2.05233810831365e-05
-1.77812123401568e-06
-1.83921102585367e-05
-9.85189155417831e-06
-1.88447449915383e-05
-8.45362061866073e-06
-1.53677600288661e-05
-3.99818201250386e-06
-1.80673119883335e-05
7.92507469732798e-06
-5.98226284908312e-06
1.03513115979449e-05
-6.46549741442214e-06
-1.71912483290748e-05
-9.6205480977125e-06
-1.66303557231874e-05
-2.6119377573594e-05
-9.67664077303124e-06
-6.32278087841373e-06
-1.38496441211516e-05
-1.83401978519997e-05
-2.51958472092974e-05
2.64230075093705e-06
-1.50655191603574e-05
-1.39043741385478e-05
-7.16776636557849e-06
-3.67788441141862e-06
-3.10654250980122e-05
-1.32924980450919e-05
-1.80698848053791e-05
-1.9837622970633e-05
-1.79384042107654e-05
-8.70684760899611e-06
-4.90451151445287e-06
-1.02902564809217e-05
-1.06653422082982e-05
-1.82452927403408e-05
-3.46429497443682e-05
-2.01682158419272e-05
-2.13108526126559e-05
-1.81661617386099e-05
-1.95688545214276e-05
1.04560260459537e-05
-8.98956111151828e-06
-1.45098994196245e-05
-2.16796563859238e-05
-1.1142535435576e-05
-1.44301358817653e-06
-1.42603695671503e-05
-1.29020114552997e-05
-3.8391858353849e-05
-2.38309046338519e-05
-1.78452420233786e-05
-1.97074611085875e-05
-3.0974618703045e-05
-1.25709070183272e-05
-2.22381799670828e-05
-2.8380478327678e-05
-1.07218859251679e-05
-3.88663993601553e-05
-1.21031952933021e-05
-9.05677963331661e-06
-3.02135896681702e-06
-9.57590436609825e-06
-1.16693070597293e-05
-2.06473859541618e-06
-1.75568123056588e-05
-3.01742847335374e-05
-1.51677844765434e-05
-2.70070124935725e-05
-4.57262800331654e-05
-1.90347722537296e-05
-1.20394643289266e-05
-7.5435919035446e-06
-1.54115264664163e-05
-6.70491276571041e-06
-2.35087787492302e-05
-3.1501695542619e-06
-2.73188292704947e-06
-2.60501895381616e-05
-2.94652033096295e-05
-1.37089838639025e-06
-2.50783391300368e-05
-3.25861771520264e-05
-3.69839227641524e-05
-1.57177142232759e-05
-1.27037465436889e-05
-6.50215093772598e-06
-1.33024067702083e-05
-5.33698165512417e-06
-2.3084695222666e-05
-9.30565667262456e-06
-9.11545766799426e-07
5.00474443768651e-06
-1.44254460942635e-05
-1.91990468959995e-05
1.03412377419036e-06
-8.42968269451292e-06
-5.77022601061328e-06
-6.81890284467773e-06
-3.01012430437299e-06
-1.87923871050419e-05
-9.22517099136893e-06
-1.96933473708534e-05
-2.63783944924511e-05
-6.34000726824655e-06
-1.9535517711503e-05
-2.61545471388753e-05
-2.39858231397566e-05
-1.1342002225666e-05
1.19707720359672e-07
-2.08423744266431e-05
8.42776988458866e-06
-2.92554272507728e-05
-2.16036468831061e-05
-3.06133964373697e-06
-6.12228100808202e-06
1.22527462327823e-06
-3.29136780954663e-05
-5.69717963618433e-06
-1.78119264687435e-05
-1.21951162534785e-05
-1.00276995769488e-05
-8.25873401209054e-06
-1.96554436667197e-05
-2.57810340565845e-05
-2.61378992359026e-05
-3.04210441384423e-05
-6.42911514324016e-06
-3.98537582934407e-06
-1.7249845129342e-05
-1.90356348806664e-05
-9.68874442640793e-06
-1.04025252660233e-05
-1.74488472687851e-05
-2.5962053098593e-05
-3.68109163490828e-05
-1.66736591924294e-05
-1.27760210354776e-05
-1.82846403832532e-05
-1.27215324397797e-05
-1.23889057191213e-05
-2.00840284861573e-05
-2.01691917630614e-05
-2.32060162440338e-05
-1.71008394227863e-05
-2.79275866001271e-05
-1.61133984311497e-05
-2.60448870859129e-05
-3.00963301707579e-05
8.82360674955274e-07
2.4582224057844e-07
-1.76760241261911e-05
-8.31408469160347e-06
-1.01116155870802e-05
1.99181296559408e-06
-1.52993319576821e-07
-3.14821916631833e-05
-7.37456131068693e-06
-4.68881785493157e-06
-3.10022154040033e-07
-5.55953491628477e-06
-7.20914692472641e-06
-2.64002638518859e-05
-2.52035186648853e-05
-1.81474656749682e-05
-1.84106687365856e-05
-2.92280130716415e-05
-1.43922800633619e-05
2.17727118342133e-06
-3.4496936967646e-06
-5.89185830635858e-06
-1.72984927969227e-05
2.38662662039987e-06
-1.0847053806706e-05
-2.32918642245061e-05
-1.2127275539947e-05
-1.38051600304675e-06
-3.18792561284567e-05
-9.62491942522697e-07
-1.13051037152028e-06
-2.85507131671921e-06
-3.92144092008006e-06
7.61326732647887e-07
-2.50934457551064e-05
-1.03513830843323e-05
7.2839475051093e-06
-2.92230292465752e-05
-1.53369210104216e-05
-1.72733601432564e-05
-1.86006890286946e-06
-1.97242038975953e-05
-4.56845476025693e-06
-5.37361406903498e-06
-3.50331539102773e-05
-2.74999547402875e-05
-1.50184562974446e-05
-1.1596741581352e-05
-2.36084435472828e-05
-2.24635070546733e-05
-2.30655878974107e-06
-4.89896392469406e-06
-2.10529180660064e-05
-1.03446841164379e-05
-9.22306191439508e-06
-1.23985689383292e-05
-1.19053604320731e-05
-1.77771072006779e-05
-3.72245594299601e-05
-3.02298566390955e-05
-1.68946057178033e-05
-2.8434184312472e-05
-3.82178410507233e-06
-2.73954486250567e-05
-2.01327991711098e-05
-8.37504464756851e-06
-1.64855889946702e-05
-5.74408796127956e-06
-2.18471933675709e-06
-1.85530297337192e-05
-1.65754545706809e-05
-1.23921963552434e-06
-1.10037434613086e-05
-1.8012204995983e-05
-2.07640720749341e-05
-1.65019598835615e-05
-2.26946959227093e-05
-1.36463001584138e-05
-1.05464285289227e-05
-2.86079056135303e-05
-2.15567650867198e-05
-2.52311540922426e-05
-4.03269246470325e-06
-9.4112635894032e-07
-1.44054758774891e-05
-1.47699706940701e-05
-1.81897187306576e-05
-3.4481472802517e-05
-1.45643334097127e-05
-2.60432459368645e-05
3.48949434789662e-06
-4.36091091767046e-06
8.82908813562425e-06
-2.57211282429486e-05
-7.31550601325039e-06
-1.14179411810848e-05
-2.10939077586047e-05
-2.77145766945276e-05
-1.74664670558112e-05
-2.46988859534949e-05
-5.84230873109675e-06
-2.88768181063839e-05
-2.74605779769798e-06
-6.8988084389297e-06
-7.1265230933716e-06
-2.96936858008329e-05
-9.60351557146346e-06
-1.37179272694882e-05
-5.77764961731087e-06
-2.10471953493148e-05
-2.61351833698267e-05
-1.18440240664657e-05
-8.59827350622318e-07
-8.10551850453296e-06
-2.91399324757095e-06
-1.33010603659884e-05
-1.35146394104763e-05
-4.08968709982396e-07
-7.50403429399612e-06
-2.78265037467265e-05
-1.83564152710341e-05
-1.71284964556931e-05
-1.06538664979277e-05
-1.95885436462213e-05
-1.45551057088842e-05
-2.6901984771371e-05
-2.57761146891989e-05
-3.78724318045076e-05
-1.42456910004882e-05
9.00902809776815e-08
-2.49688505894138e-05
-1.92238438805385e-05
-2.05260873691249e-05
-1.3664973775316e-05
-1.13687631614641e-05
-2.88636992331754e-06
-1.11251342292597e-05
-2.6265504485762e-05
-3.13117096163528e-05
-3.73258829498131e-05
-1.73751407615564e-05
-1.17039100713671e-05
-2.09593336063776e-05
-5.4039167454622e-06
3.53654725148885e-06
-3.64817583392356e-05
-3.4087240167156e-07
-1.31544989703663e-05
-1.87756365068689e-05
-2.28897074102521e-05
-8.7128662816402e-06
-2.67668107371957e-05
-1.78364128058823e-05
-1.67211143403721e-05
-4.28755485058424e-06
-8.33680456004245e-06
-8.89437504632543e-06
2.95480825493318e-06
-7.66348704020264e-06
-1.00723858984465e-05
-5.77089965163662e-07
-2.4376138948024e-05
-1.47041027790704e-05
-2.38312204210334e-05
-2.24572025222011e-05
-7.74074695445193e-06
-2.46922814048385e-05
-1.29499827735354e-05
-2.02905744611448e-05
-2.51155890612241e-05
-1.1180453376554e-05
-6.48597635811455e-06
-9.83636760879368e-07
-5.77772058244766e-06
-1.64547689593532e-05
-2.78724925320152e-05
-1.49216704033574e-05
-1.11390319752325e-05
-1.86806937125203e-05
-1.44456363410133e-05
-6.32235870859466e-06
-1.64457018457999e-05
-6.38898890286232e-06
-1.65769851625685e-05
-2.06938102045718e-06
-2.1609579739726e-05
-9.74179417972796e-06
-2.16764807296169e-05
-2.45189619802495e-05
-1.08287710996705e-05
-1.49122021659687e-05
3.60679290197037e-06
-7.32712599823349e-06
-1.51401256380262e-05
-2.49754728170426e-05
-2.53827785115083e-05
-1.21696997419168e-05
-1.43842204621814e-05
-5.35499572232238e-06
1.55903113560454e-05
-6.21045354598797e-06
1.30910475012603e-05
-1.64858092774983e-05
-1.98530299447381e-05
-1.31559075075413e-05
-2.30644237448733e-05
-2.50219365708315e-05
-2.65985606569681e-05
-2.54964150415348e-05
-2.17277902726151e-05
3.77865936958291e-07
6.27278668874125e-06
-1.58270838111638e-05
-1.87148228438561e-05
-1.45842392785182e-05
-2.36153370343265e-05
-5.20370028996102e-06
-5.40937867101982e-06
-2.14863826626406e-05
-1.2461512699863e-05
1.67598359276322e-06
-1.0467797650177e-05
-9.33188369767747e-06
-7.42381140596018e-06
-3.66666182546556e-05
-3.0434289462886e-05
-1.66073577574434e-05
-7.53292836039755e-06
-1.745316641921e-05
-1.80410310353238e-05
-7.8726357244183e-06
-8.66528054122364e-06
4.3616872212139e-06
-2.17563315155428e-05
-3.60829964173292e-06
-7.17396098264974e-06
-7.65912023495327e-06
-2.24537065795188e-05
-1.31022129971005e-05
-1.79002179156172e-05
-1.15643313115668e-05
-2.5397718707037e-05
-2.07498800956735e-05
-3.27395703245079e-05
-2.38987872542001e-05
-1.49907728854855e-05
-1.40423137041658e-05
-3.76109871826101e-05
-1.30775588904181e-05
-2.66289524411768e-05
3.07015140937665e-05
-1.95965730518362e-05
-3.23297597927692e-05
-1.37496807968312e-05
-2.76775658945089e-05
-3.18510787823586e-06
-1.98180404071501e-05
-2.17855334896892e-05
-1.26371159775065e-05
-3.92122094097864e-05
4.29757028941973e-06
-1.51798680256379e-05
-1.05914405690915e-05
-1.30713883331778e-05
-1.08729340182379e-05
-1.54359722300975e-05
-1.68942288136862e-05
-1.52953456401565e-05
-2.49394323886456e-05
-1.62274323146222e-05
-2.45331637947563e-05
-2.78294291256277e-05
-1.9440288091674e-05
-5.39702346117659e-06
-1.27608166435017e-05
-2.76778512372195e-05
-1.13242203471824e-05
6.28873984254169e-06
-1.71082389412199e-05
6.60358547394802e-06
-2.1047345155443e-05
-1.20602592318003e-05
8.17504128917925e-07
7.49876792916842e-06
-1.25865034819878e-05
-2.57571707088479e-05
-3.61304419453925e-05
-6.26401454564059e-06
-2.76291837898363e-05
-2.38462677638805e-05
-1.01579527782665e-05
-2.88562289988498e-06
-2.54054322803658e-06
-1.92614154534354e-05
-2.69798684849118e-05
-1.75822051377827e-05
-3.80085018478793e-05
-8.30153404166677e-06
-4.23377779527563e-06
-3.13173798971687e-05
-5.15596627213607e-06
-2.3378577266323e-05
-2.63720793295812e-05
-1.01509110218851e-05
-3.61588791648336e-05
-1.87104343698229e-05
-2.08837893998618e-05
-8.93545349674166e-06
-9.80985833297921e-06
-1.59390311124873e-05
-2.31772872127145e-05
-2.09430382024192e-05
-5.01336203727784e-06
-2.22857213509771e-05
-1.82623494741364e-05
-2.14765011816672e-05
-1.93297269899636e-05
-1.01385953109587e-05
-1.73399038169055e-05
-1.09456193345769e-05
-1.84353140240065e-05
-2.3057740758733e-05
7.09800864126925e-06
-1.55837960232903e-05
-2.19040768916908e-05
-2.25193357046054e-05
-5.8840972551679e-06
1.11497645956096e-05
-2.36207938291746e-05
-3.53178824863186e-06
-1.90494535027947e-05
-3.22964308951929e-05
-1.48070823315469e-05
-6.09778465995722e-06
-8.79421450387784e-06
-1.21040121662836e-05
-1.52964196162329e-05
-2.4597771480395e-05
-1.51300216912812e-05
-2.96969223454147e-05
-2.46176146845814e-05
-1.70226008209539e-05
-2.66740232305933e-05
-8.23229855095473e-06
-2.247028876895e-05
-3.25850969142097e-05
-1.4832849754e-05
5.22535331646442e-06
-2.29590035290324e-06
-2.07012308441883e-05
-1.68670642930557e-05
-7.704202533415e-06
-3.77780063056364e-05
-1.79555860942434e-05
1.36374521539166e-05
-1.71704126179848e-05
-1.0099797599176e-05
-3.91307936781639e-05
-4.56651315953108e-06
-1.63592657222187e-05
-1.61360145612684e-05
-2.93816876424837e-05
3.65148772260943e-08
-2.45607840239317e-05
-1.40184191910056e-05
-5.49543969512016e-06
-3.00640899727458e-05
1.32521366219425e-07
3.03109841943071e-06
-3.19159278733058e-05
-3.02077762188597e-05
-3.13626777141082e-05
-2.49813956932773e-05
-3.64110107111477e-06
-2.27851643668042e-05
-2.60584704750478e-05
-2.44513478713646e-05
-2.03117720565036e-05
-2.43381706131937e-05
-2.83004050908542e-05
4.49733145076218e-06
-2.33038836662998e-06
-3.20362734263557e-05
-2.11014411599284e-05
-2.12362268754488e-05
-3.19097130062717e-07
-3.51465290800581e-05
-1.05235090624509e-05
-2.34337692999627e-05
-1.66618611467448e-05
-2.68887243595253e-05
-3.61676424957166e-05
-1.70658690795375e-05
-2.90165021758468e-06
-2.85030046565113e-05
-1.34567608045726e-06
-1.64621376063529e-05
-2.16440400106338e-05
-3.84116467416656e-05
-6.47369307467191e-06
-2.44792788442252e-06
-8.67500126607715e-07
-9.77776309273854e-06
-1.50912491964728e-05
-2.52918333000485e-05
-1.1238343713181e-05
6.70835273151924e-06
-2.2128862691574e-05
-6.92082506901652e-06
-1.67717757512168e-05
-4.23222216711235e-06
-3.21841438695208e-05
-2.23329141562485e-05
-3.40160944794257e-06
-4.00942139524126e-06
-2.26924478867372e-05
-1.74138779539641e-05
-1.35116738493668e-05
-2.19365165624868e-05
-1.44080955807832e-05
-7.48163923942655e-06
-1.50908740510349e-05
-7.8260147033629e-08
-1.05053734052982e-05
-2.3522099993465e-05
-2.12948099869486e-05
-9.14652514843373e-07
-2.01793853707169e-05
-2.66599457726345e-05
-3.84449332965337e-05
-1.36233848528521e-06
-8.49091243551949e-06
-1.80345240243055e-05
-3.0200838169538e-05
-1.52665822197176e-05
-1.66826120539805e-05
-3.30873326956964e-05
-3.3816823537464e-05
-1.42591344712871e-05
-2.0108091316677e-05
-1.53675951657303e-05
-1.98194753818719e-05
-1.3657280088161e-05
-1.4243529787232e-05
-2.85755335357586e-05
-1.90714459985911e-05
-2.02040488391732e-05
3.29652427933282e-07
-1.09887062774743e-05
-3.06056662936309e-05
-1.7259715996424e-05
-9.02089593238336e-06
-1.14666627172551e-05
-1.97858138902435e-05
-3.22084631093898e-05
-2.34383233344714e-05
-1.50256506628278e-05
-2.9275985840785e-05
-1.22263997508076e-05
-1.72947506405408e-05
-2.93778324528192e-05
-2.44782968857426e-05
-2.55049738865331e-05
-1.99858750195522e-05
9.56103072628441e-07
-7.80290052435368e-06
-2.04432520851256e-05
-1.59241211015242e-05
1.38753597002676e-05
-1.53346820454624e-05
-2.62555501392563e-05
-2.17603768320734e-05
-7.78876895531925e-06
-2.21410549992046e-05
-1.88059332272474e-05
-1.63897163819018e-05
-1.75738636885777e-05
-1.12826237267423e-05
-1.56080492498661e-05
-3.446801847915e-05
-3.04778807632439e-06
-7.6835857990887e-06
-2.90049709389776e-05
-2.07047552097346e-05
-1.92893885476169e-05
6.0746160900897e-06
-1.77090722861056e-05
-1.63642255942807e-05
-3.01004014053827e-05
5.99260116422259e-06
-1.09663455443772e-05
-2.02960391264143e-05
-2.08186548536788e-05
-1.23976573913819e-05
-2.37136948517697e-05
-1.80805921564215e-05
-1.23836177533558e-05
-1.95143660857342e-05
-1.29782700783341e-05
-2.42008526735837e-05
-3.68047008488522e-05
-8.66344240290948e-06
-3.730363232287e-06
-2.34015176752664e-05
-2.06507218921384e-05
-1.07930435470593e-05
-1.47449538657062e-05
-1.08739870710524e-05
-1.54333346538416e-05
-2.96437272824159e-05
1.10591505969827e-06
-1.0007452842678e-05
-5.66923389177189e-06
-2.15690977932895e-05
-1.84595643743539e-06
-3.19689365290804e-05
-2.20292940864244e-05
-3.55761811978943e-05
-3.03429002142878e-05
3.545568972493e-06
-2.38123989202986e-05
-1.33535590950078e-05
-2.20968034900696e-05
-1.31447148363822e-05
-8.45416178924684e-06
-2.56505499058808e-05
-1.31410998760191e-05
-9.33886051849936e-06
-6.81066128647492e-06
-2.47592601014624e-05
-1.6744342703175e-05
6.38610958085724e-06
-8.40799986682539e-06
-1.5985944213749e-05
-1.51217836320192e-05
-1.1489632893316e-05
-2.64321807320787e-05
-2.72043001402497e-05
-1.11426602033828e-05
-6.71537148311428e-06
-1.65739309648525e-05
-1.99213636643473e-05
-3.56094591040294e-05
-4.37639514248591e-06
-1.33427414308897e-05
-2.59942000551762e-05
-2.06199768083252e-05
9.124636032154e-06
2.69748669389958e-06
1.00409897169772e-05
-4.00538130085432e-05
-2.31237682920665e-05
-1.68491813651435e-05
-1.48573857062191e-05
-3.68718095393696e-05
-3.04575114378982e-05
-1.79324646358464e-05
-9.50453134435117e-06
-2.94421918606408e-05
-3.08489618141906e-05
1.0345481024472e-05
-1.83964721121718e-05
-4.15827988750043e-05
-2.0280301897661e-05
-1.91463275610755e-05
-5.72574248978833e-06
-1.50677196062747e-05
-2.80727707659862e-05
-1.96509261104912e-05
-1.00050975578899e-05
-3.34528375781442e-06
-1.1030973075954e-05
-1.35454120631101e-05
-1.94046083304498e-06
-6.39551045352334e-06
-2.18026142518621e-05
-3.44739886885628e-05
-8.74333100242179e-06
-2.4531336188363e-05
-2.4190435840693e-05
-1.89586981648841e-05
-2.49166211736346e-06
-1.28129613687662e-05
-8.37056372733161e-06
-1.57295379993344e-05
-2.0276461008637e-05
-1.02287908539657e-05
-1.10209606422979e-05
-3.31373923163723e-05
-1.0522458174028e-05
-1.42234532059724e-05
-1.6790474105435e-05
-1.70226838572739e-06
-7.77567028962256e-06
-1.43740441271764e-05
-2.89472897575907e-05
-1.25963138334891e-05
-2.26573779236349e-05
-1.7687245804018e-05
-2.93752550498264e-05
-3.4639862403934e-05
-2.82679831524461e-05
-1.69831274127134e-05
-2.76884460220162e-05
-3.87812210078497e-06
-1.18874561867926e-05
-2.15755911556046e-05
-7.73290885007866e-06
-1.03836959136106e-05
-2.07855954610868e-05
-3.42843973762925e-06
-1.14986959289163e-05
-1.33473072597374e-05
-3.58684575798099e-05
4.00689988683993e-06
-1.325814216283e-05
-1.65177588497641e-05
-3.0922335767791e-07
-1.72652492220168e-05
-2.38177994044679e-05
-1.81820714864895e-05
-3.58614013748631e-05
-2.16130748009365e-05
-9.51097990827043e-06
-1.55783088160714e-05
-3.37256647993165e-05
-1.28592856689446e-05
-1.73212325893676e-05
-3.52778253754801e-05
-1.11524427880347e-05
-2.96573575274669e-05
-2.30903645115722e-05
-2.15615708603481e-05
-3.59491161944087e-06
-1.73006871326994e-05
-1.33530474195545e-05
-1.02401486856479e-05
-1.29404636639209e-05
2.60712049589792e-06
-2.04592836099206e-05
-3.28137495209514e-05
-1.30634312110785e-05
-2.15165685892827e-05
-1.88717390752884e-05
-2.16177610222517e-05
-2.02967500807646e-05
-7.62724336451186e-06
-1.88232245201899e-05
-2.34365542558419e-05
-2.2877495480603e-05
-8.73809236144647e-06
-1.73937375464363e-06
-1.42525252042686e-05
-1.33041579543199e-05
-8.40738036743115e-07
1.44799861928115e-06
-1.90116441139975e-05
-4.29938991051974e-06
-1.00469679623318e-05
-1.25746682721359e-05
-1.15111587309799e-05
-1.2309912876345e-05
-1.29213314875016e-05
-2.4609050277375e-05
-3.66637139762009e-05
-1.15919289439448e-05
-2.51405855284447e-05
-1.65838807938024e-05
-8.31580904564459e-06
-1.66865902010636e-05
-4.55005236616143e-07
-1.6390118006346e-07
-1.94768648853577e-05
-1.60469220077384e-05
-1.36553879082955e-05
-6.06904645738796e-06
2.79910548541812e-06
-1.25367085054798e-05
-9.34137004572396e-06
-2.338780483927e-05
-7.15769721245499e-06
-1.09699572604425e-05
-2.72842026119829e-05
-5.43448114031821e-06
-2.60510735693931e-05
-3.08712607811527e-05
-3.57002436572792e-05
-1.13799647071114e-05
-2.90564379420146e-05
-2.16626637486494e-05
-1.41538180425181e-05
-9.04915928137652e-06
3.40525555061453e-06
-2.19427407037963e-05
-8.19070938546479e-06
-1.47459818621277e-05
-1.28976892707608e-05
-3.1096194266445e-05
-1.01620508967821e-05
-1.84727836287206e-05
-2.66181519379711e-05
-3.43221460003959e-05
-3.55663039618019e-05
-1.78717972466503e-05
8.99290559827417e-07
-1.86456353281426e-05
-3.35488815283577e-05
-2.7979921758344e-05
1.519142724459e-06
-2.95354332116356e-05
-2.00866114312015e-05
-2.22312486558378e-05
-2.23664005001965e-05
-2.39284357234226e-05
-1.00118697502916e-05
-2.60576073441105e-05
-1.50967172174114e-05
9.75721450858913e-07
-7.89660008522393e-06
-1.69782785745399e-05
-2.05513442900522e-05
-3.46831390126123e-05
-1.62531336206123e-05
-1.89080910788114e-05
-1.58777437355822e-05
-2.06020602480892e-06
-1.0660376586403e-05
-2.43732791466253e-05
-1.59047385190537e-05
-1.56549521669557e-05
-1.9785072396038e-05
-2.86273454792593e-05
-3.47460699120933e-06
-2.34875124446212e-05
-1.68240892141908e-05
-2.18421021448788e-05
-2.21353296476635e-05
-2.5455420709413e-06
-2.41687009253724e-05
-8.77679868626205e-06
-1.76076516613408e-05
-1.28258093372635e-05
-1.07734760756967e-05
-9.85953572465719e-06
-2.47749779470182e-05
-1.33273589068067e-05
-9.57362832476777e-06
-2.56550147427143e-05
-1.65259963170848e-05
-2.66178133316201e-06
-6.50187373776643e-07
-2.16884046898466e-05
-1.78352025861332e-05
-1.78839939396288e-05
-2.7209145197926e-06
-3.17701606708253e-05
-1.57337350418711e-05
-2.09620235440376e-05
-1.59034767200326e-05
-2.51441773825852e-06
-1.42404102191378e-05
-1.67990506317994e-05
-1.76627347537389e-05
-1.29363005678615e-05
-3.0409251286718e-05
-2.92353810081896e-05
-1.35623394639363e-05
-1.88221065193892e-05
-2.60834385258878e-06
-7.63808047925059e-06
4.00352424721035e-06
-1.67470604313456e-05
-3.94473339521078e-05
-4.6669015306715e-05
-7.88835501492962e-06
4.63228678590878e-06
1.60030681680237e-05
-1.39560776168355e-05
-3.09644230252202e-05
-1.62264842439385e-06
-1.07216542080479e-05
-2.74352821790658e-05
6.54990061397453e-07
1.0113944064154e-05
-2.67912247400832e-05
-1.73738074561309e-05
-2.98800710548686e-05
-2.84686407087953e-05
-1.47994382753168e-05
-1.56629611083024e-05
-1.66974728523516e-05
-2.47090464998404e-05
-2.17684187788217e-05
-2.07641302145444e-05
-2.97896486620859e-05
-3.99579847383445e-06
6.8092245254796e-06
-2.38486927990246e-05
-1.7343357059625e-05
-1.41789245850486e-05
-2.15363868429348e-05
-4.42238609026174e-06
-1.74043392054621e-05
-2.41539191961231e-05
-2.924246796837e-05
-2.79728369163643e-05
-1.16743014415614e-05
-8.6442455040722e-06
-1.31252378791516e-05
-1.38175143296866e-05
-1.46935647384575e-05
-2.17595507855031e-05
-7.97891226329911e-07
-1.808605118246e-05
-2.04115348381456e-05
7.68369629685493e-06
-1.45385515094012e-05
-1.27093135501518e-05
-2.17414970473383e-05
-8.72457672755873e-06
-1.23195230611547e-05
-9.52421351606221e-06
1.625661037835e-06
-2.64888834819204e-05
-1.70656465106063e-05
-1.13211299894793e-05
-1.01869431613213e-05
-1.77963602205887e-05
-1.15002271770626e-05
-4.16250143784385e-06
-5.90213135800644e-07
-3.14791891014241e-05
-3.29804779518298e-05
-2.67269950996872e-06
-1.67020661332324e-05
8.09905505724584e-06
-6.93999930681105e-06
-2.3857896088903e-05
-1.80760260912951e-05
-2.4741441787431e-05
-2.99362702458357e-05
-9.17339223263431e-06
-2.41570999403245e-05
-5.81324360986398e-06
-3.41055206377312e-05
-1.02432085207947e-05
-1.09549381123188e-05
-8.35408612063881e-06
-1.76410961189378e-05
-4.26491882575884e-06
2.77810449311209e-06
-3.5120637137276e-05
-1.92836598795302e-05
-3.34003787418765e-05
-1.36534238374795e-05
-1.34156427912271e-05
-2.40940137069328e-05
-2.32747562873409e-05
-1.32357648185279e-05
-1.43150312542648e-05
-1.00241547711661e-05
3.39899225587583e-06
-1.2248463962603e-05
-2.32625530072328e-05
-2.61014885916846e-05
-1.80027914213735e-05
-1.03682975990614e-05
-2.95825221900558e-05
-1.99301047839565e-05
-1.8996782359531e-05
-2.21280775200488e-05
-1.99592351000281e-05
-1.4954743576604e-06
-2.26975780299578e-05
-1.95306650096446e-05
-2.00986296515694e-05
-1.47395568326656e-05
-1.24945688748718e-05
-1.29105588553995e-05
-9.86000773284401e-07
5.9812130503546e-06
-2.28971287462026e-05
-7.8039568697136e-06
-1.8987799990352e-05
-2.03132279191112e-05
-2.32941593204581e-05
-7.69376050968349e-06
-9.42980023679923e-06
-1.18217558811591e-05
-1.91283756620452e-05
-3.39380861799213e-05
-2.57015829933948e-05
-1.38626940082534e-05
-1.79115735715943e-05
-1.61651353843659e-05
-9.42974882037546e-06
1.00440988330525e-05
7.24404045226423e-07
-1.78390016232589e-05
-1.28294358721016e-05
-6.75083857675522e-06
-4.28259698137022e-06
-2.52724790558344e-05
-2.12223318665323e-05
-2.77546065641922e-05
-1.50448926623409e-05
-2.85917328755397e-06
-1.85965703945036e-06
-2.6169567323965e-05
-1.08162853045724e-05
-1.03211665370366e-05
-2.55648156725174e-05
-3.78516523817735e-06
-1.50797685666492e-05
-8.62040188226057e-06
-1.82146094803082e-05
-2.00748562797274e-06
-2.02460128775013e-06
2.4627873173321e-06
-9.30682593653265e-06
4.41257616717815e-06
-2.6153679883373e-05
-1.42260265567005e-05
-2.13585046237353e-05
-6.82253823135607e-07
-6.25960083048552e-06
-9.82856180033966e-06
-2.62927097147041e-05
-2.31535460881322e-05
-3.82105282714759e-05
-1.61281891659995e-05
-6.91303580141071e-06
-9.3544952396994e-06
-2.41799469683946e-05
-6.43310958777637e-06
-2.52597018848973e-05
-3.80683708740741e-05
-2.5416870399596e-05
5.09367535556668e-08
-2.18623389467528e-05
-9.78591291999609e-06
-4.36996044987031e-06
-2.10442635163157e-05
-2.12269947808607e-05
-1.00243608861566e-05
-1.64397124983055e-05
-1.98463962910085e-05
-1.4976907745854e-05
-2.79874034876695e-05
-3.39195492350863e-05
-5.49606843956343e-06
-9.27165727521422e-06
-2.33212027924454e-05
-1.76480412332417e-05
-2.93681723991219e-06
-2.94333012279757e-05
-2.37284333626122e-05
-5.13453320942053e-06
-3.18845305240989e-05
-1.82381027992351e-05
-2.93769629988019e-05
-3.8150348390602e-06
-3.2858557067002e-05
-1.34559844105319e-05
-1.94974888428518e-05
-5.37535607990626e-06
2.73329821009811e-06
-2.14719767187008e-06
-1.89652560084969e-05
-4.07890026172951e-05
-1.57849844101832e-05
-6.6459861741841e-06
-2.21008828272975e-05
-1.24275320551916e-05
-1.53905158749668e-05
-2.94852342056069e-06
-1.00638482567322e-05
-2.0660892969621e-05
-2.37682808934026e-05
-2.72464109949503e-05
-1.75156924464037e-05
-1.22690694683532e-05
-8.9492700901902e-06
-2.10104125082503e-05
-1.3291318159653e-05
1.13238304317795e-06
-2.52649782312954e-05
-2.32235832381134e-05
-1.64123483868124e-05
-1.23210522717104e-05
-2.54025185221621e-05
-1.9635074254086e-05
-9.29108953479947e-06
-1.34738802650656e-05
-1.76347445999228e-05
-1.15809845523929e-05
-2.06189219457775e-05
-2.53812813869868e-05
-4.48527377571494e-06
-7.83811527116319e-06
-1.94782533062639e-05
-1.63974128607665e-05
-1.62525134965412e-05
-2.16406337815802e-05
-3.29551386429017e-05
-1.02205884160689e-05
-1.43284732591283e-05
-1.29102911436637e-05
-2.36751702682786e-05
-1.16470116880493e-05
-2.4276727906232e-05
-2.83018807264806e-05
-1.67394747446762e-05
-2.62416921332141e-05
-2.52797606240214e-05
-1.64679187677169e-05
-3.94353796275168e-05
-2.44496628321713e-05
-6.70366386074057e-06
-2.03965937652829e-05
-1.26950500658965e-05
-1.35798267262654e-05
-9.80854516213514e-06
9.39076773242401e-06
-1.76535759492007e-05
-1.19376448639804e-05
5.76409738632556e-07
-1.19946292470313e-05
-2.71699133557405e-05
-1.01623484851409e-05
-1.96050106198749e-06
-2.87269466627541e-05
-5.82225175896567e-06
-1.86672688085193e-05
-1.15037891715884e-05
-9.82299783164245e-06
-2.612897482453e-05
-1.63242072404444e-05
-6.65612543881335e-06
-7.20134869548742e-06
-3.13255405996315e-05
-1.55422562943561e-05
-3.11214631632555e-06
-2.01406046052513e-05
-4.10209881086089e-05
-3.21987003649669e-05
-2.88782989265234e-05
-4.27176797367356e-06
-1.66214736824961e-05
-1.58249618774695e-05
-2.74086701343788e-06
-1.0079263664463e-05
-1.56054555200455e-05
-1.7207688427496e-05
-2.72533681024827e-05
-1.57252298720991e-05
-1.33643328460457e-05
-3.00094770811928e-05
4.13703746317384e-06
-1.95462682097099e-05
-2.0640474811119e-05
-1.13713073908907e-05
-1.6666357122234e-05
-1.14569701476288e-05
2.70322033512357e-07
-8.45023531319359e-06
-1.90507147033281e-05
-2.15094994973081e-06
-2.21411081676386e-05
-5.50474504627019e-07
-3.55083001389465e-05
4.03095787749948e-06
-1.58991988145398e-05
-2.24595602488623e-05
-1.98538782054836e-05
-2.26769539324469e-05
-1.60680725710487e-05
-2.43704953051616e-05
-2.73267407354338e-05
4.33186152666872e-06
-3.88137585760441e-06
-9.97938258363888e-06
-1.89672817561229e-05
-4.25727335488557e-05
-2.55370065871979e-05
3.6337325204618e-07
-1.72110475098174e-05
-1.72662301203633e-05
-4.74276997359537e-06
-5.75589044980398e-06
-4.84461019879201e-06
-2.82692064562895e-05
-8.07973910716526e-06
-8.94308169044342e-06
-3.44890858645234e-05
-1.92800639144068e-05
-3.33417533443926e-05
2.0202418543253e-06
-9.26152878410615e-06
-1.7665981310718e-05
-1.44108625212212e-05
-3.00391769470738e-05
-1.33655943930683e-05
-2.65320655846309e-05
-2.04602095311891e-05
2.95797677311241e-07
-2.34907491190962e-06
-3.94289921983606e-06
-4.27771497191844e-05
-2.55977715235597e-05
-3.42632657126987e-05
-2.41230313211263e-05
-1.58424341927526e-05
-2.29106179604749e-05
-6.91311355688717e-06
-1.80236362162438e-05
-3.66459550767465e-05
-2.45031998151621e-05
-1.23345710682144e-05
-3.5581513146851e-05
-2.6254423694337e-05
-8.59410672607519e-06
-1.38095001096026e-05
-1.46760945660767e-05
-5.14793311280904e-06
-3.812152483452e-05
-1.35745658294778e-05
-8.79270135558946e-06
-2.57445232479811e-05
-2.62042607288139e-05
-9.16670901954379e-06
-1.15934186296931e-05
-1.95467154111581e-05
-8.77079820752121e-06
-1.03795554585841e-05
-3.34908440382001e-05
-1.87466138692673e-05
-1.53517088105898e-05
-8.01048947115095e-06
-1.51409527039762e-05
-2.218547290519e-05
6.73783504234353e-06
-8.96526283343312e-06
-1.99751258666803e-05
-1.03463404031132e-05
-2.04461143435117e-05
-1.32592690545252e-05
-1.05110155955893e-05
-1.46585258055165e-05
9.94061379014541e-06
-1.10327776528094e-05
-1.52502888162102e-05
-1.43576359121165e-05
3.62693595641592e-06
-2.30707251483836e-05
-2.19975954412578e-05
-2.54241566826355e-05
-1.72223424202588e-05
-2.0954793242454e-05
-9.78141195711004e-06
-1.47328254888774e-05
-9.21970081422876e-06
-1.18393563647321e-05
-9.49130425853075e-06
-2.50568579969348e-05
-1.34192905578675e-05
-2.18058330068668e-05
-1.04031843617966e-05
-1.09884440829708e-05
-2.23379939281732e-05
-1.50440778836306e-05
-9.76775718582534e-06
-1.8333043062737e-05
7.94463429301408e-06
-1.48342544854829e-05
-2.62281978384859e-05
-2.44074013273551e-05
-2.61920621846572e-05
-6.75371765252522e-06
-1.66403531288165e-05
-2.06255339163941e-05
-2.5700280104948e-05
-2.02307379772731e-05
-2.39173584840854e-05
-1.80082743052014e-05
-3.35626301914138e-05
-2.05563469881679e-05
2.28152713307197e-06
-1.04548200358196e-05
-4.29892581931713e-06
-2.51186870236996e-05
3.73733181970658e-06
-1.79117809368502e-05
-9.1915016388036e-06
-1.25728008483844e-05
-1.80476613332845e-06
-4.85196428947883e-06
-1.86616649924463e-05
-7.39315116564916e-06
-1.04587951739151e-05
-4.41525929048449e-05
-2.14910322274962e-05
-2.03140512290493e-05
-1.25847145368994e-05
2.04629580508712e-05
-1.48618944806942e-05
-1.13297655458496e-05
-1.44735997926408e-05
-1.00571162070906e-05
-1.19575260081693e-05
-1.2226929120779e-05
-2.75721840400538e-05
-8.50282323793755e-06
-1.58246027227732e-05
-1.48689072374715e-05
-1.00326056430659e-05
-2.14477319950952e-05
-7.0617843415364e-06
-2.90728697749873e-05
-3.25634559960273e-07
-1.46137329784487e-05
3.78844481957557e-06
1.06202065176775e-06
4.22776970510276e-07
-2.42212974190137e-05
-1.44679983867561e-05
-1.45069849117193e-05
-4.99313910094812e-07
-4.91506619690637e-06
-1.49732330847479e-05
-1.7836875515764e-05
-1.41894956350673e-05
-1.07531690395816e-05
-2.55847503283149e-05
-2.10679390982966e-05
-3.14117985172039e-05
-3.53869919433157e-05
-9.97028089196426e-06
-1.40335628157746e-05
-1.7022322438633e-05
-2.17131527286333e-05
-7.07996971956803e-06
-5.34890822840839e-06
-8.20355058042475e-06
-1.09251273156022e-05
3.50659365061056e-06
-1.48597363160733e-05
1.01706890245095e-05
1.98330048793656e-06
8.52830044006132e-06
-2.77194051961142e-05
-4.36580866769991e-06
-1.27009440962183e-05
-2.02388502488444e-05
-3.05556854251754e-05
-4.44261741419818e-06
-1.23487741493975e-05
-2.86667467967891e-05
-2.54103256344107e-05
-2.4858765865132e-05
-1.42643837876818e-05
-4.18857177170535e-06
-3.45376797410741e-05
-1.96995661561232e-05
-1.00007182994311e-05
-2.56111622871534e-05
-7.38960519470085e-06
-1.63268179100665e-05
-4.60781115944046e-06
-9.12996263151876e-06
-1.18913190356566e-05
-2.24563121539552e-06
-3.25510193403442e-05
-1.16849303012895e-06
-1.66740993642932e-05
-3.57405423499337e-05
3.15552676911768e-06
-6.86426890151179e-06
-5.86155383737687e-06
-7.82542990559069e-06
-2.84207291419886e-05
-1.14272658441812e-05
-1.1697661117741e-05
-1.58613889499914e-05
-2.29396105159791e-05
-2.23942095704872e-05
-7.83204679756516e-06
-2.71798233522506e-05
-1.54917887664772e-05
-1.33250536513676e-05
-1.22416909411758e-05
-1.45499498035495e-05
-1.67047754236769e-05
-1.60202759721189e-05
-4.25439398372961e-06
9.81604536946945e-06
-5.00221113880805e-06
-7.67173989049869e-06
-7.98431427072466e-06
-1.58677323650981e-05
-2.89129198675095e-05
-3.216459458827e-05
-2.10550275106586e-05
-2.04031431391105e-05
-1.53968828437281e-05
-2.68020439853184e-05
1.29798763273592e-05
-1.78259025271242e-05
-1.53069462946987e-05
-6.49263061792267e-06
-2.37397211412399e-05
-2.70849326326526e-06
-3.10079825731707e-05
-2.19775025232344e-05
-6.69194355382207e-06
1.30603637611307e-05
-2.34053495895468e-05
-3.16265859977973e-06
-1.29157090391163e-05
6.2371917289388e-06
-1.13584152638284e-05
-1.90296845165916e-05
-8.78735176750158e-06
-2.63750860435146e-05
-6.29595888643921e-06
-5.53657418999204e-06
-2.31820240947214e-05
-2.71833455292908e-05
-1.632040616144e-05
-8.89271454070196e-06
-2.95617588153697e-05
-2.15636888909419e-05
-1.07268616377035e-05
-1.03960668634239e-05
1.05431069927784e-06
-6.50325020044515e-06
-2.10482241976424e-05
-2.17945910638692e-05
-6.80104543422294e-06
-3.15342007649527e-05
1.99188982124822e-06
-1.42836345298733e-05
-2.29373489464315e-05
-1.91283320302007e-05
-1.93272448182812e-05
1.13003191314108e-05
-1.80852955424925e-05
-2.36564587929975e-05
-2.59647353325151e-05
-2.85526969773833e-05
-2.39613935239271e-05
-2.95022503450681e-06
-1.52514293418019e-05
-1.59374166297138e-05
-2.25318562180752e-05
-4.54994768836455e-05
-3.38374317591059e-05
-1.67302806631491e-05
-1.28977494848056e-05
-2.16864292192993e-05
-1.61213459790451e-05
-1.24214711921392e-05
-2.20867432787866e-05
-1.98205763281294e-05
-1.64239150611858e-05
-8.45424176900832e-06
-1.27546623361684e-05
-5.85912682207881e-06
-2.25186385452224e-05
-2.55464077089864e-05
-2.31864279922157e-05
-1.36075646818169e-05
-3.10467286362251e-05
-2.60781547809e-05
-2.11024270724023e-05
-2.11670798431294e-05
-2.28351126714679e-05
-8.96284926220588e-06
-2.82959041255382e-05
-1.12257638689248e-05
-1.11264080561466e-05
-1.0677735309983e-05
-1.15610500100593e-05
-4.01340506381187e-06
1.83426199498528e-05
-1.20353189154518e-05
-1.79700131571989e-05
-3.85797937427201e-05
-1.49028359361276e-05
-1.15861132527315e-05
-4.88459256704333e-06
-2.43030774500707e-05
-3.59185644034277e-05
-2.11666530519979e-05
-9.7755135965484e-06
-4.10017807809204e-05
-5.59681707493666e-06
-6.76109921647322e-06
-1.78781918124945e-05
-9.84493493572904e-06
1.99307778974062e-06
-7.00785730398594e-06
-8.3272366316963e-06
-2.80648438701861e-05
-7.64774076344675e-06
-1.9819550889056e-05
-1.23346668447316e-05
-1.50232296619421e-05
-1.04274700302943e-05
-7.7144945622243e-06
-3.06909703486676e-05
-2.36998076349117e-05
-3.38163693213295e-05
-2.16825493331838e-05
-1.82636619912959e-05
-2.11522412607038e-05
-1.52362987820342e-05
-1.49999959297063e-05
-3.87341425740837e-05
-1.81577877103322e-05
-1.327208979476e-05
-3.26930509920562e-05
-1.36133100576634e-05
-9.77799394086797e-06
-1.5485524520376e-05
-2.23380175651196e-05
-7.13634178280431e-06
-2.13816641547961e-05
-2.0852744164833e-05
-9.58604690703124e-06
-3.51341867519712e-05
-3.485551624642e-05
-1.5233497110815e-05
-3.51710758067131e-05
-2.14801064870112e-05
-3.18065440662914e-05
-6.96508146388636e-06
-1.99211367178305e-05
-2.89994332013129e-05
-1.47509746839266e-05
-1.50179427438369e-05
-1.45496799517266e-05
-7.17539289855155e-06
-7.1280467757465e-06
-2.27587198051361e-05
-9.4888922276373e-06
-6.28079620287789e-06
-1.97164827194734e-05
-2.27518917591008e-05
-8.21601539109972e-06
-2.85704952005539e-06
-1.10805651853036e-05
-1.58948790905004e-05
-1.26930359474782e-05
-2.1837715795803e-05
-1.25098094805997e-05
-8.09552874409418e-06
-1.85952013024003e-05
-3.72528392444717e-05
-1.89456232216771e-05
-2.27177347341776e-05
-8.66617878377497e-06
-2.2511111318029e-05
-6.45314459922824e-06
-2.69030291620917e-05
-3.17281028195659e-06
-2.36127724419994e-05
-1.57451634136209e-05
1.13615857638525e-05
-7.89089468503998e-06
-3.50501892397592e-05
-2.62412822951589e-05
-1.24651684660041e-05
-2.17558271602922e-05
-1.50651899452986e-05
-6.5707603663245e-06
-2.7684432269791e-05
-2.50121503793742e-05
-1.85675215878138e-05
-2.28232062365253e-06
-1.12401103156737e-05
-8.84919101742007e-06
2.3767474285287e-06
-1.35018472995959e-05
-1.58003952947515e-05
-2.47219013002741e-05
-5.38726370125707e-06
-8.79782507774397e-06
-1.23413909436701e-05
-2.40114706423161e-05
-3.40425708985146e-06
-1.2063687625975e-05
7.30048360549684e-07
-3.01139175132681e-05
-1.18466342114669e-05
-1.29596629917677e-05
-1.09042468094789e-05
-1.97917714982959e-05
-2.46930815985867e-05
-1.80920273011526e-05
-4.9776846540673e-06
-1.19150421845606e-05
-1.46056397236311e-05
-1.65293146392339e-05
2.34731923495422e-06
-1.55049395031622e-05
-2.71912257834699e-05
1.34902974460322e-05
7.74600206750468e-06
-3.21069623446743e-05
-9.10724393486209e-06
-1.01076284314768e-05
-6.60053145577935e-06
-1.64813811390776e-05
-3.04885224136467e-05
-1.708777580439e-05
-1.98474169371046e-05
-1.38299851436254e-05
-3.70708891224601e-05
-1.51966069544759e-05
-1.81359952208253e-05
-2.36353127381969e-05
-1.98318582698621e-05
-1.31234868179777e-05
-2.50924597038294e-06
-2.20617597377561e-05
-1.63733133620101e-05
-1.64443565695799e-05
-2.07779363504517e-05
-6.01114575048252e-06
9.60601552787368e-06
-3.41038646871199e-05
-2.92874235024628e-05
-2.24477488429863e-05
-1.13168221745896e-05
-3.57587018113285e-05
4.52551987449307e-06
-2.11886777264094e-05
-9.64122635115322e-06
-2.21118775913405e-05
-1.12217408737389e-05
-9.25133139733233e-06
-1.53589890546718e-05
-8.42652117621365e-06
-1.37417077837299e-05
-4.44226043688317e-06
-1.03328289164882e-05
-1.59550054945735e-05
-1.0214848107091e-05
-1.05075369812638e-05
-1.11011218538813e-05
-8.14721954573652e-06
-1.05235408304472e-05
-2.48111268831167e-05
-1.10980785853907e-05
-1.59717931395358e-05
-1.59832930470626e-05
-1.59894620276166e-05
-3.11157306924468e-05
-5.47435788257105e-06
-2.49188501642752e-05
-2.98533711454997e-05
1.31520734509312e-06
-1.99515979744774e-05
-1.93634730356649e-05
-2.60328795935844e-05
-2.37939261452317e-05
-1.96337350448504e-05
-1.46704500631782e-05
-1.62104566844539e-05
-5.87285327427752e-06
-7.3267492286607e-06
-1.06857669640097e-05
6.57201217911885e-06
-7.69117027221168e-06
-1.47158371043463e-05
-2.2783729105324e-05
-3.67233291518595e-05
-2.39335821878599e-05
-1.90581343020269e-05
-2.50032933410086e-05
-4.25454041625455e-05
-1.45886833500809e-05
-2.18010640220479e-05
-1.98262683356747e-05
-1.79663166150684e-05
-2.58799194160463e-05
-2.60028942841738e-05
-1.7866656409473e-05
-7.30620140381728e-06
-1.66100571380369e-05
-5.13500696604519e-06
-1.38350574390621e-05
-1.53504456070649e-05
-1.98569483636475e-05
-2.64842995547226e-05
-2.12475728837736e-05
-8.21475285753465e-06
-1.17912185521332e-05
-4.3352691465923e-05
-3.55879636325152e-05
-1.56479731169862e-05
-2.55416280363205e-05
-3.00460734910993e-05
-1.29334791314683e-05
-7.6265630189531e-06
4.06521654121596e-06
-1.23951655141845e-06
-1.72618216788923e-05
-2.70194175170401e-05
-1.59713699984643e-05
-1.35766569335394e-05
-1.80222444000244e-05
1.25659240098507e-06
1.6942804443416e-05
-5.44713929569113e-06
-1.01927738154071e-05
-1.99072219565995e-05
-2.28589869904685e-05
-2.04328006075158e-05
-2.3809139291203e-05
-2.39148040810635e-05
-1.35197875559912e-05
-2.49916102375259e-05
-1.861269512762e-05
-9.21520566397452e-06
-2.09428177099026e-05
-1.91978714520767e-05
-2.84627531561268e-06
-3.43282317348522e-05
2.75671302440544e-06
-1.60100596227619e-05
-2.4078675103729e-05
-1.73563192974847e-06
8.93396233413759e-06
-6.38903069725609e-06
-1.24733331840298e-05
-2.73314268527836e-07
-1.67298729540427e-05
-1.88820028417227e-05
-1.52189245125724e-06
-2.87338302804766e-05
-1.69408620460293e-05
-2.39315644154596e-05
-2.20875348030787e-05
-1.90330972328839e-05
-3.07976542328718e-05
-3.81843002887032e-05
-2.08801452662311e-05
-1.875660937496e-05
-1.48717368432541e-05
-7.80653664191696e-06
-1.70974448085705e-05
-1.36996966386394e-05
-1.6111458843433e-05
8.00956152963245e-07
-7.46605685564629e-06
-1.00983325083188e-07
-1.41739310892565e-05
-9.11121929479413e-06
-2.47867518672263e-05
-1.17321518588308e-05
-7.12239969949653e-06
-1.30124999249151e-05
-7.83849749898182e-06
-3.49423074321148e-05
-2.28601804208534e-05
-1.21811929606594e-05
1.12277205815853e-06
-3.3772230417197e-05
-4.06477508921996e-06
-2.60062545970139e-05
-4.49510545210708e-06
-1.5927674484313e-05
-1.56578018033869e-05
-3.44186179948241e-05
-7.99775925123127e-06
-2.01209083747463e-05
-2.05765035056216e-05
-1.17861929371651e-05
-5.36747774154638e-06
-8.92650171061729e-06
2.55771485858084e-06
-1.78937478343833e-05
-6.25458133212763e-06
-1.46480162471579e-05
-3.81704746048609e-05
-1.12382930750518e-05
-2.11851114351293e-05
-2.15281067028348e-05
-1.95432603004505e-05
-6.54145851691625e-06
-2.39858806028522e-05
-1.4147010884691e-06
-1.85172810946181e-05
-1.01751172387155e-05
-2.77079687979899e-05
-5.56624394078849e-06
-1.78930411786677e-05
-1.90664773637376e-05
-2.21623041360062e-05
-1.14800266472384e-05
-1.98921208689556e-05
-2.17533215121692e-05
-1.54672026448249e-05
-3.04163586284734e-05
-2.7397216996087e-05
-2.52330982299461e-05
-9.87440234337156e-06
-1.34925019571374e-06
-1.85719463286961e-05
-8.46019248979738e-06
2.75069917515322e-06
-1.55281276587236e-05
-2.85162242486053e-05
-1.19368570219148e-06
-9.28888418366377e-06
-8.20087153136319e-06
-2.02477247421748e-06
-1.01345684705236e-05
-1.41174383240352e-05
-1.01123712616117e-05
-2.68278604176121e-05
-2.2551364446821e-05
-1.2216669403506e-05
-1.84623297357022e-05
-2.3606533251728e-05
-3.06388904557543e-06
-3.05052778571871e-05
-2.1556683423671e-05
-1.87055939103457e-05
-2.46167925230143e-05
-2.41466483014126e-05
-1.2260122812835e-05
-4.16157975963315e-06
-2.38143611813572e-05
-1.00167381840578e-05
-1.26641526010543e-05
-1.40002909000022e-05
-1.22651147997761e-05
-1.87105921562197e-05
-3.26668445451651e-06
-8.91091780524196e-06
-2.94235684816287e-05
-1.55703442915577e-05
-2.45477176334689e-05
-1.38506617973161e-05
-2.85056046709004e-05
-3.06814322038696e-05
-3.25262977167333e-05
-1.93041681672631e-05
-1.2731773182173e-05
-2.85638150728534e-05
-3.59000051309918e-05
-9.77097908050901e-06
-2.96490182589862e-05
-8.56359046114815e-06
-1.42952694772779e-05
-3.89796958648426e-06
-1.28237912936825e-05
-3.1354725821287e-05
-1.10997667824846e-05
-7.75318859373994e-06
-2.43890869519474e-05
-1.18550424843961e-05
-4.95756248078898e-06
-2.573692027418e-05
-1.50865004467325e-05
-8.19795988478234e-06
-1.95929733003684e-05
-2.14428408064348e-05
-4.17437720565159e-05
-1.33440465609197e-05
-2.10473699539627e-05
-1.444199131725e-05
-1.05306567270349e-05
-2.16973336543981e-05
-4.4895736627164e-05
-2.54928089909838e-05
-2.05934451412264e-05
-2.5310786650278e-05
-2.2210623016391e-05
2.55730274519857e-06
-1.80425252681772e-05
-3.20459912337527e-05
-2.35776537861458e-05
-1.86639082759415e-05
-2.22443973561122e-05
-3.16146956365352e-06
-1.56392689570591e-05
-2.93856831883615e-06
-1.70606369488907e-05
-4.12275545456476e-06
-2.84398146136252e-05
-1.45991128158172e-05
-1.45355126331681e-05
-1.11465877558367e-05
-2.94577853458274e-05
-1.50895667765923e-05
-1.45662782183046e-06
-3.78459468508929e-05
-1.54284398362213e-05
-2.07950051586529e-05
-1.18059739737689e-05
-2.33674716840329e-05
-7.89152967581607e-07
-5.54530006094234e-06
-1.30753026746145e-05
-5.96343571459207e-06
-4.7483505654334e-06
-2.06688491237274e-06
-2.31176210060258e-05
-5.51106382806064e-06
-1.11244430668466e-05
-1.379884056231e-05
-6.12820732710149e-07
-2.19667718365974e-05
-1.29892804202975e-05
-5.87521082485376e-06
1.47794996735198e-06
-1.20958206934334e-05
-1.39465363580627e-05
-2.73860642957793e-05
-1.79759649561894e-06
-2.04539282593476e-05
-2.62243323679487e-05
-3.13699271420367e-05
-3.85888546453322e-05
-4.04732789050695e-05
-2.84484067345405e-05
-8.44039702843001e-06
-1.46942126910349e-05
-2.03172890788552e-05
-1.40225247025704e-05
-4.87756266648231e-06
-2.11316194221182e-05
-1.65205809128325e-05
-1.22751490606223e-05
-8.32554080470045e-06
-8.16034212761062e-06
-6.58634833591042e-06
-3.12054609163439e-06
-9.15517869713221e-06
-6.98192451784834e-08
-2.60378170558297e-05
-1.19996249576233e-05
-3.13507538277325e-06
-6.41583198412685e-06
-1.89918724694642e-05
1.59449906535804e-06
-1.84125066330697e-05
-1.60043336729392e-05
-3.03840261259931e-05
-1.94136199594705e-05
-1.82635433497447e-05
-1.10578539295469e-05
-2.22232816267899e-05
-1.64248231716239e-05
-6.18692206040209e-06
-6.2403176703275e-06
-1.94410600751808e-05
-2.28260380236511e-05
-1.48062247471445e-05
-9.19075446071961e-06
-1.24774287425855e-05
-2.44804069758091e-05
-1.16276805916472e-05
-1.76857028559952e-05
-1.55121501205738e-05
-1.10287867987362e-05
-1.85643535787921e-05
-2.29280699128684e-05
1.37095068735169e-07
-4.55027834615075e-07
-1.6105848438534e-05
-1.92096295306321e-05
3.0522121687666e-06
5.04426130710304e-06
-1.94241351336207e-05
-2.19266854089516e-05
-2.40581766055959e-05
-2.40921738475811e-05
-1.73354474074501e-05
-1.57082645982124e-05
-2.24511003127396e-05
-3.86381526125888e-05
-1.58239482712873e-05
-3.8451177470408e-06
-3.415259705285e-06
1.27523731367683e-05
-1.10729868447365e-05
-4.02532262480007e-05
-2.95952411490596e-06
-3.01526138146429e-05
-3.62791162286271e-05
-2.96410735408209e-05
-2.60273434528406e-05
-2.23140609727225e-05
-1.68106808465431e-05
-1.82134196247215e-05
-1.29580021842703e-05
-2.58961806829503e-05
-5.31206466579403e-06
-1.90107039668817e-05
-1.58735729869975e-05
-2.26881521471012e-05
-1.37997246519296e-05
-2.58305986495237e-05
-2.80635391009371e-05
-3.1474699632304e-05
-1.76003017633587e-05
-1.03435605444917e-05
-1.67940480579513e-05
-2.21718446627036e-05
-1.68005391542783e-05
-1.76264283513033e-05
-2.41964324991302e-05
-2.55841721981338e-05
-1.53602320017767e-05
-2.8366620872889e-05
-1.99577742292187e-05
-7.47973029269245e-06
-4.0392690515577e-05
-2.05568541255823e-05
-1.78673613892283e-05
-1.29592888630587e-05
-8.39419931776202e-06
-1.25578920857872e-05
-3.33730791070522e-06
-5.4485954438881e-06
-7.5437042818744e-06
-2.01299236494701e-05
-2.99318610359179e-05
-2.76400199464429e-05
-3.75312427844142e-05
-7.22459722188295e-06
-1.12159212540182e-05
-3.10458302597597e-05
-5.93382968346126e-06
-6.89230515573467e-06
-1.20293788277189e-05
-1.42222766885278e-05
-8.60456662594125e-06
-2.01085004465618e-06
-2.46417892644349e-05
-2.11201587990865e-05
-1.90727371701287e-05
-3.12392577219112e-05
6.36634547399442e-06
-1.35979276158647e-05
-1.43271663158534e-05
-2.75785204114788e-05
-7.41561638422074e-06
-1.05683702011004e-05
-1.91859010646751e-05
-3.85005902734124e-06
-1.71758389924196e-05
-2.68062670421226e-05
-2.44503861146173e-05
-1.51552691753142e-05
-4.15332256004124e-05
-1.74796171494186e-05
-2.87741117403162e-05
-2.10080986334301e-05
-8.85417176027627e-06
-1.97786115370877e-05
-1.44636435501643e-05
-2.45601388101343e-05
-1.96776152445001e-05
-6.63582621485608e-08
-4.76582410576506e-06
-1.84133700820948e-06
-7.26196873505563e-06
7.04096673688812e-06
-2.43725414939866e-05
-3.18227140452215e-05
-2.25408733430759e-05
-3.16946545194892e-06
-1.92621899550302e-05
-1.17172701155943e-05
-2.72203996108981e-05
-7.25996024081756e-06
-2.40571091758145e-05
-3.51702649181274e-05
-2.89626158199097e-05
-2.41644296604646e-05
-7.07459222753856e-06
-2.76619838052223e-05
-2.36912428338003e-05
-3.37475441185733e-05
-4.67997337040838e-06
-1.87303270951453e-05
-2.62730820184791e-05
-2.17904111652731e-05
-3.33403332380496e-07
9.38776862106159e-07
-3.36031945483614e-05
-1.65769293747887e-05
5.94546426128225e-06
-2.3230090329667e-05
-2.74781719069628e-05
-4.88167808572566e-05
-2.3596686190796e-05
-7.30658006764272e-06
-4.68148686148037e-05
-2.10188054876202e-05
-1.99928731050713e-05
-8.87987997219484e-06
-5.32485780903801e-06
-2.75073939066054e-05
1.98567248911896e-06
-4.77921474105514e-06
-2.12653345079315e-05
-4.43601938771724e-05
-1.94319416681601e-05
-8.84701713022294e-06
-6.57890754003363e-06
-1.76642004476071e-05
-2.11736978464807e-05
-2.85800045950464e-05
-1.17510767554957e-05
-1.12860616907099e-05
-2.56536978635012e-05
-3.59127934137856e-05
-1.6447348183906e-05
-3.42944752328236e-05
-2.856872899544e-05
-3.4455907383026e-05
-1.47070031344831e-05
-2.10682683831481e-05
-2.55503174282823e-05
-3.87353412862792e-05
-1.42523371163786e-05
-9.15012638315076e-06
-2.17568827966366e-05
-8.00036899822904e-06
-1.84219538669706e-06
-9.18179408710035e-06
-1.065244250413e-05
-1.80728666060462e-06
-1.09668993957658e-05
-3.63039113103321e-06
-1.38270989322057e-05
-5.88288526449277e-06
-2.5153254190417e-05
-1.58044293233348e-05
-3.23348215609665e-05
-2.93811434779002e-05
-2.59148261619765e-05
-6.30668748397501e-06
-2.26415712820995e-06
-1.67592710813926e-05
-2.38846136774618e-05
-1.28863279589612e-05
-2.31082278282394e-05
-9.85188252486209e-06
-4.6029349993057e-06
-1.75729937935835e-05
-3.46947093160041e-06
5.12384461945523e-06
-2.51786769482812e-05
-2.12797913272213e-05
-1.1949665031566e-06
-1.99592589033596e-05
-2.23196365755258e-05
-1.17893676438082e-05
-3.46653547411536e-06
-3.29062783585701e-05
-2.48942248908499e-05
-1.86012202782027e-05
-1.54569989281647e-05
-1.34520703029352e-05
-2.41139331780478e-05
-1.69319928512494e-05
-1.0380289086078e-05
-9.16072135623844e-06
-2.49998428978642e-05
-1.64908495088926e-05
-3.4659750773175e-05
-9.01360512159636e-07
-1.63472563667954e-05
-3.48890979966092e-05
-2.01746658726331e-05
-2.30423997633046e-05
-2.57257189343254e-05
-1.35161529397879e-05
-2.8779622802526e-05
-4.46825550116963e-06
-3.5971019983564e-06
-1.31646763234359e-05
-1.88630338090748e-05
-7.91096712379325e-06
-1.74770429444278e-05
-1.03054644814609e-05
-1.23286675986699e-05
-3.36940445861221e-05
-1.76163048405528e-05
-1.94214260633138e-05
-2.20147212739151e-05
-1.41937233936895e-05
-1.08431842977765e-05
-7.88173622593135e-06
-1.70159196174668e-05
-1.6560737829753e-05
-4.51465745874057e-05
-1.67719840724124e-05
-1.56783513420044e-05
-1.66523650775267e-05
-2.07518086095413e-05
1.4922648105085e-06
-7.32255338697662e-06
-2.80577081457842e-05
-3.55271208308365e-05
-7.85460009088706e-06
-1.80595531139419e-05
-1.8012923108418e-05
-1.31989758328445e-05
-1.97358600509975e-05
-3.30213140752866e-05
-2.93953775807008e-05
-7.18862497344412e-06
-1.34025498234248e-05
-1.17952555437936e-05
-7.82192391315024e-06
-1.22009175839045e-05
-3.78816906553447e-06
-3.81650202903026e-05
-3.52985013405708e-05
1.04870249984691e-06
-2.82673905580635e-05
-2.24603722316018e-05
-1.13498479825884e-05
-2.31836836492492e-05
-1.25941845896396e-05
-1.94835975401916e-05
-2.17478498420153e-06
-5.31450724582893e-06
-2.61467520381212e-05
-1.73032728196331e-05
-1.76265971873491e-05
-1.29764252320176e-05
-1.05342992830571e-05
-1.53287348305857e-05
1.19385692661361e-05
-8.52404046522209e-06
-6.577934157468e-06
-1.44562136381913e-05
-1.72102223517292e-05
-3.78475248323e-05
-2.48544846475632e-05
-1.13237608205728e-05
-2.16529895887486e-05
-1.16417643180414e-05
-2.99247866337921e-05
-3.28990590316524e-05
-1.84025295645618e-05
-2.80477267605901e-05
-2.02515396852183e-05
-1.77613281256984e-05
-2.32523884392994e-05
-4.76634849663906e-06
-1.19949091918097e-05
-2.25954181910748e-05
-7.21328815415562e-06
-3.48132001777036e-05
-1.79299008689084e-05
-2.05726654266818e-05
-2.93898685252088e-05
-2.68438276582852e-06
-3.21616846207441e-05
-5.38412777432078e-06
5.92492148716199e-06
-1.8569375885416e-05
-5.6031390814787e-06
1.26723436913847e-06
-2.79937709773566e-05
-1.28710053771274e-05
-1.40681697609138e-05
-2.39221588283744e-05
-7.48303759681127e-06
-2.93346088561341e-05
-1.94640128461546e-05
-1.56420128610314e-05
-2.21925390073384e-05
-6.86297834183123e-06
-2.5084773218555e-05
6.48705103690728e-06
3.87454938681622e-06
-9.30395394021851e-06
-2.9335764980841e-05
-1.0860181839295e-05
-2.01832787640222e-05
-9.89661044502191e-06
-5.80539061942445e-06
-2.59729830976527e-05
-3.97060278405539e-05
-2.49523044101165e-06
-3.72081178378693e-05
-1.92749599932002e-05
-5.51216189388809e-06
-1.0844963168843e-05
-2.12197045586478e-05
-2.85723939486665e-05
-2.07497907254421e-05
-2.11208561508498e-05
-5.30942732777419e-06
-6.26449627596945e-06
-2.15560504248722e-05
-2.19273049829947e-05
-7.06462176024334e-06
-1.82495160503193e-05
-3.16617940001879e-05
-2.00756205413617e-05
-2.78910531912957e-05
-1.96259343870737e-05
-1.89106378553295e-05
-1.09516683168722e-05
-3.6728451254192e-06
-3.10295394609855e-05
-3.09181836320414e-05
-1.40384155245281e-05
-1.88230154675086e-05
-2.03210196568724e-05
-2.84543212977731e-05
-1.63570291667624e-05
-7.08705530618314e-06
2.54563374041634e-06
4.15384188124817e-06
-8.88395370370155e-06
-1.77995542611445e-05
-2.70902846763699e-05
-2.89980899136643e-05
-1.87926424136576e-05
-3.15590617049913e-06
-2.43730631994073e-05
-4.53487875574119e-05
-3.67818897652164e-05
-2.5004651301175e-05
6.98332637333813e-06
-2.27484432286187e-05
-3.14182986069629e-05
-3.99130886987537e-05
-1.62203902432562e-05
-2.75882297850435e-05
-2.16734000631961e-05
-1.26402990982328e-05
-1.50112677112999e-05
-8.2166030488845e-06
-6.51655682949688e-06
-2.03758786389753e-05
1.4871422942269e-06
-1.6666602410321e-05
-2.19043181287435e-05
-3.64420158964822e-05
-3.22500666138224e-05
-2.85747213130686e-05
-7.24534438688679e-06
-2.03850556801515e-05
-1.03554083170597e-05
-2.31998681215565e-05
1.11698200951403e-05
-1.8375390516525e-06
-1.18611735144619e-06
-1.5629542344771e-06
-9.92095408984192e-06
-1.43523263658266e-05
-3.09330368112941e-05
1.75018519347455e-06
-6.24105137837224e-06
-1.20569181361362e-05
-3.02810031648365e-05
6.44707603570198e-07
-3.155451737083e-06
5.91002412275861e-06
-2.75552391314339e-05
-3.62680284812819e-05
-1.8985133152247e-06
-5.06798845807049e-06
-1.34686586739003e-05
-1.57260489294774e-05
-1.84684891159723e-05
-1.09455651226862e-05
-3.18725125964553e-05
-3.07330509155342e-05
-1.96893602859107e-05
-8.51938999235206e-06
-2.55950827017742e-05
-4.44021329185802e-05
-2.05389268054598e-05
-1.16011689991803e-05
-1.20203305835126e-05
-1.63310558980033e-05
-2.07308394529579e-05
-5.16414135282108e-07
-4.24565313112861e-05
-2.3872853445975e-05
-2.34907011657141e-05
-1.73346169246433e-05
-1.03979309720418e-05
-2.35950523207682e-05
-3.32656318177265e-05
-7.14070185275835e-06
3.65150476012276e-06
-1.79976392848389e-05
-1.38213639598655e-05
-2.45274127936795e-05
-1.72855335525807e-05
-1.35133926240538e-05
-2.59449886154442e-05
-7.99375982089768e-06
-1.41735343002989e-05
-1.09098380894524e-05
-1.66738590227839e-05
-1.09218682600543e-05
-8.42059999308254e-06
2.94556114094813e-06
-2.47190181399489e-05
-2.06420903671227e-05
-8.95325933911362e-06
-1.71840875117278e-05
-2.73760642019155e-05
-6.13136675262873e-07
-2.19236629797361e-05
3.58906455986357e-06
-2.18202637164935e-05
-2.12904035484456e-05
-1.73132262505364e-05
-1.65756642629916e-05
-1.67798147938393e-05
-3.66571342228161e-06
-7.9026350453441e-06
-1.69271651617544e-05
-1.67785369753611e-05
-2.16139205604671e-05
-1.34541763960409e-05
-2.04514449877981e-05
-1.0694291398837e-05
-1.87635326253655e-06
7.40277663370111e-07
-1.42087675370632e-05
-9.57533739786853e-06
-1.62457447176753e-05
-2.06312186289465e-05
6.80748203915703e-06
-1.50846406792729e-05
-3.01319639109229e-05
-1.73434998532563e-05
-2.02354818193108e-05
-2.36751289555362e-05
-1.19271625558711e-05
-3.28698043280185e-05
-2.26400171686453e-05
-2.17308178048449e-05
-1.50163293372148e-05
-2.20816395037694e-05
-3.57140766185067e-05
-3.97743885115064e-05
1.57017603308e-05
-2.84163686378465e-05
-6.17719647433e-06
-5.7450429723357e-06
-3.62020488638283e-05
-1.63545878588905e-05
-1.75089452869135e-05
-5.67515551865077e-06
-1.27963591008615e-05
-8.65608837579752e-06
-1.00621536745008e-05
-1.54803341658479e-06
2.00334548464476e-06
-5.9005078078433e-06
-1.6924004541841e-05
-2.83623683499994e-05
-1.1278696577039e-05
-2.70721766964593e-05
-1.92587367624737e-05
-1.30058987451414e-05
-8.42573385037284e-06
-7.72700836534867e-06
3.75674676848222e-06
-7.00605413909229e-06
-5.19281178767475e-06
-1.16657466586947e-05
-2.15021596557968e-05
-1.21604318935935e-05
-2.46727402633911e-05
-1.56942652042987e-05
-1.17159836050999e-05
-2.62213912718872e-05
-3.455417460605e-05
-2.76318610128034e-05
-3.33851612655e-05
-1.72855794550404e-05
2.96138095020948e-07
-1.76679130555109e-05
-2.64236074032357e-05
-2.52706440478124e-05
-1.07528794948398e-05
-5.70774013660098e-06
-1.65062794355292e-05
-2.1817948045916e-05
-1.73554760574399e-05
-1.46795011032494e-05
-2.06826565891055e-05
-2.79000948601357e-05
-1.74675271323224e-05
-2.41591993572717e-05
-2.11292652476118e-05
-5.4791215108172e-06
-1.91066959309914e-05
-2.67669230654273e-05
-7.25769872603129e-06
-1.21919824404051e-05
-5.38988944812664e-06
-1.5474177101502e-05
-2.05894772636608e-05
-1.37949028244964e-05
-2.37600666215263e-05
-5.78182836296811e-06
-7.21044851486354e-06
-1.31506339160552e-05
-3.58894295485056e-06
-9.14094470842559e-06
-2.93402354402858e-05
-8.73660989813637e-06
-1.22646505062022e-05
-3.30483872108969e-05
-2.87598174514187e-05
-2.07860785809942e-05
-6.07672419159775e-06
-1.86417763241339e-05
-2.37836053464817e-05
-9.10670608440744e-06
-1.15326194904868e-05
-3.00810764175489e-05
-4.68957574287885e-05
-6.68830172642778e-06
-2.63153297730016e-05
-3.36124413176186e-05
-7.4718949668193e-06
-3.71508474940877e-05
-1.5583596267039e-05
-1.49013003229217e-05
-1.08445232345096e-05
-1.50278904736461e-05
-2.22741353681981e-05
-2.76662977171039e-05
-2.7106551371408e-05
7.78217089773352e-06
-9.59370279095452e-06
-2.60582859816952e-05
2.00534950838387e-07
-1.12120352573809e-05
-1.53556292067136e-05
-1.21922286498331e-05
-1.85778385674211e-05
-1.45626353510482e-05
-1.90964242971056e-05
-8.85565910341909e-06
-1.0723380354629e-05
-1.41402148210524e-05
-1.92763539463733e-05
-3.70763865087726e-06
-9.6812657222641e-06
-2.48582775966047e-05
-1.48685275096547e-05
-1.60920929102926e-05
-1.64840806296519e-05
-1.09560435399083e-05
-2.35703993655542e-05
-2.38340589579188e-05
-1.55085386353841e-05
-2.95886459017685e-05
-1.14113293939986e-05
-1.87919991163508e-05
2.42197560187578e-07
-2.05959694203758e-05
-8.9462549252182e-06
-1.7347320582264e-05
-2.93182898158537e-05
-1.74136581484169e-05
-2.05101260565689e-05
-3.0369342915475e-05
-5.43467526184254e-06
-8.11356953829137e-06
-1.94856690870471e-05
-2.92686916219169e-05
-2.09625051615156e-05
-1.61858984996971e-05
-2.8905163901857e-05
-1.34481437923622e-05
-2.27412779143418e-05
-1.34650496306058e-05
-1.78808774453747e-05
-1.11376114613645e-05
-1.61988574522949e-05
-9.28607769198944e-06
-5.78973203698242e-06
-1.654175045966e-05
-1.78424384492827e-05
-3.03654472967329e-05
-1.68576913862263e-05
-8.11290833157016e-06
-1.88662540462505e-05
-1.37548142403162e-05
-1.95765986824931e-05
1.2674327996877e-06
-1.52958033764259e-05
-6.99176718667266e-06
7.44181012778084e-06
-5.98337106606141e-06
-1.7454624019556e-05
-2.34337182058926e-05
-1.64001198985795e-05
-1.92297184100164e-05
-2.52700965332305e-05
-1.91457865740176e-05
-1.41881928399053e-05
-7.53583560836132e-06
-1.04623476474074e-05
-3.59891798472575e-05
-3.08098214748723e-05
-2.64913285593066e-05
-1.8470865950976e-05
-1.90631661947673e-05
-3.04163645722172e-05
3.72953286024578e-06
-2.06223116227208e-05
-1.4965232051075e-05
-6.93983528564312e-06
-5.0799040568644e-06
-3.41160203913829e-05
-2.06424701510551e-05
9.00550951148782e-06
-3.23071515939897e-05
-2.16716594133871e-05
-1.37210327850886e-05
-2.37087790618717e-05
-5.52510339585524e-06
-2.29588552588752e-05
7.4424642203847e-07
2.42361358909509e-06
1.77144722966149e-06
-1.36314926516854e-05
-2.9610025659377e-05
-3.20060920676501e-05
-1.65273549093943e-05
-7.37453906157322e-06
-2.26982772518516e-05
-1.55952226259978e-05
-4.80364572462188e-06
-3.14627825129559e-05
-4.01300055998741e-05
-3.94865123795073e-05
-5.06418881278897e-05
-1.83193040522975e-05
-3.00244281021629e-05
-2.54442987458406e-05
-7.89730445448288e-06
-3.11243685643993e-05
-1.09858825355727e-05
-2.67948931509542e-05
-3.26126115011539e-05
-1.65786180276403e-05
-1.00454312728149e-05
-1.61791688468583e-05
-2.19713192377465e-05
-1.19236424097367e-05
-2.40234823838339e-05
-1.59636796088817e-05
-2.50449596229852e-05
-2.68225301437072e-05
6.89625697355145e-06
-1.46766096096941e-05
-2.04390059687376e-05
-5.58047919985076e-06
-2.77271343717402e-07
-2.68034709275586e-05
-2.71090029262224e-05
-7.23550934339318e-06
-1.3454131566123e-05
-2.06914594759037e-05
-9.44505672058757e-06
-1.64542178696623e-05
-7.67988769101659e-06
-3.65561072178112e-07
-1.59627890768655e-05
-1.47564256679232e-05
9.39792209532604e-07
-3.32624767554985e-05
-8.30488196578792e-06
-5.30354612668902e-06
-2.23836185969572e-05
-1.09250427114647e-05
-2.58925269133411e-05
-1.96286716514815e-05
-1.07255039860678e-05
-7.13871231244532e-07
-2.41793615826516e-05
-2.19476811196711e-05
-7.2961733009242e-06
-1.98113743742898e-05
-5.77031551079677e-06
-1.45736473489168e-05
-1.22876256208843e-05
-2.5372275260362e-05
3.55347021159718e-06
-2.14364093117606e-05
-1.21135719193881e-05
-1.36400126485921e-05
-1.74450299552396e-05
-1.10650297533254e-05
-7.83543467553787e-07
-2.98894099842502e-05
-1.48729715851988e-05
-8.70565670053916e-06
-3.14981890893192e-05
-1.84373335536571e-05
-1.61348668048373e-05
-1.39279802087682e-05
-3.0182389915721e-05
-1.92874185871819e-05
-2.07862696642135e-05
-2.10918880002134e-05
1.11431670828381e-06
-8.55137191114884e-06
-2.72084316721066e-06
-1.66319458926052e-05
-2.61217513630842e-05
-2.54666545864554e-05
-2.12912134761227e-05
-1.00548019642171e-05
-1.53651272670179e-05
-2.82400938939497e-05
-1.38195402442301e-05
-2.01162343469732e-05
-2.62172889374073e-05
-1.96666252232651e-05
-3.24374677255278e-05
-1.69145267021894e-05
-9.05581829200933e-06
-1.63432770208929e-05
-1.44985660707186e-05
-1.53343009367515e-05
-6.28160093200039e-06
-1.7313750886417e-06
-8.55186818627459e-06
-1.74292314905894e-05
-3.81257101193809e-06
-2.28998891922261e-06
-1.2025909359688e-05
-1.88163308003431e-05
-2.6431001180652e-05
4.28965768080286e-06
-2.90312592940708e-05
-1.43874937287162e-05
-2.76063033949362e-05
-1.57809680658392e-06
-1.17879387067075e-05
-3.36307307646764e-06
-2.37858252036372e-05
-4.3939934914589e-05
-1.18663417399718e-05
-5.45054990090207e-06
-1.5099509755123e-05
-3.44797273429133e-05
3.48124987755141e-06
-2.71143489140998e-05
-4.21265975184422e-06
-1.95644270802468e-05
-1.49332136079062e-05
-4.20678295563893e-06
-2.13496136554135e-05
-1.49434379410661e-05
-2.55162806112679e-05
-2.87853713718312e-06
-2.60451997353366e-05
-1.05044387693798e-05
-5.35026493845006e-08
-2.03430388428551e-05
-1.55833149166004e-06
-8.85061639030747e-06
-2.03877692001403e-06
-1.43322223512722e-05
-7.57231310796425e-06
-1.52461238173725e-05
-1.12470922786766e-05
-2.67703326094056e-06
-1.24375282411521e-05
-2.35088369399773e-05
-3.22940818320281e-05
1.09996910843937e-05
-8.7708243130596e-06
-1.74108094958938e-05
-1.69374045022225e-05
6.95627042759552e-08
-3.78990401514784e-05
-1.24612591596013e-05
-1.55691977836629e-05
-2.07121020273032e-05
-2.67027732281902e-06
-6.44414816722879e-06
-3.83716024879618e-05
-1.58898105410112e-05
-1.57223686694387e-05
-3.18782959515474e-05
-1.83739866007293e-05
-3.39855145031729e-06
-8.28044118597045e-06
-1.83766433568601e-05
-3.00952541184634e-05
-2.20328279624037e-05
-1.71158901782822e-05
-1.27333785073003e-05
-3.67826184598193e-05
-1.04936035684824e-05
-2.11539332358987e-06
-2.25912440768971e-05
-2.49429127747789e-05
-1.88471329912437e-05
-1.84132661373082e-05
-1.53652725332847e-05
-3.31148509072846e-05
-2.10123650459781e-05
-1.62652391318594e-05
-2.09866787634554e-05
-2.41600358901696e-05
6.20228125924854e-07
-1.68228864566178e-05
-5.95012935374928e-06
-2.58504391002277e-05
-1.55453566945856e-06
-1.84653383625082e-05
-2.50892159972117e-05
-3.21677168338051e-06
-7.62034233965832e-06
-1.44783641827449e-05
-2.23749723340772e-05
-2.72826760912388e-05
-2.92968960033957e-05
-1.98268669250947e-05
-1.09510202375282e-05
5.70588750849891e-07
-1.78327157353975e-05
5.445818419502e-06
-1.86408705540862e-05
-2.26388939065071e-05
-2.23121861584912e-05
-9.74363748571661e-07
8.63120081964048e-06
1.68681371855477e-05
-2.38378646763909e-05
-1.22377420746134e-05
-1.31625258616157e-05
-7.20907020157266e-06
-3.31149959573784e-06
-2.39684105384024e-05
-1.95066390567759e-05
-8.27319605854435e-06
-3.51922400634051e-05
-2.39928094571538e-05
-3.27223190267049e-05
-1.04134813413948e-05
-1.84631149010557e-05
-2.50811300837414e-05
-3.92555375148424e-05
-1.9555240182097e-05
-8.25167359062251e-06
-1.14622090900186e-05
-1.99034594404409e-05
1.31698568392303e-06
-1.85772136930296e-06
-2.78026058832603e-05
-4.71618397168214e-06
-1.28371295583236e-06
9.34576546648084e-06
-2.50803158330762e-05
7.35457624260486e-07
-1.23047797557165e-05
-6.89077486000729e-06
-2.60217840890112e-05
-2.81910181854696e-05
-3.1263713692714e-05
-3.99712542416716e-05
-1.88149293271042e-05
-1.08763217997368e-05
-3.64775035908434e-05
1.72290338856264e-06
-1.61595807796168e-06
-1.88787566281174e-05
-2.78802696845595e-05
-1.69077450212347e-05
-1.76573557968191e-05
-8.6885427127986e-06
-3.544053242703e-06
-1.25250494738718e-05
-1.84649747979723e-05
-1.16985129840401e-05
-5.22352713971986e-06
-2.40407711577162e-05
-3.77751628105489e-05
-2.14877237127626e-05
-2.00745486348304e-05
-1.44220266528975e-05
-5.33740348986214e-06
-2.11566350107171e-05
-1.96907268511297e-05
-3.13016871873854e-05
3.42397556713489e-06
5.47158605706077e-06
-2.46180761728592e-05
-4.19253299011152e-06
3.92261266939115e-06
-2.68879464739577e-05
-2.07176923089817e-05
-8.16072542726311e-06
-3.99744008763831e-06
-8.10504636593808e-07
-2.74257704391366e-05
-2.35342993403786e-05
-1.49189784426452e-05
-8.77489538447823e-06
-1.68312651548152e-05
-3.56277802007632e-05
-1.52782848096072e-05
-2.7072643335263e-05
-3.21867795586848e-05
-2.9750771026344e-05
-3.48632355186942e-05
-2.97945760661974e-05
-4.00794364098095e-06
-1.43815850018728e-05
-1.44912370285646e-05
-1.82586678867467e-05
-1.12761592692536e-05
-2.43296318500502e-06
-1.34969399709101e-05
-8.4327111248801e-06
-1.90028917323484e-05
-1.54848459586078e-05
-1.80977516159879e-05
-1.47252836699065e-06
-1.35344143705759e-05
-1.4126704005535e-05
-2.17915681534912e-05
-8.67660554464952e-06
-2.35503533169946e-05
-1.43549698176097e-05
-2.34195968709923e-05
-2.07713350830144e-05
-1.07158385532785e-05
-7.33216257134174e-06
-2.37821731036314e-05
-3.82783027362764e-05
-2.69754274862719e-06
-1.1696482067324e-05
-3.23058460789004e-05
-4.16779409101857e-06
1.50501956622638e-06
-8.67269196387952e-06
-1.29159859775029e-05
-1.89827621700369e-05
-3.25126527651897e-05
-1.56126695486324e-05
-1.24438494558644e-05
-2.75684318171542e-05
-2.3040461005652e-05
-3.17765534248463e-05
-2.75959516737013e-05
-3.4762100253882e-05
-3.96224221826636e-05
-1.80760010798492e-05
-1.59387304655953e-05
-2.24664750995961e-05
-1.88684512383993e-05
-5.46253784736229e-06
-1.5342765772471e-05
-1.42249299279868e-05
-2.88665651440546e-05
-1.4477275918678e-05
-1.14010085944873e-05
-4.21878342849034e-05
-2.80231698589389e-05
-2.45683046304466e-05
1.86980571540281e-06
-1.93962628957517e-05
-3.54545288607863e-05
-1.66735443927019e-05
-1.92731906753723e-05
-3.80043799580601e-05
-2.40248152103914e-05
-2.62795005788323e-05
-8.01626385381644e-06
1.33609276027728e-05
-8.91713167857168e-06
-9.76958767340867e-06
-1.21372710390211e-05
-2.05320764905695e-05
-3.09768621207481e-05
-1.12034754145764e-05
-2.06511294303763e-06
-1.81913882962349e-05
-6.10796494017418e-06
7.689102588998e-06
-2.99757785868589e-05
-3.65002704303612e-06
-2.47379111858335e-05
-1.98189133798629e-05
-2.86736492109333e-06
-1.68882370125436e-05
-1.67100455009038e-05
-1.3641356482334e-05
-8.28664370861118e-06
-6.79464635278317e-06
-2.29024853922664e-05
-3.13548880649456e-05
-2.22576271498349e-05
-1.64304786788473e-05
-3.74035596922726e-07
-2.59699124441011e-05
-1.29326307576901e-05
-7.65115323903861e-06
-1.33466845715829e-05
-2.25827047872917e-05
-1.53643817582535e-05
-1.69254771204802e-05
-2.88861514160208e-05
-2.11367520549817e-05
-2.79564702707667e-05
-2.33017354241802e-05
-2.35404285381885e-05
-2.10412190856721e-05
-1.06914061283986e-05
-1.13207353111106e-05
-2.85548748577507e-05
-1.7887395753643e-05
-1.53887608727783e-05
-3.24983328883202e-05
-2.14677782844809e-05
-5.22383059632836e-06
-1.22383141682905e-05
-1.25228127180859e-05
-3.16765473578351e-05
-3.46222623728231e-05
-8.20055594145165e-06
-2.13388563798668e-05
-1.68606983991644e-05
-2.70194057664107e-05
-1.71518344020252e-05
-2.35170956391871e-05
-8.69133218998941e-06
-1.46962698520605e-05
-2.861084998101e-05
-1.36446944067843e-05
-3.5917940637003e-05
-2.24168765523348e-05
-3.15676743843387e-05
-1.92833054984991e-05
-1.75105344589609e-05
-3.33703928205016e-05
-2.79635047534828e-05
-3.65224576212902e-05
-1.01876217398328e-05
-2.14059962235746e-05
2.80200308767459e-06
-2.08941786915135e-05
-1.93493200665229e-05
3.88735400147595e-06
1.50702154987944e-06
-2.24625420898914e-05
-2.37255165393723e-05
1.43493075457906e-05
-8.66626753861385e-06
-2.25450714817189e-05
-2.31772669418922e-05
-2.42451175487082e-05
-7.61311429625191e-06
-1.5968313539272e-05
-1.76790311743121e-05
-9.19046970120171e-06
-1.19030292793718e-05
-1.60316873526751e-05
-2.83803308750722e-06
-1.38965984782167e-05
-5.20960915771048e-06
-2.9056844119202e-05
-3.28093895013473e-05
-1.68864922514301e-05
2.27648000094864e-06
-6.02407380910219e-06
-1.43602201681904e-05
-1.57588510052113e-05
-5.29228827349979e-06
-2.03707901195241e-05
-8.70208430838967e-06
-1.47155281798756e-05
-1.6080947622631e-05
-2.90802890028437e-05
-1.48183150302424e-05
-1.34872602291566e-05
-1.40034157787454e-05
-8.949845398829e-07
-7.2836463808677e-06
-1.0422831608145e-05
-4.93741238084287e-06
-9.99762333786949e-06
-1.71202287753954e-05
-1.71215810331475e-05
-2.8336662730929e-05
-3.10809526271576e-05
-7.29500307471906e-06
-9.19422308714335e-06
-5.11226582927043e-06
-1.58854400502628e-05
-1.65758687810934e-05
-2.27685330225198e-05
-3.07673941883683e-05
-2.57326064884759e-05
-3.45203032353169e-05
-2.32937377970641e-05
-1.9299869121462e-05
-8.70485872665647e-06
-4.4657235242268e-05
-1.61173042687422e-05
-2.05460821460471e-05
-2.71942168527744e-05
-8.98602903944405e-06
-7.32354064507507e-06
-1.18338297856522e-05
-2.25113880415165e-05
-8.13355301607875e-06
-2.97549645747144e-05
-1.22227603368331e-05
-4.62838058013338e-06
-4.63918956496045e-06
-2.20984767675745e-05
-1.635995845947e-05
-1.11520013459597e-05
-7.30056905891706e-06
-1.3432574341446e-05
-1.51742528862317e-05
-2.66137323833172e-05
-1.04201896389137e-05
-1.68165456640972e-05
-1.87413024453746e-05
-1.41893632212185e-06
-7.13534228639498e-06
-2.86473220437261e-05
-1.51689496515042e-05
-1.74731235520696e-05
-2.52105621773287e-05
-2.05607139549133e-05
-3.90974671545159e-05
-1.30427212575369e-05
-8.63186721834419e-06
-3.83929877523017e-05
-1.29503129312388e-05
-2.67237208939188e-05
-1.12562546925722e-05
-2.76733548135388e-05
-1.15701131008161e-05
-1.23040782405223e-08
-1.06526110275187e-05
-1.22266868297813e-05
-1.07185833345657e-05
-1.97677971437272e-05
-5.91432402114988e-06
-2.41695599830887e-05
-1.50715194145001e-05
-1.02542079692236e-05
-4.37991523395171e-06
-1.09477223777577e-05
-2.41262647588103e-05
-1.67626984060532e-05
-4.01706043100996e-06
-2.03288456945189e-05
-2.09518498036297e-05
-2.88141596692293e-05
-2.57612864976517e-05
-4.52465159875851e-06
-3.13855775261959e-05
-5.02390446075137e-05
-1.74373564659051e-05
-1.51496504389545e-05
-1.30093859094794e-05
-2.3771132051562e-05
3.20364176678972e-06
-2.50978955662855e-05
-3.17869857559291e-06
7.69983799484761e-06
-2.15469676035793e-05
-9.46079982996374e-06
-2.16370058524539e-06
-1.00413221954603e-05
-2.57276337701911e-05
-1.33957158622682e-05
-1.04746549063859e-05
-3.2018777598955e-05
-6.82286250480032e-06
-3.68081700163834e-05
-2.73819554774809e-05
-2.85934917947107e-05
-2.36123619200211e-05
-9.46090565173486e-06
-3.3911719539579e-05
