# Supplementary material for: Research on computational propagation and identification of mine microseismic signals based on deep learning
Source: PLoS One. 2025 Oct 22;20(10):e0334641. doi: 10.1371/journal.pone.0334641 (PMC12543183; doi:10.1371/journal.pone.0334641)
Supplement: S9 Data — (ZIP) [file pone.0334641.s009.zip › 000101100000454.xlsx_0.txt_24.txt.txt]

-5.85424201201574e-06
-3.40940673343609e-05
-2.94879495927293e-05
-7.50370068548576e-06
-2.15190266401114e-06
-8.16917307798835e-06
-2.36627072932515e-05
-2.43460809796711e-05
-1.73243315347697e-05
-1.94439049319996e-05
-2.19237165390816e-05
-2.54029953792882e-05
-2.4344677761221e-05
-2.6337829455149e-05
-3.10436456312851e-05
-2.28175090205497e-05
-1.5432203291069e-05
-1.63985350520055e-05
-5.69570299099743e-06
-3.50464432125928e-05
-2.27864103712031e-05
-3.57156738255456e-06
-1.32359904579211e-05
-1.6571578253379e-06
-3.09711463606201e-05
-2.80052989172845e-05
3.33093360515069e-06
-1.76166501250622e-05
-6.46281776196162e-06
-2.05402979301192e-05
-1.24670242579866e-06
-1.5477318692615e-05
-3.2148852431905e-05
-8.34774904330762e-06
-1.11763838109216e-06
-1.90198655860491e-05
-2.18226986405083e-05
-1.06679898287327e-05
-5.83238127233039e-06
-6.0996506398103e-06
-7.0008475773088e-06
-7.21529510000707e-07
6.37037359507605e-07
-8.93171265313413e-06
-1.32892500425404e-05
1.11890498742143e-05
-5.02777065842935e-06
-1.08018221644893e-05
-2.41620781149105e-06
-4.25261323177458e-06
-3.5800262068298e-05
-1.92880860602719e-05
-2.48301965579179e-05
-2.67223189852228e-05
3.88801341912156e-06
5.02563200654949e-07
-3.1276725310885e-05
-3.53579314731704e-05
-2.37465809907444e-05
-1.44717160814349e-05
-3.15192276041272e-05
-1.99156758484567e-05
-2.08591414579382e-05
-1.56032265881109e-05
-8.06330308380548e-06
-2.9688487170383e-06
1.61764834381059e-06
-1.07119910130288e-05
-3.71131603616005e-05
-2.53711639732545e-06
-1.14874041566558e-05
-2.52094178963324e-05
-1.24028946287174e-05
-1.39246525921795e-05
5.059922992601e-06
-2.06024301862288e-05
-2.47726280010606e-05
-3.05663828235493e-05
-2.43045598970172e-05
-1.04840872091127e-05
-7.81862705588381e-06
-1.74182620326431e-05
-2.09155687433791e-05
-9.09708858285647e-06
-2.4687600717228e-05
-1.83438631190884e-05
-2.43624177652921e-05
-1.22669146791261e-05
-1.32281011011939e-05
-8.2211412687847e-06
-2.604696327104e-05
-5.87666135526688e-06
-1.39330419902015e-05
-2.07129661509733e-05
-3.16129660879519e-06
-2.36232474776737e-05
-2.77904106978716e-05
-9.05998300988127e-06
-1.77597196728608e-05
-3.21852186962365e-05
-2.71480563545725e-05
-1.46124419463554e-05
-3.41355093910479e-06
-2.21104918038103e-05
-2.63474872705985e-05
-1.03586433420054e-05
-1.54508904690645e-05
-1.41196770609519e-05
-1.92312709480614e-05
-1.54908647827641e-05
-6.33765973246709e-06
-6.45545618211233e-06
-1.17408092721082e-05
-4.77490224580098e-06
1.41903235106949e-06
-1.18849519957936e-05
-7.27385601506922e-06
-2.02005432783478e-05
-6.97052194527392e-06
-1.88253271569432e-05
-2.5373477383772e-05
-1.12436354776992e-05
-1.59279027175415e-05
-2.72092129756887e-05
-1.97097293080029e-05
-2.00542894623576e-05
-3.61107529410146e-06
-1.20536176424487e-05
-1.94331223633687e-05
-7.3777241541032e-06
-1.42500208282426e-05
-2.14278109292808e-05
4.48506519496777e-06
-3.0211095576084e-05
2.118006027657e-06
1.91009001640901e-06
-4.82754352503375e-06
-9.4369791224474e-06
-1.55497823506101e-05
-2.89469969592802e-05
-2.46364906830991e-05
-1.81422844923618e-05
-1.85381836560979e-05
-1.42923442652403e-05
-2.81308574931225e-05
-1.03203696918239e-05
-2.71400197528333e-08
-1.81771492775516e-06
-1.45467954936708e-05
-2.37239262623713e-06
-3.80040758376343e-06
-1.45564128154936e-05
-6.98729077896323e-06
3.42884566445219e-06
-7.27736357779336e-06
-9.41114202400481e-06
1.53202453395816e-06
4.79987391616235e-06
-2.10214050235657e-05
-3.13305532173881e-05
-2.54054718087408e-05
-1.25395927322164e-05
-2.2749164226367e-05
-1.83155053077374e-05
-1.04828940329159e-06
-1.45299798010003e-05
-2.41746764979728e-05
-2.06860315651212e-05
-2.06791979622504e-05
-6.91834813075669e-06
-2.66020912331753e-05
-2.94332738937757e-05
-2.67499559130218e-06
-2.16731670567863e-05
4.11624122476348e-06
3.09063790179261e-06
3.66527698318158e-06
-8.28715070737199e-06
-8.84589353525135e-06
-8.21112008700125e-06
-1.82734242767322e-05
-2.34430891256496e-05
5.67571981519479e-06
-1.8271428490711e-06
-1.45456323374896e-05
-2.16020676295273e-05
-2.73956186751975e-05
-2.22395531137224e-05
-1.38351517737623e-05
-1.90164572429836e-05
-1.01245337933514e-05
-1.13296096912676e-05
-1.95987830337892e-05
-2.3793617175334e-05
3.88508174072878e-06
-9.38543714205205e-06
-9.42748302837764e-06
-1.34637218878651e-05
-1.79852495582864e-05
-2.0861427527583e-05
-1.90096830002781e-05
-3.71056231709788e-05
-1.21869974310819e-05
-1.59532555208885e-05
-1.16960545003985e-05
-2.59050598911629e-05
-1.5083244115375e-05
-8.44076090220156e-06
-1.75526140697442e-05
-1.32166849952534e-05
-1.75706813348956e-05
-5.96620764745359e-06
-1.00288888278255e-05
-1.50291935987803e-05
-8.94030044471114e-07
-3.1400522383025e-05
-1.66657114329619e-05
-1.31590044248597e-05
-7.78354670271245e-06
-1.12141284596803e-05
-2.85475569118746e-05
1.80397967254801e-06
-1.8972027776196e-05
-3.67831091618713e-05
-1.57120104717468e-05
-1.25977116417733e-05
-4.22190823374952e-06
-1.98495758426555e-05
-1.36934755439988e-05
-6.83881722849974e-06
-4.1662022577824e-05
-1.31812519095343e-05
-1.34313019844529e-05
-8.24449556669526e-06
-2.3934396789043e-05
-2.48673398847708e-05
-9.33202581476092e-07
-6.30850665466938e-06
-1.72987209250974e-05
-5.207819578354e-06
-7.52495727618141e-06
-2.77958399240923e-05
-2.85237170654566e-05
-1.79010239133223e-05
-1.61372725938414e-05
-2.35950634519748e-05
4.32548627262796e-06
-2.30978531846083e-05
-1.59655633650921e-05
-1.44306207822385e-05
-2.29617475689178e-05
-1.72409017672974e-05
-1.80721276001957e-05
-5.30387895305954e-06
-1.95984643067221e-05
-1.0108923827422e-05
-6.49191803705263e-06
1.19451873138329e-06
-1.19307411776209e-05
-2.12030605710699e-05
4.29575584548548e-07
-2.42657870876281e-05
-1.69013673224905e-05
-1.917693123511e-05
-3.14786791050416e-06
-4.33434563005769e-06
-1.86656056467985e-05
-2.37914013435356e-05
-1.6071506757565e-05
-3.69004481560165e-05
-4.06443190890074e-05
-3.58437619698955e-05
-1.60010126730066e-05
-5.80494569151639e-06
-1.16157908672679e-05
-4.9267702096754e-06
4.90445601070135e-06
-7.34867476747234e-06
5.78773689880634e-06
-1.43520794197607e-05
1.35369668272931e-06
-1.12650772780296e-06
4.2143039893449e-06
-2.06150294008113e-05
-1.218482945756e-05
-1.33736713728378e-06
-7.34315428563913e-06
-3.00114006897058e-05
-1.29703365784248e-05
-3.15797094980997e-05
-2.96709875185264e-05
-7.5344466413537e-06
-2.43225642264838e-05
-1.8165360503269e-05
-1.74591754844043e-05
-2.96397671227933e-05
-3.02867334986142e-05
-1.3469077006101e-05
-2.35195853016552e-05
-1.07791783468618e-05
-1.29891043228773e-05
-7.322245271779e-06
-1.08316236237056e-05
5.73892739383733e-07
-1.50868889893248e-05
-1.32146381087796e-05
-1.28260213526092e-05
-1.51531467865503e-05
-1.21337164470277e-05
-3.11741028933684e-05
5.10201527121112e-07
-1.65481948515871e-05
-3.15742016312407e-07
5.83609408726836e-06
4.54308784658419e-08
-2.93895350996422e-05
-3.0290115402859e-05
-1.25516165385063e-05
-3.07546751625738e-05
2.40620259967486e-06
-1.67953103495955e-05
-1.98131091904327e-05
4.10667217148243e-06
1.96485273307531e-06
-2.04404322835363e-05
-4.79383260589646e-06
-1.97680440671063e-05
-1.14112777910872e-05
-1.79679777821324e-05
-2.9289848818529e-05
-2.3762339945232e-05
-1.38476422129196e-05
-3.50632893990665e-06
-1.17444894493615e-05
-5.59783045942609e-06
-2.3308433136473e-05
2.02279591563037e-07
-1.25235704203277e-05
-1.50535565752314e-05
-3.3256758435788e-06
-4.47377595713098e-06
-1.86464685826272e-05
-3.32057246336033e-05
-1.38081297720977e-05
-1.37269785251823e-05
-2.58633002140258e-05
-1.51003653797314e-05
-3.00824901347572e-05
-2.67386148321267e-06
-5.83995848280378e-06
-1.76781805092171e-05
-9.71376848977523e-06
-2.3438990616319e-05
-1.22227401423268e-05
-3.10301647205471e-05
-7.26442444407635e-06
-9.38087278364764e-06
1.27484245268575e-06
-9.4566736206457e-06
-3.02496178533608e-05
-3.14788776132116e-05
3.38758461007062e-06
-6.4882141736413e-06
-3.38202251914432e-05
-1.6528148835539e-05
-1.01398602728288e-05
-2.45419825238143e-05
-6.1645101267349e-06
-2.10714426590753e-05
-9.67198784589996e-06
-3.18045747153201e-06
-2.92716047940816e-05
-1.80491229554066e-05
1.45768876442494e-05
-7.12240715823594e-06
-1.99127909547797e-05
-1.54267154498777e-05
-6.62672393028874e-07
-9.28694397149833e-06
-1.59536426746104e-05
-2.01535573886634e-05
-7.41343904380961e-06
-2.16489447581505e-05
-1.19882889078468e-05
-1.90439850434353e-05
-7.11587285821921e-06
-7.92342061441206e-06
-9.96927663016114e-06
-1.1929371991545e-05
-2.16511430276411e-05
-4.5839914243241e-06
-6.82810043976918e-07
-1.31447356804907e-05
-2.26820550223012e-05
-3.03739899914625e-05
-2.46496546694772e-05
-2.14579944719336e-05
-1.97834177844234e-05
-1.92805488092838e-05
-5.89148303939314e-06
3.91080136749396e-07
-2.65858561005981e-05
-1.42313022747501e-05
-5.36027321991065e-06
-2.24656917770304e-05
-1.195228483358e-05
-3.78288916565917e-05
5.85870994231011e-06
7.2092202908308e-06
-3.79994442598549e-06
-3.02382142944165e-05
8.38979250167698e-06
4.76141829199768e-06
-2.01091142007996e-05
-1.92993534170852e-05
-1.05352692098907e-05
-7.9480425498116e-06
-1.27769874404752e-05
-2.97979547151003e-05
-2.30889174141574e-05
-1.06515689610362e-05
-2.56784657371336e-06
-3.52765984290708e-05
-1.99539343969066e-05
-1.80194327739093e-05
-1.26794411800871e-05
-1.33732727668284e-05
-3.39748109809189e-05
-1.12996862762292e-05
-2.47967754018567e-05
-3.96206939862474e-05
-2.87344648040825e-05
-1.49149880565923e-05
-4.24590427165205e-06
-3.05659222046449e-05
-3.86644453738076e-05
-2.09929166239491e-05
-1.96369323062199e-05
-2.72739265068891e-05
-2.33883375287508e-05
-9.49570563126967e-06
-5.28108665122826e-06
-1.19632623958378e-05
-3.87273936140659e-05
-2.53483730571211e-05
-1.90056354469637e-05
-9.48458682955271e-06
-1.59591429678929e-05
-3.75708898234622e-05
-1.35019116620679e-05
-1.41677980384857e-05
-1.09179701812141e-05
-1.21197723109168e-05
6.24517604314445e-06
1.66242080153294e-06
-1.10983984885837e-06
-2.49402160710761e-05
-1.67944527172236e-05
-7.12604315339249e-06
-2.58028064359602e-05
-5.32401227090398e-05
-2.29403444576985e-05
-4.29606697777246e-06
2.53556909181697e-06
-1.09978002533045e-05
-2.7493319333407e-05
-3.57440669769251e-06
-5.22634973337845e-06
-3.53007969262415e-05
-1.42771982277721e-05
-5.7605023943725e-06
-5.7320020390581e-06
-8.69377371501783e-06
-2.23996225120496e-05
-3.29787172654917e-05
-6.41530819911916e-06
-9.59495363612202e-06
-2.7694806203863e-05
-3.57003545441786e-05
-4.43174494527535e-07
-2.792982302082e-05
-2.58649848024326e-05
-1.61963892567896e-05
-2.34986665905367e-05
4.55031279162018e-06
-2.51745722514355e-05
-1.93648000494344e-05
1.53103001405548e-06
-1.02678968363599e-05
-3.77972632159583e-05
-1.99777529033247e-05
-1.78826521806046e-05
-6.36406740197796e-06
-4.38534874956989e-06
-3.62266138244406e-05
-1.37560851994794e-05
-1.73441413955882e-05
-2.12438964511138e-05
-1.86254060350024e-05
-1.35785032445654e-05
1.81328254110132e-05
-1.82346020938371e-05
-2.82144710603574e-05
-3.89083074202517e-05
-1.17259631609365e-05
-8.20346367955968e-06
-3.60135103057176e-05
-4.07612028528062e-05
-1.10490536852204e-05
-2.54588382458604e-05
-1.54485743026426e-05
-2.21927961189606e-05
-5.80624176877681e-06
-4.25202333674887e-06
-3.40081700659405e-05
-1.28212036468036e-05
-2.31253769224358e-05
-1.30368391077536e-05
-4.39766473793264e-07
-4.91638152445087e-05
-2.93191157164828e-05
-2.43681360071837e-05
-1.18161911279412e-05
-2.83821381563256e-05
1.40637263062547e-06
-1.78225058804736e-05
-1.50811985192234e-05
-2.71649660501941e-05
-1.41174456642862e-06
-3.03679162101253e-05
-2.40432279792818e-05
-2.29479926113531e-05
-1.2708358081324e-05
-2.68305209839088e-05
-2.65948463207339e-06
-2.7662087458847e-05
-3.27452389018731e-05
-2.78370584427362e-05
7.98268748345319e-07
-1.04792771547471e-05
-3.11414739789678e-05
-7.49973785501465e-06
-3.20744377345326e-05
-1.54056834699902e-06
-1.88868904487508e-05
-5.38707192631788e-06
-3.74822209711887e-07
-3.17177265341815e-05
-2.43526991798421e-05
-2.12307897688482e-05
-9.18656776196732e-06
-1.5785797269353e-05
-2.7037809637301e-05
-1.62266841739683e-05
-1.4326425117955e-05
-2.81022472746273e-06
-1.0521232119921e-05
-1.32348672884752e-05
-1.08499167503698e-06
-3.68580328828046e-05
-2.54331894160741e-05
-1.24810311163797e-05
-2.8571640640741e-05
-2.02886532794492e-05
-5.55745025697564e-06
-1.00461529660049e-05
-1.47956857566761e-05
-2.62034610060188e-05
-2.72477606251642e-05
-9.65615099971285e-06
1.12433623966533e-06
-1.14682905742226e-05
-8.81279161143621e-06
-1.62929132361845e-05
-6.39776544131291e-06
4.68467766389033e-06
-2.82841229333527e-05
-1.10317507784192e-05
-1.70059734255756e-05
-1.17598249203821e-05
-8.34183616856859e-06
-4.78625682010613e-05
-1.88290652812855e-05
-2.68366703378306e-05
8.63324097924486e-07
-9.87467316089609e-06
7.01255105151395e-06
-4.78743923909387e-06
-2.6297523135501e-05
-6.38741353932861e-06
-1.02555853970131e-05
-1.2097093439111e-05
-1.7850123185904e-05
-7.18555892085149e-06
-7.25123580224248e-06
-8.5227346476191e-06
-1.89738192521046e-05
-5.43309155443647e-06
-2.0802057110125e-05
-2.80314944766256e-05
-1.15078283110896e-06
-2.49214497999823e-05
-1.55745014376472e-05
-2.29924339080253e-05
-2.48926901213565e-05
-2.10650709552831e-05
-1.69902486042963e-05
-1.57123341308166e-05
-1.3395210528182e-05
-2.05412446997337e-05
-2.96926912347566e-05
-1.02421314104614e-05
-2.66128715204208e-05
-1.66879083559981e-05
9.21033979960539e-06
-8.118787848987e-06
-1.02002181794206e-05
-2.18156912064965e-06
-1.97570101229012e-05
-1.10832363316753e-05
9.42365111264026e-06
-1.02059405850064e-05
-1.14667456361719e-06
-1.55966447952536e-05
-2.44088670162244e-05
-1.902426463299e-05
-2.47183205197489e-05
-1.3230297106303e-05
-3.82534727047092e-06
-8.65861535481327e-06
-1.11760359026063e-05
-8.12700478774262e-06
-1.44321680999431e-05
-3.21724169314268e-05
-1.18056931056518e-05
-1.32599182304342e-05
-2.33467837775339e-05
-1.17617345800446e-05
2.50851385594229e-06
-1.343638066076e-05
-1.42386875661382e-07
-1.15264975620779e-05
-2.09226940538796e-05
-1.26513316311363e-05
-1.13605583676648e-05
-2.94663404697305e-06
-1.01400811816907e-05
-1.40967589770736e-05
-2.4383430339267e-05
-5.66440071021067e-06
-5.26403110664054e-06
-1.09382278426025e-05
-2.17261908763914e-05
-3.2886851676733e-05
-1.72289727183594e-05
-2.02217440819438e-05
-1.07605739087993e-05
7.52276846991421e-06
-2.31876098907489e-06
3.78245800791979e-07
-4.66140197798292e-08
-1.69570553988812e-05
-4.13862587997398e-06
-1.33404197317594e-06
-2.29046349245319e-06
2.33557568282404e-05
-1.28916761622689e-05
-1.85161719973658e-05
-3.90918207976661e-06
-9.91391568073142e-06
-2.03526242509159e-05
-3.72080853171425e-05
-2.73900833906741e-05
-3.20162406437983e-05
-1.58863198411759e-05
-2.98151447047095e-05
-1.04451165692671e-05
-3.55416952285945e-05
-1.47749506338208e-05
-2.18517990641936e-05
-2.62247551896878e-05
-1.19016702947577e-05
-1.39171108261974e-05
-1.69522729913846e-05
-2.72482329911517e-05
-3.25621253049824e-06
-2.13983265499095e-05
-2.08537641372282e-05
-1.46994417385948e-05
-3.44130346638767e-06
-2.08530710495452e-05
-2.55407925690561e-05
-9.10380856799905e-06
-2.2075770105178e-05
-2.17570805221056e-05
-2.75738396524652e-05
-2.13309830487121e-05
-3.19812478999385e-05
-2.48427663583152e-05
-1.27550454924433e-05
-9.36938170766034e-06
-2.27359460923412e-06
-9.18168160438073e-06
-2.27532136732596e-05
-1.47434277902503e-05
-2.0811068874195e-05
-2.63003881018607e-05
-1.03200078959779e-05
-1.89882289349012e-05
-1.47459214486747e-05
6.18549040219581e-06
-3.77688966663515e-05
-1.92544402714922e-05
-1.79620771769985e-05
-8.84715650621399e-06
-2.88234995789783e-05
-1.85248886150695e-05
-2.43236328538065e-05
-5.74161837557212e-06
-2.11427690134824e-05
-2.66258071229095e-05
-2.12676396728824e-05
-2.05669477574587e-05
-5.77560015054166e-07
-2.0177179890855e-05
-5.6494471764498e-06
-9.10499183696561e-06
-2.6838817954777e-05
-1.13419426119907e-05
-7.92317254549536e-06
-3.16864719723234e-05
-1.37246940620725e-05
-1.83298360908986e-05
-3.10788750975599e-05
-2.02558130791234e-05
-1.06707168375242e-05
-2.15007615212399e-05
-2.91274498107557e-05
-1.46883229112839e-05
-1.63012891222708e-05
-2.17840622441639e-05
-1.3869778467489e-05
-4.50554936029305e-05
-2.11982470381595e-05
-2.36614184626547e-05
-1.34312611235558e-05
-1.12873072808104e-05
2.34119937289926e-06
-1.59512681220581e-05
-1.49165991450047e-05
-2.62265353540365e-05
-3.06439604522625e-05
-1.23736393155039e-05
-2.23214414241366e-05
-2.27902189947492e-05
-2.44382991887815e-05
-1.98608789680257e-05
-1.26297556596128e-05
-3.61578296949191e-05
-6.12145137528805e-06
-1.389692970987e-05
-2.15091089483056e-05
-2.58393900274765e-05
-2.00972919913757e-05
-1.62210994709135e-05
-1.73083719626935e-05
-1.71130458345698e-05
-8.54897267247997e-06
-2.40890006995982e-06
-1.82275303482015e-05
-2.40252360853612e-05
-3.56384514037567e-05
-1.96411865568941e-05
-1.59856798720227e-05
-1.10655082146964e-05
-2.39970498985872e-05
1.58954223068575e-06
-3.26087777539427e-05
7.11590439466153e-07
-1.58850207336079e-05
-1.00324355018884e-05
-6.02374263022709e-06
2.28720379522122e-06
-2.52853871564742e-05
-9.60476116984915e-06
-3.18453269901209e-05
-3.39517798192129e-06
-8.89520582063142e-06
-1.48358851307684e-05
-1.23689672953269e-05
-2.66390860262463e-05
-6.81506329046726e-06
-3.56488018850974e-05
-2.10416653824373e-05
-1.50371456919091e-05
-2.22888280335684e-05
-1.63214634170651e-05
-1.04151614653064e-05
-2.84438729544068e-06
-3.3681737043569e-06
-7.84226958889269e-06
-1.64107403049375e-05
-1.34955711274943e-06
-1.61412411805237e-05
-1.31031124842306e-05
-1.74579478673432e-05
-2.47287274793107e-05
-6.39297056795065e-06
-2.30941671079366e-05
-1.91866093646444e-05
-1.60610806364504e-05
2.02825938018439e-06
-1.38647781636261e-05
-3.01340103014164e-05
-1.81764467685868e-05
5.98431798501934e-06
-1.7476410727746e-05
-3.36167219305275e-05
-2.04742317066002e-05
-8.88370060710772e-06
-2.02882597300788e-05
-2.6182583787204e-05
-4.81785527418463e-06
-1.20873400261486e-05
-4.79359649882237e-05
-2.20621195178285e-05
-4.91896350639873e-06
-1.20334189668826e-05
-2.80277242074181e-05
-4.92291123354435e-06
-1.63183242823298e-05
-1.91258235024488e-05
-3.85687906875419e-05
-2.20629757407561e-05
1.28253628455286e-05
-2.63565347132819e-05
-2.42166715656419e-05
-1.57538236148072e-05
-1.69408499625331e-05
7.73725600493983e-07
-1.51130606956219e-05
-2.45022430406401e-05
-4.07083083141953e-05
-1.05264390386509e-05
-4.31793475661999e-06
-1.38548112767624e-05
-2.71920378265306e-06
-1.39253836127118e-05
-3.11181605019206e-05
-1.21768760363022e-05
-1.76644728780086e-05
-1.5282412487896e-05
-2.20057953535775e-05
-1.16602756059897e-05
-2.98043137693455e-05
-1.16457313809241e-05
-4.66294028605573e-06
-1.34521740747759e-05
-3.84035712896389e-07
-2.57141441558976e-05
5.63473248920623e-07
-3.5144652326742e-05
-2.68234975517276e-05
-2.89430695516721e-05
-1.48776803621525e-05
-1.96588367387966e-05
-1.57556171891008e-05
-2.6933952435856e-05
-2.7531420355084e-05
-1.02224712308047e-05
-3.51832870029792e-06
-8.93467652011053e-06
-1.12206437924694e-05
-2.68798869433083e-05
-1.36952188568258e-05
-2.11333422207772e-05
-1.12616619586117e-05
-1.31126918901215e-05
-7.07532412143727e-06
6.55800891940059e-06
-2.36065127836001e-05
-1.49306815439982e-05
-2.15852473604556e-05
-1.65138561772373e-05
-2.48503336429426e-05
-6.87300134970657e-06
-2.21896959565581e-06
1.00153963644105e-05
-1.25165125418341e-05
-4.01830195594021e-05
-7.2260148169521e-06
-8.87781958083214e-06
-1.2084126635135e-05
-1.56624650506935e-05
-1.65455223953397e-05
-8.90872856857588e-06
-2.9859841838713e-05
-3.07243497871216e-06
-5.90452495158339e-06
-1.62989543709554e-05
-1.20218897213325e-05
-1.1647437599032e-05
-2.17432109281485e-06
5.92938515652058e-06
7.06644539331031e-07
-3.81363498988551e-05
-3.20725823802872e-05
-2.02130876550003e-05
-1.66797267902397e-05
-1.85602830767791e-05
-4.39591022825729e-05
-1.3670363352246e-05
-5.50152082030007e-06
-3.2806525623217e-05
-1.79016924525291e-05
-2.20457125714898e-05
-1.76023552462539e-05
-2.10183354786142e-05
-1.31458743668524e-05
-2.06100251951758e-05
-1.27380543396085e-05
-2.33478088174084e-05
-1.49132139315716e-05
-2.60102144492655e-07
-3.93596696132905e-06
-2.66286872617196e-05
-1.24856099359107e-05
-2.19087535138662e-05
-1.76053627216008e-05
-2.75475375155419e-05
-1.22068484118576e-05
-3.87925495810408e-05
-2.01530989719768e-05
-1.9525248059142e-05
-8.27234976745645e-06
-3.84535583579659e-05
-1.46711305597161e-05
-1.60956098423506e-05
-2.90671667822055e-05
-1.5417894016794e-05
1.35499665631054e-05
-2.38125323348926e-05
-2.28478913699118e-05
-1.1351335375375e-06
-2.65083974454216e-05
-1.51069038005383e-05
-1.73871244235711e-05
-1.93253376919113e-05
-1.54053535365555e-05
7.63451262108677e-06
-2.38332576507945e-05
-3.14817029279952e-06
-1.605632013526e-05
-7.56840785280757e-06
-1.49888210270683e-05
-1.47145603281552e-05
-2.28361055547345e-05
-1.14453624504751e-05
-1.97094967766922e-06
-1.66892055673222e-05
-1.67159760862898e-05
-1.53603062568323e-05
-1.92703043399303e-05
-2.88574862055932e-05
-2.97028434774906e-05
2.26232107025305e-06
-1.71762637865012e-05
-2.03865958334661e-05
-4.79206929695069e-06
-1.34622964508481e-05
-8.70078595056018e-06
-2.21745150240135e-06
-3.57286404027828e-05
-5.48825380302287e-06
-3.07509153694073e-06
-2.76547977105946e-05
-6.64412777191527e-06
-1.0744673760749e-05
-1.31477252365681e-05
-2.44724733953857e-05
-1.04758209036782e-05
-2.42147356503508e-05
-3.52886459269216e-05
-1.75901188097399e-05
-1.55480838165563e-05
-2.52881960281604e-05
-1.97424626331384e-06
-1.07559436085153e-06
-2.16270122569397e-05
-5.59777494093769e-06
-1.02426807362491e-06
-2.96281566888397e-05
-2.85914806859115e-05
-1.53875674785029e-05
-2.93441742432085e-05
-1.10814288863973e-05
-2.28704280459695e-05
-2.33289413499614e-05
-2.15235758676845e-05
-2.66523274853835e-05
-1.68378613994585e-05
-2.66563131052246e-05
-1.02480669699445e-06
-7.41610492249413e-06
-1.82613342240082e-05
-1.26458937411058e-05
4.93125808101101e-06
-1.37321154507727e-05
-2.2581333160502e-05
-1.44821609118249e-05
-4.76549644686736e-06
-1.73845465577847e-05
-2.0385668164869e-05
-8.92479642298606e-06
-7.71871647835909e-06
-1.65818749581221e-05
3.79339737344381e-06
-3.05217076425593e-05
-1.52136903565707e-06
-9.26921426773744e-06
-2.37263562355937e-05
-3.1332936020645e-05
3.37416347994135e-06
-2.36938379976023e-05
-1.82271834710291e-05
-2.01336447865227e-05
-1.05576223296746e-05
-2.54856289273516e-05
-3.25930853291095e-05
-6.62497735041757e-06
-2.43845668184494e-05
-1.11366447436296e-05
-3.17338142961217e-06
-1.54063707070567e-05
-2.44910853645911e-05
-1.27909140643522e-05
-4.63823605277495e-06
-1.29288560145431e-05
-1.43058043851525e-05
1.72895699523276e-05
-2.07585869429216e-05
-1.54512964085558e-05
-1.29031898040177e-05
-2.00461422364565e-05
-1.45866547630797e-06
-1.828783356035e-05
-1.91304810273212e-05
-1.29557570986632e-05
7.92083214332798e-06
-1.65855262343914e-05
-3.22881826868013e-06
-5.69326887218423e-06
-2.63556777658905e-05
-2.44330388363323e-05
-1.20847075370265e-05
-2.23480462587297e-05
-1.41107392322671e-05
-1.47614961528189e-05
-2.0068891659765e-05
-2.77931844323117e-05
-1.07401462515818e-05
-1.34649741870584e-05
-1.67401462831532e-05
-1.96410193124485e-05
-2.12322341137393e-05
-1.21674448403515e-05
-2.9292845885075e-06
-1.71895056662779e-05
-2.65024035350368e-05
-5.66557275111249e-06
9.56732235054028e-07
-5.89025729133555e-06
-6.23236014120398e-06
-2.14395607589597e-05
-3.23169850273106e-05
-1.14587087028475e-05
-7.82942375512232e-06
-3.80075159430172e-05
-7.97669088100978e-06
-1.57338633986141e-05
-3.34049168278911e-05
-1.17929741994764e-05
-1.47485889314662e-05
-2.97329479937966e-05
2.34162091633645e-06
-2.80872981302187e-05
-1.11661946663721e-05
-1.74678396848054e-05
-2.45068402917365e-05
-4.65545074172561e-06
-2.3051879401705e-05
-2.03645157188814e-05
4.94548294858771e-06
-1.59055414517095e-05
-3.12773358089957e-05
-3.56473426486173e-05
-2.27538670707813e-05
-1.1487230347224e-05
-2.01099906996543e-05
-2.1034953161107e-05
-2.53156819257043e-05
-1.74596068276733e-05
-2.17047711293616e-05
-4.18193307294144e-05
-3.41878692731449e-05
-1.58187676562475e-05
-2.26736667903212e-05
-2.15496658844082e-05
7.70396200672967e-06
-4.32050398904899e-06
8.97413234685305e-07
-2.15446500496978e-05
-1.178782828135e-05
-7.56968512547318e-06
-1.405854982598e-05
-2.274688384858e-05
-5.40472376918499e-06
-2.10163701043721e-05
-1.0862897508622e-05
-3.51627980202588e-05
-1.65921282853436e-05
-8.40675770773116e-06
-1.73849100407893e-05
-1.44917951698565e-05
-8.17287784840968e-06
-1.95246115927404e-05
-1.66291648842228e-05
-1.80885631043655e-05
-2.64886226433237e-05
-2.0289975484484e-05
-4.12830146384645e-06
-9.03600484201973e-06
-8.16721179078583e-06
-1.89101481498574e-06
-1.17241628026451e-05
-2.19612131764347e-05
-4.83037395155338e-06
7.40174129735247e-06
-3.11299497985172e-05
-2.54789952952236e-05
-2.87804762228087e-05
-5.46478122853592e-06
-2.08380895884702e-05
-2.76893571562181e-05
-2.86661618218746e-05
-5.59982416543793e-06
-1.02213405175313e-05
1.1671828611763e-05
-2.07552120466074e-05
-1.51250156404362e-05
-4.31939139916124e-06
-9.34114412776964e-06
1.32108764540627e-05
-1.13323244327354e-05
-5.39168307670087e-06
-1.66438028591814e-05
-1.96343554028139e-05
-1.43332880865684e-05
-2.08209495272527e-06
-1.8345050236775e-05
-6.6816895546157e-06
-1.57302176107012e-05
-2.70378476430553e-05
-2.22088619132632e-05
-1.06718111726515e-05
-1.55130236165565e-05
-3.32638919841547e-05
-2.98702149935706e-06
-1.01122521462404e-06
-2.29177811830533e-05
-8.07837051972855e-06
-1.60445975174365e-05
-2.54680825688246e-05
-1.3473684690976e-05
-1.13722107272553e-05
-2.59044129667977e-05
-1.41387542756474e-05
-2.18579929352536e-05
-1.53501886813715e-05
-7.2771977870789e-06
-1.71760941079295e-05
-2.8100131962335e-05
-1.17683467703602e-05
-1.39744769390334e-05
-4.20820762839738e-06
-1.99426772810431e-05
-2.31630827608285e-05
-1.6622788006202e-08
-5.01862554584141e-06
-1.03649456109303e-06
-1.95569210618973e-06
-3.01403606388844e-05
9.50581828080065e-07
-8.15920139545392e-06
1.48445775095004e-06
-1.36789116883459e-05
-4.35558029835916e-05
4.94631658375948e-06
-1.39403320223649e-06
-1.96261645424966e-05
-1.12499328359575e-05
-3.06753975506405e-05
-1.8167980925887e-05
-9.96417914885513e-06
-1.38631539209106e-05
-7.62397282070618e-06
-9.64003061801249e-06
4.81654481476973e-07
-2.70010873181326e-05
-1.10779820459774e-05
-6.7151325276435e-06
-1.58791956787412e-05
-2.41976576049548e-05
-5.50950577170431e-06
-1.91789175004915e-05
-1.46777445665748e-05
-1.94377729598306e-05
-6.30077957215367e-06
-1.79536045939897e-05
-1.78313461781574e-05
-6.08537183697015e-06
-2.52885846716749e-05
-1.42493995798674e-05
-1.39736260455267e-05
-9.50967257258942e-06
-1.04590574354241e-05
-2.41073556915464e-05
-3.05296486638544e-05
-2.02148841185961e-05
-1.30594326803154e-05
-1.57118902324533e-05
-1.84081699909423e-06
-3.26062230139115e-05
-7.54620410129366e-06
-2.51288976124311e-05
-2.99411940337615e-05
-3.58876983436792e-05
-1.24770666012575e-05
-1.80066188817219e-05
-3.3323847302116e-05
-2.19109518803495e-05
-3.6435610207403e-06
-1.97567666908065e-05
-2.52553924221566e-05
1.3484525911906e-05
-5.74972383945868e-06
-1.87769127143317e-05
-6.39986220472026e-06
6.30926477283757e-06
-1.84593158270426e-05
-2.00132111807458e-05
-2.50677069303205e-05
-7.8639686932022e-06
-3.06435105070758e-05
-1.40437658502281e-05
-1.40539336519363e-05
-2.29238790488862e-05
-3.17709166732466e-05
-1.91838116124492e-05
-2.29570168012113e-05
-2.13120488031829e-05
-9.69848693452033e-06
-7.8850826223807e-06
-1.01948694731343e-05
-1.63802049514929e-05
-1.1763163526687e-05
-1.27872687691402e-05
-1.61313735621184e-05
-1.2286165389738e-05
8.12204216404347e-06
-2.42741644155766e-05
-2.40589796736567e-05
-1.35292152635705e-05
-8.7399617607549e-06
-1.51955785565351e-05
-2.97589425592449e-05
-4.61395462702738e-06
-3.19938014269076e-06
8.22927460521628e-07
-1.98602476168972e-05
-3.19094265009222e-05
-3.03888230555464e-05
-2.7067317879917e-05
-2.67879637042276e-05
-6.05524139920011e-06
-1.79294191233443e-05
-3.06838150796545e-05
-3.09608515740772e-05
-3.08657981337691e-05
-1.07795790063624e-05
-2.31953030172232e-05
-2.03248207716214e-05
-3.63730074883742e-06
-4.32045958179747e-06
-9.71831762471528e-06
-1.96121977707358e-05
-1.13311849613389e-05
-1.23048414596999e-05
-2.17347141620562e-05
-2.21507119357856e-05
-1.51090357338869e-05
-2.20682773997563e-05
-9.54225076047414e-06
-1.70709225593272e-05
-1.42074983118501e-05
-2.12838754806227e-05
-1.29443821825195e-05
-2.15238214271215e-05
-1.13567258563615e-05
-1.34827879643653e-05
-7.06135452692119e-06
-2.92033873984604e-05
-1.86869401480191e-05
-9.32642626893973e-06
-2.22759060558156e-05
-1.15557866767257e-05
-2.29545152008706e-05
-4.07363418109514e-05
-4.34604232231048e-05
-1.87797607364731e-05
-6.28418757724794e-06
-5.54582430804912e-06
-1.05342999632386e-05
-2.36139236878695e-05
-5.64765463840587e-06
-2.30116341988753e-05
-1.65136686797058e-05
-3.19403056883005e-05
-1.97568148981278e-05
-3.50366315954122e-05
-1.57785067088213e-05
-4.28707868787451e-06
-2.16654275457744e-05
-3.47917909442902e-05
-2.7829520853477e-05
-1.35416596190966e-05
-2.04458856633921e-05
-4.29786557239698e-05
-1.89445623741489e-05
-2.37797140533295e-05
6.16832524043893e-06
-1.72673777398961e-05
-2.50885934706627e-05
-1.17265935855926e-05
-1.33993799431963e-05
-1.57215155791436e-05
-2.58906605471435e-05
-1.44918957275951e-05
-2.15115018445256e-05
8.80092645980679e-06
-8.21874912194842e-06
-1.77751280960583e-05
-4.62513356624523e-06
-1.73840951066322e-05
-2.16817521681194e-05
-1.14636465179137e-05
-2.40335993449714e-05
-1.96969146065312e-05
-5.97433312067126e-06
-1.72788044795218e-05
-3.21307962412469e-05
-2.59424442709498e-05
-7.12369901266593e-06
-2.23849001733853e-05
-1.55140857606793e-05
-1.38988753766164e-05
-6.48322766581296e-06
-1.42308823657036e-05
-1.14324559751074e-05
-4.46448438466785e-06
-1.17235947944827e-05
-1.48707540626701e-05
-9.51917800592675e-07
1.05247537785729e-05
-1.19416834313727e-05
-7.61265644616818e-06
1.46654153896026e-06
-4.94851812200263e-06
-1.06088693632351e-05
-1.40106789027441e-05
-1.29393170599869e-05
-1.31699943629174e-05
-1.06664586511211e-05
-2.27775797379507e-05
-2.50362966856627e-05
-1.69610049200251e-05
-3.59507731972473e-05
-3.30840716175994e-05
-9.04901657981889e-06
-1.26853477922318e-05
-1.67316392052165e-05
-1.80555223583624e-05
-1.62731146737857e-05
-3.34587824784842e-05
-1.89711961929577e-05
-2.30219077224051e-05
5.54222606749042e-08
-2.20336221174539e-05
-1.98689788628286e-07
-2.69024184001067e-05
-3.7653091508487e-05
-6.45309812750979e-06
-3.00352525484356e-06
-1.42496353740206e-05
-1.6717743013269e-05
-2.47100973338601e-05
-1.72204172348787e-05
-2.45938307065399e-05
-2.11218395929668e-05
9.77745469262764e-06
-3.1776255259366e-05
-2.8208723312477e-05
-2.02143987621203e-05
-1.38394467891655e-05
-1.87583610649409e-05
-2.7337149313918e-05
-1.58770352322628e-05
-2.53389403882987e-05
-2.07086964877093e-05
-1.83229363747147e-05
-3.40972532274194e-05
-4.01484772145187e-05
-8.63435491815119e-06
-2.02596225963297e-05
-1.05221873634754e-05
-4.48580707586498e-06
-9.09367902320982e-06
-6.97378859236768e-06
-1.25390480279689e-05
-2.63260038323128e-05
5.62356201704164e-07
-2.08423094593908e-05
-3.22902936926254e-05
-1.28990581473079e-05
-2.88650076088963e-05
-9.91322837372152e-06
-2.18089327986352e-05
-2.44939601411903e-05
4.24487977711961e-06
-2.23780408899582e-05
-9.73661309541823e-06
-1.58337907966586e-05
-1.92275536088301e-05
-2.43175799552245e-05
-2.95159648308739e-05
-9.8585249718686e-06
-1.44837480356494e-05
-1.47878782949915e-05
-1.62066044035154e-05
-1.58086605893569e-05
-2.49768552373537e-05
-1.07418174337918e-05
-1.2888377940914e-05
-3.40962905061748e-05
-2.15208066325733e-05
-2.98609657161084e-05
-2.15938984910303e-05
-2.31954503108841e-05
-8.59906147755673e-06
-2.48478519244339e-05
-1.46020876985645e-05
-1.33511554770177e-05
-2.05011167001818e-05
-1.93414774227933e-05
-3.23837628613671e-05
-2.29744036156883e-05
-8.16558531443388e-06
-2.09271082484969e-05
-1.87416507867022e-05
-5.7676307738474e-06
-1.00240842840634e-05
-8.6553158890382e-06
-9.6071582266472e-06
-1.37269561552334e-05
-1.24417886396154e-05
-6.37642151934835e-06
-2.50134615633736e-05
-1.71695778223136e-05
-6.35824939676855e-07
-2.23420916134334e-05
-1.99012479215599e-05
-3.98649549567438e-06
-4.36057625293683e-06
-2.72814851241358e-05
-1.94470758064635e-05
-9.72861995513734e-07
-2.02758639858145e-05
-1.90486963385479e-05
-4.24709874690517e-05
-2.56202327630471e-05
-1.69074833784861e-05
-1.49752777590906e-05
-3.07310362982865e-05
-2.12030342139108e-05
-3.70902588799912e-05
-2.28495012064365e-05
-9.8475284834221e-06
-2.11870187997914e-05
-2.20704195808546e-05
-7.98358377169288e-06
-2.82943855359776e-05
-2.30627163784481e-06
-2.33351783559199e-05
8.16654510844085e-06
-1.65866512102939e-05
-1.70102533438437e-05
-2.03829886610852e-06
-7.24024965503993e-06
-1.24938726568961e-05
-2.57615736575133e-05
-3.86838533322251e-05
-1.29421366838109e-05
-2.74021550063002e-05
-2.6693202164585e-05
-8.67385783057305e-06
-1.90617020060206e-05
1.00526653057779e-06
2.60527939142435e-07
-7.34399622373168e-06
-3.90418040510515e-06
-1.87811649355873e-05
-1.32422383877381e-05
-1.20714692707815e-05
-1.09942545417925e-05
-1.27041214153368e-05
-2.29150450412941e-05
-1.08058161766618e-05
-1.0303211342309e-05
1.07693424835893e-05
4.57465493645505e-06
-1.93766323091807e-05
-6.12543193895534e-06
-1.88570384187892e-05
-5.45803975185189e-06
-1.62906800159063e-05
-2.69953621229268e-05
-1.87530595337017e-05
-1.02000302307452e-05
-1.26874053596392e-06
-1.47621243136822e-05
-7.36619496722588e-06
-2.0463406789164e-05
-9.68173785865831e-06
7.48197558868746e-06
-2.70139306790495e-05
7.42196667421515e-07
-1.16877433902115e-05
-1.85257632879451e-05
-1.93058371181628e-05
-1.42241357832252e-05
-2.12654367796131e-05
-5.97297640877253e-06
-1.68402052010425e-05
-1.45677850282464e-05
-2.73466424432251e-05
-1.89761863390042e-05
-8.1018905253733e-06
-9.78660842097784e-06
-1.13175550028719e-05
-1.88818713588384e-05
-1.00708651580536e-05
-2.21574746227194e-05
-8.85362427873483e-06
-3.88930201243677e-06
-3.36325531273162e-05
-1.07356993065801e-05
2.51269660177549e-06
4.20477693222547e-06
-3.01536689800633e-05
-1.45274935081157e-05
-1.24568786110021e-05
-2.1442497965634e-05
-2.31109553931926e-05
-1.08488599495436e-05
-2.841033391166e-05
-2.26014478022682e-05
-1.89831453123723e-05
-2.67455046259862e-05
-2.47361874827877e-05
-1.32227155331514e-05
-1.91481423498676e-05
-2.50795967861477e-05
-9.90154075417709e-06
9.90950444255321e-07
-1.2727690452396e-05
-1.94877911926756e-05
-1.96577198275874e-05
-1.608161475402e-05
-1.17344070652124e-05
-1.87156418669772e-05
-8.49440831734263e-06
3.7978704317912e-06
-2.4512258759197e-05
-1.54996767459749e-05
-4.55921948827114e-06
-4.33472119308192e-06
2.44858833020943e-06
-1.17380391819933e-05
-1.27082633708202e-05
-2.5831948649648e-05
-1.94282904419866e-05
-5.61006730270287e-06
-8.26899309213144e-06
-1.0059276845979e-05
-3.38306067150634e-05
-1.8514553075063e-05
-1.89425933951939e-05
-3.18538238148484e-05
-1.04872127655719e-05
-1.9692053525491e-05
-1.88818413186751e-05
-1.57304102642523e-05
4.40482808047923e-06
-2.26196974011618e-05
-1.27584046229286e-05
-1.6884764155886e-05
-2.32856781840143e-05
-1.42229848012992e-05
-1.10343328377557e-06
-1.74588063417501e-05
1.61295092497338e-06
-1.36381788749719e-05
-8.55793361676971e-06
-2.10349242628308e-05
-8.07469336684563e-06
-2.10611234916806e-05
-1.75589802336242e-05
-2.60412297185568e-05
-9.93553380160153e-06
-3.68501443212e-05
8.51927390046228e-07
-2.40204585864941e-05
-2.24650742636205e-05
-7.30478874787596e-06
-1.74029179629345e-05
-6.38654502742901e-06
-2.86607482292247e-05
-3.31349319954412e-06
-1.53714014351567e-05
-1.63259207337187e-05
-1.01496866676282e-05
-1.23997002992917e-05
-2.21072888917166e-05
-2.84116347006548e-05
-2.75399501198332e-05
-2.39838738400216e-05
-1.81077820949227e-05
-4.21405904217543e-06
-2.13411465622463e-05
-2.61543556541329e-05
-1.97941993266553e-05
-2.14974582512316e-05
-5.02294050397394e-06
-2.37292597832715e-05
-1.62444912758044e-05
-1.57418248831951e-05
-9.33978476148741e-07
-1.10717851379589e-05
-1.12700332961299e-05
-9.57532001202075e-06
-3.57893637904033e-05
-3.07108314079503e-05
-2.08077491361494e-05
-1.35312271745434e-05
-5.5274452831159e-06
-1.6010629331782e-05
-2.44962165258228e-05
-1.92617041870058e-05
-2.64597852845422e-05
-5.71939412376899e-06
-2.88043789102039e-05
-2.28660014278282e-05
-6.33484470472599e-06
-1.28270994057062e-05
-2.1775866914079e-05
-3.85309352330304e-07
-2.10764866649869e-05
-2.65958316435863e-05
-4.43851861059119e-06
-1.85148829610714e-05
-3.12244556127651e-05
-1.27449713118561e-05
-3.20413839867456e-06
-1.13601283580739e-05
-1.01596872975535e-05
-1.80782729130393e-05
-5.45014366684768e-06
-8.56470049532378e-06
-2.79953773255335e-05
-1.8891653343612e-05
-2.27615905825493e-05
-3.09691830606766e-06
-1.99747041443519e-05
-2.31074265948851e-05
-2.12850886864262e-05
-1.95812287286888e-05
-1.73433315463611e-05
-1.30637898437762e-05
-2.54401303505152e-05
-1.70474662853625e-05
-1.00263241233433e-05
-2.24616301150597e-05
-9.4112494035896e-06
-1.01429428856084e-05
-1.46616688618168e-05
-7.32824518983576e-06
-2.59360749740806e-05
-1.35732115264965e-05
-5.28404086802736e-06
-1.17605617678532e-05
-1.18889756001155e-05
-1.86143402075499e-05
-7.51633925039127e-06
-2.84969928569162e-05
-2.21392226261716e-06
-1.93805244518761e-05
-1.41123276476633e-05
-1.74535228073591e-05
-1.41624477239438e-05
-1.07791261046778e-05
-1.34262995822822e-05
-1.20095921595483e-05
-1.29001749766566e-05
-2.3649446564448e-05
-1.22693349616809e-05
-2.97146317665942e-05
-2.94643518108188e-05
-1.57269723064311e-05
-1.90023473555673e-05
-1.54522343513665e-05
-1.71164549392867e-05
-3.41478427384943e-05
-2.68313950726107e-05
8.43412577130322e-07
-2.0626750556653e-05
-1.14965545616964e-05
-2.70084047767475e-05
-5.65519218105428e-07
-5.30504106588868e-06
-2.11542480827536e-05
-2.58994996526916e-05
5.52433002259356e-06
-2.81545452488928e-06
-2.00342481073511e-05
-1.10922626334341e-05
9.26760722597063e-06
-2.65140094928546e-05
-1.16470771988238e-06
-1.87421593801066e-05
-6.48467412914368e-06
-2.00223992460884e-05
-2.68243804586819e-05
-1.51412592067155e-05
-1.21681981935729e-05
-1.65726173401868e-05
-1.85744282759907e-05
-2.69768536628151e-05
-9.8577958442442e-06
-2.36397960294528e-05
-1.56725083951634e-05
-8.2731650400178e-06
-1.63028256474915e-05
-1.3834268690549e-05
-2.48433652494753e-05
-1.83111642386092e-05
-1.13467930838812e-05
-1.43159583119441e-05
-1.24185455096125e-05
-2.27646908352819e-05
-2.12547055839788e-05
-1.41220849393056e-05
-6.69780313697586e-06
-2.21744787581058e-05
-9.26075668756053e-06
-3.9290856742754e-06
-2.65817284410516e-05
-1.18159459688987e-06
-1.61922675739776e-05
-1.19981087209252e-05
-1.5324189006852e-06
-7.61853986807816e-06
-2.31346700560847e-05
-1.21739001077745e-05
-1.50035570870929e-05
-4.10389065837088e-07
-2.00978948867426e-05
-1.97712748517028e-05
-1.29886155172617e-05
-2.38758493609849e-05
-4.01562102022643e-05
-3.24710537822983e-05
-1.75044555717178e-05
-2.82868168059271e-05
-1.11753685116841e-05
-2.259861432629e-05
-2.25736158643534e-05
1.32349459609312e-06
8.21734489246198e-06
-7.50284825860844e-06
-4.07606592406577e-06
-2.30776101893479e-05
-2.86046314440717e-05
-1.9497884795453e-05
-1.94577508422174e-05
-1.26794950473028e-05
-1.89633068908694e-05
-1.75208168878482e-05
-2.1454690283369e-05
-2.16115895501786e-05
-1.40332667701774e-05
-2.47196674667612e-05
-3.07858162069988e-05
-2.27513133954262e-05
-3.12522362289073e-05
-3.09267103206341e-05
-1.86042646800439e-05
-4.94210057084367e-06
-1.58746674712194e-05
-3.57947746115234e-05
-5.26592833449872e-06
4.13545994523138e-06
-2.10273606292468e-05
-1.01366633084016e-05
-8.50758579718664e-06
-1.65723811762489e-05
-1.70110269918715e-06
-1.42213040415458e-05
-8.01638164122559e-06
-2.98306608525127e-06
-3.10639964240533e-05
-8.46902664987091e-06
-8.12297968940286e-06
-3.69194254666023e-05
-1.32084815221894e-05
-2.65062473392693e-05
-1.7153904885607e-05
-1.39031073646584e-05
-1.08878225177465e-06
-8.2202714069123e-06
-1.48553697662849e-05
3.41368089791759e-06
-5.9675634614729e-07
-5.43877623221202e-07
-1.4815942303945e-05
-1.43635441415044e-05
1.31977599334642e-06
-1.81683715889717e-05
-1.66423180719932e-05
-3.93469912533899e-05
-1.07149084905431e-05
-2.25632653779181e-05
7.2416159712624e-06
-1.74793021239384e-05
-1.70877415271301e-05
-1.71335764349076e-05
-1.39314433679861e-05
-2.47395417844141e-05
-2.22112242447325e-05
-9.74857758870335e-06
6.13490052106991e-06
-1.52767450312275e-05
-2.35452814833454e-05
-2.24762445860971e-05
-1.34843739243744e-05
-7.38224312084494e-06
-1.04611396982374e-05
-2.03738285444149e-05
-1.38994625469843e-05
-1.71546800867761e-05
1.37939775145781e-05
-2.37834507527152e-05
-2.47661410480977e-05
-3.61502429145515e-05
-2.47164318809285e-05
-2.66299727843607e-05
-1.81622916738643e-05
-2.61575699722613e-05
-3.28666915270782e-05
-1.8055023055754e-05
-2.91292083672326e-05
-2.67732210038341e-06
-8.452677702794e-06
-2.25965539023006e-05
-9.91391745431629e-06
-1.78873611285236e-05
-8.00629345657849e-08
-8.09760477128088e-06
-1.07772990444174e-06
-1.53631161999683e-05
-4.06289127828279e-06
-7.58153578127039e-06
-6.03340813059559e-06
-1.4364415877279e-05
-1.42271436581569e-05
-2.43789100283557e-05
-3.47479394646336e-05
-2.83392963312036e-05
-2.25759319555062e-05
-2.30791384995687e-05
-3.13720066487819e-05
-2.73444196809691e-05
-8.88843208120767e-06
-2.94496807390566e-05
-1.7269048662339e-05
-7.89559982824949e-06
-1.25029028585808e-05
-1.13526068821895e-06
-2.38499900665615e-05
-2.37343540842672e-06
-5.34570467954686e-06
-1.20393870462309e-05
-2.65133415971416e-05
-2.76041210583433e-05
-1.8001613756255e-05
-1.61747981754279e-05
5.43905904068778e-07
-2.82635165782602e-05
-1.02976040865508e-05
-1.00639822844334e-05
-2.31524997956114e-05
-4.04773025093046e-06
-2.58274276202503e-05
-4.49616409296989e-06
-1.22980209474015e-05
-7.94191958792785e-06
-2.85466741387698e-05
-9.10454788303634e-06
-1.35110753993529e-05
-1.89894554146543e-05
-6.16858471237703e-06
5.73264734688024e-06
-1.69859169424464e-05
-3.15364350162774e-06
-1.92493215325119e-06
-1.58885304410161e-05
-1.16870770635497e-05
-2.31239921762418e-05
-8.70557543955987e-06
-1.01321903375243e-05
-2.53393042971773e-05
-1.79664770091763e-05
-3.66699054000148e-05
-2.56984398557772e-05
-2.22946619431236e-05
-2.33636090697436e-05
-3.31815389743916e-05
-2.14725832310372e-05
-2.52256905872422e-05
-1.68272843285342e-05
-1.05729795042769e-05
-2.95220310915537e-07
-5.1399887642051e-06
-2.94438387516591e-05
-9.4927629433831e-06
-1.13565598288463e-05
-1.36277208689244e-05
8.37438459531366e-07
-1.9026025299499e-05
-9.75731263093931e-06
-1.75706670716541e-05
-1.97035210108732e-05
-2.39100273963795e-06
-1.35653030545371e-05
-6.32764545353025e-06
-2.07153351155232e-05
-7.99758446694306e-06
-2.15688158324709e-05
-1.54337067192557e-05
-6.76091129389083e-06
-1.90215624960646e-05
-1.80720532242867e-05
-1.89939001074515e-05
-2.16968742806567e-05
-1.70072956415807e-05
-1.82194200492772e-05
-2.06290404154724e-05
-1.81106706779357e-05
-2.41958858083711e-05
-1.27916847235029e-05
-1.78638311056415e-05
-2.18591080924023e-05
-2.84634344699496e-05
-3.86142578926142e-05
-2.21752454750249e-05
-1.46345078174398e-05
-2.24358287690463e-05
-8.80759745758779e-07
-2.05649275593074e-05
-1.12202086804968e-05
8.65722311484702e-06
6.81929446734277e-06
-1.12299560515751e-05
-1.91770619512456e-05
-1.70199617471575e-05
-1.00019008452106e-05
-1.19357755519062e-05
-1.69142095025914e-05
-3.38281548989712e-06
-1.52691595918649e-05
-2.1217417404583e-05
-4.42586335063291e-05
-8.19468404917604e-06
-2.85005480500278e-05
-1.5155270997893e-05
-2.30587211851053e-05
-1.85211842149598e-05
-7.92277588375263e-06
-1.93137063764001e-05
-1.85309508594057e-05
-2.16727710597814e-05
-8.32863491094013e-06
-2.01952982264548e-05
-1.22859057159516e-05
-1.56082330479217e-05
-1.98132490978154e-05
-3.39872566372259e-05
-7.48079922073985e-06
-2.70109806403459e-05
-4.82765379547261e-06
-1.40445925573611e-05
4.51919674725087e-06
-1.89770168177827e-05
-3.7727470758888e-06
-1.21533083521518e-05
-2.21950844981058e-05
-1.57262711228468e-05
-2.93501988199122e-05
-3.81116843916291e-06
-2.31248573875418e-05
-2.43960642133652e-05
-2.75815759224336e-05
-1.43560363139293e-05
-1.29583539163462e-05
-1.62011062281982e-05
-2.5285030080709e-05
-8.3457733372597e-06
-6.10827967988214e-06
-1.2120006141909e-05
-1.01089840584962e-05
-9.86377295220797e-06
1.16033146228699e-05
-3.74605892951194e-06
-1.39969950169115e-05
-8.04898727020922e-06
-3.38042030684585e-05
-1.22152486292411e-05
-3.86909138462674e-05
-1.096983843375e-05
-3.59758626111548e-05
-2.45571213958039e-05
-2.88090500232526e-05
-1.28194724834152e-05
-1.92306179602646e-05
-8.60210933303778e-06
3.41038332515539e-06
-2.9445961207448e-05
-1.05109729192257e-05
-2.80656771500269e-05
-9.93137253640995e-06
6.5069695894069e-06
-6.78587471788344e-06
-1.37235024295809e-05
-2.16770841060638e-05
-1.08411661796008e-05
-1.55786746805406e-05
-1.27174919343954e-05
-8.71441371855034e-06
-2.59703779710657e-05
-1.73199065115342e-05
9.23204065331408e-07
-1.19703833463568e-06
-2.65366695441958e-05
-1.15722131104194e-05
-1.52441969392586e-05
-1.33198949675097e-05
-3.66049390827204e-05
-2.47385765859995e-05
-4.68989679218525e-06
-1.42256804219174e-06
-8.35976601169786e-06
-1.04709169553029e-05
-9.85137378064401e-06
6.97172156147885e-06
-1.21817295401531e-05
6.19467398391824e-07
-2.98570805068656e-05
3.69956036212064e-07
-3.62163420259118e-06
-3.53570674714855e-05
-2.51925456965455e-05
-2.33147446003804e-05
-1.61847739080428e-05
-9.92027613547653e-06
-1.7888973321805e-05
-1.37847041923049e-05
-2.30870011399496e-05
-4.68624046867759e-06
-1.69414613722728e-05
-1.67661742369969e-05
-1.22407154106786e-05
-1.71174929143586e-05
-2.44038183275322e-06
-3.24969994516879e-05
-7.22164152594598e-06
-1.22944375900641e-05
-1.54216544775451e-05
-2.69538749765414e-05
-2.44425754610591e-05
-3.45124956168706e-05
-1.4638279045569e-05
-2.96164879605851e-05
-4.99613988228516e-05
-1.54046424920413e-05
-2.07534451424073e-05
-2.35995458209541e-05
-2.29267490462236e-05
-8.01815723887906e-06
-1.53952217927491e-05
-2.04305276897943e-05
-1.06572246419137e-05
-2.9735018884025e-05
8.45538960910497e-08
-5.16633233710588e-06
-1.99856294936621e-05
-1.64273785525854e-05
-1.11424238667293e-05
-3.90042973997291e-05
-3.74691830528518e-05
-2.97117358314975e-05
-1.05811956350628e-05
-2.03033059019141e-05
-3.35967762925694e-05
-1.79705447530518e-05
-1.21666350212523e-05
-2.5756343186985e-05
-1.99628779451411e-05
-2.23639460290761e-05
-4.2462730548802e-05
-7.73074232341698e-06
-1.31632718358871e-05
-3.3027734768691e-05
-2.09395666708992e-05
-4.08142049157721e-06
-1.30914084575633e-05
-1.11849923308507e-05
-1.35601970933494e-05
-9.28971004412176e-06
-6.84587190647708e-06
-2.61002850950665e-05
-3.31050546553204e-05
5.2217303193203e-06
-1.75694410624117e-05
-1.12609444019604e-05
-1.09110606054687e-05
-9.05667537266679e-06
-4.17668283729061e-06
-2.74547677092803e-05
-2.78340802325589e-05
-6.12177872224863e-06
-1.26183484041978e-05
-7.39683824286988e-06
-2.54194400201477e-05
-3.26454580853514e-06
-1.79446852945091e-05
-1.02666535263779e-05
-1.36311805267044e-05
-1.29058125326001e-05
3.00182029195732e-06
-2.50668930717392e-05
-4.83074821771704e-06
-3.19338550669353e-05
1.20863274883036e-06
-1.4254132059357e-05
-2.69680833675912e-05
-2.69904392456732e-05
-9.41195885677429e-06
-2.52922726657317e-05
-2.87692431185015e-05
-2.02175203850224e-05
-4.89584164042365e-06
-3.21434495739017e-05
-2.93648436099923e-06
-9.51094458206157e-06
-8.51853879703986e-06
-4.16420281272589e-06
-1.45383027626554e-05
-3.84111170663443e-05
-2.26664950920815e-05
-1.61844014481238e-05
-8.99569253927421e-06
-3.01220768940499e-05
-2.46994322490201e-06
-2.48614830824571e-05
-1.93009312878054e-05
-2.07451185738498e-06
-2.75675764752211e-05
-1.77722056789541e-05
-1.79327721377945e-05
-4.40094176508232e-06
-2.87262341995083e-05
-1.32128229303667e-05
-2.79810710988069e-05
-4.26352122176799e-06
-3.39356227868358e-05
-1.57600417740245e-05
-1.21458909883026e-05
-1.25170574898732e-05
-1.02519638388993e-05
-1.17185193780256e-05
-1.51108506490515e-05
-1.48641193416935e-05
-2.03291055395301e-05
-1.01655237162672e-05
-8.85409168787477e-06
-2.75482818921515e-05
-2.79962974628605e-05
-1.83202422653136e-05
-6.00667725679851e-06
-9.00780518502806e-06
-1.63020144107953e-05
-2.99881132835109e-05
1.3267307053099e-06
-6.45126517729026e-06
-1.14322478308595e-05
-2.20877423892944e-05
-9.04284017584521e-06
-2.32382360513579e-05
-4.12195208181002e-06
-4.56464307595583e-05
-3.35799210171364e-05
-2.39157457937056e-05
-1.95661453296713e-05
-1.72902841048734e-05
-1.9854938092515e-05
-2.42949963071073e-05
-9.34401600090026e-06
-3.05427697229687e-05
-1.20528023894247e-05
-7.63064699904905e-06
-1.16030660590282e-05
-1.84101100978256e-05
-3.38069416379553e-05
-1.19554654940277e-05
-1.54084994058182e-05
1.09485151334745e-06
-2.37406303368264e-05
-1.17380769678171e-05
-2.43194527922738e-05
-1.81753567955803e-05
-3.26802161045168e-05
-9.94901336755569e-07
-1.36265020586785e-05
-3.60935929962571e-05
-5.90241853123724e-06
-3.93467451101487e-05
-1.26247380301841e-05
-3.26242380569838e-05
-2.8745608771799e-05
-1.59896029126152e-05
-2.470225528617e-05
-2.65604258856449e-05
-3.77383015533579e-07
-1.24469891687345e-05
-1.68549709887234e-05
-4.85658851901177e-06
-3.00381097585253e-05
-1.51547127500092e-05
-1.15890979109319e-05
-1.36944416757602e-05
-1.10726772594789e-05
-3.14603071555261e-05
-2.73679734251952e-05
-3.56629107644102e-05
-2.40692270069216e-05
-5.12018910177797e-06
-1.2027762695052e-05
-1.88295244376104e-05
-7.34616236776781e-06
-1.69902110263398e-05
-1.87238574721947e-05
-4.56895411906797e-06
-1.0145866574755e-05
-1.24711383607335e-05
-1.72043729323844e-05
-3.75761639432025e-06
-1.42541357204291e-05
-2.668567958905e-05
-1.91561284194348e-05
-1.21144471192518e-05
-6.58927533543562e-06
-1.01262806608961e-05
-3.67653954378808e-05
-3.19181431357314e-05
-1.18467125916467e-05
-4.80891616135014e-06
-2.26256558993973e-05
-2.37571518126558e-05
-2.68441116786268e-05
-1.85617297416646e-05
2.19679150588718e-06
-3.46159648232002e-05
-2.07125602585232e-05
-3.7447887320536e-06
-2.38426017846002e-05
-1.83498733091217e-05
-3.33767170555015e-05
-2.11099773276064e-05
-1.35241575604837e-05
-6.29407667504323e-06
6.6048561651859e-06
-1.62376300013078e-05
-2.11225551124627e-05
-2.478567306694e-05
-3.1073532403788e-06
5.24019889038163e-06
5.43155246474843e-08
-2.41791217147795e-05
-9.44956925800206e-06
-1.52672383333827e-05
-1.63740016135382e-05
-1.43351163883116e-05
-1.95442753049101e-05
8.85471504705601e-06
-1.12789208537326e-05
-6.91666938197862e-06
-7.50357559191112e-06
3.9735131731706e-06
-8.70363920519418e-06
-1.75439051645561e-05
-7.79460158424734e-06
-1.24857028750874e-05
-9.36537875551147e-07
-2.2438538967411e-05
-1.03362577734159e-05
-3.69544116272135e-06
-1.85588416960491e-06
-2.5621275257488e-05
-3.1887288657145e-05
-2.16765875703153e-05
-1.90577568873021e-05
-3.21606743474449e-05
-2.57147722686422e-05
-1.64669719712482e-05
-1.79969123059459e-05
-3.90943298992763e-05
-1.47334809713217e-05
-2.83560530675778e-05
-3.01289018933705e-07
-1.08178434245366e-05
-2.33955545108655e-05
-4.90244657407865e-05
-2.4988229941541e-06
-1.89224281115164e-05
-2.29154743164403e-05
-2.80680289956875e-05
3.40089136794659e-06
-1.05154713293582e-05
-4.04038336793811e-05
-2.54695202664703e-05
-2.18146780348614e-05
-1.76485133852674e-05
-1.4270184106301e-05
-2.78504308307469e-05
-1.60504403940187e-05
-2.4629299359344e-05
-1.62275599245879e-05
3.98658627152502e-06
-1.42666222045587e-05
-2.76672803013447e-05
-5.86155784781839e-06
-1.97396792773992e-05
-2.89848381145158e-05
-3.2792529829661e-05
-1.58942491370688e-05
-2.26692931618882e-05
-2.80410200471783e-05
-1.05029120302366e-05
-1.01455417784411e-05
-2.288766026694e-05
-1.36787328888582e-05
-2.09316500793933e-05
-1.04865227773906e-05
-3.0936913950555e-05
-4.4486166025895e-06
-1.28393488753683e-05
-1.74118563393577e-05
-2.10105489139365e-05
-1.09911870337429e-05
-2.91046598450893e-05
-1.44730795462131e-05
-5.75411598889769e-06
-8.06180504968017e-06
-9.3413495719937e-06
-1.40435719025717e-05
-1.45433269225307e-05
-3.58085888029014e-05
-1.67013005769557e-05
-4.0064766774571e-05
-6.09015531784712e-06
-2.46932899188685e-05
-1.53397766176857e-05
-1.06589934632126e-05
-2.93241573014561e-05
-4.51811181192733e-06
-3.48125002262691e-05
-4.16194525897162e-06
-7.23680075598932e-07
-2.46370605770166e-05
-9.49367051722085e-06
-6.12912949214852e-06
-1.36667305620933e-05
-2.69509785748377e-05
-1.43263049734046e-05
-1.74619853144962e-05
-7.83806130732673e-06
-2.47006237605687e-05
-2.22087793361993e-05
-8.65912078306387e-06
-1.95578457505576e-05
-1.03740063806294e-05
-1.65582946893592e-05
-2.09916918607069e-05
-1.15691482339526e-05
-8.0482857620964e-06
-2.89317448336258e-05
-9.03552855633173e-06
-3.65642102489236e-06
-8.16767138647194e-06
-2.07443663940662e-05
-7.96119377936128e-06
-2.99200474027856e-05
-7.57335469397956e-06
-2.76525131890097e-05
-2.8595700593608e-05
-1.9077457166609e-05
-1.70234176791853e-05
-1.48006884552744e-05
-1.44757095469483e-05
-1.58007059752011e-05
-1.47711642433255e-05
-2.12698809930472e-05
-1.74300770774488e-05
-1.69162011254503e-05
-1.9204147152064e-05
-2.2889240522257e-05
-3.40401564990179e-05
-1.21961449327009e-05
-1.75518078781822e-05
-1.96574404744749e-05
-2.7323059847583e-05
-3.14189140382361e-05
-8.20875799830576e-06
-2.92854908045989e-05
-7.45873837904788e-06
5.23435880210121e-07
-2.95110552530269e-06
-1.78716232516735e-05
-2.17291948805092e-05
-1.4680920874232e-05
-2.8828306892883e-05
-3.73243154804415e-06
-6.79953649637517e-06
-2.2500688745059e-05
-1.17653371104444e-06
-2.78879524249408e-06
-1.1886510416017e-05
-3.45402117051531e-05
2.8099850863042e-06
-6.82549895071878e-07
-1.86643814588805e-05
-2.0385800154354e-05
-2.69825361053904e-05
-1.82976055284858e-05
-1.43384550749439e-05
-1.6140738934944e-06
1.55678512569991e-06
-5.75801633346727e-06
-7.28218939059432e-06
-1.56786794200953e-05
-2.07999869996891e-05
2.77189601829606e-06
-1.2368665063199e-05
-3.27988367280014e-05
-1.28202105347963e-05
-1.72252989512919e-05
-2.32384545372108e-05
-6.19891476715861e-06
5.77472140803602e-06
-1.61678492088509e-05
-8.77184697643577e-06
5.88368814415513e-06
-1.49747180298842e-05
1.54241735400282e-06
-1.45351506522456e-05
-3.31234941936088e-06
-9.92754594538925e-06
-1.08676386773472e-05
-1.49828177727877e-06
-9.68295405052691e-06
-9.01064729529341e-06
-1.87182938042634e-05
-3.05526607408144e-05
-2.47706426340783e-05
-2.16926453795498e-05
-1.81792358932075e-05
2.41268169960378e-06
-2.5746857362577e-05
-3.07538167855278e-05
-1.55398737226568e-05
6.30904344585339e-07
-1.96451171321321e-05
-1.20327171583761e-05
-1.08692395687611e-05
-1.02452147287718e-05
-8.66312433280893e-06
2.31853040869948e-06
-9.89639421187129e-06
-4.21522601298021e-05
-2.21061636085513e-05
-1.61925766638477e-05
-3.36706011187293e-05
-1.93520053716354e-05
-9.9748812172285e-06
-2.87236834712076e-05
-1.84182162802617e-05
-4.5214294996858e-06
-1.79696001427452e-05
-7.6063539083771e-07
-1.19808134092257e-05
-2.36225354855764e-05
-5.94908339398703e-06
-1.34036414133623e-05
-3.0450231616154e-05
-1.64397741191108e-05
-2.05483197258012e-05
-1.69631440926506e-05
-1.00020513722986e-05
-1.47326504194672e-05
-2.97040735474663e-05
-1.11793110745853e-05
-1.7693162429449e-05
-1.45231959309259e-05
-5.44908672732011e-06
-1.42876148286557e-05
-8.86219649070132e-06
-2.16429753896831e-05
-2.5662938511707e-05
-2.11348899306487e-05
-2.56680605487212e-05
-2.48129502972471e-05
-2.70717297394456e-05
-1.64179146114868e-05
-5.47792692125879e-06
-8.74125364324665e-06
-8.72660197351272e-06
-9.03528915976593e-06
-8.00347737756611e-06
-1.59007372362113e-05
-2.70748138982337e-06
-1.38963129756603e-05
-1.2793867661476e-05
-8.3594676574096e-06
-2.00318042670354e-05
-3.49351845191786e-05
-2.36808930092832e-05
-1.41771545413428e-05
-1.67971892068122e-05
3.07318455480972e-07
-1.62916447530404e-05
-1.14645612991844e-05
1.28237625971896e-05
-2.58165120460056e-05
-1.61096791650599e-05
-1.38182642399921e-05
-1.53598518694731e-05
-2.79415240201238e-06
-3.83956393656661e-06
-1.46453151660139e-05
-1.26805912834647e-05
-2.47010044267748e-05
-9.04857220112343e-06
-1.91703035833044e-05
-2.6499183025372e-05
-1.80674321753739e-05
-3.14293459043173e-05
-1.42499748335461e-05
-1.35784464140665e-05
-2.15392964419418e-05
-2.12415051790304e-05
-2.88040188255569e-05
-1.04734027223863e-05
-1.14331297979411e-05
-2.69530767558102e-05
-2.50499958659119e-05
-1.53282254859082e-05
-4.11086774610775e-05
-3.93055759664897e-05
-8.40178004676002e-06
-9.25080621146036e-06
-1.04786109884637e-07
-1.01664340178542e-06
-3.01181317571931e-05
-8.21443525724246e-06
-4.27608635098632e-05
-4.15818218135851e-05
-1.19412110472191e-05
-1.24682682058429e-05
-1.53400745326915e-05
-2.11435150245179e-05
-3.76802164738402e-05
-3.53749366863405e-05
-2.02909791121574e-05
-1.03472797998069e-05
-7.67524316476893e-06
-9.9126275607015e-06
-1.3364196223383e-05
-2.83024954578999e-07
-7.92687859256481e-06
8.16045313501344e-09
-9.25186105143716e-06
-1.3571525091265e-05
-3.57082452397971e-06
-2.48740233048545e-05
-2.44455561294493e-05
-6.8634709759297e-06
-2.46800922124791e-05
-4.0436749269054e-05
-2.23782427812127e-05
-2.08397644614122e-05
-2.54780966613507e-05
-1.27562691083968e-05
-1.81251568022148e-05
-8.86997172138347e-06
-6.79275415307102e-06
-1.18181976354423e-05
-1.19973027285334e-05
5.30668041615153e-06
7.78571497939726e-07
3.07853711840623e-06
-3.79606357850544e-06
4.67397686501735e-06
3.9291559306308e-07
2.90932451179544e-06
-3.39307410914994e-05
-1.19832679933856e-05
-1.48562313393342e-05
-1.34169952686279e-05
-4.6704431578883e-05
-4.25201237852677e-05
-3.36395408017757e-05
-1.2502470478053e-05
-4.51746277970013e-05
-2.08634686772782e-05
-2.9099942284158e-05
-1.616093187779e-05
-1.58616145216872e-05
-2.72372951949863e-05
7.73451672932404e-06
-1.73985012190735e-05
-5.47575799818236e-06
-2.56631585898805e-05
-1.09059576527127e-05
-1.39416645052456e-05
5.25011058043278e-06
1.73524263039589e-06
-7.38794483661268e-06
-1.7499555030243e-05
-1.71265975598207e-05
-2.39282538463345e-05
-1.56494354609774e-05
-2.03995852280091e-05
-3.09215723862299e-05
-1.81550444062907e-05
-2.02385524333739e-05
-1.79820014118219e-05
-1.20280587944419e-05
-7.28743840161446e-06
-7.05566081914556e-07
-7.11651070990185e-06
-1.51383815277554e-05
-1.68232416368317e-05
-7.04871506073907e-06
-6.23090279273494e-06
-1.31081263228048e-06
-9.02057826034541e-06
-2.98419460017643e-06
-5.78678865702168e-06
-2.9857478087276e-05
-1.88854232291788e-05
-1.48876018688049e-05
-1.6191568764663e-05
-2.39782722897315e-05
-2.86269097209826e-05
-4.14128580088084e-05
-1.19912373854817e-05
-5.26147310818217e-07
-5.43955477328076e-06
-8.92933652894074e-06
-2.6307739336492e-05
-1.99779336819799e-05
-1.62625817771245e-05
-2.11479829454355e-05
-3.29484698865376e-05
-1.45074044555508e-05
-2.04110647418571e-05
-2.70572042861137e-05
-1.31258353364504e-05
-2.80996683620644e-05
5.61745382841556e-06
-8.08461048714905e-06
-2.2427859705694e-05
-1.0079511117297e-05
-1.56470428290094e-05
-2.06890665403116e-05
-2.99802218323061e-05
-4.06318156576435e-06
-2.13429119195042e-05
2.47572996628051e-06
-2.33070499618059e-05
-3.8341028390222e-05
-3.91875527782872e-06
-2.45245519941255e-05
-1.80129236324923e-05
-2.8353620604579e-05
1.3023690457541e-05
-3.03935583023182e-06
-1.81353670620162e-05
-9.70177045116053e-06
-4.61525260551838e-06
-2.35832194988908e-05
-2.18958840360334e-05
-2.00249582537902e-05
-1.72088069131792e-05
-2.08559966607228e-05
-7.62425269460581e-06
-2.08596802372333e-05
-3.56268899220917e-05
-2.1607210235924e-05
-1.04837200270215e-05
-9.69044121607081e-06
-2.4962519981149e-05
4.69660572283652e-06
-1.36199993397535e-05
-2.51826637343401e-05
-1.34980415632567e-05
4.95625825508242e-06
-7.36046084606484e-06
-2.83209019493482e-05
-1.52116273173552e-05
-3.09656317815856e-05
-3.4604871901419e-06
-2.50342423998794e-05
-1.57149209404495e-05
-8.52297887723236e-06
-1.47301114053714e-05
-2.53243410919245e-05
-1.85113055794352e-05
-2.95086223346746e-05
-1.78583476983656e-05
-2.43047493726078e-05
-3.44798494562381e-05
-7.42956497075791e-06
-6.70463745347954e-06
-6.65214401561928e-06
-2.27265475098999e-05
-1.62544956462825e-05
6.21372305719881e-06
-9.59461671778167e-06
-5.75573296611731e-06
-1.05436738912186e-05
-1.72449924155923e-05
-9.91847411094027e-06
-2.74284047892024e-05
-5.50062984565033e-05
-1.06478760311371e-05
-2.19015490568934e-05
-3.2755023316437e-05
-1.70741631679029e-05
-2.64929577928723e-05
-2.20297024996532e-05
-2.653279044324e-05
-1.52436081058348e-05
-1.15013517754601e-05
-1.86585373362403e-05
-5.96630817892479e-06
-9.61089516516332e-06
-2.15132725119003e-06
-1.74085461843413e-05
4.93268961173477e-06
-1.05885069475951e-05
-3.01833191702892e-06
-5.64951684442874e-07
5.8391594225747e-06
-1.36398826821112e-05
-1.42146080083704e-05
-7.11057993799651e-06
-5.45930521879308e-06
2.52658330842828e-06
-3.27965951727586e-05
-1.94100046329435e-05
-1.40473239233836e-05
-2.34136497687748e-05
-1.00396090829897e-05
-5.04910394694124e-05
-1.7707771330773e-05
-1.32922125983091e-05
-2.73825590002175e-05
-9.58416489880038e-06
-1.11059909654574e-05
-2.32458642149829e-06
2.0311986868106e-05
-1.39342916189554e-05
-1.28060909174167e-05
-1.02546676836695e-05
-1.26488657259801e-05
-2.16169968324619e-05
-1.19308311299882e-05
-6.96716904423137e-06
2.36956040402015e-06
-2.18851588162464e-05
-3.21144541328688e-05
-2.1542456530295e-05
-4.46202072135649e-06
-2.24782919088527e-05
-1.59174804343524e-05
-2.12670240321874e-05
-5.60501564327187e-06
-1.27865207005674e-05
-9.2374068673512e-06
-2.48677084536115e-05
-1.20935534055821e-05
-1.50397433940827e-06
-1.93778383484932e-05
-1.00097061089767e-06
-8.66421164389001e-06
-1.95888265868456e-05
-2.11085410353807e-05
-1.03124731575762e-05
-5.70387050734647e-06
-1.57498567791168e-05
-3.03917091577841e-05
7.65699554992067e-06
-1.99339161130087e-05
-4.73218271283359e-06
-1.32289071225414e-05
-1.9949372199176e-05
-1.69532485473218e-05
-1.04776303631777e-05
-1.98188848773947e-05
-2.47279645140506e-05
-1.0262045032021e-05
-3.47632088613239e-05
-3.30600277327912e-05
-1.39476970665649e-05
-2.2271548371985e-05
-2.42326282828051e-05
-1.42238909252321e-05
-1.96676640523378e-05
-4.21213895850461e-06
-1.76841357761204e-05
-3.44954351276248e-05
-1.97685583429939e-05
-1.09925745408414e-05
-2.02829013984206e-05
-3.63449330243578e-05
1.15036030078977e-05
-8.49327955128094e-06
-8.99666649047944e-06
-6.31301020738153e-06
-1.9890400091058e-05
-3.03619963282051e-05
-6.25960502834803e-06
-6.58586649134053e-06
-1.07731505332894e-05
-1.93323173999453e-05
-1.80707088318146e-05
-1.45360099517767e-05
-2.93233215311437e-05
-1.57396146110757e-05
-6.96368169088565e-06
-9.8533171090419e-06
-1.68084990207064e-05
-3.03212937519734e-05
-8.53364954591486e-06
-5.53691089865417e-06
-1.14101111312439e-05
-9.99420362082888e-06
-8.27477769950832e-06
-1.24047450230291e-05
-1.15311344135975e-05
-1.10572226972331e-05
-9.84722869312176e-06
-9.1218651805308e-06
-1.81229489197461e-05
1.02396369942281e-06
-1.74076981317219e-05
-2.57883906370703e-05
-1.27338912336137e-05
-4.7045642570713e-06
-2.5002995838156e-05
-3.1344145589969e-05
-2.58831376665763e-05
-2.96174388308189e-05
-1.0789368905357e-05
-1.7441787335786e-05
-2.40947195474679e-05
-1.61147677310591e-05
-1.89861239034727e-05
-3.37316000183757e-05
-1.14854666176244e-05
-4.52559891786311e-06
-1.71617382973674e-05
-2.27003161186853e-05
-3.22018219640618e-05
2.21150096926808e-06
-1.12693387970026e-05
-3.426962098861e-05
-3.31937252658278e-05
-3.34043956598921e-05
-2.21688045464291e-05
-2.52203526589607e-05
-2.07105441308773e-05
-1.49628070385112e-05
-6.74376963621495e-06
-1.27483687605344e-05
-2.11809218454067e-05
-1.17928891980867e-05
-4.55260217640531e-06
2.51220902542696e-06
-1.7433928690316e-05
-2.13567107410203e-05
-8.47971730517225e-06
-1.47060648677989e-06
-2.99408993768173e-05
-2.24132596380036e-05
-1.33597364716103e-05
7.54258810046623e-06
-2.18023768872962e-05
-3.22041397912509e-05
-2.01206052475378e-05
-1.02212908895262e-05
-1.94847449451862e-05
-2.92884319141259e-05
-2.27024623594937e-05
-2.61244430858466e-05
-9.55112686489841e-06
-2.0547275558339e-05
-3.09659703384907e-05
-2.62447152823439e-06
9.41874931401713e-06
-2.1795529346778e-05
-1.03386672770331e-05
-1.81324883821459e-06
-2.27827861161514e-05
-9.75099731469308e-06
-4.32122565171328e-06
2.84478838896469e-06
-1.1219592873315e-05
-1.15129466584974e-05
-2.26418961902574e-05
-7.69534403239717e-06
-1.50414169729178e-05
-4.43470182157532e-06
-1.57181042806936e-05
-1.65547365527764e-05
-1.12229077490671e-05
-2.39948934103421e-05
-4.46790356468644e-05
-6.67748495586008e-06
4.30659078561395e-06
-1.49588743950875e-05
-3.08651218528903e-05
-8.60955426529826e-06
-7.30631460452798e-06
-3.16642594560998e-05
-2.42087264031849e-05
-2.4777317261302e-05
6.35070968794257e-06
-5.04834156945102e-06
-1.86236544523874e-05
-2.65380192743483e-05
-8.31854190974271e-06
-1.73810936029409e-05
-5.88716649162366e-06
-4.15510286710475e-05
-7.76684877408427e-06
-6.27363495750333e-07
-2.18889840763709e-05
-9.56066795232233e-06
-1.97185934296384e-05
-9.69837795739415e-06
-1.84849616999384e-05
-1.5328361963618e-05
-1.33777663446244e-05
-1.33445988403758e-05
-2.28090234305944e-05
-3.00248223930105e-05
-3.46658159700875e-05
-1.44841514986366e-05
4.4552588246788e-06
-2.42735353892301e-05
-1.74973454847122e-05
-1.29601316561991e-05
-3.12363298777018e-06
-2.55449182502623e-05
-1.32370800810639e-05
-6.00426156044347e-06
-2.27742113308869e-05
-2.05035889394201e-05
-3.06438210838146e-05
-8.15519981440458e-07
-3.00826059586912e-05
-1.55627697213923e-05
-1.76627722015449e-05
-1.32493695009595e-05
-1.83482228826496e-05
-1.57860639967101e-05
-1.36039485606256e-05
-1.7137634749882e-05
-1.24442366503597e-05
-5.91684394820375e-06
-3.73245187645881e-05
-2.29241299039707e-05
-1.38926242838854e-05
-2.59262536458001e-05
-1.63604588918071e-05
-1.32692418880157e-05
-1.68157682711426e-05
6.41817712799572e-06
-1.28075064723601e-05
-1.29038474094409e-05
-1.2231901995848e-05
-1.50825098339555e-05
-5.97618760243405e-06
-1.73444845209978e-05
-1.72629913108296e-05
-1.59899687561736e-05
-1.68321338881249e-05
-2.2149093018158e-05
-1.10897714218167e-05
-3.5855200027489e-05
-1.74513604328689e-05
-3.25052298003441e-05
-1.90874688757506e-05
-1.77071587967998e-05
2.86425353229379e-06
-1.11587823554758e-05
-1.37969034800545e-05
-9.30561502929865e-06
3.28118418404293e-06
-2.43205630069278e-05
-3.04617299735264e-06
-1.58307661185129e-05
-2.97491227555414e-07
2.88570740910138e-07
-3.28748462575621e-06
4.79248523542513e-06
-1.49333865299097e-05
-9.46499065086088e-06
-3.35505392769531e-05
-2.81948192604231e-05
-1.67144992111483e-05
-2.77475999522781e-05
-8.4469026918954e-06
-2.23880896141594e-05
-1.64090737167682e-05
-2.39566687492902e-05
-2.12813188624815e-05
-2.23369066863969e-05
-1.95465348311081e-05
-1.95525454227065e-05
-7.74808363636041e-06
-1.28280797635672e-05
-1.55066487442818e-05
-4.96163014648393e-06
-1.29947297336872e-05
-2.40022667261023e-05
-2.4211013039466e-05
-1.00699100559112e-05
-1.32001943127996e-05
-2.2708791791964e-05
-2.72140942466267e-05
-1.17633875221477e-05
-2.24473478083287e-05
-3.23081516995125e-06
-2.4728949612931e-05
-1.45010368797162e-05
-1.95297201723559e-05
-1.33122462729336e-05
-1.26057483198984e-05
-1.08420120182128e-05
-1.41211969597184e-05
-1.55323691093293e-05
5.0379297578852e-06
-1.09532837921304e-05
-2.17313268444897e-05
-2.72837403896045e-05
-2.38281182427803e-05
-2.80849361568052e-05
1.50924740001656e-06
-2.06066996096191e-05
-1.39829779712319e-05
-1.01503119369546e-05
-3.32533720000313e-05
-2.46595563812282e-05
-1.00664460291203e-05
-3.11030407594569e-05
-1.95250970554436e-05
-2.91471283329205e-05
-1.84641105685961e-06
-3.06387689143186e-06
-3.66007849760463e-08
-1.41054659951152e-05
1.19029192096204e-05
-2.36954077931075e-05
-1.60257017566566e-05
-1.66145875597323e-05
-5.09160242664676e-06
9.3189970986507e-07
9.66151555053487e-06
-6.78436669486183e-06
-7.42805126687493e-06
-1.95875206658013e-05
-1.39635540537175e-05
-1.91048635693699e-05
-2.76380182588917e-05
-1.03175461584038e-06
-2.61039771798899e-05
-3.42940469610748e-05
-1.52527867714763e-05
-7.89208694095075e-06
2.61959533861267e-06
-2.72929812785196e-05
-1.52256364328754e-05
-4.15083643272522e-06
-2.22066936276923e-05
-3.93609791576366e-06
-2.89093473236413e-05
-2.15961784062035e-05
-1.17264562208789e-05
-1.92425022498963e-05
-1.69754296117486e-05
-7.39460245433627e-06
-9.7567141105069e-06
-2.50638167474688e-05
-1.73752333901153e-05
-1.24179471028036e-05
-5.01413712364975e-05
-1.99498433250099e-05
-2.56662733738059e-05
-4.04611803915562e-05
-1.44580811617883e-05
-2.37243692469068e-05
-2.80029698440235e-05
-2.9959455429555e-05
-6.13211922779627e-06
-1.01879731794173e-05
-1.72800701462625e-05
-1.770350743541e-05
-1.60135025582653e-05
-1.89042719848651e-05
-2.66333800430386e-05
-2.33077084002313e-06
-2.31262808549668e-05
-2.85666679919375e-05
-1.34692575678669e-05
-1.06377627077341e-05
-9.81391586787642e-06
-7.09006453768155e-06
-1.31228450427687e-05
-1.90045396725425e-05
-3.85526236338887e-05
-2.16955714208655e-05
-3.30957099868161e-05
-1.96954675216804e-05
-1.98473058001015e-05
-4.18529744444336e-05
-2.83774516172544e-05
-1.84358657642539e-05
-3.0030835068375e-05
-1.90236596837987e-05
-1.11975004100842e-05
-5.34446400192126e-06
-1.87591559066287e-05
-2.12130381740036e-05
-5.5955699869604e-06
-1.93571646414917e-05
-7.14601935363636e-06
-3.20451242086616e-05
-1.90807678613191e-05
-1.28383704594078e-05
-1.53917450649818e-05
-9.39182303593484e-06
-8.6261111732609e-06
-2.92026585423127e-05
-2.40053160051174e-05
-2.19255126020807e-05
-1.00026465638626e-05
-2.20661107238686e-05
-3.34501522026337e-05
-2.86976530768454e-05
-2.53919239180573e-05
-8.37158399119115e-06
-1.61824116491422e-05
-1.65822196348256e-05
-3.46979175075569e-05
-6.51309909872355e-06
-1.17658657899076e-05
-1.13196209076752e-05
-1.75425011870787e-05
-1.77477815932584e-05
-1.95020168421918e-05
-1.48155688325342e-05
-2.43386017496232e-05
-1.67762726315432e-05
-8.64806223932214e-06
-2.0978519621501e-05
-1.91770551824626e-05
-1.55721730126485e-05
-1.11691175642172e-05
-6.4550795219936e-06
7.3033799139776e-06
-2.10177442165511e-05
5.30231898660646e-06
-1.47272753842564e-05
-3.92916155366037e-06
5.74833804073151e-06
-3.75205665906295e-05
-1.91012990492326e-05
-1.39334723461501e-05
-1.43345035968313e-05
-2.46227266029696e-05
-5.99756171860919e-06
-1.84426977298936e-05
-1.99283387833162e-06
-2.23585317531998e-06
-3.39433087008729e-06
-2.64497417039377e-05
-1.99262074096566e-05
-1.90608511710502e-05
-1.76357106755997e-05
4.04401906104917e-06
-2.97302634369629e-06
-2.15315132411264e-05
-1.74856879675192e-05
-1.30467469790899e-05
-2.04490232923067e-05
-2.26271808621972e-05
-2.82330658030549e-05
-1.02548269598348e-05
-2.37758748359174e-05
-9.4376976816145e-06
-1.81329859441264e-05
-3.05076371573062e-05
-2.13588973828871e-05
-9.12230549785456e-06
-1.84348566655836e-05
1.79225722811425e-06
-2.68551604230379e-05
-4.06970416066703e-05
-4.79134951747379e-06
-1.19654567970471e-05
-3.7846699667001e-05
-3.32942252942524e-05
-1.16115339321041e-05
-1.79375305226182e-05
-2.61240994017377e-05
-1.87269018038653e-05
-1.78604418108852e-05
-2.32738016665506e-05
-1.30522750813944e-05
-1.68637650032701e-05
-1.4057532658944e-05
3.72735915543033e-06
-5.01613398612751e-07
-2.10746321889851e-05
-1.86734075376078e-05
-1.53657669017262e-05
-1.29519495594501e-05
-1.8375357178298e-05
3.02157333692353e-06
-1.28825721729903e-05
-2.35044155313849e-05
2.43723204867769e-06
-1.27268485676595e-05
-8.91660744504383e-06
-1.43452478100368e-05
-9.91844033417138e-06
-4.26714216856862e-05
-3.04368910826781e-05
-6.58929851686655e-06
-1.97184754337307e-05
-2.28858734064113e-05
-1.16524090326194e-05
-1.62562395500182e-05
-1.54995716876588e-05
-2.50050971515031e-05
-7.70654453107055e-06
-5.84962054279266e-06
-2.02124840019918e-05
-1.3825387780578e-05
-1.03793130787194e-05
-1.93729697725826e-05
-7.66058125074549e-06
-1.32972672554057e-05
-2.07622581056049e-05
-2.29770994956369e-05
-7.18076358301855e-06
4.78429323979342e-06
-2.12370351948494e-05
-2.14045148228715e-05
-7.67125048815352e-06
-3.1085828118525e-05
-1.59368600583151e-05
-3.08864670923368e-06
-2.49038519848089e-05
-8.79415404693874e-06
-1.72796768338041e-05
-4.8594933351491e-06
-6.42135218709443e-06
-1.56854944271565e-05
-2.20332643230049e-05
-2.18534873823894e-05
-1.28190304417786e-05
-1.13339429935974e-05
-2.25078991892867e-05
-1.32298058326367e-05
8.8981757563223e-06
-2.63868240720077e-05
-1.68013393715183e-05
-2.04659255640676e-05
-1.71864469766689e-05
-3.70000989518442e-05
-2.46031372378784e-05
-2.29986230217558e-05
-1.59722189280365e-05
-8.14700772403682e-06
-3.35967271766738e-05
-3.27291758805637e-05
-2.64931412102008e-05
-1.00480187249079e-05
-1.7212569978409e-05
-1.94912809337968e-05
9.43741874832755e-06
-4.81258045995926e-06
-5.80450641024069e-06
-3.96698550787431e-06
-1.02497973659544e-05
-1.67282028384813e-05
-1.71045908389606e-05
-4.55899706206304e-06
3.30659803484465e-06
6.93829398609221e-06
-2.16417879015242e-05
-9.05910744527381e-06
5.97686798486255e-06
-4.36618343727498e-05
-1.71361112443146e-05
-1.66687861176681e-05
-4.04761174045617e-05
-1.81164419396365e-05
-9.53778904250651e-06
-1.41609286230565e-05
-8.1298991361181e-06
-6.48343956767273e-06
-1.06112765508241e-05
-3.27401841386906e-06
-2.24630669588044e-05
-1.26196149092135e-05
-9.53510379906598e-06
-1.61936569114526e-05
-1.57976063620952e-05
-2.34398199253111e-05
-8.11092643502074e-06
-6.71929891374402e-06
-2.87611795747473e-06
-1.20463008324672e-05
-4.89306521244099e-06
-2.4498459724442e-05
-2.49329406393735e-05
-1.52161366342102e-05
-2.84434023789788e-05
-1.06251720051163e-05
-2.82720885758254e-05
-2.26425361485448e-05
-2.47585499782667e-05
-2.51706500288454e-05
-1.41667164117688e-05
-5.66407436441487e-06
-1.36350378261033e-05
-9.34015674744792e-06
-1.77514714738964e-05
-1.50422781180099e-05
-7.06806392708859e-06
-1.02658809605828e-05
-4.33759855962853e-07
-2.48456594499565e-05
-2.93000944371896e-05
-3.1940746778504e-05
-1.25528488009227e-05
-1.98746416225888e-05
-1.76232989497046e-05
1.6474879826996e-05
-4.78755055163293e-06
-1.98829012199198e-05
-1.85695218916306e-05
-1.1730145273421e-05
-1.24738888022791e-05
-3.09166664247316e-05
-9.04254147382503e-06
-3.29188087267131e-05
3.1646413508902e-07
-2.75051470370501e-05
-2.25360709318349e-05
-3.94152738063683e-06
-2.35487094549056e-05
-3.7430490247855e-05
-2.24640569003676e-05
-1.33247898700948e-05
-1.03784501069374e-05
-1.22399164392811e-05
-2.66479484583448e-05
-1.69403488105867e-05
-7.57439413202245e-06
-1.52611931751031e-05
-3.06104200775831e-05
-1.79908277587704e-05
-1.63091883183194e-05
-9.72057659637435e-06
-1.56342581010697e-05
3.65415836581713e-06
3.24826770043581e-06
-2.1405174839347e-05
-2.59110022340776e-05
-1.09588993868363e-05
-1.56170190290221e-05
-1.92926819866257e-06
-9.06435684127142e-06
-2.18714510374494e-05
-1.4237665785167e-05
-3.03545000410355e-05
-2.94915775967724e-05
-2.96279922404674e-05
-4.82034808808614e-06
-1.89837758806122e-05
-1.77118290935109e-05
-6.75336256044012e-06
1.97476556643877e-05
-2.16419355004214e-05
-2.34976127151554e-05
-1.00128434531067e-05
-1.00432786856065e-05
-9.40543465726954e-06
-4.67269730869405e-06
-6.66935214845836e-07
-7.5508199966792e-06
-1.73637774229041e-05
-1.88348831726048e-05
-1.49041654385536e-05
-2.9712987026326e-05
-1.74586264856768e-05
-2.10821500308588e-05
-2.65355097775354e-05
2.15142247999839e-06
-2.10506996469109e-05
-2.60181667428411e-05
-3.75492338860747e-05
-2.66725185134213e-05
-2.61671270660346e-05
-1.69302511748369e-06
-2.00743218727472e-05
-2.39667380961866e-05
-2.32329711771274e-05
-1.4114562459827e-05
-1.03876710111038e-05
-2.52263361193108e-05
-1.07704728737317e-05
-1.18685460691547e-06
-3.61202734553071e-05
-2.83485418549935e-05
-3.03930867768761e-05
-2.08794044875724e-05
-1.5090715316573e-05
-1.26122667686462e-05
-7.56339878761957e-06
-6.18284175202303e-06
-2.53856313494476e-05
-3.62627666879173e-05
-3.17219305330038e-05
-1.60854904092671e-05
-1.31562770439407e-05
-6.89174881403444e-06
-2.6523844473383e-05
-2.3188665636817e-05
-8.88492916002158e-06
-2.36493179423227e-05
-4.67764259908091e-06
-9.94266030602173e-06
-1.09880172124137e-05
2.98641483189695e-06
-2.77300273937304e-05
-2.11540973938339e-05
-1.08532021179682e-05
-2.776282846028e-05
-1.36630914290794e-05
-2.0385503585091e-05
-5.26395192394669e-06
-1.98136516800953e-05
-2.64863739132288e-05
-1.58293490185966e-05
-3.79098248481456e-05
-2.13780185349757e-05
-1.94199585544403e-05
-1.24307568782242e-05
-1.70980726878982e-05
-2.27381842730237e-05
-1.52211127986286e-05
-6.99226307677332e-06
-1.54954199180952e-05
7.58333599550776e-06
-3.36019599445446e-05
-2.55246213681759e-05
-1.26854941252908e-05
-2.24213602720916e-06
-1.19478828893562e-05
-1.56385806528763e-05
-2.65117181043105e-05
-6.76089043568835e-06
-1.72618294322223e-05
-3.26387559429611e-05
-1.43313417375233e-05
-2.65576479896043e-05
-1.67670868749474e-05
-1.14365943882109e-05
-2.22329657126354e-05
-3.70677290017721e-06
-1.87924925438785e-05
-1.23913155339158e-05
-2.04063507099976e-05
-2.75989831539258e-05
-7.51228559362799e-06
-3.12497095586562e-05
-3.77248643826145e-05
-1.68546302427759e-05
-1.27461739588566e-05
-2.52769035005562e-05
-2.30118482360586e-05
-3.42592409893626e-05
-1.19664456057573e-05
-2.63503962069412e-05
-3.47120425005075e-05
-1.54454073489302e-05
-2.68706726446392e-05
-2.16842388396202e-05
-1.67756674421385e-06
-1.49022077315017e-05
-2.4969991305268e-05
-2.62330599442986e-05
-2.2972342658699e-05
-1.14673814188949e-05
-3.5323252181138e-05
-1.96618771576858e-05
-1.01088244273614e-05
-3.11683344492604e-05
-1.7449721883752e-05
-1.82735972721286e-05
-1.42759111942592e-05
-2.52234628294119e-05
-3.76173286359031e-05
-1.22775100929747e-05
-8.41530530605542e-06
-1.1594087317231e-05
-1.93986001856435e-05
-2.50120525350575e-05
-4.61337376142324e-06
-1.46586056861206e-05
-1.10804803573628e-05
-2.53219778798681e-05
-7.53290260627955e-06
-1.18829613112772e-06
-6.35261457229477e-06
-1.13172969122498e-05
-1.63658761211695e-05
-8.80133120645621e-06
-3.93800616409394e-05
-2.68061106797838e-05
-2.14270431980663e-05
-3.08003849601249e-06
-1.13716799553987e-05
-2.10785404306134e-05
-1.99875290289295e-05
-1.23318588143299e-05
-1.89875750739332e-05
-2.74062612090521e-05
-1.27485675686397e-05
-1.26114051393274e-05
-2.09861401628413e-05
-3.32046254639466e-05
-1.3459790770243e-05
-1.64098485333368e-05
-3.61848543437838e-05
-2.17676290716847e-05
-2.52278426381601e-05
-1.34260749001441e-05
-6.31050828195456e-06
-3.0701639497291e-05
-1.4895377529207e-05
-1.74999687858814e-05
-3.93351893669357e-06
-1.41691174858371e-05
-1.7771689894676e-05
-1.94769412657125e-05
-7.22858393516987e-07
-2.00215100129354e-05
-3.23464715583423e-05
-2.12291130877579e-05
-1.00664431092371e-05
-2.35754252182704e-05
-4.38503489832168e-06
-1.47401063882879e-05
3.72654462825357e-06
-3.89891954758251e-06
-1.68111674700462e-05
-8.23281348702322e-06
-1.38548659302354e-05
-2.32510488500239e-05
-9.31442259313249e-06
-1.69270000599976e-05
-1.1736467880255e-06
-1.11326368874325e-05
-2.534090968761e-05
-1.83872784758764e-05
-1.09459701922438e-05
-1.19072065565346e-05
-1.73791330291544e-05
-1.88866452059967e-05
-2.99997153696137e-05
-1.94043236629798e-05
-2.41028426060341e-05
9.55094162167528e-07
-1.42667742488155e-05
-1.72258831979013e-05
-2.71561689402221e-06
-8.67103816309995e-06
-3.03361045965239e-05
-6.84875839421017e-06
-3.54839934692634e-06
-1.47097286182439e-05
-1.42164573232793e-05
-5.92829707897345e-06
-1.42452041885066e-05
-3.62776453095702e-05
-3.9072137945874e-05
-1.9024894687792e-05
-3.48411733937604e-05
-2.53256184639803e-05
-2.27710609361562e-05
-2.18466377559449e-05
7.58747381949511e-06
-2.8905414557549e-05
-1.24158165959173e-05
-2.51591759573393e-05
-9.50496026518944e-06
-1.54392478510367e-05
-1.65208653003694e-05
-2.19824931958392e-05
-2.67870243916767e-06
3.65773330077924e-06
-1.31207409095283e-05
-1.03174978855149e-05
-2.74002674890651e-05
-1.34233112172368e-05
-1.09161331915466e-05
-1.28338837253186e-05
-1.40931706048592e-05
-2.84806990955314e-05
-1.9129290136358e-05
-8.76365092034862e-06
-3.2825650014641e-05
-2.48467947599635e-05
-1.58640955469397e-05
-1.38596445864864e-05
-2.92473579897743e-05
-2.79993399515934e-05
2.26008229920645e-05
-1.98613555042787e-05
-1.23145969717296e-05
-1.65845870346902e-05
-1.94293647086591e-06
-1.0232041588765e-05
-2.03798967084378e-06
-7.07806189262436e-06
-1.19833478363819e-05
-2.22795390144218e-05
-3.06109919766446e-05
-2.75168881511572e-05
-4.99231199955223e-06
-1.04233832069542e-05
-2.34906553345035e-05
-2.70729026587292e-05
-2.25285323268649e-05
-8.33045349152745e-06
-7.90269466631164e-07
5.35515136796461e-07
-7.53335363101274e-06
2.59253255405843e-06
-7.86918208069811e-06
-3.37780140668282e-05
-1.55062870528913e-05
-7.09691960855964e-06
-1.25603450618041e-05
-1.42062783056409e-05
-1.82371592724622e-05
-1.58511838100396e-05
-3.07126159578164e-05
-1.39757597174971e-05
-3.76009046983325e-05
-1.78379284007855e-05
-1.54918433234265e-06
-2.35548626703587e-05
-2.66369136636568e-05
-3.22689639161291e-05
-9.07458952885881e-06
4.7806737627036e-07
-3.21284282092528e-05
-3.65174536857557e-05
2.85315037059241e-06
-5.45174577820444e-06
-2.50653574172585e-05
-2.37354709787646e-05
-6.27948920748351e-06
-1.90592260997669e-05
-2.32875472442979e-05
-4.61477269926158e-05
-1.14039117258216e-05
-1.53126901501188e-05
-7.02701736274655e-06
-2.32978387362621e-06
-6.01365413209138e-07
-1.30144489581046e-05
-5.68542302961381e-05
-1.77285811039312e-05
-1.8555995555995e-05
-2.86436197918563e-05
-2.3870550627591e-05
-3.04974932225425e-05
-2.85247394331892e-05
-2.65028636812942e-05
-9.04123615526027e-06
-2.20743813860538e-05
-3.06311256180873e-05
-3.08575909683149e-05
-2.74461609224845e-05
-2.25802631171395e-05
-1.4177145170939e-05
-4.17691503928553e-06
-9.32328342411609e-06
-3.15715938203219e-06
-2.09938112885499e-05
-1.04851982496342e-05
-2.27315628323127e-05
-2.00486523706795e-05
-2.51120500197246e-05
-5.09864988669329e-06
3.80716570093379e-06
4.44889079804242e-06
-2.32278229834344e-05
-1.19952947242833e-05
-1.62678878526197e-05
-2.10851759170272e-05
-1.35961713517538e-05
-9.32535991530203e-06
-1.09683500738833e-05
-2.35936730763319e-05
-2.24793277687215e-05
-9.17396070348065e-06
-3.25701921168995e-05
-1.1265097298849e-05
-3.2884418632396e-05
-3.08813398868167e-05
-1.7404795761565e-05
-8.90119391162817e-06
-4.47695640701828e-06
-1.13396587179163e-05
-2.14195459874196e-05
-1.33104942196582e-05
-1.93764610700043e-05
-1.39041964695446e-05
-4.14414954110669e-06
-1.62507084000083e-05
-3.34203827274125e-05
-2.59878505027012e-05
-1.14602597762005e-05
2.5978492729724e-06
-1.07517950987007e-05
-6.91748494786491e-06
-3.11970844544262e-06
-2.95095668468879e-05
-1.572226463301e-06
-2.67292395169663e-05
-4.15023260862967e-05
-2.05572624245842e-05
2.28298461957136e-06
-1.22533829987775e-05
-1.01004681043226e-05
-1.18192078634149e-05
-2.22497003019282e-05
-1.5656574628476e-05
-1.35280745060648e-05
-1.49917323625695e-05
-1.0466759556256e-05
-1.80067575509509e-05
-2.86865452103003e-05
-2.63607745937111e-05
-2.70578880043154e-05
5.79688699362547e-06
-9.9064944775394e-06
-2.14834110118828e-05
-2.10557471945961e-05
-1.07716220511559e-05
-1.33351834521627e-05
-1.29994451076662e-05
-8.12672281247879e-06
-1.23754883091513e-05
-1.33798249566193e-05
-1.39664523767364e-05
3.46983741461188e-06
-7.96020671903579e-06
-3.11345397968574e-05
-1.16109913458481e-05
-1.65826139572227e-05
-2.61806620625495e-05
-2.05096551503794e-05
-1.88209067136782e-05
-1.30325371777975e-06
-1.10735993916625e-05
-2.35630823430869e-05
-2.63260112934548e-05
-3.04724745756873e-05
-1.46386013173845e-05
-3.30291916238873e-05
-2.77438878306834e-05
-1.97231692147074e-05
-1.54343916450855e-05
8.42845404486962e-07
-2.08423193946788e-05
-6.26125820873124e-06
-2.38161205907514e-05
-1.42591305495202e-05
3.7936355614201e-07
1.51666364331921e-08
-2.16667408841733e-06
-5.34543141196265e-06
-7.40579411629076e-06
-2.43712150242456e-05
-1.75216614443719e-05
-2.64591425514831e-05
-2.0960133496395e-05
-1.55030602412758e-05
-8.26194420200514e-06
-2.12926496499087e-05
-2.67134124788587e-05
-1.93518798854381e-05
-1.68989853703634e-05
-2.42160158281681e-05
-4.01170134933326e-07
-8.93399830925025e-06
-8.39439723689351e-06
8.18062733518424e-06
-1.46783473484921e-05
-2.40360958044469e-05
-5.14213090281684e-06
-1.04923364571316e-05
-2.85215347023831e-05
-2.37134035478483e-05
-1.2911107793776e-05
-2.75940723643038e-05
-3.75797153006304e-06
-2.68102630418097e-05
-2.33037408937724e-05
-1.66280974725601e-05
-1.60596160696913e-05
-2.29994819218967e-05
-1.2866022079781e-05
-2.15168377618849e-05
-7.15966281039158e-06
5.0657578965043e-06
-1.5208299230251e-05
-1.37930394362887e-05
-1.32575793862434e-05
3.21991259693333e-06
-2.71177796217467e-05
-9.43886927528654e-06
-1.02709405082876e-05
-1.54082822301883e-05
-2.26498536773008e-05
-1.29105422936697e-05
-2.12261192718671e-05
-1.99194447716909e-05
-3.02593677930517e-05
-1.2104036350261e-05
-2.50435767839152e-05
-1.85841851834655e-05
-2.17673190589045e-05
-2.00393579496912e-05
-2.34460578931404e-05
-1.18507165385317e-05
-6.13008134240279e-06
-2.0571891465377e-06
-3.83765504061908e-06
-1.85147862532952e-05
-2.69134626747512e-05
-1.422967191081e-05
-8.46971534842141e-06
-6.51287562781221e-06
-5.71030690461038e-06
-1.05480176078788e-05
-1.64993286645104e-05
-2.2046515504351e-05
-4.69908503551959e-06
-2.31333118334985e-05
-1.56683927688423e-05
-2.82154579661897e-05
-3.13367409705854e-05
-6.94148659056143e-06
1.02009295590108e-06
-2.362016185487e-05
-2.75654521831011e-05
-7.29550728441643e-06
1.1958701321912e-05
9.7655127014654e-07
-4.31240007031377e-06
-4.94548158962989e-06
-2.18623338270172e-05
-1.54125782437934e-05
9.47654194239469e-06
-7.31964186860975e-06
-4.28270847975034e-06
-1.73094053777925e-05
-2.96565871115893e-05
-2.41082957171348e-05
-2.08870482124401e-06
-1.1768417716086e-05
-2.72395527167423e-05
-1.63982461235609e-05
-1.70326998649934e-05
-2.86937461289945e-05
-1.81584932747731e-05
-2.16695412482758e-05
-9.90760673625624e-06
-1.39315574227896e-05
-2.67801229013693e-05
-7.22991417290854e-06
-6.38171126790933e-06
-5.74367667725553e-06
-7.53541436418919e-06
-1.44769456300758e-05
-2.65551983154041e-05
-5.08532990152635e-06
-6.8200124105957e-06
-2.37923076692364e-05
-4.04393615301487e-05
-2.69918290835089e-05
-2.32550555946941e-05
-2.19226391231974e-05
-2.04272726271534e-05
-2.08687487680025e-05
-2.29463548373963e-05
-2.13244256069465e-05
-1.65638282409926e-05
-1.49246279664151e-05
-1.39747854522524e-05
-8.95312846460799e-07
-7.95672667166121e-06
-1.76828382888611e-05
-2.338166568039e-05
-2.51852820658456e-05
-2.68000295162121e-05
-1.36961758428751e-05
-2.09643579749954e-05
-1.43689804282622e-05
-1.86315482501923e-05
-1.34964682025403e-05
-2.41204494147266e-05
-1.81981958100328e-05
-2.28882186035161e-05
-1.87918687960839e-05
1.65970756309237e-06
-1.55691310775915e-05
-1.48209031417066e-05
-1.58472639513431e-05
-3.23459341978671e-05
-8.4482274351117e-06
-3.26521015027557e-06
-1.1289648605696e-05
-1.85491391854117e-05
-7.13649958818196e-06
-1.25791014289563e-05
-6.90305375797402e-06
-3.7973920113069e-05
-1.87921041428572e-05
-9.32057790858096e-06
-2.07367054745583e-05
-2.40183261333368e-05
-1.70557766036582e-05
-1.97918953731106e-05
-9.08413775253483e-06
-3.04767249628203e-05
-2.12304655067075e-05
-1.95497900671989e-05
-3.00080514077846e-05
-9.358153354352e-06
-1.20256365142573e-05
-1.85319127851557e-05
-1.73103596109454e-05
-1.10210512623897e-05
-1.57558737645981e-05
2.39217200455828e-06
-1.61233982573203e-06
-2.08682652796072e-05
-3.0723249372441e-05
-5.97167801740593e-06
-1.7322357736703e-05
-2.63222070123616e-05
-2.96289700766337e-05
-9.89222402801051e-06
-2.51734832548954e-06
2.7730638886369e-06
-1.24839281979465e-05
-1.32381095835858e-05
-1.83620543268273e-05
-1.75568364258389e-05
-1.23107247930512e-05
-2.40003177883128e-05
-2.06695792475655e-05
-2.03760708294045e-05
-2.61512537388517e-05
-2.05685594998903e-05
-1.39122113471307e-05
-2.07991873736902e-05
3.27093364744827e-06
-1.41990151314506e-05
-8.55320939280523e-06
-4.45849991688496e-07
-3.15644272941449e-05
-3.25777028506532e-05
-2.50601660875925e-05
-2.19122678881716e-05
-1.98621226589291e-05
-3.03639638872275e-05
-1.29066056866155e-05
-1.28077168596436e-05
4.53420637174598e-06
-2.30061599779924e-05
-2.80708614310462e-05
-9.72178473032865e-07
-2.34969369425973e-05
-5.88190161447879e-06
7.55207494926866e-06
8.264960726345e-06
-3.5094425750246e-06
-2.95288335549929e-05
-1.60279173213513e-05
-2.40978372342454e-05
-1.8419814664779e-05
-6.85238226778318e-06
-2.29740496219768e-05
-2.07808297389211e-05
-8.99832953696584e-06
-2.19243383953392e-06
-1.43864869161629e-05
-3.10822518737479e-06
-5.23551760875157e-06
-2.71280224199688e-05
-1.6082844782988e-05
-1.4872081343686e-05
-1.46658944426088e-05
-2.54061099343901e-06
-2.56829600100014e-05
-3.21570491709177e-05
-2.76588482085367e-05
-1.16219712040976e-05
-9.71288793419622e-06
-2.41947722631723e-05
-8.15693614178938e-06
-9.59548678830755e-06
-6.35769087779209e-06
3.01430184608446e-06
-2.50057127134286e-06
-1.68504663075032e-05
-6.88354593945564e-06
-1.75556558559904e-05
-1.45918140072861e-05
-2.17470973125626e-05
-9.62757743097649e-06
-1.91968939995744e-05
-8.75818134544185e-06
-2.57592264623713e-05
-1.15812993000337e-05
-1.88844990656798e-05
-3.09482315170635e-05
-2.40003586151936e-05
-2.21860389262563e-05
-1.79316321922454e-05
-1.59761983168501e-06
-1.13837461914422e-05
-1.60083875336515e-05
-2.0800477343134e-06
-1.97690031471048e-05
-2.5788283592688e-05
-1.10050836119032e-05
-1.29702718059503e-05
-8.77831143550793e-06
1.25375162535697e-05
-1.03948960248821e-05
-9.46944183712909e-06
-2.93889913246267e-05
-1.48493524337666e-06
-3.1641686747842e-05
-7.32200227185316e-06
-1.67067923712826e-05
-3.67244455883336e-05
-9.43925867121303e-06
-2.37013901545873e-05
-3.09222093917302e-05
-2.90733585081286e-05
-2.74268490529308e-05
-1.99760293733934e-05
-1.28981678759911e-05
-3.9812823351029e-06
1.8003568704961e-06
6.80584464801892e-07
-4.4192302853995e-06
-3.3068658676178e-05
-2.25319696586944e-06
-1.50202082072605e-05
-1.71927746745839e-05
-2.12704485663162e-05
-2.76574224391517e-05
-1.66761702308255e-05
-7.83181201285432e-06
-1.73597733440354e-05
-2.88842573334967e-05
-8.5018078459802e-06
-2.09038580272635e-05
-6.06314863167548e-06
-3.53199926382085e-05
-3.63685986990581e-05
-1.73026753371962e-05
-6.89197926500693e-06
-1.08669494454304e-05
-1.0217244561205e-05
-1.25671977237645e-05
6.28996251419685e-06
-1.47961643673521e-06
-4.35194472704965e-06
-1.21327984659544e-05
-9.35228679447857e-07
-2.07174112097734e-07
-1.99679653594243e-05
-1.54114132574601e-05
-2.71406799392518e-05
-3.07623223468846e-05
-2.90275567320412e-05
-1.46150582190974e-05
-3.13080353487458e-05
-3.4391212794147e-05
-1.64742104428674e-05
-1.40691075329916e-05
-2.46875898351631e-05
-1.6920151195341e-05
-1.41644719389304e-05
-1.26671175013883e-05
-1.53821214670456e-05
-2.74758340484463e-06
3.14902284111123e-06
6.33317281390096e-06
-2.77630043148187e-05
-1.68612586286028e-05
-1.20213747392052e-05
-1.64344348611759e-06
4.13603883030647e-06
-2.08425569365973e-05
-1.45419396995706e-05
-1.91415504289734e-05
-1.79802820474492e-05
-2.25295491381643e-05
-1.62209481372473e-05
-3.14033369177664e-05
-1.77052214295176e-05
-2.07152124392363e-05
-1.83985207638348e-05
-2.14584750696317e-05
-1.93389609863736e-05
-2.2435482437685e-05
-1.58508113814034e-05
-1.19364691797912e-05
-1.03318607300532e-05
-8.22122702364356e-06
-1.68208036180624e-05
-9.76883902811647e-06
-2.32084259516416e-05
-1.18866087282086e-05
-1.92991751097535e-05
-1.3719113969105e-05
-1.23515718615879e-05
-3.03560556237903e-05
-1.40615198685207e-05
-2.43985523020853e-06
-2.65673329405612e-05
-3.33381588596542e-05
-2.72499376837988e-05
-1.05979922160906e-05
-6.94404082987157e-06
-4.67310780744233e-06
-1.18249568383511e-05
-2.68529652346027e-07
-1.41192163577802e-05
-2.84679030919577e-05
-2.14382746689542e-05
-1.34342371326199e-05
5.43870956373344e-06
-2.61741910556012e-05
-2.12368755701657e-05
-4.03695536553724e-06
-7.14646628374701e-06
-3.31348386462786e-05
-1.87930850514706e-05
-2.30534352359633e-05
-2.05591047842931e-05
-1.48936395955414e-05
-1.60546641199756e-05
-1.82191298459565e-05
-1.03080837567249e-05
-1.28386136100258e-05
-1.43840416604941e-05
5.97063264983966e-06
-1.03012517528516e-05
-1.37768776566513e-05
-1.86644664624873e-05
-3.82099682663841e-06
3.31992475095364e-06
-1.16385403646946e-05
-1.78465243056481e-05
-8.05237452888946e-06
-1.37903478972441e-05
-1.43333426736929e-05
-2.83515753610764e-05
-1.96807429729027e-05
2.31141822991372e-06
4.35988201877648e-06
-2.73156024713712e-05
-2.19893739846961e-05
-1.47307841116494e-05
-8.66237896766057e-06
-1.32411910061978e-05
-2.68834593168991e-05
-1.5934617276345e-05
-1.66897039882506e-05
-1.03281905923053e-06
-1.19660306573477e-05
-7.33273827003784e-06
-1.23293652783461e-05
-2.1243449046638e-05
-2.44140491635838e-05
-1.59224408380331e-05
-2.05745462632054e-05
-1.24079579362454e-05
-1.82612693042005e-05
-2.41740151572671e-05
-2.31762176754146e-05
-3.28600270965256e-05
-4.80346159038158e-05
-2.46908240641202e-05
-2.17658313162126e-05
-3.51142378229693e-05
-1.29831007077895e-05
-3.16900271707211e-05
-1.09628281880201e-05
-1.0130040327294e-05
5.79220059322407e-06
-1.88168347695536e-05
-1.74297957687208e-05
-7.55953766008503e-07
-1.90549195152528e-05
-2.858402182868e-05
-1.35920541152827e-05
-1.65463221070424e-05
-3.42260225122719e-05
-4.20755703522653e-06
-1.24586005072294e-05
-1.53621432709452e-05
-1.31383387586615e-05
-2.51935692175454e-05
-2.93947594094809e-05
-1.396499886213e-05
-1.98545174145433e-06
-8.7680671768569e-06
-1.40884181520722e-06
-6.86822817103506e-06
-1.15532419127949e-05
-1.73894668039506e-05
-3.82957892591039e-05
-1.28460769809342e-05
-7.19163836506071e-06
-2.09180229350684e-05
-4.7753723209192e-06
-2.31109005692012e-06
-1.8037756499659e-05
-2.60120265548147e-06
-1.92503935133804e-05
-9.27069170131452e-06
-1.56862629994634e-05
-1.99417183015457e-05
-2.60110674318424e-05
-2.3853935430589e-05
-5.86874565986963e-06
-9.66618702855565e-06
-5.37634672310175e-06
-1.377712472558e-05
-5.67641455281781e-06
-2.14471503108193e-05
-1.58601947125572e-05
-8.40270217260189e-06
-1.26119139796114e-05
-1.92272807380077e-05
8.17073557524623e-06
-2.0619152925304e-05
-1.23445773106116e-05
6.68065558847534e-07
-1.74098268538644e-05
-2.64205013892126e-05
-3.40828781806474e-05
-2.44259492254616e-05
-2.18433440906365e-05
-2.71413417307347e-05
-3.15212661856006e-06
-2.09103734834782e-05
-1.74876433893234e-06
-3.14012409658971e-05
-1.27351668061633e-05
-9.72105225382314e-06
-1.29498351215654e-05
-8.93673531031205e-06
-6.64760655753675e-06
-7.94076613385508e-06
-1.30303778584206e-05
-2.44856721276205e-06
-1.4224030014543e-05
-1.87612047747299e-05
-1.60494147886126e-05
-7.61492568013646e-06
-2.52226688133176e-05
-1.16243802710714e-05
-2.6232158899864e-05
-1.31882134137733e-05
-9.86079481643995e-06
-1.13431167930163e-05
-1.77479942203255e-05
-6.25080263691907e-06
-6.91055108506875e-06
-1.76554395225411e-05
-2.01640957190311e-05
-2.10899266446316e-05
-2.75116350017664e-05
-3.46132068234708e-05
-1.52508399230116e-05
-1.12066417406335e-05
-1.71070715894539e-05
-2.98113263962984e-05
-6.31106328179873e-06
-2.2312082648701e-05
-1.69294595033991e-05
-2.52976205325188e-05
-2.25230502475008e-05
-2.96674510649276e-05
-3.63326811965998e-05
-2.01335130291001e-05
-5.19804810741092e-06
-1.05797239480053e-05
-1.1658664022331e-05
-1.26187358222462e-05
-2.63650402893327e-06
-3.04718029427757e-05
-2.50846264508298e-05
-1.10110959411982e-05
-1.17795155929702e-05
2.31819782058209e-06
-1.37565740004801e-05
-1.87152325211805e-05
-1.63234286686974e-05
-3.94367843866071e-06
-5.88993657121012e-06
-1.73323710944569e-05
-7.61755773984368e-06
-2.43468139851327e-05
-1.92274072808714e-05
-1.67046120057393e-05
-7.26504604461326e-06
-1.33250775364238e-05
-1.44665734323263e-05
-2.61539445463193e-05
-3.25042035988839e-05
-9.52101944782373e-06
-1.23816953355835e-05
-2.64982282689866e-05
6.0870513350993e-06
-4.89529463465081e-06
-1.48890976123527e-05
-5.35245007518568e-06
-5.15981535891894e-06
-2.87349087161727e-05
-2.29356371492646e-05
-6.84912267782864e-06
-2.53935086770011e-05
-2.96078601716344e-05
-1.89849573939177e-05
-2.2551335975908e-05
-6.39889511751233e-06
-6.10077951881479e-06
-1.12757122001018e-05
-1.10012782569134e-05
-2.96198041686878e-05
-1.25994119695638e-05
-1.11105077831864e-05
-1.78493596350261e-05
-2.7560095660364e-05
3.61658884273825e-06
-1.93740540576437e-05
-6.77482414002829e-07
-1.98863867955155e-05
-2.52222221505669e-06
-2.98896875068134e-06
-2.51292161868999e-05
-1.74199118213982e-05
-2.75698739901959e-05
-1.54662006358654e-05
-7.47012004426215e-06
-3.11679243589116e-05
-2.65295625114038e-05
-1.51591235331101e-05
-2.93802461882411e-06
-9.69083194482085e-06
-9.98060931103676e-06
-1.77798703470538e-05
-2.34296640025043e-05
-2.22980196732935e-05
-2.96713466632187e-05
5.89627518555382e-07
-2.25280089045414e-05
-1.29367605509396e-05
-7.28879927578146e-06
-7.7719062124611e-06
-1.80213523543873e-05
-1.91647695622813e-05
-2.18749590509921e-05
-5.38436284620506e-06
-2.24493890856208e-05
-2.44866794091209e-05
-4.67314498861393e-06
-2.06681719525679e-05
-5.91064500896234e-06
-1.46533352192752e-05
-1.60281860557701e-05
-7.92840588884405e-06
-1.8466571893948e-05
-3.16853936020906e-05
4.50907616394587e-06
7.67841420584239e-06
3.25972050702315e-07
-8.38449121423151e-06
2.81600866508487e-06
-1.67286452061813e-05
-2.73226760386313e-05
-2.43854966063401e-05
1.61458358603228e-06
-1.56764371812787e-05
-2.59442075418207e-05
-2.44532575002531e-05
-1.60891302449224e-05
-1.11035793841012e-05
-3.02723102968513e-05
-3.85790995639533e-05
-2.4722542456295e-05
-1.24770142830521e-05
-2.96705986869618e-05
5.00113184492784e-06
-2.96703984921346e-06
-3.17705862234325e-06
-8.03661157487885e-06
-2.92489014944713e-05
-4.68350598151394e-06
-2.63526610015137e-05
-2.18844026850017e-05
-1.56533624482022e-05
-4.68785525792882e-06
-1.30722787530942e-05
7.70208142174409e-06
-9.68395103150334e-06
-6.20774376270908e-06
7.61413125559634e-07
-7.62504612124054e-06
-2.35113252069084e-05
-3.35698322521884e-05
-1.45026686191257e-05
-9.99330079191915e-06
-2.53688467892813e-05
-2.55882564575153e-05
-2.02471200879977e-05
-1.86067959160591e-05
-1.9773083449869e-05
-2.36921177941642e-05
-3.51876396824743e-05
-2.46277301940314e-06
-6.18988534183736e-06
-1.26275358457906e-06
-1.63416241798806e-05
-1.72335768790821e-05
-1.23097579943069e-05
5.89684165373955e-07
-2.26398867404283e-05
-1.29960169172188e-07
-3.66367096358233e-06
-2.64730432310234e-05
-3.29597304685234e-05
-7.98538270237468e-06
-2.12522203346024e-05
-1.2722387329608e-05
-2.22488118931029e-05
-4.28644276461263e-06
-2.42924800607209e-06
-1.88688994968567e-05
-2.00437740560734e-05
-3.16302779197031e-07
-2.40206537416028e-05
-2.58352272669506e-05
-9.51632197901868e-06
-3.31215370444516e-06
-1.44742249966522e-05
-2.21999754064718e-05
-2.26784137094872e-05
-2.3063889181307e-05
-1.56532222329035e-05
-3.13170159570092e-05
-2.10725949685064e-05
-8.67209410705143e-06
-2.74225601079491e-05
-1.98277933832911e-05
-2.93479675401409e-05
-2.2588399481267e-05
-1.96220175532665e-05
-3.34991775642839e-05
-2.19896125561571e-05
-1.2273878520795e-05
-9.53175166568115e-06
-1.88892974111891e-05
-1.74896059751066e-05
-7.54674679593769e-06
-1.41252349490689e-05
3.78801494193115e-06
-9.34139015453387e-06
-3.38688246256997e-05
-1.78747596687828e-05
-1.18199546484561e-05
-1.68384695245786e-05
-1.9289689899948e-05
3.01211698376066e-06
-4.37620595820079e-06
-1.77382049508662e-05
-5.97020795858643e-06
-1.6485039124055e-05
-1.33838330900143e-05
-3.21503334361487e-06
-1.1820986441597e-05
-2.50152237372448e-05
-5.13362302213856e-06
-2.55944472514731e-05
-9.96691045471618e-06
-2.526256075443e-05
-2.37257302347388e-05
-3.02333833840788e-05
-1.81039400489758e-05
-3.42664086585131e-05
-1.60162338281108e-06
-2.25977842596368e-05
-2.5180451242945e-05
-2.30534652819688e-05
-1.0193517044532e-05
-2.92141678577017e-05
-2.11263920312457e-05
-2.02617879992226e-05
-1.67395455690447e-05
-8.48787789408503e-06
-3.43752878877311e-07
-2.1556227227864e-05
-1.28349157850512e-05
-1.94642646625272e-05
-2.14642745346844e-06
3.67929058299429e-07
-7.32580358029293e-06
-2.22084893482324e-05
-7.01373758091306e-06
-2.04073200913453e-05
-8.21757061855283e-06
-3.52226104618283e-05
-4.60292412223411e-06
-2.021496556889e-05
-3.35242184926528e-05
-2.75355434121298e-05
-3.99291962480625e-05
-3.28988481628835e-05
-2.02848839581983e-05
-2.75041519519602e-05
-2.69300391359594e-05
-2.99437648808573e-05
-2.29031862209963e-05
-1.47903565245511e-05
-6.15216516362207e-06
-2.23847114913231e-05
-3.44887831025508e-05
-1.45351895234584e-05
-1.60928110937518e-05
-4.68293152351879e-06
-2.41318116545831e-05
-1.96265071127176e-05
-8.41129956338261e-06
-1.28689991300093e-05
-1.79646319327001e-05
-3.0979691803847e-05
-1.28420646574075e-05
-5.19945637820104e-06
-3.17571814651817e-05
-2.28705180773566e-05
-2.38759068505848e-05
9.02150521514535e-06
-3.50565674276635e-06
-1.30583188039681e-05
-1.29855505710485e-05
-2.06474475373293e-05
-2.21709375924339e-05
-1.60089841894862e-05
-1.40997899990073e-05
-1.62748969207442e-05
6.24483283839647e-07
-6.61489791004824e-06
-1.47712775118138e-05
6.22060605137615e-06
-1.30073998807628e-05
-6.48790241648662e-06
-1.72140377806065e-05
-3.39270044000825e-05
-1.60876181283459e-05
-1.16550738042901e-05
-4.01189203519165e-05
-1.57694470081261e-05
-2.87835862745397e-05
-2.5195397602118e-05
-3.06600116430078e-05
-1.78440736813252e-05
-2.30683940058379e-05
-2.00448170809928e-05
-1.10856070881686e-05
-3.25177211026812e-06
-1.7854180927242e-05
-2.68673959565944e-05
-4.03850280381239e-05
-2.66410770517632e-05
-1.33734439224247e-05
-3.03423535541734e-05
-2.32389577806482e-05
-2.81764561996223e-05
5.63811803806226e-09
-1.00645930623959e-05
-1.91677615094003e-05
-1.28843474916931e-05
-2.80838482382143e-05
-1.85710863436175e-05
3.27229745667329e-06
-2.00081628108611e-05
-2.82893191187543e-05
-1.33115604687448e-05
3.38886006645447e-08
-1.3808762462958e-06
-1.01125354371244e-05
-5.66757509850524e-06
-1.99781978906424e-05
-2.18453279346816e-05
-1.78420588810609e-05
-2.34788303400871e-05
-8.22866370953766e-06
5.95978638561472e-06
-1.033562217615e-05
-2.5349697130778e-05
-2.87515049422492e-05
-2.85338350464517e-05
-1.53064753075049e-05
6.84152399172344e-06
-1.59739994523415e-05
-1.38993115235216e-05
-3.40401491212275e-05
-8.2240168520559e-06
-1.2338706277269e-05
-7.54333829223252e-06
3.85518176223425e-06
-1.7120942520475e-05
7.43755867992817e-06
-2.24028404281302e-05
-1.13861842482687e-05
-1.99538317580995e-05
-3.36363356559273e-05
-2.35722644190125e-05
-4.10059824378508e-06
-2.02292540206364e-05
-5.03593294612146e-06
-4.11443925227503e-06
-1.42267577132246e-05
-8.13451799017176e-06
-9.72875263756254e-06
8.07450119926524e-06
-2.10352764138831e-05
-1.59096277044923e-06
-1.38019141494852e-05
-5.25452374159722e-06
-1.14502520123412e-05
-1.39473099169311e-05
-7.91667676231047e-06
-1.53030076005063e-05
-2.0716757207663e-05
-7.64567138309645e-06
-1.81518883005149e-05
-1.99621980735984e-05
-3.34796607648036e-05
-1.41394954885072e-05
-1.46054807165841e-05
-1.52465311676726e-05
-1.64915761575092e-05
-1.82019195071238e-05
5.81437698888321e-06
-1.88570705977906e-05
-2.55926600579422e-05
-2.67497651236945e-05
-8.55133421451485e-06
-1.86033891275989e-05
-2.85698044374851e-05
-1.82682541587508e-05
-1.92133924598254e-05
-2.63402317856494e-05
-3.7611480771983e-05
-3.94705881309823e-06
-2.61810675997008e-06
-9.56212474487398e-06
-3.378653880839e-05
-1.58153580323568e-05
-1.6643942808548e-05
-3.10861386913197e-05
-9.82925357695893e-06
6.94125395388272e-06
-1.8028374687348e-05
-5.24285708314327e-06
-1.38500555628724e-05
-2.73574109745049e-05
-3.88529789872348e-06
-2.586597065975e-06
-1.3079108316241e-05
-2.53517440659925e-05
-1.80878790489877e-05
-1.99733825566205e-05
-2.59293571823266e-06
-2.25028911727015e-05
-1.46730898416986e-05
-2.03834961596198e-05
-2.54941955611275e-05
-3.09900508884865e-05
-3.17189938813183e-05
-3.3725102710877e-05
-2.65289071770446e-05
-2.74627736350875e-05
-1.23104153827602e-05
-2.25301444704599e-05
-2.91585402236529e-05
-1.6512070594213e-05
-9.05428254278916e-06
-4.17798176677924e-06
-9.97713394333047e-06
-1.93191050186279e-05
-1.63134155344777e-05
-1.82861886972598e-05
-1.98333611854161e-05
-1.25654313658988e-05
-5.8161043157981e-06
-3.17881518916243e-05
-2.49391636373472e-05
-1.5693721335991e-05
-2.4200763398239e-05
-3.83524088094864e-05
3.4673424642302e-06
3.90629576540315e-06
-2.01941230318279e-05
-3.25103675836937e-06
-1.88536293004074e-05
-1.91056040598615e-05
-1.64394059842305e-05
5.02585177532572e-06
-2.50092926837597e-05
-2.4824695509418e-05
-2.59144223147117e-05
-1.0701070200462e-05
-1.78666726711521e-05
-3.86437721820276e-06
-5.6689241269641e-06
-1.90461170177372e-05
-3.03781656960051e-05
-1.62692261593488e-05
-2.34356311064067e-06
-3.16868261754842e-05
-2.12044336583184e-05
-1.06424106115047e-05
-2.70754297439923e-05
-7.26249642547043e-06
-1.68491139320083e-05
-3.94677461570202e-06
-5.01592984870771e-06
-5.78383109132585e-06
-1.00160116049867e-05
-1.04356284397243e-05
-1.04208443119999e-05
-9.35208116253443e-08
-1.6140171072866e-05
-6.27800701003607e-06
-5.57506760303528e-07
-2.3333891413149e-05
-2.14117083054755e-05
-2.37410569123307e-05
-4.4916874567257e-05
-3.22462744127199e-05
-3.42955237079908e-05
-3.49918134116593e-05
-1.06916858693933e-05
-1.99195607620721e-05
-2.00134565581314e-05
-1.04066224007751e-05
-2.58457758524804e-05
9.02923386716544e-06
-1.40280255277266e-05
-2.05537957768633e-05
1.55556260230617e-06
-1.89897435215901e-05
-2.08742051610707e-05
-1.46350073229873e-05
-7.63288760344151e-06
-6.39302550197814e-06
3.72098266052502e-06
-1.69426068653209e-05
-4.75592288493907e-05
-2.11127239291207e-05
-2.02290182133893e-05
-3.62772506033132e-05
-2.74232020130268e-05
-1.66365377731895e-05
-2.43974764276126e-05
-1.51766006067016e-05
-3.40638082393239e-05
-3.16654162547579e-05
-1.73233281304451e-05
-1.50933250403108e-05
-2.07925313602718e-05
-2.33371023195088e-05
-4.76849344636429e-06
-1.80202854286039e-06
-9.09828022917336e-06
-1.24776947182156e-05
-1.26476917082924e-05
-2.27664626160147e-05
-3.16318407809016e-05
-1.48321106594268e-05
-1.79815649348004e-05
7.17600715134115e-06
-3.18338563247101e-05
-3.17934085099046e-05
-1.02884906561107e-05
-1.47907675996405e-05
-1.94147802316317e-05
-1.55318464610936e-05
7.61341568649561e-06
-3.68229742878527e-07
-1.28409573021749e-05
2.21890368368809e-06
-1.55467908582253e-05
-1.51964552862325e-05
-1.61948959116483e-05
-2.63871638952053e-05
-1.76577479011428e-05
-7.34465441788812e-07
-9.3961277606938e-06
-2.25490556334979e-05
-2.34301935981153e-05
-1.84357339482448e-05
1.17399650116177e-05
-2.83727843372705e-05
-1.00985349732856e-05
-1.51987404743346e-05
-2.04458602684925e-05
-8.45763731305659e-06
-1.71850000345633e-05
-3.00806378227009e-05
-4.04433873629965e-05
-1.41440740872881e-05
5.21832028301604e-06
-1.4014376550915e-05
-2.08979603865662e-05
-2.23585508319619e-05
-3.3129012360932e-05
-5.76921581620828e-07
-4.20164859935308e-06
5.92696003440446e-07
-2.17344866577503e-05
-2.07008865864341e-05
1.34846171291886e-05
-1.25008686793024e-05
-3.22608737858654e-05
-2.82850624496113e-05
-2.8204966610648e-05
-6.85245058614862e-06
-6.77977729075265e-06
-1.65677111985035e-05
-2.36517070163867e-05
-4.74464049970884e-06
-1.86369898122469e-05
-3.40937167706832e-05
-2.0291490518982e-05
-1.89632825350995e-05
-2.06391718735301e-05
-1.29156706111071e-05
-1.05956745868135e-05
-1.98902326404524e-05
1.02221515399282e-06
-2.04836894687122e-05
-1.80592630412295e-05
3.53925213103289e-06
-9.97459809628729e-06
-3.83115040137661e-05
-8.0469852459838e-06
-1.36060349178961e-05
-7.56878339860633e-06
-8.46866286572983e-06
-1.49477028213349e-05
8.84501688580185e-06
1.30279771457431e-05
-2.63369354280229e-05
-1.21217241225487e-05
-2.07438796689645e-05
-1.46161460542993e-05
4.96721072563964e-06
-1.64612315110489e-05
1.20411872087628e-06
-1.30119917385927e-05
-2.61945674087722e-05
-1.81774123815444e-05
-1.251828178034e-05
-3.74446149317887e-05
-1.95091718632734e-05
-2.52033590774338e-05
-3.56384427086934e-05
-2.29511049934679e-05
-8.21942539016423e-06
-1.01634754845419e-05
-1.86581572477396e-05
-1.57694490494683e-05
9.74610859071059e-06
-1.79022414744341e-05
-7.85007661883928e-06
1.23778836362556e-05
-4.49868164966025e-06
3.72223727495084e-06
-2.40815189402096e-05
-6.37466745933421e-06
-1.08705205638103e-05
-1.9237333100396e-05
-2.31419110056514e-05
-1.84931346036098e-05
-2.01876523982408e-05
-2.76771599893605e-05
-1.75296886066092e-05
-2.32466291782367e-05
-1.09944713805738e-05
-2.18880523598448e-05
-2.7813042680911e-05
-2.19778001264681e-05
-7.47019090649105e-06
3.3150136003467e-06
-3.19006106634426e-06
-1.20783456513319e-05
-4.38977536933333e-06
-1.12504519335446e-05
1.20924166901171e-06
-3.27570211159609e-06
-2.63493890807483e-05
-1.71908295304979e-05
-1.83277425072625e-05
-3.66077012475879e-05
