# Supplementary material for: Research on computational propagation and identification of mine microseismic signals based on deep learning
Source: PLoS One. 2025 Oct 22;20(10):e0334641. doi: 10.1371/journal.pone.0334641 (PMC12543183; doi:10.1371/journal.pone.0334641)
Supplement: S9 Data — (ZIP) [file pone.0334641.s009.zip › 000101100000455.xlsx_0.txt_24.txt.txt]

-6.22632465320054e-06
-1.33596315098142e-05
-1.91474034168477e-05
-2.6538145385777e-05
-1.91816588034207e-05
-7.04646719264774e-06
4.30755716044384e-06
-2.70648378149114e-05
-2.5968961389152e-05
-2.95299592625094e-05
-2.29798641611319e-05
1.52306911028195e-05
-2.52662602930812e-05
-2.2980939260617e-05
4.50978183283963e-06
-2.34146274668599e-05
-1.67994557382276e-05
-3.33050922353865e-05
-1.76799909446004e-05
-2.21209049936172e-05
-2.47279628299021e-05
-8.76879170022545e-06
-2.08696859425028e-05
-8.58101271931027e-06
-6.34328154757964e-06
-1.7619153138939e-05
-1.380644890123e-05
-2.13459037249822e-05
-1.62986240092625e-05
-2.6749464828502e-05
-2.57679139974239e-05
-2.14863216297371e-05
-1.54110150906525e-05
-1.43791588417195e-05
-2.41559465196555e-05
-3.13768478518888e-05
-2.71752852922503e-05
-7.61987896109638e-06
-2.2266238900328e-06
-1.81956805575627e-06
-1.60448439500668e-05
4.65584533546505e-07
-3.59121772552991e-05
-1.63727020352213e-05
-3.06111394886012e-05
-5.78043652559609e-06
-2.71395925095896e-05
-6.0252952244519e-06
-2.19775246784801e-05
-2.80696909019532e-05
-1.08328562005243e-05
-1.67157389845402e-05
-4.16125283024455e-05
-2.76391634082551e-06
-1.24759713030421e-05
-2.57909028262958e-05
-2.99542053948317e-05
-7.39010331210128e-06
-2.04763300437456e-05
-8.925726189213e-06
-2.04991324872681e-06
2.38357282287471e-06
-1.71216480599837e-05
-1.80857918939771e-05
-1.50632524085699e-05
8.66315137971633e-06
-1.55679429740962e-05
-1.8103966866115e-05
3.33102100438101e-07
1.07591332819918e-05
-2.09276301760073e-05
-2.00069251602305e-05
-1.27501662359272e-05
-4.72228888673147e-06
-1.43438065268002e-05
-1.0392558228475e-05
-7.65519447898146e-06
-1.31877658261003e-05
-3.22700242833864e-05
-1.72682551949316e-05
-1.33858024050239e-05
-3.22207656551168e-06
-9.21168974222666e-06
-1.75921884186497e-05
-7.66658341039453e-06
-1.80690412475398e-05
-2.23294802479085e-05
-2.93718690212063e-05
1.11718187006944e-05
-8.25241522319464e-08
9.34177194562403e-07
-1.41598883527452e-05
-3.03986158460153e-07
-5.53355572765646e-06
-1.73896654762099e-05
5.42977187399834e-07
-2.66840873478195e-05
-1.59568425978702e-05
-8.44479654619253e-06
-1.73647990266775e-06
-1.77934009061495e-05
-3.35245011380406e-05
-3.31296748833643e-05
5.73528224018408e-06
-3.04812122625385e-05
-7.01917858628349e-06
-2.31224515906251e-05
-1.70143336166926e-05
-1.63647041462744e-05
-1.75798586260604e-05
-8.12300964627252e-06
-2.45935199176194e-06
8.21387298910946e-07
2.58424083029987e-06
-8.47908510348815e-06
-2.04595173127332e-06
-3.03481315003257e-05
-1.65052440009765e-07
-6.00469197056133e-06
-3.45941253195246e-07
-7.57369244614144e-06
-1.89442903793901e-05
-2.29143537762579e-05
-2.14880539480912e-06
-1.14456195152039e-05
-1.22398080198518e-05
-1.84033878140967e-05
-1.15367797079493e-05
-6.86003486738327e-06
-9.48758554722962e-06
-1.457339426563e-06
-2.87588810163952e-05
-8.4178715129908e-06
-3.15227701295942e-05
-1.91989322545747e-05
-1.44014078596068e-05
-8.60264915920262e-06
-2.46556132517165e-05
-7.49706391708043e-06
-4.76976066256798e-05
-1.74062374566763e-05
3.23799906129162e-06
-1.59191497638738e-05
-6.5729725920514e-06
-1.17550200047933e-05
-1.65520735531001e-05
-2.22512505623328e-05
-2.19897292929561e-05
-3.619573684108e-05
1.33193661297551e-05
-1.5821987630306e-05
-1.1594600536551e-05
-1.36627789367477e-05
1.27964615127307e-05
4.04957440928822e-06
-2.90413886288575e-05
1.03919953981274e-05
-6.77130779995975e-06
-4.69398661025266e-06
-2.13454337960842e-07
-1.89015135603165e-06
-2.88973700866083e-05
-1.97451678963224e-05
-2.39537730928213e-05
1.27665416607056e-05
-7.38411725708776e-06
-4.52164827560612e-05
-6.96092988563491e-06
-2.15979558966361e-05
-2.14486972465331e-05
-3.68569172800846e-06
-1.71967735304454e-05
-9.83247200427303e-06
-1.79520900577593e-05
-8.20952218204808e-06
-1.94343390744726e-05
-1.21523854883739e-05
-8.17510245437869e-06
-1.72843501772109e-05
-1.66522997147987e-05
-2.39590447854426e-05
-2.11246511975113e-05
-2.22235590376313e-05
-1.09492943362854e-05
-1.62709801801719e-05
-5.68478672334996e-06
-1.51104790150784e-05
-1.34313827501773e-05
-1.0189342045016e-05
-1.64545151101848e-05
-6.56348014213208e-06
-2.11138867295885e-05
-8.56569798526582e-07
-1.75392430879462e-05
-2.49726230836585e-05
-2.09648662477587e-05
-1.56699757284484e-05
-1.17746947663005e-05
-2.17196305104222e-05
-4.0892771786953e-06
-1.59058365139844e-05
-8.34196924230344e-06
-4.97347267497145e-06
-8.09266905855308e-06
-2.00799519811729e-05
-1.30940879937025e-05
-2.97905643439015e-05
-4.81264458574191e-06
-1.5137320427128e-05
-2.85111699932181e-05
-2.47191769340213e-05
-1.55935813636571e-05
-1.75079396655001e-05
-8.94606481730973e-06
-1.60894139661402e-05
-1.97640199130988e-05
-3.29162598748432e-05
-4.46079519743129e-06
-1.00373072866942e-05
-5.72261285964381e-06
-9.15881783347336e-06
2.13837835998383e-06
-1.83905816933919e-05
-5.70310266182409e-06
-2.67575910635607e-05
-3.01825233243812e-05
-2.32491478783221e-05
-3.77243260956943e-06
-1.39156733825698e-06
-1.55177979889726e-05
3.85141020901529e-06
-8.71109968558604e-06
-2.61903104572909e-05
-2.25702817152031e-05
-1.91688850155168e-05
-2.12407292134417e-05
-2.07319299977343e-05
-1.01161106919793e-05
-2.03411636004657e-05
-7.0367867853426e-06
-1.2870042024182e-06
-1.86597607237414e-05
-5.61442536175783e-06
-4.47146597022738e-06
-1.05584935023775e-05
7.5005396060406e-07
-2.0544167324948e-05
-8.39789865504792e-06
-7.82423600420969e-06
-6.80294252871915e-06
-1.84007376541041e-05
-2.55522664010584e-05
-2.67017170703057e-05
-2.50493441065126e-05
-2.14221064680733e-05
-2.16685120357308e-05
-4.98656609444683e-05
-3.7096521248484e-06
-6.8984720919468e-06
3.04033888261164e-07
-2.6818591757337e-05
-9.86017257424961e-06
7.90615862519417e-06
-6.0681642647546e-06
-1.6761360471901e-05
-7.78360826726922e-06
-2.07842508607509e-05
-1.663151943461e-05
-1.2146481232382e-06
-3.31851486156579e-06
-8.55132809645924e-06
-1.08160135019626e-05
-1.41721971547415e-05
2.41939020162132e-06
-1.64332215683338e-05
-1.35862835040063e-05
-3.47028931917542e-05
-1.09593614766455e-05
-3.04560537058046e-05
-1.65370754086836e-05
-2.90074250613074e-05
-1.19701230753481e-05
-2.00923883451275e-05
-2.65018624858253e-05
-1.52950640188719e-05
-1.01977239757851e-05
-3.1824131738795e-05
-8.4757779830928e-06
-8.48526306945793e-06
-8.72396564493423e-06
-2.15001478857802e-05
-2.12261408202155e-05
8.06505846735722e-07
-2.49241890648142e-06
-2.95725281092035e-05
-1.88072400561101e-05
-2.10753518409046e-05
-1.91336853873311e-05
-1.81074981888056e-05
-6.76426508258436e-06
-1.53188306322991e-05
-1.78891880487358e-05
4.03933353507587e-06
-1.10939912657563e-05
-1.19737075519485e-05
-1.20768854753003e-05
-1.2051205853935e-05
-1.82102045066676e-05
-1.61546085907421e-05
-1.742870818314e-05
-2.71304021191715e-05
-1.87376080465013e-05
-1.85044899182721e-05
-1.10909395329916e-05
-2.26650064968672e-05
-2.15110160580106e-05
-1.81332910821394e-05
-2.78957394545944e-05
-1.73297923984324e-05
-3.08905549416179e-05
-3.28333851367163e-05
-2.6646617062456e-05
-2.45652426822793e-05
-2.91431749851798e-05
-2.32350349077291e-05
-2.70736983086409e-05
-8.87709654717532e-06
-1.54719484295035e-05
-1.0002081635812e-05
5.09911233781192e-06
-1.74828697599011e-05
-1.52958546449134e-05
-1.91621712877986e-05
-1.13976103278102e-05
-1.49632144483916e-05
-2.46409554644249e-05
-6.12636132680251e-06
-2.25413634051428e-05
-2.42445498652161e-05
-1.55119986387246e-05
-2.45640227042817e-06
-2.81316025101581e-05
-1.46567235342682e-05
-1.73065782310183e-05
-1.46596277053518e-05
2.17136063144457e-06
-1.73951688094984e-05
-1.40825766749096e-05
-3.50902160882941e-05
-1.87598238799444e-05
-1.52179789842139e-05
-1.77248024774648e-05
-3.06068559981642e-05
-1.48413764784602e-05
-1.61428210793019e-05
-8.31345542232782e-06
-3.63966888921987e-05
-1.53648394793744e-05
-1.57913658808108e-05
-1.87048385811537e-05
-2.3870816720741e-05
-1.16076435607587e-05
-5.79128573473105e-06
-2.89035052529569e-05
-7.53003155128718e-06
-4.81167303665009e-05
-1.79393229120431e-05
-1.08287861924108e-05
-1.56156665580749e-05
-2.40203488156988e-05
-6.55843854386773e-06
-2.20797845057337e-05
-1.16906308853145e-05
-6.74781228265209e-06
-1.8622708447536e-05
-1.33569368774256e-05
-3.08136763084384e-05
-1.43458508431623e-05
-2.5640765426425e-06
-1.33932772236092e-05
-1.93607401552744e-05
-7.86410298538973e-06
-1.21401082993257e-05
-7.44487561960469e-07
-4.68099711842826e-06
-2.55367549829111e-05
-1.36812915974538e-05
-1.5094033091608e-05
-1.62350150122638e-05
-6.62152399565185e-06
-7.29236384710586e-06
-1.4787812983459e-05
-5.1397948823645e-06
-1.53161724204368e-05
-9.97830669679493e-06
-9.78043424756485e-06
-2.92486064737812e-06
5.19470520386095e-06
-1.68131719211725e-06
-5.79578797889079e-06
-1.90874560325767e-05
-1.19909152220006e-05
-1.91423267758701e-05
-1.27598236041924e-05
-8.52183031484205e-06
-1.72542863039796e-05
-3.04541601448113e-05
-3.63041046087501e-05
-1.72268383693442e-05
-2.11033588513678e-05
-1.38310099839703e-05
-4.51469067779809e-06
-1.896590187578e-05
-1.09856419754149e-05
-1.39934100803603e-05
-1.46355572341518e-05
1.94228239985846e-08
6.45350103027025e-06
-2.29667342165906e-05
-2.7577066144546e-05
-1.97293005262955e-05
-2.52254048392037e-06
-1.32441379437291e-05
-3.69138077184799e-05
-8.08577947598609e-06
-6.40131456497633e-06
-4.91927438490493e-05
-2.94875004250134e-05
-2.23240531603135e-05
-4.87175670215564e-06
-2.01108975686723e-05
-3.53784042905118e-05
-2.82097959886528e-05
-5.17539188473978e-06
-4.16934787868144e-06
-1.05792264883594e-05
5.75436755908928e-06
1.24877262702324e-05
3.08460669597334e-06
-3.03894581040841e-05
-2.84097251978976e-06
-5.013407849341e-06
7.32393971289839e-07
-1.87432120352234e-05
-2.41935801586141e-05
-2.11679940527605e-05
-2.48293240599507e-05
-6.62271148527071e-06
-1.11304968381841e-05
-3.36310896132045e-05
-1.67461010799171e-05
-2.26999951686078e-05
-2.02769507803649e-05
-1.19130886520587e-05
-2.23378711318904e-05
-1.21124914471694e-06
-1.09682869884862e-05
-1.29770090839743e-05
-2.7687877587324e-05
-7.38800410461134e-06
-1.12366859729576e-05
-1.29624318692548e-05
-1.98054438811936e-05
-2.95751666895266e-05
-1.3349368968225e-05
-2.8256598448748e-05
-2.88412697021731e-05
-2.75823869965102e-05
-1.49187857933017e-05
-3.3163702998587e-05
-2.0506478831632e-05
-2.54655297080748e-05
-3.54361790902912e-05
-1.17645820777147e-05
-2.36508831895492e-06
-2.38692668900253e-05
-1.57046540599736e-05
-1.93616467012409e-05
-1.01449641970131e-05
-1.03855443793e-05
-2.95127594786606e-06
-1.09393157680514e-05
-2.40105940731427e-05
-1.25978970865272e-05
2.51379795882326e-06
1.36112763007786e-06
-2.02625646030669e-05
-2.8293349701106e-05
-6.20577430617092e-06
-2.04983760128817e-05
-2.53772964317657e-05
6.81134273159547e-06
-1.62455625824188e-05
-7.93098003452842e-06
-1.24518388853102e-05
-2.21228911933126e-05
-1.07996137198843e-05
-2.07335302130323e-05
-1.98144606852535e-05
-7.03740484211694e-06
-1.91705572595991e-05
-2.85312832698757e-05
-7.20843822274666e-06
-2.46085843472671e-05
-3.87277205754722e-05
-2.00154303880203e-05
-1.86658715267026e-05
8.02914016848448e-07
-2.86708557640796e-05
-1.25569228035126e-05
-1.10777551232959e-05
-9.20374867290936e-06
-2.97298762705023e-05
-1.44523847867678e-05
-2.09122408288816e-05
3.79131528150535e-06
-1.16526178503346e-05
-1.29633493007808e-05
-4.45892329556198e-06
-2.58053086818935e-06
-1.20242160253733e-05
-1.29762686693878e-06
1.14174543175739e-06
-1.55150880140197e-05
-2.83659976155047e-05
-3.26311499604724e-05
-1.30894861248633e-05
-2.32231489839251e-05
-4.14784927046932e-05
-1.12616757401082e-05
-1.79411507989758e-05
-2.62831464136958e-05
-1.40948520632061e-05
-2.16644592783904e-05
-1.44789597668741e-05
-4.18458590197095e-06
1.58988534728016e-06
-8.40961377327899e-06
-1.14477980448564e-05
-1.34885710418793e-05
-1.44439330591829e-05
-9.10195493002466e-06
-1.62591708384044e-05
-1.87261188351886e-05
-2.65192019914742e-05
-1.85954923428764e-05
-2.32620610955784e-05
-3.74877177274164e-05
-2.72842930297945e-05
-1.16004846732892e-05
-2.21700820576832e-05
-1.78119502487601e-05
-1.09758732395103e-05
-2.94292658047383e-05
-7.35763337743526e-06
-2.38125987636378e-06
-1.14100061104731e-05
-1.44551111879071e-05
-5.39966373308748e-06
-1.58868289719168e-05
-3.48355871559565e-05
-2.09363574975904e-05
-1.94152148487769e-05
-1.17507284321787e-05
-1.00811790366451e-05
-1.59863191631268e-05
-1.10839661149145e-05
-2.18977274739481e-05
-1.48515326600447e-05
-2.36319704591481e-05
-1.75692528932034e-05
-2.42839777945319e-05
-9.24080687421395e-07
-3.29783238756476e-05
-3.08648432523508e-05
-2.7505631766129e-05
-2.15067408849581e-05
-2.95249078322469e-05
-1.59810265195748e-05
-6.42474131343899e-06
-2.19129212288635e-05
-2.90770603050006e-05
5.73401584041716e-06
8.99782562760586e-07
-1.38780814304668e-05
-1.28343523666579e-05
-2.01730149835464e-05
-2.41052278098763e-05
-1.19027604282097e-05
-8.64029794906137e-06
-9.62181617029241e-06
-1.63502507786994e-05
-1.18917121638905e-05
-2.06037903372255e-05
-1.78662095438941e-05
-3.15318819018602e-05
-2.61948601574669e-05
-1.32272675143891e-05
-1.03766621433806e-05
-2.51850807511127e-05
-2.97030457513898e-05
-6.23310815527969e-06
-1.98133577665855e-05
-2.5008702798057e-05
-1.69929396500904e-05
-1.21569615485875e-05
-2.09682241152376e-05
-3.29580708605539e-05
-2.24407373745917e-05
-1.07635762576598e-05
-2.10501498544415e-05
-2.20933128382627e-05
-1.20037225930771e-05
-7.13734617989547e-06
-1.39824580459102e-05
-4.98162337354485e-06
-2.46779667323695e-05
-1.19481426366459e-05
-7.14873923350005e-06
-1.92627273393432e-05
-1.68721934082619e-05
-2.02077383886682e-05
-2.1816300973465e-05
-2.65091333096483e-05
-2.11275528847924e-05
9.31597781556329e-06
5.75037862059184e-06
-2.39437818721907e-05
-2.29058569111016e-05
-6.84374976117643e-06
-1.69759704735306e-05
-2.22694971794432e-05
-1.55831279535881e-05
-4.01066295510955e-06
-3.14434795094882e-06
-2.36065299795569e-05
-8.19030033694984e-06
-1.31802883273448e-05
-1.08657811799209e-05
-2.95906443578402e-05
-3.8480553282633e-05
-2.82918520901877e-05
1.85009666092146e-06
-1.56825903090746e-06
9.27052318750302e-06
-1.63922516470469e-05
-8.80604028213706e-08
-4.10489768173808e-06
3.30478479169931e-07
9.90882289437171e-07
-6.76037898772196e-07
-9.30718892509137e-06
-1.04861433922399e-05
-1.8854651724788e-05
-8.89854921102586e-06
-3.19274670347553e-05
-1.43287466369139e-06
-1.85969623324329e-05
-1.6705017799758e-05
-8.80095840869669e-06
-1.0798488709878e-05
-2.46687315254527e-05
-1.46715356629893e-05
-1.36280919024273e-05
-5.45442232579152e-06
-1.12371153385993e-05
-2.18600724363596e-05
-1.28784930471187e-05
-1.39478088525045e-05
-1.36896718232855e-05
-2.55141757113646e-05
-2.73084317757397e-05
-1.79243969563953e-05
-1.65089968478885e-05
-2.54238572604187e-05
-9.42004881007497e-06
-4.66954915025213e-06
-2.62958960464084e-05
-3.38985603046023e-05
-2.33283981960525e-05
-2.3178227354512e-05
-5.58239787667371e-06
-1.44929920251652e-05
7.80230276024129e-06
-4.9581290205627e-06
-2.98840140601921e-05
-3.75286713872302e-05
-6.81180821904566e-06
-9.22839479921871e-06
-1.79442026904061e-05
-9.54089852263669e-08
-6.68552326715873e-06
-1.5544637486399e-05
-4.3231448934535e-06
-1.7313697294325e-05
-6.64441085243066e-06
6.15660229636029e-06
-2.76800353943395e-05
-1.21926402872033e-05
-2.05115442875387e-05
-9.43524575406604e-06
-4.20479198067578e-05
-1.95342445329734e-05
-1.53657025737141e-05
-8.50378242980329e-06
-3.03309730950587e-06
2.99462577008692e-06
-1.73207560015767e-05
-4.26970505222605e-06
-1.81824331927209e-05
1.29848689980979e-06
-1.18795308105001e-05
-1.24081963957183e-05
-3.99238466969821e-06
-2.7671523599074e-05
-1.87588429532828e-05
-7.95458527229327e-06
-2.09100707844963e-05
-3.59383454046811e-05
-8.79234473619563e-06
-2.47805786169199e-05
-3.05328874955074e-05
-2.40729283970428e-05
-1.46864218384897e-05
-1.82613017461826e-05
-1.68885658789205e-05
-5.07764410322712e-06
-4.52200067389685e-06
-2.44213416507118e-06
-1.81369435031819e-05
7.69794515340015e-06
-1.39231196077343e-05
-5.5135164856477e-06
-9.62371566317198e-06
-3.18319698299028e-06
-1.41224368992721e-05
-8.72394529395424e-06
-1.94718960328776e-05
-5.7893907696979e-06
-2.16632464863998e-05
-1.57932210428102e-05
7.49150938394581e-07
-1.94841243057474e-05
-1.92730007071956e-05
-9.3393615729785e-06
-4.2634573386334e-06
-2.85288396393891e-05
-5.03318718826433e-06
-5.32040514268408e-06
-2.90868436419437e-05
-2.5733919779738e-05
-2.81736820706325e-05
-1.51732133741312e-05
-1.91074124296407e-05
-2.12940520256534e-05
-1.50000548141064e-05
-7.49058749718146e-06
-2.23378513528123e-05
-1.61492197027795e-05
-5.78407087022922e-06
-3.08982640138901e-06
-1.67243474064716e-05
-2.83088933079349e-05
-7.86204507780035e-06
-1.76883087135267e-05
-1.19092601805502e-05
-3.06186417754706e-05
-2.97717230240994e-05
-1.55565049833512e-05
-1.75907577712771e-05
-1.64433738621946e-05
-1.32572497228706e-05
-6.93771946765333e-07
-1.9794606102199e-05
-6.5790946405278e-06
3.24250153599761e-06
-1.32740568593611e-05
-2.22702827211129e-06
-2.1860013257719e-05
-2.04765404444638e-05
-1.45277678200818e-05
-2.4406056227246e-05
-2.91508318001931e-05
-6.25091552175749e-06
-8.95413479967745e-06
-3.83161424872522e-05
-1.11342823044388e-05
-1.48282587102927e-05
-2.74214448619003e-05
-2.80965579822935e-06
1.04632636333044e-06
-1.5217132803408e-05
8.93015767793936e-07
-3.10217998636389e-06
-5.44867185352665e-06
-2.92001824439876e-06
-2.45468441744786e-05
1.41242238844322e-07
-9.14785809520211e-06
-1.8098610136531e-05
-1.79698996515741e-05
2.47391399987284e-06
-1.75430641750794e-05
-1.71776735174944e-06
-2.46802986440225e-05
-1.21754941664603e-05
-3.51621717846268e-05
-1.57168853888521e-05
3.09004490225872e-07
-1.59395598966636e-05
-1.13780851118211e-05
2.22759725385536e-06
6.73094070666899e-07
-2.40754641888483e-05
-1.10081028064362e-05
-1.20668633118365e-05
-2.75949180743603e-05
-2.31622355069754e-05
-1.95277138066564e-05
-1.25108270862632e-05
-1.1083103846473e-05
-1.02508504297863e-05
-8.70352050642962e-06
-8.49095880666105e-06
-1.79541738985606e-05
-3.00129145849958e-05
-1.1825112516396e-05
-1.86141477236256e-05
-1.64454458263294e-05
-2.0255062304692e-05
-2.0470570744297e-05
-4.34116994616387e-05
-2.55582884772352e-05
-5.11087011085178e-06
-9.58542560157382e-06
-1.66715370957182e-06
-2.08288359956821e-05
-4.95140973238012e-06
-6.20631794976886e-07
-3.97336405727141e-06
-1.5216776024985e-05
-1.03422713003735e-05
-2.53398781713981e-05
-2.09823191292839e-05
-3.28298817996058e-05
-2.01025650399837e-05
-1.58167604413005e-05
-2.46256489205009e-05
-1.97385928725156e-05
-3.97674210976361e-06
-1.1140460073225e-05
-2.23014776557513e-06
-3.82824157219958e-06
-7.32040381882494e-06
-1.80547134765014e-05
-2.78566597284406e-06
-1.52821223083495e-05
-6.42452616538279e-06
-1.69522484822984e-05
-9.20516108213053e-07
-6.45221078005038e-06
-1.48500559850011e-05
-1.57285878542245e-05
-3.10015305724478e-05
-4.30110844218983e-05
-1.68644437041654e-05
-1.95363458801749e-05
-3.22187536489882e-05
-1.70760851446524e-05
-1.3050125168647e-05
-1.28630201058456e-05
4.47052921557696e-06
5.58437378532149e-07
-1.04992083207573e-05
-3.72545505224034e-06
-8.78513347505986e-06
-2.08089464230369e-05
5.94831644314281e-06
-6.31267455019443e-06
-1.23839241507948e-05
-5.85892772665201e-06
-3.80588303680233e-06
-1.24930048285126e-05
-1.43795047431169e-05
-6.20313272169004e-06
8.42134219582228e-07
-5.719137780915e-06
-7.594485908763e-06
-1.0137656483349e-05
-1.85917014023496e-05
-2.80413746042505e-05
-1.09580463243102e-05
-2.52324843053466e-05
-2.42954104739589e-05
-3.18641252253194e-05
-1.38840658880331e-05
-6.28091187849293e-06
-1.48983957455125e-05
-1.11620346526305e-05
-1.26733901529296e-05
-2.44776018126513e-05
-1.40126130734736e-05
-8.48314876757888e-06
-1.47545198440728e-05
-6.43705747695073e-06
-1.68560166137162e-05
-2.6495906858167e-05
-3.07020439600224e-05
-1.65513698529472e-05
-2.34319687888336e-05
-2.75388672126462e-05
-1.50118650989458e-06
-1.21652039615389e-05
-8.96605370056644e-06
-3.04287055685471e-05
-2.34394172642688e-05
-1.30474103844078e-05
-3.69049130919766e-05
-5.3834438713165e-06
-9.70903509295533e-06
-1.2926745536789e-05
-1.88075110452424e-05
5.35375425309036e-06
8.37846807468656e-07
-2.70950164262803e-05
-1.15631933062087e-05
-1.41644837658034e-05
-1.22764680295081e-05
-2.40115758513225e-05
-3.50233767098689e-05
-1.88480746840543e-05
-5.46088196663505e-06
-2.50469736176821e-05
-2.54476381491494e-05
-1.92654459185467e-05
-3.29432294568261e-05
-1.39062271978427e-05
1.1061664576174e-05
-3.99443785495018e-06
-1.70949604746505e-05
-8.10024169916737e-06
-1.49687088091794e-05
-1.19962246801842e-05
-2.93254401660715e-05
-1.36812468283619e-05
-2.62463720532948e-05
-2.12533484488022e-05
-1.21890860457201e-05
-2.14271966863445e-05
-6.91206010972961e-06
-9.08646942621777e-06
-1.25125779652043e-05
-2.71159221902652e-05
-1.59109603191203e-05
-2.54739969022777e-05
-2.00895753791926e-07
-1.16210176661675e-05
3.25339247969168e-06
-1.65691665476802e-05
6.41627218806872e-06
-7.70647788277849e-06
-2.05912472700043e-05
-1.45560087811255e-06
-5.98396659730348e-06
-3.89508670948766e-06
-8.54465529866761e-06
-4.9458545217196e-06
-1.27263346764605e-05
-2.70336902388357e-05
-1.92216533357785e-05
-1.96373561314059e-05
-2.86630976730548e-05
-1.81180981791846e-05
-1.61119255480696e-05
-2.3561169243089e-05
-2.29060128491394e-05
-8.19903270354939e-06
-1.92122812057225e-05
-2.67975654078392e-05
-1.82597948676752e-05
-8.195113854382e-06
-2.19190742466546e-05
-1.16412899211834e-05
1.50188918507599e-07
-2.88165683822723e-05
-2.05321420169585e-05
-2.50119179836157e-05
-1.34994290281101e-05
-1.24324942057054e-05
-1.17369073400766e-05
-2.1034441470714e-05
-2.81204694046537e-05
-2.5502249527782e-05
-2.18206872722965e-05
-1.28596945939686e-05
-6.31697280203877e-06
-1.03641995371541e-05
-1.9725744357554e-05
-1.47812529359434e-05
-1.68193795114482e-05
-2.77507304844265e-05
-1.36481846149301e-05
-1.299566099233e-05
-9.62704030575577e-06
-2.72341235350079e-05
-8.81168024094954e-06
-1.16029533733224e-05
-1.76913076005758e-05
-2.53414887287104e-05
-1.78347035951125e-05
-1.32328563944088e-05
3.52548286206244e-06
-4.63108783893592e-06
-7.97576559762004e-06
-8.58078750205207e-06
-1.83594186479985e-05
-1.14774272328667e-05
-1.7547380287602e-05
-1.89057604195838e-05
-1.94674107288108e-05
-1.96239207953794e-05
-1.15903484720513e-05
-2.23853657966239e-05
-2.35360110275284e-05
-2.4072579208427e-05
-1.41086030493658e-05
-3.15885807304663e-05
-2.60822276917373e-05
-1.11399787081996e-05
-2.44777745779888e-05
-1.84279868084551e-05
-1.64723988634612e-05
-1.67056306743608e-05
-1.62330669436351e-05
-2.7436512590332e-05
-1.51013812358395e-05
-1.98457314046307e-05
-2.29686308370175e-05
-1.92386905741629e-05
-1.31137350185399e-05
-1.36792534828647e-05
-2.14519097049368e-05
-1.19053989255924e-07
-9.52141879111331e-06
-1.47781006976194e-05
-3.97844053646184e-06
-1.05310613675434e-05
-3.49588569815793e-05
-1.88652920956036e-05
-1.1202010420451e-05
-3.38783705067847e-05
-2.1477578354343e-05
-1.91537480462475e-05
-2.70171677822859e-05
-2.42476094890213e-05
-4.18992746846129e-05
-3.03940899073245e-05
-7.09084682075404e-06
-1.5291066970081e-05
-1.32735314892247e-05
-5.46463082480495e-07
-3.97437609432026e-06
-2.75789927200029e-05
-2.62530591503284e-05
-1.01950215164169e-05
-8.45784995732124e-06
-7.33118884197557e-06
-1.64981129600059e-05
-1.69441028530686e-05
-2.03562270757442e-05
-2.35242095262404e-05
-2.78850802791626e-05
-9.20763984543933e-06
-2.22679622618185e-05
-3.51688391910848e-05
-8.68288557647613e-06
-6.65116271792494e-06
-2.58931146182683e-05
-1.26200458729054e-05
-1.79658572295492e-05
-5.65221213994143e-06
-8.50245283967348e-06
-1.92092689765456e-06
-1.43293246502073e-05
-1.35434093128796e-06
-1.03839995726718e-05
-8.97450391807394e-06
-3.58789054372567e-05
-2.91653452932566e-05
-1.77208889289364e-05
-1.34341238479509e-05
-1.49110886405214e-05
-3.66100123636831e-05
-2.27576428980759e-05
-3.16572404538557e-05
-3.85873856459688e-05
-1.34454456906803e-05
-1.05277774724518e-05
1.09679349116983e-06
-1.18923697866308e-05
-1.60789203184065e-05
-1.87589792027903e-05
-6.71019151815109e-06
-1.41856015868975e-05
-1.70429822080797e-06
-6.2267219567263e-06
-1.01038148681756e-05
7.32137522858399e-07
-1.80105736388693e-05
-2.34230688631457e-06
-3.64672194633719e-05
-2.54874692456255e-05
-8.87864399663924e-06
-2.14084518947719e-05
-2.82085626984109e-05
-1.60542147187795e-05
-3.11372873340389e-05
-1.10469477084932e-05
-2.64306774846195e-05
4.37631029385521e-06
-1.41407283701186e-07
-9.18704260650168e-06
-1.85119712323956e-05
-8.21454967397657e-06
1.19058456181318e-05
1.45343081743143e-05
3.2898845242157e-06
3.91875099909491e-06
-6.45622821412212e-06
-9.75496399938212e-06
-3.06853340812143e-05
-2.31921836848666e-05
-3.33847893354286e-05
-1.16200866556e-05
-2.71743086092374e-05
-2.38371059376809e-05
-6.05998803278913e-06
-2.94324098515804e-05
-2.19894781138123e-05
-6.75409417279746e-06
-2.73868764492099e-05
1.03048712030483e-05
-1.98665165068905e-05
-1.57465875288714e-05
3.24110060114375e-06
1.06577428594619e-05
-1.90255537802593e-06
-4.21580654639085e-05
-2.01286926752486e-05
-2.3195581424253e-05
-1.46241725018223e-05
-1.36280981769583e-05
-1.91263617626132e-05
-1.416844560561e-05
-3.42930018011569e-05
-2.65498403172482e-05
-3.09694156019729e-05
5.70030179051474e-07
-1.92985897269232e-05
-1.80543807703556e-05
-1.83065115756898e-05
-2.05436436207861e-05
-8.08615852965719e-06
8.20453747444582e-06
-1.4035497202762e-05
-2.29318370342963e-05
-3.10488615488608e-05
-5.20041208234855e-06
-1.92999593912122e-05
-2.80590473322544e-05
-2.35168586543577e-05
-1.82694911470626e-05
-2.12271315908436e-05
-2.70579312940454e-05
2.82644583217986e-06
-1.61695609967956e-05
-8.43142039770173e-06
-4.55681287212227e-05
-1.83616586439116e-05
-1.84544711332728e-05
-3.06107545051989e-05
-1.589030330853e-05
-2.58481183445243e-05
-2.0067477733552e-05
5.05819302677754e-06
-2.44832323312205e-05
-9.12451011456085e-06
-2.22875309123698e-05
-7.88495595257367e-06
-2.0728258052678e-05
-1.5141002584716e-05
-1.42139354584153e-05
-2.67198120595737e-05
-3.97443173313867e-06
-3.03769818136644e-05
-1.5714021998578e-05
-2.1318121176104e-05
3.73224934037236e-06
-4.52688697060649e-05
-1.28809816630011e-05
-1.42316369096351e-05
-2.27221347767332e-05
-1.91599312437885e-05
-5.19652977585299e-06
-6.70459635000028e-06
-1.43238623463911e-05
-2.68825572184371e-05
-1.58843995687278e-05
-4.00287708509532e-06
-9.03001581988213e-06
6.02529998908797e-06
-1.68359283787192e-05
-1.03641222659872e-05
-1.10486372893318e-05
-1.68990593416399e-05
-1.75121964155748e-05
-3.7490387191394e-05
-3.33673148378742e-05
-2.41649796595063e-05
-2.59193538811459e-05
-1.24217690411406e-05
-1.33536839946408e-05
-1.33235723561481e-05
-3.09167541784978e-06
-6.78889350255111e-07
-9.38448159394283e-06
-1.21704336161103e-05
-6.63437332220514e-06
-1.79839373544805e-05
-9.84154470579854e-06
-5.17160227436669e-06
-1.77503548748665e-05
6.41136289857228e-06
-2.47968486527085e-06
-1.6243762952233e-05
-1.2442549444224e-05
-1.01138109880722e-05
-1.7475564817218e-05
-2.72902812947755e-05
-2.7433055795758e-05
-1.97310125572795e-05
6.95207021541232e-06
-1.92480722625591e-06
-6.01440340626892e-06
-2.77969607068562e-05
-2.38813848700334e-05
-1.31902722479039e-05
-2.52099421859825e-05
-1.4240882218937e-05
-1.74806150262432e-05
-1.43528617744958e-05
-1.63219852602697e-05
-7.6936172690357e-06
-1.93722049010949e-05
-1.47195424734169e-05
-9.65953879475948e-06
2.27065246571333e-06
-1.57242274595513e-05
-3.38094476660296e-05
-6.51318009573689e-06
-1.95056248575983e-05
-1.20740314786976e-05
-1.83700122460116e-05
-2.16921257282378e-05
-2.21377628498604e-05
-1.16075063324424e-05
-1.8477878453661e-05
-2.06593576670236e-05
3.47573385582528e-07
-1.4035477799732e-05
1.89331077841523e-05
-1.17837703513208e-05
-2.29292709570541e-05
-1.93324095368684e-05
-5.61249876481764e-06
-2.83383326228468e-05
-1.59629981656456e-05
-3.595466323233e-06
-1.01885186776488e-05
-2.0398334100247e-05
-3.44612544859311e-05
-9.44494589064728e-06
-1.22722900393475e-05
-8.20060137678193e-06
-1.1600360589006e-05
-3.07608955686282e-06
4.39241290169573e-07
1.96414088968047e-06
-2.17075993444158e-05
-1.21004283301224e-05
-1.0576387680887e-05
-1.55448947798994e-05
-1.38605716216741e-05
-4.08025709470994e-05
-2.4954084519361e-05
-1.49588212024864e-05
-1.78431004221485e-05
-1.92578921192832e-05
-2.31107392933729e-05
-1.13274861036147e-05
-2.47199403744042e-05
-1.989289580244e-05
-1.54082359753617e-05
-2.45555465390881e-05
-3.09257229245521e-05
-2.18228985884627e-05
-1.80192010787722e-05
-1.88249988771664e-05
-2.33978449211229e-05
-1.49911084169533e-05
-1.31297862141354e-05
-1.21819025332643e-05
8.64085194303722e-07
-6.33764320529093e-06
-2.41777371776131e-05
-1.87707356834127e-05
-2.3374322861467e-05
-3.73800085367584e-06
-9.61259203990385e-06
-4.14718717001824e-05
-1.20073505411224e-05
1.80114408153822e-07
-2.33026892599397e-05
-3.59073130914184e-05
-5.33918582753819e-06
-9.2784763236607e-06
-2.85002771158071e-05
-2.25578192493795e-05
-2.71132556132986e-05
-2.8451747997268e-05
-4.16901598874613e-06
-2.39568486811506e-05
-2.51665622777821e-05
-4.36457516339143e-06
-1.33793653972328e-05
-2.53781136082333e-05
-1.8761104999213e-05
-1.56033275101656e-05
-1.52563236991723e-05
-2.85514485212196e-05
-3.50179740354659e-05
-2.07963521624871e-05
-1.79335964353958e-05
-2.84783708448695e-05
-3.2204352702751e-05
-2.0140205475607e-05
-7.2970696896661e-06
-4.47227594073212e-06
-1.65241465869463e-05
-2.10463953719164e-06
-7.93691607690837e-06
-6.09164691392892e-06
-4.27271488861858e-06
-4.61598681409375e-06
-1.39174470666854e-05
-1.04949187415141e-05
-1.6796420238628e-05
-1.39671431018623e-05
-1.1468984270874e-05
-1.6446091601215e-05
-2.90582508200339e-05
-2.53063701417376e-05
-2.62114212164813e-05
-4.20196360404505e-05
-1.67595201339345e-05
-2.02258980074934e-05
-3.66227250610249e-06
-1.48859858310599e-05
-1.63246558065297e-05
-2.26877474626105e-05
3.87122170755785e-06
-5.31423960325176e-06
-1.049245632803e-05
-1.28813249980641e-05
-1.34005766008807e-05
-2.06387906779753e-05
-3.43166556317623e-05
-3.75335899771929e-06
-2.45478839997483e-05
-7.86441154473993e-06
-3.12568663486326e-05
-1.60287658272017e-05
-3.40271471939015e-05
-4.09341593927154e-05
-2.97405033902654e-05
-2.42573227380873e-05
2.01447943211393e-07
-2.6744019276927e-05
-2.1269205645525e-05
-2.51812944485269e-05
-2.35120048332623e-05
-3.11123456109281e-06
-1.24156208448635e-05
-2.22544070210018e-05
-2.64035292854621e-05
-2.43061848573708e-05
-1.74559433844042e-05
-1.68268434864383e-05
-2.16090956174599e-05
-3.08634579828527e-06
-1.12831172077358e-05
-2.11076846631941e-05
-2.34716485968814e-05
-2.81510076999881e-05
-3.16661129670614e-05
-2.69963112682534e-05
-3.53865830099874e-05
-3.44555986310945e-05
-2.04979292474365e-05
-2.11114778891837e-05
-3.14819189733803e-05
-2.26622122252419e-05
-2.21112532477443e-05
-1.52110711759883e-05
-1.54375537511737e-05
-3.5422325942436e-05
-1.23521599434308e-05
-1.95038622468007e-05
-1.54986669122207e-05
-2.57669436170214e-05
-4.69020306848822e-06
-1.84770323831914e-05
-5.20791952462096e-06
-4.38074558016751e-06
-2.33362038855949e-05
-3.1262569554904e-05
-9.21823512978152e-06
-1.09645871038661e-05
-1.5815390585398e-05
-1.13547137280041e-05
-1.14649988705745e-05
-2.40261407262174e-06
-1.83942833733923e-05
-1.60032452218475e-05
-8.36609110438921e-06
-7.10815383905026e-06
-3.49692617345e-06
-1.13124199224404e-05
-1.03093598561682e-05
-1.88713659802207e-05
-2.83120083832002e-05
-1.85335661841605e-05
-2.29165906725479e-05
-4.35643815949241e-05
-9.6812147602332e-06
-2.5095850148753e-05
-1.48973597535783e-05
-1.74701003573266e-05
-1.87036797316878e-05
-3.33184289767524e-05
-9.71232796453575e-06
-1.53781716857451e-05
-1.65033376246372e-05
-1.32395699038171e-05
-1.4681979473621e-05
-1.52107536508979e-05
-8.99874310715399e-06
1.50471275914253e-06
-3.61614847454451e-05
-4.92581253555284e-06
-1.96222712550473e-05
-2.1975488314786e-05
7.42260669962012e-06
-1.14260535870957e-05
-2.98247911085696e-05
-1.90858180936268e-05
-2.19450810955877e-05
-2.02417999202938e-05
-1.04090046683738e-05
-8.21359880028668e-06
-2.57414352970472e-05
-2.57910413356968e-05
-8.73001985289646e-06
-4.29658453258735e-06
-3.25691005718069e-05
-1.85797192328736e-05
-1.61376504838048e-05
-1.84269923129867e-05
-6.13812375346891e-06
-1.32172868470493e-05
-5.68583111219069e-06
6.90051272248075e-06
-1.93654781417306e-05
-1.31578205111838e-05
-1.54074049722505e-05
-2.23403639779397e-05
-1.94921842246833e-05
-3.44162342050151e-05
-3.30300816494361e-05
-3.26155053145734e-05
-3.5456808949433e-05
-1.95933062860559e-05
-4.89143237632159e-06
2.99982397472994e-06
-2.72113787476329e-05
-2.00396591244959e-05
-2.86388500299505e-05
-4.49398347007732e-06
-1.73843926704642e-05
-2.17314818800095e-05
-7.7992885510759e-06
1.34430072998885e-06
-1.40192567031717e-05
7.3948261768511e-07
-3.43874805910961e-06
-2.43334520410159e-05
-2.65252531633372e-05
-1.09485546058253e-05
-1.04287548230523e-05
-2.29514017278006e-05
-1.5681988911071e-05
-1.67298400000268e-05
-4.9584833730662e-07
-2.61225851681296e-05
-2.74552253509048e-05
-3.04843566833277e-05
-4.48803472568825e-06
-2.52046919066324e-05
-8.94828135605312e-06
-3.42532275712304e-05
-1.17372910778269e-05
-1.6998948383409e-05
-2.76819773299213e-05
-1.84215581118806e-05
-8.83894219415544e-06
-6.81546219654669e-06
-2.17752490481531e-05
-9.56017328341577e-06
-1.10430642201853e-05
-1.03340436951526e-05
-2.03962019555154e-05
-2.08524259707332e-05
-2.74512445198654e-05
-1.76182719189445e-05
-2.19214060194827e-05
-2.17537238997559e-05
-1.28425059007645e-06
-8.29901331668181e-06
1.78501575236497e-06
-1.23951028876317e-05
-2.04674933175138e-05
9.67312509781487e-06
-1.78649214456518e-05
-2.2179597775438e-05
-2.1398093797572e-05
-1.23950562276483e-05
-9.95950655780796e-06
-2.51415472547012e-05
-9.78276705008185e-06
-1.85758531971717e-05
-1.95054363899998e-05
-2.01425890245985e-05
-9.46275044430407e-06
-7.60946835776834e-06
-1.61081628336841e-05
-1.16128586024321e-05
-1.14773737385667e-05
-1.80913225435814e-05
-2.13349378173439e-05
-2.46926436440118e-05
-2.54602723469264e-05
-1.60660142640852e-05
-4.95679535074295e-06
-6.53740573273624e-06
-1.62855203960276e-05
-2.49959321956138e-05
-1.11689341799402e-05
-2.71545156562178e-05
-2.1377497344998e-05
-1.84762456128982e-05
-2.00122087945025e-05
-2.15297959978341e-05
-2.49276585079423e-05
-3.47895388299541e-05
-3.0530545716947e-05
-3.11160619491965e-05
-2.18492903435961e-05
-1.09940640634829e-05
-2.52236784103929e-05
-4.51564269432896e-06
-2.03878649572934e-05
-2.04916372789856e-05
8.96512885952557e-06
-5.64059749826417e-06
-1.66657530921232e-05
-1.70718945450083e-06
-5.07471625415942e-06
-2.58521175557048e-05
-1.71897379677829e-05
-3.72739730512122e-05
-1.34089263916404e-05
-2.11493031094713e-05
-1.83196097319409e-05
-1.39195970464382e-05
-1.11115679444746e-05
-1.1240688388039e-05
-1.74113846944662e-05
-1.42511162807266e-05
-1.75163298778206e-05
-4.62968397693465e-05
3.49298820719908e-06
-1.15654533132858e-05
-3.08815740352704e-06
-1.5165255080703e-05
-1.48243493231224e-05
-2.6795695434332e-05
-1.23642165450299e-05
9.52251336532124e-06
-8.38258798591065e-07
-1.18805782896824e-05
3.29806861134498e-06
-1.46577959669684e-05
-3.57045483130395e-05
-2.73380180494696e-05
-1.83901172414318e-05
-1.24273428732185e-05
-1.76924497937602e-05
-1.60267249151504e-05
-1.38923709171652e-05
-1.80995125896987e-05
-9.50217597225893e-06
-1.43075811807825e-05
-1.01984162820566e-05
-1.60130853078605e-05
-2.4174140047184e-05
-9.50508915174429e-06
-9.98674788120891e-06
-1.19615334473812e-05
-1.24772007498661e-05
-8.75607376075599e-06
-1.92262379153163e-05
-1.8727910658381e-05
-5.711768656084e-06
-3.72190993536678e-05
-5.04056647438354e-06
-6.0303723368423e-06
-2.56362045771895e-05
-2.90296333962694e-06
-3.5210350862429e-05
-2.1841091559626e-05
-1.24348675914182e-05
-1.40355758138078e-05
5.20242087414878e-06
-8.5896777492353e-06
-1.62070194485484e-05
-2.43478181859458e-05
-9.82150769564171e-06
-1.21633996329516e-05
-1.97503983140118e-05
-5.74318253044494e-06
-1.36153020096639e-05
-2.27500839361878e-05
-8.0612756996979e-06
-3.5494359017124e-05
-1.95274757120633e-05
-1.82680991409014e-05
-2.13681318135514e-05
-1.15520981579218e-05
-1.55528927975242e-05
-2.42617477912239e-05
-3.22049900483925e-05
-2.31125320519041e-05
1.16786860203774e-06
-4.08504834322791e-05
-2.94491799568327e-05
-1.68066349010549e-05
-9.16159306878346e-06
-1.93434872402555e-06
-9.46996561539468e-06
-1.25281508384534e-05
-1.00528832242456e-05
-1.33517405917555e-06
-3.24563190948479e-05
-1.73063100076522e-05
-1.7619138140262e-05
-2.41475345732937e-05
-1.78811862042584e-05
-1.85985984091364e-05
-9.4930454151627e-07
-1.26407876856469e-05
-5.48474545302893e-06
-1.16756080299872e-05
-3.16801040212888e-05
-2.02033240421637e-05
-2.75565738372129e-05
-7.45048780741535e-06
-4.75852857881193e-06
-2.16319333199146e-05
-2.40887816872369e-05
-1.21649811594945e-06
-2.60241295362165e-05
-9.17666588527265e-06
-2.30467051681286e-05
-1.09914375689828e-05
-1.76913452145844e-05
-1.64339922991491e-05
-3.78532548039951e-05
-5.23581059372201e-06
-5.00510182924072e-05
-2.9858671859301e-05
-8.34403185470684e-06
-1.49716745129355e-05
-2.29294984615426e-05
-1.07184570491487e-05
-1.60657443807176e-05
-2.81231457618149e-05
-2.62193810146886e-05
-2.95875045394765e-05
-8.38448561612628e-06
-1.17147920123205e-05
-3.02843344882719e-05
-1.98069514764284e-05
1.07582695100315e-05
-1.7738328770571e-05
-2.01025192044855e-05
-2.37059803142181e-05
-1.82297904025563e-05
-1.49078735767916e-05
-1.00713434539593e-05
-1.95943890473894e-05
-6.78383044921661e-06
-1.92740971320857e-05
-1.53325555287835e-05
-7.86671313756705e-06
-1.40876001740767e-05
-1.65532220213508e-05
-3.92162387880171e-05
-1.73316849846568e-05
-3.33000369966055e-05
-4.83907727214667e-06
-4.64945574623475e-06
-1.01091022465039e-05
-3.14505648477577e-06
-1.23569938827147e-05
-7.80106467955183e-06
-2.35574187170965e-05
-3.42171837537297e-05
-2.40818010047698e-05
-2.73573217481788e-05
-3.15479245893299e-05
-1.45993349311873e-05
-1.79938412034481e-05
-2.76843470399246e-05
-1.83409286163247e-05
-2.31957606956546e-05
-4.01890950469183e-06
-2.60391629056948e-05
-1.94396732177636e-05
-1.05425582422332e-05
-1.22929047816879e-05
-5.96060300303959e-06
-3.4075793979614e-06
-3.15951380225724e-06
-8.58431840028133e-06
-1.83165895037193e-05
-2.41163595431939e-05
-1.85940366165905e-05
-4.55336884757747e-06
-6.0891883425409e-06
-9.08965021201242e-06
-2.70198635058066e-06
-3.33251715409423e-05
-3.09820127199192e-05
-1.07080358946549e-05
-2.16014046428377e-05
-2.49719634625054e-05
-1.53875347962127e-05
-1.87190728214623e-05
-8.97433550898052e-06
-2.50843852049705e-05
-2.11764616899608e-05
-7.37904736437731e-06
-1.77495426868665e-05
-1.93042321531099e-07
-9.0952219514048e-06
-2.06472154193275e-05
-2.9500545118396e-05
-1.34693449671841e-05
-2.51316610646461e-05
-7.53738742192107e-06
-1.56295096567809e-05
-2.77633793283556e-05
-3.27143768461441e-05
-1.10124032075144e-05
-2.60502619472244e-05
-3.03277131269516e-05
-2.8638287225008e-05
-1.2564406281462e-05
-8.14052573279298e-06
-2.18938778648302e-05
2.76001126607172e-06
-1.1571882346945e-05
-7.87415440637343e-06
-7.99500570623291e-06
-7.0917638721306e-06
-2.65111978604934e-06
-8.60674102991951e-06
6.36157830343953e-08
-2.00321420164047e-05
-1.60306571165334e-05
-1.67936583860285e-05
-3.47617660588269e-05
-1.76087327299979e-05
-3.38242169920857e-05
-2.800399556301e-05
-5.69027420579035e-06
-3.37908937166948e-06
-1.68822114808871e-05
-1.87756737082185e-05
-1.85031735408901e-05
-1.76302506388876e-05
-3.25406898342331e-05
-1.63331264909661e-05
-1.3416477507439e-05
-1.72057303146398e-05
-1.14730061357689e-05
-3.59304416123132e-05
-2.28770016289171e-05
-1.13864958655693e-05
-2.82850491812094e-06
-2.05807826325842e-05
-2.58866971692391e-05
-3.65476310002484e-05
-1.52461460121618e-05
-1.49048769439822e-05
-2.155079153822e-05
-1.22520160028613e-05
-1.3578716291828e-05
-2.41388314349043e-05
-7.01624360197889e-06
-1.00735103938991e-05
-1.87665749390507e-05
-2.35915715817632e-05
-6.82449589917132e-06
-1.34947390564303e-05
-1.29231214546462e-05
-1.70082929127099e-05
-2.74476427070595e-05
-1.50148731369903e-05
-1.65861428786684e-05
-1.28035505948094e-05
-3.67373108868625e-05
-1.42565652138664e-05
-2.58633787695296e-06
-6.67876288776999e-06
-1.62710176757521e-05
-2.13972523776109e-05
-1.42719495136553e-05
-3.31705740776254e-05
-3.31883670528279e-05
-2.09745782301625e-05
-1.03751614070988e-05
-3.25209599647906e-06
-2.57841128763434e-05
-5.53656657832495e-06
-1.178646024804e-05
-1.30736224694977e-05
-1.55368115114055e-05
-3.49990080554699e-07
-4.5992456236389e-06
-1.93088948709771e-05
-3.94532249448458e-06
-1.08720230293615e-05
-2.41673613609807e-05
-1.90512473705348e-05
-8.11106884779988e-06
-2.32465282994343e-05
-3.57304751383465e-05
-1.48036788705775e-05
-9.74378523499932e-06
-2.30699639424672e-05
-6.70791296579275e-06
-2.60791613033585e-05
-2.06284864108008e-05
-1.73418336319186e-05
-3.18072339190029e-05
-1.09392111775366e-05
-2.79571997620039e-05
-2.15565455170179e-05
-2.69412656287028e-05
-5.19380768381114e-06
-8.72925487577213e-06
-3.12770963777366e-05
-2.12793175229399e-05
-7.66492216052187e-06
-2.16342758970607e-05
-1.10547751595419e-05
-1.77945589763748e-05
-1.98020907690892e-05
-1.44041174490033e-05
-1.35507239064466e-05
-3.36041552004834e-05
-2.68394530287059e-06
-1.83232429524499e-05
-1.53737337314486e-05
-3.08598342671906e-06
-8.79220137377735e-06
-3.52979615551151e-05
-1.22992559968575e-05
-3.94381240132067e-06
-1.55829766840067e-06
-9.3637376490447e-06
-2.66318193597151e-05
-2.19269813543404e-05
-3.06353979078337e-05
-1.58205233767221e-05
-1.20103352843642e-07
-1.82609181243949e-05
-6.7155813399585e-06
-1.07678745240665e-05
-3.72837851066395e-05
5.68893985063436e-06
-3.46333700055501e-05
-1.72468698937275e-05
-3.28468325437234e-05
-1.72701007992957e-05
-2.33767332843217e-05
-1.83504933123255e-05
-1.4783740978181e-05
-1.20056642254646e-05
-6.56049841775767e-06
-4.9884590271342e-06
-2.63583164970129e-05
7.41430631822131e-06
-2.77023994702871e-07
-3.91082857032676e-05
-1.02833329981568e-05
-1.94628190784821e-05
-2.36991937841809e-05
-3.37149660348823e-05
-2.84296176358475e-05
-1.19363087365865e-05
-4.58782100561529e-05
-2.47175558532294e-05
-3.22945741990535e-05
-2.14879241675065e-05
-2.8910005884223e-05
-6.74931626079676e-07
-1.24294890281558e-05
-2.47713190915432e-05
-9.11708832594472e-06
9.33942906919815e-06
-1.01011193663926e-05
-1.43393350640521e-05
-2.41588112046004e-05
-1.19996867304439e-05
-2.10907715054137e-05
-1.66256994187563e-05
-1.76420715137892e-05
-2.68658505288522e-05
-1.08451304918029e-05
-4.49582357369271e-06
-3.64835173084828e-05
-1.38843829356558e-05
-3.52509858736928e-05
-1.50426654512931e-05
-2.00154087882237e-06
-2.09635042840331e-05
-1.23113704433147e-05
-2.66697919068156e-05
5.5560510253826e-07
-1.71622039224215e-05
-3.29975711594341e-05
-1.54009957384819e-05
-2.39829885835739e-05
-4.30477406361935e-06
-2.01375412010118e-05
-2.6226934422249e-05
-2.71968356971035e-05
-9.2651528324775e-06
-1.23462253455235e-05
-1.02989775636151e-05
-3.39907619763814e-05
-1.68912427348183e-05
-1.43754654828418e-05
-2.21291969671201e-05
-3.19112012970891e-05
-1.89783525645222e-06
-2.64193523570024e-05
-2.22244801719936e-05
-2.82330055484571e-05
-1.66015881200007e-05
3.25257357705165e-06
-1.70793007259053e-05
-3.83760215247005e-06
-1.16018940568091e-05
-2.83236064522002e-05
-1.07426411751306e-05
-4.47948766632607e-06
-1.89221644679968e-05
-1.32664767689063e-05
-1.68344101755126e-05
-1.70403852439547e-05
-2.6245571987712e-05
-2.32316925295204e-05
-2.22055798938377e-05
4.34598020288547e-07
-3.11672729465157e-05
-1.49525012097119e-05
-2.07732108508966e-05
-1.25684839626456e-05
-1.21536346264676e-05
-1.8718742683959e-05
-9.05104469052902e-06
-2.40255189669821e-05
-2.24270123143408e-05
-1.49518227601059e-06
-2.80283156215949e-05
-1.14828815926718e-05
-1.82484811117318e-05
-5.16910661638605e-06
-2.64205167900405e-05
-2.13375621377969e-05
-2.80854627819565e-05
-2.31506324114135e-05
-9.54459338260301e-06
-1.14034067566366e-05
-6.71704692494798e-06
-2.99792829469276e-06
-3.86871754104594e-05
-5.88749077944459e-06
-1.6660801497888e-05
-2.94017587067336e-05
1.68277020440657e-05
-1.41347110928668e-05
-2.40122439699204e-05
-1.10868717816447e-05
4.02519255684879e-06
-5.86245098757279e-06
-2.37725135684562e-05
-2.64063362009287e-05
-1.09366322023781e-05
-1.0887582128887e-05
-2.72892735370015e-05
-1.80904167320348e-05
-1.65040327459723e-05
-1.2677482434536e-05
-2.79093037820835e-05
-3.14998009938983e-05
-1.80512323234658e-05
3.2336882352582e-07
-1.89720814967768e-05
4.50282419406245e-06
-2.89293953067803e-06
-1.6206249484198e-05
-2.2280379302309e-05
-1.26570295398489e-05
-1.88464862934959e-05
-1.3311036812308e-05
-1.52172900044759e-05
-1.93437684840732e-05
-1.71163775515771e-05
-2.6419004017177e-05
-1.20391351713358e-05
9.80015723812291e-06
-3.09963996307143e-05
-5.93199135526464e-06
-8.947998510097e-07
-1.41770807470336e-05
-2.12900493425975e-05
-1.50094209809483e-05
-9.21726023171535e-06
-2.12248726468189e-05
-1.28730533373368e-05
-1.71951884605268e-05
-1.34073768020149e-05
-5.95405766282408e-06
3.87501407141686e-08
-2.77028139595815e-06
-3.54034725751194e-05
-2.53604581581785e-08
-3.80405532091856e-05
-2.48941595346091e-05
-1.13897138000892e-05
-1.55414351497133e-05
-2.00576941089963e-05
-2.33564296823319e-05
-4.37885662333498e-06
-1.07231866968533e-05
-2.63106490670972e-05
-1.64576622227886e-05
-1.62331197699924e-05
-1.11459945769543e-05
-2.21404144409104e-06
-2.18460369749298e-05
-1.06833004570513e-05
5.17263177657981e-06
-1.06255909681061e-05
-1.88196490862706e-05
-1.72079434537521e-05
-2.29580638410395e-05
-1.17284122367183e-05
-1.30379399615749e-05
-1.29185062730869e-05
-2.21103950417067e-05
-1.77211399658465e-05
-3.05188428122074e-06
-1.24926522688723e-05
-1.01085286209173e-05
-2.22383071950432e-05
-2.44355380051719e-05
-4.61050221474143e-08
-2.49937202972397e-05
-3.601819899142e-06
-1.76370290788602e-06
-2.20710826607043e-07
-2.34266776323645e-05
-4.48856807828625e-07
-1.83989006054558e-06
-1.0471653995623e-05
-1.84680701945677e-05
-3.29191924517939e-05
-1.24140906153452e-05
-1.27349694301855e-05
-5.99429395537245e-06
-2.76017735501805e-05
-2.572580862922e-05
-6.27201593542891e-06
-3.25378728495045e-05
-1.05512565963923e-05
-3.0400274189336e-05
-2.62927696657423e-05
-8.00699479540852e-06
-1.39089646524703e-05
-2.71676231526955e-05
-1.13687642201979e-05
-2.11983867850091e-05
-5.11883283922569e-06
-9.76596620548232e-06
-8.76454531151744e-07
-3.611061532793e-05
-2.05795041454934e-05
-1.36554223913645e-05
-3.18741955775882e-05
-1.63416035412721e-05
-5.77083236880912e-06
-1.12081025593583e-05
-1.76351435946163e-05
-1.04125439437696e-05
-2.52269953105835e-05
-3.39971108347971e-05
-1.71799064047332e-05
-1.62652718656382e-06
-8.04092005621708e-06
-9.71020329695794e-06
-6.51130559323475e-06
-2.91729380580871e-05
-1.81947902821419e-05
-2.35071286666242e-05
-5.93509949122203e-06
-6.31132203353235e-06
4.08457788112318e-06
2.18194884348259e-06
-1.75807385177378e-05
-1.72756620475671e-05
-1.72635715800497e-05
-2.73266442828564e-05
-2.95160748078617e-05
-2.04856597008133e-05
-2.5542834673223e-05
-1.24759429343862e-05
-3.37885234906792e-06
-1.20598138383707e-05
-7.12526128254616e-06
-2.15750794207804e-05
-1.0976525603688e-05
-8.51114572001915e-06
-5.51822438644736e-06
-1.07596881948639e-05
-1.38811801163494e-05
7.34806714935535e-06
-2.06861182490001e-05
-1.40350193129885e-05
-5.07998515649178e-06
-1.66829103454982e-05
-2.21615507955569e-05
-7.42865136598798e-06
-4.36051000166404e-06
-1.62927267352992e-05
-6.70588531346827e-06
-1.60713736150803e-05
-2.05259573776455e-05
-4.95106270875059e-07
-1.95103108374868e-05
3.93554344533161e-06
-7.83542949095935e-07
-1.58672020672099e-05
-1.83693243251762e-05
-3.44261297686446e-07
-2.28064384996029e-05
-1.51219348538724e-05
-7.27735790748716e-06
2.21086831891787e-06
-6.42926229567094e-06
-3.66234926655551e-05
-2.45557668943954e-05
-1.57503906736735e-05
-3.86711467732997e-05
-2.78606340394847e-05
-1.87462962777474e-05
-2.41394951895076e-05
-2.25247855477387e-05
-1.40555207691751e-05
-2.23196308748482e-05
-2.56211819090174e-05
-7.28199565885702e-06
-9.50383604073739e-06
-2.1328928918714e-05
1.42600092137927e-05
-1.28093134615512e-05
-1.47344015304654e-05
-1.10612725891925e-05
-1.83506144770212e-05
-1.48199605494974e-05
7.45062318452148e-07
-3.30160429138303e-05
-3.07794301546984e-05
3.55150193968229e-06
-1.63614852058661e-05
-2.26849385054845e-05
-1.25737928249958e-05
-1.10370870984947e-05
-3.39387429542538e-05
-2.13469737449888e-05
3.27561476505551e-06
-6.68644142498489e-06
-1.0397310011726e-05
-2.00280113627432e-06
-1.7416557327777e-05
-1.03245766866069e-05
8.47023641049344e-07
-2.46070485412527e-05
-2.28506767250425e-05
-1.45493911039435e-05
-1.04873087173785e-05
-2.67083888450011e-05
-2.58237571034017e-05
-8.39711225819334e-06
-2.49942469275565e-05
-3.65151615353066e-05
-2.28177648502733e-05
-1.84391921531492e-05
-3.19423326547063e-05
-1.16440593653662e-05
-2.20529436226694e-05
3.66110812722302e-06
-1.03926108208899e-05
-6.33389981964734e-06
-1.72831787116067e-05
-6.3806141433548e-06
-4.64024512493215e-06
1.37092903879767e-05
-1.78775754551818e-05
-2.21505805698481e-05
-1.42410536398056e-05
-1.86213995109047e-05
-4.95968111019702e-06
-2.36658907272646e-05
-2.23623409588701e-05
-1.8215763764813e-05
-2.68505961440624e-05
-3.34391873260507e-05
-3.65554116879272e-05
-1.98326826338105e-05
-2.12968786755202e-05
-5.14988130526691e-06
-1.60961356523513e-05
-1.38667090819757e-05
-6.19552889564163e-06
-5.51328424125937e-06
-1.5663294224405e-05
-1.49658870153381e-05
-1.28815640481011e-05
-1.17042604514142e-05
-9.5565005197309e-06
-1.74145551813055e-05
-1.94439658554428e-05
-1.57361511110604e-05
-1.8188708349509e-05
-1.90481263490075e-05
-2.04750580355465e-05
-2.18562401369534e-05
-2.50017076836322e-05
-2.15193846175157e-05
-3.16832235607595e-05
-2.01207925293708e-05
-1.99988146493281e-05
-1.8584981225136e-05
-9.73273673886563e-06
-1.01506261144227e-05
-1.4681348788375e-05
-1.61419678841314e-05
-3.68422964951591e-05
-1.02011471766889e-05
-2.99222558265883e-06
-2.30758822966443e-06
-4.93869906232205e-06
-3.41431016720053e-06
-2.25817964032685e-05
-2.04518318649301e-05
-2.64277966241929e-05
-2.85024956533016e-05
-2.56332348031996e-05
-3.47183916042686e-05
-1.80870425816901e-05
-3.25626247527625e-05
-2.27122170460829e-05
-1.34584832697758e-05
-9.90698821907527e-06
-3.59998859165659e-05
-2.71205240686578e-05
-6.42345329472862e-06
6.44086698545708e-06
-7.54670106546242e-06
-2.00014098551675e-05
-1.56192693423536e-05
-1.53789694266992e-05
5.07522459983576e-06
-1.32254212586108e-05
-1.86604237127143e-05
-1.25714615986016e-05
-5.06638794650652e-06
-1.6378201684248e-05
-1.75383850802637e-05
-2.5235302495999e-05
-2.63053722862945e-06
1.40642348613822e-05
-2.17664351188338e-05
-2.40030705513054e-05
-7.88593585511428e-06
-2.34913681572985e-06
-1.01994263386691e-05
-1.44657514646233e-05
-9.8179565324259e-06
-1.20129817980024e-05
-1.12090590454805e-05
-1.655815616404e-05
-2.49457347361958e-05
-2.53223477560365e-05
-1.92502198392772e-05
-2.23159299551582e-05
-3.75160332188339e-05
-1.4416232217321e-05
-9.92197826422801e-06
-3.52454824409346e-05
-2.77387444015854e-05
-9.63593882092644e-06
1.05215511502563e-06
-1.72058341845032e-05
-9.53230940625889e-06
-1.1674016660039e-05
-2.12374332065295e-05
-2.19332019689641e-05
-1.36898347336489e-05
2.74108920888571e-06
-1.41256592376774e-05
-1.30286495126626e-05
-5.58141928556589e-06
-2.52244892186892e-05
1.03613639685603e-07
-2.41355955811475e-05
-1.92159166773518e-05
-1.13269080388912e-05
-1.18219200677476e-05
-2.03553997782898e-05
-7.2339516675077e-06
-2.70029527297793e-05
-1.73148183405379e-05
-4.10577559054762e-05
-2.55570214451567e-05
-2.83838399560257e-05
-7.10698398626369e-06
-4.22598730361671e-06
-2.04972266761361e-05
-1.40851398257023e-05
-5.42728367203993e-06
-1.80955357068927e-05
-1.95070284777793e-05
-3.246402195842e-05
-1.92616985632832e-05
-1.08871764099492e-05
-3.45462585102433e-05
-2.50011531706475e-05
-5.77056732574598e-06
-1.9582484930859e-05
-2.62630482525446e-05
-1.75402929110029e-05
-3.14079758264119e-05
-1.98361747839379e-05
-1.32199459604436e-06
-8.96312679554011e-06
-1.43326564658507e-05
-1.31633627837956e-05
-6.33911276831201e-06
-9.4272775026542e-06
-5.44755406074994e-06
-9.36180377775909e-06
1.14086879279612e-05
-1.82814774188999e-05
-2.54082405302347e-05
-1.04938695319294e-05
-4.93454065234667e-05
-4.42396710775546e-05
-3.69747749300084e-06
-2.85314819703411e-05
-1.57740343811165e-05
-1.46427488882424e-05
-1.54225444442369e-05
-2.52026099807884e-05
-2.66537545500179e-05
1.20174712507912e-06
-1.95875983089052e-05
-9.28461594044471e-06
-9.94409678957846e-06
-1.91284116958573e-05
1.6453494722062e-07
-2.07703589013032e-05
-4.45810127268873e-06
-1.60067241252355e-05
-4.76794262376065e-06
-1.85948099212119e-05
-2.11521274381587e-05
-1.95727293432637e-05
-4.58292417452705e-05
-2.64588233865639e-05
-2.94602848054997e-05
-1.21014090450202e-05
-1.62217927397307e-05
-1.13111735145764e-05
-8.67141176583398e-06
-9.72822079655487e-06
-2.93447544415214e-06
-3.5230246491801e-05
-2.36854507748006e-05
-3.18746042910138e-06
-1.8660088696803e-05
-1.81463596106429e-06
-1.48213160721679e-05
-1.70042007512659e-05
-1.34926713071639e-06
-1.97826662643061e-05
-1.40302195030027e-05
-2.78986842573922e-05
-1.87127032432931e-05
-3.01436080946099e-05
-4.69859644284889e-05
-2.00618250922138e-05
-2.7845222510392e-05
-4.44629642360022e-05
-2.89227453384065e-05
-3.38105025776504e-05
-8.87818511994161e-06
-1.10196208932853e-05
-2.6708213878041e-05
-2.13090798261916e-05
-1.32155543501914e-06
-3.17881889689669e-07
-1.99131807332261e-05
-5.36086027326033e-06
-8.32274553929352e-06
-1.75473411951844e-05
-2.4569753372574e-05
-1.5736374774762e-05
-1.58389455617928e-06
-2.50432089055676e-05
-2.2283842022951e-05
-1.13154200435812e-05
1.71271542113876e-06
-1.9821817793942e-05
-3.46937531296881e-05
-1.93692663805622e-05
-3.26328660942129e-05
-1.85151787855235e-05
-2.04354117260251e-05
-3.17264928488509e-06
-3.47561171238916e-05
-1.15959539156225e-05
-1.89622333175829e-05
-1.91230475413851e-05
-1.57212431802086e-05
-5.92544562370802e-06
-2.20163005872292e-05
-1.88207407344912e-05
-1.00203656581732e-05
-9.13895391416392e-06
-1.22850252185314e-05
-2.28600699992957e-05
-3.22324182876768e-05
-1.39150891057895e-05
-5.88737737684807e-07
-2.00075347880919e-06
-2.77746778525943e-05
-3.60340415746137e-06
-1.35053064013228e-05
-6.94005542579438e-06
6.14223886942844e-06
-1.97508892540067e-05
4.32819403482133e-06
-5.85776468230951e-06
-1.8904852841669e-05
2.55943789784759e-06
-6.17636345556245e-07
5.34691469077579e-06
-4.25751139947232e-06
-1.99478363059539e-05
-2.68522370489178e-05
-2.13426301828506e-05
-2.43208546756045e-05
-1.45231917752812e-05
-2.87996034863687e-05
-2.03800634130208e-05
-2.11585304542173e-05
-2.71758721792924e-05
-1.17947067745537e-05
-3.67034994832868e-05
-2.88465137465723e-05
-2.22681523745054e-05
-6.72921575758861e-06
-1.94891558033314e-05
1.23212134276642e-05
1.93457155425915e-06
-4.60732865753239e-06
2.06033866046089e-06
-1.28953840820805e-05
-1.08452696082509e-05
-1.77627251030965e-05
-4.00457310660599e-06
-2.17674635373883e-05
-1.11406823554951e-05
-3.2671581009519e-05
-1.63187554302339e-05
-3.5602455222171e-05
-3.24189621735833e-05
-2.71438402174367e-05
-1.35192711462997e-05
-9.69311109045826e-06
-1.81958612728126e-05
-2.06073644519432e-05
-3.27474572837008e-05
-2.81932633658978e-05
-1.63074570834301e-05
1.40066319781922e-07
-7.77988193023149e-06
3.92170829359335e-06
-2.84705467416707e-05
-8.91919126404078e-06
-5.0031798658068e-06
-2.07658985539317e-05
-2.59807667971871e-05
-1.83864629681187e-05
-2.17961285975485e-05
-1.49022744313825e-05
-2.7957997169969e-05
-2.78000766797391e-05
-2.84425063811578e-05
-2.76557413624921e-05
-2.73751181808698e-05
-2.04789212876927e-05
-1.76570923844803e-05
-1.5404227722305e-05
-6.69378004310401e-06
-3.06059080395514e-05
-1.88005960408641e-05
-1.39562149237415e-05
-1.86384892961749e-05
4.40127332090234e-08
-1.53388040659106e-05
-1.04688245719942e-05
-1.43845997803994e-05
-1.61451710889841e-05
-2.22287548859901e-05
-1.30147065460377e-05
-4.791991746546e-06
-2.7230583836604e-05
-7.61671966731351e-06
-2.44447121293421e-05
-2.26699615279892e-05
-3.02876973471493e-05
-6.42139128522322e-06
-1.33463724167241e-05
5.32576294988406e-06
-9.0878100856402e-06
-1.71153631631278e-05
-1.11213428977835e-05
-1.90423744912972e-05
-1.69776501740752e-05
-3.91624653050401e-05
-1.49024921411722e-05
-2.72913712144069e-05
-3.57585706386671e-05
-1.91754171231598e-05
-1.55166047200007e-05
-1.33996072215367e-05
-1.82437341516375e-05
-3.40970412481007e-05
-2.58646728440969e-05
-1.46954943363128e-05
-2.56810338789906e-05
-2.27614039809796e-05
-2.82609826223138e-05
-2.51291694346135e-05
9.64391818541191e-06
1.10365671986059e-06
-9.58570348401613e-06
-3.64678778765251e-05
-1.06422853070835e-05
-2.01300030862067e-05
-2.68950780652972e-05
-3.97929507916834e-06
-1.84620777456865e-05
-3.22482690092548e-05
-2.38178744741291e-05
-3.30055724051869e-05
-2.28452935101412e-05
-1.55440641007613e-05
-3.92513209326825e-05
-1.77089429169996e-05
-3.12009519619097e-05
-8.93118165757092e-06
-1.40411253486191e-05
-1.05528280512594e-05
5.19784452929223e-06
-6.24851562638857e-06
-2.71900338674868e-05
4.03773853374346e-07
-1.77857790319782e-06
-7.98991713184613e-06
-6.31131770976748e-06
-1.82298201731931e-05
-1.13658343412185e-05
-9.9239662485202e-06
-3.7538798822173e-06
-3.73257120259704e-05
-4.5161805776927e-05
-2.87805056408963e-06
-1.36849883593629e-05
-1.77747095567758e-05
-1.16388540194393e-05
-1.9950358617054e-05
-2.25579005018656e-05
-1.50548211007855e-05
-3.40065300009501e-05
1.09139493504426e-06
-1.04508838613325e-05
-1.82227175980507e-06
-2.59041103643438e-06
-1.97218150377057e-05
-2.74091647419722e-05
-2.69817081706447e-05
-2.89021484036209e-05
-1.09229850625292e-05
-2.26152740826959e-05
-2.89607339961697e-05
-1.70290559903783e-05
-2.41325476605252e-05
-5.24258579871624e-06
-2.49738235323922e-05
-3.36251454163267e-05
-1.19682433203403e-05
-1.78803508426095e-05
-1.22978067173693e-05
-1.23701314477723e-05
-5.95661015739006e-07
-1.37883288640208e-05
-3.1499290802854e-05
-7.09785938254585e-06
-1.64168838446866e-05
-9.55929610702343e-06
-2.84457323895038e-05
-3.11602445109851e-05
-1.83687551034834e-05
-1.88001990543393e-05
-7.79046385305408e-06
-2.11747789722908e-05
-2.70085464802604e-05
-2.92371037126999e-05
-1.21852431307824e-05
-2.75625775472783e-05
-1.66254431727783e-05
-3.08702774061397e-05
-2.11631930485379e-05
-1.91027641921679e-05
-1.72671149583683e-05
-1.41874805484863e-05
4.38961574092186e-06
-2.55068726907864e-05
-1.43582736571673e-05
-1.68587828443387e-05
-5.07909203536208e-06
-2.30146417951962e-05
-1.61926644024682e-05
-1.46803811949665e-05
-3.3952274667931e-05
-1.4124201419115e-05
-2.48877465330534e-05
-1.84709497372222e-05
-2.21753534001704e-05
-2.57197313573795e-05
-1.64326544237207e-05
-2.25229044729782e-05
-1.65282317828974e-05
1.37057135264718e-05
-7.57569488980839e-06
-2.62059741816085e-06
-7.00731113162101e-06
-1.8016486596101e-05
-9.12400705120666e-06
-1.2833184023131e-05
2.86896892619496e-08
-7.68791796648133e-06
-2.73350210004392e-05
-8.72355245298669e-06
8.22038481814495e-06
-1.44650988757202e-05
-2.83006751845921e-05
-2.60257767062193e-05
-6.67732782000156e-06
-2.15346525091178e-05
-2.28286067725114e-05
-2.24249881007869e-05
-4.71791246911033e-06
-1.39221510460458e-05
-5.11327532036327e-06
-5.08072465037994e-06
-6.34473453132917e-06
-6.13133741288674e-07
-3.53302945910779e-06
-3.38265505437862e-07
-1.08664678464863e-05
-6.57714904347468e-06
-1.25657345968815e-05
3.74690524261545e-06
-2.9231581074704e-05
-1.76803648604401e-05
-1.20791584456064e-05
-1.75660379906533e-05
-3.1783780746936e-05
-2.68647298741771e-05
-2.37577780383789e-05
-2.1736329001108e-05
-1.59060195171546e-05
-1.62766503218318e-05
-2.89987003073839e-05
-1.03761317126807e-05
-1.07189039043876e-05
-1.85950458630372e-05
-1.76678928381501e-05
-3.80872935334882e-06
-1.89644551348114e-05
-1.94260754137048e-05
-4.15415206243175e-06
-2.28240651779996e-05
-9.91706055634724e-06
-2.26519440861801e-05
-5.95044849936878e-06
-1.01524292082579e-05
-3.19049725980301e-05
-2.58053598229173e-05
-2.06527999983149e-05
-1.25582967456145e-05
-1.34055172280029e-06
-1.82550480314562e-05
-1.34694789554126e-05
-2.03851764686551e-06
-8.03150560649863e-06
4.42325214021495e-06
-2.47208733464245e-05
-2.48470275202455e-05
-1.05021674972601e-05
-2.70314122311341e-05
-1.2730868408417e-05
-3.69083916701903e-06
-2.07622700599743e-05
-1.00121257117048e-07
-3.25543645280749e-05
-2.74941066070196e-05
-1.00551690049724e-05
-1.46696381601616e-05
-2.72751349969622e-05
-1.49280390540241e-05
-3.95627952796071e-05
-2.62590231727855e-05
-2.01580542691902e-05
-1.48504088301712e-05
-7.27318747744229e-06
-7.06919402121757e-06
-8.69120073395928e-06
-1.70386532882559e-05
3.99417156252162e-07
-2.55437863630434e-06
-4.23423128388212e-06
-2.83209493285666e-05
-1.04802958323667e-05
1.83736858241313e-05
-1.49585382014564e-05
-2.56528767090319e-05
-2.04258451579935e-06
6.11995678967986e-06
-1.2533161301595e-05
-1.91204417221502e-05
-1.52194812256258e-05
-1.15024252989221e-05
-3.45683800101634e-05
-1.66506916921546e-05
-1.4443286554028e-05
-1.47797000201369e-05
-1.87259657688258e-05
-1.67668753214089e-05
-8.02234739890526e-06
-6.48667622632971e-06
-3.51417801587874e-06
-9.80568199264806e-06
-9.56789049620464e-06
-1.55131480835332e-05
-7.17501408579618e-06
-2.54261580308049e-05
-1.08899038444703e-05
-2.54251826264623e-05
-7.43613365482825e-06
-1.49144676373049e-05
-5.10837993804667e-06
-1.61960352454241e-05
-2.19592722206367e-05
4.41684633398803e-07
-2.05833155453842e-05
-2.41207370443201e-05
-6.44920175296967e-06
-7.85347738746024e-06
-2.59845738986532e-05
-3.03400727822163e-05
-2.07483970346647e-05
1.53075740624182e-06
-1.29565613230078e-05
-1.73370890294305e-05
-1.99353375148491e-05
1.82413832372871e-07
-1.81743018990876e-05
-1.15713705475637e-05
-2.97845393554919e-05
-1.46570297043138e-05
-2.90084159833142e-05
-2.83546685314222e-05
-9.10890044112041e-06
-1.95472258733122e-05
-3.28876326541275e-06
-2.41597708920337e-05
2.22339294812387e-06
-3.80795875048078e-06
-2.19630019973637e-05
-1.41348556593064e-05
-1.1442076649343e-05
-3.89234820374553e-07
-1.28748895039513e-05
-6.26642092786074e-06
-7.58885665086376e-06
-1.76163210503637e-05
-9.88257438370358e-07
-1.72115182979666e-05
-3.95918293713848e-05
-3.39355948201839e-05
-1.81954945617632e-05
-1.30547182990694e-07
-2.54907074289855e-05
-2.74002560522034e-05
-2.78121401944802e-05
-1.84908468363475e-05
-1.32152387260107e-05
-8.1212095130793e-06
-1.57848899390963e-05
-6.41070185903782e-06
-2.32684446853949e-05
-1.18945734671027e-05
-5.16493307889736e-06
-9.04132527407773e-06
-1.6325460710922e-06
-1.03038765780693e-06
-1.46599341039605e-05
7.56163107660974e-07
-2.4635496143272e-05
-3.01614593363772e-05
-1.08957574096216e-05
-1.9379995238417e-05
-2.94519615802516e-05
-1.93244025627931e-05
-3.22834387195823e-05
1.38061923365385e-06
-1.48992197839733e-05
2.05112852196473e-06
-6.56647916365885e-06
-9.67831215475456e-06
-2.27576143174519e-05
-1.59896867070529e-05
-1.70569307572668e-05
-1.27088420374884e-06
-1.94274112711173e-06
-1.8708787757108e-05
-2.25299937112591e-05
-1.0617052687141e-05
-3.19229929802768e-06
-3.62110854118572e-05
-1.69056450182102e-05
-1.1105840398735e-05
-1.04974571531729e-05
-1.83195337088219e-05
-3.0017833186064e-05
-5.80168605682788e-06
-5.07791794228384e-06
-2.18779935859404e-05
-2.33913852763939e-05
-1.45178481695042e-05
-2.13504114436014e-05
-2.22193399121966e-05
-2.42965724281437e-05
-6.90641798086374e-06
-9.27515542381851e-06
-8.51642853536982e-06
-2.53187840189854e-05
-3.51903534739754e-06
-1.82269783580541e-05
-2.12201255372963e-05
-1.93962889484104e-05
-2.72826657166676e-05
-2.20195765777116e-05
-1.4565985461542e-05
-2.09288921070975e-05
-2.70712092366401e-05
-2.95939775770145e-05
-4.36995700268527e-06
-1.22994989020996e-05
-2.40779230767221e-05
-6.42888768444688e-06
-9.06969229076759e-06
-8.24766600291622e-06
-1.9895536235716e-05
-3.17529485112127e-05
-7.7614620255444e-06
1.40569047083046e-05
-1.96389619452551e-05
-5.85750282940867e-06
-2.28769720416197e-05
-2.03142631072255e-05
-2.31569323201025e-05
-3.32174939328262e-05
-1.24698953632407e-05
-1.28552807526221e-05
-1.51741784697999e-05
-1.97488750687691e-05
-1.53293411555558e-05
-2.12003805869405e-06
-4.35914091238847e-06
-1.58949103599421e-05
-1.94660554640933e-05
-1.66728582554661e-05
-2.18097598349404e-05
-1.21528733416789e-05
4.873789608449e-06
1.88914185139046e-06
-2.21533555106919e-05
-7.6533115341408e-06
-2.42604306745177e-05
-2.15006674067296e-05
-2.1017070508132e-05
-1.44488285435409e-05
-1.99477222375739e-05
-2.32738169655974e-05
-9.15343330721644e-06
-1.88151734728657e-05
-7.78167775599351e-06
-3.54787600413691e-06
-4.40571268015723e-06
-2.41387006448241e-05
7.14307820455093e-08
-2.28440166270855e-05
-4.68431932121189e-06
-1.63813208628659e-05
-1.30776765636161e-05
-3.60743250610053e-06
-1.48172007779128e-05
-5.40432574743419e-07
-5.73789790321136e-06
-2.80674772686592e-05
-8.52455464851053e-06
-5.9797105976627e-06
-2.10062318253426e-05
-2.35413330261368e-05
-3.32081142811955e-05
-2.82254263149662e-05
-1.70316895905885e-05
-3.01143274764156e-05
-1.33118767498862e-05
-9.54994295119592e-06
-2.27977993997874e-05
-2.14480971244719e-05
-2.20277858967946e-05
-1.19063861925993e-05
-2.98349403739206e-05
-2.38829670876251e-06
-2.22897875830991e-05
-1.49599020750802e-05
-1.50518159886605e-05
-3.09936657203272e-05
-2.12599206964395e-05
1.06526192023341e-05
-1.22197964839164e-05
-1.55016262225378e-05
-2.46606516715079e-05
-3.56064018942412e-06
2.16921233387165e-06
-1.37433829658971e-05
-2.50270131670707e-05
-1.69261570704592e-05
-1.75675529380241e-05
-3.02953937203373e-05
-2.77061164433219e-05
-1.44285551675514e-05
-9.45034541977752e-06
-2.97628340171295e-05
-1.70178461096172e-05
-1.08723751568434e-06
-1.9909755090429e-05
-3.4585351954083e-06
-2.67554727955307e-06
-2.57883887035694e-05
-9.70330857981018e-06
-1.88785231953595e-05
-2.68602495078901e-05
-2.49795557337472e-05
-2.70968565499653e-05
-1.75357357638562e-05
-1.56779987355132e-05
-2.93719670687974e-05
-2.301626975639e-05
-1.45727796468759e-05
-2.09384833313384e-05
-3.36598963078284e-05
-8.93651355751927e-06
1.62923900574009e-05
4.48990819110843e-06
3.06410409957635e-06
-1.60020850976182e-05
-6.47350428645929e-06
-2.19656848370582e-05
-2.85532332090071e-05
-6.45457424708301e-06
-1.7811598810092e-05
-2.21739207859908e-05
-8.63553248689763e-06
-1.70159509116269e-06
-1.57960783312424e-05
1.02250327449695e-06
-3.59918888898181e-05
-8.59225894705722e-06
-1.45402628377979e-05
-4.15924738909661e-06
-2.91748478240224e-05
-1.70472556644957e-05
-2.05468508780451e-05
-2.2220806164475e-05
-8.58882935230892e-07
-3.5974455663278e-05
-2.10722843896106e-05
3.04080140831537e-06
-9.99225997720044e-06
-2.45163854230735e-05
-1.23378797113821e-05
-1.29370624988455e-05
2.94576025231057e-06
-1.9952564618543e-05
-2.56840110509294e-05
-2.58724809267434e-05
-3.31931477852223e-05
-9.90008098392172e-06
-2.06203262825843e-05
-2.8704984394253e-05
-1.07091777335883e-05
-3.2272025086815e-05
-4.41753471061979e-06
-3.35655837253901e-06
-1.06037017214169e-05
-1.32473966937105e-05
-2.75108670107878e-05
-2.31663288044444e-05
-6.24185835710986e-06
3.74727251041003e-06
-1.08876141985368e-05
-5.54806221371366e-06
-3.31202139960217e-05
-9.26059171307803e-06
-2.53637946471425e-05
-2.73493121598563e-05
-1.16644847981345e-05
-8.09927940804101e-06
1.16690250881127e-06
-1.43609832453315e-05
-2.20150685651773e-05
-1.40086241672627e-05
-2.51516721301312e-05
-1.75549691642234e-05
-1.66392784558612e-05
-4.77231110250598e-07
-2.88808028247878e-05
-1.07022666370351e-05
-1.48872101109217e-05
-7.33425615137641e-06
-9.65180411121183e-06
-1.83359615673354e-05
-6.816554833883e-06
-8.07566028186224e-06
-1.86794323600897e-05
-1.78709842941787e-05
-1.60478917937838e-05
2.42661206321525e-06
-2.20161139582513e-05
-8.2154968929085e-06
-8.38679380364501e-06
1.20633696992584e-05
1.47099806040454e-06
-2.97600827315326e-05
-1.64708675154707e-05
-2.0039514477682e-05
2.16674444976004e-06
-7.9064823676177e-06
-1.96445065729614e-05
-1.1510360207816e-05
9.05091269717201e-06
-1.4390476367302e-05
-1.72133292594211e-05
-8.13028163089265e-06
-3.87821162594772e-05
-2.33603972754878e-05
-2.31425009298672e-05
-1.33960231602937e-05
-1.86104187536718e-05
-2.79294091412403e-05
-2.41127019991156e-05
-2.43195454235259e-05
-1.73494195557387e-05
-9.44985975971698e-06
-2.57297813452433e-05
-3.40740845717458e-05
-3.16231995475383e-06
3.2594941566753e-06
-3.39439675445715e-06
-3.70120431453508e-06
-2.32611984431219e-05
-5.44838690763079e-06
7.62870405679669e-08
-1.58449150714027e-05
-4.1544527992032e-05
-1.29904883394085e-05
-2.04713624584649e-05
-1.24673852616697e-05
-2.41934338780643e-05
-1.12714068736804e-05
-6.45928477989026e-06
-1.24236924516691e-05
-3.26192290781054e-05
3.07537020930248e-06
-5.02272142401402e-06
-2.16848557066805e-05
-2.96466691584173e-05
-9.70774639781225e-06
5.06809527366877e-06
-1.61725695187744e-05
-2.02114243958937e-05
-1.761232876072e-05
-2.2427955153611e-05
-1.46649617729041e-05
-2.82258621529564e-05
-2.74696969145478e-05
-1.30053010857521e-05
-2.17892935766073e-05
-3.17549185251209e-05
-3.19067509401827e-05
-9.00503846096571e-06
-2.18469747842233e-05
-1.60445884500825e-05
-9.55055366281845e-06
-3.22769960593912e-05
-2.9274523578962e-05
-1.81870947738458e-05
-1.25775776604134e-05
-1.64696217608255e-05
-1.94507747519741e-05
-2.35286815465537e-05
-6.86851675107041e-06
-1.13452657020047e-05
-1.95299437627327e-06
-1.82844026697674e-06
-7.14375863547083e-06
-2.20847681885453e-05
-1.48525672175305e-06
-3.42762666129301e-05
-2.65866043820428e-05
-3.11233649244781e-05
-3.65840422202177e-05
-1.31529630489543e-05
-3.25783253188815e-05
-1.898689109289e-05
-1.5524511103071e-05
-2.87273282399638e-05
-1.00791971276885e-05
-1.35038993159452e-05
-1.52530888225222e-06
6.29615271974474e-06
2.96456991946668e-07
-2.03207094102895e-05
-1.12257114726261e-05
9.14976069042817e-06
-9.89008225640573e-07
-2.43122074537433e-05
-9.29927816555363e-06
-3.2413678608284e-06
-2.53370042270538e-05
-3.70723072465755e-05
-2.15896411303201e-05
-1.68144076753571e-05
-1.36064570690704e-05
-2.05667332316794e-05
-2.65796722574722e-05
4.19458913638353e-07
-3.40500469261368e-05
-1.95310564000845e-05
-3.0823311391972e-05
-2.09060034676013e-05
-1.41444628183057e-05
-1.97877325637402e-05
-1.2794019421968e-05
-6.15260509702681e-06
-1.80153620155037e-05
-9.10422734063487e-06
-7.48740439510933e-06
-1.3495167017646e-05
-2.65139362627157e-05
-1.82822204757122e-05
-3.54321570505653e-05
-2.40388746429763e-05
-6.5694454031718e-07
-1.80677192726341e-05
-1.39034169619889e-05
-3.61825317839247e-05
-2.2304312426638e-05
-7.22917461511074e-06
-2.21675232617387e-05
-2.06994287252634e-05
-1.8817265676368e-05
-4.72482401250888e-06
-1.51387381063653e-05
-2.77393732468031e-05
-2.66422417804838e-05
2.52708896823221e-07
-1.07699808165557e-05
-3.83117441221512e-05
-1.4925399272256e-05
-9.94889098804779e-06
-2.96306527213782e-05
-3.60894779079397e-05
-2.00957861727658e-05
-2.19305807268245e-05
-1.40220097255439e-05
-1.81117616107968e-05
-1.87018938908211e-05
-5.02810089797217e-07
-4.29653624727414e-06
-9.47968742612455e-06
-1.61547996334778e-05
-1.09086533393931e-05
-1.46388412751381e-05
-3.54500352157531e-06
-8.39428824663385e-06
-1.09607395758484e-05
-2.07336792427752e-06
-4.61338822610313e-06
-2.07762781708084e-05
-2.77207160344593e-05
-3.35677634648939e-06
-2.04678242794068e-05
-9.34180542432397e-06
-1.3141403335447e-06
-2.367860848137e-05
-3.46521204084679e-05
-1.29636610547217e-05
-2.69246839556392e-05
-2.33429393408142e-05
-3.1491573280919e-06
-1.84879287558591e-05
-1.52250662328163e-05
-1.77858783491905e-07
-7.05038642320399e-06
-5.96190235105246e-06
-3.38960856864463e-06
-9.7170046452169e-06
3.81986193875032e-07
-7.047856424919e-06
-2.87878693000749e-05
2.49459258712568e-06
-2.35720881248288e-05
-2.32658299692689e-05
-3.52875853757348e-05
-2.30118577338288e-05
-2.77537245999029e-05
-2.09019757176368e-05
-2.15106301315932e-05
-2.64538355140842e-05
-1.32130894428651e-05
-2.59447592977399e-05
-1.47093319016381e-05
-3.47515713859315e-06
-1.35589160002046e-05
-2.13338265129528e-05
-3.69446267211324e-05
-1.08117613778574e-05
-9.18847578010294e-06
-1.70088162315734e-05
-1.20633246967273e-05
-1.39758328714798e-05
-3.5189750736263e-05
-1.0129861807211e-05
-3.74260884161827e-06
-2.94525695488935e-05
-2.99837525123074e-05
-2.03694707834097e-05
-7.55983868801006e-06
-3.22645738597326e-06
-2.43675304337285e-05
-2.91962734154405e-06
4.59490461926776e-06
-3.65847446066018e-05
-4.1977536556123e-05
-3.06591188862172e-05
-8.85520373349464e-06
-1.707016080644e-05
-2.33706889840586e-05
-9.68654003425736e-06
-1.10438461767126e-05
-1.64234419864605e-05
-1.74348046500732e-05
-1.24535232476548e-05
-1.15304448430152e-05
-5.22828915489003e-06
-3.94252536495675e-05
-2.01872612540999e-05
-4.55007541712023e-07
-1.95730533614853e-05
-2.4041819816188e-05
-2.97580816830836e-05
-2.6340390522005e-05
7.28708414337077e-06
-1.73185411890753e-05
-3.06599681786464e-05
-1.98913424240463e-05
-1.71238779439696e-05
-2.63642022728281e-05
-1.04959533842079e-05
-9.67734750648215e-06
8.0861471466208e-07
-1.21272884974205e-05
-1.87814380244197e-05
-3.00660748901832e-05
-8.25443538766842e-06
3.05502527888614e-06
-1.27042142188422e-05
-8.60567688994563e-06
-2.23933116441835e-05
-7.40053352836834e-06
-3.00521602086234e-05
-2.34388760343552e-05
-9.40608305973798e-06
-1.95299851419337e-05
-2.98969348896986e-05
-1.01500273548655e-05
-1.64119575449106e-07
-1.42157554353248e-05
-9.79797018624182e-06
-1.38747853222272e-05
-9.32679939417455e-06
1.71053197934814e-07
-8.91791631284022e-06
-2.77273986507928e-05
-1.62891424117957e-05
-1.28882730676516e-05
-1.60230449332527e-05
-1.66484921672627e-05
-3.5135473352586e-05
-2.26979336306273e-05
-1.65761481525173e-05
-8.627905242279e-06
-1.62553226681158e-05
-7.04941478877492e-06
-3.47470358652208e-05
-4.43655997186842e-07
-2.35149874360494e-05
-7.37385910790983e-06
-9.10609143482065e-06
-3.87837364656407e-06
-2.51497053266627e-05
-1.12315003754139e-05
-2.37781119548344e-05
7.65063995675248e-06
-1.42330479198306e-05
-2.77949158978306e-05
-1.68110961401655e-05
-4.28740822891234e-06
-6.4499555840507e-06
-1.75810921429242e-05
-1.97848561521568e-05
-2.68575699063644e-05
-2.3907725683345e-05
-2.98016115899739e-05
-1.49713625926512e-05
-9.15874548239894e-06
-1.86912452958598e-05
-3.11480836029532e-05
-2.78861817080076e-05
-2.72602735670265e-06
1.10521650799491e-05
-7.57490616929697e-06
-1.8467578703022e-05
-2.44913413129379e-05
-8.76523024263343e-06
-1.06270660223576e-05
-1.4329017133005e-05
-2.13632189179376e-05
-9.58734858180371e-06
-1.82722965483807e-05
-2.30281096606959e-05
-1.5959950460913e-05
-6.5456389718288e-06
-9.4584655638852e-06
-2.22289852724051e-05
-2.77111190785879e-05
-2.04680582903054e-05
-9.56979706056177e-06
-6.1727585235622e-06
-1.07894454213245e-05
-1.51060974387752e-06
-1.22719192421396e-05
9.32935502402078e-07
-1.27499693619001e-05
-1.4973082267973e-05
-3.9100663323846e-06
-2.13341552668063e-05
-2.41085774283476e-05
-4.19711448003631e-05
-8.93766338152719e-06
-2.912887266724e-05
-6.37933809956594e-06
-1.38795090733363e-05
-2.28271221223337e-05
3.08732861716742e-06
-1.11739431735781e-05
-1.21799690038473e-05
-1.21307021104189e-06
-1.39800244741314e-05
-1.48638529604887e-05
-1.78969894292817e-05
-1.13988435968488e-06
-2.33498906660257e-05
-1.32718468130682e-05
-2.87142918191565e-06
-1.68090038896814e-05
-1.44261826815992e-05
-1.52507936125872e-05
-2.40164006468575e-05
-2.21442997407201e-05
-6.67983995760372e-06
-2.08041092320804e-05
-3.28543401697757e-05
-1.69324400458977e-05
-2.75560977247793e-05
-3.85370927004234e-05
-1.55661380670645e-05
-1.24204171729035e-05
-2.13046295656932e-06
-1.79848642791312e-05
-2.18399359377597e-05
-1.51832413640028e-05
-1.63557885986303e-06
-1.5207395070151e-05
-2.26874738585469e-05
-2.95284762150807e-05
-1.77051950040478e-05
-1.58336305346208e-05
-2.32089658388872e-05
-1.90942833248706e-05
-2.55724591139129e-05
-1.61451157490506e-05
-1.89449097136108e-05
-7.40179031500679e-06
-1.99648857889602e-05
-2.28047708997804e-05
-6.61841332495183e-06
-1.86649888974592e-05
-2.16496189871774e-05
-1.10744864203074e-05
-3.49100111233533e-05
-1.71895419941344e-05
-1.01408782893794e-05
-1.40087268719984e-05
-3.03686645250512e-05
-1.76423406025223e-05
-1.69678750420472e-05
-3.64673326097563e-05
-5.25729124101336e-06
-4.61947050156105e-06
-2.00553729024136e-05
4.68898332292256e-06
-2.37773955811529e-05
-9.70643076414317e-06
-1.66462171541251e-05
-1.16719261931848e-05
-2.03606809039943e-05
-1.29410697558885e-05
-1.63573194747676e-05
-1.70015897033594e-05
-4.04514355496013e-07
2.96860157125044e-06
-2.54901603676625e-05
-1.53501270112983e-05
-3.59338827091972e-06
-2.24266758858016e-05
-4.15655664553471e-05
-2.44341360447845e-06
2.68333600820584e-07
-7.70488341203517e-06
-2.48409804990877e-05
-1.82633650509279e-05
3.62363197621417e-06
-2.28224001579496e-05
-3.19451217755351e-06
-1.70416905119084e-05
-2.55461373290007e-05
-1.10850823139969e-05
-1.02605820733052e-06
-2.37169530698266e-05
-4.07710653994891e-06
-1.29784176288192e-05
-1.07796909497915e-05
-1.91306878414592e-05
-1.17193813674975e-05
-9.59541763685852e-06
-1.44390919958777e-05
-8.51555515377196e-06
-3.07716298041071e-05
-2.58708151075249e-05
-2.2020513801633e-05
-3.42705174433688e-05
-4.74211824918422e-05
-2.74785650738599e-05
-3.13870847988533e-05
-2.69283069155159e-05
-1.73162180265773e-05
-1.13085497835214e-05
-3.17848526490603e-05
-3.91911511377421e-05
-1.66953562478535e-05
-1.62176662773304e-05
-2.91630053396453e-06
-2.65969444680692e-05
-8.14081947705922e-06
-6.52790458549935e-06
7.7514295359037e-07
-4.3443055992526e-06
-1.9562521584611e-05
-2.59876841275928e-05
-2.16359479569805e-05
7.76459026691831e-06
-2.48268118938845e-05
-1.85444063205364e-05
-2.07135405021905e-05
-1.35712969314967e-05
-3.70687086079036e-05
-2.00518961143182e-05
-2.14934406013799e-05
-1.22713737217429e-05
-6.15123157997598e-06
-1.92188092325811e-05
-2.28269956675902e-05
-1.31687726379842e-05
-1.3207492587941e-05
-2.09296170293523e-05
-1.86324606201767e-05
-3.75567254422512e-05
-9.50763273377636e-06
-2.86356318350518e-05
-1.18308985816707e-05
-2.03275043859423e-05
-1.04870080612595e-05
-2.48359809162718e-05
-3.55365981614507e-06
-2.05639873027678e-05
-1.87482397880088e-05
-2.34639489930772e-05
-1.66917991846262e-05
-4.33125416517479e-06
-2.19760705746932e-05
-1.77191489692865e-05
-2.28052053173788e-05
-1.50593523231011e-05
-2.63414886197879e-05
-3.22848236492158e-05
-1.52835967789737e-05
-1.96239412021853e-05
-1.4233371313794e-05
-9.24673035362371e-06
-2.46833963146705e-05
-2.03830017149406e-05
-4.64896352785856e-06
-1.06702637496443e-05
-1.79994062310659e-05
-1.41102791556125e-05
-6.28712646884838e-06
-1.03661390681401e-05
-2.1443439383187e-05
-2.55955521273944e-05
-1.42979746645231e-06
-9.49962913590681e-06
-4.34355815922824e-05
-4.87331479533595e-06
-1.71826611816142e-05
-1.90094738049366e-05
-1.79291343695513e-05
-3.29249304348546e-06
-1.66507825698311e-05
-1.55469769620645e-05
-1.83486284026741e-05
-3.85411944304573e-05
7.57849363827764e-06
-1.16251840547037e-05
-1.71584980742555e-05
-2.69372650404968e-05
-2.349698729407e-05
1.0822619246218e-06
-6.98880408496723e-06
-2.19636423857207e-05
-1.46359512141202e-05
-1.64003406921176e-05
-1.33241784326124e-05
-2.53118488963562e-05
-1.61796364051213e-05
-1.94681412445319e-05
-2.7255953574322e-05
6.22036628193009e-06
-1.33220059679291e-05
-5.64233797896742e-06
-1.30378464567694e-05
-2.17156057207998e-05
-9.31557899797191e-06
-3.26163517981713e-06
-3.25906398216351e-05
-2.18226817898456e-05
-3.34912665367314e-05
-3.15630606360405e-05
-2.03245692080001e-05
-3.14340639911142e-05
-7.49927774433981e-06
1.08365975059893e-07
-1.89158357371258e-05
-3.78021558510731e-06
3.0344186442028e-06
-2.27463517369467e-05
-2.05929053054643e-05
-2.67867612342503e-05
-2.16331555211986e-05
-1.74356865559473e-05
-1.33282151103796e-05
-3.08851184957951e-05
-1.20397221220494e-05
-1.82529280179763e-05
-9.78978511829071e-06
-3.5433486768118e-05
-7.35620105323815e-06
8.29123716778961e-06
-1.59787508287309e-05
-2.71100852081273e-05
-2.38431407383415e-05
-1.89595370555475e-05
-2.83807450744156e-05
-1.65541319361515e-05
-1.29938907766265e-05
-7.73787253674252e-08
-1.41547198533796e-05
-1.33480337320738e-05
-1.38108692777329e-05
-2.3971341380958e-05
-1.50621681396761e-06
-6.22071538446546e-06
-2.35777183863518e-05
-2.14260540218224e-05
-2.79704103067576e-05
-1.04493638850966e-05
-2.00056691368831e-05
-1.11492795054493e-05
-1.35111502345786e-05
-1.05009592200345e-05
-9.68642493388735e-06
-1.1228083098798e-05
-9.57354901571541e-06
-1.73031039491615e-05
-2.2122424278041e-05
-1.89797005361336e-05
-1.4709537641981e-05
-2.52009281091254e-05
-1.0237956166041e-05
-6.78165856926842e-06
-1.12592701929367e-06
-5.02494908501865e-06
-2.11800807674819e-05
-2.46050258970624e-05
-1.46661601652403e-05
-1.63851969615217e-05
-3.23844096413996e-06
-2.74104893614665e-05
-2.12393297271151e-05
7.98907407165551e-06
-1.24774738556805e-05
-1.91335670325605e-05
-1.29328437536236e-05
-9.61396861190182e-06
-1.26354593336154e-05
-2.45085727140247e-05
5.0259838642327e-06
-3.99045637388928e-06
-3.31882980817588e-05
-1.07009437641398e-05
-3.50709117288273e-05
-1.21000350981912e-05
-2.36557088478948e-05
-4.51107823866162e-05
-1.66896059868089e-05
-1.4730122952537e-05
-1.12984471894002e-05
-2.73180948361579e-05
-5.72650327606514e-06
-2.14220344112884e-05
-1.81763864675965e-05
-9.93436959830061e-06
-9.13031685754286e-06
3.27391996439732e-06
-8.93124459872695e-06
-1.02065819460084e-05
-2.0153676118986e-05
-6.5122197095381e-06
-2.21088465838394e-05
-1.30595785794624e-05
-2.21701328059802e-05
-1.30119361506326e-06
-3.68521228657982e-05
-1.86475190908498e-05
-1.97016486772729e-05
-2.18227706172464e-05
-2.61571786710574e-05
-2.11482488216089e-06
-1.79263662426123e-05
-2.09477175082413e-05
-3.12084180089762e-05
-1.84915063916164e-05
-1.85656991198525e-05
-1.13685626635248e-05
-2.4320037305161e-05
-1.02051317649218e-05
-1.02925082441648e-05
-1.32821295863592e-05
-1.39656573384813e-05
-1.66677801510934e-05
6.28551757361795e-06
-9.42796226064451e-06
-2.9793219035873e-05
-9.46923864605994e-06
1.55169593731084e-06
-2.66533900780856e-05
-1.50246189641596e-05
-6.3853647222498e-06
-1.37627861822055e-05
-1.19332051108428e-05
-4.66602614344082e-06
-4.16682979855049e-05
-2.30575555559349e-05
-1.30956930685869e-05
-1.09286350778251e-05
-1.36652169741567e-05
-9.37554942701953e-06
-7.08532563296276e-06
-1.4907829881071e-05
-2.44967594159922e-05
-4.85162728979797e-06
-2.91270852389681e-05
-1.03530577757537e-05
-1.21329859793932e-05
-1.15151506386464e-05
-1.4571024915845e-05
-1.57615721528392e-05
-2.00273477781482e-05
-7.04317090796582e-06
-3.65835398310688e-05
-1.72622795443524e-05
-6.04624172833289e-06
-3.62367244043915e-05
-2.4095945253365e-05
-9.16709214494157e-06
-1.93771169202869e-05
-2.92010413559379e-05
-3.11298604750481e-05
-4.36345625871255e-06
-1.23695702965977e-05
-1.72362709351548e-05
-1.34568476356082e-05
-1.29731507768386e-05
-2.3815585790381e-05
-3.88018437765784e-06
-2.95981389204004e-06
-1.24539409476248e-05
-1.54680978048735e-05
-2.69316171195836e-05
-4.87082561472941e-06
7.0905377077522e-06
-2.75616869542223e-05
-1.81059191148602e-05
-2.92501878749492e-05
5.10274363029417e-06
-1.67296485981458e-05
-2.61561638764445e-05
-4.26607658180842e-06
-1.22363450390138e-05
-2.18385471809774e-05
-1.47363489839864e-05
9.7781904253463e-07
-2.29622432228187e-05
-2.36155282910675e-05
-3.41064021487981e-05
-1.32654728425883e-05
-2.26115493909993e-05
-1.79545895819317e-05
-3.38107914873502e-05
-1.41468822165972e-05
-1.32097896294217e-05
-7.00520908285407e-06
-2.82716470282207e-05
-7.19939114077318e-06
-2.23615367910837e-05
1.93810386998636e-07
-1.60916180225458e-05
-7.28675442985721e-06
-2.16135815571103e-05
-1.00809852708249e-05
-3.13276280684849e-06
-1.37469739555962e-05
-1.03959174943778e-05
-1.65634482491871e-05
-3.6811721606995e-06
-1.60099521819977e-05
-2.54580228845994e-05
3.83688669246816e-06
3.27370694139458e-06
-2.19753945147015e-05
-2.37517329388012e-05
-1.17941181502085e-05
-1.61764280232773e-05
4.01296033205043e-06
-2.53992009026903e-05
-2.12404801765583e-05
-2.17172546474154e-05
-5.57012604314046e-07
-1.49268040801518e-05
-8.81482934579626e-06
-1.05286395376541e-05
-1.98912404408765e-05
-3.535937715594e-05
-1.6737735756224e-05
-1.04174312960885e-05
-8.46012134038482e-06
-3.09072971930075e-05
-2.4461817068902e-05
-3.01439451397804e-05
-2.46782770428998e-05
-2.30800086064556e-05
-8.29997652213393e-06
-1.88671484094144e-05
-5.5393672454961e-06
-1.28415800450821e-05
-2.09700579585598e-05
-2.38319679409289e-05
-5.11076605063204e-06
-2.38276365571183e-05
-1.47946606104133e-05
-1.59569210696302e-05
-2.75386047690248e-05
-2.38652165937487e-05
-1.92638326053863e-05
6.95878440864524e-06
-1.64693039736941e-05
-1.88538039137337e-05
-2.66686710802843e-05
-1.07595448072684e-05
-1.53152546281752e-05
-2.06789653590634e-05
-2.2890189790425e-05
-2.64575499493307e-05
-2.36860506510464e-05
1.77846018783383e-06
-1.27695099559268e-05
-6.16108512338979e-06
-2.62889695255032e-05
-2.12175417515338e-05
-9.54616685670802e-06
-2.0814209281954e-05
-1.06655204281124e-05
-1.14660055684153e-05
-2.02898837762213e-05
-3.5862446431827e-05
-1.56116837610972e-05
-3.45208637234788e-06
-1.52734993391698e-05
-2.05534257473769e-05
-2.75604905150886e-05
-6.55872388176347e-06
-9.28795650045094e-06
-2.53676026451353e-05
-2.21845102253204e-05
9.17583929502812e-06
2.35940148266028e-06
-2.93082128699161e-05
-1.63755043279202e-05
-5.83162147031818e-06
-5.28019273278463e-06
-5.81543931634171e-06
-1.56998050978669e-05
3.84560662571476e-08
6.97265127900532e-06
-1.21550133583992e-05
-2.59055081067751e-05
-1.05684445359994e-05
-1.82215911017696e-05
-6.81409414427507e-06
-1.36635252750973e-05
-2.27707730937417e-05
-2.20471283995206e-05
-9.3476593883925e-06
-3.84750850840972e-05
-1.80061916564072e-05
-1.96064953955269e-05
-2.28291101174628e-05
-1.24380298080744e-05
-2.29625163324226e-05
-2.43374638639371e-05
-1.43327501087899e-05
-9.86828024375979e-06
-2.02055591991526e-05
-5.69788187219091e-06
-8.24927657286715e-06
-9.14252042772037e-06
-1.86131765105899e-05
-1.93042454575687e-05
-6.72833772527423e-06
-2.20045945859241e-05
-2.87241753387443e-05
-3.5429555999095e-05
-3.02724277391072e-05
-2.36195840464988e-05
-1.00396384256466e-05
-1.90849524643079e-05
-2.07997400420314e-05
-5.93883976927804e-06
-1.22243841436817e-06
-3.58506258317757e-05
-1.8644282171885e-05
-3.51747177829626e-05
-2.21115109046678e-05
-2.71448534300821e-05
-1.61648814160936e-05
3.09862507455922e-06
-1.44275885795108e-05
-3.29339702461443e-05
-3.59436423592475e-05
-1.42628026778332e-05
-2.48654816620395e-05
-4.15680107948251e-05
-2.98811339602057e-05
-7.84897743349763e-06
-1.47115123948548e-05
8.68769826261292e-06
-2.96024531683912e-05
-1.43227214514008e-05
-3.15975753260955e-06
-1.95062535129513e-05
-1.98375551778507e-05
-1.4366816953028e-05
-9.24363751176851e-06
-1.18020178135091e-05
-2.04666539911649e-05
-2.30352125959747e-05
-2.87390557903638e-05
-1.59625576838803e-05
-4.8892489329955e-05
-2.21572836769872e-05
-1.83471336869296e-05
-3.02659733190187e-05
-1.9844142348484e-05
-4.02209833999235e-05
-1.41923556581173e-05
-4.20647095048081e-06
-1.45237553239246e-05
-2.59810922619192e-05
-1.71767756818217e-05
-2.53660417789523e-05
4.15802860860997e-06
-1.9709337512002e-05
-5.2119250076742e-06
-2.47752207666425e-07
-1.11571122864048e-05
-1.98852488286829e-06
-5.2720621238543e-06
-2.28460756876402e-05
1.26129835495146e-05
-2.60168991209307e-05
-3.28241491185601e-05
-1.86142245640487e-05
-1.36876450973756e-05
-3.16895146243484e-05
-3.2576157422189e-05
-1.58912547388392e-05
-2.48969327327604e-05
-2.10331264627176e-05
-6.27354387166918e-06
-1.97680290632244e-05
-2.4344557880328e-05
-2.13878486084703e-05
-1.46533804383879e-05
-2.69574460542579e-05
-1.54421292154985e-05
-1.96337306373285e-05
-3.85115803454389e-06
-7.22987213610634e-06
-3.52515626453537e-05
-3.34066856537735e-06
-1.12610567160954e-05
-2.2927790239294e-05
-3.15034773050569e-05
-7.35224320578349e-06
-5.07532511402717e-06
-1.14874311415901e-05
-2.16452214412853e-05
-1.14559126213701e-05
-3.37710280051603e-05
-1.23135177734707e-05
-4.8097629393081e-06
-3.52484334128062e-05
-9.81187814456198e-06
-3.67866256532617e-05
2.41595515708067e-06
-2.69084156659066e-05
-3.20519749338985e-05
-1.93462022738583e-05
-1.62329560753603e-05
-2.14556186909347e-05
-3.21708992271259e-06
-9.29246777903529e-06
-1.37313452154489e-05
-2.15930044945899e-05
-9.82391561971598e-06
-2.33323579289442e-07
-1.55969570675587e-05
-1.24439735133865e-05
-6.72608590637408e-06
-4.29371690626463e-05
-2.11647335496209e-05
-1.95468078138405e-05
1.84004696039095e-06
-2.74161076703177e-05
-4.1645984843764e-05
-1.35666914212476e-05
-1.03734851538942e-05
1.49469317840869e-06
-2.75495634186671e-05
-9.34689111936629e-06
-2.23278805152936e-05
-4.03457161823468e-06
-1.05324061279907e-05
-1.7849087159766e-05
-1.91081178270871e-09
-1.32993482432956e-05
-2.34868060125379e-05
-1.38506340871083e-05
-8.24970173900069e-06
-1.85996561292866e-05
-1.57284455112207e-05
-1.44348727527974e-05
-2.77506482682565e-05
-1.64268851906224e-05
-2.49192925797472e-05
-1.56804107578599e-05
-1.19442209904531e-06
-1.6723217827419e-05
1.65161059954221e-06
-2.56908765820004e-05
-3.36532164593188e-06
-1.41660775792174e-05
-2.38777980773548e-05
-2.13099517760072e-06
4.10957671296869e-06
-4.84299287169361e-06
-2.27783176445469e-05
-1.04789357140317e-05
-3.34719403903145e-06
-1.46286621663589e-05
-1.51357228739921e-05
-1.37211363446932e-05
-1.87720167475103e-05
-2.42359204764098e-05
-3.06691643828794e-05
-1.49441503118176e-05
-1.35167202447142e-05
-2.38544553040888e-05
-8.62525977694079e-06
-2.66646715596805e-05
-1.56807592850004e-05
-2.1588273067565e-05
-1.00185393870337e-05
-6.86631702615755e-06
-2.74235928056061e-05
-1.68008804631607e-05
-2.10714307129607e-05
1.54075604205565e-06
-1.62629233026395e-05
-1.84579136294664e-05
-2.08093894561457e-05
-2.82012610874118e-05
-2.29391284584388e-05
-3.30124798863527e-05
-2.97202485681952e-05
-8.32109803748684e-06
-7.41571468525996e-06
9.22721288531207e-07
-2.03225808823745e-05
-1.01831641032123e-05
-1.95917847672874e-05
-2.05986015805556e-05
-5.57742396473795e-06
-1.13988258685183e-05
-2.22628158006824e-05
-2.03876703749051e-05
-2.57619108088251e-05
-1.09991917316719e-05
-3.1152526377683e-05
-2.82737890469579e-05
-1.21168007323403e-05
-3.0803232971972e-05
-8.04326269462214e-06
-2.17051802997484e-05
-2.03831339927364e-05
-2.48999381584992e-05
-2.14876677888197e-05
-3.00205886079787e-05
-2.02542122472217e-05
1.90418982468694e-06
-2.15991448748977e-05
-1.65004690505212e-05
-1.94643103705179e-05
-1.29399777806372e-05
-1.11569986417092e-05
1.09096630455414e-07
-1.75722699860567e-06
-1.70643745752042e-05
-2.59558449643094e-05
-9.97794125982214e-06
-1.56087876518441e-05
-7.651177094939e-06
-2.15243135584432e-05
-1.80757916016564e-05
-1.60441296337258e-05
5.0978727631568e-06
-3.11875054897048e-05
-2.66352016263901e-05
-3.3502001797296e-06
-1.77024718958296e-05
-2.619008257377e-05
-6.75482486565299e-06
-2.99015034776443e-06
-2.57479970556723e-06
3.54626268013043e-07
-2.56999713682604e-05
-1.21630773881738e-05
-2.9021877078552e-05
-4.14438521271813e-06
-1.44264896123422e-05
-1.56196331645169e-05
-1.76835424624987e-05
-1.20575720715541e-05
-2.05483191358374e-05
-1.85839769876111e-05
-1.32173682237403e-05
-1.40196741779797e-05
-2.43138995044102e-05
-2.34072236311371e-05
-1.42878471808507e-05
-9.69306636468988e-06
-1.86382397559291e-06
-2.0973419484363e-05
-8.94560337458315e-06
-6.46181394061013e-06
-3.43787674174274e-05
-6.21993147132753e-06
4.11390228738373e-06
-5.74682812989371e-06
-1.59127552193517e-05
-2.41192110798548e-05
-1.30493599608185e-05
-2.35620195500352e-05
-2.675169464166e-05
-3.75485759256113e-05
-1.00612592336504e-05
-1.36052763789412e-05
-2.18037881570337e-05
-1.34195766690481e-05
-2.63078054252665e-05
-3.9580835684827e-06
-2.72986949769129e-05
-3.14955668093497e-05
-2.30036350629727e-05
-1.7000921827951e-05
-2.25997081759748e-05
-5.48609804802942e-06
-5.08071919509241e-06
-2.50440566816448e-05
-1.87382995654666e-05
-9.03314469630026e-06
-1.17498404290836e-05
9.29276090399717e-06
4.38090936555744e-07
-1.37417531171924e-05
-3.37400790463463e-05
-1.84443775373733e-05
-1.29859110969234e-05
-5.96709697131697e-06
-1.28037037954189e-05
-1.45605906881001e-05
-1.06257169996203e-05
-1.99169529290713e-06
-1.52171671651384e-05
-7.01958795230761e-06
-6.36242435480357e-06
-1.59105183228702e-05
-2.00674254980053e-05
-3.30311337952739e-05
-5.68930503258207e-06
-1.33864934650102e-05
-1.08429877046062e-05
-2.22102201605166e-05
-1.84515322106412e-05
-1.27255672933773e-05
-1.39926363987481e-05
-3.15997215400372e-05
-1.24503990088446e-05
-2.32291532087595e-05
-1.7840901084564e-05
-1.2471012731626e-05
-1.44728308966509e-05
-5.77332523788567e-06
-2.56830785343609e-05
3.56501651953568e-06
-4.64275019434282e-06
-2.52144004555766e-05
-2.01254371261298e-05
-1.23550170750777e-05
-8.313952043435e-06
-1.71420581634065e-05
-1.81977837875145e-05
-1.0269587221678e-05
-8.63520265209183e-06
-2.53210669291315e-05
-2.82028481030479e-05
-1.58154190313871e-05
-9.2121279298178e-06
-1.18097176388713e-05
-4.88086706518636e-05
-2.62963155780305e-05
4.8857105504979e-06
-9.26760066838857e-06
-2.05436663393105e-05
-1.28938467210885e-06
-2.55465070151442e-05
-4.72867540388268e-06
-1.52078523411332e-05
-2.25431525173478e-05
-8.22620939350581e-06
-1.75090909674449e-05
1.42679024959929e-06
-2.97887841560248e-05
-2.71392753937312e-05
-8.82824106109532e-06
-2.87820911759464e-05
-2.88251186835588e-05
-1.2080472359322e-05
-1.07792914570653e-05
-1.62396435903274e-05
-4.04207032603987e-05
-3.52921036814611e-05
-3.45188170461282e-05
-1.88703142447651e-05
-3.05206875781264e-05
-2.34531947117622e-05
2.89162901926743e-06
-8.04470885426948e-06
-5.24271279881994e-06
-1.47154672578551e-05
-1.23316582226555e-05
-1.54604644470194e-05
-2.36311218882941e-06
-2.19493189743332e-05
2.16398458825244e-06
5.84805481292436e-06
-2.2068626891444e-05
-1.38157146710554e-05
-1.01660580937361e-05
-1.22095243257901e-05
-2.21704215323188e-05
-1.08062187860778e-05
-1.02643711082268e-05
-1.79964818698947e-06
-6.91708725142511e-06
8.59189555123335e-07
-8.1312330071251e-06
-1.88531293916375e-05
-2.3113097196358e-05
-2.53115884182297e-05
-1.54138904680482e-05
-4.56923226695583e-06
6.08875955443954e-06
-6.72283381873978e-06
-8.6314719190246e-06
-1.03311774289171e-05
-1.42847246647252e-05
-3.40219498043733e-05
-2.61366868197054e-05
-2.57315247045319e-05
-1.85714644476828e-05
-1.16221883113276e-05
-3.32642234124004e-05
-3.79993991396802e-07
-7.58364063426725e-06
-2.96944267028729e-05
-1.96074621100543e-05
-1.85181974384475e-05
5.20913898625106e-06
-4.02620099287527e-07
-3.72940280369967e-05
1.74936172136017e-06
-1.86157916838883e-05
-1.35748538253834e-05
4.01240791419298e-06
6.26439162302029e-07
-2.90783320893166e-05
-2.50159792470604e-05
-1.34926208319932e-05
-1.81736694908164e-05
-3.42732992340679e-05
-9.01102490151955e-06
-1.95032564806575e-05
-1.81831280736914e-05
-2.54253231881321e-05
-1.53556851022522e-05
-2.62393692324175e-05
-2.00668636518084e-05
-9.99963255080463e-06
-3.32947620488964e-05
-3.54118151964699e-06
-2.43057471269025e-05
-1.33216724368745e-05
4.6355231100242e-07
-4.88538700940863e-06
-2.00895757634869e-05
2.96001503228911e-06
-3.29431347547298e-06
-6.71038948074884e-06
-2.63430014832413e-05
-6.77629896866378e-06
-1.71383191452783e-05
-2.51937750002997e-05
-3.27008049530451e-05
-2.28540767100001e-05
-1.03167407776064e-05
-2.15170489880002e-05
-2.66497045277879e-05
-3.61132145542357e-06
-1.93628130002496e-05
-6.35117775994308e-06
1.34296191508215e-06
-1.95393296109273e-05
-2.70517797431263e-05
-9.83656620652393e-06
-1.73505224878016e-05
-1.77312913579756e-06
-1.81788544081718e-05
-2.48924150840553e-05
-1.78729577641723e-06
-7.06755831919481e-06
-1.47296230000765e-05
-8.80059740254727e-06
-2.08023067596136e-05
-1.16139706554949e-05
-2.97471729334971e-05
-2.74906644214886e-05
-2.25433667875484e-05
-2.50705091584032e-05
-1.04240992565121e-05
-1.00811940581466e-05
-2.32203050175224e-05
-1.28095301507253e-05
-2.99385621187319e-07
6.12217376718729e-06
-2.09673356030407e-05
-1.97861078680741e-05
2.37969305296774e-06
-5.87879286885245e-06
-2.22567862476748e-05
-3.73352723986633e-06
2.7115425631994e-06
-2.44610827439596e-05
-1.21352907468102e-05
-3.06017757188514e-05
-1.51613399643831e-05
-1.32836244323419e-05
-3.26031749475382e-05
-1.87045497070039e-05
-1.71940441006715e-05
-7.55705184620051e-06
-1.51030948164892e-05
-2.14260098014079e-05
-2.03025079296986e-05
9.24619724605609e-06
-1.57857181645344e-05
-1.53373688101618e-05
-5.6368945794728e-06
-3.11580891460717e-05
-1.88040843923624e-05
-2.57052433067299e-05
-1.41904949014637e-05
-1.2430611261695e-05
-2.14272804748159e-05
-1.23183974715478e-05
-2.20528332035806e-05
-7.90277933368656e-06
-2.28112767255042e-05
-3.77468998720177e-05
-3.40536601078921e-06
-1.72713841334646e-05
-1.85585768707474e-05
-1.35128403559744e-05
-2.02723297534534e-05
-2.07527676789118e-05
-2.95406450693074e-05
-1.38738463435201e-05
5.75330408225798e-06
-3.78756690704255e-06
-1.28391286394439e-05
-1.36046070054819e-05
-3.43015690649779e-06
2.15818923597748e-06
-1.4927131089764e-05
-6.92929471545271e-06
-1.91489583351256e-05
-3.50098109878959e-05
-2.6538279722707e-05
-1.97329463534653e-05
-2.69532646092306e-05
-2.40877536401402e-05
-1.61244607911835e-05
-1.72449136903843e-05
-4.17098526689944e-06
-1.01238073539267e-05
-2.05204192852344e-05
5.23417803765431e-06
-3.06500873732268e-06
-1.5837264405857e-05
-1.27375937311813e-05
-1.63814779215873e-05
-8.54083314976397e-06
-2.41946981059028e-05
-1.60214914967075e-05
-1.38862257312454e-05
-1.72943909010406e-05
-2.48544362205385e-05
-3.1578694757971e-05
-1.88122815159846e-05
-1.34984765473053e-05
-1.78745919099798e-05
-9.63050603085375e-06
-1.29106799253846e-05
-1.53950897915028e-05
1.2220035238415e-06
-2.24809274195332e-05
-9.19042451468126e-06
-7.93483026208058e-06
-1.92805368915132e-05
-5.99338354108588e-07
-1.50366814452526e-05
-1.0224158008341e-05
-2.73225118669365e-05
-2.12715436502099e-05
4.44747629336937e-06
-1.24394264248049e-05
-1.76762048637521e-05
-2.35728980023784e-05
-2.60876664943344e-05
-1.97453149870784e-05
3.86697390303737e-06
-7.91569918971686e-06
-1.55763450396806e-05
-2.76885937610559e-05
-2.08738399129642e-05
-5.8788315047038e-06
-5.35855836256882e-06
-1.8044929701719e-05
-2.82193753922476e-05
-2.84409745289783e-05
-2.33770111833583e-05
-1.22210197640064e-05
-2.14992690562323e-05
-2.77113012579113e-05
-2.55520624437974e-05
-1.57786835046116e-05
-1.95927693024541e-05
-1.28395327139412e-05
-1.19880205965355e-05
-8.68966996990144e-06
-2.19424491223172e-05
-5.93389468550633e-06
-3.73363106540724e-05
-2.37372509597205e-05
2.8636239368502e-06
-1.8348937054508e-06
-1.17873713256303e-05
-4.97367644867941e-06
-6.73318457938748e-06
-1.71566036754631e-05
6.95132777234573e-06
-2.57518672987905e-06
-7.03231961535562e-06
-1.02519395111308e-05
-8.24794568777489e-06
-2.90546941136407e-06
-1.05755328955847e-05
-1.78329888532687e-05
-4.34187387723405e-05
-1.87949474305586e-05
-2.11232707782741e-05
-2.09153558838108e-05
-2.56109950342082e-06
-2.57198524472065e-05
-1.31640972156354e-06
-1.60552064524679e-05
-4.29541597842632e-06
-4.67765806548425e-06
-2.25028163537709e-05
-2.21779581182034e-05
-2.40015725259415e-05
-2.00649955749854e-05
-7.30758793476912e-07
-1.44567239045403e-05
-2.20125128032112e-06
-1.69167317574355e-05
-1.84065275045514e-05
-1.66923385988899e-05
-3.15283239273081e-05
-4.04861715854685e-06
-1.71142256728561e-05
-2.06764500896516e-05
-3.71417044728711e-06
-7.57595081322781e-06
-3.32681130669449e-06
-1.06655377498984e-05
-2.12255966308163e-05
-3.59212949737349e-05
-2.63741030569112e-05
-1.91931939061719e-05
-3.10275025858408e-05
-1.35275336958071e-05
8.9169305739542e-06
-2.68502000143442e-05
-1.63720774153937e-06
-9.5617652347391e-06
-1.5082465309262e-05
-4.21239939346329e-06
-2.05088398403563e-05
6.11100895377423e-06
-1.35582999053382e-08
-1.37605518490612e-05
-3.73718074674842e-06
-3.94652963579675e-05
-1.12461293269132e-05
-1.60397941670396e-05
-3.04205930578379e-05
-5.82558550064328e-06
-9.21694201619689e-06
-2.22687121069634e-05
-2.75846546298837e-05
-1.35326586520602e-07
-2.97293042255178e-05
-1.30975642758099e-05
4.0973987507254e-06
-1.01183776635054e-05
-2.13309331748975e-05
-1.24218464001428e-05
-6.27894592893929e-06
-1.48869067109917e-05
-1.43316541674448e-05
-2.5288352110349e-05
-4.84359113307042e-06
-1.27750711649645e-05
-2.02342167541984e-05
-3.82231170556927e-05
-2.99459391277748e-05
-1.67045444341815e-05
-2.20298852649437e-05
-1.70545477607213e-05
-7.93744853471129e-06
-5.10207471515283e-06
-1.0723410726299e-05
-1.10804348917082e-05
-1.17467103140294e-05
-1.97178858545455e-05
-4.37905237490613e-06
-1.56717375205233e-06
-1.25674559713601e-05
-1.59158776573195e-05
-2.94540369362452e-05
-1.99527416324882e-05
-1.13606575165264e-05
-1.84245960888091e-05
-1.11649605899988e-05
1.56294392137322e-05
-2.54436656048442e-05
-1.1404782386278e-05
-2.15046174170534e-05
-6.72022746061242e-06
-2.07372377733954e-05
-9.7282953487553e-06
-3.38151073363268e-06
-1.88860396902714e-05
-9.8452478329742e-06
-3.10308167533639e-06
-1.05600943458054e-05
-2.4099433142957e-05
-8.40530114252346e-06
-4.70926497418581e-06
2.17831575687387e-08
-1.41418517558558e-05
-3.23258584490766e-06
-8.6447846184746e-06
-5.27114557957265e-06
-1.6923324941499e-05
-2.34208361257878e-05
-7.91255414860598e-06
7.56885244072601e-06
-2.0934283893199e-05
-1.37702699901777e-05
-9.28537758850448e-06
-7.60503784025061e-06
7.84901700961876e-06
-2.02375804140648e-05
-2.43031713236342e-05
-3.52370246748968e-05
-2.57904637056661e-05
-8.02495228023512e-06
-1.83925748751085e-05
3.28574339005274e-07
-7.34972974250057e-06
-2.64384900707119e-05
-1.62180052198205e-05
4.68323966771066e-07
-1.98927233123676e-05
-1.54597359211392e-05
-3.50669403021054e-05
-3.38609770237244e-05
-1.45566258957223e-05
-2.36182075447161e-05
-3.06434311186283e-05
-2.64490781792445e-05
4.18302032019756e-06
-1.17500365600803e-05
-1.76357981000768e-05
-1.45103281143337e-05
-1.01159804682405e-05
-7.49647950364389e-06
-2.65898713333482e-05
-2.09865375353137e-05
-2.88551327306382e-05
-1.90148263056981e-05
-2.78976313769774e-05
-8.51076439156467e-06
-1.14525266401046e-05
-6.16087072756951e-06
-2.24462449529762e-05
-2.79675941540568e-05
-1.69682269189624e-05
-1.53056455364509e-05
-8.92749161995837e-06
-1.70399006567535e-05
-3.14976842904814e-05
-3.21188680955262e-07
2.9362332662347e-06
-1.91536039917552e-05
-4.8376250584697e-06
-1.66615688914082e-05
-2.32771977087354e-05
-2.09883890977715e-05
-8.5177686654292e-07
-1.45973062572897e-05
-1.23520854469239e-05
-8.24466937906393e-06
4.78569207954364e-07
-1.62268355873579e-05
-2.18981079942536e-05
-1.90712559746636e-05
-2.16595178624724e-05
-2.57088207687939e-05
-1.1860891661251e-05
1.60536816901367e-06
-1.16352363149822e-05
-1.80444041925584e-05
-3.34997214569981e-05
-5.25379377498447e-06
-2.97207440027035e-05
-9.23102216310345e-06
-3.00182099870373e-05
-2.01190634189674e-05
-2.62747105144746e-05
-3.45467360549312e-06
-1.48527003200431e-05
-1.01720451410203e-05
-2.47316354456261e-05
-1.74168041999596e-05
-2.22622457822224e-05
4.25757721315976e-06
1.09901702527394e-05
-1.70701513660579e-05
-1.3414548621839e-05
3.9190265002093e-06
-1.54986040098602e-05
-9.5309507050358e-06
-8.26106224509513e-06
-1.52012312954099e-05
-1.29031308559043e-05
-1.98194164074579e-05
-2.05607798096572e-05
-2.47149468890718e-05
-8.44810172000883e-07
-1.91778839069526e-05
-1.48713978636616e-05
-1.22800904837447e-05
-2.5995927502326e-05
-2.03624672543018e-05
-1.50023148817484e-05
-3.13904892001674e-05
-8.20210038540243e-06
-1.49839489471505e-05
-1.13984535026496e-05
-1.14897184233678e-05
-2.2075559623194e-05
-2.64138577259329e-05
-1.52023760423436e-05
-1.20351463930369e-05
6.03101864997939e-06
-1.44122813524383e-05
-1.82897681553888e-05
-2.08081069828038e-05
-3.64668690329297e-06
-1.95108037170713e-05
-9.7256665446588e-06
-2.12032796874614e-05
-4.24732617792482e-06
-1.82915714197125e-06
-2.04558157998339e-05
-3.34306407028833e-07
-1.3212010393902e-05
-7.59766114877689e-06
5.39486290245687e-06
-1.86782726865469e-05
-9.50042380566279e-06
-2.51165914943873e-06
-1.34632204663534e-05
-1.59896856927929e-05
-1.55664132557355e-05
-2.2609468228527e-05
-1.5520538650469e-05
-3.15876596775624e-05
-3.91591026754026e-05
-2.10506314198928e-05
-1.96017846105506e-05
-2.70648914420669e-05
-3.29042984302301e-05
-2.12332923001428e-05
-2.14141918518513e-06
-3.61847777276158e-06
-2.60964030604911e-05
-9.2826999787016e-08
8.50999833312222e-07
-2.77988466020824e-06
-3.61555839390587e-05
-2.29119620479965e-06
-6.60986200684016e-06
-1.47004260343642e-05
-9.24489262095648e-06
-2.7527640395301e-05
-7.25064329701287e-06
-3.67426487846727e-06
-1.30249234775645e-05
-1.74486833120743e-05
-1.45722034183273e-05
-2.50049020906139e-05
-1.14734740598048e-05
-1.93498495894179e-05
-3.83733242113479e-06
-9.8237367798054e-06
-7.96653588365796e-06
6.13983284734942e-06
-3.75965753094814e-05
-2.23964288093908e-06
-1.89001291285044e-05
-6.96066718070425e-06
-3.32838657425236e-05
-2.17799215579925e-05
-1.37102101040396e-05
-1.40430228997374e-05
1.437415813875e-07
-2.86664822775871e-05
2.15798293345623e-06
-2.72889073246167e-06
-1.6753751473199e-05
-2.14328514690364e-05
-4.93825141792284e-07
-2.3072393421977e-05
-1.35456228965061e-05
-2.64491254240178e-06
-1.431173284577e-05
-6.9956848440023e-06
-2.91524931416308e-05
9.11966051157901e-06
-8.87638077885295e-07
-6.25362143567655e-06
-1.4147070886982e-05
-1.37441214337714e-05
-9.00878465473769e-06
-1.51564605897147e-05
-2.24804330352082e-05
-3.54710513979671e-05
-1.47524595417196e-05
-1.9367756038226e-05
-1.94305826604671e-05
-2.56160738560172e-05
-2.30285668898736e-05
-1.67480513235125e-06
-1.70925629898534e-05
-3.39166000510815e-05
-1.09896848118671e-05
-8.3479117501254e-06
-1.08836044037361e-05
-1.54599487489475e-05
-1.49052193361183e-05
-1.05686478704463e-05
-3.53503833176663e-05
-3.55234337448515e-05
-1.91512032559295e-05
2.1855591175638e-07
-1.08678137306437e-05
-7.35933240228671e-06
-1.2389648843158e-05
-2.78044529618379e-05
-3.96346674853939e-05
-1.24132027341732e-05
-1.18940374778979e-05
-1.35716155574415e-05
-2.78082050691538e-05
-2.16796208351729e-05
-1.06642424602296e-05
-1.58112866845791e-05
-1.9089699969981e-06
-1.28832672752595e-05
-2.3693286881009e-05
-6.74042662145634e-06
2.47002620921838e-05
-1.58055364316126e-05
-1.07911838610837e-05
-2.29738093187736e-05
1.61199147734632e-06
-4.88930773032241e-06
-4.27251429645597e-06
-1.31049009317348e-05
2.99174379881769e-06
-1.99602033368037e-05
-1.84697592538269e-05
-8.18104608252122e-06
-1.68771539157661e-05
-2.98827612745003e-05
-2.12968972137896e-05
-2.31790446502143e-05
-2.55754425497401e-05
-3.20270988982919e-05
8.49672991035194e-06
-4.32372357927729e-06
-4.37375073499598e-06
-3.0426010137783e-05
-2.68217940963817e-05
-4.61576237303326e-06
-1.39104480437174e-05
-2.10524201820047e-05
-2.51637152893555e-05
-1.35914041535503e-05
-5.68227242194082e-06
-1.68202063890858e-05
-1.5625925052081e-05
-2.11319648401734e-05
-2.61483100342861e-06
-2.18508914129505e-05
-2.63708791697905e-05
-1.79784894692645e-05
-5.91200100472904e-06
-1.88199219286559e-05
-6.52222172251575e-06
-1.60853222950805e-05
-9.55470927274064e-06
-1.93275350444046e-07
-1.46203446356529e-05
-3.49968148634783e-06
-1.71165653854201e-05
-2.92404507693107e-06
-3.17278601879372e-05
-5.0545367247786e-07
-2.67188412906758e-05
-1.16994084441063e-05
-2.98940394884565e-05
-2.54771718231894e-05
-2.67586680426257e-05
-3.7882882786238e-05
-4.77673636920119e-07
-2.791999158392e-05
-2.00786179670479e-05
-1.82273291504018e-05
-3.16860476002342e-05
-2.22689271823718e-05
-9.87225678617868e-06
-1.8809678903856e-05
-1.05020667179353e-05
-1.55464420407408e-05
-2.57280212224185e-05
-7.55183951521161e-06
-8.07647177009951e-06
-1.79787225085248e-05
-2.77179730326298e-05
-1.25426834657574e-05
-1.72427776287344e-05
-2.26124402030143e-05
-2.90125812055478e-05
-2.23386177734528e-05
-9.64469376726495e-06
-1.27164147392671e-05
-1.84866806064483e-05
8.90901258579767e-06
-4.944395796992e-06
-7.95549911137198e-06
-3.19527836267617e-06
-2.13359361299227e-06
-1.08364992302178e-05
-1.23373911268041e-05
-2.62680968297042e-05
-7.20459757986677e-06
-2.55979281594978e-05
-2.71364290771923e-05
-1.50350172544992e-05
-2.32901305935331e-05
-9.07356625231899e-06
-2.07119050931396e-05
-3.33754739287436e-05
-7.25289394406958e-06
1.72140435066958e-05
-7.42200035997092e-06
-8.7824071518192e-06
-1.22847994309261e-05
-2.77203246876422e-05
-2.78524360676545e-05
-1.05342630038922e-05
-3.69269227465118e-06
-1.06743337131959e-05
-7.81972054706452e-07
-1.61485436350345e-05
-6.75888981445267e-06
-4.44472446576663e-05
-3.15364856021591e-05
-4.35691385388186e-05
-1.931143570294e-05
-1.95157439771421e-05
-1.04234189655541e-05
-1.72158026241632e-05
4.2738724880015e-07
5.40352598331748e-06
-2.4245001733228e-05
-1.34327561142292e-05
-1.99359504021895e-05
-4.47031160430241e-06
-2.81750419742342e-05
