# Supplementary material for: Research on computational propagation and identification of mine microseismic signals based on deep learning
Source: PLoS One. 2025 Oct 22;20(10):e0334641. doi: 10.1371/journal.pone.0334641 (PMC12543183; doi:10.1371/journal.pone.0334641)
Supplement: S9 Data — (ZIP) [file pone.0334641.s009.zip › 000101100000456.xlsx_0.txt_24.txt.txt]

-1.82733129414535e-05
-1.17307453743847e-05
-1.94786311970018e-05
-1.2733254716595e-05
-3.32089386794466e-05
-1.54005328940828e-05
-1.66176631730424e-05
-1.56367871932281e-05
1.51006231139154e-06
-7.60979735356305e-06
-1.81113518807461e-05
-1.44816111977662e-05
-8.28527623991189e-06
-8.22598706489793e-06
-1.52315843404521e-05
-1.74530661220575e-05
-6.05593344720327e-06
-2.15107958196966e-05
-1.27288602164134e-05
-1.70878525488993e-05
-1.86115158383123e-05
-4.98367241216384e-06
-1.91398983031969e-05
-2.41996039605541e-05
-1.22181157728204e-05
-2.51936595714387e-05
-3.78994272337404e-06
-1.39918954841286e-05
4.48840404101472e-06
-6.4432171517039e-06
-1.61763590944165e-05
-1.30086360176143e-05
-2.77192029688759e-05
-7.91146710041552e-06
-8.49267499233395e-06
-3.33170295715646e-05
-1.00720750844337e-05
-1.75257869882345e-05
-2.53437007396166e-05
-2.6104056161706e-06
-9.66619298911268e-06
-6.30462431327496e-06
-6.45638892099176e-06
-1.1459227190798e-05
-4.42517933332196e-05
6.07747709247063e-06
-2.25415681501337e-05
-1.87949051008918e-05
-7.10301709929843e-06
-1.89437279133604e-05
-1.33679058006074e-05
-1.7935869430005e-05
-1.50385014694672e-05
-1.18967976169299e-05
-1.97343864363507e-05
-2.13862385186789e-05
-3.30884610177529e-05
-2.977500509597e-05
-3.17009264923449e-05
-1.03373011679521e-05
-1.82313659110626e-05
-1.45505400900101e-05
-3.21848803690467e-05
-1.09528473132372e-05
-1.6851567152921e-05
-1.13514506005803e-05
-2.1167127729104e-05
-1.65239307837806e-05
-1.40555834107489e-05
-4.23288649084731e-05
-3.57067626686735e-05
-2.06275198143107e-06
-2.16454595630649e-05
-5.46606355462456e-06
6.61472838476398e-06
-1.74535739976758e-05
-1.23183497938119e-05
-3.02049251287781e-05
-1.62121692654302e-05
-8.91918539018868e-06
-1.86047917276726e-05
-2.66800936481768e-05
-2.10936239851169e-05
-1.52361658579917e-05
-1.59672464732029e-05
-1.15356061482723e-05
-2.47207687741614e-05
-7.26838005832515e-06
-8.60717922040222e-06
-6.52649224678386e-07
-8.26446355586873e-06
-2.113002175721e-05
-2.32094337465904e-05
-1.19291126221276e-05
-1.43039125920044e-06
-5.39174780231223e-06
-1.79259504943468e-05
-7.74058368232216e-06
-1.9844648532094e-05
-1.83834550086068e-05
-6.81616665176027e-06
-1.54608664831128e-05
-8.87446571990551e-06
-6.44395079456441e-06
-2.09572789270395e-05
-1.1683304527509e-05
-2.5288629013208e-05
-4.9310181642896e-06
-7.97076981114415e-06
-2.59901738129488e-05
-7.72487321707287e-07
3.89318998532324e-06
-3.82663456630942e-05
-2.87474191065002e-05
-4.06554935134404e-05
2.50725089907611e-06
-9.12867527311257e-06
-1.72886701738723e-05
-1.76107873691497e-05
-1.42982102902449e-05
-2.08886185091142e-05
-4.17550191819592e-05
-1.08949378461397e-05
-8.99588599619989e-06
-6.4562651059184e-06
-3.34854535866032e-05
-2.68878140422503e-05
-2.03404455332608e-05
-2.08441355162823e-05
-2.86260036639443e-05
-1.38955326270834e-05
-2.08947824442753e-06
-1.32190628115563e-05
-1.7000071927396e-05
-1.85131023808948e-05
-8.88044859942751e-06
-1.39019776856878e-05
-1.92633048859099e-05
-3.92773184943771e-05
-2.41791470483603e-05
1.29224003252509e-06
-2.13311868030369e-05
-2.2864271492358e-05
-3.14951352200783e-05
-6.83991735646601e-06
-2.27721634496369e-05
-1.67979820719507e-05
-3.00010745304639e-05
4.32604099692109e-06
7.33613020095141e-06
-2.83879152537937e-05
-7.40114172588696e-06
-3.0001916155429e-05
-2.02317589902907e-05
-1.40181407706588e-06
-5.0953090651458e-06
-3.01160311848743e-05
-3.31457132027111e-05
-1.2581901643681e-05
-3.19617546797294e-05
-8.20023739648365e-06
-2.95740289954328e-05
-2.41725730868785e-05
-1.12014009258641e-05
-3.03936516823659e-05
-1.06950305907903e-05
-5.47124332258091e-06
-1.54824642624838e-05
-8.36823670992151e-06
1.00370815909656e-05
-1.51289944527401e-05
-1.1544997556494e-05
-1.92073269026241e-05
-1.70518269536177e-05
-2.44537583427726e-06
-2.4096363895524e-05
-1.57023000865e-05
-2.99606616307984e-05
-1.87921678414624e-05
-3.44289629130762e-05
-1.43351773219566e-05
-1.59702665277775e-05
-2.555402881128e-06
-3.4806054979337e-05
-3.15237417408901e-05
-4.70470814962389e-06
-7.76830593690612e-06
-1.95794220825001e-05
-1.44284367424992e-05
-1.59954680144951e-05
-8.24884654779965e-06
-9.7080660850358e-06
-1.61361815446876e-05
-4.35645142272758e-05
-6.48253714582233e-06
-2.49621703766217e-05
-2.10891164684315e-05
4.58403205071818e-06
-1.9894673812968e-05
-2.1939320885511e-05
-1.70374397215825e-05
-2.611497017435e-05
-2.75005673116901e-05
-1.96252310180052e-05
-3.82770886830924e-06
-1.1268765975069e-05
-1.71607650506292e-05
-1.38026980531165e-05
-1.97160355776066e-05
-1.55220353278903e-05
-2.74187482134142e-05
6.3885620592015e-07
-2.8620391406924e-05
-2.8900137107712e-05
-1.75794045357747e-05
-7.66303918548848e-06
-4.41731764478584e-05
-3.59004229328376e-05
-1.21559083518965e-05
3.71725110534431e-06
-2.20864064465754e-05
-2.2580979788801e-05
-5.63520135872471e-06
-3.63600292542138e-06
4.46394458031488e-06
-1.37321568503528e-05
-2.01154130065962e-05
-1.8195439386122e-05
-4.81440806164628e-06
-9.95010625489653e-06
-2.22704436176211e-05
-1.82174749988803e-05
-2.33418105592234e-05
-2.44642634962325e-06
-2.55610265110534e-05
3.58252988592806e-06
-1.36438801505541e-05
-3.5655923090646e-06
-2.79115896244105e-05
-1.83038652471157e-05
-1.44767901951602e-05
-1.60558144064283e-05
-2.62234276717986e-05
-2.73915479134137e-05
-1.01973049994624e-05
-5.97613080179016e-06
-1.29846924582212e-05
-2.18369169510835e-05
-1.33519858391994e-05
3.58192145663813e-06
-1.81472156949542e-05
-1.99647372088843e-05
-2.43379285413738e-05
-1.26272708937348e-05
-2.13301178679286e-05
-1.87391160030298e-05
-1.39759602611239e-05
-1.53147795259814e-05
-3.71312298204799e-05
-2.99904664243424e-05
-5.19505596537121e-06
-1.66038317236337e-05
-2.22416031409489e-05
-1.47692448083192e-05
-1.03774879348527e-05
-6.16937929568679e-06
-1.64334743942101e-05
-8.16816422377869e-06
-1.25986548076857e-05
-2.49036395395478e-05
1.29094671143667e-06
-3.21995769887352e-05
-7.09631509038269e-06
-8.52181962213031e-06
-1.78183888856532e-05
-4.13058090062851e-05
-1.01939652107416e-05
-2.46486702436374e-05
-2.06750377091488e-05
-1.67550945491677e-05
-2.23956663962514e-05
-2.08377423119707e-05
-1.04688541239894e-05
-9.03511381825748e-06
-1.78058476458978e-05
-2.58635990570826e-05
-1.12381130154505e-05
-3.60260843218654e-05
-2.85211153757931e-05
-1.97087170824915e-05
-1.40478541633293e-05
-2.6421026522398e-05
-2.30330696427573e-05
-1.59606739665312e-05
-2.38023480256736e-05
-1.87346110452183e-05
-1.75218855128774e-05
-1.12891841741557e-05
-1.93744239040526e-05
-1.33168602540778e-05
-2.28515073450263e-05
-3.84558432596142e-05
1.11594319001145e-05
-2.36573849399005e-05
-1.25720592280686e-05
-9.82259118507384e-06
-1.04125686392705e-05
-4.39543512722004e-06
-6.7253267209533e-06
-2.09864830508334e-05
-2.32885587192578e-05
3.10784273419194e-06
-4.50063952669836e-06
-9.55628706263187e-06
2.3597500909272e-06
-1.06876498953815e-05
-3.03163409896743e-05
-3.03497140564528e-05
-2.51931160929814e-05
-1.56184815885376e-05
-7.63803001204572e-06
-1.32547413355612e-05
-1.41149294195791e-06
-1.1769121315116e-05
-1.50314977300434e-05
-3.7735764616268e-05
-1.11149862738987e-05
-2.48349405089338e-05
-2.18302817873561e-05
-1.48250378498558e-05
-2.35005573429345e-05
-9.91571365901106e-06
-1.38024545859016e-05
-7.57392171883088e-06
-2.0481722992938e-05
-1.3646090681368e-05
-2.62477157458893e-06
-2.28654788918622e-05
-2.51935583896117e-05
-2.02763113509369e-05
-1.64077310649058e-05
-2.49787118773906e-05
-2.03461954920511e-05
-1.64379926707176e-05
3.59451241065005e-06
-3.95474147961233e-05
-2.93198646829419e-05
-1.44631826156961e-05
-6.70437934907089e-06
-1.4927556094457e-05
-1.68289583782209e-05
-1.85961302850156e-05
-3.23432458865147e-06
-5.45441269658465e-06
-1.3701149400686e-05
-2.24132345990162e-05
-5.74113388787052e-06
-7.58199710700166e-06
-2.24733611354997e-05
-1.12764059265254e-05
-1.43681316984425e-05
-1.39493046360375e-05
-5.65806203810597e-06
-1.5584268434392e-05
-1.6924684776337e-05
-4.28163417770483e-06
-3.45880751023398e-05
-2.08425045191568e-05
-2.57396045890168e-05
-2.54195058969888e-05
-5.02272991144091e-06
-1.2894727677121e-05
-3.67832970870834e-05
-5.94908294309142e-06
-8.09221871131771e-06
-2.93234734070869e-05
-2.86401138141255e-05
-1.65650976992169e-05
-2.2546971650598e-05
-2.21863529886912e-05
-2.80924176219708e-05
-1.46226909143813e-05
-1.75610876596064e-05
-2.30734312233537e-05
-1.2500951414012e-05
-1.84999573153694e-05
-8.02880579929862e-06
-3.4499149131706e-05
-2.04448872209574e-05
-5.1836304797424e-06
4.43026840134341e-06
-1.58942066884142e-05
1.15988140339621e-06
-2.28847410007139e-05
7.91547043022206e-06
-9.78392465572624e-06
-3.30676615456457e-05
-8.78712938504283e-06
-2.59178654920518e-05
-1.5926388955483e-05
-3.35699351664601e-05
-3.74599817507671e-05
-1.51723680126873e-05
-8.62435868927991e-06
-1.19675495870745e-05
-1.03912698901071e-06
-9.31606644918051e-06
-1.27231004859621e-05
-8.85088812803051e-06
-1.38022174596566e-05
-9.07756865352316e-06
-6.0892428921145e-06
-2.00972865414522e-05
-1.5429456610474e-05
-1.20985145533224e-05
-1.8930150794936e-05
-2.46085498212576e-05
-1.865358040606e-05
-5.75609485597154e-06
-9.46450395904189e-06
-1.57950269206501e-05
-2.35665874913635e-05
-4.63928418274303e-07
-9.122828065098e-06
-4.89969979269451e-06
-1.68584333796691e-05
-7.33542129998853e-06
-1.19609974494196e-05
-1.35162069942502e-05
-1.3131790311604e-05
-3.8978213957174e-05
-2.53422104573987e-05
-7.47649262184461e-06
-3.2784866341064e-05
-1.10534057851815e-05
-1.081811474319e-05
-1.72093884304774e-05
-1.62650512284585e-06
-2.46230663318847e-05
-1.58463366307572e-05
-8.56246754402227e-06
-1.17585018893273e-05
-2.15421622578958e-05
-1.76466933259297e-05
-1.33071925990119e-05
-2.41236991755099e-05
-1.41499321898189e-05
-2.23655671414564e-05
-1.30609505559855e-05
1.12855251126463e-07
-1.17220122044745e-06
-1.80571924691784e-05
-1.99932894650125e-05
-1.0998778919602e-05
-8.71244427861842e-06
-1.74384711596394e-05
-1.50121699613121e-05
-6.91582755861651e-08
-2.72946216509791e-05
-8.36292748814347e-06
-1.80254718221882e-05
-3.07157246475741e-05
-1.53945366637362e-05
5.54113226729576e-06
-1.91241218077386e-05
-2.04963712327882e-05
5.81734681957864e-06
-2.99323258533622e-06
-3.07736627969121e-05
-1.21830036153534e-05
-1.62472842647718e-05
-9.13434811103473e-07
-2.19862795199208e-05
4.94721750461982e-06
-1.06139627111802e-06
-2.55762519606091e-06
-2.6354263652552e-05
-6.65502669798797e-06
-1.42545427538917e-05
-3.78713406339002e-06
-2.80596366653171e-05
-2.90812882839026e-05
-3.10889690851236e-05
-1.31026047474416e-05
-1.67879300457015e-05
-1.6885135059114e-05
-1.75246394636824e-05
-4.73157845241103e-06
-2.56773267867566e-05
-5.09516608087864e-06
-1.25143321605332e-05
-1.41201934228335e-05
-2.11455198120552e-05
-1.34227343406129e-05
-2.08062544636253e-05
-2.7086066785815e-05
-2.92247772912405e-05
-2.17329894203219e-05
-2.06449967108477e-05
-2.02336443263749e-05
-2.15753160372946e-05
1.5402748217667e-06
-1.90072978861155e-05
-2.25749477927349e-05
-8.3640841167409e-06
-2.2066599466766e-05
-2.69798906259949e-05
-2.14358611813527e-05
-2.54431936901172e-05
-8.48787893806544e-06
-1.26257078269206e-05
-4.71593249401047e-05
-1.48445083106248e-05
-2.07899294784372e-05
-1.52898487926609e-05
-3.86512961588879e-05
-3.31519365488482e-05
-2.2015854118232e-05
-4.67603729170491e-06
-2.81846230482074e-05
1.06269482160998e-06
-1.66388154310434e-05
-1.76867407736988e-05
-2.12381319365179e-05
-1.17900650796512e-05
-1.90941564497886e-05
-6.67590037216404e-06
-2.50384259178665e-05
-3.05349448935928e-05
-1.0251993694331e-05
-1.48945790011227e-05
-2.94594659395015e-05
-2.55891340607438e-05
-1.53110126627621e-05
-1.27618675751179e-05
-2.01931826066471e-05
-3.62924312928602e-05
-1.86512142388692e-05
-2.21039297374974e-05
-1.62336612318608e-05
-1.98918844425239e-05
-3.27363085582282e-06
-2.19016274146871e-05
-2.13229263786695e-05
-4.13559355693141e-05
-1.60735916097918e-05
1.43772930042458e-07
-1.0665118926777e-05
1.03597546346045e-05
-2.42076989354668e-05
-2.64449241812171e-05
-1.47941224634321e-05
-9.18367964168534e-06
-8.16374637435677e-06
-7.68259410780977e-06
3.56933468484482e-06
-9.53156025186634e-06
-2.06802188787085e-05
-1.35854600611196e-06
-4.10730817670958e-06
-1.53315184930541e-06
2.60116775902617e-06
-9.8523869243054e-06
-1.16907780133752e-05
-9.30933274506783e-06
-2.31813200085489e-05
-8.67265242398119e-06
-5.81365478058872e-06
-1.24059364185426e-05
-1.53464699271117e-05
-2.03325852234983e-05
-1.3495224404621e-05
-2.12742139612727e-05
-6.54467816786057e-06
-2.31080695146323e-05
-1.10339115902129e-05
8.45701504478206e-06
-1.51406854369341e-05
-2.97271645732143e-05
1.1924817547189e-06
-1.54401588644124e-05
-1.5903450345299e-05
-6.57646818113605e-06
-1.41097175834716e-05
-2.06523075819223e-06
-6.06110827482762e-06
-1.20002384847398e-05
-1.09845064075135e-05
-7.36165119358304e-06
-1.84538276750744e-05
-2.45980579540796e-05
-1.61896871102493e-05
-1.85404403725895e-05
-1.53738094664735e-05
-2.34831940793536e-05
-3.24916980707562e-05
-1.21686713229541e-05
-1.53965685597832e-05
-7.25777715443423e-06
-1.56867564080633e-05
-1.01154134348855e-05
-1.08450015769772e-05
-6.14472936558896e-06
-4.69256520314653e-05
-1.59331240093531e-05
-2.45904888060904e-05
-1.41274599607713e-05
-3.73059078993862e-05
-2.26461111345385e-05
-1.98642506008811e-05
-2.47805536747424e-05
-6.8903759613559e-06
-1.45364175508897e-05
-2.53796054586718e-05
2.66699741284402e-06
-1.45716876920379e-05
-5.04595605702173e-06
1.00560613402798e-06
-1.80784668677245e-05
-1.70431185029941e-05
-2.23943805616926e-05
-2.81586997890339e-05
-6.5563633954088e-06
-1.41665734901639e-05
-1.58952035765174e-05
-1.69427951444641e-05
-3.19857039595708e-05
-2.10347128946098e-05
-2.35698220302478e-05
-2.10885045667396e-05
-3.31547132977128e-05
-9.68275491696607e-06
-1.02753169908275e-05
-2.22388309658137e-05
-1.06178408579099e-05
-1.93814345350117e-05
1.06387418851896e-07
-1.97031972261691e-05
-1.43515021505084e-05
-1.51873703438476e-05
-4.30659272338678e-06
-1.59283844575021e-05
-1.44536652968463e-05
-2.5112403771944e-05
-2.18681983991537e-05
-8.42885298831534e-06
-1.65094154037967e-05
-1.06040928198536e-06
-1.75432714033264e-05
-3.50586855180924e-05
-1.93185390463891e-05
-1.14969830793476e-05
1.51219796700761e-06
4.01811051323215e-06
-8.53424987493909e-06
-2.16712201952416e-05
-2.65417624781711e-05
-1.24769952801033e-05
-9.08439900254364e-06
-1.54970275969981e-05
-6.11756404721582e-06
-2.85042784590392e-05
-3.33400531624402e-05
-2.27287333093569e-05
-1.18681445806998e-05
-2.82153676331804e-05
5.84848954486191e-06
-1.11613171573987e-05
-2.05104091928693e-05
-6.65384259373745e-06
-2.24332035134994e-05
-2.83994001391378e-05
-1.73813718510076e-05
-1.09360970799226e-05
-1.40681696358974e-05
-1.1778711600608e-05
-1.12961412662537e-05
-1.92190503548476e-05
-1.30614240733748e-05
-1.799278089665e-05
-2.08130414725271e-05
-1.21424563628541e-05
-1.45627047994625e-05
-1.26699991518063e-05
-2.95897946051131e-05
-2.06262742074932e-05
-1.62449771171438e-05
-2.03142482705136e-05
-3.7085158352088e-05
-1.04708500156177e-05
-2.61204888091475e-05
-1.11565112056879e-05
-2.91752753389603e-05
-2.16776849424491e-05
-1.99500895605986e-05
-1.6243322346043e-05
-4.13927334209123e-06
-2.99576844863078e-06
-3.37987483141e-05
-2.6288382562336e-05
3.44154502440883e-06
-1.18593919037734e-05
-2.32202671336757e-05
-1.93098362246384e-05
-1.41959151310125e-05
-1.43724581933841e-05
-1.57448171197843e-05
-8.34053665716576e-06
-2.7999562768051e-05
-2.33255701410049e-05
-2.79799551229202e-05
-3.55351727047271e-05
-1.83226255199911e-05
-3.00330035974332e-05
-3.83575308183679e-05
-2.81284911253764e-05
-2.53050373135861e-05
-1.57596178670786e-05
6.47934715838378e-06
-8.22509317799839e-06
-2.89898129251445e-05
-2.82899702839241e-05
-3.63228515501774e-06
-1.41552420299788e-05
-2.49637082175291e-05
-1.65737649306752e-05
-1.30771433431045e-05
-2.50448891969102e-05
6.29725332963641e-06
-1.10848017784167e-05
-3.55032907063554e-05
-2.13719304101307e-05
-1.90153199640787e-05
-2.77235184918175e-05
-2.31608285060128e-05
-1.48838827391108e-05
-1.19302961447971e-05
-8.19651140369706e-06
-1.29877916688405e-05
-2.29570053537682e-05
-2.29989566909057e-06
-1.31619353285378e-05
-7.87379573692834e-06
-2.58286458574125e-05
-9.88489032830174e-06
-2.13814088059063e-05
-5.11423552032272e-06
-2.35620930287611e-06
-2.11264395765277e-05
-5.68823861817568e-06
-2.30131049204613e-05
-1.20508029883152e-05
-1.26232933139697e-05
-3.23889003940465e-05
-8.44297744425618e-06
-2.3547627028537e-05
-2.11618842558559e-05
-3.92124736584152e-05
-1.93917690648704e-05
-2.9495756423254e-05
-1.27007227452185e-05
-1.20084013249537e-05
-5.68836924597698e-07
-1.31810760331876e-05
-1.87716577402667e-05
-3.15855035001187e-05
-1.23952247009592e-05
-7.65490795580066e-06
6.3478637782567e-06
-8.11464260869323e-06
-2.64080014007613e-05
-1.99363310918854e-05
-6.92261572449163e-06
-1.84490677533807e-05
-1.878427545554e-05
-2.24275184242336e-05
-2.80878529788749e-05
7.66243956816693e-07
-9.28764170082729e-06
-1.51173368620406e-05
3.90991385061742e-07
-2.47598512193704e-05
-2.67322392362753e-07
1.22170323517839e-06
-2.00446196103527e-05
7.26354531053246e-06
-4.46042066332143e-06
-1.84846465383628e-06
-6.84798726665507e-06
-1.20377729939577e-05
-2.0852691358807e-05
-5.68397038194403e-06
1.5416236912341e-06
-1.5570757760263e-05
-2.29244756048432e-05
-2.61825543035104e-06
-2.43985465380999e-05
-8.80320364634931e-06
-1.02058031663937e-05
-2.54434214746285e-05
-6.3659190792062e-06
-2.73045936682405e-05
-2.05453996504909e-05
-1.66718082198277e-05
-2.87067687594668e-05
-3.68831206252653e-05
-1.99448500063431e-05
-3.72562458413839e-05
-6.31336921216512e-06
-1.92508167336582e-05
-2.72732391941931e-05
-2.96182243920901e-05
-3.26816588868847e-05
-7.92018153309781e-07
-5.76825359545306e-06
-3.77125270753012e-05
-2.13826267765297e-05
-9.03491251486222e-06
-2.2826157748606e-05
-1.20010390048867e-05
-2.3318108263516e-05
-4.34836523454513e-06
-2.03665858970177e-05
-2.43680437586979e-05
-9.69993048781266e-06
-1.88641407960997e-05
-3.79779986238111e-05
-3.19143950234926e-05
-1.23469113049096e-05
-1.00610673703374e-05
-1.56336195804569e-05
-3.10970500924992e-05
-3.29180962288452e-05
-2.29847831525591e-05
-3.12821007901197e-05
-1.43575572398022e-05
-3.79716364196052e-05
-2.3526369386595e-05
-8.20575614940865e-06
-2.31631690181729e-05
-7.02436043552312e-06
-1.7559938762944e-05
1.13860919875628e-06
-1.76746103072578e-05
-7.70514225119258e-06
-1.78739861481767e-05
-1.89866426652668e-05
6.74928364234777e-06
-2.22201520023527e-05
-2.57115023003653e-05
-5.13013265073919e-06
-1.54835361180935e-05
-2.8763534523521e-05
-3.1009715354022e-05
-1.2117673061881e-05
-1.81750218649372e-05
-1.72474055383829e-05
-1.2798638932357e-05
-1.08171708256518e-05
-2.59368257133389e-05
-1.7055049953686e-05
-2.71670322585009e-05
-3.49152676501356e-05
-7.58627493185225e-06
-1.18317401205757e-05
-1.89349682841061e-05
-6.11750058098142e-06
2.37824502043374e-05
-1.28626759766657e-05
-1.1534342420631e-05
-2.73456250638232e-05
-6.35149217791291e-06
-1.8001759103263e-05
-2.05285482142771e-05
-2.5245371155446e-05
-1.4967906546613e-05
-1.18329358480952e-05
-2.92291720531102e-06
-3.45649119602209e-05
-1.78286039611466e-05
-3.8159068992779e-07
-2.26721256952358e-05
-2.85285873011859e-05
-1.0228501228811e-05
-2.90745857454045e-05
-2.74602237905536e-06
-4.84274107657837e-06
-1.74750415976677e-05
-2.79526104516254e-05
-1.76614175602436e-05
-2.10640749030179e-05
-2.31618242359835e-05
-2.36019638237687e-05
-2.59934387545636e-05
-2.09315492831201e-05
-7.60564959098806e-06
-8.35017127068693e-06
-1.45108442293558e-05
-1.88778683772622e-05
-1.53937557383776e-05
-3.83924494548356e-05
-1.78690922280716e-05
-3.55294672905395e-05
-3.02975006439625e-05
-1.26171510496385e-05
9.47084534158224e-06
-1.5067237771664e-05
-1.72599737817637e-05
-9.08382471315275e-06
1.18307506340036e-05
-1.2913564386938e-05
-2.08876397157542e-05
-1.89092668717025e-05
-1.06148661816133e-05
-4.82826339163084e-09
-1.72250618999886e-05
-1.20086621039879e-05
-2.4937986886625e-06
-1.00243973012323e-05
-2.97355106390621e-05
-3.35025629759375e-05
-1.92876613479196e-05
-4.33396903487148e-06
-1.73267604208366e-05
-2.20784369868066e-05
-2.29170358012864e-05
-1.92126259705532e-05
-8.66529225592834e-06
-2.78608435912846e-05
-2.13657236276642e-05
-2.84227137765472e-05
-2.64651509095297e-05
-4.70552966950697e-05
-1.79409198941822e-05
-9.38304412129553e-06
-1.70757383648574e-05
-1.68057732961398e-05
-1.57976791822224e-05
-2.53545463894066e-05
-1.10217055887365e-05
-2.00234733231898e-05
-2.21264809597593e-05
-2.49622246880771e-05
-1.33314793332868e-05
-1.40720021777202e-05
-2.19879036732662e-05
-1.31606819133419e-05
-4.02091268747164e-06
-2.81388748270093e-05
-1.74606272577855e-05
-7.85364191804038e-06
-8.24809184625178e-06
-2.40512856758771e-05
-1.72966172647676e-05
-1.99727446857001e-05
-1.61333035463668e-05
-1.5795947290648e-05
-2.20754434177764e-05
-9.8399103579864e-06
-8.7895225173156e-06
-9.14619536986268e-06
-2.20208697534392e-05
-1.8677541558843e-05
-1.59926539328463e-05
-2.03190920319617e-05
-1.32384149462788e-06
-2.7960289496849e-05
-1.74921554085325e-05
5.7664664959293e-07
-1.54102079055019e-05
-3.27441727961826e-05
-1.04871663509386e-05
-3.4475708575707e-06
-8.43618973164313e-06
-1.19384571682949e-05
-1.24134503149657e-05
-3.08482209147752e-06
-2.9257243100996e-06
-1.32191028577663e-05
-9.30988016261912e-06
-4.85449464114392e-06
-6.95822797912975e-06
-3.16442612322142e-05
-2.79366656609621e-05
-5.77737037613012e-06
-9.13952943567446e-06
-3.0166401506223e-05
-2.20722083758536e-05
-3.07164936763281e-05
-1.75658181281347e-05
-9.1162376109979e-06
-9.72897950752743e-06
-1.67607060385024e-05
-1.9191969080449e-05
-3.3226754078523e-05
-1.97283817119545e-05
-2.89113903639651e-05
-1.19916292033102e-05
-2.88482907290526e-05
-3.8468580429036e-05
-1.61504252342403e-05
-9.2480774858574e-06
1.45850356313688e-06
-3.61131261603052e-05
-1.57799480440372e-05
-1.02568051605408e-05
-1.49042338728687e-05
-2.66042920667724e-05
-2.38108974368965e-05
-2.52329696061366e-05
-2.21888176218057e-05
-1.78859213403691e-05
-8.98002466418914e-06
-1.56860418022086e-05
8.45718404486192e-06
-2.44155930664419e-05
-1.33240312425778e-05
-6.98091398789691e-06
-1.68717797503923e-05
-1.00318489177853e-05
-1.93014752113016e-05
-3.02459898337111e-05
-2.55656844646148e-05
-4.32757021457004e-06
-1.90052289142262e-05
-1.75271455789845e-05
-8.24595475552282e-06
-2.39164549292934e-05
-1.49691845981526e-05
-1.87374060576428e-05
-9.03092137456326e-06
-9.32541010113158e-06
-8.54783017995139e-06
-3.77344818247637e-05
-1.44092384348269e-05
-3.47924449400499e-05
-2.35612476806626e-05
-2.58093810853351e-05
-1.27474630231659e-05
-1.81069773401886e-05
5.22267018117524e-06
-1.69635029467133e-05
5.65697181168047e-07
5.5178949489619e-06
-1.43521004060738e-05
1.2999550881137e-05
1.59330618203276e-06
-8.09598545500174e-06
-6.28173141263723e-06
-1.55757121804866e-05
-2.24163556914736e-05
-1.89199916202517e-05
-2.93054819825827e-06
8.85940154021206e-06
-2.63114025517573e-05
-3.14296795709891e-05
-1.31557094169105e-05
-5.68941104874132e-06
-6.63683784047019e-06
-2.17100478239388e-06
-1.34203185562563e-05
-1.74274386525472e-05
-2.13727438357101e-05
-2.15911241209854e-05
-1.3800862701713e-05
1.25680097190066e-06
-5.09265706945016e-06
-1.8978838448036e-06
-2.76086685254218e-06
-1.85970661257995e-05
-1.25189866032687e-05
-3.00872680209606e-05
-1.55583896611617e-05
6.81356474766686e-07
-3.84777391980919e-05
-5.74520617002613e-06
-1.48571254403675e-05
-1.20218728598374e-05
-1.03297664562884e-05
-2.02240784710232e-05
-1.14342747996363e-05
-2.01983697217936e-05
-1.22027946735475e-05
-8.36737430569608e-06
-1.37348785024071e-05
-1.34416765781632e-05
-9.4936463125476e-06
-1.90202323774526e-06
-2.19506816033167e-05
-2.09002816971228e-05
-2.88489481804158e-05
-2.81555257331318e-05
-3.03190248870593e-05
-2.46324601125299e-05
-1.68365551984664e-05
-2.51584944552496e-05
-1.52430092443664e-05
-2.01337862494446e-05
-4.47255134366323e-06
-2.79961861073095e-05
1.43095757122664e-06
-1.07800442433708e-05
-1.6483521472835e-05
-1.26980903138565e-05
-1.74409025780889e-05
-1.42967953962911e-05
-4.28221564662873e-06
-2.58077102092467e-05
-9.26361195246322e-06
-6.83418373430579e-06
-1.19256254502481e-05
-1.87899105785221e-05
-1.06461836792124e-05
-3.84450803904828e-05
-1.99539592081736e-05
-1.58532452577931e-05
-1.5044919805299e-05
-2.03182312713708e-05
-1.34949469444592e-05
2.79051032134284e-06
-3.18096305092196e-05
-3.21642731836151e-05
-8.84048877920737e-07
-1.25481548351977e-05
1.52647206856855e-06
-8.94424179328821e-06
-2.96612640709362e-06
2.17505440475687e-05
-2.27651211551674e-06
-6.06918036755314e-06
-1.86127190075785e-05
-1.28341275343119e-05
5.69336224531012e-07
-1.32256894838768e-05
-3.58554381097211e-06
-1.49195738455765e-05
-2.17245909454598e-05
-1.97778597541091e-05
-1.81827291190943e-05
6.10975836080935e-06
9.28911240031203e-07
-9.32505845223272e-06
-1.81675748969561e-05
-3.23596855236737e-05
-8.94761941971747e-06
-8.1136313471707e-06
-1.64453172318181e-05
-1.41866821109457e-05
1.28855484285075e-05
-2.97112336945092e-05
-2.81066281836694e-05
-1.37465761606434e-05
-2.25480653101129e-05
-3.23717413224536e-05
-2.03296910638505e-05
-1.76119033560263e-05
-3.46814268831807e-06
-1.85417913934515e-05
-2.53293200037082e-05
-1.24748103623591e-05
-2.06472752791352e-05
-3.13162925869174e-05
-1.12491081466282e-05
4.6618624315152e-06
-2.08810871402768e-05
-1.1058410710666e-05
-6.05269235371549e-06
-1.22722567564126e-05
5.40348084679641e-06
-1.41846773946578e-05
-1.53803970432244e-05
-1.58870319860482e-05
1.96692197979704e-06
-3.03086168496812e-05
4.75483091693964e-06
-7.55352819626106e-06
-4.35439555908884e-05
-1.4398590349852e-05
-1.8499376516867e-05
-8.00384224749741e-06
-1.29744533989071e-05
-2.67663996788592e-05
-4.76048774969828e-06
-1.94869888437533e-05
-1.93510942284423e-05
-1.97360228473129e-05
-1.67705995678652e-05
-7.18872221834935e-06
-6.12131003660577e-06
-9.14425900068764e-06
4.96419578924992e-06
-2.12379925870972e-05
-1.96203878329464e-05
-2.62707836682829e-05
-1.6028834072209e-06
-1.89801107814903e-05
-1.11755732406861e-05
-1.05509901553541e-05
-1.74821721596659e-05
-3.21507327267786e-05
-1.00241017664204e-05
-1.78011473258444e-05
-1.94747276745544e-06
-3.17292342761095e-05
-9.66327060135869e-06
-1.38255271946963e-05
-2.63363410131878e-07
-2.40007312960872e-05
-2.98962849196504e-05
-2.21974602087537e-05
6.834563197229e-06
2.34597834033717e-08
-8.52312287642865e-06
-2.04361964469516e-05
-7.90842969386393e-06
-9.18140953256312e-06
6.84874058524436e-06
-2.19441850179268e-05
1.08645637750082e-06
-2.14111913309516e-05
-2.36500174723027e-05
-2.24098853139599e-06
-4.86276443105457e-06
-1.26348720235333e-05
-2.07380397801993e-05
4.80138027742507e-06
-2.73910577075193e-05
-1.09385134451241e-05
-1.59116135440843e-05
-1.61367937817198e-05
-2.12352539730554e-05
-1.03961183808355e-05
-1.3333695466125e-05
-7.76878531981088e-06
-1.16571407478336e-05
-8.77972991195481e-06
2.82054226490244e-06
-1.93751909658545e-05
-4.21188659366423e-06
-3.48890236353617e-05
-1.19129384985194e-05
-1.31672762149522e-05
-4.712442659192e-05
-1.84888678698166e-05
-3.48548669923662e-05
-2.74447365144117e-05
-1.67039290118456e-05
-1.60218030857688e-05
-1.67327180769949e-05
-2.46680381464053e-05
-1.44187614176827e-05
-1.25811643665867e-05
-2.74848908536125e-05
-1.52562532266177e-05
-1.03374861352311e-05
-3.23693623090404e-05
-2.41293615907741e-05
-2.87716554205431e-05
-1.25707555999031e-05
-1.57165333416178e-05
-1.44798198716212e-05
-2.29740847837014e-05
-1.54564854436105e-05
-3.55685193578039e-05
-1.86296919019937e-05
-2.66062496973897e-05
-1.41577389572817e-05
-1.43117161743365e-05
-9.37881231764399e-06
-5.99059073543843e-07
-1.74396399607106e-05
-3.10938335841014e-07
-2.90414442549637e-05
-4.0601667699653e-06
-2.50183728582502e-05
-7.14561273592412e-06
-7.12010340735729e-06
-7.78363343653952e-06
7.79479582539782e-06
-3.04744274603095e-05
-1.380179335137e-05
-1.56120854599079e-05
-2.03381569562392e-05
-1.20382296790215e-05
-4.01025296010638e-05
-7.63969230423653e-06
-9.47598623612635e-06
-6.49281984905125e-06
-1.70910361440109e-05
-9.38376854560696e-06
-2.7066878924448e-05
-1.24794389762709e-05
-1.11972277552388e-05
-1.35225653126973e-05
-3.78627300628853e-06
-6.3999853435839e-06
-8.7452966150598e-06
-1.33628299692991e-05
-7.12716880572108e-06
-1.71528601272131e-05
-1.20836491310861e-05
-6.96740488633721e-06
-3.30422204626485e-06
-1.10043682566901e-06
-2.88626299656581e-05
-2.04807063776134e-05
-2.69172098921878e-05
-1.48472274801281e-05
-1.15153725164519e-05
-7.05570754127176e-06
-2.01406191370571e-05
-1.71763894218056e-05
-2.17410844421566e-05
-2.59055468362628e-06
-1.3356458785903e-05
-1.21725946738501e-05
-4.73100800612612e-06
-2.95087305968198e-05
-6.17071227220042e-06
-2.10727330521503e-05
-1.33069900318399e-05
-1.64513352159201e-05
-3.68384448806983e-05
-1.23603010601024e-05
-4.01551670863372e-06
-3.49058362320859e-05
-1.88597212395661e-05
-1.28349176298795e-05
-2.89576725286676e-05
-2.89249786659352e-05
-1.52438431835889e-05
-1.64584670942507e-05
-3.14380942768636e-05
-1.18472347536638e-05
-5.39595980763557e-06
-1.4076479599031e-05
-2.88161657805179e-05
-1.89304235122933e-05
-1.5199753528169e-05
-1.39265562860901e-05
-9.81408651295211e-06
-1.9151237342362e-05
-3.61933106784933e-06
-1.29461799452947e-05
-2.74285816094811e-05
-6.08349452849663e-06
-1.71997139193791e-05
-1.38188335507245e-05
-1.88907059745968e-05
-1.89006024722551e-05
3.89264082655724e-06
-1.07704202811623e-05
-2.2516639022856e-05
-2.21007993422562e-05
-2.2205845090377e-05
-1.43105346690489e-05
-2.05350692758043e-05
-1.2595631473587e-05
-1.24971549039163e-05
-2.30030664126347e-05
-2.22534208246779e-05
-3.1160403198066e-05
-9.87548710846206e-06
-2.95526962125932e-05
-3.1807542125729e-05
-1.71185839077967e-05
-1.5358903228638e-05
-1.64855479268258e-05
-1.86850268428988e-05
-2.51139292535336e-05
-3.60696454844771e-05
-4.0955256519384e-06
-1.69474889553682e-05
-2.08472912171922e-05
2.20785058632998e-06
-2.18369661363596e-06
-2.74719483351966e-05
-2.03486564354777e-05
-1.21460406185312e-05
-1.38393802414054e-05
-1.58699559225949e-05
-3.25544715539057e-05
-2.63865048349607e-05
-7.37514600571644e-06
-1.99993246636758e-05
1.32169679402298e-05
-2.78447463330787e-05
-1.0170201559374e-05
-1.07629481424613e-05
-1.16362368554224e-06
-3.99331355823275e-05
-7.94231144801058e-06
-3.48036026489505e-05
-8.44866375114967e-06
-3.09161311331205e-05
-3.27381590484016e-05
-1.37921514940204e-05
-2.84247062436493e-05
-3.34730223176461e-05
-4.62022514871732e-05
-1.43604744967526e-05
-1.99997214811817e-05
-4.67531220462692e-06
-1.64842166361314e-05
-8.03340650668117e-06
-2.77222295691709e-05
-1.44109376801631e-05
6.21184850606974e-06
-9.81157757340754e-06
-2.96304772739943e-06
-6.14548704628132e-06
-2.29482469264767e-05
4.65990670521906e-06
-6.51832269817436e-06
-2.07168145252913e-05
-2.17159335481118e-05
-1.68987355745866e-05
-6.50444964819876e-06
-1.82059601997705e-05
-1.39853974961689e-05
-2.57947591137832e-05
-2.34661446825571e-05
-8.05311634102043e-06
-2.80399506772748e-05
-1.38735690551514e-05
-3.0538123844509e-05
-2.58715057853049e-05
-1.74838133237485e-05
-3.28565581720221e-05
-1.85239494630994e-05
-4.03285551775734e-05
-3.22254434224687e-05
-3.83414831376572e-06
-1.75430466769838e-05
-1.30031226089405e-05
-6.74650269944082e-06
-9.86462323765586e-06
-1.0144749201267e-05
-5.46428904662067e-06
-1.29151048710244e-05
-3.05400847157981e-05
-4.40117812521202e-05
-7.5651332755029e-06
-2.12980078546808e-05
-7.92748288955072e-06
-2.93319621026151e-08
-2.13422791732402e-05
-1.33140745377101e-05
-3.22082483559169e-05
-2.0669864866964e-05
-1.88426776525882e-05
-1.2944108582916e-05
-3.9045930119002e-05
-2.67530933096967e-05
-1.14467721021323e-05
-1.98865008429384e-05
-8.58885190424691e-06
-9.2079402443893e-06
-3.32123343136745e-05
1.74623458559199e-06
-3.07782501454734e-05
-1.72675888706669e-05
-7.99935654561358e-06
-7.07214729524347e-06
-1.3587319017769e-05
-1.656880779817e-05
-1.74804165455947e-06
-1.02285033770899e-05
-4.58484528050979e-06
-1.08061008582569e-05
-2.05329291861106e-06
-2.06444270409151e-05
-5.57989267988998e-06
8.77547465654902e-07
-7.59495129634789e-06
-2.43485731837276e-05
-2.99547247205045e-05
-3.73453674901942e-05
-2.12007037886171e-05
-3.03693894690455e-05
-1.68943166046191e-05
-2.7019010237027e-05
-1.67365372885506e-05
-2.02193203768745e-05
-1.32791165448848e-05
-7.9985363347813e-06
-8.15415741963613e-06
-3.0405185159796e-05
-1.25624032535358e-05
-1.87578549344817e-05
-1.32471437302866e-05
-1.62479837337653e-05
-1.20754307273577e-05
-2.71945563972435e-05
-2.03374297741831e-05
-3.51887179756887e-05
-1.02617369507771e-05
-3.3522024051195e-05
-1.32047100469173e-05
-2.26565131811464e-05
-2.22331791266264e-05
-1.80470542700906e-05
-2.05188358718977e-05
-1.33052147581753e-05
-8.29073409431094e-06
-2.45693934913654e-05
-2.02799739059139e-05
-1.49515385418894e-05
-2.19242190046561e-05
-1.94312575811232e-05
-3.06775804025683e-05
3.44054264258803e-06
-9.18620421079122e-06
-2.28101117280618e-05
-1.22301001187932e-05
-9.7341930590374e-07
-6.83726333854932e-06
-1.97835956105089e-05
-3.22711896467987e-05
6.53641708450774e-06
-2.4014937871906e-06
-3.22227043767318e-05
-1.31115399111955e-05
-2.24343873806688e-05
-2.07892911727328e-05
1.13197975141508e-06
-4.52383283807097e-06
-2.22163147631785e-05
-2.16611806386668e-05
-1.99422777883797e-05
-2.62142292900159e-05
-2.1780996077095e-05
-8.70860587754721e-06
-2.63146044417453e-05
-1.88503955834295e-05
4.71878590230811e-06
-1.86996476243813e-05
-1.70811829992521e-05
8.8761140652738e-08
-6.49669412127893e-06
-3.2109965915143e-06
-8.55899039599144e-06
7.42654627006525e-06
-1.09741798699312e-05
-1.92517271042355e-05
-3.44567631971724e-05
-2.16455755482488e-05
-1.82883284221866e-05
-1.07890289602535e-05
-3.37505165991596e-05
-1.59127785126335e-05
-1.55347625743767e-05
-1.38056335383727e-05
-6.80820089547253e-06
-2.32717671324318e-05
-2.45740964732719e-05
-1.22362631088147e-05
-2.24067361535811e-05
-2.42172751154113e-05
-1.38210034064656e-05
-1.18271284263536e-05
-1.36240179851155e-05
-1.65143524387938e-05
-1.18947344971563e-05
-2.03290914396359e-05
-2.30578128083521e-05
-1.37333962844933e-05
-2.0129634471245e-05
-1.7671760325511e-05
-5.71886760331237e-06
-1.82147087877081e-05
-1.9536589502159e-05
-3.36305171325701e-05
-3.38589587115586e-05
-3.75750751138645e-05
-1.63088474584825e-05
2.76526524611079e-06
-2.19121560760666e-06
7.86961527787803e-06
-1.04288517069822e-05
1.23799501684924e-07
-3.91112529187748e-05
5.47895019587486e-07
-1.90987609579676e-05
-2.03506905212537e-05
-1.08566108418871e-05
-8.83244469721203e-07
-1.76916919352965e-05
-1.09710467502501e-05
-2.52014806409055e-05
-2.80190347977846e-05
-3.56414782025165e-05
-2.27644677208606e-05
-2.85174803430274e-05
-1.63076133663927e-05
-1.16537551883483e-05
-1.47477057401387e-05
-3.09736229390343e-05
-2.8352353821729e-05
1.38910134880012e-06
-1.12139297884115e-05
-2.06289868218121e-05
-1.57202549819817e-05
-6.84543792070207e-06
1.0478716659544e-05
7.84705411310524e-06
-9.58295609612916e-06
-2.48378106176884e-05
-2.72222480779433e-05
-8.4835916901888e-06
-2.7804284766968e-05
-3.02441418319667e-05
-2.29671156678732e-05
-2.16761290289592e-05
-2.24074675235491e-05
-2.33396958238095e-05
-1.02318637499641e-05
-1.13852460216518e-05
-2.6620652307966e-05
-1.22004309858551e-05
-9.69784294750996e-06
-1.62673232156211e-05
-1.30498413182852e-05
-1.41837658146841e-05
4.08417775827776e-06
-4.41917948924779e-06
-1.84736471834507e-05
-7.467715529052e-06
-7.13407705257017e-06
-3.57078804087068e-06
-2.52417880904988e-05
-3.60102761137961e-05
-2.82231005317776e-05
-6.86448200145505e-06
-2.58045220638683e-05
-2.88147153165064e-05
-2.53022443028173e-05
-5.51920975834231e-06
-2.28586397940601e-05
-2.27721919981317e-05
-3.02927220369237e-05
-2.45801656009713e-05
-1.75756716102617e-05
-1.87490268397598e-05
4.08775048555096e-06
-1.04159357676019e-05
-2.43045968724189e-05
-1.27429056535081e-05
-2.80814834430544e-05
-2.53312005939885e-05
-7.65308919462441e-06
-3.97473832077764e-06
-1.92842977265698e-05
-8.71224452286764e-06
2.46298784395226e-06
-1.60971323658796e-05
-2.60681818549719e-05
-3.46389315359023e-05
-2.79954681567543e-05
-1.50877265167334e-05
-2.10053544314288e-05
-2.79807125070556e-05
6.12143550182503e-06
-1.26017876624777e-05
-1.68338866390073e-05
-2.08512206546223e-05
-1.36736344475438e-05
-6.10170991805684e-06
-9.58519346287475e-06
-1.70424071476782e-05
-8.53262476550885e-06
-9.82681242658538e-06
-2.42613534551563e-05
-8.66005458845781e-06
-2.17072902413587e-06
-1.31605388595389e-05
-2.48156627948148e-05
-1.80174953047192e-05
-2.91033851823904e-05
-5.98595158647742e-06
-3.42304224663621e-05
2.6251736428352e-07
-3.7090002155476e-05
-2.56469357612443e-05
-9.42770416558708e-06
-7.5419459224292e-06
-2.53994106376366e-05
-1.33424605950408e-05
-1.62983479760695e-05
-1.16118345637626e-06
-6.6052106742755e-06
-2.07186184255756e-05
-1.85031585704903e-05
-1.01467757245011e-05
4.81482054556944e-06
-3.42102385948549e-05
-1.37213357116717e-05
-5.78013871585451e-06
2.84817333716069e-06
-1.29361712382122e-05
-9.11003712922116e-06
-1.60785842714459e-05
-1.6571713721405e-05
-2.56139643230275e-05
-1.56334350058205e-05
-1.93827702705301e-05
-1.72417195359916e-05
-5.7374802411916e-06
-9.23550424971289e-06
3.74927251916874e-06
-5.35706889166185e-06
-1.49555991858983e-05
-1.30294709119526e-05
-1.09721052423838e-05
-1.98810674505085e-05
-1.92486852391077e-05
-1.59939538819533e-05
-1.11276675089238e-05
-1.18219850837087e-05
-5.75348319721197e-06
-3.06373577989645e-05
-2.69135331223079e-05
-1.69622881280618e-05
-1.34980463315154e-05
-2.70624810609643e-05
-1.95380723785879e-05
-1.87370815350752e-05
-2.44009181729199e-05
-1.42556207078963e-05
-2.2291405729556e-05
-1.14814122916044e-05
-9.29116574499207e-06
-1.93857625694253e-05
-2.4973091614741e-05
-2.81257597167695e-05
-3.65364981658775e-06
-1.51399963128886e-05
-2.8487089106661e-05
-1.34330542130019e-05
-6.89242886106192e-06
-6.21261122907333e-06
-1.72540475676711e-05
-2.03249329758887e-05
-3.56711824154083e-05
-1.29461114905857e-05
-2.04434241291716e-05
-2.64348818383781e-05
-1.29209064548219e-05
-6.97667301146765e-06
-2.79848520469661e-05
-8.89015385219661e-06
-2.27243515959546e-05
7.80064612259291e-06
-2.13820593252999e-05
-1.55932840811961e-05
-1.06416331385549e-05
-9.32144344148639e-06
-1.1621693645864e-05
6.04936855350538e-06
-1.17028090475657e-05
-7.21021749857769e-06
-2.8121202229415e-05
-3.68279338385123e-05
-1.00566350301413e-05
6.57120343769401e-06
-1.6604472454442e-05
-1.97788224193562e-05
-1.01585057987849e-05
-1.47339500841168e-06
-1.61172870635538e-05
-1.00961813502985e-05
-1.92332267312915e-05
-5.02911224949242e-06
-1.17216687356753e-05
-2.25920674167957e-05
-1.58707351506654e-05
-2.33662581778458e-06
-3.11246780833699e-05
-2.38856204279701e-05
-1.12193015715098e-05
-1.81687020610331e-05
-2.74663423063304e-05
-3.67295320066434e-05
-8.30507023465639e-06
-2.46425441770498e-05
-2.76272766769052e-05
-3.83000216248957e-05
-8.55359505075231e-06
-2.89567534089911e-06
-2.40274035643883e-05
-1.0659340058729e-05
-1.42073005096592e-05
-7.15967510895837e-06
-8.6423827099874e-06
-2.40750969441062e-05
-1.34270458489361e-05
-1.72117288658589e-05
-7.06715110352065e-06
-1.19003281589256e-05
-6.10697981599743e-06
-1.08376868675766e-05
-9.29327421319731e-06
-1.7238433462606e-05
-2.60590472041898e-05
-1.04813787008779e-05
5.99903723507826e-07
-1.55950797428963e-05
-2.19527248415767e-05
-2.03656334378165e-05
-9.28294096715305e-06
-2.95383035106217e-05
-2.15763702330497e-05
-3.00794524525968e-05
-6.15710694334444e-06
2.84431537578695e-06
2.88728780437014e-06
-2.22133690938934e-05
-1.50654877328532e-05
-5.94405268349354e-06
-4.94419702056131e-06
-2.39809561544736e-05
-8.82110074976144e-06
-3.28867797220696e-05
-2.04010117899051e-05
-2.514697060141e-05
-2.52584762144927e-05
-2.29475202744918e-05
-2.10453152077664e-05
-2.29389572805897e-05
-1.42500244404371e-05
-1.08091993988731e-05
-3.86479952788062e-06
-1.18826605804013e-05
-3.64044357939688e-05
-1.68857437609431e-05
-8.04849816328487e-07
-1.46031772727243e-05
-8.48219563627085e-06
-8.30108613480369e-07
-1.70419727074865e-05
-6.16283716933551e-07
-2.80722970793788e-05
-3.69866227733164e-05
-9.45306198893938e-06
-7.02439690415609e-06
-1.89709936102563e-05
-2.58368258344728e-05
-2.40719026831617e-05
-7.10670810952406e-06
-3.32103743371259e-05
-7.75579101679909e-06
-1.04944703996472e-05
-4.09080945273481e-06
-2.95872948153366e-05
-1.13534962386938e-05
6.54071591916365e-06
-1.06527124275686e-05
-2.84525400873828e-06
-1.26006954681273e-05
-2.81177656537426e-05
-1.06352499864026e-05
-1.34271573458498e-05
-3.3990766579708e-05
-2.30931558577327e-05
-2.14371230483464e-05
-3.09221659998055e-06
-1.66792505677598e-05
-3.0545793290173e-05
-1.05585849048248e-05
-1.62670440805076e-05
-2.73702020918679e-06
-2.39744642104973e-05
-4.46185028447926e-05
-1.6892227984068e-05
-1.81004049155785e-05
-1.30990105623507e-05
-2.26912196444885e-05
1.1074588160607e-05
2.30377684807212e-06
-2.89535255778663e-05
-2.64931161779686e-05
-6.89274813023818e-07
-9.63836017871121e-06
-8.64608039587348e-06
-4.86538551860024e-06
-1.05759670934358e-05
-1.66398205138879e-05
-2.38886753224222e-05
-3.88301627336018e-05
-2.44833828030371e-05
-1.49725514179224e-05
-1.06280209252137e-05
-3.33610853219091e-05
-2.98144034311127e-05
-3.4347860099115e-06
-1.81999936147328e-05
-2.05787624348955e-05
-3.13835080181794e-05
-1.29951771616172e-05
-2.66321868094798e-06
-1.70604886619443e-06
-2.41507780583123e-05
-1.71981290892194e-05
-8.84088083505101e-06
-1.55467660971596e-05
-2.63315127090744e-05
-2.43323936967195e-05
-1.48519967401801e-05
-1.79306897476794e-05
-2.03660487709993e-05
-2.04184893076981e-05
-2.18813075751609e-05
-9.18829931429483e-06
-2.82526345274176e-05
-4.15294773287001e-06
-1.30878326473179e-05
-8.96782308563543e-06
-1.80975215366934e-05
-1.44756987662514e-07
-8.88483050010175e-06
-8.04365005688378e-06
-2.67130666389371e-05
-2.08779861672167e-05
-1.63534057113534e-05
-1.20722383776965e-06
-3.79756792022158e-06
-1.76642722184934e-05
-2.17105252977352e-05
-2.6452444552067e-05
-1.3438186369278e-05
-2.33451570619303e-05
-1.86473995207969e-05
-1.57223871885015e-05
-3.67518167491486e-06
-5.79117918900228e-06
-3.35475709363278e-06
-1.68678724727714e-05
-2.60542522456162e-05
-7.5205555502125e-06
-1.45372860254217e-05
6.96624828157608e-06
-2.15002773125033e-06
-1.91570474078529e-05
-8.65933444351294e-07
-1.4797125023446e-05
-6.03611103949748e-06
-2.73496073490323e-05
-2.22013339184328e-05
-1.09025469906609e-05
-1.11637580518551e-05
-3.74462502692021e-05
-2.60977816541747e-05
-3.13655816063923e-05
9.26398957226995e-06
-1.4836439251434e-05
-2.57133511657378e-05
-1.56591177694679e-05
-9.79392767564856e-06
-1.20747383504927e-05
-4.9922339116922e-06
-2.25597718700171e-05
-4.12585547480054e-06
-2.96962321996229e-05
-1.95942512324366e-05
-1.14726232822816e-05
-2.42602267620061e-06
-3.18340093515663e-05
-2.22413318885891e-05
-1.8777044271614e-05
-4.52713825697845e-06
-2.47940131913016e-05
-5.29486469842534e-06
-4.71044264281296e-06
-1.86076155578181e-05
-1.0714203855646e-05
-1.96446183982427e-05
-2.75186020422942e-05
-1.83054735721318e-05
-2.92752795460816e-05
-1.80830704273103e-05
-1.60456366671252e-05
-1.73861916546633e-06
-1.19719359480061e-05
-4.13375436620111e-06
-4.84901866273142e-06
-4.20271915678237e-06
-1.08015807473302e-05
-6.59020578799544e-06
7.62641926214496e-07
-3.25527504689662e-06
3.34629754093911e-06
-8.51011824384408e-06
1.2826825861062e-07
-6.48415238485752e-06
3.96453430806988e-06
-1.11742255782031e-05
-1.81144373365719e-05
-2.47640091649317e-05
-1.8051055533557e-05
-1.67242003702676e-05
-1.5780326881718e-06
-8.78102047117989e-06
-2.21400544078349e-05
-7.0194811701479e-06
-2.43461839997775e-05
-9.17040007341289e-06
-1.15387849548908e-05
-2.05057337213143e-05
-2.21902022978459e-05
-1.9106587238326e-06
-3.14396440901394e-05
-2.86608930972877e-06
3.93359063110254e-07
-3.77458161675507e-06
-1.61186172180982e-05
-1.22635367762149e-05
-2.06585806949647e-05
-1.12254232875779e-06
-4.44065097472989e-05
-1.85027019581847e-05
-7.97195950737109e-06
-2.18755066696871e-05
-2.22868789303096e-05
-2.77746194857945e-05
-1.07150689454236e-05
-9.15549078414875e-06
-1.50007891298773e-05
-4.2532904632642e-05
-2.54689216251531e-05
-1.29281320999738e-05
-7.07116078893791e-06
-1.7760090268931e-05
-1.35037151632961e-05
-1.26595348432037e-05
-1.94354165810271e-05
-1.05122479864626e-05
-2.31232367732265e-05
-2.51720644016783e-06
1.36240716493396e-06
-2.49182375177309e-05
-1.88370787028887e-05
-8.28935202031673e-06
-2.11975620131089e-05
-2.7332831313406e-05
-3.30867765033274e-05
-2.82676335232233e-05
-1.54686346214969e-05
-1.24123623887218e-05
-2.71569122514949e-05
-2.33229961109042e-05
-3.57642764992743e-05
-3.03836901837165e-05
-2.85740739807142e-05
-1.96925918280696e-05
4.460420422027e-06
-5.59447038934202e-06
-2.65887784792296e-05
-1.27165195201507e-05
-1.83657242939157e-05
-8.62847706675315e-06
-2.36259312842143e-05
-2.82121036572456e-05
-2.45756717896718e-05
-1.77205471411714e-05
2.49671093792869e-06
-1.80497367721362e-05
-2.73822707264802e-05
1.53734115413401e-06
-5.62349345036367e-06
-1.2207439165291e-05
-2.14042576201853e-05
2.72182280602562e-06
-1.62491586042022e-05
-4.88395879383049e-06
-2.31365137833917e-05
-2.69958247613419e-05
-4.68749014834769e-07
-1.15660894951379e-05
-1.38656305540259e-05
-4.00103800504531e-08
-2.07050548684731e-05
-1.83215411942202e-05
-3.37266710517514e-05
-2.58584462223411e-05
-3.66818276740749e-06
-6.52175476167035e-06
-2.58296276564465e-05
-2.42578025371715e-06
3.27972255917166e-06
-9.1796361234373e-06
-1.24167249319969e-05
-5.99196675597282e-06
-7.18215010753077e-06
-1.09771470501875e-05
-1.65562681225652e-05
-4.77417778879542e-06
-9.79433246909733e-06
-2.63023376737327e-05
-2.20829957907677e-05
-3.51352956684374e-05
-2.12386152027139e-05
-1.17537631913317e-05
-4.03914641028511e-05
-1.48502265647466e-05
-1.47583975781317e-05
-1.5096435452307e-05
-2.25080346386132e-05
-1.63660306697876e-05
-8.67478256605943e-06
-1.97247708262379e-05
-1.88883311348869e-05
-6.26292019592857e-06
-1.4938825115562e-05
-1.5921033828525e-05
-1.13646060148818e-05
-1.91230921436971e-05
-1.11321103769924e-05
-2.44175699083628e-05
-1.22571452591107e-05
-2.0717867312672e-05
-2.0835158676819e-05
-1.20526216337336e-05
-3.12708194502728e-05
-2.69111223162286e-06
-2.3912554636107e-06
-3.11329968133408e-05
-9.0441795703954e-06
-2.40590576518463e-06
-2.04868028078033e-05
-3.23968516383089e-05
-2.29590048890406e-05
-2.18744679430643e-05
-1.95479527563506e-05
-4.81011188508888e-06
-2.14780624282275e-05
-1.90450641561073e-05
-1.26475497840061e-05
-2.62062238007743e-05
-2.10712118259313e-05
-1.8679066903223e-05
-1.39856164697452e-05
-1.8086098330436e-05
2.92441788690438e-06
-1.57300990251728e-05
-1.26337351667407e-05
-1.35752120108068e-05
-1.43139025176488e-06
-3.32133267340122e-06
-1.17416698762006e-05
-1.99403341031867e-05
-1.82612099924806e-05
-2.45841390054095e-05
-1.52583494772519e-05
-2.25046723722384e-05
-4.62666724105246e-06
-3.04058609196091e-05
-2.49052829831349e-05
-1.79450260690917e-05
-1.77232220957403e-05
-1.28918253315713e-05
-7.16678069226713e-06
-4.53860785829995e-06
2.87954256705507e-06
-3.08736438976223e-05
-2.88642701470664e-05
-8.5829479606111e-06
-1.76081502739487e-05
-5.98903828902611e-06
-1.66176153388366e-05
-8.19395044496254e-06
-3.14239718113117e-06
-1.17040855136043e-05
-9.01661399164193e-06
-1.67499523876889e-05
-3.16127830274456e-05
-3.2352950893086e-05
-1.55041384538848e-06
-1.09237541967392e-05
-9.80772123742155e-07
-1.59397994738993e-05
-9.88505905029613e-06
-2.13900728918949e-05
-2.18788011035616e-05
-5.32137997122429e-06
-1.47464785414663e-05
-7.62968504888095e-06
-1.07200185401112e-05
-1.10163770409251e-05
-2.31309486794043e-05
-7.77893119089568e-06
-1.64170523520736e-05
3.05521267995537e-07
-3.41417957563267e-06
4.5089126713995e-06
-1.25072016452547e-06
-1.86756656410948e-05
-1.44461384133766e-05
-2.10618658678408e-05
-3.29144502702243e-05
-1.56667618849448e-05
-2.44050189812551e-05
-1.89294876844813e-05
-2.35205904764168e-05
-1.38346685349062e-05
-2.22677356233599e-05
-2.24357031367503e-05
-2.25081324454054e-05
-1.03909009833776e-05
-9.53925615427536e-06
-2.33680466151297e-05
-3.58446437492257e-05
-1.06152156636412e-05
-7.4459631108257e-06
-3.4138450705444e-05
9.89393477559459e-06
-3.22085440205657e-05
-2.23285128410698e-05
-1.8813634243863e-05
-2.82722642021851e-05
-3.29664429856652e-05
-2.58999052034074e-05
-1.45808454036397e-05
-3.09064991005095e-05
-2.77774234771301e-05
-2.3644757135362e-05
-1.61562685940486e-05
-2.72199178459038e-05
-1.09423580190126e-05
-1.68101011892233e-05
-2.1980417915643e-06
-2.53545021895503e-05
-1.17423868979429e-05
4.51551460130041e-06
-1.60891967934841e-05
-3.21066267461667e-06
-2.58807237840699e-06
1.81948049163753e-07
-4.81202459782111e-06
5.48030760984824e-06
-1.64592744917103e-05
-5.16574550197004e-06
-3.99032959288695e-06
-4.69390622244272e-06
-1.46414355622959e-05
-2.49891471758625e-05
-7.70921381033781e-06
-2.13060535296906e-05
-5.02813191650644e-06
-4.54740255066622e-06
6.90986820648562e-06
-2.13112402463114e-05
-2.07280448924953e-05
-6.03056817935058e-06
-1.64043073848069e-05
-2.17772685774588e-05
-1.92188024052582e-05
-6.64784896960527e-06
-3.13951167707885e-07
-2.31102965851927e-05
-1.4896335435149e-05
-1.08209232363642e-05
-6.41026802411402e-06
-5.60657274275971e-06
-2.14668524593096e-05
-1.06325541936817e-05
-1.91677486869861e-05
-1.9100422233207e-05
-1.63947750753502e-05
-3.01798027666583e-05
-7.29836360220372e-06
-1.63321266368119e-05
-3.80910211505615e-06
-6.29343527677311e-06
-1.41663623540223e-05
-7.36959356725682e-06
-8.9379152940334e-06
-9.78780158892374e-06
-2.00962576774729e-05
-1.86737182733241e-05
-1.25345247479288e-05
-2.39049913247375e-05
-8.43182560014446e-06
-1.2967459409377e-05
-2.24132005508646e-06
-1.4191056571711e-05
-1.42436090035058e-05
-2.32963621516079e-05
-1.85352860739728e-05
-1.48736397891004e-05
-1.02186819448341e-05
-2.39689468968668e-05
1.18885033960923e-06
-2.01305768205857e-05
-1.34338643884119e-05
-8.22030364877028e-06
-1.14262390120508e-05
-3.46634534960347e-05
-2.60598145575651e-05
-1.04447265785393e-05
-1.40461306097632e-05
-1.84782047105786e-05
-2.07811281750273e-05
-1.24016620460971e-05
-1.38172985165817e-05
-2.77199613755884e-06
-4.62068197923825e-05
-1.66979214109695e-05
-2.10987314529223e-05
-9.35122992108358e-06
-1.05048614319326e-06
-9.41920611859459e-07
-5.14948189188321e-06
-2.41363731887379e-05
1.0911979460664e-06
-1.55418419178826e-05
-1.98514288144234e-05
-1.38333807616542e-05
-1.82817600644904e-05
-1.62240949379299e-06
-2.24450952720982e-06
-1.47377745530742e-05
-4.99558632507336e-06
-6.21568104195555e-06
-7.44596428091696e-06
-6.59037710061231e-06
1.40043237874629e-06
-1.40607151497952e-05
-2.49444585341304e-05
-9.68601548486597e-06
-1.96227947036681e-05
-9.62942491137867e-06
-2.05009891411966e-05
-1.23874859516301e-05
-1.13947555690775e-05
-3.67716823065459e-06
-2.19396934882032e-05
-8.22263921691297e-06
-7.36436393525708e-06
-7.06287360599043e-06
-1.15157634958687e-05
-2.1399393475159e-05
-1.38475580195244e-05
-5.52614400894558e-06
-3.07184300983909e-05
-9.49882031316296e-06
-2.49826573825931e-06
-1.76757654443094e-05
-1.83606129250778e-05
-1.9037446672458e-05
-1.93635550734799e-05
-1.78331770912242e-05
-3.44596779501204e-05
7.6943006080702e-06
-3.35597453908739e-05
-8.91750393115928e-06
-2.93675916927672e-06
-2.36337665558054e-05
9.76788102314436e-06
-2.68155151968632e-05
-1.79605187763535e-05
-6.66082672227017e-06
-1.37201642501623e-05
-2.10979184121451e-05
-1.5042365418573e-05
-5.55426393191338e-06
-1.50138459869431e-05
-1.46009061235047e-05
-2.77202660109216e-05
1.94707527767943e-06
-1.23233751721336e-05
-1.40353187123726e-05
-1.91849899156768e-05
-3.22511285610486e-05
-2.06269201455169e-05
-1.2924457512854e-05
-2.18582478548021e-05
-1.3765574780967e-05
-1.41431793757306e-05
-2.53160172378057e-05
-1.79855569271615e-05
-2.66116520289943e-05
-9.64298388172367e-06
-1.72318551120284e-05
-6.86391171279403e-06
-1.44930699918787e-05
-1.49965705249005e-05
-1.01436923986939e-05
-1.50737046919675e-06
-9.61536555669391e-06
-1.80166001683599e-05
-1.0292321078504e-05
-2.49605030907902e-05
-2.25119350370591e-05
-1.57404827809127e-05
-2.57435231302525e-05
-1.01672359915681e-05
-2.4598494284877e-05
-1.35381447696935e-05
-1.55266405946024e-05
-1.06703180083629e-05
-5.45672406167367e-06
-7.11315782407229e-06
-7.72108295867164e-06
-1.5783050754323e-05
3.21822444887538e-06
-7.99436380598933e-06
-2.99741498303889e-05
1.84452319342178e-06
-2.49461007576286e-06
-6.60580876211969e-06
9.15809170696803e-06
-7.3216951577087e-06
-1.6671122076292e-05
-2.44892059942902e-05
-3.85118066361669e-05
-1.74557022870812e-05
-2.52389937178467e-05
-1.93617368797588e-05
-1.50003564098856e-05
-1.38217369624789e-05
-5.36086247626538e-06
-1.86830401741124e-05
4.09378072991714e-06
-9.96804195216801e-06
-6.72111920152668e-06
-8.45602810766232e-06
-2.6409473496955e-05
-1.55396755850669e-05
-3.22092811111887e-05
-2.55024696129462e-05
-2.80117875165722e-05
-3.82157761476569e-05
-1.2529978145045e-05
-1.02885892279841e-05
-9.83547573784483e-06
-7.97376782244598e-07
-3.25257373720726e-05
-1.03741376947726e-05
-1.4250494822497e-05
-3.78981040116464e-05
-1.4080609222961e-05
-1.51590217120699e-05
-1.74571098298374e-05
-2.52024423571891e-05
-8.03730684061115e-06
1.20410814508955e-05
-2.55693750388495e-05
-1.03138602090099e-05
-9.90782378165789e-06
-2.13919694775649e-05
-1.9018163395651e-05
-2.24948713901623e-05
-1.95114683900822e-05
-2.01199109565355e-05
-3.58893045409039e-05
-3.11021937430651e-05
-2.17806671602326e-05
-2.96019947288104e-05
-2.32659116778385e-05
8.70898037899436e-06
-1.87216932150817e-05
-2.53357407483095e-06
-2.81310199862273e-06
-7.74883151167081e-06
-2.38918138753558e-05
-1.17481651721783e-05
-1.67418404131685e-05
-5.72118511007213e-06
-1.51553135376595e-08
-2.86082565996877e-06
-1.49109816891329e-05
1.92884935333395e-06
-8.02437366969044e-06
-2.79435936909519e-05
-1.91745035012048e-05
1.83323741193608e-05
-3.08778099648765e-05
-2.96863718472907e-05
-2.12139047842808e-05
-3.68279890541554e-06
-1.16139152549108e-05
-1.65283674026392e-05
-1.60073024743969e-05
-1.93881507318652e-05
-1.12278332382904e-05
6.43356058508068e-06
-1.14069678881151e-05
-2.77991888963402e-06
-3.27724358294855e-05
-5.67623802049591e-06
-5.82266440074466e-06
-2.6663201870707e-05
-5.99445961668859e-06
-1.45560124979994e-05
-2.1131519486177e-06
-1.69923919547861e-05
-2.37028427156227e-05
-1.47533804130793e-05
-1.95398640227126e-05
-7.07645404554435e-06
-1.38005870762456e-05
9.24507071723173e-06
-2.36944727339694e-05
-8.88415644620473e-07
5.85606655881669e-06
-9.17262899839283e-06
-8.33197858141583e-06
-2.28394975317667e-05
-2.05681791900317e-05
-1.4460864089398e-05
-1.66385697652619e-05
-3.7581641222117e-05
-1.2369323008402e-05
3.08315854624866e-06
-1.24545770617411e-05
-1.13717371857266e-05
-1.60888909802792e-05
-9.8466423003457e-06
-3.46627049412147e-05
-5.10011058981897e-06
-2.1625829178835e-05
-1.67565972382571e-05
-2.24230113175193e-05
-1.01490894341429e-05
-9.70267459218308e-06
-1.03404483861843e-05
-2.99590096373925e-05
-1.5306383896779e-05
-1.41218938422463e-05
-9.61185320303119e-06
-1.12173869733152e-05
-1.01752390784545e-05
-1.50654667833308e-05
2.71049418756241e-06
-1.42442586451515e-05
-1.69788182563631e-05
-1.64982663127974e-05
-1.92855108205086e-05
5.54203725606238e-07
-1.71169075551277e-05
-6.09860638528813e-06
-2.47019588609656e-05
-1.82684763032493e-06
-2.29315502806271e-06
-1.50307527714264e-05
-1.0345011702723e-05
-2.77609439504247e-05
-1.8847004853104e-05
-2.28494722377256e-05
-2.7785801975214e-05
-2.47412497550393e-05
-1.1342065233166e-05
-1.56061620696298e-05
-1.93654218999286e-05
-9.48112240479132e-06
-1.10796129133028e-05
-1.04003274353729e-05
5.28427979304492e-06
-2.08962890432881e-05
-1.68391409453638e-05
5.03709213590784e-06
4.23821192663143e-06
-1.60726039597231e-05
-1.08296520184993e-05
-1.90171372074635e-05
-2.65129962144481e-06
-5.62349160181566e-07
-1.26120626982208e-05
-2.3059792207415e-05
-8.89148525772141e-06
-2.79279170461339e-05
-2.7366352120914e-05
-1.34231146001326e-05
-1.86266804617618e-05
-2.19302104821576e-05
-9.88663982191952e-06
-1.64495903179934e-05
-1.27266530909182e-05
-1.53722947334025e-05
-2.65508452623069e-06
-2.00685888247242e-05
-6.75717299069371e-06
-2.24821016348552e-06
-6.05981319050805e-06
-8.33762579968405e-06
-2.01502510369419e-05
-4.54475530469937e-06
-1.53954585906169e-05
-1.55682041103149e-05
-2.01765434553905e-06
-2.27319934601539e-05
-2.34801720517171e-05
-2.0912381651697e-05
-1.25279211155765e-05
-2.78329634905578e-05
-1.23649192468184e-05
-1.92463417450087e-05
-1.51679757498206e-05
-8.83194093874759e-06
-6.30292213566191e-06
-1.87961943066585e-05
-3.08443050058193e-05
-2.00712316021593e-05
-3.57012527375974e-06
1.45034664273335e-07
-2.17861576571995e-06
-1.22736383801375e-05
-9.17682951907305e-06
-3.38880529960961e-05
-3.14756612499649e-05
-4.03316988836564e-05
-4.00074228954346e-05
-3.01279094942644e-05
-1.09262781007165e-05
-1.72022272385924e-05
-1.9052521271192e-05
-1.78609581198259e-05
-2.65320841582009e-05
-1.41530242374893e-05
-9.99196202181042e-06
-2.08623266767401e-05
-1.71602718478239e-05
-1.8343718245544e-05
-1.39084256500592e-05
1.6166730017692e-06
-1.90502329547068e-05
-7.51283283597742e-06
-7.75559150746021e-06
-1.13370999654665e-05
-2.96570150866815e-05
-6.62495882609804e-08
-2.08620542943405e-05
-1.17897956573098e-05
-1.22952507010644e-05
-1.5717134975158e-05
-2.3515141093904e-05
-2.98695609184646e-05
-3.81446827331587e-06
-1.58955661866287e-05
-4.83619512235085e-06
-5.36064834371918e-06
-2.0058278360456e-05
-8.73473720607969e-06
-1.37210699304788e-05
-2.07399689212421e-05
-1.03841833309186e-05
-1.28888793199231e-05
-1.80966631011404e-05
-6.46710924684558e-06
-1.45338703866081e-06
9.86780523119457e-06
-2.11318460042871e-05
-3.5183339261082e-06
-1.77677690823537e-05
-1.9979415266024e-05
-1.72780650205729e-05
-3.19378536180146e-05
-9.98639681130674e-06
-1.66340429760991e-05
-1.58302226510168e-05
-3.46904490585093e-05
-1.3147282892488e-05
-2.74816414001038e-05
-8.45123632313431e-06
-1.15937141318292e-05
-1.87720603691312e-05
-2.00204975738679e-05
-2.21649695793418e-05
-2.10516352904217e-05
-1.30878571629856e-05
-1.04380651500326e-05
-1.97607209089255e-05
-9.84578396892336e-06
-2.12927066631458e-06
-1.94649969586612e-05
-1.98173690304267e-05
-1.69185359449611e-05
-1.15637515957661e-05
-2.70842696548606e-05
-1.82030533695031e-05
-1.84747375624338e-05
-8.87488896424052e-06
-8.40948783653288e-06
-9.45551334461602e-06
-8.21708570058656e-06
-9.55408125562321e-07
-3.28903936614463e-05
-2.17337818085122e-05
-6.46954593271714e-06
-2.37174607732681e-05
-2.5083380942148e-05
-1.59061140008809e-05
9.39744579132422e-07
-2.10846566617283e-06
-1.59093192657823e-05
-1.78724467919316e-05
-2.68667009835333e-05
-1.8092483176735e-05
-1.92021562283002e-05
6.67972848206976e-06
-2.46944568307103e-05
-2.99895702180616e-05
-1.41657996045057e-05
-1.67260324439381e-05
-1.17595839772507e-05
-2.55339696915499e-05
-1.64323738490386e-05
-9.14716465640674e-06
-2.94545270575757e-06
-9.55914048575216e-06
-2.19307516759333e-05
-2.52612569168181e-05
2.28991054184526e-06
-1.42844618808234e-05
-5.41883070796484e-06
-2.0160017471719e-06
-1.02561018660432e-05
3.00693583933838e-06
-3.11286784354873e-05
-1.97112247763079e-06
-3.77173642509496e-06
-1.49733777371537e-05
-2.71008712211593e-06
1.65191021796446e-05
1.6581379398546e-06
-2.14305708091489e-05
-1.34247509185812e-05
6.47892091479568e-06
-1.17522754787581e-05
-9.72930664139798e-06
-1.34115128540103e-05
-6.46428336585736e-06
3.91112986425273e-06
1.09248020767894e-05
6.26485011918645e-07
-5.14719222466194e-06
1.69108062544512e-06
-7.14407083186546e-06
-3.19320461874829e-05
-3.75904116919052e-05
-1.10852740919633e-05
-2.01133814274547e-05
-1.64365242050309e-05
-3.73357758947687e-05
-2.57860860158305e-05
-2.17957374338943e-05
-2.31144312832133e-05
-2.71871466126566e-05
-1.70755397025616e-05
8.55771621123825e-06
-1.07658655089811e-05
-1.34378451379119e-05
-1.63022453077524e-05
-1.53953035229936e-05
-3.17437777504757e-05
-2.2350859268385e-05
-2.86667911260857e-06
-1.11532303522896e-05
-1.14707834065968e-05
-1.7914489323961e-05
-2.43587207836699e-05
-1.31094963110907e-05
-2.61668396118371e-05
-2.50332440638465e-05
-9.14551509332097e-06
-1.53120344711413e-05
-2.94564980644943e-05
-1.54418581553727e-05
-6.37941915195553e-06
-1.66022286132746e-05
-1.99086675238851e-05
-1.05321714350651e-05
-1.97639405053125e-05
-1.58506232767348e-05
-8.95425220210427e-06
-2.39275157306332e-05
-1.48559617567439e-05
7.69750461321907e-06
-2.12716497907935e-05
-2.98145773481713e-05
-6.78995117921715e-06
-7.65691947244288e-06
-1.30027908321061e-05
-3.66237449211063e-05
-1.15236168464013e-05
-1.55717308706922e-05
-7.70695111604839e-06
-3.93077680671232e-05
-2.01478687766529e-05
-2.62572213674891e-05
-9.31700860375905e-06
-6.69722040120384e-06
-2.5846629818365e-05
-8.64968611533337e-06
-1.1563199794664e-05
3.72272547655423e-06
-3.21083367268756e-05
-1.56567345484725e-05
7.39515076312213e-06
-1.75012957604354e-05
-2.7616924411291e-05
-7.51060485782658e-06
-1.55122522436883e-05
-4.4230482273189e-05
-3.3997214929083e-05
-1.25510236442922e-05
-2.29182493062991e-05
-2.28923149079228e-05
-3.14473461599978e-05
-6.91737381474479e-06
-3.41082729442437e-06
-1.17338306528996e-05
-2.02300803218153e-05
-2.17283783424494e-05
1.73649847852054e-05
6.9112832955984e-06
-7.01748883295773e-06
-1.38781113104418e-05
7.70330969020122e-07
-2.9172232728855e-05
-1.40778715965186e-05
-2.84209065205647e-05
-1.48369672688341e-05
-1.78325855798799e-05
-2.24136979461672e-05
-1.66770020566736e-05
-2.49561972972637e-05
-2.68815468152564e-06
-2.79238856533282e-06
-1.66549827408915e-05
-4.36405137197127e-06
-1.74440172290062e-05
-2.53180540931941e-05
-1.00889717908648e-05
-1.81223189843934e-05
5.08946871983672e-06
-1.65541607227785e-05
-3.18856055790797e-05
-1.40756026762815e-05
-1.2280689413174e-05
-1.19106620839717e-05
-1.73383144324892e-05
3.61738567490238e-06
-1.69360160855436e-05
-2.60342999536446e-05
-7.55243150357661e-06
-3.13476823203507e-05
8.80454329962588e-06
-8.41539559249065e-06
-3.33549733599578e-06
-2.08683786689651e-05
-4.38267620981633e-06
-6.14022249226445e-06
2.79804233515746e-06
-2.57060001539376e-05
-1.05229148831704e-05
-8.27086703907763e-06
-1.18006473260198e-05
-3.71593513922906e-05
-1.9430057292622e-05
-1.05007087541175e-05
-7.16597052126839e-06
-2.61876488979276e-05
-2.40692627053156e-05
-1.31609088762434e-05
-7.5523002691192e-06
-2.35378665341934e-05
-7.30836135799149e-06
-2.62545536978173e-05
-2.27922348147315e-05
-2.2089729145444e-05
-1.86884859383407e-05
-1.87879957485008e-05
-3.83016095210988e-06
-2.5054768745306e-06
-1.39964326090983e-05
-7.23351424967369e-06
2.25680584693209e-06
-3.80803042290719e-06
-1.0888297257497e-05
-1.42537179351283e-05
-3.1231629189655e-05
-6.83499650709399e-06
-8.5607945930724e-06
-2.19158124774518e-05
-2.32139444587895e-05
-2.50177764587097e-05
-2.06578655670115e-05
-3.89610933584285e-06
-2.42882718802969e-05
-1.26944554050692e-05
-1.61026179685523e-05
-2.53044068556762e-05
-8.38206727386552e-06
-1.55762200599128e-05
-1.24213781146142e-05
-1.17346246711882e-05
2.54449499391769e-05
-2.04927061634689e-05
-2.7740593566113e-05
-1.13434924811525e-05
-7.58974926679178e-06
-2.51679110317736e-05
-2.59359245626191e-05
-2.14732335113249e-05
-7.85366288369909e-06
-8.3204037867298e-06
-1.57703493574373e-05
-7.69282178219047e-06
-1.55840074870448e-06
-9.22604672750611e-06
-7.68613152908673e-06
-2.40915541232698e-05
-1.84496641207112e-05
-1.97828140603335e-05
-2.66057339010259e-05
-9.83462595363173e-06
-1.33361725839258e-05
-1.09000584969021e-05
-1.97424099368272e-05
-1.73751261595689e-05
-3.05414762468294e-05
-2.22865370003553e-05
-8.87505003910016e-06
-2.27540297793215e-05
-2.03918965019089e-05
-3.18346569462196e-05
-1.61672681475719e-05
-1.99480190910332e-05
-1.77932380740093e-05
3.91597262469709e-06
-1.68665584727856e-05
-3.02740560448103e-05
-1.53145326973715e-05
-8.25808095210719e-06
-2.03157252501029e-05
-3.2139754146047e-05
-2.90606804690142e-05
-1.17724933401951e-05
4.38575698251641e-06
-2.8312950310161e-05
-3.81695494053085e-05
-1.3267421764931e-05
-2.41473562408975e-05
-8.35486207488949e-06
-2.01053391273672e-05
-1.24901726223472e-05
-9.49616282840691e-06
7.41610858112681e-06
-1.07011452069344e-05
-5.96261005487836e-06
5.55529347301094e-06
-3.9593139644755e-06
-8.39152471294668e-06
-3.74196886805673e-06
-4.64994218416095e-06
-2.00560534775546e-05
-1.75078115834982e-05
-8.56316655808652e-06
-1.92159712285933e-05
-3.07677013845849e-05
-2.58848816799065e-05
-3.55565687258267e-06
-2.89075110211456e-05
-3.20999372955886e-05
-2.6570335232874e-05
-2.5284927638982e-05
-1.94574756114412e-05
-2.41979717254122e-06
-2.73471086705381e-05
-7.50512339723628e-06
-1.93657837641615e-05
-5.75236638101443e-06
-1.30426615948394e-05
-3.91485984223631e-06
-1.75910842851953e-05
-2.50826121081831e-05
-3.94188816885147e-06
-8.74870222908158e-06
-8.15478455557512e-06
-1.765414833109e-05
-5.56181891285512e-06
-3.98185700741439e-05
-2.60392510588691e-05
-2.6177166614756e-05
-1.08912887126592e-05
-2.03902300994006e-05
-2.13072332787838e-05
-8.01141667007896e-06
5.24199208178248e-06
-1.85601818277306e-05
-1.53143535273295e-05
-2.08263907288974e-05
-1.5540718442372e-05
-1.13208270076521e-05
-1.45617256665145e-05
-1.65144075209588e-05
-2.87889510870008e-05
-1.96832471884341e-05
-3.16835518304387e-05
-2.52023002872194e-05
-2.17456047148724e-05
-2.18506802375442e-05
-6.49869775961539e-06
-2.45556455388204e-05
-3.94198287098758e-05
-7.19568072284122e-06
-1.99140090933393e-06
-6.10238112137394e-06
-1.70658510802493e-05
1.37632279876274e-06
-6.16730648128488e-06
-9.89061849453533e-06
-1.78820735511864e-05
-7.77965693282584e-06
-8.34551603597404e-06
-2.36838520452947e-05
-2.17047834343053e-05
-1.64403196382787e-06
-1.56164497406655e-05
-2.92206191097188e-05
-1.28720520878749e-05
-6.85591703177363e-06
-1.8011203201154e-05
-1.47624336130377e-05
-4.05979006292797e-05
-1.99461228201952e-05
-1.93165929978721e-05
-2.18406993022369e-05
-6.49858206815046e-06
-1.61056632997309e-05
-2.67240867153023e-06
-1.19492201155318e-05
-1.89448199635958e-05
-8.48400670713105e-06
-1.00539921236198e-05
-2.68734514798321e-05
5.71028104401256e-06
-1.02852071399139e-05
-1.44279694323126e-05
-1.33071853463274e-05
-2.22223509918306e-05
-1.01135597481586e-05
-5.38251478749724e-06
-1.71815088400937e-05
-3.87958534631743e-05
-2.42123421685411e-05
-2.3719012176707e-05
-1.31522259584402e-05
-3.70321724149954e-07
-1.35665763939169e-05
-1.15504832205764e-05
-2.07108820410474e-05
-1.92536808266276e-05
-5.74264993423732e-06
-1.65418716691346e-07
-3.16144473221704e-06
-6.19797248683343e-06
7.67751125818652e-08
2.81445544993527e-06
-1.20847068003574e-05
-1.1908548806845e-05
-1.16181764313715e-05
-3.34739012380194e-05
-1.47149092441381e-05
-2.57876713667197e-05
-6.05675914857021e-06
-1.84657438188572e-05
-1.00399765966178e-05
-4.82782021563737e-08
-7.29105443029599e-06
-2.09178142304307e-05
-1.62616711709564e-05
-1.93441661711922e-05
-9.62602164783589e-06
-3.39789719754519e-06
-5.3019425842936e-06
-4.12601911460335e-06
-2.75258925768012e-06
-1.38982048569991e-05
-1.37917188042426e-05
-2.61647905415947e-05
-2.92830299307438e-05
-8.13750860194104e-06
-1.89739124083323e-05
-2.07291852902686e-05
-2.66520471211414e-05
-2.07724571899529e-05
-3.98718001160956e-05
-2.98081869708648e-05
-8.44892478751252e-06
-7.46766119586132e-07
-9.88701924293303e-06
-2.64775160366655e-05
-1.8731473527481e-05
-3.89509743439369e-06
3.20690834253018e-06
-2.90677674448949e-05
-2.48546859125705e-05
-1.21931633750797e-05
-1.51336760072993e-05
-1.60314837954294e-05
-5.67411430361672e-06
-1.11278791195482e-05
-9.04439919479468e-06
-6.01469364783059e-06
-2.27551232711653e-05
-2.11265466987342e-05
-1.00821791277456e-05
-8.22567175788542e-06
-1.21413475597106e-05
-2.90540048191919e-05
-1.11393856056665e-05
3.03914825478597e-06
-2.6802456178225e-05
-7.49313973908983e-06
5.00903800958319e-06
-1.50886240612198e-05
4.67559054301125e-06
-2.62796382110038e-06
-1.23240521072442e-05
-2.8687439609773e-05
-1.56163835407032e-05
-1.94971127482216e-05
-3.61712272636573e-05
-8.77488376372125e-06
-5.24188474916347e-06
-1.36923630580038e-05
-1.79641566685489e-05
-2.9363007786216e-05
-3.20956258440375e-05
-2.45755059165608e-05
-2.86993850276655e-05
-1.81576276309573e-05
-9.23315951885167e-06
-1.33434899715246e-05
-1.32255130150032e-05
-1.62944775955402e-05
-1.06164451423556e-05
-1.1219429284254e-05
-1.64166699775086e-05
-6.10839247437045e-06
-9.1439167483683e-06
-1.27519012166408e-05
-1.36086123062232e-05
-2.60137784463991e-05
-2.00413917644258e-05
-1.37050924247395e-05
2.32382888895615e-06
-2.11255289778555e-05
-1.95883203546835e-05
-1.30943687127164e-05
-2.58886587646294e-05
-1.09572826590468e-05
-2.64505178908442e-05
-1.57210148227497e-06
-2.05895919057747e-05
-1.46096988367993e-05
-1.34530297104835e-05
-1.31587600710113e-05
-1.85053490211758e-05
-3.49135620700793e-06
-2.05021474435444e-05
-1.59724640380511e-05
-1.47973377558256e-05
-3.29638297548494e-05
1.10221010412586e-06
-2.3404858785905e-05
-9.42495394862589e-06
-2.86183715067265e-05
-2.48033427744094e-05
-2.5457596951277e-05
-1.44881499558259e-05
-1.04995522585139e-05
-1.90083192101053e-05
-1.50175126203351e-05
-2.26825839711146e-05
-2.08979921438319e-05
7.02262327151867e-07
-1.6076476135271e-05
-1.22117113015042e-05
-1.85063677053573e-05
-1.34184410765997e-05
-1.48982232800405e-05
-3.5315839294908e-06
-1.87532376869761e-05
8.30142047095878e-06
-8.23281908311583e-06
-5.99178420064438e-06
-1.48729676358494e-05
-1.19395512222209e-05
-1.77744653234348e-05
-6.99606624599499e-06
-1.32311805364974e-05
-1.08597286358837e-05
-1.38534431283829e-05
-2.37320583342087e-05
-1.50111544649243e-05
3.49117109806573e-06
-1.89160618546869e-05
-1.88070249532203e-05
-1.34181529745174e-05
-1.65225861604474e-05
-1.53808680959898e-05
-1.03912220150948e-05
-2.66817086084342e-05
9.05275067563417e-06
4.19887481744886e-06
-5.90327594574509e-06
-1.12250404297924e-05
-1.94341720986834e-05
2.9324566432188e-07
-1.68043281573357e-05
-3.81311564098901e-06
-5.13922127514117e-06
-1.30586164513653e-05
-1.98167028733167e-05
-1.31982892130027e-05
-2.3987251623809e-05
-7.16028599185484e-06
-5.50355096520329e-06
-1.27548643435565e-05
-1.77261124590712e-05
-1.68361523421229e-05
-9.38416407733153e-06
-3.18195540594669e-05
-2.15356273796735e-05
-1.15069757566489e-05
-5.29604192641995e-06
-2.1372243240425e-05
-1.09868182277591e-05
-3.35595040031116e-06
-2.07238043342252e-05
-1.55856984167359e-05
-1.63418754711676e-05
-8.14262657959071e-06
-3.06793851583963e-07
-1.35628482496723e-05
-1.5881537877804e-05
-2.44683140954005e-05
-2.40974653421593e-05
-2.89112989398938e-05
-1.63160119082156e-05
-2.64811997819148e-05
-2.29912764873592e-05
-8.88656662298039e-06
-1.44318506882245e-05
-2.42719492523927e-05
-1.2709090486385e-05
4.20634071642631e-06
-3.12076960318943e-06
-2.10291508925438e-05
-2.92484601120409e-05
8.20877916008061e-06
-8.99772736604265e-06
-2.96894661468242e-05
-1.74147330973194e-05
-2.08006282551998e-06
-1.89500984293205e-05
-1.78041628105355e-05
-1.20222747115494e-05
-2.56427663058775e-06
-1.51634358730624e-05
-2.35416626981879e-05
-2.48060064404471e-06
-1.01096843560255e-05
-9.52823637485139e-06
-2.21995580302558e-05
-1.01879495036997e-05
-1.26307836016147e-05
-6.01679883974668e-06
3.99873369184848e-06
-2.040956566558e-05
-1.61993723770978e-05
6.63245576226167e-06
-1.78584739257928e-05
-1.47053447123661e-05
-1.2736454148428e-05
-7.94509514441484e-06
-2.46678201492352e-05
-1.43320830299424e-05
-2.30964481265505e-05
-2.68023817639556e-05
-6.32758573550817e-06
-1.6949126267629e-05
-1.51435091089468e-05
-8.67460372167818e-06
-5.69571711168848e-06
-6.02860153482457e-06
-3.61743585483004e-06
-2.46437077410706e-05
-1.47119956502007e-05
-1.14307551919134e-05
-1.2223929848712e-06
5.75846372199822e-06
-1.50950289159579e-05
-1.41648398284793e-06
-1.06837284383411e-05
-2.29537746835036e-05
-2.51005976829101e-05
1.10559128018605e-05
1.08603402289898e-07
-2.36871211483812e-05
-3.01376506431411e-05
-1.3145747043605e-05
-6.81168340811399e-06
-1.18760174981751e-05
-2.45570040628034e-05
-2.73394234084377e-05
-1.71624644231088e-05
-2.62505250109353e-05
-1.34781426314418e-05
-1.81538813931424e-05
-1.45002652988893e-05
-3.05493689153946e-05
-1.95727172783551e-05
-1.29727896154067e-05
-1.97009972203962e-05
-2.98868502325217e-05
-3.82280489757303e-05
-9.10674876878451e-06
-2.26336242043323e-05
-3.12158727010204e-05
-2.67855454980493e-05
5.29932804366921e-06
-1.99527499831545e-05
-2.10730722063934e-05
-2.1339576543969e-05
-2.18514972671123e-05
-2.04477216100927e-05
-2.56872181514516e-06
-1.15063557447851e-05
-4.03788610614491e-06
-1.10578461327876e-05
-2.22810144886286e-05
-4.4914472527673e-06
-1.42944187317046e-05
-8.47180032120449e-06
-3.86557635525724e-06
-2.46024575589417e-05
-3.37208888832456e-05
-2.52790932352507e-05
-2.02344494730483e-05
-1.39229545891522e-05
-2.06504201267938e-05
-6.99047303277683e-06
-1.42252994049777e-05
-2.35882560538295e-05
-2.73679622310181e-05
-1.20281624749954e-05
-2.0309246829969e-05
-1.91525405225115e-05
-2.68495870238273e-05
-2.21003468228932e-05
-3.03750613217307e-06
-1.89441825041991e-07
-2.48388463384544e-06
1.93647989800829e-05
-1.30657195494472e-05
-3.74887863404142e-06
-2.02735743856987e-06
-1.2685046014121e-05
-3.87335630598896e-05
-2.10444073441579e-05
-3.09878048372199e-05
-1.60867588616106e-05
-2.08318355110937e-05
-1.43627958952938e-05
-2.08470070593051e-05
-8.50962952558826e-06
1.47930642040748e-06
-2.11518635740295e-05
-7.24076130227505e-06
-1.64542152234868e-05
-1.07576118957257e-05
-2.15396816434202e-06
-2.51914259852578e-05
-2.95468076213458e-05
-8.40318429747155e-06
-2.11456219609147e-05
-3.12650365174306e-05
-1.84101723735008e-05
-1.12447241201919e-05
-1.36857528348475e-05
-2.55632940252932e-05
-5.77629261905174e-06
-1.1024273369432e-05
-8.63234101921574e-06
-2.86315879892979e-06
-3.97084391871012e-06
-1.42142768201918e-06
-1.89921306180441e-05
-5.87533304383162e-06
-2.06532164626268e-05
-1.51257111580641e-05
-2.9051848235086e-06
-1.99910159529635e-05
5.63734320354104e-08
-1.08683998742193e-05
-2.60334936741043e-05
4.09778561695285e-06
-1.68680113471283e-05
-1.24385489282051e-06
-1.41150121323087e-05
-1.20940617289102e-05
-1.58923486420049e-05
-1.49468927787961e-05
-3.33686209413941e-05
-3.7092008925549e-05
-1.64472200110458e-05
-8.43935379805383e-06
-8.13330069657565e-06
4.32309532453453e-07
-2.04614441682728e-05
-1.2389190592983e-05
-2.74134356531424e-05
-3.65595220539536e-05
-1.55031254116152e-05
-7.48276210333101e-06
7.59255074346432e-06
-1.80833238740646e-05
-6.19070919055347e-06
-1.44277662501863e-05
7.32539838018083e-07
-2.49853595667566e-06
-2.19373960653173e-06
-2.61143807801363e-05
-2.86267950684966e-05
-3.37441960244534e-05
-2.33536444185286e-05
-1.20191753089936e-05
-2.99455710726035e-05
-1.28513440119389e-05
-1.70210773219994e-05
-2.73012907607407e-05
1.23044584175512e-05
-2.17018796519908e-05
-1.04987822961807e-05
-2.84280336285441e-05
-2.26634179866975e-05
-2.80351649457572e-06
-1.9453621759284e-05
-2.08768955244911e-05
-3.96468607094144e-06
-1.50460027674034e-07
-3.54406649248795e-07
-4.74149618929742e-06
-2.58953610631274e-05
-2.83993933560116e-05
-8.63414452634453e-06
3.16640849257703e-06
-1.45753752173935e-05
-2.56325136388289e-05
-9.98088329299979e-06
-8.31806498789954e-06
-3.71796878913754e-06
-1.2602336995417e-05
1.22634914839194e-06
-9.74295755353485e-06
-2.33741514488634e-05
-1.67943963750162e-05
-1.12441398429594e-05
-5.19546749529793e-06
-1.96008520724224e-05
-1.38624732869359e-05
-1.26514552891571e-05
-6.1577252324583e-06
3.07237020492168e-06
-3.07027215154313e-05
-1.70807742508559e-05
-1.87352378483684e-05
-2.0034990646309e-05
-6.49874820401202e-06
-2.49574094291506e-05
-2.82578478247695e-05
-2.0326177836636e-05
1.24327631476439e-06
-3.44966166822385e-05
-1.28387792768054e-05
-1.2410801761362e-05
-2.89954648053777e-05
-9.79964689372955e-06
-1.43949320763807e-05
-2.01850126613982e-05
-8.28639680376531e-07
-6.40157777277025e-06
-2.73858681737979e-05
-1.24955370327852e-05
-2.30272090332068e-05
-2.84245294453935e-05
-4.38990624652202e-06
-7.07881235004923e-06
-1.37465378377049e-05
-8.16620770041935e-06
-1.13241781370385e-05
-2.18569989673944e-05
-1.73587769520602e-05
-1.11027733934133e-05
-8.38504071960532e-06
-6.05173696782056e-06
-4.23964496481986e-05
-1.72376242086958e-05
-7.04402437835843e-06
-7.30564418730547e-06
-2.62048409935624e-05
-2.08250589364441e-05
-1.60454342289752e-05
-1.15220713612055e-05
-4.66719688848259e-06
-1.80196258483245e-05
-6.64000446078636e-06
-1.01099674722079e-05
-1.00678277288882e-05
-1.59263974168508e-05
-1.26051318637673e-05
-6.7296786147826e-06
1.76402623051673e-06
-6.91621570416581e-06
-1.70582569129096e-05
-2.05575466285309e-05
7.20498364160076e-06
-2.01892054796375e-05
-1.70746788759284e-05
-7.12316371371244e-06
-6.41485501928285e-06
-2.51018123838418e-05
-3.07515099027851e-05
-6.74261514009356e-06
-1.91747646124571e-05
-2.6852926883518e-05
-1.29122551319443e-05
-1.86881160914329e-05
-2.62508271567951e-06
-5.08624748858184e-06
-1.13774070266657e-05
-2.26033742638505e-05
2.45237086241114e-06
-3.80824451208669e-06
-1.29218745646535e-05
-1.08526359312928e-05
-1.38741745023385e-05
3.22862424903867e-06
-2.54359537237093e-05
-1.58735669196109e-05
-1.62529393315701e-05
-1.61496519843633e-05
-3.34140137887922e-05
-6.02631499578496e-06
-2.57889833273839e-05
-9.60340052698928e-06
-1.40070074980926e-05
-3.09633071530533e-05
-2.18020204383988e-05
1.16863920937298e-07
-3.29061898342831e-05
-1.62671238628178e-05
-2.24197634201569e-05
-2.36682122032577e-05
-1.68873583481845e-05
-2.90191282892866e-05
-2.56561781645147e-05
-5.61260399322111e-06
-9.10513860403943e-06
-1.14463380666031e-05
-1.70579514498104e-05
-1.64298289944339e-05
-1.5831553227486e-05
-2.16972912098379e-05
-2.46896115933347e-05
-1.53388512822302e-05
-2.22929327854815e-05
-1.60836075493662e-05
-2.49448014862043e-05
-2.55667967137759e-05
-2.24086675814233e-05
-3.38562497034425e-05
-2.79078764890668e-05
-7.27095335273938e-06
-2.48457951020651e-05
-1.20556220512946e-05
-9.21814058758325e-06
-3.68927639841876e-07
-1.68092088957642e-05
-3.43531948197149e-05
-6.423138661894e-06
-8.88568370230655e-06
-1.95929997592422e-05
4.0504365631156e-06
-3.76315939785236e-06
-2.23234141181171e-05
-1.13405133406726e-05
-1.41306879686657e-05
-9.34348127372217e-06
-2.91166186587959e-05
4.36798597087435e-06
-1.36325383559052e-05
-1.90211326738705e-05
-1.1854098197961e-05
-1.91178352564147e-05
-1.1080282494489e-05
-6.06473977311695e-06
-2.88019938949349e-05
-3.25464616539506e-05
-1.73535043825251e-05
1.07992063080539e-06
-1.93443215190334e-05
-2.03421092419791e-05
-1.70425766679818e-05
-2.35841888056045e-05
-1.27216537959195e-05
-1.96679661057235e-05
-2.28954050937496e-05
-2.09756314615877e-05
-4.75302429738005e-06
-9.21110972141852e-06
-3.52743547182358e-05
-9.31886323049931e-06
-3.74188304238979e-05
-1.80019335353676e-05
-2.23184309573532e-05
-1.16906216621043e-06
-2.07678494024118e-05
-1.41172284689531e-05
-9.49774475552852e-06
-1.37235935923019e-05
4.7002927649428e-06
-1.81058508724372e-05
-2.7167079647897e-05
-1.98180999991621e-05
-2.19244030761691e-05
-2.24191276679978e-05
-1.87277621987008e-05
-3.59495969485403e-05
-1.70319582118616e-05
-2.23784608033358e-05
-1.80607499512335e-05
-2.82703756313822e-05
-1.62380672586622e-05
-1.29198643824576e-05
-1.55492817450399e-05
-1.70423037571243e-05
-2.96396275465526e-05
-2.74911506497081e-06
-1.06930926610815e-05
-1.07721452458926e-05
-1.85321388157196e-05
-1.93438136240156e-05
-1.41479217641698e-05
-2.73401643862097e-05
-3.30832088024751e-05
-5.70646770145068e-06
-1.03781799009392e-05
3.72769796524292e-06
-1.25376363880757e-05
-7.28647313985282e-06
-5.53027269792148e-06
-2.57333133875367e-05
-6.95885873138346e-06
-1.19997965755784e-05
-2.12765681993242e-05
-2.43686706072329e-05
-1.48633233174825e-05
-2.61544073700229e-05
-1.65830250308714e-05
-1.8485435892746e-05
-1.60253507138963e-05
-5.76261735564622e-06
-8.34658677216964e-06
-1.36878703667967e-05
-2.36359456014483e-05
-7.88959826744735e-06
-7.0965245845446e-06
-1.18572894849544e-05
-2.20263225954698e-05
-2.25645724144678e-05
-7.74671127476857e-06
-9.79362467068049e-06
-2.3097814792334e-05
-1.08620693988575e-05
5.43429229365758e-07
-1.525089735396e-05
-2.70671377720038e-05
-1.41695054821795e-05
-2.3454740128534e-05
-2.31092643810932e-05
-1.26666293275885e-05
-6.08717137196698e-06
-1.13681837242206e-05
-2.33191616867821e-05
1.1898711713453e-05
-3.5612648957257e-05
-1.32942578210206e-06
-2.09938917744348e-05
-1.70306795469523e-05
-7.71613961132319e-06
-1.32616264511245e-07
-3.03912557082148e-05
-2.02881182327429e-05
-3.92997793165397e-05
-2.61650288084933e-05
-2.32017351107856e-05
-1.90250069519914e-05
-1.70935456983651e-05
-3.11407599047541e-05
-1.76187391087809e-05
-2.24433879608215e-05
-2.08026642518658e-05
-6.10895828060152e-06
-1.52886664816726e-05
-5.01919630780663e-06
-1.01739591440769e-05
-1.87092069319012e-05
-2.11191644837577e-05
3.16708264499586e-06
-1.43697884733135e-05
-2.84108815404762e-05
-2.24715988889299e-05
-1.94855917962096e-05
-1.41793812509407e-05
-2.46244550621546e-05
-3.10487666120967e-05
-2.99712043429858e-05
-2.55875554001167e-05
-5.31044274689586e-06
-2.43107767450128e-05
-1.11402243844491e-05
-2.97086345627978e-05
-1.67229152783552e-05
-1.91640393816165e-05
-1.51057615757725e-05
-1.38140534620117e-05
-1.92318026214356e-05
1.49043777944197e-07
-1.65605454686042e-05
1.12812872783999e-05
-1.88559693208326e-05
-1.59807659514619e-05
-2.18280532436895e-05
-1.47528648172623e-05
-2.86064559187467e-05
-8.3313020784782e-06
-4.21500536580442e-06
-1.42693180888302e-05
-9.51890208079073e-06
-1.45695959990082e-05
-1.64204224799162e-05
-1.45039380112996e-05
-2.73669368207111e-05
-2.20086538799784e-05
-3.73728350805469e-05
-2.55960314092443e-05
2.38178905854859e-06
-1.4581796841295e-05
-3.06978808591931e-05
-3.4161567406254e-05
-2.44587800855646e-05
-1.4393569465863e-05
-2.33199393346479e-05
-3.13493499864579e-06
6.71302754092046e-06
-1.2970619069371e-05
-2.40114605284777e-06
-2.29397641019808e-05
-2.46532257068296e-05
-1.68322437102334e-05
-1.2556254970393e-05
-1.33937269023011e-05
-6.08533830958039e-06
1.32525216634221e-06
-1.61386716248231e-05
-8.39849435974483e-06
-2.7113648662087e-05
-2.57057680002826e-05
-1.4428248315709e-05
-1.62766950285068e-05
-2.98980763089068e-05
-1.18505325103547e-05
-2.32802170481288e-05
-3.14785172442129e-05
-2.62994093319388e-06
-1.9249178038328e-05
-2.98683680725757e-05
-1.72710583332914e-05
-2.33106927618275e-05
-2.74036024162378e-05
-2.50508095814608e-05
-1.42408350305349e-05
-1.3511245928268e-05
-2.11838421111692e-05
-2.27821533523646e-05
-2.21792581118838e-05
-1.89779810020864e-05
-2.19476208043492e-05
-1.03909988241635e-05
-1.74434848336426e-06
-6.48084769493269e-06
-1.67999291662582e-05
-1.71179570927586e-05
-1.26608281165683e-05
-3.0306339081068e-06
-9.55633896259929e-06
-1.30555252448961e-05
-9.24669752489292e-06
-2.62170123504961e-05
-1.93060186162255e-06
-1.03804515326977e-05
-9.75782626758707e-06
-1.50577905670902e-05
-2.19335004121101e-05
-2.42321552767289e-05
-1.79187614197786e-05
-2.09681908455055e-05
-3.2081425999986e-05
-1.30229597748238e-05
-3.23794174950772e-05
-3.85738170249017e-05
-1.72756939892661e-05
-2.76787625209109e-06
-2.09808008891093e-05
-7.94643494853972e-07
-6.88634877395365e-06
-9.9021690758012e-06
-8.98112358249092e-06
-1.76615314754464e-05
-1.46362404632014e-05
-2.03428287748521e-05
-2.34450887660778e-05
-1.82739816546316e-05
-1.20586323808911e-05
-8.22375335184652e-06
-2.54742517369053e-05
-3.08770974887623e-05
-4.59873995290984e-06
-1.92420123977664e-05
-1.03030448580636e-05
-2.4566745290934e-05
-1.37916047411289e-05
-1.19100583175903e-05
-6.73163078125119e-06
-4.27575243690029e-06
-2.05875955625873e-05
-1.19240272962788e-05
-1.95817588423925e-05
-2.3612189552176e-05
-1.10177373709219e-05
-6.87847912165892e-06
-1.5270216167181e-05
-1.67578093053173e-05
-6.99119151622497e-06
-1.89969223455844e-05
-4.20138433892767e-06
-1.06041982496836e-05
-8.1646886158431e-06
-4.57914889727905e-06
-1.64658910265547e-05
-1.47907371261824e-05
-2.13368178486901e-05
-7.10833971129427e-06
-1.16831514418875e-05
-2.03847397463545e-05
-3.06817043995864e-05
-9.93902829447094e-06
-2.17454467117108e-06
-2.22984258411675e-05
-1.88220738116122e-05
-5.75032876701931e-06
-1.90659766125556e-05
-2.53868971322555e-05
-4.77298488548282e-06
-1.52816880270381e-05
-2.75113332779239e-05
-1.52592577928544e-05
-2.13520682149451e-05
-2.74493978057482e-05
-7.03167895974296e-06
-5.53368560213816e-06
-2.58159270600808e-05
-4.93266090691399e-06
-2.4706983297578e-05
-2.10975716246657e-05
-9.44616346552454e-06
-3.80285469174083e-05
-3.32183608717985e-05
-1.20754199833101e-05
-1.90164443105341e-05
-2.31063926803527e-05
-1.47037250655255e-05
-9.84136848693628e-06
-6.25318692577076e-06
-3.90445481693936e-05
-1.42664981563534e-05
-8.84794713582672e-06
-3.07301014638324e-05
-1.50712030634149e-05
-6.44099355182759e-06
-2.89656334617267e-06
-1.69363481521454e-05
-2.06428543223246e-05
-1.22796682715896e-05
-1.16696364234026e-05
-1.25066216818372e-05
-8.30245543525606e-06
-2.05239536109761e-05
-2.4078080882399e-05
-4.05481067304593e-06
-2.33509328227809e-05
-3.96418970967865e-05
-1.05111859237811e-05
8.26110436323398e-07
-5.97207973313246e-06
-2.01888119867349e-05
-1.69839923412616e-05
-2.28579192076769e-05
-6.82679064368112e-06
3.34658342395455e-06
-2.25851639410963e-05
-5.23977218672074e-06
-5.5458230124069e-06
-1.92365146595141e-05
-2.88294312838224e-05
-1.877993719539e-05
-2.67638545099153e-05
-2.36355815365704e-06
-1.55121575362661e-05
-1.26126378277433e-05
-7.15616500946392e-06
-4.04873688054977e-06
-1.25275988248535e-05
1.78099449782698e-06
-1.33784778784078e-05
-8.4889466973564e-06
-1.98859749967506e-06
7.00320086031168e-06
-8.9876338715566e-06
-1.76453787339737e-05
-1.84014036132963e-05
-9.52423606453652e-06
-2.54517784024184e-05
-2.11376445997194e-05
-1.48648515109117e-05
-2.03200020330758e-05
-5.35042554332972e-06
-2.27494183140578e-06
-3.56203311556194e-05
-2.06817023321837e-05
-2.05502313556554e-05
-5.27174727670741e-07
-1.23148160391588e-05
-1.59181382740446e-05
-8.89002144890132e-06
-2.97415865803472e-06
-2.21107956913086e-05
-1.19574483399681e-05
-1.99063232571112e-05
-7.32583898657135e-06
-1.21336485399625e-05
-3.87385751698724e-06
-9.54831358765313e-06
-7.13607177006416e-06
-1.28242806108162e-05
-4.62624016338697e-06
-1.16117461361239e-05
-2.64359315526334e-05
-1.77649082466182e-05
-1.57963460271983e-05
-2.3077384067463e-05
-1.63902737525673e-05
-2.52951816036617e-05
-1.38647490908178e-05
-2.18136044060265e-05
-8.11251063427254e-06
-1.81504439616586e-05
-2.95590265904865e-05
-3.54913065689542e-05
-1.40236030833311e-06
-1.93615835118438e-05
-1.14040650030067e-05
-2.83469704126397e-05
-2.96508475514718e-05
-1.58586847312276e-05
-1.68269870531717e-05
-1.85880439554216e-05
-2.41599151256536e-05
-1.26542748764482e-05
-1.6248591276608e-05
7.22217365463517e-06
-1.20586522738869e-05
-7.71506731338445e-06
-7.08733034835817e-06
-1.6654418671488e-05
-2.75918643190331e-05
-2.70147407636537e-05
-2.59129633555776e-06
-6.30837852137641e-06
-1.1003882751253e-05
-4.99923729321177e-06
2.55158041957616e-06
-1.79817396400388e-05
-9.45716416942781e-06
-2.839181294538e-05
-3.56220959612208e-05
-1.81495737911147e-05
-1.19102178685879e-05
-2.64359309238958e-05
-2.49838731982325e-05
-1.94848657114954e-05
-5.89799546148954e-06
-8.98532224188349e-06
-1.43732104216863e-05
-9.55281853674305e-06
-3.49961724587747e-05
-9.97976889114765e-06
-2.92848229263395e-05
-2.18081213476785e-05
-8.11001796613116e-06
-7.52551328408296e-06
-1.6532667543987e-05
-1.12126820378994e-05
-7.73382866197634e-06
-2.21393937876154e-05
-1.4685297659694e-05
-6.03879736356565e-06
8.22802831983225e-06
-1.48789933382939e-05
-2.17117254270949e-05
-2.94818422981789e-05
-6.23833549975112e-06
-5.17534857974437e-06
-1.81670417449037e-05
-3.72156826572226e-05
-1.616812057812e-05
-1.44730295777816e-05
-1.56552551576282e-05
-3.43400712545671e-05
-1.70113373069048e-06
-1.20531133520733e-05
-3.30948701160932e-05
-2.1244150205007e-05
-1.0303803503979e-05
-6.56881486032671e-06
-1.86784838699297e-05
-2.14109319850813e-05
-2.31156854652474e-05
-2.76458955314045e-05
-8.57800678375274e-08
-1.72184334776611e-05
-2.59329368040426e-05
4.41040164293163e-06
-6.25417397512691e-06
-1.24907183365773e-05
-2.48251200208378e-05
-2.06049651088079e-06
-2.79900230215453e-05
-3.15760420005333e-05
-2.11667084681663e-05
-1.85506016161536e-05
-1.98810704532562e-05
-1.77556831083791e-05
-2.26419115414097e-05
-1.62499956430371e-05
-1.11460253163357e-05
-9.68406691042752e-06
-8.41286002383743e-06
-1.10372550860244e-05
-2.4789904694438e-05
-2.93246460584803e-05
-2.26715343295058e-05
-1.76360438620437e-05
-5.66183917191972e-06
-1.81094589757205e-05
-3.74076291561073e-05
-6.37118318100708e-06
2.65314312291603e-06
-5.12346607844967e-06
-7.43962068509198e-06
-2.56086743228491e-05
-1.79142132724124e-05
-7.4675801224795e-06
-1.27530145141004e-05
-8.39125947440225e-06
-5.71363587211213e-09
-4.03403383243786e-05
3.09492702500614e-06
-1.19879678557903e-05
-1.64558483923416e-05
-5.31379043405783e-06
-1.27143018083776e-05
-1.08943127142759e-05
3.38165742693704e-06
-1.14324639782977e-05
-2.17607387708075e-05
-2.94297995705599e-05
-1.2529799184923e-05
-2.76673050263235e-06
-1.2050396114493e-05
-1.76662382542491e-05
-3.32921084040599e-06
-1.56686648982998e-05
-1.4918928441227e-05
-1.86654104875555e-05
-3.18750175329209e-05
-7.57929105482755e-06
-1.34103724229057e-05
-1.20077593703941e-05
-1.29062672856461e-05
5.67776001814422e-06
8.1625326876906e-06
-1.38063289669706e-05
-2.78756440015265e-05
-2.42888229899447e-05
-2.404083340635e-05
-1.48478107750884e-05
-3.46088366411343e-05
-2.39450849558411e-05
-1.8514648391364e-05
-4.0064531467192e-06
-3.98343685796075e-06
-3.11593877338567e-05
-2.41480969015288e-05
-2.17116430681892e-05
-2.35770866072945e-05
-1.84268528359321e-05
-8.67940191751222e-06
-1.5717090494471e-05
-4.72481172755832e-06
-1.40918962475066e-05
-2.23486832542842e-05
1.22848755762168e-05
-1.39692548144362e-05
-2.57173695908733e-05
-2.18305129019063e-05
2.77649895609317e-06
-4.56888520479511e-06
-3.21489564134104e-05
-1.81411159052478e-05
-1.85198024637047e-05
-2.2050849580645e-05
-1.74628319517135e-05
-3.4833925871607e-05
-2.92565390175444e-06
-2.22280107720932e-05
-1.5455403529592e-05
-3.29462623243082e-05
-1.50495188528003e-05
-8.23130122162047e-06
-9.56495534841316e-06
-2.20277440402832e-05
-1.33292059365424e-05
-1.71339561069316e-05
-1.68702961504822e-05
-1.72323199889756e-05
-1.30460963959257e-05
-2.12263360657598e-05
-8.83209033732623e-06
-1.15982897182216e-05
-1.82317402754994e-05
-1.62898448873156e-05
-8.41493702719827e-06
-2.74012475790742e-05
-2.72833747461517e-06
-4.43603730532199e-06
-3.12544031773992e-06
-1.82478892834967e-05
8.10984947469737e-07
-3.00185164298755e-05
-1.62030946932251e-05
-1.43746816608061e-05
-2.16970544149463e-05
-1.70408124649345e-05
-1.0921484600125e-05
-1.47838815947073e-05
-2.40904214332748e-05
-2.98163140417761e-06
-2.32358862463627e-05
-3.48551472211043e-05
-2.28427325976715e-05
-1.18770674905865e-05
-1.43709170655204e-05
-2.21530537920625e-05
-6.64034591743783e-06
-2.82438447324272e-05
-1.70698173819161e-05
-2.16421147553861e-05
-1.22532544987794e-05
-3.98790558000856e-05
-2.17749713516322e-05
1.93772145853858e-06
-1.4217108939743e-05
-1.15064297861938e-05
-1.58088624713976e-05
-6.19447639807889e-06
-1.56856769124937e-05
-7.55448317698252e-06
-2.00471873637607e-05
5.25014771607531e-06
-2.47678902248208e-05
-5.89450129554718e-06
-3.26966794948832e-05
5.81788511938835e-07
-2.04523970405736e-05
-1.68467682380488e-05
-2.29926943133269e-05
-3.23636207783596e-05
-6.31946489712943e-06
-2.52643450869721e-06
-1.2100268940895e-05
-1.99027115409792e-05
-1.92213167009607e-05
-1.11428347712401e-05
-1.34980127316347e-05
-4.13001161616121e-05
-2.34367013690647e-05
-2.52175274284297e-05
-1.77315086203584e-05
-1.38693991784196e-05
-3.53375383907933e-05
-3.94538618640027e-06
-1.87793588504744e-05
-2.45028867145602e-06
-1.67018423959641e-05
-1.2336451151562e-05
-6.62926792549708e-06
-2.57439929747798e-05
-2.62164293801175e-05
-1.81198078242766e-05
-8.21928158699374e-06
-2.91029440260308e-05
-1.3271974866528e-05
-9.31602390647121e-06
1.03877536051752e-06
-2.54441354267007e-05
-7.27457247537049e-06
-2.73565833320102e-05
-2.66506955338539e-05
-9.24357611530488e-06
-2.25105630342209e-05
-6.99240194677613e-06
3.04903243531252e-06
-1.71932248833186e-05
-5.36279713933838e-06
-2.18852218054773e-05
-1.81132418512332e-06
-1.43285206042214e-05
-1.53177789085288e-05
-8.32070734876979e-06
-1.37804712496084e-05
-3.47705319592862e-05
-2.13696392815048e-05
-7.60143349912128e-06
-8.85649413138612e-06
-8.97450816749285e-06
-7.86596728439412e-06
1.82813151753129e-06
-6.54034747333037e-06
-4.23172679444011e-05
-1.53147639935698e-05
-2.10161837115814e-05
-9.23967870584905e-06
-1.24969754438482e-05
-1.22129873879273e-05
-1.6857327368305e-05
-1.96521736832607e-05
-9.4958791243144e-06
-1.77200411654763e-05
-2.39894374310151e-05
-2.11942697276715e-05
-7.96477031195164e-06
-2.84588886901188e-05
-1.6921997318129e-05
-2.69621772871516e-05
8.11403924987031e-06
-3.81896729664672e-06
-1.38189200153661e-05
-2.25476768942682e-05
-6.4413355163367e-06
-4.50573059140756e-06
-1.6851685418465e-05
-2.56313953049896e-05
-7.02865402604387e-06
-2.61339819131897e-06
-2.28006618391344e-05
-1.70001040930512e-05
-5.60262855642072e-06
-2.75538616900973e-06
-2.35711149982383e-05
-1.88047112085567e-05
-8.86732849015518e-06
-7.99623495327817e-06
-7.66778341147202e-06
-2.15542022057292e-05
-1.31041995002208e-05
-2.26969639252374e-05
-1.94187412053068e-05
-8.52411298755037e-06
5.60241222619307e-06
-1.23362829477389e-05
-1.26018719283223e-05
-1.92537477870019e-05
-1.99599813714291e-05
-6.97940634911041e-06
-2.56184791894635e-05
-2.14739125444086e-05
-1.23874824983258e-05
-4.70191360016876e-06
-1.58038844157319e-05
-2.44290440768003e-05
-1.85605910124053e-05
-1.28502067691713e-05
-1.01531096459329e-05
7.1315226088643e-07
-2.09268010722615e-05
-2.55367680035199e-05
-5.96587651413853e-06
-1.46002006535743e-05
-1.48600284011256e-05
-1.10847813015867e-05
-2.1540944241714e-05
-1.71962020241106e-05
-2.67009602128769e-05
-2.99768619459619e-05
-5.39013242402854e-07
-1.96725574603188e-05
-3.01601741045143e-05
-4.02027378955047e-05
-1.37846649563727e-05
-5.9155538917889e-06
-1.74109792962153e-05
-3.38072621973363e-05
-1.12575516712528e-05
-1.15585235176222e-05
-6.67296980564003e-06
-1.73749039786669e-05
-2.41551187345861e-05
-1.74643857642321e-05
-2.46880699248895e-05
-1.81261898009902e-05
-1.85434610037914e-05
1.55671618454657e-05
-1.37174505490177e-05
-4.3719342493034e-05
-1.47469162345412e-05
-1.79828968782179e-05
-9.83906265515663e-06
-1.97626941371828e-05
-1.85190432021136e-05
7.77698455057348e-06
-1.94570307825444e-05
-1.9987776905169e-05
-1.0715521675972e-05
-6.96711908068199e-06
1.7909496701901e-05
-2.39070023976729e-05
-2.99089462109139e-05
-1.00222182894218e-05
9.16980420867895e-06
-6.57162547124353e-06
-2.74980242856844e-05
-6.8660632838287e-06
2.77642940466873e-06
-2.097512517357e-05
-3.3281750266921e-05
-1.97017565244106e-05
-2.23681725591411e-05
-7.44783107580138e-06
-2.57981953397835e-05
-2.05772480452614e-05
-2.04405010964598e-05
-2.42368901560544e-05
-2.53369188394505e-05
-1.80174431805739e-05
-1.68388821817519e-05
-1.3785552475001e-06
-1.40193055342427e-05
-2.20045926440442e-05
-1.48793424192045e-05
7.37990401615071e-06
7.91550742579506e-06
-5.13546150333028e-06
-5.39562115823338e-06
-1.37028724640487e-05
6.77879508868422e-06
6.83935264095115e-07
-3.39790447651376e-05
-2.08974580171946e-05
3.01249731563697e-06
-1.2934775388657e-05
-2.29196719426907e-05
-1.70123389644794e-05
-3.83566921676124e-06
-5.86271637308182e-06
-2.61060394267294e-05
-3.07189925865309e-05
-1.50632872014106e-05
-9.51094536369396e-06
-2.55169305013828e-05
-2.48776741675639e-05
-2.106656454013e-05
-1.99857808025618e-05
-1.59617959412121e-05
-1.50246516402786e-05
-1.73321735452413e-05
-8.76953554289484e-06
-1.31491939578806e-05
-1.30905310121939e-05
-3.1513630689722e-05
2.2663086783533e-06
-2.6427453026106e-05
-1.29922098683039e-05
-2.15953742604664e-05
-1.50628486061961e-05
-1.38027272242353e-05
-2.63268914028926e-05
-1.57529999937531e-05
5.46778075339568e-06
-9.82540366896646e-06
-1.71725884412958e-05
-6.96004960642019e-06
-2.89388465159708e-05
-7.04078661276777e-06
5.87902801594836e-06
-1.01425739629579e-05
-7.05648922634793e-06
-1.19867193315389e-05
-1.05932032703614e-05
-1.40780340160637e-05
-1.88868869356657e-05
-1.60559347002955e-05
-1.21796962399374e-05
-1.88611311277996e-05
3.77644449779209e-06
-2.15987688501792e-05
-9.45960291248068e-06
-1.51509398942435e-05
-7.40222189735638e-06
5.4741063062946e-06
-6.39637398027181e-06
-1.74566167342308e-05
-1.17407335082712e-05
-1.43946079512469e-05
-8.07852028327274e-06
-1.05420009197764e-05
-1.7793878559099e-05
-2.74779386156728e-06
-1.10128606132263e-05
-1.80935481208666e-05
-8.5744549339213e-06
-2.12057206449177e-05
-6.8360206287985e-06
-2.4429380227607e-05
-3.72848289566215e-05
-4.04753808019729e-05
-2.19144310287106e-05
-2.40377359686477e-05
-8.95519585442112e-06
-8.40916581320459e-06
-4.45224967646683e-06
-2.86480531475313e-05
-2.6010545456466e-05
-8.50483815373395e-06
-2.00149229466006e-05
-1.13293846566995e-05
-1.70638986621596e-05
-1.88727970508241e-05
-1.85987525757051e-05
-5.3769627221347e-06
-2.22560521401731e-05
-1.4053078105904e-05
-3.37385210610143e-05
-1.64462633718471e-05
-3.45953795970485e-05
-3.17506772044438e-05
-6.2323916963633e-06
-1.07536150388725e-05
-5.11049742108184e-06
-5.41093216601706e-06
-1.02225688173379e-05
-1.85992658755131e-05
-9.15335284103694e-06
-1.69498298111819e-05
-1.08782676657286e-06
2.22173835324178e-07
-1.46812467888773e-05
-5.90214660567589e-06
-2.02746295454191e-05
-3.14981719693305e-05
-1.7565071151355e-05
-1.82910039028889e-06
-2.0989905293061e-05
-9.43433990555718e-06
-1.23580292694458e-05
-3.40858568897806e-05
-1.74493834258724e-05
-2.64218159473511e-05
-1.47415816950179e-05
-2.0770179173346e-05
-6.34220338561359e-06
-2.14369323769996e-05
-6.87969422289928e-06
-2.28786007038264e-05
-3.32481023565479e-05
-2.13700161806287e-05
-2.23483057627361e-07
-9.66424112142163e-07
-1.05999963027851e-05
6.5581976562826e-08
-1.60545349715193e-05
6.12031432265584e-06
-1.38804371206537e-05
-1.57479689375459e-05
6.93644289670113e-06
-2.48466785119187e-05
-1.37860520864396e-05
-1.86673984684225e-05
-2.05786221519757e-05
-1.86181812141963e-05
-2.93466586517179e-05
-1.65783724393387e-05
-2.22716780120522e-05
-2.17724024643682e-05
-7.19353731066469e-06
-1.7823525443664e-05
-1.85155425856648e-05
-1.4374046591854e-05
-8.72695135630416e-06
-1.03547442876815e-05
-1.11832678083415e-05
-1.29542746631375e-05
-1.65934607204036e-05
-1.85307992778481e-05
-2.23156317350199e-05
2.82918605056893e-06
-1.74206271387179e-05
-3.0601141216947e-05
-6.2105207910824e-06
-2.74073012711277e-05
-2.89342561357026e-05
-6.60917112426924e-06
-1.17939957459124e-05
-5.27345249714349e-06
-9.93386760300008e-06
-2.06146493583559e-05
-5.81351423239103e-07
-1.86498211260589e-05
9.12059609657887e-06
-1.83021798093622e-06
-8.59328118813818e-06
-2.20732798892327e-05
-3.57620178219286e-05
-4.8486452446304e-06
-2.54428080410174e-05
-1.90931747498741e-05
-2.05619064925625e-05
-1.92828453345073e-05
-1.49054040598334e-05
-9.49423230926216e-06
-1.44776640368757e-05
-2.09486266193793e-05
-1.86011528180671e-05
-2.45349721716438e-05
-5.27203626010061e-06
-2.44540145211509e-05
-1.81869571277282e-05
-4.11848461574674e-07
-3.76847271778867e-06
-1.43682334962459e-05
-1.84055053638046e-05
-1.27465088470113e-05
-1.03963484239258e-05
1.85843163824286e-05
6.28834873470842e-08
-7.01175559682461e-06
-1.20123010361257e-05
-3.38339401671385e-06
-1.60733600036477e-05
-1.80241770260912e-05
-2.31370338468717e-05
-3.72260567682441e-05
-1.5535272418884e-05
-1.32467545896306e-05
-1.1924727575822e-05
-3.64250659568132e-05
-2.19367182079504e-05
-2.38161093321644e-07
-1.00590515967082e-05
-1.68370717662314e-05
-1.90916395960685e-05
-1.26363492381115e-05
-1.43010292918839e-05
-2.9768009174729e-05
-2.79224153683351e-05
-1.07117284129174e-05
-1.99899730417755e-05
-2.03126799481433e-05
-2.33465288968743e-05
-3.52206135612181e-05
-1.32659287761505e-05
-1.57353364280858e-05
-3.73423997954058e-05
-2.53187546417914e-05
-1.20315682983103e-05
-2.09748684516211e-05
-1.58745584528822e-05
-1.80650771905672e-05
-1.68216124172171e-05
-2.92001247080645e-05
-6.8013392821232e-06
-1.88679247510485e-05
-9.46078107144235e-06
-4.54897902365703e-06
-8.47533126362037e-06
-2.16182962519948e-05
-1.18806398690777e-05
-2.05962736266232e-05
-2.17778887801012e-05
-2.12240339143991e-05
-1.72757801124022e-05
-1.80370015289952e-05
-2.24446453890813e-05
-6.8056469856331e-06
-1.48916927393864e-05
-4.65813804231875e-06
1.35702282041363e-06
-1.02184885784913e-05
-4.27066067421575e-06
-8.32382213267618e-07
-2.54054079161837e-05
-6.44794246830544e-06
-1.2163679404833e-07
-8.98019666828671e-06
-9.20492534131312e-06
-2.38430999569798e-05
-1.71174484053496e-05
-1.50726466498427e-05
-2.62784528340198e-05
-1.32962570706434e-05
-2.08059693216186e-05
-2.74621304492292e-05
-1.87396712754188e-05
-1.95035922576723e-05
-2.88594162809951e-05
-9.77633198675854e-06
-2.30118997955768e-05
-1.03724934416259e-05
-2.83530264681549e-05
-9.7947224301341e-06
-2.02598084686101e-06
-3.16341838617018e-06
-7.15782542197841e-06
-1.1937398167777e-05
-4.18252555215917e-06
-6.47454947765659e-06
-1.85145254422423e-06
-1.61659930218723e-05
-1.19894862348062e-05
-7.50442535319286e-06
-1.19400506541165e-05
-2.32280279195799e-05
-2.68930207732867e-05
-1.32695753250389e-05
-1.7310644451677e-06
-1.63033517107648e-05
-2.44668273372323e-05
-1.04702723892036e-05
-1.23261600409341e-05
-2.03937269597561e-05
-2.37914689219431e-05
-5.54577964277645e-06
-1.7566344836967e-05
-8.33176464269933e-06
-1.06482013871854e-05
-2.43589128624173e-05
-9.03467236061686e-06
-2.81072273174057e-05
-1.99308261720446e-05
-1.83398610562907e-05
-1.2897003544442e-05
-1.19823931002576e-05
-2.69842998274126e-05
-1.14483534654967e-05
-3.05036705137949e-05
-1.09821487769546e-05
-1.7280308478232e-05
-3.34913160723045e-05
-2.73160547706342e-05
-4.11539153104632e-05
6.16096551943747e-06
-1.0414733170613e-05
-1.28779933861213e-05
-3.41210410428474e-06
-3.12879405215163e-05
-2.26200343096942e-06
-1.46239007692179e-05
-2.04883715849354e-05
-1.92717017207891e-05
-2.91958167598428e-05
-8.32236426609606e-06
-3.14058286514235e-05
-1.57854068104471e-05
-4.97115544865867e-06
-1.45682861738243e-05
-1.1956766173614e-05
-3.42013875630412e-05
-5.17855124946345e-06
-9.79326934915349e-06
-2.77334900035391e-05
-1.69567226568435e-05
3.21841046619322e-06
-3.86427720729395e-06
-2.06002996501912e-05
-6.25155299689722e-06
-2.84862385805814e-06
-1.56540779799749e-05
-1.57593267543827e-05
-3.57858028381586e-05
-1.12382034063616e-05
-7.38803557290659e-06
-1.84970963238854e-05
-1.64344409231675e-05
-5.80542146300123e-06
-2.39867229313784e-05
-6.41272292890874e-06
-2.11904071400393e-05
-1.81866474690142e-05
-1.27222389265499e-05
-2.18329960543092e-05
-1.05074001237189e-05
-9.19175748176636e-06
-2.67781213168732e-05
-7.18864008431967e-06
-3.49915721359622e-06
-2.07814849467751e-05
-1.23794398647334e-05
2.66190215568695e-06
3.55928351087305e-06
-6.65431505176342e-06
-3.63034071548703e-06
2.45147601483126e-06
-2.62203562935945e-06
-3.15314387854486e-05
-2.05863900427825e-05
-6.29321156272072e-06
-1.11315384180705e-06
-2.25037872594976e-05
-3.76086594466554e-05
9.77797000216449e-08
2.97158754069333e-06
-3.10959827948613e-05
-1.6390058450852e-05
-1.90323760260412e-05
-1.74632744922185e-05
-3.64740379138585e-05
-1.24475845441346e-05
-2.86009319515656e-05
-2.68621700047212e-05
-1.79963210645286e-06
-2.22263764864101e-05
-1.80674415292352e-05
-3.1196256404678e-06
-1.62568498669787e-05
-2.52165667900192e-05
-1.68906586369741e-05
-2.55016046298115e-05
-2.37066712783277e-05
-5.32532159657209e-06
-3.25322692632843e-05
-2.0417778559179e-05
8.47734947955005e-07
4.8646177930367e-06
-2.40600037327185e-05
-3.28321972472025e-05
-9.30162876761717e-06
-2.06140368067189e-05
-2.35405353786909e-05
-1.35444772613954e-05
-7.85274388308575e-06
-3.68175479320439e-05
-1.87629136551384e-05
-1.52057889540342e-05
-3.57138699209557e-05
-1.79306237070415e-05
-4.34603360113542e-06
-1.72922136728648e-05
-4.0871912748997e-05
-4.54081381752041e-07
-3.47298720660407e-05
-2.22693100558373e-05
-2.12409756363927e-05
-1.77853058764987e-05
-2.22573803863274e-05
-1.91916180884821e-05
-9.2837448255971e-06
-5.96698152612936e-06
-1.63725115040213e-05
6.80558453316306e-06
-9.3340844932221e-06
-1.59405962244598e-05
-7.41302185605982e-06
-2.30232614321917e-05
-1.90211993523618e-05
-1.25629560977459e-05
-2.84257121879831e-05
-4.72048145753063e-06
-1.94433275273165e-05
-3.21321100258842e-05
-3.23610892457113e-06
-1.24219846211442e-05
-8.71453112614778e-06
-1.30613820666255e-05
-1.5208261154044e-05
4.01832046264509e-06
-1.87533149430508e-05
3.17473942059222e-06
-1.12139614844805e-05
-4.06410127293489e-06
-2.88106373668087e-05
-8.60174631486667e-06
-1.31298737359088e-05
7.75052018243776e-06
-1.61561249977951e-05
-1.20924388136014e-05
-3.05140821633922e-05
4.45649263429135e-06
5.10732841911346e-06
-7.77219115715534e-06
-9.46392957954503e-06
-2.23580260611256e-05
-2.4788710303032e-05
-1.35032632314872e-05
-8.56060649352326e-06
-2.17441322943952e-05
-2.45753193819331e-05
-1.67990850555683e-05
-1.45553315085232e-05
5.27562762885604e-06
-2.04139628860474e-05
-2.53918741243577e-05
-2.19994154731331e-05
-2.03946907251765e-05
-1.77094136782421e-05
-1.36341760877315e-05
-2.51852311129053e-05
-2.55235140283766e-05
-9.67637262287915e-06
-2.05540621230078e-05
-1.09971103753063e-05
-3.06837539568903e-05
-8.51855783418562e-06
-2.02495837688986e-05
-2.5617085004235e-05
-4.47779828711294e-05
-2.11451551415064e-05
-1.94694317208458e-05
-3.06177753045314e-05
-1.31942361825131e-05
-1.57298757005619e-05
-9.51274721273072e-06
-2.736267688778e-05
-3.13321075691094e-05
1.82670575904094e-06
8.89686687644255e-06
-4.66758591148375e-06
-1.70833701185673e-05
1.06998019747611e-05
5.72938098133217e-06
-1.27928914402386e-05
-2.64127382671123e-05
-1.98177171318824e-05
-1.27214132907735e-05
-8.41041617601578e-07
-1.58089937947653e-05
-2.46725803617972e-05
-7.88505386271565e-06
-1.77354874713463e-05
-1.31193961208146e-05
-1.51255734409888e-05
-7.09787759619998e-06
3.51864931046204e-06
-1.45759440357595e-05
-2.04494995758201e-05
-1.96022124577216e-06
-7.84926854745745e-06
-3.37613818747716e-07
-2.03799501014168e-05
-1.84045418891115e-05
-9.95586298589946e-06
-3.09123426424434e-05
-2.50357248819091e-05
-2.09394046086581e-05
-1.52037505169439e-05
-1.50974270270694e-05
-2.542727450473e-05
-2.81786843894853e-05
-2.86499752070852e-05
-3.0869256825725e-05
-6.95038103661811e-06
-9.52002762045466e-06
-2.31195012191333e-05
-1.37105298637903e-05
-2.13760707112493e-05
-1.87938096384393e-05
-1.16121155332328e-05
2.39354651978382e-07
-1.34756601263166e-05
-1.63891282693299e-05
-1.18303561555373e-06
-1.49253131510751e-05
-2.83890394928263e-05
-4.54883561917434e-06
-8.08341651807857e-06
-1.44419310315258e-05
-2.90594185049768e-05
-3.61497471084804e-05
-2.41923194695936e-05
-4.11308392000756e-06
-3.59018354502378e-06
-3.24190591236202e-05
-2.16178338548047e-05
-1.37614255851708e-05
-1.97037597161736e-05
-1.67292215934605e-05
-5.93218891840961e-06
-1.246761056397e-05
-8.76193386260555e-06
-2.43295128408773e-05
-1.55211896351287e-05
-1.73546230143559e-05
-3.47380324723205e-06
-1.57696877879233e-05
-1.18384217560704e-05
-1.0639964061951e-05
-2.06909135927142e-05
-2.02839026414841e-05
-1.10356909552757e-05
-2.31507771440981e-05
-1.00479682135174e-05
-1.49901805223906e-05
-2.58327088086362e-05
-2.31723696583226e-05
-2.36733683298122e-06
-2.21401008108596e-05
-1.93025802772332e-05
-1.60141699454596e-05
-1.68417264525266e-05
-3.13265748158139e-05
-2.4837884033634e-05
-1.37693115254922e-05
-4.70669805178459e-06
-1.44150108859689e-05
-2.35237780742607e-05
-1.9665602017977e-05
-1.857563419231e-05
-4.68893239715796e-06
-1.82595070247419e-05
-8.42377938576405e-06
-8.85120354085598e-06
-5.30845877984167e-06
-1.42865523827905e-05
-5.46606069255476e-07
-1.68477114011603e-05
-2.03190445876261e-05
-1.48924650839168e-05
-3.67286346663953e-05
-2.55349197018703e-05
-2.04843055864997e-05
-1.68276095683766e-05
-1.50065873037404e-05
-2.19565853454736e-05
-1.10624815642611e-05
-1.0534889737174e-05
-1.47802356566348e-05
-1.32931373372795e-05
-1.64951870433252e-05
-1.7254930803213e-05
-9.30066047963936e-06
-2.05593369853503e-05
-1.83805977039863e-05
-1.19103198043419e-05
-4.969667268066e-06
-1.49683080622856e-05
-8.45679656012421e-06
5.39977052305534e-06
-1.91059571608767e-06
-1.39265656167439e-05
-7.29273762715753e-06
-1.04284135714195e-05
-2.56291147604606e-05
-2.35625609876296e-05
-1.52496290757747e-05
-2.01110962728105e-05
-7.40137477453576e-06
-1.69581185346654e-05
-1.72405397463709e-05
-2.51163367792633e-05
-2.95904587767534e-05
-1.71471722778552e-05
-3.43834480809277e-05
-1.97431071332746e-05
-1.36041953029277e-05
-3.44915394753855e-05
-5.24055801500143e-06
