# Supplementary material for: Research on computational propagation and identification of mine microseismic signals based on deep learning
Source: PLoS One. 2025 Oct 22;20(10):e0334641. doi: 10.1371/journal.pone.0334641 (PMC12543183; doi:10.1371/journal.pone.0334641)
Supplement: S9 Data — (ZIP) [file pone.0334641.s009.zip › 000101100000457.xlsx_0.txt_24.txt.txt]

-4.69151105698892e-06
-2.19746554193769e-05
1.72540080051301e-06
-1.83958842505183e-05
-1.91167013304349e-05
-2.70812915680845e-05
-1.16178546853977e-05
-6.94057828596256e-06
-2.37978194522527e-05
-2.0670279876531e-05
1.61579213691651e-05
-8.09203549243242e-06
-2.83188686633791e-05
-3.31983098142185e-05
-1.03074391964238e-05
-2.80819692408232e-08
-9.15168557490629e-06
-1.77154487980082e-05
-1.44355754733479e-05
-1.29952988490122e-06
-3.53983928449868e-05
-1.43377699662035e-05
-2.36740634275414e-05
-1.47050800562163e-05
-4.6352992450921e-06
-3.83481664838025e-06
4.4023313942937e-06
-1.46869770980008e-05
-1.04287272350991e-05
-2.78559952203401e-05
-1.65152106767238e-05
-2.08389544298853e-05
-1.90151138539237e-05
-2.49328078840884e-05
-3.21107212501595e-05
-2.42506311330268e-05
-1.16278761489965e-05
-2.47548556834692e-05
-1.29046506104345e-05
-2.91814440245442e-05
-1.94581071689682e-05
-1.0539637196414e-05
-2.2944464021963e-05
-1.36566703482822e-05
-2.37445976659199e-05
-1.19687188138973e-05
-1.74544536494906e-05
-7.13259741012339e-06
-2.04167945576147e-05
-1.57647316266899e-05
-9.98479016719649e-06
-2.06659900340247e-05
-1.9816896148575e-05
-1.00106230049166e-05
-1.95532355449866e-05
-1.44905558881102e-05
-3.52035552281353e-05
-1.08188326350207e-05
-4.03512578939619e-05
-2.90492814999437e-05
-9.68283497991518e-06
-2.51235220321531e-05
-7.70281379968223e-06
-1.57348654882624e-05
-1.66961330965429e-05
-1.62740675664965e-05
-2.30043118574581e-05
-2.31988231818643e-05
-1.66516553139591e-05
-2.61312885919316e-05
-3.42670994116659e-05
-8.58313230765172e-06
-1.99233318876105e-05
-2.61665259411801e-05
-2.02487001000609e-05
-2.51039004778063e-05
-1.75362882999413e-05
-2.98894442856106e-06
-1.01424652426071e-05
-1.36751465908149e-05
-2.46505359219279e-05
-2.03782651899547e-05
-3.50073060637029e-05
-7.61711029258462e-06
-7.04838408035221e-06
-2.14909127668084e-05
-4.67229260762022e-06
-1.97496583806182e-05
-1.27134405020386e-05
-2.52612808332331e-07
-3.2008595819944e-06
5.18743812736422e-06
-9.15243688317581e-06
-1.0475829634435e-05
7.49361167938242e-07
-9.66027876078043e-06
8.52980198716833e-06
-3.85577967035503e-06
-1.19535486910078e-05
-2.04755804366974e-05
-2.9460604851095e-05
-2.91178699473461e-05
-1.59486980642367e-05
-3.06461279272295e-05
-1.44215183158403e-05
-1.8055887960535e-05
-2.11303589835501e-05
-5.99898168357338e-06
-2.07642536721091e-05
-2.1471022132134e-05
-1.4239412413403e-05
-1.34332916989645e-06
-7.72816836655539e-06
-1.97528103084631e-06
-1.09085794966272e-05
-2.1517344654284e-05
-1.89727759317969e-05
-2.90766855453858e-05
-2.65796234627556e-05
-1.1557867497198e-05
-1.23382598826799e-05
-2.34954908265935e-05
-9.24639114309995e-06
-6.88759821716166e-06
-2.00901030121975e-05
-2.80675738324137e-05
-1.50326030919679e-05
-2.23608220264882e-05
-2.23863568129447e-05
-1.73553575576862e-05
-2.18330310005195e-05
-2.13573261825304e-05
-1.49033315907055e-05
-1.59783944526055e-05
-1.78912971264178e-05
-9.84826692209898e-06
-7.02611939239899e-06
-1.93088520603526e-05
-8.10985642324624e-06
-1.46352841680496e-05
-3.70052540708982e-05
-2.04268050055059e-05
-2.27538847413178e-05
-4.07256053276959e-05
1.21694287163249e-05
-3.4646884388224e-06
-2.72392026706613e-05
-2.80759225524945e-05
-2.37538306695872e-05
1.53773291534063e-06
-3.23430123642621e-06
4.90056036914275e-07
-1.85910883563755e-05
-2.56762600076598e-05
-2.00751435061716e-05
-1.7460162969658e-06
-1.05405791160012e-05
-1.37062584644364e-05
-8.56326366580679e-07
-2.54919552372325e-06
-8.66685742348962e-06
-2.29571699261266e-05
-8.15500341780788e-06
-2.51217434736313e-05
-1.32293354066216e-05
-2.11065899077197e-05
-8.76781580370938e-06
-2.90959731775278e-06
1.154936884589e-06
-1.52074111180212e-05
-2.56935832693438e-05
-1.85387290117825e-05
3.50998770973351e-06
-4.33398055377534e-06
-1.97167480621163e-05
-2.3691593270251e-05
-1.44181251542721e-05
-1.52319935516482e-05
-2.14723051337531e-05
-2.8257823171282e-05
-1.21354741731548e-05
-2.17974383439691e-05
-1.04645592428201e-05
-5.5472008941547e-06
-2.87007088688607e-05
-1.81774215704027e-05
-3.06918496714747e-05
2.29788128444937e-06
-1.94577898789704e-05
-2.44734827334635e-05
-2.33255456753768e-05
-1.69678933497034e-05
-3.02463551750618e-05
-1.12567173982642e-05
-2.83822808265189e-05
-2.62283482090409e-06
-2.04845540110515e-05
-2.27173049482003e-05
-2.10203943657553e-05
-2.84451184587507e-05
-1.25148938485499e-05
-2.2060185982486e-05
-3.35148957915637e-06
-1.77046586601705e-05
-1.02104057027395e-05
-1.30883120651927e-05
-2.64234236375576e-05
-2.14881310049958e-05
-1.68777628160624e-05
2.05135882500899e-06
-2.30911201022674e-05
-1.00142650003558e-05
-2.17197821964252e-05
-1.08592066948196e-05
-9.23484573614522e-06
9.15918143257734e-07
-2.01384135313341e-05
-1.34284501214524e-05
-2.66824028864057e-05
-9.55830786348655e-07
-1.06868358104718e-05
-2.22103882710638e-05
-2.05912643349981e-05
-2.10058025699775e-05
-1.50859835001078e-05
-1.62932441107298e-05
-1.69285284278493e-05
-3.35112883878266e-05
-2.35921697761191e-05
-3.76908558398005e-05
-2.90868474841779e-05
-1.51968842434315e-05
-2.12164272323195e-05
-1.91444321331906e-05
-2.65130001979925e-05
-1.23829809361381e-05
-2.66900830745109e-05
-1.33759809459479e-05
2.33445205500562e-07
-5.83314931845955e-06
-1.32794443132216e-05
-1.56867437713637e-05
-1.36664968441123e-05
-1.87787661747138e-05
-1.00443800940573e-05
-2.71291476950477e-05
-2.05273632985525e-05
4.10530116491713e-06
-1.50458353093566e-05
1.25561981046418e-05
-1.25411314746911e-05
-1.158666109772e-06
-7.90042207025252e-06
-2.77971212653744e-06
-1.63183504112447e-05
-1.77969979059907e-05
-1.95802564197161e-05
-1.06033380269144e-05
-1.4262484747562e-05
-2.42663944306373e-05
-2.12574353533609e-05
3.79611540710425e-07
-6.39991911007248e-08
-2.2884041981064e-05
-2.36252064095501e-05
-9.08816695541245e-06
-3.00729647392601e-05
-8.64521950552849e-07
-1.46699374899623e-06
-2.11183610938304e-05
-1.32823603707895e-05
-1.52601220489886e-06
-9.3433693521803e-06
-2.11184610188091e-05
-2.67896183429608e-05
-2.31241500609665e-05
-3.39104318347986e-05
-2.70198652265323e-05
-2.55737532749051e-05
-2.15150890466869e-05
-1.23197601120761e-05
-1.3348003690642e-05
-8.49974390213048e-06
-1.82194475265073e-05
-5.18021796291347e-07
1.04647201597339e-06
-2.25798335173413e-05
-1.7758262631693e-05
-2.05346888480464e-05
-2.34859372415177e-05
-1.20037621071254e-05
-2.21147684149374e-05
-2.3880486252193e-05
-2.25931963376923e-05
-2.44660278123179e-05
-9.98962359399359e-06
2.63431590335924e-06
-2.93543902252072e-05
-1.80281883830051e-05
-1.34447451696337e-05
-1.41407633467189e-05
-7.2476930228049e-06
-1.53460593216778e-05
-2.31271881405105e-05
-1.6417599798385e-05
-2.58480189484523e-05
-1.61379643902517e-05
-2.91477648601019e-05
-1.01010346794113e-05
-3.16071125484629e-05
8.44870034705272e-06
-2.68294396534995e-05
-3.13101223114899e-06
-5.7104096873614e-08
-2.15790485957367e-05
-4.8092447489361e-06
-1.2460376072242e-05
-1.03607837390119e-05
-1.30915581652395e-05
-6.61065743834105e-06
-2.20876076959279e-06
-6.78022242751955e-06
-1.71030593186342e-05
-8.52118923983662e-06
-2.69258224344682e-05
-5.79915659898682e-06
-2.01993885094501e-05
-2.06028089150169e-05
-2.04463705280159e-05
-9.71930918748996e-06
1.49676880933146e-06
1.05936572656023e-05
-2.43585439355517e-05
-2.23509233665498e-05
-1.45344084292471e-05
-1.66388960611218e-05
-2.72300761770403e-05
-8.12170745039332e-06
-1.63480172503663e-05
-8.10872453547387e-06
-1.00680753917089e-05
-1.27062500091024e-05
-3.13276014948381e-05
-2.2452539822409e-05
-2.39053982781371e-05
-1.3003070509187e-05
-9.68053483508301e-06
-1.00297401808241e-05
-1.1817286256731e-05
-1.29776669016971e-06
-2.01936002367182e-05
-2.86618814600838e-05
-1.34844654588643e-05
-2.46862475257479e-05
-1.027359357922e-05
-2.49332923493951e-06
-1.29942477165463e-05
-2.77401550783475e-05
-1.62497241137018e-05
-1.39116705004439e-05
-2.51854837016567e-05
-1.66050252044688e-05
-2.20293000247142e-05
-1.20008489556353e-05
-1.86947909916983e-05
-1.57608797941993e-05
-9.03444436595566e-06
-2.28235400758826e-05
-1.37097115048156e-05
-2.16094503088351e-06
-1.95028294279528e-05
-1.23571032945234e-05
-2.70048113020342e-05
5.30073646281237e-06
1.44214844322778e-06
-2.19483417758702e-05
-5.20563906980726e-06
-1.62572242082762e-05
-1.33004760622726e-05
-2.21077683336653e-05
-2.01338594370712e-05
-2.20596901070962e-05
-1.97359156463549e-05
-2.369769923228e-05
-2.5603853545907e-05
-2.83965887411294e-05
-2.48089590689664e-05
-4.10183198264887e-05
-2.29723870245249e-05
-1.90060157751748e-05
-7.29840597021013e-06
-1.04444838379646e-05
-4.52085724983462e-06
-2.01534722603813e-06
-2.54822760167852e-05
-1.96743517698659e-06
-2.47518983327985e-06
-9.64277168113801e-06
1.37736310765847e-05
-2.78270673553472e-05
-1.79273965164722e-05
-1.40679587259999e-05
-5.84353471613963e-06
-1.55687552764633e-05
3.63859788875195e-06
-1.16635406594902e-05
-2.43174329801433e-05
-1.62787446779432e-05
-8.49466550349624e-06
-3.45894798620314e-05
-1.64147360408658e-05
1.37964705828108e-05
-1.00312753014314e-05
-1.12074280490753e-05
-1.91465176859666e-05
-5.64289776930705e-06
-1.32262653892509e-05
-7.05572476843253e-06
-9.8725025137344e-06
-1.669936179137e-05
-4.46138502081309e-06
1.38838776727832e-05
-1.17020524254941e-05
-2.42725846583051e-05
-1.81243926141531e-05
-2.74909313878279e-05
-3.44305235294973e-05
-2.09443968927089e-06
-2.10364437897936e-05
-1.21243225801553e-05
-3.16586618382944e-06
-2.23521834605806e-05
-1.47353612542552e-05
-2.16897994855836e-05
-3.31758339235874e-05
-2.16830062123209e-06
-1.09006443497613e-05
-4.45305658577315e-07
-2.03956006705125e-05
-1.38008617847707e-05
-1.24484118605114e-06
-7.82009993779291e-06
-2.06506171567016e-05
-1.77069608855754e-05
-1.07128224719113e-05
-1.6312354094516e-05
-5.49047465605598e-06
-9.28072317769022e-06
-3.71506315617236e-05
-3.04037158534218e-05
-1.96034813654479e-05
-2.14561982682788e-05
-2.43214053957552e-05
-9.77136034034004e-06
-2.59160900459372e-05
-2.38275458996887e-05
2.08621105526608e-06
-1.71203152689559e-05
-1.33408012981921e-05
1.3439217910898e-06
-4.50622961710161e-06
-1.23451136453034e-05
-9.14146348798201e-06
-1.81405580292591e-05
-8.19588575449882e-06
-2.45172987789643e-05
-3.85405789344633e-05
-3.21441087846538e-06
-1.2617670346971e-05
-2.5715299706237e-05
-2.4439071248797e-05
-9.31639005274545e-06
-2.02579273681021e-05
-3.06644771371651e-05
-4.63439400872444e-05
-1.429977521095e-05
-2.38816909098973e-05
-2.28753687039744e-05
-1.40923033244326e-05
-1.92801641125776e-05
-2.48907722117598e-06
-2.65576126959502e-06
9.08057941740737e-06
-1.10929420247618e-05
-2.25763275556425e-05
-9.64533388075261e-06
-1.3954138888363e-05
-4.6982083138256e-06
-1.81687583770966e-05
-2.60012762717996e-05
-9.73690049903657e-06
-1.15332089389773e-05
-1.82578770960013e-05
-2.49857660327516e-05
-7.73140118957509e-06
-1.5178173901174e-05
-8.64359731559173e-06
3.58382197616953e-07
-2.48527856468055e-05
-1.35346526161755e-05
-1.35589571185137e-05
-1.27567938541368e-05
-2.22492043680626e-05
3.01468964371079e-06
-1.01286497575004e-05
4.67839240663349e-06
-2.94247395222329e-05
-2.12594414313518e-05
-8.89959081891658e-06
-1.67929072404977e-05
-1.54759806579831e-05
-3.11038895453502e-05
-1.06199544293963e-05
-1.53479197988109e-05
-3.22512215012931e-05
-2.42317691417533e-05
7.31473901958737e-07
-1.39965090052327e-05
-5.75567434267045e-06
-1.03152221162489e-05
-2.17080908166012e-05
-3.23511422779442e-06
-2.59746147274354e-06
-2.59418844565139e-05
-1.43140996635584e-05
-8.73683198471844e-06
-3.10423892514783e-05
-1.45241796044249e-05
-2.41341164473518e-05
-1.10818597445188e-05
-2.20374244824263e-05
-2.06608635632745e-05
-2.95714536051199e-05
-5.13886502395927e-06
-8.77701772484995e-06
-2.23521224855364e-05
-3.74317656676262e-05
-1.27862570904472e-05
-1.01399393958748e-06
-2.278975829374e-05
-7.84352629847743e-06
-1.09013269430234e-05
1.33521176174587e-05
5.65471547241185e-06
-1.58019619095597e-05
-2.62344584685044e-05
-2.35826914520554e-05
-1.76292978867553e-05
-1.08048274764647e-05
-7.81585993420095e-06
-1.22630286586262e-05
-2.63626595442921e-05
-7.5480626228149e-06
-2.06929810197239e-05
-2.5670654760863e-05
-9.37324153553255e-06
1.80907768834209e-06
-1.93967861394733e-05
-9.81041055042404e-06
-1.10303497855096e-05
-3.11503396532273e-05
-2.13465728582153e-05
-2.14211778175457e-05
-6.37673465418144e-06
-2.24151414268924e-05
1.65783055670695e-05
-8.76536785643582e-06
4.27493536900304e-06
-1.97620248619922e-05
-2.37778693228823e-05
-2.7543926768363e-06
1.30698492248867e-06
-1.83272745914069e-05
-2.43160164131899e-05
-1.23747094999195e-05
-1.66704022460987e-05
-1.07626609885909e-05
-3.02242965568731e-05
-1.51612688600989e-05
-2.23363726631058e-05
-1.12564182701707e-05
-7.86712458936842e-06
-1.6455784405614e-06
-1.66120894512701e-05
-2.46791129854506e-05
-1.00578667973693e-05
-2.30388012598708e-05
1.68498040311555e-05
-9.78863239988039e-06
-2.38062942878638e-05
-8.50221900862528e-06
-6.90101726120064e-06
-2.05653300788139e-05
-2.94008522487243e-05
-2.3260085100298e-05
-3.40801521488091e-05
-2.62477276486288e-05
-4.21459203446433e-05
-1.2923068455842e-05
-1.93854662379054e-05
-2.85540950608674e-05
-3.0582903587713e-05
-1.38969507309728e-05
-8.80590300836966e-06
-5.10661816517086e-06
-2.30203910106021e-05
-1.90582979915965e-05
-2.96767203322923e-05
-2.19094364748494e-05
-1.46113164993583e-05
-2.11292638989826e-05
-2.21354587510169e-05
-2.27635417714152e-05
-3.01003719495785e-05
-3.53279475942629e-05
-1.9686175327528e-05
-2.77174056666066e-05
-2.48105756307564e-05
-1.84857481698041e-05
-1.62944070518047e-05
-1.70473935196911e-05
-8.85819723132094e-06
-1.98084828908806e-05
-2.19655549907369e-05
-6.98561223980074e-06
-8.25202403533513e-06
-3.99342418794648e-06
-3.0268890827967e-05
-1.51131024321381e-05
-1.59893263921698e-05
-1.50252609701442e-05
-9.93405957169374e-06
-4.53878545931776e-05
-7.07143960316075e-06
9.73118136132257e-07
-1.96770725829375e-05
-2.56372529422697e-05
-2.82743584148562e-05
-6.17512581035229e-06
-3.12184812326812e-05
-2.05855018587613e-05
3.03399531808943e-06
-3.33514549036455e-05
-1.84994778213523e-05
-8.01146672535127e-06
-2.21505703639234e-05
7.21968409730091e-08
-1.69616483034582e-05
-1.87781438345601e-05
-4.03501551227014e-06
-9.18097099327172e-08
-2.60018362350122e-05
-2.58634572070516e-05
-6.34111192734165e-06
-9.33940882879276e-06
-1.28247115506976e-05
-1.25458895163226e-05
-9.73798314835607e-06
-2.07301293088858e-05
-3.30528282474352e-05
4.85294905148795e-07
-1.42539592839632e-05
-1.12247934557705e-05
8.2281052922254e-07
-1.18128852519403e-05
-3.69789318425877e-05
-1.55487116903341e-05
-1.89853356305017e-05
-1.72535243309851e-05
-2.27067979659513e-05
-1.05498276534349e-05
-9.90199108091192e-06
-4.06002668236719e-05
-1.57364565397579e-05
9.3228155368897e-06
-1.65095448791169e-05
-2.93423897000692e-05
-1.70790256883202e-05
-3.5421472454683e-05
-3.09059319604298e-05
-1.80130767239048e-05
-2.29707800014181e-05
-1.68210805551081e-05
-8.3966592414523e-08
-2.49174985603965e-05
-1.30816594996418e-05
-1.94073317412813e-05
-8.13172038541354e-06
-3.22776253729228e-05
-2.29224730167538e-05
-1.38780336680944e-05
-1.86801814910912e-05
2.95418077244917e-06
-1.47906319162088e-05
-2.39277565656942e-05
-3.11253861158938e-05
-1.90771421026472e-05
-7.06175292675729e-06
-1.31019237172286e-05
-2.020482075054e-05
-1.97473259550529e-05
-1.24379898808711e-05
-2.1240867409337e-05
-1.33661286286033e-05
-2.04752898540553e-05
-1.31960650940117e-05
-1.83536742959257e-05
-2.91420064489882e-05
-1.69340644740787e-05
-7.86764378819673e-06
-4.03199895147036e-06
-8.54505303985353e-06
-1.61689415964625e-05
-2.27904432366086e-05
-1.35538345722689e-05
-2.88436878037312e-05
-9.28202278172131e-06
-1.14913037167371e-05
-1.50696246164834e-05
-2.43681656770715e-05
-1.6418436165505e-05
-1.87436219548222e-05
-4.98563246015811e-06
-1.52754589576831e-05
-2.27190915408733e-05
-4.27077901089467e-05
-8.90289708297476e-06
-1.86643557909993e-05
-4.16609111682624e-05
-9.71280064936053e-06
-1.2923471358659e-05
-1.3610875734085e-05
-1.56967882818168e-06
-1.2769364165242e-05
-8.19584312302341e-06
-8.43519298802997e-06
3.85586296830281e-06
-6.85016128201134e-06
-2.5241241049315e-05
-1.29712077120275e-06
-3.78569983041344e-05
-2.09415873129902e-05
-1.25370896706155e-05
-1.26728737228834e-05
-2.10241324616223e-05
-1.90607187790236e-05
-2.54724822044299e-05
-2.33249687736185e-05
-1.60043981842057e-05
-1.33052711967033e-05
-1.9309630888583e-05
-2.11107670056682e-05
-6.28590319922741e-06
-1.48383706894644e-05
-3.4747297812715e-05
-1.33874104863957e-05
-1.14694185663402e-05
-3.78104775928962e-06
-3.42217763385813e-05
-3.19663579707635e-05
-2.41694804390605e-05
-1.57575921314095e-05
-1.72034439460073e-05
-2.08526885917411e-05
2.99642603035038e-06
-3.3484233841826e-05
-2.53879912926829e-05
-3.90318503028581e-05
-3.76909172928033e-05
-9.15171731826716e-06
-1.99378021763468e-05
-3.2331308224051e-05
-1.07169619409274e-05
-1.3365132314761e-05
-6.80753229249404e-06
-1.95326778750149e-05
-6.39354606059859e-06
-3.1771281660548e-05
-1.38945134719283e-05
-1.66447128393856e-05
2.25797360691808e-06
-4.15855876302684e-06
-1.00954337627194e-05
-6.7359928230862e-06
5.06767670111176e-07
-1.00780710268456e-05
-1.13408033262739e-05
-1.73599480335503e-05
6.5377671364918e-07
-1.94574307526415e-05
8.19656642691344e-07
-1.76254805819745e-06
-1.12280784442865e-05
-5.27367299391278e-06
-1.92838716772733e-05
-2.08980254307289e-05
-9.96182844529809e-06
-2.63803742079878e-06
-1.15504180082692e-05
-1.41118954984351e-06
-1.33590405657839e-05
1.34039999970891e-05
-2.16115645066215e-05
-3.12596094471517e-06
-2.68051104746508e-05
-3.51173687067631e-05
-2.12109803991326e-05
-1.69304574142311e-05
-1.33241780174922e-05
-1.77859506671255e-05
-2.89326537650289e-05
-5.63449565329707e-07
-1.63155725674458e-05
-2.03647391534245e-05
-1.59798675488125e-05
-1.97077539329538e-05
-6.65818066636261e-06
-2.47872520641416e-05
-6.386466212072e-06
-3.30576668345708e-05
-4.4206420123221e-06
-1.45513002225846e-05
-3.10232984708992e-05
-2.4846344654985e-05
-2.62681223361394e-05
-3.28337303059058e-05
-2.69375977372999e-05
-3.57858632763456e-05
-1.03587542313231e-05
-2.63162430954382e-05
-1.17654622409832e-05
-1.5209855633294e-05
-6.47477831972833e-06
-2.11817387428354e-05
-3.65050353419586e-05
-3.12535620182075e-05
-1.49131721177246e-05
1.64747943634708e-06
-2.37411480270299e-05
-4.0566778351644e-05
-2.67073819247301e-05
-5.39003327247185e-06
-6.56388975088779e-06
-5.94719817100584e-06
-9.72928570862801e-06
4.72150710313991e-06
-1.875683366949e-05
-1.95782225109201e-05
-2.61374033290176e-05
-3.71904076928158e-05
-2.61618124962273e-05
-1.00688457688386e-05
-2.5748933064897e-05
-3.05415454398574e-05
-2.98244667467719e-08
-2.20298772814739e-05
-9.43815056768227e-06
-2.84547694561711e-05
-1.3045136756763e-05
-8.84446607697703e-06
-2.57123822817615e-06
-1.06510849703823e-05
-1.77585922737607e-05
1.07160985644896e-05
-2.24962352154468e-05
-1.79277209065449e-05
-1.76469762579558e-05
-1.33297064598619e-05
-3.06855535806933e-05
-9.96387279935644e-06
-2.30452310158687e-05
-9.0529120565157e-06
-2.12944700981657e-06
-1.23602457808306e-05
-1.30508639360105e-05
-9.71760867417915e-07
4.22004316259593e-07
-2.15279822039746e-05
-1.57677647109151e-05
-7.12704912077003e-06
-8.02110096089452e-06
-2.7215924314968e-05
-2.95651808430274e-06
-2.20507539703794e-06
-1.59564949773474e-06
-1.67551367487843e-05
-1.03283838460075e-05
-1.71457927156652e-08
-1.74707682781182e-05
-1.65835055139554e-05
-1.51289333692857e-05
-6.93644187763135e-06
-1.19478304726209e-05
-5.50216137624522e-06
-1.32448013426739e-05
-1.82983739849547e-06
-2.9726289657111e-05
4.69774037960734e-07
-3.81866033110768e-05
-8.90876430773403e-06
-1.98473837132531e-05
-1.64760387053619e-05
-1.38023407104706e-06
-1.28251876851197e-05
-1.11324434966383e-05
-1.51379900184218e-05
-2.43256632718283e-05
-3.71999392493414e-05
-2.40035178348907e-05
-2.95559962566856e-05
-1.86539263325786e-05
-6.46995979088113e-06
-7.96034298346117e-06
-3.59912893051928e-05
-1.26928067827076e-05
-2.00342892248526e-05
-1.64329603846127e-05
-1.5093002860677e-05
-1.83041889786527e-05
-2.22875895607137e-05
-3.84086662699662e-05
-2.7697210731726e-05
-2.40382969893194e-05
-1.32810901761655e-05
-1.16476986867858e-05
-2.71883137843654e-05
-2.34379190406234e-05
-8.39959734081973e-06
-2.40846445156193e-06
-2.29394659514272e-05
-1.50464722315916e-05
-2.46779731182394e-05
-1.79293962573741e-05
-2.85373168924118e-05
-2.03082393371226e-05
-2.48965792373995e-05
-1.91564115576918e-05
-9.08766364033401e-06
-1.66106449887173e-05
-2.23333023536212e-05
-3.21215431694846e-05
-8.30812934987976e-06
-2.85757144722954e-05
-5.99094645903448e-06
-8.31342714347596e-06
-8.85632130506803e-06
-2.85279501955243e-05
-2.33267022475705e-05
-1.35808968175455e-05
-1.50229458249916e-05
-2.70996512962077e-06
-1.92240059076072e-05
-5.30295288347903e-06
1.6591063674245e-06
-1.25533162377863e-05
-1.32353983800472e-05
-3.0315867635211e-05
-2.71007424393221e-05
-1.30623920845809e-05
-1.17052837813988e-07
-1.73389988162089e-05
-1.73041085171334e-05
-1.74789874740059e-05
-3.93971486557815e-05
-3.04969744338224e-05
-1.91835651459762e-05
-2.77622237782478e-05
-2.04492602772841e-05
-2.06209320827205e-05
-1.58928182794487e-06
2.17023101422708e-06
-1.61136003722784e-05
-6.22019959666453e-06
-1.1852944844662e-05
-4.35604766117652e-07
-7.95664890384212e-06
-2.11564683255513e-05
-1.91774932525348e-05
-4.7121538454419e-06
-2.42114161485474e-05
-2.45921854699284e-05
-1.2052083293087e-05
-2.13974224670763e-05
-1.89797706106785e-05
-2.45352762406329e-05
-2.25038302964648e-05
-2.65445994679688e-05
-1.38417171642499e-05
-2.51276614146188e-05
-1.19235557085477e-05
-1.61572058958755e-05
-1.91679655942849e-05
-1.66038718957478e-05
-1.99289036500544e-05
-8.25000572889783e-06
-3.11721997783188e-05
-2.70947070596586e-05
-3.0290303227859e-05
-8.49218545511425e-06
-6.80184891189198e-06
-2.76553976173143e-05
-3.07017142268978e-06
-1.41774681630193e-05
-1.90152873810453e-05
-2.50076232620576e-05
-3.96756038687007e-05
-2.97383275824212e-05
-6.66922189566654e-06
-1.31785071015082e-05
-2.23346772580169e-05
-2.01256484255923e-05
-1.26664432485989e-05
2.45788167619341e-06
-2.81982908608455e-05
-1.91998785974686e-05
-8.41946654434106e-07
-1.83490602671961e-05
-1.68651828889751e-05
-1.84556700231804e-05
-1.76744795910302e-05
-2.23751615023386e-05
-1.43448073690617e-05
7.20202472427262e-07
-9.73246373741603e-07
-9.79628588644305e-06
-6.13152977726302e-06
-2.30112953260452e-05
-2.10496602894276e-05
-1.94852588778643e-05
-2.34741443459248e-05
-8.57280429452227e-06
-2.63972063886245e-05
-1.86014875968838e-05
-2.79595921135065e-05
-9.87763394347152e-06
-1.61205285253723e-05
-2.80741452487536e-05
-8.3892085599633e-06
-3.99970276695689e-05
-4.93435588784981e-06
-2.28095227584587e-05
-5.93641539599438e-06
-1.1987070118966e-05
-1.12914967369854e-05
-1.44085725071021e-05
-4.02795291750669e-07
-1.33187364019615e-05
-2.64142638845061e-05
-5.54414881573863e-06
-7.73919252562915e-06
-1.39501423234773e-05
-1.21433045210249e-05
-8.24478289263572e-06
4.46141050021325e-06
1.00324033725011e-05
-1.89203733924056e-05
-1.57931629046503e-05
-3.12982352013002e-05
-1.73659715383756e-05
-8.95165750583635e-06
-2.52564133550993e-05
-1.80126033297148e-05
-6.06878962192855e-06
-1.7361201137477e-05
-5.19907177309654e-06
-1.31668925409571e-05
-7.82643133931755e-06
-1.79759666199465e-05
-3.75742503280828e-05
-3.71617001719515e-05
-2.30210213714443e-05
-2.71934554476535e-06
-1.71754960091588e-05
-1.2831322382907e-05
-2.34378035701752e-05
-1.27562183698052e-05
-1.92745149732282e-05
-3.38776081636637e-05
-2.44233210224018e-05
1.12958409765949e-06
-2.7766729604033e-05
-9.61379211584119e-06
-1.61749534949246e-05
-3.32028353096339e-05
-1.81545113650242e-05
2.29408244861103e-06
-1.24909217148025e-05
-3.30482281763567e-05
-1.53819268958802e-05
-2.8515383602853e-05
-2.09526475349176e-05
2.42458456450931e-07
-2.69303243033538e-05
-2.31519587152129e-05
-2.12040989667252e-05
-2.0358221867332e-05
-2.64473679312703e-05
-2.7777633790813e-05
-1.43432400138463e-05
-2.39470113492267e-05
-4.07447081622126e-05
-1.33106198708265e-05
-2.98639886372394e-05
-2.4889452633976e-05
-3.90110578044538e-05
-2.01178659995798e-05
-2.65025011528632e-05
-1.66378840551663e-05
-2.66450572318189e-05
-2.17736261351038e-06
-7.47372972257677e-06
-1.33327717755627e-05
-1.62146737146843e-05
-4.85490374466388e-06
-1.73347955383598e-05
-3.55848079219448e-05
-3.11528897912526e-05
-6.86672740559607e-06
-2.41167985659386e-06
1.27989908196594e-05
-2.82917369158534e-06
-3.27887962676983e-05
-2.68963452464263e-05
-3.29322769168379e-05
-1.27563442824039e-05
-3.39995241125716e-05
-1.21891245912126e-05
-3.54388209049332e-06
-2.27225865681327e-05
-1.50032113356402e-05
-2.19458598796478e-05
1.13655921432938e-05
-1.3456643227359e-05
-1.41740569363946e-05
-2.69916568542938e-05
-1.37394189470443e-05
-3.6446447801182e-06
-1.17052120567613e-05
-1.04260315066468e-05
-7.32885158703183e-06
-1.4837040689593e-05
-2.99100274846798e-05
-1.77251852847943e-05
-3.46492090644904e-05
-2.56507597878598e-05
-9.00549826874584e-06
-2.75561840013971e-05
-3.32596334318201e-05
-2.53599417901635e-05
-1.86476575725979e-05
-3.37373661336878e-06
-2.80410659067464e-05
-1.36160379701034e-05
-1.10594695141528e-05
-3.28458502355926e-05
-5.18762156731518e-06
-4.69834540980056e-06
-1.16258822850242e-05
1.02948750595423e-06
-1.51019118457414e-05
-2.12695919027773e-05
-1.30057466539738e-05
-2.39698608364627e-05
-1.92549972571737e-05
-2.09526370741003e-05
-1.59301521199799e-05
-1.28202520813951e-05
-1.54408979160603e-05
-4.10718595789635e-05
-1.77932027464884e-05
-7.94338092215117e-06
-5.69004801046318e-06
-1.02429307140293e-05
-1.63596780754691e-05
-1.66571490338853e-05
-4.07336428666215e-06
-6.1796179261344e-06
-6.33933189465342e-06
-1.51034249641833e-05
-2.26413560768723e-05
-1.27609276396168e-06
-1.63106538306443e-05
-1.85907401970354e-05
-9.18976678945424e-06
-1.06740610959705e-05
-2.75338947257841e-05
-2.20873840961987e-05
-3.66231161656292e-07
-2.53912885567124e-05
-1.2584295605482e-05
-1.7633032153854e-05
-2.93623499233754e-05
-2.97320471244828e-05
-2.93429908288985e-05
-2.18564464569797e-05
-2.99322531614506e-05
-8.27914744729327e-06
-1.2333759351109e-05
-2.36632458077644e-05
-1.15867020295423e-05
-2.07202020509758e-05
-4.75543374654861e-06
-2.04785469733319e-05
-9.36890093402593e-06
-2.23206650661039e-05
-1.13156541887412e-05
-3.74296709022397e-05
-1.63366119242918e-05
-1.53414398362844e-05
-3.68896983650538e-05
-1.08485443736455e-05
-2.33672524406091e-05
-1.27327909697667e-05
-2.45183954366866e-05
-2.51649256250064e-05
-3.49996929869348e-05
-1.24202342436129e-05
-1.77512571484827e-05
-1.67715529298577e-06
-1.48870191315892e-05
7.64735340662511e-06
-8.0382128780332e-06
-7.14776050927866e-08
-1.83574607524433e-05
-7.2302164710509e-06
-1.05801424476093e-05
-3.36213498863775e-06
-2.13411512085702e-05
-9.84513441985269e-06
-2.73784521065042e-05
-1.67643255725994e-05
-1.7312190741238e-05
-1.51188202271163e-05
-2.18322081558187e-05
-2.59961616687782e-05
-7.49998966300351e-07
-2.31346157918802e-05
-2.28855935263148e-05
-1.23738548562549e-05
-1.51253118011228e-05
-3.43271216108466e-05
-1.28310447999514e-05
5.72452070283126e-06
-2.03171319213503e-05
-2.87146110262293e-05
-7.05602633406554e-06
-3.0210817291733e-05
-2.44006652687728e-05
-1.09291310842514e-05
-1.85748447242806e-05
-2.98049640486979e-05
-2.08267857492173e-05
-4.50445885059429e-07
-5.11130903044778e-06
-3.00347960957879e-06
-9.34476208436546e-06
-2.17789172302591e-05
-6.3175837789645e-06
-9.37999441693455e-06
-6.6584032450214e-06
-1.91900786400204e-05
-9.06801279663561e-06
-9.4299903706445e-06
-2.60594012052335e-05
-2.72334707172178e-05
-7.2286973466076e-06
-1.49646868486574e-05
-5.76083453701469e-06
-2.21398650353145e-05
-2.34037473854258e-05
-1.79128677685189e-05
-9.87706265090024e-06
-1.10196265501942e-05
-2.21176434712409e-05
1.65572680847611e-05
-2.38520179072865e-05
-3.54780919576225e-05
-4.62315545859e-06
1.28855404986911e-06
-1.67942179874862e-05
-1.45271766038844e-05
-2.34925781895969e-05
-1.57835163571428e-05
-2.44542494271876e-05
-3.12050613620734e-05
-3.84274733068271e-05
-2.35236064068199e-05
-1.57076540121039e-05
-1.38117143812665e-05
-2.5852535892139e-05
-1.2072781812674e-05
-1.30301591262243e-05
5.39912662233763e-06
-1.18466913103791e-05
-1.4347783295707e-05
-1.0341676187944e-05
-1.62762238987733e-05
-1.65617569698902e-05
-1.5913847798218e-05
-8.52240400017235e-06
-3.16959925506014e-05
-2.76823059163913e-05
-2.20923480238577e-05
-7.35404413950866e-06
-1.3599395177386e-06
-2.64215857148401e-05
-2.77469259782506e-05
-2.54638368907225e-05
-1.58052081851961e-05
-1.19204585856271e-05
-2.21022540886316e-05
-2.01806782143391e-05
-2.65364956583069e-05
-2.60874719735842e-05
-1.8977360782169e-05
-1.6227519524302e-05
-2.1236680764258e-05
-3.15448178115176e-05
-1.49086438655398e-05
-9.33635498468665e-06
-2.38130400920926e-05
-1.02950846828265e-05
-1.66597452453396e-05
-2.08840501603448e-05
-2.26160006938464e-05
6.62377951654109e-06
-3.46978404795474e-05
-1.42766903337768e-05
1.86275954365045e-06
-3.08878291496247e-05
-2.29809469385091e-05
-8.04412387752569e-06
-1.45371258858307e-05
-2.26890267302884e-05
-5.8896128452298e-06
-1.35545531125373e-05
2.24415163512562e-06
6.17889234886522e-06
-1.43613536012044e-05
-1.34495689432738e-05
-4.86458499699117e-06
-1.76291328835335e-05
-3.6647376920074e-08
-1.3632543673233e-05
-1.4747316162068e-05
-9.88472436923362e-06
-1.11013057777672e-05
-1.61326394349807e-05
-2.5413510753273e-05
-3.53278968859226e-05
-1.2996104558893e-05
-6.73297825208883e-06
-1.41035246395204e-05
-2.77312215210564e-05
-4.98823269152951e-06
-7.02180580070245e-06
-1.72757622118909e-05
-1.39653740946011e-05
-1.88873465550715e-05
-1.89567027741425e-05
-1.49695482713726e-05
3.56638086657747e-07
-7.17269410348454e-06
-1.87019049449372e-05
-1.93602196583719e-05
-2.2585488804162e-05
-2.22277460651623e-05
1.10485357568677e-05
-1.02495717506891e-05
-9.31525719096171e-06
-7.55373230101222e-06
-1.43124479096065e-05
-8.13949411918537e-06
-2.17419876910534e-05
-6.97755964250301e-06
-1.86598607038708e-05
-7.35260723593916e-06
-2.82136991084502e-05
-2.88928603576061e-05
-1.18371840341356e-05
2.39972929097851e-06
-1.53604574240259e-05
-2.14116191960049e-05
-9.13202305328205e-06
-4.50188151114139e-06
-2.62096810223255e-05
-1.05164153502016e-05
-8.42157861000766e-06
-7.48072571984311e-07
-9.95572005099794e-06
-1.1019410503943e-05
-9.00101700794427e-06
-7.68382319533886e-06
-5.55255436320473e-06
-1.91872136526993e-05
-9.99850656407805e-06
-1.09951099354429e-05
-2.25598623842668e-05
-1.39016261699252e-05
-2.84569948071892e-05
-1.18650446996158e-05
-1.70679213735012e-05
-2.87813200693215e-06
-1.83440915706077e-05
-6.57706234444015e-06
-1.3043959119367e-07
-3.84766271739196e-05
-1.32129947270827e-05
-2.23267199245969e-05
-1.55385754646415e-05
-2.7489746822039e-05
-2.99008709543594e-05
-3.21368437997851e-05
-1.22976833227401e-05
-1.65695470019575e-05
-2.43522277010843e-05
7.73661372039594e-06
-1.37961984184554e-05
-3.48425547987919e-05
-1.60619256150676e-05
-8.31315930657017e-06
-1.74820145902868e-05
-1.26391689522501e-06
-1.70747111877191e-05
-1.07310382359269e-05
-1.23157617970929e-05
-1.89137537920676e-05
-4.80859801031774e-06
-2.38449488318178e-05
-1.33484302773681e-05
5.41206888850813e-06
-1.99155662986306e-05
-2.72556776556498e-05
-6.55976298422836e-06
-1.4760982427044e-05
-1.50982897730662e-05
-3.17473980366166e-05
-2.45889417192471e-05
1.1133969133397e-06
-2.13578370185883e-05
-1.92713285598907e-05
-3.23230730051366e-05
-2.31065981646652e-05
-1.42665872097439e-05
7.39604419589227e-07
-1.65311933594852e-05
-1.33796754690849e-05
-1.92907799934963e-05
-1.55060518339422e-05
-9.17639542836278e-06
-1.81734093605552e-05
-2.5076469963543e-05
2.93242782964516e-06
-5.85546528488077e-06
-1.49082625740294e-05
-1.10642203720671e-05
-8.01738284948558e-06
-1.92421149484775e-05
-6.67225122759365e-06
-2.51536453473098e-06
-1.99070440678457e-06
-1.31061660109195e-05
-8.68070256568591e-06
-1.35763668423509e-05
-1.16804081865665e-05
-1.33152865064974e-05
-5.9733993446009e-06
4.94089060153557e-07
2.45242815038143e-06
3.90222086344589e-06
-2.72549230119737e-05
-1.52776501709849e-05
-2.1320545215068e-05
-2.58780126342736e-05
-1.89586618880431e-05
-1.61869456987778e-05
2.48555283251352e-06
-2.30543193537816e-05
-1.98152426802818e-05
-6.82092221297938e-07
3.08963191997605e-06
-1.07756240380198e-05
-3.06578888262982e-05
-1.73316289531221e-05
-2.0446107175118e-05
-2.5059288626145e-05
-1.43587811288418e-05
-1.60338526975818e-05
-2.65133997876597e-05
-2.1293458948088e-05
-1.69550087194081e-05
-1.9781713317827e-05
2.46430504667127e-06
-1.8282099788987e-05
-3.00731225464208e-05
-1.35223473173638e-05
9.67696792126107e-08
-1.25816759727959e-05
-1.12438918234036e-05
-1.45781114108228e-05
-1.42861411144983e-05
7.80504905212366e-06
-2.58298842284723e-05
-2.96547396986921e-05
-1.40664795771304e-05
-9.93896788728413e-06
-1.91033894389018e-05
-1.48314506363233e-05
-3.21717990123799e-05
-9.62497418025821e-06
-1.15453550813246e-05
-1.77776676484111e-05
-6.26037206452952e-06
-2.45919112213386e-05
-1.63106750750004e-05
-1.57298629624057e-06
-1.71304492092036e-05
-1.61394052811868e-05
-1.39489595871116e-05
-3.00078923794716e-05
-2.80636216740347e-05
-1.95232348535866e-05
9.89841660895518e-06
-1.82886236453129e-05
-3.03848205124917e-05
-2.08288615518591e-05
-1.55505306206439e-05
-2.06866641904897e-05
-2.4679787151618e-05
-2.40411579865801e-05
-8.63677378719153e-06
-9.74988232355468e-07
-2.5579695650909e-05
-9.99042081790608e-06
-6.40221308802929e-06
9.1232135094234e-06
-3.36749359503645e-05
-1.57260799097091e-05
-1.56362067679636e-05
-2.41137165693444e-05
-1.90023765744671e-05
-1.58262223947031e-05
-6.83319650906515e-06
-1.45431968629471e-05
4.36942395651374e-06
-1.32378314578103e-05
-1.20147580003001e-05
-3.88713398124332e-05
-3.40029728182916e-05
-3.87272272479058e-05
-2.36694275803349e-05
-1.38319125718592e-05
-3.40074612291965e-05
-1.76175234855048e-05
-1.39382451179468e-05
-1.61719950803289e-05
-8.12383820035397e-06
-1.1472749662981e-05
-3.9019637422804e-05
-2.15624561175195e-05
-8.73558748703161e-06
-5.17368538879644e-07
-3.08231884911547e-06
-1.09923380068388e-05
-1.24559764555291e-05
-1.69649464184623e-05
2.84487940921515e-06
-1.37820703720061e-05
-2.03658180448806e-05
-1.63167569219343e-05
7.19936164475048e-06
-2.12143445134588e-05
-1.40235349527924e-05
-2.4823097165888e-05
-1.99466121309527e-05
-8.78108440250051e-06
-2.22492718944721e-06
-2.21282397040885e-05
-2.63495812471224e-05
-1.10991620613577e-05
-1.811078667576e-05
-3.72313373126959e-06
-3.32016066135706e-05
-2.08383863285026e-05
6.35925458956617e-06
-1.32573560304507e-05
-1.31306413123681e-05
-1.41052064800378e-05
-1.82618678523128e-05
-4.25599298306283e-06
-2.67860799039699e-05
-1.3732238841799e-05
-2.57188261171297e-05
-1.42591443612438e-05
1.28775269580358e-07
-1.0665872831199e-05
-1.00794411254142e-05
8.9703163794108e-07
-1.54194427445582e-05
-2.27069873060265e-06
7.24050982466579e-07
-1.06039062472331e-05
3.49044281426005e-07
7.34672592378689e-07
-8.5785973314203e-06
-1.44585388103816e-05
-2.62082272416682e-05
-1.21374256068055e-05
-1.18758304480474e-05
-5.42671255775961e-06
-1.16930172113961e-05
-3.60475337883639e-06
-1.00604736633766e-05
-1.66940034793639e-05
-1.3671269405655e-05
-1.21340783813359e-05
-1.79011850030031e-05
-2.04228684156541e-05
-1.03400438414925e-05
-2.94475348786962e-05
-8.68180308750939e-06
-2.02562638143193e-05
-3.88361178837315e-05
-3.06011222925159e-05
-1.76569274989688e-05
-1.4515165906808e-06
-3.7418016022144e-05
-8.20498058307281e-06
-1.74878320907248e-05
-1.40901615094488e-05
-5.83717159813094e-06
-3.73186827122423e-05
-1.01588020844995e-05
1.89135177024947e-06
-1.22006595692738e-06
-2.21778703617985e-05
-7.31947070716628e-07
-1.0572464957496e-05
-1.35218682247243e-05
-1.80035669413975e-05
-3.90738479105825e-05
-1.23470872914609e-05
5.3916429760998e-06
-1.80132285739003e-06
-1.51344694665749e-05
9.08760977992699e-06
-1.20965811313594e-05
-2.59769238677416e-05
-2.93083004444684e-05
-1.25602733158391e-05
6.55057725500089e-06
-3.14066145850029e-05
-2.03689757897856e-05
-2.35817885667922e-05
-1.64714439077307e-05
-3.45457920647997e-05
-1.57455260426436e-05
-1.32938011802916e-05
-1.54662410686329e-05
-1.96410504343131e-05
5.01328998293916e-06
-1.47075830215301e-05
-5.07441346629841e-06
-2.17669224762686e-05
-2.23507210106066e-05
-3.03498102440574e-05
-1.42103543431079e-05
-1.14289595947318e-05
-4.1410396134363e-05
-1.6163384468897e-05
-2.56129465594358e-05
-8.57997280295236e-06
-2.60518156984239e-05
-1.88311749609388e-05
-1.7972615502066e-05
-4.32710369082716e-06
7.8547719819359e-06
5.87258786165139e-06
-3.4589665937795e-05
-4.13725695578319e-06
-8.80822566615729e-06
-1.3143205366563e-05
-1.68987414079116e-05
-1.84982561793782e-05
-1.96100864334801e-05
-2.87453922216956e-05
-3.66271290506254e-06
-1.08442649980332e-05
-5.37063482477405e-06
-1.65931046463841e-05
-2.51764587297725e-05
-1.89371753219439e-05
-1.56200477158824e-05
-8.58890204702558e-06
-1.389439355891e-05
-3.73771192988522e-06
-2.61548383356536e-05
-2.57936985752486e-06
6.98779616053727e-06
-1.36727686523894e-05
-8.30417652644085e-06
-1.7888555964796e-05
-4.33428086960047e-06
-3.21820148693444e-05
-2.88610627507869e-05
-2.42520125346803e-05
-1.22400188841278e-05
-1.97326974150805e-05
-1.52307258412413e-05
-3.3540070300514e-05
-2.39419144385207e-05
-1.70433251678978e-05
-2.66731802469951e-05
-7.90505589576332e-06
-4.92605057454793e-06
-1.21084962036441e-05
-1.59881934849204e-05
-1.06530354044745e-05
-2.69764385143412e-05
-5.06144799110143e-06
-5.02075636999501e-06
-1.88562632578335e-05
-1.76915012783966e-05
-1.89456508565273e-05
-1.66196219487035e-05
9.97228709394244e-06
-1.61995927239388e-05
1.68230163386935e-07
-6.07354370302514e-06
-1.31556361642861e-05
-2.56334378490584e-05
-2.60620232159548e-05
-9.42392166508223e-06
-1.56097858589392e-05
-1.24323116560472e-05
-2.07033525348822e-05
-1.39572043247195e-05
-1.06550736026646e-05
-1.68499347883493e-05
-2.03625470972658e-05
-2.25865816431605e-05
-1.78711263942138e-05
-8.94838119123937e-06
-1.71819458407562e-05
-9.37880233331123e-06
-2.11711743258421e-05
-3.9242276961074e-05
-1.04709774435486e-05
-6.88079871287708e-06
-2.57117875894763e-05
-1.68221957498401e-05
-5.35886850232588e-06
-1.88457812188994e-05
-2.74506688347767e-06
-1.31372165568662e-05
-1.64408809223993e-05
-1.21891493932002e-05
-2.52679027530049e-05
9.54086607644914e-07
-5.21830262743319e-06
-1.22789129753212e-05
-3.24861469261381e-05
-5.68217896610868e-06
3.47722620827206e-06
-1.88802304521088e-05
-2.79539180240918e-05
-1.38235162285699e-05
-1.77180395908319e-05
-7.86255559983535e-06
-5.09021973686186e-06
-3.12091537154817e-05
-1.09182831043e-05
-6.48245079721367e-06
1.10700241561967e-06
-2.13879621790219e-05
-2.00502915772729e-05
-7.04587702412045e-06
-1.77460096649928e-05
1.85860387087224e-06
-1.01478335686289e-05
-1.57094006554993e-05
8.70811354586133e-06
-1.09553146400625e-05
-4.27397135485594e-06
-1.38702132782317e-05
-2.89402495344901e-05
5.25311851152579e-06
-2.58882828718505e-05
-1.85943216853978e-05
-2.99797113074179e-05
-3.02922669604227e-06
-2.21207935513198e-05
-3.6326512014941e-05
-1.55854085412421e-05
1.2903784249266e-06
-8.44427241807401e-06
-1.58571050634968e-05
-1.55373625437782e-05
-1.19439790415034e-05
-1.83072010244816e-05
-1.96752964674016e-05
-1.82848098460456e-05
-1.84377883724349e-05
-3.44375709378746e-05
-1.95252472304919e-05
-1.7257828434071e-05
-5.10404984956821e-06
-4.74593524872522e-06
-3.48116147573297e-05
-5.26962631052156e-05
-1.3334773534793e-05
-2.69875319314566e-05
-9.54244787609275e-06
-3.72409375221244e-05
-2.54481243867093e-05
-1.23631212116087e-05
-1.76856820448575e-05
-1.83668149445625e-05
-1.17369817599849e-05
8.75477045624586e-06
-1.46944701325731e-05
-2.12539332843759e-05
-2.0430561797843e-05
-1.51384124124679e-05
-1.36306512376971e-06
-9.20949024034919e-06
-5.55793226112885e-06
-1.12992902137363e-05
-5.15994173406551e-06
-2.82024545367396e-05
-2.94859018340538e-05
-1.06679484097778e-05
-2.20428541465468e-05
-1.64758454708847e-05
-1.49322210855521e-05
-1.05532070010575e-05
-2.06301410496542e-05
-5.41987066893976e-06
-2.0567656910212e-05
-2.00491025689373e-05
-1.63287639052707e-05
-2.32849532992956e-06
1.79693781422961e-05
-1.64159815710259e-05
-1.55243925236525e-05
8.48170681857387e-06
-1.25347696790424e-05
-7.19017983101966e-06
-9.85414437792001e-06
-1.17333251087071e-05
-1.05994297152454e-05
-1.72904647560869e-05
-1.77228662232216e-05
-1.50738037690908e-05
-1.73464638051287e-05
-2.11910429742606e-05
5.88076753160905e-07
-7.8781334760399e-06
-8.4389127466967e-06
-1.04735310998415e-05
-1.81430571828971e-05
-2.62130587709468e-05
1.45174906459795e-06
7.03966642196205e-06
-1.40819294859826e-05
-1.67365271304708e-05
-1.05857819705037e-05
-1.53872892938831e-05
-9.3959615805377e-06
-1.62076822736446e-05
-2.60996134294854e-05
-1.54365936139086e-05
-9.97013409749921e-06
-1.72410766745641e-06
-1.37117967520695e-05
-1.66635649519027e-05
-4.80484238684681e-06
-1.01730964705544e-05
-2.20756694229209e-05
-1.72534233029452e-05
-1.77407344574962e-05
-7.57324728001563e-06
-3.95741361572521e-06
-1.08832706668227e-05
-6.64295798179353e-06
-1.01315318171654e-05
-2.05662916124903e-05
-1.22285085859415e-05
-1.6080974564132e-05
-2.65175013245144e-05
-2.91996141742191e-07
-3.23845457315442e-05
-6.08947304879636e-06
-3.19261346853936e-05
-2.40603404593706e-05
-1.34594613779889e-05
-2.8883694997343e-05
-8.99367024429897e-06
-7.21212112023701e-06
-1.55270528683923e-05
-1.1141844712099e-05
3.18785094133091e-06
-1.81703806058658e-05
-3.4939275443281e-06
-4.06872775336508e-06
-2.23262406767956e-05
-1.95409599751245e-05
-2.13737613818407e-05
-1.36937639335437e-05
3.89955626931861e-06
-1.64657822660492e-05
-1.08164867396459e-06
-1.71173388815278e-05
-3.10994077894729e-05
-6.09144552186218e-06
-1.47005980346106e-05
-1.86847288846964e-05
-1.53388381246967e-05
-9.29808154741766e-06
-1.46810609489349e-05
-5.50549321040722e-06
-3.03669165914248e-05
-7.00762012749602e-06
-1.68714651127111e-05
-1.07265089177772e-05
-2.02105293674021e-05
-8.12587814775458e-06
-7.62551490926976e-06
-1.69606006357545e-05
-1.15116491574389e-05
-1.20213503419367e-05
-8.52223438696491e-06
-1.96541720775942e-05
-2.21771312296985e-05
-3.87291636207136e-05
-1.59710686437911e-05
-3.95987367943701e-05
-5.33056785798794e-06
-1.48751630811683e-05
-1.32888349691353e-05
-3.17854962063726e-05
-1.61176570789378e-05
-3.70107430909129e-05
-9.77043576166786e-06
-5.56735435935567e-06
-8.23844940246212e-06
-2.4034483667454e-05
-2.99213240264834e-05
-8.9311613035515e-06
-2.01862247574977e-05
-1.10025437023264e-05
-6.16343350937112e-06
-2.68302836776983e-06
-1.04226069462964e-05
-1.86567769302803e-05
-1.46756366780949e-05
-4.12401865960351e-05
-2.77674552140525e-05
-1.56739362793289e-05
-2.32980959296595e-05
-1.60360998487214e-05
-1.2408818416983e-05
-2.21148236583326e-05
-1.2025912616206e-05
1.31060413718221e-06
-2.17865805797167e-05
-1.16739586967779e-05
-1.73197109678953e-05
-1.80183562766291e-05
-1.71033815938294e-05
-1.97411308335196e-05
-2.4146806296822e-05
-3.09685648658898e-05
-1.8631469017274e-05
-9.66950242036164e-06
-3.50855137997085e-06
-2.91955333771763e-05
-2.05330086607479e-05
-2.38535480178122e-05
-2.71580394678896e-05
-2.55189081332795e-05
-1.82166933511342e-05
-2.17223418155929e-05
-2.0998065148918e-05
3.30528508472185e-06
-6.17825567238271e-06
-2.08044461005344e-06
-1.10510437687797e-05
-7.19818284981854e-06
-8.30351816141474e-06
1.67678991100108e-05
-1.02501098241241e-05
-6.69414766534553e-06
-1.61368296323243e-05
-1.79742506566991e-05
-3.55590186462787e-05
-1.2777470837012e-05
-2.13898764068037e-05
-2.52812940773458e-05
-1.78489444290115e-05
-7.85317961864563e-06
5.70537346329582e-07
-1.76154998319569e-05
-1.326088545423e-05
-2.87860548743208e-05
-1.10349442758753e-05
-1.6857214865337e-05
-7.02188400669808e-06
1.7518725282772e-06
4.83695042990833e-06
1.74845943176876e-05
-3.17587932035365e-06
-6.46638020450506e-06
1.57275511508185e-06
-7.3489950251637e-06
-1.20935196973684e-05
-2.11572406018151e-05
-3.27030794110514e-05
-1.91747066079001e-05
-1.31105961522145e-05
-1.77248482019685e-05
-4.673398740657e-06
-3.81304557068199e-05
1.55171695331085e-06
-2.27931793026179e-05
-1.1506820271225e-05
-1.54261561490796e-05
-2.23121563165082e-06
-1.16813550370537e-05
-3.15761022449183e-05
-8.89946482002761e-06
-4.03550220677968e-06
-7.65808165475638e-06
-2.42447979278254e-06
-4.86525030891207e-06
-3.70397007732472e-05
-1.75798757688073e-05
-2.10999392828223e-05
-8.11887013243858e-06
-1.73164517220511e-05
-1.95420612127e-05
-1.00670847671028e-05
-3.75885277725328e-05
-4.07332858852238e-05
-3.00329656799292e-05
-2.24691967965323e-05
-1.9384521132547e-05
-8.73481963291422e-06
-1.80226273540166e-05
-2.49360055791947e-05
-8.37464151831808e-06
-7.56285322354845e-07
-2.34843731651686e-05
-1.52444855806295e-05
-7.13690239168822e-06
-3.63842137223789e-06
-1.70528066489127e-05
-1.42488771735921e-05
-1.87292075824624e-05
-2.3459501103032e-05
-1.60522922508083e-06
-5.96714692849785e-08
-3.29654470646014e-05
-2.4948547834231e-05
-4.04868961071453e-06
-6.88620117938978e-06
-2.07804765117382e-05
-3.81181720333708e-05
-2.99025198575523e-05
-2.09944879375598e-05
-7.41900171533525e-06
-2.02628052085714e-05
2.5592648221195e-06
-2.30535421780888e-05
-2.87987629770843e-05
-2.95886021985414e-05
-3.30253464932272e-05
-1.41233912935423e-05
-1.37979206108042e-05
-1.57847740608864e-05
-4.41757017037993e-06
1.56704915657673e-06
-1.57811367448986e-05
-7.31089235518677e-06
-2.56815707535829e-05
-1.31600848475291e-05
-1.9094502640489e-05
-1.32622002451721e-05
-1.31030672972907e-06
-5.6494105321647e-06
-9.92136069780772e-06
-3.60019569376663e-05
-2.45443268180735e-05
-1.7525011967938e-05
-3.98770486431433e-06
-1.56345056672029e-05
-3.23768636946608e-05
-2.54715728550176e-05
-2.89398125199577e-05
-2.34955810678757e-05
-1.50278613324592e-05
-5.58482902977547e-06
-1.56485506667749e-05
-3.45983600978313e-05
-2.62528818949977e-05
-1.63991773782367e-05
3.59449303562509e-06
-1.64764317477192e-05
-5.71724130398048e-06
7.11345935796106e-06
3.38699189197854e-06
-1.10498056759085e-05
-2.03264404196637e-05
-8.71352802737604e-06
-2.47990466855302e-05
-1.11968204170253e-05
-1.63223044210079e-05
-2.69107971341882e-05
-1.60552868648885e-05
-1.17353978759163e-05
-3.27519919204633e-05
-2.34846423793911e-05
-3.00464390749171e-05
-2.17834975681229e-05
-1.00791147091944e-05
-1.4443485928929e-05
-3.33350157128843e-05
-1.6170113879278e-05
-1.15406012519615e-05
-3.88668173271166e-06
-1.14214085689889e-05
-8.96400709754435e-06
-2.78541550026103e-05
-1.28411725423123e-05
-6.24023067059258e-06
-9.56745883936307e-06
-2.05058476330892e-05
-3.6051370561409e-05
-1.85793343172368e-05
-4.19145814668627e-06
-1.67521246863148e-05
-1.81481289935457e-05
-8.94522828493036e-07
-3.30445980983148e-05
4.05644022079869e-06
-4.77610646485273e-06
-2.77071065022789e-05
7.02054275220936e-07
-1.3954382694799e-05
-2.10784382655463e-05
-9.62101388738205e-06
-6.84320843859151e-06
-9.24702456727852e-06
-1.23047098832195e-05
-2.22106429145714e-05
-2.41710340764811e-05
-2.54077022862137e-05
-3.19616283280425e-05
-2.39565203570907e-05
-2.04421028280639e-05
-1.31836401885485e-05
-8.27708625218576e-06
-1.68877419673601e-05
-2.97789370207052e-05
-7.68609932396219e-06
-2.4574388502308e-05
-9.20860931683143e-06
-9.26588301850593e-06
-1.55145670348772e-06
-4.21321822279259e-06
-1.32048434944446e-05
-1.6335319740674e-05
-7.77281310412591e-06
-2.64895845010429e-05
-1.60572638565215e-05
-1.45938201183185e-05
-1.88413441746433e-05
-2.94155294008865e-05
-2.28105386611497e-05
-1.86669376480501e-05
-6.9705480338667e-06
-3.97045149395023e-06
-1.4159483199873e-05
-3.57054738382665e-05
-1.91229878830332e-05
-2.26566425319287e-05
-5.6270576853674e-06
-1.22971730831905e-05
-1.48883172271623e-05
5.06312078201581e-06
-1.35835920900169e-05
-2.59297015655218e-05
-1.21836698754158e-05
-5.93208586458815e-06
-5.06235618613926e-06
-2.78375364649932e-05
-1.60186659833446e-05
-1.79321548875656e-06
2.52150258946931e-06
-3.1427500448323e-05
-1.59628650347705e-05
-3.23043406857674e-05
-2.25773935461843e-05
-2.35363863941397e-05
-2.83122212041653e-05
-2.65132353462081e-05
-1.98091858153613e-05
-3.15096386968438e-05
-1.78284853088629e-05
-3.63095137331691e-06
-1.29962755009043e-05
-1.62776094413349e-05
-6.86579351372632e-06
-1.19049508302073e-05
-1.54239938179389e-05
-4.79835219426767e-06
-6.64552664985806e-06
9.27499374185954e-08
3.72722461011462e-06
-2.76971848875326e-05
-1.91397822261623e-05
-2.95218570894333e-05
1.03525622790948e-05
-2.18095719113266e-05
-1.01807546890728e-05
-2.52643647548291e-06
2.38046905780778e-06
-3.20715375118036e-05
5.02395773501487e-07
-1.28901153042796e-05
1.13614094691724e-05
-2.03401714355971e-06
-6.02390751826084e-06
-6.67074162083816e-06
-9.60916593816109e-06
-1.75046447884277e-05
-8.79295767765529e-06
-2.16477352663671e-05
-1.07114731299738e-05
-1.30600791412126e-05
-7.32640069227922e-06
-2.48772814659638e-05
-1.7637828879865e-05
-6.77313945276096e-06
-1.58789723003993e-05
-5.84079552513396e-05
-7.30979421716627e-06
-1.43186222740527e-05
-1.79031792918984e-05
-1.58453134128909e-05
-6.04158372244549e-07
-7.31512045688492e-06
-2.44704769206015e-05
-9.5363142525241e-06
-1.34589460886967e-05
7.78235132928909e-06
-6.79968532390827e-06
-8.52566940621943e-06
-6.6217335732617e-06
-2.26771106633046e-05
-3.79628360885513e-06
-1.13363170650885e-05
-2.06512046147333e-05
-2.10891164733647e-05
-2.83936577614151e-05
-2.43520919135559e-05
-3.15985356828806e-05
-9.83339360604786e-06
-2.14586914805328e-05
-1.3886466280579e-05
-2.35952649793192e-05
-7.73032002625673e-06
-7.53285743752935e-06
-2.77703990799506e-05
1.11526447395425e-05
2.90892276850046e-07
2.6096446035958e-06
-7.83392469966534e-06
-2.00491117548597e-05
-2.17555212335314e-05
-2.08374082150764e-05
-4.25501605142168e-06
-2.36220508827435e-05
-3.05661223828171e-05
-1.84694439980463e-05
-3.36934339362795e-05
-2.19574762344022e-05
-3.97282274417196e-05
-3.29948032291713e-05
-2.62636845128663e-05
-1.5265720771155e-05
-2.9223831710336e-05
-2.10335384433016e-05
4.68974520645524e-06
-6.19937745928643e-06
-1.81858112285436e-05
-3.24118806107972e-05
-5.27042399038523e-06
-4.83753833665095e-06
-2.13040470049415e-05
-2.57163960630887e-05
-8.66852037453911e-06
-2.37651361069027e-05
-2.37563462718245e-05
-3.75241467036792e-05
-2.5211015318375e-05
-1.51295229539179e-05
-2.48899971900014e-05
-4.04810370263974e-05
-3.51549931743168e-05
-1.52685892874372e-05
-4.95115438851625e-06
-3.46297644181293e-05
-1.22259523933716e-05
-2.49853344464695e-05
-2.02786922152616e-05
-2.12972444950422e-05
-1.11464223946291e-05
-5.60494737361722e-06
-2.58122750413402e-05
-1.95462093179094e-05
-1.06391296284195e-05
-1.79769498555692e-05
1.26815138526321e-06
-2.39868861151261e-05
-2.28125535073166e-05
-8.04160306430541e-06
-1.83214867426246e-05
-4.38834651342445e-05
-1.17668988699447e-05
-2.29165729797003e-05
-1.76518131196249e-05
-2.66336358498702e-05
-3.17750843976965e-05
-7.21810932974501e-06
-6.05195687094202e-06
-2.16777228263699e-05
-3.69261126595439e-05
-1.50458389027751e-05
-1.74941848295887e-05
-1.66321377755822e-05
-2.54158575304852e-05
-1.98033089704554e-05
-2.64124301171121e-05
-2.3198669756786e-05
-9.29245445922277e-06
-1.52700364937949e-05
-9.15564574479252e-06
5.48035227247347e-06
4.65713544829112e-07
-2.4096713541976e-05
-3.65180015105601e-05
-9.27027561554436e-06
-4.02040919703815e-06
-1.87861430140228e-05
-2.18263314503299e-05
1.41586688992586e-06
-2.34973244759663e-06
-2.00077780857694e-05
-2.1226760076987e-05
-1.11564675085152e-05
-1.84508984332565e-05
-2.47286644748857e-05
-2.2914202986078e-05
-5.35078212557341e-06
-1.57834031231752e-05
-1.88642101027874e-05
-1.75222248554994e-05
-1.37679047845065e-05
-3.10142704164131e-05
-1.7668207413431e-05
-2.27061893041025e-05
-6.82091321306163e-06
6.55919186328627e-06
-1.47514830295114e-05
-1.56048018672205e-05
-1.5826953744512e-05
-1.865330652448e-05
-9.53422459643443e-06
-2.73511756477773e-05
-1.54688904735101e-05
-3.19182394134108e-05
-2.0353432922714e-05
-2.95770513531933e-06
-2.50500366323729e-05
-2.1092761788209e-05
-2.34952581119126e-05
-2.78241416908911e-05
-1.71367977203692e-05
-2.4111398839261e-05
-9.73816121851516e-06
-2.27606929048638e-05
-1.63554839067686e-05
-1.74682223266528e-05
-1.8539384091392e-05
-3.95650892190015e-06
-2.33865378814203e-05
1.86155518628226e-05
-5.85683605035906e-06
-2.52161844074174e-05
-1.33492663326606e-05
1.1377859804765e-05
-2.69081148777394e-06
-1.35770751433702e-06
-1.95784918711396e-05
-3.41334452578163e-06
-2.47607472432307e-05
-1.4426827716451e-05
-1.44472877080998e-05
-2.69993750458711e-05
-2.83982792847293e-06
2.29070705487107e-07
-2.19413003370702e-06
-2.53187482528935e-05
-2.9413150089954e-05
-8.92247420566317e-06
-6.7684315374228e-06
-1.24520963275363e-05
-2.33034357172478e-05
-7.38268958079658e-06
-1.75534939138935e-05
-2.90518203815941e-05
-2.3629621011828e-05
-1.85219388378693e-05
-1.69773071916487e-05
-1.94561175829957e-05
-2.62721451100524e-05
-1.13232888019704e-05
-1.85385220212832e-05
-1.05332137175614e-05
-1.77292545995986e-05
-9.04985936755452e-06
-3.16356325005295e-06
-2.24778286254175e-05
-1.39080437466881e-05
-9.30030729492656e-06
-2.35161772997373e-05
-1.53412520549845e-05
-2.83418133485601e-05
-1.04184394248687e-05
-7.63733437763257e-06
-1.81103578969176e-05
1.6434325286736e-06
-1.57525181651981e-05
-2.07060928484757e-05
-1.81482106764325e-05
-1.77252391600468e-05
-3.15131702564688e-05
-3.55411943196011e-05
-1.56761033209987e-05
-3.27218620999665e-05
-2.7438698057493e-05
-2.27934667025871e-05
-1.50365473967399e-05
-2.2147828311131e-05
-6.19681776339113e-06
-3.16979426637964e-05
3.788373105799e-07
-1.19691998976093e-05
1.24031233538943e-06
7.44801836347123e-06
-8.65216791458984e-06
-1.39542205631905e-05
2.50733349313507e-06
-2.71159790402943e-06
-5.01733901929336e-06
-1.7924963980601e-05
-3.27909335152644e-05
-2.11401749712781e-05
-2.77004803926837e-05
-7.59035300004648e-06
-2.79591618163493e-05
-1.81412453098358e-05
-2.12707101097115e-05
-1.68818826955777e-05
-4.06533540120229e-05
-5.1328023536572e-06
-7.60482377891227e-06
-1.04316291329505e-05
-1.76649592528613e-06
-1.51675339818438e-05
-1.09161095637269e-07
3.05376144435843e-07
-2.51950838186985e-05
-4.83829026994741e-06
-2.23485303900864e-05
-2.46110116326827e-05
-1.27859643944544e-05
-7.4631771897752e-06
-2.02297145117654e-05
-3.23665529897262e-05
-3.46212582287425e-06
-2.09107602604176e-05
-2.63707918645855e-05
-9.20643168661996e-06
-2.26511605205428e-05
-2.19370943016972e-05
-2.82526544521299e-05
-1.95271434160625e-05
-9.30579361592079e-06
6.98135192707474e-06
-3.21315577991576e-05
-1.18992241093829e-05
-2.49865872449688e-06
-8.53986971488348e-06
-4.31522754836286e-05
-6.85914430737322e-06
-5.889379938694e-07
-6.04893874008904e-06
-1.88465172057282e-05
-1.15734359793587e-05
-2.97612197080417e-05
-2.23252981764021e-05
-2.72459064451429e-05
-4.57571499508325e-05
-3.86784086975833e-05
-2.15710689966398e-05
-4.56496345258661e-07
-1.54793484472888e-05
-3.41032522347037e-05
-1.45618399654073e-05
-1.34047913961214e-05
6.8243514383361e-06
-2.81134142346243e-05
-3.6836560256565e-06
-3.08774641206642e-06
-1.24928313276316e-05
-2.01573176427656e-05
-1.13848729392146e-05
-8.13647487717448e-06
-1.80461788576576e-05
-2.68208854790488e-05
-7.67093100780529e-06
-1.40391589452412e-05
-1.97167700238097e-05
-1.72430828849584e-05
4.48338577114624e-07
-1.01164331098312e-05
-2.14153689115836e-05
-5.49082222770663e-06
-3.29023460060164e-05
-8.88502375709381e-06
4.22479831750131e-06
-7.00849791889704e-06
-2.78665021235439e-06
-2.61909713955996e-05
-7.87821942324455e-06
-1.9456448538639e-05
-2.94566308693295e-05
-1.16766803316749e-05
-3.3431296468772e-05
-9.85667794939e-06
-2.52944626549089e-05
-2.01353843009559e-05
-1.74995867997804e-05
-4.01535290444814e-06
-1.4731476219792e-05
-2.5458847737905e-06
-2.40508579011158e-05
-2.00494955998518e-06
-2.32329015822675e-05
-3.17147811015846e-06
-2.31044314912971e-05
-1.22075094712208e-06
-1.28408096009628e-05
-5.40559848327023e-07
-9.02417199867555e-06
-2.77925835294572e-05
-2.20822851016639e-05
-1.28902480767902e-05
-1.63480560873762e-05
-4.96007408554035e-06
-3.68253861070081e-05
-2.32367204328351e-05
-2.53115454815869e-05
-2.93083073113719e-05
-7.99004605162805e-06
-1.61162283553597e-05
-1.05131755956443e-05
-1.30680511920805e-05
-1.20687928644236e-05
-1.61493041210668e-05
-7.3985651190266e-06
-4.19168315225248e-06
-4.75801935601123e-06
-8.00064850770522e-06
-8.37776711313571e-07
4.88475708316808e-06
-3.90425423544838e-06
-1.93815499302079e-05
-1.71152069791187e-05
-8.17237295330797e-06
-2.3216236620212e-05
-3.68970233737686e-05
-2.29616647422029e-05
-1.31629979699581e-05
-2.48480787183363e-05
-2.36433451328668e-05
-1.01673195939627e-05
-1.14934967097677e-05
-1.08691860900348e-05
-2.15043260641247e-05
4.756915431528e-07
1.07774517088727e-05
-6.64974485109676e-06
-1.1262324455581e-05
-5.00053604991349e-06
-2.36202359047647e-05
-2.43123048538194e-05
-2.45466348776908e-05
-1.29760496561666e-05
-2.60316921861454e-05
-8.78867563296735e-06
-3.95795450060783e-05
-4.8969024326624e-05
-2.68102344564523e-05
-4.64275921918419e-05
-2.62331312225925e-05
-1.412490621852e-05
-1.93628512197009e-05
-1.25854707288228e-05
-4.14406149889767e-06
-7.92551112369561e-06
-1.81689065340614e-05
-9.42978380755254e-06
-1.82426409956781e-05
2.42303704673779e-07
1.23218463952361e-05
-1.35600032727604e-05
9.78372819420314e-06
-2.15935235095911e-05
-1.83198008881508e-05
1.42832959637229e-06
-2.37824699953846e-05
-1.25207742076785e-05
-7.07907357327617e-06
-9.10959411174122e-06
-2.94389192321668e-05
-1.94763668647495e-05
-3.29422507954989e-05
-2.24240144539832e-05
-1.32765876378851e-05
-7.53701128597438e-06
-1.9256903872656e-05
-2.06803230844148e-05
-2.19687783346086e-05
-4.86507482484152e-06
4.54837844563023e-06
-6.89980075167458e-06
4.48219811784283e-06
-1.95611800149485e-05
-2.23711705710914e-05
-3.41689536856421e-06
-8.71264249020037e-06
-1.32466425647044e-05
-2.69738026004671e-05
-1.95084846859257e-05
-2.25479072986638e-05
-2.07952210904206e-05
-2.76891978275474e-05
-2.26299957812506e-05
-2.91389804519869e-05
-5.46599911147048e-06
-1.20498187855464e-06
-5.38566463894299e-06
-1.40309796883914e-05
-1.59111711865171e-05
-6.17770102125349e-06
-1.15750776460308e-05
8.38585644141082e-06
-2.50796939176708e-05
-1.09117287200566e-05
-2.5200000172806e-06
-2.93512533219315e-05
-1.99828183550894e-05
-2.93054462036846e-05
-1.01267906442567e-05
-1.85339632628439e-05
-1.58483775422122e-05
-2.20686157711483e-05
-3.03476510158435e-05
-2.5436227308675e-06
-2.25672826157128e-05
-1.37779700161609e-05
-2.67083649736669e-05
-4.11845517040122e-06
-1.98973193371388e-05
-3.0913706867262e-05
-1.14026902114964e-05
-3.26679059458839e-05
-6.18833019799438e-06
-2.76312433750854e-05
-6.00097215790832e-06
-1.76575531886027e-05
-1.46771952839001e-05
-3.24429093389103e-05
-1.88114730800591e-05
-1.442983800243e-05
-9.63357255041106e-06
-1.71802860331237e-05
-1.91850809313301e-05
-2.07547198127795e-05
-7.36957571416315e-06
-2.31262448733295e-05
-1.65548752831133e-05
-1.55724781516007e-05
-2.01566975625492e-05
-8.83697850199845e-06
-8.46931712467698e-06
-1.02364704386835e-05
-1.66983815924221e-05
-9.05388028736078e-06
-9.02648423404166e-06
-9.84514745107762e-06
-9.5997662177973e-06
-1.394430388198e-05
-6.56165618561129e-06
-1.6318889676986e-05
3.21235254339016e-06
-2.08768315474451e-05
-1.83769397987919e-05
-1.59145316720806e-05
-1.97700609134393e-05
-2.38926312188471e-05
-1.52374433624596e-05
-1.36727726813749e-05
-5.40468418267839e-06
-7.14433682621311e-06
-2.15050061758144e-05
-4.2405509269166e-06
-1.96377781720081e-05
-1.03697931777948e-05
-5.64093082276529e-07
-1.12115399899278e-05
-9.76966083261311e-07
-1.38730130724803e-05
-1.13216355153968e-05
-1.06833070967628e-05
-2.67241777214769e-05
-2.50271494884895e-05
-1.17344095507825e-05
-1.8489512437746e-05
-2.62844531969974e-05
-6.57988592519535e-06
-1.48712404120541e-05
-2.29325317700464e-05
-9.53768847010652e-06
-2.97007866546115e-05
-1.71632729189303e-05
-3.04911239511293e-05
-2.41568174878845e-05
-2.37720522734736e-05
-1.85136353103402e-05
-1.59055815930439e-05
-1.1726074741715e-05
-9.38189324351668e-06
-3.10549298766616e-05
-1.92398632724605e-05
-4.25466487390055e-06
-1.08947708125377e-05
-3.12948727831063e-05
-1.16137896358032e-05
-2.12256136434539e-05
-1.43418728796216e-05
-2.67557345395313e-05
-1.09750144871861e-05
-2.27950601519259e-05
-1.20867744656032e-05
-4.27292332194128e-06
-9.25428302711918e-06
-3.57237922213134e-05
-1.29892147552635e-05
-1.07925270091496e-05
-6.17323029664726e-06
-4.60231307559396e-06
-1.04019623343983e-05
-4.23410086268678e-06
-2.03431957311312e-05
-1.1043323899099e-05
-2.72872345287008e-05
-6.84922386595515e-06
-2.80977205421188e-05
-2.79467993886244e-05
-5.41951590597381e-06
-8.76151546047596e-06
-1.58921003226904e-05
-1.54801133044272e-05
-5.19856735388528e-06
-2.74793132262843e-05
-1.69275376703832e-05
-1.71829893968202e-05
-2.30269500761755e-05
3.9475194145321e-06
-4.94398730773435e-06
-2.26244580824006e-05
-3.00743070736715e-05
-1.064414735563e-05
-2.39156024333892e-05
-3.88426460884662e-05
-1.46030907401404e-05
-7.4197458608021e-06
1.8577471172877e-05
-3.37593119010386e-05
-6.79539628017208e-06
-1.37161899499756e-05
-1.82465612433066e-05
-4.44364968716203e-06
-9.65881301369506e-06
-2.45938215428706e-05
-2.38062496031694e-05
-4.3892463936028e-06
-1.20142013837657e-05
-1.298954507044e-05
-1.41573222353799e-05
-1.089975486919e-05
-2.82351890631476e-05
-8.74982190722095e-06
-1.46217271579262e-05
-1.1716303735061e-05
-2.19199659593962e-06
-2.97409621655011e-05
-2.41009691885214e-05
-4.64181613174212e-07
-1.43206330914437e-05
-1.41009627249164e-05
2.95905775743575e-06
-1.78798848881744e-05
-1.13417898980757e-05
-1.45599552070515e-05
-3.34551297235092e-06
1.45245725554865e-06
-3.57179983103117e-05
-2.26467656835203e-05
-1.16782036185458e-05
-8.91984971759977e-06
-4.44302873576396e-06
-2.37319494533325e-05
-7.20358904874622e-06
-2.0944333028422e-05
-1.70178793196542e-05
-2.55642950848498e-05
-1.57409075577035e-05
-1.1541096010543e-05
-3.26122845390294e-05
-1.57803684404755e-05
-1.92708620267999e-05
-2.77902006514306e-05
-2.3711776360213e-05
-2.63429569153934e-05
-1.78963384134156e-05
-8.34075577924136e-06
-1.59114661444187e-05
-1.25165718256375e-05
-2.43664724117179e-05
1.91786491930953e-06
-1.30345179725595e-05
-1.27431148392472e-05
-6.59157588134206e-07
-1.43013014895171e-05
-2.40544292515788e-05
-1.04962571405556e-05
-1.5163580164474e-05
-2.58638559393598e-05
-9.45576908702072e-06
-2.83213247151051e-05
-3.40824412195599e-05
-1.87015632015823e-05
2.25056751577505e-06
-2.34967745854333e-05
-3.51191289952536e-05
-3.25905924695353e-05
1.07697276879876e-06
-6.5584808449403e-06
-1.05584995858381e-05
-1.27606165667334e-05
-2.14229330051941e-05
-1.33085381976524e-05
-2.07067200810526e-05
-3.00103907972244e-05
-1.0360649642441e-05
-2.11181250618227e-05
-5.45252766063935e-06
-1.28939137127919e-05
-2.68392580602622e-05
-1.95903372248045e-05
-1.45962739770023e-05
-1.52829060325751e-05
-2.20267734716044e-05
-1.12154030291717e-05
-1.51016741872124e-05
-6.56990613189443e-06
-1.01024135789001e-06
-1.7925746247921e-05
-7.72561772171502e-06
-1.99007920689648e-05
-1.13751452889398e-05
-4.57145253368974e-06
-1.39999763115669e-06
-3.20174411639174e-05
-7.01238981997325e-06
-1.09560611020403e-05
-1.4644601109119e-05
-3.14686153172064e-05
-9.96822919585166e-06
-3.254447103383e-05
-2.3629760600714e-05
-2.3707947337763e-05
-2.1684572772153e-05
-3.04995498260346e-05
-8.42115765480836e-07
-7.37800013517263e-06
-9.05974657356606e-06
3.07043441431003e-06
-9.40090604817151e-06
-2.07676551044116e-05
-2.61806403421133e-05
-2.83284142475988e-05
-1.30952417922317e-06
-2.2065906473378e-05
-6.52326987921838e-07
-3.43525100423038e-05
-2.11099077873304e-05
-1.67289509996864e-05
-1.02611919337408e-06
-3.49604926785425e-05
-2.04146931919971e-05
-4.62665777658524e-06
-2.00773887285843e-05
-1.53174103075648e-05
-1.45501316791377e-05
-3.19281468384124e-05
-3.39598914317469e-05
-1.01933724715216e-05
-2.02621789179292e-05
8.4000937142275e-06
-4.30463853269742e-06
-1.93492825460415e-05
-6.55720924249153e-06
-9.45120469437633e-06
-2.01260697097314e-05
-1.38075878251202e-05
-1.9155502791365e-05
-2.33181743832604e-05
-3.26487299950949e-05
-8.53696765009606e-06
-1.20976544545072e-05
-2.30318468064969e-05
-4.8224527912313e-06
-1.18184310882296e-05
-1.88064059610179e-05
-1.96747014510432e-05
-1.27740551338618e-05
-6.92411063492458e-06
-1.67811480602554e-05
-1.86117553281984e-05
-1.7226981014837e-05
4.57618262764908e-06
-2.18909573089626e-05
-1.87920589684422e-05
-1.39848638698761e-05
-1.64546486562112e-05
-1.4399989547979e-05
-1.63285832173263e-05
-2.42469953683301e-05
-3.58899371316313e-06
4.55777193928184e-06
-1.7815046002823e-05
-1.17516302467596e-05
-1.44275222668864e-05
-1.99514312422066e-05
-3.75841342937757e-06
-1.25424738373677e-05
-2.44425127154982e-05
-2.88845228071359e-05
-2.83096481602224e-05
-1.13187677352944e-05
-3.2303809480056e-05
-1.91658846820982e-05
1.68600401063924e-07
-1.07324045681277e-05
-2.01224978462985e-05
-2.36347023339732e-05
-7.17753590556686e-06
-2.77679038964091e-05
-2.84397907860695e-05
-3.88540226524417e-05
-2.39349990288558e-05
-2.47244303277344e-06
-2.47862499876999e-05
-1.51913476907231e-05
-5.27080599430735e-06
1.94981201440146e-06
-1.25041574650231e-05
-1.61353181500799e-05
-9.76234426676011e-06
-3.68377250606674e-05
2.07462593665554e-06
-1.15511330699659e-05
-2.68406950281998e-05
-3.1268298401159e-05
-3.74790567973591e-05
-1.36623572721627e-05
-9.22137661355445e-06
-2.45676996061264e-05
-1.94382173381873e-05
-2.79937756477317e-05
-2.08282242138002e-07
-2.02130597053765e-05
-1.66731945366096e-05
-7.6979983276086e-06
-1.40211467677476e-05
-3.41947828585958e-05
-1.91539630242505e-05
-2.49284177456754e-05
-2.43823679862017e-05
-1.91180664460968e-05
-5.69785347071415e-06
-8.95588920640882e-06
-1.26317138694797e-05
-2.4783148343744e-05
-6.31016454894067e-06
-1.05164943319768e-05
-2.28628612218235e-05
-1.45461084536897e-05
-1.37070189484972e-05
-1.6800319526654e-06
-1.71940180384374e-05
-3.19142132561957e-05
-3.03872953928332e-05
1.60919382417664e-06
-1.8347877017106e-05
5.79295869090026e-06
3.10650542552982e-06
-1.15676985429946e-05
-9.25125339323001e-06
-1.93604113257525e-05
-2.08953177618897e-05
-1.81775542278e-05
-1.43840801036025e-05
-1.82247985227514e-05
-1.90395958258244e-05
-2.90510002092152e-05
-8.72953213864539e-06
-1.44088883531521e-05
-2.08455820262629e-05
-1.6167330296728e-05
-9.85551404470704e-06
-2.45684848415007e-05
-2.30210612569325e-05
-1.43061760904455e-05
-7.40928397686005e-06
-2.85409384561698e-05
-5.30547437870565e-06
1.53917457742189e-06
-7.90332517651166e-06
-1.1065244711227e-05
-2.75456831567185e-05
-2.97160188359302e-05
-1.60958506221646e-05
1.22308546462022e-05
-2.52769163682212e-05
-2.72665706654645e-05
-2.97088089158081e-05
-1.30956622770094e-05
-1.52166845487217e-05
-6.74027123417528e-06
-1.31609175296053e-05
3.88323086530222e-06
-1.57818188371867e-05
-2.63711665547179e-05
-2.28718983535883e-05
-6.91680342611374e-06
-3.10605258748577e-05
-4.45054391015447e-05
-4.13039076171214e-07
6.43415586439064e-06
-3.03886157653635e-06
-3.0847138295691e-05
-2.7073677126264e-05
-2.19854637072488e-05
-1.54295517703472e-06
-1.89885198833435e-05
-1.70148668417044e-05
-2.40107039780901e-05
-2.18301737979705e-05
-3.81977919218714e-06
-6.34490841512605e-06
-2.20878882938907e-05
-2.25794204631024e-05
-1.6322278558217e-05
-1.54259980475884e-05
-2.48122271435095e-05
-1.9322121764407e-05
-1.99418293485857e-05
-1.63392902342218e-05
3.27364978785548e-06
-1.16735471455668e-05
-1.48594663800221e-05
-2.00715696121311e-05
-9.97390809134445e-06
-1.36812615726294e-05
-2.32308734030491e-06
-5.32166295777219e-07
8.24711085795387e-07
-1.89827082170013e-05
-1.15784334403546e-05
-2.12574826419909e-05
-7.8759778160254e-06
-8.32613070355781e-06
-2.18064057530631e-05
-2.23156134851426e-05
-1.1800321243735e-05
1.5650783878676e-06
-1.4825174907453e-05
-2.02490429451009e-05
4.02065949812507e-06
-1.220673964539e-05
-2.19831675452605e-05
-2.29112417318912e-05
-2.34258383888027e-05
-1.83358073164652e-05
-2.74185075069878e-05
-9.01774602665013e-06
-2.24039261303487e-05
-3.29247600639365e-05
-2.01682258190889e-05
-4.09683818140856e-06
-1.93335550070786e-05
-1.46183353634594e-06
-2.08162281299703e-05
-2.25433606162531e-05
-9.84264292291691e-06
-4.20299322516807e-06
-1.56341700159067e-05
-1.29039205407358e-05
-2.48791091251886e-05
-1.42437799138072e-05
-9.43399784351121e-06
-1.29294907768604e-05
-1.1378579496026e-05
-2.28843816511176e-05
-5.50735545077252e-06
-1.91457433358649e-05
-2.28880651208046e-05
-1.52495207863397e-05
-1.33259195025414e-05
-2.22251752140951e-05
-1.92123917186639e-05
-8.42911036103573e-06
-7.38721788692548e-06
-2.56728577395998e-05
-1.40407501396956e-05
-1.49529545035763e-05
-6.23544010681193e-06
-1.08401396687201e-05
1.12905374815784e-07
-1.27103471314413e-05
-3.24386175290139e-05
-1.48723461502187e-05
-1.56103751424407e-05
-2.0865843669398e-05
-1.08897421314206e-05
-2.49036864148226e-05
-8.64022422216288e-06
-2.25969838248973e-05
-2.85980622642056e-05
-1.89340835048561e-05
-9.16168074934038e-06
-1.069936138858e-05
-4.67522190555464e-06
-1.79934727110452e-05
-3.98636853967464e-07
-1.73762205255374e-05
-2.07735238492948e-05
-1.71536934027053e-05
-2.4559102363517e-06
-3.02202304583988e-05
-1.51226902439322e-05
-7.91049099339911e-06
-2.20394256014313e-05
-1.52989968260949e-05
-1.80451509063285e-05
-2.12457541917332e-05
-2.43311577693013e-05
-3.28491409840477e-05
-2.60832446341765e-05
-2.64619893206563e-05
-1.44167177088596e-05
-1.08944585187946e-05
-2.02838594972431e-05
-1.29227924684464e-05
-2.69887851579957e-05
-1.54971158627069e-05
7.49524712804225e-06
-1.61028998827981e-05
-1.79754779852005e-05
7.56764942078107e-06
-1.43921515201756e-05
3.74372717704058e-06
-2.17465353671877e-05
-1.85210531563542e-05
-4.077636348419e-06
-1.31200339606434e-05
-1.34627225034248e-05
-1.50688869077897e-05
-1.46885604466581e-06
-2.52716395302324e-05
-3.74309870315382e-05
4.78091283709296e-07
-2.70532732675853e-05
-2.35686151338118e-05
-1.67892071831584e-05
-8.80166118705529e-07
-1.92062656435723e-05
-1.29313349522283e-05
-2.12578844529906e-05
-1.26756288327627e-05
-1.88324336192231e-05
-2.22714963539824e-05
-9.49952695242002e-06
-1.78810327535585e-06
-2.5244601795313e-05
-3.5513245783486e-05
-1.2017886994422e-05
-1.57910264636024e-05
-1.80437926873391e-05
-1.61278441967109e-05
-3.05771894989659e-05
-2.17003216944219e-05
-1.48296421051974e-05
-2.74925670572294e-05
-1.22624883579345e-05
-1.70173268878519e-05
2.92792344516233e-06
-2.0065847617361e-05
-1.45131680288086e-05
-2.36263496157775e-05
-1.14762188127626e-06
-3.22585100893479e-06
-1.72106770818149e-05
-2.71350453447955e-05
-1.9644256032093e-05
-1.40539465986114e-05
-2.6212211676492e-05
-2.80663185735258e-05
-2.92150008150188e-05
-1.88110015984017e-05
7.66180249538462e-06
-2.69550983499715e-05
-1.14165132234211e-05
2.64233109473183e-07
-1.56745322763156e-05
-2.97061256213939e-05
-1.72577561264038e-05
-3.04111096567252e-05
-5.71018928547943e-07
-1.06770831819072e-05
-2.00632384018721e-05
-3.40555990511006e-05
-7.03658301250868e-06
-2.21882129944289e-05
-5.78138079587194e-06
-8.94958949108225e-06
-3.36474371786298e-05
-3.21671052522404e-05
-3.98343254325149e-05
-1.45708721623325e-06
-1.59895301211928e-06
-2.04533295740182e-05
-2.68860625193015e-05
-2.14863304132743e-05
-2.5611948693093e-06
-2.19203724490463e-05
-2.12917505906202e-05
-2.21018036379686e-05
-1.02501156143663e-06
-2.78853311353022e-05
-4.60368722148552e-06
-1.38107402926764e-05
-1.30759909518524e-05
-8.34494828839123e-06
-2.54489590466092e-05
-2.17137022645028e-05
-8.14951118552833e-06
2.8063011759185e-07
-2.81202647153142e-05
-1.59088483025304e-05
-1.97792308633981e-05
-1.56651611026031e-05
-3.97076754261011e-05
-1.53103024006748e-05
-1.26652070133907e-05
-1.12961972464952e-05
-5.99531715486653e-06
-2.14105070999014e-06
-1.38709673407697e-05
-6.02235111030027e-06
-9.67564540601968e-06
-1.59556957727485e-05
-2.20882527923178e-05
-1.71440861220981e-05
-5.34989978697454e-08
-1.21291572392566e-05
-3.24069872127163e-05
-2.23467531481779e-05
-1.85819058149389e-05
-2.15120323459499e-05
-2.27431448758635e-05
-3.87184091083131e-06
-1.30966690130822e-05
-5.5497833368981e-06
-2.81867566081308e-05
-2.19821453376317e-05
-1.66051673523046e-06
-2.57724821280176e-05
-4.16722511192385e-06
-2.75252167160133e-05
-2.10742638961169e-05
-1.26085499424413e-05
-3.16493314797989e-05
-1.21064537391095e-05
-1.9096797213309e-05
-1.49496427644391e-05
-2.1478974275137e-05
-1.45224520107119e-05
-5.83242035096245e-06
-2.04069300067452e-05
-1.07733942128435e-05
-3.04584613792937e-05
-8.86353088217978e-06
-7.71572024042169e-06
-1.87850867263897e-05
-3.05513563265332e-05
-2.52869958449058e-05
-1.10967053050221e-05
-2.00184744767821e-05
-2.29363477267796e-05
-2.15597288505617e-05
-1.19591955243426e-05
-1.42568413833574e-05
-2.36977998881394e-05
-1.08036654886929e-05
-5.94284127598326e-06
-2.32925251355066e-05
-2.37450914248041e-05
-2.20044046646478e-05
1.35227598043493e-06
-1.46800366626663e-05
-3.35809080696855e-05
-2.37120965231614e-05
-9.03855942191398e-06
-2.26342079904415e-05
-9.42936462995208e-06
-1.10412978955542e-05
-1.39167326870627e-05
-5.84574372996445e-06
-6.67696600426974e-06
-1.0134835090146e-05
7.26064534465291e-06
-2.28171916279165e-06
-6.13582314073958e-06
-1.83323420245345e-05
-7.71808165263625e-06
-2.61289205518527e-05
-3.18505888120494e-05
-2.06493518042796e-05
-1.75792883587572e-05
-1.91434595427936e-05
-2.72944333972871e-05
-2.5891585195919e-05
-2.37089110884807e-05
-1.10715337812989e-05
-3.48977498507168e-05
-9.38121775460524e-06
-1.68644508468311e-05
-1.23265731212621e-05
-3.50421973140864e-06
-1.3038382944377e-05
-8.99000484796031e-06
-5.86950414759863e-06
-1.50044080044955e-05
-3.4769755357288e-06
-8.55916431061029e-06
-4.4726726360402e-06
-3.23192550015108e-05
-3.19327153744817e-05
-1.58163239923636e-05
-6.85735620362745e-06
-2.84459905090001e-05
-1.4849724180348e-05
-5.9593754287793e-06
3.99582080472166e-06
-2.10900739408515e-05
-1.45360821066118e-05
-3.35202092292319e-05
-1.96592106282944e-05
-1.07888810410031e-05
-2.77161024029854e-05
-3.26486448018654e-06
-2.40763161214999e-05
-1.66127813464669e-05
-1.94310503670855e-05
-3.01548198245991e-05
-7.96998045923033e-06
-1.22762933961045e-05
-1.33101208985618e-05
-6.69188166671745e-06
-3.0391767972706e-05
-1.12981095744214e-05
-3.00669448927725e-05
-1.49761735707963e-05
-2.26392775959428e-05
-1.82990835018314e-05
-2.28280504344347e-05
-3.44885898457891e-06
-2.12395039763016e-05
-1.65940007391228e-05
-2.88588266118681e-05
-2.1835121572332e-05
-1.26107989897648e-05
-1.07592850170781e-05
-3.00320923775527e-07
2.6721040620204e-06
-8.73093141460684e-06
-9.27766143196298e-06
-1.87229012591722e-05
-1.71151151393424e-05
-3.12163301701203e-05
-2.61903634059019e-05
3.89247652345128e-06
-1.06459503361101e-05
-1.98459545830042e-05
-2.42910857827573e-05
-2.79156235940077e-05
-3.23545626966529e-05
-1.26206861474289e-05
-1.30120213121509e-05
-3.51509930572378e-05
-7.46006597957652e-06
-1.01893670490283e-05
-2.34674082703267e-05
-3.83211309222145e-06
-9.17435259837152e-06
-1.05880359890035e-05
-8.56203361283765e-06
-1.53225878296498e-06
-8.38937006888149e-06
-2.75612749487304e-05
-8.00316032840645e-06
-1.27027231924535e-05
-1.38818884181153e-05
-1.00596307086874e-05
-1.72766833957783e-05
-2.444115651811e-05
-1.81383500196691e-05
-2.29368985555342e-05
-2.41526862076277e-05
-1.94545955349752e-05
-2.86225909175059e-05
-2.80550377752153e-05
-2.02202057599982e-05
-2.61648823939658e-05
1.09084940875068e-06
-6.87487495423823e-07
-1.14021572164445e-05
1.70777524356543e-05
-1.46467228675499e-05
-1.54716312784211e-06
-2.06840205777607e-05
-2.2501627098018e-05
-2.00189134448679e-05
-2.54301956957527e-05
-6.06590401136526e-06
-3.46118796095498e-05
-1.61938646224102e-05
-1.52153466278446e-05
-3.30977519265905e-05
-2.14913521450639e-05
-2.28567058245629e-05
-2.608994886937e-05
-2.86295185739571e-06
3.19031653103922e-07
-1.60630407928301e-05
-6.34411900910106e-06
-2.33993948109886e-05
-1.29208750506793e-05
-2.57961257532974e-05
-1.91718707166183e-05
-6.7709192285261e-06
-7.90003905321136e-06
-1.03279589643269e-05
-3.24044798089719e-05
-2.69194904492404e-05
-1.87296012278299e-06
-1.82382073642218e-05
-1.71046045311867e-05
-1.38205390238938e-05
-6.38075688600571e-06
-1.83370958532119e-05
-1.82565084014099e-05
-3.18228834848623e-05
-1.20369842251342e-05
-1.64947643321719e-05
-7.95910460985822e-06
-5.30410262106866e-06
6.93441299926197e-06
-8.08891001072426e-06
-3.91573904380677e-06
-1.19551248224889e-05
-4.98634043962134e-06
-3.27424166874029e-06
-2.55901131943897e-05
-3.43030284595739e-05
-2.05071044248446e-05
-5.4879805557557e-06
-1.09461348531673e-05
-2.05919980764525e-05
-2.1955325034176e-05
-1.42212552751881e-05
-1.88630310967537e-06
-2.17771987883132e-05
-3.21976199445015e-05
-1.62690680723691e-05
-1.74237669639518e-05
-5.75608876792822e-06
-2.71322884389066e-05
-2.63611901753503e-05
-8.10746676764634e-06
-9.99351234721286e-06
-1.39912401438839e-05
-2.56197130415545e-05
-7.23125479241308e-06
-6.74454175580143e-06
-1.34734338414132e-05
-2.90005862496671e-05
-8.83032163106646e-06
-1.88599535928197e-05
-1.72343873430834e-05
-2.41045405851051e-05
-7.34744082168431e-06
-3.14832818711992e-06
-1.78437776725349e-05
-1.33959503842664e-05
-3.19352078662994e-05
-1.64251002517657e-05
-1.30705157733404e-05
-2.53411030743199e-05
-1.26926985444833e-05
-1.57299329949368e-05
-3.26532462056275e-05
-3.93023389387379e-06
-1.58111709581565e-05
-9.25929169561025e-06
-1.84610447166341e-05
-2.61705726651429e-07
-1.43032537866915e-05
-9.68851774081319e-06
2.57474287292877e-06
1.84980859395456e-06
-9.81398577191604e-06
-2.69795827538403e-05
-2.21822433280176e-05
-5.98522743964012e-06
-3.24196840642699e-05
-2.4429470854552e-05
-3.04942440906251e-05
-2.37059977608888e-05
-1.41046124356867e-05
-2.73219529209822e-05
-2.21183513453085e-05
-2.79480865876377e-05
-3.85988445874003e-05
-1.11402663734278e-05
-8.20832992990085e-06
-1.4482656659425e-05
-9.21382321585818e-06
-1.94727570108254e-05
-1.37224888232427e-05
-7.18415874313179e-06
-1.83959010524072e-05
-1.67226908755088e-05
2.79920685328084e-06
-2.20717243311766e-05
-8.73303297859807e-06
-3.49211579656443e-06
-1.42499666167271e-05
-1.60227527923161e-05
-3.94724081377975e-06
-3.33489283082195e-05
-1.38982735963004e-06
-2.02295683816753e-05
-1.3632712968928e-05
-1.12771351591206e-05
-8.11222745560507e-06
-2.02380176338862e-05
-9.82849637147611e-06
-4.49119956854071e-06
-7.27262241322131e-07
-9.52032671233579e-06
-1.41116253606289e-05
-1.52451828868167e-05
-1.50824008816581e-05
-2.60893114638123e-05
-8.96353765463991e-06
-2.14152643484066e-05
-7.12822541940982e-06
-2.41545205457535e-06
-3.22077831796837e-06
-2.63097560862302e-05
-1.83625379570246e-05
-1.79098878823866e-06
-2.39344989537454e-05
-1.54856216879864e-05
-1.71428119085582e-05
-3.37344012487006e-05
-1.15704995984004e-05
-1.1594794908629e-06
-7.538847726399e-06
-1.78637380877293e-05
-2.57069821990023e-05
-1.75427881727421e-05
-2.85577547066557e-05
-4.28237119458813e-06
-2.05396771896021e-05
-4.12839261159635e-06
-2.28923700012229e-05
-2.75229525312741e-05
-2.64203399906192e-05
-8.13925086323365e-07
2.69214335598732e-06
-2.87358291590714e-05
-1.71782629692105e-05
-1.91638441160141e-06
-2.60960178016223e-05
-2.06814182565783e-05
-2.38921113431896e-05
-1.93077005324502e-05
-1.88451824559385e-05
-2.45117269947234e-05
-2.57767622191526e-05
-1.28295380074871e-05
-1.45882482119761e-05
-7.63558009888424e-06
-1.0944174031541e-06
-3.48075345604882e-05
-2.27215660503504e-05
-2.80206802016699e-05
-1.72044342921147e-05
-2.37047624389492e-05
-1.94992566046944e-05
-2.42908928551935e-05
-1.7155036534741e-05
-4.75275039188426e-06
-3.73593100118502e-05
-7.39299883255672e-07
-1.04537505846882e-05
7.05503612175285e-06
-9.51478939775594e-06
-7.98758337030042e-06
-5.34379076166678e-06
-1.36864035025508e-05
-1.76105249921885e-05
3.37195780744739e-06
-3.04696592200532e-06
-4.50338631294772e-07
-2.17189373496718e-05
-2.53726926530025e-05
-1.35004932494113e-05
-3.11182132027499e-06
-1.23467924460652e-05
-2.53115984681026e-05
-1.63452534785121e-05
-1.38926665700521e-05
-2.54375502662381e-05
-3.11360397599074e-05
-1.65825444155836e-05
-2.09838054906838e-05
-1.72721933030158e-05
-2.66553382030995e-06
-1.91436623753765e-05
1.59137454631637e-05
9.69883400693695e-07
-8.2876060557113e-06
-2.95398556429799e-05
-4.15993374846461e-06
-1.0383332447699e-05
-4.48498281277926e-06
-3.26929675452459e-05
-2.66347219110307e-05
-1.16292038861509e-05
-1.50808165599212e-05
-3.94753006134636e-05
-5.38537971889538e-06
-2.04250670404232e-05
-3.46574144461367e-06
-2.61959288952123e-05
3.27221077746817e-06
7.29181931724343e-06
-6.76651082686451e-06
-1.49026068851669e-05
-7.96718177316491e-06
-1.42117512493877e-05
-1.01187112238623e-05
-2.94144908229497e-06
-1.99401793038301e-05
-8.915615729441e-06
-8.39555443243324e-07
-1.45747717043654e-05
-3.70779345792085e-05
1.65238642761671e-06
-1.77618591938705e-05
6.02114215807013e-06
-1.64836607326167e-05
-2.42969579299246e-05
-1.20120418831314e-05
-1.92707335019023e-05
-2.65350731621634e-05
4.12646067682362e-07
4.61683645742746e-06
-2.67609178542739e-05
-1.66607791316405e-05
2.00117391957885e-06
-1.6023101748906e-05
7.33420939880583e-07
-2.50705629178292e-05
-2.96022729904837e-06
-2.23841879130598e-05
-2.17297791494797e-05
-6.99107868717103e-07
-2.34138108850068e-05
-3.28057228339398e-05
-7.89359372916831e-06
-2.38979481122048e-05
-1.43340299751617e-05
-2.98233778690437e-05
-2.93691196996581e-05
-2.38652306197394e-05
-4.14257636105598e-05
-2.57890972880761e-05
1.81563500197329e-06
-2.7460292371632e-05
-2.32811130769604e-05
-4.37314949452582e-05
-1.28304781662276e-05
-1.52068238880646e-05
-1.97708320249532e-05
-1.61228999155062e-05
-8.48680137074357e-06
-2.35970911837758e-05
-1.56014134323632e-05
-3.33455653105327e-05
-9.30810039216904e-06
-8.83558426930612e-07
-1.55171021890541e-05
-1.62800246811455e-05
-2.02937118219781e-05
-6.6865878566208e-06
-1.94789775961721e-05
-2.02485012405585e-05
4.54279134853892e-07
-1.48938982164507e-05
-4.58950446899868e-06
-1.73034333901466e-05
-1.07848200229338e-05
-4.12500000800881e-06
-9.29890585773322e-06
-9.54106134604914e-06
-1.54852686926488e-05
-8.37723449113234e-06
-1.08423795417261e-05
-1.76968461615575e-05
-1.26764157635554e-05
-2.77517458278421e-05
-2.60635327684371e-05
-1.42475438016446e-05
-2.48253564421987e-05
-2.23818328571688e-05
-1.87258178118863e-05
-3.9316555560408e-06
-2.10479897915216e-05
-1.91083950508935e-05
-1.42174298159191e-05
-2.32049643847998e-05
-2.13203920972069e-05
-1.41889028370382e-05
1.25473312064432e-06
-2.6514554668857e-05
-1.91432180748352e-05
1.90004830147228e-07
-2.30027072937727e-05
9.40607782061422e-06
-9.74171751530383e-06
-3.00000013882903e-05
-2.64549078404951e-05
-1.2248553788182e-05
-2.08679508023077e-05
-1.4245750403396e-05
-1.49185893036602e-05
-7.24509078507102e-06
-2.92038226012541e-05
-2.51654855264722e-05
-6.72841158830459e-06
-1.30856525672117e-05
-1.64574423896291e-05
-1.50759243115228e-05
-1.53451725515697e-05
-2.72592377106262e-05
-1.41067077481313e-05
1.36305154771226e-06
-1.99967665309485e-05
-2.78586875990811e-05
-2.14066685259218e-05
-3.00892245369447e-05
-1.48398941730841e-05
-7.55620518592712e-06
-3.45360146459933e-05
-1.58614440801664e-05
-1.64464486822176e-05
-3.03222756438079e-05
-1.2379649692644e-05
-1.09205808110904e-05
4.52414190429883e-06
-2.49095501150891e-05
-1.33032696092771e-05
-3.19356714394339e-05
-6.3934019708556e-06
-1.1195908346808e-05
-1.58251029511975e-05
-1.36442385371822e-06
-2.39373491706209e-05
-3.01535174185538e-05
-1.93434708471598e-05
3.63957233102187e-06
4.06089735518383e-06
-3.82711596051251e-06
-2.45636052955105e-05
-1.66540464361089e-05
-1.05885281131066e-05
-1.54558408076097e-05
-1.26803283892817e-05
-5.25981382798756e-06
-1.25804481784459e-05
-1.64891335229421e-05
-6.81313627096823e-06
-1.3346263438701e-05
-2.39176269288458e-05
-1.54675647368815e-05
3.94563642823998e-06
-7.54186842752106e-06
-3.22700298449986e-06
-1.50217358134197e-05
-2.21118782532864e-05
-2.8511840818652e-05
-1.8294513290229e-05
-2.52742137221172e-05
-2.10276200771622e-05
-1.85955060322056e-05
-1.97302396637839e-05
-2.0846747937075e-05
-2.34720318838868e-06
-5.06267602148758e-06
-2.22663869146191e-05
-9.10686549348431e-06
-1.46337546494304e-05
5.0852189123661e-06
-4.45664145587118e-06
-4.29144387293018e-06
-6.25509326438665e-06
-1.53645231408802e-05
-1.21909915208574e-05
-6.99248254163094e-06
-4.63877037690203e-06
-1.76167152347711e-06
-2.25602187255134e-05
-1.81289801566556e-05
-1.8830747154651e-05
-1.02035553301573e-05
-2.22973915434745e-05
-1.43965529460983e-05
-2.14259114582063e-05
-2.10775330578979e-05
-1.67360358614715e-05
-7.22788517292624e-06
-1.52030683496705e-05
-1.36452283995177e-05
-2.04904690906517e-06
-2.53723702378985e-05
-1.4896806890202e-05
-1.38721537420502e-05
-8.44724903691444e-06
-2.18229028869474e-05
-1.05980362472615e-05
-1.33878484194466e-05
-1.19400175523458e-05
-2.23145223492205e-05
-1.24233592942435e-05
-2.73740281284671e-05
1.10773529280047e-06
-1.0833063477423e-05
-3.46403090580996e-05
-1.01462899884621e-05
-1.03266757781061e-05
-1.73492653442978e-05
-1.6701677014837e-05
-1.54745137894937e-05
-2.84485084430426e-05
-1.79064013317883e-05
-3.99128138372442e-06
-1.92382197902694e-05
-3.72365538100084e-06
-9.29036401754117e-06
-8.0304331158035e-06
-5.32662198871588e-06
-1.31092468576128e-05
1.20981063235696e-06
6.95089555706308e-06
-1.2635788531917e-05
-3.00365125548473e-05
-1.55180511348248e-05
-2.7054552939414e-05
-1.88246431402369e-05
-2.56998091434024e-05
-3.82230545956312e-05
-1.70743603689991e-05
-2.44345112174824e-05
-2.16980006513052e-05
-1.06799075972946e-05
-5.03621652625031e-06
-2.24705827261558e-06
-5.40177499590029e-06
-1.43109546859409e-05
1.280006594437e-05
-6.74810203055538e-06
2.40569167807892e-07
-5.83529720043738e-06
-1.08554256182781e-05
-2.76489913700174e-05
7.75932871773925e-06
-1.43894635931724e-05
-2.25307142074595e-05
-8.81073937571209e-06
-1.68017484628818e-05
-5.93373830133679e-06
-3.56546463336872e-05
-9.98410495383535e-06
-2.90015059138295e-06
-1.61137026909718e-05
-2.35736488845167e-05
-1.15540983836459e-05
-2.4448833538453e-05
-2.19003291758861e-05
-1.16117167243726e-05
-1.23698649183877e-05
-2.6997295570627e-05
-1.53852431023425e-05
-1.90571912837433e-05
-2.11208277500488e-05
-1.18742367402537e-05
4.51256466238831e-06
-1.07832924346665e-05
-1.64278013521567e-05
-1.61785812977578e-05
-4.92294315580141e-06
-2.91000232101371e-05
-1.71395903818066e-05
-1.46651251009707e-05
-1.69886925326197e-05
-1.82372185931843e-05
-3.42854378314099e-05
-2.14884158393343e-05
-1.49659251601503e-05
-1.68646118008321e-05
-2.2577580222986e-06
-9.2718687714456e-07
-1.30169959672629e-05
-1.65533645477682e-05
-2.12981441691264e-05
-2.06054874569919e-05
-5.08278370807065e-07
-3.12983512774905e-05
-4.74502020632552e-05
-4.5256348260186e-06
-1.33494492947225e-05
-3.00378112347615e-05
-2.290729531932e-05
-1.5565120026187e-05
-1.53209733069279e-05
9.77456554703187e-07
-1.40047432199653e-05
-1.68727070980024e-05
-6.87319038064375e-06
-9.39022276010992e-06
-2.29909220273252e-05
-1.14168636014403e-05
-9.85761897706862e-06
-9.64187023693955e-06
-2.33310692914892e-05
-2.88602930999898e-05
-9.44269489197362e-06
-2.93048539640013e-05
-2.63471244952148e-05
-3.84334335485191e-05
-2.77584074266856e-05
-1.80564926726479e-05
-4.47690499353978e-06
-3.33629983021606e-05
1.76327309459383e-06
-5.16623024566562e-06
4.60821414240951e-07
-1.53629517592201e-05
4.10950673191664e-06
8.87352602525511e-07
-1.72443791180021e-05
-2.04491063970052e-06
-2.50498099675217e-05
-5.89643207361803e-06
-2.69078182403834e-05
-1.07570845554663e-05
-7.94386585918743e-06
-1.26611855017936e-05
-2.67031121522796e-05
-2.00291613529698e-05
-1.38355298985637e-05
-2.81282109879655e-05
-1.24144888066962e-05
-1.86377978144417e-05
-1.19978002377183e-05
-1.0322584848647e-06
-1.77100171993312e-05
-1.34808234844764e-06
-1.14023117448681e-05
-1.65047976033331e-05
-1.05903901191866e-05
-1.51644102685645e-05
8.0959353091266e-06
-1.68160079870905e-05
-7.57377692788268e-06
-1.27148595279458e-05
-2.8698366659282e-05
-2.08610401984415e-05
-8.2691670811678e-06
-2.51794793184321e-05
-9.3418582882226e-06
-1.03902233105284e-05
-1.9473911359004e-05
9.21345477641202e-07
-3.03484221279637e-05
-9.49072520591047e-06
-8.25570842877606e-06
-1.15262899960233e-05
-7.63261584642827e-06
-3.31056874887348e-05
-2.80876124843288e-05
-3.6835347388924e-05
-3.33763737982176e-06
-1.68537525615566e-05
-9.52238364431983e-06
-7.82534243411594e-06
-1.69109568316967e-05
-1.18526704435258e-05
-2.22906066769218e-05
-1.7880728607485e-05
-2.079629367586e-05
-1.75491077527194e-05
-1.59863907198649e-05
-2.07127164794543e-05
-1.48416596647811e-05
1.28218848833e-05
-3.7246864228793e-05
-1.0515412039975e-05
-1.08323045060467e-05
-2.81827854884875e-05
-8.82335983860885e-06
-8.8009961143915e-06
2.79696291654705e-06
-2.02382641896056e-05
-1.3864430528259e-05
-1.51465363319084e-05
-2.11120959274079e-05
-2.72877452728073e-05
-2.50058408764809e-05
4.02460996336978e-06
-2.62372838563448e-05
-1.38912368042681e-05
-2.35468484468143e-05
2.69770300904097e-07
-1.45803349341163e-05
-2.66929989845263e-05
-8.69615863174797e-06
-1.72435792376424e-05
-4.96228610442913e-06
-1.60314817964831e-05
5.58132007127897e-07
-6.79443954239374e-07
1.04523839436174e-05
-2.10704870639331e-05
-1.72703314473433e-05
-4.7428021797871e-06
-3.58577988898242e-06
-1.40724558438354e-05
-1.85293991129008e-05
-1.07489369435381e-05
-1.93534520791197e-05
-6.79625173905185e-06
-1.2994052962821e-05
-2.11881687733508e-05
-2.08440226255753e-05
-3.34453618941769e-05
-1.86719989830949e-05
-1.42564732677023e-05
-6.63473882310174e-06
-5.20950701394994e-06
-1.79019481156374e-05
-2.37902143206574e-05
-3.61663489498875e-05
-6.03920223629307e-06
-1.47918580846734e-05
-2.60483135920518e-05
-2.09293911895579e-06
-3.76066282316916e-05
-3.54623567870105e-06
-2.38373331405403e-05
-6.00398372999981e-06
-2.86987066946123e-05
-3.37638336472668e-05
-1.1636329406003e-05
-2.02729145539368e-05
-2.94275246528497e-05
-2.43110346182447e-05
-3.15241997121601e-05
-3.27803265017068e-05
-1.28113324125904e-05
-3.07525077689532e-05
-1.98799186976501e-05
-2.15952181290081e-06
-1.72458362117779e-05
1.10753596321533e-05
-1.11955592408647e-05
-2.50488871047262e-05
-3.79863790166614e-05
7.51467958341294e-06
-2.94929447700972e-05
-1.329642957242e-05
-7.13101921858319e-06
-2.56390099673885e-05
-1.44321741582012e-05
-2.0579584900567e-05
-2.19437424903664e-05
-2.57560394573585e-05
-2.025626032299e-05
-8.99844264184757e-06
-1.15447524332843e-05
-1.34489312068402e-05
-1.32494820721987e-05
-3.43938390611047e-05
-9.88849573075126e-06
-1.20409574366049e-05
6.42452858523303e-08
2.59348796616867e-06
-2.18016138235658e-05
-5.96868787794658e-06
-9.47465449337968e-06
-9.26623896532582e-06
-2.10774972760545e-05
-1.28573938908454e-05
-2.01802138948871e-05
-2.22860087143288e-05
-1.34739259520709e-05
-2.50254124017506e-05
-2.45218481453245e-05
-1.68869483080513e-06
6.10770115215131e-06
-6.95896905493484e-06
-1.1454577554944e-05
-3.96002805938936e-05
-1.5936032567347e-05
-3.31865820684891e-05
-6.1780382562262e-06
-1.69134775247446e-05
-3.27291485035211e-05
-2.143602189434e-05
-1.69910930328963e-05
1.02917921771305e-05
2.20038644542635e-06
-6.85880345602628e-06
-2.63924582314951e-05
-1.98453450969944e-05
-1.29679003598719e-05
-1.45646869519442e-05
-2.3137583678686e-05
-1.92774288699086e-05
-1.58588248498285e-06
-3.82037711734446e-06
-1.65330824524956e-05
-7.78399884771898e-06
-3.01751428939803e-05
-1.3034259476363e-05
-2.04981862564448e-05
-2.30464161294296e-05
-9.89421497228363e-06
-6.50859768285084e-06
-3.2610967622321e-06
-2.61028802800772e-06
-1.44627141287256e-05
-1.63564346368653e-05
-2.62813276945795e-05
6.99368825544392e-07
-2.51490907936544e-05
-2.02833637901075e-05
-1.97146878602482e-05
-4.24373005120177e-05
-2.6720293604624e-05
-6.74048196605966e-06
-2.10273533199025e-05
-1.75644343538968e-05
-3.71223241209377e-05
-2.43273197141226e-05
-8.70078342898219e-06
-7.36664486056459e-06
-2.75579275328667e-05
-2.3153132549783e-05
-8.57599957035325e-06
-2.52690542282578e-05
-1.81901339562998e-05
-3.20240548978492e-05
-1.98230320091118e-05
-1.4956058014994e-05
-3.08472126641697e-05
-1.31176468932615e-05
-1.0379792349755e-05
-1.07661549142343e-05
7.80207300270129e-07
-2.39790939142257e-05
-2.39555118832613e-05
7.11953774723213e-06
-2.75603777528879e-05
-2.44231684752681e-05
-8.01867075356892e-06
-1.16984685978848e-05
-2.70687876366696e-05
-2.12584748840491e-05
-1.64511591995222e-05
-1.7587067661171e-05
-1.90383232678441e-05
7.01134721658982e-06
-4.23809638689383e-06
-2.50423553149532e-05
-2.29436517209163e-05
-1.4520747035845e-05
-3.0316923364661e-05
5.22835843340619e-06
-1.64254709414268e-05
-1.9337895208591e-05
-3.06106774205508e-06
-9.29764823850162e-06
-2.39095347452945e-05
-2.15732599554064e-05
-1.27331895908983e-05
-1.78492308507875e-06
-8.83264422637207e-06
-3.366837799308e-05
-3.59975631954097e-05
-1.14974596390036e-05
-8.68480252291894e-06
-2.12059532351607e-05
7.44953405187739e-06
-1.68530032900925e-05
-5.02560266507605e-06
-2.30455038748061e-05
-6.32035044410304e-06
-1.93791519382277e-06
-2.14225471973637e-05
-2.427713455766e-05
-3.30459896247625e-05
-3.39369938134501e-05
-2.54384107712733e-05
-2.92482732824697e-05
-3.03745147169128e-05
-5.04957158419116e-06
1.90087065094595e-07
-2.50157736856247e-05
-8.28898416069707e-06
-1.22244204746533e-05
-1.62018927834192e-06
9.55938891875186e-07
-1.03523445224277e-05
-1.51228917047726e-05
2.97758364797315e-06
-1.37068518310811e-05
-2.49479298260714e-05
-3.0595080051504e-06
-1.8884417785285e-05
-2.88571965496988e-05
-3.39703669417153e-05
-3.83031151272563e-05
-2.47612027875376e-05
-2.48305084086564e-05
-1.18036448936758e-05
-2.49854080118446e-05
-2.31102742793047e-05
-4.8056284506221e-06
-7.91882234559028e-06
-2.95140668682264e-05
-2.05798970463401e-05
-1.82002757208538e-05
-5.44231919594068e-06
-2.57151327675126e-05
-4.89087445356807e-06
-3.90318263689095e-06
-6.06512883206291e-06
-4.40003230186177e-06
-1.27107628750446e-05
-2.23621877301023e-05
-1.7711531199271e-05
-2.83031077543564e-05
-2.87641159751286e-05
-1.92568308483017e-05
-6.29782852567864e-06
6.99538487403395e-07
-2.0559290876456e-05
-4.38164312408779e-07
-2.96940059102868e-05
-1.79366118136632e-05
-1.93453134967069e-05
-1.73740983860151e-05
-2.85828318649616e-06
-2.56486697923008e-05
9.91823091468011e-06
-1.29444301765369e-05
-1.54171588755837e-05
-1.4733793082662e-05
-8.65430444983345e-07
2.65539832469108e-06
-3.24225321176918e-05
-1.71947713198341e-05
-1.73121931138491e-05
-1.24228256302453e-05
-1.62782900934407e-05
-1.28009999518428e-05
-1.85765568006999e-05
-1.49925896762715e-05
-3.21495399236897e-05
-2.70121758534843e-05
-5.87440121250013e-06
-9.93545736953739e-06
1.85560419933044e-06
-2.95928574885658e-06
6.90246054179815e-06
5.16289779932338e-06
-2.05236863689948e-05
-1.98117856126617e-05
-1.77870073217263e-05
-1.05991330601557e-05
-1.29149905543353e-05
-7.32007463435452e-06
-1.98732790774946e-05
-2.11245783556965e-05
-2.53874702504925e-05
-3.13309785759235e-05
-3.20925342356013e-05
-1.97808693964528e-05
-2.98572402937869e-05
-8.45838496695088e-06
-1.71588329027793e-05
-3.00144476734544e-06
-2.10092118508685e-05
-2.02883226184325e-05
-1.83736172743779e-07
-1.19685914054324e-05
-2.16922251405843e-05
-1.25345750701844e-05
-5.18657190161705e-06
-1.62496138250718e-05
-1.85226536069506e-06
-1.29655868889876e-05
-5.61590172432547e-06
3.41029028594608e-06
-2.78248905420548e-05
-8.04502316316266e-06
-1.62350816785438e-05
-1.92157855658492e-05
-2.23396626940671e-05
-1.50780516537634e-05
-7.1058730093571e-06
-2.50364241324501e-05
-1.54416813149706e-05
-1.86049643053503e-05
-2.76396237633503e-05
-9.74875855988808e-06
-1.80725056669526e-05
4.12549620164324e-07
-1.78097687170603e-05
3.67993120595831e-08
-2.29181678417634e-05
-2.10930495493274e-05
-6.32158787706866e-06
-8.25167953400982e-06
-2.69919981764762e-05
-7.80373361448587e-06
-1.36754973344156e-05
-2.31218565506529e-05
-1.29703042680849e-05
-1.20857642873797e-05
3.33616596032223e-07
-1.11333276038326e-05
-3.39343855730244e-05
-1.13907860838394e-05
-3.756785002469e-05
-1.06154450338768e-05
-2.08543666967756e-05
-2.16789933269482e-05
-5.50204127934543e-06
-3.16108061902238e-05
-7.67202840215343e-06
4.38277759795321e-06
-1.99056753752476e-05
-1.34020466776139e-05
-2.7116718799492e-05
-3.60329117315267e-05
-2.38088860054662e-05
-2.36663641518443e-05
-2.84591072265456e-05
-8.27186975302173e-06
-1.99152091553693e-05
-3.10307930394339e-05
-3.30754345425677e-05
-8.81112170604724e-06
-5.2713316423316e-06
-8.38660283197142e-06
-5.96790620493492e-06
-8.54406526965451e-06
-9.90150418692829e-06
-3.31606973411697e-05
-1.68494347852679e-05
-1.28193733971667e-05
-7.76132839834834e-06
-1.51701434575808e-05
-2.0232237884359e-05
-1.45031861213567e-05
-9.20447641297476e-06
-1.27491686295445e-05
-1.3952708235023e-05
-2.0651766816233e-05
-2.40803146851634e-05
-1.33342887144981e-05
-9.27214203178385e-06
-9.21539108021821e-06
-1.1862168774043e-05
-6.02139239699505e-06
-1.5883803693182e-05
-8.63733526510916e-06
-1.39513051640424e-05
-2.78026262918446e-06
-4.67988139600745e-06
-3.23260189965181e-05
-2.48113952562046e-05
-9.46307368076943e-06
-1.15710138692149e-05
-5.28366265055518e-06
-2.15867551883948e-05
-1.47424767441424e-05
-3.32446113003063e-06
-1.38341091296823e-05
-1.76528686624334e-05
-1.77500424998289e-05
-1.77057178991426e-05
-1.57684898257563e-05
-7.72168257239976e-06
-1.82790565444615e-05
-9.79906094393718e-06
-3.30534439507613e-06
-6.72796671421822e-06
-9.91932549749764e-06
-2.18925724994331e-05
-1.55862600056278e-05
-2.14634576385865e-05
-1.80195606884941e-05
6.71360596382599e-06
-1.7945444778217e-05
-1.23771150553727e-05
-1.29231442422698e-05
-1.77926489570562e-05
-1.50591839979546e-05
-2.86613194969019e-05
-1.52880133148545e-05
-2.78149927983193e-05
-3.4441014606726e-05
-2.4470250687393e-05
-1.20493428392609e-05
-2.79839339573361e-05
-1.73986516388907e-05
-1.00826923839258e-05
-2.18132645147236e-05
-3.16433909596594e-05
-4.28923835688346e-06
-2.19445120531488e-06
-6.34473970533423e-06
-1.35309865526037e-05
-2.26162154002172e-05
-3.05910555126006e-05
-1.69612197472102e-05
-1.22185258396905e-05
-2.73086371897185e-05
-7.49435375149641e-06
-9.08169890121662e-06
-9.61907395204999e-06
-7.98482312501075e-06
-1.69386644991563e-05
-3.06355886512807e-05
-9.59164842168875e-06
-4.31828974451752e-05
-2.83919369583781e-05
-1.75768538884927e-05
-2.73602834295391e-05
-5.30605525768717e-06
-3.1848785649308e-05
-1.43080818330541e-05
-2.29481258909275e-05
-1.82105711823278e-05
-1.69739816140269e-05
-4.60405326680797e-06
-9.40890349756501e-06
-7.77210651343645e-06
-1.3892423938919e-05
-1.20711431086846e-05
-1.92841998442682e-05
-1.76062708830054e-05
-1.63462334599615e-05
-8.8985050661457e-06
-8.70427883580749e-06
-3.07902726950016e-05
-3.69606864696361e-06
-1.98072780745132e-05
-2.65604695731539e-05
-1.76950800144181e-05
4.89594484306857e-06
-1.42514491200627e-05
-2.76906346908234e-05
-7.42378915218539e-06
-2.48983998796631e-05
-2.07469183835811e-05
-1.42623561177357e-05
-1.47553475508072e-05
-3.88353065359937e-05
-8.11068423090713e-06
-1.40403704247495e-05
-9.02530609471983e-06
-9.90194877896247e-06
-6.1283257478746e-06
-1.60143930927026e-05
3.97052850925986e-06
-6.13931296913868e-06
-2.37373104694134e-05
-2.14061600898897e-05
-4.50409302674699e-06
-1.96270298884969e-05
-2.83664672285664e-05
-1.39137512516472e-05
-1.219629892801e-05
-2.19568400358559e-05
-8.15098025804208e-06
-6.26299602923527e-06
-1.41881972148409e-05
-2.23653467278131e-05
-2.87533138115867e-05
-8.50600551873481e-06
-1.52216782099158e-05
-3.34705059282248e-05
-2.78715634785221e-05
-8.52446821525681e-06
-2.3705575456559e-05
-1.72978207626403e-05
-3.39118203991607e-06
-9.37732949988769e-06
-1.20617786437565e-05
-2.22734777628197e-05
-1.92299046792282e-05
-1.72122833214192e-05
-2.38421707764082e-05
-3.90171462854587e-05
-5.02166310323947e-06
1.61790662937718e-05
-1.22655323723808e-05
-1.29855270545959e-05
-2.92826557215876e-05
9.00984694093763e-06
-1.00006872607876e-05
-2.06342107453668e-05
-1.59948990883682e-05
-2.29668591397413e-05
-2.89032315138543e-05
-2.25237546345078e-05
-1.11334589611127e-05
-1.52114194792884e-05
-2.9043919186733e-05
-2.25638819662787e-05
-6.99654350188943e-06
-1.43538702735413e-05
-2.37830957307385e-05
-2.53503412892873e-05
-1.63406188877333e-05
-1.36568903691417e-05
-3.05598172598455e-05
-7.39951560099929e-06
-1.55096369347328e-05
-1.79460547657459e-05
-1.29819642666403e-05
-2.10062238965901e-05
-1.63686283408384e-05
-1.14411165453227e-05
-1.3142811086181e-05
-1.54845844094544e-05
-3.10597060113711e-05
-1.35968243021521e-05
-1.38208944592412e-05
-2.32962476687954e-05
-2.60677968209563e-05
-2.65131246734853e-05
-1.08719578759287e-05
-1.86941958629484e-05
-1.58706279620623e-05
-1.28012749157804e-05
-2.67121613426973e-06
-1.03810148802287e-05
-4.2845009215014e-05
2.74382408537945e-06
-1.73588099037965e-05
-2.30882420365998e-05
-5.89650912435905e-06
-1.24468717065783e-05
-3.0004814882552e-05
-7.69560966195391e-06
-1.55384418838523e-05
-1.37707963945021e-05
-4.39675921972554e-07
-4.77414923907455e-07
-1.81467796899342e-05
-2.91730511318094e-05
-1.98148117666775e-05
-6.84316880231138e-06
-4.91361160642747e-06
-6.87607635806222e-06
-2.0983205861237e-05
-1.1739378259668e-05
-1.33796960009773e-05
-6.92823454124791e-06
-1.48157997734223e-05
-2.16694830769144e-05
-1.48189107696725e-05
-1.99510294426602e-05
-2.67692205650682e-05
-8.00566449299089e-06
-1.42805931025128e-05
-1.57937865842619e-05
-2.16529571004773e-05
-1.52646811040613e-05
-1.10497464586542e-05
-2.38593069393839e-05
-2.33541797394831e-05
-1.02543571317228e-05
-1.3363395740314e-05
-1.61578174474877e-05
-1.46792774712125e-05
-2.03366419799112e-05
-1.9689806649131e-05
-1.64938766558593e-05
-7.84612945735242e-06
-2.93241774735181e-05
-3.91161120945652e-06
6.93036100983183e-06
-2.37657586851376e-05
-1.66049046681734e-05
-7.20570153627542e-06
-1.309907500298e-05
-7.24959487285872e-06
-3.46923492827217e-05
-3.16341326099512e-06
-3.41144154921038e-06
-1.99213284695186e-05
-2.94683477308509e-05
-2.20305873348454e-05
-1.49860717086466e-05
-5.66876687589068e-06
-1.26523995135142e-05
-3.05602591582169e-05
6.74459702029453e-06
-1.35457780032624e-05
-1.26549035194892e-05
-2.08053931252626e-05
-1.12125904667347e-05
1.14067400936441e-06
-4.40043722108128e-06
-2.66271697596741e-05
-8.45020103613679e-06
-1.09466188288661e-05
-1.0170189326839e-05
-2.28993771799049e-05
-2.77140786819946e-05
-1.00073042094208e-05
-1.69308580040416e-05
-2.58661300541697e-05
-2.69119558947426e-05
-2.37613249911113e-06
-2.11557666354921e-05
-1.22732835536901e-05
-2.02772824272822e-05
-1.52279002551839e-05
-1.45380694668522e-05
-2.3115297145987e-05
-7.09224112572995e-06
-4.27839432412279e-06
-9.10222591712243e-06
-9.59786211399243e-07
3.88282063712932e-07
-1.15409780974437e-05
-7.43971671096613e-06
-2.90150141377527e-05
-1.3837281133574e-05
-8.42989908108918e-06
-8.81680953057625e-06
-1.52809346895341e-05
-1.83250917377607e-05
-1.04895379671026e-05
3.60848925795858e-06
-4.29745104007403e-05
-2.73127720920536e-05
-5.23392812446953e-07
-2.12877909751949e-05
-3.19503207975603e-05
-9.67277090068992e-06
-1.50098254757377e-05
-1.07597432116842e-05
-9.68718217790833e-06
-6.78998438209782e-06
-1.51838935634564e-05
7.426288765163e-06
-1.92084587330184e-05
-2.01742754771345e-05
-3.86323701014394e-06
4.44569444081145e-06
-1.50178503934285e-05
-3.19469876006978e-05
-1.10530513893865e-05
-1.74414000647092e-05
-4.70572413323159e-06
-4.77857353599584e-05
-2.49896381439744e-05
-3.06664076089265e-05
-1.87817035468338e-05
-2.05295198980589e-05
-2.84249039450477e-05
-1.6607475904421e-05
1.18334265613576e-05
-1.33836231545817e-05
-3.20974774026595e-05
-1.94462731472446e-05
1.87298285549974e-06
-1.54337256960238e-05
-2.31096426909896e-05
-1.16898285774475e-05
-1.80370431225366e-05
-1.09999425961498e-05
-1.98703914275996e-05
-1.97801080591235e-05
-1.38141993099818e-05
-1.15820827435398e-05
-1.09284035569602e-05
-1.90899504699229e-05
-5.88015612063336e-07
-1.90153852844094e-05
-1.21379631364947e-05
-1.12556556429762e-05
3.97921804377681e-06
2.91985580343538e-07
-2.66833051732318e-05
-1.07406705006388e-05
-3.414458179672e-05
-2.28424692598158e-07
-2.36183329424324e-06
-3.97579701682618e-06
-2.28258642149757e-05
-2.88649710467171e-05
-3.10145972947374e-05
-3.15101706356528e-05
-7.10390340254161e-06
-4.72106364297885e-06
-1.0055914660865e-05
-7.41613997770013e-06
4.84704827765929e-07
-1.28986525802884e-05
-1.20887338657458e-05
-6.44832880050002e-06
-1.33795557726192e-05
-8.35599889959462e-06
-1.21783170671986e-05
-1.25486152560161e-05
-2.57018968541608e-05
-1.55471153463778e-05
-1.39231528090784e-05
-2.57581307056344e-06
-1.55302518667619e-05
-1.29352933041672e-05
-1.67174418753982e-05
-2.23561110761658e-06
-1.29404522808466e-05
-3.16954992225578e-05
-1.19480971771448e-05
-1.93062227480381e-05
-2.25031079998562e-05
-7.10034866675662e-06
7.13922041423252e-06
-1.71868716030998e-05
-1.50143507879228e-05
-9.01982983417966e-06
-1.38730249439739e-05
-1.26616753922783e-05
-7.55836499539031e-08
-1.70719180492e-05
-3.40005092847557e-06
-1.4550979027014e-05
-1.42785749773213e-05
-3.15548078353702e-05
-3.37755580496056e-05
-8.47249285387778e-06
-2.5038939904549e-05
-3.44778561066371e-05
-1.2426076867109e-05
-8.29645271564958e-06
-1.15716604047558e-05
-5.83570921753491e-06
-3.0947828218222e-05
-1.80144392092876e-05
-1.0010766915747e-05
-9.31133509494716e-06
-3.24532892572372e-05
-2.23868880715079e-05
-1.97922480807458e-05
-1.92319406005074e-05
-1.63681475405319e-05
-3.39110907545168e-05
-3.59472463560055e-05
-2.28135616842782e-05
-1.35356233110264e-05
-2.3538675414165e-05
-1.05573939913845e-05
-1.13330121391827e-05
-1.02384431753128e-05
-2.20466635092624e-05
-7.4926374889719e-06
-6.84298704298837e-06
1.80161868879523e-05
-2.74111660600032e-05
-2.3916864775907e-05
-2.31586587745514e-05
-3.01073852493066e-05
-2.64608889143856e-05
-2.10737578162976e-05
-2.75446126929036e-05
-1.71291205363342e-05
-1.55628832751242e-05
-1.97430958990629e-05
-1.92638098759073e-05
-1.59513984793105e-05
-2.59787362095892e-05
-2.43825676513658e-05
-2.30323076824428e-05
-2.62704927889399e-05
-1.33558787703632e-05
-1.38129617663972e-05
-1.21450548993411e-05
-1.3861893944527e-05
-1.36110749629283e-06
-1.90670706735758e-05
-2.20944714510363e-05
-1.72167270089218e-05
-5.3907069922248e-07
-2.85428562788775e-05
-9.6361089652743e-06
-1.83659192272683e-05
-2.03388785229108e-05
-3.18751143804155e-06
-1.16170597035849e-05
-1.96678615726059e-05
-1.14361854387175e-05
-2.87696545454142e-05
-2.15198883755617e-05
-2.14022505065928e-05
-5.99986222625515e-07
-1.75867950261892e-05
-2.53547101711716e-05
-2.33488156383286e-05
-2.78084919032514e-06
-1.93550582013177e-05
-2.15101952548923e-05
-1.5255926972106e-05
-2.52244522932316e-05
-1.08170132082863e-05
-1.80918727675643e-05
-2.56314611647668e-05
-2.05763663804091e-05
-2.65843108336004e-05
-2.02077428534567e-05
-1.78963055038618e-05
-5.06455476918595e-06
-1.34150096927948e-05
-2.24600633658584e-06
-2.39478628610459e-05
-9.91823477533726e-06
-1.33896051398374e-05
-8.38424570215498e-06
-1.33082418418373e-05
-4.38628027530096e-06
-8.60060949989001e-06
-8.76138737766991e-06
-1.17313964164904e-06
-1.20017030456894e-05
-1.16457105568873e-05
2.10795037765325e-06
-2.32259541664879e-05
-1.84091588843505e-05
-2.42207115857987e-05
-8.4737124967412e-06
9.18865564060119e-06
-3.41493597071803e-05
-1.44764158038415e-05
-1.35560094378923e-05
-8.46591641485642e-06
-3.66694372574865e-05
-7.14913263726735e-06
1.32793431263816e-05
-1.41713755147246e-05
-1.23610313276311e-05
-1.3146620664237e-06
-1.03737469356153e-05
-3.16908398810307e-05
-2.52843739694055e-06
-1.64833135395439e-05
-2.48082869133647e-05
-1.1347092268696e-05
-2.12575514803661e-05
-1.15758376942631e-05
-1.29042198272245e-05
-1.33704484474456e-05
-1.33914670513147e-05
-1.0795729296173e-05
-1.85269324170681e-06
-1.38173055067132e-05
-1.09136902455544e-05
-2.69573831285829e-05
-1.5208943448682e-05
-2.35559711108067e-05
-1.42852855927317e-05
-2.17358443648357e-05
-3.07039837608186e-05
-1.50643113216655e-05
-1.37376271526946e-05
-3.18670077054254e-05
-8.47915686580445e-06
-2.69548088167339e-05
2.63330380552999e-06
-2.1175022844111e-05
-1.90688021524039e-05
-1.6713760010987e-05
-7.23953562206724e-06
-1.68539429160618e-05
-1.78860179381219e-05
-9.37301129718557e-06
8.83778868142958e-06
-1.37028549969545e-06
-5.20283413390467e-06
-1.22928673582629e-05
-3.12418721395018e-05
1.21205512651507e-05
-7.18828833717029e-06
8.26730521704719e-07
-1.05268048748554e-05
-1.50431883449812e-05
-1.20505431768592e-05
-2.60321534835969e-05
-4.32021516467502e-06
-1.99800664476818e-05
-1.45588901369633e-05
-3.55414378650675e-05
-1.64154372651944e-05
-2.61622156274732e-06
-1.24076817182908e-05
-3.14292662651379e-05
-2.6697801457058e-05
-1.70974355848751e-05
-1.14615127104727e-05
-8.24670402310303e-06
-1.98386208748295e-05
-3.22937818694814e-05
-2.72113781224331e-05
-1.29566020429234e-05
-2.33961541382597e-05
-3.53196764508864e-05
-1.3736087909184e-05
-8.17362846843588e-06
-2.06998919715186e-05
