# Supplementary material for: Research on computational propagation and identification of mine microseismic signals based on deep learning
Source: PLoS One. 2025 Oct 22;20(10):e0334641. doi: 10.1371/journal.pone.0334641 (PMC12543183; doi:10.1371/journal.pone.0334641)
Supplement: S9 Data — (ZIP) [file pone.0334641.s009.zip › 000101100000458.xlsx_0.txt_24.txt.txt]

-2.21003964956336e-05
-6.24811599940814e-06
-1.61706387239395e-05
-2.51383171162742e-05
-3.13951633611211e-05
-3.97533665053754e-05
-1.17877129435785e-05
-3.3395579502076e-05
-1.33047737647332e-05
-2.5138914271858e-05
-1.15757944089729e-05
-2.29828836963512e-05
-1.39340917268162e-05
-9.98402445720314e-06
2.4909992002821e-06
2.54809847279491e-06
-1.27651585347021e-05
-1.3127034046272e-05
-2.22631953376044e-05
-1.90538511582435e-05
-3.30014744786121e-05
-3.08731496187284e-05
-1.51993102278859e-05
-3.26704414778885e-05
-4.89679045443296e-06
-1.81724871814689e-05
-2.13475280260032e-05
-1.22995547138063e-05
-4.36267474736002e-06
-3.81299052817721e-05
-2.00118753660592e-05
-3.33430817023967e-06
-1.67537235864595e-06
-2.18066378483417e-05
-2.1291542649409e-05
-6.59329794480499e-06
5.96154009283928e-06
-3.59819200449094e-06
-9.07753140813324e-06
-2.746697559499e-05
-1.81616943655919e-05
-1.10852933739191e-05
-2.83891135710246e-05
-4.59617331633379e-05
-7.12489413964698e-06
-2.09624621197089e-05
-2.79946506792879e-05
-1.63184413426709e-05
-2.20896172341405e-05
-1.8249983400872e-05
-3.80778533433907e-05
-1.36979619059723e-05
-2.69722944353994e-06
-1.70639957748821e-05
-1.7213868385e-05
-2.1529422738564e-05
7.06546772090216e-06
-7.54868465070876e-06
-1.39756026843608e-05
-1.39950054927186e-05
-1.37826298936143e-05
-2.66115039676168e-05
-7.2563714968562e-06
-5.84472221057656e-06
-1.64385716938355e-05
5.44982860392168e-08
-1.31039356357184e-05
-4.27279571988249e-05
-1.72752023043768e-05
-1.04990040004212e-05
-2.58999001994765e-05
-1.4270976762265e-05
-2.16182453618769e-05
-1.48304618784487e-05
-1.74796583433228e-05
-1.41040662342862e-05
-2.07614222168571e-05
-3.40591742169524e-06
9.06150360878858e-06
-3.13851057758396e-05
-1.36254277109699e-05
-2.94838151908608e-05
-1.19955485184757e-05
-1.9904917559002e-05
-2.26338313752865e-05
-3.29965313292717e-05
-2.1001463574476e-05
-2.04759109371639e-05
-2.85575764505642e-05
-1.39335021766471e-05
-1.59246649119715e-05
-2.62631000741723e-05
-1.32558876531027e-05
-1.9151896905271e-05
3.17109581081884e-06
-2.20812559701307e-05
-2.25481058867367e-05
-1.37098814933851e-05
5.27798656260588e-06
-8.3583434183672e-06
-6.24200622888396e-06
-8.45166848138902e-06
6.7307957947688e-06
-1.62339371653268e-05
-7.64064836260866e-06
-1.45348705972506e-05
-9.20514391133927e-06
-3.11585701627571e-06
-5.03628635554723e-06
-6.07817285240545e-06
-3.00867954204138e-05
-3.15751020342743e-05
-5.73138942012864e-06
-1.9301237774522e-05
-3.52082016135812e-05
-1.75660743227977e-05
-1.12379849690494e-05
-1.04138314683121e-05
-1.82860994217098e-05
-1.70413734247184e-05
-1.92967519592999e-05
-1.05598474222944e-05
-3.24765925330851e-06
-8.37883613782933e-06
5.78872047198709e-06
-1.24189143255582e-06
-1.28091569652475e-05
-5.32779606051918e-06
-1.99726190438628e-05
-1.50209612727989e-05
-5.51666380151246e-06
-1.29386958663472e-05
-2.09690605513147e-05
-2.98184279331435e-05
-3.30244133966291e-05
-1.17633041118438e-05
-2.42560481009909e-05
-1.40565544044674e-05
-7.63319809302886e-06
-1.73447468105648e-05
-2.27625204465277e-05
-1.57390636705974e-05
6.51798016935234e-06
-9.7879445954935e-06
-2.0480685727429e-05
-1.27833781174455e-05
-8.39353214118979e-07
-4.20591813935797e-06
-1.34622838663947e-05
-7.66040316352197e-06
-1.17711996176651e-05
-1.58247890704517e-05
-2.01547849865197e-05
6.61338334511136e-07
-2.52937076131352e-05
-1.88291560179975e-05
-2.71412454898395e-05
-7.24547927680249e-06
-2.16256509971959e-05
-5.40744724288993e-06
-1.37317692266466e-05
2.59295698142356e-06
-1.83548811674535e-05
-1.70083191612504e-05
-4.80109059995459e-06
-1.55392486130493e-05
-1.13689485043172e-05
-1.90169211228945e-05
-1.56247141098493e-05
-2.80850692316034e-05
-1.35472518092765e-05
-1.5799844047659e-05
-6.40183128756292e-06
-1.44833016574919e-05
-1.41355898343997e-05
7.23068800496827e-07
-1.55022247723282e-05
-1.21523171018897e-05
-2.24579817110765e-05
-1.70555768315684e-05
-8.25807359079808e-06
-1.62721450165963e-05
-1.59511561039727e-05
-2.42063416918597e-05
-1.66083538189208e-05
-1.49361179872587e-05
-8.4183397731292e-06
-1.33246833828271e-05
-1.45142619705539e-05
-1.46379566394052e-05
-1.16180569227622e-05
-1.7825589478328e-05
-9.33870441855194e-06
-3.07381848593582e-05
-2.87630387379539e-05
-2.39474019126551e-05
-5.52915822294168e-06
-2.09928032620999e-05
-1.49838032420741e-05
-2.03666613807692e-05
-2.26965991044273e-05
-1.19897166045077e-05
-1.13457145201976e-05
-2.27184398376783e-05
-1.48780534445749e-05
7.83514688199081e-07
-2.17393595146825e-05
-2.03604924460479e-05
-2.30221346536025e-05
-1.33781033722711e-05
-3.38988875356352e-05
-2.48091588206193e-05
-1.50846731025821e-05
-1.8600972324769e-05
-2.81308164120311e-05
-2.63128214639669e-05
-3.09050808354731e-05
-8.00081942936173e-06
-1.09884363754968e-05
-2.07855962554232e-05
-9.19140806363716e-06
1.27673119664958e-05
1.46448612133594e-06
-2.80900755021277e-05
-8.37297421100231e-06
2.21708933262924e-06
-3.45789337433165e-05
-1.54706025881157e-05
-9.1244080091519e-06
-2.28246417825978e-05
-2.10111922886668e-05
-3.46990180183144e-05
-8.0513618269168e-06
-1.65775875637405e-05
-2.87871806139525e-05
-2.47687978170395e-05
-6.35195004422345e-06
-1.59520849191623e-06
-8.95744087304983e-06
-1.51542355170277e-05
-1.16588817282845e-05
-2.027475360574e-05
-7.78068194315043e-07
-1.38828326424206e-05
1.9933621006787e-06
-1.01650839595525e-05
-1.38170680938108e-05
-4.78053892624622e-06
-1.81682621962243e-05
-7.54149250060364e-06
5.88935707098037e-06
-1.22535773715358e-05
-2.28633009654913e-05
-3.21259224340624e-05
-1.84741346201338e-05
-1.84330972990527e-05
-8.62766873708432e-06
-1.39141814066251e-05
-1.66375818858835e-05
-1.08656041172223e-05
-5.28748372942267e-06
-2.03061952815816e-05
-1.02202082499742e-05
4.31312197381378e-06
-4.02952496975005e-06
7.26312652695338e-06
-1.58391825175104e-05
-1.60115161446125e-05
-1.86296482143326e-05
-3.4138474009855e-05
-7.50020256249407e-06
-8.10968782702801e-06
-1.9915474224225e-05
-2.1173648679807e-05
-2.5791735106812e-05
-2.00158173959825e-05
-1.41224573822124e-05
-1.55988086064736e-05
-8.12993680527559e-06
-1.75123126608068e-05
-1.85673711145788e-05
-1.52003413322742e-05
-1.10356459306831e-05
-1.70183037732538e-05
7.08718834514256e-06
-2.61831286140981e-05
-5.01741620254153e-06
7.17588643879881e-06
-8.26380442821072e-06
-2.80316333516785e-05
-2.35626412011952e-05
-2.07592337079349e-05
-5.32148201046215e-06
-1.38736889540413e-05
-2.34660638612781e-05
-2.96945971979996e-05
-2.45265842277532e-05
-1.4694900151205e-05
-3.16215221725071e-05
-1.35550771407995e-05
-3.12729107207922e-05
-2.49741432179272e-06
-2.94108926129845e-05
-1.9189256821287e-05
-6.70800876271869e-06
-7.58404129087294e-06
-2.16854432028758e-05
-1.62217527661273e-05
9.2423709468364e-06
1.95456743001575e-07
-5.63630015333898e-06
-1.7114313928691e-05
-1.44492065772455e-05
-7.24629330026445e-06
-2.28987383118356e-05
-2.20367434238266e-05
-2.57447216308309e-05
-1.78034599505299e-05
-2.84034777672948e-05
-3.01066938412994e-05
3.14496903660773e-08
3.44868359967262e-07
-1.01451174163238e-05
-2.00762041518886e-05
-6.94444757986977e-06
-5.35676384632146e-06
-1.92031924661569e-06
-1.02927635004255e-05
4.25069926940905e-06
6.2705251455146e-06
2.17328426895794e-06
-1.29061422579862e-05
-2.05198775965287e-05
-1.66848757302326e-05
-1.54433222085362e-05
-2.10372127774115e-05
-2.11624959300157e-05
-3.11398222042228e-06
-2.56372635960977e-05
-2.56199493635266e-05
-1.11367352648874e-05
-8.74797525446915e-06
-8.54137739637436e-06
-1.40340496996703e-05
-2.23760990035125e-05
-2.89479954086948e-05
1.38401885796267e-06
-1.07302616491902e-05
-5.38612459588528e-06
-1.70296549247269e-05
-2.81111934298657e-06
-1.25927689021597e-05
-1.98456595240916e-05
-5.61112098343867e-06
-9.99039499726373e-06
-2.26598968301516e-05
-4.74026065064568e-05
-1.91397226881122e-05
-3.33015957939646e-05
-2.35194339059404e-05
-3.28365858686812e-05
-2.06062312793888e-05
-1.47194443185824e-05
-1.02664955439639e-05
-2.37569740829421e-05
-2.91775639798548e-05
-5.58186769683806e-06
-1.81504129570131e-05
-9.96678021596324e-06
-2.86029889268917e-05
-1.70584251679483e-05
-2.02159250942985e-06
-1.1866599782214e-05
-3.43382893813759e-05
-3.55530026448971e-05
-1.57780929945299e-05
-2.2159698812746e-05
-1.75590293013112e-05
-2.61556779118094e-05
-9.63205543623933e-06
-2.34137836824848e-05
-1.80918511094918e-05
-8.39884742217151e-06
-1.58979647995137e-05
-1.51398402448132e-05
-1.17514449813594e-05
-1.38972685165656e-05
-1.81209335093338e-05
2.46277551434301e-06
-4.72944010497743e-06
-3.39652136113516e-06
-7.35083821972909e-06
8.564093883642e-07
1.62916463035347e-05
-1.94589916040946e-05
-1.35372468213445e-05
-2.24697337968806e-06
-2.4779816876836e-05
-3.60591628859816e-05
-2.77199185221096e-05
6.86820054230904e-06
-1.38284846218582e-05
-9.10459682077747e-06
-2.37149682939528e-05
-2.50580632213043e-05
-5.41280562632296e-06
-1.39658092873702e-05
-1.4990128693863e-05
-1.21095744970695e-05
1.06035625367426e-06
-1.72663333360799e-05
8.29130819270455e-06
-7.79760543922615e-06
-1.19697574667795e-05
-1.30120904761998e-05
-2.13145871485282e-05
8.39036817776574e-06
-2.31309136324235e-05
-9.17325140001733e-06
-1.12744832108794e-05
-2.37119829761847e-05
-2.13569560679172e-05
-9.68661734166926e-06
-1.19050909388958e-05
-1.25168934318135e-05
-1.1019777781191e-05
-2.83356163912744e-05
-2.19341513088869e-05
-1.65509915256212e-05
-3.68615245096491e-06
-1.92680226210695e-06
-9.92801570025405e-06
-1.29461634407134e-05
-1.24102480696615e-05
-4.42652445960785e-06
-1.32051648885283e-05
-1.39727394232601e-05
-1.73545601221197e-05
-2.86837199450084e-05
-2.7794051631033e-05
-2.98648323431557e-05
-3.25458130797967e-05
-2.07000216212599e-05
-1.97595540029455e-05
-2.12734244036293e-05
-9.1235530264653e-06
-1.27233302302814e-05
-1.17973507991107e-05
-4.87312895901642e-06
-3.46622995018727e-05
-2.22149175181502e-05
-3.06811070583888e-07
-2.03264638212506e-05
-1.23681034257612e-05
-4.50693482814834e-06
-5.01419489175149e-06
-2.49683108906145e-05
-2.35452917312965e-05
-3.02159863062977e-05
-3.21079510987074e-05
-1.47777021177148e-05
-1.97071376599261e-06
-8.05570345991672e-06
-9.94721919977455e-06
-7.6733644935996e-06
-2.43146000178597e-05
-2.29316862519399e-05
-1.89152326926461e-05
-1.10760510898355e-05
-1.52255193454188e-05
-1.49172408573257e-05
1.34906658923168e-06
6.51412644738897e-07
2.51260266983859e-07
-1.54193272584244e-06
-1.16217900895157e-05
4.80326185439907e-07
-2.58195912440055e-05
-2.06933297169376e-05
-1.25257613463884e-05
-8.86222724474468e-06
-1.09639657009683e-05
-2.83975346393114e-05
-4.28680422717722e-06
-2.08039872842619e-05
-1.05529934332746e-05
-2.96222623956401e-05
-6.76003573225433e-06
-2.24100671103864e-06
-1.47996309505772e-05
-2.61815606520456e-05
-3.0632119503716e-05
2.00023330825307e-06
-9.35001534803061e-06
-8.68449279601536e-06
-3.19666387894007e-05
-1.39933551743999e-05
-1.8330833226747e-05
-7.67697717503127e-06
-2.59486619037021e-05
-1.45272372373608e-05
-1.78196128895551e-05
-2.14367177226799e-05
-8.8544562754529e-06
-1.05087596205165e-05
-4.65196564457583e-06
-1.74988480512514e-05
-1.92231325076765e-05
-3.30089850997996e-05
-1.77036198630974e-05
-4.5124927079107e-06
-1.03535445006436e-05
-4.7539141657133e-07
-1.26804113615539e-05
-9.14973212586611e-06
-1.74584875215332e-05
-1.29952341571363e-05
-1.17885683255113e-05
-1.02234905689845e-05
3.30605732527003e-06
-2.02364292219922e-05
-1.11419148641251e-05
-1.77811613765831e-05
-3.52234040809378e-05
-1.78378996443312e-05
-1.30226956963546e-05
-1.51448434898213e-05
-3.40585918954264e-05
-1.0962650141603e-05
-1.52633147283379e-05
-1.79203712427565e-05
-1.77350988345032e-05
-1.52351240154036e-05
-1.43927511744315e-05
-8.25941159763419e-06
-2.64113770684609e-05
-2.04897290293113e-05
-1.38171593743661e-05
-2.68028415834592e-06
-1.89798658511422e-05
-1.52601448823186e-05
-1.25840965749305e-05
-2.85453177650748e-05
-3.64125817903087e-06
-2.05975278810502e-05
-3.73017830096973e-05
-2.01523651736596e-05
-2.15650351152978e-05
-2.29860471855438e-05
-1.20819347174725e-05
-8.04976274535665e-06
-3.1091406859461e-05
-1.31061943816642e-05
-1.61540549547235e-05
-4.04039358632528e-07
-3.25801243148216e-05
-1.61458011010625e-05
-1.57712427241634e-05
4.60055335221691e-06
-1.50139517380934e-05
-1.96414093725116e-05
-1.27603423174208e-05
-1.8393548886601e-05
-1.82283315950279e-05
-2.17993865335737e-05
-2.11294378777047e-05
-1.70668945861906e-05
-2.28172642143898e-05
-1.13333130100736e-05
-2.03327578906528e-05
-7.42620160850606e-06
-6.76782766066242e-06
-6.32745627272114e-07
1.03238510495467e-06
-2.65181940152749e-05
-3.74670385568595e-06
-9.99531417099906e-06
-2.00875535565442e-06
-5.28450423710604e-06
-2.44668897440099e-05
-9.30755892970906e-06
-8.75595312822493e-06
-1.68029057069495e-05
-1.57028337076434e-05
-3.29111138222244e-05
-1.13758408230518e-06
-2.24370078907278e-05
-2.00514085232327e-05
-1.43923815230302e-05
-8.10216841970462e-06
-2.183201487118e-05
-4.15459626549535e-05
-1.49745919424898e-05
-7.22173228903953e-06
-2.25426723106424e-05
-1.62771093189442e-06
-1.71542472456896e-05
-1.77871997137487e-05
-1.33021561190631e-05
-1.46174489816898e-05
-2.01892489245979e-05
-3.40593540593959e-06
-1.16048589903375e-05
-3.14275029806153e-05
-1.96996930030568e-05
-2.09116847647842e-05
-1.17683816340104e-05
-4.38818174677346e-07
-1.44550233793389e-05
-2.9632236733623e-05
-6.48267922998889e-06
-3.34786004059218e-05
-1.90988411598894e-06
-9.45592843753736e-06
-2.78810519702879e-05
-1.55921883925509e-05
-8.05947825128363e-06
-2.91261993907088e-06
-8.5345850888786e-06
-1.5365096805458e-05
1.60561028846482e-06
-1.2028851393877e-05
-1.7607586879386e-05
-1.01013409941168e-05
-2.50159010144793e-05
-3.2309751413922e-05
-2.55843989121735e-05
-2.14278765610412e-05
-1.41456358596065e-05
-2.74192561223835e-05
-1.50657119997039e-05
-6.18782928611144e-06
-4.15024002523441e-06
-1.13318530397413e-05
-1.85991159517901e-05
-1.06968422413351e-05
-1.68878598679419e-05
-1.95382123332217e-05
-1.42481979368954e-05
-1.19766245197158e-05
-1.47088560511986e-05
-7.4705736303082e-06
-1.1190345326047e-05
-2.80680529188782e-05
-2.86699998111601e-05
-2.74836244086387e-05
-1.88835507332513e-05
-1.34020367039137e-06
-7.34255770276026e-06
-2.42334706061679e-05
-3.18013289783733e-05
-2.35680320593302e-05
5.400694727037e-06
-2.83442821238693e-05
-2.43245959309079e-05
-1.20284493328166e-05
-3.04857089372713e-06
-1.23913610350145e-05
-5.082314168263e-06
-1.49826843393097e-05
-2.2671304231477e-05
-1.11469501730265e-05
-1.11161380924972e-05
-1.35680688006702e-05
4.94918262925555e-06
-3.0403084344179e-05
-4.50963029603121e-06
-5.36857379687278e-07
-1.18894583006156e-05
-1.63908679639605e-05
-2.56283322094574e-05
-8.46299949411554e-06
-1.79980118033047e-05
-8.45480501889952e-06
-9.43097147516718e-06
-1.25250274329349e-05
-1.98469969426105e-05
-2.05524823805553e-05
-3.05807421519346e-05
-1.4604550199704e-05
-2.82315062022222e-05
-1.06442909651298e-05
-1.10601781119739e-05
-1.11039835520863e-05
-2.76138070974843e-05
-2.91305386666049e-06
-2.08405804068213e-05
-1.58604418389232e-05
-1.38649189283776e-05
-2.47403037367192e-05
-2.04491367839344e-05
-2.97125569289284e-05
-2.34937868879794e-05
-4.67380432621941e-06
-2.04559971381654e-06
-2.69846809836948e-05
-3.5410614348646e-05
-7.78133976378275e-06
-1.66627947587978e-05
-2.73042618212881e-05
-2.05110088348935e-05
-1.92948456181739e-05
-1.07217675076745e-05
-2.22068170385184e-05
-3.46538480244007e-05
-2.36393177067096e-05
-3.5373868676906e-06
-9.01506551159763e-07
-1.32259124775284e-05
-8.35146511644516e-06
-1.55644299001798e-05
-1.57607723830496e-05
-4.49440546684626e-06
-1.67304368081594e-05
-1.21883373522511e-05
-1.40634272784889e-05
-9.54032661268168e-06
-2.48024949431985e-05
-2.20483604421836e-05
-1.14859453235887e-05
-6.06414985592281e-06
-4.09273778943794e-06
-3.05468640619696e-05
-2.68165919544068e-05
-1.17558080391902e-05
-3.30515557478429e-05
-5.92168353696948e-06
-8.83193942742301e-06
-1.3496359500851e-05
-1.68593785613724e-05
-8.79332995710143e-06
8.44358716448135e-06
-1.13542297302404e-05
-2.15886450083157e-05
-1.14136735025676e-05
9.21795659352707e-06
-1.7579377163134e-05
-2.55156204118946e-05
-2.11003848808939e-05
-8.35052755981507e-06
-2.64474684531555e-05
-1.79942055809527e-05
-2.70396267534005e-05
-2.3947222096562e-05
-2.45271497997434e-05
-2.5512620156844e-05
-1.83678324346785e-06
-3.56522562864164e-05
-2.04069016841371e-05
-9.78726639735615e-06
-1.32953622024046e-05
-2.34368469780726e-05
1.43831109148991e-05
1.62150448207882e-05
-1.70854237427016e-05
-1.14146098845101e-05
-1.13990489055917e-06
-3.31807074972085e-05
-4.97761911701797e-06
-2.40191234652022e-05
-2.37676965349806e-05
-1.12842104133617e-05
-9.07002761484892e-06
-2.89395243875453e-05
-2.74305762522383e-05
-4.14713018887493e-06
-9.11388098377158e-06
-3.33106739991845e-05
-3.06327790778643e-05
9.44118841527692e-06
-7.95082198810286e-06
-1.18488735494513e-05
-1.07012461921501e-05
-1.48815718521234e-05
-1.33868542833292e-05
-1.04058984906209e-05
-1.6238168262369e-05
-7.23494000096466e-06
-2.14021347614681e-05
-1.57924364421935e-05
-1.34305843494031e-05
-7.77097866490342e-06
-1.35182362118686e-05
5.2537276827301e-06
-2.21548644862338e-05
-2.43877706826782e-05
-1.09941756755508e-05
-4.47567360640493e-06
-2.17534342537948e-05
-1.8465780491588e-05
-5.84603470753064e-06
-7.16580875161438e-06
-4.7366279496046e-06
-2.68329200519027e-06
-1.19482157959795e-06
7.07871686663447e-06
1.2647835138051e-05
-9.97261142346816e-06
-1.971677642776e-05
-1.76200357271764e-05
-2.4736154136348e-05
-3.46854654717216e-05
-2.26699786435617e-05
-2.22123393623584e-05
-3.07803063673897e-05
-2.7044565008232e-05
-1.32582133208185e-05
-3.74134006838285e-06
-2.3154658289258e-05
-2.18336346477067e-05
-5.52095765244904e-06
-1.24497715125293e-05
-2.30465971015565e-05
-1.75109032568368e-05
-1.88012598025657e-05
-1.41970129564725e-05
-1.69743241091234e-05
-1.35571027782805e-05
-2.6480976776123e-05
7.21325225189006e-06
-1.47244182696238e-05
-1.00232665394464e-05
-1.17154332344883e-05
-1.31059315933249e-06
-2.20498133662292e-05
-2.03153019997172e-05
-1.80845844739707e-05
-3.52880488014875e-05
-2.3060331802505e-05
-1.99354535988202e-05
-1.01863555346801e-05
-4.246179459796e-06
-4.9791039855316e-06
6.3124775955369e-07
-1.74338650889185e-05
-1.26424727311523e-05
-2.40019263217406e-06
-3.10987873927983e-07
-1.34640646966283e-05
-1.07603178222807e-05
3.72866532450418e-06
-2.27268643394045e-05
-7.38318875838852e-06
-1.58064734046927e-05
-7.00794286011702e-06
-2.48787553524497e-05
-2.48257356911398e-05
1.0665973879767e-05
-1.28295700222483e-05
-3.96689417542805e-06
-1.71895250323261e-05
-1.80554086825776e-05
-6.0425481637926e-06
-3.21194202359688e-05
-1.40049924689276e-05
-2.19739052332356e-05
-1.39422393314897e-05
-1.75661319359775e-06
-1.57228817852642e-05
-3.0568115291082e-05
-9.78535689083347e-06
-3.00196532683253e-06
-2.61797587951717e-05
-3.5608292503914e-05
-3.91456097824547e-06
-2.98252571266222e-06
-2.99599683496283e-05
-1.32877780543852e-05
-1.98133178147275e-05
-1.07985846015215e-05
-2.22535745421493e-05
-3.73594641283645e-06
-2.08538981876942e-05
-9.39453212283854e-06
-1.50425361468125e-05
-1.69624916584137e-05
3.95796670414735e-07
1.66384050723638e-07
-1.6873843544142e-05
-3.09280079959345e-06
-1.59564547856322e-05
-3.88582695917384e-06
-2.1063575587586e-05
-1.97643285011186e-05
-1.67776617085397e-05
-1.91512347870197e-05
-6.29188967925131e-06
-2.59136210304962e-05
-8.09769425911768e-06
-3.03621863118346e-05
-1.4994714239713e-05
-1.58378651417897e-05
-2.91064121779585e-05
-1.37268390924455e-05
-2.48479456140098e-05
-4.32775747830709e-06
-4.93903333067653e-06
-1.09222363175143e-05
-9.64830098430734e-06
-1.39094275176518e-05
-1.30376823796575e-05
-1.99819851382943e-05
-1.30180454692567e-05
-1.06140010492059e-05
1.94432599781289e-06
-2.60889977669237e-05
-8.2864128255515e-06
-2.38581766955683e-05
-3.79634924017614e-05
-2.06808112430322e-05
-1.09850635573115e-05
-2.27230696345023e-05
-2.72438865031368e-05
-3.8241886399756e-05
-2.33230940602e-05
-1.59922759974737e-05
-1.43460879774832e-05
-2.07392854130128e-05
-2.42819495817992e-05
-1.31976969674318e-05
-1.37241653402142e-05
-9.40105694157417e-06
-1.42986601576539e-05
6.43652302271676e-06
4.81060736913689e-06
-1.5040128653106e-05
-1.0104617196858e-05
-1.43746265899909e-05
-2.10096911224955e-05
-2.86047281865382e-05
-1.39219755449484e-05
-6.33898756935384e-06
-2.37164004410167e-05
-4.2984075561872e-05
-2.37583493589001e-05
-6.12357222487057e-06
-7.60694911793514e-06
-2.63674358343006e-05
-2.35501202208969e-05
-2.35386785099557e-05
-6.10419077773436e-06
-1.59618570441344e-05
-2.18607702758965e-05
-2.1945963771756e-05
-2.13888441463407e-05
-1.56071172655344e-05
1.27383611193714e-05
-1.09975256945997e-05
-1.13618254201691e-05
-9.05790377557618e-06
-2.17059559929969e-05
-1.66702155847083e-05
-7.05419619454172e-07
-2.32565969442104e-05
-1.93273324632358e-05
-2.40155548948163e-05
-6.02626339736694e-06
-9.41234089391645e-06
-1.04245020814914e-05
-2.49176854344972e-06
-2.56219882147358e-05
-1.99154501464139e-05
-8.67846215475274e-07
-3.53060425590941e-05
-2.29850721100701e-05
-1.38956730997119e-05
-1.61025281271837e-05
-5.57607573355782e-06
-1.74583704629904e-05
-1.0817714656634e-05
-1.86032917347464e-05
-3.05919380466868e-05
-2.42421010377845e-05
-1.01103498255374e-05
-5.68081675738435e-06
-1.5143283156839e-05
-5.23596507517704e-06
-2.059773650219e-05
1.01718333317612e-05
-4.42921742266887e-06
-1.30112540590897e-05
-2.21408129207623e-05
-3.82089389162786e-06
-8.3932109089367e-07
-2.80686312763079e-05
-1.14227489183618e-05
-1.54732512000072e-05
-1.30978988030068e-05
-1.36284794635114e-05
-1.83339670732709e-05
-1.56723546120538e-05
-1.58369705039289e-05
-2.00388954455974e-05
-2.64814284093559e-05
-8.60238245301602e-06
-1.24658803299476e-05
-3.67841140935698e-05
-2.90487036069051e-05
-1.4842204164348e-05
-2.55700581683244e-05
-9.33534492364616e-06
-1.55136175778818e-05
-7.54173282077127e-06
2.18493582776056e-07
-2.42142675648483e-05
5.28011969509319e-06
-6.57770563880429e-06
-2.47311369904765e-05
-1.07520301257656e-05
-4.89249802769486e-06
-2.17441472458168e-05
-1.50054912213584e-05
-4.99029761029799e-06
-1.28376849587204e-05
-1.99326367030553e-05
-3.67679124651909e-05
-1.98811166917861e-05
-4.88012020157281e-06
-7.37264671302919e-06
-2.67105358341147e-05
-2.3177045098268e-06
4.03120964635475e-06
-1.81067687495943e-05
-1.85935636441373e-05
-7.75372188317994e-06
-8.49493565599098e-06
-2.92522497329424e-05
-2.11705055208853e-05
-2.96309552053313e-05
-9.93991225158528e-06
-1.4153350713671e-05
-1.28895414695791e-05
-1.56049225738591e-05
-3.91666351889657e-05
-3.24171714845794e-05
-1.40365121394216e-05
-2.32007235711999e-05
-1.50872308097335e-05
-1.89053967463001e-05
-2.3859846668979e-05
-6.90737702607514e-06
-2.09345722885696e-05
-7.58113993184855e-06
-2.1568507745165e-05
-1.162622063512e-05
1.42245627553248e-05
-2.27468137804138e-05
-8.27018126442512e-06
7.98547821177196e-06
-1.69524528357599e-05
-1.3382485234489e-05
-1.00102846184717e-05
-5.7857103881731e-06
-1.72473502065697e-05
-4.88647060538808e-06
-3.62352576252199e-05
-1.88215578462365e-05
-1.91348809951405e-05
-1.96193737904049e-05
-2.18447981986593e-05
-1.37798303202869e-05
-1.85466236271748e-05
-1.78146575362536e-05
-9.17139942576456e-06
-9.85565430007363e-06
-2.13343624667397e-05
-1.09716886693114e-05
-1.76289372195588e-05
-1.16892333915967e-05
-1.28599769662195e-05
-3.59372649763198e-06
-2.11109580228527e-05
-4.73820964906495e-06
-8.2025581503996e-06
-3.38891622880437e-05
5.15243105674474e-08
-1.87169072927759e-05
-1.54576019614614e-05
4.42955771566343e-08
-1.97989708396894e-05
-1.76439457006412e-05
-1.99875126678295e-05
-5.83029314523339e-06
-2.58352582178334e-05
1.77912919872029e-06
-1.92291540586928e-05
-1.73603151870503e-05
-1.14310053278544e-05
-3.30700888643509e-05
1.01177579086995e-05
-2.90442061344539e-05
-2.41146421132246e-05
-2.25030319981452e-05
-2.87740380255322e-05
-2.58663673806628e-05
-1.91018674932412e-05
-1.5637878178755e-05
-2.05924263516015e-05
-3.1097310283303e-05
-2.79132031019458e-05
-2.57340583983195e-05
-2.22462696254834e-05
-1.99419981149328e-05
-2.02347497537416e-05
-1.06884584462481e-05
-6.948801579581e-06
-1.41877528801708e-05
-1.2406481242543e-05
-1.38846585958933e-05
-3.58390257399949e-05
-8.82394449404465e-06
-6.59097941367816e-06
-5.53208209940541e-06
-2.81666827559337e-05
-9.30525245607767e-06
-6.56992352550584e-06
-4.01781752370177e-06
-1.64561802421774e-05
-2.86966301655701e-06
-6.42688432304529e-06
-8.48788529171038e-06
-1.46937450645878e-05
-2.38847762246205e-05
-5.37690353617318e-06
-9.26072253609893e-06
-2.8026375852937e-06
-2.20404386909554e-05
-1.65242379216025e-05
-7.0205193400541e-06
9.92334829193673e-06
1.58926549199917e-06
-2.15885057692021e-05
4.49598674260879e-06
-1.71239170658519e-05
-2.46779834533645e-05
-2.17010515683118e-05
-1.35424671655814e-05
-8.76607837071399e-06
-1.70905368588924e-05
-1.49602791227727e-05
-1.72798174877215e-05
-2.46197416972726e-05
-1.196393890161e-05
-1.06735457255189e-05
-2.28764361642819e-05
-1.76123952051957e-05
-5.7455541259554e-06
-2.1213954398093e-05
-1.78079965912505e-05
-4.25594415053116e-06
-2.05972755801339e-05
-2.87924541401723e-05
1.36243264399383e-07
-1.4884789955985e-05
-1.45698779143564e-05
-6.07627271824343e-06
-1.9409756818044e-05
-4.70315246489102e-06
-2.22061661836463e-05
-1.85994250773208e-05
-1.99696763932464e-05
-4.41456610145739e-06
-1.33630768393841e-05
-2.0355042884739e-05
-1.65930052869191e-05
-1.93178302915675e-05
-2.05974227764617e-05
-3.34423281238353e-05
-9.00325404833986e-06
-8.6488620548326e-06
-2.4307367485979e-05
3.09688845491704e-06
-7.00788551665138e-06
1.44033901572817e-06
8.31489117081731e-06
-2.00811527736559e-05
-1.68006711046912e-05
-2.4290508705718e-05
-8.13106273823271e-06
-1.50949218798122e-05
-2.7884241982807e-05
-1.8409417795704e-05
-9.69024047164072e-06
1.32038862278569e-05
-9.75959156715182e-06
-2.05607194661826e-05
-1.68283013096342e-05
1.48138737114175e-06
-2.65991539241393e-05
-9.26230110428187e-06
-9.8855412303938e-07
-3.7859889467661e-06
-4.68058833662637e-06
-2.31109652201765e-05
-7.46883532798324e-06
-7.13988340057183e-06
-1.93572855753405e-05
-9.22457348039679e-06
-2.57211271429182e-05
-9.42231131773602e-06
-1.44736275160726e-05
-1.51792380681722e-05
-1.41371220282129e-05
-1.26894409316349e-05
-1.74934246096809e-05
-7.93306502450521e-06
-1.45387385214316e-05
-1.37701786896909e-05
-2.50291859130499e-06
-1.52669953911493e-05
-1.63728189537558e-05
-6.65351604568868e-06
-1.17407151378321e-06
2.34972450683745e-06
-1.75151009336715e-05
-2.83957527435239e-06
-2.42543543175496e-05
-1.74558473824903e-05
-5.84257891850982e-06
-1.25839099881157e-05
-6.2327796044479e-06
-1.87008937022793e-05
-1.24657619389952e-05
-5.90442208546335e-06
-1.35272451111779e-05
-1.75628230736932e-05
-1.72277620581968e-05
-1.59387740545409e-05
-1.36426633428615e-05
-1.3725465955112e-05
-1.80473308737023e-05
-6.87436298336546e-06
-3.92881343954269e-05
-3.26078409851965e-06
-6.31227273055675e-06
-1.21486648842046e-05
-6.78043734359493e-06
-2.32665179565201e-05
-2.5222706696339e-05
-1.25147692648463e-05
-2.05527182723855e-05
-1.99920070667773e-05
-1.30274581557543e-05
-3.07059705146716e-05
-7.89140541905488e-06
-1.43341188182452e-05
-1.25073152667982e-06
-7.9060308536186e-06
-1.12213828931195e-05
9.40640622717934e-06
-2.14930545927815e-05
-2.10969926493528e-05
-2.78319355457123e-05
-1.70072794675544e-05
-1.21552291393354e-05
-1.84099420032654e-05
-2.88423222062752e-05
-2.11355855307753e-05
-2.30616750099412e-05
-1.58515876793908e-05
-1.09034694716381e-05
-2.44999893622291e-06
-3.5747422719326e-05
-2.28225007217671e-05
-1.16209717403784e-05
-2.35196710609039e-05
-9.98069443005697e-06
-2.22803941665826e-05
-2.60109106031233e-05
-2.35463665028157e-05
2.37921563398502e-06
-1.22086173137803e-05
-8.52398956011157e-06
-8.88903267003422e-06
-2.2574706307748e-05
3.54904957140347e-06
-2.99056199572411e-05
-9.9837051637975e-06
-2.66400651240108e-05
-1.29997036458106e-05
-1.98668106524984e-08
-8.74581060545572e-06
-1.39004781719796e-06
-9.55355681401973e-06
-1.48569524603551e-05
-2.16240006268963e-05
-3.04511322640268e-05
-2.31829363020124e-05
-1.46750875398565e-05
-1.86505020034231e-05
-2.30123783041182e-05
3.32660974607758e-06
1.04514171320069e-05
-8.38616961713771e-06
-1.89533860463164e-05
-1.23037970738526e-05
-1.08700625252868e-05
-6.53314755678415e-06
-1.34381765844016e-06
-8.13422539456179e-06
-1.67250204949052e-05
-3.11394282915367e-05
-2.99077770967811e-05
-2.56683424426847e-05
-1.57866503516025e-05
-1.61981950406907e-05
-2.10883414771208e-05
-1.21449852213023e-05
-1.38162607392679e-05
-1.36985157115792e-05
-2.54420256813949e-05
-1.70206140565682e-05
-6.55318233654457e-06
-1.15566409691189e-05
-5.93691886583142e-07
-2.38927247392529e-06
-2.5948662514412e-05
-4.45366186622016e-06
-3.64334667845289e-05
-1.72950409005827e-05
-1.25608716143258e-05
-1.46272945197874e-05
-2.83715664490453e-05
-2.52012596181024e-05
-2.95433450144648e-05
-4.57379717688289e-06
1.86795509793398e-05
-1.97048257705182e-05
-1.25015310473201e-05
-3.94300939820713e-07
-1.31690793374517e-05
-3.36909420142182e-06
-7.30002737537081e-06
-1.46180424565441e-05
1.59968094955002e-06
-1.6271893980093e-05
-1.49747433821893e-05
-2.02013170777492e-05
-1.07323823723801e-05
-6.01002262716329e-06
-3.58600738076034e-06
-3.29413681106488e-05
-1.23721594739714e-05
-1.17687902027881e-05
6.64261131385681e-07
-1.90436431215825e-05
-1.42925970257504e-05
9.68783942646175e-06
-2.20311799403278e-05
-1.54258412695709e-05
-1.29193791855499e-05
-2.30346631215788e-05
-7.16690153135966e-06
-6.43736943689822e-06
-1.279260095993e-05
-6.42780519997729e-06
1.58581512230287e-05
-7.86684918320406e-06
-1.85905966543486e-06
-2.45262765791214e-05
-1.01055756205774e-05
-9.20321471595487e-06
-1.62358497857867e-05
-1.58620383964411e-05
-7.55605551966966e-06
-3.27541370628251e-05
-1.47531958750973e-05
-6.00750525416722e-06
-9.4981129939944e-06
-3.27734805480862e-06
-1.23221163848535e-05
-9.3821123375634e-06
-1.51492926451732e-05
4.76970407405276e-06
-6.37546258520388e-06
-1.49237465267264e-05
-1.00012576869372e-05
1.1098359479042e-05
-1.32598905831974e-05
-2.77201047222579e-05
-1.56986500598346e-05
-1.21777316516501e-05
-2.27294406533987e-05
-1.48874325833263e-05
-2.40646022617693e-05
-2.06835498598996e-05
-1.02412272594884e-05
-8.3392102793554e-06
-8.82936257823896e-06
-1.7005026080691e-06
-8.93412435824027e-06
-8.61645398576096e-06
-1.36865746102971e-05
1.45830118998881e-05
-1.01294750167498e-05
-5.69883865371874e-06
-1.76314573543094e-05
-7.67171184820504e-06
-3.05748898867988e-06
-2.51065230567505e-06
-7.06244671667197e-06
-2.00664235946231e-05
-5.38738689374027e-06
-1.1704027897479e-05
-1.56342744812195e-05
-1.55880766607427e-05
-8.2491133369023e-06
-1.60851302763279e-05
-3.51609241407928e-05
-1.08953178891373e-05
-1.92087606659393e-05
-2.02977931195241e-05
-2.23112392837492e-05
-1.22818159540404e-05
-7.63396484039342e-06
-3.12809208373667e-05
-4.19067800840296e-06
-1.24038562008872e-05
-1.22868726684517e-05
-6.59767704235451e-06
-4.24157578151681e-05
-1.83015080194143e-05
-1.03043124889804e-05
-1.62715556957072e-05
-4.77910174023363e-05
-1.93266827511344e-05
-2.25028200494739e-05
-1.76324788498528e-05
-4.65808866280366e-06
-2.63983752121441e-05
-2.31846505521836e-05
-2.71154804772412e-06
7.91132178744837e-06
-1.53854233708759e-05
1.24359468588312e-06
-1.34654655397492e-06
-1.40590800357997e-06
-1.03919094186314e-05
-6.67775367966274e-06
-1.80935781466676e-05
-1.81665683470695e-05
-2.01568802241118e-05
9.11827086305952e-06
-1.08568948527211e-05
-1.87932509242654e-05
-2.49463737857354e-05
-2.95257370550632e-05
-1.57834922056451e-05
-2.04500818480197e-05
-2.26159680003693e-05
-1.70387774644042e-05
-7.191012939599e-06
-9.76760635107548e-06
-2.65758599191684e-05
-1.50344894331686e-05
-1.3831186962308e-05
6.27836133101862e-06
-1.26830753773866e-05
-1.90021330072071e-05
-9.64461978566471e-06
-7.91383312641776e-06
-8.41481230133582e-07
-1.25317284009997e-05
-3.99945722392324e-06
-4.88046520652535e-06
-1.69054817369728e-05
-1.75831331500244e-05
-1.34844144149245e-05
-1.55628608330908e-05
-2.38626528842564e-05
-2.02108936232935e-05
-1.71609540417515e-05
-1.61635487482176e-05
-1.00419277569865e-05
-2.96255895838733e-05
-2.15103038679763e-05
-2.3116709373176e-05
-1.59810923709305e-05
-2.022173379572e-05
-1.26063961808438e-05
-3.08578033326805e-05
-1.50527067336696e-05
-4.9575334433533e-06
-9.57830992937584e-06
-3.29009404439183e-06
-1.49444238294546e-05
-1.33932118554701e-05
-1.32693107890569e-05
-5.20741543782471e-06
-2.17582210511191e-05
-7.73672163291035e-06
-2.55240669364235e-05
-2.09758553565452e-05
-2.44145658701789e-05
-3.05093256965632e-05
-2.37416998244281e-05
-2.59910906581284e-05
-2.25289194826913e-05
-2.31510850769433e-05
-1.63564778443397e-05
-1.07013962001544e-05
-2.30384000397109e-06
-1.95669368013829e-05
-8.79844069167381e-06
9.87714380814509e-07
-1.85211658886184e-05
-3.19434327223577e-05
-2.6440571720911e-05
-4.05258192357958e-05
-1.26476550477729e-05
-2.65253584637708e-05
-3.30633184436542e-06
-2.59788729483677e-05
-2.46399713378423e-05
-2.18097011138062e-06
-3.13093065238291e-07
-1.24880646549077e-05
-2.1452009800542e-05
-4.45212590995294e-06
-3.52707519422405e-06
-1.24642190943392e-05
-2.07187388589567e-05
-1.96958351326231e-05
-6.65778139749573e-06
-5.78433246197021e-06
-1.8482041167737e-05
-1.14044508595981e-05
4.45146526929749e-06
-1.47525626142375e-05
-2.03333528117479e-05
-5.00763607272524e-06
-1.37097053746162e-05
-2.57554444676535e-06
-2.76035030369363e-05
-3.09011293744219e-05
-1.76488317901738e-05
-2.56173893332264e-05
-1.68870468351525e-05
-3.52691731232207e-06
-2.89177175002224e-05
-1.32117086818876e-05
-6.43803329880526e-06
-2.20486451341596e-05
4.01569472755515e-06
-1.24218278919623e-05
-1.78204016338398e-06
-1.74741024993748e-05
-1.11335166705481e-05
-2.0472008610736e-05
-1.19081941369149e-05
-1.4664310760345e-05
-1.41574243826309e-05
-1.10326430003434e-05
-1.95857225101775e-05
-1.18612705509558e-05
2.58001819211743e-06
-1.0939549134962e-05
-1.97985483871742e-05
-3.60144022377346e-05
-2.46194310944517e-05
-4.48968320277107e-05
-1.10276939978677e-05
-3.4070136470157e-06
-1.79347827407266e-05
-2.5694237855888e-05
-1.33070539701791e-05
-8.2804930928363e-06
-1.63981384652734e-05
-2.11444869787424e-05
-2.74166240660763e-05
-2.09294284081164e-05
-1.23156875995524e-05
-1.30116757647537e-05
-3.43931067192316e-05
-1.41777330125383e-05
-1.33027988735943e-05
-2.69338984218362e-05
3.97189935396189e-06
-2.42553810807715e-05
-2.69785782090508e-05
-9.13660920394363e-06
-1.2224519042582e-05
-1.93168426649706e-05
-1.18282766473432e-05
-6.40065253231113e-06
-1.98738962943641e-05
-1.51444432244673e-05
-5.78697533429732e-06
-3.0027738802321e-05
-1.13579086235835e-05
-4.20989520087355e-06
-1.20783490764459e-05
1.13370836745702e-05
-2.49513348655606e-05
-8.65844368114888e-06
-6.74646994282808e-06
-2.82064462871307e-05
-9.06508412241259e-06
-1.21945592364942e-05
-5.81814573606639e-06
-2.01560292780879e-05
-2.64482648070686e-06
-2.17101260019201e-06
-1.9801528247346e-05
-1.04303099492954e-05
-1.43026115467323e-05
-1.9794371122045e-05
-2.89102634332477e-06
-9.23615772998795e-06
4.25710496788227e-06
-1.69341176313708e-05
-1.28902003145601e-05
-1.98971836219724e-05
-1.54785759939679e-05
-1.57550438796669e-05
-1.77203528787726e-05
-2.71541501262864e-05
-1.31989519391031e-05
-8.12540821179549e-06
-1.24959975702483e-05
-2.89010035451904e-08
-2.51062877170818e-05
-2.9748228254501e-05
-4.88145199781236e-06
-2.24436054535952e-05
-2.15094731522731e-05
-2.12117066169117e-05
-1.42132207235325e-05
-6.86781114213922e-06
-1.45147992561629e-05
-5.107854884965e-06
1.00080803087944e-06
-1.49966801760418e-05
-1.21938514949558e-05
-1.12811008277045e-06
-3.83628228110635e-06
-9.77869069725209e-06
-1.25787440826747e-05
-2.96722307519259e-05
1.43200760163982e-05
-2.44014958374634e-05
-2.91712054169003e-06
-1.46644727546415e-05
-2.01811995482509e-05
-9.26505583916846e-06
7.87701903378863e-07
-1.64259087336461e-05
-8.88797221534908e-06
-5.30221661509673e-06
-4.11890168261196e-06
-1.46513852436151e-05
-3.9754814841242e-05
-1.14585879669416e-05
-3.3954705047196e-06
-2.75673206404721e-05
-3.05387167423959e-05
2.45372865315303e-06
-1.17111920422581e-05
-2.05414946566091e-05
-2.80223061201307e-05
-2.06113654296851e-05
-1.2973422208909e-05
7.03457891774345e-06
-1.44828698082019e-05
-2.0180054919197e-05
-2.27138771357456e-05
1.04387287993902e-05
-3.218231236987e-05
-2.6735747105132e-05
4.33312610605286e-07
-1.13734052141535e-05
-2.38569801253878e-05
-1.92878587802593e-05
-2.02788227611499e-05
-4.06277560420248e-06
-2.4279364860985e-05
-3.74347187145235e-05
-1.16214886162652e-05
4.2690420622725e-06
3.96924179922701e-06
2.58593957809033e-06
-2.1580634635634e-05
-4.09770173142883e-06
-1.490380343227e-05
-1.76222301036206e-05
-4.48413842300674e-05
-1.19239963706274e-05
-9.38355630948908e-07
-7.49766424175578e-06
-1.55172254946133e-05
-1.5347329029498e-05
-3.24680025023484e-06
-2.23453073719328e-05
-1.21372707800202e-05
-3.10450082891665e-06
-2.43450238120831e-05
-8.79297792425553e-06
-1.45044046147269e-05
-2.44781454157732e-06
-1.08448038186011e-05
-8.34235723777726e-06
-4.80433128195446e-06
-1.27753989189085e-05
-1.89361494897506e-05
-8.37725533511464e-06
-2.14625067538088e-05
-1.92558709998425e-05
-8.81774508407719e-06
-2.06136750209363e-05
-1.85157521838284e-05
-1.59797228720946e-05
-8.63836668373817e-06
-9.27698921019335e-06
-1.53050807665603e-05
-1.77216944493529e-05
-1.71384624293358e-08
-2.01071288022883e-05
-1.08767218044828e-05
-1.56742398806144e-05
-8.09816716462109e-07
-5.02611902128709e-07
-1.77806143493686e-05
-1.03363421143269e-05
-1.90119109059903e-05
-4.47028169681147e-06
-7.06999200884599e-06
-1.37796026782523e-05
-3.11968429377422e-05
-5.92916736017716e-06
-1.45052709013231e-05
-1.50507726704355e-05
-3.0336713680242e-05
-1.28947861585035e-05
-1.9032905509869e-05
-1.30439103207297e-05
-4.72125216228204e-06
-2.04116531439951e-05
-2.95818524075041e-05
-1.78326714208012e-05
-9.25246860224245e-06
9.67280495598004e-06
-1.25015515667613e-05
-2.18504310076065e-05
8.32883615547798e-06
-2.2884816164949e-05
-2.85438647876788e-05
-1.82523537991186e-05
-2.31918352468372e-05
-1.51560685183877e-05
-2.43876802611986e-05
-2.23507840856683e-05
-2.7207699817061e-05
-1.02415283610097e-05
-9.21100163299545e-06
-1.74888221091026e-05
-2.64259805419916e-05
-3.15918310180945e-06
-1.5345659738943e-05
-1.80457851153939e-05
-2.9208540118257e-05
-1.36997865160167e-05
-1.59684537804721e-05
-1.46773843021494e-05
-1.2966489002668e-05
-2.64290447872904e-05
-2.18374933829769e-05
-6.97333802709357e-06
-1.63431203502264e-05
6.23943953902746e-06
-5.74919549099349e-06
-3.08099851014099e-05
-7.08335617654173e-06
-6.21714984337858e-06
-2.06145141464586e-05
6.85525651306692e-07
-1.54642769827557e-05
-9.57686966634247e-06
-5.63175166770329e-06
-9.03126256579366e-06
-1.82450855318556e-05
-1.77400976482363e-05
-2.86468589169397e-05
-8.98574832152903e-06
1.41966119970072e-06
-2.09063312469511e-05
-1.33276844895129e-05
-3.61030515431004e-06
-1.4166019180177e-05
-2.05234597196672e-05
-2.53485272434542e-05
-3.72527516035457e-05
-2.26317265056432e-05
-1.24617248051746e-05
-2.84748501162619e-05
-2.12904346569143e-05
-2.03835019626213e-05
-1.02942144604753e-05
-2.13142743694223e-05
-1.59754164339522e-05
-1.49126975025971e-05
-2.47402776879233e-05
-1.97046982426755e-05
-2.00673820759039e-05
-2.01414736577698e-05
-2.32968353213494e-05
5.44838801173101e-06
-2.22000968503741e-05
-2.95698115472855e-05
-1.04596362442596e-05
-1.39908663598069e-05
-1.5067981608432e-05
-2.29517899229173e-05
-1.25568010315087e-06
-1.33488275550211e-05
-3.2213946331339e-05
-1.73457340420525e-05
-4.65613388130106e-06
-2.01301329342582e-05
-1.44432230986587e-05
-1.7827115597226e-05
-1.21121823421843e-05
-1.65269040025975e-05
-3.45718148714509e-05
-2.18468113564338e-05
-1.46317074749162e-05
-1.98852883392351e-05
-2.36747724658882e-05
-2.26409767349074e-05
7.2725424536572e-06
2.64264636437767e-06
-2.61649498390293e-05
1.69578840832962e-06
-1.52882866111889e-05
-2.92440031333444e-05
-1.4839099232503e-05
-1.45967772879597e-05
-1.11508219672903e-05
-2.58585866190262e-05
8.31475469456097e-07
-1.38003812558209e-05
-2.87624723786364e-05
-7.03179136896175e-06
-1.87786366971069e-05
-2.65877184610461e-05
-2.2221813253398e-05
-1.06590146284025e-05
-1.28564948348057e-05
-2.68739091810699e-05
-2.35576960211447e-05
1.03413573914079e-05
-1.70642637873513e-05
-4.01879918475718e-06
-2.6188904129559e-06
-2.38307954432701e-05
-4.26227904330027e-06
-1.43050809982089e-05
7.7700506021668e-07
-1.99261913863136e-05
-7.64174735294616e-06
-2.05225174284281e-05
-2.79794096837173e-05
-3.57823630753337e-05
-7.71444199851777e-06
-1.37810256337204e-05
-4.53259821265272e-06
-9.36464871059978e-06
-5.70916611280385e-06
-1.10958293037596e-05
-9.24718624502797e-06
-4.42136565530231e-06
-2.19358848163214e-05
-2.65515898902689e-05
-1.28829953876951e-05
-3.5216915368822e-05
-2.80755517506479e-05
-1.94030334492051e-06
-4.68487982834441e-06
-2.33972743208509e-05
-1.82726767864479e-05
-1.22986122375133e-05
-1.16368301686019e-05
-1.6059933611137e-05
-2.45054265748656e-05
-8.26481717783148e-06
-7.58159624061956e-06
-1.44034357024776e-05
-8.13328898229818e-06
-2.47822714395118e-05
-1.3433760645651e-05
-2.34205289409753e-05
-1.14987279517124e-05
-1.36547567768549e-05
2.13513410464372e-06
-2.62968332343311e-05
-1.33521275697327e-05
-1.42697602216069e-05
-3.04166664105199e-05
-3.73865045425986e-05
-1.73400520332597e-05
-2.17895178259102e-06
-1.92243872782438e-05
-1.63435460667482e-05
-7.67668072179166e-06
-2.39577820743177e-05
-1.30624785691599e-05
-2.07043927044459e-05
-2.11992993603409e-05
-2.54790147537344e-05
-2.92829843242035e-05
-4.86983434549825e-06
-1.27531065355337e-05
-1.96474330935719e-05
-1.61785716902897e-05
-2.56041730852764e-05
-9.65850085285568e-06
-3.51436795935077e-05
-2.03278720086777e-05
-2.95597056702485e-05
-7.35903484414204e-06
-1.19353058167184e-05
-5.13943301016863e-06
-5.14535204256878e-06
-2.75073930961343e-05
-1.32660840335139e-05
8.58365097497153e-06
-3.57600879930267e-06
-1.76508882699347e-05
-1.14160032803154e-05
-1.28340725815969e-05
-9.462430534755e-06
-1.69791871558685e-05
-7.53200327382112e-06
-9.92460493018672e-06
-9.29064288069576e-06
-2.46050975866408e-05
-3.98135459511408e-06
-2.37027588345356e-05
-3.02831148369324e-05
-3.60092585235777e-06
4.26699596685974e-06
-1.54923998306783e-05
-7.12835097772131e-06
6.55818815509008e-06
-7.74951603823368e-06
-2.84450522548679e-05
-1.27784146845522e-05
-2.75655800587196e-05
-9.60207605738159e-06
-1.03850435645239e-05
-1.16421271893552e-05
-1.90846793705631e-05
-1.11846477858097e-05
-2.88668742797667e-05
-3.42141313911505e-05
1.11428867245988e-06
-2.36217012835241e-05
-1.87583376160773e-05
-1.79495088365422e-05
-2.03309523812463e-05
7.16835882104703e-07
-1.78013826044023e-05
-9.13342218295122e-06
-1.74222276198219e-05
-1.3533056362212e-05
-8.79635051507318e-06
-6.10169376519972e-06
-1.01720313030431e-05
6.46737397115568e-07
-2.79480201539415e-05
-3.29392113195481e-05
-1.72651996853155e-05
-8.34697141021392e-06
-3.07366205670381e-05
-2.44807875414851e-05
-6.82956332030696e-06
-4.01425858641297e-05
-2.1684446085309e-05
-2.86150489447506e-05
-2.93424068663962e-05
-7.8300671760388e-06
8.20183750675064e-06
-2.53299285033155e-05
-2.10105170541412e-05
-4.48173144915413e-06
-2.5760598547397e-05
-2.10150330211485e-06
-3.85461626616034e-06
-2.06939602808329e-05
-2.41153537628664e-05
-3.2907409176893e-05
-2.07761583222417e-05
-1.17168658919974e-05
-2.12946972128349e-05
-3.82598275353458e-06
-1.6278855906428e-05
-3.47525775590536e-05
-1.51373106503071e-05
-6.63762720343252e-06
-2.21834147089381e-05
-2.63941748056794e-05
-2.42678519019309e-05
-2.40070951139891e-05
-9.50021725421572e-06
-4.3973331194857e-06
-7.33763586593459e-06
-5.11651185655617e-06
-1.20279349564032e-05
-1.63815929030753e-05
-1.67983755822232e-06
-1.30443932630644e-05
-1.87987224082365e-05
-4.03832335067999e-05
-1.30383190359606e-05
-5.61727063756633e-06
-1.06415826532549e-05
-1.79993886261794e-05
-3.83454767779824e-05
-1.07658456777509e-05
-2.33238716506834e-05
-2.3150534563714e-05
6.26261664175407e-06
-8.92003101962686e-06
-2.1003436348246e-05
-1.22312623537348e-06
-2.49403572487945e-05
-2.89043556263044e-05
-1.29293042071037e-05
-6.55384307158163e-06
-1.479197367858e-05
-1.36049586394944e-05
-7.95789309566857e-06
-1.62229264234136e-05
-2.20774169270825e-05
-2.19042966015315e-05
-2.14125494672751e-05
-4.84586734600668e-06
6.26389894361421e-06
-2.56512832581917e-05
-1.6599478164894e-05
6.85142215634035e-06
-2.24598817696556e-05
-6.72958988844289e-06
-3.55999961560189e-06
-2.14510466601976e-05
-6.81059134929001e-06
-1.7771300433204e-05
-3.27892026699804e-05
-4.92581356505501e-06
-1.04043518379874e-05
-3.77749302920769e-05
-2.57788877030414e-05
-9.97020590657433e-06
3.21562063537356e-06
-1.70755493190565e-05
-3.35624393143694e-05
-1.3141052935559e-05
-2.85339509712693e-05
-2.03058321184577e-05
-2.1238389094534e-05
-2.11884912912532e-05
-4.15688391497965e-06
-1.75114678713478e-05
-3.31011186513267e-05
-1.0604049370163e-05
-1.24364995054316e-05
-1.76386722735364e-05
-2.43268858881324e-05
-1.90738224009683e-05
2.21356120896475e-06
-2.39802744831398e-05
-1.55547798819886e-05
-1.76497785400525e-05
-6.02140841974299e-06
-6.97416918676288e-06
-2.10969213217933e-05
-1.363347613698e-05
-1.46435377512612e-05
-1.76813515802784e-05
6.03820751367687e-06
-1.85487482364849e-05
-1.30596653600978e-05
-7.59680429617052e-06
-1.57609627954865e-05
-2.63461427602287e-05
-2.39070959802983e-05
-9.75464589623581e-06
-9.6627651501353e-06
-2.95654886644212e-05
-2.37134379861888e-05
-1.24278659732709e-05
-3.00183745347033e-07
-9.28609854516704e-06
-1.95701538017384e-05
-1.01212718172601e-05
-3.30679930774794e-05
-4.95783071940622e-06
-1.52528376128656e-06
-7.13643932229523e-06
-2.38801338882279e-05
-2.42748904130634e-05
-1.76320831936678e-05
-2.28787577828459e-05
-2.25177721661768e-05
-1.10002922354571e-05
-2.63302752098875e-05
-6.10274188477145e-07
-3.46158233923734e-05
-1.50526873174358e-05
-2.60675218523142e-05
4.6364611607528e-07
-2.27479870376765e-05
-1.85451458529819e-05
-2.32338744386049e-05
-1.81982222824337e-05
-1.90809820599301e-05
-2.24884840900308e-05
-1.93480458329821e-05
-1.92476315399708e-05
-2.59526315702115e-05
-9.4294330805758e-06
-1.43428748873859e-05
-2.6839082597686e-05
-7.65607771797086e-06
-7.17712221825022e-06
-2.58032257278834e-05
-2.95995750719347e-05
-5.09437233286513e-06
-2.85549662033564e-05
-3.07835292406742e-05
3.99968090512435e-06
-1.40469672305621e-05
-2.71995866885841e-06
-2.53570552348682e-05
-2.60670037471635e-05
-1.77296550045852e-05
-2.14641335012387e-05
-2.92702211896673e-05
-1.27771710566273e-05
-3.40017808517778e-06
-1.52214596701814e-05
7.02195059953538e-06
-2.82440075740895e-06
1.05034175084636e-05
-2.29742939778102e-05
-4.15916653325628e-05
-1.40401419533998e-05
-5.59409163867478e-06
-1.52159834142676e-05
-1.91999016719973e-05
-1.59807349094421e-05
-1.52740546622052e-05
-1.48070364865237e-05
-2.68606313037056e-05
-2.96574659717186e-05
-2.66568997836409e-05
-1.32122695977515e-05
-1.08384594862801e-05
-2.68368859757677e-05
-1.10087141291017e-05
-1.64603494287317e-05
-2.72583105626833e-06
-1.75652608853121e-05
-1.10515954732828e-05
-1.42399806268916e-05
-1.09945100919495e-05
-1.72004985487147e-05
-1.69163492311188e-05
-1.20208145058852e-05
-1.19521716307867e-05
-5.19098225895048e-06
-1.47686609730668e-05
-2.38181179307492e-05
-2.39326450126698e-06
-2.08617980865721e-05
-2.16317992126224e-05
4.47483990728871e-06
-1.72249012196449e-05
-2.27919100317981e-05
-7.41332599290648e-06
-1.02552161084036e-05
-7.21828555166255e-06
-1.20072946028228e-05
-7.48290475723816e-06
-1.34178610453324e-05
9.62614950652548e-06
-1.12425941937374e-05
-2.42767274914339e-05
-3.49047666831765e-05
-9.5625477680292e-07
-8.58507971477222e-06
-2.71116371298663e-05
-3.58963071992413e-05
-1.35057077311707e-05
-5.96763585178536e-06
-1.5347257776808e-05
-2.97982115198764e-05
-2.11268665089675e-05
-5.95997434782667e-06
-1.92672005545587e-05
-1.46899060038678e-05
-6.74895056254389e-06
-1.6204449423691e-05
-1.51125180283502e-05
-2.03847833623235e-05
6.28131074741212e-06
-1.48095453420057e-05
-2.40712060697768e-06
-5.61504874349084e-06
-1.38072677909905e-05
-1.05784413888562e-05
-1.4320150184485e-05
-2.43576957334537e-05
-1.50666413138746e-05
-1.17140163505924e-05
-2.91234945995674e-05
-1.13692096730489e-05
-2.31029110731375e-05
-1.71121224305813e-05
-2.34361654054232e-05
-2.50558978698468e-05
-3.88885787366908e-06
-2.75975048793243e-05
-3.93043959525157e-06
-2.80145558977516e-05
-1.9465558315146e-05
-1.00436196252908e-05
-1.24913665352544e-05
-4.14168846061177e-06
-2.44115193929817e-05
-6.8380969824772e-06
6.64252589822857e-07
-1.42549481131293e-05
-1.27439870727824e-05
-2.72992019282539e-05
-9.58931480562031e-06
-1.42959065541196e-05
-2.80437862254955e-06
-6.96124351477178e-06
-1.56189091847486e-05
-1.06276283654763e-05
-1.28796285673936e-05
-1.54735884019291e-05
-5.21662911347943e-06
-2.20392837110449e-05
-1.62054056640348e-05
-3.20883305822874e-05
-1.60453363960572e-05
-1.03101022727088e-05
-2.40220451196408e-05
-1.93416594048031e-05
3.04492041933013e-06
-7.33430709255304e-06
1.97846783005385e-06
-1.20330654842532e-05
-2.83054936550532e-05
5.63621808517177e-06
-1.81125706615212e-05
-3.0623917129395e-05
-2.50020955773153e-05
-1.99597952732804e-05
-1.85258157532232e-05
-1.64827532030716e-05
-1.22499357007589e-05
-5.83165016730304e-06
-1.92436001496596e-05
-5.31578007011746e-06
-2.45847502165206e-05
-2.28526260997995e-05
-2.5327283394458e-05
-1.53659118547609e-06
-2.66972474551713e-06
-1.70920962089772e-05
-7.9916001132869e-06
1.06963625196818e-05
-1.86595437448502e-05
-4.14690352733233e-06
-2.34521709185555e-05
-8.19116747273216e-06
-1.16720036100803e-06
-6.23878967486078e-06
-3.88984494237329e-05
-3.29028141877967e-05
-2.12728412078256e-05
-1.21757829744432e-05
-1.32925930689866e-05
-5.16332865037745e-06
-1.49544963271494e-05
-5.68460858350971e-07
-1.19656745742338e-05
-2.45115785839057e-05
-9.87529798872475e-06
-9.58536139096059e-06
-1.58309575178273e-05
-1.70150888994262e-05
-3.63024588600834e-05
-3.56399762473733e-05
-3.13558773742277e-06
-1.34030961233856e-05
-1.02872314672958e-05
-2.11782759421427e-05
-2.50327225922457e-05
-1.89222293073018e-05
-1.11433470666988e-05
5.44815001925927e-06
-5.50232358130804e-06
-1.21088513206112e-05
-7.62450497720032e-06
-2.42700426849228e-06
-2.71857896318011e-05
-1.33005435111348e-05
-5.70353857334954e-06
-2.15069153445398e-05
-3.28954824056547e-05
-8.62485033902364e-06
-6.55601316109074e-06
-2.21956712395893e-05
-9.64864881474905e-06
-6.54717762450648e-06
-9.7833513315249e-06
-7.70604185203664e-06
-5.99641172021368e-06
-1.55260461878981e-05
-3.48397755304149e-05
-2.49168791003764e-05
-2.64697075763487e-05
-2.38073387800529e-05
-2.72922395123885e-05
-2.4401677005352e-05
-2.16238290942616e-05
-1.00970319562679e-05
-1.23545842055866e-05
-3.64898898406988e-06
-7.6378581777096e-06
-2.3560776633113e-05
-1.74699132356104e-05
-1.9957135059877e-05
-1.14480361722313e-05
-2.43351938793093e-05
-2.29173727598876e-05
-7.9267567947617e-06
-1.94458201470904e-05
-3.04006168299762e-05
5.9957876178395e-07
-1.49103929474895e-05
-2.51149606764483e-06
-2.19299676102033e-05
-2.34117965991259e-05
-1.21003062708663e-05
-2.01746321873149e-05
-1.52405436815852e-05
-2.02384170366212e-05
-2.62736670426411e-05
-1.06720580282986e-05
-5.45043385477733e-06
-1.76007890779368e-05
-2.52567831213322e-05
-2.13275161878677e-05
-1.15472418024188e-05
-1.78983799713916e-05
-2.16440436942527e-05
-3.25244705041635e-05
-1.5259474205455e-05
-2.55343122482805e-05
-1.27568241798083e-05
-2.70558502774661e-05
-2.28701867814276e-05
-1.56487710740101e-05
-7.12450950129266e-06
-1.99091003132672e-05
-2.44085809207906e-05
-2.99597585134972e-05
-1.18828477237853e-05
-8.43322138113347e-06
-2.1480173070855e-05
-1.47380844262631e-05
-2.87301909043663e-05
-2.80810541969342e-05
-5.10657233358191e-06
-1.89717500388159e-05
-1.07858598501235e-05
-9.33476236215391e-06
-1.09383297095535e-05
-1.30666624077311e-05
-1.519847713495e-05
-2.4815257490439e-05
-2.43569680332647e-05
-7.0095657154e-06
-2.19554431979088e-05
-7.60698049724269e-06
-1.7224787816679e-05
-2.25048202212487e-05
-2.91488843886189e-05
-1.83299603546947e-05
-9.4207203758554e-06
-1.97954236981014e-05
-1.56549241164578e-05
-1.09871831681058e-05
-2.23190244968388e-05
-2.80313561437443e-05
-9.81636976187029e-06
-2.07433325507383e-05
-5.0315325089483e-06
-2.54835952230303e-05
5.19405078135581e-06
-1.31909963407126e-05
-1.30973283407798e-05
-1.11482873898496e-05
-2.20383652926454e-05
-5.0868386686809e-06
1.66995286974935e-05
-9.07213197413498e-06
-1.99135129116354e-05
-1.23838514049703e-05
-1.53914902972856e-05
-1.02422472444717e-05
-2.72084602586652e-05
-2.83993241129225e-05
-1.70671289870488e-05
-2.55814553643472e-05
-3.12896605513639e-05
-2.95494276835989e-05
-1.13761149420613e-05
1.20912666016855e-05
-1.53493186103785e-05
-1.07766946976995e-05
-8.09746215773769e-06
-1.44700813703162e-05
-1.96568386220804e-05
-1.60672311460988e-05
-2.89244535529065e-05
-1.35098842883872e-06
1.47750890326227e-05
-2.50311772566055e-05
-2.6057698699772e-05
-2.67028932545313e-05
2.00537305208263e-06
-2.70581921395301e-05
-3.92573415891193e-05
-1.6902746502234e-05
-1.8893053118103e-05
-1.30120699033764e-05
-1.78768224733209e-05
-1.96357113353531e-05
-6.50559178184965e-06
-2.31147743258249e-05
-2.37970530030416e-05
-1.4442254869444e-05
-2.57005688075236e-05
-2.09902499440774e-05
-5.4504319144826e-06
-5.14275707578685e-06
-7.12419669957622e-06
7.50990938433233e-06
-2.75395196436877e-05
-1.04750498398904e-05
-2.27953709868583e-05
-1.68002715010458e-05
-4.28691547096587e-06
-2.06112194289903e-05
-1.78146134372879e-05
-2.38090479788251e-05
-1.49354179066538e-05
-1.78708498014763e-05
-2.14557367614513e-05
-1.38422706714121e-05
-1.79704399273408e-05
-1.1179008309231e-05
-3.56895208006283e-05
-2.08612666317789e-05
-8.07480317571475e-06
-1.34718683320348e-05
-1.32634943892349e-05
-4.50130481515774e-06
-4.69752727975297e-06
-1.30519988318948e-05
-8.10455423741181e-06
5.55376884752196e-06
-1.09234728002844e-05
-2.38217862618409e-05
-1.94175894661478e-05
-4.35925559845718e-06
1.49734638821744e-05
-1.2094478627996e-05
-4.01865856355879e-05
-1.45867001237028e-05
-1.59734045493577e-05
-1.36605620273687e-05
-2.04041929261038e-05
-9.48290537194095e-06
5.5790189578722e-06
-1.41022173043033e-05
-2.40914800025581e-05
-1.08323754857279e-05
-1.64980245729252e-05
5.68925185205386e-06
-2.45851470339858e-05
3.274889635321e-06
-3.36789802090804e-06
-1.23421175309923e-05
-1.23726448778598e-05
-3.25839800793095e-05
-2.8240288526341e-05
-1.17276789602467e-05
-5.41428618791354e-06
-2.52841816930931e-05
-1.44262745085285e-05
-1.16230379834996e-05
-6.67715922039629e-06
-2.77751126747294e-05
-1.18598560404878e-05
-1.27439392273732e-05
-2.96561611951665e-05
-2.15451708290509e-05
-4.80400960528937e-06
-5.6108386468758e-06
-1.97112525929097e-05
-1.29813958442628e-05
-2.49319504173569e-05
-2.464903238542e-05
-7.87270632275632e-06
-2.99098261589032e-05
-7.73724297616271e-06
-1.7871969329832e-05
-4.7004435239089e-06
-3.91564327509599e-06
-4.08210639096313e-06
-2.97738812479093e-05
-1.84443708334486e-06
-6.72202589924268e-06
-1.04541666722305e-05
-2.86129722315536e-05
-2.34225169230743e-05
-1.79066759586585e-05
-2.62786038536376e-06
-3.21492318127864e-05
-2.72765788461115e-06
-2.05095887694205e-05
3.53078062730061e-06
-1.4283796223448e-05
-2.10235818326453e-05
-5.87186500479356e-06
-1.56039073998372e-05
-2.85954895685073e-05
-1.27918794904001e-06
-2.75782536984245e-05
-3.14328368421028e-05
-1.09908791201466e-05
-2.48995708485041e-05
-2.57673158513261e-05
-2.44765232424357e-05
-1.69405923963213e-05
-2.58514571661595e-05
7.93682880959618e-08
-1.22854110361248e-05
-1.79143100056914e-05
7.32995566383041e-06
-1.23810386809425e-05
-2.95730797287115e-06
-2.81453577983366e-05
-7.39200004184394e-06
-1.7980078438499e-05
-2.86346409064822e-06
-1.0721591360708e-05
-3.21739204656239e-05
-9.56705382933356e-06
-1.66031380614154e-05
-3.03202570009766e-05
-2.1305270271493e-05
-3.28764845012724e-05
-2.56460132986011e-05
-1.41933852742526e-05
-2.78269605036246e-05
-3.06645455629212e-05
-2.91242950440892e-05
-8.10741517669535e-06
-2.07004916774884e-05
-1.79713835947808e-05
-1.69534754936399e-05
-2.12597035009732e-05
-9.62859528912435e-06
3.27785544766054e-06
-1.3629252964069e-06
-6.45273485692183e-06
-1.73195662563165e-05
-2.64841081331129e-05
-2.56446694115489e-05
-1.11340476343556e-05
-3.72056416946876e-06
-1.33246543572624e-05
-1.86479434560309e-05
-1.06124774557173e-05
-1.87190400714387e-05
-1.67697832630682e-05
-2.65058416190421e-05
-2.58353690118235e-05
-1.10780232269647e-05
-1.55557791783607e-05
-1.76472380590572e-05
-3.28585078179302e-05
-3.68775979823363e-06
-2.45152175157856e-05
-1.38935094172349e-05
-2.46359003257889e-05
-1.56365403814895e-05
-1.47786972027551e-05
-1.35055477570096e-05
-5.79047054988369e-06
-9.17717276759453e-06
-2.71500372646507e-05
-2.68210717944562e-05
-1.65160011580386e-05
-8.59006269065093e-06
-1.53036859978955e-05
-1.46141717172978e-05
-2.04925984548149e-05
8.19375078933433e-06
-1.50441267066934e-05
-2.00119474383157e-05
2.89008511982516e-06
-2.09913525241737e-06
-1.48222040719448e-05
-2.20231926176451e-05
-1.4915449893652e-05
-1.74897413420931e-05
-1.51337544787197e-05
-2.20681481124939e-05
-4.08337560961555e-06
-1.82936951746678e-05
-1.55782068531039e-05
-2.27780143578589e-05
-1.29843506271795e-05
-3.78654507184825e-06
-1.41001315927762e-05
-2.01143403517449e-05
1.25042299795218e-06
-1.99731442729315e-05
-1.83711819733946e-05
-9.42175972652018e-06
-4.50371523752624e-05
-2.81401186888267e-05
-2.10840382775832e-05
-1.4830101823828e-05
-1.1486928596609e-05
-1.12927742044614e-05
-3.54918547351709e-05
-5.46612371330375e-06
-6.47133573134094e-06
-1.22062499753311e-05
-8.27434501298125e-06
-1.4215612293717e-05
-1.51480299726661e-05
-9.62470716509011e-06
-1.64262998952722e-05
-1.45146303119255e-05
-1.28105107056023e-05
-2.35889440596068e-05
-3.92433572129867e-06
-2.12908248936986e-05
-5.97758107074034e-06
-7.59341218427071e-06
-7.2890800994491e-06
-2.02436633851648e-05
-1.31755457752207e-05
-2.97681662995937e-05
-8.86475722719218e-06
-2.33951449677387e-05
-2.34461050603144e-05
-1.19916646747439e-05
-1.79168914020248e-05
-9.84072437791603e-06
-9.81450884810361e-06
-2.86620310590826e-06
-2.41591680849476e-05
-2.21569658403918e-05
-4.14840870217148e-06
-1.05082410244466e-05
-1.98604951912951e-05
-2.50699838205154e-05
-1.86736775221546e-05
-2.79034275322794e-05
-2.1879590381094e-05
-3.38244979559604e-05
-1.5574545904632e-05
-9.09679307330076e-06
-2.03773987084203e-05
-2.0571186553805e-05
-2.09264367169685e-05
-8.0223323342496e-06
-1.83421003275539e-05
-1.57898104866699e-05
-9.95155689624929e-07
-4.22646551662897e-06
-1.12201144503874e-05
-3.13854516504633e-06
1.96793935475288e-07
-2.31074555719135e-05
6.78561715229055e-06
-1.81863223464108e-05
-2.63608656393521e-05
-2.28098718066342e-05
-2.22833369700533e-05
-9.00699240151964e-07
-5.39767094723857e-06
-1.49092255007004e-05
-2.21370591331207e-05
-4.70498287132617e-06
-2.12895097764486e-05
-2.11875885371311e-05
-2.85471762750811e-05
-1.15338423713676e-05
-3.09151924873293e-05
-2.05196001516946e-06
-9.2966119176197e-06
-1.2807878081665e-05
-1.23143215271735e-05
-1.49029787157701e-05
-1.81899555545966e-05
-2.20532158033693e-05
-9.5271624852055e-07
-2.63553529113867e-05
-1.67943278007004e-05
1.9050061608189e-06
-5.44165164903462e-07
-2.30807415508522e-05
-1.24970946091091e-06
-1.57218112261522e-05
-2.48851255805818e-05
-2.47804934791513e-06
-1.36938579878167e-05
-9.24076408635921e-06
-1.7122670403695e-05
-7.50476756653558e-06
5.7344153142794e-06
-4.34811919145066e-06
-1.61837435192554e-05
-7.26370740239608e-07
-3.23763608981736e-05
-9.7320667183678e-06
-1.27954241587942e-06
-2.27102175894688e-05
-2.81774524537797e-05
-4.08736820465661e-06
-1.97666028477135e-05
-1.86654726163036e-05
-2.41583757726446e-05
-3.59124046656135e-05
-1.04668906365015e-05
-2.32994846177134e-05
-9.38368326284867e-06
-3.18715624341105e-06
-2.34437448361115e-05
3.93808824077671e-06
-1.30819812680175e-05
-2.14792782177455e-05
7.80651260610112e-06
-1.36412717029073e-05
-1.11089225905799e-05
-3.81893531997025e-06
-1.39980914616073e-05
-1.72174023097029e-05
-6.78036624156766e-06
-9.41795236358547e-06
-3.07325090819991e-05
-2.76682161504533e-05
-1.7076071124813e-05
-3.67082269741803e-05
-2.53789784118464e-05
-2.4243477897564e-05
-1.64246396051107e-05
-1.9487963711349e-05
-1.71700994745336e-05
-1.90411909822344e-05
-1.53604800137683e-05
-1.27277604386978e-05
-3.18837975904763e-05
-2.65121872626214e-05
-9.89788379845311e-06
-9.08108934430485e-06
-7.44488205217621e-06
-1.16614972537356e-05
-7.66523604717686e-06
-8.52405245419829e-06
-2.46074458961119e-05
-1.92585534039739e-05
-2.03908614109071e-05
-2.22683528843946e-05
-2.33748274473731e-05
-8.06590464151279e-06
-1.73810064362338e-05
-1.40301100457663e-05
-2.13594537511988e-05
-3.47281359822748e-05
-1.34989322099544e-05
-8.93495224358059e-06
-1.30784516318518e-05
-8.42282187101055e-07
-2.31164954071791e-06
-1.83577695323498e-05
-1.39992278757812e-05
-1.95332135334389e-05
-4.44948219377995e-06
-1.56982862822698e-05
-1.80391536836684e-05
-1.946614841516e-05
-1.80616279810901e-05
-1.37977855598241e-05
-1.79514572314377e-05
-3.08119048464437e-05
-2.65777051605507e-05
-5.81032401785585e-06
-1.01846019539304e-05
-2.67680396427029e-05
-1.1823488558326e-05
-2.15249425203282e-05
-7.42283762671398e-06
-1.24973126571209e-05
-1.50158560978726e-05
-2.16219626045866e-05
-1.71872568370209e-05
-1.9015292035021e-05
-2.18231317470851e-05
-8.97575450187106e-06
-1.80380401319503e-05
-1.20632444635591e-05
-1.83400859488563e-05
-4.86826177525569e-06
-2.34795678339004e-05
-1.34479368622446e-05
-3.27916443068698e-05
-3.45466526274686e-05
-1.15647245789612e-05
-1.71985086029321e-05
-2.63353914517141e-05
-1.38553579097331e-06
-1.11823703948286e-05
-1.21437549256473e-05
-8.19008249024035e-06
-1.84683321269477e-05
-1.49417957274217e-06
-1.38033839008097e-05
-1.3159906782428e-05
-1.14258073057344e-05
-1.09572139464405e-05
-1.91784387014617e-05
-3.34665010019828e-05
-2.28946584224826e-05
-7.65632647985284e-06
-1.5850892663493e-05
-3.54800388587966e-05
-2.26511219522205e-05
-1.2630251024599e-05
-2.98991843459558e-05
-1.39519056693584e-05
-2.22587779009284e-05
-2.49270859763739e-05
2.35474255072254e-06
-1.54882982367242e-05
-1.04221476461065e-05
-1.97053755201277e-06
-8.12336088162033e-06
-2.50264648433266e-05
-2.16309428041827e-05
-3.93485306508275e-06
7.61188601743377e-07
-1.55607267983266e-05
-4.04237481754658e-05
-1.09507630504497e-05
-9.90567176926962e-06
-9.02187638411913e-06
-2.41886321437055e-05
-2.68576246647061e-05
-2.48579854420853e-05
8.29500905216417e-06
-3.08676519495984e-05
-2.8255261926912e-05
1.44948095293589e-08
-9.05009046784435e-06
-6.50809468478782e-06
9.25358298250252e-06
-2.27234725332405e-05
1.04399483291063e-06
-9.9505399745493e-06
-1.21331834419158e-05
-5.59042065061093e-06
-1.02449122698217e-05
-2.16626848599896e-05
-2.12838163963226e-05
-4.44865732591647e-05
-2.28485630119426e-05
-1.02390297522003e-05
-1.95763995226351e-05
-2.60462139486689e-05
-2.80686727752072e-05
-8.49603635774805e-07
-2.07338884075102e-05
-1.50383299379808e-05
-1.23914245385125e-05
-2.90574450530503e-06
-2.49277669181795e-05
-1.98292649573899e-05
9.25697863600946e-06
1.66439314571402e-06
-1.03638706411742e-05
-2.0365125617037e-05
7.98139251161208e-06
-2.28608043801454e-05
-1.32255349480121e-05
-9.79805083941623e-06
-1.04832847047704e-05
-2.08988534389996e-05
-2.6465488051454e-05
-4.03250052437488e-05
-3.67933878504538e-05
-1.69401121310758e-05
-2.75114827367563e-05
-1.76894619802892e-05
7.09927745788726e-07
2.02039987281818e-05
-4.25777407589442e-06
-1.30006110802011e-05
-1.96213896899047e-05
-6.8065511873473e-06
-5.1071442268807e-06
-1.80529740401521e-06
-1.96386021292713e-05
-1.39692370323183e-05
1.22554564360595e-06
-1.34332714240557e-05
-2.62351533322711e-05
-3.47482465780855e-05
-1.24651239700931e-05
-3.82693717487185e-05
-1.98458029965403e-05
-4.05015481692961e-05
-6.80042987658147e-06
-3.17673192078646e-05
-1.97026509371867e-05
-7.75106514047782e-06
-1.77409819975393e-05
-9.2690795046212e-06
-1.2389083246763e-05
-1.68184099298122e-05
2.42403787239927e-06
7.41129233574672e-06
-1.42876532867965e-05
-3.19195627439343e-05
8.02862707943412e-06
-1.43483242035446e-05
-1.65377907625597e-05
-1.62111507691286e-05
-1.0298257151612e-05
-5.81178992396699e-06
-1.49578363814219e-05
-2.54936344820712e-05
-5.23024946824222e-06
-1.78684869544673e-05
-1.26685330289508e-05
-1.74061858603777e-05
-2.58303674202806e-05
-2.44558624738654e-05
-2.66413658636282e-05
-7.59324101448204e-06
-8.06167945480157e-06
-1.66345310172823e-05
-1.47576921760105e-05
-1.83477980246239e-05
-1.74909038266933e-05
-8.36758894677723e-06
1.01949553778468e-05
-2.51024701811006e-05
-1.25842542670387e-05
1.66093036922601e-06
-7.95036571483459e-06
-1.15762847766309e-05
-1.71791773224469e-05
-1.95520980449237e-05
-2.20314765180087e-05
-4.13157032644416e-05
2.78756193093213e-06
-2.58607651005639e-05
-2.48073974759766e-05
-1.21458007362112e-05
-1.33926338660847e-05
-6.55977186402551e-06
-2.77193531615891e-06
-1.45029395370417e-05
-1.89680230597213e-05
-6.00665163089675e-06
-1.01208700475105e-06
-2.00156626911874e-06
-5.29215684936549e-06
-1.89931818989098e-05
-1.11574749897213e-05
-2.59821413618429e-05
-3.40652070266097e-05
-1.63672847763866e-05
-1.420448912072e-05
-3.53801943720132e-05
-3.78224060352018e-05
-3.1235849696887e-05
-1.9281992818426e-05
-3.43126604373492e-05
-3.10644149051856e-05
-5.47340169821934e-06
-2.22169329902835e-05
-1.81577575382248e-05
4.7365227529501e-06
-1.2329477825739e-05
-1.41531094269722e-05
-1.67294168912636e-05
-3.0930870159837e-05
-6.49786855282245e-06
-1.81673798938758e-05
-1.91888330352858e-05
-2.41447867961432e-05
-1.6372597804381e-05
-1.70608342246706e-05
-2.69187803860663e-05
-2.56682855164121e-05
-3.86967597739298e-06
-1.30484939917779e-05
-1.27705646812415e-05
-1.77808685804677e-05
-1.76164314379524e-05
-1.06538343399407e-05
-2.25248890574527e-05
-2.50144844089837e-05
-8.10154526181073e-06
-1.66979046399263e-06
2.71244216363337e-06
-1.44145516834777e-05
-1.41246022339014e-05
-6.541202756685e-06
-2.00985512543297e-05
-7.06939569979452e-06
-1.89463414647066e-05
-1.90628678209208e-06
-5.17879190604745e-06
-2.77554936937847e-05
-1.45296564274759e-05
-2.0124058266946e-05
-1.52949746137483e-05
-2.76165004255394e-05
-7.99230588241453e-06
-4.08201018180625e-06
-3.57286077652472e-05
-1.92605581647481e-05
-1.24470658896827e-05
-1.34442507768517e-05
1.00745925816342e-05
-1.03297570343681e-05
-1.67765196760954e-05
-7.19783052606445e-06
1.03497217777869e-06
-1.87580791397181e-05
-1.61380077321815e-05
-2.15468071802133e-05
2.29587351565603e-06
-2.53502687330127e-05
-2.84569869570619e-05
-3.89697189558806e-05
-2.82612527972406e-05
-1.90677860007274e-05
-3.16864262755264e-05
-8.273040443357e-06
3.7104285056674e-06
-2.28833358657855e-05
-1.40961065626689e-05
-2.49042572234262e-05
-1.07202102711804e-05
-2.85864983657116e-05
-4.49634678544962e-06
-1.63589388235453e-05
-6.62917031848577e-06
-4.09843826272192e-05
-1.78726259415421e-05
-3.54850257996954e-05
-1.14811958256741e-05
-5.98651788378965e-06
-1.9369009925005e-05
-1.50471968386432e-05
-1.72022378497018e-05
-1.86993697872066e-05
-2.82662373536755e-05
-2.80449083718636e-05
-1.95443428403473e-05
-2.23212363991777e-05
-1.76967420466274e-05
-1.69622377585044e-05
-8.24134617033007e-06
-1.11742264678375e-05
-1.80588223321843e-07
-1.15296993391894e-05
-8.17813728708807e-06
-4.39712441296617e-06
-1.54452584781342e-05
-1.79225163426797e-05
-2.33577856539021e-05
-2.72866522752873e-05
-1.16125260202718e-05
-1.03405489586099e-05
-1.83852525385687e-05
-1.86541381283115e-05
-3.47895878395386e-05
-1.52760939439742e-05
-2.11672921535097e-06
-2.82019582134872e-05
-2.95286746336485e-05
-1.12638418789006e-05
-2.50770236238696e-06
-1.08590429311368e-05
-2.29097549700717e-05
-7.41722371537892e-06
-6.57780040868621e-06
-1.43505727164134e-05
-1.38886963689668e-05
-1.85212254863843e-06
-7.55664608570303e-06
-1.13738289702137e-05
-2.27838789815824e-05
-1.71499637078331e-05
-3.44516115096432e-06
-2.44660028925894e-05
-2.71960956929099e-05
-1.72332089237077e-05
-5.83154912426576e-06
-1.6203522693141e-05
-1.76828516206084e-05
-1.41307817941342e-05
-2.62624832170972e-06
-9.37247753079165e-06
-2.53601922942631e-05
-4.8728391832223e-07
-8.94836909202382e-06
-1.00927722834074e-05
-5.77568517872544e-06
-9.2268545740592e-06
-3.40528881258149e-05
-7.86785548260091e-06
-3.4383476090054e-05
-2.30607587228352e-05
-9.93822831240001e-06
-1.8158801707407e-05
-2.43010019512548e-05
-1.91357410127024e-05
-2.141268344497e-05
-2.81052071546586e-05
-6.77070437125525e-06
-9.51530822029342e-07
-3.16547000018436e-05
-1.15938958965453e-05
6.21932534198801e-06
-9.35086299407406e-06
-1.22190384342954e-05
-6.65206977175927e-06
-2.38239724114726e-05
-1.63626196271343e-05
-2.19940099957914e-05
3.05213341524701e-06
5.68834761517227e-06
-2.45914216885642e-05
-1.25243761923259e-05
-3.38700978521602e-05
-2.26975789874024e-05
-3.97757915073609e-05
-3.22120834348558e-05
-2.71212091981419e-05
-1.57150938315157e-05
-1.57615489814898e-05
-2.78152190140689e-05
-3.18747798562527e-05
-5.4754408064147e-06
-1.69626343682381e-05
-3.40045287240745e-05
-2.61919606089692e-05
-2.93102452674225e-05
-1.39713099157281e-05
-3.59156233009428e-05
-1.88656809522329e-05
-1.09526294108585e-05
-1.16335208778769e-05
1.9522979699413e-06
-2.62118193425654e-05
-3.47445365559846e-05
-1.59161846223998e-05
-1.13432430226744e-05
-1.94455904662416e-05
-2.85501631905535e-05
4.92147342892022e-07
-8.59335902106823e-06
-1.69265380608675e-06
-1.52119474989237e-05
2.9838376661519e-06
1.40788109351025e-05
-1.61083320353464e-05
-8.02831703583279e-06
-6.38351968809666e-07
1.20291801410219e-06
1.08716625988488e-05
-8.40852154972108e-07
-2.83054914551284e-05
-3.1308027569644e-06
-9.85178907121775e-06
-3.33190526140832e-05
-2.05264900359895e-05
-2.00551657591757e-05
-7.54866996052537e-06
-1.69552555403172e-05
-7.30680335752177e-06
-1.76015677467148e-05
-5.66890461877095e-06
-2.12032308561407e-05
-1.24981971468808e-05
-1.61754506485157e-05
-2.13668281239076e-05
-1.12986603786076e-05
-1.57203575902584e-05
7.96606351379986e-06
-5.22771406505455e-06
-2.55169844141242e-05
-3.43646266070204e-06
-2.24845395754734e-05
-1.86926361390549e-05
-1.213067246677e-05
-3.27631758538515e-06
-3.87059005348131e-05
-1.51738285871839e-05
-1.16171001320309e-05
-1.51062150386307e-05
-1.94374222704194e-05
-2.07367996490519e-05
-1.02377102022875e-05
-2.79454390338961e-05
-1.75707225715951e-05
-1.42282391186689e-05
-1.10578303075282e-05
-8.99276386858338e-06
-2.00238673374875e-05
-1.75656090377763e-05
1.6250595112627e-05
-2.75145121802387e-05
-5.58605000414223e-06
-1.15812631947795e-05
-3.19661752454726e-05
-1.86810570401344e-05
-7.2766758028107e-06
-2.45966850562281e-05
-7.55047947330201e-06
-1.30545794658112e-05
-1.74593917466235e-05
-2.29582906411846e-05
-2.14522917503987e-05
-1.70911841612939e-05
-7.03205952060436e-06
-2.15348414811258e-05
-1.14555047787594e-05
-2.9854474320578e-05
-4.54624729077416e-06
-2.28416337163121e-05
-2.52459446008043e-05
6.94860848594762e-07
1.46148808812301e-06
-1.32819901191636e-05
-1.36722610315541e-06
-6.19333735762619e-06
-3.12598866010003e-06
-2.25503016836923e-05
-2.39768859717357e-05
-2.69331895853413e-05
2.90480178209713e-06
-1.90304618602442e-05
-1.45134069958604e-05
-1.064450308696e-05
-1.67892940871944e-06
-4.02073165130745e-06
-1.50922825785161e-05
-1.05680377256316e-05
-1.44622801675554e-05
-5.76285042644504e-06
-8.21273715009024e-06
-9.91681785856398e-06
-1.58509324153112e-05
-6.28098178112654e-07
-1.17712603186824e-05
-2.06394789762373e-05
-2.6780052876134e-05
-1.61961427503084e-05
-3.66050704233815e-05
-1.6732638202589e-05
-1.74752658121328e-06
-1.98149900660551e-05
-3.70513025987865e-05
-2.07796300274439e-05
-1.28188475565535e-05
-7.17630595561689e-06
-8.50409014034346e-06
-3.17859643541669e-05
-1.29186430718755e-05
-1.03544092684778e-05
-8.66612218510074e-06
-3.42083056540262e-06
-2.72478304475899e-06
-5.42629242708158e-06
-5.34278009706829e-06
3.28894876439427e-06
-3.19122268814854e-05
-2.43199262634897e-05
-1.13850362302542e-05
-5.72452371940724e-06
4.26575894041872e-06
-5.57549877114327e-06
-1.72485046919286e-05
-1.70436071940156e-05
-1.48673665971511e-05
-9.15444345155365e-06
-9.55921052329299e-06
-8.78859842106116e-06
-2.34398092426192e-05
-1.57552252293599e-06
-1.8545010068263e-05
-2.86772014656984e-05
-3.7980389772233e-05
-1.91173621403241e-05
-1.27651374108796e-05
-2.49678555974683e-05
-2.5365451288877e-05
-1.98122440974067e-05
-2.13119467180323e-05
-1.75379031203878e-05
-2.47736302688921e-05
-2.56046706718952e-05
4.99180314278147e-06
-1.76840039360579e-05
-1.44242877267436e-05
-1.09273234562357e-05
-3.50390798737184e-05
7.20771644814344e-06
2.66793060587534e-06
-1.61706493018179e-05
-1.81818182374993e-05
-1.11082432183116e-05
-1.8092353519789e-05
-5.74814457456295e-06
-2.60520784018452e-05
-3.33546868964703e-05
-1.35707755287776e-05
-2.08492764178261e-05
-8.64926608799059e-06
-1.58363439001332e-05
-1.92735953420672e-05
-1.59500649644683e-05
-3.43931287632004e-05
-2.21126439019624e-05
2.77405428096137e-06
-5.73198218480168e-06
-1.11224196420088e-05
-3.00942817950662e-05
2.01930890507273e-07
-2.00374411451827e-05
-7.75702591147742e-06
-2.64346383392392e-05
-1.94306719283595e-05
-3.47013133381501e-05
-1.75291424663082e-05
-1.99127899803324e-05
2.86180785848023e-06
-2.02829955139369e-05
-1.16047733274717e-06
-2.23123412230649e-05
-6.58024195133209e-06
-4.01018082867896e-06
-1.38787323506788e-05
-1.8687681956256e-05
-1.17854192871061e-05
-7.20154030863828e-06
-2.04849484586514e-05
-5.70279346322962e-06
-1.14581654707693e-05
-1.68667270592612e-05
-2.35662681960001e-05
-2.68441812478728e-05
-1.557961562573e-05
-2.32531386665706e-05
-2.57186475278957e-06
1.25220192801695e-06
-6.50141886128125e-06
-1.43397507506821e-05
-3.30762029989546e-05
-1.58052272165143e-06
-1.38967981026269e-05
-4.58265662046105e-06
-1.46372944407138e-05
-1.7835371961995e-05
-1.50865579875306e-05
-2.2533176358375e-05
-1.60654855355142e-05
1.88937178124741e-06
-1.76040580526488e-05
-1.24898301491676e-05
-3.24474635831386e-05
-1.38987302671947e-05
-1.29774579523265e-05
-2.11684234599475e-05
-2.44000597510705e-05
-2.48835061958449e-05
4.71239288973675e-07
-2.10468628715834e-05
-4.23440801232662e-06
-1.95324903945207e-05
-1.14115434535951e-05
-9.72873000164454e-06
-1.20122033412269e-05
-8.22926004157665e-06
1.15341978356001e-06
-1.89924509817513e-05
2.33680031355784e-06
-1.82904768016866e-05
-2.19485935524701e-05
-7.84760709971487e-07
-1.11241182189779e-05
5.65830158784186e-07
-1.5301341664363e-05
-1.96884894294022e-05
-2.19226694061638e-05
-6.62969350219439e-06
-1.14798214197828e-05
-2.68825263203238e-05
1.42472698136576e-06
4.11116500730169e-06
-2.24460081219642e-05
-1.08137166335379e-05
-1.78477758088e-05
-1.72359216132353e-05
-9.86330925761825e-06
-2.07199506805432e-05
-1.77496623939651e-05
1.6857867107774e-07
-6.77808837036052e-06
-2.06419043203923e-05
-1.85261755116125e-05
-1.55423815315422e-05
-1.97198882168799e-05
-2.05186493395909e-05
-1.34304548926162e-05
-4.13728116569049e-05
-1.91457257201909e-05
-2.92195474517424e-05
-1.46416619102947e-05
-2.8019672749111e-05
-5.84179708561268e-06
-4.88607485160079e-06
-3.09743760631401e-05
-4.13556353062238e-06
-3.74034767040112e-06
-2.18796187943773e-05
-2.10207938443786e-05
-2.5445478248471e-05
-3.48776187564387e-06
-2.48260429877627e-06
-2.14684963817375e-05
-2.08490731994827e-05
1.26502880214604e-06
-1.33761175946066e-05
-1.63342760331079e-05
-8.57155432539404e-06
-6.87906094420957e-06
-1.4467669880088e-05
-5.51719702733175e-06
-3.03363823435615e-05
-2.86257575672386e-05
-2.88959560791421e-06
-8.58408945153218e-06
-1.52426973430144e-05
-2.94988786270161e-05
-8.66517170561952e-06
-1.97353177980225e-05
-1.51104291125236e-05
-1.53269457538057e-05
-1.97696373798636e-05
9.10651925065726e-07
-2.79312964243759e-05
-3.12017875496595e-06
-2.13578495681998e-05
-1.05165955925097e-05
-2.54850129507829e-05
-2.2893516119627e-05
-2.47948017386064e-05
6.61454749504278e-06
-2.81200039596077e-05
-1.0880540675508e-05
-2.80261484069494e-05
-1.50352836502179e-05
-1.5311805163243e-05
-2.53432161400457e-05
-3.85175691847321e-06
-1.82517875524278e-05
-1.3416926445764e-05
-1.79477244645106e-05
-1.33671260413753e-05
-1.93131289215635e-05
-2.36527283962551e-05
-1.30798267362461e-05
-2.36916502674936e-05
-1.81075228644534e-05
-8.31574467907412e-06
-1.69919054001496e-05
-8.25607942314722e-06
-1.71613945594569e-05
-2.59982133093718e-05
-2.55748033546184e-05
4.12246429429483e-07
-5.10321812330582e-06
-1.42903936197168e-05
-2.6433632458117e-05
4.14410150942174e-06
6.71899044110053e-06
-2.14988330293583e-05
-8.24244444395167e-06
-1.30215890343392e-05
-8.10665781012876e-06
-1.54572337315976e-05
-2.00614278604726e-05
1.12237526526691e-05
-2.18151844048193e-05
-2.6089092647216e-05
-1.11499206118427e-05
-2.43854106609993e-05
-2.27926057844789e-05
-2.58310709904062e-05
-2.043950641658e-05
-5.67351791013404e-06
1.10718571008829e-05
-1.83452900416732e-05
7.82169645275141e-06
-3.6051692199488e-06
6.09075836358022e-06
-4.00106115030881e-05
-1.64780307255634e-05
-9.9972182547618e-06
-1.1257566214979e-05
-1.70184481816196e-05
-2.70193574971497e-05
-1.57732120748408e-05
-2.93792512484195e-05
-2.66616658914619e-05
-3.36085639334606e-05
-1.51169164728258e-05
-4.32614135617499e-06
-1.65653687153478e-05
-9.75580317464746e-06
-1.0671814600224e-05
-1.80411341316444e-05
-2.53992453296347e-05
-8.40355120113007e-06
-1.96638077031609e-05
-1.07164220146428e-05
-6.44287478722152e-06
-2.68803360563058e-06
-1.85920646888144e-05
-1.86199128084757e-05
-9.37837911251851e-06
-1.97691614550033e-05
-1.10152530413521e-05
-1.34483202523083e-05
-2.07996002269788e-05
-2.31635515164886e-05
-2.43554148311372e-05
-7.10078356448773e-06
-2.17439881835594e-05
-2.48070662989514e-05
-3.85146942547423e-05
-8.45957350101577e-06
-2.08451571148037e-05
-9.42973349286668e-06
-3.02312678695499e-05
-2.6300706365217e-05
-2.93491116007757e-06
-1.1618014071814e-05
-2.41720587450992e-05
-1.90153611364771e-05
9.41735873300713e-07
2.98433925352135e-06
-2.1603902451378e-05
-1.47798184420384e-05
-5.70018265788524e-06
-1.25998568209132e-05
-2.64373321565958e-05
-4.42991115625515e-06
-6.81604719106904e-07
-3.31809552435488e-05
-3.48857817764815e-05
-1.02939062399985e-05
-2.16971836642993e-07
-8.05609550442546e-06
-4.84231988092466e-06
-2.65604880474587e-05
-4.93383022265226e-06
-1.95772625862374e-05
-2.24781400297286e-05
-2.32954712928591e-05
-2.31136711791202e-05
-2.49493366460649e-06
-7.56855145148057e-06
-1.77834692439259e-05
-5.79516522705353e-06
8.79386711798348e-06
4.18007504918699e-06
-4.36530814628442e-05
-8.82810313356272e-06
1.96795387774196e-06
-7.00506519810011e-06
-4.02358440539798e-05
-3.60460830336529e-05
-1.95410233072377e-05
-1.39911757054678e-05
-3.12279168723513e-05
-2.96893480835988e-05
-9.80348860227292e-06
-1.15164350856357e-05
-1.9592723191119e-05
6.16025329339892e-07
-4.84920921503552e-06
-8.78097039650575e-06
-2.4937997158464e-05
-1.99269797725878e-05
-1.12987265257297e-05
-3.65797873832298e-06
-9.48766517851877e-06
-3.09445879845634e-05
-2.44907768274334e-05
4.42914369556686e-06
-3.70961890458819e-05
-9.65875902748019e-06
-5.62010979956469e-06
-2.65042054247211e-06
-1.23461806742669e-05
-2.80993410931442e-05
-1.50382154938685e-05
-1.69091053437566e-05
-3.13437018948131e-05
-4.06864884015567e-05
-6.84248942054876e-06
-3.47721092358225e-06
2.68974508727038e-06
-1.72595871612711e-05
-2.54413801885001e-05
-1.82620706440052e-05
-8.8430605168646e-06
-2.13762206073688e-05
-1.8181693479193e-05
-5.6131877839964e-06
-4.26259699945282e-06
-1.77540741067053e-05
-1.46447976186657e-05
-2.5204332230145e-05
-1.04330766871494e-05
-3.37005918126784e-06
-2.82860263217117e-05
-1.30779361091764e-05
-1.80946777638398e-05
-2.10340389740538e-05
-2.53958213154477e-05
-2.79686928336246e-05
-1.65057766216544e-05
-2.09121011530668e-05
-2.29364693977744e-05
-1.8146233391165e-05
-1.59585410472183e-05
-1.26738456707247e-05
-1.7064723980659e-05
-2.68060243796071e-05
-9.20100074754941e-06
-7.63971628104274e-07
-9.30776721161605e-06
-3.67587524469349e-05
-1.04424221284075e-05
-1.15595082770281e-05
-3.91620845500873e-05
-3.20658387275246e-06
-2.17873193610532e-05
-1.08221414599867e-05
-6.62274966070902e-06
-4.74643217938734e-05
-2.26956205940822e-05
-1.11938615702409e-05
-7.02372156826322e-06
-3.34404497870983e-05
-2.49017253156427e-05
-4.38179681794878e-05
-1.40659977143449e-05
-2.26393349564107e-05
-2.37617355167024e-05
-2.29937861015173e-05
-1.55634292902647e-05
-3.87304327013347e-05
-1.39608042533248e-05
-1.0442915785584e-05
-1.97200440060599e-05
-3.76509777191674e-06
-1.06397460341314e-05
-1.7184873345286e-05
1.95258197816375e-06
-1.16318027081833e-05
-1.26407217647469e-05
-1.50860581673188e-05
-4.5651946211125e-06
-2.12059570189392e-06
-3.00131562640651e-06
-2.77065089840851e-06
-3.47388761626734e-05
-2.23658137771497e-05
-4.8484700847087e-06
-6.79200497577124e-06
-2.22957012128619e-05
-8.80828573015566e-06
-3.27666635159208e-06
-6.35935425571789e-06
-1.17048978279984e-05
-3.07760444750522e-05
-1.00113788573175e-05
-1.55296777632828e-05
2.02541343863705e-05
2.14382753666274e-06
-1.34843444795188e-05
-1.44000667809739e-05
-1.81044670569535e-05
-2.71053205111503e-06
-1.25055351351747e-05
-3.52753144741984e-05
-2.47978183747012e-05
-3.29962387376665e-05
-1.60247170351053e-05
-2.74756271236284e-05
-1.65708942717289e-05
-1.26350526147693e-05
-1.53438374450886e-05
-2.42919071870956e-05
-2.37508718030938e-05
-1.77808962316377e-06
-1.27662523864017e-05
-9.67808754390145e-08
-1.18054025791274e-05
-1.42593485902951e-05
-1.19500539421869e-05
-2.85839434916897e-06
1.11163239487934e-06
-3.32538674302239e-05
-1.81804025517118e-05
-6.21073001566271e-06
-1.65131109320644e-05
-6.4987203138611e-06
-6.74577672453807e-06
-2.60884211914643e-05
-1.94075408722698e-05
-2.11374343101641e-05
-1.02076609976025e-06
-4.40898212846489e-06
-1.52850384383044e-05
4.3664805275677e-06
1.67029691235112e-07
-9.15560023366858e-07
-1.164227764563e-05
-1.48020757332171e-05
-1.82340655542488e-05
-1.81848519861972e-05
-1.74618340229563e-05
-1.69678139862108e-05
-1.75151678537841e-05
-2.45311533485479e-05
2.86852644096492e-06
-1.9560082709455e-05
-2.14246973711663e-05
-1.67743751238138e-05
-9.59915765047539e-06
-2.05858858383623e-05
-6.12874753917629e-06
-2.78297448904245e-06
-1.06770983682572e-05
-2.07391358649583e-05
-9.72312989825654e-06
-1.42131315532071e-05
-1.03496241858471e-05
-9.52038546351783e-07
-5.91131700053932e-06
-1.8428945529008e-05
-1.86793138920095e-05
-1.44094391186321e-05
-5.02009580747868e-06
-1.52660084113508e-05
-9.76125814641307e-06
-3.39365836251344e-05
-2.03592433451872e-05
-1.15002908166984e-05
-2.86363254149349e-05
-1.81703681503491e-05
-2.26549006490614e-05
-2.15397522341927e-05
-1.26639251867277e-05
-9.44564294206392e-06
-2.27396762266986e-05
-6.46594645388827e-06
-1.485497917522e-05
-3.41759197602871e-05
-1.33748400909724e-05
-5.36120237184372e-06
-1.3811034851564e-06
-1.92344221053336e-05
-1.40710940779663e-05
-1.80224555412224e-05
-1.02118205430185e-06
-2.30326204495262e-05
-1.02086511420188e-05
-1.29859840102108e-05
-6.79215261520321e-06
-1.68391869586875e-05
-3.60804682517087e-05
-1.11718560650948e-05
-2.67695021066281e-06
-1.38006987838295e-05
-2.00994050255866e-05
-4.79623735083807e-06
-1.66008948377514e-05
-1.98999275920095e-05
-1.42737719910387e-05
-1.34991226514403e-05
-1.81911065655816e-05
-2.12674854630462e-05
-4.39430737080123e-06
-1.66556782616211e-05
-1.36106966895578e-05
-2.11009912617728e-05
-1.24758174111824e-05
-1.71540161613063e-05
-7.82244991195884e-06
-1.51546354442657e-05
-1.28855999384656e-05
-6.97859660573494e-06
-1.11954824887801e-05
-1.02699340233576e-05
-2.62045238361813e-05
5.12407822509572e-06
-2.14757438844405e-05
-8.2517267210377e-06
-1.83722718906359e-05
-1.19288961424368e-05
-1.05408836565791e-05
-7.04511964596062e-06
-1.46005235541153e-05
-1.38474345696167e-05
-1.18841999392268e-05
1.65551327342479e-06
-2.83395493683294e-06
-1.85517497450357e-05
-1.01851180198526e-05
-6.9222458042236e-06
-1.82608266141199e-05
-3.16139911686073e-05
-7.8585197936515e-06
-2.40675667625333e-05
-3.35390187475128e-05
-1.27144013789954e-05
-1.72130834120329e-05
-2.08516584104085e-05
-2.40199852833157e-05
-7.27212282124662e-06
-1.37432520898391e-05
-2.17004713292663e-06
-1.48662009661435e-05
-1.50331852485813e-05
-1.75416191236958e-05
-2.85910495310779e-06
-4.3884122152426e-06
-2.00028500429484e-05
-2.33596931238115e-05
-5.05238525501082e-06
-2.44055910643016e-05
-2.6958791775379e-05
-1.01835829432562e-05
-3.5493084665747e-05
-4.89527685109954e-06
-1.94817699039144e-05
-1.24714537049207e-05
-1.1215509602103e-05
-6.68640329012409e-06
-1.92059145452092e-05
-2.02099836970772e-05
-1.03224317969412e-05
-7.78149015579989e-06
-1.10390161726549e-05
-2.65393138207408e-05
-5.84387705440773e-06
-1.28093877813867e-05
-1.08232080105246e-05
-2.87433040311139e-05
-3.36908949412607e-05
-3.15281048310343e-05
-5.08991751363272e-06
-3.04593798811325e-05
-3.62229374153934e-06
-2.8970488265045e-05
-2.07656537961007e-05
-1.33642646611425e-05
-2.28538766599668e-05
-1.82312456406618e-05
-1.60009193481755e-06
-6.35710947740415e-06
-2.29470664282079e-05
-1.63805543292925e-05
-7.20277664746367e-06
-6.02868537466137e-06
-2.1141089623303e-05
-1.63629033221097e-05
-2.93876564379533e-05
-8.08811813825758e-06
-2.45603917213757e-05
-2.90337886756857e-05
-5.89316731387363e-06
-1.14595894199707e-05
-2.64883839575422e-05
-1.33194131188382e-05
-1.43388017405096e-05
-2.04583276679565e-05
-2.17551185179753e-05
-2.10297590287812e-05
3.01042393726975e-06
-1.72178811618843e-05
6.75325610338967e-06
-1.71886171161117e-05
-1.37609891080314e-05
9.17592455462029e-07
-1.00991713827124e-07
5.91484490202272e-06
-1.54132565791789e-05
-9.76200961848384e-06
-3.2737378918104e-06
-1.02754271658529e-05
-1.85478281701737e-05
-2.66763101737162e-05
-3.69833420073375e-06
-1.92754258543196e-05
-2.75814612004749e-05
-3.1077048431076e-05
-1.61605634968678e-05
-1.59314714157082e-07
-3.22668047066368e-06
-7.09923704869291e-06
-7.80250134822925e-06
-6.74612922445161e-06
-1.7355730898832e-05
-2.57853663316768e-05
7.20524128087139e-06
-6.45886140543971e-06
-1.84511457669273e-05
-1.55482949123749e-05
-2.09447128149943e-05
-9.30723889475917e-06
-1.38782018622784e-05
-4.08753869788879e-05
-5.53234615617662e-06
-9.7925489927945e-06
-1.72197390174414e-05
-2.91237650807639e-05
-1.67774440172579e-05
-1.71817243117073e-05
-1.42777681964128e-05
-1.65363213486911e-05
-2.57031337432817e-05
-7.76455612984023e-06
-1.13946647708957e-05
-1.88388970370986e-05
-2.73387817529839e-05
-2.67974023931804e-05
-2.10340705989828e-05
-2.56207562112625e-05
-1.11575315514873e-05
-2.04409777355194e-05
-6.87216596738655e-06
6.16496048119888e-07
-1.45785183487293e-05
-1.83789584844309e-05
-1.65221259153746e-05
-1.41642064358233e-06
-8.38423510596968e-06
-2.49270283120719e-05
-1.77984303221185e-05
-1.3700220529086e-05
-2.54224901743812e-05
-2.42458994818749e-05
-1.87533723592832e-05
5.53347939360885e-06
-8.33686209339976e-06
-2.5695968834237e-05
-2.24088753571966e-05
-3.96132860927846e-06
-1.68014061420667e-05
-1.08086368947482e-05
-2.86063650437667e-05
-7.72149240724819e-06
-2.0271410488081e-06
-1.90711342909537e-05
-1.4602767657242e-05
-2.17702111469377e-05
-1.42063080543923e-05
-2.07779270481992e-05
-2.11846975968571e-05
-2.13314871871876e-05
-5.08986878584632e-06
-1.79345033781139e-05
-2.3396926082033e-06
-1.52154240693884e-05
-1.28580703260107e-06
-1.03251759807307e-05
-2.40318747270726e-05
-9.64386128758069e-06
-2.46846370025389e-05
-2.50291240036375e-05
-2.05432597333616e-05
-2.34169373414885e-05
-2.74995732538595e-05
-1.43510328849415e-05
-1.78796073527053e-05
-2.51344560093258e-05
-1.43265203104744e-05
6.66691184756312e-06
-4.03431999947886e-06
-4.19428735126917e-06
-1.31412167007702e-06
-3.65827562646104e-06
-2.60268074830422e-05
-1.0081807071096e-06
-2.97656059435972e-06
-3.15383609267505e-05
-1.23402581098216e-05
-1.71167757058375e-05
-1.36557533184451e-05
-1.2213714642033e-05
-1.99997357217914e-05
-1.11428277262499e-05
-3.06762434158237e-05
-1.26010421465826e-05
-1.50172764524334e-05
-2.35808667596783e-05
-1.50152354203755e-05
-1.57515029389471e-05
7.70431897494654e-06
-1.30251421857067e-05
-2.59381143179272e-05
-7.54475943687089e-06
-2.13126872511967e-05
-3.14413309153107e-05
-5.30134432927931e-06
-1.32637653573636e-05
-1.35148274592715e-05
-4.13390921063874e-05
-2.17325495159384e-05
-1.87496763651397e-05
-1.92368873531841e-05
-2.61244547315968e-05
-1.14402290798879e-05
-1.76960845197399e-05
-6.20243054577234e-07
-8.94839886268061e-06
-1.54261233392465e-05
-8.82998477083391e-06
-7.35794994059956e-06
-1.46314965002216e-05
-1.95236776571036e-05
-1.51990628536143e-05
-1.48444162599644e-05
-2.78598067684854e-05
-5.02744971662774e-06
-1.24457597860116e-05
6.30206013319238e-06
2.44560639953792e-05
-9.48361707361803e-06
-1.33917815758017e-05
-8.11290404927438e-06
-2.46607268843274e-05
2.37937043600287e-06
-1.60465410674286e-05
-2.24849984882492e-05
-2.66229745906196e-05
-3.08105447212892e-05
-1.14763461205217e-05
-1.85717104426098e-05
-1.68554418389673e-05
-1.26979960115114e-05
-1.54817596485156e-05
-1.11542473802368e-05
-1.98578444088524e-05
8.45304978156672e-06
1.16660845848196e-05
-3.63508052080105e-06
-8.06490659730583e-06
-1.16484637973862e-05
-1.80178550558779e-05
-1.92608832105338e-05
-1.77222952562363e-05
-2.43621017570697e-05
-1.20676804371666e-05
-1.20947054459495e-05
-1.71270294047671e-05
-2.44133983228314e-05
-8.41883931568325e-06
-1.92968776789406e-05
-2.71523789063633e-05
-2.76804559940163e-05
-2.09377894968558e-05
-2.72362799845911e-05
-3.19653439133362e-05
-2.04771239876267e-05
9.42504173050743e-06
-5.70445486933739e-06
-2.50099832476017e-05
-1.90581541983961e-05
9.33477643661352e-06
-6.11454493204501e-06
-1.72567089557472e-05
-1.14325638159712e-05
-3.50351661055345e-05
4.29009388012241e-06
-1.06350470099912e-05
-2.97279592412402e-05
-2.20838256392724e-05
-1.39857786582724e-05
-1.49157574173193e-05
-2.89238391070438e-05
-1.38487490639499e-05
-2.1917413428487e-05
-1.34443328545851e-05
-1.91290030685672e-05
-3.30127204373339e-05
-1.77447736143703e-05
-1.47499375137793e-05
-2.84544871821253e-06
-4.12238273054514e-07
-2.3393905101741e-05
-3.0363993384713e-05
-2.15624345374576e-05
-7.35454778531023e-06
-6.06316855088765e-06
-3.36123305488877e-06
-4.56055018419191e-06
-6.29255012469648e-06
-1.5236806022527e-05
-2.06864449681599e-05
5.48098595495878e-07
-1.18575676056582e-05
-2.30289224689034e-05
-1.1772049811324e-05
-1.43841885313799e-05
-1.19346350558225e-05
-1.4731325148264e-05
-2.12389793806513e-05
-4.47892583575857e-06
-1.14932527109364e-05
-2.21875424570557e-05
-7.20799837043006e-07
1.14607368974883e-05
-2.07143818442499e-05
-1.13652251402662e-05
-4.44714540225182e-07
-2.63957101069681e-05
-3.16327186380891e-06
-2.50431118908889e-05
-3.97943881891995e-06
-1.14335123808379e-05
-2.26206932708329e-05
-1.18866435604107e-05
-2.65478705538824e-05
-6.84882678402183e-06
-2.86357991987299e-05
-1.95636523528494e-05
-6.76485895388822e-06
6.27179410190366e-06
-1.42598944267737e-05
-3.26431301280693e-05
-2.06214812218019e-05
-1.25571611056647e-06
-1.13844692051786e-05
-7.18343252146652e-06
-7.32455301269718e-07
-1.45436038407182e-05
-1.0689889113878e-05
-9.76587671875524e-06
-1.98776089188667e-06
-1.82920890719226e-05
-2.21659457545008e-05
-1.37917987633089e-05
-1.41710536708889e-05
-1.08060615050443e-05
-1.30502576581551e-05
6.64430317717341e-06
-2.03737940160585e-05
-9.30021076530393e-06
-3.27763754980095e-05
1.37583437566463e-06
-8.11802117267467e-06
-2.51947581948894e-05
-2.5584467654462e-05
-1.00029285073426e-05
-1.31574554933789e-05
-1.72356945351662e-05
-1.11106677305437e-05
-1.82504451883198e-05
-1.33687341632824e-05
-2.04486646927614e-05
-1.30227577410513e-05
-1.35407755809886e-05
-2.80627417520108e-05
-2.06441286858218e-05
-1.49489751799332e-05
-2.02417344168992e-05
-2.30269783529952e-05
-4.59544167767499e-05
-6.81002832695283e-06
-6.83423719465266e-06
-8.6859015822314e-06
-8.97271962923312e-06
-2.46244760369062e-05
-2.3708356924536e-06
-1.20115572728158e-05
-1.83399265856635e-05
-2.07976235807275e-05
-1.19324321035133e-05
-1.98188731411523e-05
-1.96753008080684e-05
-2.52648376320545e-05
-8.46047293363521e-06
1.12237736275732e-05
-2.38137848720298e-05
-2.17240091816103e-05
7.17143750879407e-06
-2.28011070013018e-05
-4.20907322176446e-06
3.38786483633607e-06
4.1787043835636e-06
-1.09247561586458e-05
-1.51066490819885e-05
-2.36595373334662e-05
-4.73166761008952e-06
3.32409611374427e-06
-8.15269819134998e-06
-1.80632333380351e-05
-1.15131501155087e-05
-2.7934922499478e-05
-2.1391365948513e-05
-2.55869721281968e-05
-1.56994968161905e-05
-8.79207688552141e-06
-1.84770221460397e-05
-4.28789259410327e-05
-1.48760776007122e-05
-1.68800071727058e-05
-2.27817018417267e-05
8.60647326358949e-06
-4.43373273465286e-07
-2.20797028207208e-05
6.21489628803458e-07
-2.41375067561902e-05
-2.07186886400883e-05
-1.46139226509356e-05
-1.82276468541101e-05
-6.4145616726036e-06
-2.75546853784848e-06
-4.17950055947279e-06
-2.57682299218579e-05
-2.72996340538579e-05
-6.01750285937647e-06
-6.11919910842553e-06
-9.32795114738766e-06
-2.65777321630953e-05
-2.08077239766327e-05
-7.11084655044819e-06
-1.59081482480695e-06
-1.61534465425501e-05
-1.07818817651937e-05
-1.51002879840756e-05
-4.7690151471021e-06
-1.38617622980088e-05
-2.22260001584371e-05
-2.09910261723043e-05
-6.71488505902476e-06
-1.55947472612844e-05
-2.85958670449095e-05
-3.40029878792258e-05
-2.26509159672834e-05
-4.25982161505853e-06
-2.8552173354709e-05
-1.0285537493414e-05
-6.7400755269384e-06
6.9669903314772e-06
-3.3456713022367e-05
-2.43472937369036e-05
-3.65891965586846e-05
-9.26332696812605e-06
-9.39662844518757e-06
-3.04872186738668e-05
-1.64529753313709e-05
-1.97613531750515e-05
-6.8266394984449e-06
-1.39596303616447e-05
-2.79186309252789e-05
-1.23822796071064e-05
-1.98980424216598e-05
-2.22757906128378e-05
-2.85598095162587e-05
2.82675803488835e-06
-9.37758865019884e-06
-3.54614274570634e-05
-9.14652226540419e-06
-1.36430028831049e-05
-1.25613835996661e-05
1.91112415986481e-06
-1.60420339271744e-05
5.67782985940599e-06
-1.78912151956942e-05
-1.29359612174593e-05
-1.18170947523657e-05
3.52544152088346e-07
-1.52674594778213e-05
1.1145720731981e-06
3.44853452455037e-06
-2.68937028081253e-06
-2.02481232995846e-07
-1.84031863501224e-05
-1.76346648594919e-05
-1.40762421991668e-05
-2.34797953307858e-05
-1.97809127967812e-05
-1.82318312476933e-05
-4.52568323196062e-05
-1.15253131431366e-05
-7.49911551394361e-06
-2.35765987371248e-05
-3.87475236875135e-05
-9.96546473275952e-06
-1.02532537689212e-05
-1.75247322440394e-05
-2.13506585924887e-05
-2.6109061528946e-05
-1.37715198198125e-05
-1.1532817167973e-05
-1.90728667960681e-05
-3.05647507127884e-05
-2.56986079569422e-05
-3.86025044025776e-06
-9.5471428311042e-06
-3.56836718424552e-05
-3.12853028670955e-05
-1.86043219544079e-05
-1.45649616728174e-05
-2.08259833598362e-05
-2.48699254052632e-05
-6.2914931940583e-06
-1.15539466710955e-05
-2.95099718831125e-05
-1.20034115872543e-05
-1.28853981564511e-05
-3.20085884636869e-05
-9.93703071017102e-06
-1.46989511889576e-05
-1.22233163406825e-05
-5.0693893051499e-06
-4.18592564406535e-06
-1.41109265235553e-05
-1.43192370250887e-05
-6.18499131670511e-06
-2.58852600594716e-06
-3.79471788942115e-05
-1.81652043900365e-05
-3.49825728697971e-05
-2.78245094935352e-05
-1.82598154584435e-05
-2.95667102093384e-05
-3.57633384425106e-05
-1.20877433555297e-05
-2.17310053446245e-05
-2.62247209928413e-05
-1.89906264366521e-05
-6.46538910304936e-06
-9.51630936974752e-06
-1.75879936770548e-05
-6.71903568646158e-06
-8.10977631427742e-06
-7.0697606340667e-06
-1.98281682418853e-05
-2.43619362606766e-06
1.6393338214352e-06
-1.59509598076354e-05
-1.51277240678019e-05
-3.38607520343273e-05
-1.03129467202408e-05
-7.66920022401214e-06
-2.54858769047951e-05
-1.02311624954651e-05
-2.24725748960678e-05
-2.46552945321904e-05
-4.73376487407063e-06
-1.19194931828049e-05
-2.16851945964912e-05
-2.17641716364551e-05
-2.33383148517146e-05
-1.97659081869341e-05
-5.46662817072807e-06
-1.23064676875738e-05
-1.73428522942319e-05
-2.66788393673604e-05
-1.25603326367934e-05
-2.14827174721117e-05
-2.70129627227761e-05
-1.65144208718608e-05
-1.73441960689666e-05
-1.46947847201734e-05
-3.76773687050951e-05
-9.11790073575494e-06
-9.3983269251166e-06
-2.33344873031374e-05
-1.46275287479706e-05
-3.03078935326214e-05
-4.49672573919212e-06
-1.21163183542132e-06
-1.93667124962133e-05
-2.55747122785295e-05
3.11998268068769e-06
-6.60620464543415e-08
-1.67610249001069e-05
-2.4876561236742e-05
-2.15866647657289e-05
-8.94928285556083e-06
-6.80370054157799e-07
-2.48007263761044e-05
-2.99973913631393e-05
-4.76272905094079e-06
-1.91178185963886e-05
-1.30886016362097e-05
-2.78423392584244e-05
-1.77692652706995e-05
-4.18037036516043e-06
-1.01519251998255e-05
-1.62814649849405e-05
-1.9263624368622e-05
-3.0402340677537e-05
-6.92753992238067e-06
-1.46805154301413e-05
-2.25824860481237e-05
-2.19155910651186e-05
6.34338641420479e-06
-9.30691450102162e-06
-1.6211615790284e-05
-6.4727961321102e-06
-1.92232161528098e-05
-3.10100668303662e-05
-9.02534444658881e-06
-2.57580895788871e-05
-1.32271112270589e-05
-3.5329612791977e-05
-2.40040340284116e-05
-3.02519318060009e-05
-4.42142936139727e-06
-8.4780542358799e-06
-1.69955424672323e-05
-9.15241540720341e-06
-1.23596682787522e-05
-4.65808093563062e-06
-1.23179034414426e-05
-2.41178800712349e-05
-2.06811422559033e-05
-1.51222916932787e-05
-1.34731912876356e-05
-1.51446188069271e-05
-6.09398289950369e-06
-1.29486564964019e-05
-2.0916592492858e-05
-3.84956555555184e-05
-1.78876188602883e-05
-2.03899614103952e-05
-1.80228319669573e-05
-2.58960825726611e-05
-1.27668940165775e-05
-3.47055009101689e-06
1.64382736857663e-06
-2.34138718686823e-05
-4.31096895821323e-06
-2.17414384284528e-06
-1.63080094539201e-05
-6.77819685636414e-06
-2.12169217565911e-05
-1.99484171218359e-05
-5.0960863101972e-06
-2.01846040693752e-05
-5.14618231095806e-06
-1.0094907756988e-05
-4.14543391415484e-06
-2.92534167231104e-05
-1.60339892720135e-05
-2.51654867990953e-05
-2.74655613190712e-05
-8.67914785777343e-06
-1.45635457463156e-06
-1.05596413264234e-05
-1.94055566155254e-05
-1.02298396007498e-05
-1.99886931325087e-05
-1.89453293659523e-05
-3.08980236390347e-05
-1.19961382237124e-05
-1.71044901287545e-05
3.29166987676613e-06
-9.98054796083971e-06
-2.50956440202253e-05
-1.47610253058877e-05
-1.55333019553647e-05
-1.90981968749332e-05
6.35981359620561e-06
-3.53218372003562e-05
-9.53758019734766e-06
-1.39966300485567e-05
-8.81664451858533e-06
-4.27195454711596e-05
-2.078839690538e-05
-2.05115176472917e-05
-1.30457836503313e-05
-2.82303100919965e-05
-3.17431558320092e-05
-1.30163324692315e-05
-1.15669089389012e-05
-2.48127925481919e-05
-1.37774622425712e-05
-3.3046073880739e-06
-1.94289950143261e-05
-8.83653695091269e-06
-2.93430474106752e-05
-2.69686539862723e-05
-9.09771997930397e-06
-2.80698485529478e-05
-3.0056698257579e-05
-7.57300463147512e-06
-1.92857100665301e-05
-3.11578396473279e-05
-4.11008374826795e-05
-2.62413213953572e-05
-2.79026589471262e-05
-1.68545254786884e-05
-2.71111175526159e-05
-2.55660570916188e-05
-1.6236576577528e-05
-1.34095171305889e-06
-1.41570483490887e-05
-2.73913499391221e-05
3.86746651624688e-06
-2.00239207318249e-05
-2.01948572075279e-05
-8.93021065600016e-06
-1.65190175464453e-05
-2.49933629370626e-05
-1.78439488040337e-05
-8.79005145099806e-06
-1.66622413948663e-05
-1.04843362239414e-05
-2.32084033127896e-05
-2.44793004706157e-05
-1.33572505648854e-05
-1.25834513548065e-05
-7.347791938229e-06
-7.48519647726039e-06
-2.29420108862191e-05
-1.30435885929661e-05
-7.99321001282925e-06
-6.74686251515223e-06
1.05577305609169e-06
-5.85467542776799e-06
-1.11973010881272e-05
-2.22340770048389e-05
-2.04164035963299e-05
4.26751275624543e-06
3.84369468744466e-06
-1.42067145863741e-06
-1.98860741162156e-05
-2.30076901520817e-05
-2.94997414146219e-05
-3.44990669250009e-05
-2.21062586336151e-05
-6.75807887681086e-06
-3.80685165761944e-06
-1.88897662815809e-05
-3.26852840238558e-05
-2.77321009833334e-05
-3.23920625261661e-05
-1.31869825989166e-05
-2.89481351223306e-05
-2.94935290871456e-05
-2.2951131261423e-06
-2.76554325893663e-05
-1.98365543471778e-05
-2.24344049799789e-05
-1.52512700643796e-05
-8.59481561415677e-06
-2.23963782686067e-05
-6.56641512752781e-06
-1.65628749501302e-05
-1.38697471342608e-05
-1.04575683784555e-05
-3.32818049904838e-05
-3.19308297036161e-05
-1.87353221407503e-05
-1.81953011196599e-05
-1.09675783885357e-05
-1.9047125784435e-05
-2.4216677023713e-05
-3.03880693584396e-05
-2.44585930815146e-05
-1.93247778553364e-05
-3.29005303725555e-05
-2.34712967884903e-05
-2.51192564081596e-05
-1.9004844986449e-05
-1.43850351807477e-05
-4.65007665031579e-06
-5.12425677226614e-06
3.61575696679383e-08
-2.9455839216823e-05
-5.7653269922961e-06
-1.3996072195974e-05
-3.28900982250202e-05
-9.16183792249061e-06
-1.17807579344675e-05
-2.39633410528157e-05
-1.55428465411464e-05
-2.27880921169087e-05
-1.31160741091011e-05
-1.07315302033668e-05
-2.78005423894843e-05
-2.18920773258568e-05
-1.09330790908494e-05
-7.66409547922921e-06
-1.13308719197161e-06
-1.35181272916278e-05
4.2568784223874e-06
-7.21290166236267e-06
-1.27975049464523e-05
-1.65674705244413e-05
1.27926442559556e-05
-9.03025681074889e-06
-1.39675705984883e-05
-2.54700060153306e-05
-7.6604395692247e-06
-8.1110921334205e-06
-1.82269265769348e-05
-4.14826775807214e-05
-1.54313310624737e-05
-4.93882291363658e-06
-2.55833127973787e-05
-3.86722614175209e-06
-2.53713314298056e-05
-7.21391460321854e-06
-8.42728604106194e-06
-2.14031888673357e-05
-1.71919573664553e-05
-6.51192276046047e-06
-3.69856355439679e-06
-2.92530159367286e-05
3.20133972478615e-06
4.7144686038539e-06
4.13975361104426e-06
-1.3180903258181e-05
-1.62453533348e-05
-2.55588645307353e-05
-7.58025932022516e-06
-4.08755333712877e-05
-3.43041252921766e-05
-3.68656979005445e-05
-5.61293471224143e-06
-2.19464306475991e-05
-2.45613670459404e-05
-1.82942569659946e-05
-1.60043550774891e-05
-2.71738024408862e-05
-1.50105336033306e-05
-1.66233378690393e-05
-2.39907096703999e-05
-1.26774553251805e-05
-1.70102623311593e-05
-1.44100842736011e-05
-8.65032460820899e-06
4.34245595992874e-06
-2.11604531915499e-05
-9.57308179650692e-06
-8.13415645793224e-06
-1.67614483355616e-05
-3.01613760729277e-05
-2.01379980119098e-05
-1.94089825715869e-05
-1.55003018460299e-05
-1.92110211247642e-05
-1.63011517133066e-05
-2.56224033386233e-05
-1.31407978520184e-05
-1.45007777394862e-05
-2.21989489434397e-05
-1.1901361534679e-05
6.84304251239202e-07
7.22634623492055e-06
-1.82003788950269e-05
-2.48322158831751e-05
-1.02050268943415e-05
-1.17860580194843e-05
-6.22394324078557e-06
-2.66615010178232e-05
-2.54334086177041e-05
-1.50104562451658e-05
-2.29730976197336e-06
-3.13569671206516e-05
-3.04820277595627e-05
-1.52847311811731e-05
-1.09956521862869e-05
-8.82223564614812e-06
-3.49261386955485e-05
-4.69785857171787e-05
-2.87208005328019e-05
-2.28082701214573e-05
-6.45733045532263e-06
-1.1504411837874e-05
-1.30723157142022e-05
-1.06860010354912e-05
-9.95395675235309e-06
-3.38357624909333e-06
-1.87532526793626e-05
-1.59869801850243e-05
-2.82207962639229e-05
-1.47821521692378e-06
2.15402936834313e-06
-1.03469975829407e-05
-3.76065333236021e-05
-3.00215175930396e-05
-8.83283323184734e-06
-2.35104647009319e-05
-1.8394120829187e-05
-4.15242968969388e-05
8.43414574128311e-06
2.45700441899603e-06
-2.31006875070646e-05
-1.06991903665207e-05
-5.89616019275017e-06
-3.26044282027819e-07
-2.01262380203365e-05
-6.2656081935028e-07
-4.21835369952428e-06
-2.85615958317278e-05
-2.63187388383594e-05
-2.91038217144096e-05
-2.19027041653768e-05
-7.19866334972782e-06
-9.78922643149535e-06
-3.21274064775435e-05
-2.51249008116892e-05
-1.50787762651771e-05
-2.13014628550734e-05
2.73045003413378e-06
-1.66764145167582e-05
-6.06391234124556e-06
-2.13062905652489e-06
-1.7814445266179e-05
-2.66058994919822e-05
-3.38144063581642e-05
-5.75462030086859e-06
-5.76213420820484e-06
-7.35662233692501e-06
-3.83203874298271e-06
-1.56409969528684e-05
-7.84301775032671e-06
-1.66056056614686e-05
-1.58645853120361e-05
-2.22366204225311e-05
7.62281241410684e-08
-1.74122514228793e-05
-5.80349414770499e-06
-3.13281359214921e-07
-1.61760508581618e-05
-2.42409103776724e-05
-1.46145288736693e-05
-2.89393337504343e-05
-6.88057014023983e-06
-1.58743308352418e-05
-6.55923925522654e-06
-2.10322384150707e-05
-2.37286050723762e-06
-1.27088560678515e-06
4.27323469893535e-06
1.7818122654366e-06
-9.4411091177633e-06
-2.58641272803454e-05
-2.08103533008314e-05
-6.85304871576439e-06
-4.30184123724296e-06
-2.7533349056711e-05
-2.45050869143925e-05
-1.23181880478616e-05
-4.88281401142509e-06
-2.04535254745679e-05
-2.24682744121904e-05
-6.80073836930481e-06
-2.70344414837876e-05
-2.61726790182931e-07
-1.70403567732122e-05
-1.66451962250658e-05
-1.51048758105335e-05
-1.71314673188175e-05
-2.12870590176667e-05
-1.69739185331468e-05
-1.64104451101391e-05
-2.32991469403811e-05
-1.76277476932726e-05
-5.21535946376661e-06
-1.4442153805918e-05
-1.02152086577852e-05
-2.94199286455695e-05
-3.02403270670824e-05
-3.45645799248852e-05
-1.75618191892655e-05
-2.98035818815213e-06
-1.57189388696623e-05
-2.69755564097911e-05
-1.29033856423069e-05
-1.21557549404657e-05
-1.53369851202739e-05
-7.20679097156545e-06
-1.91045670910296e-06
-2.29270157467623e-05
6.84525067063065e-06
-1.83176873253218e-05
-1.54902922082546e-05
-5.66736597133921e-06
-8.1303475099865e-06
-2.52001122479271e-05
-2.41992749309997e-05
-1.80670763756678e-05
-6.90823589186604e-06
-2.89771158976323e-05
-2.92255256460042e-05
-1.48235486280544e-05
-2.64533860171336e-05
-1.40267993690185e-05
-1.88357881600262e-05
1.45721054391191e-06
-2.63596666983658e-06
5.1477257491175e-06
-2.61758321067231e-06
-2.0117588748755e-05
-1.98920725307251e-05
-2.62493581762692e-05
-4.08121995143482e-05
-8.66764574027895e-06
-1.1528632280172e-05
-9.44497314129298e-06
-2.62354799590657e-05
-5.89872473901377e-06
-1.23262854680941e-05
-8.25924274040287e-06
-1.94006645042707e-05
-1.96702775232176e-06
-2.58524788942437e-05
-2.56279232699141e-06
-3.03644671554872e-05
-1.39659461360181e-05
-4.61420924278177e-06
-1.21605144467363e-05
-1.46927384209145e-05
-1.60339760872407e-05
-1.11892587330534e-05
-1.87521692040767e-05
-1.47777867558356e-05
-1.41354082686324e-05
-2.31652286357555e-05
-2.27143425678088e-05
-9.74041705747847e-06
-1.72292161926384e-05
-2.07249470866371e-05
-1.44082258528032e-05
-2.27407495124236e-06
-1.80950740551741e-05
-1.73195441162433e-05
-1.75558104700725e-05
-9.7940219620551e-06
-1.60976121573281e-05
-2.50338430922299e-05
-1.2423094394412e-05
7.45456629149949e-06
-8.80176404609292e-06
-1.19721582269427e-05
-1.04871667132026e-05
-1.12310113753203e-05
-1.0271789821146e-05
-1.39737103465746e-05
-2.06917290637076e-05
1.31868834004375e-06
-2.20881582454072e-05
-1.09251840304968e-05
-1.70130178130909e-05
-2.44871888106418e-05
-2.29168908656475e-05
-1.30472407526273e-05
2.25942675660514e-06
-3.16322437141853e-05
-5.35367048737551e-06
-1.99838344874766e-05
-1.02894012411869e-05
-1.70764925726656e-05
-1.96695729531449e-05
-1.8600817781021e-05
3.12516536230594e-06
-8.55181202134555e-06
-1.99008103960961e-05
-1.0025194152414e-05
-1.99048375294742e-05
-1.19659870860507e-05
-3.55367492956479e-05
-2.29966558122899e-05
-1.45238163585128e-05
-3.88302465581483e-05
-1.84455244078651e-05
-6.0796882338029e-06
-2.0282414247282e-06
-3.21192142057523e-05
-2.80395739290688e-05
-4.39962037495901e-07
-1.18648478298069e-05
-3.20572501440082e-05
-3.86029982700748e-05
-1.77785042203753e-06
-2.77289451234692e-05
-3.13949120410701e-05
-1.66666402040253e-05
-2.98266539736789e-07
-1.41480143817804e-05
-2.82733288506929e-05
-9.57034600209141e-06
-1.3443113374335e-05
-1.95621110604042e-05
-1.74893792253348e-05
-1.98515669573717e-05
-2.64745565192363e-06
-2.33344768112481e-05
-6.99612166129484e-06
-1.45553251555967e-05
-1.61455295566599e-05
-2.22436038138918e-05
-1.59587254805815e-05
-9.99858858446249e-06
-9.7545456795766e-06
-1.54183008885398e-05
-4.19713881918324e-06
-4.38313094349168e-06
9.69987582852074e-06
-1.95046452835209e-05
-2.11262493018672e-05
-1.07973984629943e-05
-2.44010301870368e-05
-1.8074753484976e-05
-1.81052764724112e-05
-2.04515780820384e-05
-1.71420891789191e-05
-2.65270829668295e-05
-1.37536334347362e-05
-9.06385223756549e-06
-2.87556683962615e-06
-3.53264316865167e-05
-1.21471015803974e-05
9.41866997742502e-06
-2.23811569387576e-05
-1.63630624808695e-05
2.64094728614922e-07
-1.70536024165778e-06
-4.08978650869942e-06
-1.99280212768742e-05
-1.62777631804928e-05
-1.04996991178662e-05
-2.80777925229308e-05
-9.60331826494148e-06
-7.86841554542255e-06
-1.77828054429872e-06
-1.01974148658734e-05
-1.56922873183646e-05
-1.04946491689364e-06
-5.31639390205596e-06
-2.27832477169688e-05
-3.12336407695612e-05
-1.27202157143052e-05
-2.65967918705029e-05
-7.03806657590415e-06
-7.1942303432607e-06
-4.50105749849088e-05
-1.98925977708119e-05
-8.29935215422351e-06
-1.25957007044131e-05
-2.71473985515599e-05
-1.78835629311556e-05
-9.11229216590519e-06
-1.54919594349403e-05
3.629046823355e-06
