# Supplementary material for: Research on computational propagation and identification of mine microseismic signals based on deep learning
Source: PLoS One. 2025 Oct 22;20(10):e0334641. doi: 10.1371/journal.pone.0334641 (PMC12543183; doi:10.1371/journal.pone.0334641)
Supplement: S9 Data — (ZIP) [file pone.0334641.s009.zip › 000101100000459.xlsx_0.txt_24.txt.txt]

-9.157249543221e-06
-2.25787695320553e-05
-1.22491797554038e-05
-2.87618856850828e-05
-3.69168023070303e-05
-3.39378012202557e-05
-2.65574293814641e-05
-4.93035642595331e-06
-1.67803236618774e-05
-1.61543117354412e-05
-1.25741394238126e-05
-1.82209665291042e-05
-2.04505457776352e-05
-2.95433671313001e-06
2.86779417041763e-06
-4.61008313978273e-06
-1.6935437117843e-05
-1.34012944966297e-05
-2.05307165171997e-05
-5.27054676995237e-07
1.79810280898152e-07
-3.12278524908849e-05
-3.51069416416883e-06
-1.2081037412084e-05
-1.23741517195878e-05
-1.15846346138457e-05
-3.65139360512457e-05
-2.54716542443759e-05
-1.56312312173624e-05
-1.54018000862508e-05
-6.44164680556017e-06
-1.52005880542832e-06
-9.79889234227828e-06
-7.56213606080852e-06
-1.03522004642721e-05
-1.72538431970065e-05
-1.99830350068926e-05
-2.48111715126316e-05
-3.08184719689177e-05
-6.39371649435505e-06
-1.50151693603753e-05
-1.84598079606673e-05
-1.57132645037263e-05
-8.80741494630417e-06
-2.27133274842487e-05
-2.35826730646114e-05
-2.26958323435153e-05
-1.56357308701313e-05
-6.2172693841439e-06
-9.44572598034944e-06
-3.67081043133824e-05
-1.37924658315646e-05
-1.71847404536834e-05
-2.0228686840725e-05
-2.82545752824238e-05
-1.90749075672389e-05
-1.61799107343216e-05
-9.32702346196032e-06
-9.2167441922445e-06
-1.24675655384808e-05
-4.45274906873629e-06
4.03840969193125e-07
-1.77684105966568e-05
-5.85576947849955e-06
-2.65868197574758e-05
-2.95585434457134e-05
-1.48521648284775e-05
2.21777785372144e-07
-8.59326493073332e-06
-3.61120539740365e-05
-2.80750755964849e-05
1.27889954303373e-06
-2.27577374487321e-05
-1.34638964256391e-05
-9.7151437161519e-06
-1.38765201079317e-05
-1.72529150836655e-05
-1.9657534920597e-05
-2.03682054876059e-05
-1.42450207367903e-06
-1.12915654512784e-05
-2.03421105392943e-06
-1.02724176606983e-05
-1.38354965615624e-05
-2.46347374509212e-05
-1.7497045795009e-05
-4.44943616898655e-05
-2.34805317824934e-05
-6.49342210630424e-06
-8.12569610353359e-06
-1.30916343360196e-05
-1.20605142434933e-05
-6.33143593418884e-06
-3.45897542998106e-07
-3.39401661023909e-05
-5.37799546583359e-06
-3.05692560769224e-05
-2.6275824513053e-05
-5.42139186158265e-06
-1.5812749065389e-05
-7.12093027380439e-06
-2.40791555499863e-05
-1.80396049053066e-05
-1.71522085232929e-05
-9.35427355729839e-06
-2.2559028255124e-05
-2.34959375799253e-05
-2.72067844853874e-05
-4.46113847390201e-06
-1.1553532849919e-05
-2.23830048681562e-05
-1.69886107259251e-05
-1.35793497504532e-05
-1.8622386869595e-05
-2.81628674123179e-05
-3.41237915062682e-06
-1.51496955880889e-05
-2.3499658672279e-05
-1.14403327340385e-05
-2.6871353833803e-05
-2.53702801644496e-05
-2.18994913785051e-05
-1.24139479667969e-06
-1.53108022473177e-05
-1.87665250353542e-05
-1.72289054362714e-05
-7.48283498538262e-06
-1.6970812594036e-05
-1.99447352131221e-05
-3.27953021206947e-05
-1.68401412085651e-05
-1.58786744311407e-05
-8.89557516882842e-06
-2.80762765900242e-05
-2.51514037019454e-05
-1.188605513963e-05
-1.16167168735685e-05
-1.45284029533793e-05
-1.01937636773588e-05
-2.42612139704958e-05
-1.39249568298744e-05
-1.69491299183818e-05
-1.40988361077924e-05
-8.90235961848207e-06
-3.7130262956209e-06
-6.61889906962872e-06
-5.24048165931054e-06
-3.17300556782718e-05
-2.78344687007403e-06
2.9358776425656e-06
-1.68582347870798e-05
-1.05834029170212e-05
-1.70581750619067e-05
-9.905176085695e-06
-2.05094047203971e-05
-1.33440806758592e-05
-1.19501515190103e-05
-1.79512273210881e-05
-1.6660458261183e-05
-1.29833712094616e-05
-5.8479091754357e-06
-1.15254733822457e-05
-1.13468022067843e-05
-8.4059298378895e-06
-9.49120980317374e-06
-7.19295669214274e-06
-2.44663486029271e-06
-1.97485273579659e-05
-2.84842177784272e-05
-1.93868444450586e-05
-2.07245877802111e-05
-1.48730402980803e-05
-8.84286238700449e-06
4.74972210023767e-06
-1.41696189479056e-05
-1.77705462873705e-05
-1.01230636821123e-05
-4.4900228826886e-06
-1.12571264833746e-05
-1.35104185097772e-05
-5.5394313712201e-06
-2.51787826946438e-05
-8.8712461065546e-06
-7.64855299128091e-06
-2.33948054276684e-05
4.70235908715071e-06
-1.55112719114448e-05
2.20435042485755e-06
-1.15031159157789e-05
-8.06234874667711e-06
-4.36878720354117e-07
-1.25860714000431e-05
-9.49943707168763e-06
-1.71299138795169e-05
-7.64125614449428e-06
-1.45586269378421e-05
-1.60186322182549e-05
-1.41856136294276e-05
-1.97792077547245e-05
-1.42851341973933e-05
-2.20146427364541e-05
4.14956579649251e-06
-4.26106338695468e-06
-1.91442322068509e-05
-1.05371064466166e-05
-3.6459647333864e-05
-1.30881851502754e-05
-2.23545494813084e-05
-8.82737034908877e-06
-2.92993381354616e-05
-2.59145479707418e-05
3.73963982450548e-06
-9.60469871309473e-06
-1.59524937271385e-05
-7.97218426165183e-06
-7.13047167260971e-06
-2.23025119270682e-05
-1.85368319469151e-07
-2.59265316644713e-05
-8.98682952816166e-06
-8.85129499208865e-06
-1.46397840566749e-05
-1.91634301511832e-05
-2.72598874672425e-05
-1.4285621551779e-05
-7.57684678031767e-06
-1.00619018138389e-05
-2.30459154962745e-05
-2.28810359369674e-05
-1.94141433092258e-05
-1.2103650326033e-05
-9.36319119094249e-06
-1.60103096831667e-05
3.64326051304382e-06
-1.53464758937068e-05
-1.17896060746683e-05
-9.12507157929698e-06
-9.95060330265967e-06
-8.88854872032302e-06
-1.16691585247583e-05
-1.49177258744292e-05
-5.98384691062689e-06
-2.96574220536899e-05
-2.53469000911334e-05
-8.44323148733595e-06
-1.43933589783905e-05
-2.38224427282237e-05
-1.82118904615854e-05
-1.89175710597171e-05
-1.27131639552938e-05
-2.19824626885649e-05
-9.69390828447954e-06
-1.95988101746464e-05
-1.48319890158548e-05
-5.09206952942613e-06
-1.57257581668044e-05
-4.29133104967571e-06
-3.89046575318158e-07
-1.70727494633434e-05
-1.24105214168381e-05
8.02578906245427e-07
-1.89932700566759e-06
-1.58281057312601e-05
-1.6486047348919e-05
-1.24893079345141e-05
-3.08258217761755e-06
-2.21995545757728e-05
-1.89963437711955e-05
-1.20036889805611e-05
-1.11114932246941e-05
-1.90197198440264e-05
-1.68770889292883e-05
-6.22257915962922e-06
-2.8038341078638e-06
-1.92485190859266e-05
-1.60873347218094e-05
-2.31435286857331e-05
-2.17835469725985e-05
-1.742349728771e-05
-4.29996742334402e-06
-1.72680241870272e-05
-1.16910295551449e-05
-1.27147471904576e-05
-2.51793502522856e-05
-1.46969364873201e-05
-1.66149686952851e-05
-1.76736848565049e-05
-1.36307050101924e-05
-1.31332545178125e-05
-2.18514259378746e-05
-1.96220183207739e-05
3.11346549467294e-06
-2.73668165237023e-05
-3.84030382928489e-05
-1.11363433715978e-05
-2.71372789730999e-05
-2.22544557572943e-05
-2.80452057775578e-05
-2.0250802966485e-05
-1.74579403793254e-05
-2.3017339911421e-05
-5.74681715138828e-06
-7.53558223332542e-06
-2.49187305958175e-05
-1.52483570206409e-05
-2.50117705827019e-05
-2.40050605620132e-05
-1.95970059058151e-05
-9.94895388918826e-06
-1.88095127939105e-05
-8.38898120656993e-06
-2.17522879960476e-05
-2.19128679965634e-05
-1.85299334978922e-05
-9.40370684434749e-06
-9.29212017260638e-07
-1.47484773498261e-05
-2.05707571604218e-05
-7.42891568351393e-06
-3.09679573051815e-06
-4.70320232656319e-06
3.01806167322422e-06
-1.26483752641065e-05
-6.26419532456171e-07
-5.99047052107122e-06
-1.66602428532565e-05
-2.29080719201839e-05
-8.98627178342443e-06
-2.07994501322663e-05
-1.59002172707199e-05
-5.20543802620712e-06
-1.38389909233595e-05
-3.1815361083967e-05
-3.32910343063044e-06
-2.13770650916462e-05
-1.7324084792346e-05
-4.20173764433015e-06
-2.4483637764684e-06
-2.40619257292248e-05
-1.40677412834848e-05
-5.7232502279765e-06
-2.24514357848882e-06
-9.72011085165894e-06
-2.78130297892951e-05
-1.09974226626916e-05
-3.70437487714149e-06
-6.47328184868796e-06
-1.00994506060804e-06
-3.9320675655841e-06
-6.17304040550805e-06
-1.22575436303838e-05
-1.97268507497298e-05
-8.56664599253563e-06
-6.78831785576751e-06
-1.45482382352023e-06
-3.79825279902393e-05
-1.27081899348718e-05
-8.80869881588292e-06
-1.68305935685274e-05
-2.46588639770845e-05
-1.98269291543655e-05
-1.38594826280552e-05
-1.77667773929613e-05
-2.45487902126851e-05
-2.14523314175911e-05
-6.02681174827974e-06
-1.14273233783529e-05
-1.32732408124195e-05
-2.04746086364046e-05
-1.54004431574335e-05
-4.64678031666355e-06
-2.86181517999705e-05
-2.41347906249016e-05
-2.21970993663571e-05
-3.45618080186395e-05
4.80640415353563e-06
-2.63174184724277e-05
-1.51834142141813e-05
-2.81589560456766e-05
-1.75457698831482e-05
-1.68769405587895e-05
7.39620521193444e-06
-1.47446034471506e-05
-3.14698819160978e-06
-1.64181069505915e-06
-2.38201665749907e-05
4.1384764647497e-06
-8.22447886008561e-06
-9.11183640933936e-06
1.66740420558098e-07
-1.65441227000526e-05
-1.73208653366665e-05
-1.19739065853579e-05
-4.75541253143041e-06
-1.3205875198813e-05
-1.15422752828767e-05
-3.1410878575246e-05
-3.06096747687212e-05
-2.68029491396913e-05
-3.41973278171388e-05
-6.51565967687438e-06
-1.66716476360512e-05
-1.87372463302992e-05
-2.34864556764946e-05
-1.55422690335467e-05
-8.69110793393378e-06
-2.18802648082102e-05
-1.44841468685904e-05
-1.0867073344717e-05
-1.75586418511383e-05
-6.25543998584582e-06
1.2798240382677e-05
-1.85961060572754e-05
-1.51860494333175e-05
1.55411246226591e-06
-1.69406878400554e-05
-8.55677497852906e-06
-2.4893913098053e-05
-1.1560685374891e-05
3.26366194477848e-06
1.80882769739946e-06
-9.98170292393569e-07
-1.83431373645522e-05
2.63237660082961e-06
1.03096061099678e-05
-2.97688186216442e-05
-1.75299811256841e-05
-2.96664231904464e-05
-3.32793087147082e-06
-3.45691720176879e-06
-1.92027838001455e-05
-4.31342992907032e-05
2.73193139500861e-06
-5.99186724126128e-06
-2.05016905674572e-05
-1.7123654893076e-05
2.98426443705944e-07
-1.67734267413601e-05
-4.10618690217661e-05
-2.21308796267984e-05
-1.63928914521976e-05
-1.05958790837881e-05
-2.68411198126531e-05
-9.21044569953928e-06
-1.53768351928631e-05
-1.13058290195356e-05
-1.78088299841178e-05
-2.58147084627736e-05
-1.35926890443468e-05
-1.22379196984005e-05
-2.39110218310258e-06
-1.86294595045401e-05
-3.08390334461861e-05
-1.89958302073132e-07
-4.71156786365264e-06
-1.40184741523449e-05
-9.80796926743291e-06
-3.89773758344053e-05
-2.78756115984782e-05
-9.13553337643531e-06
-2.94667454067771e-05
-2.40945819677296e-06
-2.4223533281936e-05
-1.37575034346918e-05
-7.94436060506654e-06
-8.46489006739783e-06
-1.45251761124204e-05
-1.75964609469952e-05
-8.35925226098297e-06
-2.68256328799823e-05
-4.95479422308038e-06
1.48192958205661e-06
-2.71045327194878e-05
-1.17366971835122e-05
-1.93616113107328e-05
-2.31129156508228e-05
-3.70616530097199e-05
-3.42095405078321e-05
-1.11697586516587e-05
-2.09481094696679e-05
-5.38117026323927e-06
-1.93687405832454e-05
-9.0776551598761e-06
-2.11083290561874e-05
-2.1926812740445e-05
-2.61552131883472e-05
-3.20851856961516e-05
-1.46163320542442e-05
-8.94248858853414e-06
-1.57029160255642e-05
-2.42595995693871e-05
-1.00532726465756e-05
-3.34179525920678e-05
1.64724913113306e-06
-1.29693004118105e-05
-3.13571987869233e-05
-1.04587718169968e-05
-2.71553748644563e-05
-2.57486968132275e-05
-1.9222697241378e-05
-2.46917923582338e-05
-1.9404407399012e-05
-1.59630862658243e-05
-5.84003078261119e-06
-1.38095291864772e-05
-2.03266124951882e-05
-8.55132156898466e-06
-2.02594626200602e-05
-2.00062248371753e-06
-1.30512517112363e-05
-1.24638445653821e-05
-1.26913574229227e-05
-1.9522756933471e-05
-5.45420657860163e-06
-3.88879924105899e-05
-1.76594202652136e-05
-1.05286690500661e-05
-2.96484543192293e-06
-6.67973426877526e-06
-2.93741915862431e-05
-1.82976627724233e-05
-1.21528593910409e-05
-3.32900937677185e-05
-2.96929169842739e-05
-3.43105745439588e-05
-1.13423719105558e-05
-9.60904083147906e-06
-4.67429694205161e-06
-1.00226741345473e-05
-1.40457151651831e-05
-2.73654718292893e-05
-3.41210945309091e-05
-1.05472362371087e-05
-8.26169162978503e-06
-1.43652053562125e-05
-4.60505674308421e-06
-1.88633594780549e-05
-1.44913901849473e-05
-1.53130171807862e-05
-3.21971364201937e-05
-2.08705657016177e-05
-1.32832998806915e-05
-1.93801357572024e-05
-8.43786613286592e-06
-2.73860372653052e-05
-5.71286428258746e-06
-8.53400953898521e-08
-2.31067876053303e-05
-1.39785576265304e-06
-2.71366781451489e-05
-1.80410307416588e-05
3.16348811437102e-06
-1.18307279774158e-05
-3.31509389646054e-05
-2.25030631119929e-05
-1.02797370183657e-05
-2.42156989509568e-05
-1.69723659241778e-05
-2.23762283160152e-05
-1.11690476440638e-05
-1.27614471989571e-05
-3.07023866854749e-05
-2.02766464936458e-05
-1.54312642303671e-05
-1.15704621494084e-05
-1.10943350936969e-05
-2.28276595103267e-05
-3.4745821048505e-05
-2.62905677961571e-06
-3.42173004020603e-05
-1.07248389101344e-05
-1.10317561052704e-05
-1.80452179076921e-05
-1.90190236975087e-05
-2.68429047464748e-05
-2.0767979737072e-05
-1.294570217232e-05
3.87261272301174e-06
-2.03466413124824e-05
-1.37571961130542e-05
-1.08052760347349e-05
-6.01133882023358e-06
-8.58468871717336e-06
-1.71198506811074e-05
-1.0878377673678e-05
-2.2220554949527e-05
-1.58576912204668e-05
-2.05820864653213e-05
-3.85763098024291e-06
-1.32904997225915e-05
1.44911733051802e-07
-4.52753733005944e-06
-1.26268799489454e-05
-1.58519596082072e-05
-1.02647146212999e-05
-2.70066415158478e-05
-1.29372027792779e-05
3.92584982564339e-07
-6.8283701696323e-06
-6.70512031576936e-06
-1.77092864758278e-05
-1.2904122667667e-05
-2.00088556370764e-05
-1.167207884461e-05
-1.12732826061291e-05
-1.44166736752762e-05
-2.50612234917474e-05
-1.37731790994046e-05
-6.75114345027268e-06
-1.99875614290999e-05
-1.79327929945676e-05
2.23020373746956e-06
-2.13937709840903e-05
2.8905228948244e-07
-2.3945995786165e-05
-2.91474989379927e-06
-1.57883714696574e-05
-1.99839762232244e-05
-1.1563571297555e-05
-1.24861332411608e-05
-4.93136534975658e-06
-6.63747615775405e-06
-2.35910175760687e-05
-1.05738850198413e-05
-1.59517097415515e-05
-1.88780883531888e-05
-1.46337123662665e-05
-3.32982627575568e-05
-7.45349131475549e-06
-1.23636106290959e-05
-1.80067897628364e-05
-1.10181750436444e-05
-2.24418241598106e-05
-9.64302090306013e-06
-1.41068031796357e-05
-1.08127987740508e-05
-3.40325671451956e-05
-2.01254363159322e-05
-6.53507710199951e-06
-1.3319857326697e-05
-1.38295012942184e-05
-4.41741900338093e-06
-4.64297038763437e-06
1.06258618030744e-06
-9.67767549810568e-06
-2.3361162853785e-05
-2.58572157271091e-05
-3.24967879235707e-05
-1.21203576609982e-05
4.71647993112488e-06
-8.91957692421767e-06
7.1830342262583e-06
-2.02678878788227e-05
-1.79590220999524e-05
-9.85660175043697e-06
-3.24829766574682e-05
-1.15861992510117e-05
-2.13425956597515e-05
-6.39053677240387e-06
-2.33430552495856e-05
-1.28322974791048e-05
-1.77597023114852e-05
-8.4693782313867e-06
2.1109479222576e-07
-1.40248560490068e-05
-1.95621480822903e-05
-2.68850354998952e-06
-1.34632378520115e-05
-1.28905195667601e-05
-2.76709819113494e-05
-2.02947547702852e-05
-3.61965619298012e-06
-1.53444227064193e-05
-2.08192943820036e-05
-4.00838542334008e-05
-1.48104033863381e-05
-1.67941662766234e-05
-2.51197981310617e-05
-6.9801657964043e-06
-9.96593670994171e-06
-1.38209845441004e-05
-1.92030076693972e-05
-1.80375027268496e-05
-1.7812312382027e-05
-1.59374880075317e-05
-1.67705340470082e-05
-4.98535215387399e-06
1.3815491619864e-07
-1.58847629992845e-05
-1.53610518289097e-05
-2.66302996167823e-05
-1.59892801589811e-05
-1.35863690101848e-05
-1.90143522336891e-05
-2.76778455646179e-05
-3.69435918735463e-05
-1.08237471827284e-05
-1.42747696718513e-05
-4.13403795823555e-06
-1.48037868280202e-05
-4.3535853361791e-05
1.31637916427202e-06
-1.3221856661535e-05
-2.92564297075956e-05
-1.3027480930523e-05
-4.14926823426896e-06
6.91844612546227e-08
-2.12022929363508e-05
-2.25253288876959e-05
-1.6240026871491e-05
-5.55709978794823e-06
-1.10426747090175e-05
-1.23610194423844e-05
-3.3081539772323e-06
-1.38627003549483e-05
-7.2838662778603e-06
-2.08370416682974e-05
-6.83159704618488e-06
2.68390082000373e-06
-1.52309860005533e-05
-3.31735848691658e-05
-1.47911330273939e-05
-2.87582196780603e-05
-1.576866400103e-05
-1.38713534294637e-06
-1.33909549101982e-05
-1.58217508024935e-05
-2.03536834741929e-05
1.43199791558688e-06
-2.25408190585092e-05
-1.83087624259052e-05
-1.99419285253951e-05
-8.5399329799515e-06
-1.2888820877613e-05
-2.78352084930262e-05
-2.02167557819683e-06
-1.01416910279498e-05
-3.21500580975578e-05
-7.20091775458194e-07
-9.38712005653221e-06
-1.09978796785702e-05
-1.22603961845605e-05
-1.00867342035961e-05
-6.67921680711912e-06
-1.31644279566343e-05
-8.51817179881431e-06
-6.81551402439056e-07
2.10036975139127e-06
-1.16609473516799e-05
-2.97580123617145e-05
-2.21399047385873e-05
-1.42797082916677e-06
6.41628864671887e-07
-1.93936332040443e-05
-1.37927288887311e-05
-2.3977257787826e-05
-1.19231522685443e-05
-9.57305888611807e-06
-1.256520711358e-05
-1.52769965514996e-05
-3.55622377553518e-05
-4.93236457227498e-06
-7.59954516364286e-06
-3.41158502614832e-05
-8.0676680666197e-06
-1.59259382917692e-05
-1.79405948607006e-05
-4.52502739110577e-06
-1.9255799914177e-05
-1.73946465913785e-05
-3.03658409260723e-05
-8.51854379111677e-06
-1.85660133158587e-05
-1.8165249786497e-05
-1.73883028782946e-05
-2.80216997172858e-05
-1.24008437385169e-05
-3.13422515025637e-05
-1.97796928696321e-05
3.12669464287902e-06
-6.31444125940709e-06
-2.17101213248417e-05
2.84370621500972e-06
-2.18350738490451e-05
-6.30343642296284e-06
-3.79727967354729e-05
-3.05600093873952e-05
9.55259979400076e-06
-1.07142238303409e-05
-3.04234941323559e-07
-3.99031694546217e-06
-1.84609096414405e-05
-1.09427644501169e-05
-2.57969625470727e-06
-4.36818290376029e-06
-1.82007957801807e-05
-7.6690370005857e-06
-1.74603882398357e-05
-2.51319060451696e-05
-1.3875332414476e-05
4.5742679921068e-06
1.02845521705424e-06
-6.34729939132846e-06
-2.03963664109168e-05
-8.10557092737418e-06
3.1215646356759e-06
-2.12038311877416e-05
-2.1509996392468e-05
-3.90819863280511e-06
-1.32599605360802e-05
-1.09881287963262e-05
-1.89743780870906e-05
6.49889075007802e-07
-1.16410098694769e-05
-1.72735090528829e-05
-1.58954700427366e-05
-2.69362635171963e-05
-1.47159003161587e-05
-2.58531519476492e-05
-1.6561420039009e-05
-1.0324697943308e-05
1.21685631863373e-06
-2.34452426518255e-05
-1.8445044817641e-05
-2.99179307449799e-06
-7.00482540110024e-06
-6.27650248761475e-06
1.21124535934258e-05
-9.01626442415528e-06
-1.44647945984699e-05
-2.1399407109013e-05
-1.87565026296479e-05
-2.0637576969638e-05
-2.55012788942774e-05
-8.53680219115686e-06
-1.30945397415483e-05
-1.7460317293107e-05
-1.87366857539618e-05
-8.03217517719839e-06
-2.50756972145102e-05
-2.79948978163172e-06
-1.65560266748507e-05
-3.42639752120672e-05
-2.58890441279445e-05
-1.11237600389576e-05
-1.35071150406239e-05
-2.99724963413136e-05
-7.57045107678642e-06
-6.59261342817816e-06
-1.04523308230084e-05
-1.24846221393533e-05
-8.93452948743328e-06
-3.04953821348982e-05
-6.19784975429699e-06
-1.84913303085251e-05
-1.49725328969732e-05
-1.70624640499066e-05
-3.59694677610367e-06
-1.36688693284028e-05
-2.53721671087038e-07
-2.9023226539929e-05
-3.21086857408814e-06
-1.41974574237213e-05
-2.08695209191927e-05
-2.57406612091302e-06
-8.72429504370935e-06
-1.17919904975926e-05
-1.54389466587933e-05
-6.67902766057702e-06
-2.01298203552104e-05
-1.86923244628161e-05
-7.6126428643072e-06
-1.19284054745657e-05
-3.41867086660722e-05
-3.84942946993114e-06
-2.7565090143103e-05
-5.35435342173291e-06
-1.99707128504218e-05
-1.15539715744527e-05
5.35834408821509e-06
-1.97234007544093e-05
-1.7217988012804e-05
-1.81879042238293e-05
-1.16883121141181e-06
-1.8635631826899e-05
-1.29786793261896e-05
-1.8960406663873e-05
-1.30034269926017e-05
-1.0114445594041e-05
-1.49002634092818e-05
1.69210756041325e-06
-1.04869226519686e-05
-2.35597122337139e-05
-4.51782237664007e-06
-1.19897667826985e-05
7.57467854777194e-06
2.10428071809342e-06
-1.7668348557449e-05
-1.13629339305374e-05
-1.73786514156303e-05
-3.1165699524671e-05
-3.19286518085996e-05
-1.56757960643447e-05
-2.45132897109906e-06
-1.52440178682515e-05
-1.44856777863979e-05
-1.80320400546033e-05
-5.06407613805318e-06
-2.00555696133159e-05
-3.2501984031473e-05
-1.99871014363732e-05
-3.34447475858742e-05
-1.58247179509654e-05
7.13372617591253e-06
-2.82048891827898e-05
-2.16790832303296e-05
-1.04607943578636e-05
-5.3235923079744e-07
-5.87974017779711e-06
-1.76863637041685e-05
-8.53240425401389e-06
-2.12534518090085e-07
-1.80457644000175e-05
-1.64352911643558e-05
-2.28327381229691e-05
-5.96678406159778e-06
-2.24218704846425e-05
-2.18668978887925e-05
-2.27635500601834e-05
-2.35283491174282e-05
-1.42782939343302e-05
-2.60821517868747e-05
-2.9393807827286e-05
-1.74315781508494e-05
-1.26455444324212e-05
-1.61675095000036e-05
-2.55610171215068e-05
-3.05689457874761e-05
-2.47236028815269e-05
-1.41089520887409e-05
-3.20863714578533e-05
-5.4259607464492e-06
-1.98916736992774e-05
-9.02727841036396e-07
-1.29505757611909e-05
-1.81635253218899e-05
-2.4746882373803e-05
-3.68150715472404e-05
-1.80747056709516e-05
-8.58527678040173e-06
-2.39184379558584e-05
-1.77585400637536e-05
-1.2554189671706e-05
-1.87136118010897e-05
-1.7011731630802e-05
-2.3725653374677e-05
-5.35599085179602e-06
-1.15081142526886e-05
-1.3315856740149e-05
-1.84175561675153e-05
-1.3869217603807e-05
-1.54619677322976e-05
-5.10566898442585e-06
1.88143852995636e-06
-2.78538003465742e-05
-1.63002881172657e-05
-5.55073198375043e-06
-1.31932430944011e-05
-2.37695081075133e-06
-1.5331034620373e-05
-2.40756939663734e-05
-2.09464531428652e-05
-9.34065751171547e-06
-2.18001448787031e-05
1.06543996544557e-06
-2.60066338696965e-05
-1.58299425008008e-05
-1.07040187340065e-05
-4.79237958754276e-06
-2.86187420138546e-05
4.40225535744931e-06
-1.08918294398238e-05
-6.36635546859699e-06
-3.96330794029486e-06
-2.24592416026226e-05
-1.93419322755595e-05
-8.40792159497247e-06
-1.31212976435846e-05
-1.42362107950524e-05
-1.02715753453016e-05
-1.29252252409693e-05
-3.23687476989404e-05
-1.47550222327617e-05
-1.02344749868397e-05
-6.53388073414343e-06
-3.35080165191477e-05
-2.19030902829513e-05
-3.27453672406813e-05
-1.83710596060285e-05
-9.5349515472223e-06
-1.77341588006088e-05
-2.37759764212013e-05
5.29975331450863e-06
-9.88731430825423e-06
-1.33918708685951e-06
-7.27388132628539e-06
-1.26578538224617e-05
-3.90771281262287e-06
-1.32337136962055e-05
-5.65494286527248e-08
-1.96988437131887e-05
-2.33975141797106e-05
-1.87850429963229e-05
-1.21061427311964e-05
-1.62351991908173e-05
-2.28497538230357e-05
-1.29326785272621e-05
-2.62516673616363e-05
-5.8265850202954e-06
-1.61765807678856e-05
-6.04748867053085e-06
-4.29954925194486e-06
-1.75975699091734e-05
-2.24740204156438e-05
-2.90879800846756e-05
-3.00706980604622e-06
2.98592971051966e-06
-1.15360117984801e-05
-2.51339920536525e-05
-1.49275640890549e-05
-2.57098406982266e-05
-3.07622443508395e-05
-4.00262854870193e-05
-1.6404002897213e-05
3.27400621551292e-07
-2.51621015795252e-05
-1.33391814157368e-05
-1.78937138038982e-05
-1.4806661594881e-05
-1.207864427603e-05
-2.86230663018014e-05
-2.0698725375282e-05
-6.22703688915527e-06
1.63790758937861e-05
-8.63429028970922e-06
-1.45136460165878e-05
-3.49890730774945e-05
-2.23632824841849e-05
-1.67297493242536e-05
-1.69502072010952e-05
-4.4518950139802e-06
-4.53501673446373e-06
-1.08539987322264e-05
-2.17179284030957e-05
-2.19165770533723e-05
-1.10215712020077e-05
-6.2503819687261e-06
-1.79387750743329e-05
-2.3324846637569e-05
-2.0673823088661e-05
-3.06325998311589e-05
5.89411379960621e-07
-8.6125643240679e-06
-2.55073063393113e-05
-1.6637944774207e-05
-1.71846790928332e-05
-2.35429810246125e-06
-1.42217126562443e-05
-1.0464414636515e-05
-1.767010604801e-05
-1.75756528052645e-05
-7.13229142530872e-06
-8.60131622942391e-06
-1.76230321933007e-05
-1.05021610171978e-05
-2.06509876471445e-05
-2.55418096572909e-05
-1.07684284183086e-06
-2.23324000224175e-05
-8.64150730222221e-06
-1.78774651553385e-05
-1.50838726586589e-05
7.28003674140638e-07
-2.21617654651596e-05
-2.51001840389125e-06
-1.39866260139425e-05
-2.23784306460069e-05
-2.03600135437553e-05
-6.81633102767333e-06
-2.23266276334225e-05
-5.44135337817705e-06
-1.44560217922899e-05
-1.8431492539962e-05
8.26448253191867e-07
-5.21336657891685e-06
-2.63370320787985e-05
-2.48737716277184e-05
-1.8865461441057e-05
-3.83850607738375e-05
-2.00019996673465e-05
-6.3904576407035e-06
-1.63615085196018e-05
-1.3473936554708e-05
-9.72457287699411e-06
5.24718735586919e-06
-4.20627475468616e-06
-1.03611931299029e-05
-1.04814269593922e-05
-3.06345088163222e-06
1.36945872375602e-05
-1.56500943961608e-05
-9.89126638759835e-06
-1.27168772566336e-05
-2.12517600111185e-05
-1.5087738477165e-05
-2.15058522554343e-05
-1.87995921263873e-05
-2.0353504331799e-05
-1.00720514441304e-05
-1.2449253508834e-05
-2.22228706552098e-05
-5.71362255242689e-06
-1.23922140818222e-05
-1.53029306413694e-05
-1.64974138336328e-05
-5.18836944172655e-06
2.62777548677335e-06
-1.15606126652005e-05
-1.25999791219486e-05
-1.65653473258088e-05
-5.27035613523458e-07
1.37475915071995e-06
6.7755926967715e-06
-4.60966057610909e-06
-1.74927882613985e-05
-7.23998297748283e-06
-1.40270109987664e-05
-2.57075477370877e-05
9.37262046472967e-06
-6.90826769456351e-06
-4.27819162689658e-05
-7.82368002580658e-06
-6.47119055421325e-06
-3.50672152665487e-05
-2.07474252546589e-05
-2.25444695829961e-05
-5.48365629022659e-06
-3.48378081190172e-06
-1.18149288898137e-05
-2.56025311941396e-05
-2.74800275113252e-05
-1.54582746529459e-05
-3.32397940504719e-05
-2.93727068557693e-05
-2.40185961902106e-05
-1.05597606726564e-06
-1.50358055097532e-05
-1.44435385978708e-05
-1.76847134233587e-05
-3.20328526051204e-05
-1.30231736441808e-05
-1.56643629912091e-05
-2.08843299270734e-05
-3.14841518684624e-05
-1.68872739606398e-05
-6.64068035840612e-06
-1.23219338784258e-05
-2.93677127640659e-05
-2.28437313130251e-05
-1.92083618220148e-05
-2.58254176228237e-05
-1.73402535290771e-05
-3.03148258270013e-06
-1.93044056447983e-05
-1.31257752886519e-05
-1.3571466464654e-05
-6.89223359633829e-06
-1.90559321721241e-05
-2.70189292532532e-05
-2.78479585556582e-05
-2.71120329217908e-05
-1.84702288221543e-05
-1.98598316351251e-05
1.59204396222381e-06
-2.23142526598165e-05
-1.32279136945014e-05
-2.35719693789973e-05
-1.01653199585751e-05
-2.01004953926159e-05
-1.30920457948209e-05
-1.51696758055754e-05
-1.74139174424632e-05
-2.52207294384566e-05
-2.56859143570418e-05
1.26590880097401e-06
-1.07404151635451e-05
-1.14669478115583e-05
1.43253556826649e-05
-1.63573616266255e-05
-1.59585726279167e-05
-1.67056928467574e-05
-1.2783420465647e-05
-3.00256743156586e-05
-7.20443684913903e-06
-2.44874631038052e-05
-6.1453332987759e-06
-9.87797296427756e-06
6.09833077075082e-06
3.78833592592925e-06
-1.58051049637454e-05
3.84638447241252e-06
-2.76352884619705e-05
1.06495175399216e-05
-2.02203974455593e-05
-6.07354269445688e-06
1.22759416168501e-06
-2.02758511091149e-05
-1.0945937565698e-05
-8.95579578066826e-06
-1.42837725211571e-05
-9.11361497413186e-06
-1.43753860533494e-05
2.26873612162318e-06
-6.72481596402835e-06
-1.84092353232778e-05
-2.36285841054934e-05
-1.30597974817487e-05
-1.00553403973964e-05
-1.88973128578776e-05
-1.04802754036105e-05
-1.91590664670261e-05
-8.80790886245881e-07
4.28130241331578e-06
-1.72497252750478e-05
-4.02734831740465e-06
-3.96288702232447e-06
-7.23131821798946e-06
-1.3057614739895e-05
-1.51977105450572e-05
-1.07985277279099e-05
3.95105383492599e-06
-2.16522613450966e-05
-2.39739408763106e-05
-3.54220723445486e-05
-1.79073410634398e-05
-3.39247713626192e-05
-2.5207198275628e-05
-2.98889211262748e-05
-8.69634339999842e-06
-2.8173142463721e-05
5.85217208539927e-07
-1.61364861061287e-05
-1.48391162767267e-05
-9.98167238677676e-06
-1.86180376816582e-05
-2.23410843369232e-05
-1.85109578296309e-05
-2.28647930286832e-06
-1.71324144492608e-05
-6.29314323403931e-06
-3.72929279251079e-06
-2.65497324998171e-06
-6.23042523519626e-06
-1.14829810928247e-05
-1.90825679729457e-05
-1.09347767185005e-05
-1.96807712776541e-05
-2.20136637132814e-05
2.49784475509602e-06
-1.42935827335124e-05
-3.29238754496546e-05
-2.75149788552158e-06
-1.65053739506939e-05
-2.26428061747955e-05
-4.78915637372221e-06
-2.11893929631071e-05
-8.17653787700432e-06
-9.78335553834429e-06
4.18671006248215e-06
-7.86246258744261e-06
-1.45113621895318e-05
-3.43012446940567e-05
-8.91273670229137e-06
-1.13880329371977e-05
-7.53355791364556e-06
-1.1915431259305e-05
-5.20222121609486e-06
-3.60868239265165e-05
-1.49866566809734e-05
-2.08859581088394e-05
-1.28390602669647e-05
-6.77690060056434e-06
-1.7164577244817e-05
-3.71712853277611e-06
-1.13740769475378e-05
-1.26448888298303e-05
-2.77396555638477e-05
-1.91353467508889e-05
-1.71928303640171e-06
-2.85682619028216e-05
-1.08007168930376e-05
-1.549334749388e-05
-1.43570997256443e-05
-1.3423904733939e-06
-1.66753804291823e-05
-1.97484296538555e-05
-1.19481128499779e-05
-2.29184334013243e-05
-1.66008346105133e-05
-2.28161481128533e-06
-2.61902459979436e-06
-6.38773827347547e-06
-2.38220728630712e-05
1.90597058948867e-06
-1.14374340864472e-05
2.58835418818211e-06
-9.82587305528949e-06
-1.90384034950722e-05
-1.06213557444115e-05
-6.63063552864161e-06
-1.83834445260027e-05
-7.78960898818181e-06
-3.40912233508407e-06
-7.33803193255398e-06
-1.44585417838991e-05
-3.38986347432771e-05
-2.35881848725017e-05
-1.37181245311484e-05
-2.13668267430687e-05
2.3824116759194e-06
-1.15443894458032e-05
-4.20098350134733e-06
-2.8362871732697e-05
-9.76716969706867e-06
-2.06439672173381e-05
-9.14202199268074e-06
1.58028132324531e-06
-5.55924973923886e-06
-1.45221885143086e-05
2.8692343830205e-06
2.32199961960899e-06
-6.45637791514212e-06
-2.11809752593006e-05
-2.41977553471945e-05
-3.05667661611883e-05
-2.88093003380464e-05
-3.9767864120569e-05
1.29600250644883e-06
-3.5604670960664e-05
-1.56660182416624e-05
-1.70596259991485e-05
-2.61817564584119e-05
-2.39700835221682e-05
-8.64843974573252e-06
-5.31952297506735e-06
-2.19230080011818e-05
3.24046357584946e-06
5.71933325243928e-06
-1.67269446001018e-06
-3.51372059182078e-06
-1.36771652836991e-06
2.60031508977393e-06
-2.38441808220861e-05
-1.88952405842982e-05
-6.39526049252211e-06
6.94747921358175e-08
-3.04739712021566e-05
-1.08620053095426e-05
-1.04455176754298e-05
-2.18485399636231e-05
-1.56003921581343e-05
4.95513114320779e-06
-1.49882282835656e-05
-1.45815141794663e-06
-1.60556597670296e-05
-2.06222055211097e-05
-1.29734944641568e-05
1.05191274190364e-06
2.51570023640458e-06
-2.65709155905153e-06
-2.34820274978452e-05
-1.86986975019935e-06
-1.85736640566791e-05
-5.37439592515169e-06
-1.02548494231657e-05
-1.43822202272499e-05
-1.27433437881488e-05
-1.33847835498287e-05
-3.0047088701307e-05
-1.74438235776948e-05
-1.52226515933228e-05
-1.13520220594809e-05
-1.56709039507318e-05
-1.90738782381339e-05
-1.4980204609147e-05
-8.18331468848996e-06
-7.21863775038203e-06
-6.2644112680039e-06
-2.66492235903814e-05
-1.31361580470077e-05
-3.28373572888447e-05
-2.39515767317059e-05
-6.18639090327606e-06
-2.67413505732323e-05
-2.42993891210508e-05
-1.43159487668464e-05
-1.77057713652489e-05
-9.20329117340396e-06
-7.33498173512245e-06
-1.18311000975107e-05
-2.84987450534183e-05
-2.28904049155016e-05
-6.358131730592e-06
-7.73548193335095e-06
-3.74156772479576e-05
-1.39878497551176e-05
-1.25564354290347e-05
-5.99857438259793e-06
-3.97897428107558e-06
-1.57540484169447e-05
-1.55322898992395e-05
-5.07109455608946e-06
-1.51665517119269e-05
-1.03020463789715e-05
-2.42101191018467e-05
-1.66221228158064e-05
-2.70967416404066e-05
-2.14885221871283e-05
-9.64120723268339e-06
-1.17384517760706e-05
-2.38504784340385e-05
-2.10293589787163e-05
-2.93402459070048e-05
-7.10443685213249e-06
-2.18640930971527e-05
-5.78817881877348e-06
-1.79142131637681e-05
-1.71381953543215e-06
-1.49710840324067e-05
-1.0699774317965e-05
-8.24495653339039e-06
-9.22959408146346e-06
-1.43027825490894e-05
-5.07463533420427e-06
-1.03434622433114e-05
-1.31008507805501e-05
-1.03261001420267e-05
-2.15651080986308e-05
-1.52975593250817e-05
3.45527039622618e-06
5.48297788280419e-06
-2.53837915871827e-05
-1.22956926031197e-05
-1.0362262603332e-05
-8.4237790357224e-06
-1.19980549165998e-05
-1.05178000869169e-05
-8.17884184441579e-06
-1.50972613741174e-05
-1.73760474056909e-06
-2.01098423428057e-05
-1.96745426912356e-05
-6.38665981737692e-06
-5.94103628474091e-06
-2.20807696475077e-05
-1.06807754134453e-05
-3.05815760564116e-05
-4.32520362788258e-06
-2.51863519131353e-05
-1.46241314943305e-05
-9.00007234286258e-06
-1.96195965294665e-05
-1.85604475906429e-05
-3.84165454136056e-05
-4.01636472993775e-05
-2.1147157839674e-05
-2.88216749133559e-05
-1.14547807800757e-05
-1.96681485949194e-05
-2.97463985636151e-05
-1.28097629091071e-05
-1.8031572421692e-05
-2.09523646799371e-05
-1.5795322091548e-05
-5.64400114735875e-06
-2.27657507563025e-05
-6.38207310025339e-06
-1.11627616685353e-05
-6.10390603948669e-06
-3.26553464455169e-05
-1.81082811440339e-05
-3.31779141310104e-05
-1.14997544320817e-05
-2.52487579895255e-05
-2.39550517736694e-05
-1.74609772546191e-05
-2.05595417242714e-05
-2.25921007606694e-05
-2.10527049266417e-05
-2.04950619788833e-05
-5.15116459070838e-06
-1.82980900962753e-05
-2.67584542951745e-05
-5.47677213504579e-06
-2.89970084710345e-05
-6.52894029912161e-06
-5.30158759425999e-06
-8.85686019500913e-06
-1.41083625150765e-05
-2.14330352328211e-05
-9.03394736381028e-06
-2.28081228537987e-05
-2.23866272663942e-05
-1.40727035811088e-05
-7.59153757072617e-06
-1.1287368475235e-05
-1.12617828555387e-05
-1.86714147566522e-05
-1.69412692154759e-05
-1.14417496811849e-05
-1.5076778997803e-05
-1.19166030705143e-05
-6.48743777077432e-06
-3.25311464904372e-05
-3.17575707681813e-05
-2.59021727681539e-05
-8.16140727067238e-06
-2.34323585802408e-05
-1.23781066539083e-05
-2.39846465982512e-05
-2.71609965886114e-06
8.90868482960892e-06
-1.35868043903972e-05
-1.8345691660277e-05
-3.86642068975038e-06
-1.60718683641683e-05
-1.72252707835196e-05
-2.19801000798789e-06
-2.95917008658553e-06
-1.04122416888994e-05
-1.78405219913166e-05
-2.50327167697897e-05
-9.02498885428719e-06
-3.77809255395726e-06
2.7648418234701e-06
-2.71702477886745e-05
4.19792447513301e-06
-4.07744671561872e-06
-2.09068472805604e-06
-1.3568425451296e-05
-1.50380750949287e-05
7.64512747965087e-06
-2.68832356967765e-05
-1.20357782124529e-05
-1.60590996590077e-05
-2.17835684631084e-05
-6.67320706206501e-06
-2.98874525810146e-05
-2.251605257008e-05
-1.30487610633629e-05
-2.72958250516433e-05
-1.30936943400547e-05
-1.13156204243507e-05
-2.20912187707152e-05
-1.31638860259615e-05
-1.51400229980631e-05
-1.99001249346384e-06
-8.24214525922686e-06
-1.49696329769983e-05
-7.99291321851587e-06
-1.15825626176888e-05
-1.45453566234483e-06
-7.93441548763736e-06
-7.42698596668775e-06
-2.43510651872461e-05
-3.899433793082e-06
-2.20485790155076e-05
-1.10386623502493e-05
-2.3677776991586e-05
-2.72608217638412e-05
-7.01657483159602e-06
-1.4447228051914e-05
-1.07347178595906e-05
-3.31438724253318e-05
-2.58245821483775e-05
-1.2949758355206e-06
-1.23352199637288e-05
-1.90564014970111e-05
-4.95013115293648e-06
-1.38050303459204e-05
-1.0690920484875e-05
-3.16524506274253e-05
6.4427444596105e-06
-4.53051651621031e-06
-4.67917139295716e-07
-9.44145631014135e-06
-2.13007321418255e-05
-2.7696300682818e-05
-1.3452838340974e-07
1.30793616235612e-05
-1.28979808039775e-05
-2.05081925551156e-05
-1.81821292220369e-05
-2.03780782132412e-05
-1.21485289317443e-05
-1.17184941736297e-05
-2.62463383383434e-05
-2.94572890551945e-05
-1.73551212472575e-05
-2.29890184786078e-05
-6.77921234829809e-06
-1.44096870750815e-05
-6.20396941445047e-06
-1.12869961304842e-05
-9.60202618644543e-06
-1.72310748024705e-05
-1.70979613744001e-05
-1.46324580988883e-05
-1.21389394661075e-05
-1.36648489240204e-05
-2.14712840163885e-05
-1.97475409354386e-05
-1.17848373487746e-05
-2.23507712504098e-05
-3.15775952232231e-06
-1.27833630945874e-05
-2.41761300899533e-05
-1.91889060334901e-05
-6.6927349074506e-06
-8.11753624039231e-06
-1.0996259224317e-05
2.71338715365825e-06
-3.0298597421288e-05
-1.94054503745143e-05
1.93159461069709e-06
-1.24133250693038e-05
-2.21307361386253e-05
-8.94345925319503e-06
-2.93908254247507e-05
-1.71521448454697e-05
-3.83413710030436e-05
-1.7920585943631e-05
-1.65310241676364e-05
-2.23244799283131e-05
-1.0369788692697e-05
-2.74752703607546e-05
-1.42438859944637e-06
-4.21179555743938e-06
-2.90735430267202e-05
-7.49362744872773e-06
-1.22525727438409e-05
-1.82277144208983e-05
-6.35520749440681e-06
-1.83675025155736e-05
-1.53689195285322e-05
9.2732384221839e-06
-1.40659232010125e-05
-1.0864257171845e-05
-1.76299038365038e-05
-1.90298135677525e-05
-2.91697889012719e-05
-2.12438542393114e-05
-4.25164288530907e-06
-1.18242244579698e-05
-2.21481201117782e-05
-3.45506864031057e-05
-2.47972341890061e-05
-3.25184040957695e-05
-1.58925081074723e-05
-3.51994773613079e-05
-2.62257268081379e-05
-5.2552793002291e-06
-1.58213638482375e-05
-2.90074629525333e-05
6.21769045432184e-08
5.68561733660581e-07
-1.41375468274035e-05
-2.92382743102396e-05
1.14552202585794e-06
-1.60364520623323e-05
-2.32802986659413e-05
-2.50930107515298e-05
-2.19340951951225e-05
-7.62657949054844e-06
-1.09810574483371e-05
-1.02834933671635e-05
-3.13647229524697e-05
-4.85040820437879e-05
-1.54259665251408e-05
-8.12518514829193e-06
-1.89838676852005e-05
1.08768059962935e-05
-7.08039740653112e-06
-4.04958597086899e-06
-1.65318694033428e-06
1.92772173156454e-06
-7.42895614643959e-06
-3.49637636578272e-05
8.35828390536719e-07
9.15412653792314e-06
-1.4345938331694e-05
-3.0735855480755e-05
9.2012586017869e-07
-1.08944095334957e-05
-3.2720330476055e-05
-1.99704621453928e-05
-2.60720397610894e-05
-3.09317790625355e-05
-1.60910320077099e-05
-3.20351450774829e-06
-1.48336921808192e-05
-1.2583968100408e-05
-1.55441297900612e-05
-1.53495791077126e-05
-7.68038677156799e-06
-1.95480964713683e-05
-1.70002659007949e-05
3.9708910573973e-06
-1.99453109756457e-05
-3.22591799901656e-05
-2.99358850306977e-05
-3.27562010135896e-05
-7.61181024937292e-06
-2.17986555304146e-05
-2.54554712937915e-05
-1.0420635080866e-05
-2.36177138035094e-05
-2.64852104750668e-05
-1.64258863845055e-05
-2.13501808722789e-05
-6.74858610703343e-06
-2.1491241817035e-05
-2.9196220191048e-05
1.23450608452085e-06
-2.41342285047627e-05
2.75778484727613e-06
-1.51779134809293e-05
-1.26524049365633e-05
-2.22782863450888e-05
-3.13214576383005e-06
-2.4275182790796e-05
-4.04062215917454e-05
-2.67095659353568e-05
-9.80180950561293e-06
-2.31679151509906e-05
-1.52502978903022e-05
-2.18332779792088e-05
-2.7079435113171e-05
-3.00432809758911e-05
-1.78606327622137e-05
-2.32628998362072e-05
-1.64705441624437e-05
-9.60590306937552e-06
-1.99166061363404e-05
-1.87041757447718e-05
-9.82137920980515e-06
-4.22200146777964e-06
-5.8718968588573e-06
-1.41096040042522e-05
-5.10325778282679e-06
-2.24898493228777e-05
-2.37650254495778e-05
-5.43057503998096e-06
-2.85835197873268e-06
-1.43195457292451e-05
-2.14820247521024e-05
-1.70248652523282e-05
-1.47914352269283e-05
-1.79665407671666e-05
-2.15880805478383e-05
-1.48147935508775e-05
-3.12420298699062e-05
-1.95983350442831e-05
-1.25864238504908e-05
-1.08270910939175e-05
-8.97294778081438e-06
-9.57102010405762e-06
-1.06977497624353e-05
-3.12964094673232e-05
-1.98508349490032e-05
-6.94472913658326e-06
-1.34949726303199e-05
-2.05958147290933e-05
-2.18997598493334e-05
-8.53252376897926e-06
7.55485095992682e-06
-1.44773910589073e-05
-2.83906954924898e-05
-1.06035390490544e-05
-9.04245444207456e-06
-1.38974211541908e-05
-1.55796518510498e-05
-3.39483856688661e-05
-2.54268991769138e-05
-1.63138879806412e-05
-4.20338402150471e-06
-2.5785256289993e-05
-2.31319061067255e-05
-8.69060536557185e-06
-6.94576668693843e-06
-2.42635965891568e-05
-2.12930753911384e-05
-2.36950278539248e-05
-1.97628369416116e-05
-5.21054130845441e-06
-1.48686597595911e-05
-3.26990578256361e-05
-3.59897633209371e-05
-1.63280830588929e-05
-1.86778230882467e-05
-1.5550826330456e-05
-2.24121906610284e-05
-6.8885327528939e-06
-6.76020126038881e-06
-3.57358542775928e-05
-1.73412741514829e-05
-5.39436406342469e-07
-1.67866795441488e-05
-1.93695723061692e-05
4.04522221389938e-07
-1.9003531320714e-05
-1.38217307836772e-05
-2.41956917477988e-06
-1.86993408579513e-05
-2.57661717855594e-05
-1.52023047768848e-05
-2.4319146577423e-05
-1.64149271450313e-05
-2.63564990752991e-06
-2.69213012616994e-05
-2.40042460189696e-05
-8.93970100208513e-06
6.05702128187595e-06
-3.80159887236786e-06
-2.55504558871123e-05
-6.09127834779007e-06
-1.17202280326232e-05
-1.12293986043561e-05
-6.85352563282422e-06
-1.11271148570949e-05
-1.64780160019861e-05
-1.27928813150212e-05
-1.94635238571155e-05
-1.29062909025906e-05
4.00151399775397e-06
-1.55488911505971e-05
-1.402966643291e-05
-4.06012832945709e-06
-2.95494820168188e-05
-1.59106801541701e-05
-1.29823095511455e-05
-9.47049161040055e-06
-2.02830337283293e-06
-1.61715905274052e-05
-2.2824845226112e-05
-2.31546046861227e-06
-6.94783708836515e-06
-7.43526726719481e-07
-1.69052660657471e-05
-1.74908504895067e-05
-1.44730075072329e-05
-1.07467573342657e-05
-1.04710640617469e-05
-1.99761182991696e-05
-1.60725116524372e-05
-4.79728148116563e-06
-1.77522687557282e-05
-1.25298128218457e-05
-3.2907330743241e-05
-1.0178071198539e-06
-1.00005023248945e-05
-7.60561825552227e-06
-5.44561850312381e-06
-3.72732259150078e-05
-2.02516224810164e-05
-1.51747530329317e-05
-1.56783669848047e-05
-7.46672941151377e-06
-1.45404910327986e-05
1.92138783904325e-08
-2.80906567560682e-05
-2.17898755840776e-05
-9.8171351291908e-06
-2.86329636203431e-05
-2.34298492157829e-05
-3.55565192746051e-05
-2.35750220537964e-05
-1.05528686478513e-05
-9.9099031085358e-06
-1.64984637409481e-05
-4.30809456977499e-05
-1.9387937897185e-05
-2.16068739605114e-05
-1.61956548847699e-05
-9.05305775244112e-06
-1.40571971585854e-05
-3.59379405156755e-06
-2.65188101554348e-05
-3.27154664913968e-05
-2.29607683529261e-06
-2.92945226665571e-06
-3.02842940830607e-05
-2.69366324078199e-05
-1.67763979010574e-05
-2.04938039640403e-05
-8.54712748986989e-06
-3.61428513684598e-05
-2.16473449431915e-05
-8.24384162853084e-06
-6.86495782457412e-06
-2.65342699895124e-05
-1.54436142019331e-05
-3.31256897773302e-06
-3.24043040942721e-05
-1.48709826636447e-05
-1.42556536756826e-05
-9.67329080342776e-06
-7.68063617043534e-06
-4.31513271569101e-06
-1.43279406874896e-05
-3.45544963821401e-05
-2.02936657388681e-06
-8.86628937513313e-06
-2.0459002196141e-05
-2.38789036638698e-05
-2.43261340702901e-05
-6.58909559607155e-06
-2.7290163775043e-05
-2.60740743389266e-05
1.89411862874012e-06
-1.28093116769159e-05
-1.13406268675294e-05
-1.79041142458966e-05
-7.52109966625514e-06
-7.6180077191363e-06
-2.59028712423152e-05
-3.39807876020462e-05
-1.24384510861563e-05
-2.31064676207684e-05
-1.36255882392747e-05
-1.09346696170333e-05
-3.21685754804359e-05
-2.26685953841575e-06
-4.04722308799825e-06
-2.31112504507731e-05
-4.06687356803739e-05
-1.02782476284784e-05
-2.20594798265318e-05
-2.49135471349921e-05
-1.4835151449894e-05
-1.79221165874092e-05
-9.75869750053989e-06
-1.85534752196906e-05
-1.22250612922786e-05
-1.50676502628999e-05
-1.5658918753391e-06
4.8751471634393e-06
-1.68396995589417e-05
-1.56633808940284e-05
-1.41650332686472e-05
-1.09813753094736e-05
-1.83562777670857e-05
-3.02627349220799e-05
-1.82909629830053e-05
9.66587966172695e-07
-5.64577944320352e-06
-2.87573079077406e-05
-7.14526259353778e-06
-2.21830460777999e-05
-1.97889271889323e-05
-1.49351911831998e-05
-2.87833052153938e-05
-2.293523877086e-05
-1.98198269538475e-05
-1.28086789629761e-05
-3.21830821566118e-06
2.98164254727027e-06
-3.18844261046699e-06
-1.29969243509312e-05
-1.00353429281398e-05
-7.55682849687895e-06
-4.84485190282587e-06
-1.68794699247177e-05
-2.81912522893614e-06
-1.41161734502879e-05
-1.1637790738446e-05
-1.70970369101997e-05
-6.61991695425844e-06
-3.88020600373462e-05
-1.61976692374616e-06
-1.38489181323009e-05
-2.01262184635974e-05
-1.89373482968782e-05
5.37586847890435e-06
-2.37049043341885e-05
-2.20123582217073e-05
-3.63355617611737e-07
-2.06532568232765e-05
-1.54596161858421e-05
4.73898706086156e-06
-1.36113620954071e-05
-3.08017636706803e-05
2.95477647806047e-08
-1.89648168165812e-05
-2.62387431379085e-06
-7.2557432651278e-06
-4.2851267480708e-06
-2.5142799400647e-05
-3.24639898251117e-05
-1.57918947577067e-05
-6.24584123187373e-06
-2.4781265764119e-05
-1.99927081577864e-05
-1.60621059127317e-05
-1.52266951503543e-05
-5.11306125158233e-06
-2.63219202978481e-05
-1.1889817279033e-05
-1.35909423891104e-05
-1.18403144830716e-05
-2.59633567381152e-05
-1.26506796776984e-05
-2.48166097263287e-05
-2.59916977603263e-05
-1.9506547740131e-05
-2.73712284908717e-05
-1.31080530296847e-06
-2.33928498108984e-05
-2.76025214116503e-05
-2.98243743701458e-05
-1.19430688732257e-05
-1.078670636119e-05
-3.33390845956848e-05
-3.05788713190355e-05
-1.56477961012686e-05
-9.78005877587851e-06
-3.15532700996781e-05
-1.73961214451468e-05
-1.3830500957808e-05
-1.20544258191548e-05
-1.67996894277422e-06
-2.06486891923713e-05
-1.60102331706646e-05
-2.45381144005938e-06
-1.16592392714488e-05
-2.45537778602248e-05
-1.68453308713865e-05
-8.65538564345356e-06
-2.77436943708947e-05
-1.81211667885924e-05
-2.70506043094495e-05
-2.19761666062911e-05
-2.56169341504835e-05
-2.09901431099968e-05
-7.45332316404414e-06
-3.01962131859509e-05
-3.06492147384965e-05
-3.74976445615113e-05
-2.88229519277925e-05
-6.44588641992796e-06
-1.40658051176851e-05
-2.0251117622676e-05
-2.15229196849327e-05
-2.69980331251976e-05
-1.47522303724252e-05
-7.56281637536897e-06
-1.12079710212067e-05
-2.08645841611741e-05
-1.58307706898677e-05
-1.61775230261859e-05
-1.47815612312146e-05
-2.48808023657387e-05
-2.38942250295055e-05
-1.09188349475884e-05
6.35102400181234e-06
-2.98123582945523e-05
-2.90383611263126e-05
-2.8835260972072e-05
-1.56112989587109e-05
-1.4619434046919e-05
-2.47872394268749e-05
-2.67324558571884e-05
-4.01137016748791e-06
-1.90939456130325e-05
-1.71385597091864e-05
-1.91054019990294e-05
1.09252274538668e-05
-1.66871859723395e-05
-1.21429516550116e-05
-2.83684349128677e-05
-4.41096220573772e-06
-9.76174027314035e-06
-1.96191379888028e-05
7.20066756339856e-09
-1.10463953862163e-05
-1.29938959892345e-05
-1.42468583031494e-05
-1.53845542663669e-05
-8.47840243612156e-06
-6.33843212726841e-06
-1.88448458642201e-05
-3.49820929248031e-06
-2.0455684236593e-05
-2.6391582768217e-05
-1.32714735259964e-05
-2.45469149868598e-05
-2.05552065182032e-05
6.27033614069025e-06
-3.32808990403543e-05
-7.84420779420416e-06
-2.83341830605035e-05
1.55737260847648e-06
-2.22743613510431e-05
-2.16908865837926e-05
-1.55305501754621e-05
-1.54211594625298e-05
-2.56539676946309e-05
-3.12906755987164e-05
-3.21917231127649e-05
4.17546900631557e-06
-9.69004462971224e-06
-1.22383048770849e-05
-1.12818358235858e-05
-2.51577684277757e-05
-8.32034816010221e-06
-1.98242690443456e-05
-2.1417836469004e-05
-1.19783424352442e-05
-8.72431003480411e-06
8.0906094570675e-06
-2.96917146974065e-05
-1.6673904181583e-05
-1.00440184390835e-05
-1.80246309144164e-05
-4.02465806186098e-05
-2.41123219601312e-05
-9.09828621351456e-06
-8.01171240534825e-06
-2.96244553848667e-05
-1.45135695458095e-06
-3.12131733016226e-05
-2.90255033696845e-05
-2.43683290989092e-05
-2.64405574346202e-05
-6.10259694558676e-06
-1.68734800785996e-05
-2.05933764846377e-05
-1.41669343444382e-05
-1.63586268959998e-05
2.91240125724133e-06
-1.9577377273201e-05
-2.04773886707563e-05
-1.92768525941906e-05
-2.99024387313195e-05
9.82749849965506e-07
-2.28677235565961e-05
-1.33367965071157e-05
-1.57913410115559e-05
-8.93482447902007e-06
-1.24931021064538e-05
-1.75486430043884e-05
-1.40687694444283e-05
-1.83411381244856e-06
-1.9977696994884e-05
-1.57994723865138e-05
-2.10654357439889e-06
-2.81946638331543e-05
-1.76373380200219e-05
-1.7877044620265e-05
-7.4674236957693e-06
-2.14832516491694e-06
-2.86055361527915e-06
-2.08675804459127e-05
-5.99347256884431e-06
1.0971322096734e-05
-2.34094247979564e-05
-2.39347798071682e-05
-1.1012851665777e-05
-7.3796893386566e-06
-3.57779984791768e-05
-1.15247582451765e-05
-6.49467185683616e-06
-1.01049950615353e-05
-6.06532853328864e-06
-3.33804729934524e-06
-5.32855345467416e-06
-3.17422126221701e-06
-5.2028033442935e-06
-2.08161586092687e-05
-5.45222365185062e-06
3.06849061935586e-06
4.58519961008346e-06
-1.16886991742512e-05
-2.52133959889409e-05
-2.08472001895908e-05
1.84584930545979e-06
-1.29546635528559e-05
-6.66366348501149e-06
-2.28233088480497e-05
-1.22308566513901e-05
-2.52032986838418e-05
-2.93762375566442e-05
-3.25067490806121e-05
-3.37319046643993e-05
-3.16502894622816e-06
-3.60064365392887e-05
-2.4210904169528e-05
-1.89954917995649e-05
-2.85581797478328e-05
-1.31509971387095e-05
-3.03878666220408e-05
-1.98509718396014e-05
-2.05935112615777e-05
-2.67156008976814e-05
-4.17426167798856e-05
-2.19464349365568e-05
-2.18858083993728e-06
-1.72163793532605e-05
-1.2674205692384e-05
-2.48804894412728e-05
1.8670073506951e-06
-7.0157350399333e-06
-1.90235051989377e-05
-1.10451263550114e-05
-1.70393604787408e-05
-4.95774395108282e-06
-1.53415350831473e-05
-7.03472788032829e-06
1.35398215811014e-05
-1.69279308892356e-05
-2.03736740271774e-05
-7.65207613230743e-06
-6.48339519421499e-06
-1.58837582604585e-05
-2.89209314405659e-05
-1.44303062461819e-05
-7.30924782953096e-06
-2.92518124887435e-05
-3.41875965934739e-05
-2.69069996432678e-05
-8.00385398112368e-06
-1.8393891884985e-05
-4.81437012962944e-06
-1.4553296045017e-05
-5.78172774212115e-06
-1.11332482708358e-05
3.47602314585267e-06
-1.52594487117945e-05
-1.51754098790347e-05
-1.1042566988272e-05
-7.72378481725566e-06
-1.25372173347103e-05
-1.45036656086083e-05
-1.19452753024225e-05
-1.02803814565327e-05
-2.7450716640429e-05
-2.05008486435282e-07
-2.45582323670373e-06
-7.70465546106499e-06
-1.45493698826038e-05
-1.5346716970676e-05
-1.51505147712757e-05
-5.86788691638694e-06
4.08114156765772e-06
-1.45400677610936e-05
-2.31258226897602e-05
-8.53927005862872e-06
-7.2818400017634e-06
-1.70666236861133e-05
-1.59062713834788e-05
-5.71864055021347e-06
-1.7403312711206e-05
-1.24859029133872e-05
-1.38814793601955e-05
-5.5767093131163e-06
-5.41403494847075e-06
-1.26883329413086e-05
-5.58239228816279e-06
-3.32212780882063e-05
-5.08983081055548e-06
-1.69075437200021e-05
-3.45824750266782e-05
-2.84065334039461e-05
-2.89049940329899e-05
-1.06033202166091e-05
9.5506149857745e-06
-1.63703902381436e-05
-2.13930790259088e-05
-2.37940631000891e-05
-2.29454656804089e-05
-1.56638839994956e-05
-1.15632498332431e-06
-7.66175968936025e-06
-7.80243681778021e-06
-9.41856498695874e-06
-2.75747303395025e-05
-7.12188451270861e-06
-1.26324074426262e-05
-1.6372912802369e-05
-3.53224914035018e-06
-5.5856927194238e-06
-2.25019807208612e-05
-1.81946810550918e-05
-1.53333947257425e-05
-2.27722641619915e-05
-2.01840205777977e-05
-7.31221953980334e-06
-8.96855682350335e-06
3.46180066945253e-07
-3.66384130866562e-06
-2.45251955081866e-05
-2.16290686618958e-05
-1.46755446769141e-05
-1.90993645240162e-05
1.10239942005267e-06
2.96108896319109e-06
-8.78263779737053e-06
-6.21622596154444e-06
-2.25368469968539e-05
-1.62379041932132e-05
-1.06824174443902e-05
-7.15028402464699e-06
-1.16281037618232e-05
-1.51698294044632e-05
-2.53542207232134e-05
-3.39129209374934e-06
-1.8100573490392e-05
-1.00602610252593e-05
-1.52949102409357e-05
-2.22962465962271e-05
-1.32458502085713e-05
-5.63385366563482e-06
-1.06809572482131e-05
-3.55345077341342e-06
1.76983862079863e-05
-2.95270468988041e-05
-1.49317639466335e-05
-4.24616323725495e-06
4.08570281758232e-06
-2.24187804847044e-05
-2.13346684425735e-05
-1.30884154294143e-05
-2.15046863552224e-05
-2.21888894651229e-05
-2.63397981956212e-05
-1.20718006720035e-05
-2.20983591746743e-05
-6.25492947368276e-06
2.26037241711211e-07
-1.0469082005814e-05
-1.45889372360712e-05
-9.32793865598389e-06
-1.19381387189211e-05
-3.15609636170449e-05
-3.34306250013331e-05
-2.42739879611531e-05
-1.49246865230603e-05
2.09830459281332e-06
-1.54276123116093e-05
-3.5144651559334e-05
-3.443603121821e-05
-1.73976945457536e-05
-1.32378215760106e-05
-8.64844366984658e-06
-3.06638725559296e-05
-5.30909294289375e-06
-1.69748252169119e-05
-1.63912533922949e-05
-1.95590410809404e-06
-2.05150160941426e-05
-1.14551290146713e-05
-2.70087780001487e-05
-1.79747517848558e-05
-2.32704138271955e-06
-1.34672070457376e-05
-1.37933567486325e-06
-1.22985295469245e-05
-4.77761512580452e-07
-1.02434016968639e-05
-1.7084822785413e-05
-1.54611260876288e-05
-1.2791836739107e-05
-1.65996410697303e-05
-7.51958621068163e-06
-3.3556542770073e-05
-1.49017708982294e-05
-1.42715087090304e-05
-2.31700316056803e-05
-3.1569626484516e-05
-1.64314464438507e-05
-9.83344036087996e-06
-3.49123033274478e-05
-2.74949438607895e-05
-1.13992898128606e-06
-5.00701567769805e-06
-1.34607674590566e-06
-9.78708551782824e-06
-1.75471189692306e-05
-2.47975628485455e-05
-8.2646736346386e-06
-1.68362238880725e-05
8.57628980981763e-07
-1.96934880562725e-05
-1.92511048357066e-05
-4.10199981092936e-05
-4.15063426285984e-05
-8.82038204288923e-06
-3.20557929358924e-05
-8.45634097455746e-06
-7.16737997575875e-06
-8.94236791239904e-07
-5.29422827032008e-06
-1.38961514458234e-05
7.75047411865538e-07
-8.17503488450254e-06
-9.29984795567986e-06
-9.09221072314054e-06
-2.00136822825596e-05
-1.65101576803726e-05
-1.19932518789606e-05
1.67804604471261e-05
1.8112717344568e-06
-2.2201965816413e-05
-2.43067446552989e-05
-5.17471970092994e-06
-1.20076132517168e-05
-1.94138846869037e-05
-1.65368500538035e-05
3.40557076984142e-06
-2.45719498383337e-05
-1.94408428895598e-05
-1.51014649063375e-05
-6.67464866900017e-06
-1.93227463145896e-05
-2.44890860573839e-05
-1.97885501379264e-05
-1.32363850361985e-05
-1.57597767755189e-05
-1.75788288484971e-05
-1.01830477870264e-05
-2.34121807569569e-06
-8.5457064119028e-06
-3.09910411048412e-05
-4.14689271080375e-06
-3.08104399958293e-05
-1.0881005189541e-05
-3.19786014829625e-05
-3.85076709144071e-06
-2.23259392010675e-05
-1.30802831784848e-05
-2.14753335860157e-05
-1.48336090289669e-05
-3.56126921012421e-07
-1.15186866204824e-05
-8.67882794669787e-06
-4.16879983813603e-05
-2.45256196685662e-05
-2.0945620765201e-05
-1.07828502547049e-05
-1.16436755462356e-05
-1.61971842033952e-05
-1.04381580023101e-05
-6.37893349615229e-06
-2.94923050316362e-05
-1.0627084299495e-05
-1.57201975929463e-05
-1.78048330929281e-05
-1.05559292576391e-05
-2.80389019712556e-06
-1.43043813520208e-05
-6.5395675233956e-06
-7.21770914472908e-06
-1.80989584956117e-05
-1.872876302385e-05
-1.33915028796426e-05
2.3620129124888e-08
-1.71685336813834e-05
-2.28740160159801e-05
-3.17980577530405e-06
-1.14906212555439e-05
4.15236327844286e-06
-3.28352395755422e-05
-1.41241424988102e-05
3.63310160579269e-06
-1.90304292322479e-05
-1.8029760249551e-06
-1.07755886669598e-05
-6.31859994622326e-06
-8.87006981414718e-06
-1.67197288136643e-05
-1.14123537780623e-05
-9.53777594834887e-06
-1.39861753073928e-05
-1.18329275459906e-07
-2.49157770214627e-05
4.94088011183091e-07
-3.55127225932017e-05
-8.93895568317947e-06
-3.45120599265836e-05
-3.53552453730089e-05
-4.03060589602309e-06
-3.33128782616808e-06
-1.72975336958511e-05
-4.75316204719789e-06
-1.1147767215137e-05
-3.36839439754489e-06
7.48554054231349e-06
2.84300961476187e-06
-2.87935181935286e-05
-2.79340430986521e-05
-4.75540635251531e-06
-1.0681175079603e-05
-7.78955442289346e-06
-2.03359121682389e-05
-2.55951502993426e-05
-2.23232579129754e-06
-9.73051621251914e-06
-3.6906402506267e-05
-9.07664481468422e-06
-1.93077495951726e-05
-1.08117375553964e-05
-1.9236773437515e-05
-2.68120592143789e-05
-2.97216476096009e-05
-2.12584241646652e-05
-2.41504297486939e-05
-1.67209951259035e-05
1.03771372362278e-05
1.02199451471475e-05
-2.00559421187763e-05
-3.04619087058271e-05
-1.03904689295297e-05
-2.4079472663012e-05
-1.54548546682136e-05
-3.29595595295828e-05
-2.29937648905661e-05
-2.35906790133342e-05
-1.75504137737666e-05
-2.04670188259828e-05
-1.95016083391251e-05
-2.12741184217949e-05
-6.89120316165505e-06
6.34970567948157e-07
5.75255978852605e-07
-1.52554570042382e-05
-7.95482780479205e-06
-2.29243085728815e-05
-1.41598088399946e-05
-1.18146336955098e-05
-2.21365994106819e-06
-1.65869211178636e-05
-1.45770978191483e-05
-1.18057721210929e-05
-1.6101226094358e-05
-2.56671990296732e-05
-1.40062531598544e-05
-3.45778027563043e-06
6.80027756579693e-06
-2.40858395004457e-05
-1.53622134108939e-05
-2.1440282075467e-05
-1.09566032962605e-05
-6.02830549025303e-06
-3.80807886538013e-06
-1.91368165694626e-05
-5.44658212070261e-06
-1.31719342820412e-05
-2.42988862398934e-05
-8.46385099499449e-07
-5.5844888798815e-06
-1.72277733015597e-05
-2.89477888460204e-05
-2.27574342594204e-05
-2.61211723673103e-05
-1.60686230599704e-05
-9.73526057921524e-06
-1.54554698578035e-05
-2.91352862254142e-05
-1.24344245658486e-05
-1.17952240533153e-05
-8.33395356087245e-06
-1.2740194952572e-05
-1.82993186618302e-05
7.79449777848903e-06
2.83331745955329e-06
-1.02679468266484e-05
-1.61240112453253e-05
1.53831935135866e-07
-1.82143869975457e-05
-2.22549894141187e-05
7.85324286520515e-08
-2.02307341699315e-05
-2.90990888100312e-06
-8.61619086093824e-06
-2.82335637678488e-05
-1.89744242415487e-05
-1.16567999386791e-05
-1.37103878340273e-05
-2.78315070162208e-05
-1.61140648330156e-05
-1.66559831887666e-05
-2.71384698623037e-05
-2.11024411105439e-05
-1.36445090013152e-05
-1.78965338399325e-05
-2.77181676448261e-05
-1.66614983878714e-05
-1.75858454094839e-05
-1.81815602538138e-05
-1.1338114349988e-05
-6.70760302853924e-06
-9.01050979462128e-06
-8.70690022610407e-06
-1.33078533108444e-05
-2.52966380420299e-05
-2.57759027402453e-05
1.59301598159932e-07
-1.84124366602688e-05
-8.70515806745478e-06
-4.40409021769584e-05
-1.95756867305442e-05
-2.38647555583278e-05
-9.18825375894048e-06
-1.21984011145384e-05
-1.92598714478065e-05
-1.9873558839092e-05
-1.83690109267314e-05
7.60936699099041e-07
-1.58504536464678e-05
-1.19580936844976e-05
-1.53686305747563e-05
-1.61913228215752e-05
-1.21307764554521e-05
-2.28423811641641e-05
-1.92183690755332e-05
-1.26294898326342e-05
4.6458606726841e-07
-1.4682436595659e-05
-8.86010034052208e-06
-8.39476621072169e-06
-7.09651873280908e-06
-2.07899875240056e-05
-8.40963736143005e-06
-1.77502615145053e-05
-2.13569539733839e-05
7.87927854244753e-06
-2.94163923674435e-05
-2.47094234936318e-05
-1.66788018447467e-05
-1.78646080230598e-05
-4.00145660398864e-06
-5.63991279974827e-06
-7.07530962961439e-07
-2.16411127210628e-05
-6.91599006096472e-06
3.72181258257443e-07
-2.30781693932821e-05
-2.83641032991184e-06
-6.07462735100557e-06
-2.63477176983557e-05
-2.16005120481169e-05
-3.78662452837533e-06
-1.49959997671438e-05
-1.08472623214384e-05
-1.42888133410648e-05
-1.56067364127153e-05
-1.22177574870379e-05
-2.354156040767e-05
-3.89642834700578e-05
-2.89222106052301e-05
-1.19430982089452e-05
-3.08546057528844e-05
-1.32113119506327e-05
-8.03036995477114e-06
-1.83330431692103e-05
-2.82414670864511e-05
-3.07423592596406e-06
-2.23030289677978e-05
-1.49499095048844e-05
-1.73247759262126e-05
-2.00293971526967e-05
-1.55917633091448e-05
-3.15796236673245e-05
-4.58154856797316e-06
-2.29175303874439e-06
-6.05280574102918e-06
-2.60192094632044e-05
-2.72712137213339e-05
-1.33410662219705e-05
-2.02483861931561e-05
-5.19995965564516e-06
-2.30487735243787e-05
-1.82986686310096e-05
-1.78138228620589e-05
-3.03736475851236e-05
-5.86977420147679e-06
-2.05840512888425e-05
-3.27757717843165e-06
-2.19194559642893e-05
-1.30620262846118e-05
-3.25877565465796e-05
-1.89250231470217e-05
-6.9364746745579e-06
-2.50954246396348e-05
-1.87267699072421e-05
2.42197427010732e-06
-3.78488394295553e-05
-2.09311707351937e-05
-2.89819003379681e-05
-1.85141352725341e-06
-9.51986932044951e-06
-2.14921869049344e-05
9.33020349507072e-08
-1.12592195673338e-05
-1.88997197480774e-05
-5.00949340231494e-06
-1.28187107409715e-05
-7.61316772974169e-06
-2.58137354434566e-05
-1.10196810694394e-05
-9.97182636436492e-06
-4.47700024682064e-06
-1.61520732276372e-05
-2.12301341228872e-05
-9.89056105794032e-06
-5.44077120921655e-06
1.72639715829834e-06
-1.65870218958592e-05
-2.20769006061379e-05
-1.45536562139913e-05
3.08730225781222e-06
-7.86931788052507e-06
-9.92750228206726e-06
-1.60650234567625e-05
-4.73471477849475e-06
-1.01398014522862e-05
-1.49931996511699e-05
-3.28725577322833e-05
-2.19028416029416e-05
3.44678767679015e-06
-3.65122731229859e-05
-2.46278713614884e-05
-2.14736538176741e-05
9.95134012894218e-06
-1.93150765217951e-05
-3.96543182686644e-05
-3.19835727161259e-05
-1.85571273622188e-05
-1.69703111107008e-06
-2.6792942800377e-05
-2.67108828744252e-05
-7.99188426855452e-06
-3.2719779231369e-05
-2.58650397787336e-05
-8.27877070096383e-06
-1.46590589152719e-05
2.94609285939692e-06
-2.65013608726193e-05
-1.58056100116021e-05
-2.54377914086665e-05
-1.07238112446828e-05
-1.82046936475647e-05
-2.6158131317301e-05
2.26964612476896e-06
-9.08534476738184e-06
-2.13833203566796e-05
-2.65047615735377e-05
-1.48184220437804e-05
4.93569295612972e-06
-3.52878007891739e-06
-2.80301425962378e-05
-2.42126530974054e-05
2.7837367841692e-06
-1.386443025393e-05
-2.46787673473719e-05
-3.39416215062496e-05
-2.06960321375917e-06
-4.48962139872679e-06
-1.41690035439653e-05
-3.06202252287807e-05
-1.84374872320325e-05
-1.31981918352728e-05
3.85096601559487e-06
-2.18463463056685e-05
-1.19217825561239e-05
-4.14592452237327e-06
-1.3798782072847e-05
-2.174794984756e-05
-4.04419482264335e-05
-8.97068523581399e-06
-1.55130419420475e-05
-2.94787991192868e-05
-1.16434377352229e-05
-9.80295318820285e-06
-2.48254272654485e-05
-1.75154835200509e-05
-2.7957760772765e-05
-1.19039967543714e-05
-4.51784927726787e-06
-1.47703789013011e-05
-2.53590018749673e-05
-1.15215380730331e-05
-1.25628760448354e-05
-1.0195896193612e-05
-2.11371695665099e-05
-1.40522952998505e-05
-1.01512573957538e-05
-1.33853036695765e-05
-9.55065149202563e-06
-2.0259726634897e-05
-1.80949342001403e-05
-1.67506363865312e-05
-2.14948232687606e-05
-6.89979844008416e-06
-3.35974851167723e-06
-3.30981212284263e-05
-2.24790737781243e-05
-1.59072438594278e-05
-1.09400930663891e-05
-3.2849368659409e-06
-1.20290818398068e-05
-1.46562586735405e-05
-2.14377548685674e-05
-2.05021367301539e-05
-1.97357343317722e-05
-1.8975034277549e-05
-1.66480793680748e-06
-8.06544535990388e-06
-1.45475523119415e-05
-1.03232454202018e-05
-2.05257238242547e-06
-4.92656311630741e-06
-2.90215375751748e-05
-2.07636939276275e-05
-2.28948995204161e-05
-2.74350135669623e-05
-1.65326342614789e-05
-1.33497101634336e-05
-3.12065671301868e-05
-2.61684633782187e-05
-7.00690182285064e-06
-2.46540039607456e-05
-1.55076179449569e-05
5.93870990140724e-06
-1.07800036052111e-05
-1.71474751424639e-05
-1.35879265926782e-05
-2.41214061649247e-05
-2.98475285746719e-06
-6.90458516214423e-06
-1.07276534317532e-05
-6.91773270420088e-06
-1.37108658365087e-05
-1.4627023521692e-05
-1.65643514299116e-05
-3.03878338781349e-05
-3.26568017497828e-05
-9.18482226061895e-06
-2.46259815401074e-05
-2.4165941965387e-05
-1.04373957886978e-05
-4.11134431491313e-05
-1.72376226756958e-05
-6.38247833493623e-06
-1.03824422587589e-05
-1.00337485596479e-05
-1.72663392642232e-05
-4.325147812804e-06
-2.43561763771119e-06
-1.60596380061847e-05
-1.83657449648921e-05
-2.5265867856662e-05
-2.96995904721457e-05
1.70778059694108e-06
-3.95219333496662e-06
-1.12737541475324e-05
-2.36635183814056e-05
-1.27411306118003e-05
-5.52398228372974e-06
-1.98089258671767e-05
-1.59690273844386e-05
-1.01998669345823e-05
-2.63602892199973e-05
-1.90293219173604e-05
-2.01387635275403e-05
-1.37533013649552e-05
-1.09456975606845e-05
-2.57354657920739e-05
-4.27421751694837e-06
-3.29946801183715e-05
-4.9461391815658e-06
-2.02153168833748e-05
-2.35331518475813e-05
-1.03264408909518e-05
-8.13667621552829e-06
-2.0546937772256e-05
-1.55604688659735e-05
-1.09750696264453e-05
-4.4225142927689e-06
-1.00802460403811e-05
-2.25644986294122e-05
-1.92957725186767e-05
-2.03924506635131e-05
-2.78617145335925e-06
-6.15838797701988e-06
-1.10301056416832e-05
-1.63410631869356e-05
-5.53258147163824e-06
-8.77589007271873e-06
-4.58616548323469e-06
-1.52354752226044e-05
-1.35914233957366e-05
-1.56598126432389e-05
1.14602709048074e-05
-1.72105779086056e-05
-1.40335866394951e-05
-2.20062559382742e-05
-1.33122836248926e-05
-2.6229323035273e-05
-6.28300022588894e-06
-7.9019834464577e-06
-3.20173880898221e-05
-2.90614157630459e-05
-3.76638665537195e-05
-3.32594615188184e-05
-2.7887984709104e-05
-3.3131356747193e-05
4.80448282495663e-06
-1.14310758781155e-05
-1.08161183252709e-05
-9.20332008343153e-06
-8.26386737656705e-07
-1.27344469717577e-05
-6.37641062007579e-06
-9.59451395486036e-06
-1.35882962757535e-05
-1.6289362683247e-05
-1.22224516242301e-05
-2.2413667403507e-05
2.29834825721978e-06
-2.1254233961285e-05
1.68880276793766e-06
-1.51689540347992e-05
-5.57025767763935e-06
-1.58692071275921e-06
-1.27198827042124e-05
-1.99487869142268e-05
-1.70048100847346e-05
-3.70354299996023e-06
-5.62034481348447e-06
-2.58074152386175e-05
-2.22387973028105e-05
-2.36610434948128e-05
-1.79316538666956e-05
-1.46388645980982e-05
-3.4882245758725e-06
-1.34137347758072e-05
-6.46928990539037e-07
-1.69764308448206e-05
-2.46167552458171e-05
-2.05222639978488e-05
-1.90452365192721e-05
-1.752830198727e-05
-9.10811976288521e-06
-5.55917036997464e-06
-1.1873329135047e-05
-1.28133475845135e-05
-3.4224739107078e-05
-1.79459446188373e-05
-6.15514008137019e-06
-2.20966690719681e-05
-1.63545160686286e-05
-2.60173391310418e-05
-8.54492794463758e-06
-2.69368799890447e-06
-6.07680499411091e-06
-2.45339119268624e-06
-1.53274416940923e-05
-2.03976398825598e-05
-1.78242718575544e-05
-2.24096084652966e-05
-2.26060486568526e-05
-6.54609715855769e-06
-1.11688473781552e-05
-6.49227832063636e-06
-1.64061869901887e-05
-1.17564164958168e-05
-6.59370361201434e-06
-1.68982702403893e-05
-9.06354118977921e-06
-2.3955768635829e-05
-1.27121314284565e-05
-1.80557467988311e-05
1.10213685328161e-06
-1.04194751726424e-05
-5.20396170300611e-06
-2.57399912646886e-05
-1.21586399660226e-05
-3.28623791873107e-05
-1.30705956830705e-05
-2.77533165518912e-05
-1.85817699721628e-05
-2.44739869538012e-05
-1.11197856715725e-05
-2.23604770322202e-05
-2.20420404054749e-05
-8.16640531130351e-06
-1.12819858075404e-05
-5.86355217339345e-06
-6.80060728060618e-06
-1.40613274475739e-05
-1.25632108765839e-05
-6.18972384761525e-06
-1.72092817558758e-05
-1.63268349087998e-05
-2.19405153491673e-05
-1.63064655961766e-05
-7.73969381664519e-06
-1.64527078948207e-05
-1.32354874244656e-05
-1.68636084914412e-05
-1.12925811014585e-05
9.08198719134991e-06
1.07471910331667e-05
-8.20929847154542e-06
-7.17632921300833e-06
-1.91555513494976e-05
4.16649961621849e-06
-1.82764599480681e-05
-1.3944756355324e-05
1.98621713122058e-06
-2.39280612873256e-05
-2.27725999745955e-05
-2.65647008354762e-05
-1.17124759632615e-05
-2.69581820265775e-05
-2.54058415238226e-05
-1.26522731968087e-05
-3.1035771568221e-05
-9.67013058465474e-06
-1.8809991634113e-05
6.26882544233832e-07
-1.18075171489941e-05
-1.33709860621711e-05
-3.72411933999558e-05
-1.78745192241271e-05
-2.45932168471784e-05
-3.19900984725448e-05
-2.00700072694331e-05
-1.29569352794879e-05
3.18649570698515e-06
-1.34927132742034e-05
-8.13369343874631e-06
-1.22764588338635e-05
-5.80463650227949e-06
-2.23152147844624e-05
-4.12446162023639e-07
-2.32313922387829e-05
-1.26372151761644e-05
-2.12517458169349e-05
-3.04121067013609e-05
-1.53706695266539e-05
-1.67741164007514e-05
-2.60629217021268e-05
-2.18555910385531e-05
-2.47117722466246e-05
-7.41848815239861e-06
-1.9757682644818e-05
-3.11871668138355e-05
-4.99528224918175e-08
-1.30862960998208e-05
-1.67545062428036e-05
-9.66776117001603e-06
-8.71284245515822e-06
-7.74878173193667e-06
-2.95389632024404e-05
-1.02946555800283e-05
7.91088840613682e-06
-5.41329566753304e-06
-7.11904628272139e-06
-1.86164168309347e-05
-1.7026846649137e-05
-1.91871709162793e-05
-2.87978899838997e-05
-8.65019016922033e-06
-1.70459789781839e-05
-3.68135054595738e-05
-1.36747154142599e-05
-1.38304951627195e-05
-1.08227956699018e-05
-2.82854257187119e-05
-2.19568813482787e-05
-2.24658759734143e-05
-3.61631784786265e-06
-1.73110130107084e-05
-1.3453479827241e-05
-1.06308551540263e-05
-3.24178937809798e-05
-1.5112075597711e-05
-2.65388705694815e-06
-1.03099964591432e-05
-2.51855923498375e-05
-3.01401643452133e-05
9.25024642360093e-07
-1.00667370671879e-05
-2.17399608511818e-05
-8.58678928192338e-06
-4.3831146063272e-06
-1.16614724777305e-05
-2.57736167713172e-05
-4.00238400625432e-05
4.49970258983975e-06
-3.3948439248824e-05
-1.94037736062291e-05
-1.14834010830218e-07
-3.78092458976028e-06
-1.99744758553078e-05
-2.5520659277633e-05
-1.26750760828633e-05
-7.34598773219691e-06
-2.22191898334406e-05
-2.85481343868269e-05
-1.47858480715121e-05
-3.69399070724749e-05
-2.07707288664624e-05
-4.12029067467435e-06
-7.51342631150199e-06
-9.69685716037345e-06
-3.22961220540167e-05
-1.61683255889475e-05
-1.36191592033559e-05
-1.02038502760365e-05
-9.22331886774379e-06
-8.63513421997142e-06
8.85229554688056e-06
-1.91775045428976e-05
-1.13225761929638e-05
-2.23314707444704e-05
9.46833055740081e-06
-2.52405527281603e-05
-3.70988848923186e-05
-1.60748086798978e-05
-6.53120094506858e-06
-7.51097928741011e-06
-1.99856414712136e-05
-1.31631396507013e-05
-9.2028800203015e-06
-3.08184132259299e-05
-3.30754275973418e-05
-2.9123893986333e-05
-1.18366196455939e-05
-8.97052124870197e-06
-2.19707890890937e-05
-1.92543339069513e-05
-7.34147759838732e-06
-1.54386536211756e-05
-8.74413862981641e-06
-1.36880424792199e-05
-1.31222748778819e-05
-2.2575845001047e-05
-1.92458600806113e-05
-2.75693743114536e-05
-1.62884145409237e-05
-1.68269384919903e-05
-2.27703900219458e-05
-1.82980216214024e-05
-8.12890629475708e-06
-2.08598353431831e-05
-1.99504345582092e-05
-1.18323324818589e-05
-1.42227847192347e-05
-3.89704867879797e-05
-1.99745357682584e-05
-7.31858203662263e-06
-1.13559418310034e-05
-2.64177811262188e-05
7.59527374058516e-06
-2.55761599980761e-05
-3.25276819043133e-05
1.9656988757276e-06
-3.49882121295206e-07
-3.3963995497631e-05
-2.66339329327475e-05
-1.76528441414917e-05
-2.00625298778415e-05
-1.99432591125106e-05
-3.19258502877981e-05
-2.16618884965582e-05
-1.00346338954855e-05
-8.1871282247941e-06
-9.76424092912305e-06
-3.08223438351706e-05
-2.31050458390319e-05
-2.58977855839257e-05
-3.06831274164294e-05
-1.88434861293514e-05
-1.19181851587807e-05
-8.65490961411914e-06
-9.59710003119105e-06
-1.40751535452616e-05
-2.75783645154205e-05
-3.43629462640024e-06
-1.09671109429472e-05
-2.45413672082293e-05
-2.02785548142137e-05
-2.76058888793078e-05
-1.13972482253479e-05
-1.48805995857195e-05
-1.66862252914401e-05
-2.28595278650816e-05
-3.55361167956881e-06
-1.63574450591054e-05
-1.19199622748364e-05
-1.8509412032373e-05
-2.06057361091341e-05
-2.90494724370611e-05
-6.28400654683234e-06
-1.91588549296416e-05
-3.44217865034442e-05
-1.44824080870148e-05
-5.64133838956639e-06
-8.52773887986967e-06
-2.75828316678742e-05
-5.16562623782709e-06
-2.22057864342723e-05
-1.60420479142201e-05
-6.26771258962827e-06
-2.07869029147612e-05
-1.71983507730129e-05
-1.20422407484109e-05
-1.30671380041446e-05
-1.92858577306107e-05
-9.31741926774422e-06
-2.69690541783905e-06
-9.08459197004226e-06
-6.46520997576936e-06
-1.58890804307825e-05
-2.48758920487278e-05
-2.38963955919985e-05
-2.22240179547888e-05
-2.06892331783152e-05
-2.25783354544013e-05
-7.68863719564832e-07
-1.38018942421182e-05
-5.89460087269153e-06
-1.73862739463082e-05
-1.94717860833659e-05
-1.80673910565514e-05
-1.93101597013623e-05
-1.06291238206687e-05
-2.60349896105236e-05
-9.87286219702678e-06
-7.48706865382856e-06
-1.28705476047379e-05
-1.14829889007837e-05
-3.06530525402335e-05
-3.96107022949881e-05
-2.06195470153483e-05
-5.16652901228562e-06
-3.72925702081147e-06
-1.75557669968488e-05
-1.99407455251075e-06
-1.17277152884795e-05
-2.56820075608164e-05
-6.34709418247225e-06
-1.79228697052202e-05
-2.70522669549453e-05
-1.44616104416098e-05
-1.27808116978361e-05
-2.86805918421806e-05
-1.95149138712764e-05
-4.6456971564916e-06
2.62939593271502e-08
-1.127895695271e-05
-1.82782840285558e-05
-9.70801031307056e-06
-2.18748485159996e-05
-1.21696530125178e-05
-6.70269653792859e-06
-1.7746999072736e-05
-1.81318787091231e-06
-1.96506685095122e-05
-2.20094063435489e-05
-9.92887868862013e-07
-2.31175072624645e-05
-1.69567506043554e-05
-2.20914797074919e-05
-1.43203241650585e-05
-3.69234705670444e-06
-5.61358808567033e-06
-1.78763256524955e-05
5.81735579886185e-06
-1.37342503596808e-05
-1.85923028655046e-05
-1.23046008096619e-05
-1.587015987112e-05
-3.00872505973011e-05
-5.58427369692912e-06
-1.36474338597422e-05
-7.08703322163907e-06
-3.82886500531194e-05
-1.84628253380939e-05
-3.83634071366077e-05
-1.63533634882175e-05
-1.79526183811468e-05
-1.95655991799253e-05
-4.72002040679661e-06
-1.03652766503543e-05
-2.2855954664226e-05
-1.8101466138268e-05
-1.43480768030193e-05
-2.56338101172866e-05
-2.37946408947901e-05
-2.26293900260121e-05
-1.18113408589487e-05
-1.47683735155675e-05
-1.8577494392002e-05
-2.94231181679582e-05
-1.37757883347796e-05
-2.45341751908736e-05
-9.73812478172574e-06
-1.82652621008764e-05
-8.20685655114473e-06
-2.48101255132083e-05
-1.69496512790728e-05
-1.31243141070538e-05
-2.565542747419e-05
-4.08572547620494e-06
-6.91682996335005e-06
-2.13647775758773e-05
-1.47779755464315e-05
-1.27301703597605e-05
-8.82377957157168e-06
-2.93633790437313e-05
-3.63792563574724e-05
-1.5988362985188e-05
-2.34233080755232e-05
-3.0395754823282e-05
-2.18312162215438e-05
-1.17517738884216e-05
-1.02416206415294e-05
-2.75066372623677e-05
-1.28984582119203e-05
-2.52882576363645e-05
-4.5192254072354e-06
-7.31512233067126e-06
-2.58359200593892e-05
-1.32919604734346e-05
-1.85663844030989e-05
-1.90685749731874e-05
-3.1447364727401e-06
-1.88539812044682e-05
-1.4733887594616e-05
-2.5813915666652e-05
-1.15057546871943e-05
-6.0334002727001e-06
-8.0835048511293e-06
-1.28374318913543e-05
-7.16700605634195e-06
-1.7136517618174e-06
-1.30412052953687e-05
7.96283385098043e-06
-6.7211959250121e-06
-2.30746927652234e-05
-9.30478629361468e-06
-1.81436620083089e-05
-2.65062471901675e-05
-3.49247364721478e-06
-2.13242633492453e-05
-1.4900261955252e-05
2.25725997667557e-06
-1.8179207172019e-05
-1.81368247799696e-05
-2.10073788224415e-05
-9.95448116832122e-06
-1.66179753824312e-05
-1.3319103408929e-05
-1.14128995476383e-05
-1.13880537630588e-05
-1.11905076143919e-05
-1.62061025215309e-05
-1.76870663898141e-05
-1.19023915363425e-05
-5.70974041399649e-06
-1.76334628187057e-06
-2.17752479323555e-05
7.82074131237688e-07
-2.01610720665884e-05
-2.35611991701334e-05
-2.88677910770594e-05
-2.87774389534302e-06
1.53581958852887e-06
-1.79057270492234e-05
-8.02460228571082e-06
-1.92333311963375e-05
-2.20751174685204e-05
-1.46452362430761e-05
-1.54525326116498e-05
-4.42050724165267e-05
-1.82684189494201e-05
-9.77294694735124e-06
-3.71739255058096e-05
-1.29638684528558e-05
-3.97404206466718e-06
-1.0813193214737e-05
-1.22333086144135e-05
-9.49161271165655e-06
-9.93984250195203e-06
-1.44924759371333e-05
-4.79960065551497e-06
-1.09041208581511e-05
-2.24261641813417e-05
-1.70816967409091e-05
-1.93682448256382e-05
9.1600186518113e-07
-1.13604209862963e-05
-3.91623802230962e-05
-2.59824101025184e-05
-2.22921089646756e-05
-1.20185123752974e-05
-4.47991488282126e-06
-2.05413039326131e-05
-2.35215776563093e-05
-1.21557514708241e-05
-4.88035444251049e-06
-2.17168547652811e-05
-1.6452101911623e-06
-1.3646951594286e-05
-9.6310428731683e-06
-1.73402310789006e-06
-3.62404892484368e-05
-1.76145789910447e-05
-7.74821345230922e-06
5.2731460878839e-06
-1.47138959175272e-05
-2.69406708334552e-06
-6.62010821639257e-06
1.16802725657743e-05
-1.26065812760552e-05
-2.61203234997918e-05
-2.2900847331808e-05
-7.62078464100383e-06
-3.67108519747331e-05
-2.12488140147582e-05
-1.36701521153944e-05
3.03681696014159e-07
-2.63196827349722e-05
-2.69306083190646e-05
-1.23280454971396e-05
-3.40490597617523e-06
-3.61547870567713e-06
-5.04180763246426e-06
-1.27230823028544e-05
-1.13852816543423e-05
-8.99264563495718e-06
-2.72209733805496e-06
7.20148676583748e-07
-9.5035690421361e-06
-2.48888300337719e-05
-1.78637637826497e-05
-1.59773950314105e-05
-1.86583025310679e-05
-2.47700425468741e-06
-3.00001714683527e-05
-1.81578193816523e-05
-3.55310703830954e-05
-1.6867169271156e-05
-9.72225561409692e-06
-3.58008033330249e-06
-4.38541118291271e-06
-7.84961269310968e-06
-7.42647333606939e-06
-2.35832388209775e-05
-4.37829460919811e-06
-1.05965199127314e-05
-1.03544570407328e-05
-1.94938569921609e-05
-8.58491555495725e-06
-2.93610799638043e-06
-9.44848452354985e-06
-1.75196713883384e-05
-1.98027847403078e-05
-3.03373639175753e-05
-2.00229202900253e-05
-2.31372078827433e-05
-9.29856685076386e-06
-2.62913661091467e-05
6.02523216153419e-06
9.13676340841136e-06
-2.42913105873086e-05
-2.8656831175401e-05
-1.88893684353211e-05
-1.39368397029831e-05
-1.06755209247932e-05
-5.78677283438891e-06
1.09088878097214e-06
-1.3043250197776e-05
-1.5951354699125e-05
-4.46012338142859e-06
-1.14309740091191e-05
-2.79366834025486e-05
-2.04011000087224e-07
-1.24709529114456e-05
-3.51774865651388e-06
-2.54847112951024e-05
-9.56668986685573e-06
3.27775791641987e-06
-1.16940425820508e-05
-1.81841340843196e-05
-1.37276441505796e-05
-7.58431108791323e-06
-2.14066742136773e-05
6.45886871380231e-06
-1.73040968329486e-05
-3.68500301001646e-05
-1.24651226850738e-05
-2.11133218810705e-05
-1.93954035532179e-05
-2.54434078150301e-05
-2.77526165256113e-05
-2.13690117332129e-05
-2.1608877421635e-05
-2.5633547366524e-05
-1.90273949119467e-05
-3.87280765124146e-05
-1.25101754218119e-05
-1.26451716694111e-05
-1.84506533570134e-05
-2.56269616607577e-05
-1.14934227934608e-05
-7.96398449528879e-06
-1.63576249153503e-05
-6.51140001549538e-07
-1.35786946913778e-05
-8.02513660207643e-06
-2.37524455085909e-05
2.6384527682083e-06
-8.50965503168653e-06
-8.155355713354e-06
-1.69626534410823e-05
-7.51579943838377e-06
3.94602602554419e-06
-2.16886088909189e-05
-2.76300695490252e-05
-2.69216592967607e-05
-1.04780764156923e-05
-1.13500875880696e-05
-2.61299439994869e-05
-3.15982875557283e-05
-1.75240925430162e-05
-1.80372143097381e-05
-5.74305644116236e-06
6.46233101303127e-06
1.28079239475346e-06
-1.27194755988503e-05
-3.00031875699719e-05
-2.1665889920123e-05
-1.27467930585089e-05
-1.26733970802195e-05
-2.13446806694457e-05
-7.38319107882157e-06
-4.59247504287351e-06
-1.72030604135306e-05
-2.18595044871924e-05
-2.01145791105883e-05
-1.78951740213244e-05
-3.27632074472258e-05
-5.32671485147156e-06
-6.89800508566182e-06
-2.1439950529458e-05
-1.6310324057659e-05
-1.75282966182256e-05
-2.06899399562244e-05
-3.01983202368981e-05
-2.81894662387161e-06
1.35303435196528e-07
-1.40221473359419e-05
-1.09413853987783e-05
-1.67284073167596e-05
-1.40538358050555e-05
-1.00577303313179e-05
-2.90892060287348e-06
-2.97343989282528e-05
-1.8153431553625e-05
-9.72929060338052e-06
-1.82455302222627e-05
-1.48334887256278e-05
-5.58348132095574e-06
-2.50207568079005e-05
-3.06061852506147e-05
-1.07671439272449e-05
-2.08724487392112e-05
-2.69636408267212e-06
-2.28675032091866e-05
-4.9848061891627e-06
3.89531194772973e-06
-1.4878056470783e-05
-1.18473065663503e-05
-5.30020284564814e-06
4.19130541705879e-06
-1.0082760553723e-05
-1.814039877127e-05
-2.03850826248365e-05
-6.141754918307e-06
-6.67632085120931e-06
-5.64819311158224e-06
3.639242296983e-06
-2.03409597080661e-05
-3.63205501529476e-05
-2.39028966922265e-05
-1.9076537928843e-05
-1.5839979987048e-05
-1.63722134776265e-06
2.88192407187639e-06
2.07227051538622e-05
-3.37017126904379e-06
-3.65145253227741e-06
-1.44322184341409e-05
-1.41099396605962e-05
-1.62034145576679e-05
-2.43797537658054e-05
-2.5947975185913e-05
-2.35460377546964e-05
-2.11358968372086e-05
-1.61941024975238e-05
4.28052205156958e-06
-2.66517296893978e-05
-1.13500309819233e-05
-2.52967849013801e-05
-6.20007617303176e-06
-3.30716559594149e-05
-1.45203198859035e-05
-1.72846413089633e-05
-1.28496444482232e-05
-7.46017741407817e-06
-1.67600378481598e-05
-1.97808928000458e-05
-2.13367542598788e-05
-9.67578516360079e-07
-1.29210387862077e-05
-2.9418478604602e-05
-6.87618562218477e-07
-5.06003174915619e-06
-2.54170178824406e-05
-6.72509360553967e-06
-2.49802304716421e-05
-2.7226581858389e-05
-1.28594637538832e-05
-3.36837656075989e-05
-1.79993375035232e-05
-1.28359854421833e-05
-2.79383391238213e-05
-2.79683041788453e-05
-3.71480257319408e-05
-1.37146580765621e-07
-8.12095994880587e-06
-1.73827592434816e-05
-3.20706166691956e-05
-2.0510825198678e-05
-1.887797591214e-05
-8.78880251590509e-06
-1.59704688702524e-05
-9.81984471988387e-06
-1.20442231532195e-05
-8.71224496502085e-06
-2.01071171731579e-05
-7.35286696208968e-06
-3.41824940081507e-05
-7.72384346195943e-06
-9.51282050079986e-06
-1.02107505298436e-05
-1.16746103913118e-05
-1.07352445121432e-05
-1.1210883866364e-05
-5.03912938470676e-06
-1.97557081556242e-05
-2.33543481257304e-05
-2.7144844665099e-05
-3.76776441853248e-05
-1.86581292848746e-05
-1.47885668083626e-05
-2.6787760487598e-05
-1.83302852531396e-05
-2.43709659076721e-05
-1.02607982703826e-05
-2.45767009012021e-05
-2.41277545302299e-05
-1.29424002052511e-05
-1.92171084357309e-05
-1.71170041355261e-05
9.75018602611674e-06
-1.00272084635748e-05
-1.72566837743608e-05
-2.2124268900772e-05
-4.57525258702999e-06
-1.01313725631813e-05
-3.7696179183409e-05
-9.75980616097377e-07
1.33770035761716e-06
-1.11057975288515e-05
-6.35258325248648e-06
-5.80539896823947e-06
-1.17334614700007e-05
-2.52592327027287e-05
-7.53376213860515e-06
-2.17983568664817e-05
-2.00411879359889e-05
-2.31069792403993e-05
-8.4195217519778e-06
-3.4443808719443e-06
-2.60970651784465e-05
-2.07226245220326e-05
-2.2477474644542e-05
-9.88223943043241e-06
-1.74935052511708e-05
5.71169192697613e-06
-1.4246370268033e-05
-3.69646047032802e-05
-1.87928289270657e-05
-2.49017686836209e-05
-1.35232038556587e-05
-8.89229282550873e-06
-2.61817990580555e-05
-2.38259803367128e-05
-2.5383497713574e-05
-3.49475697969429e-05
-1.65171136848804e-05
-2.15354219784349e-05
-1.89875250281441e-05
-1.28516812245232e-05
-4.38645255752236e-06
-1.14704031507825e-05
-2.27794794871305e-05
-2.16005070026415e-05
-2.49873457290288e-05
1.12620658415296e-06
-1.63049920566896e-05
-3.265369557819e-05
-1.98080778702298e-05
-2.02563370369795e-05
-2.12542096897544e-05
-2.5183544280336e-05
-1.08463322535985e-05
-1.15804182211191e-05
-9.79435210551384e-06
5.36519246737909e-06
-7.9993375689298e-06
-1.02782658178666e-05
-6.94450089712326e-06
-1.86525545373911e-05
-2.25929428864774e-05
-1.28814801101753e-06
-2.34722674894565e-05
-1.06118109015882e-05
-8.5582942728913e-06
-2.41723030470872e-07
-1.79157829940434e-05
-1.95214319635608e-05
-2.71794717952592e-05
-1.80768944050725e-05
-2.8568202474686e-05
2.66913643138931e-06
-1.44412703292124e-05
-2.20263993362162e-05
-1.94917613209116e-05
3.59490222351942e-06
-1.12071709916454e-05
-1.80301363091232e-05
-2.68232568068329e-05
-2.08137517785158e-05
-1.0597375605058e-05
-1.37428565764047e-07
-1.20981557378475e-05
-2.10265644167391e-05
-1.26297469890866e-05
3.77634491565795e-06
-2.86000443683969e-05
-9.60099018883027e-06
-3.73319558184929e-06
-1.76843771582284e-05
-2.21884403001782e-05
-1.26270802549685e-05
-2.38416417357754e-05
-2.05204853428488e-05
-4.61023780063537e-06
-1.65149219834438e-05
-1.42856290753914e-06
-1.33969027898777e-05
-2.23759622396463e-05
-8.83570902526311e-06
-6.73450660437889e-06
6.86613941175766e-07
2.51408699852774e-06
-1.91682382152703e-05
-8.55140034725347e-06
-9.23883928526355e-06
-2.19995870966248e-05
-1.08512390338963e-05
-1.15534252772128e-05
-1.52468293481165e-05
-1.17472684151358e-05
-1.90777973398888e-05
-1.12263731505514e-05
-8.96436461886331e-06
-1.26263016740546e-05
-1.7851127320896e-05
-1.41183251590379e-05
-3.36051856813015e-05
-4.93138633060453e-06
-1.32985444129865e-05
-4.43449805357749e-06
-2.27990549476015e-05
6.40910845773073e-06
-1.96449345281559e-05
-4.08930524264249e-05
-1.79094328402557e-05
-3.05726449752566e-05
-2.09603290247773e-05
-1.72130083491854e-05
-2.45910419049304e-05
-2.74840511641038e-05
-2.63893027492714e-05
-1.46501318506944e-05
8.26846763860488e-07
-2.17949724001742e-05
-1.57483972703892e-05
-7.93927941128588e-06
-1.67499836370128e-05
-2.94540329577115e-05
-2.05663296848356e-06
5.48707378528836e-06
-2.79990085177493e-05
-1.69675773862943e-05
-2.4346399859699e-05
-1.67148484222276e-05
-2.37243404539274e-05
-1.29606273354641e-05
-2.18964959137773e-05
-1.92625891107843e-05
-9.82775903425698e-06
-2.16289000972204e-05
-2.44074286743236e-05
-1.09013801758009e-05
-2.45931942374277e-05
-1.70889868041087e-05
3.7863790669656e-06
-2.82812512756711e-05
-1.907362448414e-06
-1.7415601430992e-05
8.35135960181124e-06
-3.86227831003853e-06
-2.22272131822523e-05
-1.04359136548223e-05
-3.79683111420111e-06
-7.73025399684605e-06
-2.2940766525945e-05
-1.47373787130293e-05
-2.82993806487419e-05
-6.08628244132662e-06
-1.35478241744896e-05
-1.66913607229654e-05
-1.86384057447069e-05
1.51789245091968e-06
-1.48564473195532e-05
-2.02766889013834e-05
-1.71893950089355e-05
-1.05732160374487e-05
-2.08380047391809e-05
-2.46728568849221e-05
-6.45572004535952e-06
-1.24945848359279e-05
-2.72999344300708e-05
-2.96722757256484e-05
-2.42756697146985e-05
-1.76332407204468e-05
-6.3812358630489e-06
-3.61121625934762e-06
-2.47783926870796e-05
-2.77310944968648e-05
-2.99384873945788e-05
-1.35566016378191e-05
-2.73226122550783e-05
-1.79813316433183e-05
-1.19333698801726e-05
-1.28203313115994e-05
-5.06455090616598e-06
-1.49540000957082e-05
-1.81266668315622e-05
2.48728246516716e-06
-1.0904517970135e-05
-1.49460066093924e-05
-2.29236692024691e-05
-2.26697347007785e-05
-3.67798980363459e-05
-3.72861605385929e-05
-2.55218979439844e-05
-1.18400756264978e-05
-1.80038323054708e-05
-1.146843132368e-05
-9.82317915098694e-06
-1.16305151473024e-05
-2.86713684004497e-05
-1.71263988162405e-05
-1.5473565743268e-05
-8.61271942104749e-06
2.91503099963857e-07
-1.03547794068653e-05
-2.13160942478114e-05
-1.23804818195735e-05
-1.8812519477636e-05
-1.27499731891204e-05
1.28842572646115e-05
-1.15980063185818e-05
-9.89084263508465e-06
-1.51379080887355e-05
-1.80042404995059e-05
-4.44772368336073e-06
9.19664477559863e-08
-2.08596456662422e-05
-1.39371630700713e-05
-2.46915770569934e-05
-1.72797069050248e-05
-2.34063791536857e-05
-3.26420843204046e-06
-1.21692626581384e-05
-1.69695220828316e-05
-1.23453516029255e-05
-3.70035153849919e-05
-2.68191645589217e-05
-9.40096419536224e-06
-2.03660366956289e-05
-1.01649424507597e-05
-9.24966690871866e-06
-9.39116073414454e-06
-9.69008305732337e-06
-1.97449095818667e-05
-5.49107739398359e-06
-8.9382744341398e-06
4.39324662102196e-06
-2.40659172535358e-05
-2.9710782195539e-05
-1.60501789393525e-05
-1.50649828991615e-05
-1.52143207247733e-05
-2.3801298383216e-05
-1.62328175017173e-05
-1.41943734265305e-05
-3.16297005843112e-05
-3.22824310669375e-05
-3.97599962719036e-06
-1.64448997592158e-05
-1.95551470431917e-05
-1.79419584264414e-05
-8.53394051213424e-06
-5.29277071942882e-06
-2.20620949203834e-05
-3.65925703241051e-05
-1.47011588381513e-05
-1.63506587475144e-05
-1.50873251238593e-05
-2.48662294348277e-05
-8.83641323363181e-07
-1.02279217214501e-05
-3.13621599226186e-05
-2.17751101141292e-05
-5.52812972994492e-06
-2.61430230601907e-05
8.32358313115157e-07
-2.21717755938141e-05
7.18908135369068e-06
-1.95565123153377e-05
-3.40948642159154e-05
-2.38655814780121e-05
-1.44970897050896e-05
-1.96584933595508e-05
-1.3463773184691e-05
-2.23470807654649e-05
-2.28029150994688e-05
-1.07113857153884e-05
-2.30067635726162e-05
-1.19148298120269e-05
-2.97783190902468e-05
-1.75518439812292e-05
3.83608846051037e-06
-3.41065410119031e-05
-1.69283625660546e-05
-2.66170444809693e-05
-2.15370003802513e-05
-3.57220199952769e-05
-3.14013420423879e-05
-1.341083119389e-05
-2.68319575880701e-05
-1.74842452473845e-05
-5.09690466174421e-06
-1.0835795097928e-05
-2.48415330920638e-05
-1.16374729261232e-05
-3.11556666099881e-06
2.04844938642949e-06
-1.08934356997377e-05
-9.31276258208443e-06
-2.04353356299746e-05
-1.55349410820064e-05
-6.6812919138198e-06
-1.81725059234952e-05
-5.3876603527957e-06
-9.47979204225456e-06
-2.62112564910331e-05
-3.2315437048814e-05
-1.574450911476e-05
6.24015072165639e-07
-1.72472092092662e-05
-1.44871271057407e-06
-2.20164411735562e-05
-1.89130034301466e-05
-9.05371817657753e-06
-6.77275100069081e-06
-9.8055152429581e-06
1.15189756602953e-05
-1.42304655576206e-05
-4.74778403634872e-06
-1.76703138168205e-06
-7.39219382032687e-06
-8.68642280176036e-06
-1.10103069276502e-05
-2.19804746259752e-05
-3.37838502968167e-05
-2.37287049127314e-05
-1.62975111322709e-05
-1.30624258185693e-05
-5.28829954333474e-06
-2.57580233569947e-05
-1.35075949934056e-05
-9.65474206629847e-06
-1.67229994644389e-05
-7.00611550477667e-06
-1.65175998402299e-05
-2.22488315158868e-05
-3.2598729294267e-05
-2.06242380234854e-05
-2.24661526209267e-05
-1.71103138263197e-05
-9.95822030920182e-06
-1.98402379973351e-05
-4.41944945297731e-06
-2.25319671082015e-05
-2.0926984787225e-05
-2.13494487003746e-05
-3.69741137027985e-05
-1.686580235526e-05
-2.06607995473882e-05
3.49153505686024e-06
-9.28778332934928e-06
-2.02456910996421e-05
-2.2658764244929e-05
-2.41293150378053e-05
-2.05313616513396e-05
-1.76472503787094e-05
-2.19820103235371e-05
-2.35917877723936e-05
-1.39073504332036e-05
-3.08742464739188e-05
-1.05485791005989e-05
-1.98980814226769e-05
-1.43390081919076e-05
-9.56755370020573e-06
-3.16821375974738e-05
-1.63751703214322e-05
-2.18942263211214e-05
1.91807052844465e-06
-2.71707608914905e-06
-2.17230158053999e-05
-1.8836523973278e-05
-8.4191923652401e-06
-1.80245512595846e-05
-1.16444080350172e-05
-2.73078337708299e-06
-1.53737352383183e-05
-2.45371807994294e-05
-2.21901787373213e-05
-1.96182054451113e-05
-8.60351020981583e-06
-2.43774764193825e-05
-1.24886156292345e-05
-6.56518662733073e-06
-2.61870233720087e-05
6.16985781142368e-07
-1.07774395403871e-05
-1.02478792987261e-05
-9.6259953609341e-06
-1.14904642507763e-05
-2.09646599447967e-05
-5.121762950654e-06
2.42609134434599e-06
-7.62048837230061e-06
-2.14308868869698e-05
-1.38788839667213e-05
-4.21904861919624e-06
7.61996894461228e-06
-6.73588150633038e-06
-2.94417459579052e-05
-7.39988580828902e-06
-2.05729858074884e-05
-8.43986943900619e-06
-2.67046838906855e-06
-2.3874247448649e-05
-2.55362946155001e-05
-1.00879086004821e-05
-3.1929017166194e-06
-1.47907828597746e-05
-1.04759957082354e-05
-1.17521014978328e-05
-2.35290238455312e-05
-1.14975939001931e-05
1.58545190432185e-07
-2.49068190751278e-05
-2.44360165877787e-05
-1.56999202097178e-05
-1.83685582996478e-05
-2.53518875517981e-05
-8.34127163073488e-06
-3.29491583569537e-05
-2.0128509020358e-05
-2.09636948848059e-05
-1.51123159474447e-05
-2.70904935065342e-05
-1.47381526762242e-05
-2.38753003483956e-05
-1.83202572029189e-05
-2.16013323869203e-05
-1.16150680681374e-05
-1.77066811032654e-05
-8.12092820286754e-06
-2.04415654104615e-06
-2.771999516062e-05
-1.82404217490795e-05
-1.10449545742785e-05
-7.56724378659968e-06
-7.96901810905782e-06
-3.24418516613239e-05
-2.13193936644254e-05
-2.60704079320675e-05
7.30199070132106e-06
-1.89314144677775e-05
-2.38123618191593e-05
-7.54571752356388e-06
-1.54194785556237e-05
-6.30681416216597e-06
-3.09571305547626e-05
-1.07369411935349e-05
-7.07553664690506e-06
2.05384351940525e-08
-1.70247880055371e-05
-1.80897639110686e-05
-7.2799285127922e-06
-1.89515686704745e-05
-6.56532147220234e-06
-6.83260685858069e-06
-8.13311840828418e-06
-2.88645565315814e-05
-1.21308735318959e-05
7.37552693504369e-06
-1.64510650576783e-05
1.19368413978874e-05
-2.09883988344816e-05
-2.13709136677229e-05
-9.18741656681561e-06
-1.96469441272712e-06
-3.47726121862338e-05
-1.50382565962139e-05
-1.15624399528245e-05
-1.1260115895393e-05
-3.23196490247608e-05
-2.11209954265876e-05
-4.12910742322932e-06
-1.67245408038567e-06
-8.96555790536747e-06
-1.82901282038432e-05
-3.1219235347611e-06
-1.68287592439814e-05
-1.45088055086469e-05
1.21641467291849e-05
-3.15942156702683e-06
-1.69203307277176e-05
-8.06912967685323e-06
-1.94266152791478e-05
-1.25200153745404e-05
-1.82865214182097e-05
-1.29997007395077e-05
-1.211241368812e-05
-1.67926351328392e-05
-1.5970384263517e-05
-1.60514662801082e-05
4.22825187657009e-07
-7.50057052857153e-06
-3.91198235602416e-05
-2.36710958439087e-05
-1.83797922447283e-05
-7.7158962640053e-06
-6.6140899987453e-06
-2.11401343041602e-05
-1.27232485066899e-05
-3.31435155294096e-05
-1.65507295168678e-05
-6.64591229248352e-06
-7.5820050658555e-06
3.31625260588127e-06
-2.14852739675601e-05
-1.69733693430696e-05
-2.17796705293303e-05
-1.11901602642303e-05
3.55926830772977e-06
-1.0695635707233e-05
-2.5450476479183e-05
-2.78023674745459e-05
-2.48160616676978e-05
7.14468886958675e-06
-4.18875570720828e-05
-2.43878357103725e-05
-2.51585218986378e-05
-2.64705141593589e-05
-5.82851097187022e-06
-9.91126814557456e-06
-1.0628459675488e-05
-1.62366543361077e-05
-3.25293019266025e-05
-2.05855147988413e-05
-2.04771672188876e-05
-9.86530788074139e-06
-1.68937178474061e-06
-9.36249435774148e-06
-1.34195046778577e-05
-2.59008511405495e-05
-4.40297138779291e-06
-2.2539945285172e-05
4.47955777374281e-06
-1.61552834526317e-05
-1.03063885386014e-05
-5.14642102351708e-06
-2.41347737369054e-05
-2.44956094612955e-05
-1.14752487409441e-05
-3.81608912043095e-05
-7.94461804945082e-06
-2.31544145504631e-05
-2.77663821853145e-05
-2.37739677059061e-05
-2.14659017357747e-05
-1.69270816471036e-05
-2.75146505086751e-05
-2.57548660683503e-05
-1.6597690155856e-05
-1.12013324096688e-05
-5.43233993285844e-06
-1.22392882312485e-05
-6.14343074155264e-06
-3.01051796178715e-06
-1.22385630628032e-05
-1.43164179530961e-05
-2.63846057656438e-06
-1.16208869072652e-05
-5.6495708363205e-07
-7.81471588899249e-06
-2.87138053668283e-05
-5.67828745160215e-06
2.00111739974966e-06
-2.13772285756663e-05
-4.64668304593421e-06
-1.93181564209725e-05
-1.41241312548477e-05
-2.74767135258156e-05
-3.16217327603996e-05
-1.53531580389145e-05
-6.82979539161889e-06
8.57747708953704e-06
-2.54655122121044e-05
-2.48180769251037e-05
-8.15124101653484e-06
-2.20029507846613e-05
-4.0052550874064e-05
-2.02065322238263e-05
-2.3874067385236e-06
-2.083262572195e-05
-1.12215314723892e-05
-2.31289606757969e-05
-1.35724031767396e-05
-1.72552476714896e-05
-1.65321131130859e-05
-1.90331794626208e-05
-1.49062513264198e-05
-4.64560133729098e-06
-9.12062750547995e-06
-3.05187792538059e-05
-2.72578893746125e-05
-1.80103131058486e-06
-1.95288270790231e-05
-1.86465405283483e-05
-1.37272180111257e-05
-2.89030189320342e-05
-8.38593285651112e-06
-7.82855736512571e-06
-2.89297889528758e-06
-1.94842156827732e-05
-2.34240139690361e-05
-3.47398665454424e-05
-1.30428248207015e-05
-3.42129233849119e-05
-9.34379713083735e-06
-1.95875939814512e-05
-2.91623056582264e-05
-1.84163896911698e-06
3.20257583818276e-06
-2.40824957897852e-05
-1.51139913220491e-05
-6.76170176634756e-06
-1.90433455651237e-05
-1.03654956225674e-05
-1.42739468966043e-05
-3.27523903358435e-05
-3.16741684945732e-06
-2.10651445675032e-05
-1.45827924472778e-05
-1.12828744761654e-05
-3.40882665570384e-05
-1.49513486466472e-05
-1.08173822761532e-05
-2.47440454098512e-05
-2.5825151493572e-05
-1.75440679676907e-05
-9.68233912162825e-06
-1.65939965239483e-05
-1.58274364633052e-05
-2.35439843279408e-05
-2.34900535249192e-05
-9.50732352924967e-06
6.5480194556333e-06
-1.5971271391468e-05
-1.93896787132665e-05
-1.14496054166034e-05
-1.99128621725409e-05
-2.99704060395759e-05
-6.10576847442888e-06
-2.00157737097437e-05
-3.2229067781945e-05
-2.32595848319165e-05
-2.73635981302276e-05
-2.97035892125381e-05
-1.07974226000536e-05
-2.40002545501004e-05
-1.15639200873834e-05
-3.02568211477907e-05
-1.077868803e-05
-3.21082040148165e-05
-9.99869505114705e-06
-2.13942399599872e-05
-5.23843469323532e-06
-1.8627235836967e-05
-1.96308141032817e-05
-1.63158557932426e-05
-2.74445142594428e-05
-8.63056539870789e-06
2.69767961674353e-06
-1.74806023643733e-05
-3.21368770876518e-06
-1.54323259940657e-05
-1.43378358500878e-05
-1.41042185033299e-05
-3.0341216003541e-05
-5.36208572101098e-06
1.24812575328855e-05
-2.58857138917095e-05
-8.05409500407923e-06
-1.91378431091745e-05
-1.38694518788096e-05
-2.04861216691246e-05
-1.2836614851825e-05
-1.1656938722166e-05
-4.98171738820117e-06
-7.41218841541792e-06
-2.31432458147399e-06
-2.41345899045894e-05
-1.88150208884104e-05
-1.96334167907724e-05
-2.92092008283285e-05
-2.7478038695157e-06
-3.61214251465435e-05
-2.31845082178062e-05
-2.58975418654392e-05
-3.44672837621393e-05
-2.65890802131368e-05
-3.66847153139443e-05
-2.63579309666981e-06
-1.79428385272471e-05
-1.60991508778067e-05
-2.96914358922839e-05
-2.39585098392906e-06
-8.37666925892486e-06
-2.04372064374751e-05
-4.30202913196523e-06
-1.1358641028507e-05
-1.6426217179563e-06
-2.59472215044882e-05
-2.04422875028928e-05
-2.57618923907638e-05
-1.72950432193671e-05
-1.58741891081761e-05
-3.4151551007248e-05
-1.88922548766037e-05
-2.59745349246259e-05
-2.599529713589e-05
-4.97078684160626e-06
-1.24421550829404e-05
-1.05734164517238e-05
-1.11852165796198e-06
-2.00282511992715e-05
2.06592515846841e-06
-7.15983571205948e-06
-2.00069745158381e-05
-1.20861317889727e-05
-1.11398466666409e-05
-1.13561699107999e-05
1.13559837212341e-05
-2.51489115981128e-05
-1.14560618428427e-05
-1.23666270425699e-05
-1.36391936707063e-05
-1.68131872830795e-05
-2.38304983465706e-05
-2.76324724284876e-05
-6.71891619412794e-06
-2.80603930684735e-05
-1.34192909661323e-05
-5.99582530523797e-06
-1.04638979094724e-05
-2.00753096666101e-05
-1.36701185098567e-05
-2.22571597946611e-06
-5.37130787747753e-06
-3.11009811603689e-05
-1.35617217160417e-05
-1.84248841051308e-05
-1.10061479631488e-06
-3.58144701079417e-05
-1.80591409316564e-05
-8.32030658668758e-06
5.05852167441444e-06
-1.02849584992345e-05
-1.46103778013867e-05
-2.00090600595429e-05
-1.32414574691911e-05
-2.21894778283113e-05
-3.09162486771335e-05
-3.52479133203762e-05
-1.51596186918917e-05
-2.20635159860317e-05
-2.12012388670534e-05
-2.05335363388375e-05
-1.5956192091375e-05
-1.12129670103667e-06
-2.02855227341175e-05
-3.6420964733383e-05
-2.94410593797407e-06
-1.34144637175812e-05
-1.62384408304447e-05
-1.19533261566014e-05
-1.0388673239809e-05
-7.37874640476394e-06
-1.5212522982331e-05
-1.03756910176414e-05
-2.75216496203902e-05
-1.40628998298638e-05
-2.93732303562273e-05
-3.06895173454095e-05
-3.11389177333717e-05
-1.50412097606164e-05
-8.39359925105704e-06
-5.27695431982827e-07
-1.6656258937387e-06
-7.25772983878003e-06
-1.19955320759246e-05
-1.79965384686237e-05
-2.01749656631148e-06
-2.85924374554064e-06
-3.29562117574596e-05
-1.58579845109882e-05
-2.81301024850315e-05
-2.08495937310378e-05
-3.26091900741246e-05
-2.20162088925189e-05
-1.30768223257883e-06
-1.18651000375657e-05
-2.0252706993444e-05
-1.28886748199138e-05
-2.42613081220324e-05
-3.60598135663587e-06
-1.66352092360018e-05
-3.29201538738323e-06
-2.27709064303381e-05
-1.41566058488043e-05
-2.00990490834532e-05
-1.57416546597978e-05
-2.86525902958647e-05
-9.37028228340409e-06
-1.52512266765395e-05
-1.66988415642902e-05
-1.44520531079308e-05
5.80009250721313e-07
-7.02363068492265e-06
-1.0965081636287e-05
-1.70510799774682e-05
-1.89494320501229e-05
-1.947894392927e-06
-4.92054755392927e-06
-3.57069133738515e-05
-1.35734718820386e-05
3.48574531765676e-06
-2.11003822542244e-06
-1.90132824252624e-05
-6.79121591205817e-06
-2.41737690854247e-06
-1.00150616934008e-05
-1.45280839743491e-05
-3.17717939096837e-05
-1.53479103437675e-05
-1.29679950751146e-05
-1.51630900371852e-05
-1.58776898325224e-05
-1.56716048278879e-05
-1.00985167696225e-05
1.16326728204897e-05
-2.35934478516179e-05
-3.17062737399686e-05
-3.83393831977465e-05
-1.5871084708812e-05
-2.44643897656506e-05
-2.31730581002575e-05
-1.02450009421928e-05
-3.52353404220404e-06
-8.09619299924178e-06
-1.84874938234755e-05
-5.66014626017059e-06
-3.423385643679e-06
-2.25599693551783e-05
-2.91194093138132e-05
-2.41070384705882e-05
-2.77846032386627e-06
-2.70200122568122e-05
-2.40930831401744e-05
-7.37136920487312e-06
3.41479349251746e-06
-2.13469516328752e-05
-1.26182605058663e-05
-2.94694949646098e-05
-2.34389945094538e-05
-1.51367957952348e-05
-5.03240398802486e-06
-9.78562753031029e-06
-4.9252083436964e-06
-5.14567023540707e-06
-1.86533185723007e-05
-1.00800923768487e-05
-2.12079850012831e-05
-1.46470443584215e-05
-1.39765941815497e-05
-1.23086625532567e-05
-2.74959610443287e-05
-2.60951862719782e-05
-1.00981019653638e-05
-1.15218338534706e-05
-1.58037046978255e-05
-1.09275763850505e-05
-5.45374203914491e-06
-2.92246074197674e-05
-1.23476507392273e-05
-1.71952015672495e-06
-1.18050531334244e-05
-2.13588014034994e-05
-1.22563390090456e-05
-2.55289343174415e-05
-1.89954976666745e-05
-2.16334291454275e-05
-1.36779788137384e-05
-2.86441281792194e-06
-8.90723009838987e-06
1.15157145391779e-05
-1.72801475453088e-05
-1.14309411658901e-05
-1.36380955586922e-06
-1.17547106552424e-05
-2.02491309572605e-05
-3.20454356007353e-06
4.5926750481246e-06
-2.29520680401593e-05
-1.04732465071575e-05
5.43151615668028e-06
-1.52720460638105e-05
-1.60493828831282e-05
-3.10084176799538e-05
-2.47712041244448e-05
-3.65683532768755e-05
-1.52775500211021e-05
-5.75758836672363e-06
-2.25067908948788e-05
-2.46176209123125e-05
-5.28486364106555e-06
-1.59051699764719e-05
-2.5274426184207e-05
-5.30609994031643e-05
-2.13574790762416e-05
-2.02152158228017e-05
-1.6886961906095e-05
-2.82468229266926e-05
-1.88616115926715e-05
-2.46963838073281e-05
-3.40155032264647e-05
-1.6324641409301e-05
-8.71269777132475e-07
-2.39461871733754e-06
-9.82404233769097e-06
-2.97910174692531e-05
-2.14365572299818e-05
-1.11083213365494e-05
-1.21887580031336e-05
-8.70101655985232e-06
-2.06933010878875e-05
-1.14162540528535e-05
-9.69917154798391e-06
-9.89891740330539e-06
-1.10131318455739e-05
-1.91635003123886e-06
2.94947150719727e-06
-1.33539405639958e-05
-2.09009768902519e-05
-2.39553142278376e-05
-3.45880490535576e-06
-7.65840164139225e-06
-1.48574476076654e-05
-6.69626334376178e-06
-8.81794985136361e-06
-7.67640794871979e-06
-2.05564358824833e-06
-2.21603506477452e-05
-5.66911190958211e-07
-1.547770453929e-05
-1.55444347815754e-05
-1.89949868346398e-05
-1.61850154961398e-05
-2.60788059712557e-05
-1.97721077089654e-05
-3.59209124376323e-05
-2.57395370411693e-05
-1.67761973544383e-06
-2.33275595987794e-05
-1.98384509770668e-05
-1.70775644759698e-05
-1.94956391912214e-05
-1.72694075428421e-05
-1.52844332664721e-05
-2.10883805427614e-05
-1.12742465410766e-05
-2.16928829426788e-05
-2.00431198086511e-05
-1.69314636895321e-05
-1.21578468594955e-05
-1.95036491572881e-05
-7.09156764976668e-06
-8.99710772515175e-06
-9.786897614206e-06
-1.70077518959887e-05
-1.61577476656707e-05
-3.98925892469528e-06
-1.33240804290249e-05
-2.05059263626554e-05
-1.62149429709068e-05
-1.21009573792781e-05
-2.02211591129308e-05
-4.0806922006951e-05
-3.62708508632583e-05
-1.54862830618841e-05
-1.12469921110707e-05
-3.06962250147668e-05
-1.5829795784079e-05
-2.12958737156688e-05
-5.14628424425075e-06
1.3919957794927e-06
-2.24358056313824e-06
-1.94284514371594e-05
-4.37186803750571e-06
-2.32373180205297e-05
-1.9105253127273e-05
-7.82446980139452e-06
-1.38712716291805e-05
-3.20039655428637e-05
-2.36091886121862e-05
-2.64439996343939e-05
-1.41970477948741e-05
-2.17470408987935e-05
-1.01999167490692e-05
-2.21746851091571e-05
-2.33895985423901e-05
-2.19934259551021e-05
-3.13409340466127e-05
-1.92314309106382e-05
-8.30426351984505e-06
-1.69452890000567e-05
-1.57822362848563e-05
-1.97038398068819e-05
-3.66677065032457e-05
-2.03248668144206e-06
-2.03988723606184e-05
-9.611623119902e-06
-1.18799745053005e-05
-2.5304258563511e-05
-1.43076301350116e-05
-1.36765779760995e-05
-3.27609979794549e-05
-2.50108494547271e-05
-1.95755753543493e-05
-1.49050306529268e-05
-2.30590305982839e-05
-2.86422766808504e-05
-8.30456717384408e-06
-1.15513612624243e-05
-3.17586354514406e-06
-2.17482213565108e-05
-3.06512509011267e-05
-2.27720824651361e-06
-3.16427607749048e-05
-1.64286128091752e-05
-1.26705156301112e-05
-9.9074133302211e-06
-1.6381998436334e-05
-1.70886458206991e-06
-1.09250427867772e-05
-1.29312296449798e-05
-7.56205741175674e-06
-1.66411106303752e-05
-2.74446638079258e-05
-1.56530075494112e-05
-3.39938949467508e-06
-2.41224113144687e-06
-1.90156448040747e-05
-7.37410249666783e-06
-2.17767706601894e-05
-1.15794925459209e-05
-2.67109352094024e-05
-2.75942661300476e-05
-7.03404239334505e-06
-1.24341173682192e-05
-2.69324584292576e-05
-2.91150120989906e-05
-1.55976074432806e-05
-1.21932677852553e-05
-1.5906512258827e-05
-2.0546900304999e-05
-9.20690709710164e-06
-2.50921846982088e-05
-1.00363841177637e-05
9.86213997505812e-07
-2.37677294499721e-06
-2.59837109597347e-05
-1.92218940035467e-06
-1.2600110259066e-05
-1.36923405519346e-05
-3.29642997161544e-07
-2.86779743424799e-05
-6.48626885394933e-06
-1.09116831856158e-05
-1.39258692462131e-05
-2.05483745207905e-06
-4.52956919429665e-06
-1.48708757035135e-05
-2.18973060476153e-05
-1.26408942797522e-05
-2.52380360600281e-05
-2.35898839244902e-05
-1.20626555921876e-05
-5.51122214472512e-06
-3.1373359090728e-05
-1.00168778989599e-05
-6.20192903370838e-06
1.98081213257126e-06
-1.55378837840268e-05
-1.81505683371837e-06
-2.40595367561576e-05
-7.41980438403809e-06
-1.1371587414195e-05
-5.34198795780057e-06
-2.80192476121409e-05
-1.50121892664117e-05
-3.23617551113427e-05
-2.26168006085974e-05
-7.51527708427079e-06
-1.05349019991439e-05
-2.06206620477179e-05
-4.00913350867883e-05
5.36971263067452e-06
-1.09704194855472e-05
-2.13928145988731e-05
-2.5369031849132e-05
-7.37566152436777e-06
-2.05963341100231e-05
-2.57917310347993e-05
-1.67720442250423e-05
-1.42518659853013e-05
-8.98695096373589e-06
9.3456203118062e-07
-1.91669610803358e-05
-2.71161223555472e-05
-8.61532178559747e-06
9.9410288167622e-06
-1.10883983910495e-05
3.13220276297958e-06
-6.30377687105093e-06
1.96706765909201e-06
-9.69880936319371e-06
-2.52859700771976e-05
-4.68264997180307e-06
-2.05169161638908e-05
-2.11558933194066e-05
-2.09832489841286e-05
-7.25676145064842e-06
-1.92355060701343e-05
-7.27311398850536e-06
-2.96229997410001e-05
-8.54181197604444e-07
-2.63129546770267e-05
-2.06923147443067e-05
-4.91090918664743e-06
-6.01771456422695e-06
-1.30823771145557e-05
-1.4633783072205e-05
-2.31660447993371e-05
-8.74577215961914e-06
-7.14005776777869e-06
-7.40188562004288e-06
-3.47778060577691e-05
-3.46850492590059e-05
-1.270026372416e-05
-8.67960277821684e-06
-2.99038759685498e-05
-1.97481835293831e-05
-1.80033936616727e-05
-1.4575808417572e-05
-3.57809448378667e-06
-2.27261852012463e-05
-2.22518857526249e-05
-1.00316846122176e-05
-1.86954339545204e-05
-9.6746552994236e-06
-1.73861298907836e-05
7.74052079766589e-07
-2.15463880122808e-05
-6.1644699863184e-06
-1.46156623412334e-05
-1.63708380160519e-05
-2.70242793493726e-05
-8.23681293896355e-06
-2.75700791614078e-05
-2.20297716462532e-05
-4.16410647980339e-06
-3.41234437909459e-05
-1.05004245653255e-05
-1.00732632247649e-05
-2.41190518049929e-05
-1.36566087051808e-05
-1.13236859460488e-05
-2.23629987796091e-05
-1.16835998997102e-05
-2.41519113925867e-05
-1.36922463369034e-05
-1.42296020725397e-05
-6.11544030249065e-06
-1.76748574389871e-05
-1.88877171577862e-05
-2.4386816203336e-05
-2.41502446545622e-05
2.112845385411e-06
-1.73480463056168e-05
-1.37548096232e-05
-1.02679585302846e-05
-5.61182474387359e-06
-6.00427645783185e-07
-8.46196542427353e-06
-1.07810381776639e-05
1.1297637357177e-05
-1.68197817544302e-05
-1.22730848451721e-05
-7.99628698267807e-06
-1.14361110377397e-05
-2.86655872874872e-06
-1.17003409056902e-05
-2.34758816521919e-05
-1.61534131544668e-05
-3.74764233983094e-08
-2.87506609684794e-05
-1.07453408286213e-05
1.4096476750935e-06
-2.93528147684652e-05
-2.18390976212816e-05
-1.89898815570817e-05
-2.13386960556465e-05
-8.20549411730141e-06
-1.87745215225372e-05
1.15319257246733e-05
-1.82259498885486e-05
-1.28343534005462e-05
-1.37437995984289e-05
-1.835916506234e-05
-4.6623352298096e-06
-2.64478961364617e-05
-3.32356858630135e-05
-1.13254889093101e-05
-2.10891901550549e-05
-1.06959134076211e-05
-2.59314213540167e-05
2.73983589049688e-06
-1.29751224370501e-05
-2.35028310043131e-05
-2.36356832824079e-05
-3.04411372046692e-05
-3.83473181600954e-05
-1.07903050156e-05
-2.9834873519743e-05
-2.52237277204061e-05
-1.53383862033446e-05
-1.28863221626111e-05
-5.95400710430763e-06
-2.19654232195478e-05
-6.37916201688069e-06
-1.33809250908565e-05
-2.31033897139988e-05
-2.45106190881175e-05
-1.56709372383271e-05
-2.22244200615905e-05
-3.09084991327489e-05
-3.08409450288752e-05
-2.01447448406163e-05
-3.32403851525604e-05
-7.86766629327267e-06
-1.33584474244433e-05
-2.08669185061106e-05
-8.71434640735917e-06
-2.01385016416606e-05
-2.23327071786392e-05
-1.82283288502314e-05
4.00857635091645e-07
-2.66195681301303e-05
-9.75161026450524e-06
-8.27299532403793e-06
7.62099953286974e-06
-1.31774895966146e-05
-5.4961764912653e-06
-1.26730338857659e-05
-1.24820917045773e-05
-2.73306858233364e-06
-1.69651830887631e-05
-6.84412056532023e-06
-2.20093997640222e-05
-1.0071228951569e-05
-1.61941218059562e-05
-1.91452051644908e-05
-2.28820431079699e-05
-2.96334171075032e-05
-2.28588086038153e-05
-1.44308028769611e-05
-7.23184734420064e-06
-2.2972125782833e-05
-1.42371776208831e-05
-5.65035037969747e-06
-2.88587381644953e-05
-2.47623348900776e-05
-1.11418724903173e-05
-1.14943136026638e-05
-2.1487613951815e-05
3.90695831144125e-06
-9.32891008340283e-06
-1.41528867762177e-05
-1.49067451455802e-05
-1.9310840325326e-05
-4.45704075822102e-06
-1.99341758577291e-05
-1.54173122653182e-05
-2.96001017999277e-05
-5.9733885218283e-06
-5.53190490209021e-06
-1.18886142065506e-05
-2.78294585825581e-05
-2.46804181850726e-05
-8.81534936651574e-06
-1.68574603071034e-05
-2.64575781437536e-05
-9.1115348101242e-06
-2.83277897237213e-05
-2.47358987480485e-05
-3.98716809043358e-05
-9.24189429926674e-07
-1.36920562972615e-05
-1.59329570082908e-05
-2.84184141668639e-05
