# Supplementary material for: Research on computational propagation and identification of mine microseismic signals based on deep learning
Source: PLoS One. 2025 Oct 22;20(10):e0334641. doi: 10.1371/journal.pone.0334641 (PMC12543183; doi:10.1371/journal.pone.0334641)
Supplement: S9 Data — (ZIP) [file pone.0334641.s009.zip › 000101100000460.xlsx_0.txt_24.txt.txt]

2.3651979247749e-06
-6.3133093477663e-06
-2.02114040899832e-05
-9.13566892234921e-06
2.07435967058559e-06
-1.11286013301e-05
-1.35845455401331e-05
-8.69254632455604e-06
-1.65557182186623e-05
-2.23187829100721e-05
-1.18240907060429e-05
-2.25987080655352e-05
-3.13705822291337e-05
-1.05763286252798e-05
-1.31497983776111e-05
-1.17761373742552e-05
-1.28246846563382e-05
-1.65343808540077e-05
-1.61319317452224e-05
-1.6210188742157e-05
-1.84160936461713e-05
-2.41021276918146e-05
-5.75158398060426e-06
-3.59990182340724e-05
-2.09435259211948e-05
4.14824006996656e-06
-7.75958188211112e-06
-1.23406798873817e-05
-1.4038211184362e-05
-2.39014744648174e-05
-3.11896828438923e-06
-8.53810329633476e-06
-1.17847660858342e-05
-4.41386096306858e-06
-1.34383750517189e-05
-2.26961723600639e-05
-2.15974605094864e-06
-3.05886679808486e-05
-1.12151160466527e-05
-7.97867723138572e-06
-4.80410066936732e-06
-3.07755393733034e-05
-2.60432538170634e-05
-2.76371177042619e-07
-1.40737757581097e-05
-2.67151257311877e-05
-1.80904611935839e-05
-1.14645410405493e-05
-2.8047365786645e-05
-1.48920791246892e-05
-7.87565244684878e-06
-3.69229507678323e-05
-2.36126403938224e-05
-1.63939628329135e-05
-1.4050169904927e-05
-3.06836021687393e-06
-2.05769464098704e-05
-1.2414854682226e-05
4.72249851138173e-06
-2.41232118529281e-05
-1.6879558778204e-05
-2.93955551343347e-05
-1.88421476081905e-05
-7.83567582798853e-06
-1.72071854519237e-05
-5.89195103291315e-06
-2.61863134207448e-05
-1.81738430993566e-05
-2.19325414425683e-05
-3.78326659991285e-05
-3.2424910878413e-06
-1.18992414244433e-05
-7.17899307757287e-06
-1.95634586639751e-05
-1.88141405817266e-05
-2.18483857437925e-05
-1.11074812890285e-05
-1.65272725085905e-05
-1.63792286609589e-05
-1.27327269295083e-05
-6.51738699880385e-06
6.0842523500819e-06
9.11622685474116e-06
-3.29655062236823e-05
5.58400587238786e-07
-1.07035723013905e-05
-4.22351885291888e-06
-2.9777087634588e-05
-1.10867054141817e-05
-1.93382451684754e-05
-1.88366676610262e-05
-9.36235014822055e-06
-9.46070841357974e-06
-7.59903863195248e-06
-1.22216300021188e-05
-3.29797153362662e-06
-1.56042758755393e-05
2.50794908627775e-06
-1.58230629201794e-05
-2.98170651073706e-05
-6.10286589469112e-06
-1.36460007064186e-05
-2.8158688199614e-05
-1.10751151171351e-05
-7.98754695070407e-06
-1.99405188487017e-05
-1.47053872536851e-05
-2.11928938800022e-05
-1.67793663441033e-06
-1.40794880671958e-05
-2.21175908635981e-05
-2.72610688837087e-05
-1.65558075694204e-05
-7.76809881038737e-07
-1.32810033950292e-05
-1.95044832071627e-05
-1.07019578581922e-05
-1.41718505741868e-05
-7.24643205306367e-06
-3.05927687919994e-05
-2.3189345991712e-05
-3.03814303541761e-05
-3.16642590597304e-05
-3.26153603146392e-05
-2.32834544542127e-05
1.7653507774808e-06
-3.4675076002678e-05
-2.13306641973025e-05
-3.36705434659311e-05
4.4643949860557e-06
-1.64030093564465e-05
-6.21225057005673e-06
-5.09706216744521e-07
-6.3880880963026e-06
-1.22617593345054e-05
-3.98914113789564e-07
-1.27140377829481e-05
-1.45326736066472e-05
-1.4677062410615e-05
-2.64161437231965e-06
-2.36837492571338e-05
-1.74934550223076e-05
-2.7400549202228e-05
-2.59183814383426e-05
4.3563919193917e-06
-2.54621378644155e-05
-2.28811392518098e-05
-2.06883180463264e-05
-7.3037380275363e-06
-2.06112943234663e-05
-1.94384861621817e-05
-1.61132683181802e-05
-7.18155114048241e-06
-1.74120743156715e-05
-1.87635589968558e-05
-1.50864119093942e-05
6.16608920436579e-07
-1.02597378700509e-05
-1.85868165133717e-05
2.16274162239197e-06
-1.9079223945134e-05
-1.21407819397139e-05
2.58554154805788e-06
-1.92416594088208e-05
-2.29172447941724e-05
-2.98454848815874e-05
-3.59014079296919e-05
-2.49340673415275e-05
-2.80155931450205e-05
-2.39936101025402e-05
-3.72545817774753e-06
-2.40162639282742e-05
-2.14119196245905e-05
-8.18685036556486e-06
-1.18503522783139e-05
6.72674056431852e-06
-3.04164981412567e-06
-1.75978744972812e-06
-1.56088885568177e-05
-1.57444495873634e-05
-9.9995157463719e-06
-1.17811010361342e-05
-2.04404391550051e-05
2.21946709318413e-06
-2.16029029886454e-06
-1.35622349895782e-05
2.48637228485687e-06
-4.49792022447149e-05
-1.40893700258306e-05
-1.67644262723426e-05
-1.62712295203911e-05
-9.84528430532166e-06
-5.2167734960182e-06
-1.71865013516499e-05
-1.97122537694102e-05
-2.22303920655724e-05
-2.06098427625637e-05
4.17026007522051e-06
4.49552561410404e-06
-1.66270434499847e-05
-2.16468296599783e-05
-3.93469284019598e-05
-1.90072666255108e-05
-3.22961751080401e-05
-3.65505441863566e-05
-2.14834123443031e-05
-2.32234029839204e-05
-1.02441678090998e-05
-1.03295619481026e-05
-2.41286672883656e-05
-2.79217352235844e-05
-1.69230414339293e-05
-2.26279951397706e-05
-3.57361691404449e-05
-9.03802066170856e-06
-3.08087554269887e-06
-2.39632899841969e-05
-1.4690462770653e-05
-5.63892393666362e-06
-9.66708017810314e-06
-1.09599590879993e-06
-1.66525721838999e-05
-1.66585566554822e-05
-1.15399945345301e-05
1.14181656875084e-06
-1.21775967144461e-05
-3.87934686392964e-05
-2.58068474975069e-05
-1.29450167191068e-05
-1.66045621739086e-05
-2.86004004204615e-05
-2.9097987938871e-05
-9.86212590068423e-06
-1.71440646350087e-05
2.02606159531226e-08
-1.28941063299026e-05
-1.53637486014278e-06
-2.14297243233852e-05
-1.95805606126554e-06
-1.56107580751141e-05
-1.31834424466676e-05
-2.75008648214342e-05
4.8214087173368e-06
-3.52049740810932e-06
-3.1892926879019e-05
-9.2014317232847e-06
-7.08487327086749e-06
-1.7513177280863e-07
-2.55032117981224e-05
-1.20600230605363e-05
-8.44459046170612e-06
-1.1655836957933e-05
-2.29349433549747e-05
-2.33397781516156e-05
-1.39063152100184e-05
-5.64970717835389e-06
-3.25400706659371e-06
-1.70712015122542e-05
-1.14294500938476e-05
-1.54793399308384e-05
-1.5099219933591e-05
-8.29241190757822e-06
-1.5516291898714e-05
-9.41692731596841e-06
-1.64429996549452e-05
-1.57962084014832e-05
-1.14098095649197e-05
-2.48678873166022e-05
-4.0237553378362e-05
-2.02625833017813e-05
-2.86137108947324e-05
-2.09512931580347e-05
-2.06551243159007e-05
-1.43740235307181e-05
-1.25217347650619e-05
-3.04259217168297e-05
-1.83975741399276e-05
-1.72629535655566e-05
-2.7146187822871e-05
-1.86381699019357e-05
-2.81783375030782e-05
-1.91380056369546e-05
-9.03560747327967e-08
-1.87583828467792e-05
-9.92681454386094e-06
-1.26857521119143e-05
-2.85138611403117e-05
-2.27834099241605e-05
-1.00835904716492e-05
-6.06137658749043e-06
-1.27921189282917e-05
-3.41846128103528e-05
-1.63723205477201e-05
-1.40564295711658e-05
-1.38030643580699e-05
-1.34409054805594e-05
-1.19064078556144e-05
-1.3434219398417e-05
-1.94439874514474e-05
-1.95819428226917e-05
-8.89095087352042e-06
-1.02646883675736e-05
-2.04396666655871e-05
-1.097119849307e-05
1.06726182124199e-05
-1.21444070821941e-05
-2.62889982986165e-05
-1.60582292607128e-05
-6.08149578423929e-06
-1.31376341865551e-05
-2.28342904598776e-05
-1.51774432198464e-05
-6.83052908986185e-06
-8.84050586171603e-07
-3.33590397893897e-05
-3.00976926779575e-05
-8.27148785597465e-06
-1.09318056898297e-05
-1.64529753162599e-05
-6.81357119067783e-06
-2.7012543367373e-06
-2.44915006677835e-05
-1.11877311934337e-05
-1.17839207260328e-05
-2.36393855897295e-05
-2.86072031402207e-05
-3.86881755081564e-05
1.00517965188429e-05
-3.61503374811124e-05
-1.85573892794208e-05
-1.16644658410044e-05
-2.41516471120458e-05
-1.90317294102818e-05
-2.39741813561251e-05
-2.15117000775364e-05
1.20607095922665e-06
-1.42893018748975e-05
-2.05042501990785e-05
-7.31663718275925e-06
-6.31318648271784e-06
-2.66955758360427e-05
-1.19807275147707e-05
-4.85729444897078e-06
-1.12193375160802e-05
-4.28952788712569e-06
-1.23619529038177e-05
-1.2696400919843e-06
-1.61392932866637e-05
-2.87186043457637e-05
-1.33840233120491e-05
-1.96444547882645e-05
4.70088339652961e-06
-2.40027019482434e-05
-2.99707645905923e-05
-1.32685553017216e-05
-2.32116892852165e-05
-2.16803794531091e-05
-2.20827698031231e-05
-2.49719026438023e-05
-2.71296481245175e-05
-1.9767528839146e-05
-3.3893609370481e-06
-1.88511470012896e-05
-1.41962577347164e-05
-1.58834641999593e-05
-2.39116141660292e-05
-6.89062972745806e-06
-1.88412571491082e-05
-1.30856440881764e-05
-4.03057907854046e-06
-6.86058274290285e-06
-1.82040250941597e-05
-3.06199749847879e-05
-8.51118909780228e-06
-2.66508776059242e-05
-2.15665081292423e-05
-2.04828616377229e-05
-9.25633262893582e-06
-2.89422436835134e-05
-8.42185884067718e-06
-1.01000214679281e-05
-1.61480375811264e-05
-9.44420844843104e-06
-9.30649233269146e-06
1.04900194815313e-05
9.75008773425976e-07
-4.87610645772113e-06
-1.40274974971806e-05
-1.5793175913717e-05
-1.38728962020753e-05
-1.18881068880371e-05
-1.66661517894182e-05
-7.39059396563997e-06
-1.14243040507284e-05
-2.47342369632242e-05
-1.69859907892623e-05
-5.83768673313756e-06
-2.47808217033818e-05
-4.28799360618858e-06
-2.72571007865049e-05
-1.02498099461975e-05
-1.92655049032259e-05
-2.14814582935376e-05
-1.65194070524627e-05
-1.66607855091819e-05
-1.333035669988e-05
-2.52136751846767e-06
-3.03714408288773e-05
-7.2876318961209e-06
-1.47866453446986e-05
-1.81622476002905e-05
-1.80828033915889e-05
2.49557182691618e-06
-7.79276485067596e-06
-1.77775937354193e-05
-1.30899411974961e-05
-5.61239881294337e-06
-1.21717396751576e-05
-1.96169735398086e-05
-1.15293438655927e-05
-8.14984121324716e-06
7.14030640458707e-06
-1.13700012597248e-05
-1.97006631971393e-05
-1.62350302658092e-05
7.60138737476854e-06
-2.71581857352417e-05
-2.01724004699661e-05
-4.46405735696063e-06
6.98626153050387e-06
-8.98870338095547e-06
-1.29153255701628e-05
-2.66888286022134e-05
-1.78311416466387e-05
-9.79977071754891e-06
-1.89512199443135e-05
-1.35890103656102e-05
-1.49338901090168e-05
-1.74444576888489e-05
-1.05142760869572e-05
-2.90404465401975e-05
-7.57303784242835e-06
-2.24073299810147e-05
-2.8789122904394e-05
-1.0610216523102e-05
4.68468978500175e-07
-3.37942357827222e-05
-9.06359999452713e-06
-1.75589809941273e-05
1.0333554206355e-06
-9.48872419757363e-06
-2.83465188648556e-05
-2.75693987902959e-05
-6.94026408540109e-06
-1.21533774067854e-06
-3.48811964550458e-05
-2.18931532132009e-05
-1.0979059645329e-05
-5.20715262528174e-06
-1.69040880131617e-05
-9.41706595563839e-06
3.01446341698194e-06
-2.50103247962334e-05
-7.40144463493674e-06
-1.58429783237092e-05
-2.58505628346165e-06
-2.99383957732901e-05
-5.42435242850661e-06
-1.49067168598131e-05
-2.88925935316764e-05
-7.25457146895781e-06
-2.21304968427707e-05
-1.81075263545596e-05
-3.51226269906022e-05
-2.521285251681e-05
-1.00064488900979e-05
3.28382582891676e-07
-1.08775751379303e-05
3.59577589156356e-06
-1.04154498400899e-05
-2.85465289826692e-05
-1.64925174218295e-05
-1.68875185619129e-05
-1.32005799932528e-05
-8.70684393120181e-07
-1.82331470852282e-05
-1.34749894189684e-05
-2.02880174903922e-06
-1.23496235603595e-05
-3.56500271231509e-05
-3.1316407058884e-05
-1.26033654255433e-05
-7.69746495197908e-06
-1.74988560581291e-05
-6.34871703850059e-06
-1.64338366978373e-05
-5.16780028535849e-06
-9.27922860138452e-06
-2.39009488897921e-05
-1.56324197859826e-05
-6.07578381633047e-06
-1.87465146173869e-05
-1.94954528772812e-05
-8.19957151438151e-06
-1.85796479314884e-05
-1.45260910377618e-05
-2.08560967020158e-05
6.72908626261121e-06
-2.7545118483518e-05
-1.47941935642459e-05
-1.08276883476863e-05
-9.01433551410875e-06
-5.40488031439092e-06
-5.44739805197614e-06
-1.36116199778809e-05
-4.57139179100264e-06
-5.84751426525446e-06
-4.39357492862598e-06
-1.66282838448519e-05
-1.10484330705871e-05
-9.21474295016874e-06
-1.03609632752103e-05
-3.25195202892141e-05
-2.60358388839005e-05
-2.30149452514439e-05
-3.3363227033307e-05
-1.36330487110451e-05
-1.27590745562881e-05
-1.40301339645275e-05
2.52900161677614e-06
-4.26871719236351e-05
-3.7679509057535e-05
1.22184958518925e-06
-3.05976090723862e-05
-1.40417437508757e-05
-1.48871931960867e-05
-2.01476768099386e-05
-2.34640606829809e-05
-1.81538722254077e-05
-2.23725781213545e-05
-1.76079006707235e-05
-2.43669469472784e-05
-2.20001053306291e-05
-1.73935540490842e-05
-1.32736972031423e-05
-3.03713849357066e-05
-1.70534719788195e-05
-9.61866610553563e-06
-1.95845374776796e-06
-1.99308981373573e-05
-2.39167640125263e-05
-2.10796559642587e-05
-8.44930978228614e-06
-1.69860409209713e-05
-8.78173928298882e-06
-1.62900309290844e-05
-6.99630392579772e-06
-1.83243751020504e-05
-8.02583988489715e-06
-2.13834690966613e-05
-3.91641868877093e-06
1.33363014025669e-05
-1.7570673563011e-05
8.98433249491037e-06
-8.77491779233543e-06
-2.42410835976171e-05
-1.93435348648471e-05
-1.82285604378766e-05
-2.79300289912823e-05
-2.26762407202793e-05
-2.02199815856431e-05
3.09977429781331e-06
-1.18356463438173e-05
-1.91598208564568e-05
1.77514350600108e-07
-7.15684830239144e-06
-1.00600387533414e-05
-6.55331126458776e-06
-4.10899776768961e-06
-2.70389647275398e-05
-7.65479907467968e-06
-8.39338128419697e-06
-3.73951342095006e-06
-1.05365552805149e-05
-1.80768821422699e-06
-2.42304765460761e-05
-1.49351034236174e-05
-2.2523187573927e-05
1.48470735154558e-06
-1.75281344135138e-05
8.68808369109999e-06
-3.60434691414031e-06
-1.30973665476104e-05
-1.68332107697926e-05
-1.07034189942981e-05
-5.28525188125225e-06
-4.17167895882138e-05
-9.27372799961419e-06
-1.93563770622838e-05
-1.94818436929458e-05
-2.39108731790796e-05
-2.12752754539273e-05
-2.46362820346115e-05
-2.43370422411997e-05
-1.73478299158388e-05
-1.90454664633883e-05
-2.7716550119733e-05
-1.83834629559824e-05
-1.72792398238611e-05
-1.86514732180512e-05
-9.82570103149476e-06
-2.04933056255917e-05
-2.41774247041781e-05
-1.91267371155917e-05
-6.64553302497176e-06
-1.62838161079704e-05
-2.57928402594074e-05
-2.02237061733653e-05
-1.50550639238584e-05
-2.63849058091456e-05
-2.8410906249417e-05
-2.26813611357345e-05
-2.43858761348568e-05
-1.74791849319888e-05
-2.24253987224803e-05
-1.62138980679911e-06
-1.24683233074167e-05
-2.26083046953643e-05
-2.9480494454591e-05
-2.69878544415402e-05
-1.60081286851008e-05
8.02995382913184e-07
-1.16576294033626e-05
-2.24913485626028e-05
-1.9638239500092e-05
-9.31984032905137e-06
-1.11742128051524e-05
-1.99386674567757e-05
-3.51371418417209e-06
-1.45228175580009e-05
-3.04576293923393e-06
-1.37073460844169e-05
-2.89908808965257e-05
-1.19989754322066e-05
-1.89671451742268e-05
-4.08770411986805e-05
-1.04616410279151e-05
-1.36654316927735e-05
-1.12385541505621e-05
-2.10725438469057e-05
-1.56113741650697e-05
-5.64014290064332e-06
-1.29383596012872e-05
-1.27120387543165e-05
-1.91071731770725e-05
-3.07857171018393e-06
-2.90518093421974e-06
-1.10046026789834e-05
-1.60148057584592e-05
-3.24208913231734e-05
-3.57115755654271e-06
-1.38417370770484e-05
-2.23175226879009e-05
-2.47973841022152e-05
-2.78725010626958e-05
-1.6217280530272e-05
-1.02144736581129e-05
-1.459839844266e-05
-1.7342876392686e-05
-2.85276605006113e-05
-1.12773947383776e-05
-9.88157449135043e-06
4.60676900710738e-07
-1.93555882987434e-05
-1.08862124760637e-05
8.5513460265131e-06
-3.46385852558662e-05
-1.96795078933449e-05
-5.7807900431112e-06
-2.30163814139916e-05
-1.7332688777933e-05
-3.41796182491925e-05
-1.60819704524243e-06
-2.80765784852778e-05
-2.48311796949038e-05
-3.42045095708967e-05
1.32589022696399e-06
-3.20568869382846e-05
-2.13696215321749e-05
-5.69317813695514e-06
-5.53938654568126e-06
-2.12344899958021e-05
-1.25238325985184e-05
4.84522778966022e-10
-1.25205872333763e-05
-2.0587516475239e-05
9.52927895844778e-06
-2.29604336142535e-05
-1.08998338866245e-05
-1.10770337796139e-05
-2.33763754977531e-05
-2.59827294329331e-05
-1.82076185222745e-05
-1.01530472560255e-05
-1.93306204321656e-05
-2.16811166251573e-05
-2.5024868516478e-05
-8.54175451105706e-06
-3.02325267722524e-05
-2.48611788053326e-05
-2.11604807995961e-05
-1.81974251151007e-05
-2.92784311161028e-05
-1.5903537030924e-05
-1.17652629984496e-05
-1.05464080862337e-05
-1.70507607905e-05
-1.29027653009394e-05
-5.37330618360797e-06
-2.29586459487332e-05
-1.60446334965888e-05
-5.92926899510423e-06
9.33672610874839e-06
-2.90443716766526e-06
-4.13120005325639e-06
-1.41857896635494e-05
-1.35404701757467e-05
-1.71634797682889e-05
-1.56016978921495e-05
-7.44395417100685e-06
-3.6096495849772e-05
-2.83173930993953e-05
-2.18827882884592e-05
-1.4906927193988e-05
-1.30669084227923e-05
-2.08345112832881e-05
-4.80443243414383e-06
-1.88312331501466e-05
2.07678048827775e-06
-1.5992665579918e-05
-1.83840344127086e-06
-1.47227418582364e-05
-8.97033602418758e-06
-2.35027097644856e-05
-1.48714444464635e-05
-1.4526016233595e-05
-1.81240721476038e-05
-1.42960209687511e-05
-7.10187699231754e-06
-4.71557379348581e-06
-1.61616293798178e-05
-2.08999375325367e-05
-2.47201015520004e-05
-6.61591820676163e-06
-5.09268196984142e-06
-1.42438056113866e-05
-6.1801497512021e-06
-2.01162719423151e-05
-1.49551334812555e-05
-2.03714296352289e-05
-3.33200162064939e-06
-2.35563742020867e-05
-1.36276480410169e-05
-1.63184225980663e-05
-2.8083262785422e-05
-7.66871222785981e-06
2.19107599255402e-06
-1.21857518660051e-05
-1.99503124690013e-05
-7.42534708489268e-06
-3.3204326182626e-05
-2.35108133661829e-05
-2.17569089284744e-05
-1.44106181519482e-05
-5.14951201843012e-06
-7.97217082192506e-06
-1.64871873199808e-05
-2.63569675850791e-05
-1.23269137267013e-05
-1.45169557637005e-05
-1.62395301133314e-05
-2.98753834986239e-05
2.61680530043613e-06
-1.23816146173223e-05
-2.42532274135498e-05
-1.48365338519453e-05
-2.19528392584362e-05
-1.59432981536921e-05
-1.9169981683483e-05
-3.98320940437472e-05
-2.1073381423206e-05
-1.80702893948493e-05
-4.336669955467e-06
-2.30937773965784e-05
-1.46850538439365e-05
-1.30883609726592e-05
-2.54518222392527e-05
6.64151564836679e-07
1.15606416243429e-05
-8.85877020909988e-06
-5.23980354852822e-06
-2.20224456942212e-05
-8.84120596974226e-07
2.00518191963042e-06
-1.21700030859841e-06
-1.58415653360842e-05
-2.8786973474925e-05
-7.55972309253237e-06
-3.64465802967373e-05
-3.18942532372693e-05
-2.10229280473282e-05
-1.45723975614043e-05
-1.74536078022273e-05
-6.03473509098149e-06
-2.12773246569646e-05
-5.93771083107456e-06
-1.33091310781943e-05
1.22143038881528e-05
-1.17560869650833e-05
-2.57533289029077e-05
-9.68597456018007e-06
-1.48439894397894e-05
-2.904728941968e-05
-1.92523734364418e-05
-2.18268277605336e-06
-1.75959752323115e-05
-2.96007677004731e-05
-2.25721265348374e-05
-1.13932427991683e-05
-7.68785069259987e-06
-1.02814462834184e-05
-2.37216088040968e-05
-2.22938381470989e-05
-2.6328065759988e-05
-2.82254997970279e-05
-3.72023920123868e-05
-6.07297383255748e-06
-2.57649369232104e-05
-1.21280130999894e-05
-1.15901727431338e-05
-3.5355071408879e-05
-2.00858412947694e-05
-2.17393238463346e-05
-7.56170598364164e-06
-1.02086596645905e-06
-2.09602121633616e-05
-2.93138035294234e-05
-7.03814541138529e-06
-3.99520390609188e-06
-4.78683064655722e-06
-1.79764825673992e-05
-2.98061164953917e-05
-1.75507490742247e-05
-1.77528031936423e-05
-2.35137606887499e-05
-2.96752853216978e-05
-2.25989860215507e-05
-3.07774800030488e-05
-2.92243541112776e-05
-1.40936206362636e-05
-1.57807039168466e-05
-9.0971939155046e-06
-7.44424532398467e-06
-1.93579103187855e-05
-3.23505290766387e-05
-1.14324063225313e-05
-1.23401686695904e-05
-1.59161819162562e-05
-2.24823198199144e-05
-1.06928222433302e-05
-1.42000886984033e-05
-2.61760385813556e-06
-8.31182014718057e-06
-9.04250931586156e-06
-2.2625784892516e-05
-2.8033063785926e-05
-1.53904940175288e-05
-2.55613080875677e-05
-1.39211883136069e-05
-1.32618995504405e-05
-3.4742822557541e-05
-5.74695310321977e-06
-3.63161639347797e-05
-1.34038108279648e-05
-7.93994047127659e-06
-1.02346277512318e-05
1.0989293135564e-06
-3.08850055769507e-05
-1.54333409391215e-05
-2.19897194825298e-05
-4.73203281339285e-07
-2.10597605362059e-05
-7.65796408619294e-06
1.52758477244696e-06
-2.50443620341558e-06
-7.45164097198731e-06
-1.85326627096236e-05
-7.29280566536685e-06
-7.1352220326785e-06
-2.25408893519878e-05
-2.40559234780261e-05
-1.91312221341676e-05
-8.71676339387194e-07
-1.33677645333622e-05
-1.69298798448737e-05
-1.41059685508717e-05
-6.07201729501618e-06
-3.80444723831679e-06
1.53713898794257e-06
2.01652320817942e-06
-2.30270908386354e-05
-1.43507796332957e-05
5.24463781211528e-07
-1.42725420078742e-05
-2.38264529764515e-05
-2.1304819315852e-06
-1.75054792525641e-06
-1.15387174824007e-05
-1.98037656383407e-06
-3.72298092862501e-05
-8.30252611928296e-06
-1.8055845179032e-05
-8.08037949390742e-06
-5.74576265416638e-06
-1.51329430511789e-05
-2.79183531059063e-05
-1.81223427942463e-05
-1.54448606606073e-05
-2.67829395628904e-05
-2.21418215670635e-05
3.16428551010962e-06
-2.21859435854001e-05
-2.11706570534685e-05
9.80446708171133e-06
-1.11312693722856e-05
-2.68521865975381e-05
-2.10072670525863e-05
-2.23750010972934e-05
-1.15148659584504e-05
-1.72768598582855e-05
-1.6537827328486e-05
-1.29625309357555e-05
-1.42332093266027e-05
-2.31874054133219e-05
-1.7910953469522e-05
-1.42985128127399e-05
-2.22038571962622e-05
-2.33021870221248e-05
4.9311647677153e-06
-1.88915227455372e-05
-1.27751479841679e-05
-3.00058509865016e-05
-1.33974254300809e-05
3.48453096782978e-06
-1.68335117645706e-05
-1.15955408597091e-05
-1.17776524294919e-05
-2.15164093515368e-05
-1.77662582391965e-05
-2.06853404493053e-05
-1.89198933115574e-05
-1.14353680794066e-05
-2.72846053277069e-05
-1.75558781439581e-05
-3.09357237992885e-05
-6.32859616884227e-07
5.99908034292418e-06
-1.60104410411057e-05
-8.58244632132873e-06
-2.22646831541492e-05
-1.35923909762314e-05
-9.80850803193816e-06
-7.12923337270398e-06
-2.32185629968604e-05
-2.55272951313497e-05
-4.1136998572844e-06
-2.76539942662999e-05
-2.17891206860062e-05
-2.40776910468401e-05
-1.13445142709147e-05
-1.39447893669978e-05
-8.44274687607164e-06
-1.44254281398693e-05
-1.67750829369276e-05
-1.57852755210352e-05
-1.79771675221023e-05
-1.37516120364895e-05
-1.54135881723825e-05
-1.17424679763979e-05
5.89689853732241e-08
-1.04493665500411e-05
5.0458920707596e-06
5.50906305995276e-06
-7.0029877002378e-06
-1.11489561464518e-05
1.72124098811831e-06
-2.2054386318451e-05
-2.08367455606602e-05
-1.22568012748051e-05
-1.74573685786626e-05
-1.86963002069092e-05
-8.03269941473158e-06
1.3182177944778e-06
-8.36295322298236e-06
-1.02727688459225e-05
-1.50357898845795e-05
-1.22732260542831e-05
-1.96152323110064e-05
-9.46454202653244e-06
-2.22582186142824e-05
-6.93381522705614e-06
-6.92269330949622e-06
2.41091224245384e-06
-2.19132426746648e-05
-1.45640528902159e-05
-1.55982503120167e-05
-1.60728217372338e-05
-2.56479596326924e-05
-1.19806639405944e-05
-2.40383607884176e-05
-2.50431007613418e-05
-7.42591895278146e-06
-6.54795033992454e-06
-2.34385408129062e-05
-3.30094707629716e-06
-1.57102659471752e-05
-2.35144319329781e-05
-2.34645547442162e-05
-6.97944027375363e-06
-1.62024492785453e-05
-2.14392414389492e-05
-2.03094839361946e-05
-1.46592295587196e-06
8.35524733612879e-06
4.4381257513799e-06
-5.80548738052283e-06
-1.79553257531612e-05
-1.80145935199016e-06
1.275426763776e-05
-2.2983518312462e-05
-2.33102581252976e-05
-1.54676747604607e-05
-2.42195234751323e-06
-1.93952461104679e-05
-6.54129851434208e-06
-1.29670757344731e-05
-2.02685157369768e-05
1.95005260731332e-06
-1.84427348075044e-05
-2.19767028691782e-05
-1.51532749849625e-05
-5.41783890547699e-06
-2.46217730865825e-05
-1.68924316069186e-05
-3.84131367860618e-06
-1.76768762219821e-05
-2.66460329723821e-05
2.68281882735527e-06
-1.29649886760383e-05
-4.32098824519167e-06
-3.25201691790668e-05
-5.93432093552448e-06
-2.06545164637667e-05
-9.89288970951643e-06
-1.51511293074619e-05
-7.31368039406304e-06
-1.10451496069786e-05
8.03306951427627e-06
-7.46550482615862e-06
-1.23806053081322e-05
-1.02443052808753e-05
-2.56834101538474e-05
8.24030180324489e-06
-1.59749340773115e-05
-2.83207611817043e-05
-1.37106607348445e-05
8.93215696608267e-06
-1.68944350709613e-05
-5.5005766300732e-06
-2.20406718571325e-05
-8.34361729650838e-06
-1.45803097537808e-08
-3.912155627859e-06
-2.7920975907561e-05
-1.16404352695725e-05
-3.18284409465711e-05
-3.04638576628358e-05
-2.51127566408893e-05
-4.61443643430343e-06
-4.76344464443424e-06
-1.24427803917264e-05
-2.28785964920203e-05
-9.53190693997498e-06
-2.15959428965124e-06
-2.76391702087859e-05
-1.25151468769595e-05
-2.53006030720281e-05
-2.8114567894293e-05
-2.81735235748737e-05
-2.21176482249712e-05
-2.7889453447442e-05
-3.23879405478637e-05
-1.33035485780326e-05
-4.29704639045079e-05
-1.09663738204085e-05
-2.12792521014164e-05
-3.90086947892348e-05
-1.89684400615279e-05
-1.39973811901436e-05
-7.26205175519403e-06
-1.43026334409204e-05
-1.04097348037822e-05
-5.01334741229618e-06
-2.73491754397817e-05
-2.66660411271602e-05
-1.34298228941262e-05
-3.24296403141482e-05
-1.4531959541591e-05
-2.79216084578688e-05
-3.11659265176276e-05
-2.4071555987761e-05
-5.46552105561199e-06
-3.17710013387803e-05
-1.35184166424654e-05
-1.02928418979521e-05
-2.28500256057791e-05
-1.29545856859625e-05
-2.39053750016222e-06
-1.29207583819077e-05
-4.17930973846979e-05
-1.63687511635727e-05
-1.64086712098171e-05
-1.459494492837e-05
-1.50067203997419e-05
-7.18590263584589e-06
-5.46541957287135e-06
-2.26968756940533e-06
-1.44339599576772e-05
-1.03605262260455e-05
-1.50681134182837e-05
-1.7731035477889e-05
-1.90505497322674e-05
1.88084764680176e-06
-2.34243506551115e-05
-6.16868721976667e-06
-2.82554654885235e-05
-2.49384746817493e-05
1.26910179970121e-07
-2.74893260342344e-05
-2.06733273882328e-05
-1.09906355141398e-05
-2.14656130809251e-05
-1.05085263840944e-05
-2.94834573606104e-05
-1.62084449752592e-05
-5.66058134417731e-06
-1.96932926351944e-05
-1.19107584331343e-05
-1.19560496220587e-05
-1.21184761706207e-05
-2.25243712061684e-05
-1.19681894174862e-05
-9.10759120710315e-06
-1.50951384511743e-05
-2.22480118816289e-05
-2.67629606113542e-05
8.59039275338432e-06
-2.1336977649482e-05
-9.89470735299378e-06
-1.14445366750974e-05
-8.36724812362153e-06
-2.1565742635281e-05
-6.61653536528309e-06
-2.16940555165968e-05
-3.82877644264047e-05
-2.36878419012787e-05
-2.95139280759567e-06
-2.1102584897813e-05
-2.04124660197307e-05
-1.64210299722113e-06
-1.66536705340092e-05
-1.56330571960685e-05
-2.35185477862346e-05
-1.0129239269703e-05
-1.64974875833481e-05
-2.24194802564359e-05
-2.1635527053895e-05
-2.29229073538542e-05
-2.00840569939404e-05
-1.67974889564286e-05
-2.12184873711307e-05
-1.85341975939835e-05
-2.03469770220629e-05
-2.30575881551269e-05
4.67806440454691e-06
-4.30323554038714e-06
4.94424937147281e-06
-1.40880365256295e-05
-1.03396421918267e-05
-1.16407268059334e-05
-1.39183713701855e-05
-1.15152983994794e-05
2.24721836302599e-06
1.46698220085726e-05
-3.45935273386899e-05
-4.84907636912926e-06
-2.11479415574564e-05
-2.16475308491612e-05
-2.20515655163114e-05
-1.47663717758762e-05
-2.93143332682998e-05
-1.09600976985623e-05
-2.45647856476963e-05
-1.20812624842579e-05
-7.42840407647647e-06
-8.07511089542525e-06
-1.62874247081669e-05
-2.91189969682313e-05
-1.42954831212105e-05
-1.34654042412869e-05
-2.0519153259297e-05
-1.95388053046404e-05
-1.65593668852316e-05
-8.99100424226034e-06
-5.29445299243772e-06
-8.38060036126793e-06
-1.54056238793222e-05
-8.59720456054621e-06
-1.47666435969888e-05
-1.23791334908364e-05
-1.98032902283112e-05
-1.21382136271867e-05
-1.57499234508159e-05
-2.72027787519111e-06
-2.71712012901238e-05
-1.6207695779117e-05
-1.54585883178117e-06
-2.07534752217281e-05
-1.5946066785483e-05
-2.74814395182316e-05
-1.77583732435735e-05
-1.51680198680688e-05
-3.46216104523262e-05
-1.92651528889888e-05
-4.85054455393545e-07
-2.57528006734644e-05
-1.86171789862116e-05
-2.20714007389305e-05
-2.09867696413816e-05
5.31040810814001e-06
-2.56981143119869e-05
-2.70765032879866e-05
-1.60352157658795e-05
-2.81940017088464e-05
-1.69643971810903e-05
-2.67739890991127e-05
-2.58341199294518e-05
-2.08049285159173e-05
-1.41968693548057e-05
-3.42530770812138e-05
-1.81364552838361e-05
-2.67803269130463e-05
-3.14538416073694e-05
-1.6324045458264e-05
-2.33813908566489e-05
-5.6746244429726e-06
-8.01796205658706e-06
-2.97020986147305e-05
-2.24375706906367e-05
-1.0826391212474e-05
-1.73725103419767e-05
-1.41118960019546e-05
-1.35968318357101e-05
-1.69397156814937e-05
-4.00807395782049e-06
-2.36652543477936e-05
-6.24633890146287e-06
-1.08007787041109e-05
-1.25118659786235e-05
-6.27937452100183e-06
-1.57349925509389e-05
-2.11792726352468e-05
-1.25134710370054e-06
-2.14539333402617e-05
-2.72713141069897e-05
-2.43175691002944e-05
-1.56906784561637e-05
-3.89391568477677e-07
-2.22700475907278e-05
-1.4755436208186e-05
-2.45696174659126e-05
-2.66169979931442e-05
-1.55887023096923e-05
-1.64260393297535e-05
-6.22662307790037e-06
-1.83433033605949e-05
-1.59534088454465e-05
-3.63702309756949e-05
-2.15345868522914e-05
-1.51393942233405e-05
-3.90021679947232e-06
-2.36138074487815e-05
-2.4490391810006e-05
-3.59018842598132e-07
-3.23820564419735e-05
-3.15458879985196e-05
-1.59986126041554e-05
-1.89885673324248e-05
-8.5710160738242e-06
-2.17097650028763e-05
-1.86246482866756e-05
-6.95350899107529e-06
-9.24217633963584e-06
-1.21662685995599e-05
-8.92471278997757e-06
-1.66752773331481e-05
-1.45239235158161e-05
-1.68389446937108e-05
-2.90199650187622e-05
-1.0385009599205e-05
-9.01289145847959e-06
-1.79160086269825e-05
-1.19195301207114e-05
-2.58670853347708e-05
-1.92613270037354e-05
-2.7329318885229e-05
-1.38726570944478e-05
-1.60568108830839e-05
-2.6334800250718e-06
-9.24366035148559e-06
-1.86682735540331e-05
-1.53768068437773e-07
-2.28284761494809e-05
-1.37287146746523e-05
-6.4952791902461e-07
-2.82483070976499e-05
-1.03761036126872e-05
-3.56214678230649e-05
-2.09553619224589e-05
-2.93043354216285e-06
-4.46787891453388e-06
-6.98161797578573e-06
-8.68237435422021e-06
6.35682926689376e-07
-1.52906105518304e-05
-1.51652781197866e-05
-1.84767331074e-05
-3.21065171480213e-05
-1.43912628414298e-05
-2.40750574342379e-05
-2.40541854273578e-05
-1.74408150534017e-05
-2.04239572874945e-05
-2.11833158677628e-05
-1.21652341976373e-05
-1.22786567474962e-06
-1.08946526986568e-05
4.97861021173128e-06
-1.89794026855909e-05
-2.26405285541162e-05
-1.37471396954402e-05
-1.28872235488013e-05
-1.00369581287447e-05
-2.07562790414386e-05
-7.45357065550974e-06
-1.42010648630895e-05
-2.31358987101324e-05
-2.03449617873655e-05
-2.41226297916488e-05
-7.87704192612376e-06
-1.69542144712381e-05
-1.60445911868005e-05
-1.31416101638959e-05
-1.67360196424938e-05
-2.26839069095056e-05
-9.49929456703654e-06
2.83924671879336e-06
-1.88447223332288e-05
-5.60932862892609e-06
-1.4679310595697e-05
-1.16160484376921e-06
-5.54612930592635e-06
-1.56057279958237e-05
-1.94364133416084e-05
-2.65074164482039e-06
-2.65500915121986e-05
-1.82515500581253e-05
-1.79515560473109e-05
-1.68730266006557e-05
-2.56844728317534e-05
-3.47505642104176e-05
-7.39190790767223e-06
-2.76151810391835e-05
-1.57102067424346e-05
-1.19498283875926e-05
-1.98584920893306e-05
-2.36564707037984e-05
-1.22585251393654e-05
-1.53184740954134e-05
-3.24269522803347e-06
-2.1984740486759e-05
-4.90195174724356e-06
-1.74794552891816e-05
-2.374663772237e-05
-1.84558832045232e-05
-5.84412402631888e-06
-6.60579663259592e-06
-2.68544507789343e-05
-1.7059289321703e-05
-2.75014986058114e-06
-1.03812646828417e-05
-1.91211964332504e-05
-9.66045882233928e-06
-3.04926796308846e-05
-9.87839010593473e-06
-3.59724728262529e-05
-2.04430465093175e-05
-1.84317448928228e-05
-1.1812513022198e-05
-1.31086351612274e-05
-1.45637077223883e-05
-3.4971415665552e-05
-6.38603136698121e-06
-9.91861750509831e-06
-2.36350791647171e-05
-2.21678677738856e-05
-3.47061298054511e-07
-1.49490413162716e-05
-2.15290671982926e-05
-1.40745112198062e-05
-2.07959302939003e-05
-2.02191410774303e-05
-1.16637229952071e-05
-9.70394429706533e-07
-1.95624686043187e-05
-3.29308992682498e-05
1.10507436783905e-06
-2.7424834779847e-05
-1.43264331051594e-05
-1.91435573169713e-05
-9.97183808415627e-06
-2.62454558916821e-05
-1.36456833304564e-05
-1.38396381545562e-05
-4.11166357982371e-06
-7.39132608929154e-06
-1.01017536923844e-05
-2.19319010160402e-05
-8.43561466200164e-06
-3.36591285419834e-05
-1.9150139493846e-05
1.43504071575433e-05
-4.4274481067177e-06
-1.47394732524186e-05
-2.09118589547653e-05
-1.50580055472143e-05
-1.15649634513232e-05
-1.31418924894444e-05
-3.51955848018053e-05
-1.59700534408453e-05
-1.90249214916489e-05
-1.77321632086248e-05
-1.10716219134089e-05
-3.00430305953369e-06
-5.87707945756653e-06
-2.23175192539662e-06
-1.84223570460913e-05
-1.67116307915208e-05
-1.38079532248046e-05
8.05308794112198e-06
-1.59532381305478e-05
-2.44396532311954e-05
-1.05040290117718e-05
-2.42616662675106e-05
-2.49357332182599e-05
-2.85093337519304e-05
-7.56613366022544e-06
-3.81841447919476e-05
-2.74647494492269e-05
-3.08071966423875e-05
-1.37588751271446e-05
-1.6857417173749e-05
-1.65109891632286e-05
-2.50616537187233e-05
-1.37761528265848e-05
-3.59637996487124e-05
-3.21372950328958e-05
-2.27635078775972e-05
-2.34001919839185e-05
-8.50377693980259e-06
-1.98205201044037e-05
-1.50953875550029e-05
-1.9724306962053e-05
-3.0897034050911e-05
-3.21072285961658e-05
-2.31604198448562e-05
-7.50032018518572e-06
-1.43668016686319e-05
-2.05988574941232e-05
-2.70819867201609e-05
-1.53559104671999e-05
-2.38181900909012e-05
-2.61893477136437e-05
-7.61754415273155e-06
-4.66286491177092e-06
-2.25876315767244e-05
-1.44699907978086e-05
7.20054177527197e-07
-2.67515927207372e-05
-2.57291205524834e-05
1.51368145882713e-05
-1.31529455090748e-05
-2.39433669035499e-05
-3.0310870887459e-05
-2.85060387130249e-05
-2.20913066614494e-05
-2.35363195286599e-05
-1.50333435276507e-05
-1.28411006343751e-05
-1.57838586687522e-05
-8.83263100593112e-07
-1.67542553283064e-05
-1.23894184538821e-05
-1.53828940357075e-05
-1.39246713093722e-05
-2.39552416967684e-06
-1.54143783364951e-05
-8.12342447929376e-06
-2.5834089504496e-05
-1.33016102095457e-05
-1.81106369054826e-05
-1.6118228810419e-05
-6.27484655334556e-06
-5.94994331471643e-06
-2.57841250751275e-05
-3.77054041557652e-05
-1.15234731906429e-05
-1.05972222457279e-05
3.81319209798541e-06
-5.51118478514055e-07
-2.95759712321141e-05
-3.0298577613573e-05
-9.6618138311479e-06
-1.89687322292628e-06
-1.09648604540557e-05
-1.95866483190304e-05
-1.58728669144702e-05
-2.53273218502752e-05
-7.24213647031052e-06
-2.05801609998664e-05
-2.06653979908263e-05
-3.30402986975247e-05
-2.8155859296146e-05
-3.07881737782463e-05
-1.16140200507264e-05
-3.16733758680777e-05
-4.61136101021931e-06
-2.18103067984171e-05
-1.76901076206564e-05
-1.55593188820749e-05
-2.19150327844519e-05
-1.60380535866908e-05
-3.03575787423584e-05
-7.63204399160343e-06
-3.66970703329442e-06
-2.87799121787375e-05
-1.0584370851697e-05
-1.2227423139869e-05
-1.60324281220058e-05
-1.91023461967197e-05
-1.29816797376025e-05
-1.55194056036806e-05
-2.0968169356371e-05
-2.3141143501894e-05
-2.85596301930885e-05
-1.28406377306026e-05
-1.50433744503417e-05
-1.68757252889159e-05
-2.77219032847034e-05
-5.23272901953291e-06
-3.13221560408553e-06
-1.8988932520672e-05
-2.86470342644417e-05
-1.01091583039537e-05
-1.58946807077702e-05
-2.74306515636391e-05
-6.84395090774281e-06
-1.27774313017893e-05
-9.42915154903021e-06
-2.31401289539153e-05
2.67607469915219e-06
-1.06581138462496e-05
-1.09229251439877e-05
-4.93582753292199e-06
-2.27187273477086e-05
-2.37195710602961e-05
4.11036779329299e-06
-3.07545567307853e-05
-1.48861139693623e-05
-2.86002067858521e-05
-1.39849049082239e-05
-1.75304640451379e-05
-2.22919394152172e-06
1.01238220908044e-06
-1.222129241303e-05
-1.50614262286192e-05
-7.41040125348153e-06
-2.47663331239429e-05
-2.0708997168083e-05
-2.19644044964357e-05
-8.81520494420842e-06
-1.21436975978609e-05
-3.74471991718718e-06
-4.69674310784418e-06
-5.8289408111424e-06
-9.60760063731883e-06
-2.89280861060377e-05
-1.16570516445379e-06
-2.87976352732387e-05
-2.03834478061519e-05
-1.33478404898887e-05
-1.24467803485552e-05
-8.87158362059426e-06
-1.38190821848156e-05
-1.19280761737629e-05
-1.71908178349531e-05
6.35584854455729e-06
-1.83014156131161e-05
-1.20093372370159e-05
-2.58278002388001e-05
-9.04948565829529e-06
-3.84143650639705e-05
-2.25926136462751e-05
-6.31742154913905e-06
-7.25009095181017e-06
-4.59581184928514e-06
-1.16075685192852e-05
-2.28534154701766e-05
-2.58988043864684e-05
-1.56858429492282e-05
-3.9449943529771e-06
-8.83507577385111e-06
-7.42856136848984e-06
-4.99490809972373e-06
-4.97038983296869e-06
-1.37967472032183e-05
-2.45139401875744e-05
-1.55615994799205e-05
-1.44700622774797e-05
-3.20008862343351e-05
-1.03536897034977e-05
-1.82311552517413e-05
-3.37479938037524e-05
-1.64973272135452e-05
-1.4379740526088e-05
-3.12778158799952e-05
-1.69539970933478e-05
-2.23057414489996e-05
6.62138196188161e-07
-5.59084319520979e-06
-2.30972120345287e-05
-7.94806504236465e-06
-1.5878721395386e-05
-9.17082371239676e-07
2.94033258137023e-06
-1.48593511085753e-05
-1.76066371909937e-05
-3.72153109128216e-06
-7.37163962485892e-06
-2.3902645714252e-05
-1.51397438379248e-05
-2.31739080686122e-05
-7.19589094877041e-06
-7.71896988430523e-07
-1.80591138669023e-05
-1.96742050702328e-05
-1.88519182066877e-05
-1.48786908605726e-05
-2.06761836331766e-05
2.53450174663899e-06
-5.27407487368898e-06
-2.62932473481044e-06
-2.26043189960113e-05
-1.39463451683116e-05
8.8868941872624e-06
-1.31987596313475e-05
-1.23084221401033e-05
-6.68169275489492e-06
-1.25749962745834e-05
-2.87422037800722e-05
-3.10231776404506e-05
-1.65373373799017e-05
-2.15787580456135e-05
-1.95924117103151e-05
-6.92725946291553e-06
-2.62773540179799e-05
-3.16294286257843e-05
-2.46893182266455e-06
-1.33252695685158e-05
-8.68961914264639e-06
-2.15200078291094e-06
-3.11850047257723e-05
-1.98748788649517e-05
-1.6307912995896e-05
-1.10009889180668e-05
-1.38428498831784e-05
-1.37520440371619e-05
-1.4843781493606e-05
-1.65004192014229e-05
-1.56798937159544e-05
-2.7572451616807e-05
-1.74092616874316e-05
-2.8443896057922e-05
-2.33764720746282e-05
-2.51986313615552e-05
-2.31865924464499e-05
-2.51641221191204e-05
-2.63019949872849e-06
-1.27620373555662e-05
-2.89758981568611e-05
-7.42773576025869e-06
-2.22863539374135e-05
-2.38888857220408e-05
-1.0544183835085e-05
-2.32049344424142e-06
-3.76042154043874e-06
-7.84531898360627e-06
-1.56234363234544e-05
-1.68648433085835e-05
4.94250310518455e-07
-8.47297813466479e-06
-6.64787071529797e-06
-8.47748069524e-06
-7.68051392079495e-06
-3.16562051637067e-05
-8.03721651872701e-06
-2.56401771972136e-05
-2.09316832903793e-05
-1.8494609417872e-06
-2.18844653667859e-05
-1.99168971643325e-05
-2.24539894741027e-05
-1.20147546817777e-05
-2.12460226127795e-05
-6.07617543044536e-06
-1.32601447581124e-05
-2.85533374137601e-05
-2.98585297599477e-05
-2.35542852146095e-06
-1.37752222028808e-05
-1.56934731011171e-05
-1.07687719418094e-05
-3.04793501341282e-05
-2.31299856555045e-05
-3.46425392866393e-05
-1.35194228030154e-05
-8.83546825128513e-06
-4.99051609034414e-06
-2.0375035897298e-05
4.8879319583607e-06
-1.77814413677335e-05
-1.97568719384631e-05
-1.79134008389831e-05
-9.14831794465741e-06
-1.5287915181536e-05
-3.21834849310328e-05
-1.10168058254981e-05
-1.97247185604831e-05
-3.20233124045142e-05
-1.65437161074949e-05
-2.16349950810011e-05
-2.96841723133009e-05
-1.34770130480647e-05
-3.93690193468627e-06
-1.89307285115743e-05
-2.2284149173183e-05
2.94456604364751e-06
-1.30731062575203e-06
-1.97710651329759e-05
-8.52783402484293e-06
-2.51531847922194e-05
-1.75122070614993e-05
-1.03304621225077e-05
-2.04611767461729e-05
-7.3154849275259e-06
-1.12873502798914e-05
-6.45549997533757e-06
1.15293991003915e-05
-6.98595429104343e-06
-3.32952702960175e-05
-4.9281892066203e-06
-1.79884491434288e-05
2.20179494611568e-06
-1.78700314073949e-05
-1.74960009478255e-05
-2.00098343394237e-05
-7.56575134065046e-06
-6.12534080053792e-06
-2.68235632418977e-06
2.0817235942809e-06
-3.18510468743584e-05
-2.30994003780859e-05
-1.58288626683318e-05
-1.03805567382864e-05
-1.08915797409801e-05
-1.6919672649981e-05
-1.59339995785623e-05
-2.63462533401614e-05
-2.33740631328401e-05
-1.3576864763016e-05
-8.30954756925082e-06
-4.43522127447305e-05
-1.76062728967136e-05
-2.27846225766942e-05
-1.80941793861291e-05
-1.24541717863624e-05
-2.46694552610893e-05
-1.94378414918134e-05
-2.16488888936532e-05
2.60557298397506e-06
-1.20209601261353e-05
-1.77476092512798e-05
-2.38467629532685e-05
-2.43448294919411e-05
-4.48691731112214e-05
-2.16471600103647e-05
-1.25215148807562e-05
-2.52831289937478e-06
-1.26829244614395e-05
-2.13941270005436e-05
-4.0542614239498e-05
-1.41347741019428e-05
-2.10412414724557e-05
-1.68599414042125e-05
3.48824829926779e-06
-1.4277703270778e-05
-5.23380939044734e-06
-1.69188819066449e-06
-2.20353626004784e-05
-1.46042828297717e-05
-8.22753199417511e-06
-7.17867203678659e-06
-2.81110624430269e-05
-2.70830525294552e-05
-9.7691081505112e-06
-2.93220341877029e-06
-1.91793013001822e-05
-9.28919189640188e-06
-1.05764032815646e-05
-1.33521140809504e-05
-1.93075130162173e-05
-1.86667043412863e-05
-1.54732971364018e-05
7.50303035247304e-07
-1.3527672542315e-05
-1.73185545817388e-05
-9.97061683032499e-06
-1.58569135667379e-05
-2.56975388602221e-05
-2.64385896916401e-05
-2.40709699800995e-05
-2.18756398809809e-05
-1.517391187828e-05
-1.71875991843246e-05
-1.44517769519939e-05
-1.94988048345238e-05
-2.02506481803138e-05
-2.65155068360119e-05
-2.38100865565831e-05
-1.28538285753668e-05
4.12764038270224e-06
-2.79649545981963e-05
-4.72326633992257e-06
-1.71189480367513e-05
-1.48781606567279e-05
-1.33736739604377e-05
-1.5680271920613e-05
-1.16972851685129e-05
-1.36848076938591e-05
-1.50120360520418e-05
-6.63829088786665e-06
-1.90312660343556e-05
-1.28027133032375e-06
9.7603057315784e-06
-2.36547530465178e-06
-1.70943703831441e-05
-4.9596762870995e-06
-9.19476351396311e-06
-1.57633216535828e-05
-7.62847010276992e-06
-1.8613799163866e-05
-1.30676958922469e-05
-2.90325783192904e-05
-2.68831495197548e-05
-1.63044037614724e-05
-2.56735682625545e-05
-7.07517669859475e-06
-1.83210487309272e-05
-1.64138133145482e-05
-2.87772724973412e-05
-1.34512873981268e-05
-1.29252627651719e-05
-2.9809019219458e-05
-3.4330528797426e-05
1.92005141963735e-07
-2.06483994472137e-05
-2.43455758777469e-05
-1.06513609544844e-05
-1.58154341544153e-05
-1.11120097601754e-05
-2.18401914433685e-05
-2.05667502959711e-05
-3.40629416385264e-06
-2.30063408951364e-05
-1.01269799100582e-05
-1.40401361549173e-05
-9.26902043083706e-06
-9.89474760257624e-06
-1.62926323680314e-05
-2.71870312205437e-05
-2.70626929333243e-05
-2.15768065849569e-05
-1.50781933175325e-05
-1.32538363007178e-05
-2.24041738689156e-05
-2.48693485314605e-05
-5.38809409170112e-06
-1.52595926818342e-05
-2.83163348059003e-05
-2.65602828722639e-05
-1.15100164946836e-05
-1.15501502359853e-06
-9.68773158195584e-06
-2.64493254923351e-05
-4.19434961263779e-06
-1.48786453505833e-05
-5.64004956797581e-06
-1.41088892777107e-05
-1.13817673756077e-05
-1.89637233645678e-05
-2.60265798648438e-05
-1.34049763692133e-05
-1.39373081764038e-05
-1.49585241607414e-05
-8.71873771783252e-06
-8.80978904625352e-06
-4.38107779510519e-06
-7.72235309299078e-06
-2.07216345618944e-05
-1.41255567014747e-05
-9.29619817329998e-06
-6.8019975901504e-06
-4.3717975641068e-06
-9.82323599509837e-06
-9.25415372481056e-06
-1.43495202626138e-05
-2.78648399607024e-05
-2.15258597146326e-05
-1.81989978463163e-05
-3.04397403358563e-06
-2.10456622791881e-05
-2.68147762574691e-05
-1.58538037179871e-05
-1.90790897800442e-05
-1.01434691702888e-05
-1.41699703988735e-05
-2.02890471513182e-05
-3.08075571867284e-05
-8.7416579028888e-06
-6.29183067464531e-06
-4.9566230440499e-07
-1.86216522202439e-05
-1.87605507892335e-05
1.02926795150777e-06
-3.05950863349634e-06
-1.83271590671796e-05
-9.04742181596451e-06
-2.03845132354336e-05
-1.93348229645131e-05
-2.63155363525478e-05
-3.52359237065697e-05
8.02646746919923e-06
-2.84967746476674e-05
-2.18813232552759e-05
-1.78733029822418e-05
-3.73422955418768e-05
-5.21420360917413e-06
-2.75811744288199e-05
-1.12574791539392e-05
4.17954125448418e-06
-1.15399145212831e-05
-9.15672055979006e-06
-2.9684125550764e-05
-1.4806643636857e-05
-1.24023512189069e-05
-3.04873854597248e-05
-5.8101789272231e-06
-1.43913199631529e-05
-1.04569257881186e-05
-2.97537060062217e-05
-1.58195187715486e-05
-1.40655246614547e-05
-1.14315555707565e-05
-1.95150379191497e-05
-1.62847855859469e-05
-1.96986682577855e-05
2.11543057418921e-06
-3.29708764918159e-05
-1.98727941831943e-05
-3.11041610452919e-05
-1.00567254927383e-05
-1.36230346514371e-05
-1.02334918997406e-05
-2.1223828560706e-05
-2.16449263287363e-06
-1.77986381397807e-05
-4.07229228144577e-06
-1.06239248368275e-05
-1.00366143791418e-05
-1.46463851547044e-05
-2.13480908301356e-05
-1.39763289248084e-05
-1.03214550225806e-05
-9.65317282708172e-06
-2.45219791587143e-05
-2.01008366013902e-05
-2.5691556192421e-05
-2.55853814281224e-05
-3.38963643648685e-06
8.70863974545318e-06
-4.48112903529233e-05
-3.15648388333767e-05
-2.41725412849976e-05
-3.95680295714712e-06
3.56741266784365e-06
-2.07249152416338e-06
-9.8906379852577e-06
-2.19824639791837e-05
-1.17139037663484e-05
-1.42528267695554e-05
-1.36080064292372e-05
-7.10004265651921e-06
-8.08144343056192e-06
-1.39831752149735e-05
-1.86860848341778e-05
-1.93951925817752e-05
-2.69823607128924e-05
-9.27485529434546e-06
-9.57920048720468e-06
-1.66420564925937e-05
-1.63219724247551e-05
-4.654041975084e-06
-2.31157656729597e-07
-1.55216773993578e-05
-1.82151087181577e-05
-2.89936606283463e-05
-9.82556594688072e-06
-1.49783785954754e-05
-1.86807998119456e-05
-2.58888874925142e-05
-3.2647842048294e-05
-1.68312743203503e-05
-2.44956021014096e-05
-6.4579830295662e-06
-3.0268118769422e-05
-2.82819397252764e-06
-1.05001873926803e-05
-1.76226223863977e-05
-1.95556562503069e-05
-1.59313604421163e-05
-3.33044811411308e-06
-6.87817753284725e-06
-6.20444989486047e-06
-1.16514745357223e-05
-5.96242379424882e-06
-1.32691326192875e-05
-4.72448570052575e-06
1.25864033451731e-06
-5.34151430725354e-06
-1.06298231629686e-05
-1.67517565815924e-05
-8.59284106356512e-06
-1.85988360229678e-05
-1.19364742827699e-05
-2.33060862109525e-05
-1.83077082866472e-05
-2.01503146238329e-05
-1.83709203917324e-05
-1.35337013944405e-05
-2.52674773939429e-05
-2.02068921858109e-05
-7.28684827424794e-06
-2.38290454389999e-05
-1.03723031022185e-05
-3.13861390492132e-05
-6.60437891266155e-06
1.24395143884176e-05
-3.80934462787117e-05
-4.43546833779795e-06
-1.40931300081991e-05
-2.98238391857503e-06
-4.74961600318076e-06
-1.99390830449791e-05
-1.45506741430859e-05
-3.49869441672049e-05
-3.01181133820421e-05
-2.65030776708563e-05
-1.74902113614811e-05
-1.63116501547594e-07
-2.92320476058614e-05
-1.84593759810761e-05
-9.64505735982516e-06
-1.71841025552731e-05
-3.53533394247486e-06
-4.81865778316033e-06
-1.16783210057617e-05
-1.88313300294378e-05
-2.00314013593171e-06
-8.0305819965619e-06
-1.24640820360478e-05
-2.31622920234295e-05
-1.11255515104375e-05
6.25550489717592e-07
1.76761714219938e-06
-2.1677306480248e-05
-2.03175379158899e-05
-1.06875158800088e-05
-1.81462597042331e-05
-1.60684217104726e-05
-1.12451860630703e-05
-2.62386266223049e-05
3.41348270578283e-06
-3.66718784474567e-05
-2.48013124369853e-05
-2.64861321330283e-05
-1.56517813894694e-05
-3.21827308541303e-05
-1.775829875276e-05
-1.48929992630622e-05
-8.24507211320145e-06
-2.85331698661558e-05
-9.56944209614899e-06
-6.38316975603482e-06
-9.78916835889334e-06
-1.03795003540627e-05
-1.8710489294296e-05
1.97086951027492e-08
-5.84819538076628e-06
4.68100420708766e-06
-1.40845910722081e-05
-1.34156969150171e-05
-2.45021962061737e-05
-2.02427219009874e-05
-9.02865272345688e-06
-2.75307733077593e-05
-2.94239245273908e-05
-3.34301528065358e-06
-1.58134433429158e-05
-3.82017188597459e-06
-1.26165734004678e-05
-1.730270695586e-05
-1.370709563052e-05
-2.17194655547249e-05
-2.32899343035594e-05
-8.13859297841699e-07
-4.33997320291799e-06
-7.99532718619747e-06
-1.52795265911812e-05
-2.98577736734212e-05
-6.46840995020402e-06
-1.41298065798521e-05
-7.2513559175333e-06
-5.43183226915625e-06
-2.24575837743447e-05
-2.30680186407048e-05
-1.62434712745006e-05
-1.17796011236351e-05
-4.32915466670989e-06
-7.48775987682964e-06
-2.04940517839251e-05
-6.32459919543118e-06
-1.5991448875174e-05
-2.08386151409826e-05
-1.83402873816257e-05
-4.44017450913491e-06
-1.80606245170279e-05
-1.65553790446697e-05
-8.97408118241292e-06
-1.82115650051641e-05
-3.13284187373337e-05
-1.5830373340918e-05
-3.26107242561015e-05
-2.99066510460721e-05
-1.40323807571695e-05
-3.44853907094407e-05
-2.18279926899011e-05
-9.99324704560681e-06
-3.04011275149378e-05
-2.04636850211734e-05
-1.08087785304227e-05
-2.45273554709867e-05
-1.20169298635116e-05
-1.18858715282951e-05
-1.38209464170909e-05
-1.63730012652571e-05
-3.11860351647773e-05
-1.20334543013538e-05
2.00615116817337e-06
-4.55067708825148e-08
-1.75283302834329e-05
-3.32392736538331e-05
-3.93114575131515e-05
-3.42670666566968e-05
-1.49753755915265e-05
-1.51766200048068e-05
-1.27015454267274e-05
-2.22245944737521e-05
-2.88162792935701e-05
-1.15788940115784e-05
1.06780956418875e-06
-1.69106788129706e-05
-1.87325236524828e-05
-2.17065265019284e-05
-4.68372583666556e-06
-2.88119582298265e-05
-2.64783266051926e-05
-9.76365839917969e-06
-4.09872255320296e-06
-1.75497646399085e-05
-6.42118183534388e-06
4.84310024874355e-07
-1.72232341129377e-05
-2.44526987335021e-05
1.01981904670546e-05
-2.8215024435855e-05
-3.23783673625534e-06
-1.39235292324399e-05
-2.21854920940302e-05
-1.69857896738542e-05
-7.26593902722164e-06
-1.21346724055184e-05
-5.21050711725693e-06
1.741985393616e-06
-3.0919127567947e-06
-1.33407461263972e-05
-2.42318426732317e-05
-2.80483561189914e-05
-5.90201193617207e-06
-2.47068115931728e-05
-1.30384904336456e-05
-9.42211590943416e-06
-2.2718299494457e-05
-1.57902057116515e-05
-2.09330403252595e-05
-2.38255671437822e-05
-1.30880069147575e-05
-2.71320286435099e-05
-1.36568707560834e-05
-1.3181738194712e-05
-1.44625996093687e-05
-3.66945814879236e-06
-2.3269328403272e-05
2.21842034027604e-06
-6.17309336401852e-06
5.8686902723433e-06
-5.14512888194588e-06
-2.15046841548149e-05
-2.1033664953227e-05
-1.47004493682159e-05
-1.30792122775346e-05
-1.517694881193e-05
-6.76032511150112e-06
-3.30332521992771e-05
-2.02601458926002e-05
-1.83869282383076e-05
-3.22473391803743e-05
-1.2585276643681e-05
-1.69844578937765e-05
-2.93409721753963e-05
-2.02661773839372e-05
5.68463992911376e-07
-7.58203470157583e-06
-2.37962548281858e-05
-4.76148943231814e-06
-7.21144694451334e-06
-1.4462430044528e-05
-1.64636812061333e-05
-1.64772941793886e-05
-1.94098192833307e-05
-6.16524035197044e-06
-4.36078860994124e-06
-6.51185605260434e-06
-2.77463908358811e-05
-4.78779975364722e-06
-2.03928744656041e-05
-2.12224430945747e-05
-3.34836504211056e-05
-1.19865435600593e-05
-2.73461590812607e-05
-5.34403500488855e-06
-3.40545657493289e-05
-1.7165139398738e-05
-2.5092514889014e-05
-2.84259845982882e-05
-5.75659669940591e-06
-5.80895470394415e-06
-2.28933312597758e-05
-2.35773207652725e-05
9.48079458255803e-06
1.31765890886276e-05
-1.83928573392393e-05
-2.23502394110777e-05
-1.34253982026573e-05
-1.55005226141599e-05
-1.44507625496006e-05
8.03977943395792e-06
-1.94585658399207e-05
-8.38329379000681e-06
3.51284855946621e-07
-5.43706885578506e-06
-3.22948539304409e-06
-2.22526999407468e-05
-1.38566574926115e-05
-2.64255601800946e-06
-2.11143689398263e-05
-1.23936790320953e-05
-2.66384379808706e-05
-4.50163845108921e-06
-2.13419053174413e-05
-1.97379223942379e-05
-1.17143800502814e-05
-2.37015533268005e-06
-1.3539060997325e-05
-1.39942447163963e-05
-4.10892595179877e-06
-1.31855494056311e-05
-3.35773420283338e-05
-1.32122319674964e-05
-3.69970645818859e-05
-1.93709868624086e-05
-5.84945554547678e-06
-1.3835056278494e-05
-1.29517996042616e-05
5.4006697060076e-06
-1.31903034642267e-05
-1.92477304173707e-05
-2.82343618258322e-05
-7.03409583139488e-06
-5.08764495747297e-06
-1.33472597032414e-05
-1.20613807141699e-05
-9.39203234778534e-06
-7.01309712683134e-06
-1.87015192250007e-05
-8.01602789264377e-06
-5.83178246914099e-06
-1.71781258794901e-05
-1.28563028457841e-05
-6.62454970552537e-06
-1.82818415162004e-05
-1.28436940532565e-05
-5.36975131198253e-06
-2.81592731279584e-05
-8.8889451989616e-06
-2.07765245400125e-05
-8.60918641739153e-06
-2.10505539378293e-05
-3.15792555888898e-05
-2.65132355928676e-05
-2.7138215207609e-07
-2.84563039132839e-06
-1.03384037479879e-05
-1.07269993003463e-05
-3.22049372385167e-05
-2.11539822301924e-05
-2.17004154805346e-05
1.69242731781909e-06
-2.74571912489254e-06
-1.74244962289051e-05
-2.60621762289447e-05
-8.66295375574726e-06
-2.57016221901213e-05
-1.97470247758511e-05
-8.7905912926362e-06
-2.40798130113147e-05
-3.85845880690634e-06
-1.66654814317536e-05
-2.80923937414399e-06
-1.65855996541996e-05
-8.65707040093073e-06
7.56218741458646e-07
-1.56661878278984e-05
-8.93566224466901e-06
2.74568621528274e-06
-2.13236435736016e-05
-2.08025770055146e-05
-1.74015733507075e-05
-2.62039694470326e-05
-2.57753476816923e-05
-6.48035066996042e-06
7.64585370177013e-07
-3.33645115415544e-05
-7.1201030457132e-06
-1.4677548446542e-05
-1.48707031133774e-05
-1.94343627369307e-05
-1.33611328572982e-05
-3.33183886657967e-05
-1.9354526995969e-05
-2.2705905136707e-05
-5.52936123228565e-06
-2.21224963336016e-05
-1.25841445406021e-05
-6.21240846258436e-06
-2.05526746853288e-05
-1.2407790181772e-05
-1.62856533530299e-05
-3.17682453531436e-05
-1.56718327486197e-05
-2.12181783169042e-05
-2.40087196933203e-05
-1.52958269235385e-05
-9.04721167804003e-06
-7.48205535871157e-06
-2.90301430174367e-05
1.1072191101456e-05
3.1382538305721e-06
-5.69076383751811e-06
4.55639240914268e-06
-2.24695949237427e-05
-9.28773743254813e-06
2.29840445208313e-07
-2.42685825686914e-05
-2.59368013778305e-05
-1.52335206286912e-05
-3.03941701658587e-05
-2.59981949820926e-05
-2.66292175943706e-05
-2.47237735566701e-05
-2.67823715993245e-05
-1.88832482041031e-05
-2.33130173010734e-05
-2.66942680102132e-05
-1.04236316867337e-05
-2.81003832957534e-05
-1.75150962923035e-05
-2.84205164057217e-05
-8.36027299851882e-06
-1.6604730035055e-05
-1.42831594214414e-05
-7.67451925815117e-06
-2.20040533456376e-05
-1.7705304757071e-05
-4.8589818995474e-06
-2.47204375339831e-05
-2.5976139124293e-05
-1.48873168412827e-05
-2.26181410247516e-05
-1.40620725735304e-05
-6.02020573487802e-06
-1.04501875975882e-05
1.20679351785036e-06
-1.53635080056329e-05
-3.39122763429549e-05
-8.34810884823934e-06
-2.13187494317212e-05
-1.30229140973242e-05
-3.49027312462393e-06
-1.78438617759813e-05
-1.80622005278622e-05
-6.64277418333409e-06
-2.64771834356621e-05
-2.60389588162287e-05
-1.03700327865769e-06
-8.00945109164728e-06
-1.63286127162812e-05
-2.30266235260119e-05
-5.84700853013713e-06
-1.56190089318532e-05
-3.28513175868355e-05
-1.6722644725432e-05
-2.21395294799211e-05
-1.04390939206285e-05
8.05309445110147e-07
-1.41746114018328e-05
-3.30121907540672e-06
-1.69543840229377e-05
-1.21255632305038e-05
-2.13285076184136e-05
-1.15977311251715e-05
1.29026996871257e-05
-3.62063278413444e-05
-1.62543083310274e-05
-1.34503653736996e-05
-2.01740006261082e-06
-1.67961841160001e-05
-1.20287737066017e-05
-1.7229279917398e-05
4.45704674066478e-06
-1.62058247597176e-05
-1.26916319490807e-05
-2.44313093928684e-05
-2.44362281868599e-06
-2.10772915751184e-05
-1.97136700636749e-05
3.28348796221458e-06
-3.78289830131885e-05
-6.13407555410253e-06
-4.46479801370849e-06
-2.07198407338995e-05
-1.44186538378517e-05
-1.97258007434137e-05
-1.73427218624293e-05
-1.02840322994883e-05
-8.96233777291868e-06
-9.77837469362627e-06
-1.31093910581196e-06
4.79460912580129e-06
-8.61220646694484e-06
-2.01316569380421e-05
-1.20544703268497e-05
-2.25108925962005e-05
-1.77279040467599e-06
-6.83694076081274e-06
-4.91957587178272e-06
-1.71512461351807e-05
-1.89316475244951e-05
-1.51387030079329e-07
-1.51194891483779e-05
-1.0218780412779e-05
-2.59330588857408e-05
-8.66082871523973e-06
-3.14474158920346e-06
-2.88007653404724e-05
-2.32100512533586e-05
-3.59133079830861e-05
-2.73969689285712e-05
-3.74107835022361e-05
-2.30821920765711e-05
-2.74990024456681e-05
-1.25344828072127e-05
-1.84970631340848e-05
-1.30889611280764e-05
-1.99453543266978e-05
-2.90487719385373e-05
-2.04616629059022e-05
-1.66705307981988e-05
-1.4385504643869e-05
3.90604691321062e-06
-1.05824906378119e-05
-6.3650355532319e-06
-3.28649164172663e-06
-1.2427954185572e-05
-2.34229364519065e-05
-3.6059259659029e-05
-1.16251223936658e-05
-1.68345178891123e-05
-1.71727909956263e-05
-2.63679349815232e-05
-2.34064492871413e-05
-1.73993560046259e-05
-2.33988595965219e-05
-9.23101853105732e-06
-1.30846606282781e-05
-3.20783074507966e-05
-2.34128964018259e-05
-1.6006263353782e-05
-3.69143865898553e-05
-4.14771872187954e-06
-1.29054365179541e-05
-1.134728382199e-05
-1.28269139112505e-05
-1.03213888397653e-05
-1.49154839613725e-05
-3.01318746837727e-05
-5.42583372622395e-06
-6.00923277550093e-06
-1.52592394714248e-05
-3.36162344156766e-05
-2.28324610871695e-06
-1.95741168765237e-05
-3.24861336323968e-05
-2.7344753402319e-05
-1.3002940083679e-05
-2.24595219731978e-05
4.45904500709676e-06
-1.08460223353688e-05
-3.13595637807557e-05
1.29023131138737e-06
-1.1950760978192e-05
1.27005332900985e-05
-7.64745379998947e-07
-1.72142300585399e-05
-7.73025686941637e-06
-8.62915199715321e-06
-2.46596035406921e-05
-1.04669875602785e-06
-1.24847405886871e-05
-1.08273747752768e-05
-1.81927472104287e-05
-2.42358762993487e-05
-2.26586929411895e-05
-2.24775758844299e-05
-1.97310913540899e-05
-8.41862246878613e-06
-3.72988637240131e-05
-3.51706329267271e-05
-3.98253601295606e-05
-1.1313618254399e-05
-5.29842288512466e-06
-1.20002867709064e-05
3.76798838687882e-06
-1.50637525710649e-05
-1.93452140323348e-05
-1.10667101208132e-05
-2.93300018537469e-05
7.85154430720707e-07
-1.00741459941696e-06
-3.13482280733991e-06
-2.09082706982984e-05
-2.20047624727468e-05
-1.96127251152567e-05
-1.35463187426318e-05
-1.7609111995656e-05
-2.97958940326034e-05
-2.06888556380676e-05
-2.62838961846498e-05
-1.63938505259295e-05
-2.21653402111699e-05
-1.92802770641517e-07
-2.15954112424391e-05
-1.61243610191546e-05
-1.82560681580931e-05
-2.14648194840266e-05
-2.77347817881371e-05
-4.84268296933101e-06
-1.82111112138446e-05
-2.40221410030856e-05
-1.80789900586604e-05
-9.31968294813833e-06
-1.15492408041867e-05
-2.23068030299344e-05
-2.24147092592851e-05
-1.9032873149002e-05
-7.95048440215973e-06
-1.55585342313228e-05
-1.87528845217601e-05
-2.37357990040775e-05
-1.77322116093736e-05
-2.22544901172185e-05
-8.59538394627121e-06
-8.67200046198358e-06
-1.43262415278213e-05
-8.7326401182111e-06
-1.1741829988379e-05
-1.49425045706871e-05
-1.26972629420699e-05
-9.30893072392134e-06
-1.46639461766702e-05
-5.9017494009433e-06
-6.96162775473661e-06
-2.55477197375623e-05
-8.93750074263001e-06
-1.17190451834642e-05
-1.08412978701845e-05
-2.93926350572285e-05
-1.98876469045585e-05
-2.21283806940283e-05
-1.45530564233654e-05
-2.31981743783663e-05
-1.4241267918189e-05
-2.56889875111171e-05
-1.04682885434134e-05
-9.09898649487088e-06
-2.59060931495261e-05
-1.63605325121103e-05
-5.0475560416062e-06
1.35389354455333e-05
-5.04500416826239e-06
1.34229214964003e-07
-1.01232453016627e-05
-1.41981163613072e-05
-1.8581339027755e-05
-1.42974767173184e-05
-3.02344016722455e-05
-1.57445632648284e-05
-1.21747758192276e-05
-3.30334686206353e-05
-1.57613405980412e-05
-2.68655253661302e-05
-3.20217968667482e-05
-2.37647187210059e-05
-1.93438629783593e-05
-8.32535151365841e-06
-8.98819323331993e-06
-1.56646465182365e-05
-1.17370976384834e-05
-6.58358055281864e-06
-6.87724014849789e-06
-1.61783312985442e-05
-2.13550582300778e-05
-8.6327947752928e-06
-2.30255287405576e-05
-2.21683194841106e-05
-3.28394065812441e-05
-1.95247388766748e-05
-7.67628219665486e-06
-1.32373487499402e-05
-2.83943441593157e-05
-4.07731531228287e-06
-1.80960091841267e-05
-3.21425076610707e-05
-2.53962093688921e-05
-5.8934226607305e-06
-8.49816895194175e-06
7.42493278110513e-06
-2.92088680222269e-06
-2.19979781906936e-06
-1.00674614297174e-05
3.34958178848296e-06
-9.43501048951998e-06
-3.20116766256618e-05
-1.10251842961187e-05
-1.42855894706598e-05
-2.06335957681438e-05
-1.11796284153166e-05
-1.17886938776464e-05
-2.90824371790143e-05
-1.65513868693336e-05
-1.97699778153922e-05
-2.0923041720786e-05
-2.18331918319634e-05
-2.49136032922154e-05
-7.40661897800526e-06
-8.34299858830851e-06
-1.85602655703132e-05
-5.80489658216663e-06
2.63740514449551e-06
-2.32798349675068e-05
-4.53457632494297e-06
-1.31009955004489e-06
-8.97483597426876e-06
-2.06985763267989e-05
-1.79347650793717e-05
-1.31687283118318e-05
-3.54459801988025e-06
-1.48657175697305e-05
-2.02366697141192e-05
-4.24638338226548e-05
-3.40525510726001e-05
-3.70018473208932e-05
-9.37771826190339e-06
-7.06416437179959e-06
-1.05830500257675e-05
-1.31927068233137e-05
-1.82741411454785e-05
-1.41020697332623e-05
-1.65827895669474e-05
-4.65847698163292e-06
-1.46246519860486e-05
-3.45103745462653e-06
-2.35515677129391e-05
-1.21972485917624e-05
-2.35479724089143e-06
-2.1731679478245e-06
-1.83111531785954e-05
-2.05080020546262e-05
-2.13054372552173e-05
-1.06504753695258e-05
-9.04528771599024e-06
-1.10926782840328e-05
-1.17243551405742e-05
-5.30344366499511e-06
-1.81989209877921e-05
-3.2447785652781e-05
-6.71490698370325e-06
-8.96379948654086e-06
-1.58857134476986e-05
-1.0535955019293e-05
-1.98772715247478e-05
-1.06806998139657e-05
-9.29536688205719e-06
-1.10557258995948e-05
-3.5124374816589e-06
-1.09299446734663e-05
-3.62168441915736e-05
-1.68147124340764e-05
-3.39455816310746e-07
-2.37286470397289e-05
-3.10870441246556e-05
7.90651712306457e-06
-7.15640447729198e-06
-2.46215469654944e-05
-3.2194080257867e-05
-2.04527005215448e-05
1.88870295456137e-06
-3.16981373458514e-05
-2.13265149405121e-05
-2.74019590197809e-05
-6.21102659895412e-06
5.90931960989542e-07
-1.56672235601812e-05
-1.31629587232785e-05
-3.4891058291927e-06
-1.5263009151614e-05
-1.8749134930341e-05
-1.94958882481935e-05
8.88793673153949e-07
-2.15595905631892e-06
6.45157086768266e-06
-2.33365647232958e-05
-1.62717165547709e-05
-2.99311367990711e-06
-1.5459456515049e-05
-1.6056059834147e-05
-1.07196701268663e-05
-1.65716486230094e-05
-1.88447843036474e-05
1.30536403747546e-07
-7.92031279121988e-06
-2.05187968465498e-05
-1.39379830679538e-05
-1.42742406548624e-05
-8.84660883513657e-06
-2.19526992434139e-05
-2.11731438652731e-05
-1.2502503612836e-05
-2.43951009740487e-05
-2.83841092951987e-06
-1.06094034315279e-05
-1.92214622013111e-05
-2.00599569932147e-05
-1.44514747232498e-05
-8.72721345861262e-06
-2.2251358715541e-06
-8.91284992876991e-06
-2.52947017613495e-05
-2.45217067545326e-05
-1.36371222784746e-05
-1.39278496045991e-05
-2.21575901671188e-05
-5.792107814005e-06
-1.8853971324746e-05
-1.08737556534739e-05
-5.76947133178264e-06
-2.13912891314344e-05
-1.77931099742027e-05
-5.21077719381397e-06
-3.03134817057031e-05
-1.88433208580677e-05
-2.29870358561496e-05
-2.07096298195459e-05
-2.70152560385041e-05
-1.57747291081353e-05
-9.99497782487841e-06
-3.05905857920581e-05
-5.6644057377161e-06
-1.38633515858558e-05
-1.61843436986894e-05
-1.82042610166697e-05
-2.7577539322329e-05
-1.61494342119669e-05
-3.50412854730219e-05
-1.74502898795502e-05
-1.23111990384248e-05
-1.48336221632886e-05
-2.24579503285947e-05
-1.43616549471925e-05
-1.38978736630618e-05
-1.03234682902811e-05
-2.84421185958741e-05
-2.39461485399146e-05
-7.32925683961362e-06
-2.28804320002662e-05
-4.90133596148641e-06
-1.93163126425841e-05
-2.65652057110419e-06
1.93926507820256e-06
-2.18097202149884e-05
-2.73561353334517e-05
-1.91503557981385e-05
-1.60245624177977e-05
-1.42337458011842e-05
1.55389703932e-07
1.35268457372055e-06
-1.47847098456055e-05
-8.71724510222472e-06
3.78979534596987e-06
-2.6311267493084e-05
-2.83139881372985e-07
-1.81022891928738e-05
-1.85867228538404e-06
-1.93174530551571e-05
-6.60108769022202e-06
-1.18480972389557e-05
-2.19445186318348e-05
-3.50740540691848e-05
-2.69710101172938e-05
-3.44390109574271e-05
-3.02342028877102e-05
-1.58254900674284e-05
-1.07194775240934e-05
-8.05814566172604e-06
-1.03617458469412e-05
-9.6459477852024e-06
-2.05735907224122e-05
-2.56966721199296e-05
-2.42613414229739e-05
-1.82066061986801e-05
-1.82406380350623e-05
4.04530228682278e-07
-1.24596785306579e-05
-3.54342692290222e-06
-2.53550473035577e-05
-2.86312120620242e-05
-1.84635879216874e-06
-2.3183653595614e-05
-2.04517710902835e-05
-1.619761511404e-05
-2.78786568373006e-05
-2.21617801168047e-05
-3.30280175041009e-05
-1.19531705666511e-05
6.8472878511644e-07
-2.55544173783492e-05
-1.17430481543477e-05
-3.51852949131174e-05
-8.4064037744348e-06
-2.76076841922256e-06
-2.54572330181052e-05
-1.18755103852832e-05
-1.05660751683472e-05
-6.45181416485266e-06
-1.41116038126988e-05
-1.90285728353385e-05
-1.77322427696357e-05
-2.41281581637514e-05
-1.84502381006506e-05
-7.55179217380184e-06
-1.94100282021329e-05
-2.77134795777126e-05
-2.45369859394559e-05
-2.64004331909256e-05
-1.741236720754e-05
-2.18664229314338e-05
1.15462373510663e-06
-1.21665948586301e-05
-1.55038226998079e-05
-1.77422527027346e-05
-1.638583801501e-05
-1.11810221671623e-05
-1.61805755086377e-05
-1.45350334673787e-05
-1.33048141079544e-05
-1.90948217714181e-05
-3.59829385119778e-05
-2.09179446695892e-05
-1.61812685693161e-05
-2.16295909586933e-05
-1.80245407921216e-05
-9.4995961130448e-06
-1.79528604419683e-05
-1.54471754736054e-05
-1.17336417049753e-05
-2.30132005499068e-05
-1.07666613985873e-05
-1.89866318888859e-06
-2.34901173470213e-05
-5.96902024523594e-06
-1.35718963292348e-05
-7.73803227484013e-06
-1.82928140261888e-05
4.39391839988122e-06
-5.4898069558501e-06
-2.3535209255664e-05
-1.32085067613594e-05
-6.34792226647015e-06
-2.78071798342816e-05
-2.07327639603472e-05
-1.48746363178986e-05
-2.61262597112124e-05
-2.14350987683182e-05
-3.27443599651758e-05
-1.81612829537026e-05
-1.94446368637087e-05
-1.25542475772106e-05
-1.356884615271e-05
-1.17595337755491e-05
-7.29025945884048e-06
-1.45495396880461e-05
-6.7603604472623e-06
-4.1079474173911e-05
7.95596366795271e-06
-2.48521058835223e-05
-1.03527636185886e-05
-1.84508000569709e-05
-9.60882642187553e-06
-7.91441857239374e-06
-1.74015109064892e-05
-2.29908015209647e-05
-2.43005134654341e-05
-2.39025548551012e-05
-3.35442322351432e-05
-1.69867784099148e-05
-2.86773408010087e-05
-2.00922654366112e-05
-1.4279198056646e-05
-1.57225921585848e-05
-2.27196175912873e-06
-1.33443463491134e-05
4.5959599525601e-06
-9.38953037901042e-06
-1.14997213808744e-05
-3.37608520186537e-05
-3.21889982224511e-05
-2.22109445493176e-05
-1.07816796328137e-05
-9.40434290879195e-06
-1.28645215974095e-05
-5.00756712510229e-06
-2.30180521101499e-05
-2.32760548284168e-05
-2.6207703069869e-05
-1.33583930591871e-05
-2.14591348223447e-05
-1.11951990667497e-05
-6.84591107413882e-06
-5.6066469538537e-06
-1.74425957568368e-05
-1.30651727874803e-05
-6.63358428566662e-06
1.47345692598044e-06
2.95995199108273e-06
-1.30548033946411e-05
-4.3230534333977e-07
-1.13364853470882e-05
-2.7350875378955e-05
-2.05019701848504e-05
-4.88165774555555e-06
-1.01643282374548e-05
-2.9238364793147e-06
-2.30010767738429e-05
-2.51285080194857e-05
-7.47528829954642e-06
-2.55717206776981e-06
-2.14357674020799e-05
-9.70164626509801e-06
-1.76411791352641e-05
-3.99811848450377e-05
-9.69497187762584e-06
-1.04600478888771e-05
-1.82202069471572e-05
-2.48333120650599e-05
4.42519717522116e-06
-8.52644445012768e-06
-2.0292574750251e-05
-1.95774041043559e-05
-2.15904055862562e-05
-6.94569485273824e-06
-6.9500358462039e-06
2.63361287084456e-06
-1.47034307389872e-05
-5.59469940039446e-06
-2.34558231524568e-05
-1.78377900125872e-05
-1.06063737650861e-05
-1.49715997999294e-05
-1.3264632234058e-05
-1.65167339124335e-05
-1.52293489676908e-05
-2.48239958290499e-05
-1.035771929704e-05
-1.77770149610223e-05
1.42253520126623e-05
-7.42428946237498e-06
-1.51850345588432e-05
-1.19471277023417e-05
-1.00940521704745e-05
-5.83255842880153e-07
-5.55264654264738e-06
-1.58510877454561e-05
-2.68100160671887e-05
-3.1639673217074e-06
-1.51400807490297e-05
-2.12752806598055e-05
-1.84742205512071e-05
-2.0834059173637e-05
-2.81037272863461e-05
-1.65483294616409e-05
-1.44749481057395e-05
3.88832039196817e-06
-1.02524772476001e-05
-2.69053935360333e-05
-2.26577713191693e-05
1.08644562567731e-05
-7.51314827016823e-06
-1.87010129543467e-06
-1.49938573018064e-05
-3.08879093137153e-05
-1.99371924198072e-05
-2.40262647217522e-05
-1.28180201836595e-05
-1.03750297629168e-05
-2.37782321027359e-05
-2.92888957039784e-05
-1.63791909791532e-05
-1.59397615896532e-05
6.61088754708727e-06
-1.41384849948354e-05
-1.50382469520635e-05
-3.72849641257342e-05
-2.07734808255736e-05
-7.74442339515096e-06
-2.47849420155156e-05
-2.85893971234121e-05
-9.95917014396362e-06
-1.94800104288428e-05
-1.48934121045256e-05
-2.58151512875063e-06
4.03902535317033e-06
-1.12924171522741e-05
-7.57166069029696e-07
-2.52674498088087e-05
-2.39146946035839e-05
-1.07571380234249e-05
-2.46540615855088e-05
-2.39776458724691e-05
-2.7867414396057e-05
-5.77992770015847e-06
-1.36101812553677e-05
-1.17533289930136e-05
-1.51461639595714e-05
-1.44310752074518e-05
-1.99887552658906e-05
-3.41257713247751e-05
-8.22498317600499e-06
-1.20585407266437e-05
-2.70931980473651e-05
-2.31792273917258e-05
-1.12289174046422e-05
-3.1276622784821e-05
-3.09505957720192e-05
-3.0695706653504e-05
-2.79986722824654e-05
-1.01619677985196e-05
-6.47119759711441e-06
-1.67003601647234e-05
-4.35921744448546e-06
-2.567445636382e-05
-2.23042923308605e-05
-2.4879593042844e-05
-2.06411596601036e-05
-8.18062039277427e-06
6.61236562371054e-07
-1.99760891756093e-05
-1.77616530564739e-05
-2.14076234491006e-05
-1.76751268079812e-05
-2.28406091849909e-05
-1.33970115709987e-05
-4.33610437276128e-06
-1.72032064862085e-05
-1.70248951747308e-05
-1.37095266705492e-05
-1.32348447157153e-05
-1.69762677275081e-05
-2.08178043121042e-05
-2.3047490749791e-05
-2.49559248666378e-06
-1.71213115667273e-05
-1.01082764751791e-05
-3.10461877453386e-05
-1.42836821905669e-05
-1.09090334563293e-05
-1.40775347923064e-05
-1.71792961322926e-05
-2.12526817545093e-05
-9.11222855682917e-06
-3.1903069715585e-05
-2.09998332207288e-05
-3.22423723199849e-06
-1.54746038895131e-05
-2.44906162832746e-05
-2.04320963816235e-05
-1.71880358517991e-05
-2.06230624873188e-05
-2.81271623762633e-05
3.17663831609557e-06
-1.83115886875223e-05
-2.37150523092589e-05
-2.78467129554652e-05
-1.90032113576737e-05
-3.14620794611882e-05
3.21664401597622e-06
1.46499272210833e-06
-1.98969706387505e-05
-6.18787062037506e-06
-1.47095745755284e-05
-7.64556723681231e-07
-1.69051072377635e-05
-4.4895157287813e-06
-1.79094441061232e-05
-1.74475301658038e-05
-1.71568352795812e-05
-3.23372659984957e-06
-3.58049640401962e-05
-2.02829055886963e-05
-1.71040413266997e-05
-1.02077106483611e-05
-1.81200950674662e-05
-2.55273591468088e-05
-2.77055966353807e-07
-1.12910475524481e-05
-1.14229959076077e-05
-2.26280669116951e-05
-9.65812275970874e-06
-8.70629512244391e-06
-8.94439394405224e-06
-1.57003756592942e-05
-2.10463018035794e-05
-1.73678168208087e-05
-2.36508799375365e-05
-2.22678679954282e-05
-1.760976555628e-05
-2.12870771337409e-05
-5.93776618597628e-06
-2.20115609876942e-05
-2.62076547660893e-05
-1.5386902731423e-05
-1.1824948563984e-05
-1.13709726497113e-05
-2.8152358115741e-05
-9.61955125145771e-07
-8.57556719283107e-06
-6.23566048798735e-06
-1.16170386936598e-05
-5.09598252238813e-06
-9.17778011582043e-06
-1.30426619688825e-05
-2.7297357637496e-05
-8.29686507982896e-06
-1.40202361886429e-06
-2.08366146511339e-05
-2.99960697221223e-05
-2.68306340274079e-05
-1.01255157411339e-05
-2.3025971838503e-06
-1.09887633689526e-05
-4.03114855629486e-05
-1.4583868613462e-05
6.0900305381121e-06
-7.6371251746024e-06
-1.14011898561664e-05
-2.52941787624658e-05
-1.671783628838e-05
-6.9474694402035e-06
-2.39115337691328e-05
-2.24388653784632e-05
-8.46836126251601e-06
-1.53121538818204e-05
-1.69454094624356e-05
9.11753126811822e-06
-2.62213229063052e-05
-1.25150420154749e-05
-1.10960041232261e-05
-8.31503136164043e-06
-2.68547531343089e-05
-1.66349847619884e-05
-1.3564166877836e-05
-6.46368723535157e-06
-8.82461790295767e-06
-1.60951467464286e-05
-2.09329628576876e-05
-1.69561051207583e-05
-4.04556468517144e-05
-2.5119387930238e-05
-2.30601902595248e-05
-3.13233833439236e-05
1.20222656234318e-05
-3.15458905741422e-06
-2.17771551472119e-07
-2.49899443176226e-05
-2.24269933517267e-05
1.21876227932309e-05
-1.39008135677648e-05
-2.67529386284245e-05
-3.47575734652663e-06
-6.65962712220953e-06
-3.43033697915388e-05
-3.10822088444439e-05
-3.62019744841677e-05
-1.8892530374445e-05
-1.72071711669184e-05
-1.30248189911476e-05
-4.11127820914961e-05
-2.61614856028654e-05
-2.24321365051815e-05
7.19123310026655e-07
-9.27106805809046e-06
-9.38970182755116e-06
-1.078042828139e-05
-2.25853181247233e-05
-2.08826235248469e-05
-1.0265710693238e-05
5.1122561224033e-07
-1.1315322667331e-05
-1.65702089024149e-05
-9.51720530278486e-06
-7.90141702354814e-06
-2.64248297855548e-05
-2.31622410467203e-05
-1.24497933118871e-05
-3.01959442933011e-05
-2.48292822992872e-05
-1.86749689763831e-05
-2.5590358760847e-05
-3.91854563346095e-05
-2.09956238902847e-05
-1.49665270578217e-05
-1.0304786971071e-05
-2.20490746702567e-05
-2.00225507965733e-05
-2.96154918635603e-05
-1.03257191066736e-05
3.12853161201828e-06
-6.89308675119094e-06
-1.43047415340446e-05
-3.22271693891594e-05
-1.52674341778997e-05
-6.48097747314412e-08
-4.87734063898601e-06
5.03042119677647e-06
-2.23697499295243e-05
-1.77237717092014e-05
6.2490310650082e-06
-1.69944312886298e-05
-3.33323457451513e-05
-3.70417133920304e-05
-2.35109980699161e-05
-3.1216121565652e-05
-2.99925400767425e-05
-1.95024178625075e-05
-1.87542891414717e-05
-3.1073674897788e-05
-1.56388496670763e-05
-1.62411639253631e-05
-2.34637669597333e-05
-1.19943247325467e-05
-7.53341073272424e-06
-1.58497888338506e-05
5.43771180258199e-06
-1.88152582823648e-05
-1.28890491406462e-05
-5.50526118206368e-06
-1.94889716305797e-05
-1.55309696850911e-05
-1.03271882440726e-05
-8.26118966744079e-06
-6.50870303947274e-06
-1.04914831992663e-05
-1.63984950488012e-05
-1.48355369262236e-05
-2.40113170083538e-05
-1.45428444796242e-05
-1.69223704973433e-05
-1.35659293499151e-05
-3.82689365588371e-05
-2.38246399670806e-05
-2.71375149884135e-05
-9.09761392286925e-06
-1.94192820761779e-05
-1.50349979726962e-07
-7.84364843523567e-06
-1.34933129795525e-05
-9.6551062620737e-06
-1.3235264829158e-05
-1.60968536208433e-05
-3.0922283499193e-05
-1.40016142703586e-05
-8.14898296754643e-06
-5.41548272647018e-06
-1.24114173045959e-06
-3.28532987288152e-05
-2.63183346851254e-05
-1.44143203032684e-05
-6.18414707553968e-06
-1.49265546149345e-05
6.85986358470698e-06
-2.02650895182788e-05
-1.5379799740225e-05
-1.36403723643728e-05
-1.52026939671333e-05
4.25827465150888e-06
-1.09892623301962e-05
-1.15875102987481e-05
-2.62985246760089e-05
-5.4878766378232e-06
-2.02609557383954e-05
-3.41309243394278e-05
-2.84338549705286e-05
-3.04575784091182e-05
-1.44831579341419e-05
-1.87864195549505e-05
-3.24162649061405e-05
-3.32398369760746e-05
-9.50080409413154e-06
-1.60926793266245e-05
-2.01745474143003e-05
-2.6926542171919e-05
4.09049265340787e-06
-9.78817359328601e-06
-1.42625045165973e-05
-9.43995204005322e-06
-9.37347794873838e-06
8.67366223556572e-06
-1.90139275744048e-05
2.24901892504117e-07
-1.34194205926508e-05
-2.36277105646882e-05
-1.26691185132469e-05
-3.0965277935111e-05
-1.74530266521192e-05
-2.22046448451341e-05
-1.48434039793254e-05
9.14133245464092e-06
-2.37429835442553e-05
-1.62018706466759e-05
7.14911702128586e-07
-2.8773135366559e-05
-6.31461046771457e-06
-1.84930937431612e-05
-6.40344353899181e-06
-2.00690629914539e-05
-2.36545118086864e-05
-1.44007676037409e-05
-1.58847959991633e-05
-1.22152537407275e-05
-2.3424436401005e-05
-2.03354217583374e-05
-1.50003556381155e-05
-2.72241706621956e-05
-1.94004395784367e-05
-2.88187026091941e-05
-2.57751522298485e-05
-2.27774515793278e-05
-9.47406682883131e-06
-1.39645868309224e-05
-5.09885768224516e-07
-6.70139430009769e-06
-2.60614378017972e-05
-2.81967622337724e-05
-2.48029450932166e-05
-2.11042702182587e-05
-8.23649758085634e-06
-1.05709153178737e-05
-6.02055111096171e-06
-2.26643768644118e-05
-2.02170735350276e-05
-6.78327917290191e-06
7.42050472782015e-08
-3.0765649711657e-05
-2.49426755441387e-05
-2.5131655509229e-05
-5.95037296888332e-06
-1.51593449112894e-05
-1.55084537808853e-05
-1.08444096197645e-05
-1.53489720414289e-05
-1.28258917214153e-05
-1.97654543682949e-05
-8.31842242075766e-07
-7.40911675073375e-06
-2.71055861082703e-05
-2.54389854688727e-05
8.25586124389226e-06
-1.22918984685795e-05
-1.57990089474677e-05
-2.29772396841838e-05
-2.99981413882287e-05
-3.60573729385027e-06
-9.00959694883487e-06
-2.17379821934646e-05
-2.67465986307026e-05
-1.56635435325534e-05
-3.07010689684416e-05
-2.27606771538562e-05
-2.21975356793319e-05
-1.55718643937985e-05
-1.92179556570454e-05
-2.66884082407297e-05
-1.45999793989809e-05
-3.01835172050895e-06
-2.17164662453429e-05
-2.23637775918666e-05
-2.09281752528943e-05
-1.86007258711963e-05
-3.41561317949426e-06
-8.40143227831327e-06
-3.0765005969046e-05
-2.43928011266186e-05
-2.42550654064604e-06
-1.69340736648673e-05
-2.84315493520805e-05
-1.68552668161292e-05
-4.98780147949434e-06
7.92208054436162e-07
-2.9351050079845e-05
-4.03204157946864e-05
-2.53006849684275e-05
-9.81861765322918e-06
-1.62823465107051e-05
-1.29804122894629e-05
-1.48815903037451e-05
-1.18635579868641e-05
-7.43505394160114e-06
-8.78159625014438e-06
-1.29336145069857e-05
-1.97264515915236e-05
-6.70702965926408e-07
3.49845711134317e-06
-3.29167681485998e-05
-2.05441598960932e-05
-3.01525524010241e-05
-2.78885283608653e-05
-4.81011751123259e-06
-1.68331526495209e-05
5.31318105254686e-06
-2.30197507029249e-05
-1.91849314268209e-05
-1.38909231974524e-05
-5.15042757765234e-06
-1.42072265707438e-05
1.08188466368056e-06
-7.52391403261138e-06
-1.1849622068938e-06
2.31249923434916e-06
-9.65736088089751e-06
-1.8598878483855e-05
-1.05884241767909e-05
-1.74159450204577e-05
-2.94077326463805e-05
-1.64200722879464e-06
-3.43770493597061e-05
-1.80696942504488e-05
-1.948399161716e-05
-4.44154846334263e-06
-2.40791682343102e-05
-1.51934673205736e-05
-1.25884575790999e-05
-1.90684303153726e-05
-1.22698981742641e-05
-2.26509402549485e-05
-1.86993743463867e-05
-1.49633130552118e-05
-1.00147642662447e-05
-3.54503431833394e-06
-3.88670789735601e-06
-2.23776011034046e-05
-1.22885329847309e-05
5.66101178293995e-06
-1.88239057824401e-06
-6.60461800364591e-06
-1.1463534198143e-05
-1.4833372517742e-05
-2.79858451153418e-05
-1.44109488042614e-05
-5.16842461422881e-06
-1.54944586834041e-05
1.08166635720857e-05
-7.58173202966757e-06
-2.58176341669828e-05
-3.9323516874856e-05
-1.13270499145718e-05
-3.43064923450409e-05
-1.48281933074373e-05
-1.80804944737154e-05
-7.47634820359737e-06
-3.7603987443506e-06
-1.49948590220606e-05
1.03170939793454e-05
-1.3952926723815e-05
-2.09155865212392e-05
-1.09036769318564e-05
-1.12875573469717e-05
-7.88031060755601e-06
-2.69673618820886e-05
-7.31571412568447e-06
-3.02547445631452e-05
-1.04588254094393e-05
-1.80093747439349e-05
-2.74117106920863e-05
-1.95645881855477e-05
-4.44181059671195e-06
-4.82087544527151e-06
-6.08068022493622e-06
-1.09111403161161e-06
-1.3020243229523e-05
-5.39634607068353e-07
-1.9372683412039e-05
-3.87094101155618e-06
-9.10045406142784e-07
-1.25113043630593e-05
-1.4615923837628e-05
-4.59535880053978e-06
-2.15243616826823e-05
-1.44570976612785e-05
-4.47321513151915e-07
2.64989726740062e-06
-2.32884935442285e-05
-1.68440535305662e-05
-6.13938193063388e-06
-6.97822796413538e-06
-1.34987380151642e-05
-2.52889684894881e-05
-2.4752958061764e-05
5.21730083408148e-06
-9.12940554896715e-06
-2.11980200184013e-05
8.74162840413482e-06
-6.95791907308439e-06
-3.90464861463055e-06
-4.84253996808601e-06
-6.00981135546861e-06
8.38141053558426e-07
-1.95506013586445e-05
-2.73833927988361e-05
-1.8797949934485e-05
-1.41627425621162e-05
-1.95476198100205e-05
-3.05116602038811e-05
-2.74674195933352e-05
-4.13796052214822e-05
-1.91024249421671e-05
-2.33732973790751e-05
-6.56755869044566e-06
-2.08628117434163e-05
-9.92580865563642e-06
-1.3586595688278e-05
-1.37161472924236e-05
-1.27198771707453e-05
5.72304776601843e-06
-1.73721963989683e-05
1.16287147630451e-06
-1.14670557970564e-05
-5.28513347841893e-06
-1.34465827230459e-05
-1.72802566778033e-06
-5.55719979181087e-06
-4.48311391553952e-06
-1.62177466160633e-05
-1.154825984766e-05
-1.00841838607352e-05
-8.36367522982662e-07
-2.7656003268773e-05
-2.19515124291508e-06
-2.2263703863419e-05
-1.27884619564752e-05
-1.22334316186698e-05
-1.64290640865314e-05
-6.174915425303e-06
-1.38615545869647e-05
-2.59124525716805e-06
-1.04657365038897e-05
-3.27837537612285e-05
1.04515952589461e-05
-6.09304804455528e-06
-1.92452683199072e-05
-3.43241523486035e-05
-2.99212637389414e-05
-2.74627399985024e-05
-2.46249725201719e-05
-2.03774109480194e-05
-2.54008546053888e-05
-1.00460264686952e-05
-1.41999245796865e-05
-1.72564406948449e-05
-2.62795969375225e-05
-8.66574722320481e-06
-1.51486118964443e-05
-3.36234750803672e-06
-1.07994534741918e-05
-6.39397607791909e-06
-6.46881424972882e-06
-2.23904927839955e-05
-1.33845486823287e-06
-4.29978935054536e-06
-4.26118432287699e-06
3.09207860295054e-06
-5.38001617494843e-06
-1.80573201585546e-05
-1.88511669142411e-05
-1.84733017936057e-05
-1.56001791033899e-05
-9.77779273435247e-06
-1.63474238319181e-05
-1.58966385547515e-05
-7.34588602754447e-06
-8.77032963918913e-06
-2.08004439649205e-06
-2.61670762388935e-05
-1.14684423152124e-05
-8.99620439731959e-06
-1.52522946871259e-05
-5.00033973394601e-06
-3.11503662821239e-06
-3.74202377856358e-06
3.10908178690616e-06
-8.14705739863159e-06
-2.24205896099287e-05
2.97398473068818e-06
-3.16368781384025e-05
-1.04614774754416e-05
-7.70363916431784e-06
-2.40306224175873e-05
-9.82453553026421e-06
-2.4384026080564e-05
-1.28827968147138e-05
-3.87412621556819e-06
-2.81638486478163e-05
-2.99706571673396e-05
-1.42337980400124e-05
-5.52568166300923e-06
-2.45345606888728e-05
-1.10617001130515e-05
-1.31670584776158e-05
6.37126797146331e-07
7.00493423697209e-07
-1.63331705318029e-05
-1.0180255636404e-05
-2.28766644838392e-05
-1.30703999294824e-05
4.6923361551987e-06
-2.47775043843079e-05
-1.21004605941845e-05
-1.53100170147989e-05
-1.42773406480829e-06
-2.38404933436456e-05
-1.28211562853939e-05
-1.43710160921546e-05
-1.74905571967664e-05
-1.97713984838119e-05
-2.89566760060891e-05
-2.49218137647356e-05
-9.14558623939368e-06
-3.55089048348448e-05
-9.16722357361893e-06
-1.34750014295298e-05
-3.11043571809418e-05
-1.45262555935568e-05
-2.56748728748596e-05
-1.9092764499971e-05
-2.94050934278655e-05
-8.54553850765357e-06
-7.18626533664015e-06
-2.09081940060154e-05
-1.70500934228294e-05
-3.10183799108368e-05
-1.00494475970812e-05
-1.52074951008745e-05
-1.11200976993584e-05
-1.86503889082742e-05
-1.14731754123935e-05
-2.52611974032543e-05
-2.64281913221976e-06
-8.4784807506674e-06
-7.17270293754994e-06
-2.44664465809391e-05
-1.60760305825286e-06
-3.45712674327072e-07
-1.30434756834723e-05
-2.66700027926557e-05
-2.00703646042056e-05
-2.32828446662046e-05
-2.56962645557044e-05
-7.13925693505542e-06
3.0203618606998e-06
-8.58191439835436e-06
-1.71615877679137e-05
-1.85263951418254e-05
-3.81068681951971e-06
-4.88750468232318e-06
-1.5862491092163e-05
-1.27868492075616e-05
-2.59097164779755e-05
-2.24487679690255e-05
-4.02638872746232e-06
-2.19274005918992e-05
-7.20113895262222e-06
-2.97994425702193e-05
-2.80988168899473e-05
-2.58031324070136e-05
-1.14448231444245e-06
-1.88771005161154e-05
-2.33360123817372e-05
-2.38008695389884e-05
-3.92109003273291e-05
-1.60494682079351e-05
-1.10901264267795e-05
2.52471247917132e-06
-6.17279376775624e-06
-7.76856162346142e-06
-6.89364573903678e-06
-2.38735515968049e-05
-1.25961243916348e-05
-1.37353963365984e-05
3.56710773805072e-06
1.63788797757738e-05
-4.8098691292303e-06
-2.49879528209912e-05
9.23816721799731e-06
-1.94589271301791e-05
-1.56444048258983e-05
-6.8565271144951e-07
-1.55859061291123e-05
-1.6925702471266e-05
-3.85913530884571e-05
-1.64549954274392e-05
-1.5524577081425e-05
-8.81857321989696e-06
-2.20798558381399e-05
-1.99752779864846e-05
-5.32484955186509e-06
-2.13655088194228e-05
-1.22795113015452e-05
-8.43407746592276e-06
-6.95827405435041e-06
5.12681566686091e-06
-2.06870006126363e-05
5.54850970956911e-06
-1.62418805047914e-05
-2.66799043889558e-05
-2.96702861044489e-05
-7.98988983115984e-06
-3.6894112086089e-06
-1.51386911848768e-05
-2.18688663242472e-05
-1.07867926494382e-05
4.73796749331145e-06
6.17918921189467e-06
-1.85203361391718e-06
-1.95759473763708e-05
-3.10003866012494e-05
-1.49901842873424e-05
-1.79851288021988e-05
-9.8248955296292e-06
-1.49408452498407e-05
-9.03180849128948e-06
6.63953763912926e-06
-1.6226955374989e-05
-3.21952364489669e-05
-1.0889211860066e-05
-8.78368034221192e-06
-2.31443262716498e-05
-3.564493189416e-05
-2.04648201851913e-05
-2.05181172907464e-05
-1.83336505135796e-05
-2.99867934697879e-05
-6.19973718344769e-06
-1.63858241609787e-05
-1.7051053829351e-05
2.62019393951562e-06
-5.54592794728985e-06
-2.16687883624024e-05
7.24074201735155e-06
7.70501177355598e-06
-6.60564403167267e-06
-1.4935104295768e-05
7.22042221122799e-06
3.14754922395205e-07
-2.50223720753596e-05
-1.53360200635394e-05
-2.4956992831814e-06
-2.1447282376053e-05
-2.53491133987166e-05
-3.3424455623135e-05
-2.02520944059523e-05
-2.12334151951055e-05
-3.01847023021097e-05
-1.69937185483635e-05
-2.53566239656869e-05
-1.19812188456193e-05
-4.86007066743993e-06
-1.67041116338649e-05
-2.72277165612544e-05
-1.79715512361236e-05
-8.18725064226765e-06
-1.50479698549292e-05
-9.59222606839432e-06
-1.44009781521378e-05
-1.97774127457278e-05
-2.42434775691026e-05
1.3036361028267e-05
-1.53895347878531e-05
-1.71029332084885e-05
-1.12632374692961e-05
-2.38199309595202e-05
-3.59402379550439e-05
-5.67409066390548e-06
-9.37395145652047e-06
-2.56874914905453e-05
-2.54668838566356e-05
-6.61190499662347e-06
-6.50728587992459e-06
-2.34359555190467e-05
-1.75466050102851e-05
2.3078624564896e-06
-5.6934823596702e-06
-6.60009857287183e-06
-1.35145145703705e-05
-2.11376034414356e-05
-1.16990949579191e-05
-3.22471614978303e-05
-1.89685438823057e-05
-1.5487639137076e-05
-2.8345731559933e-05
-2.62057500906411e-05
-3.06318171534698e-05
-1.29074099107075e-05
-3.08616707878392e-06
8.04569736870555e-06
-1.4609976242213e-05
-2.56727700873935e-05
1.29910451939127e-05
-1.87353999157172e-05
-1.98800293538337e-05
-6.2340443600066e-06
2.7833754946217e-06
-1.0656892538249e-05
-2.02541157678517e-05
-2.05718202861323e-05
-1.10389681401706e-06
-8.27746775263113e-06
-2.83102736202437e-05
-1.94834526042874e-05
-1.73013992931415e-05
-1.65732139344242e-05
-1.9166366979802e-05
-8.72804509398884e-06
-1.67284596696127e-05
-2.05179707528992e-05
-9.73134478937836e-06
-1.65653594374795e-05
-3.89534575927842e-06
-1.76577155346414e-05
-6.44240856905039e-06
-8.31646074209389e-06
-2.75459486889907e-05
-1.85767626362154e-05
-1.93492840942801e-05
-1.15352545344544e-05
-3.0630227705705e-05
-1.40672197121441e-05
-3.09615181220925e-05
-1.21834282763225e-05
-2.3183549977764e-05
-6.31342141224472e-06
-2.40585564348858e-05
-2.8699549392649e-05
-9.44871759226957e-06
-1.97404812264296e-05
-3.65088473892634e-06
-2.60355630958917e-05
-2.92108991576341e-05
-1.70346966597541e-05
-2.98965448459752e-05
-1.91649488761649e-05
-2.42188114173743e-05
-2.89642353494936e-05
-2.20213403681116e-05
-3.10484340281839e-05
-2.31308980962833e-05
3.91323005453938e-06
-9.8216946312583e-06
-1.54589086594521e-06
-2.13083474098264e-05
-3.81164802341096e-05
-5.4375041440486e-06
-2.96649663775135e-05
-2.12462338842038e-05
-2.26851507017193e-05
-1.03672231952574e-06
-3.98700677084827e-06
-5.06614258439425e-05
-2.10746869029198e-05
-1.21214330765551e-05
-2.36963452024065e-05
-1.16047253232608e-05
-1.26475625747294e-05
-1.73426495444845e-05
-2.03167820160101e-05
-1.9456467421299e-05
-8.80834731629825e-06
-1.78138586493887e-06
-3.01448709916858e-05
-2.62023665934017e-05
-2.41095564373976e-05
-1.56776305352255e-05
-2.9137399846857e-06
-1.98436010300487e-05
-1.57514457092968e-05
-7.73304062551612e-06
-2.22618032679369e-05
-1.70231646280359e-05
-1.34449581212627e-05
5.70773559511543e-06
-4.82616309035968e-06
-3.93916485355234e-05
-9.70067965423613e-06
-3.40550317328272e-05
4.71744757949369e-06
-2.09631147900524e-05
-1.83498691333226e-05
-7.34118718006583e-06
-9.71081232344582e-06
-1.86554617249298e-05
-2.92947649088289e-05
-1.29654706897671e-05
-1.39827676307478e-05
-9.84618145577155e-07
-2.89263520812735e-05
-8.58075979929235e-06
-1.33739339019934e-05
-8.92050835296235e-06
-1.49148837412403e-05
-1.04892533693918e-05
-5.57816780926703e-06
-8.73323201864444e-06
-1.19605552009752e-06
-2.20339157529315e-05
-2.74320127216646e-05
-9.36482007957725e-06
-1.01478326785495e-05
-8.80563944479733e-06
-7.37831832394329e-06
-3.31072566235859e-05
-3.0646134076833e-05
-1.48225144648281e-05
-1.94849863220679e-05
-2.40209363239842e-07
-1.33304362424065e-05
-1.10951516126607e-05
-1.69135962340144e-05
-1.21719119983434e-05
-1.53739345768267e-05
-1.03761647395478e-05
-3.95136753057971e-05
-2.86744214866035e-06
-1.98021241090524e-05
-3.3230974449663e-05
-3.04399409854282e-05
-1.81746195982341e-05
-1.89341346827444e-05
-1.95563075694958e-05
-2.42467889882003e-05
-3.4719792662459e-06
-1.15910969433421e-05
-1.45305557392197e-05
1.58367185594702e-07
-1.74212465429592e-05
-1.6958159783978e-05
-9.38444119169129e-06
-1.30587449975385e-05
-2.00857134272299e-05
-1.82450820189688e-05
-2.94308525120614e-05
-9.00378452257413e-06
4.47450187758939e-06
-1.91112833722416e-05
-3.01185627673028e-05
-9.22995823735187e-06
-6.61429108195581e-06
-1.5351483460127e-05
-2.25135569915502e-05
-2.51988003372595e-05
-4.80498716534551e-06
4.6403516269712e-06
-2.30468689674789e-05
-1.69040593168368e-06
-2.34967517441916e-05
-2.73840826160264e-05
-2.25606022582422e-05
-1.11562609221381e-05
-2.20764494722195e-05
-2.9133515341009e-05
-7.46464077738717e-07
-7.56004734450335e-06
-1.09516469468971e-06
-2.4719089333751e-05
-2.58225821402837e-05
-7.43714844325377e-06
-4.48074801086311e-06
-1.56352198163299e-05
-1.60210839142001e-05
-1.47864035872307e-05
-1.47769509116804e-05
-2.218976081923e-06
-7.46651921298963e-06
-1.40491615391489e-05
-1.75712475658366e-05
-3.31071980056604e-05
-1.14032395422455e-05
-2.1254889999044e-05
-2.19548815545905e-05
-7.4111178691543e-06
-2.80171447949487e-05
-2.30352473431128e-05
-1.42681175652655e-05
-1.11190460327243e-05
-1.5320479802895e-05
-1.96506470784913e-06
-6.25192234102808e-06
-1.59005796454926e-05
-2.53818331842683e-05
-1.09894192728683e-05
6.74019062644291e-06
-1.34470004296783e-05
-7.21323760272424e-06
-1.06729897343102e-05
-1.24131540303622e-05
-2.23209421808065e-05
-7.29087587747233e-06
-3.42613185268408e-06
-2.41881904844769e-05
-1.7898065411417e-05
-2.628714537821e-05
-8.48218592949025e-06
-1.3177662909735e-05
-3.35342506519171e-05
-1.51985921143597e-05
4.39534218916789e-06
-2.80334038826356e-05
-1.71067585354539e-05
-3.1637148917459e-05
-1.57192772756753e-05
-4.67314389600139e-06
-1.92813105510004e-05
-7.8798524212097e-06
-9.42825574576101e-06
-1.40094842029024e-05
-1.42580600532091e-05
-8.6561216786936e-06
-2.14575742020242e-05
-2.08370047919998e-05
-1.02551251453919e-05
-1.54851983233456e-05
-1.19546174633578e-05
-1.23905381037681e-05
-1.71398023016496e-05
-5.49883774938012e-06
-4.14807495279911e-06
-1.89772886415175e-05
-1.75946000346281e-05
-6.2444228094979e-06
-1.23718035992369e-05
-2.08538004184063e-05
-1.71273054507214e-05
-8.64714518315497e-06
2.08563225229611e-06
-2.06323156365165e-05
-2.2902321362999e-05
-1.82100553663957e-05
-1.78223522400263e-05
-3.74102020771596e-05
-4.94088239790609e-06
-2.66725478527735e-05
-1.33992643253727e-05
-2.22296863600608e-05
-2.06867646870963e-05
-1.52090688522761e-05
-3.71053182052961e-05
-1.98930246915591e-05
2.11865492146583e-07
-1.78516976722719e-05
-2.36823421279054e-05
-1.07706034165395e-05
-6.4045475358918e-06
-2.04687101867013e-05
-1.12859956898318e-05
-1.77301878521055e-06
1.03124916395234e-05
-1.53862295392412e-05
-1.63589561731409e-05
-1.65257930369987e-05
-1.43026496723942e-05
-4.0705679715419e-06
-1.80488010867676e-05
-1.62852970009655e-05
-1.60110019303562e-05
-1.4997786686213e-05
-1.36876387242644e-05
-6.04865683560195e-06
-2.08487759121531e-05
-1.01667379242694e-05
-1.42543093332186e-05
-1.20971550159115e-05
-2.04595341265315e-05
-2.05632641986234e-05
-2.15368637364937e-05
-1.49812950871079e-05
-3.72784790235946e-06
-1.32882172491819e-05
-1.93630901857058e-05
-1.69959269597162e-05
-8.81887755377845e-06
-2.45696549908035e-05
-5.09497645580038e-06
-1.95171101475815e-05
-3.05674479272458e-05
-2.91151890163485e-05
3.63411415345657e-06
-2.21449249153369e-05
-3.55448494529283e-06
-2.25491707061803e-05
-2.78101421447775e-05
-1.80455025857941e-05
-1.58981052215929e-05
-1.83391363237425e-05
-2.32691397326209e-05
-3.82084191015979e-05
-1.24261875271317e-05
-1.72574792861167e-06
-3.50546732480437e-05
-2.33762715356027e-05
-2.25221259603871e-05
-1.21669037869382e-05
-7.92182762775343e-06
-1.5910014007135e-05
-1.19119099903562e-05
-2.80157142519582e-05
-1.25448180203227e-05
-3.34805612150676e-05
-1.47020913195152e-05
-1.30931622048386e-06
-1.62665373639146e-06
-2.80897819070409e-05
-2.26621378571638e-05
-1.20085835011012e-05
-8.66759109427796e-06
-1.7329070815865e-05
-1.21695266857807e-05
-2.22421701042593e-05
-3.55594444819437e-05
-1.1390635860574e-05
-5.40368165319728e-06
-1.04939879113377e-05
-1.27044503615112e-05
-1.09795476442925e-05
-3.45063184344109e-05
-9.42094761795551e-06
-1.13156008353336e-05
-2.47616635479873e-05
-9.35511026837277e-06
-1.79470149486828e-05
-1.44386378084893e-05
5.79097928652856e-06
-2.98276513328411e-05
-3.45650215672395e-06
-1.51403521701057e-05
-4.14760651389235e-06
-1.50458305945227e-05
-2.69175077933697e-05
-1.72560293763632e-05
-2.5142026167356e-06
-1.11228972135669e-05
-1.58824415741685e-05
-9.59874377886603e-06
-1.90610573717335e-05
-2.28651282488543e-05
-1.35608720563888e-05
-1.68480183071618e-05
-8.36056493959083e-06
-7.18103620160779e-06
-1.38365757894019e-05
-1.94438898303268e-05
-2.12691146767397e-05
-2.28999644727299e-05
-9.99508337194248e-06
-2.48040426834496e-05
-1.31010764544049e-05
-2.50354575331169e-05
-2.19124667480919e-05
-1.14150214794059e-05
-1.98992160983537e-05
-1.67952407566921e-05
-1.34491143929464e-05
-1.48908605571049e-05
-2.24480232955133e-05
-6.97776205068387e-06
-3.97173261177072e-06
-2.84021340431602e-06
-2.55172666713455e-05
-2.20862354421469e-05
-1.63929984060327e-05
-2.06965411137389e-05
-8.56214298271392e-06
-1.8387749865661e-05
-1.01478225114385e-05
-8.420169549967e-06
-1.82433638830959e-05
-1.74445469879193e-05
-1.13597135989213e-05
-8.28611261325848e-06
-6.22412395624294e-06
-2.81123320221123e-05
-1.46340502365577e-05
4.17181011389499e-06
-2.17861684218006e-05
-2.031941035561e-05
-7.12527887693288e-06
-6.49926977740593e-06
-1.73181539787844e-06
-1.73450572680598e-05
-2.17138759557576e-05
-2.09214653050794e-05
-8.56009005639347e-06
-5.21810767780748e-06
-8.90329081724381e-06
-2.12867997313029e-05
-9.37133635491628e-06
-1.66141897827682e-05
-1.19566341855399e-05
-1.70416293325496e-05
-2.03556743193378e-05
-1.02733702499007e-05
5.49183798146571e-06
-2.44252873826528e-05
-1.84357402209605e-05
-1.66035538940571e-05
-2.39634858667766e-05
-1.69496584856279e-05
-1.56553618408495e-05
-1.6655086832005e-05
-2.55002738046526e-05
-1.20007381781972e-05
-1.06479847272962e-05
-1.19196468960648e-05
-1.02220801968675e-05
-2.73856933079404e-06
-1.05780780891051e-05
-6.49415313830068e-06
2.39861086888747e-07
-1.92576256341335e-05
-3.96203744924272e-07
-6.60015355904389e-06
-2.05757163930279e-05
-1.7260645706136e-05
-1.60967633668062e-05
-2.07968196249696e-05
-1.94638347881845e-05
-8.9227901618332e-06
-1.7529655945106e-05
-1.31085350870855e-05
-2.05182129260565e-05
-2.90973779568954e-06
-2.57846886763679e-05
-3.94242778336366e-05
-1.30800806190459e-05
-2.83746238131495e-05
-1.62878097284192e-05
-6.4443076573285e-06
-1.58520676715427e-05
-1.67418455602185e-05
-9.90828799731331e-06
-2.10341665792715e-05
-5.38093776538365e-06
-1.87332649157801e-05
-2.25068949824476e-05
-2.17241954724269e-05
-3.27278101479902e-05
-3.06905191980632e-05
2.24460429799997e-06
-1.11308046653171e-07
-2.44561528222072e-05
2.235420527238e-06
-1.45336273286656e-05
6.08467385331083e-06
3.43141897182371e-06
-1.58792807373564e-05
-1.76260049838556e-05
-9.93951590417943e-06
-1.43034236858223e-05
-8.24060084345779e-06
-1.79566503835034e-05
-8.39355626941831e-06
-1.8228166509613e-05
-2.96447178772631e-05
-2.106354469977e-05
-1.31115613757008e-05
-9.93125292389082e-06
-2.06889507827993e-05
-1.13189384280015e-05
-1.47628694065188e-05
-1.6877433635911e-05
-1.31025843643541e-05
-4.85430634182418e-06
-2.68521211809357e-05
-1.50551272823173e-05
-2.11821661346469e-05
-8.66170900768089e-06
-2.88658676275975e-06
3.07593640189887e-06
-1.96097340612828e-05
-1.60675092037207e-06
6.2093051403111e-06
-5.12427688714538e-06
-8.7180476086187e-06
-2.04854026230241e-05
-1.38323722923147e-05
-2.56871579374505e-05
-1.52140711027422e-05
-2.98960404796948e-05
-1.23954897700905e-05
-1.7552734609559e-05
-2.06196975601419e-05
-2.69928463783697e-05
-1.31801476079811e-05
-2.12001194166138e-05
-6.01746036656895e-07
-1.12641774699488e-05
-6.93880038563617e-06
4.43865004816963e-06
-1.59790767567068e-06
-3.10076401394678e-05
-1.97705441539367e-05
-2.86910379652215e-05
-1.17855995894323e-05
-1.45730144799387e-05
-2.76332132531515e-05
-3.40440808158139e-06
-2.19904407456933e-05
-1.23024820740344e-05
-1.18967710230751e-05
8.1583765794574e-07
-3.12790492146541e-06
-5.01763888646049e-06
-2.77174836458297e-05
-1.55657565438691e-05
6.068110711673e-06
-3.37882437460516e-06
-1.66169198737584e-05
-2.18344923623728e-05
-2.11178470834608e-05
-3.6150357428981e-05
-2.47741874088733e-05
-2.29026208920576e-05
-3.87639254385876e-05
-3.96394957731524e-05
-2.22559679666414e-05
-3.6673878911566e-05
-2.10643706690522e-05
-3.44049052357362e-05
-1.49655480255816e-05
-2.21566986446981e-05
-2.00384021519809e-05
-1.84699860782163e-05
-2.00910452790987e-05
6.72214441574448e-06
-2.02158752989219e-05
-3.46926292632174e-06
2.82624532842262e-06
-9.42914650709412e-06
-3.20435756151562e-05
-2.17550953416988e-05
-5.32250337912993e-06
-3.03558920652777e-05
-1.69117389036993e-05
-1.2939925251512e-05
-1.30142604145823e-05
-1.59752189966951e-05
-6.13219809011618e-06
-2.16383359394218e-05
-1.39385977652608e-05
-2.47398364995008e-05
-1.61450842197866e-05
-1.08058366462432e-06
-2.03573954865784e-05
-1.35865104278331e-05
-1.81874203466484e-06
-1.11180745084301e-05
-3.1318991006218e-06
7.10431126439083e-06
-2.4200922887773e-05
-1.62896415728282e-05
-2.03942575626717e-05
-7.12977186393465e-06
8.42058849267622e-06
-8.89360050507013e-06
-1.21848038308318e-05
-2.26877028491117e-05
-2.26785104833561e-05
-2.27066538410871e-05
-1.28857629489922e-05
5.22161182977666e-06
-1.7158769006573e-05
-7.81133563442009e-06
-1.66540889990655e-05
-1.58855916357503e-05
7.69212871557613e-06
-3.26345069503328e-07
-1.72333774111942e-05
-9.80144631506594e-06
-3.15152741594701e-05
-2.15711824274098e-05
-1.72436103912397e-05
-7.13328109125035e-06
-1.23452665640518e-05
-1.88947692631007e-05
-2.29500205741265e-05
-1.0888404792586e-05
-8.72425615034921e-06
-2.77316439528336e-05
-2.80130661157063e-05
-7.19921330144471e-06
-2.24245378125381e-05
-2.2287580621309e-05
-1.48100514174611e-05
-1.7486673791288e-05
-9.18790045102018e-06
-1.16098344553368e-05
-2.13361639827443e-05
-3.65962933069154e-06
-1.93159755173354e-05
-2.71979870303735e-06
-2.6213792089254e-05
-1.73368321120285e-05
-2.06763563943106e-05
-1.89674372184638e-05
-1.80275331804729e-05
-1.28906836333976e-05
3.32320246632665e-06
-3.13763744880299e-05
-1.15117340196753e-05
-2.39397881315854e-05
-1.71191097866927e-05
-2.03781013469602e-05
-2.04706203699174e-05
-1.60841948262461e-05
-2.5766580004739e-05
-1.61647551916601e-05
-1.53055272232105e-06
-2.58211328501769e-05
-1.05234018355978e-05
-2.62408627850744e-05
-2.76233275338327e-06
-2.03633201498483e-05
-1.27607565711596e-05
-9.34068262527971e-06
2.94464345149064e-06
5.13213024226399e-06
-1.57185782517079e-05
-9.42584133343263e-06
-9.38554662430691e-06
-1.04999459891674e-05
-2.24527865351005e-05
-1.04998864109535e-05
-3.31518023044549e-05
-1.81419138313596e-05
-7.49352870361101e-06
-1.06726585287405e-05
-1.35677708776558e-05
-1.28749485437298e-05
-1.88564366216204e-05
-4.94044279148643e-06
-9.06496531004986e-06
-9.51861295186898e-06
-1.0786895681087e-05
-1.8629565316234e-05
-6.29668448385056e-06
-2.03507277190087e-05
-3.94433534782996e-05
-1.60772638177327e-05
-1.36045611775704e-05
-1.86509696467286e-05
-2.93078737815549e-05
-3.31711373225017e-05
-8.6827576669565e-06
-2.05165164338724e-05
-8.99470162584911e-06
-8.7901571182494e-06
-1.19711790009246e-05
-1.49400617667128e-05
-2.12200228684528e-05
-1.5963214745445e-05
1.31606926268967e-05
-3.23102409556273e-05
-1.16851273356742e-05
7.68169893111914e-06
-1.41920315831498e-05
-1.6134504510627e-05
3.99987248967672e-06
-6.4245997354405e-06
-2.04475643530589e-05
-1.01388106068018e-05
-1.84556155055204e-05
-2.23016187037575e-05
-2.75009729267891e-05
-2.79184189007682e-05
-1.53951017225579e-05
-2.18952375983248e-05
-2.76581320907291e-05
-2.92350499469383e-05
-7.62083782985677e-06
2.35214542074762e-06
-2.5614974357489e-05
-2.41203636234654e-05
-1.5013074225278e-05
-1.15246045043592e-05
-3.10140278660116e-05
-1.20513927649947e-05
2.74896869851703e-06
5.83693605947373e-06
-1.29414642250352e-05
2.25691829773122e-06
-1.98085209702639e-05
-1.79041622012621e-05
-2.6220597434519e-05
-1.20069624310283e-05
-1.87523944203768e-05
-1.51086562546181e-05
-2.44229972615617e-05
-5.05089583180467e-06
-7.53286086023045e-07
-1.30118908741686e-05
-1.2093512197388e-05
3.57775543480904e-06
-7.90252542887052e-06
-4.72885743137289e-06
-1.16789888238104e-05
-5.55528169818184e-07
-1.7575575674687e-05
-2.28732483358985e-05
-1.27184546461342e-06
-1.50097342115946e-05
-1.14057503008531e-05
-1.19057303663345e-05
-1.71088496007811e-05
-1.05454672724296e-05
5.49154570717265e-06
-1.75726672583866e-05
-3.06562921697359e-05
-2.79233246285674e-05
-7.1127171471563e-06
-1.74875795736221e-05
-1.77717506437852e-05
-3.03356385375502e-05
-1.95584950778207e-05
-1.42178856456851e-05
-1.80125512283287e-05
-7.66324029146781e-06
-1.14390512246642e-05
-2.71490740977229e-05
3.1846652030707e-06
-1.91248562873911e-05
-3.57512781613941e-05
-6.55326310694055e-06
-4.9329760035155e-06
-7.60169062381238e-06
-2.82325115965155e-05
-1.46703826620581e-05
-2.03774978275759e-05
-6.42697471161586e-06
-1.62170222001602e-05
-1.93086567187268e-05
-2.72897303790645e-05
-1.02005448639278e-05
-3.90664815900572e-06
-2.17667776332812e-05
-3.33259518076134e-06
-2.49321513491791e-06
-8.90758548940125e-06
-1.07235037736403e-05
-1.91249003297734e-05
-2.16731053710272e-05
-1.59775937272929e-05
-2.58673527330698e-05
-1.24742437643131e-05
-1.32380140237504e-05
-3.76253981626706e-05
-7.34834993509642e-06
-1.15883035679993e-05
-3.60053045900545e-06
-7.04762967287069e-06
-1.09105299873524e-05
-9.53025978786487e-07
-2.69465242092243e-05
-6.02960600570178e-07
-1.81042544621537e-05
-1.62427676178171e-05
-1.69669908794665e-05
-1.24213184510828e-05
1.00070541483238e-05
-1.42848592148238e-05
-3.52555163031371e-05
-1.80973967030436e-05
-2.07273420634332e-05
-2.55174685437041e-05
-1.17020080458786e-05
-1.51325024455085e-05
-2.34056175118844e-05
-5.94087220466855e-06
-1.86959753201075e-05
-1.87094851227307e-05
-1.89354869253025e-05
-1.66192661491787e-05
-1.13779015269818e-05
-1.82712546724015e-05
-1.16545166136202e-05
-2.85533743319436e-05
-2.81013658249927e-05
-2.77728985081541e-05
-1.12174928613978e-05
-1.60064602561522e-05
-2.132873143873e-05
-1.12725986471628e-05
-2.15158716927271e-06
-2.92777349831955e-05
-2.51011712883048e-05
-2.91396820025986e-05
-1.78992430843749e-05
-7.92956635020247e-06
-1.57883222608971e-05
-2.76118119071327e-05
-1.46509428150572e-05
-1.06622570097235e-05
3.98371008102308e-06
-2.06769074706618e-05
-1.11707851730009e-05
-2.19201207947352e-05
-2.2607511287175e-05
7.09964538501807e-06
5.55091409375827e-06
-5.57903745602307e-06
-2.04994685566983e-05
-2.39019092151659e-05
-1.10673917758982e-05
-3.0316526270515e-05
-3.58562603921228e-06
-2.52910921462455e-05
-1.5330400264655e-05
-1.6621669248349e-06
-3.99601688328675e-06
-2.64383437788336e-05
-1.38632726536823e-05
-3.64940063697911e-06
-5.51794689770368e-06
-1.29593531633573e-05
-1.64784955162418e-05
-1.5360389726437e-05
-1.11545906982378e-05
-1.53422641546944e-05
-6.77192233477426e-06
-5.26011834634023e-06
-7.478689188204e-06
-3.86177343854495e-05
-3.33513096461328e-05
-2.04604350389991e-05
-2.58801947017751e-05
-2.42148486745696e-05
-2.24856207843996e-05
-3.01947930127601e-05
-1.35045003001633e-05
-1.1258633958143e-05
-1.0142020234422e-07
-7.0959929731761e-06
7.54534495896416e-06
-1.47611079706223e-05
-2.41393132576858e-05
-1.01988570251865e-05
-2.45279194186113e-05
-1.26738481008124e-05
-1.57556714585039e-05
-3.38574144410285e-05
-2.37010140694926e-05
-3.6071282991293e-05
-3.0050882731057e-05
-2.21280174668405e-05
-1.81929571207616e-05
-2.88110180641002e-05
-1.61616265854408e-05
-1.80372228989017e-05
-1.3896970811615e-05
7.46835933525514e-06
-4.91123476280845e-06
-1.19472715107525e-05
-1.00918083754369e-05
-1.20760690655259e-05
-1.80776268759222e-05
2.87725226999955e-06
-4.97888903966853e-06
-1.44268037943039e-05
-5.95409519969042e-07
-2.59597246828606e-05
-1.4949888485865e-05
-1.88471662614074e-05
-5.90210835151991e-06
-3.22345716374691e-05
-1.86071874436999e-05
-1.03776421610412e-05
-2.0563803532448e-05
-1.11002962185206e-05
-2.25940475503737e-05
-2.19666809658865e-05
-1.41952961353233e-05
-1.55579066661515e-06
-1.15676092381737e-05
-1.40884647989668e-05
-2.47014767958377e-05
-8.17652583388337e-06
-1.34934552971743e-05
-1.81516512404821e-05
-1.08539175946182e-05
-1.06804239679352e-05
-1.1824867040174e-05
-1.79401540385359e-05
-2.45924169193265e-05
-1.29817214777652e-05
-2.30589085577884e-05
-4.27411190753296e-06
-1.1705240841187e-05
-5.600112007231e-06
-2.05248973723301e-05
-1.12731168877841e-06
-1.32718755839338e-05
-6.65023384854626e-06
1.29435639117235e-06
-5.86481676136127e-06
-1.97358687070278e-05
8.4802977398943e-06
1.31874758414278e-06
-1.53921814852732e-05
-1.02078499982633e-05
-2.59368996723194e-05
-4.18433581467455e-07
-1.60458975965132e-05
-2.48972594020053e-05
-1.66740682586838e-05
-2.37702718713802e-05
-1.76546292459685e-05
-1.05561274271187e-05
-1.51251473948912e-06
-9.60498674343175e-06
-2.56538323502897e-05
-1.35519319686647e-05
-1.23962415292055e-05
-6.91404916478839e-06
-2.11217695577065e-05
-1.33105949005035e-05
-1.55535996382292e-05
-2.53169882648469e-05
-1.09981612185898e-05
-2.05661930120476e-05
-1.85588644458159e-05
-8.25797306535301e-06
-2.380606078835e-05
-1.03971658203179e-05
-1.27291598946403e-05
-6.26557643415496e-06
-4.35905730672462e-06
-1.46575782297218e-05
-2.33243634852255e-05
-2.62964195732132e-05
-1.84484280491464e-05
-9.17337108172661e-06
-1.04920847997018e-05
-2.12691633091736e-05
-3.38260867414231e-05
-1.28903683697531e-05
-2.64485504814521e-05
-1.61565428052478e-05
-1.05167310193824e-05
-1.4162690009083e-05
-2.52424719464224e-05
-2.97558956935762e-05
-7.48877366734511e-06
7.09110642708327e-06
-9.99495635926482e-06
-1.59317739662611e-05
-1.42761080448705e-05
-2.63948005601678e-05
-1.29556471195935e-05
-2.90023247485268e-05
-3.05868065338445e-05
-1.72542040981805e-05
-8.80591992421173e-06
-6.3936566298542e-06
-8.01146624220727e-06
5.69285462398546e-08
-7.09973866520222e-06
-1.42849475423595e-05
-1.00075301070708e-05
3.36548861895933e-08
-1.7603072632693e-05
-1.64912990036088e-05
-1.97000306066675e-05
-1.36900432791309e-05
-2.16902759903128e-06
-1.48411456154564e-05
8.57819058945855e-07
-4.65139422195916e-06
-1.8491234708236e-05
7.50968869001537e-06
-2.06373734534932e-05
-1.88266242062877e-05
-1.40805833794696e-05
8.67731132703987e-06
-9.00320572826631e-06
-7.3195276285135e-06
-8.25171560305068e-06
-7.31364278802791e-06
-4.82143051820325e-06
2.78829816292062e-07
-2.41981592854582e-05
-4.10085504726719e-06
-2.61575125562099e-05
-1.14953715973708e-05
-1.06439719563481e-05
-1.84427970562183e-05
-2.09011912300681e-05
-2.33167463002315e-05
-1.39021353180062e-05
-7.50866509484785e-06
-3.2762401447657e-05
-3.11391794955501e-05
-2.12156008810414e-05
-1.98619952336103e-05
-3.05605057719582e-05
-1.02985189619411e-05
-1.2945341573362e-05
-1.56794252115968e-05
-1.41144781670363e-05
-1.21377146891562e-05
-1.29663163567808e-05
-1.22523782363363e-05
-1.08775082844104e-05
-2.28868567613707e-05
-1.22629163443342e-05
-1.40979391652325e-05
-2.03496555678766e-06
-3.39941251204239e-05
-1.83499731401289e-05
-3.34320335944862e-06
1.92325003113674e-06
-1.64560275005307e-05
-3.03947305154127e-05
-5.21315652532063e-06
-9.61006535761522e-06
-7.16170679661986e-06
-2.17491014061144e-05
-8.55899334163162e-06
-2.72372225586601e-06
-3.03121464675393e-05
-2.08321400361946e-05
-1.64602934670595e-05
-1.76988245357686e-05
-2.2574924470835e-05
-1.43693142653082e-05
-1.48490235012457e-05
-1.8727919768259e-05
-1.13302532132668e-05
-9.25580317323568e-06
-1.67958676758126e-05
-1.66021248098232e-05
-1.84016788207317e-05
-2.50839046602469e-05
-2.45891363865771e-05
-3.02833553253068e-05
-3.24308826228427e-06
-1.19165864967896e-05
-1.46009821777236e-05
-2.02664966778771e-05
-6.153975109846e-06
-1.2003075127473e-05
-2.17889967495265e-05
-2.4453395199565e-05
1.60244290362974e-05
-1.39504689530247e-05
-4.00841978848855e-05
-2.3566667018435e-05
2.51381030176232e-06
-7.68656268230105e-06
-1.60227764258498e-05
-2.35109267494135e-05
-1.4115006009478e-05
-2.53079270998384e-05
-2.27553927924955e-05
-1.46405435994628e-05
-1.90530343249747e-05
-2.9715674407366e-05
-9.05636658190603e-06
-9.78055215637107e-06
-2.07401697298076e-05
-1.37690335857768e-05
-2.89354800526691e-05
-2.03477467933859e-05
-2.56381930771175e-05
-2.08288201703228e-05
-1.66067370226882e-05
-2.55984686211648e-05
-6.39476617063804e-06
