# Supplementary material for: Research on computational propagation and identification of mine microseismic signals based on deep learning
Source: PLoS One. 2025 Oct 22;20(10):e0334641. doi: 10.1371/journal.pone.0334641 (PMC12543183; doi:10.1371/journal.pone.0334641)
Supplement: S9 Data — (ZIP) [file pone.0334641.s009.zip › 000101100000461.xlsx_0.txt_24.txt.txt]

-6.5188572221774e-06
-1.23570907099028e-05
-1.26501190897477e-05
-7.05360447935981e-06
-6.95786205044285e-06
-1.7799042198793e-05
-1.15349289808749e-05
-3.29478315736415e-05
-1.64292687846719e-05
-1.27802157751015e-05
-3.00735878991858e-05
-9.24315447352068e-06
-2.40110714942013e-05
-1.72774235691007e-05
-5.45773476151787e-06
-1.76994703216473e-05
-2.10417836402557e-05
-1.33120950352429e-05
3.21857683675341e-06
1.13366575921231e-06
2.99433883007378e-07
3.79448899513382e-06
-5.38116100167609e-06
-1.90456482347262e-05
-1.61851583768931e-05
-3.08150438841621e-06
-3.43251543096816e-05
-1.45010934652622e-06
-4.63304998463654e-06
-1.29824413830518e-05
-2.28337012602976e-05
-3.49529462523414e-05
-1.48061292504254e-05
-2.1727219133694e-05
-2.15432871011771e-05
-1.3118501507222e-05
-1.69262383883385e-05
3.10417013160836e-06
-2.61085180960376e-05
-4.74979118448239e-06
-1.04334708578302e-05
-2.83051250524742e-05
-1.59011477530953e-05
-2.32708860436493e-05
-2.28089279754718e-05
-9.79176338167355e-06
-1.08853012648306e-05
-2.87541768272468e-05
-2.8238875997534e-05
-1.76569271528225e-05
-8.03877457508299e-06
-2.43934753950162e-05
-1.06689980408679e-05
-3.45684034166095e-05
-1.3383741260977e-05
-1.13231400710628e-05
-1.94178283008686e-05
-1.79074089110138e-05
-3.27539520853436e-05
-1.83130088138794e-05
-1.05363912257135e-05
-1.04896831404266e-05
-4.40395722430541e-06
-1.76649009883895e-05
-6.76478968351582e-06
-1.80933021918864e-05
-9.31344979279561e-06
-1.10402280623067e-05
-8.02970540938598e-06
-2.97832475629252e-05
-1.84081790867737e-05
-2.80063055013515e-05
-9.27881524930708e-06
-2.00539055657936e-05
-2.14542657629985e-05
-3.21380947348208e-05
2.60097490258995e-06
-3.38161512868532e-06
-2.49910554426671e-05
-1.8712115953559e-05
-2.43520448205449e-07
1.21542236027203e-06
-2.26509354732774e-05
-1.22548896324497e-05
-3.14043155374368e-06
-2.27399435620008e-05
-3.18957453289884e-05
-1.42932743974205e-05
2.34765330317182e-06
-5.70589164473094e-07
-3.04311943519377e-05
-1.48741188771767e-05
-1.43979654023667e-05
-9.44986235898928e-06
-3.33319249513539e-06
-1.34571539442397e-05
-1.42320651001516e-05
-9.67145740607783e-06
-1.0661233354538e-05
-6.14257511685119e-06
-1.50729304665995e-05
-1.3559526170493e-05
-3.65050011299465e-05
-2.31397401587271e-05
-1.2148668856572e-05
9.98247667969918e-07
-2.6413478359364e-05
-2.4790665425205e-05
-1.37814386597647e-05
-7.98862673053546e-06
-1.60011351158765e-05
6.24005982812085e-07
-1.2139473332575e-05
-1.61136079119596e-05
-1.71286947197079e-05
-2.60246456393772e-05
-2.4029872304155e-05
-2.08967957305407e-05
-1.78661766644085e-05
-5.11096132328197e-06
-2.007360078163e-05
-2.36143203244918e-05
-2.25858614815706e-05
-1.50550172286831e-05
-3.43015976517499e-05
-3.80112339717081e-05
-5.17520414811317e-06
-1.22577250528485e-05
-1.47968042992864e-05
-4.054306099411e-06
-2.89297861173299e-06
-2.23070053818264e-05
-2.96214833608562e-05
-9.78925290226718e-06
-2.02622156177775e-05
-1.32275623752137e-05
-2.2314303735955e-05
-2.73684468434485e-05
-1.98454758547851e-05
-1.71488162247517e-05
-2.71403959548478e-06
-7.56801601731355e-06
-2.74742785987924e-05
-3.28145353555948e-05
-7.38937540630674e-06
-3.08478084600387e-05
-8.0163103993454e-06
-2.22394617139495e-05
-2.99856082648232e-05
-1.20190871281694e-05
-1.13531439836811e-05
-1.4352725790222e-05
-3.75687028891876e-05
-1.9202668722581e-05
-1.74572318211187e-05
-2.62709590886471e-05
-1.87534310488108e-05
-1.43953747678244e-05
-1.21141696396078e-05
-1.49244658551147e-05
-8.15779610055055e-06
-4.7549589706138e-06
-1.2348391083664e-05
-1.45940214033302e-05
-2.26714932431302e-05
-2.56555112272271e-06
-1.96561689102047e-05
-2.64154622985725e-05
-1.18673656523292e-05
-3.55499278156844e-05
-2.67273856318349e-05
-1.8025677528975e-05
-2.74144982553356e-05
-3.6936039962961e-05
-2.32079901779076e-05
-1.91938962345352e-05
-1.26093140206685e-05
-1.33579872412484e-05
-1.36319625934972e-05
-6.79787926445006e-06
-2.88163909609295e-06
-4.89280684421322e-06
-2.08822281870576e-05
-3.26444476962173e-05
-2.80838932299848e-05
5.1890203154776e-06
-4.22924002824178e-06
-3.10403934929321e-05
-1.18895565596531e-05
-7.19561174247434e-06
7.95981722633907e-06
-1.55145718255213e-05
3.124177084884e-06
-1.26992684825528e-05
-2.72958355570586e-05
-2.06876136631696e-05
-1.97746200871763e-05
-4.19024107415277e-07
-8.58896949821319e-06
-1.84314086305814e-05
-6.82383157455935e-06
-2.52572382133714e-05
-2.91901696284882e-06
-2.3914520514267e-05
-1.19851852402292e-05
-1.52449654278267e-05
-2.97384683111775e-05
-2.11200173489975e-05
-2.47864116965374e-05
-3.23049000000829e-05
-1.37080480430519e-05
-2.43839796245851e-05
-3.43621408410069e-05
-1.53709630160312e-05
-1.75554485480099e-05
-4.68381892581884e-06
-3.16086634916381e-05
-2.615855663487e-05
-2.93907338703565e-05
-1.08746964979874e-05
-1.7800365936172e-05
-3.07249271804425e-05
-1.22327681105008e-05
-4.17993238277969e-06
-1.28788049485348e-05
-2.60981341173779e-05
-5.97528328061908e-06
-3.44177748760066e-05
-2.41266232927617e-05
-1.22492093957779e-05
-1.33172199787159e-05
-2.59070641220983e-05
-6.77759442390163e-06
-1.24440921847068e-05
-3.2297761974014e-05
-2.65720824055895e-05
-3.33509780616426e-05
-2.02256538588296e-05
-1.8885671542437e-05
-1.70763545980006e-05
-9.91492807957157e-06
-3.65888259374619e-05
-1.38798672627085e-05
-2.36357879708532e-05
-1.06318361642088e-05
-2.01164651762368e-05
-1.96025122406635e-05
-6.8076748126047e-06
-1.31432564231031e-05
-2.1653583662542e-05
-1.38745174313342e-05
-1.59979204580898e-05
-3.25452508069477e-05
-3.19547924187679e-05
-1.79962315651718e-05
-8.34023073201128e-06
-1.80954300546457e-05
-2.20432467255089e-06
6.71710520953201e-07
-1.24745180003648e-05
-2.16869475600176e-05
-1.51556814601704e-05
-1.48392894190611e-05
-1.42290010270386e-05
-1.88663457557503e-05
-4.65614921831903e-06
-2.18779709258452e-05
-2.49661209883544e-05
-2.12023685494314e-05
-2.80413221043066e-05
-1.56639569251847e-05
-2.21754032947952e-05
-2.91266198213565e-05
-2.55051066104186e-05
-9.7822085977529e-06
-1.73898405968155e-05
-1.99978265664753e-05
-3.77585108757196e-05
-2.13122793623721e-05
-1.47831425963569e-05
-1.01677941112654e-05
-1.4153223497593e-05
-1.88876692200552e-05
-1.66595459972593e-05
-2.62745663171984e-05
-3.44572972469971e-05
2.10963450757605e-05
-3.61170062420841e-06
-1.07672035890351e-05
-1.10203328666758e-05
-1.38305197232251e-05
-1.17981776020503e-05
-2.03393414789157e-05
-2.00158090515261e-05
-1.12656970377824e-05
-1.63218712679641e-05
-1.89573669325985e-05
-2.15799973440607e-05
-1.35807370917747e-05
-5.7730206471087e-06
-1.23013126836744e-05
-1.37042849190346e-05
-1.90402848574209e-05
-2.89736657568177e-05
-2.02955848312368e-05
-1.99306883609289e-05
-1.24674466183843e-05
-5.36195544444421e-06
-3.23390971322822e-05
-3.71946531942031e-05
-1.0135143051552e-05
-1.63008149337837e-05
-5.79934651235817e-07
-3.00600874470773e-05
-1.77937220319471e-05
-2.6165417880632e-05
-1.3019401692839e-05
-2.61065951946384e-06
-1.63088334337579e-05
-1.99271121292552e-05
-1.34883358797843e-05
-8.00983246003678e-06
-2.72996252835893e-05
-1.01678963393072e-05
3.2151641033221e-06
-1.467849532446e-05
-2.29381314325566e-05
7.44800597060025e-06
-2.15097314096834e-05
-5.53184372122455e-06
-1.92913040950018e-05
-6.88045159390056e-06
-1.33296465542686e-05
-1.18887357220693e-05
-9.71853805827874e-06
-2.05952004326315e-05
-1.34878915024257e-05
-4.29498578924028e-06
-1.53967156629996e-05
-2.10608068711538e-05
-1.75098998865651e-05
-1.30558486648721e-05
2.03916464442387e-06
-2.25966564588209e-05
-1.79929329912028e-05
-7.74304214479852e-06
-2.42449019458549e-05
-1.55718982014075e-05
-1.21652031034236e-05
-2.18556017401319e-05
-9.99061084084953e-06
-1.35954615166227e-05
-3.06640394804785e-05
-2.12256246067778e-05
-1.58152618911245e-05
-3.22498766804802e-05
-1.73320097423087e-05
-4.33920790386395e-05
-1.6659866720975e-05
-1.71770540670573e-05
-3.41069542311705e-05
-2.7368345722448e-05
-2.5534200195058e-05
-2.23520079651211e-05
-1.50784087555603e-05
5.3996279548226e-06
-6.90958665999788e-06
-1.66887811137845e-05
-1.60340388966529e-05
-2.23861121574714e-05
-2.16062104806653e-05
-2.18492363391715e-05
-2.33439619708694e-05
-1.13418119054752e-05
-1.56577594154037e-05
-3.20059828979686e-06
-1.20779527097529e-05
-2.06388608302572e-05
-5.75079881173186e-06
-1.55028368341948e-05
-1.61710356505313e-05
-2.71893179737379e-05
-1.68941910188611e-05
-1.17093510933576e-05
-1.08522447152408e-05
-1.95991073685458e-05
-1.41949167423618e-05
-1.49498587144323e-05
-3.39231921563423e-05
5.45223110165601e-06
-1.54159080304353e-05
-2.25568110329557e-05
-1.83146383533761e-05
-2.72982512542301e-05
-3.12754803789533e-05
-2.81268791256375e-06
-1.66464113957503e-05
-2.77149725269675e-05
-2.04548004366542e-05
-1.62021283052536e-05
-1.81085366385139e-05
-1.40347225199125e-05
-1.91651150614369e-05
-6.93241710243373e-06
-1.44200682041547e-05
-1.36616223027532e-05
-1.18492682818741e-05
-1.58438283719791e-05
-3.65378106772681e-06
-1.1751184830544e-05
-9.20338155036375e-06
-1.56470122657797e-05
-1.46508916060981e-05
-1.62735661802491e-05
-2.89141689315731e-05
-1.30355824012396e-05
-2.34245849111833e-05
-1.9844602088971e-05
-1.85587308575175e-05
-6.88083240242622e-06
-1.34763526039032e-05
-1.42754669932878e-05
-2.7651741060018e-05
-1.33999169190315e-05
-1.09450699075611e-05
-1.40242999029679e-05
-3.29837465906377e-05
7.32891097589124e-07
-1.33846964373351e-05
-2.25633345849452e-05
-6.40388777013297e-06
-1.43837177026567e-05
-3.13988497233846e-05
5.52754418792219e-06
-3.00477558225093e-05
-4.28715738240535e-06
-9.03202475758236e-06
-1.39149598382655e-05
-1.82375765750976e-05
-1.85311230138249e-05
6.64865739811653e-08
-1.51732498368312e-05
-1.17153277371003e-05
-5.15194523823984e-06
-4.95662029411643e-06
-7.20932851399866e-07
-9.33039000784507e-06
-2.50800061470319e-05
-1.60028114843803e-05
-3.03476698912929e-05
-6.0571397517935e-06
-1.14108007633431e-05
-7.17143534644364e-06
-2.56610663733989e-05
2.72805074728663e-06
-2.69775358264705e-05
-1.91784686891018e-05
-2.29601974760664e-05
-1.34100607201649e-05
-2.94724675799327e-05
-2.44833771173899e-05
-6.27735639033359e-06
-1.61765738564706e-05
-8.88841921270319e-06
-1.98176491501204e-05
-8.86213686835415e-06
-1.95094654446329e-05
-2.13174276009735e-05
-9.10438896560443e-06
-1.50428580774244e-06
-1.55442736747151e-05
-1.41518748768645e-05
-1.60305711509861e-05
2.25321810933605e-06
-2.32863785135842e-05
-5.54517535395728e-06
-2.34120889719491e-05
-9.11579460758117e-06
-2.30340519932238e-05
-2.18596650247675e-05
-2.73940950218758e-05
-1.44938376662543e-05
-5.28681131152735e-06
-4.96384216485928e-06
-2.20508108702787e-05
-2.84165577964441e-05
-1.195284104357e-05
-1.36165575470928e-05
-4.35260702106071e-06
-1.94549539402574e-05
-1.81490261008196e-05
-1.98923255971634e-05
-1.19574479335917e-05
-4.59077480521994e-06
-2.31316323993628e-05
-1.63930984592038e-05
-2.1622673288607e-05
-1.90367911367943e-05
-1.75107877343047e-05
-1.61891713547492e-05
-1.98748613277035e-05
-1.24926623689967e-05
-1.03892559935097e-05
-2.90602918971147e-05
-6.38779490740672e-06
-5.97857327942578e-06
-2.14050404819568e-05
-3.2101989819136e-05
-1.26093032007825e-05
-5.40467076819252e-06
-2.08047483698172e-05
-1.84358174629662e-05
-7.78950894669115e-06
-2.66397384068462e-05
-1.57254242587035e-05
-1.4513581797204e-05
-1.44658329282653e-05
-2.72141488347977e-05
-9.95151763046297e-06
-5.99197228223849e-06
-1.31238114702179e-05
-2.24228081310504e-05
-5.5845535793086e-06
-8.9061562677176e-06
-1.1072401490551e-05
-2.32400533915567e-05
-1.65102356059743e-05
-2.29240604891921e-05
-1.32853440946764e-05
-2.06212891993272e-05
-2.33053944085071e-05
-9.26871731913643e-06
-2.57553503948474e-05
-3.64188965848997e-06
-1.5723829971155e-05
-1.40236632109321e-05
-1.79506117444457e-05
-3.52400973271077e-05
-2.43307150691787e-05
-2.46588323094434e-05
-3.54553127153562e-05
-8.8006807873206e-06
-1.92893806749272e-05
-9.52411262263375e-06
3.82089564644222e-06
-1.37482309903598e-05
-6.87057720958656e-06
-2.77058756141264e-05
6.21013838594573e-06
-6.18927323792744e-06
-1.28000602640766e-05
-2.03280122765411e-05
-1.27646706975157e-05
-6.73652392671012e-06
-1.51456654045787e-05
-5.43079240508188e-06
-1.9713206564487e-05
-1.54185857512216e-05
-1.2853114730244e-05
-1.56319175019533e-05
-2.15878628893033e-05
-1.89930927225017e-05
7.64452903600545e-07
-8.77602783579785e-06
-1.58565823697173e-05
-9.70909880240807e-06
-1.17609967061019e-05
-3.04651592884025e-05
-2.16880312011837e-05
-1.54198778091116e-05
-2.45365228658276e-05
-1.49921172155588e-05
-2.35916872863603e-05
-1.33046642997544e-06
1.24292785830455e-06
-1.58389217831736e-05
-1.60335423916552e-06
-9.17843986791895e-06
-2.2695729348078e-05
-2.10437310432e-05
-1.08158179013906e-05
-1.06305827346899e-05
3.28422923828926e-06
-1.46847914457297e-05
-1.08856315450953e-05
-1.53138816958375e-05
-1.87722847713128e-05
-6.99830698487169e-06
-1.47729156036584e-05
-1.38975012630486e-05
-1.82017004779011e-05
-1.01931917870684e-05
1.22330854339849e-06
6.73625787690126e-06
-3.27262571636168e-05
-9.8377147800801e-06
-1.93850770881329e-05
-1.62935139541977e-05
-2.05027096262828e-05
-2.22644975959015e-05
-2.65669424396149e-05
-1.8464395473742e-05
-1.3401591248235e-05
7.27593890638153e-07
-1.49181957425083e-05
-2.83584141877214e-05
-8.36555286427255e-06
-1.19085957876984e-05
-7.53500946764981e-06
-3.61734035787772e-05
-1.46013294251108e-05
-1.26027490150663e-05
-1.26772733187294e-05
-2.49130240589723e-05
-4.23903777476206e-05
-1.39560911940101e-05
-1.77103662827611e-05
-2.20882084867473e-05
-1.7411196326526e-05
-2.07750581828812e-05
-1.53899211172886e-05
-2.93404517163915e-05
-2.78596896415294e-05
-2.59928557209779e-06
-2.28421655941029e-05
-2.56171357118473e-05
-1.44343046199273e-05
-1.8877305530288e-05
-4.15521425014258e-06
-1.29601606899446e-05
-1.91355116631602e-05
-4.31209161942647e-07
-7.66649304718578e-06
-1.18699325318389e-05
-9.4984338443937e-06
-1.2630492327027e-05
-1.28735539475437e-05
-2.00029027105877e-05
-1.79659168873531e-05
-2.2993400158904e-05
-5.19355392070073e-06
-1.70210132049844e-05
-2.40521835967604e-05
-2.42929871375907e-05
5.62989768565875e-06
-2.16321284962711e-05
-1.51872644008723e-05
-3.6818039167825e-05
-1.95126223335393e-05
-1.52764783041865e-05
-6.92115457886605e-06
-2.65111539784781e-05
-2.33008849254847e-05
-7.94742621160359e-06
-1.61863547704194e-05
-6.07597585982863e-06
-1.49540682816423e-06
-1.53691862126944e-05
-1.98265555593256e-05
-1.52970403287458e-05
-3.12490922533943e-05
-2.06676152583541e-05
-3.28422175364278e-06
-3.08901137844836e-06
-1.95778299421576e-05
-1.13336459389755e-05
-1.57138497421512e-05
-1.48641054998146e-05
-3.15133250802866e-05
-1.03179233160597e-05
-2.88523903566983e-05
-1.45328214547521e-05
-2.56236859737441e-05
-4.63441989257048e-06
3.59345891952614e-06
-4.08613981677315e-05
-2.6413749789025e-05
-1.25409219774188e-05
-1.56871335100441e-06
-2.94425979739576e-05
-2.3616898983484e-05
-1.02958347996209e-05
-5.83560046083504e-06
-1.4425790902907e-05
-2.36762477970509e-05
-2.20243365606246e-05
-1.79524677054528e-05
-1.38881156706873e-05
-2.11477792507995e-05
-1.3402608345157e-05
-1.49000474489401e-05
3.33718202826026e-06
-2.27872366398216e-05
-6.99779143990986e-06
-9.77391980930341e-06
2.73680962110261e-06
-8.02682348097025e-06
-9.41782183584263e-06
-1.23013094978729e-05
-1.63395417573136e-05
-2.09954338036662e-05
-1.94971543677441e-05
-1.58732991577716e-05
-2.78114299440184e-05
-3.568755803071e-05
-2.12327014457037e-05
-3.01426058809785e-05
-6.81225785891134e-06
-1.69977927921499e-05
-1.35957597995735e-05
-9.15117408549393e-06
-1.3626017929897e-05
1.74640714925757e-06
3.50680609435814e-06
-1.46021609529606e-05
-1.04662321884273e-05
-3.23410709740294e-05
-4.88614851465769e-06
-8.75618639452572e-06
-5.85038695279147e-06
-6.66640284201059e-06
-2.47142992873625e-05
-1.48742140024714e-05
-3.02557673859927e-05
1.94502642202866e-06
-2.78876170588079e-06
-3.20165351443203e-05
-1.72526432508733e-05
-2.20967120994833e-05
-2.79696637862839e-05
-1.67237623444921e-05
-1.84417386820193e-05
-5.94854594119911e-06
-1.33128723667749e-05
-1.50743539350895e-05
-2.18432177285573e-05
-6.74257694656108e-06
-1.98113634242567e-06
-3.2243214907345e-05
-1.07519504814382e-05
-1.13763861102895e-05
-2.63003838767469e-05
1.113139489083e-05
-1.50794412526736e-05
-1.64493335457841e-05
-3.00202340578546e-05
-1.13008527472576e-05
-1.86280414875426e-05
-1.21027161585989e-05
-1.16245175063481e-05
-3.06703691180555e-06
3.53765900583056e-06
1.09799229946773e-07
-1.43324011636706e-05
-1.36793159299085e-05
-7.63620913649589e-06
-1.51151626961608e-05
-7.6100884221562e-06
1.68107047562858e-06
-8.43513172036494e-06
-1.63234058159972e-05
-7.51012442654913e-06
-1.28808969672351e-05
-1.36563934120192e-06
-9.36051779098203e-06
-1.60599961467262e-05
-2.51287136968605e-05
-1.85789394555175e-05
-9.25782611242541e-06
-2.51019723417783e-06
-2.84162719206366e-05
-3.54029991966455e-06
-3.01255532884691e-05
-2.15508809072294e-05
-1.91080549751368e-05
-1.52037856597213e-05
-3.21785207414536e-05
-2.77005226783649e-05
-3.12549507581825e-05
-1.65507022733389e-05
-6.56010668118103e-06
-7.20070270381236e-07
4.64737421575661e-07
-1.5855163631557e-05
-9.47183838244198e-07
-1.60879180175685e-05
-1.58907984047912e-05
-9.90382242749229e-06
-1.75163286485208e-05
-2.34554970248157e-05
-3.94790867659924e-06
-4.99136304208227e-06
-1.19158741627725e-05
8.28177206317241e-06
-6.79702346523794e-06
-1.70504402998398e-05
-2.08899277337892e-05
-1.7752795603881e-05
-2.49313324703125e-06
-1.30156630349603e-05
-1.6519588904172e-05
-4.27380789526407e-05
6.55580593048561e-06
-2.00741297837994e-05
-2.92430224361223e-05
-8.43633156897717e-06
-1.13220968908567e-06
1.40835702638069e-05
-9.78959220537374e-06
-2.26362276389215e-05
-5.9024595557654e-06
-2.32081152978031e-05
-2.98430380447515e-05
-3.35155265522828e-05
-3.20859408934357e-05
-1.75565275968139e-05
-3.15090451488068e-05
-3.0721424521012e-05
-5.60638392284773e-06
-6.9773587293391e-06
-1.4478317089583e-05
-1.34786211691367e-05
-2.82391816825299e-05
-7.70307636511964e-06
-7.3107036291952e-06
-1.13414366949457e-05
1.64409787486518e-07
-7.04328781205616e-06
-1.60464721894219e-05
-7.80935437717217e-06
-2.3431140951033e-05
-7.54925522815918e-07
2.6043156983065e-06
-1.8698481399029e-05
-2.10220806782365e-05
-5.52299024426838e-06
7.03315660182075e-06
-1.76134995836971e-05
-3.55233186583851e-05
-1.73163581460904e-05
-2.59381225964646e-05
-1.06689137601041e-05
-7.86519199929285e-06
-1.62978164744205e-05
-1.10151009185703e-05
-1.79111132365805e-05
-1.88591840027902e-05
-3.94480074681119e-05
-1.63003114687538e-05
-2.58417693548967e-05
-2.2640764513096e-05
-1.99165094711792e-05
-1.41061240986636e-05
-1.99516647802177e-05
-5.90461682044046e-06
-2.24613805866469e-05
-2.12538717868617e-05
-4.40358960413405e-06
-3.42220221912308e-05
-8.17865103752752e-06
-8.04497106842227e-06
1.24011849671431e-05
-2.36788271890786e-05
1.02087314591325e-06
-1.40431615219633e-05
-9.25876076468459e-06
-5.66971389521777e-06
-3.74147440170618e-05
-9.23803055545589e-06
-8.80698926053025e-06
-1.47284740754727e-05
-2.45410841019316e-05
-5.17871096187308e-07
-1.16203782592761e-05
-2.45976414400936e-05
-1.11985784024469e-05
-3.07465701171953e-05
-2.80200798514037e-05
6.60029895205753e-06
-1.2118804496756e-05
-2.33117746627778e-05
-1.48911059393395e-05
-1.8677411683592e-05
-2.38931787371942e-05
-7.61371613060416e-06
-1.46988039220089e-05
-6.15241310883008e-06
-1.02087631954622e-05
-1.33115984470343e-05
-9.26603654324355e-06
-1.92917689143111e-05
-2.20971684079658e-05
-7.72053393270956e-06
-1.2853880785833e-05
-1.99386131895571e-05
-2.69731072464206e-05
-1.03987578516149e-05
-3.44807923014878e-05
-2.98530355477827e-05
-1.52543214773246e-05
-1.90937799175939e-05
-2.44454272466149e-05
-1.52233504106629e-05
-8.8121862048395e-07
-2.55349660421891e-06
-1.37788360895168e-05
-3.20497434325851e-06
-2.67904745589619e-05
-3.69049682837696e-06
-2.30771181409051e-05
-2.23329121802562e-05
-9.75145810557741e-06
-1.6714077225051e-05
-8.01934228276601e-06
-2.52608682925215e-05
3.12350720091842e-06
-2.81769472484e-05
-3.32061706428314e-05
-2.01971262095141e-05
-2.29337472564419e-05
-2.34899150929751e-05
-3.93866871863777e-05
-2.65132590648014e-05
-1.01396934248866e-05
-1.73670838826801e-06
-2.46334206091126e-05
-1.30391758682043e-05
-1.22998182782117e-05
-8.09079773333515e-06
-8.38999105487649e-06
-1.07158357235594e-05
1.05092026443117e-05
-6.36339257168161e-06
-9.68215744634704e-06
-1.77456783536162e-05
-1.36228205599527e-05
-2.30047981778395e-05
-1.76567522020135e-05
-5.57714882249506e-06
-1.5776497111368e-05
-2.54184750122062e-05
-1.02040731482857e-05
-1.02260933480645e-05
-2.21459020893307e-05
-2.62936183296587e-05
-1.65944320797185e-05
-1.8132256176792e-05
-1.37782856628489e-05
-2.04518892890022e-05
-2.03360211708263e-05
-7.95464338736161e-06
-1.03084160395241e-05
-1.43859089715416e-05
4.86986969052391e-07
-1.29006965217233e-05
-2.87533104091392e-05
-3.00602507716632e-05
-1.02604559017143e-05
-1.97175789438008e-05
-7.39573426489494e-06
-6.68673417694898e-06
-2.49915974487536e-05
7.34608958222793e-06
-1.26601757413289e-05
-1.26862572229082e-05
-1.61462674377564e-05
-1.74915564519288e-05
-9.0124375443129e-06
-1.25898499792682e-05
-3.47876923682546e-05
-2.43687840488493e-05
-1.75313217854376e-05
-2.15070100955998e-05
-2.82235329639289e-05
-6.07049113157768e-06
-1.37346516325558e-05
-2.12305731223592e-05
-2.24375979484812e-05
-1.28570604723676e-05
-2.03951911825163e-05
-2.09326495000876e-05
-2.07790001091836e-05
-2.83900471102797e-05
-2.15050519668704e-05
-1.2091987632805e-05
-1.49196753629368e-05
-1.28051788218368e-05
-2.82647377659568e-05
-1.93322306665434e-05
-1.84999938306892e-05
-5.49933331131022e-06
-2.18964350278629e-05
-1.5749959133869e-05
-1.46420808316104e-05
1.39002069522058e-06
2.19311853783965e-06
-2.51855344058286e-06
-1.72894672177302e-05
-1.04958569123406e-05
-3.22932812587216e-05
-3.03519391943324e-05
-1.96232189761504e-05
-4.76160891385372e-05
-1.87139851023565e-05
-7.13933102658666e-07
-1.08460619592759e-05
-3.24862612197665e-05
-2.86527765527606e-05
-1.71852396796061e-06
-1.14212511547691e-05
-1.28192143724587e-05
-9.15945562685534e-06
1.52469605223614e-06
-1.89200516776191e-05
-4.57476010220949e-05
-2.37666392499994e-05
-1.23185057094515e-05
-1.42732480366594e-05
-1.82901708110224e-05
-9.13485860633252e-06
-1.76128892122318e-05
-2.22829039456855e-05
-3.65000905971324e-05
-1.73174189216219e-05
-1.67520863773997e-06
-1.81702105790128e-05
-1.37778441961519e-05
-3.40571478688184e-05
-2.08123003458711e-05
-1.8707820776757e-05
-2.38105377932737e-05
-2.0498035658014e-05
1.0715347588856e-06
2.63168370339305e-06
-1.69783450698674e-05
-1.32913226526125e-05
-2.1049092528213e-06
-1.35427633542942e-05
-1.5541167398926e-05
-1.53005809482493e-05
-9.92131691983391e-06
-2.75990711917199e-06
3.46612976649952e-06
-1.72802002171084e-05
-1.56482726075946e-05
-1.37171555251112e-05
-7.45308012705257e-06
-4.34137683850906e-06
-7.86553997846509e-06
-1.83042850367805e-05
-1.98797160177132e-05
-2.29460183289949e-05
-1.56107781306205e-05
3.18230756487587e-06
-1.04803610715718e-05
-9.32906307739721e-06
-1.07769768075439e-05
-1.3552065294596e-05
-1.60195404411752e-05
-2.37823453135711e-05
-1.44982002489103e-05
-8.68922294068539e-06
-1.7371470539545e-05
-8.32281720732735e-06
-4.39856495370234e-05
-2.70293765743939e-05
-2.01956154438217e-06
-1.89223433255985e-05
-2.12877198834552e-05
-1.07091760021176e-05
-7.09606278198571e-06
-9.6511571671751e-06
-1.28691295279159e-05
-1.48096355583088e-05
-2.10045293382765e-05
5.45327556581709e-06
-2.62950032364976e-05
-1.32890890721575e-05
-1.25295778534072e-05
-9.65613284773729e-06
-2.92288283921406e-05
-2.92261647981783e-05
-6.36375485287678e-06
-1.34955946449694e-05
-2.62651932602644e-05
-1.11521936460141e-05
-2.9521482430259e-05
-2.11612670302404e-05
-1.1375225075795e-05
-3.86231121979378e-05
-1.33048295798335e-05
-1.41187316748038e-05
-2.47656460260369e-05
-1.29965431800065e-05
-4.88022871957883e-06
-6.91833674766924e-06
-1.84858244830928e-05
-2.46079646726535e-05
-2.30371791286758e-05
-2.46807787188569e-05
-1.17477854238427e-05
-1.85696435763565e-05
-1.68295358827928e-05
-2.25098576553189e-05
-1.22185396932427e-05
-1.80425635808261e-05
-8.10865140065169e-06
-7.47865239790318e-06
-1.70518686082322e-05
-2.49737798563486e-05
-1.91239742457911e-05
-7.95207817510215e-06
-2.7916496465982e-05
-1.83979027407159e-05
-8.49075363827884e-06
-2.22948168520221e-05
-1.23965175221406e-05
-9.11327435162352e-06
-1.19331661962841e-05
-1.55318333355219e-05
-1.4521087358843e-06
-1.20572588545867e-05
-3.57419661389593e-05
-1.39448343554319e-05
3.24946699456654e-06
-8.82625624525187e-06
-2.87867499328246e-06
-7.02584503418921e-06
-2.27086382061618e-05
-3.29953679464905e-05
-1.54483798996427e-05
-2.43957072855141e-05
-3.80244669044111e-05
-2.29489826070444e-06
-1.59605725210543e-06
-1.28972498926566e-05
-2.14091819051438e-05
6.85658457526065e-06
-1.93354965430159e-05
-1.01619511738104e-05
-7.15041052324301e-06
-1.63370615977871e-05
-4.15506561533839e-05
-2.50574207879184e-05
-1.5969209761506e-05
-1.58316545215299e-05
-6.42981202479662e-06
-1.40540303362977e-05
-2.27801995929716e-05
-1.28394768128829e-05
-4.86210748487434e-06
7.56102948760979e-06
-9.33180489469148e-06
-9.18098384298229e-06
-1.41479647387225e-05
-2.16715686381138e-05
-4.6543844955575e-06
-2.09251345094777e-05
-9.81897633452731e-06
-2.49533492607827e-05
-3.19963036499441e-05
-1.06078953886475e-05
-4.44457495027042e-06
1.84781440073584e-06
-1.80209398502716e-05
-2.70845373931538e-05
-1.39580639393509e-05
-1.40335408576109e-05
-2.00720829048487e-05
-2.38979488209247e-05
-1.02734276647508e-05
-1.28021465704746e-05
-2.34742528658297e-05
-2.64155680459843e-05
-1.73750860241269e-05
-1.88055583184624e-05
-1.66773244120339e-05
1.57964939007798e-06
-2.31435916535525e-05
-4.13331083022889e-06
-1.05292506521895e-05
-6.66457100646712e-06
-8.02157159974462e-07
-5.0218928924027e-06
-2.15500720737117e-05
-2.0098263923706e-05
-2.09680472606284e-05
-8.89362018255907e-06
-5.89305902387546e-06
-2.33769857769917e-05
-1.45022597452494e-05
1.92127726037998e-06
-4.41631603615003e-06
-6.92727257297599e-07
-1.16547631164817e-05
-6.63026815528965e-06
-6.18624819577926e-06
-3.06429331636766e-05
-3.89764506797124e-05
-8.83430506840187e-06
-2.4702437344089e-05
-8.47651177177293e-07
-3.79691102710062e-06
-2.68869275005182e-05
-2.11527230064104e-05
-8.84315732947085e-06
-1.28263526655191e-05
-1.65750522839305e-05
-3.24608009566335e-07
-1.43428303923463e-05
-2.49462864423599e-05
-2.21361300176806e-05
-2.07901788951806e-05
3.96359455463423e-06
-8.79056769892947e-06
-1.00492763290768e-05
-1.11851839552986e-05
-1.50646334505418e-05
-2.97359781217009e-05
-1.41788751282447e-05
2.9830655427191e-06
-2.33370149850675e-05
-2.23704510564072e-05
-2.67608102682585e-05
-2.76113938657871e-05
-2.92526242639582e-05
-2.2739045759493e-05
-1.5612064469955e-05
-1.88094267674029e-05
1.50615552808175e-05
1.198010145905e-05
-1.10819839124812e-05
-1.45488118189462e-05
-1.6894098295162e-05
-4.53082690863765e-06
-7.44569673839459e-06
-2.78160241542779e-05
-1.15091645141127e-05
-1.77206117856512e-05
-1.27791400365128e-05
-2.91121331788348e-05
-2.0542564773018e-05
-1.3546566295662e-05
2.90824721191372e-06
-2.45361300577944e-05
-1.69553095714518e-05
-1.19089545313146e-05
-4.66693105587403e-05
-2.53297097777688e-05
-3.01394677232912e-05
-2.54362498421472e-05
-3.50420373854632e-06
-1.12676303489463e-05
-1.78089817979839e-05
-6.0894225221134e-07
-1.76446096653987e-05
-2.12281274859643e-05
-8.99593604658839e-06
-1.72373761808624e-05
-1.31326288600168e-05
1.51104096317724e-06
-2.39157810874927e-05
-2.15437248224306e-05
-2.68486407173388e-05
3.42021672874184e-06
-2.93613553254434e-05
-1.10389239102163e-05
-8.54802137427974e-06
-2.09235737063308e-05
-2.45065641031293e-05
-1.96502409817396e-05
-2.61804503351875e-05
-2.07244409680669e-05
-2.05745203485742e-05
-1.32495974626969e-05
8.94566367717043e-06
-1.600480342364e-05
-8.81919569647748e-06
-1.23509765302973e-05
-1.9370328774699e-05
-8.85249675863444e-06
-3.5922605200836e-05
-1.48550315887212e-05
-1.62126567564501e-05
-2.2490044324068e-05
-2.83236300427851e-05
-2.13423743446896e-05
-2.12463437294483e-05
-1.8630004395083e-05
9.38267538490236e-06
-6.20102230421565e-06
-1.56542375385509e-05
-6.28015788047941e-06
1.02319111273082e-07
-6.126528120344e-06
-1.12136413718236e-05
-7.76916995173416e-06
-3.02228606427947e-06
-1.64126508788196e-05
-2.70569455184277e-05
1.21153454904893e-05
4.43704242984159e-06
-2.52912708093863e-05
-2.42416453786778e-05
-2.94623935673147e-05
-1.90130082055949e-05
-3.13186885192935e-05
-3.22046125853478e-05
-2.86558466432324e-05
-1.44471552635436e-05
-1.13609458840639e-05
-1.93137877246245e-05
-7.1059931927524e-06
-2.61425780315391e-05
-9.36155944774371e-06
-6.50934249612722e-06
-2.34691409460866e-05
-1.02898619454739e-05
-4.43700544017555e-06
1.2041303539328e-06
-2.92263146315599e-06
-1.95821645391507e-05
-1.5631740090707e-05
5.05109823423525e-06
-2.13196004903029e-05
-2.28598933018548e-05
-2.98681571089896e-05
-1.10162800594186e-05
-1.86770176244079e-05
-2.94768788286574e-05
-1.07428603821076e-05
7.89874884645558e-06
-1.05464348397011e-05
-2.08338189936868e-05
-1.29551133101859e-05
2.18682956220826e-06
-2.53901948388194e-05
-6.35450543595131e-07
-1.72916926796539e-05
-1.60928640738365e-05
-1.68388744577922e-05
-1.71263319716006e-05
-2.76770189698398e-05
-1.93631981853967e-05
-2.36550013627586e-05
-1.27450210119619e-05
-3.04716377443883e-05
-4.0156063069369e-06
-1.83521028664246e-05
-2.19179098939076e-05
-2.01484243791517e-05
-4.65718882645476e-05
-1.35617231748417e-05
-2.86951546411683e-05
-2.13816953735919e-05
-2.34482775386737e-06
-1.09742876065161e-05
4.84063144861802e-06
-6.04898541218076e-06
-9.21318286443454e-06
-2.07507431810353e-05
-1.89827746215734e-05
-3.53422910264772e-05
-7.311470268495e-06
-1.11210133047279e-05
-1.10646427550449e-05
-2.83557583449872e-05
-2.89307621681681e-05
-6.75931339175158e-06
6.51100575335249e-08
-1.70628224929298e-05
-2.50672382659774e-05
-2.71677668032957e-06
-1.64429122286465e-05
-3.32520875551358e-05
-2.34313679572282e-05
-1.83688834782396e-05
-7.01669995616811e-07
-2.46090281711945e-05
-8.10753480636278e-06
-7.30927080117169e-06
-6.55659256347541e-06
-1.30757642329728e-05
-7.26409711859714e-06
-9.08432599760532e-06
-2.7807901500467e-05
-8.32483900658965e-06
3.97755181589324e-06
-2.83368142224109e-05
-4.22541238554867e-06
-1.34507122734597e-05
-2.34171896717771e-05
-3.01486295378044e-05
-3.37329453451998e-05
-1.81475249175967e-05
-2.77997379095807e-05
-2.3446216128019e-05
-7.81878005909196e-06
-1.32713919662108e-05
-8.92321103062885e-06
-1.40943781506341e-05
8.89510306527558e-06
-1.37395408612205e-05
-8.21114139964753e-06
-1.94860594035688e-05
2.47045657947522e-06
-9.44316844580195e-06
3.44835068475452e-06
-1.77612958281797e-06
-3.54468542043938e-05
-3.15820904237253e-05
-6.07266962011882e-06
-3.32300077570851e-05
-2.8380850643073e-05
-2.69725917484372e-05
-1.91037941012919e-05
-1.61620946778711e-05
-2.63728360425397e-05
-1.44337039609849e-05
-7.63633840958364e-06
-2.82798382443948e-05
-1.64852365595713e-05
-3.95377005455955e-05
-1.60004476780564e-05
-1.29002203395671e-05
-1.64669458516118e-05
1.39816669749837e-06
-1.44043166283194e-05
-1.75948956025649e-05
-1.96274532728602e-05
-1.2832059964123e-05
-9.03656677499686e-06
-3.82732561755064e-05
-1.82161867027225e-05
-1.28437326466898e-05
-2.8891504502204e-05
-1.4252382241641e-05
4.02385257255397e-06
-2.1853065008555e-05
-8.34356386649199e-06
-1.95862992673942e-05
-9.3473869161842e-06
5.56856594293762e-07
-1.32442603823738e-05
-6.10011565344271e-06
-7.97166967908394e-06
-1.78949574143219e-05
-2.13856415680135e-05
-1.22843066825259e-05
-1.7105180156362e-05
-1.91453995597913e-05
-9.02110555472949e-06
-1.09205955659672e-05
-1.47189313711809e-05
-1.60602697211368e-05
-1.69608203445912e-05
-9.07752801591105e-06
-6.41199772632526e-06
-1.94834750752571e-05
-1.81018369761131e-05
3.10851300254662e-06
-1.17464765493807e-05
-2.04149482617667e-05
-7.9732844097905e-06
-1.05034872065897e-05
-1.09443804474562e-05
-3.32189590159688e-06
-4.73457470696567e-06
7.84114131111979e-07
-2.87357233960966e-05
-2.50727932807894e-05
4.82091039174158e-08
-8.22268328131872e-06
-1.47750332297535e-05
-1.90110528212537e-05
-1.08832966131466e-05
-2.21344178501841e-05
-2.09399236419581e-05
-9.95340278803434e-06
-9.50089767219948e-06
-2.37567987971041e-05
-2.18895362938771e-05
-1.29568500142994e-05
-3.20406007468831e-05
-6.29164962594096e-06
-1.53464855311503e-05
-1.32593752751347e-05
-3.43494223465485e-05
-2.39317802455909e-05
-1.68513573990378e-05
-2.65671558249208e-06
-2.67150191084314e-05
-9.47762190442732e-06
-1.45300026978532e-05
-3.03465681725493e-06
-1.09057214459002e-05
-1.33387332188798e-05
-1.59625221664807e-05
-1.04538618675737e-05
-4.15386647706701e-05
-3.17145914946395e-05
-1.70992224579794e-05
-2.9140104417296e-05
-1.05384661630862e-05
-1.33791719271829e-05
-1.67455423810811e-05
-9.78715017474218e-06
-1.63399461479982e-05
-2.34917383448369e-06
-1.13720406866199e-05
-2.22521744320006e-05
-9.42310685556005e-06
-1.45273589508597e-05
3.70955692366545e-06
-2.42970532585427e-05
-1.7723553799912e-05
-2.05736443279147e-05
-3.57119364091572e-05
-4.40471663094539e-06
-6.47790047792812e-06
-9.9562541991424e-06
-6.01612506385929e-06
-1.44394890789535e-05
-1.5695894659231e-05
-1.37963547671491e-05
-8.30216154719826e-06
-3.40642827630974e-05
-8.06415674213751e-06
-1.84096482952083e-05
-1.06161742236031e-05
-4.60297299197849e-06
-3.45956508465824e-06
-2.07120155064741e-05
-8.97844859576978e-06
-1.10882353890662e-06
-3.00980464645496e-06
7.78253410790668e-07
-7.87982417597664e-06
2.04391045325717e-06
-3.28607500349604e-07
-1.53578131761206e-05
-2.14408534522022e-05
-2.74980706949967e-06
-1.51818036785742e-05
-1.74010174723006e-05
-6.33448631709192e-06
-2.35708012717693e-05
-1.81113124003717e-05
-2.1721325918201e-06
-1.9411201278758e-05
-2.42451040586632e-05
-8.93951022194166e-06
-2.11921799772818e-05
-6.02072392906303e-06
-1.87702804528174e-06
-5.14967139659677e-06
-1.46906105683706e-05
-3.34046800666317e-05
-2.16498391137039e-05
3.42331137592376e-06
-2.25253426850287e-05
-1.35464082015232e-05
-3.06161532081303e-05
-9.89655085398537e-06
-2.63344430587824e-05
-1.16633538611607e-05
-2.70665719467376e-05
-1.96148746580117e-05
-1.69588932624839e-05
-2.19920644891189e-05
-1.58571302102607e-05
-2.774057888891e-06
-7.39787053806506e-06
-1.32514124398859e-06
-1.46497728328727e-06
-1.64218990476423e-05
-1.69978077047886e-05
-2.38875673235257e-05
-4.19695851128767e-05
-8.9207964995194e-07
-2.17781173240461e-05
-3.49922446213515e-06
-7.45833673054447e-06
-3.35574015660828e-06
-1.89519435413767e-05
-1.19625213312707e-05
-3.00406059380543e-05
-1.30843995494466e-05
-1.33255652245846e-05
-1.70049935945342e-05
-1.00604799515467e-06
-3.49444938585275e-05
-7.53780457141983e-06
-1.55870513890149e-05
-1.25907656486791e-05
-3.37969950413967e-05
-6.73033228643042e-06
-1.75899418023287e-05
9.40986625864467e-06
-1.89510575977187e-05
-1.78917240007784e-05
-1.70267245106668e-05
-1.53939724504149e-05
-2.09497995155079e-05
-1.0308795480526e-05
-1.22550391919329e-05
-1.24642298242215e-05
-1.32001043853703e-05
-9.57435332592817e-07
-5.17135070371617e-08
-4.78911700203459e-05
-1.08723116476982e-05
-2.89638999901371e-05
-1.90666241852847e-05
-9.81763384850658e-06
-1.11648597337013e-05
1.1223765839002e-05
-2.05836445483062e-05
-2.02473223706902e-05
-1.06669710007766e-05
-2.04787774262352e-05
-1.37079225939118e-05
-7.56301063690512e-06
-2.51944750340964e-06
-2.42846749662873e-05
-1.95821571520713e-05
-1.25866141892078e-05
1.14673976896688e-05
-1.75492190270423e-05
-2.94920587808693e-06
-1.41481713018252e-05
-7.6594060030043e-06
-2.98623614211626e-06
-2.14114685270319e-05
-1.2896465324354e-05
-4.49211908347827e-06
-4.56348035893381e-06
-1.14091890256372e-06
-3.84743615678083e-06
-2.09105321537638e-05
-1.27255489170159e-06
-2.65200468567832e-05
-5.86761310200065e-06
-1.15368912056564e-05
-2.08559059051581e-05
-9.72233352028749e-06
-5.60206073542336e-06
-3.17731960642695e-05
-3.07366142617011e-05
-7.09473848489009e-06
-1.55103888252789e-05
-2.01265282589466e-05
-5.08164449864363e-06
-1.72028578600535e-05
-7.93627063742295e-06
-1.96093590352656e-05
-1.17179118357081e-05
-6.76285042905423e-06
-1.73624322417675e-05
-2.33033328601183e-05
-1.79109546467716e-05
-9.88600251581365e-06
-1.05045429261356e-05
9.09304445829672e-09
-2.01005678388638e-05
-1.33194448131994e-05
-1.53082582449387e-06
-1.07885387750258e-05
-9.43349348046988e-06
-1.60605875259871e-05
-2.18012488379795e-05
-4.24998881120084e-06
-3.38169970985543e-05
-2.76553741019986e-05
-1.84572019347381e-05
-7.39208941354437e-06
-1.10167367044101e-05
-2.32902083585855e-05
-6.09035242267884e-06
-2.31987322482613e-05
-2.41063379216787e-05
-1.15888561825534e-05
-1.67877291324815e-05
3.20251142596712e-06
-1.74908425487036e-05
-1.86716607919379e-05
3.07823774660377e-06
-1.99921044867229e-05
-8.80630811134512e-06
-3.5998908611248e-05
-2.94602768490158e-06
-1.87740844678928e-05
-4.12980775271364e-05
-9.91185725624629e-06
-2.3507696894765e-06
-4.67043300515833e-05
-2.43498647534549e-05
-2.63109952655993e-05
-1.33037220791039e-05
-7.29851006656425e-06
-1.78829926921881e-05
-1.93964496584405e-05
-7.0924165019677e-06
-2.63996736977015e-06
-2.12586125797265e-05
-1.53583552050679e-05
-7.38785468753802e-06
-9.07596334642931e-06
-1.46260157770293e-05
-2.32238975529836e-05
-1.09629087145544e-05
-1.63755695125613e-05
-3.54615890615018e-05
-7.667795402098e-06
-2.81629006119447e-05
-2.39476367768033e-05
-2.2779349834943e-05
6.89252287601607e-06
-1.16892709733734e-05
-2.32766380590535e-05
-6.68446138970013e-06
-6.95610318338317e-06
-5.29057455117917e-06
-1.585700398009e-05
-1.30644755661279e-05
6.3187215304475e-06
-8.99580630432177e-07
-1.70099486237619e-05
-2.52137290518271e-05
-2.25886111594369e-05
-1.98968895212257e-05
-1.20881601199168e-05
-1.28928142896145e-05
-2.09883230883663e-05
-2.86381802139265e-05
-1.77702745290692e-05
-2.89752486915869e-05
-1.6325839995479e-05
-2.49746368462984e-05
-1.38072264117259e-06
-2.75783042793481e-06
-1.40955056487839e-05
-2.44483516539109e-05
-1.62965615943641e-05
-8.46473631326333e-06
-1.28645725444591e-05
-1.36346136920003e-05
-1.0831582815109e-05
-1.13532586421434e-06
-2.30265325506535e-05
-1.55468437596648e-05
-1.18680513305013e-05
-9.51439687671706e-06
-2.68130179552249e-05
-7.52591061966724e-06
-1.62693099671669e-05
-2.95767633351183e-06
-2.98798043285266e-05
-7.34311058734554e-06
-8.02726310693381e-06
-3.56455431114999e-06
-1.65124066393798e-05
-9.83168886664914e-07
-9.54569407691705e-06
4.27037853725882e-06
4.54533479572441e-06
-9.87094687821262e-06
1.67964370271985e-06
6.52931861862415e-06
-1.31654737687563e-05
-2.57679196150481e-05
3.23202950247785e-06
-8.74037300174917e-06
-2.94949153094421e-06
-2.01534145265465e-05
-1.60269858958904e-05
-2.90448396225633e-05
-6.75396464047926e-06
-3.26415227598061e-05
5.23275535499575e-06
-6.51638093813284e-06
-1.43980858629641e-05
-6.49649041629101e-06
-1.63809849361279e-05
-3.33475626570291e-05
-2.32974044613181e-05
-1.97769849462419e-05
-1.80386248374032e-05
-1.93196151668596e-05
-6.17037883210276e-06
-1.20917746760734e-05
-1.59955497518511e-05
-1.61588030959451e-05
-1.81237496995965e-05
-2.32793440631568e-06
9.81564494758092e-07
-2.83370666920338e-05
-1.83721074202462e-05
-9.72077547313457e-06
-1.93551713719672e-05
-8.04849767736006e-06
-1.49229881385766e-05
-1.86667259423976e-05
-1.05243463885305e-05
-1.41984765266711e-05
-1.60854947643327e-05
-1.5963010589308e-05
-2.12354774574292e-05
-1.88214995568204e-06
-3.17518485563694e-05
-6.92557560915537e-06
-1.09312950167169e-05
-1.60627868130951e-05
-3.94323463883278e-05
-3.27119567133693e-05
-2.68136745196507e-05
-2.94955827391441e-05
-1.96034592983134e-05
-2.10860144277952e-05
-1.6843797615993e-05
-2.65611156151711e-05
-1.54674800898046e-05
-2.95955175507047e-05
-4.04756081302307e-05
-2.32997399440591e-05
-5.3447069284709e-06
1.36969528163787e-05
-2.45030997722797e-05
-4.13736601840803e-05
-1.94326921244688e-05
-1.18170143029682e-05
-1.50562944884888e-05
-1.27289385476109e-05
-1.34761272937692e-05
-3.98575841163203e-06
-9.20806519411317e-06
-1.32673588079365e-05
-3.35238787111367e-06
-2.09950981330233e-05
-2.80396866675112e-05
-1.67195035923289e-05
-2.75518975799673e-05
-1.79026198992605e-05
-4.00592060684731e-06
-1.33706677653056e-05
-1.89637699125988e-05
-2.04200484912085e-05
-1.14726911446434e-05
-1.42096891706879e-05
-3.40802038454023e-05
-5.54816142726201e-06
-1.32501717889463e-05
-2.04857573199204e-05
-1.37771479576283e-05
-2.49337732024445e-05
-6.11794151966094e-06
-9.07025889354761e-06
-1.05170659903549e-05
-1.71175606114594e-05
-1.221348786817e-05
-1.19366213903081e-05
-1.53199129340338e-05
-9.0680028195328e-06
-2.41269734435761e-05
-1.22407828238027e-05
-1.43074942493254e-05
-2.98851131569044e-05
-2.69837869973065e-05
-1.35303189055108e-05
-9.81669420221315e-06
-1.42618555314013e-05
-1.579887188514e-05
-1.2164409447355e-05
-6.62597721232765e-06
-2.24704311880809e-05
-1.10183491708299e-05
-5.4083357046401e-06
1.59730645532046e-06
-2.0438083382743e-05
-9.46004797433791e-06
-2.75222235489273e-05
-2.07623682761532e-05
-1.29910133530413e-05
-1.08981651302129e-05
-5.44402054463182e-06
-2.87045652861339e-05
-4.16358784519189e-05
-3.86288430272228e-05
-2.97529546244184e-05
-1.73663664051424e-05
-1.13294490603272e-05
-1.7368458256903e-05
-1.67722426237038e-05
-5.80154380003696e-06
-1.24490724545565e-05
-7.48483839773525e-06
-2.22538159569827e-06
-1.695647075022e-05
-1.53706932356516e-05
3.79592414693735e-06
-1.22986314028227e-05
-5.04267838980781e-06
-1.11675692276995e-05
-5.1648796971313e-06
-1.5550266418301e-05
-2.19277146264056e-05
-2.02107318465992e-05
-4.14968715746172e-05
-2.90153432960982e-06
-3.32487793642034e-05
-2.79959977743846e-05
-5.84688368672237e-06
-2.90003114960675e-05
-1.04410328797035e-05
-2.85765817168304e-05
-1.6413790491757e-05
-7.92453477553242e-06
8.16067637938299e-06
4.59099846902678e-06
-1.20581367574327e-05
-3.87302825976078e-06
-1.3225684804792e-05
-1.80503725353505e-05
9.24388871499277e-07
-1.0343254457258e-05
-1.1192474868111e-05
-1.35219970111351e-05
-1.57452497047159e-05
-6.48520516646021e-06
-2.54271900507278e-05
-1.84617527213855e-05
-1.52603161272414e-05
-1.68862727314472e-05
-2.15599060983451e-05
-1.61669987256394e-05
-1.87605463057688e-05
-8.844937522144e-06
-1.15028226023457e-05
5.89413888641739e-06
-1.627027112896e-05
-2.32913014336805e-05
-1.41952525669101e-05
2.41173063359804e-06
2.90152769810675e-06
3.05190878918556e-06
-2.7293629684752e-05
-2.08477136498228e-05
-1.78286968175148e-05
-1.85796168174359e-05
-1.10146841307698e-05
-3.50768491200425e-05
-3.93136255062067e-06
-1.48882083216557e-05
-2.96923714162782e-05
-2.76469952820334e-05
-1.58235878658102e-05
-6.8882220502581e-06
-7.80684575631613e-06
-6.98902187399891e-06
-6.0123666173208e-06
-8.47680485593329e-06
1.37868782190366e-07
5.29678249010864e-06
-1.66813178844663e-05
-1.56951070157286e-05
-1.5768194666668e-05
-1.67092334584779e-05
-3.06609188647578e-05
-7.6996449745144e-06
-2.98678962828655e-05
-2.00884319911632e-05
-1.47289688218949e-05
-1.42425249176121e-05
-2.1538733400316e-05
-3.9815509558238e-06
-1.49109233969895e-05
-4.02433598267063e-05
-2.25967564173117e-05
-2.59764934203455e-05
-1.00851083360331e-05
-2.25775772495033e-05
-5.59808199310764e-06
-2.15982868892079e-05
-2.32796277303134e-05
-7.51863209333382e-07
-1.25666907711373e-05
3.68764692605468e-06
-2.25356634170365e-05
-2.60248666969603e-05
-2.04420191354069e-05
-1.34036912095764e-05
-2.2139237818961e-05
-1.2022608447601e-05
-3.35082028557961e-05
-5.53651248262539e-06
-1.09989218319348e-05
-1.13021179184863e-05
-2.33197193089317e-05
-3.24869321394281e-06
-1.69996945372295e-05
-6.46592358806389e-06
-1.51960926124578e-05
-1.2895289686361e-05
-3.20211533225713e-05
-1.15770111080193e-05
-1.17931055210241e-05
-8.94002349011498e-06
-1.87014388190099e-06
-2.70028675856251e-05
-3.86352035455362e-05
-1.2609964400803e-06
-3.4959605830262e-05
-2.20267856791204e-06
3.00319364158134e-06
-1.42132540032657e-05
-1.8389210355847e-05
-3.2397358772551e-05
-1.53791761414009e-05
-2.39597889679839e-05
4.09517196575622e-06
-1.57356322455534e-05
-1.88773517092982e-05
-2.26721690048533e-05
3.1250541118e-06
-1.11373004271453e-05
1.6276565987571e-06
-1.27789456743383e-05
-2.7718976336423e-05
-1.0072010543699e-05
-2.22888516187589e-05
-2.98576169319731e-05
-1.11687057042876e-05
-9.98228518626445e-06
-9.50805901280235e-06
-9.98288009950572e-06
-2.53447918573466e-05
-1.31978960222968e-05
-1.45205663742688e-05
-3.12568642802845e-05
-2.02659956087345e-05
-1.79362097553383e-05
6.88529329193483e-07
-8.65457393563707e-06
-1.40687947487641e-05
-6.26358762573232e-06
-4.77218450852771e-06
-6.70646564280227e-06
-6.10376038606829e-06
-4.09802578456647e-05
-1.33260629592663e-05
1.71792249859716e-07
1.78297878296078e-06
3.67173846764429e-06
-1.21528094645126e-05
-4.11706208507882e-05
-3.37812764167802e-05
-6.08608821227669e-06
-1.39446908216704e-05
-8.73920550879512e-06
-2.68746991464795e-05
-2.41993298068425e-05
-2.88916378883417e-06
-8.45603847836517e-06
-7.14314936514709e-06
-1.46223699700102e-05
-1.76820335159649e-05
-1.71063974182915e-05
-1.49180009190088e-05
-9.25344241637738e-06
-1.04823985753684e-05
-1.91169433719714e-05
-2.43051864204916e-05
-1.18609288459148e-05
-1.81271401169056e-05
4.45758974187679e-06
-1.20881837157094e-05
-2.15910380284452e-05
-2.61510669991094e-05
-9.30199487635708e-06
-1.54561188334426e-06
-4.86420282480236e-06
-1.33683707292747e-05
8.94855921285661e-07
-2.68824300422898e-05
-1.38252142177965e-05
-4.04644512232422e-06
1.00122290653405e-06
-4.66566060582598e-06
-1.58814048238163e-05
-1.63980492763206e-05
-2.8495584753292e-05
-1.09195575960705e-05
-1.48184743902972e-05
-1.25713784196784e-09
-1.60869043659102e-05
-6.90769091110633e-06
-1.84529098093324e-05
-3.12431863244152e-05
-3.25817457171299e-05
-1.54452351107028e-05
-1.87624407317435e-05
-9.37679745979254e-06
-3.05746626942869e-05
-2.98863758465748e-06
-2.04399724855692e-05
-2.14842385396094e-05
-1.14258153802152e-05
-1.63573760551755e-05
-1.20285511313064e-05
-2.50261432187488e-05
-9.50499037967015e-06
-1.25889207713543e-05
-5.27034368744575e-06
-6.00577075684509e-06
-2.07178930479905e-05
-1.34527356947348e-05
6.72308824553781e-06
2.21790279214024e-06
-1.76913704158346e-05
-1.66187492279746e-05
2.68448887355248e-06
6.56634261735266e-06
-1.50275001456081e-05
-2.46777020630397e-05
-2.23869770498027e-05
-2.41736673070664e-05
-6.3835874989627e-06
-2.21590874930781e-05
-7.16594256566755e-06
-1.08235866088165e-05
-5.82880538791359e-06
-6.5519097400886e-06
-1.4918067239427e-05
-2.33104604990573e-05
-2.51740949787216e-05
-2.2236063836347e-05
-2.20426464974721e-05
-1.68914769378718e-05
-2.32073536249359e-05
-1.30018906465325e-05
-9.28936440257196e-06
-1.37932973373086e-05
-4.6496142343159e-06
-1.6835901365197e-05
4.89742144990711e-06
-8.15275838151043e-06
1.0350587302744e-05
-1.77111598215266e-05
-1.05614165866163e-05
-9.61536631183829e-06
-1.7887210771493e-05
-6.51211723283153e-06
-4.33218322719885e-06
-3.44892045289533e-07
-2.60150874549848e-05
-1.24168122605542e-05
-6.81826926790766e-06
-1.46238757726534e-05
-2.15632558290345e-05
-1.82180132041437e-05
-2.75169444510714e-05
-2.53375432894205e-05
4.65741374745844e-06
-8.83668980229666e-06
-1.55460570215384e-05
-5.36676018207243e-06
-1.38627530272549e-05
-1.60755600183925e-05
-1.39220989582263e-05
-1.43428057035794e-05
-1.13442983378377e-05
-2.01048067429815e-06
-1.39020544802397e-05
-1.71953630656701e-05
-3.57256660637619e-05
-9.33788987511009e-06
-1.24206049130009e-05
-1.50170295433649e-05
-3.91133884862731e-06
-9.90101490509311e-06
-1.38164675027812e-05
-2.18768824292294e-05
-2.97353291902239e-05
-5.96884445581826e-06
-1.04321942865133e-05
6.52699055407299e-06
-1.96337802845966e-06
-1.77614547773819e-05
-2.4784247373143e-05
-1.67845921533912e-05
-2.18030637330314e-05
-2.50116585066875e-05
-8.60337832887992e-06
-2.46963482115255e-05
-9.45502251561102e-06
5.09546273060486e-07
-9.24781211987918e-06
-7.01930363860844e-06
-2.69475675992037e-05
-1.14416559851937e-05
-5.03903050855425e-06
-1.27921599934236e-06
-2.86650632655524e-05
-1.73704534549283e-05
-2.61500049287138e-05
-8.91031235739763e-06
-2.48005126894745e-06
-1.64775282873447e-05
-5.80372578111759e-06
-1.8232153238724e-05
-2.57053362098127e-05
-2.05185227570482e-05
-2.09164387582435e-05
-3.83893935551985e-06
-7.28736335906229e-06
-1.5520839232031e-05
-3.5663473657703e-05
-2.21693607594661e-05
-2.64566519600716e-05
-2.72797469702261e-06
-1.92940613951159e-05
-3.23825132972081e-05
-1.26257807870665e-05
-3.33274650317442e-06
-2.21207806693796e-05
-7.92873292595706e-06
-1.74518209358653e-05
-2.86328219386834e-05
-1.4413018758909e-05
-3.15395959855634e-06
-1.54527341691256e-06
-3.39440930695634e-06
-2.9140891577903e-05
-3.10651567866028e-05
-4.31300097787769e-06
-2.61191877349564e-06
-1.85610131870324e-05
-2.00931811626017e-05
-1.93180007562086e-05
-2.08792205207428e-05
-8.08187369331772e-06
-1.63002980126167e-05
-5.18612948632527e-06
-2.73952876020142e-05
-2.54909610543179e-06
-1.16078812363268e-06
-6.71612554395706e-06
-5.04653622121318e-06
-1.49965891739074e-05
-2.95133442133367e-06
-2.42057976540067e-05
-1.29546688399984e-05
-3.63110397590528e-05
-2.00200769577428e-05
-7.02991056530173e-06
3.86862537801859e-06
-4.45779085340974e-05
-3.2458961887223e-05
-1.46528999575225e-05
-1.48790263122526e-05
-2.21171290210451e-05
-2.69467503039744e-05
-1.65505696788045e-05
-1.65419157083868e-05
5.23763485226953e-06
-2.41338068071199e-05
-6.94794674364527e-06
-1.42246225592312e-05
-1.61568981839236e-05
-1.53504666426427e-05
-2.03670859994671e-05
-3.52626420788673e-06
-2.39228747620522e-05
-1.50157605579271e-05
-1.6541417274622e-05
-8.15850724217289e-06
-2.14632518595224e-05
-9.75522480084025e-06
-1.08415853156245e-05
-4.77425126588985e-06
-2.90170021808478e-05
-1.0720871757725e-05
-1.74428773989116e-05
-1.12843099142231e-05
-2.56544417159661e-05
-6.9688385632163e-07
-4.85250179251736e-06
-1.44671660336842e-05
-2.5862125800296e-06
-9.85558988646398e-06
3.3487168796503e-06
-1.25348250231972e-05
-1.06312060284398e-05
-7.97867703495933e-06
-3.3620451146383e-05
-1.50259914753636e-05
-1.54374715312811e-05
-2.03584420758604e-05
-2.70359426061815e-05
-1.6972152819635e-05
-1.83551639753632e-05
-2.91041963521201e-07
-1.29723796570241e-05
-7.71458051164924e-06
-7.48533715965361e-06
-1.15905225251807e-05
-5.97873318343884e-06
-3.15454631006053e-06
-2.10390594729803e-05
-2.61447947447881e-05
-8.23235116343074e-06
-9.39623367546548e-06
-3.04950017083153e-05
-1.21814661584312e-05
-3.19721099713418e-06
-2.17128360396847e-05
-3.09857688277116e-05
2.72307493449614e-06
-9.82858567337575e-06
-1.6032731758706e-05
-2.97488803017913e-05
-2.94589776204076e-06
-5.39894692897404e-06
-1.95022919077382e-05
-1.63241809073892e-05
-1.1583281612348e-05
-2.86636812363729e-06
-1.71358952085358e-05
-9.08276892936236e-06
-1.50665449473436e-05
-4.91242968547518e-06
-2.0569129706754e-05
-6.83577063346369e-06
-2.22757971244871e-05
-1.71029863146359e-05
-1.41953742011265e-05
-1.80609640778687e-05
-1.93714466390631e-05
-4.06550637039292e-05
-2.25823704701895e-05
-1.11114877953122e-05
-1.44650438719298e-05
-1.74455959616711e-05
-2.71592669712766e-05
-1.57403328637941e-05
-1.31205194373098e-05
-1.39322471273861e-05
-5.18117064069736e-06
-9.77681965304646e-06
-1.68523807662798e-05
-2.85324420254057e-06
-7.25584484260117e-06
-2.06350405853693e-05
-2.18617542441883e-08
-1.7264057615136e-05
8.90286305376539e-07
-1.42616637453774e-05
-1.49788151746979e-05
-3.29583967067235e-05
-3.58013998905222e-05
-1.90251131692488e-05
-1.38827345438917e-05
-1.68084765376432e-05
-1.90556259091532e-05
-6.43710508665674e-06
-1.93462870447329e-05
-1.93047213441605e-05
-1.12676640549441e-05
-1.20563241435453e-05
-2.55015687690897e-05
-1.41780019655765e-05
1.4350037907638e-06
-1.21951489973923e-06
4.87400222835845e-07
-5.64165582983341e-06
-2.03535099574003e-05
-2.7898726250517e-05
-1.64710573437582e-05
-1.39022471788781e-05
-3.21246377653117e-05
-2.39141550981334e-05
-8.71487479036296e-06
-2.32485297739723e-05
-4.18047684019049e-06
-1.3654344836975e-05
-2.60490457807596e-05
-3.05636873315546e-05
-3.37303658129797e-05
3.72099291143244e-06
-5.97175400373615e-06
-8.04996349166248e-06
-5.72595988870418e-06
-1.26296166718486e-05
-9.56590153480155e-06
-1.41603816229249e-05
-1.85311630824755e-05
-2.91737945726599e-05
-8.24930501174745e-06
7.65656744961403e-08
-4.72127140746951e-06
-2.57191585070842e-05
-8.88240974687291e-06
-2.73340288701291e-05
-2.02365379762711e-05
-1.64948939503053e-05
-3.94093130386624e-06
-1.27927590798029e-05
-3.52492598144352e-05
-3.33493085836742e-07
-1.57015686083932e-05
-2.99530416991677e-05
-2.7396397340045e-05
-1.31467199905633e-05
-1.28529923906135e-05
-9.98474044751926e-06
-9.43106005260151e-06
-1.637494131535e-05
-1.18210050149936e-05
-8.07985478576438e-07
-1.98741546079664e-05
-1.20657737017426e-05
-1.04641517217241e-05
-5.78505686394988e-06
-1.60017730308398e-05
-1.38288732238441e-05
-2.79475754618613e-05
-1.36045025631081e-05
-1.54883815819249e-05
-3.73907807961976e-05
-1.2530162219853e-06
-7.83469765088065e-06
-2.05795087766066e-05
-5.60009898334054e-06
-2.60099250897052e-05
5.98769333542717e-06
-3.29576838282564e-05
-1.528191085514e-05
-1.68484517944042e-06
-2.26601224043564e-05
-3.08158864840581e-05
-1.84763076766715e-05
-2.4148671127516e-05
-8.63683672488708e-06
-2.32060249016326e-05
-2.48864737893459e-05
-2.62888169275628e-05
-3.16711418179849e-05
-4.03758434306881e-05
-1.09444988918257e-05
-2.76276919847455e-05
-1.49245869149242e-05
-1.15718752883395e-05
-1.35732603164073e-07
2.00783255125364e-06
-3.14960120818883e-05
-1.99432448356141e-05
-1.43766786349152e-05
-4.59898951559363e-05
-1.05709320145096e-05
-2.70656433568191e-05
-2.61357554392124e-05
-7.68949239079381e-06
-7.85278162393979e-06
-2.04318924199887e-05
-6.85773108861297e-06
-1.40222077957082e-05
-3.1111683054758e-05
-2.45635488621445e-05
-2.10161736837316e-05
-2.64732665441457e-05
-2.23100875931417e-05
-1.53639125302802e-05
-1.37498289297759e-05
-4.14891858787304e-06
-6.18153809284438e-06
-3.46190184266468e-06
-2.94533151609897e-06
-1.86558278279524e-05
-1.65238855972803e-05
6.15045272350725e-06
-3.02999128866859e-05
-1.42181565285813e-05
-2.07059498950526e-05
-1.3410640803437e-06
-1.5694383030145e-05
-1.87284311422663e-05
-1.90737392056349e-05
-2.78497643649426e-05
-8.88132135096448e-06
-1.58370623101263e-05
-1.70198647515069e-05
-3.34725725997735e-05
-1.01222566856533e-05
9.61696698506967e-06
-1.09274233268357e-05
-5.19102732834969e-06
-1.55921191782019e-05
-1.50866401316516e-05
-1.81144978783619e-05
-1.15144570257502e-05
1.54300536136755e-06
-2.66815486950045e-06
-1.68315233544998e-05
-9.92229669234295e-06
-2.42272418296062e-05
-1.57978948136896e-05
-1.82057737821246e-05
-2.6653649438244e-05
-2.78157556913581e-05
-1.54397731261216e-05
-2.95415990630255e-05
-3.20848539961279e-05
-2.61780570164513e-05
-6.27702132255647e-06
-1.8738909755927e-05
-1.52007315715124e-05
-6.84406442513984e-06
-8.2075736321962e-06
-1.23386497371202e-05
-8.97975298000086e-06
-2.12850269159956e-05
-6.2898261064293e-06
-8.28528359012918e-06
-7.49484650426208e-06
-1.06721021049402e-05
-4.28855007204703e-06
-1.2716701559458e-05
-1.1051764361998e-05
-4.53892445910458e-05
-8.20960296453962e-06
-2.39679557193955e-05
-1.94058944706448e-05
-3.62553650120216e-05
-2.99058995010867e-05
-7.46500215868039e-06
1.5694539894262e-06
-9.68439259962415e-06
-7.95066027603375e-06
-2.02527349356734e-05
7.63744742094025e-07
-1.62237744427264e-05
-1.97356014560994e-05
-1.67618607096733e-05
-1.58649489589064e-05
-1.31867465196016e-05
-2.48067559912715e-05
-1.52369430683885e-05
-1.27112209051791e-05
-1.95217924408106e-05
-1.89109812486075e-05
-2.01968232038875e-05
-1.37980696211165e-05
-4.13984826080609e-05
-1.45571449756073e-05
-1.67350321115905e-05
-9.72116349125755e-06
-2.4379959913005e-05
-9.08418944965217e-06
2.59509780169853e-07
-1.37684980334381e-05
-1.49556244817834e-05
-1.24328645211617e-05
-2.23767639992064e-05
-1.46071419731469e-05
-4.40573065095443e-06
-1.3429769080897e-05
-1.6543957259432e-05
-9.73890651607894e-06
-2.03334867445062e-05
-9.6105560786009e-06
7.98224848641352e-07
-2.74349094063937e-05
-2.20792116368855e-05
-1.92089631279743e-05
-1.11684609391096e-05
-1.02276395218882e-05
-5.195461608598e-06
4.12738255940698e-06
-1.86002742974403e-05
-7.05408317257228e-06
-3.64049578747738e-06
-5.43534775158975e-07
-1.59972672652339e-05
-1.14141755078908e-05
-1.64090760443868e-05
-3.40250900670699e-05
-1.78840969789686e-05
-3.34823833451202e-06
-1.40942167204072e-05
-7.85013672777798e-06
-1.14640386456226e-05
-1.67164573630929e-05
-2.87262803170848e-05
-2.77587383065655e-05
-3.1663166237717e-05
-3.09325743014104e-05
-2.01648872499837e-05
-1.30641466824831e-06
-2.45456749440273e-05
-2.43033451932914e-05
-9.76346659919043e-06
-1.55745711414372e-05
-5.32664894425721e-06
-1.93455514425247e-05
-2.82681080416431e-05
-2.36855816371648e-05
-2.54233158309923e-05
-1.40665981417011e-05
-2.8144373308763e-05
-1.00674104425169e-05
-2.88600916252459e-05
-2.47731092609272e-05
-2.58364999632216e-05
-3.14540780178623e-05
-1.33508889127936e-05
-2.59965316292256e-05
-2.36695478568153e-05
-1.92615645724974e-05
-5.94592873418894e-06
-2.2173661349334e-05
-1.68450480929165e-05
-2.71249287052102e-05
-1.03710815653802e-05
-7.99449938712483e-06
-1.3703733888719e-05
-2.49585286577033e-05
-1.84154564613135e-05
-2.17573464499467e-05
-2.16646333956433e-05
-2.54779968850317e-05
-1.22455623843291e-05
-1.75913191840084e-05
-7.93678762102335e-07
-2.64376940567453e-05
-2.73379664662707e-05
-2.20167880742777e-05
-1.587395693205e-05
-1.62659133494454e-05
-2.07893414127807e-05
-2.40821987227293e-05
-1.27297289390201e-05
-2.4281481257412e-06
8.6479808316533e-06
-4.06022592590531e-06
-1.2089193833433e-06
1.83544521526473e-06
-2.47005686556143e-05
-1.11613608929289e-05
-3.24418195062063e-06
3.17989100168569e-06
-9.28498380610815e-06
-1.11786202366724e-05
-1.89442164435769e-05
-2.39315372478528e-05
3.65113875222944e-06
-1.68050702203646e-05
-7.064638423191e-06
-9.55338893785249e-06
-2.96191579115514e-06
-2.71537223322125e-05
-2.21526494351736e-05
-2.70775199408354e-06
-2.71550111909616e-05
-1.31421816934132e-05
-2.27734319347854e-05
-3.53802327322792e-06
-1.07464463892188e-05
-2.4227309462594e-05
-1.89228297607273e-05
3.32637628988934e-07
-2.83147088936871e-06
-1.13816814249278e-05
1.38108175375851e-05
-7.74961742965386e-06
-9.38639412704188e-06
-2.7381618168875e-05
-2.25716892621377e-05
-1.91143439787275e-05
-5.53495131604658e-06
-2.8412174363497e-05
-2.31513620013742e-05
-1.876988041428e-05
-3.50596757782551e-05
-2.15754657161676e-05
-1.13359452786841e-05
-7.72848050606235e-06
-3.19165144448363e-05
-1.75879108699049e-05
-4.37673414220389e-06
5.53546373490834e-06
-6.45415950891172e-06
9.17324906495942e-06
-5.5766048595871e-06
-2.28560481054804e-05
-1.42488429268333e-05
-2.33770298509885e-05
-1.42275105380448e-05
-1.75076625471315e-05
-1.23147768583672e-05
2.90076615099939e-06
-2.85056993898143e-05
-3.43321109813519e-05
-1.21637059326053e-05
-3.36461635640123e-06
-1.16384591937652e-05
-1.60701857502322e-05
-2.50544521101637e-05
-7.93280021392852e-07
1.44769977363699e-06
-2.35837673151062e-05
-1.79534727194526e-05
-1.29892244679535e-05
-1.40602599204788e-05
-1.84282343726183e-05
-1.08741394272687e-05
-7.33619282456468e-06
-1.38842162603051e-05
-2.79308564453691e-05
-1.61426087934322e-05
-2.23338243635224e-05
-8.55757762995818e-06
-3.95082009280468e-05
-1.07041691962644e-05
3.44135439559456e-06
-1.12369606793835e-05
-2.58544439796367e-05
-7.68029304028002e-06
-2.8532369509825e-05
-1.28502496335531e-05
-2.53216858335503e-05
-2.59299539258078e-05
-1.82503744444464e-05
-2.70728798478439e-05
-2.24419894381926e-05
-7.59553424062563e-06
-1.43677121728754e-05
-2.83522407665104e-06
-1.12975773306772e-05
-2.39822432659845e-05
-1.6427528191431e-05
-3.18103535591889e-05
-1.90761481580802e-05
-2.95026777744103e-05
-2.10485841204198e-05
-1.29825732060979e-05
-2.02120555312109e-05
-1.33979662747191e-05
-2.80314585966618e-05
-1.4329118216715e-05
-1.48149477502068e-05
-2.86651313591657e-05
-2.29572564531077e-05
-6.6946577088348e-06
-1.42899471308705e-05
-4.54707651402017e-05
-2.48983005296017e-05
-1.44575853699582e-05
-3.03452540426068e-05
-1.99976193461893e-05
-2.53246753090288e-05
3.06015761498609e-07
-2.31577656215416e-06
-1.03382322187726e-05
-2.55124448398627e-05
-2.21534542357778e-05
5.76123378404783e-06
-1.97716611296596e-06
-2.24821205106862e-05
-1.32526143924714e-05
-7.98675493529647e-06
-1.64353831383643e-06
2.54716578020176e-07
-1.54584625843978e-05
-2.09653600889432e-05
-1.59726845454516e-05
-3.54111179647729e-05
-2.98916230148148e-05
-5.29431612488161e-06
-6.15350594484756e-06
-1.97222196999303e-05
-3.03190347249851e-05
-2.19334739361489e-05
-2.15076011556138e-06
-1.43259205165276e-05
-2.83544150697784e-05
-2.88149704116372e-05
-7.06631558888524e-06
-4.99097737861996e-06
-1.06535465814072e-06
-6.29769432951945e-07
-2.12608867153881e-05
-1.14941645699766e-05
-1.9964181607623e-05
-1.72000159976915e-05
-1.11652262104088e-06
-2.56326860280123e-05
-2.62536803650576e-05
-2.3508364539473e-05
-1.54657956195122e-05
-8.46621441041641e-06
3.88418231798053e-06
-1.10391096422959e-05
-1.14955975097133e-05
-2.31589010802121e-05
-2.38876375036466e-05
-4.21838397153687e-05
-8.73771288503124e-07
1.02308387416059e-05
-2.94536794929621e-05
-5.18372665192817e-07
-1.03025502612236e-05
-1.57724956267365e-05
-2.00132636246351e-05
1.5609107588004e-05
-1.19083241515406e-05
-2.0792701141496e-05
5.34361819788979e-06
-2.81474351573178e-05
-1.50872094538836e-05
-2.83961680850615e-06
-2.3510034483753e-05
-2.27821555064439e-05
-9.01092384207885e-06
-1.42586530145916e-05
-1.69893458233549e-05
-2.46885805346557e-05
-3.29255079452211e-05
-1.90120007234458e-05
-5.02402984588998e-06
-1.36736322314347e-05
-1.3816692870237e-05
-4.58424375810987e-06
1.09186127482711e-06
-3.07401546007591e-06
-8.34047716256935e-06
-7.6762076048919e-06
-6.77612070248354e-06
-3.58430911485574e-06
-1.76879811769766e-05
-2.49700445301351e-05
-1.15303944466041e-05
-2.62088820207657e-05
-3.17554162859444e-05
-2.6040480551288e-05
-2.93368649543991e-05
-3.03550814743896e-05
-4.34797892746278e-05
-4.53249883414818e-06
-2.79825136172975e-05
-2.27558129649112e-05
-2.04131403706252e-05
-2.04222163929377e-05
-7.29938918089188e-06
-9.41505098749025e-06
-2.00773849111389e-05
-6.62717814769824e-06
-3.16818344768434e-05
-8.98475156632519e-06
-2.50754330645909e-05
-4.96784995345572e-06
-3.552557169125e-05
-1.99991623853257e-05
-4.22048282689081e-05
-2.23385412626312e-05
-2.43697391595877e-05
-2.16065588011519e-05
-5.78766103047057e-06
-1.50839681159406e-05
-1.17401899520848e-05
-2.12961847895999e-05
-3.15799958719965e-05
-1.61073703324658e-05
1.21470615273288e-05
-1.54007898063837e-05
-2.08658294328835e-05
-1.02647180105559e-05
-1.20986695773053e-05
-2.00537222053948e-05
-1.58152439291226e-05
-1.31488109609207e-05
-2.72229088391075e-05
-1.29874280833667e-05
-3.19386959252683e-05
-1.04309042322376e-05
-6.08956332957386e-06
-2.72489035531152e-06
-1.50606098311249e-05
-9.73823646354783e-06
-1.81094176409912e-05
-1.97544422664328e-05
-7.61853313678652e-06
-2.13588447523105e-05
-7.38846402418248e-06
-1.85553472319674e-05
9.53218740717182e-06
5.73213639218166e-06
-9.66382120291209e-06
-1.20076085677835e-05
-6.8295026431271e-06
4.10767717139739e-06
-2.47049856211309e-05
-1.74212829478716e-05
-1.64697671067172e-05
-1.84699381847069e-05
-9.00676481945817e-06
-1.4065224893731e-05
-1.87631022447532e-05
-1.90934722551898e-05
-2.39846284776622e-05
-1.51965006305521e-05
-2.88185438760508e-05
-1.16541995307863e-05
-5.89852121537299e-06
-1.31420126016368e-05
3.40626210398331e-07
-2.44682890869988e-05
-1.23940204235782e-05
-6.58642929913017e-06
2.92712386310456e-06
-1.03171772290755e-05
-1.31083578631095e-05
-2.25956263551879e-05
-2.859903302007e-05
-2.3030017365021e-05
-1.1383790635007e-05
-2.33669168100141e-05
-1.1678275362854e-05
-2.03754383978368e-05
-2.30993770121157e-05
-2.05871650973596e-05
-1.73595840907779e-05
-9.02836105814093e-06
-5.94338383153837e-06
1.40337919908065e-06
-2.16995718862152e-05
-3.54140829749732e-05
-1.40923604922782e-05
-1.6346304093571e-05
1.79820363183126e-06
-3.93337579410298e-06
-2.52171831010454e-05
-4.2000224038114e-05
-2.04267824484905e-05
-2.2117105689208e-05
1.74343386596059e-07
-2.56316966202646e-05
-5.63606634630684e-06
-7.71764852357784e-06
-2.71484001388078e-05
-1.28066683884501e-05
-6.5854149646006e-06
-3.05959002333271e-05
-1.24562202707188e-05
-1.94456492559942e-05
-4.56413375778532e-06
-6.83430603451104e-06
-4.11548470260624e-06
1.28613569440629e-05
-2.82670653887002e-06
-1.67196212707881e-05
-7.99929450551895e-06
4.83951887002974e-06
-1.57902717590639e-05
-1.69072421258816e-05
-1.7776656626664e-05
-1.03174341414295e-05
-2.53057668656429e-05
-2.30813080094737e-05
-1.69671411710744e-05
-2.16200125398546e-05
-1.76049107570984e-05
-1.90949081927818e-05
-1.39477251313281e-05
-1.94583845092468e-05
-1.01342316063354e-05
-1.79404035947417e-05
-1.90451474300261e-06
3.16978216573461e-06
-1.49902973698946e-05
-1.42999524700476e-05
-2.335362279581e-05
-1.60091394173473e-05
-1.96270107224645e-05
-1.05885864258146e-05
-1.71532366714299e-05
-1.89492164530201e-05
-7.65095351878137e-06
-1.82291676779348e-05
-1.32539123552639e-05
-1.01915414623023e-05
6.25977544687941e-06
-1.04885778516346e-05
-2.22653409469221e-05
-2.43333581562577e-05
-1.8718113012722e-06
-3.13768102332112e-05
-1.21166146672547e-05
3.05526365036915e-06
-1.88529610463282e-05
-7.00789562656139e-06
-2.03434852914047e-06
-2.51638880990394e-05
-1.81850994283389e-05
-2.88969805545373e-05
-1.75471005753342e-05
-2.15439874500752e-05
-1.64120632521247e-05
-1.98542660456904e-05
-1.06366878874648e-06
6.45275939771956e-06
-1.61441179326947e-05
-2.3232272272158e-06
-6.63098391069891e-06
-3.77335424166619e-06
-1.71220736976517e-05
-1.71734298781663e-05
-3.14258267972962e-05
-1.69716762266514e-05
-1.88417938702929e-05
-3.6440111298857e-06
-1.55040317164546e-05
-1.03652128565935e-05
-7.72398827644353e-06
7.85064698258041e-06
-7.09248581229228e-06
-1.08791701666687e-05
-2.19664767595221e-05
-1.47648055682937e-05
-1.61668690980784e-06
-1.74242323598773e-05
-1.78794083881985e-05
-5.67472293913716e-06
-2.51885756291568e-05
-2.46232213413783e-05
2.34782531872137e-07
-1.22871757372892e-05
-8.76343647587337e-06
-2.23660508496133e-05
-1.78996388049444e-05
1.82147763914464e-06
-3.27212341855941e-06
1.74830821244634e-06
-3.1139236178846e-08
-2.50930113948618e-05
-1.30859130122705e-05
-1.4483307704269e-06
-1.11250748779719e-05
-2.74037668621166e-05
-2.32275004813198e-05
-1.19325403494454e-05
-2.38955780230781e-05
-4.73928836518358e-05
-1.22451562014626e-05
-1.11031415267863e-05
-9.31086023252348e-06
-2.96578135904509e-05
-1.49597395196384e-05
-2.03655212507375e-06
-1.7789241282193e-05
-2.4600631027172e-05
-6.63484370826484e-06
-2.30711897361784e-06
-1.08137128273077e-05
-9.113741881194e-06
-1.76695520580122e-05
-1.04145451398145e-05
-8.30244192832706e-06
-2.61279177001059e-05
-1.9435696548188e-05
-2.0496610617856e-05
-3.74482185073905e-06
-2.59767324263582e-05
-2.49611577179415e-06
-1.25907060771695e-05
-1.88534708536254e-05
1.30521865300983e-05
8.65035669283422e-06
-1.28874962445741e-05
-4.72469940656322e-06
-3.54289794381418e-05
-1.49309863600679e-05
-1.71401546469369e-05
-1.95381055623059e-05
-5.19377213184603e-06
-4.58443048419561e-06
-3.4120613587841e-05
-2.10948085159212e-05
-1.96457834968551e-05
-3.06574555587169e-05
-2.57445964873565e-05
-3.27380857675563e-05
-2.51192471082488e-05
-1.51798888838288e-05
-1.11527851853128e-05
-1.60196678461381e-05
-1.11234018564339e-05
-9.81323683236207e-06
-4.75599411291659e-06
-1.38261880500914e-05
-2.3051308640046e-05
-9.36074608029647e-06
-2.27318556842194e-05
-1.19622671897421e-05
-2.584212721749e-05
-2.51502312219707e-05
-2.26553891833635e-05
-2.00076248198943e-05
-1.55104470895201e-05
-2.02028396017514e-05
-2.75168148293457e-05
-2.27240013831394e-05
1.84001846688376e-06
-1.87735989303212e-05
-3.35406303995698e-05
-2.64946400272482e-05
-2.56851471459941e-05
-2.00785279547068e-05
-9.7927319120678e-06
1.50867282099881e-06
-9.3898081156636e-06
-1.06278421505943e-05
-1.89392566200408e-05
-1.53024294258647e-05
-2.15749013429569e-05
-6.96643578584306e-06
-1.01147787042701e-05
-1.85274966428578e-05
-4.35332601964379e-06
-1.4643607766293e-05
-1.88246199628439e-05
-2.7661963894732e-05
-2.05537288274997e-05
-1.28194524425054e-05
-1.3653490652324e-05
-1.5342767431241e-05
-3.24176548815209e-05
-2.20920054726351e-05
-2.39484543409708e-05
-3.7101134051908e-06
-1.71379731062408e-05
-1.79770569634605e-05
-2.44904597997898e-05
-7.68567538555812e-06
-2.49244227266546e-05
-2.23250476301316e-05
-1.50039848318491e-05
-1.80881472988872e-05
4.09922647544683e-06
-2.85508925523883e-05
-2.54984464176745e-05
-2.02547912701976e-05
-3.08412961320497e-05
-1.50793121953234e-05
-1.61180401052808e-05
9.53486140865036e-06
-1.26928638482728e-05
-4.98756313008465e-06
-1.32943194076466e-05
-4.11554903184464e-06
-1.49357182607669e-05
-1.79348556924793e-05
-2.0564473128578e-05
-1.42151425003012e-05
-2.38492464277065e-05
-4.75086465622387e-06
-9.61192748124654e-06
-4.39522675980048e-05
-3.62242301636843e-05
-2.07905958302088e-05
-2.87903557181715e-05
-1.38985041358071e-05
-2.86484964431618e-05
-1.50653542957772e-05
-1.60864804333017e-05
-3.03503678547474e-05
-3.03327158002182e-05
-1.58573528561378e-05
-2.71747381457941e-05
-1.64451750684496e-05
-6.89125897607629e-06
-6.51843275994442e-06
-9.0627792269726e-06
4.24118213300156e-06
-2.37410676688912e-05
-1.01364932542379e-05
-1.29749536908597e-05
-2.74005483228738e-05
-9.2158025899249e-06
-1.3999906608816e-05
-1.30719123863911e-05
-3.33988181045774e-05
-2.26764343463012e-05
-1.53639894088151e-05
-2.59176516771973e-05
-1.78811267100204e-05
-3.0587565300846e-05
-2.25722959814172e-05
-2.82331685491324e-05
-2.84060321723716e-05
-2.88863008242444e-05
-1.96947744681517e-06
-2.91413279792535e-06
-2.27511605004335e-06
-1.49669377284443e-05
-6.73103983938329e-06
-1.01160061007584e-05
-1.61904258071151e-05
5.12596692469753e-07
-1.79664252697265e-05
-2.16346354741272e-07
-1.46740357343147e-05
-2.05253517431574e-05
-1.35778533260202e-05
-4.49557902555614e-06
6.48832416678846e-06
-1.94189304477864e-05
-2.72664989193425e-05
-1.70390589560154e-05
-7.59308941372757e-06
-1.42934817711026e-05
1.35674189169085e-06
-1.87159185732273e-05
-5.17744220812607e-06
-1.42229005291344e-05
-6.34924094869176e-07
7.04179730842209e-07
8.22914257934206e-07
-1.46783174026924e-05
-1.99414252224337e-05
-9.42107645535393e-06
-2.10446377864153e-05
-1.88839001434975e-05
-2.23891390642323e-05
-2.16065703518206e-05
-2.07350975054904e-05
-2.33486919442549e-05
-2.86299322003262e-05
-2.75856591058445e-05
-2.91351529115574e-05
-2.87680850104342e-05
-1.72408059994777e-05
-1.17393846820717e-05
-9.27929852717457e-06
-1.67292210467675e-05
8.46714957168378e-06
-1.4610824912841e-05
-6.89698137172798e-06
-2.6793810005312e-05
-2.14434378293913e-05
-1.43569561962683e-05
-1.43168712528435e-05
7.93470404208857e-06
7.23410755835127e-09
-2.17172113762073e-05
-5.40853133126059e-07
-2.80976726100513e-06
-2.03590232930057e-05
-1.08906032957395e-05
5.48682757988698e-06
-3.7029871213847e-06
-2.03097290717221e-05
-2.46331587877918e-05
-2.10187786442824e-05
-7.6803540528213e-06
-1.45809789082635e-05
-1.01983159539627e-05
-8.41822715335346e-06
-1.74378524292531e-05
-5.54945202689124e-06
-9.62226161332836e-06
-5.88064686905067e-06
-1.78795321954348e-05
-2.67613304082818e-05
-1.31554500536516e-05
-1.09365517281336e-05
-1.64796843202121e-05
-3.00927372811585e-05
-1.38463529323365e-05
-1.3324396618122e-06
-2.80049231514386e-05
-1.40828461711842e-05
-2.26073620369119e-05
-1.61920607317661e-05
-1.23162731827123e-05
-1.47207623519104e-05
-1.31054940424934e-05
-1.26987417357223e-05
-2.24019699575583e-05
-3.28167861013002e-06
-1.57581868615602e-05
-9.22334053391817e-06
-2.09724173384621e-05
-6.86230058303404e-06
1.07521687427454e-06
-1.85442882612527e-05
-2.20523205409722e-05
-1.0625079113691e-05
-2.08401889322658e-06
1.10046976286074e-06
-2.72604392598035e-05
-2.25806293172766e-05
-7.01218269701266e-06
5.45924838068665e-06
-4.17787850694485e-05
-4.49504842914375e-06
-2.17109889609337e-05
-1.12060603568744e-05
-7.84192352717473e-06
-2.23666037228258e-05
-6.52848682408351e-06
-1.22709236806309e-05
-1.52917466257211e-06
-8.30903686779243e-06
-2.18768165289574e-05
-1.09991660452799e-05
-2.33590998032396e-05
1.17495205959767e-05
-9.72398844215464e-06
-1.67066480091312e-05
-1.7427547718609e-05
-3.26444715049069e-05
-1.52950785848043e-05
-3.13412488327911e-05
-2.82918762254375e-05
1.27810950185375e-05
-2.27849434099469e-05
-2.13035879063994e-06
-7.22724945477832e-06
-1.42283682344774e-05
-5.83407708864056e-06
-7.3762424605148e-06
-2.57557905025678e-06
-1.06550731477403e-05
-1.74616713138201e-05
-2.46661049100293e-05
-2.19112592264706e-05
-2.13152754525162e-05
-3.42386423042605e-05
-2.93519579317068e-05
-1.28223605075926e-05
-2.05982205692433e-05
-1.60581673051867e-05
-2.67192692756963e-05
-4.34204267309496e-06
-3.33062208531727e-05
-1.68720313720482e-05
-1.69467043244258e-05
-1.94090113021001e-05
-1.97676296410517e-05
-1.57910442614624e-05
-3.2143775724938e-05
-1.64837307579947e-05
-1.32573011975343e-05
-1.47343606833865e-05
-1.26216459740665e-05
-9.0582212957103e-06
-2.06855334857526e-05
-1.87645750581746e-05
-2.31440916406231e-05
-1.15144749085418e-05
-1.84526081905932e-05
-2.33412936430299e-05
-1.67797621595228e-05
-2.14204704370754e-05
-1.0051970193745e-05
-2.80756241470436e-05
-2.89041681186417e-05
-1.65849067295905e-05
-1.33102709029998e-05
-1.50108306016753e-05
-1.18520081135809e-05
-2.8163486738416e-05
-1.55990941741875e-05
-8.71629027378762e-06
-7.0288724036155e-06
-8.47856578840938e-06
-7.32756404652143e-06
-9.1575830917296e-06
-1.64356258713606e-05
-3.21780537830996e-05
-1.0884303367351e-05
-1.26079425916506e-05
-2.17268761193329e-05
-1.65441249515046e-05
-2.80290386017284e-05
-3.77519291497656e-05
-8.05134835539709e-06
-8.075423579147e-06
-1.39104909608668e-05
-1.37990980211682e-05
-1.31800827771893e-05
-5.680883544868e-06
-1.34524800517111e-05
2.84078088241487e-06
-1.38731638369725e-05
-1.80450621256453e-05
-2.26137238755489e-05
-1.80439205740725e-05
-1.6137078282133e-05
-2.18220095189169e-05
-1.57859615438725e-05
-1.98996874417791e-05
-1.85850372800149e-05
-2.82805098196749e-05
-2.33205102783969e-05
-3.40638794920947e-05
-2.03328573917567e-05
-5.62165343823108e-06
-2.80065370922539e-05
-6.55082441341178e-06
-1.96145740697018e-05
-1.25666613638685e-05
-2.89347717881617e-05
-2.23465705675805e-05
-2.34288924840944e-05
-1.40946074699642e-05
-2.70936671184514e-05
-4.32455828321e-06
-1.86919406232453e-05
-1.04023977593245e-05
-4.0174914272652e-05
-2.42646335873174e-05
-2.92142897134937e-05
-2.78532496035876e-05
-2.53883127799656e-05
-2.53137474209888e-05
-6.42868409507879e-06
-1.59552489261534e-05
-1.55465957763913e-05
-1.87725792297507e-05
-1.44363793509665e-05
-1.39950616852927e-05
-1.77588399925361e-05
-3.05954804500212e-05
-3.27652274092238e-05
-1.16426821306961e-05
-7.17856276205519e-06
-4.99322296498471e-07
-2.72699049668679e-05
-5.6581256677284e-06
-7.47129590347172e-06
-1.92151099152877e-05
-1.70094825109184e-05
-8.26069503466701e-06
-1.1151858858815e-05
7.17656768779781e-07
-2.43730228528059e-05
-2.17772870128858e-05
-2.4127362033925e-05
-1.30934631444914e-05
-2.26565615987519e-05
-1.56120809438305e-05
-1.21169488903256e-05
-7.40321455382456e-06
-8.55613724644976e-06
-1.5976637049715e-05
-2.22010226845642e-05
-1.63392030451076e-05
-1.43702904741894e-05
-1.37902081460084e-05
-1.50941344520983e-05
-3.70395435201297e-05
-2.01273151963785e-05
-1.70035012363507e-05
-8.63253741960817e-06
2.41947775477905e-06
-1.21135908367413e-05
-1.83147995346677e-05
-1.76459287667166e-05
-2.86158530239591e-06
-1.15218802679881e-05
-1.36112718926435e-05
-2.30739190634249e-05
-1.36053405891725e-05
-1.91770769957756e-05
-9.00734384894455e-06
-1.14405405015946e-05
-1.90774467364808e-05
-1.50988716848714e-05
-1.61300726719246e-05
-1.437478302583e-05
-7.58711445262284e-06
-1.47041159890584e-05
-1.27978801013434e-05
-3.13357181602747e-05
-2.9320212151418e-05
-2.38057376829352e-05
-2.36341188846735e-05
-1.15996284196563e-05
-1.18752332093799e-05
-1.1322986016618e-05
-9.59547855991171e-06
-1.59860203430885e-05
-1.80229608889858e-05
-2.97759401747186e-05
-1.62649720768252e-05
-1.43044745833309e-05
-1.73580990435932e-05
-5.9263264900695e-07
-1.19041129179202e-05
-1.7432825859227e-05
-1.45132096514517e-05
-1.07672490070648e-05
-1.24275694007765e-05
-1.15552896199569e-05
-2.32502761505338e-05
-1.08536404980726e-05
-1.11669338189319e-05
-5.50772722565095e-06
-7.90122953838835e-06
-1.99365521111187e-05
-9.73040768161659e-06
-1.58583616854306e-05
-1.67171618722018e-05
-1.0451392114364e-05
-5.72236348782737e-06
-8.72098684460173e-06
-3.08376329525399e-05
-1.255300541101e-05
-1.20860439475241e-05
-9.48190486969936e-06
-1.55566339315001e-05
-5.68534633358937e-06
-1.00621536490744e-05
-1.31950134481e-05
-8.6530824670563e-06
-7.2276596909642e-06
-3.59663092168966e-06
-7.8607187101356e-06
-1.54861442039571e-05
-1.86043482726087e-05
-1.14804467289324e-05
-2.28240226198869e-05
-2.90697214081321e-05
-2.14375410553008e-05
-1.33248551057337e-06
-6.15918412091383e-06
-1.78369973342298e-05
-2.47501150920381e-06
-1.18624839954643e-05
-1.12198583780787e-05
-9.36755873157893e-06
-2.08956026014904e-05
-1.55963256721815e-05
-9.305431638525e-06
-6.69432546235274e-06
-1.35305708558132e-05
-1.52204625306902e-05
9.9610594316495e-07
-1.32448469525608e-05
-2.58297955396217e-05
-1.87192131387406e-05
-2.59471199604875e-05
-2.18882645899869e-05
-3.52630329497897e-05
-1.56269463272859e-05
-1.03137601808931e-05
-2.64303657285467e-05
-1.26952697481514e-06
-4.07307376898919e-07
-2.57349229356502e-05
-1.77354748005509e-05
-3.3839814410384e-05
-1.10535909142702e-05
-9.12806305302302e-06
-1.57802215504263e-05
-1.83886581683198e-05
-2.70140054997146e-05
-1.49445328476156e-05
-1.39055675324328e-05
-8.20497937855524e-06
8.17590069840717e-06
-2.46601078916068e-05
-1.82071665112309e-05
-2.53276243814637e-05
-1.41169277465833e-05
-2.62909671112993e-05
-2.09340985957152e-05
-2.473843681577e-05
-9.45692983275556e-06
-2.01032266250333e-05
-2.67789652441824e-05
-2.92709358992748e-05
-5.39516041302839e-06
-1.82119827264223e-05
-3.41559855408204e-06
-1.23006089403054e-05
-2.84074042338668e-05
-1.28975472049773e-05
-2.00347670833839e-05
-3.5860222761806e-05
-1.0494221341894e-05
-2.63317212291681e-05
-1.58030124129003e-05
-2.54463484656953e-05
-3.22150726752794e-05
-2.73206106916492e-05
-2.06035049853377e-05
-2.19635273282933e-05
-1.88480000778535e-05
-2.93009444489391e-06
-9.00931375943673e-06
-2.05812389874707e-05
-1.96614654681718e-05
-2.09423826065129e-05
-2.25674174955469e-05
-8.08607634988605e-06
-1.13252259380993e-05
-1.96337768016519e-05
-1.19882854248716e-06
1.62973920565387e-06
-1.1434671157089e-05
-2.24822707094588e-05
-7.40767011238867e-06
-1.55253456603567e-05
-2.56267877204748e-05
8.73434016857377e-06
5.6239834998474e-06
-2.09031892951109e-05
-3.99101650927343e-07
-2.78691057729521e-05
-2.79137464248855e-05
-2.15391816335028e-05
-1.26564313574087e-05
-3.56895703667444e-05
-2.47172456531345e-05
2.91150540858122e-06
-1.80990418111651e-05
-6.63375861466925e-06
-9.40700546294347e-06
-2.25071532184259e-05
-1.46242018191657e-05
-4.2858165109568e-05
-8.20426124958814e-06
-1.70976365819995e-05
-3.32092011606263e-05
-8.8636800802685e-06
-1.29548835127108e-05
-2.49785684382228e-06
2.20750871152528e-06
-2.70705178790808e-05
4.93073059033222e-06
-1.00844453972305e-05
-1.97788084412064e-05
-8.15067879682474e-06
-2.01713611184258e-05
-3.10595322865098e-05
-1.23185567656383e-05
-3.90392727514514e-05
-1.87419279109086e-05
-3.03620099517164e-06
-1.16428218488632e-05
-2.02554868180231e-05
-2.7109560216185e-05
-2.46409363476883e-05
-1.59874882126093e-05
-8.678951832268e-06
-1.02471566951859e-05
-2.25664989932797e-05
-2.66065882316615e-05
-2.07683835349304e-05
-2.41571316651385e-05
-8.35516348560195e-07
-1.9672192009897e-05
-9.28077529616368e-06
-6.74533199459017e-07
-5.2703830500929e-06
-1.06988613799928e-06
3.67957027303214e-06
-2.10012692221507e-05
-3.00956863025002e-05
-1.8878932087393e-05
-2.0106514922296e-05
-2.66482055925455e-05
-2.13158623591827e-05
-2.06493301844533e-05
-1.54323104590468e-05
-1.8964787065603e-05
-8.18527398774434e-06
1.22259352359079e-05
-1.06990417373126e-05
-1.9936892333288e-05
-1.34884990842316e-05
-2.23528426248266e-05
-2.7504701738941e-05
-1.17120499983918e-05
-1.26321291707651e-05
-2.07724647455297e-05
-1.88352207716762e-05
-1.34675698706171e-05
-2.03544868585927e-06
1.29412423347905e-06
-1.60053386092088e-05
-2.93900836396728e-06
-1.37343396607573e-05
-2.34611520587018e-05
-8.8342859443904e-06
-5.38830500065726e-06
-1.944469924292e-05
-5.67318135758757e-06
-2.08682660997956e-05
-2.29608023930882e-05
-2.42778268020636e-05
-1.24889408593909e-06
1.3135858973522e-06
-2.65246763620805e-05
-9.5633066729234e-06
-1.35287312069663e-05
-2.71028748859644e-05
-8.65545299024632e-06
-4.84034297759143e-06
-3.32250316864509e-05
-2.26057816826408e-05
-1.82432160554122e-05
-2.39691645132163e-05
-2.39658854003628e-05
-1.00398888775244e-05
-7.38839842059558e-06
-1.26510902553195e-05
-2.22921301907587e-05
-1.66309367686136e-05
-1.83819007619366e-05
8.77834431381923e-06
-1.81611701847189e-05
-4.29544607764667e-06
-1.29838346203183e-05
-5.68773387071588e-06
1.17351080663358e-06
-1.55187029459076e-05
-1.72471353214115e-05
-2.25977021244444e-05
-7.40560125183886e-06
9.2412278748732e-07
-1.64232856871911e-05
-1.32844329583483e-06
-2.15432884668809e-05
-1.79757548733339e-05
-2.16693041365825e-05
-2.71132991797369e-05
-2.70154600527476e-05
-2.07275233316605e-05
-2.59364864884801e-05
-1.46169380953947e-05
-1.85375165482412e-05
-1.48587835813549e-05
-9.64547947124597e-06
-1.14098824648298e-05
-1.50414750406203e-05
-2.21922868087004e-06
7.88454805208675e-07
-2.33529682281097e-05
-2.014497682492e-05
-1.00332859429765e-05
-1.49868899235736e-05
-1.61248935618586e-05
-8.24270746603117e-06
-2.74263309140407e-05
-8.65436723549279e-06
-4.1217626021082e-05
-2.03565444445516e-05
-2.32699192281995e-05
-1.80849593264893e-05
-2.68285204473459e-05
-8.52139147813991e-06
-3.9951186138893e-06
-6.79073735710454e-06
-1.67807903254392e-05
-2.16847988506893e-06
-7.02333146873963e-06
-1.12234609712877e-05
-2.67914914742674e-06
-8.75318048417511e-06
-1.36203995617045e-05
-1.84482736840048e-05
-1.81196489293002e-05
-2.22464153774634e-05
-5.01849815443597e-06
-2.95179257002896e-05
-2.53255591703739e-05
-2.80412484608072e-05
-2.14766509687162e-05
-1.21013927035549e-05
-1.21324140370725e-05
-2.05926099521278e-05
-1.09275785108748e-05
-1.96797929723033e-05
-2.24004646136846e-05
-9.90400929387939e-06
-3.11475563106003e-05
-1.01793094502316e-05
-8.77113980592258e-06
-6.75776400664678e-06
-1.9379078068058e-05
-4.33575233787856e-05
-2.25557356444204e-05
-2.03093243042166e-05
-8.6906211936184e-06
-2.84191229283641e-05
-1.21896003955976e-05
-2.03721420451463e-05
-2.21357102224774e-05
-8.19694051425832e-06
-1.96349008506291e-05
-2.32904652455211e-05
-1.72303117827567e-05
-1.72071442289391e-05
-1.58847026541564e-05
1.38341763346851e-06
-5.27515570813127e-07
-1.03946618400488e-05
-1.51813325488978e-05
-1.77299348560193e-05
-3.56844103964209e-06
-3.06730493528874e-06
-1.57027298218691e-05
-2.78186340797388e-05
-2.60557337721868e-05
-1.23691369115027e-05
-2.18526099675513e-05
3.39250637343242e-06
-2.04280100708273e-05
-4.38094626755071e-05
-3.07189412680353e-05
-5.4870926368625e-06
-1.43564335705737e-05
-2.63023367367482e-05
-1.00269982768459e-05
-2.34143175394024e-05
-2.46149426043037e-06
-2.09587490486714e-05
-1.47806828096134e-05
-2.11044086620895e-05
-1.30636819175506e-05
-1.18677065546295e-05
-2.87467291073512e-05
-1.9363782814911e-05
-1.58826098524429e-05
-2.49555891737529e-05
-1.09097352269549e-05
-1.41601631045392e-05
-1.30188960223641e-05
-9.85418283952363e-06
-3.51930415221745e-05
-2.67276480201898e-05
-2.85563530824805e-05
-1.31208431640745e-06
-5.90033336372362e-06
-3.48846642270647e-06
-1.13703909239165e-05
-3.69470245672196e-07
-1.66906703529666e-05
-9.39678994530461e-06
-1.85568323222022e-05
-2.77010244632256e-06
-7.56855278491814e-06
-4.42270555066078e-06
-3.14733606023423e-06
-1.46136928419876e-05
-2.97588391308249e-05
-3.56272041525221e-05
-2.56493027014243e-05
-4.22484674335785e-06
-1.87010166212869e-05
-1.97076920413923e-05
-1.04556522614666e-05
-2.11492321331258e-05
-8.96376337359881e-06
-3.75794694415084e-05
-8.38338641401383e-06
5.48252272598342e-06
-8.09380523669908e-06
-1.44208907324522e-05
-1.78950077161374e-05
-3.85261789888586e-06
9.10234171481852e-06
-2.51341823979877e-05
-1.68255918733276e-05
-2.35552442987051e-05
-1.45008870313349e-05
-1.41091077314565e-05
-1.82961978445677e-05
-2.24564380647713e-05
-2.75800789275253e-05
-2.72863260778011e-05
-2.01656792034537e-05
-2.74926558865522e-05
-5.71912769918377e-06
-1.32896432277068e-05
-3.45626841637903e-05
-1.58625305631808e-05
-6.59336304378477e-06
-8.9558710641056e-06
-3.985879465058e-06
-2.39389640206947e-05
-2.78445597598491e-05
-2.76947172806684e-05
-9.49686076716395e-06
-2.3379309790224e-05
-1.79896031890855e-05
-3.45702361873602e-05
-3.54076537338404e-05
-2.33879348444337e-05
-1.60895663917665e-05
-1.55722310132555e-05
-7.70386347526055e-06
-3.37004192131852e-05
-4.68509003952807e-06
-7.68815539613958e-06
-1.8134626664955e-05
-2.07446046197003e-05
-1.08863281868666e-05
-1.48115562140889e-05
-8.40128227002303e-06
-2.06940245519767e-05
-4.85964132157185e-06
-1.93020526225472e-05
-1.70575298186177e-05
-1.86530440380558e-05
-1.13851522018437e-05
-1.09662817543174e-05
-1.61473718662581e-05
-2.39346285705525e-05
-2.02714116786731e-05
-1.46512934716815e-05
-3.76028687126848e-05
-1.86753599451976e-05
-5.55136015721426e-06
-1.54008282235589e-05
3.66513208301669e-06
-1.36615720612294e-05
-2.51773316086904e-05
-2.72272299113093e-05
-1.70876415203444e-05
-1.05575964977131e-05
-1.95186331907054e-05
1.61530975916749e-05
-2.13097355409536e-05
-1.60787916351777e-05
-1.38251240749597e-05
-3.54161118298015e-06
-1.55681409743917e-05
2.70815744473228e-06
-3.00197873036152e-05
-2.00396684561871e-05
-2.70296673576035e-07
-2.36719180168888e-05
-2.11741665890687e-05
-4.28692838121181e-05
-1.1014343016622e-05
-1.24909676954974e-05
-2.4244055770438e-05
-2.6982970119862e-05
-1.39994398142699e-05
-2.08855420616995e-05
-3.01863915042731e-05
-2.18277953369534e-05
-1.92524738997834e-05
-5.07538125820438e-06
-2.69538659197848e-05
-1.45608266305831e-05
-2.75098562458294e-05
-7.44396798375479e-06
-2.29195208940243e-05
-3.97507369249736e-05
-2.55729706974382e-05
-2.94186738018094e-05
-1.22761670877766e-05
-2.36423861778435e-05
-1.71445812945334e-05
-1.37619967616495e-05
-1.76348665325349e-05
-1.58614286408226e-05
8.57112943305404e-06
7.56728123273371e-06
5.17561817328281e-06
-3.07809778457633e-05
8.2881235073139e-06
1.35292037758034e-07
-5.51873569267474e-06
-3.05556235627817e-05
-1.76617691609746e-05
-8.20855113487732e-06
-2.37836237041815e-06
-1.39320667280148e-05
-3.47505432841335e-05
-1.06530327022952e-05
-5.44813787324261e-05
-1.78419321934764e-05
-1.69232029078245e-05
-2.72878039989676e-05
-6.70971727452923e-07
-2.8966692190896e-05
-1.02463031943326e-05
-4.53797766301073e-06
-1.36131612437966e-06
4.89063459282923e-06
-5.56112023094793e-06
-1.77384342835049e-06
-9.56173589280346e-06
4.76886847463415e-07
-1.49954849218988e-07
-1.9233626962905e-05
-7.27244284684755e-06
-4.18099197679928e-06
-2.86849512799215e-05
-2.12804028653146e-05
-5.84535043361742e-06
-5.64485343452285e-06
-1.63244109189146e-05
-8.59311793105211e-06
-1.40628617079976e-05
-2.30740900049651e-05
-3.15102807142307e-05
-1.01773363148897e-05
-1.41368855948661e-05
3.02884821821067e-07
-1.83764693093496e-05
-2.01244233217421e-05
-1.35918351369515e-05
-3.37213587683833e-05
-1.54055674566228e-05
-1.45875062365455e-05
-1.16714050926046e-05
-1.90289210524909e-05
-3.27861751907426e-05
-1.53031035109911e-05
-1.00412751264059e-05
-3.08793534196829e-05
-3.51280657638125e-05
-1.52217742773494e-05
-2.58978819666237e-05
-1.50359389441336e-05
-1.47158707423179e-05
1.9308489230827e-06
-3.37080457914755e-06
-1.25698968115517e-05
-9.92992300315988e-06
-1.03224386873786e-05
-2.19287143692927e-05
-1.49140775426863e-05
-8.28759417195141e-06
-2.45428653338935e-05
-2.20299267360908e-05
-3.39607602666916e-05
-1.69154503761571e-05
-1.41625632029496e-05
-1.36056614906031e-05
-4.72616489340483e-06
-5.61872419498e-06
-6.03930132514251e-06
-3.74992772616408e-05
-2.48853570988807e-05
-1.57000001518923e-05
5.46796971315485e-08
-1.01386942301083e-06
-3.3469718079337e-05
-2.66760396970379e-05
-2.53593950812752e-05
-1.55752656906989e-05
-1.95273244983695e-05
-3.20628088110832e-05
-1.85597888155174e-05
3.92950190306076e-06
-2.53860845885047e-05
-2.68715387945648e-05
-1.79999997990159e-05
1.05205424756916e-06
-3.72328687381957e-05
-3.21697629585785e-05
-2.88756176482357e-05
-1.08318058201999e-05
-3.24587096752312e-05
-1.9388064512027e-05
-2.0669258785834e-05
6.25315829767212e-07
1.27589262210708e-05
-1.07299730822448e-05
-2.25981830639769e-05
-1.03396396398721e-05
-1.36221518902739e-05
-2.0234820131133e-05
2.71429236263017e-06
-1.67935377072843e-05
-1.94567707548246e-05
-1.77964741677785e-05
3.47299780157411e-07
-1.81744497900531e-05
-6.65030752534055e-06
-2.09908164898477e-05
-2.2589678116046e-05
-1.14341561963145e-05
-1.83594035237687e-05
-2.7708358441406e-05
-2.58192727490097e-05
-2.07505532667439e-05
-4.28808995329295e-06
-9.12668818644742e-06
-6.13436994204882e-06
-8.83489126288206e-06
-9.03687619169872e-06
-1.7305068100134e-05
-2.28449929322063e-05
-4.46960476392134e-06
-1.14052595024921e-05
-2.09581319857675e-05
-1.45659687382887e-05
-3.07477053827414e-05
-3.86637675352244e-05
-2.60096871148753e-05
-2.26112264537861e-05
-1.53560618920712e-05
-3.61969988018369e-05
-2.51528618608148e-05
-2.33025221145424e-05
-2.77336785660539e-05
-4.04491826282114e-06
-7.03996400431034e-06
-1.07899769311421e-05
-1.70913857516383e-05
-6.68865070191943e-06
-1.18592493142811e-05
-3.09224470510228e-06
-5.20522378530874e-06
-1.3132194720906e-05
-2.47766115982811e-05
-2.21241032772957e-05
-2.52033323233179e-05
-2.45874430672195e-05
-3.3634421278952e-05
-2.39115653493624e-05
-6.34680533141593e-06
-2.78753282170777e-05
-2.8819935584756e-05
-1.78304324439404e-05
-3.0070402197881e-05
-1.65787322754323e-05
5.95483607535108e-06
-1.17194610683622e-05
-3.24926189446341e-06
-6.81535798532304e-06
-1.27741504989142e-05
6.2685849260061e-06
-6.20054898153604e-06
-2.4396469459695e-05
-9.81150717550748e-06
-1.68024242184201e-05
-6.21940078515594e-06
-9.71482162225207e-06
-2.49447319147947e-05
-2.68796671922171e-05
-1.77838932537721e-05
-1.50515755555493e-05
-1.98153642811788e-05
-2.91502587800467e-05
-1.42638864070532e-05
-1.68007291556994e-05
-2.07895959312802e-05
-7.35427667665848e-06
-2.64763168612041e-05
-3.34511227523715e-05
3.12983561326377e-06
-6.80223725434591e-06
-1.76792410300985e-05
-1.13038131723262e-05
-1.66030509704649e-05
-1.48005075433687e-05
-9.65654583166088e-06
-9.99242990922024e-06
-2.30173014862676e-06
-2.00453430906379e-05
-1.94017466922047e-05
-1.07325917910375e-05
-1.89214404012038e-05
-2.89909653862306e-05
-1.71655098615529e-05
-1.37024863709611e-05
-2.81389083270123e-05
-3.124287475333e-05
-4.75855793250131e-07
-1.96264985254075e-05
-8.03604726215895e-06
-1.3120543829206e-05
-3.13125873836656e-05
-2.70852420350804e-05
-1.85599769049804e-05
-2.72867345730741e-05
-2.08250643267042e-05
-1.46664991821219e-06
-1.4004696804501e-05
-3.32807928803301e-05
-2.40481382041935e-05
-1.50653574448169e-05
-3.11421061166318e-05
-1.90071802077446e-05
-2.12501990991488e-05
-4.3663199887462e-05
-7.85387763454005e-06
-2.29069812750264e-05
-2.78601618350921e-05
-9.33898071579846e-06
-1.94526564204844e-05
-1.1878405507126e-05
-1.06216391186461e-05
-1.85667281235907e-05
-9.34513514129549e-06
-1.16390992290879e-05
-3.87485033625985e-06
-1.49135670727698e-05
-2.85426424264315e-05
-3.32585679135133e-05
-1.91788668383945e-05
1.048931138709e-05
-1.72483111175624e-05
-2.23604610891731e-05
-2.0867540822846e-05
-2.43926679796239e-05
-1.27704446058627e-05
-1.00673998397165e-05
-2.03990538346547e-05
-4.00324764931921e-05
4.36788580788275e-07
3.95447793836122e-06
-2.68332529222756e-05
-2.32779840894437e-05
-2.13403885599042e-05
-1.04185282794992e-05
-1.93884976774804e-05
-1.65074362755046e-06
-1.82020570066602e-05
-9.41944362735769e-06
-3.14281308446589e-05
-1.7761689687167e-05
-9.68958191657526e-06
-1.71782364246318e-05
-6.70388300117701e-06
-1.75000921886982e-05
-7.90806376208575e-06
-1.28401652302106e-05
-1.33396395572327e-05
-2.90506031151322e-05
-2.3731199818769e-05
7.57627546239003e-06
-3.38490380715998e-06
-9.92510500629258e-06
-9.4390014874754e-06
6.45872339741177e-06
1.90529229080674e-06
-2.40352936467533e-05
-2.3137504758469e-05
2.83851207079248e-06
-1.93503316591284e-05
-2.54216216568103e-05
-1.88833148541508e-05
-1.72927913475681e-05
-2.1053190834901e-05
8.60161004523717e-07
-3.00443920129469e-05
-1.21200089902264e-05
-3.05987447375855e-05
-7.33988299390233e-06
-1.32827774740098e-05
-4.46253746778148e-06
-1.67623439979976e-05
-8.59072734157871e-06
-2.1516701551996e-05
-5.26568533550213e-06
-8.97750175818714e-06
-5.98902099685378e-06
-1.92413832971823e-05
-1.98742876484722e-05
-3.89478227249711e-06
-1.49014600367174e-05
-1.19503848094538e-05
-1.05672899187187e-05
-1.34731833058642e-05
-5.01382745990618e-06
-1.71441756099993e-05
-3.73401816452772e-06
-3.03183922639293e-05
-1.58974435602436e-05
-5.02553727753902e-06
-6.04609881642185e-06
-1.87665029017838e-05
-1.18239497662124e-06
-6.23704366064272e-06
-1.04182906452531e-05
-3.10182898246266e-05
-1.486940017829e-05
-1.47378958453433e-05
-1.68149909534855e-05
-1.39437875298857e-05
-3.53280904912262e-05
-2.7409436176654e-05
-1.23717981828183e-05
-2.20639380293999e-05
-2.63137158994311e-05
-2.72782799952511e-05
-2.5081863183332e-05
-2.5835979062545e-05
-1.16842082105479e-05
-5.61799025825882e-06
-1.54645425283716e-05
-1.97231995003195e-05
-2.55059107953298e-05
-1.60284750311219e-05
-7.24303542950131e-06
-3.08647111562524e-05
-4.33125091529961e-06
-1.7342159235109e-06
-1.35222784956716e-05
-1.94880116048531e-05
-1.86465018372101e-05
-1.6507650678634e-05
-6.17415663116901e-06
-1.76142518983009e-05
-2.07093249252314e-05
-1.26001401614821e-05
-5.15556671014847e-06
-3.56904091196846e-05
-3.4233717048773e-05
-1.71408115272415e-05
-2.24256607650694e-05
-2.06087923677369e-05
-2.5687551515392e-05
-1.90664575052746e-05
-1.88552767614005e-05
-2.11810105763828e-05
-2.77651454761675e-05
-1.80109667801779e-05
-1.98624307993232e-05
-3.31119751120683e-05
-2.49906264182025e-05
-2.96930614018959e-05
-4.77931630523539e-06
-1.225225697497e-05
-8.19576791995095e-06
-3.33710731431403e-06
-1.84983006248135e-05
5.73266397891023e-06
-1.36673389710654e-05
-3.02646217580915e-05
-3.63720834055017e-06
-2.13831808892482e-05
5.5296369985197e-06
-1.48674258756422e-05
-1.92062377229483e-05
7.82487680813914e-06
-2.27980997894789e-05
-2.05060469569009e-05
-1.71052693747128e-05
-2.11035267714724e-05
-1.08212036578505e-05
-1.79374193929029e-05
-1.82125440449045e-05
-1.89058682987054e-05
-3.24485550524221e-05
-1.30955717119934e-05
-3.14373950460405e-05
-3.03682640791764e-05
-1.53684179341248e-05
-1.91783635621471e-05
-1.13916724741731e-05
-2.6574904091247e-05
-1.63509209463402e-05
-1.29697694202703e-05
-1.47337113121212e-05
-1.10406717626029e-05
-9.62228018036317e-06
-6.57604899335456e-06
-2.67894906381011e-05
-1.74692030813047e-05
-5.74749714511079e-07
-1.52059864551109e-05
-3.4593868347544e-05
-3.57713825843349e-05
-2.28060709935927e-05
-2.72476257837313e-05
-2.12957249528769e-05
-2.11987012980486e-05
-1.64706577300638e-05
-1.63586785542038e-05
-2.41860389825442e-05
-2.58859428075161e-05
-2.01051763328691e-05
-1.6975615667237e-05
-2.91599652855841e-05
-1.15732414306766e-05
-1.5794897795066e-05
-2.78247831789455e-05
5.56407692885137e-08
-1.46128010821078e-05
-1.63750946665404e-05
-1.74410387811458e-05
-1.35525201731505e-05
-1.67256827381579e-05
-8.50724176586868e-06
-9.2368115104514e-06
-1.18197753699479e-05
-3.81693512359921e-05
-4.12974602258954e-06
-3.18241567279098e-06
-1.98075042396955e-05
-2.35525839593968e-06
-1.01478607333952e-06
-2.42528163647498e-05
5.59007206064481e-06
-1.88674298876332e-05
-4.72614850799228e-06
-2.46705430087526e-05
-2.88710952776134e-05
-1.8471789566124e-05
-1.35089762010154e-05
-1.96806889976344e-05
-1.12674525098888e-05
-3.25307614876625e-05
-1.74983064072524e-05
-2.10205467417074e-05
-1.62701147904834e-05
-3.8508098717074e-06
-3.26893412739375e-05
-7.13695230450018e-06
-9.87087854534633e-06
-2.52079610916566e-05
-1.67901616149207e-05
-9.42842244183866e-07
-1.39078379650467e-05
-5.15391177185996e-06
-1.91939005931994e-05
-2.48556363777141e-05
-1.73469268429392e-05
-6.133240676178e-06
-1.01843375268372e-06
-1.55954669980407e-05
-1.58515171377225e-05
-2.89481512231267e-06
-2.92889411394549e-05
-2.00704353038094e-05
-7.78474407388436e-06
-2.1935363299096e-05
-2.55283660249632e-05
-1.59883127311489e-05
-2.91967667345506e-05
-1.2324626863354e-05
-1.22981049386655e-05
-2.63662474354579e-05
-3.25928257329679e-05
-2.78543044089904e-05
-2.62348691020942e-05
3.75775993342688e-06
-4.60607423950213e-06
-3.30630610506188e-05
4.45139006646108e-06
7.05536629368258e-06
-2.18246634162597e-05
-1.54524223979745e-05
-1.94149508702473e-05
-4.6345227359294e-06
-2.31957061479348e-05
-2.01902135502855e-05
-2.10469015233194e-05
-7.74592956010682e-06
-3.04268720368361e-06
-1.39455716753934e-05
-1.13561719922363e-05
1.87245497743456e-06
-1.48175475256673e-05
-1.49363441178096e-05
-1.244474970631e-06
-2.55193906322752e-05
-6.94132440791809e-06
-2.37694604986374e-06
-1.47270987455751e-05
-2.70201179262691e-05
1.22487884757687e-05
-2.7098504800727e-05
-2.97987236979826e-05
-1.96530810321007e-05
-5.00259051461143e-06
-9.05188222849931e-06
-2.97149164749377e-05
-1.87782338500296e-05
-9.55587544436703e-06
-3.18332950037659e-05
-2.56203399989457e-05
-9.2338314445398e-06
-2.61178644530703e-05
-2.42114980146755e-05
-2.00852484040066e-05
5.97543415235641e-06
-1.16122311600812e-05
-7.44143112744674e-06
-1.588799457237e-05
-8.05058029421016e-06
-1.45612286594448e-06
-1.34251952918429e-06
-5.07290070261493e-06
-1.69408352899197e-05
-1.15333742756007e-05
-5.99379367978403e-06
-2.5579690286304e-05
-7.27242326016887e-06
-3.16708408185333e-05
-2.22768688181209e-05
-1.9570778951844e-05
-2.04251890626954e-05
-1.00846294313747e-05
-2.2043110029483e-05
7.47840608875756e-06
-1.52767710180687e-05
-1.44304499866891e-05
-9.81934084659989e-06
-1.79053431844096e-05
-2.81169984246354e-05
-1.80027239317161e-05
-1.71526325892874e-05
-2.12542401949581e-05
-6.39620841305253e-06
-1.21993077077021e-05
-2.13834304668912e-05
-2.8864424085721e-05
-2.97430655922055e-05
-1.36230700313799e-05
-3.60274826752904e-06
-2.08676050030649e-05
-1.87177987721713e-05
-2.2579520186639e-05
-9.21908668339009e-06
-5.43944227739129e-06
-3.25382121730723e-06
-1.56687379612521e-05
-1.87170344227267e-05
-7.39779796788977e-07
4.07734952499902e-06
-5.75041563395706e-06
-1.11829159367317e-05
-1.17340423292264e-05
-9.08548014516628e-06
-1.62582466673512e-05
-6.9696718791851e-06
-3.45597199040419e-05
-2.7260015574527e-05
-3.04933754857881e-05
-3.20212545084105e-05
-5.71835719215711e-06
-2.56741869037113e-05
-1.51083175994839e-05
-1.63072627127389e-05
-1.36352660167019e-05
-1.96436892113212e-05
-2.05484447922065e-05
-2.15686781736396e-05
-9.20590194115436e-06
4.21266311759757e-06
-1.4190244392594e-05
8.18606760804498e-07
-3.77563933080685e-06
-7.02640767999588e-07
-9.1144519813341e-07
-8.07682576570218e-06
-1.32269071457829e-05
-2.17704442440238e-05
-2.85193028346083e-05
-1.27723073863026e-05
-6.80445763180518e-07
-2.14205379851986e-05
-1.90812250589389e-05
-2.14028357212304e-05
-1.89380901892278e-05
-6.26667819801242e-06
-8.44382411053203e-07
-7.93627691866943e-06
-2.36654510180141e-05
1.9290394929519e-06
-2.0437581013991e-08
-1.31539891535128e-05
-9.69049708296618e-06
3.18842744443489e-06
-2.09064369644985e-05
-1.10670603602085e-05
-2.69522853612549e-05
2.11985418333651e-06
-9.0813393128084e-06
-1.49093316522483e-05
-4.31288440985737e-05
-3.54032273756938e-06
-1.3669868652487e-05
-3.45303221045829e-05
-2.35237438834107e-05
-2.368154294759e-05
5.83048731467777e-06
-1.06204840861435e-05
-9.34425971477286e-06
-2.13304625859878e-05
-2.51623416815731e-06
-6.70250647208666e-06
-8.61806508296219e-06
-3.80912792314807e-05
-1.47432792865349e-05
8.89338848638523e-07
-4.40923182022173e-06
-1.44159990915423e-05
-7.27269178260531e-06
-2.77783345152686e-05
-6.62561686745301e-06
-3.25001079552916e-05
-2.0862947302457e-05
-2.12383488090108e-05
-2.51258653511844e-05
-8.3794558786951e-06
-8.82494514154946e-06
2.24032420631589e-06
-1.06772764697102e-05
-3.6714641443484e-06
-1.54855504013504e-05
-8.03636605695513e-06
-8.78087360338763e-06
-2.55486121510879e-05
-2.19396617760257e-05
8.67347462313008e-06
-1.16300689233233e-05
-9.68242210677923e-06
-3.09310002621724e-05
-2.11820169555314e-05
-2.342858924109e-05
-2.1246556700191e-05
-1.17048443581802e-05
-3.90764197758669e-05
-1.39277842160514e-05
-3.435054275287e-05
-2.47764389286819e-05
-2.32747449586702e-05
-4.97155958252149e-06
-1.24704913967945e-05
-5.57921706503653e-06
-2.41104917017009e-05
-2.13942272624229e-05
-3.99546865934816e-06
-2.81858383590687e-06
-8.4226236386635e-06
-9.67711595825163e-06
-1.03134486306436e-05
-2.46117255641952e-05
-2.16474028550194e-05
-1.91524719287043e-06
-7.18892608670407e-06
-9.11117266413228e-06
-2.64021055920003e-05
-1.417952364287e-05
-1.48922807274112e-05
-2.00827295484834e-05
-1.88158316621454e-05
-2.01371936125416e-05
-1.1571769352638e-05
-3.75900781568333e-06
-9.4815762763855e-06
-9.54223357495885e-06
-2.29331053947227e-05
-5.36016767392404e-06
3.6147682496254e-06
-2.31362494607807e-06
-1.1045431251956e-05
-2.88372146868661e-05
-2.21511011237002e-05
-1.22985589138533e-05
-2.03582515517193e-05
-2.70827209776582e-05
-4.00517762669482e-05
-2.35457259678608e-05
-1.47285833148798e-05
-1.6510312423298e-05
-1.50118451224431e-05
-1.17609984312122e-05
-1.95660435774848e-05
2.99070314937642e-06
-4.83844307957146e-06
-1.98894490890897e-05
1.67014477926734e-06
-2.31410093075022e-05
-6.86551717448939e-06
-1.1336039541181e-05
-1.27398672159209e-05
-1.64544636222526e-05
7.35709498226838e-06
-1.78181927551108e-05
-1.51623407947935e-05
-9.32291675535367e-06
-3.0420631194628e-05
-3.06817527554115e-05
-2.13303016205451e-05
-1.9114432581936e-05
-1.55565314250398e-05
-1.54778932465482e-05
-2.50419028643353e-05
-1.17483927975181e-05
-2.54281527065981e-05
-1.11675169676774e-05
-3.07611016270391e-05
-6.15064631235249e-06
2.29792799123324e-07
-1.02796280361272e-05
-1.67517184009669e-05
-2.54261772522953e-05
-2.06206387968515e-05
-2.56214531212823e-05
-3.841691217762e-05
-2.00593829127083e-05
-4.92418052480095e-06
-2.16441978714408e-05
-2.09216283705291e-05
-1.68247550605111e-05
-2.14032553155762e-05
-1.65902310664284e-05
-7.66672420516604e-06
-2.36049114010169e-06
-3.26586560920047e-05
-2.94437834413667e-05
1.1389875456131e-05
-5.29063684504061e-06
-1.36195195567742e-05
-1.07216557104612e-05
-6.42057247877096e-06
5.42113997392152e-07
-1.31780699892898e-05
4.09313279168724e-06
-3.10498869416033e-06
-3.68134482269235e-05
-1.31968821337401e-05
-1.90620319447236e-05
-2.76314455934514e-05
-2.21230521820123e-05
-3.19998387912344e-05
-1.72068951102089e-05
-2.39765612868692e-05
-1.69192530531342e-05
-3.16450827824072e-05
-1.96881202791805e-05
-3.21296299752742e-05
1.93796354389513e-06
-1.80973622572645e-05
-9.0250547188944e-06
-1.23083986249576e-05
-1.42961026182672e-05
-2.12342219378505e-05
-9.98846656962916e-06
-2.41686263543357e-05
-1.47853351247466e-05
-1.36357821824553e-05
-1.18352742580884e-05
-1.44507712750295e-05
-1.8545220711736e-05
-1.61701474869686e-05
-2.07380432839517e-05
-2.01533163834223e-05
-1.26606278548178e-05
-4.13299030611692e-06
-1.46540465241783e-05
-1.34674302848613e-05
-1.14459302992642e-05
-1.18582341635047e-06
-1.21115587375713e-05
-9.94183706557202e-06
-3.09788219682088e-07
-1.22957862818166e-05
-7.16860598084832e-06
-3.49884567834697e-05
-1.16365665996008e-05
-9.29008163713645e-06
-2.01775463263407e-05
-2.12100105744467e-05
-2.91886433180529e-05
-3.40357406527744e-05
-2.10290930412465e-05
-1.93066751255214e-05
-2.09009058328088e-05
-2.06924531504461e-05
-7.90558868820683e-06
-3.93645192556266e-07
-1.90191699078062e-05
-2.58196925795241e-05
-1.95773391198677e-05
-1.06581463654147e-05
-7.27559768952993e-06
-1.58650652864794e-05
-2.16844236719435e-06
-1.57325574872137e-05
-2.43909675607906e-05
1.03693649948711e-06
-1.21775315524162e-05
-1.9934609826392e-05
-1.29819972851106e-05
8.50382502239538e-07
-1.83585675462271e-05
-1.81795875534548e-05
-8.12881587676778e-06
-5.65241141810306e-06
-2.29361078937444e-05
-2.87075192813447e-05
-2.27939760388235e-05
-9.90994185179666e-06
-1.46521460631001e-05
-2.20954191224723e-05
-2.45238342564057e-05
-1.91658565777536e-05
-2.01542170903376e-05
-1.4061953703268e-05
-2.82077857272493e-05
-1.16613148686173e-05
-2.07460605822712e-05
-5.81197634830404e-06
-1.60225518173007e-05
-3.51623654784443e-05
-2.41772148746732e-05
-1.33335434835721e-05
-7.09020620965404e-06
-2.49431029470033e-06
-2.06170211313962e-05
-9.11196860931079e-06
1.57367703872503e-05
-1.70037321126974e-05
1.18357952660399e-05
-4.84657498413281e-07
-6.3775413631363e-06
-7.80263485201847e-06
-1.72248361359905e-05
-1.63360125694088e-05
1.40976941672028e-06
-3.73653209745113e-05
-3.08847080114957e-05
-5.97537454101681e-06
-9.70052830791019e-06
-1.35814119135495e-05
-3.49949875700804e-05
-1.78996415728058e-05
-1.64311738964348e-05
-1.91615337180682e-05
-2.29421129074602e-05
-1.01637148656435e-05
-8.94976370109561e-06
-5.4825762635951e-06
-2.87093780371078e-05
-2.35914082003372e-05
-2.15636359572409e-05
-2.48944196904211e-05
-2.39144709061176e-05
-2.31447957593251e-05
-1.22248752821041e-05
-2.63986150825977e-05
-7.3802672115769e-06
-3.04793555787041e-05
-1.05222473969584e-05
-3.46830357045354e-05
-3.01870908163986e-05
-1.37131527564186e-05
-3.81366805441113e-05
-3.80284596242645e-05
-3.15614416932106e-05
-2.00568873583324e-05
-2.33199674880382e-05
-5.68609790089044e-06
-2.24354619223418e-05
-1.59579809557643e-05
-1.07180039315004e-05
3.34022102907838e-06
-2.00929774455228e-06
-1.16270374607312e-05
-1.95558156870489e-05
-2.44420123275221e-05
-2.51781292425179e-05
-2.77961134676193e-05
-9.19228438839464e-06
-6.22502747574266e-06
-2.30268420591108e-05
-1.92649526113768e-05
-1.86061083569606e-05
-9.86574217655155e-06
-2.73094841799246e-05
-1.86160951146264e-05
-8.86979027712237e-07
-8.17123934747472e-06
-2.2181695815988e-05
-1.6089067322855e-05
9.02744965071681e-06
-1.83464619323045e-05
-2.49389826424151e-05
-9.93548764002015e-06
-2.06849091976958e-05
-8.84552846162733e-06
-2.39306567790161e-05
-1.89237853681528e-05
-1.84223061101782e-05
-1.55767112437394e-05
-1.39552584883745e-05
-1.86495294135196e-05
-5.70591144386157e-06
-1.95470905977125e-05
-1.14815239070837e-05
-3.93130286369667e-05
-1.71611951846812e-05
-7.29908560256733e-06
-2.13996825317948e-05
-3.60672045011875e-05
-8.08591924162216e-06
-2.05648850196124e-06
-1.8039385880286e-05
-1.9218341223452e-05
-6.32585963224758e-06
-2.77341049727803e-05
-4.2244687687458e-06
-7.57341912137585e-06
-9.60022858562599e-06
-2.12437457905911e-05
-1.91192059196868e-05
-7.24062664348518e-06
-8.73898513886189e-06
-1.0694033579511e-05
-7.71241242974991e-06
-1.6016572544884e-05
-2.68779118537278e-05
-1.62532709728678e-05
-2.78459646419675e-05
-1.52164364286585e-05
-2.09450525636004e-05
-1.49593088988726e-05
-1.48866779596295e-05
-5.92541810044284e-06
-1.86408819163036e-05
-1.63866798195097e-05
-7.42869020326059e-06
-8.67518177625647e-06
-1.50009577937032e-05
-1.78143117083688e-05
-1.48118265317845e-05
2.01540227353585e-06
-1.52405604489954e-05
-1.17112657350345e-05
-2.92756220222654e-05
-2.03573430379233e-05
-3.47917172217298e-05
-2.25358006871261e-05
-2.00101332011275e-05
-2.59419004059682e-05
-2.33431305327557e-05
-5.90037088841006e-06
-1.5296310735803e-05
-2.61081432279427e-05
-2.11209791062362e-05
-7.25534400444535e-06
-4.09501846408088e-06
-2.18647705770215e-05
-7.16125206450285e-06
-4.87342083162818e-06
2.73614535150368e-06
6.2272605368442e-06
-2.2324734875367e-05
-2.48819197923708e-05
-1.64253628564447e-05
-3.55127622582707e-05
-3.13783061621113e-05
-9.70474293970688e-06
5.49246233476178e-06
-2.66127254798714e-05
-6.39162651008152e-06
-5.68574840056608e-06
-7.93768418543401e-06
4.64096882083936e-06
-3.79094907006783e-05
-2.30237979825763e-05
-6.51373632989926e-06
-1.66030352405945e-05
-1.66415668159324e-05
-8.28547219135548e-06
-1.22200930970126e-05
8.24354195136588e-06
-1.24489046732218e-05
-2.28246736712876e-05
-1.51052163195397e-05
-1.12021102949178e-05
1.18822739618385e-05
-4.15520496022629e-05
-2.98058641846467e-06
-3.30385643555284e-05
-3.29483718933392e-05
-3.47961417900963e-05
-2.54147708646539e-05
-6.1422972315552e-06
-2.03835386657574e-05
-1.82430459547715e-05
3.00455615983726e-06
4.99400004245326e-06
-1.2714730288116e-05
-8.33651109619906e-06
-9.22592255595709e-06
-1.18867890663723e-05
5.82847542276956e-06
-5.61709814006869e-06
-1.85540864287708e-06
-1.23686017409458e-06
-1.33412463063481e-05
-2.73655525606083e-05
-1.8416716148075e-05
