# Supplementary material for: Research on computational propagation and identification of mine microseismic signals based on deep learning
Source: PLoS One. 2025 Oct 22;20(10):e0334641. doi: 10.1371/journal.pone.0334641 (PMC12543183; doi:10.1371/journal.pone.0334641)
Supplement: S9 Data — (ZIP) [file pone.0334641.s009.zip › 000101100000462.xlsx_0.txt_24.txt.txt]

-2.2338798583654e-05
-1.06887729488944e-05
-1.41301368449393e-05
-8.7497827338927e-06
-9.59700351476317e-07
-1.15764176501669e-06
-2.36889557287503e-06
-1.42489595488299e-05
-1.24905353271329e-05
-1.25699099004636e-05
6.54234745431619e-07
-1.33923002503307e-05
-3.08396196215307e-05
-1.97339212412749e-05
-1.50925811855026e-05
-2.28702277186963e-06
-1.86331479632722e-05
-2.6199810544099e-05
-1.18684551370554e-05
-3.16555504630285e-05
-1.40457706425932e-05
-1.69856720047949e-05
-2.63447326986473e-05
-8.84503934418532e-06
1.77111993530043e-06
4.03900846489416e-06
-1.91608170527735e-05
-2.61774296695626e-05
-8.98461360067604e-06
-3.56983906080037e-06
1.01851273374618e-05
-3.75069436923028e-06
-2.42589637650992e-05
-1.29154891413393e-06
-1.8013508567436e-05
-1.11962841698513e-05
-1.61319500138777e-05
-3.5104739921644e-05
-2.03047847794382e-05
-2.81122510320802e-05
-2.67829505073178e-05
-2.79290484425167e-05
-2.56365748217721e-05
-2.9219428181358e-05
-1.1085167464516e-05
-2.01681595859573e-05
-1.78669320640801e-05
-7.1325080473686e-06
-1.12083241588808e-05
2.99621191483585e-06
-1.01576068169896e-06
-4.17683480386097e-06
-5.41786362738926e-06
-3.74827974846568e-06
-1.91500290119964e-05
-2.14640645555834e-05
-1.39245515577713e-05
-1.14937158271694e-05
-2.46323235425997e-05
-3.58456952491098e-05
-2.18031123005451e-05
-2.57205026081672e-05
-3.70585444308869e-05
-9.00934392093121e-06
-1.89427265859207e-05
-1.80984904905146e-05
-7.8819537789532e-06
-4.33802568358475e-06
-1.35972292597038e-05
-3.56494161662407e-06
-3.93170637992386e-07
-9.8540128155145e-06
-1.53266446951298e-05
-1.39306196396456e-05
-7.76807940462348e-06
-2.30678050625073e-05
-9.8854475906112e-06
-1.85190220063756e-06
-2.77411105225417e-05
-1.59405743094047e-05
-1.65985553676046e-05
-2.44518008785835e-05
-2.13456439026779e-05
-2.91689693416703e-05
-3.61751479828065e-05
-2.96298668457567e-05
-2.61501561244692e-05
-4.03993131591955e-05
-3.08646301412172e-06
-1.41102908261839e-05
-9.06025688017591e-06
-7.80702290331968e-06
-9.56417665247598e-06
-2.16430789261323e-05
-1.81154880661004e-05
-2.19661742311597e-06
-2.01013770814306e-05
-2.39345911434656e-05
5.70605857099643e-06
-1.61433369839919e-05
-1.22563386140954e-05
-9.74981122968982e-06
-2.03507508191346e-05
-1.31932861447413e-05
-7.69022969989475e-06
-1.00424186596192e-05
-3.50896037727258e-05
-2.07338849895884e-05
-2.52665492726796e-05
-3.32807227843194e-05
-2.25899258166241e-05
-6.14894367220387e-06
-1.98484418249968e-05
-3.96531471743535e-05
-3.81090630385524e-05
-1.27805545419056e-05
-1.41708663741786e-05
-3.33192167273225e-06
-6.30932920484661e-06
-1.30466609025204e-05
-8.54904853066615e-06
4.50420052485331e-06
-3.33754985559299e-05
-2.32995285020085e-05
-1.44236495876939e-05
-8.46970844460836e-06
-3.00414939876084e-05
-4.26721217390471e-05
-2.26078000736947e-05
-2.76731786922438e-06
-2.13157911247093e-05
-2.24227799039817e-05
-1.22953960826022e-05
-2.59821479910691e-05
-2.65129961003832e-05
-1.58283249268609e-05
-2.98576704145927e-05
-1.32879657031094e-05
-1.2352343398165e-05
-1.14608821318502e-06
-5.79318342907421e-06
-1.51765148354437e-05
-1.82967306865726e-05
-2.26672415100564e-05
-1.91381808621286e-05
-8.17407299036739e-06
4.23406129494001e-06
-1.83138634260185e-05
-3.39262920591229e-05
-2.21820733689096e-05
-2.36227727285281e-05
-2.099610217976e-05
-2.95831335077565e-06
-3.25474880328088e-05
-1.56945979038747e-06
-6.22420676257762e-06
-2.88366317960529e-05
-1.02077768103318e-05
-8.80620431635137e-06
-4.80496407360548e-06
-2.77216524294261e-05
-1.54821619263643e-05
3.37926913961267e-06
-1.20173342776976e-05
-1.20237293244962e-05
-1.50711828758848e-05
-1.51592687450543e-05
-1.45546864873288e-05
-3.79676714955758e-06
-1.12541136243777e-05
-1.59306854242332e-05
-1.702026211744e-05
-1.10039803755822e-05
-8.74958700265787e-06
-1.48486564433073e-05
-3.3673336509264e-05
-2.71325883897729e-05
-9.60245153703856e-06
-2.60165975453696e-05
-1.97386603510917e-05
4.70947672319975e-07
-4.50276660113647e-06
-2.17389457076114e-06
-1.62984236131497e-05
2.07357416492023e-06
-1.65330346778209e-05
-1.90261498107662e-05
-2.9497028643073e-05
2.64697861848453e-06
-1.14363446882921e-05
-2.48770998566041e-05
-2.90641839658103e-05
-1.62276897213062e-05
-4.03167779336353e-06
-2.34607588744378e-06
-4.61840880144351e-06
-2.98638629887656e-05
-1.82537269226446e-05
-2.61950057485174e-05
-2.52149207204149e-05
-1.00473775390955e-05
-1.34227658059444e-05
-6.88393706360309e-06
-8.60714140431444e-06
-1.15979004272457e-05
-1.48441602186325e-05
-2.31850577029091e-05
1.16737125023208e-07
-1.26359060633427e-05
4.60734146423348e-06
-9.16627827337315e-06
-2.22744394789204e-05
-9.35257126268182e-06
6.79247814578878e-06
-2.1191588586692e-05
-1.38083628139166e-05
-1.6768239576742e-05
-2.0136788181984e-05
-1.41575937994368e-05
-1.69480822067852e-05
-2.1407174794993e-05
-3.41014558939306e-05
-2.27564191991634e-05
-2.55601592639e-05
-3.61382080610301e-05
-1.53879217735992e-05
-5.33318665780192e-06
-1.91432207678561e-05
-3.00172585589719e-05
-2.45783829690585e-05
-1.24692111273274e-05
-1.40625919232752e-05
-1.5873578607446e-05
-3.84733185348504e-05
-4.94130696469672e-06
-1.97450709697625e-05
-1.60873996724803e-05
-4.50404107598413e-06
-5.19715311375102e-06
-2.73157274810244e-05
-1.57067490585011e-05
-6.17721266215645e-06
-1.28728521100136e-05
-2.68117457941567e-05
-8.67213507755857e-06
-1.20578524227504e-05
-9.7282339629231e-06
-6.79867660006267e-06
-5.11716709935314e-06
-1.34299754710082e-05
-2.52266683239388e-05
-1.43145591108943e-05
-1.41099924408375e-05
-1.94083553171181e-05
-2.27443973466693e-05
-1.03872481258952e-05
-1.30077344806298e-05
-2.58788945425243e-05
-3.20045876440821e-05
-1.23173034002466e-06
-2.56975716708264e-05
-1.83207606413534e-05
-1.44822625367849e-06
-1.06182347865483e-05
-6.39887140980301e-06
-2.39199722316983e-05
-2.33361713414111e-05
-1.56478178776609e-05
-2.23867055829349e-05
-5.71650118515209e-06
-8.81482651574982e-06
4.48709757033488e-06
-1.72926701629621e-05
-1.92981465302018e-05
-2.25607565278936e-05
-1.86989702191372e-05
-2.71033229674395e-05
6.74442499279427e-08
-3.17289980054579e-05
-1.51004749137311e-05
-2.45179670181035e-05
-1.22275411854421e-05
-1.18335884301184e-05
-1.9230206126607e-05
-3.43809054076474e-05
-1.34360498327781e-05
-1.95654575938242e-05
-2.53212914066236e-05
-2.56675389404131e-05
-1.93850658306003e-05
-1.74799782811723e-05
4.68295732783181e-07
-2.28201704088339e-05
-6.84164822561039e-06
-1.84592644835154e-05
-4.81043969711211e-07
-2.07039648023803e-05
-1.86528802590048e-05
-2.74389057573435e-06
-1.90972457250484e-05
-2.04301537991342e-05
-1.00290405804764e-05
-2.47357892505375e-05
-2.86109693254605e-05
-1.23468391592699e-05
-8.41278913771654e-06
-5.3726186892863e-06
3.17022326888099e-06
2.37958362806054e-06
-1.50027178143459e-05
-3.17397487391568e-05
-2.35707215614087e-05
-6.41733736477491e-06
-1.95332756867894e-05
-2.45459501643977e-05
-3.07109263862617e-05
-1.2515236118834e-05
-1.03852443015319e-05
-1.10146233540761e-05
-1.03981354247615e-05
-3.195369885213e-05
-2.40996178305268e-05
3.26803011168705e-07
-2.79784535203043e-05
-2.86810668785591e-05
-2.40971890627103e-07
-1.2287417735535e-06
-2.19260482194626e-05
-1.89634225977799e-05
-3.4472516159978e-05
1.00588306288483e-05
-7.90193855249864e-06
-2.79071260355998e-05
1.65560538875288e-06
-7.23440172727567e-06
-2.93168003645548e-06
-3.08237402105144e-06
-8.52490724704634e-06
-1.06920461049659e-05
-5.42820982122474e-06
-1.65409229440417e-05
-1.1893486146999e-05
-2.13358844670207e-05
-2.71843576439381e-05
-2.82248062589486e-05
8.44904261308528e-06
-2.10231869933316e-05
-1.48109645091202e-05
-2.09564362241973e-05
-1.66784336326466e-05
-3.14622001203694e-05
-3.12054313571646e-05
-1.9041482842922e-05
-2.72599439012848e-05
-1.07405723564988e-05
-1.27404849676766e-05
-2.41761355941567e-05
-2.37253983906594e-05
-2.80010513239095e-05
-3.3017684369217e-05
-3.41826457429986e-06
-2.30811944730637e-05
-1.26340943726464e-05
-8.19968636871775e-06
-5.88014055634466e-06
-1.17100914349733e-05
-1.10660826315419e-05
-1.581257084457e-05
-3.47676950119774e-08
-1.15328269792314e-05
-1.31095731965443e-05
-9.16027500653318e-06
-1.67154296532628e-05
2.76907037671988e-06
-1.74163116414199e-05
-4.08100210538461e-06
-1.93715658039388e-05
-3.43698698899403e-05
-2.53903596541084e-05
-2.10393316865186e-05
-3.81186080950242e-06
-2.02245785761557e-05
-4.06341240971612e-05
-1.238049693479e-05
-7.03988026800137e-06
-1.51556934387883e-05
-6.45887164470067e-06
-8.018887543424e-06
-2.29188332118378e-05
-1.57429129457299e-05
-2.14133147128116e-05
1.36387586562134e-07
-2.04664310517495e-05
-1.13543956857947e-05
-1.84386282158048e-05
-8.57444313975032e-06
2.29242949309089e-06
-3.23559289049798e-05
-2.26926574479729e-05
-7.52683971272382e-06
-6.51867522897923e-06
-2.69600222721865e-05
-1.65114861349904e-05
-7.50800575357552e-06
-2.67694360570541e-05
-5.59955785827275e-06
-3.07297386431203e-05
-1.16902894931283e-05
-2.34889283218942e-05
-1.7781331457858e-05
-1.60599089331399e-05
-2.97091999461398e-06
-1.87614968284825e-05
-1.27279433793875e-05
-2.8117247119464e-06
-1.1292128305631e-05
-2.45935696850915e-05
7.99328030109475e-06
-2.41950137654321e-05
-9.520557148466e-06
-1.44584250377389e-05
-1.48157764757675e-05
-8.36083034439757e-06
-1.26515919887485e-05
-1.16231226831707e-05
-5.11773579643326e-06
-1.99081665127172e-05
-2.72850275065754e-05
-1.35204629351816e-05
-1.16603094358425e-05
1.69173466725133e-06
-6.36224935119979e-06
-2.00137272013664e-05
-1.14050508343256e-05
-1.28080008604639e-05
-2.28312624879516e-05
-8.84912504895178e-06
-2.26461855649227e-05
-1.20166142325874e-05
-2.44069093939173e-05
-1.4597781155749e-05
-2.56943949934432e-05
1.37529774906882e-06
-1.14985414744496e-05
-1.09107570592803e-05
-2.61566757000053e-05
-9.8176296706579e-06
-2.21379638733901e-06
-3.08873992207005e-06
-1.84482377728159e-05
-1.01319888749813e-05
-1.11083897582581e-05
-3.34077257157604e-05
-1.04273512631635e-05
-2.13856214550229e-05
-1.86411744414056e-05
-2.08204631330153e-05
-3.50320365171855e-05
-1.34586007987743e-05
-1.93575906082196e-05
-3.99186757748155e-06
-2.21281618644726e-05
-3.70954533676824e-05
-1.72107444339948e-05
1.66707871711374e-05
-1.95081374896659e-05
-2.92517194877974e-05
-1.62539443981411e-05
-4.65892648168817e-06
6.58598364437e-06
-1.20775482774923e-05
-2.65137048334595e-05
-1.72509143561594e-05
-1.40805268151614e-05
-1.20267131153227e-05
-3.40802176813954e-05
-1.60618553528494e-05
-2.21565875750639e-05
-3.11674158610597e-05
-2.46044646525605e-05
3.03635299844587e-06
-1.04533597313742e-05
-7.14633920698656e-06
-1.32760581649012e-05
-1.39743288476622e-05
4.74566868279959e-06
-1.09336255175199e-05
-2.81596462433027e-05
2.79187783976246e-06
-1.34915836094601e-05
-1.77005501195908e-05
-4.56070860320913e-06
-2.72769355208907e-05
-1.86400463558146e-05
-2.25191375646511e-05
-2.11337136108609e-05
-1.63587173218483e-05
-8.32363585353385e-06
-1.27854737218363e-05
-1.26378024009453e-05
-9.56551174504864e-06
-2.23289312749089e-05
-3.53374509205444e-05
-2.73080471921512e-05
-1.97675989651391e-05
-1.16663120806003e-05
-3.09548779365819e-05
8.24685429862081e-06
-1.90480409145354e-05
-1.77828234697204e-05
-1.34445322043332e-05
-1.07795897791953e-05
-1.65395212499773e-05
-1.45244788642029e-05
-1.47456556415548e-05
-1.20291318837411e-05
-2.18143142732356e-05
-2.72387382800056e-05
-4.6876197292691e-06
-1.06984046933369e-05
-2.20717680177465e-05
-2.77977841478436e-05
-1.85521769204447e-05
-3.36786257123569e-05
-2.43335963293277e-05
-3.21858001775369e-05
-5.93862965976533e-06
-1.57716326360235e-05
-1.44159139000223e-05
-1.51357140844593e-05
3.74653577995093e-07
-7.37009819600349e-06
1.09334229791678e-05
-6.91215161702343e-06
-2.8655604586013e-06
-4.11731177642484e-06
-2.65478570050322e-05
-2.43020233603002e-05
-3.55350370560824e-05
-2.62493818809212e-05
-3.15671135804942e-05
-2.32593181982528e-05
-3.16733168125888e-05
-2.19380840922461e-05
-4.02149007255484e-05
-6.60855629256156e-06
-2.30486553215396e-05
-2.05022444212832e-05
-2.62923866715741e-05
-1.13384975152665e-05
-1.64437697313085e-05
-2.16521879137647e-05
-1.89110287514802e-05
1.04235230207199e-05
3.99289569782245e-06
1.28690518778697e-06
1.8123324052628e-06
-7.61279370001943e-07
5.10069668872495e-07
-2.3906226338683e-06
-2.57763004980285e-05
-1.56723808876595e-05
-1.79488936687095e-05
-3.32226752941601e-05
-2.98126956041683e-05
-1.41334873170623e-05
-9.02713244080608e-06
-2.73164659574462e-05
-3.27340831113362e-05
-2.05592330593536e-05
4.51180350478316e-06
-1.02326086998126e-05
-2.34300344046281e-05
-1.06431645240498e-05
-4.89654145250044e-06
-4.47076376237821e-06
3.88142706315671e-07
-4.66507772733648e-06
-3.9470339499865e-06
-1.24560045819064e-05
1.86018651184785e-07
-3.94147617867828e-05
-1.90989704192925e-05
-2.6595307541503e-05
-1.23788282006776e-05
-1.26495172550975e-05
-1.01286029318001e-05
-2.6795759948818e-05
-1.95935311395178e-05
-4.78698841016081e-06
-1.53325229960162e-05
-1.37237635718953e-05
-1.42046211239493e-05
-1.80074624676681e-05
-4.22744696384648e-06
-1.08997764896313e-05
-2.72913774116553e-05
-1.41761971641033e-05
-2.52255147943991e-05
-5.61846417626014e-06
-2.28067587522609e-05
-1.89247151844345e-05
-6.04231129291529e-06
-2.48758461389506e-05
-2.79767589761559e-05
-1.51229247630361e-05
-1.74955321089813e-05
-1.67473991038729e-05
-2.41880733148575e-05
-2.24562148843799e-05
-1.70896572877592e-05
-1.22423423990918e-05
-1.04339726396525e-05
-1.03210317288601e-05
-9.19232408352589e-06
-2.43377253991598e-06
-6.75469499479936e-06
-1.6837549046371e-05
-1.39434820026937e-05
-1.25463018837556e-05
-1.99727310098053e-05
-1.08439641324463e-05
-1.79668859712853e-05
-1.85090785437269e-05
-9.22320756283685e-06
-2.42682401397262e-05
-4.46057657409465e-05
-1.5683476199641e-05
-1.12891034379453e-05
7.22295486941231e-06
-2.14505950584509e-05
-3.47554606037017e-05
-3.4891422390484e-05
-2.43650028241256e-05
-1.34270546284755e-05
-2.76813884349433e-05
-5.17111152301039e-06
-1.79970645466502e-05
-1.31423338850862e-05
-1.05711215054979e-05
-2.43088964754441e-06
-1.88686974141634e-05
-3.50547498760926e-05
5.20985424274334e-07
-2.71236358640355e-05
-4.72867689312196e-06
-1.1934338029725e-05
-4.3175486536807e-06
-1.41849264015547e-05
5.84536575262514e-06
-2.59625450471662e-05
-5.74438941768236e-06
-1.48560602589693e-05
-1.59409597037258e-05
-2.62527990526064e-05
-1.71949855945604e-05
-2.9881387706229e-05
-1.0836276754949e-05
1.6157902450952e-06
-1.47846132218018e-06
-1.31069776162642e-05
-8.66725889809497e-06
-7.15903737008141e-06
-1.46125117815158e-05
-2.75682348524046e-05
-2.78237159938767e-06
-5.0333317460864e-06
-2.52071951160893e-05
-2.08485986312774e-05
-1.78819585154085e-05
-6.03213383090213e-06
-2.32578336482043e-05
2.02450392270633e-06
-2.22746750247295e-05
-3.29348132435002e-06
9.70893116488628e-07
1.08604773020567e-07
-1.7377599613364e-05
-2.54758550732902e-06
-2.568939973058e-05
-1.76536334125816e-05
-1.04514306932547e-05
-3.61306439148064e-06
-2.20985159505076e-05
-1.97264905525537e-05
-2.30947727140172e-05
-6.46826045988652e-06
-5.30208140423214e-06
-3.4713059579991e-05
-4.75347279887521e-05
-4.0311291232612e-06
-2.51343029478687e-05
-2.39965944218449e-05
-2.78534649961351e-05
-2.8788373299868e-05
-4.4121692518032e-06
-4.88987103221991e-06
-1.11173177537782e-05
2.13151801651252e-06
-2.41534795874641e-06
-5.71159954182564e-07
-2.2366686238922e-05
-2.80749574454626e-05
-2.08756812948079e-05
-3.32418784337308e-05
-2.49792833616094e-05
-8.11009601549079e-06
-1.00830403532091e-06
-2.35239900148524e-05
-2.04892940836479e-05
-4.07066658113607e-06
-3.11590332932914e-05
-1.2263346618932e-05
-1.89397452550618e-05
-2.65252877407561e-05
-1.90655271614329e-05
-4.37550511863624e-06
-8.50951135358528e-06
4.79502447008662e-06
-1.36739679163276e-05
4.65562208417443e-06
-1.75567505174468e-05
-1.42317717517585e-05
-1.49880718343231e-05
-3.10844960723458e-06
-1.68146074951383e-05
-5.91937435589438e-06
-3.13202518816469e-05
-9.14415197745011e-06
-1.90892204892096e-05
-2.2710196266151e-05
-3.27311723254331e-05
-2.47258172256722e-05
6.37578878836154e-06
-1.37116292485336e-05
-1.10694924067846e-05
-2.05573800163513e-06
-1.28622386169676e-05
-1.02328992693724e-05
-1.67958139560883e-05
3.04070376179305e-06
-6.1246147583133e-06
-3.1688227202402e-05
-1.26257610516916e-05
9.42108648051663e-06
-1.68575640174438e-05
9.98055998754649e-06
-1.65234327864258e-05
-1.91187372687141e-05
-9.46826206626709e-06
-2.19678782659481e-05
-2.75317083054097e-06
-2.4698841001459e-05
-1.82177083829644e-05
-4.64073409141436e-05
-2.56230607154484e-05
-4.54506655230135e-06
-6.38762266442679e-06
-2.36400213920338e-05
-2.17525340645324e-05
-4.13052817758305e-05
-7.79607369460711e-06
-1.79883949558321e-05
-1.82767914617228e-05
-7.79193149585881e-06
-1.67372670625798e-05
-1.47016431800488e-05
-2.19252745987735e-05
-1.53902555007009e-05
-1.19288815972544e-05
-3.4787709101075e-06
-2.60736963703575e-05
-9.27537026933146e-06
-5.98218679574432e-06
-7.89481181081608e-06
-2.18046809740388e-05
4.10745566995974e-06
-9.63882614579807e-07
-3.99418339185701e-05
-1.14574547534311e-05
-1.0634166307221e-05
-3.30634877689703e-05
-1.3187738892693e-05
-8.64879030536099e-06
-2.79059587569862e-05
6.13546211652126e-06
-1.15401300817175e-05
-2.08581838257076e-05
-6.02692989722612e-06
-4.48481119191276e-05
-2.02067931954118e-05
-1.16309229093904e-05
-5.62701771525083e-06
-1.11336070236155e-05
-1.13529522222643e-05
-2.00869744498352e-05
-2.21664340571072e-05
-2.59138298117281e-05
-2.23252119076843e-05
-4.74911800838262e-06
-1.45913991105034e-05
-3.17412448756179e-05
-1.77651411823443e-05
-1.27228340993594e-05
-2.00939155670214e-05
-2.0115949571143e-05
-7.96073908975882e-06
-6.61752111401294e-06
-1.74660022532656e-05
-2.16410406689912e-05
-1.87455768098241e-05
7.4885189145825e-06
-1.39809538499665e-05
-1.69693179549863e-05
-6.31444985388018e-06
-1.33945997925311e-05
1.87037269913645e-06
-9.12296751544903e-06
-3.57964531315523e-06
-1.73970539298691e-05
-1.26322391847846e-05
-2.88687921360176e-05
-1.98019953438204e-05
-2.99750069065515e-05
-1.61347495630321e-05
-2.7619613612284e-05
-2.26739057896956e-05
-4.41763702625663e-06
-2.83063005056572e-05
-1.39700992551349e-05
-1.09834418676533e-05
-2.66578790795054e-05
-2.38649731506594e-05
-1.084312982788e-05
-9.79138798281566e-06
-4.55351032956452e-06
-2.03037300454774e-05
-1.93547345664601e-05
-3.96283255631007e-05
-1.27563164243266e-05
-2.54687287541965e-06
-1.03343975053502e-05
-1.24891490444461e-05
-3.79166122817061e-05
-3.06836306255162e-05
-1.33378304241431e-05
-1.26820606304557e-05
-3.11900257740173e-05
-1.92142344486734e-05
-2.23727467717233e-05
-1.40627799476361e-05
-1.73835056560353e-05
-1.02904201906896e-05
3.86439516352297e-06
-1.37454379628329e-05
-2.58320317222673e-05
-2.75467607145112e-05
-2.81467679875361e-06
-2.14584049662579e-05
-1.89970399998896e-05
-2.73835918579895e-05
-3.21181751454144e-06
-7.73532467423376e-06
-4.83850593088209e-05
-2.23321907234404e-05
-2.65040730682317e-05
-1.81203399092421e-05
-3.00220885311474e-05
-3.58136732816991e-06
-2.23886345200239e-05
-1.71008802099851e-05
5.45940869414788e-06
-7.72032678996695e-06
-1.2309809023568e-05
-3.04989448998432e-05
-2.32090567283768e-05
-4.07125953871271e-06
-8.16103646361771e-07
-1.13833488957708e-05
-1.59356063509798e-05
-7.84153407925701e-06
-2.05793689859289e-05
-1.82099743629428e-05
-1.21834296621969e-05
4.7156499695568e-06
-1.17169454189454e-05
-1.56438096399108e-05
-1.48092784184431e-05
-1.37812705386578e-05
-2.62779829232241e-05
-2.02059629678368e-05
-1.94096046236273e-05
-2.87981986896623e-05
-2.90031246460458e-05
-1.56565984941906e-05
-5.39668507355076e-06
-1.66329540088653e-05
-2.32545223250532e-05
-1.24280274603979e-05
-1.68006726702936e-05
-2.0977847160969e-05
-3.02224512362666e-05
-1.8853923901629e-05
-2.19666635239266e-05
-1.95257648131059e-05
1.5631786596627e-06
3.94619498628773e-06
-5.77769939616925e-06
-1.19422007600353e-05
-1.02252891143975e-05
4.67134053241776e-07
1.83586452624491e-06
4.46333915651045e-06
-1.35015310910841e-05
-2.37076214828305e-05
-2.41082682076736e-05
-1.32047412755858e-05
-1.13979973863286e-05
-1.12469930094064e-05
-1.28827506090458e-05
-2.05926975002627e-05
-2.32670424913682e-05
-1.95862363883033e-05
-3.00267798421677e-05
-9.51384759610409e-06
-2.81514310868129e-05
-2.66453691075068e-05
-1.85739479418852e-05
-1.00593746654113e-05
-4.79750737299065e-06
-4.5030972311179e-05
-1.76862470458021e-05
-1.44595993706797e-06
-7.56069906843802e-06
-2.41617996526367e-05
-3.19993163388724e-05
-2.02386047981241e-05
-7.37653907466577e-06
-2.48001183452804e-06
5.23136098564633e-06
1.9776805419489e-06
1.40626315841365e-06
-2.5410214478475e-05
-1.99654787033642e-06
-6.49063982877374e-06
-3.20644201846608e-05
-3.04597258172855e-05
-2.30193728869076e-05
-7.93996101314353e-06
-1.42839167956487e-05
-7.91263472243086e-06
-1.68120073751188e-05
-3.14729516513611e-05
6.37736051726001e-06
-9.84943299142847e-06
-1.05760280937992e-05
-1.83029678442686e-05
-1.03699121162812e-05
-2.37703725354574e-05
-2.25744941504067e-05
-1.17921696077506e-05
-5.51321031811064e-06
-1.02637035815034e-06
-2.17444040305455e-05
-1.09733795600671e-05
-1.62994244272471e-05
-6.80410981340298e-06
-1.65821194339738e-05
-4.60315394852524e-06
-2.31766806491558e-05
-9.13567969349997e-06
-1.78850109733448e-05
-2.0246256621584e-05
-9.66317657872169e-06
-2.83658035828564e-06
-2.04739278322796e-05
-1.55730332471053e-05
-7.46831203722887e-06
-2.90154069765757e-06
-1.51287503394694e-05
-3.50108906464218e-06
-1.16475529876726e-05
-1.70193712142068e-05
-1.51941563153536e-05
-3.26400273214749e-05
-2.68287550161163e-05
-8.33894744519732e-06
-9.31069305305916e-06
-1.95517014899387e-05
-6.35490708368648e-06
-1.07285505857069e-05
-7.92513864984485e-06
-1.5186345797956e-05
-2.40290165214423e-06
-8.20478610736321e-06
-1.64932964044112e-05
-1.2656259253272e-05
-3.64781444152072e-05
-1.24373634320093e-05
-3.84647800121868e-06
-2.07446793215858e-05
-1.47634063843083e-05
-1.96814360612971e-05
-1.13522512664545e-05
-1.4287133060649e-05
-1.55308221066526e-05
-1.53483102476278e-05
-1.65249583920416e-05
-2.01892001280862e-05
-5.87995095029302e-06
-2.29617816943877e-05
-2.41062887902669e-05
-4.88177855979028e-06
-3.06322641766386e-05
-3.52180279739827e-07
-1.264140272502e-05
-1.61164244673892e-05
-1.67397378231218e-05
-2.32634029621257e-05
-1.23891920929209e-06
-2.22017618019131e-05
-1.14834097969487e-05
-1.11910784102613e-05
-1.86918022940115e-05
-1.44581350403024e-05
-1.68319716708221e-05
-1.95788348563288e-05
-1.27040900806715e-05
-2.95472013055118e-05
-1.21944000407034e-05
-1.60984131556909e-05
-1.67215627914132e-05
-3.75782321570068e-05
-2.67812174016945e-05
-2.91008948654256e-05
-2.9267497957289e-05
-2.08279823232201e-05
-1.9556500845558e-05
2.60401408446793e-07
-1.10440482359896e-05
-4.93833991136465e-06
-1.81282832358771e-05
-1.04537707837756e-05
-1.70752830834647e-05
-1.29849094733096e-05
-1.67559350606764e-05
-1.71753496449727e-05
-1.00245729846945e-05
-1.02294126811331e-05
-1.04922830654712e-05
-1.37854390100719e-05
-3.26157001175565e-05
-1.37820118055408e-05
-8.59295517023454e-06
-1.52961235061263e-05
-4.58150112224857e-06
-3.06117698931875e-05
-2.22955675944379e-07
-1.25738053811347e-05
-1.63122113323646e-05
-1.35479481730686e-05
-3.24349317923418e-05
-1.7404670016489e-05
-1.49133431412597e-05
-3.53543692580185e-05
-9.97179947649785e-06
-2.65564012259511e-05
-2.57823591866481e-05
-2.17097871132684e-05
-1.91633331094481e-05
-1.74663458743125e-05
-1.02727916642573e-05
-3.20367110993779e-06
-2.90064600358841e-05
-2.54373709127518e-05
-7.68490679390676e-06
-2.55579660701452e-05
-2.32660172954878e-05
-1.20091795193382e-05
-1.29761188332493e-05
-3.9136826304252e-05
-2.8032167337507e-05
-2.91791601850991e-05
-7.8983492342304e-06
-1.79583745719198e-05
-1.03830558414381e-05
-5.80353321601291e-06
-1.29509097691145e-05
-1.0909402952207e-05
-1.55019885715562e-05
-1.13804392192983e-05
-3.50028211258545e-05
-1.46373441397039e-05
-1.5853865893372e-05
-3.3549203343331e-05
-1.77636561902966e-05
-1.5364057569198e-05
-1.80109384334656e-05
-2.99127189337254e-05
-1.3752575219242e-05
-3.2419724403766e-05
-3.02640908224519e-05
-1.7269652602124e-05
-8.00210307088523e-06
-1.86711473364291e-05
-3.80061240450427e-06
-1.85183247550812e-05
-1.54501492273623e-05
-2.21272792105867e-05
-2.21413710347799e-05
-1.36893322122176e-05
-1.53640499878972e-06
-2.76459142856825e-05
-6.68382750731884e-06
-2.04333561472915e-05
-2.01806916342625e-05
2.32576327499892e-06
-2.03358097820934e-05
-9.06238529328717e-06
-1.41265271888593e-05
-3.68535868141178e-07
-1.74591472392516e-05
-1.48762189882272e-05
-1.39172901397762e-05
-2.15694967468242e-05
-1.74957326563291e-05
-2.33377454990492e-05
-2.11308253976176e-05
-2.33481977336526e-05
-8.89176228499233e-06
-7.4622147826205e-06
-2.53217196059637e-05
-2.28927352700065e-05
-9.12670717461625e-06
-2.30875227211284e-06
-1.93604066408908e-05
-2.42059293648464e-05
-2.51411605859948e-05
-1.77328065771532e-05
-2.2924843677814e-05
-2.47313718714848e-05
-1.1836599941909e-05
-7.48201721974541e-06
-9.03428293971706e-06
-5.02650243022808e-06
-8.70243928177667e-06
-5.82240215530371e-06
-1.985971619509e-05
3.90932001062731e-06
-1.38574841112353e-05
-2.95192367076165e-06
-6.65900311981621e-07
-1.93380942901256e-05
-2.42162807143091e-05
-2.77077999418948e-05
-3.20874101295315e-05
-2.37277023434297e-05
-9.30588011566719e-06
-7.60956203598735e-06
-1.76485516325215e-05
-2.73254149922974e-05
-2.0107991815747e-05
-2.47181790634372e-05
-2.2310793627071e-05
-9.7431339556428e-06
-6.44753889014525e-06
-2.96436153401776e-05
-2.81756486559234e-05
-2.28647382451242e-05
-1.34556745251722e-05
6.40652312965003e-06
-1.85787330144679e-05
-6.31468686142569e-06
-7.49317310475513e-07
-9.24365605367982e-06
-1.4069149162068e-05
-2.00929208980692e-05
-3.28490472360509e-05
-1.2066033428102e-05
-2.20084318461728e-05
-1.7638421056741e-05
-1.91835760943481e-05
-9.89452534579569e-06
-4.32164971811361e-05
-6.14967338211884e-06
-2.04036907075393e-05
-1.68690707006284e-06
-7.4382446118852e-06
-1.62145799525813e-05
-2.85604189752568e-05
-8.26193978267509e-06
-9.34082365256171e-07
-6.92307235298408e-06
-2.07241409711934e-05
-1.27635800862917e-05
-1.35131706561634e-05
-6.98741262898001e-06
-5.79989884639054e-06
-1.87521769829983e-05
-2.34980007666665e-06
-9.32834405282157e-06
-1.45754306221797e-05
-1.17097684539678e-05
-1.69185531874345e-05
-1.69290574316528e-05
-1.33859737010714e-05
-3.97519371831633e-06
-2.9263317069542e-05
-1.35185164120271e-05
-1.37033598414629e-05
-2.76904026763013e-05
-1.38716701942094e-05
-2.42264846473133e-05
1.82212044972057e-06
-2.61349121327484e-05
-2.08828279484717e-05
-7.19362421436967e-06
-1.17977222800038e-05
-1.17491611214022e-05
-1.61324140537043e-05
-1.93646637644539e-05
-1.13249187712279e-05
-1.29191454643491e-05
-2.17085319491467e-05
-3.36968053246655e-05
-1.92760608159251e-05
-1.7041756471689e-05
-1.21570282514449e-05
-6.63786132096312e-06
-7.90400252224258e-06
-6.56944437753659e-06
7.57305088011379e-06
-2.62757862593163e-05
-1.41973102265884e-05
-2.26032654117346e-05
-1.71787024105217e-05
-1.43931189916105e-05
-5.56524256270891e-06
-2.74202174560357e-05
-5.87640900151611e-06
-3.63406578682665e-05
-2.86255622538004e-05
-2.01528246287755e-07
-3.19652332896786e-06
-1.78109888719013e-05
-2.83557293878005e-05
-2.70920292573527e-05
-1.31415013281191e-05
-1.49964704283268e-05
-2.18380216249152e-05
-2.08329470579775e-05
-2.4622684787914e-05
-2.69644020084914e-05
-2.46590902907724e-05
-6.49942396748345e-06
-5.28859130720202e-06
-2.71027013551215e-05
-5.25768713302311e-06
-1.55334672845862e-05
-2.0289202445348e-05
-2.49963185291375e-05
-1.40886108520354e-05
-3.15938781053477e-05
-1.97792094251376e-05
-4.91450280963991e-06
-1.35203914082808e-05
-1.55108767945261e-05
-1.9168835032541e-05
-2.72121872138189e-05
-3.08435456856482e-06
-1.53745400730435e-05
-1.63913192047643e-05
-8.86296952661377e-06
-3.18163779277353e-05
-3.80844598842883e-05
-1.54919126001141e-05
4.95971716404748e-07
-8.93156148803041e-06
-1.6338840323112e-05
-2.68624650612849e-05
-3.63625563423098e-05
-3.50225795986984e-06
1.30049924690839e-06
-1.51287512471513e-05
-6.63103267217688e-06
6.08320923305315e-06
-1.85305598744096e-05
9.54114518147109e-06
-1.73805249680279e-05
-8.39858641673289e-06
-1.86070762727128e-05
2.73310514538293e-06
-5.92890677060042e-06
-8.42499167438375e-06
-1.18993803121982e-05
-1.4305708420769e-05
-5.69244834011646e-06
-1.51526983305429e-05
-2.85442288463279e-05
-1.45376566891936e-05
-2.03188353929023e-05
4.84491038159975e-07
-1.22596217955748e-05
-2.04578093125521e-05
-1.51003200506596e-05
-1.62376695798373e-05
-2.5088607981192e-05
-1.55560156852772e-05
-2.82791587413638e-05
-1.26373008941803e-05
-4.0973818327964e-05
-1.4178563624411e-05
-6.75103393240578e-06
-2.08688321581451e-05
-1.72883196280428e-05
-2.23100680647039e-05
-3.66645221412016e-05
-2.22871372033971e-05
-5.65101568486203e-06
-1.56395653045259e-05
-1.28320603972264e-05
-6.30463159774098e-07
-5.83557404275927e-06
-1.50020829770945e-05
-2.93703431100625e-05
-1.01596821932526e-05
-2.39601073857331e-05
-8.72516637019429e-06
-3.07871515806653e-05
-1.64623836159064e-05
-7.3005947364628e-06
-1.17864384401967e-05
-2.66879617239932e-05
-1.46238397686221e-05
-3.34476331354179e-05
-1.82715518798026e-05
-5.13739812547376e-05
-2.53804966411001e-05
-2.04049041319059e-05
-2.57439343122411e-05
-3.16620225596836e-05
-1.97220519054846e-05
-1.61581758885974e-05
-3.66289770467483e-05
-2.75839949341875e-05
-1.3626537747508e-05
-1.78905701797806e-05
-5.24056465282075e-06
-3.25696772334189e-05
-9.02618392712071e-06
6.50981768555839e-07
-7.20475527099603e-06
-8.5202681135948e-06
-4.42009005761136e-06
-2.01395657727625e-05
-2.17971205922383e-05
-1.86680438771215e-05
1.58643337970023e-06
-2.39429619772313e-05
1.2395573325892e-06
-1.57166926487174e-05
5.15812316233416e-06
-2.22698035560784e-06
-2.07252980379554e-05
-1.50396286645655e-05
-3.6990584512065e-06
-1.81053232048692e-05
-1.587907225715e-05
-2.12585177803308e-05
-8.58719490950969e-06
-1.22307292018228e-06
-2.48720819354579e-05
-2.5028933592153e-05
-2.08078475595643e-05
-1.95898358999602e-05
-1.63618018691809e-05
-1.46732958998943e-06
-1.78249221585707e-05
-1.17359970316109e-05
-1.15228487679656e-05
-2.07793458253993e-05
-2.44182945556684e-05
1.20615091810364e-05
-1.9727989263374e-05
-2.55047389552037e-05
-1.32517907562477e-05
-2.38577505396174e-05
-1.1568105126758e-05
-8.71436626588557e-06
-2.09787900796753e-05
-1.31481970644502e-05
-6.74727860588821e-06
-8.94417564081823e-06
7.51060236051475e-06
-2.1772607322111e-05
-1.6356982791892e-05
-1.02561901669316e-05
-1.57653108045155e-05
-1.34953266112613e-05
-2.94699916831348e-05
-3.86157825676463e-05
-2.12834640598658e-05
-1.71639962675575e-05
-2.88331475839439e-05
-1.58884905152448e-05
-3.59616370074988e-05
-4.69224278594115e-05
-3.19406501160541e-05
-2.38016663759359e-05
-3.17867441572269e-05
-2.60284650480438e-05
-2.60157458734919e-05
-7.31807772484484e-06
-5.33052065623754e-06
-9.57583127254769e-06
-8.42437712656332e-06
-1.77102442903281e-05
-2.24696341992929e-05
-6.50813766877583e-06
-2.01772394385022e-05
1.32288144280645e-06
-1.38921783770282e-05
6.30713190827425e-08
-1.56249476570335e-05
4.21648309142323e-06
-1.47585741339928e-05
-1.95514172865919e-05
-2.75135798336788e-05
-1.20763531451629e-05
-2.96383853505136e-05
-9.22524504040305e-07
-3.6939383731453e-05
-2.00627214818036e-05
-1.11302468891993e-05
-1.79467072554455e-05
-1.17308017344339e-05
-7.19023221225302e-06
-2.0873626255291e-05
-2.21248929574e-05
-1.08860321064761e-05
-7.17817498092925e-06
-2.33082598268684e-05
-1.66324030008245e-05
-1.20579942922471e-05
-1.10818305573417e-05
-2.0134806883263e-05
-6.74912552424311e-06
-2.00568777123068e-05
-1.72636688089474e-05
-1.80274609783758e-05
-2.47430765825879e-05
-7.03873616334352e-06
-8.54833366811774e-06
-1.86652740077514e-05
-6.52002880155942e-06
-1.33482864199218e-05
-1.69911740299261e-05
-1.8453799940803e-05
-6.32531729334778e-06
-1.04207322338356e-05
4.81729410075879e-06
-1.88238244877214e-05
2.1888581317e-06
-2.45116967070309e-05
-1.12723014841561e-05
-6.70600692145676e-07
-2.06490390958737e-05
-8.44298227998257e-06
-1.51616943382171e-05
-1.93675254612632e-05
-2.59374633833834e-05
-9.69796748293919e-06
-1.24621423078785e-05
-5.94880261481794e-06
-1.50876868292946e-06
-1.36629914253064e-05
-2.41688223119868e-05
-3.99526149586192e-06
1.49117216399603e-05
-1.45517508159876e-05
-2.09542782342899e-06
-2.60131615157893e-05
-1.84690411649641e-05
-4.52773966878698e-06
-1.39610199498991e-05
-2.29062077328726e-05
-1.3966568399352e-05
2.96081086327887e-06
3.299213059241e-06
-1.77392079027625e-05
-5.99364246156794e-06
-6.43282016215511e-06
5.21185068574292e-06
3.3295344890892e-06
-3.55118223636606e-06
-3.24750062466127e-05
-2.95914498659132e-05
-1.4633992362544e-05
-1.83735996752697e-05
-3.86777535880679e-05
-2.56344652759262e-05
-1.44422828141628e-05
-7.84011659685405e-06
-1.04793017976524e-05
-9.2608511987006e-06
-2.2919744246766e-05
-1.45546280228459e-05
-3.37243250564443e-05
-1.707388272218e-05
-2.45958904527671e-05
-2.13135995817181e-05
-3.29358390870538e-05
8.28584599657866e-07
-1.12864599188925e-05
-1.18244958458147e-05
-2.60231480151747e-05
-1.83821322504652e-05
-2.17639178235341e-05
-1.70540204378352e-05
-3.83561656545131e-06
-1.54994325548369e-05
-1.16432378658765e-05
1.20324955977961e-05
-1.42872502089631e-05
-2.06019661968698e-05
-1.46844848945846e-05
-5.4428430870844e-06
-1.6494785289903e-05
-1.85888724772853e-06
-7.70969525685422e-06
-1.77328077521507e-05
-1.47076468830093e-05
-1.78155098397511e-05
-1.02833840173746e-05
-9.48634399116657e-06
-1.82333634535254e-05
-1.80591337760392e-05
-1.63369530886979e-05
-3.23619430869846e-06
-1.0435421214908e-05
-4.43625870952063e-06
-1.71784625736627e-05
-5.81314154026482e-06
-8.49648351417662e-07
-4.04418993607948e-05
3.97665650752958e-06
-1.27068016562303e-05
-8.89427619297538e-06
-1.5424657032318e-05
-2.20582698414951e-05
-3.04641532133713e-05
-1.2268860112353e-05
6.27510411603133e-06
-1.97693440210567e-05
-2.22656113483471e-06
-3.00652916496293e-05
1.4562584180722e-06
-4.73477821192201e-05
-9.38315493936355e-06
-4.24209237949439e-06
-2.7620662848287e-05
-8.0939843826756e-06
-1.02157447997765e-05
-2.23163066438938e-05
-1.04770115757419e-05
-7.8191136518022e-06
-1.34500087393822e-06
-1.32870342524462e-05
-1.81235473386502e-05
-1.93721176985973e-05
-4.16145629890647e-06
-1.40909155841277e-05
-1.22843232580991e-05
-2.00185176331152e-05
-6.49787156805293e-06
-2.31472639749431e-05
-2.67324900732378e-05
-2.5364495190795e-05
-2.00275899499999e-05
-3.15178597425275e-06
-2.87590092152829e-05
-1.91306390689379e-05
-3.47245518895034e-05
-7.55270907201961e-06
-5.47776774170489e-06
-2.14628544698427e-05
-3.42755867544999e-05
-1.40411162703829e-05
-3.09030950340132e-06
-2.83661137010801e-05
-1.46974596198439e-05
-5.60467271772696e-06
-1.99277331300261e-05
-5.29427507097183e-06
-4.72753805345742e-06
-1.83741192605077e-05
-1.95417001544433e-05
-2.15893759956995e-05
-3.67662865614575e-06
-1.28724384841036e-05
-2.36429462432492e-05
-3.00842473664493e-05
-6.13885632894267e-06
-1.94168995663939e-05
-1.80932951283054e-05
-2.10098055814005e-05
-3.09686132557028e-06
-1.53001808939492e-07
3.94157493533902e-06
-2.95215469589364e-05
-1.61537388435905e-05
-9.16804028085497e-06
-1.00299874540439e-05
-1.6772068674082e-05
-1.70772634396819e-05
-1.62336273110854e-05
-5.18013038953261e-06
-1.13077526301272e-05
-2.21272061370071e-06
-1.8569597031823e-05
-1.48923076793046e-05
-2.57361982962462e-05
-1.04257409369519e-05
-1.39553459501907e-05
-7.56728536154295e-06
-2.15228597908437e-05
-3.12980654453429e-05
-2.47134137106572e-05
-1.41102064438412e-05
-1.10967824627898e-05
-2.18029911979062e-05
3.39457960091013e-06
-9.27302422299503e-06
-2.03625543993531e-05
-2.36800085408882e-05
-1.32282908359582e-05
-2.61927998543686e-05
-2.03634192806769e-05
-2.42038024172288e-05
-2.36363224912501e-05
-2.52688271476636e-05
-1.58704252220594e-05
-2.72351070473109e-05
-2.8134120268341e-05
-2.10772552259586e-05
-7.46542445412794e-06
-1.34362099424766e-05
-2.11151459523993e-05
-9.82594518872566e-06
-2.32381752233709e-06
-2.58510157276078e-06
-2.95148521890286e-05
-3.27093948497773e-05
-6.08806927086178e-06
-8.79857458894579e-06
-3.06002158370287e-05
-1.50848387813349e-05
-2.86362285548777e-05
-2.20821146535306e-06
-1.71218475843116e-05
-1.43822867173623e-05
-8.49372180050004e-06
-3.38952539493581e-05
-2.81087536039056e-05
-2.31998580775281e-05
-2.79549990377206e-05
-2.3653747872027e-05
-2.39057671401059e-06
-1.88416793527763e-05
-1.7787161083174e-05
-8.69588763842618e-06
-1.66428536161125e-05
-2.18634869704695e-05
-2.5386530972342e-05
-8.38819450078069e-06
3.51468493997299e-06
-5.18067766448808e-06
-6.70219016498846e-06
-1.09246209432953e-05
1.09370733495228e-06
-3.1959918810348e-05
-2.93353969460618e-05
-8.79849074716232e-06
-2.41929803168059e-06
-3.51415521002525e-05
-4.1554198720954e-05
-3.3525590794247e-06
-3.13321920523835e-05
-2.2379113874156e-06
-2.84813360761197e-05
1.3863872041058e-06
-1.08795297020953e-05
-1.87043597423482e-05
-4.89810073614059e-06
-1.17881102327467e-05
-9.41418676151143e-06
-1.42907176812395e-05
-6.27317585017122e-06
2.57141188799973e-06
-2.33677828747882e-06
-6.85295788885213e-06
-1.70623426662412e-05
-2.09723895773345e-05
-3.45588029220843e-06
-8.95993118544047e-06
-1.691803348056e-05
-1.95855396626761e-05
-4.49573192013447e-06
-2.83570387650545e-05
-2.74157945864602e-05
-1.22920675637332e-05
-1.39016671625504e-05
-5.56045055252162e-06
-7.49935817578105e-06
6.79006250453626e-06
-1.84060188791076e-05
-2.80880145314871e-05
-3.32482546195945e-06
-1.88428922628853e-05
-1.76773025994292e-05
-1.31267724170713e-05
-1.84473077931886e-05
-1.56696403374696e-05
-1.61696187490481e-05
-2.16675836706211e-05
-3.79620192036996e-06
-8.96854878237654e-06
-3.51733656648675e-06
7.5056086048661e-07
-2.30073133385807e-05
-2.83984852705039e-05
-2.16773625711133e-05
-9.85847909535772e-06
1.03989168643815e-05
-1.5179330907906e-05
-3.3349697923518e-05
-6.61207515388554e-06
-9.52022020889799e-06
-2.98853598212981e-05
-2.47464532976327e-05
-2.63188616340982e-05
-1.1422011677437e-05
-2.25805123322353e-06
-2.84800336537889e-05
-1.31714868824576e-05
-8.7836696206453e-06
-2.60583527611219e-05
-9.75543100122952e-06
-1.94940732532683e-05
-2.06159523777595e-06
-2.74113188688063e-05
-1.24880221626274e-05
-8.5291232531185e-06
-1.58603036835919e-05
-1.60224351593453e-05
-8.91176925578195e-06
-1.46187819586951e-05
-5.110449308101e-06
-1.28650328026971e-05
-1.85964462840479e-05
3.99056970871661e-06
-1.59044402967825e-05
4.29810444106848e-06
-1.96208245506773e-05
-2.01645082335747e-05
-2.31222601099719e-05
-2.43213027151161e-05
-1.22869872077523e-05
-1.44075897649917e-05
-1.85975615488475e-05
-7.71518302324988e-06
-3.84124557854923e-06
-6.80554360023109e-06
-7.88757181726819e-06
-2.06623251440135e-05
-1.74999013963435e-05
1.21026684220633e-05
1.41347899024934e-06
4.44968942705373e-06
2.94243593698929e-06
-4.02235814542793e-06
-1.9052702465975e-05
2.47973539455058e-06
-3.93156698540812e-06
-2.38247404188317e-05
-7.64452366845274e-06
-1.79464839853886e-05
-1.18576511330656e-05
-1.32562856422805e-05
-2.96337381502645e-05
-2.67270563811564e-05
-2.26566780559764e-05
-3.90634107717528e-05
-2.05588592280053e-05
-2.97981232419e-05
-2.99388536881799e-05
-1.10712366347596e-05
-1.82190474763822e-05
-1.66245750381727e-05
-1.41314584501887e-05
-2.50819113103746e-05
-6.09186580941578e-07
-2.41008470136227e-05
-1.28480836798955e-05
-3.09235522031356e-05
-1.73487882375436e-05
-1.68501604488904e-05
-2.83894879766475e-05
-3.06746923543265e-06
-2.33267027146169e-05
-1.86736624403741e-05
-1.24868935487976e-05
-1.9525369211083e-05
-1.0642509532237e-05
-1.26487677222652e-05
-1.67499624107571e-05
-1.77976922785534e-05
-8.23221613965431e-06
-2.26689387273557e-05
-5.13657158025054e-06
-2.17806707008185e-05
-1.47528802602763e-05
-9.61602417437165e-06
-2.71499267273684e-05
-1.29563827339899e-05
-2.5596471001715e-05
-2.55065432183226e-05
6.17573327052655e-07
-1.03555228324097e-05
-2.46935436640759e-05
-7.55774895517223e-06
-8.40690847890899e-06
-8.1306174726016e-06
-3.35757815146076e-05
-1.90538168400344e-05
1.34139610008792e-06
-2.10584701085262e-05
-1.67547560133711e-05
-1.48902958389459e-05
-1.12597161710952e-05
-3.26351079527371e-05
-2.72103445774417e-05
6.76722790637938e-06
-2.09084945766316e-05
-5.61679332133396e-06
-2.54648791035526e-05
-1.7634873509407e-05
-9.90686479122294e-06
-2.53471086977872e-05
-1.59296672147281e-07
-1.33671473863407e-05
-2.28761079411443e-05
-2.8263929851988e-05
-1.38759485482101e-05
-9.05123504110846e-06
-1.68888979410356e-05
-3.66335928398593e-06
-1.77208865357647e-05
-9.2179248718576e-06
-6.06205702552562e-06
-3.33927087154024e-06
-2.46014989433246e-05
-2.4235445614783e-05
-3.14135392690109e-05
-9.37697024721308e-06
-3.87270152229421e-05
-4.8497442954046e-06
-3.15322700639337e-05
-3.90612725709466e-05
2.03415350076875e-07
-2.33567345753064e-05
-2.18372527959242e-05
-3.66452041918277e-06
-7.06424625465573e-06
-1.24548226714965e-05
-1.00913196452496e-06
-1.24974909261708e-05
-1.8549820067749e-05
-1.25276178193154e-05
-1.03816654068914e-05
-1.22809693826657e-05
-6.6041346660683e-06
-1.98654471644254e-05
-1.33384947694659e-05
-1.26748919776073e-05
-2.68003083642781e-05
-5.77621993620492e-06
-3.29483364146982e-05
-2.36518564277455e-05
-9.04915554355299e-06
-3.37181587984736e-06
-1.4238965709464e-05
-3.84016272190614e-05
-1.48862617188356e-05
-3.23955957738446e-06
-1.51647838184211e-05
-1.01409898155032e-05
-2.11846393166576e-05
-2.05325073189534e-05
-9.10387564800252e-06
-1.72045401042547e-06
-2.5339066059668e-05
-5.58778778827768e-06
-1.71598138042376e-06
-1.93976105728583e-05
1.06027278596039e-05
-7.30557945222284e-06
-6.18352069937965e-06
-7.92479781768642e-06
-1.08432891162089e-05
-2.09118793273695e-05
-2.11276172498497e-05
-5.85993082135542e-06
-2.4847740788758e-05
-1.38269198720575e-05
-2.496347627528e-05
-1.31813677100854e-06
-3.92342213965038e-06
-2.38687890840131e-05
-2.13806223392474e-05
-1.24979431036902e-05
-1.29239822547338e-05
-1.0399392361073e-05
-2.32671714043798e-05
-1.80577283724752e-05
-1.42154129083857e-05
-1.52629806309332e-05
-3.29928819657745e-06
-1.18769013660882e-05
-2.2358741574915e-05
-2.42544866640461e-06
-6.55264106356251e-06
-2.99611662887296e-05
-1.94998179935398e-05
-9.90771078065232e-06
-1.91977039654564e-05
-2.85697287757303e-05
7.7409823451758e-07
-5.55494356642245e-06
-1.47767893623327e-05
-4.76340941783969e-06
1.51518336149263e-05
-1.3503332637968e-05
-2.07661589506809e-05
-1.27323290001826e-05
-1.26749027983564e-05
-8.67019805869778e-06
-3.52619517521495e-05
-2.70484137356826e-05
-1.1327770314109e-05
-1.53584202056708e-05
-9.54038653742125e-06
-2.2586978254928e-05
-3.27867392274001e-05
-1.2027668631919e-05
-1.14444217774295e-06
-2.98434298421359e-05
-1.69352165457119e-05
-4.48156269701175e-06
-9.1725041868657e-06
-1.9184361211844e-05
-1.05721161085204e-05
-4.89117821258957e-06
-6.72407531706845e-06
-3.1484942354294e-05
-1.31301063574481e-05
-2.07766621753274e-05
-1.99257245510498e-05
-1.30891487368593e-05
-1.49971294767531e-05
-1.90244825625248e-05
-7.45613075151744e-06
-1.87158458404454e-05
-1.39189456585533e-05
-9.63121329132256e-06
-6.50545864708955e-06
-1.12370083197045e-05
-2.55978841083199e-05
-9.27502185457916e-06
-2.58129991536063e-05
-2.81449895283117e-05
-3.3595071680608e-05
-1.06790831402422e-05
-2.35583096895885e-05
-9.7087881891161e-06
-1.74685439824802e-05
-1.87127400345632e-05
-1.09777421400919e-05
-5.08297390744784e-06
-2.43336632040617e-05
-4.52349459559666e-06
-2.14396545351487e-05
-8.73443787902304e-06
-2.92600897390459e-05
-1.46584886722658e-05
-2.33935808855731e-05
-1.79952492239706e-05
-2.92067666232055e-05
-8.97673132419372e-06
-1.25662763488306e-05
-1.88257125456878e-05
-1.50450594429787e-05
-1.52193058936284e-05
-2.15287521856328e-05
2.83010582700493e-06
-6.82932046115186e-06
-2.21396450938956e-05
-1.80440048639989e-05
-1.86868352313976e-05
-1.87693052487086e-05
6.55536292236647e-06
-1.24589736913377e-06
-6.00832611510499e-06
-1.33329090108514e-05
-1.12545094889896e-05
-2.39588324085275e-05
-9.79324187406041e-06
-1.47208616259972e-05
-1.83823551925172e-05
-1.36065618999707e-05
-1.17952393005394e-05
-3.31160901138651e-06
-1.75402920463413e-05
-1.23245880772204e-05
-2.22838300694887e-05
5.15436774591659e-06
-8.18883761968782e-06
1.34172707529114e-06
-6.0835291138854e-06
-1.30212247512578e-05
-5.75412494509444e-06
-4.2068187928046e-05
-1.72882961508038e-05
-1.64732918694519e-05
-1.36184591535494e-05
-1.8374063522144e-05
-1.79215133009257e-05
-1.34748486017736e-05
-1.60977265788694e-05
-2.21677943039745e-05
-2.10350572496267e-05
-1.50755204637851e-05
-5.78710378494557e-06
-1.76676368466606e-05
-7.62212455523445e-06
-2.01865710553739e-05
-2.15075591608145e-05
3.44798853853225e-06
-1.56527426486616e-05
9.10931511715951e-06
-2.50839151132958e-06
-1.84422074734937e-05
-1.49854428503985e-05
1.92787273018609e-05
4.94339087710555e-06
-8.86794462269777e-06
-1.94392999510082e-05
-1.17473685524391e-05
-2.84483819815429e-05
-1.36118259193569e-05
-1.15951621930959e-05
1.62623719799795e-06
-3.44010931025297e-05
-1.65485594908502e-05
-2.44813438469893e-05
-1.81221002731393e-05
-2.45863809168126e-05
-4.11204688412354e-06
-2.34600202248224e-05
-1.91336457034293e-05
5.80201460302745e-07
-1.21019496176269e-05
-1.19792872132284e-05
-8.73870760957104e-06
-2.34555565207267e-05
-1.79537933674083e-06
-2.05555109893783e-05
-1.80262474925395e-05
-1.69476458074581e-05
-2.70054006065655e-06
-1.88077643965486e-05
-1.17629072990979e-05
-1.90837861656129e-05
-2.09218115868967e-05
-4.59485481904887e-06
-3.23405669776435e-05
-2.11583736367122e-05
-1.26315656e-05
-6.02918349527048e-06
-1.66023204884731e-05
-3.76190771316639e-05
-1.84419312758429e-06
-7.71378268473084e-06
-1.98728599230187e-05
-2.89873505935439e-05
-1.95916239209977e-05
-1.68507002646724e-05
-8.72492102629319e-06
-2.22869543254692e-05
-2.1450562946378e-05
-1.18053483986806e-05
-1.58365156100388e-05
-8.68591432820345e-06
-2.22107709961595e-05
-1.10528515049016e-05
-1.46858801721108e-05
1.49719254040091e-06
-1.53575933127687e-05
-1.10926826974869e-05
4.29057606337077e-06
-7.92833104642842e-06
-1.37415954844276e-06
-1.62066747212315e-05
-6.24098471828072e-06
-3.22363688091224e-06
-1.57170322329066e-05
-1.84538586499664e-05
-2.38468277436092e-05
-2.89528474314423e-05
-1.78597868315398e-05
-1.57303821463201e-05
-2.49923893354578e-05
-1.80993257491179e-05
-1.21998606114269e-05
-1.04121658790227e-05
-2.2747560581294e-05
-1.50345068673525e-05
-1.47809100751425e-05
-7.43016535033569e-07
-6.3199596209633e-06
-1.1151947822168e-05
9.55047466049137e-07
-2.58907388923014e-05
-4.2222831368562e-06
-1.22528602299612e-05
-1.43645418336762e-05
-1.34605291211688e-05
-2.68050344400388e-05
-1.08798220073008e-05
-2.53817215267606e-05
-2.53538999319808e-05
-3.73150087950127e-05
-2.76158983488931e-05
-1.3124171428452e-05
-3.42121908326589e-05
-2.53103410178552e-05
-1.61247462510847e-05
-8.30850896419035e-06
-2.28061575092691e-05
-9.99049580330624e-06
-1.31883450717999e-05
-1.28106443654859e-05
-2.12424962005898e-05
-4.33935161781028e-06
-1.18586960178755e-05
-9.97440144629974e-06
-3.02948547657662e-05
-8.03903744653489e-06
-1.52455574145249e-06
-2.32613261863742e-05
-2.47636294035116e-05
-1.43897480116961e-05
-3.6061666019633e-05
-3.37639796354294e-05
-1.17167959836075e-06
-3.24137260143706e-05
-3.88854524272481e-05
-3.20213060450876e-05
-2.78272560918691e-05
-1.7853726324748e-05
-1.52833686309177e-05
-1.43909457900807e-05
-1.28183100305435e-05
-3.48086991248389e-05
-4.22415074203262e-06
-1.58594107967766e-05
1.40188786761519e-05
-1.36871659836498e-05
-4.47289497244201e-06
-2.45833690163011e-06
-7.46932273663898e-06
-6.86338743982974e-06
-3.47416155275615e-05
-3.80839337232897e-05
-2.67523649640161e-06
-2.11737307124866e-05
-2.11751740370294e-05
-1.18452379292857e-05
-1.29916090160426e-05
-2.41945588445269e-05
-2.07688236573509e-05
-2.57645898696225e-05
-1.72828959669722e-05
-1.55068614822632e-05
-4.92803716412901e-06
-3.22976921051802e-05
-1.4885988461461e-05
6.58834828174529e-07
-3.57179378828327e-05
-1.43919550736891e-05
-2.58889495327925e-05
-2.83548402051886e-05
-1.33892429519391e-05
-2.48787139098948e-05
-1.24026195780677e-05
-3.06376951156105e-06
-2.62562333919532e-05
-2.15025326745046e-05
-5.51841279501915e-07
-1.24220236508468e-05
6.86341198078183e-06
-1.9877842986413e-05
-1.5476769973799e-05
-2.12633383319477e-06
-3.18141770904017e-06
-1.33373893009336e-05
-2.44262465943337e-05
-6.46521786974155e-06
-2.48441187228213e-05
-3.35964690286849e-05
-1.5243389925798e-05
-1.31139110191019e-05
-1.67384576075297e-05
-3.12582497237019e-05
-9.55350218389632e-06
-2.39147329636337e-05
-1.16325047277173e-05
-1.41552216841317e-05
-3.4638233255821e-05
-2.09585576704768e-05
-4.56564720287148e-06
6.02071464907622e-06
-5.81178724321656e-06
-7.65427376673719e-06
-2.25845936393252e-05
-2.18715252860911e-05
-1.18428958609513e-05
1.35737927348878e-05
-9.92862589036073e-06
-2.66109284812831e-06
-1.31290649242844e-05
-2.20897649865366e-05
-1.30627672215514e-05
-1.14729004602984e-05
-1.08149562303437e-05
-2.01478934663005e-05
-9.87026008674951e-06
-7.132179021878e-06
-1.35521534943605e-05
-1.54679355989232e-05
-1.41335307476396e-05
-3.59120372318714e-06
4.45352154646084e-06
-2.04216344311296e-05
-1.32047481479567e-06
-1.43906809461054e-05
-8.56566208802968e-06
-1.68145520926012e-05
-2.16476396047145e-05
-1.68412331068565e-05
-3.79761062923597e-05
-3.32993229113574e-06
-3.34930610707784e-06
-3.3988937310248e-05
-1.32421088679972e-05
-1.47731006855037e-05
-1.23049042210857e-05
-1.00171780922409e-05
-7.64950426514176e-06
5.72449628921634e-06
-1.57869004933736e-05
-2.72593503765904e-05
-2.54662107771779e-05
-7.51535584130515e-06
-1.77499246911745e-05
2.57205601042074e-05
9.44213614191485e-06
-1.79118043956322e-05
-4.2055776094933e-06
-2.46237038283603e-05
-1.18993865200565e-05
-1.91411604538917e-05
-2.13118854692998e-05
-2.43784567324502e-05
-3.02386168301951e-05
-2.05386367967065e-05
-3.18159778459187e-06
-4.21184331746141e-05
-9.84092399224745e-06
-8.83721821880487e-06
-2.02337893380827e-05
-1.89636778974764e-05
-1.36095626532438e-05
-6.59933733475211e-06
-9.42774177516699e-06
-1.86768930119537e-05
-1.05027945730085e-05
-1.19997005146318e-05
9.56250528719171e-07
-1.1189847706365e-05
3.66791668759017e-06
-2.04908478341155e-05
5.33352823359856e-06
-1.42354209609531e-05
-1.57043790048014e-05
-1.08254527858872e-05
-8.20983692124076e-06
-1.99020501061037e-05
-3.64001290220118e-05
-2.76068441044015e-05
-3.42474341798027e-05
-2.1301603251876e-05
-2.4992971331896e-05
-2.17893541700788e-05
-5.81056067234935e-06
-3.28788282707191e-06
-1.61618857173429e-05
-2.61246784638324e-06
-2.19286072050691e-05
-1.01841657858791e-05
-1.37391831291095e-05
-3.48686437034575e-05
-2.0368868949013e-05
-1.38136890862183e-05
-1.88037164318743e-05
-2.62800460202559e-05
-3.1194667797225e-05
-1.92838040582269e-05
-3.36789062875623e-05
-6.50238897639428e-06
-2.89351646527374e-05
-5.82425964156758e-06
-3.02691092548729e-05
-1.21051494509515e-05
3.58693313685787e-06
-7.46940998194479e-06
2.39736678188619e-06
-1.94338364353424e-05
-1.0901875128834e-05
-1.68209693883388e-05
-2.53508102597098e-05
-1.22142774751548e-05
-1.05179250541556e-05
-2.49361389727529e-05
-2.27800795774626e-05
-3.86850719415331e-05
-2.03745569560983e-05
-2.81040986282866e-05
-6.8722314102585e-06
-1.10889230779761e-05
-3.12297656366617e-05
-2.49899895722651e-05
-9.10384394657569e-06
-2.78069428761694e-05
-5.40439588183282e-06
-1.01639674842913e-05
-1.23512439634132e-05
7.85155240564617e-07
-2.75940872107348e-06
4.53829091728084e-06
-1.15859328944976e-06
-1.59976192186774e-05
-2.39283778672784e-05
-4.15006228823452e-06
-4.89920809358154e-06
-3.00372922282319e-06
-1.28924802378513e-05
-1.77222499246933e-06
-1.97276051651838e-05
-1.73806067327113e-05
-7.61658149246602e-06
-1.71023027195439e-05
-4.3352303482324e-06
-1.07248332648223e-05
-1.59389322438352e-05
-7.91092351980733e-06
-1.28868121177134e-05
-2.45908236613813e-05
-2.73314387224541e-05
-1.57238961023118e-05
-9.45462072481114e-06
-1.90150160441068e-06
-1.33189860305619e-05
-1.92442002382846e-05
-2.09531072324578e-05
-1.58778245225883e-05
-2.17065899267755e-05
-7.76793131483244e-06
-1.20376079477912e-05
-1.91169407226649e-05
-2.16052188299792e-05
-2.70966564358004e-05
-2.91698386966286e-05
-8.96269317861631e-06
-1.12048734487983e-05
-2.14426216144052e-05
-1.30385160291769e-05
-2.663725881683e-05
-1.83493717150757e-05
-1.84761255039738e-05
-1.15866873799142e-05
1.76159964680329e-06
-1.89026411486616e-05
-9.24897297719699e-06
-2.51650343011411e-05
-1.20656759861576e-05
-1.58926346854781e-05
-2.11604224426308e-05
-8.09692507198974e-06
-1.06150862380815e-05
-1.82651043065145e-05
-3.46731396353177e-05
-2.56892044959101e-05
-2.06318536207962e-05
-1.45264747459911e-05
-3.47208772594646e-06
-1.81831346462788e-06
-2.52989043499443e-05
-1.13121205787192e-05
-1.68145097661741e-05
-1.17107768752056e-05
1.82340898711362e-07
4.07399907776001e-06
-2.50135017834865e-05
-2.37586655347288e-05
-1.24608637890255e-05
-1.48559578358651e-05
-1.55141101035118e-05
-1.39949498758119e-05
-2.47871196876688e-05
-2.08344069735499e-05
-1.72659876064906e-05
-2.26276429428891e-05
-1.19357285871966e-05
-1.86162442394067e-05
-8.7895544494191e-06
-2.19711250328176e-05
-2.80227961736599e-05
-1.6521851804389e-05
-5.70409223732885e-06
-2.6171099866554e-05
-1.50835538769629e-05
-8.45947910044607e-06
-1.99112457201266e-05
-1.98312742766005e-05
-2.33937977099411e-05
-2.68875786129326e-05
-1.34207769770205e-05
-2.31335006462851e-05
-2.2333676526712e-05
-3.1645258033254e-05
-1.90906224981011e-05
-5.72948656488923e-06
-1.53556115450828e-05
-1.07769574225286e-05
-2.59132466044563e-05
-3.0598900440042e-05
-2.20167341836065e-05
-2.7531993088691e-05
-9.67079971450952e-06
8.89820168190036e-06
-1.30243123811229e-05
-1.22517698337826e-05
6.75674334309378e-06
-1.93729911164259e-05
1.0350387971405e-06
-2.1624569180694e-05
-1.45348046843735e-05
-2.47564544726797e-05
-1.91303490923201e-05
-3.17049339898044e-05
-1.61316515695871e-05
-1.91390799578008e-05
-3.47378587857021e-05
-1.31072029452896e-05
-4.18202517705751e-06
-2.0258897990756e-05
-3.05141351036786e-05
-7.84496687112251e-06
-6.01254510522209e-06
-7.27321157131522e-06
1.81557789647768e-05
-1.38334973997153e-05
4.55091097795434e-06
-2.14520612929688e-05
-1.5053698250735e-05
-2.09415806768683e-05
-3.3805247008643e-05
-1.69111991384879e-05
-1.64896744139272e-05
-2.21939975860293e-05
-3.24152265328087e-05
-2.83370485520285e-05
-2.64890576616022e-05
-2.91794927934523e-06
-5.60463319403069e-06
-1.89847306783392e-05
5.99729317238477e-06
-8.88812298677777e-06
-1.91382061929086e-05
-1.28973700737162e-05
-7.41356989800897e-06
-2.11261072356753e-05
-2.92603340598177e-05
-9.35145570656304e-06
-1.09575175716929e-05
-6.77607301230128e-06
5.91088034451622e-06
-1.25531951202383e-05
-6.27156321343531e-06
-2.31513397980719e-05
-1.26019380487674e-05
-1.7644449580232e-05
-2.66151128989252e-05
-1.28596041826005e-05
-8.39644661887839e-06
-2.54262334331036e-05
-1.86107486420787e-05
-2.46540154445077e-05
-7.55362945049437e-06
-8.82266806109085e-06
-1.56715241053051e-05
-1.69042086135735e-05
-1.44115382532346e-05
-1.43773759544889e-05
-2.64245511406182e-05
-1.57837215856405e-05
-8.50531544997976e-06
-2.80540837065679e-05
-3.03881851673485e-06
2.00194018717703e-06
-1.96689113256349e-05
-9.19054927201984e-06
-6.44105204100935e-06
-5.65743920404531e-06
-5.34445553621994e-06
-2.09824147823501e-05
-2.37572197894849e-05
-1.22791488490068e-05
-1.73853306902093e-05
-1.73348682146751e-05
-1.02950480276396e-05
-1.09760887503999e-05
-1.99943937508202e-05
-2.28971990409729e-05
-1.8337873298478e-05
-1.02146159207568e-05
-3.41144884579239e-05
-3.38104322563402e-05
-5.15575697320109e-06
-2.56819551357459e-05
-2.16544509758052e-05
6.97771906782341e-07
-1.82519670283227e-05
-1.57685709384009e-05
-9.6321114215644e-06
-1.79314598031938e-05
-1.14935255387091e-05
-2.30438600839967e-05
-1.17893084425606e-05
-2.11042462271891e-05
-2.73552416667916e-05
-2.80714934016453e-05
-1.34890498536674e-05
-2.55055340635472e-06
1.79938429194603e-06
-6.29191655292686e-06
-2.69194002574648e-06
-2.87325342489759e-05
5.74303341965344e-06
-1.32685297100303e-05
-1.3957941893837e-05
-3.95471832457893e-06
-1.82687641731349e-05
-8.55382325216169e-06
-1.89773890917711e-05
-1.18406426027645e-05
-1.72017916064866e-05
-3.34959318388155e-05
-1.01536273063602e-05
-1.61035629214123e-05
-1.62147887490751e-05
-3.21639935053312e-05
-1.8136587172066e-05
-7.38059939324708e-06
-2.34946899830506e-05
-9.28217584690104e-06
-7.22824294918264e-06
-2.92216017595296e-05
1.13692867590948e-05
-2.01461629382183e-05
-1.54807404347094e-05
-2.35555868424636e-05
-3.64017439655111e-05
-2.84964553834906e-05
-2.75637328863624e-05
-3.27280552210233e-05
-7.43125314911742e-06
-5.41258116375217e-06
-2.51275374876015e-05
-1.92582786593657e-05
2.19093352734003e-06
-1.43664348147534e-05
-1.85725600930102e-05
-2.08916029379635e-05
-2.73744970792759e-05
-1.54429997879879e-05
-9.60328573340571e-06
-1.39526400827869e-05
-2.68173940877538e-05
-1.92997153536677e-05
-2.30519302227727e-05
-2.38146472999265e-05
-2.00249158157242e-05
5.64373727151985e-07
-1.01731188685314e-05
-1.47314573193657e-05
-2.76239371077857e-05
-2.00070601332478e-05
-2.47360592491697e-05
-9.31402355139658e-06
-2.48644674570527e-05
-2.06834784949952e-05
-1.6348220460269e-05
-6.7722279446598e-06
-1.13053394308212e-05
-2.29674600433887e-05
-2.36336219321063e-06
-1.27433968291549e-05
-1.98167807781876e-05
-4.39345600179791e-06
-2.41408023576999e-05
-2.10226460653272e-05
-2.94351692462752e-06
-2.57025753381207e-05
-8.48504649321957e-06
-2.89839971820997e-05
-1.59523478584964e-05
-2.38314331667612e-05
-8.15271069869499e-06
-1.25553755268685e-05
-1.86569702845443e-05
-2.58306771029091e-06
-1.14214186240878e-05
-1.67941967104917e-05
-2.01995313586478e-05
7.218870683865e-06
-1.43080336971188e-05
-2.66652308524334e-05
-1.47650669468051e-05
-1.99166364874273e-05
-1.41756395859733e-05
-1.20975115802515e-05
2.59332440378516e-06
-1.53067857725767e-05
-1.08651640046839e-05
-6.39331186722952e-06
-9.81822414398294e-06
-1.10396653041861e-05
-2.19463505386677e-05
-2.90181740710396e-05
-1.20261461514895e-05
-4.9659200946336e-06
-2.15936419265637e-05
-2.58757559540487e-05
-1.95727603721188e-05
-1.5163331218763e-05
-1.80373682875172e-06
-1.55196470241391e-05
-1.11802635499696e-05
-4.52072528741181e-06
-1.61759154355025e-05
-1.51273485373918e-05
-5.43322735509973e-06
-8.3883867151647e-06
-6.85446138349704e-06
-1.76420912106842e-05
-8.55606258092412e-06
-9.70132046028804e-07
-2.78443030716681e-05
-1.97222274492752e-05
-1.16970093982494e-06
-1.64987522688623e-05
-3.05172072536762e-05
-1.85750795020968e-05
-2.58752084613051e-05
-1.47095257631834e-05
-2.24568591655314e-05
-6.97395305855857e-06
-6.41578056595637e-06
-1.96141816990365e-05
-2.72994282412597e-05
-2.48008389336679e-05
-1.62024644547151e-05
-1.6621780967949e-05
-1.95299140925116e-05
-2.18486953416763e-05
-6.97787446757194e-06
-2.18278107874651e-05
-3.2272577856093e-05
-5.1525983188627e-06
-2.45636969025935e-06
-1.76378901173494e-05
-2.72149994637499e-05
-2.34090111935218e-05
1.53047471844275e-05
-6.96717520450035e-06
-1.3027028558803e-05
-1.71298782758863e-06
-4.31666269622103e-05
-2.28194377226934e-05
3.50022154135667e-06
-1.15068712823312e-05
-5.65093503189585e-07
-1.6171024294289e-05
-7.30535915897207e-06
-2.48912827782565e-05
-1.89583748023102e-05
-1.16869068167492e-05
-2.8998225054231e-06
-1.42392355721632e-05
-3.95311775165639e-05
-1.02742256701771e-05
-1.68447713023964e-05
-4.31338040264422e-06
-1.29772117039378e-05
-1.8283529362436e-05
-4.14822861536993e-06
3.75526657878211e-06
-1.76149547666969e-05
-2.75348506658804e-05
-7.75394130302732e-06
-1.47744527902877e-05
-1.16790480608719e-05
-1.4534175922379e-05
-1.3775301727512e-05
-7.3795769074807e-06
-5.51787564457376e-06
-2.14536275624024e-05
-1.76688770817645e-05
-6.21145207203705e-06
-1.7454106253717e-05
4.0705713179671e-06
-5.59267068712736e-06
-2.08198611097221e-05
-9.4588190587011e-06
-4.17773145622267e-06
-1.43704237294202e-05
-1.64020224966124e-05
-1.4713790487834e-05
-3.02697059389784e-05
-7.484862256734e-06
-2.27945061548161e-05
-7.50540340615272e-06
-2.550071335451e-05
-2.44449717924635e-05
-1.08180492040367e-05
-2.01996810815573e-06
-1.55519587406109e-05
-9.65819058970613e-06
-2.16990597860717e-05
-1.42976607112117e-05
-2.86709642532041e-05
-1.3366408152368e-05
-1.33399801119641e-05
-1.21862105394284e-05
-1.48534533470433e-06
-1.09115820089539e-05
-6.62337075709538e-06
-1.33094228130457e-06
-3.01539227191421e-05
-2.09159541446117e-05
-1.83197523473469e-05
-1.05200723293694e-05
-9.80710972880599e-06
-1.30380220741234e-05
-2.16592132626152e-05
-2.84182091105596e-05
-2.24187555262905e-05
-2.26365930432043e-05
-2.70773689187313e-05
-1.88166068427416e-05
-9.14749588429581e-06
-1.16416564981189e-05
-7.34552577182529e-06
-9.30862361151237e-06
-1.1724717478618e-05
-5.69860938710131e-06
-4.04347929662655e-06
-2.67866995048458e-05
-2.00761909538856e-06
-2.10501820021364e-05
-3.5457531541688e-05
-1.68832575405701e-05
-2.10645375367994e-05
-1.86325799835619e-05
-1.57393261942979e-05
-6.1729047458119e-06
-3.26596140478646e-05
-9.07126974463132e-06
-1.06413406894782e-05
-1.69421980131752e-05
-1.42731098951089e-05
-1.3593673473967e-05
-5.7693878514231e-06
-4.65605990989266e-06
-1.53382446126926e-05
-1.13637066474049e-05
-6.47546216603013e-06
-2.92620970586535e-05
-2.64675945024077e-05
-1.91587658557126e-05
-1.99951147733686e-05
-2.28611725911823e-05
-6.71941842295051e-06
-1.34342042661132e-05
-3.12674445528349e-05
-2.06537480478613e-05
-1.35699911476697e-05
-3.72925673140793e-05
-1.45275187469715e-05
-1.81393020084995e-05
-2.41277549639815e-05
6.62029249552483e-06
-2.29753077354361e-05
-1.81146535893792e-05
4.03618221204253e-06
-1.68727699508759e-05
-7.57129033269112e-06
-2.11740573734795e-05
1.96587189362626e-06
1.66410695562785e-06
-1.50501198462417e-05
-2.85330229491357e-05
-2.60978732851482e-05
-1.47374482094081e-05
-2.22540037403591e-05
-3.46640283070145e-05
-1.28102705797621e-05
-1.82394671152949e-05
-3.57536361315486e-05
-2.69377890631595e-05
-3.26375291459156e-05
-2.80726322708148e-05
-1.94682571505393e-05
-3.28477990692709e-05
-2.0952529071274e-05
-7.20959471002387e-06
8.78430588413433e-06
-1.8961751350474e-05
-3.64599411357997e-05
-8.7252037611492e-06
-1.56164881308438e-05
-9.67135221213868e-06
-6.57779677456679e-06
-4.64844024947998e-06
1.75578643253641e-07
-2.91044721140423e-05
-3.84389453501852e-05
-2.5274754077072e-05
-2.32658824304781e-05
-3.05613289462568e-06
-1.66339002127234e-05
-3.17481433906544e-05
-2.14523058128833e-05
-3.29077732139412e-05
-7.32116649444268e-06
1.00829355102085e-05
-2.41060561937098e-05
-2.41450777115151e-05
-9.0709302376946e-06
-2.45755418563912e-05
-2.46995192708552e-05
-2.02655813055493e-05
-1.45201364803752e-05
-2.37846607698752e-05
-8.62896926376387e-06
-1.14229226389722e-05
-1.59989147288798e-05
-3.17545857871809e-05
-1.47582629463143e-05
-3.28816502721157e-05
-1.55283643762888e-05
-1.90248968941367e-05
-1.89147610923963e-05
-1.34463990698422e-05
-1.64892775692849e-05
-5.92613701637195e-06
-1.64961499349255e-05
-1.45481967476051e-05
1.2160900807817e-05
-5.07263726739891e-06
-1.16397565190281e-05
-1.95987633465758e-05
-1.53536012508291e-05
-8.05120522115618e-07
-2.02787824191047e-05
-9.79709623817551e-06
-2.63380804608095e-05
-1.40434733688712e-05
-7.84587341665728e-06
-1.34899741796838e-05
-4.25766987211776e-06
-1.77151717468868e-05
-1.93089579154249e-05
-7.67082366997299e-06
-1.48724462506578e-05
-1.41414860704567e-05
-2.27504851152638e-05
-7.75426247184862e-06
-1.44649248999453e-05
5.51534044473295e-06
-1.64169356726822e-05
-6.33252902107051e-06
-9.8120589420505e-06
-2.41928344136672e-05
-1.52775742565234e-05
-2.84295274213817e-05
-3.26897128203705e-06
-1.59836454727171e-05
-2.46512410006629e-05
-5.21765339008543e-06
-2.02998167666052e-05
-2.46679226975599e-05
-5.08939695201711e-06
-1.14611183385234e-05
-1.56507476266603e-05
2.38400604008602e-06
-9.63617736362251e-06
-8.51936471472702e-06
-8.18568027900808e-06
-8.88104382215058e-06
-2.78916174303702e-05
1.26637903576435e-05
4.17354754785313e-07
-5.97050382431501e-06
-2.22641510235186e-05
-2.40044028885403e-05
-3.34472388135523e-05
-3.37303254050705e-05
-2.92350825570536e-05
-2.80995611385794e-05
-4.82984792569681e-06
-2.14978202140628e-05
-3.79176878762378e-05
-1.73219333488192e-05
-2.29143908456625e-05
-1.72544172174649e-05
-2.19191885523284e-05
-1.88246097105082e-05
-5.8998978234369e-06
-1.83168639661258e-05
2.08049210978309e-07
-1.32991530440107e-05
-1.57401441485592e-05
-1.94578989433809e-05
-2.01787468426973e-05
-1.79341647568651e-05
-6.9333188353652e-06
-7.1936846934682e-06
-4.55862071786117e-06
-2.30024541166607e-05
2.27086706837333e-06
-2.33001157242166e-05
-1.24992772671944e-05
-3.21505184134944e-05
-1.72145322746125e-05
-8.12668337398479e-06
-1.57165025623035e-05
-9.53804109669906e-06
-7.0300281789363e-06
-5.69554181419183e-06
-1.09463968590482e-05
-8.24239679939608e-06
-2.92704985259662e-05
-2.3970461768899e-05
-1.83890838964443e-05
-3.97622140020145e-05
-1.75950449100108e-05
-4.07590435287021e-06
-1.3464878747628e-05
-2.87341647530469e-05
-1.64971386033462e-05
1.66884381629369e-05
-1.92881221367282e-05
-2.50195022873721e-05
-1.60328429220023e-05
7.41729876429108e-06
-2.18929853659705e-05
-7.78678536819457e-06
-8.44090828031511e-06
-7.86779651894482e-06
-2.11461731405099e-06
-2.0143001368066e-05
-1.21252020731864e-05
-9.08820520283953e-06
-9.27349424734967e-06
7.62264365401637e-07
2.75566791446232e-07
-1.3579010425006e-05
-1.43555036878036e-05
-9.86559433635014e-06
-2.12818272604644e-05
-1.2369215489357e-05
-1.39269734931521e-05
-1.42839860071501e-05
-8.05626954528144e-06
-2.27247310625504e-05
-2.44501360603214e-05
-6.07261559730155e-06
-1.4301388979062e-05
-1.21599228766482e-05
-1.72594215826565e-05
-2.05111525243929e-05
-6.88167235242952e-06
-1.18311513093548e-05
-1.64684017062692e-05
-1.75282624302594e-05
-2.70123548902324e-05
-1.61554008395191e-05
-3.1221667851291e-05
-1.60354286094554e-05
-2.2204787521589e-05
-2.5955879674757e-05
-2.08821907382136e-05
-1.34841831251163e-05
-2.71902449352231e-05
-2.10076671373553e-05
-2.96144639404128e-05
-1.88341829047418e-05
-8.41578851680903e-06
-2.31096364286205e-05
-1.36014585569244e-05
-6.09996202047149e-06
-7.1666605715451e-06
-1.43398056743386e-05
-2.50417339253252e-05
-8.67953517763554e-06
-7.64124529426981e-06
-2.85068573769872e-05
-2.51119544728375e-05
-1.89923367626e-05
-2.88062890345638e-05
-2.03696118388453e-05
-1.25269176162272e-05
-3.8592870146936e-06
-7.24722300672365e-06
-9.1303298433356e-06
-9.1441172340175e-06
-9.9642174698038e-06
-1.53352133207257e-05
-2.49038877236314e-05
-1.97297226824848e-05
-2.01957503610313e-05
-3.36789405620372e-06
8.21343483832683e-07
-3.28172736584422e-05
-9.14548628204986e-06
-9.89058153903958e-06
-1.61935585165925e-05
-2.02248360295063e-05
-2.00755474698173e-05
-2.52249181908044e-05
-1.4516757874809e-05
-3.11175112375031e-06
-2.08098612429372e-05
6.06278693711593e-06
-2.42136762196954e-06
1.11890090706955e-05
-7.38675846504497e-06
-1.73502810586976e-05
1.33740691317897e-06
-1.68931422847868e-05
-1.6478951726111e-05
7.29155457827894e-06
-6.45944510879341e-06
-3.28328959167035e-05
-2.94643447057024e-05
-1.5975730795253e-05
-3.841295468329e-05
-1.90009167261871e-05
-4.15715450511994e-05
-1.98186115252147e-05
-1.86499134080534e-05
-3.21871309003224e-05
-3.56537231283314e-05
-3.96261870826435e-05
-1.5151608792725e-05
-1.47810662125669e-05
-1.54155856032057e-05
3.99531277412418e-06
-1.08766700086315e-05
-1.61991980289454e-05
-6.18102532822039e-06
-1.56669725540719e-05
1.12902810273945e-05
-1.33371120439509e-05
-2.34248523404543e-05
2.83874134574738e-06
-1.01185443507617e-05
-3.0274166383296e-05
-1.83654218303069e-05
-1.93287397047259e-05
-1.72038650334702e-05
-2.7992867717014e-05
-2.81793197587208e-05
-3.90671087039202e-05
-1.96766421807013e-05
-7.86020705717478e-06
-3.03381612906987e-05
-3.99477787041566e-05
1.93528153525263e-06
-8.14290011886686e-06
-1.39226143687109e-05
2.41352108683375e-07
-1.64671723466227e-05
1.82493111562279e-05
1.24159534378125e-06
-1.87424342820925e-05
1.89832249138105e-06
-1.70335334582557e-05
-2.24119489264721e-05
-2.59991153501584e-05
-2.81818268458598e-05
2.56410213171638e-06
-7.47314111220268e-06
-2.56913506841578e-05
-1.08237059954029e-05
-4.84457062508718e-07
-1.48108135853564e-05
-2.37865600848836e-05
-3.1392262563099e-05
1.650357640061e-06
-1.57307768670576e-05
-1.2436071557775e-05
-7.80633456161864e-06
-4.4536790185174e-07
3.13441324677607e-06
-4.3051331896676e-06
-1.57426452464604e-05
1.99766976510971e-07
-3.00355328940157e-06
-3.27317824815113e-05
-1.38311231407496e-05
-2.77876156963761e-05
-2.29413022631872e-05
-1.37497884668066e-05
-6.75015012448356e-06
-2.3169196449288e-05
-1.64420788051515e-05
-1.58084013659332e-05
-1.22083504608848e-05
8.1477670387464e-07
-7.33902451785445e-06
-1.89225412464155e-05
-1.88249041360205e-05
6.42414353438103e-07
-1.260341420189e-05
-6.94613832792136e-06
3.2847240737987e-06
-1.82935217081013e-05
-1.10577421769057e-05
-8.53374422785557e-06
-2.58997614493206e-05
-1.64387893405384e-05
-1.98985463348581e-05
-2.43300197614167e-05
-1.3163030940436e-05
-8.26316310482543e-06
-1.44226613195686e-05
-3.05063812398173e-06
-1.75756514659583e-05
-6.66952794915336e-06
-7.09347958851515e-06
-2.24458424157407e-05
-1.14216690889008e-06
-1.29485271468696e-05
-2.91236346050772e-05
-2.47083158669775e-05
-1.95888368573901e-05
-3.20971861489245e-05
-2.81689567811023e-05
-1.4419880871306e-05
-1.75584973362605e-05
-2.63749088590085e-05
-1.71955835247674e-05
-1.49135762823354e-05
-1.15302965765703e-05
2.79589877373232e-06
-1.3348916874973e-05
-1.29769612719547e-05
-1.33238083245169e-05
2.532881208156e-06
-1.71369661714314e-05
-9.58303193307124e-06
-2.30049618179533e-05
-1.01310879074937e-06
-3.34118838183217e-05
-2.41557596149446e-05
-2.12772456462591e-05
-3.30124829457785e-05
-1.58188363828955e-05
-1.25364455002534e-05
-1.53399770625396e-05
-8.65442693371931e-06
-1.74898215867772e-05
-5.76731169270763e-06
-5.17710324114418e-06
-2.36633965820045e-05
-1.40665822441079e-05
-1.33610878378383e-05
1.08313936903308e-06
-2.63693180289275e-06
-1.53532028270152e-05
-9.12924476484556e-06
-5.98596008407836e-06
-1.31233864516865e-05
-8.90599164335233e-06
-1.3116026824103e-05
-2.02751609425975e-05
-2.55226686176294e-05
-1.8282856112877e-05
-1.3427187153988e-05
-3.16388631327117e-05
-2.30239338992744e-05
-2.61514474844412e-05
1.85117901449602e-07
-2.93144447943176e-05
-1.71180166828047e-05
-1.2553600859929e-05
-1.25188477518062e-05
-2.82192747321569e-05
-8.47491234426064e-06
-1.07548572897519e-06
-1.12640191575397e-06
-1.20307920425106e-05
-2.76397211352785e-05
-3.23165004397479e-05
3.98675167859068e-06
-2.32216850639901e-05
-4.72422336132158e-06
-2.72424768920214e-05
-2.36080776141992e-06
-1.98676235276647e-05
-2.31236189920336e-05
-2.20478242590823e-05
-1.32461327897905e-05
-1.41485949933214e-05
-3.09389968243842e-05
-1.70489002971722e-05
-1.77783024070497e-05
-8.84162365457507e-06
-1.80745780710652e-05
-4.68408413856879e-06
-1.08197923368737e-05
-6.02272748495622e-06
-1.52598990167258e-05
-2.05746369218255e-05
-1.39903570358651e-05
-1.16436094947722e-05
-3.17191813025409e-05
-9.67585950582626e-06
-2.98620192379631e-05
-2.10371555974944e-05
-2.2320371677293e-05
-3.39919850002801e-05
-2.83524678888208e-05
-2.15815403055707e-05
-2.43874442016522e-05
-2.04608604353259e-05
-1.65065285989282e-05
-1.21123212468827e-05
-1.15639109076813e-05
-2.87726590666621e-06
-1.82139944126287e-05
-1.47219182018584e-05
1.22089236721377e-05
-1.51644447155814e-05
-1.61820680823411e-05
-1.20016834321463e-05
-2.01416634836718e-07
-4.51769641954922e-06
-1.46390138764907e-05
-4.57196271717698e-05
-2.5139114671785e-06
-9.41244962625394e-06
-2.47022763928371e-05
-5.45408026650595e-06
-1.06800766008124e-05
-1.54169681378113e-05
-1.95234314408909e-05
-1.67311073660662e-05
-3.17508319836347e-05
-1.23973391457433e-05
-3.34063753218341e-05
-3.53808703766347e-06
-2.40941254045027e-05
-1.5985111065179e-05
4.42081499725863e-06
-4.60557584826578e-06
-3.24390770909897e-06
-9.56261083992139e-06
-2.00233554251092e-05
-8.32630079010598e-06
-1.64394676238519e-05
-8.73048500492642e-06
-2.38401980487919e-05
-1.79305026245311e-05
-8.76410166083693e-06
-2.20826654208366e-05
-1.63172520347869e-05
-3.10988917133179e-05
-1.33937415316084e-05
4.79210324479882e-06
-5.54559409449631e-06
-1.03972931729401e-05
-2.45792723111334e-05
-6.93844820012095e-06
-2.65570658502196e-05
-1.32126071905977e-05
-1.45866752798614e-05
-1.40419311814856e-05
1.17032551655737e-05
-3.26255907144133e-06
-2.02474975925662e-05
-7.77284464830366e-06
-4.2954973132882e-06
-2.09040783636331e-05
-3.63338566888058e-05
-3.26576487857222e-05
-1.36076148823132e-05
-1.84965984860982e-05
-2.2145557512778e-05
-2.99297453721523e-05
-3.12684228131567e-06
-4.79979524374345e-06
-1.45458581628261e-05
-2.82328865437171e-05
-2.53140501840083e-05
2.39905137431695e-06
-2.48642868135066e-06
-3.61845714914245e-06
-1.26274501666569e-05
-3.18068701578019e-06
-1.13707900031126e-05
-1.1015652087435e-05
-1.80677203776222e-05
-1.35594616642871e-05
-3.2884859152713e-05
-1.64746438802593e-05
-4.30378399014532e-06
-2.55373929782745e-05
3.25198315100404e-06
-6.70650103701155e-06
-3.80438936548013e-05
-3.9117082454141e-05
-1.35566588873558e-05
-3.18556250104309e-06
-1.83904202827685e-06
-1.73806647667568e-05
-1.05380853534529e-05
-1.90888328213391e-05
8.01900970952103e-06
-2.54623708439635e-05
-1.29049303829832e-05
-7.3407153616992e-06
-2.98573658368935e-05
-3.57146615581455e-05
-1.55105142766699e-05
-4.86081678953984e-06
-2.21287423699153e-05
-1.09195738296071e-05
-1.25450282200718e-05
-1.32785936090059e-05
1.90153978827513e-06
-1.3642893967454e-05
-9.36264679214759e-06
-1.60666166271768e-05
-2.85015939275206e-05
-2.265075675833e-05
-1.56161948982589e-05
-3.6470483559022e-06
-8.66883374764968e-06
-2.69246376964651e-05
-2.87280366280589e-05
2.40194920415152e-06
-1.78444727148914e-05
-1.05433999337579e-05
-1.45235240210602e-05
-2.57313691361571e-05
-9.57776789483712e-06
-2.90942162458942e-05
-2.4407457529344e-05
-2.85227379332273e-05
-3.71959861527875e-05
-8.75607304205832e-06
-1.64494056496098e-05
2.46145840783214e-06
-9.77496714845062e-06
-1.25673457030173e-05
-1.20101846786468e-05
-1.96643767231637e-05
-1.32542449163906e-05
-4.30315688709725e-06
-6.21361242899788e-06
-3.393280022997e-06
-9.49249024710844e-06
4.00892945173037e-06
8.31432239208856e-07
-1.0307274392532e-05
-1.48876294982633e-05
-1.49993109383287e-05
-2.19386094438998e-05
-2.27362959754764e-05
-9.75550702326731e-06
-1.21090300598008e-05
-1.65890393939739e-05
-2.89234311025538e-05
-1.64857605052457e-05
-7.01200423185425e-06
-1.64220437695171e-05
-1.55929468948429e-05
-2.29882200840159e-05
-2.27108344350625e-05
-2.72497279266611e-05
-3.07360204037944e-05
-2.54825087569921e-05
-8.43580425920073e-06
-1.24135533992679e-05
-2.47648914562459e-05
-2.38213128164482e-05
-1.38524056245211e-05
-1.59697556712641e-05
-6.00974127985177e-06
-1.79327815805136e-05
-8.85805965265074e-06
-5.64595759759762e-06
-2.17981319254112e-05
-8.26575598326041e-06
-1.11445191755844e-05
-5.66701560195218e-06
-1.42517217245066e-05
-3.26640766407591e-05
-8.49117745049399e-06
-7.08121996853089e-06
-3.42123173864607e-05
-1.74380123072721e-05
-9.44790081339865e-06
-1.33978904671621e-05
-2.82557896826852e-05
-2.92664999376692e-05
-2.69621029830619e-05
-1.62355336224685e-05
-2.55459745053158e-05
-7.65963747284364e-06
-2.68612635374108e-05
-1.85926877345736e-05
-2.17937707035597e-05
-2.01766605037023e-05
-1.18379826902713e-05
-8.40570356241119e-06
-6.39116985960165e-06
-1.7962455024232e-05
-2.26191730857375e-05
-4.65765160311285e-06
-1.76897519269786e-05
-7.20070477726422e-06
-8.61960263449696e-06
-3.07142076114346e-05
-1.54306413372619e-06
-4.12234887340681e-06
-2.20936626662198e-05
-1.06701330893698e-05
-9.37141930900001e-06
-6.67063559261245e-06
-2.82020607705689e-05
-3.71823811506984e-05
-4.19303241769387e-06
-1.66412610395507e-05
-4.03654928141959e-05
-2.41063537831853e-05
-2.06148036633952e-05
-8.26192755642937e-06
-1.92850088250279e-05
-3.84100859841233e-05
-1.73431895110368e-05
4.72458265398115e-07
-3.53251354608069e-05
-2.95148075666562e-05
-1.43767568642434e-05
-1.74828259424822e-05
1.19554456334555e-06
-1.41719161226306e-05
-1.67765640943172e-05
-1.39438842368174e-05
-2.24710191499675e-05
-2.35779588878204e-05
-2.78331429164183e-05
-2.02462807344882e-05
-1.16670862425584e-05
3.34493295465437e-06
-1.35537904061006e-05
-1.97613085352843e-05
-1.46255205469546e-05
-9.60769319863456e-06
-3.54821090303758e-05
-2.34915154531221e-05
-2.60122852380084e-05
-3.42651878558432e-05
-2.37655856494298e-05
-1.02272245569277e-05
-1.84859085002943e-05
-9.44172338362325e-06
-1.49935854927644e-05
-3.25224172914237e-05
3.47986913214245e-06
-2.61140717337786e-05
-3.40975410411646e-05
-2.26276033045801e-05
-1.92392758322717e-05
-1.29318484645114e-05
6.07514731985746e-06
2.82254461347984e-06
-3.02168023902042e-05
2.50458514247453e-06
-2.25389468539946e-05
-2.16487605006533e-05
-1.71989427254313e-05
-9.41191864230341e-06
-8.78750217879141e-06
-2.67845929046898e-05
-1.56809888916981e-05
-4.4447189339345e-06
-1.69039274964898e-05
-8.35980187800417e-06
-1.4661249489689e-05
-3.10367185252419e-07
-1.27801574975408e-05
-1.60065812379758e-05
-1.39196979958964e-05
-6.59604559476231e-06
-3.07507029527496e-05
-9.10247800002279e-06
-6.98455320855237e-06
-3.00068108149894e-05
-1.07553937586417e-06
-1.31232743834156e-05
-9.44220523091625e-06
-2.56347415304839e-05
-1.50621256611947e-05
-2.48781011257325e-05
-2.49292479168868e-05
-1.1017653245129e-05
-8.07794331353648e-06
-2.22511545902367e-05
-1.84482352107584e-05
-9.63370839214723e-06
-6.70805464817013e-06
-2.06608275880502e-05
-2.68842692362175e-05
-1.46282244280767e-05
-1.36989739022019e-05
-7.65370012922192e-06
-6.97490124250262e-06
-9.99440692131637e-06
-7.96297500945193e-06
-1.46915877969075e-05
-9.43906950109076e-06
-2.03921772549495e-05
2.97416508510728e-06
-5.30772503088375e-06
-2.80198814765703e-05
9.96353717687073e-06
-8.5887939072169e-06
-1.15309640603168e-05
-1.86001351306813e-05
-1.70902296086698e-05
-9.50946862601509e-06
3.8534727214813e-06
-2.70295475858197e-05
-2.8477641893232e-05
-2.78707520511686e-05
-1.97999949033959e-05
-1.86836966936218e-05
-3.54737481197341e-05
-2.25608097676414e-05
-1.38804801053895e-05
-2.58609371833899e-05
-2.87592758992708e-05
-1.39064934144762e-05
-2.22484808801612e-05
-1.3850356321399e-05
-6.03491858482703e-06
-3.68955635441442e-05
3.15994547529905e-06
-1.52043280129182e-05
-1.44766557746655e-05
-1.74589278783406e-05
-1.75322700954063e-05
-1.08123772109368e-05
-1.63530811147391e-05
-1.99126650097478e-05
-1.73582171988511e-05
-1.06590610090486e-05
-1.03312085742652e-05
-2.62896039255555e-05
-8.83901571891972e-06
-6.31289976217533e-06
-1.42429260032522e-05
-1.85833284664931e-05
-8.44910323305774e-06
-1.26243694261027e-05
-8.82627362171914e-06
-3.14051839607203e-05
-7.59797510518239e-07
-6.11102192781539e-06
-1.12062759245917e-05
-1.04726645078214e-05
-1.97222073817025e-05
-6.79216402441506e-06
-1.43504520815592e-05
-3.01025340732791e-05
-1.72296370335634e-05
-1.48898444822717e-05
-1.07462384895221e-05
-1.53916781487158e-05
-2.08986060724925e-05
-1.95742357982152e-05
-8.01289838304001e-06
-2.85811577005387e-05
-7.77445927920582e-06
-2.01537866489139e-05
-7.50117001333379e-06
-2.56313021239862e-05
-1.29471537815296e-05
-3.15681450112385e-05
-2.07028921547996e-05
-9.0122075252477e-06
-4.55793070310291e-06
-1.37914831430869e-05
-1.77109457456198e-05
-2.76961095321711e-05
-1.20572744643772e-05
-1.91555032715291e-06
-1.53145166736247e-05
-3.56263672274327e-05
-3.19479488470854e-05
-2.29723909515749e-05
-2.0802765471216e-05
-4.96002030181743e-06
-1.91484497806158e-05
-1.94422498226197e-05
-9.75499281732001e-06
-1.70500979567245e-05
4.25372871369114e-06
-2.21414337574172e-05
9.22668197131063e-06
-1.34591780475826e-05
-2.05475647954151e-05
-8.82911663820301e-06
-1.69432700425501e-06
-1.11761599790578e-05
-3.72584614398485e-05
-3.10844794907821e-05
-1.84357481124713e-05
-2.73511904368585e-05
-1.62009843582904e-05
-3.29483407123726e-05
-2.19598238271661e-05
-1.90619806610145e-05
-1.45102540270732e-05
-1.30732645495822e-05
-1.80630364087449e-06
-1.38828937109984e-05
-1.28166827853048e-05
-1.28492964275071e-05
1.82524794076142e-06
-1.79793529403531e-05
-1.73318871309256e-05
-1.83937660476485e-05
-1.75001084081249e-05
-1.68240155409115e-05
-5.51320258227561e-06
-2.10531159115e-05
-1.74404424300108e-05
-4.34935850962528e-05
-1.38416349882164e-05
-2.70711961308933e-05
-2.3821034910446e-05
-2.21638345486424e-05
-2.23837928550983e-05
-8.76298956962831e-06
-2.71284302489554e-05
-2.26700482088823e-05
-2.03693096706621e-05
-1.08944444304783e-05
-8.66249272066884e-06
-4.35084429804774e-06
-3.25570932902426e-05
-1.21353290308247e-05
-1.01817983520925e-05
-1.53235200364796e-05
-1.28046459316337e-05
8.08390136628519e-06
-1.51360213090497e-06
-2.52924111466216e-05
-1.88653534073448e-05
-2.29365379314667e-05
-2.26456261907938e-05
-2.22807442496274e-05
-2.45156802724772e-05
-1.20317494724868e-05
-1.03956146790273e-07
-2.24836207811432e-05
-2.29949373320722e-05
-5.09609568373998e-06
-2.28012706141984e-05
-1.47020514760637e-05
-3.85975100912307e-05
-4.25583343688616e-06
-1.8099556035162e-05
-9.15153142239544e-06
-9.67747283329178e-06
3.27293820153447e-06
-2.70678700940959e-05
-4.09483460936907e-05
-2.31228066730583e-05
-2.77714999054205e-05
-2.98488137650868e-05
-1.75296422849682e-05
-2.59939481604676e-05
-2.16013212515371e-05
-1.8809551405838e-05
-1.57399531713036e-05
-1.2448602456228e-05
-4.43091346724314e-06
-8.14856256299631e-06
-1.85550544834979e-05
-2.5725946077295e-05
-1.27388044250495e-05
-4.29137834083054e-05
-9.18974057876692e-06
-1.20612160996751e-05
-3.48169860191924e-05
-2.5876655224256e-05
-1.87964231314286e-05
-2.82624030864982e-05
-6.58202007839599e-06
-2.10472133384713e-05
-8.87899014586377e-06
-7.87142556834317e-06
-7.6172238234601e-06
-8.97228804727881e-06
-2.87925488384188e-05
-2.59484977623017e-05
-2.64629428690879e-05
1.49276584522745e-05
3.81035012156449e-06
-4.66999345533397e-06
-9.05829447098929e-06
-1.86689526769982e-05
-1.8179718729559e-06
-2.04680447286807e-05
-1.79685901495615e-05
-1.55230532470416e-05
-9.27777151886452e-06
-1.64909678865354e-05
-1.93713551262267e-05
-1.61456238735066e-05
-2.01049337681605e-05
-2.09075008043864e-05
-2.5043531693733e-05
-1.77278508822152e-05
-1.76225610875081e-05
-3.19086750565543e-05
-7.8646684026048e-07
-2.17023342860068e-05
5.15723213306412e-06
-2.52149843015679e-05
-2.36609286100592e-05
4.79568330338571e-06
2.6684563031753e-06
1.21442647254323e-06
-2.71686070104908e-05
-1.1474236411851e-05
1.80166810633791e-06
-2.13144051403685e-05
3.36841028629577e-06
-1.68703557011177e-05
-2.28050177138693e-05
-2.41596656748208e-05
1.51236357886707e-05
-9.69218631810196e-06
-1.07777535838044e-05
-1.84041954055806e-05
-8.93030863934685e-06
-1.61677660794923e-05
-2.6616484192599e-05
-1.63515874280977e-05
-3.29914780685253e-05
-3.29343616844085e-06
-1.94193439985013e-05
-2.58892149597427e-05
-2.59704355682231e-05
-3.62191944877977e-05
-3.29023475300062e-05
-1.65865846975376e-05
-3.07401595629252e-05
-3.26593255739597e-05
-3.61417995497255e-05
-1.09967973531321e-05
-3.31825941262888e-05
-2.38959779240851e-05
-2.30549820085635e-05
-1.49299837539392e-05
-1.70272682110967e-05
-1.66684406330755e-05
-1.13382621317408e-05
-1.29037560321723e-05
-2.55579564176804e-05
-1.91060565827843e-05
-1.41839580339358e-05
-2.99431535163774e-06
-2.03098616720088e-05
-2.34909835517953e-05
-3.66710034027062e-05
2.27877936603757e-06
-6.48281089574839e-06
-4.50117539971798e-06
-3.52990027824167e-05
-3.12607061946437e-05
-3.15278577281056e-05
-3.76603618163466e-05
-3.17168631376129e-05
-3.14469874853946e-05
-2.02737704155825e-05
-4.47242351161613e-06
-2.16256818401176e-05
-1.06697405913733e-05
-4.25495659861352e-06
-1.12326365637995e-05
-2.28119173193165e-05
-5.94374138840963e-06
-7.40850120221617e-06
1.01153999712183e-05
2.62882336039716e-06
-7.09588506912386e-06
-1.76648201865328e-05
-7.03257699507078e-06
-3.2540923034578e-06
-2.44178911174017e-05
-1.17349431829196e-05
-1.65110759722886e-05
-1.24974588881711e-05
-8.30388563476193e-06
-9.60548603247625e-06
-1.27032799556281e-05
-1.2461689803241e-06
-3.31203682308286e-06
-2.10116844027329e-05
-4.05145755346938e-06
-3.65680974299434e-06
-1.77485722076517e-05
6.00110970891876e-06
-2.43267954716198e-05
-1.53564176520522e-05
-4.76790572889918e-06
-1.46373425539753e-05
-5.3716750642664e-06
-8.53567599360681e-06
-7.49534410168718e-07
-1.22519121803987e-05
-2.29703295550114e-05
-9.86546027289511e-06
-1.74880650792212e-05
-1.68309637175924e-05
-9.23213626625191e-06
-1.5137524080634e-05
-1.37700434907171e-05
-1.71799531613662e-06
-1.49199723268801e-05
-1.9168721077978e-05
-1.51965117937269e-05
-2.94324850511176e-05
-3.90444983152824e-06
-1.26248782928874e-05
1.52021864714695e-06
-1.80904297006122e-05
-1.82291091538442e-05
-2.0196022209306e-05
-8.59671918910856e-06
-1.67402445292372e-05
-1.77362315373491e-05
-2.56176249570494e-05
-6.0307989145084e-06
-1.601202039863e-05
-9.35339577326673e-06
-1.22654317581737e-05
-2.05825455974799e-05
-1.7067425140208e-05
-3.42445285878662e-06
-5.06865977036647e-06
-1.78517889954314e-05
-2.38514315100893e-05
-8.93664877034365e-06
-6.13306964097062e-06
-1.3271023154995e-05
-2.11543223857805e-05
-1.7589823520298e-05
-2.12295416330809e-05
-4.33111884381829e-06
-1.50291386043186e-05
-2.84683998398073e-05
-1.88081105052028e-05
-2.32840609755986e-05
-4.07880012278538e-06
-2.51362938049096e-05
-2.44996822053975e-06
-2.40387161161029e-05
-5.16808111827912e-06
-2.88994181756116e-06
-5.05440166217599e-06
-1.4924731420518e-05
-2.275302012583e-05
-2.27322742490193e-05
-1.50236057096943e-06
-1.48332508363722e-05
-2.76711245663064e-05
2.18452870419895e-06
-1.42548983012424e-05
-2.10006814505121e-05
-3.1720483500425e-06
-2.23228667770452e-05
-2.83969690137572e-05
-1.66423036398773e-05
-8.9209295155657e-06
-7.33368179585389e-06
-2.71647869435189e-05
-2.06359050922192e-05
-1.43810777647505e-05
-1.441768967772e-05
-1.2057221776154e-05
5.45764948024979e-07
7.13304807378583e-07
-1.48944346884956e-05
-7.99005264886757e-06
-5.12293225196627e-06
-1.30922962704775e-05
2.72432978056526e-06
-3.19891858054602e-05
-1.14984187303195e-05
-1.82917613750548e-05
-1.8496152821509e-05
-2.52999118366881e-05
-4.6371202478608e-06
-3.16781939371642e-05
-3.15950440855468e-05
-6.74737513056992e-06
-2.64652451990225e-05
-1.59961169098067e-05
-1.44905757840927e-05
-1.43865378150421e-05
-4.85358489066494e-06
-1.82474173548146e-06
-2.50177773445087e-05
-2.70171406307655e-05
-7.29016102597389e-06
-2.06539616694031e-05
-4.7769446969979e-06
-1.49852942735139e-05
-2.14061677285019e-05
-2.75217346738038e-05
-6.11563175511927e-06
-2.23741529495923e-05
-7.61553139693876e-06
-3.71579182953335e-05
-1.16163587883522e-05
-3.34574276481274e-05
-1.8814998098231e-05
-2.62205512084657e-05
-2.07437654796106e-05
-2.05904257497301e-05
-1.86800483903454e-05
1.00372061748959e-06
-3.14853987431873e-05
-2.06842428968742e-05
-7.53861086954859e-06
-3.73315491691396e-06
1.68658640308896e-06
-3.48490481851633e-06
-3.03025643704752e-05
-2.26438355781119e-05
-1.04473432390699e-05
-2.10971173675864e-05
-1.4502688808876e-05
-1.99839655726558e-05
-2.72398171915202e-05
-2.26982642838623e-05
-1.82911548811586e-05
-1.36502322241519e-05
-3.5899700940764e-05
-2.5146721053466e-05
-2.49383172392524e-05
-2.65882480877258e-05
-1.11960758689504e-05
-3.1183635454535e-05
-2.02445083547582e-05
-3.16341669089533e-06
-1.28709666774638e-05
-1.67158256642579e-05
-1.09574917514569e-05
-7.99421318882815e-06
-2.8915891942741e-05
-2.88210229484876e-05
-3.47792112807352e-05
-3.31024437057663e-05
-6.07158629783585e-06
-7.18616366589361e-06
-4.48907354990894e-06
-6.08138990616718e-06
-8.63333437007013e-06
-1.02538403419917e-05
-1.05768839027068e-05
-1.1245519288661e-05
-1.01902050541058e-05
-6.32697402672628e-06
7.61866001926094e-06
-1.59569958186795e-05
-2.56082516763356e-05
-5.76926555971495e-06
-5.10182876141198e-06
-6.88515978130947e-06
-8.76156016215551e-06
-1.90067227725459e-05
-1.99139798186379e-05
-2.36346546483504e-05
-2.29609433491706e-05
-1.39452142824839e-05
-1.14131401980977e-05
-1.85209235546545e-05
-1.73209054900465e-05
-3.05543046735238e-05
-2.44403378928703e-05
-1.44316132777504e-05
-2.38010783040848e-05
-1.79615189179787e-05
-1.48283459505432e-05
7.42045378956333e-06
-2.0567955821319e-05
-4.50391321574845e-06
-2.20336029506887e-05
-5.58445020805802e-06
-2.76984594729006e-06
-1.11743609760252e-05
-1.40334885251586e-05
-1.30784299832187e-05
-1.2101778314306e-05
-2.02848896683346e-05
-2.86726342284661e-05
-3.38960384513885e-05
-1.66685061786491e-05
-1.16267487099717e-05
-2.08146940027537e-05
-2.59508073076451e-05
-2.14812504059361e-05
-3.59858576851948e-05
-4.59233663680602e-06
-1.63073737326048e-05
-1.27224802019674e-05
-2.51455080477644e-05
-1.23635544675029e-05
-1.13544468402301e-05
-3.06417319775802e-05
-1.45311932151227e-05
-1.81785445452055e-05
-1.62935965411523e-05
-3.11299276173994e-05
-2.88902341578858e-05
-1.00864487773886e-05
-8.46300295122293e-06
-1.10406573014108e-05
-2.91608385726824e-05
-2.30466047603434e-05
-2.24049773398356e-05
-1.34861749670911e-05
-1.31501157025052e-05
-1.74912669369209e-05
-2.56231615060616e-05
-1.97583541943812e-05
-1.71629698303783e-05
-1.05438271423623e-05
-8.59898719607066e-06
-2.75115350667343e-05
-3.06213999688158e-05
-2.01193982836581e-05
-2.37707526338832e-05
-1.67784031518957e-05
-2.11620645825404e-05
-8.77069858701429e-06
3.59315281464183e-06
-2.64133050428777e-05
-1.33226116199196e-05
2.85329056751122e-06
-2.58385930601077e-05
-1.9401756806025e-05
-4.93047770257995e-06
-3.2288981089632e-05
1.84226621615033e-06
-1.16450806342964e-05
-9.20250154361703e-06
-2.50330573828595e-05
-3.85959752195821e-05
-1.65020758716959e-05
-8.43411637409968e-07
-3.58588812381549e-06
-1.10984533259138e-05
-1.59717674105016e-05
-2.80900437757679e-05
-2.56287727262895e-05
-1.63697138718265e-05
-3.38211827213725e-06
-2.70185630774807e-05
-1.50760199045524e-05
-2.39138760551738e-05
6.54539087503284e-07
-1.52131741762267e-05
-1.31859123607894e-05
-2.51721805485455e-06
-3.03933155113121e-05
-5.53352253232609e-06
-3.45280652500204e-05
-2.40431753378895e-05
-1.27259046865259e-05
-2.24827374317908e-05
-1.67131330033236e-05
-2.18617242292129e-05
-1.85016648194943e-05
-9.25214231379547e-06
-2.34795491259606e-05
-1.88787963894564e-05
-6.86530732943801e-06
-6.69142146999208e-06
-9.40660726946545e-06
-1.36067694256027e-05
-2.51965843355586e-05
-9.35857796437097e-06
-1.03125834584513e-05
-1.41131537412842e-05
-6.76911091528897e-06
-1.08914271204871e-05
-7.77861320240955e-06
1.92198995660578e-06
-1.92261188610207e-05
-1.04314620580379e-05
-4.19717510110666e-06
-3.64574929782687e-05
-2.03616389408524e-05
-1.08112877742584e-05
-5.61310089111472e-06
-2.61054988058468e-05
-1.31083713941881e-05
-1.73123360160225e-05
-7.41324721484186e-06
-2.82012521326816e-05
-2.34403835290436e-05
-5.98491874218377e-06
-2.18567397994056e-05
-1.59298193290703e-05
-3.43853361164137e-05
-1.69248937127715e-05
-1.85468211393418e-05
5.03524909005937e-06
-1.31972128142558e-05
-1.4366991786502e-05
-2.6598596660605e-05
-2.7002097433894e-05
-2.9433848219585e-06
-2.9019698635111e-06
-2.66304318623666e-06
-5.14900172371752e-06
-9.18517216669631e-06
-2.60291229531141e-05
-1.00967885133468e-05
-9.46168945659792e-06
-2.4241547716124e-06
-4.2126451350887e-06
-2.55437006724002e-05
1.09423540880708e-06
-1.15039307276343e-05
-3.5547751703428e-06
-1.92798213821435e-05
-2.60047618936359e-05
-2.21812056517098e-05
-1.57336290749557e-05
-7.88056804076938e-06
-1.14429104855714e-05
-4.8271296321426e-05
-2.43910134453668e-05
-1.19537013755452e-05
-2.4360998838832e-05
-1.64259644082181e-05
-5.87949201516575e-06
-7.47964870464882e-07
-1.38922521359522e-05
-2.48443820606682e-05
2.28498249481939e-06
-1.15185774669035e-05
-1.27885381652735e-05
-5.52549221760175e-06
-1.72300482547649e-05
-6.69550665813188e-06
-2.40864463997692e-05
-2.00967020986069e-05
-2.00153361162718e-05
-2.24619907062235e-05
-1.40862457753756e-05
-2.1061773563884e-05
-1.70675149817991e-05
-1.26440501667286e-05
3.97102533112161e-06
-1.24323706859626e-05
-8.54933099254772e-06
-3.1385365483375e-06
-3.29499351354948e-05
-1.02019277046851e-05
-9.41442757088954e-06
-1.26296165398045e-05
-7.4796698865477e-06
-3.34960083950865e-05
-1.11241223688208e-05
-2.42158878849671e-05
-1.46643080913882e-05
-2.58526524186671e-05
-2.28581714205998e-05
-1.633109043559e-05
-8.372611734282e-06
-2.33625739270597e-05
-2.51130442718125e-05
-8.19407347823766e-06
-1.39487554302174e-05
1.64439574333961e-06
-1.42397402748644e-05
-2.05656356080135e-05
-1.36310686005876e-05
-7.05989807828152e-06
3.07143127445947e-06
-6.46756060970261e-06
-2.35646835058268e-05
5.54982659542003e-06
-1.56157602726875e-05
-2.08259577990768e-05
2.7852759729962e-06
-2.71478918562412e-05
9.82157157768832e-07
-7.55942444974909e-06
-2.75979236445332e-05
-3.91940655784206e-05
-2.94677908955013e-05
-8.12325487423732e-06
-1.83265061091726e-05
-1.18621770711434e-05
-3.417479960978e-05
-2.21139941076589e-05
-2.73177682286141e-05
-5.14230267301498e-06
-1.34127923993322e-05
-1.93157378243074e-05
-1.00492346540489e-05
-7.48162618682573e-06
1.56541594052324e-05
1.82228044613697e-06
-5.38830491467075e-06
-5.09730940609013e-06
-2.3309762133866e-05
-1.62878225498056e-05
-7.17784986357744e-06
-2.23578194015364e-05
-1.27410715115554e-05
3.9721504679146e-06
-6.99109477657544e-06
-1.84849441884237e-05
-3.05825745125312e-05
-2.44620825959212e-05
-3.84522918441485e-05
-2.00135199293591e-05
-1.58596684935645e-05
-1.80868040968104e-05
-1.85286958725308e-05
-1.41216008771926e-05
3.94295206535397e-06
-1.70161648340684e-05
-1.87085893542147e-05
-1.06540284896438e-05
-3.54631270543168e-05
-5.67920111317286e-06
-1.12424219004293e-05
-1.58783598501766e-05
-1.35345688194989e-05
-1.26747216614409e-05
-1.49108648127355e-05
-2.54627003914288e-05
-1.02449083721526e-05
-2.38629341548205e-05
-3.29004807256947e-05
-3.01462291257242e-05
-1.43718899247785e-05
-9.31638673478599e-06
-3.09857553575665e-05
-1.60048134956657e-05
-2.31174022275639e-05
2.9741397386057e-07
-1.34254994535702e-05
-2.03487098892101e-05
-2.62854737196251e-06
-2.84590861787791e-05
-6.87000017935816e-06
-1.61187483409157e-05
-1.85998729455482e-05
-1.60478590791934e-05
-1.59259149671745e-05
-1.29174739638266e-05
-2.18476299590891e-05
-1.73787566801026e-05
-9.68942273598493e-07
-1.73177967578409e-05
-1.87196326025176e-05
-2.31011363571211e-05
2.86385622560978e-06
-1.52843052974767e-05
-1.61348818075276e-05
-1.16554541850333e-05
-2.74732344368005e-05
-1.1654712007847e-05
-1.05139491476319e-05
-3.34814718241218e-05
-1.39281416293116e-05
-2.6746519673792e-06
-1.706560395092e-05
-1.67778194793516e-05
-1.45999198921916e-05
-1.63803019077726e-05
-2.65785451147281e-05
-3.32114337448738e-05
-1.54456380145745e-05
-4.12586320398177e-06
-8.2958518486358e-06
-7.6748088524331e-06
-1.77978080968142e-05
-9.44950292874646e-06
-9.1333914950302e-06
-1.22268403572309e-05
-2.06993656145249e-05
-1.3231182167976e-06
-2.15865122416246e-05
-1.32971154750915e-05
-3.9632041739268e-05
3.47097646814821e-06
-1.5219832633236e-05
-3.3454359876553e-05
-3.53768629129131e-05
-1.93642455597711e-05
-9.39368685554348e-06
-1.79243000762856e-05
-1.43900604999545e-05
-9.20218490115412e-06
-1.29299807196386e-05
-3.87261455944139e-05
8.66086401247629e-07
-1.03822779220859e-05
-9.04760256954181e-06
-2.84049843345937e-05
-3.02139176583771e-05
-2.45317703074726e-05
-4.12851951615244e-06
-7.17174817919901e-06
-1.59338606427087e-05
-8.20496325219479e-06
-1.24624673710077e-05
-2.11479681294373e-05
-1.69567146987587e-05
-2.01239972027815e-05
-2.90296851173114e-05
-1.50343915086297e-05
-2.69591878368402e-05
-1.17443465157368e-05
-6.09843790850934e-06
-1.12721318342626e-05
-9.51942710013077e-06
-1.33035734054138e-05
1.03667651391762e-06
-1.62427197942985e-05
-1.97226204749965e-05
-1.44809218954947e-05
-2.53209427389324e-05
-1.13053281236781e-05
-1.93317028344522e-05
-3.36063335254124e-05
-2.63134556107642e-05
1.60779770760449e-06
-2.18263617286344e-05
-2.47781646960611e-05
-1.50905723458697e-05
-7.69148612110174e-06
-2.04709547528975e-05
-2.59928045269102e-05
-1.5985600268866e-05
-1.51704072846996e-05
5.8829244234395e-06
-3.68957497670014e-06
-8.91945528872319e-06
4.29748864645526e-06
-2.9282529757092e-06
-2.90294795074967e-06
-1.98447916217181e-05
-1.47952618844686e-05
-9.60205546629734e-06
-1.81514518244152e-05
-3.28115357150676e-05
-1.05107893030636e-05
4.32431146357923e-06
5.02352507729823e-07
-2.13783285178419e-05
-1.15168006663772e-05
-1.56535866514608e-05
-7.35453692330658e-06
-1.09316878121711e-05
-2.01124538068085e-05
-1.96933050181572e-05
-1.81805338712653e-05
-3.71375348568798e-06
-1.25058905414191e-05
-7.68926004663134e-06
-1.25044457795943e-05
1.40136060017343e-06
-2.82137514358811e-05
-6.73605512521238e-06
-2.42258201530203e-05
-1.52447687580084e-05
-8.09139605160128e-06
1.23204446106171e-05
-1.35098995734774e-05
-1.49608855139816e-05
3.17033312870696e-06
-2.44398827166413e-05
-3.08847673107594e-05
-1.29628125718732e-05
-7.45369602718743e-06
-1.00642714597984e-05
-1.23905639326418e-05
-1.81448008819223e-05
-2.46884615377198e-05
-2.88413545487829e-06
-2.44885929451405e-05
-4.31296553378348e-05
2.92654275787871e-06
-2.00016555126033e-05
-1.19445262930211e-05
-3.25657405935209e-05
-2.42899249205881e-06
-1.64179532866911e-05
-1.35793742162404e-05
-1.46405519637856e-05
-1.37942001081979e-05
-2.63037957917489e-05
-1.17244316201717e-06
-2.5061945803402e-05
-2.10462319353169e-05
-1.72476291899869e-05
-3.24433058555641e-05
-1.43348288035401e-05
-7.35333659256446e-06
-1.21407621493505e-05
-2.89600267877337e-05
-1.23149607496171e-05
-2.10436530068451e-05
-2.13003630144765e-05
-2.73376240454704e-05
-1.53833575757786e-05
-2.07160116220761e-05
-1.82462272547436e-05
-7.2633872523863e-06
3.20000032052602e-06
-1.98608104748824e-05
-9.29319055774508e-06
-1.47832945934428e-05
-1.9902806038243e-05
5.74351867642846e-06
-1.98478602047029e-05
-2.06833389277299e-05
-8.71987740671247e-06
-7.94447336952505e-06
6.80054392188324e-07
-1.36917319630752e-05
-2.81954964383565e-05
-1.01852996362657e-05
-2.62776325733633e-05
-2.97433901168086e-05
-2.21965543452806e-05
-2.10129956115376e-05
-2.05043136563109e-05
-1.73873811998573e-05
-1.13645818672375e-05
-9.46069572594419e-06
-1.71265823674895e-05
-1.04693965999949e-05
-1.15065918438878e-05
-2.42951028511803e-05
-1.45829192461238e-05
3.79990593352045e-06
-2.21682950305697e-05
-3.84031780359325e-05
-2.05430361652886e-05
-2.57092997558486e-05
-5.76038405126295e-06
-4.18585569632159e-06
-9.43634665984686e-06
-2.59094212307477e-05
-3.07786217027929e-05
-2.48866333748504e-05
-4.1681732998103e-05
-1.57460699981244e-05
-1.50972202679654e-05
-1.5075719814294e-05
-1.19924115733312e-05
-2.42332512776185e-05
-1.60227040040224e-05
-1.21862444125648e-05
-2.47396714732443e-05
-1.90266617193818e-05
-2.28123079098916e-05
-2.3222656052282e-05
-2.44239104474705e-05
9.3907456938123e-07
1.01377254498353e-05
-2.32026847244042e-05
-1.04264498104455e-05
2.19377489487053e-06
-6.71883836646805e-06
-1.32180831641288e-05
-2.36633679376376e-05
-1.5178680936642e-05
-2.249694048811e-05
-1.78308250805149e-05
-2.80511093700671e-06
-3.54666143351121e-05
-1.57347438241352e-05
-1.84601622139781e-05
-2.57921120971998e-05
-2.32976142027555e-05
-2.05485995394558e-05
-2.0479935651507e-05
-2.98190716002025e-05
-2.06798102897035e-05
-2.53942418690311e-05
-1.20190107241255e-05
-1.69790453091711e-05
-1.92468391167279e-05
-2.74115427063877e-05
-2.5658234176701e-05
1.54343301311566e-06
-2.0717658847311e-06
-1.79211852912047e-05
-1.61073011059259e-07
-1.0512434929096e-05
-2.71440302967667e-06
-1.66778581118799e-05
-1.75207059976468e-05
-1.45823279773361e-05
-1.26507273387416e-05
-2.21065682871298e-05
2.40726906920647e-06
-1.11540807259098e-05
-1.7267202898419e-05
-2.43152669449769e-05
-1.77782881334776e-05
4.76030396817565e-07
-3.02022032613558e-05
3.28438084577639e-06
-3.46827758891146e-06
-1.46527209570135e-05
-9.11113717644679e-06
-6.71158512581794e-06
-8.78157428799531e-06
-1.19333432692581e-05
-1.64413504543275e-05
-1.20548497041861e-05
2.99309269290604e-06
-2.35881819307088e-05
-1.92816912238446e-05
4.63929325552672e-07
-1.52591832408789e-05
-5.19626686847917e-06
-1.63679328918971e-05
-1.05059968530235e-05
-1.94500376277556e-05
-1.26240317268685e-05
-2.86848008129989e-05
-5.5394111725408e-06
-5.13645794960131e-06
-2.11878151105442e-05
-3.13633770867394e-05
-1.41647429400742e-05
-7.72473038228764e-06
-3.08146320640875e-05
-2.20114488052063e-05
-3.9717416787216e-05
-1.04117811274254e-05
-9.50962144521939e-06
-1.02387922655823e-05
-9.44000432750005e-06
-7.39083585259686e-06
-3.04371283913523e-06
-6.99585293931739e-06
-6.92844190537012e-06
-2.26510923178202e-05
-5.14406598552692e-06
-2.81361154661838e-06
-1.86047172000391e-05
-2.22905412897848e-05
-2.40268790144089e-05
-2.34390979287133e-05
-2.52900597209854e-05
-1.46742870294665e-05
-3.10629966937689e-05
-1.93298964084297e-05
-1.50879808394206e-05
-2.08531573749182e-05
-1.43434955177574e-05
-1.4705118733953e-05
-1.8446488898273e-05
-1.28227790908864e-05
-9.92063173999169e-06
-1.65059293248771e-05
-6.78397692119277e-06
-1.89751568720611e-05
-5.11555090921268e-06
-1.07964124583316e-06
-8.32970576277131e-06
-4.12396641280846e-06
7.49266291449283e-06
-5.58565150657809e-06
-1.60818553448637e-05
-3.42906924020846e-06
-9.77468167632384e-06
-9.44666092194627e-06
-1.41030386763468e-05
5.52057906902434e-06
-2.72958526961843e-05
-1.88053669173565e-05
-1.11455319156531e-05
-1.48982751955637e-05
-3.46154711022443e-05
-2.06463378081943e-05
-2.34456404340682e-05
-1.80894074417907e-05
-1.10533547477037e-05
-5.05306691780901e-06
-5.79237637703117e-06
4.36106257439705e-06
-2.77021457009155e-06
-1.04432611870503e-05
-1.11115064373075e-05
2.10203291645734e-06
1.44390194792683e-05
1.39428023470341e-06
-2.36123258033404e-05
-3.07869207551081e-05
-1.23351433102976e-05
-3.0801442979038e-05
-1.51323982702214e-05
-1.02744636240548e-05
-2.41934042831953e-05
-2.90728486732341e-05
-3.66672689438433e-05
-1.19000523126717e-05
-1.76879377641956e-05
-1.63748359089124e-05
-1.89259333189422e-05
-3.06875602815439e-05
-1.93699981234819e-05
-2.1714670854777e-05
-2.38385741121451e-05
-1.58292172054629e-05
-2.1844371142882e-05
-1.40163605965658e-05
-5.75631327585712e-06
-1.09942723736222e-05
-1.98437127154541e-05
-1.24003092964647e-05
7.68475693724283e-07
-2.02994413532221e-05
-2.17421262043024e-05
-3.09673465794212e-05
-1.58739482326867e-05
2.1778632334007e-06
-5.85673748916643e-06
-4.606213239794e-06
-2.09095525735865e-05
-3.06185745856355e-05
-1.73214711713896e-05
-1.17460106534913e-05
-1.55761829178147e-05
-2.83310059018765e-05
-1.58625611040591e-05
8.90892320210484e-06
-2.52827104464739e-06
-9.10913577229847e-06
-8.36582982260129e-06
-1.30991056015405e-05
4.54237456165437e-06
-5.27563924392661e-06
-2.31242622494701e-05
-1.84113457252281e-05
-3.95874285278896e-06
-2.04857310642085e-05
-2.08176173471814e-05
-9.78004247192735e-06
-2.67409837276898e-05
-1.10363350850413e-05
-3.61409464896781e-05
-2.5833522630609e-05
-1.34000634720209e-05
-2.67784626908599e-05
-4.28049404947842e-06
-1.64044005238959e-05
-2.74371948259919e-05
-3.27812821854102e-05
-4.82048813341591e-06
1.27421600568822e-07
-1.05846918798584e-05
-2.68285119450751e-05
-3.42986547324439e-05
5.8667861141841e-06
-1.85621969855425e-05
-1.73823570004604e-05
-2.21857601530152e-05
-2.69333886768916e-05
4.17355647355178e-07
-2.09685313273365e-05
-1.25661095406374e-05
-1.38914007598268e-05
-1.66872923758213e-05
-1.71882647753022e-05
-9.03646694794439e-06
-1.45986184514085e-05
-1.48330457816915e-05
-1.89445660482318e-05
-2.60154918351422e-05
-2.26357421775777e-05
-2.12530979217787e-05
-1.83755508495125e-05
-2.61602358159243e-05
-2.72333616338749e-05
-1.45848001548063e-05
-2.08074338132079e-05
-1.15585768692065e-05
-1.33177645353038e-05
-2.3755289684843e-05
-1.51203491939968e-05
-1.60628334910532e-05
-1.0212737344255e-05
-2.00392513165922e-05
-1.90236374936368e-05
-8.40975698263388e-06
-1.63948662580421e-05
-1.73762005256485e-05
-1.13100678788422e-05
-1.36137879132234e-05
-1.37352923160944e-05
-6.78479183996007e-06
-2.05673821880789e-05
1.33207524260421e-06
2.93458932422016e-06
-1.23980872839362e-05
-1.80636535307578e-05
-2.42974462456806e-05
-1.67034567222315e-05
-1.49216349834069e-05
-1.72772979593297e-05
-3.05946543645278e-05
-1.89242423317668e-05
-1.65848296291166e-05
-7.50072613168226e-06
-2.91700269478612e-05
-1.18675762105558e-05
-1.15191346692148e-05
-9.0364341088036e-06
-7.09480038045591e-06
-1.3230810706729e-05
-1.47905961756818e-06
-1.8065528212437e-05
-8.84969707960615e-06
-1.16106725559597e-05
9.43505665841618e-06
-1.77636850224033e-05
-9.67505877793621e-06
-8.19491229732451e-06
-1.55452950849803e-05
-2.064751594237e-06
-2.72534776020616e-05
-3.01274628938333e-05
-2.90847173656872e-05
-2.81171755316198e-05
-3.75892795692957e-05
-2.87686906277719e-05
-9.41388841672109e-06
7.04795807738717e-06
-1.23625711525545e-05
1.98485131616844e-06
-2.44904119962408e-05
-1.69454754480054e-05
1.2144779339227e-06
-6.60164589979401e-06
-1.1461459355048e-06
-1.05220916282355e-05
-5.20196042038931e-06
-2.06084613659352e-05
-1.63593376424543e-05
-4.19617532089993e-06
-2.25406196869989e-05
-8.5990744750608e-06
-1.95388966013961e-05
-1.99237979689602e-05
-1.8215301900584e-05
6.22139009114718e-06
-1.70373357530218e-05
-1.83499683474776e-05
-4.21527920350764e-06
-1.11063832062632e-05
-1.22404432952576e-05
-3.14263833366569e-05
6.25172129735488e-07
-1.90654349413675e-06
-3.32477813107478e-05
-2.667746216987e-05
-3.06392786320143e-05
-8.23855374923753e-06
-6.26201119933122e-06
-2.3492268258466e-05
-1.7124284038902e-05
-2.48977551748013e-05
-1.99940507569098e-05
-1.11226609799609e-05
-2.80175918887432e-05
-2.64267898403053e-05
-1.12557789538109e-05
-2.03471294587375e-05
-1.83681375959034e-05
-2.58473212684144e-05
-1.61850836101276e-05
-1.31650649921281e-05
-6.77242181138385e-06
5.82550039532368e-06
-1.28063538968062e-05
1.54703263996795e-06
-1.99922224290204e-05
-2.37576295132249e-05
-1.177632698577e-05
-2.62120033170527e-06
-2.98941945882087e-05
2.9838276004125e-06
-2.39710157106953e-05
-3.62895431532139e-05
-1.66940632616355e-05
-3.14771502016783e-05
-2.90927452804303e-05
-2.72949376407227e-05
-1.78851167453473e-05
-9.95817188100922e-06
-4.64405907312109e-05
-7.67656502143116e-06
6.4028391379286e-08
-7.2829166888579e-06
-2.00076360355546e-05
-3.71214659353844e-06
1.95654776277197e-07
-6.04464853095908e-06
-6.51455163730787e-07
5.56814132419989e-06
-1.87853228657065e-05
-1.59311154879008e-05
-1.85167027772844e-05
-2.51852605397621e-05
-1.76990586387667e-05
-3.47577307229117e-05
-1.40930078148884e-05
-1.81361916144044e-05
-2.76552971949016e-05
-1.75779348452162e-05
-1.44774886335378e-05
-6.66150011711578e-06
-1.81542578618457e-05
4.80161415137118e-07
-1.37636326354077e-05
3.37805756862467e-07
-1.38542329695611e-05
-2.62598783636605e-05
-3.22089812630994e-05
-3.07189673799261e-06
-1.57010807383603e-05
-2.37516537707953e-05
-2.26685748002534e-05
-1.48590809309117e-06
-2.36723023387277e-05
-1.95623079395501e-05
-3.18669986999295e-05
-1.81506508646361e-05
-2.4827092086426e-05
-4.59008205404808e-05
-1.67237357792963e-05
-1.0728614324693e-05
-2.48476131107014e-05
-2.83941467131236e-05
-1.95064212584527e-05
-1.232298787978e-05
-1.617861414863e-05
-2.15747107864552e-05
-1.9202607448545e-05
-2.82070830527844e-05
-2.17038485047317e-05
-1.4994726108624e-05
-2.38740778117549e-05
-3.7061404880536e-05
-1.76361941653222e-05
-1.25512310246313e-05
-2.48435604137984e-05
-3.70590741835611e-05
-9.427015160088e-06
-1.40263262564287e-05
-2.52780869930954e-05
-2.48978050666099e-05
-1.80176222361506e-05
-4.02325644378669e-05
-1.00343314017888e-05
-1.63588626423406e-05
-1.03532960686469e-05
-3.41025929226928e-05
-1.52111617521365e-05
-7.79647776317298e-06
-3.32552592012077e-05
-2.76395185371499e-05
-3.71493368133206e-05
-4.73360948443942e-05
-3.35465457115548e-05
-3.46695901291721e-05
-1.81738529520374e-05
-3.36298142040907e-05
-1.35964880118039e-05
-3.67311243822363e-05
-2.83052201078965e-05
-1.27326847636947e-05
-1.61982650650488e-05
-1.08231596774727e-05
-2.71709683551373e-05
-1.3859838259755e-05
-3.02885896041972e-05
-2.79243293238182e-05
-3.3509997542743e-05
-2.83603476448934e-05
-2.13005948141444e-05
-1.8746972197379e-05
-1.48308178807627e-05
-1.12161328293199e-05
-7.14251423040561e-06
-3.45396462752445e-05
-2.30279923845799e-05
-1.77940981931928e-05
-2.81125487449963e-05
-5.09711239945361e-06
-7.53206019260927e-06
-2.63284232376303e-05
-3.64512006159369e-05
-2.10983822441726e-05
-3.3944721860818e-05
-2.93948377406381e-05
-1.15468299667534e-05
-2.7487881269446e-05
-1.26646495713366e-05
1.9278515759241e-06
-2.47491264335792e-05
-1.5637623311756e-05
-2.71236674256908e-05
-1.74031804069048e-05
-5.92664693596431e-06
-2.47088193556246e-05
-1.05334517735842e-05
-3.21370214996658e-05
-1.37630035364056e-05
-3.16651626578308e-05
-2.18345630876421e-05
-3.14162213917268e-05
-2.89766695185742e-05
-1.85117037033973e-05
-3.54396888593875e-05
-2.21199705395905e-05
-8.79154677066612e-06
-2.38219996242553e-05
-1.7001793077025e-05
-1.23117350778465e-05
-5.47400023574489e-06
