# Supplementary material for: Research on computational propagation and identification of mine microseismic signals based on deep learning
Source: PLoS One. 2025 Oct 22;20(10):e0334641. doi: 10.1371/journal.pone.0334641 (PMC12543183; doi:10.1371/journal.pone.0334641)
Supplement: S9 Data — (ZIP) [file pone.0334641.s009.zip › 000101100000463.xlsx_0.txt_24.txt.txt]

-2.93848621830907e-05
-1.80980949541666e-05
-2.99697587753246e-05
-3.29657587729851e-05
-3.8668148553535e-06
-2.55230785545704e-05
-2.26629890451128e-05
-2.31107005122537e-05
-1.34450685185049e-05
-1.54295747951488e-05
-3.18676951816325e-05
-2.48350279706896e-05
-2.11267739221252e-05
-1.13216236168617e-05
8.67599867211197e-07
-1.3673494044415e-05
-3.58303538330921e-05
-1.90514895606109e-05
9.22805662561097e-06
-1.75837898369641e-05
-4.2859890400914e-05
-2.82769776373646e-05
-2.77032951747432e-05
-2.3390225497896e-05
-1.57115384393197e-05
-3.88583477109397e-05
-9.94000190823049e-06
-1.04726369543613e-05
-2.63391940389712e-05
-1.03840897222795e-05
-1.72124516073243e-05
-3.58562738507949e-05
-2.99426840899408e-05
8.61106034906113e-07
-3.30543130343619e-05
-3.53590478870059e-05
-3.3288912637335e-05
-2.77149032649539e-05
-2.12870634178851e-05
-3.59048298582621e-05
-3.68746967475187e-05
-7.59474376952362e-06
-3.1678694792171e-05
-3.48047934727442e-05
-1.4976567386515e-05
-6.43164739682061e-06
-3.01150678358112e-05
-2.19098899672013e-05
-3.7923629232123e-05
-3.26970783997916e-05
-7.96054072842952e-06
1.45061335614397e-06
-3.21004945775192e-05
-1.73718383119144e-06
-2.01435805724418e-05
-3.14439908987715e-05
-2.18975118695979e-05
-2.53040412171266e-05
-3.4183974780405e-05
-2.61454291866916e-05
-1.74946090191083e-05
-1.75495605580465e-05
-2.24678342124403e-05
-4.02279995509773e-05
-2.71455456355716e-05
-1.88063462467229e-05
-1.83739109184015e-05
8.07586975668791e-06
-1.66588086974207e-07
-1.21058813056528e-05
-2.788648473871e-05
-2.14543401278367e-05
-3.03673623789761e-05
-2.99823055799845e-05
-7.34563473210556e-06
-3.13332748729001e-05
-1.70058749982195e-05
5.79046886752807e-07
-5.11619725465385e-05
-1.20566966602436e-05
-3.1673449359183e-05
-4.51694462918932e-05
-5.10536366755152e-06
-1.42857880341939e-05
-4.63649190701327e-06
-3.26888918481929e-06
-3.94284895061308e-05
-1.48632056542252e-05
-1.76449555743058e-05
2.58576818682475e-06
-7.93696528305255e-06
-2.35805910171151e-05
-1.01729662819084e-05
-2.54173065783245e-05
-2.41825498826805e-05
-1.09409888465888e-05
-1.78212201666567e-05
1.00610154438664e-05
-3.23408595011383e-05
-2.29415692017001e-05
-1.2328022258455e-05
-2.07612512254042e-05
-2.053404974102e-05
-1.65490040448327e-05
-2.87095786037012e-05
-3.76865599443106e-05
-2.64040756225953e-05
-2.82563062176871e-05
-4.23041300241342e-05
-3.28294602972625e-05
-2.62775923094326e-05
-3.50828225092829e-05
-8.28911412473217e-06
-3.26928002158818e-05
-2.13622783672387e-06
-3.22709346750164e-05
-1.33573001334248e-05
-1.73251331939017e-05
-3.56201779648878e-05
-5.41636310055533e-06
-2.18080193401534e-05
-3.96059306884327e-05
2.3474597203951e-06
-4.29284390320686e-05
-2.80894983018357e-05
-2.47937463630001e-05
-1.31024289672742e-05
-2.47235342845884e-05
-1.50952892203457e-05
9.974346404234e-06
-1.03855802855004e-05
-7.84562605745599e-06
-2.32935380589142e-05
-2.50180079801544e-05
3.95966996529219e-07
-2.53564055734124e-05
-1.13570291900962e-05
-4.57087401118947e-05
-3.05341075464639e-05
-1.62377759878967e-05
-1.68545329059487e-05
-4.82581258296139e-05
-2.78108818125724e-05
-1.578751346322e-05
-1.40960756599603e-05
-2.84791798777849e-05
-1.72806899750135e-05
-1.34374185485699e-05
-1.41902927984792e-05
-7.52923773997723e-06
-1.26527824363681e-05
-2.16341387004995e-05
-2.62371410583837e-05
-3.1650636751783e-05
-1.16448597537544e-05
-1.12508382184095e-05
-2.64969908602969e-05
-2.66641356136402e-05
-1.47615612725441e-05
-1.8957646817259e-06
-2.49622637967255e-05
1.24280873525523e-06
-2.78231357038719e-05
-1.03029463389399e-05
-3.21641445597711e-05
-4.15136693033525e-05
-2.45474392189342e-05
-3.28071147428966e-07
-1.88347497410644e-05
-7.33817739974097e-06
-1.59230876318361e-05
-2.11565965294108e-05
-2.76107616520155e-05
1.0488893032434e-05
-1.56462607617185e-05
-3.10050444920075e-05
-2.11625318559061e-06
-2.16321964287486e-05
-2.99984225396941e-05
-2.28333882357329e-06
-3.18017163462415e-05
-1.91390718647693e-05
-3.41376557757432e-06
-2.64161978720192e-05
-2.03485558042335e-05
-2.16166117075576e-05
-2.44545588494095e-05
-1.46771598226249e-06
-1.48712807718009e-05
-8.20878311246678e-06
-1.37147526720583e-05
-1.26658360024794e-06
-3.31629200026672e-05
-4.78123010977533e-05
-2.12424161478406e-05
-2.2184759846779e-05
-2.58911334937295e-05
-2.68306010237269e-05
-2.67298028242584e-05
-3.16507879452572e-05
-1.11442234691761e-05
-7.34547553016373e-06
-3.80210582367084e-05
-3.35797354039231e-05
-5.10971446359871e-06
-2.34415407431704e-05
-2.33591563709838e-05
-2.23666303750922e-05
-3.87533651017101e-05
-4.04743162153325e-05
-3.4794127057562e-05
-1.96528065059425e-05
-4.40124500907411e-05
-1.01447784124017e-05
-2.18711214521821e-05
-1.28506622109925e-05
-2.71072816607399e-05
-2.27475695693415e-05
-1.27691350799361e-05
-2.80062670368986e-05
-3.20792078012259e-05
-3.14711116350613e-05
-2.16927775977796e-05
-3.55712162886793e-06
-2.58617791389106e-05
-3.75967841947883e-05
-1.18104063259955e-05
-2.0315765495518e-05
-3.43561199773526e-05
-5.82722776016287e-06
-3.16608848955467e-05
-1.45683738551506e-05
-3.43512829903588e-05
-1.1239255045257e-05
-1.76425200463804e-05
-3.34078577721451e-05
-2.50041724349712e-05
-2.34119523029663e-05
-2.31129483486784e-07
-1.57616736143334e-05
-3.94597648936721e-05
-1.35454835559992e-05
-1.83402675037575e-05
-1.75188248190868e-05
-2.15742301341979e-05
1.01628405055439e-05
-2.33381128823408e-05
-2.85317292021994e-05
-3.70222141028962e-05
-2.20509854237453e-05
-2.05622087478794e-05
-1.8944506424567e-05
-4.36868951929864e-05
-1.96344360337651e-05
-1.64558470554459e-05
-2.61819768447196e-05
-1.38914421525948e-05
-2.76543390422862e-05
-1.94422053088236e-05
-2.04170352250807e-05
-3.17141875659992e-05
-2.37170986422385e-05
-1.39144620106283e-05
-4.22334018036026e-05
-1.77632631928673e-05
-1.17951021926855e-05
-2.74381839238294e-05
-3.92871574847666e-06
-2.18358631879022e-05
-1.16306236343732e-05
1.18993172608154e-05
1.22399016448477e-06
-1.52096945379862e-05
-1.4575280277194e-05
-1.55123478172308e-05
-3.27485528221944e-05
-2.15876354937578e-05
-5.01493454937619e-05
-2.0127389411152e-05
-3.54159459638295e-05
-2.84583807441495e-05
-2.43507839111285e-05
-5.55809762287547e-05
-4.11825256811505e-05
-3.01311198164386e-05
-3.51025669145871e-05
3.95609296594651e-06
-1.62650819603238e-05
1.11249853561843e-05
-1.16586081187043e-05
-2.57908418336449e-05
-2.69381376076828e-05
-1.50549196038336e-05
-2.9869193866669e-05
-1.47457133802497e-05
3.99094837701961e-06
-1.71017552564851e-05
-1.79157166507841e-05
-1.20180544383457e-05
-1.57594366695739e-05
-9.48878242623179e-06
-3.28009654990939e-05
-1.86383164624236e-05
-1.96429863497251e-05
-5.03447872795098e-05
-2.57580649941594e-05
-2.533597001111e-05
-1.11801991171776e-05
-2.32971866618359e-05
-2.7061063778965e-05
-2.65293613560023e-05
-1.40401208684788e-05
-2.17685873444075e-05
-4.1971714841037e-05
-1.93905426146467e-05
-1.20553457748019e-05
-5.83929265485303e-06
-3.70621465310347e-05
-2.14386009543833e-05
-3.46861555118037e-05
8.0126719173751e-07
-1.60422605428932e-05
-1.76296888996464e-05
-2.10550977436728e-05
-1.25913671872121e-05
-2.65816810014076e-05
-4.3468200762964e-05
-2.78309795626205e-05
-1.67138568438234e-05
-8.15094357337504e-06
-1.67933104976551e-05
-1.74864471224284e-05
-3.1644645952667e-06
-2.09576960430679e-05
-3.11689758631212e-05
-8.81775412839814e-06
-7.22726820464121e-06
-3.60553900214734e-05
-1.10424393463574e-05
-1.88789381193293e-05
-3.23142540067852e-05
-1.61296426378326e-05
-2.01941374034368e-05
-3.55762123360082e-05
-1.1569393939632e-05
-2.43344412952311e-05
-4.15719965747783e-05
-4.3963296226969e-05
-9.04062023456741e-07
-3.14127204650396e-05
-2.8479444616198e-05
-3.6379046687266e-05
-1.75695270558871e-05
-2.46342369891178e-05
-3.39838890229364e-05
-1.22550070803874e-06
-2.02802985147128e-05
-2.36984448448936e-05
-7.13063250498568e-06
-1.23836558935218e-05
-1.18156548723977e-05
-1.44655874768954e-05
-1.11506328348928e-05
-3.19317051748333e-06
-2.44155692899102e-05
-1.40270144153699e-05
-3.9607507458629e-05
-1.98274681191239e-05
-4.95626538909343e-05
-4.00857085606735e-05
-2.27215807494166e-05
-4.14116886811618e-06
-2.45773105291682e-05
-4.70856103276182e-07
-2.18455290233066e-05
-3.41508967936662e-05
-2.16228307999847e-05
-3.11502165769124e-05
-3.06432505932559e-05
-2.90034125880981e-05
-2.40230044171192e-05
-2.16113175027453e-05
-3.39015623715881e-05
-2.02186114730534e-05
-1.75416151361228e-05
-1.60839866451247e-05
-2.97413800875741e-05
-1.92876519345427e-05
-1.69122521755064e-05
-3.2811912439618e-05
-1.80423468244471e-07
-3.3005401010689e-05
-8.42905729988338e-06
-1.05809182275011e-05
-2.67473745801153e-05
-2.619552339448e-05
9.58866772936949e-06
-1.66060261390253e-05
-2.15350956936068e-05
-3.16287421233989e-05
-2.73382337216835e-05
-2.26893663878401e-05
-1.05776756824743e-05
-3.32730722594943e-05
-8.27319679170034e-06
-4.16805022338418e-05
1.90985977595407e-05
-3.04103350138713e-05
-2.01818746178364e-05
-6.88097942586637e-06
-1.14105396846129e-05
-2.38471828861097e-05
-3.63334748795787e-05
-1.5745403898355e-05
-2.29066874834571e-05
-3.56412964248594e-05
-3.14181865701392e-05
4.68728326580151e-06
-1.88068508996925e-05
-1.80270967480006e-05
-3.2325168282149e-05
-2.24206903428206e-05
-1.98767059162346e-05
-1.96800597101895e-05
-3.4085377321514e-05
-1.96270707024744e-05
9.01926685678683e-07
-2.5786222359299e-05
-2.18859538336655e-05
-2.66591467585886e-05
-3.59046108795604e-05
-4.01452223053061e-05
-4.48753949908131e-05
-3.40026077407118e-05
-2.13987701091775e-05
-3.72208233872601e-05
-1.34406820842065e-05
-1.17124800266768e-05
-1.8308717372062e-05
-4.44892899908509e-05
-2.2327625266079e-05
-2.80746459287413e-05
-1.31197755423959e-05
1.24556684226908e-05
-2.76523284529976e-05
1.28415942113249e-05
-6.30222730282316e-06
-9.83813316618179e-07
-3.13798909840484e-05
-2.59396550774055e-05
-9.42292469514711e-06
-8.97850998649216e-06
-4.73426374447039e-05
-9.36940172309864e-06
-3.11554211763186e-05
-3.79233601807012e-05
-2.16735391970677e-05
-5.6111674263155e-05
-1.70240006045597e-05
-1.78840192679849e-05
-2.67829654665239e-05
-2.89589051375822e-05
-1.49102090859717e-05
-1.78479848379587e-05
-3.02766641456405e-05
-2.74150247267075e-05
-2.05112504095655e-05
-1.85148081288583e-06
-1.428011185411e-05
-1.58298330621e-05
-4.95955077093077e-05
-1.15586785928996e-06
-7.74422134538723e-06
6.04139049152793e-07
-3.36632189774375e-05
-3.15492623162498e-05
1.3040557665987e-06
-1.74286528098067e-05
-3.41794519568014e-05
5.85233661669209e-06
-5.80099042517136e-06
-9.08001650185176e-06
-9.56400760167864e-06
-2.44747798059261e-05
-2.10791760291681e-05
-3.7530725771066e-05
-8.39372619668994e-06
5.31992256299638e-06
-2.38537230277392e-05
-2.32812800420188e-05
-2.34239162307927e-05
-2.12627538133222e-05
-1.15608137352647e-05
-1.95655844360826e-05
-1.85689489176167e-05
-2.54871504886246e-05
-3.5920066045101e-05
-3.94635996187976e-05
-4.58152016466924e-05
-1.28336125499027e-05
-1.89715938653472e-05
-9.93064932429192e-06
-1.55243649661762e-05
-2.34170674680301e-05
-2.16103855656875e-05
-2.06643261489919e-05
5.88766088576983e-06
-2.47093484286959e-05
-2.06358358215635e-05
-1.63943015949557e-05
-2.87949201163764e-05
-6.42279902490096e-06
-3.18729975589391e-05
-1.36241590170325e-05
-1.16912756347089e-05
-3.25487410979925e-05
-3.91514301569369e-05
-1.72199773839731e-05
-3.84245025479835e-05
-2.76821631844317e-05
-2.28654280876853e-05
-4.17897789080404e-05
-4.18396179236129e-05
-9.34084604361343e-06
-1.53134346987703e-05
-2.79240407227612e-05
-2.24970289755638e-05
-1.37005343167835e-05
-8.62203776434602e-06
-4.22809082067817e-05
-1.12165120421278e-05
-4.16750546590792e-06
-2.19630024195749e-05
-4.3865230976274e-05
-2.47688174101987e-05
-6.63469112885271e-06
-3.85206223464491e-05
-4.26396276950416e-05
-2.61013927828091e-05
-3.70265502541693e-05
-6.17618351445203e-06
-8.7684462945586e-06
-2.79861864788384e-05
-1.71312974563013e-05
-1.50266198277699e-05
-9.16574399975058e-06
-1.12524009767014e-05
-3.0235310643029e-05
-1.91853474244519e-05
-3.37933983664275e-05
-2.61052123218389e-05
-1.72843764582181e-05
-1.96257353537667e-05
-3.83123751173164e-05
-1.36309860929435e-05
-2.95442498579639e-05
-1.15937273238842e-05
-1.11928425583514e-05
-6.99820199839681e-06
-4.68005006646062e-06
-2.52265982627213e-05
7.77546614014188e-06
-3.17526991236592e-05
-3.42346597712041e-05
-5.3158889354837e-05
-2.72760902685952e-05
-1.8360575640519e-05
-3.9992751751964e-05
-2.00030714823425e-05
-5.97698780789298e-06
-6.43067797918894e-06
-1.08564220577864e-05
-2.59802398453293e-05
-2.14693842897864e-06
-4.19713012568863e-05
-3.22003305319929e-05
-2.6823424708222e-05
-3.42129375720747e-06
-3.37022899429385e-05
-4.6378405708528e-05
-5.59536670875344e-05
-2.31989464083705e-05
-1.30328725571457e-05
-1.78219890699254e-05
-2.79794804912777e-05
-1.29005617133181e-05
-2.94580596538726e-05
-1.72146878680274e-05
-1.83285134701247e-05
-1.88983429973077e-05
-2.5574337508923e-05
-3.53166741158751e-05
-2.35313388975013e-05
-1.32776461869402e-05
6.29109168785141e-06
-1.40388436191541e-05
-2.89433609986845e-05
-2.22110595278362e-05
-3.53535720938918e-05
-2.42728191176803e-05
-3.36605142517576e-05
-2.96260367736805e-05
-4.16472580187785e-05
-8.69996755590788e-06
-6.928465037419e-06
-2.55384947011461e-05
-3.46593179121948e-05
-1.30531603685815e-05
-2.00923158710986e-06
-2.60729545120695e-05
-1.99733173778946e-05
-3.01631721442041e-05
-4.70455083516282e-05
-4.64381418168839e-05
-3.502771096336e-05
-1.43883998983356e-05
-2.11784278693488e-05
-5.74233554342605e-06
-4.5181739240958e-05
-1.98266745029108e-05
-2.76185862980606e-05
-1.34829501567488e-05
-9.46259939134451e-07
-3.0321025445558e-05
-1.74709005332584e-05
-2.01382391692902e-05
-3.65502625907602e-05
-1.01404922429363e-05
-2.4402818228232e-05
-1.9692030414181e-05
-5.59299124030214e-06
-1.45534838584807e-05
-2.31309507613601e-05
-4.9806726736387e-05
-2.5081366062244e-05
-2.7115870786562e-05
-2.30241844730943e-05
-3.54244038974586e-05
-2.60111732937799e-05
-2.335293453325e-05
-2.35135110315383e-05
-4.63923882313218e-05
-3.41428239549168e-05
-1.53295399919529e-05
-2.89490872142047e-05
-1.3469601510806e-05
-1.42175652579995e-05
-2.06609933292074e-05
-8.47640305789657e-06
-2.2311939107931e-05
-4.85994045473933e-05
-9.36433191839954e-06
-2.50776298056383e-05
-8.26641131791573e-06
1.79841112192853e-06
-1.1821323541001e-06
-2.66113584557461e-05
-3.96187194117129e-05
-1.28846702219696e-05
-2.70440384957802e-05
-1.06264287793312e-05
-3.22004044011152e-05
-2.22614596410495e-05
-2.34314724719776e-05
-3.22536528973347e-05
-1.76847811798784e-05
-2.30648211597748e-05
-1.03099282511097e-05
-3.23329921445629e-05
-1.87961862554125e-05
-1.70132280613578e-05
-2.25394334968975e-05
-2.33880717968401e-05
-2.25217132389983e-05
-4.09986040864245e-05
-3.53670164088165e-05
-1.74427614456149e-05
-1.44146537992897e-05
-2.65625493621323e-05
-1.89990285644136e-05
2.69800605875779e-06
-8.5380569191749e-07
-1.90566152914035e-05
-5.41234520400773e-06
-2.13457250558134e-05
-4.45482875591417e-05
-1.39200873773183e-05
-5.00445972670223e-05
-1.59871788594181e-05
-1.9363399432843e-05
-3.08586607018983e-05
-2.9631866005331e-06
-8.0048663030954e-06
-1.5177241640527e-05
-1.40156258676592e-05
-2.75131541950133e-05
-1.96967438256665e-05
-5.48886676390541e-05
-3.49744469001075e-05
-3.43855293787019e-05
-2.57296743462936e-05
-5.15957876407771e-06
-4.55206147782896e-05
-9.39020540985178e-07
-2.29963821090283e-05
-1.38911074771897e-05
-9.4855518290696e-06
-8.58739462652923e-06
-4.42846552581447e-06
-2.65699374348916e-06
-1.68396768695076e-05
-9.66164674613289e-06
-3.05210901454133e-05
-9.50047134019061e-06
-1.66863715724732e-05
-2.03750493631155e-05
-2.40712917592e-05
-3.49410974944452e-05
-2.12664872414022e-05
-3.28839268449179e-06
-2.08580663326891e-05
-2.72612611028308e-05
-2.36087843191831e-05
-1.36695670050862e-05
-9.72197750584921e-06
1.18146706865018e-07
-3.75752002576087e-05
-2.30953382750997e-07
-1.31595390241058e-05
-1.74585740132371e-05
-1.67634957073611e-05
-1.42702716263786e-05
-1.82630755745476e-05
-2.55784128555389e-05
-3.33585877234902e-05
-2.0738728262948e-05
-2.85238439945371e-05
-2.57867103130003e-05
-2.61328608286738e-05
-4.04770112599797e-05
-4.98549355506622e-05
-3.9127480841257e-05
-2.48254491476835e-05
-1.73467686977133e-05
-1.55787519355793e-05
-2.77752115642108e-05
-2.62595465643829e-05
-1.0876087450339e-05
-2.09150976719648e-05
4.14243691317222e-06
-2.18433178485936e-05
-1.98954426560303e-05
-1.19595761162868e-05
-2.70212196153608e-05
-2.05979843677752e-05
-2.9237685295559e-05
-1.84176723281002e-05
4.55974421067167e-06
-3.01103008813744e-05
-4.4130765216954e-06
-2.82243281201282e-05
-1.97788973780769e-05
-7.21434873990951e-06
-2.82279630618283e-05
-7.97787026528493e-06
-3.08276176589471e-05
-2.88187193537925e-05
-1.87640950105769e-05
-4.59142345699182e-05
-3.05646250668485e-05
-1.15991878335339e-05
-2.41248826826519e-05
-4.06869957753907e-06
-5.49872051759488e-05
-9.26493778081801e-06
-2.59425182320607e-05
-2.85362448701353e-06
-1.98328633695632e-05
-1.11730522972523e-05
-1.57452049077755e-05
-2.12976179372478e-05
-1.06573732781623e-05
-2.92852639842904e-05
-1.89063161577006e-05
-4.06985344057085e-05
-2.99785167910097e-05
2.73614265315036e-06
-1.6423876024047e-05
-1.02653654454351e-06
-4.22604216431167e-05
-2.90258506524672e-05
-2.26650495836293e-05
-1.54367014690434e-05
-1.79674724213036e-05
-3.23834263755732e-05
-3.13371576474084e-05
-5.31187462242442e-06
-2.59463892741338e-05
-2.82101136242562e-05
-2.75160405076052e-05
-3.24297396708839e-05
-7.0177097073453e-06
-1.4360597131509e-05
-1.83541951929504e-05
-3.71926933051371e-05
-3.76564404519868e-05
-2.10900909377101e-05
-3.39911511633688e-05
-3.7398914655566e-05
-8.81193464791798e-06
-1.20429749031165e-05
-2.80731903221221e-05
3.70478288021154e-07
-1.98726208769729e-05
-3.88828424003035e-06
-4.25711684614137e-05
-3.77069144533868e-05
-1.30185274268568e-05
-3.09209756443725e-05
-3.29777565944356e-05
-1.90780226913849e-05
-5.14406743185636e-06
-4.44218770354584e-05
-3.31949651956668e-05
-2.58647866509395e-05
-2.70052024931097e-05
-2.04299716763766e-05
-1.66308721423552e-05
-1.46161385053746e-05
-1.22610054269246e-05
-2.32140700846868e-05
-1.24362299060622e-05
-3.08909342403891e-05
-1.36838368412272e-05
-2.59472939913401e-05
-1.53496614378414e-05
-3.56588882173105e-05
-3.70117526840359e-05
-3.44284432008853e-05
-3.79267301341627e-05
-1.61948422316627e-05
-1.99271094527258e-05
-3.94526949432153e-05
-4.3275930193433e-05
-2.79958226264315e-05
-1.8299097269941e-05
-1.910223968707e-05
-3.11500504565049e-05
-1.10524605116135e-05
-2.94847714598634e-05
-9.71588058271731e-06
-5.66756052826244e-05
-5.29615258032154e-06
-1.92841113362666e-05
-2.62476471033484e-05
-2.9667682230211e-05
-2.59197621778999e-05
-3.09204572378622e-05
-3.73488393440808e-05
-2.85529634152798e-05
-9.5854490857438e-06
1.72672763227112e-05
-7.15564527847819e-06
-3.41719315681336e-05
-2.01172439197962e-05
-2.16907826762312e-05
-4.97201609735466e-05
-1.92873742249202e-05
-1.02618522031536e-05
-1.1888333811607e-05
-3.15950827024195e-05
-1.31416520633152e-05
-1.08757811100131e-05
-1.73291102594304e-05
-1.10964494091665e-05
3.9257912876116e-06
-4.69704288678518e-05
-2.32042880173649e-05
-4.93717539564665e-05
-3.00401649852822e-05
-2.64997277688295e-05
-2.26219021538296e-05
-4.46055114930978e-05
-2.39534795401661e-05
-5.18678516928868e-06
-2.77208870542444e-05
8.40029063595191e-07
-1.55325585721527e-05
-1.10454813855306e-05
-1.83856924552099e-05
-1.7647551544218e-05
1.5339621474065e-05
-2.72866678113625e-05
-2.18177210534787e-05
-3.25092086888725e-05
-1.63715299889995e-05
-1.52435806812482e-05
-3.33145204440341e-05
-9.09536747938464e-06
-5.9717458093727e-06
-3.0379470903141e-05
-2.18425292249592e-05
-1.95677280385738e-05
-3.61086642454305e-05
-3.51284868263982e-05
-4.27818081451824e-05
-4.46839147115851e-05
1.49632920162873e-05
-4.18755575902741e-05
-2.78658366712337e-05
-1.05919143130239e-05
-3.47593531022356e-05
-2.97930106600351e-05
-2.07549369352825e-05
-3.60758691605864e-05
-1.72297549209468e-05
-4.18993342862342e-06
-2.38908959955007e-05
-2.67769289445538e-05
-2.14046358068352e-05
-3.22329926980131e-05
-1.77884727011846e-05
-4.19263990485182e-05
-2.15618255531258e-05
-1.0997401206165e-05
-3.56716803367727e-05
-2.21428934460817e-05
-2.84127162015138e-05
-1.80441065792624e-05
-4.26734377598753e-06
-2.6928102693206e-05
-4.59144859628623e-05
-1.83448633448024e-05
-2.00265368711233e-05
3.70747313828297e-06
7.970030077123e-07
-8.94750081100713e-06
-1.26745059884967e-05
-3.53073718701587e-05
-8.65502303500193e-06
-2.2111972294716e-05
-2.29828211441779e-05
-2.26690129900827e-05
-2.57724712007473e-05
-2.54723621577229e-05
-3.47187951444948e-05
-1.55442052041396e-05
-2.1593135631039e-05
4.84360088507477e-06
-3.29196457936102e-05
-2.21699919717107e-05
-2.10815228181312e-05
3.5529321401186e-08
1.90535373406788e-06
-4.19860138415731e-05
-3.30556693280074e-05
-5.70249780524804e-06
2.41394140481983e-06
-1.34730806073946e-05
-3.96858631743401e-05
-2.43168857254141e-05
-4.96211495261247e-05
6.78347411707421e-06
-3.41740769289693e-05
-2.83020520468706e-05
-5.04542920268683e-05
-8.32055033622563e-06
-2.61092086898171e-05
-3.31578576904453e-05
-1.21528766172643e-05
7.96560360049889e-06
-3.88616128125512e-05
-1.20208564753066e-05
-3.6662991435776e-05
-1.42554561652113e-05
-1.02573898897895e-05
-7.02867606740906e-06
-2.56718756472291e-07
-1.67582009803573e-05
-1.92645903933843e-05
-1.54882213482981e-05
-2.4555269569188e-05
-5.5097263202832e-05
-1.30070060711001e-05
-4.64606879193146e-05
8.29401021305462e-06
-3.15183918138125e-05
-3.33404034546113e-05
-2.61798522116649e-05
-1.17250751615179e-05
-2.9472949519617e-05
-2.92119994103779e-05
-1.73382863595492e-05
-3.48507001991551e-05
-1.75262319660177e-05
-7.97582790927075e-06
-7.50981957330372e-06
-1.75768945325629e-05
-1.08625312778205e-05
-8.4462464655637e-06
-1.25503152462949e-05
-3.95416276120823e-05
-1.63855404878393e-05
-4.60786411585001e-06
-1.97587691524407e-05
-2.5074663551096e-05
-1.16960074553193e-05
-3.31023838461922e-05
-3.25226296850907e-05
-2.84508196473117e-05
-1.20453397768314e-05
-2.0671121879952e-05
-3.52324914335842e-05
-8.57987730254247e-06
-1.9950988588854e-05
-1.45830511527905e-05
-3.04743634742426e-05
-3.47936128868129e-05
-2.69138748043585e-05
-2.59384699535462e-05
-1.60829827134915e-06
-1.01896422564657e-05
-1.92363583748809e-05
-1.64896123306265e-05
-1.79890740238153e-05
-3.57109281679546e-05
-5.85404097252675e-06
-3.35981570269332e-05
-1.43236674803936e-05
-2.76054687850556e-05
-2.93426308196213e-05
-1.99299549073623e-05
-2.05048670455283e-05
-2.35576298551373e-05
-7.40518920190095e-06
-2.41872715826203e-05
-1.91519589082172e-05
7.89423404783212e-06
-2.03013530168574e-05
-2.34398922217918e-05
-2.29882827327187e-05
-3.06194078478436e-05
-2.58020689872895e-05
-8.41369995504596e-06
-2.63914811951964e-05
-2.43914273551346e-05
-2.76148380720209e-05
-4.68029177470767e-06
-4.45272650705054e-05
-7.742513147204e-06
-2.98374696377455e-05
-2.70380077895413e-05
-3.97215816511652e-05
-2.91855463280641e-05
-2.63443102178721e-05
-3.4855235291113e-05
-1.95706888245755e-05
-4.20986710855885e-05
-4.43941217506752e-06
1.75007704267017e-06
-3.44581029444832e-05
-5.67917384558514e-06
-2.28317367728987e-05
-1.55611859997832e-05
-1.73534698167153e-05
3.56888358949571e-06
-2.1806116166879e-05
-1.0354399223595e-05
-2.81303813847106e-05
-1.04469527551065e-05
-4.5709363877991e-05
6.32044157549713e-06
-1.29265338609391e-05
-9.09612972821138e-06
-3.04220830036986e-05
-3.23392031663769e-05
-2.70365755970142e-05
-1.77464109500613e-05
-2.72251854834919e-05
-3.28673780632008e-05
-1.79799363743994e-05
-8.12339981267711e-06
-1.53002750608896e-05
-2.93223619024933e-05
-1.64909487550858e-05
-4.38815188494926e-05
-1.35905399709659e-05
-2.73805165682325e-06
-1.29206864927726e-05
-1.49988809768171e-05
-1.92015036877705e-05
-1.08436402758578e-05
-3.31729455654805e-05
-1.81884887452373e-05
-1.36163349402615e-05
-9.531905880134e-06
-1.69001493284503e-05
-2.95600301925043e-05
-2.68883280178804e-05
-1.33798582302576e-05
-4.36738200858419e-05
-5.09520312048217e-05
-2.47533413271629e-05
-3.29670670008221e-05
-3.87144173882337e-07
-2.26373406753706e-05
-2.06585689173484e-05
-1.73075335062758e-05
-3.0074787489535e-05
-2.14792591547204e-05
-4.57406497855928e-05
-3.50854975078353e-06
9.0053914996153e-06
-1.45000543601655e-05
-3.83383495439623e-05
-2.38515633555225e-05
-1.35237130942716e-05
-4.76882665869058e-05
-4.36739139923735e-05
-2.25674651871674e-05
-2.46345063202525e-05
-3.24474319352165e-06
-2.4324873477114e-05
-3.58854590836045e-05
-1.07714362618504e-05
-1.28772589672574e-05
-1.70335713192151e-05
-2.28733552893056e-05
-2.65192204945038e-05
-1.53955379839795e-05
2.39630721315647e-06
-2.43229246005038e-07
-1.4937855382795e-05
-1.48325614612605e-05
-3.66349619519717e-05
-2.13680304820665e-05
-1.10679951778165e-05
-5.55982412196253e-06
-2.32429709616932e-05
-1.16457488602472e-05
-1.81727888669058e-05
-2.81856000120873e-05
-7.72409597901184e-06
-1.16202563425216e-05
-4.94354283980073e-05
-3.17621803718644e-05
-1.81997474434252e-05
-7.80023038338685e-06
-1.02605938767987e-05
-2.36233737543148e-05
-2.8669946359308e-05
-2.25430893673471e-05
-2.47904951729309e-05
-9.92342848574629e-06
-1.72606760697161e-06
-4.28995121972858e-05
-2.95050406282755e-05
-2.56503675868767e-05
-1.92014133807354e-05
-2.6988848062484e-05
-4.00818974537044e-05
-1.43129328864016e-05
4.7628830731323e-06
-4.30128757504673e-05
-2.91922834457026e-05
-3.84716910169172e-05
-8.54792282431924e-08
-1.25919693355889e-05
-1.62944186441687e-05
-3.50230404800575e-05
-2.9218387840373e-05
-1.84910212978176e-05
-3.80583399116386e-05
-3.90982555048104e-05
-2.41579727971265e-05
2.80923446810038e-06
5.48370552127753e-06
-5.23299860107738e-05
-3.96950850813036e-05
-2.84461656626859e-05
-3.06035344644955e-05
3.59413025972281e-06
-9.21107322313909e-06
-1.51184689144294e-05
-1.726965006488e-05
-1.50175957004284e-05
-8.76747640002335e-06
-2.2667119919552e-05
-3.27337324974555e-05
-1.72239478041908e-05
7.89111143269036e-06
-2.17776745576901e-05
-4.46323615792068e-06
-6.32132476030089e-06
-1.26322109730106e-05
-2.17398589044199e-05
3.61127641092459e-06
-2.340649789534e-05
-2.42554822476458e-05
-3.24291574780157e-05
-1.03632987920982e-05
-1.7323279115263e-05
-8.99970931850666e-06
-1.49324371355964e-05
-2.33683960016262e-05
-2.01151334094778e-05
-3.2761718613259e-05
-2.68934312847265e-05
-3.02011287565877e-05
-2.30748945259608e-05
-2.74575353799684e-05
-2.94920866555694e-05
-1.94132364752038e-05
-1.39484841423182e-05
-1.22368698789038e-05
-1.34239258296756e-05
-2.38683571063745e-05
-2.16559186535237e-05
-1.55240351285154e-05
-1.33130463805776e-05
1.26121040149137e-06
-1.14798790643034e-05
-2.9692597093227e-05
-2.29950401792629e-05
-2.85971798232703e-05
-3.98848928531481e-06
-1.98597374427922e-05
-3.94302507138695e-05
-1.35785011161872e-05
-2.34358292820361e-05
-7.43598561873472e-06
-1.8151512476659e-05
-4.13721010744397e-05
-2.77147969930458e-05
7.40012557394748e-06
-1.00699842650002e-05
-7.48965030939507e-06
-3.5170860987467e-06
-1.08865455667426e-05
-1.28394451708076e-05
-1.67484675744253e-05
-3.94471822560902e-06
-3.09520927098911e-05
-3.88440557564604e-05
-3.6283101152739e-06
-3.3506962897753e-05
-3.1486936141344e-05
-2.9160756202247e-05
-3.27254167465259e-05
-2.59688174621008e-05
-1.19589807632564e-05
-3.32682917825067e-05
-2.84219357021606e-05
-2.08694893081413e-05
7.08317041155067e-06
-2.38006373580403e-05
-3.16919258211225e-06
-1.1888565086315e-05
-3.00832477762957e-05
-2.95384426527368e-05
-4.2407847058674e-06
-1.5700672400147e-05
-2.29504719467518e-05
-3.47716680932665e-05
-4.4202628633525e-05
-2.31880215821653e-05
-3.25723438205039e-05
-2.401569513523e-05
-3.64635014387487e-05
-4.40229005929422e-05
-3.55029438801642e-05
-3.43734493437693e-05
-1.96964582147052e-05
-2.40165366681385e-05
-2.30896421563785e-05
-9.64290139348443e-06
-1.89913742614227e-05
-1.68753089739248e-05
-5.02598152651473e-06
1.29223576503179e-06
-4.41112166951687e-06
-2.67955544777447e-05
-2.82723233794057e-05
-4.02235922454828e-05
-1.87125408242455e-05
-8.99128927940567e-06
-2.66612378872826e-05
-3.89285645602879e-05
-2.42553077314034e-05
-2.42351000468905e-05
-2.99308067460704e-05
-2.57614831247582e-05
-1.73360945236167e-05
-7.10007866216632e-06
-2.68888125325811e-05
-2.33674325875962e-05
-2.5431663480103e-05
-2.26030415166339e-05
-4.00861093371301e-05
5.154807533391e-07
-3.99609780732021e-06
-3.3303601277116e-05
-9.48934576700938e-06
-9.18677904666843e-06
8.52313935154546e-06
-1.1176566145489e-05
-3.4381973743671e-05
-2.99064964251023e-05
-7.6623036766628e-06
-4.05469003678803e-05
-3.54929544430933e-05
-2.0346860711275e-05
-1.35468060030282e-05
-6.18468425958855e-06
-5.2741407640006e-05
-9.90261471985207e-06
-2.76989758904359e-05
-3.41618786657352e-05
-2.40692175073367e-05
-4.54236979734692e-05
-3.31020113160234e-05
-4.13413224319353e-05
-2.88277538338957e-05
-3.13936131137052e-05
-1.12897914940418e-05
-2.24658923248053e-05
-5.36313194367992e-05
-3.14902838335688e-05
1.10442631516213e-05
-3.26505020350463e-05
-1.94005047925781e-06
-1.56432210727759e-05
-3.55617774296008e-05
-2.40507792374877e-05
-4.50790923029216e-05
-6.02021848103905e-07
-6.26650261762663e-06
-1.29979813086067e-05
-4.30698558145764e-05
5.23357036371897e-06
-1.43323016573023e-05
1.6879234377e-06
-4.63485767946687e-06
9.09835984198324e-06
-1.74558521002264e-05
-1.5389806242851e-05
-1.25407284832956e-05
-8.93750331978485e-06
5.89585394138827e-07
-3.44264767782218e-05
-1.51525062099876e-05
-1.33147102814421e-05
-2.09988509400737e-05
-1.3908705017974e-05
-2.92017327716446e-05
-1.45713241554145e-05
4.08919155342306e-07
-3.55597723235795e-05
-1.24808204164063e-05
-5.51034441901967e-06
-2.45173274158405e-05
-3.16226139493234e-05
-2.91386277237431e-05
2.04221794751908e-07
-2.8423470359019e-06
-8.91946443328506e-06
-2.01352066273976e-05
-5.55723947715111e-06
-3.986593521434e-05
6.67135638594151e-06
-4.85064062554318e-05
-1.53604119106709e-05
-1.19667788544159e-05
-7.92603029990325e-06
-4.03732950930387e-05
1.56232741186477e-05
-2.32570346257898e-05
-2.82482185791318e-05
-3.94518291598218e-05
-3.14977416137739e-05
-2.58339452435186e-05
-2.28036602137852e-05
-9.27461931255322e-06
-1.41314081610283e-05
-7.81789477373478e-06
2.60243123408002e-06
-1.2426173917954e-05
-9.71293976974313e-06
-2.83768761251404e-05
-5.24903782004867e-06
-2.19284709389948e-05
-3.31356461753336e-05
-2.15861828736059e-05
-2.13803686732598e-05
-1.06256463623508e-05
-4.25497913180132e-05
-1.9836982844726e-05
-1.78468657137974e-05
-2.88553566366113e-05
-1.85997464241869e-05
-5.77955035800555e-06
-2.40427035408728e-05
-2.8081037172183e-05
-2.54411697063836e-06
-2.21236583743563e-05
-4.45994193872213e-06
-1.71415205842674e-05
-2.07813295045102e-05
-4.16984712664066e-05
-4.104985465166e-05
-5.3667116524524e-05
-3.50172002357564e-05
-2.08506505563016e-05
-5.82459003608119e-05
-3.33262510493212e-05
-8.81584475724365e-06
-1.86690074444248e-05
-1.83083740925964e-05
-4.35323786030898e-05
-1.48034898220315e-05
-1.7057925511887e-05
-5.52168994407205e-05
-1.3723014619548e-05
5.74881936039265e-06
-2.76447185444023e-05
-2.23034458755936e-05
-1.7366119474297e-05
-1.22975855363338e-05
-2.80690866379174e-05
-8.63811576832897e-06
2.23375304568135e-07
-1.63686886301946e-05
-2.3580859871579e-05
-1.18953802540494e-05
-4.44218264703816e-05
-2.62596617455806e-05
-2.15716979346716e-05
-3.87246029231188e-05
-3.30546088088944e-05
-1.62378709587732e-05
-2.4905377061572e-06
-3.31988722240883e-05
-1.79165769047715e-05
-1.34372701843237e-05
-1.89800186658646e-05
-1.15481854545141e-05
-1.00618831407228e-06
-2.22904693218604e-05
-9.15334890048105e-06
1.17096702318937e-06
-8.0748760348905e-06
-1.65988211380365e-05
-1.26513681420657e-05
-3.60679214177667e-05
-2.31152906542693e-05
-4.28522832642868e-05
-2.72882970714489e-05
-9.19095239028006e-06
-1.00264512014149e-05
1.10741934939405e-05
-3.50532757248005e-06
-6.84780118090288e-06
-3.99535825736136e-05
-9.78683808957028e-06
-4.11079399636517e-06
-2.11738039194284e-05
-2.49469888176102e-05
-1.03797462872951e-06
-1.99627820380185e-05
-5.11116347342547e-06
-1.21946083459418e-05
-4.54161562283028e-05
-4.3555383982831e-05
-2.58073776342155e-05
-4.42042911060847e-05
-1.96341889484333e-05
-3.21931246592899e-05
-3.24908452462732e-05
-1.58156082167815e-05
-4.3647995392728e-05
-6.40363832619237e-06
-7.45529023619532e-06
-9.23106917420879e-06
-4.00471543918416e-06
1.02508113797571e-06
-1.99138825664413e-05
-7.18579261983385e-06
-2.65877778519167e-05
-2.60984105386486e-05
-3.0936136232227e-05
1.23593982328638e-06
-5.02396176174115e-05
-3.00974454248992e-05
-2.67365241290433e-05
-2.41862811481841e-05
-1.3319386013623e-05
-5.48622820241829e-05
-1.13098380779187e-05
-3.32527178323326e-05
-3.92669369162284e-05
-2.75123264058828e-05
-2.06850141441548e-05
-1.9013429379868e-05
-2.98425226153524e-05
-3.86446286811863e-05
-1.16326901069164e-05
-9.55527309348542e-06
-3.24206794286611e-05
-1.33209695084934e-05
-1.60557189839127e-05
1.12398238682362e-05
-1.01632241428196e-05
-6.37510810320044e-06
-3.34021466210668e-05
-2.12814159028385e-05
-2.54421473344185e-05
-3.67788901021905e-05
-2.46599492521521e-05
-2.27114227624823e-05
-1.16624916129029e-05
-3.06544543238898e-05
-1.57037338011229e-05
-2.13732672407781e-05
-2.22020820774257e-05
-2.7287076129123e-05
-2.29028910914809e-05
-2.39626300367351e-05
-2.00709980821822e-05
-2.36410046875039e-05
-7.8088092224714e-06
-2.63853189116353e-05
-2.78942999081159e-05
-2.26602767762162e-05
3.08639228275755e-06
-9.61446616271834e-06
-6.16819412849843e-06
-3.21043206777191e-05
-2.88818677118651e-05
-3.09882453884364e-05
-3.5389223527026e-05
-3.54477125251329e-06
-4.68283378203806e-05
-1.72998978280339e-05
-1.91591085051378e-05
-3.13990966831927e-05
-1.98844268223922e-05
-3.50854708158523e-06
-2.33852628511703e-05
-9.57689998554195e-06
8.35410327970782e-06
-1.72626282648692e-05
-2.10126131417676e-05
-2.14852175302683e-05
-1.41675601935695e-05
-2.3612037904686e-05
-2.06385603988433e-05
-2.79988499396413e-05
-3.23185249417848e-05
-3.13489109426555e-05
-4.28402364024619e-05
-3.93637883922424e-05
-3.11426650888141e-05
-2.04731093759736e-05
-2.2180439898986e-05
-3.37666270121766e-05
-2.87202721447116e-05
-2.66584724331311e-05
-4.02356624026381e-05
-1.54952453533875e-05
-1.87424871762178e-05
-3.62409967257123e-05
1.28527181809516e-05
2.83904952301199e-07
-1.45511537129412e-05
5.40987904010804e-06
-2.10898737579389e-05
-3.6000440010462e-05
-2.5464155150475e-05
-5.90264055414241e-06
-3.09684635986389e-05
-1.90883048540856e-05
-1.94366371088388e-05
-5.42907532153646e-05
-3.3115100175991e-05
-1.26826640976615e-05
-2.45200598943303e-05
-1.57691427356691e-05
-1.49218411285353e-05
-1.93579028373332e-05
-1.37010883365016e-05
-1.50230119927506e-05
-1.6702602054036e-06
-4.24672601895249e-05
-2.19377827991641e-05
-2.7945481099067e-05
-1.21547381404777e-05
-4.72849670066181e-05
-1.92470689864208e-05
2.49514432328136e-06
-2.71104687882127e-05
-3.42948392443488e-05
-2.7508692285682e-05
-1.97050499662018e-05
-2.61185540215109e-05
-1.51349119734208e-05
-1.6875125862476e-05
-1.94906521317162e-05
-2.03445345921904e-05
-3.99053024970535e-05
-1.00650276869071e-05
-9.40864149885865e-06
-2.92707149395529e-05
-1.28967861069626e-05
-3.24071822840336e-05
-3.26408541942716e-05
-1.78996356732902e-06
-1.41466065006381e-05
-7.68878366200507e-06
-1.62919515437846e-05
-2.73321483192823e-06
-3.10101337433549e-05
-3.21139518433553e-05
-1.67299192937345e-05
-2.6331449375529e-05
-5.34152841294616e-05
-3.1479104322004e-05
-1.02711937520369e-05
-8.12075585500868e-06
-1.33954427905805e-05
-2.82681343159246e-05
-2.65523457795615e-05
-5.82096002640673e-06
-1.78470005650548e-05
-1.07676107486632e-05
-2.86859270096139e-05
-1.21352819426535e-05
-3.36905560067215e-05
-2.06625434335475e-05
-4.25360501945995e-05
-4.43732930511164e-05
-1.59575329992103e-05
-1.58472588663742e-05
-3.16976489741169e-06
-8.71056618641495e-06
-2.48700662354273e-05
-1.74515481320761e-05
-6.12306909714994e-05
-4.26197427277174e-05
-1.96084427841363e-05
-3.18851261814926e-05
-2.93923243759534e-05
-1.4517151735403e-05
-2.48774762140556e-05
-2.21524451735174e-05
-2.76536957269151e-05
-1.39526600440069e-05
-1.24830873279318e-05
-2.78979318119329e-05
-4.78041082282102e-05
-4.36274538751511e-05
-3.25348932695639e-05
-3.63154190925847e-05
-3.51198919901274e-05
-3.80821456478969e-05
-4.52452929162534e-07
-3.15158707486751e-05
5.34704649096134e-07
-2.2086826851082e-05
-1.57164369045557e-05
-4.80948278149932e-06
-1.10263128427963e-05
-4.5540045158717e-05
-2.41310653687185e-05
-8.21054448243939e-06
-3.22229477699034e-05
-3.02308122470232e-05
-4.16886379078656e-06
-3.58617801299433e-05
-1.12586694783865e-05
-2.19510080886111e-05
-3.57688980603556e-05
-1.79298565285386e-05
-2.14165610819588e-05
-1.92272075462309e-05
-5.29100805730848e-06
-1.63183012545803e-05
-1.87571457863597e-05
-4.07811805765153e-05
-1.78692907115636e-05
-8.26641780276288e-06
-1.8423214887361e-05
-7.39988697272348e-06
-1.87892957171372e-05
-3.07974097039792e-05
-2.15244681699237e-05
-3.50480621490924e-05
-4.74156750078623e-05
-3.55810315942535e-05
-2.99345303951119e-05
-2.52028959327616e-05
-6.88965384307547e-06
-3.6619768830694e-05
-4.41008878539848e-05
-3.72881417850331e-05
-1.17532807135828e-05
-1.84817679312071e-05
-3.28541788796166e-05
-7.88132464433446e-06
-4.60134759611433e-06
-1.83756966090352e-05
2.41048254095547e-06
-2.18117750776282e-05
-2.86802631453262e-05
-3.72418840088865e-06
-2.41034946380251e-05
-1.52892271148148e-05
-3.6482339500262e-05
-1.11019081358337e-05
-1.37845951353959e-05
-1.45516281984128e-05
-1.16241736614337e-05
-2.80758245395188e-05
-3.22726287152231e-05
-4.91919689923837e-05
-4.71118076873221e-05
-3.12929081885393e-05
-1.5747080495845e-05
-2.15343260267622e-05
-2.66927980146043e-05
-1.91606903533601e-05
-2.95180942185731e-05
-6.0020409170677e-06
-3.40942287729741e-05
-3.58938851054985e-05
-2.89022188699777e-05
-2.56929747654528e-05
-4.51565890783903e-06
-1.67021185958197e-06
-1.4520244343056e-05
-2.17588192453076e-05
-3.05356862271892e-05
2.19170472700563e-06
-2.0148545013353e-05
-3.7709249459871e-05
-3.44219438140919e-05
-2.51754632991611e-05
-3.62185062043503e-06
-4.10922471765762e-05
-3.42139118013226e-05
-2.2654800095561e-05
-2.689102200778e-05
-1.98986856934445e-05
-2.84917395010639e-05
-1.61633666265807e-05
-3.32604185661931e-06
-7.97722010267466e-06
-1.58621690533708e-05
-1.64235592858099e-05
1.73522919193455e-06
1.11290738251859e-06
-2.04929304351727e-05
-3.01135648587768e-05
-2.4777273888914e-05
-3.73308729723721e-05
-3.51492839130181e-05
-3.16919153361424e-05
-8.54887309742691e-06
-2.56384731905699e-05
-1.41956659047682e-05
-2.49743567219141e-05
-1.08318108401174e-05
-2.76100483097665e-05
-3.19546992258178e-05
-1.67148155204161e-06
-2.64930723671577e-05
-3.84764426724207e-05
5.73581399168165e-06
-2.26733954216245e-05
-5.78582458805515e-06
-4.00541309138312e-05
-2.94151660922871e-05
-1.73986322489017e-05
-8.3498335934139e-06
2.32263072764991e-06
-2.31431599616444e-06
-2.27764983141461e-05
-1.15716405632181e-05
-1.21279808077433e-05
-3.73261056679744e-05
-1.66892789001278e-05
-8.26207088976521e-06
-4.16874092748397e-05
-1.90299230097048e-05
-1.40487817914631e-05
-2.34641648030743e-05
-9.90088428586697e-06
-2.13130584295415e-05
-3.35582561188662e-05
-1.15264363987105e-05
-1.87587487841507e-05
-2.36311411897486e-05
-2.14561899924759e-05
-2.87811669139536e-05
-4.58849791116981e-05
-4.38468897228837e-05
-1.51799677100347e-05
-1.50523061953545e-05
-3.07022517490312e-05
-2.94726006325189e-05
-1.56145145285925e-05
-5.90870455027956e-05
-2.44702738574468e-05
-3.96773739435253e-05
-1.23004226039681e-07
-2.68571916013628e-05
-3.29265367475427e-05
-1.34062553225886e-05
-2.48500257861025e-05
-5.28095917503367e-06
-2.25570243566089e-05
-1.4670650051048e-05
-3.9481640468975e-05
-1.64904272867259e-05
-7.75026732331235e-06
-3.11031766467837e-05
-1.03240861943722e-05
-2.16006111062184e-05
-1.18321910767009e-05
-3.72340438789488e-05
-4.04824910887938e-05
-9.52397765359115e-06
-1.81017477847291e-05
-1.7009318480269e-05
-4.28236695109671e-05
-2.72437138636505e-05
-2.66038713244449e-05
-1.70169516844002e-05
-1.32698663731896e-05
-6.08474749337572e-06
-2.92487049195763e-05
-2.48828600272459e-05
-2.66133557358004e-05
-4.8293500281284e-06
3.080066132722e-06
-2.03768500996827e-05
-9.74183614612793e-06
-1.35068123842165e-05
-2.7033195415098e-05
-1.61280926013444e-05
-2.08848821180554e-05
-4.58933336348942e-05
-3.41076089849235e-05
-3.71043634427926e-05
-3.14971594007751e-06
-5.84289811258325e-06
-3.17242906733541e-05
-1.94878633969376e-05
-3.2150342761066e-05
-1.36130233953166e-05
-1.54753012281493e-05
-3.41852209303494e-05
-1.88125497603439e-05
-3.0496742276511e-05
-1.10916670526285e-05
-2.86213020890363e-05
9.2000657949376e-06
-1.78323945173851e-05
-1.84525567504779e-05
-9.09503704119206e-06
-2.19840183647956e-05
-5.81997816681509e-06
-2.83951086785915e-05
-5.30354451742498e-06
-2.30154346643209e-05
-2.40470809073705e-05
-3.72309776089369e-05
-2.30394389752811e-05
-2.65258530236903e-05
-8.42843265010257e-06
-2.07598955457232e-05
-1.43097870891517e-05
1.52649142940745e-06
-5.54527540927942e-06
-1.12324240642426e-05
-4.11929577279754e-05
-3.26548846215629e-05
-2.79377987044892e-05
-3.73166470183512e-05
-2.50290217136741e-05
-3.77171065783287e-05
-1.79865078275313e-05
6.2444209466665e-06
-1.45418453453157e-05
-3.00041709675156e-05
-2.4936065384941e-05
-3.92259912626259e-05
-2.98030576679493e-05
-2.87353076873854e-05
-2.39784959870915e-05
3.67953077521826e-07
-3.19475721177551e-05
-3.58310343596005e-05
-2.03908636441357e-05
-1.79041488420188e-05
-2.32454745898114e-05
-2.60031035770233e-05
-2.78098614377861e-06
-2.47935695615208e-05
-2.05230091183221e-05
-1.61604487545524e-05
-1.85338699599048e-05
1.33350649128544e-06
-2.30693968135991e-05
-2.98564267067202e-05
-1.69561592895521e-05
-2.71520716797694e-05
-1.57170622986767e-05
-4.13461086159675e-05
-3.97227278561867e-05
-3.70890916963629e-05
-1.73016121617774e-05
-1.86710060808042e-05
-3.0227652447548e-05
-1.45352545801193e-05
-2.86282083239591e-05
-3.241741447075e-05
-2.2969685425631e-05
-8.04535037099347e-06
-1.82936601331907e-05
-2.11069805594732e-06
-3.23869737462054e-05
-1.602969633964e-05
-4.78368984349082e-06
-3.53491449396703e-05
-3.02487268411207e-05
-4.29922935668393e-05
-4.03134873128413e-05
-2.51140884470477e-05
-1.37144086490604e-05
-2.41516838710937e-05
-2.19180802536525e-05
-1.96514852292891e-05
-2.97210048449489e-05
-1.37860870479004e-05
-1.88671223259878e-05
-2.51734104969415e-05
-3.39035569786707e-05
-1.2296856423556e-05
-8.23480768268665e-06
-6.65980274848869e-06
-9.66433240050049e-06
-1.83245046802105e-06
7.43043482456828e-06
-1.96650637115083e-05
-1.61498249625266e-05
-2.40495820067369e-05
-4.07243859892169e-05
-3.1848592370779e-05
-3.12256239193125e-05
-1.93145862118905e-05
-2.66351539460497e-05
-1.7352538206132e-05
-1.35212703107476e-05
-1.96814130185702e-05
-3.11935594623435e-05
-1.4887679592936e-05
-2.32282927724506e-05
-2.45365860695182e-05
-1.90572717555101e-05
-1.84524478286396e-05
-1.7355616823465e-05
-1.61855790100661e-05
-2.42761232813234e-05
-4.35448066312149e-05
-3.63414690461748e-05
-1.73601498009197e-05
-1.30128500073534e-05
-2.67364092055857e-05
-2.3981160553161e-05
-2.3792317448442e-05
-3.23640088029712e-05
-4.21005113331494e-05
-1.08912926532433e-05
-2.20200763135225e-05
-2.18640603317105e-05
-2.35943935259581e-05
-3.17376682623614e-05
-5.22002984965598e-05
-3.93308503715369e-05
-2.31357946357341e-05
-3.18492475822734e-05
-2.659203655409e-05
1.3099787357246e-06
-1.96652890910324e-05
6.79495273040412e-08
-3.15092383328175e-05
4.88342341611716e-07
-8.31158460490229e-06
-1.83195494505241e-05
-2.35411016802629e-05
-3.00448087942616e-05
-2.36274899115538e-05
-2.27544324122712e-05
-3.79487085476902e-05
-1.62704689700611e-05
-3.42996842833812e-05
-2.2378612226383e-05
-3.80799081849624e-05
-5.9963902459013e-05
-2.80019785746547e-05
-2.35950452530402e-05
-1.50734836408689e-05
-4.86355891205313e-06
-2.17353136226494e-05
-1.41686278478897e-05
-3.64674217944937e-05
-2.91576314798296e-05
-4.16731141961399e-05
-3.4086794901641e-05
-1.08858071358186e-05
-3.95585206612547e-05
-1.79469213495549e-05
-2.73638860863889e-05
-1.65257069835642e-05
1.04179553425528e-05
-1.33010835099367e-05
-2.75982460616494e-05
-1.345662839525e-05
-9.48401259092746e-06
-2.02144265132936e-05
-1.25092043719242e-05
-1.74897854431925e-07
-1.87497847198291e-05
-2.02039789463362e-05
-2.87027397496763e-05
-3.16017405596793e-05
-3.94168002804496e-05
-4.30998267787559e-05
-7.70521123681104e-06
-1.60885439404144e-05
-4.77755812606042e-05
-3.25949623784007e-05
-5.03814197873477e-05
-3.01244884338723e-05
-3.94045775876997e-06
-2.15565364732099e-05
-3.94590943213893e-05
-3.51713570734157e-05
-1.68213625169603e-05
-2.87320548256205e-05
-1.27923435067881e-05
-1.64338849777936e-05
-3.10001882803482e-05
-3.36038180645455e-05
-1.97638554636156e-05
-2.1206945325183e-06
-3.18942451001823e-05
-3.98434976139502e-05
-2.02514537756028e-05
2.08093035099061e-06
-5.0243747703647e-05
-2.55900978955742e-05
-3.12351217513813e-05
-1.68336685962675e-05
-1.69355921604391e-06
-3.51643520671085e-05
-2.21408071448366e-05
-1.11939463475431e-05
-2.45475629960731e-05
-1.44100184086343e-05
-1.27762466778485e-05
-3.97129786108276e-05
-6.4515020795858e-06
-3.10129273925443e-05
-2.09290930224775e-05
-1.25031924508683e-05
-4.99782898698774e-06
-1.5109201354478e-05
-1.76322864950966e-06
-1.97796913512026e-05
-2.45325289669593e-05
-5.51113549989131e-06
8.57490745205672e-06
-2.38588691946866e-05
-9.66027529815514e-06
-4.74509312076256e-05
-2.38832294200231e-05
-1.41876844577881e-05
-3.55741246974986e-06
-7.52530300039614e-06
-1.70787889095212e-05
-6.55223978265981e-06
-2.74707873278411e-05
-2.7827891738754e-05
1.16968401894568e-06
-3.40841652404489e-05
-2.90975006307981e-05
-2.91172881308413e-05
-1.7429664631353e-05
-1.30396293655671e-05
-1.40113873209149e-05
-4.04471488540889e-05
-1.40377798666914e-05
-3.92043746455882e-06
-1.06495349064679e-05
-7.4984181251717e-06
-4.19523740104737e-05
-4.25833308167076e-05
-3.57729599901708e-05
-3.36900288782638e-05
-9.57745348184796e-06
-1.31278019345644e-05
1.09763615597788e-05
-2.65843397922886e-05
-2.15011792077878e-05
-2.21388262785834e-05
-3.14429806343943e-05
-2.51211539256513e-05
-3.93996368767816e-06
-2.78398281513633e-05
-5.98898284608477e-06
-2.86165791849387e-05
-2.05215817536348e-05
-3.4433917668417e-05
-1.6910668359523e-06
-4.57389312747013e-05
-1.41577426984497e-05
-3.84535805108428e-05
5.89688627480993e-06
-2.09743133676443e-05
-2.24372241234112e-05
-1.28363605347695e-05
-3.31119481654165e-05
-4.04699078361555e-05
-1.42093800603746e-05
-2.50055256482919e-06
-2.29460834630262e-05
-3.37579975709506e-05
-2.4917127655506e-05
6.37759757042453e-06
-2.64469651365767e-05
-2.96640251358834e-05
-2.75080642750584e-05
-2.07396417179522e-05
-2.59716655280231e-05
-1.47215869962425e-05
-3.28945469960049e-05
6.97903244432587e-07
-3.79626308840235e-05
-2.95181264526e-05
-2.78006663610384e-05
-1.66095253587922e-06
-1.98053251617978e-05
-4.83033240117982e-06
-2.4904034747311e-05
-9.09512687449815e-06
-3.55087507446849e-05
-1.62851809726066e-05
-3.27249570835818e-05
-3.83852813057411e-05
-4.78311954752302e-06
-1.65394372003598e-05
-2.40935331147926e-05
-3.36125753418459e-05
-2.45107954922473e-05
-3.84761061683916e-05
-2.79578274738728e-05
-2.67870057497004e-05
-1.41325421939846e-05
4.63319529998927e-07
-1.26367952387623e-05
-4.38270049358004e-05
-6.34351215058167e-05
-5.44966152611206e-06
-1.12487674285439e-05
-1.32877587241438e-05
-1.50633732678463e-05
8.58050276347141e-06
-8.91400842431994e-06
-2.36341965432859e-05
-2.55860555398884e-05
-9.01976467266553e-06
-2.95914527604651e-05
-2.53838735123585e-05
-3.08651906067885e-05
-1.51777429636593e-05
-4.63798257323211e-06
-4.02236842197695e-06
-2.33815135185503e-05
-2.55900481904013e-05
-2.28044488528966e-05
-2.26689498913961e-05
-1.87014938403076e-05
-1.52216927969228e-05
-2.13223048931439e-05
-4.96507945483354e-06
-1.9074593017227e-05
-1.78846115170805e-06
6.31444736580526e-06
-1.22134087256686e-06
-3.09026745855314e-05
-2.84421735171438e-05
-3.55856196548204e-05
-3.07670335026222e-05
-2.71006085232783e-05
-4.40943245817253e-06
-3.38255501099996e-05
-2.44987119913589e-05
-2.18684327674333e-05
-2.57638022701653e-05
-3.54314137227698e-05
-6.38153416714899e-06
-4.76417315136557e-05
8.25188240214106e-06
-2.47386403783024e-05
-4.26751842613205e-05
-1.3593840435194e-05
-1.39748618938463e-05
-2.44797907120417e-05
-2.49328473383444e-05
7.42419440194697e-07
-3.0680607884009e-05
-4.46832455673219e-05
-3.06416026002601e-05
-2.74060824812346e-05
-3.02976898216928e-05
-4.27078037764568e-05
-3.56109213365733e-05
-3.99260281529737e-05
-2.29019299537347e-05
-2.76089138529471e-05
-1.42090428630161e-05
-2.48989989882786e-05
-1.82827012656775e-05
-7.90793466290851e-06
-2.24960891300239e-05
-2.32078474531215e-05
-2.69096654055034e-05
-3.73034822872683e-05
2.49873906682087e-07
-2.95778530863274e-05
-2.00667725681286e-05
-3.38880911578306e-05
-6.41299633972677e-06
-1.7747086153675e-05
-3.52085886081857e-06
-2.20891598138191e-05
-2.86163660067514e-05
-2.13234711456845e-05
-5.37151482810666e-05
-1.44478612197091e-05
-1.36946438279588e-05
-5.06550406473258e-05
-3.21692396190213e-05
-2.59317229729682e-06
-4.52678616028442e-06
-3.66611267067158e-05
-3.66582105612747e-06
-6.66265812748788e-06
-4.176889482258e-05
-1.37092052378037e-05
-8.32874866470775e-06
-2.69141684324683e-05
-1.71567414144301e-05
-2.25971180050938e-05
-1.13538451520394e-05
-3.75575128995636e-05
-3.28853525368778e-05
-1.90566983548528e-05
-2.25127439400773e-05
-6.59292337560884e-06
-5.15898327567727e-05
-7.00111632247991e-06
-4.77778238957362e-06
-5.72988192434038e-06
-1.06454328767102e-05
-9.04851707131987e-06
-8.05887558771491e-06
-4.25760676709758e-05
-2.89720949470565e-05
-4.64208837263228e-06
-1.67031913565495e-05
-2.9369896225582e-05
-2.62621408742214e-05
-3.84592649903163e-05
-1.90454024130454e-05
-2.1503651215025e-05
-2.58847434501162e-05
-1.8723636812185e-05
-1.09872171560657e-05
-4.41852364315914e-05
-5.8881615333931e-05
-4.67987396581555e-05
-6.04006339596513e-06
-2.4473093635112e-05
-1.1679827596415e-05
-7.55849949018103e-06
-2.14118297712154e-05
-8.57296663717036e-06
-1.07544485995558e-05
-6.60992558337064e-06
-1.99339093946019e-05
-3.40222619052176e-05
8.64017156939655e-06
-2.56313218701014e-06
-5.04754785539203e-06
-1.70542619096935e-05
-2.33150818090466e-05
-2.07510174539075e-05
-1.40245835574026e-05
-2.1685672553208e-05
-2.35832616812583e-05
-1.83645191082528e-05
-2.75536266921093e-05
-3.36172363920278e-05
-3.62667748354652e-05
-1.67820708639751e-05
-1.48002467381731e-05
-3.3362265534085e-05
1.61023170580675e-06
-3.09356478558724e-05
-1.0031240189097e-05
-1.19300075030762e-05
-1.5470714652563e-05
-5.00516078297727e-06
-3.2874518425704e-05
-1.51832431656122e-05
-3.30870349824162e-05
-2.28786019879229e-05
-3.1967639849614e-05
-2.98166264012412e-05
-2.71753764753106e-05
-1.80535571783835e-05
-4.19568801728785e-05
-2.04125783341464e-06
-3.47243082112848e-05
1.40911373939888e-05
-1.30153367896797e-05
-1.51897680254668e-05
-2.82732306474986e-05
-9.57844442309421e-06
-1.52282245411717e-05
-1.20194305284956e-05
-1.8246679586459e-05
-2.5937245945004e-05
-1.09688848464421e-05
-1.58505889426375e-06
-2.03258283273675e-05
-3.31726127176848e-05
-2.25312028955747e-05
-1.43548289142785e-05
-4.96953798866087e-06
-3.37332124534635e-05
-1.65542689087256e-05
-2.29495667432151e-05
-4.53113078646003e-07
-3.2181766258864e-05
-1.87815919552346e-05
-1.95546750100278e-05
-1.56162506970211e-05
-1.879865745401e-06
-1.06867393645009e-05
-1.37969418485152e-05
8.2851383477595e-07
-2.70060914240483e-05
-4.25734789936507e-05
-2.95834443093019e-05
-3.96076724312671e-05
-3.74456667984063e-05
-2.12747367330342e-05
-1.56051466384299e-05
-2.81036674355262e-05
-3.80615577856955e-05
-3.94830511699599e-05
4.33621877595108e-07
-2.45640584500883e-05
-2.81482762170831e-05
-3.09174794199335e-05
-2.16138724576549e-05
-2.08199099780188e-05
-8.9025140454771e-06
-1.66859308371351e-05
-1.85521162828083e-05
-4.16229211432766e-05
-4.87502798712616e-05
-2.94786092930817e-05
-1.63998758474012e-05
-2.82806079198151e-05
-4.88851861056325e-05
-2.63957297848378e-05
-4.02692838403736e-05
-2.49670411649406e-05
-3.84476653538244e-05
-1.35662994870938e-05
-2.91770784150366e-05
-4.1578589153029e-05
-9.53168321393907e-06
-3.42161859737853e-05
-1.90308973379798e-05
-9.09297696048398e-06
-1.16938496272582e-06
-3.47876480079689e-05
-3.25550456071608e-05
-3.33834426729305e-05
-3.04885749931028e-05
-1.68300735023871e-05
-2.25439307737432e-05
-1.26063150808561e-05
-2.11386143086781e-05
-1.1403887977106e-05
-2.45961299109657e-05
-3.56386703964916e-05
-1.46864219013917e-05
-2.36785797498709e-05
-3.29465130705801e-05
1.30274253664927e-05
-1.45044521318149e-05
-7.95946418947299e-06
-4.72093573274907e-05
7.13192727156426e-06
-1.84416775206708e-05
-1.53156640716733e-05
-1.99921531004526e-05
-1.647853302817e-05
-1.80003220706057e-05
-8.633638094588e-06
-3.17856569855521e-05
-3.23641256371023e-05
-3.34024147700542e-05
-2.27696582573223e-05
-1.27075214529799e-05
-3.04585753148548e-05
-1.94453266947732e-05
-1.57584301374741e-06
-3.94418273976171e-05
1.03718024546137e-05
-3.76192885329026e-05
-4.49876980528189e-05
-2.41158829972273e-05
-1.15193306996614e-05
-2.12558209940676e-05
-7.2412425752446e-06
-1.90780764433521e-05
-1.29886621739452e-05
-2.55882507757828e-05
-3.6166996406787e-05
-6.19077879259471e-05
-5.42544027924107e-06
-1.08902504023206e-05
-2.48047506697704e-05
-3.77914534555614e-05
-2.14080861760698e-05
-1.47471115895554e-05
-3.40545336851378e-05
-3.02646186536944e-05
4.74985408735785e-06
-2.49579056235113e-05
-3.59331644069334e-05
-1.62587125647285e-05
-1.1912407408341e-05
-3.2873986869434e-08
-2.67236037975104e-05
-1.0828071958515e-05
6.15661777041791e-06
-1.13459399380986e-05
-1.90168855963086e-05
-2.53606788155261e-05
-1.69989313903701e-05
-1.835862355866e-06
-1.96265794325049e-05
2.03590028417138e-06
-2.05992253351833e-05
-2.16612912310036e-05
-1.3325337223656e-05
-3.64831382790269e-05
-1.96830070234293e-05
-1.6846271781435e-05
-2.47024354850696e-05
-3.5708711555902e-05
-1.42358794094107e-05
-2.12419715945052e-05
-1.50189358503545e-06
-4.59525749659651e-06
-2.64028411392937e-05
-2.45055542833318e-05
-2.37853905031769e-05
-1.47459266337172e-05
-1.90280837479202e-05
-1.1362341728676e-05
1.10087922897293e-05
-1.81474674936783e-05
-1.59101400453153e-05
-2.25528033926301e-05
-1.76551466484681e-05
-1.20971715573217e-06
-1.63349175193478e-05
-1.54620814945739e-05
-3.07865324584671e-05
-3.17821417570761e-05
-5.54519694364792e-06
-3.64879295586568e-05
-1.75474127304382e-05
-3.28065760101947e-05
-3.00930216977796e-05
-3.61596614156183e-05
-1.80924880557041e-05
-2.42013659635084e-05
-4.24800535507812e-05
-6.10615659569524e-05
-2.85095592502169e-05
-6.49322082414941e-06
9.86396393698363e-06
-2.60350360309144e-05
-1.78515450463045e-05
-1.62577893963951e-05
-1.61031356406257e-05
-2.07707290057649e-05
-1.87963559574831e-05
-1.33256037702016e-05
-1.61019916375749e-05
-4.11225082467832e-05
-2.13817708671234e-05
-3.85234707824927e-05
-2.83515051227094e-05
-2.93009428742371e-05
-2.18057568865576e-05
-2.29080166429266e-05
-1.95331153340709e-05
-1.81998618278307e-06
8.44554304792693e-07
-4.85455725947262e-05
-1.17318456986543e-05
-3.35409387864667e-05
-2.0063781986811e-05
7.04772609286057e-06
-4.97599093139876e-05
-1.89748021010821e-05
-2.72935589432177e-05
-2.12847457381047e-05
-2.98647241724825e-05
-2.96146572953008e-05
-2.31970633998149e-05
-4.11844652177462e-05
-2.581983467872e-05
-1.25779088531573e-05
-2.46262411210156e-05
-2.67433080738504e-05
-1.43149838435531e-05
-2.00917474398243e-05
-5.02827776010002e-05
-1.89813225645919e-05
-1.37310337322997e-05
-6.60554926213541e-06
-2.80556374884709e-05
9.06253965776099e-07
-4.43517914510865e-05
-3.84361068767376e-06
-2.95850587005039e-05
-7.14250010046159e-06
6.56859690481014e-06
-3.01828517958932e-05
-1.01408136925384e-05
-1.73797295165919e-05
-1.70335223070695e-05
-2.31929609162259e-05
-3.94196945678605e-05
-2.77403290659559e-05
-2.21990111781055e-05
-2.35071463927689e-05
-3.79694026904753e-05
-1.40552597897275e-05
-4.04718657372753e-05
-2.2412592867101e-05
-3.69284534115651e-05
-2.5981386839706e-05
-1.27329293459554e-05
3.9158570716795e-06
-6.25017064941375e-06
-7.4068510162851e-06
-1.61986878169365e-05
-2.98828546254425e-05
-2.52584352739697e-05
-1.74686532138303e-05
-1.06322056988306e-05
-2.53452184807637e-05
-2.84586221442769e-05
-4.74804265998018e-05
-2.44257044410787e-05
-1.89964936831808e-05
-2.10564447890909e-05
-6.46685723884412e-06
-1.69973263504846e-05
-3.25025183172034e-05
-3.30751751287231e-05
-4.43423207569328e-05
-2.40563340884458e-05
5.06390684262917e-06
-1.03226211806682e-05
-2.69443855264906e-05
-2.79982267935852e-05
-1.73954781986981e-05
-9.17816820303937e-06
-2.08526649251145e-05
-2.660635786415e-05
-2.8144602173318e-05
-2.9312571163962e-05
-1.54134524977359e-05
-3.30301081635001e-05
-2.68409607336715e-05
-3.67347166179791e-05
-3.60616088309319e-05
-1.55320237533944e-05
-2.21585676695177e-05
-3.44222516320036e-05
-2.56793064440268e-05
-1.56905479047847e-05
-1.42611274142413e-05
-2.49168544326509e-05
-2.09228015588147e-05
-1.22989211153686e-05
-3.64566204623311e-05
-2.17843106198997e-05
-1.55288515454984e-05
8.40299433494333e-06
-3.8218839771054e-06
-2.72834235750498e-05
-8.61350060286695e-06
-9.77804657308683e-06
-4.62129250930212e-05
-2.80243058678456e-05
-1.86220873353078e-05
-2.3553484943934e-05
-3.76177570366343e-05
-4.06301555138766e-05
-2.93212046835728e-05
-1.4389786618855e-05
-2.57328611453133e-05
-2.05006938977859e-05
-1.55994303951572e-06
1.30443700030457e-05
-4.77072347732875e-05
-1.13888842137814e-05
-2.19201986985343e-05
7.68688716553564e-06
-3.30978393404191e-06
-1.70732580137131e-05
-2.07583886348224e-05
1.19926179488873e-05
-3.3846144192291e-05
2.55371734043334e-06
-1.68742822758247e-05
-2.21446148312474e-05
-2.40871155623902e-05
-8.97339868129883e-06
-2.51915169933503e-05
-2.12808365535286e-05
-2.2131598440696e-05
-6.09109502834449e-06
-2.18751231749626e-05
-2.26534568490278e-05
-7.89367578896102e-06
-2.83396997542773e-05
-1.91305739003109e-05
-3.22873854187011e-06
-2.20157514100651e-05
7.28358675844224e-08
-2.53367511128596e-05
-3.52607893800251e-05
-3.86409991883407e-05
-1.66518782023423e-05
-4.07861713491689e-07
-2.24221509861417e-05
-2.18583036006431e-05
-1.03691257628637e-05
-1.90958410995276e-05
-7.66988751595526e-06
-1.53952572078874e-05
-1.22278408820442e-05
-4.80495684841481e-05
-1.66398119386601e-05
-2.92039223711047e-05
-3.64489206005583e-05
-4.7407502264897e-05
-2.25552295716841e-05
-3.06199048933593e-05
-2.78066924466635e-05
-1.85244837316468e-05
-1.61102592520108e-05
-4.08311133685382e-05
-3.33035274373024e-05
-1.25693612644782e-05
-3.75754812574647e-05
-4.75662507961265e-05
-1.70820117537634e-05
-8.36982703513039e-06
-2.74851626621681e-05
-2.31831441496398e-05
-2.18852712547329e-05
-2.61770795322511e-05
-1.96709846185357e-05
-2.92695989425794e-05
-2.10611954061515e-05
-2.29902756053053e-05
-1.99323119026273e-05
-2.58279005984609e-05
-2.23633443802464e-05
-2.05598959248246e-06
-2.13610629589153e-05
-2.51540574003925e-05
-2.51618400812685e-05
-2.05372188744265e-05
-1.73812447709052e-05
-4.88090008937914e-06
-2.37702508111983e-05
-2.16102096902915e-05
-8.86676709275218e-06
-3.49912989216112e-05
-2.90287559846399e-05
-1.64138345957586e-05
-1.14906057902659e-05
-3.84261251473425e-05
-2.74492702771367e-05
-7.45103829899974e-06
-1.49410215775996e-05
-6.05425811467939e-07
-1.40602333927388e-05
-4.58591007697156e-05
-2.73608734788079e-05
-2.93498972376263e-05
-1.57990622712024e-05
-2.11788845920685e-05
-3.82950960033178e-05
9.20524809966523e-07
-2.27580693425412e-05
-2.04675858098636e-05
-4.48313457266931e-05
-1.39326847030799e-05
-2.1606994591349e-06
-1.55212056441114e-05
-1.47512792202389e-05
-1.00530412568784e-05
-3.79186099201707e-06
-2.77686541876641e-05
-4.01677785698193e-05
-9.42964321063522e-06
-1.87038121031288e-06
-2.81004824134894e-05
-3.57689545884577e-05
-1.61796372887692e-05
-1.88865488904295e-05
-3.1193781630021e-05
-3.77883625516084e-05
-2.74447274627558e-06
-3.52371720987738e-05
-1.65789033075573e-05
-4.49997017555584e-05
-2.79312228438903e-05
-2.88306595695665e-05
-3.3957007091101e-05
-3.79800291825566e-05
-2.23935382395293e-05
-9.38752090902054e-06
-2.52884155587554e-05
-2.16570542874622e-05
-1.58332817366036e-05
-2.55974464591028e-05
-1.18639004854198e-05
4.4054698017889e-06
-7.14783254789805e-06
-2.45342285653331e-05
-6.11847767190353e-05
-2.7653543705327e-05
-5.45567108526005e-06
-6.20884318745933e-06
-1.33132733468928e-05
-2.36151236612772e-05
-5.51104907469344e-06
-7.0656875284739e-07
-3.78505605658504e-05
-4.17452304473307e-05
-3.40474816121711e-05
-1.2238806201545e-05
-1.82739215598002e-05
-2.56588452035594e-05
-3.34584741162435e-05
-3.79115626085599e-05
-2.22578725485604e-05
-2.02430691549764e-05
-2.99758157702021e-05
-1.39557031629037e-05
-4.44074184581956e-05
-2.20668742488275e-05
-2.36948850392483e-05
-3.48561668021255e-05
-3.93020821448131e-05
-1.4249110981774e-05
-2.71230059179048e-05
-1.81779505541312e-05
-3.56204786417407e-05
-4.71019922339802e-06
1.01942705416179e-06
-2.32958953524199e-05
-1.81723213314856e-05
-3.62480025964264e-05
1.20682263365625e-05
-7.41864012775591e-06
-1.40177393836425e-05
-1.39817245619116e-05
-2.73120524055937e-05
-1.25372884791547e-05
-1.85039156099845e-05
-2.62488654084475e-05
-1.40572320554306e-05
-1.23767830185006e-05
-3.94532395537792e-05
-3.32561819059186e-05
-3.23921088535842e-05
-1.69014661638687e-05
-2.96881022151435e-06
-1.56559605762005e-05
-2.49003820417796e-05
-1.19025919731778e-05
-4.3260588557358e-05
-1.85397139069833e-05
-1.86012106558047e-05
-4.36784321970053e-05
-1.04065038821726e-05
-1.18201697919382e-05
-1.51435571881477e-05
-2.2535794090585e-05
-1.73997675426769e-05
-1.31627594437545e-05
-1.0508283226494e-05
-1.19403634519243e-05
-1.64661115987249e-05
-2.40576550825779e-05
-2.00006906213024e-05
-2.3276339934446e-05
-9.28036877487066e-06
-9.75193510700625e-06
-2.3938824142287e-05
-1.2675885747234e-05
-1.36851763341148e-05
-8.25090702714899e-06
-3.12404252828376e-05
-1.12224777760251e-05
-1.81062479598059e-05
-3.25470879598649e-05
-3.49358538694622e-05
-5.38810011918608e-06
-2.52155611462625e-05
-5.41809172030342e-06
-1.87564082575046e-05
-4.19392430428959e-05
-3.15101597786123e-05
-1.56255963588915e-05
-3.90149478891995e-06
-2.50377370201195e-05
-4.37509122902415e-05
-3.8552564356687e-05
-4.89340868763733e-05
-1.24835478698837e-05
-2.11170320859753e-05
-1.4618997002194e-06
-1.63410779420637e-05
-3.53300991007446e-05
-4.42777679178023e-05
-1.45681708996864e-06
-3.8108962988785e-06
-9.52276662537213e-06
3.69743547605447e-08
-2.81372631880847e-05
-4.47627373142681e-06
-1.32712643401194e-05
-4.14213657542004e-05
-2.16109016246991e-05
-2.15645104993861e-05
-3.01842757511655e-05
-9.38467169898852e-06
-3.21553139622617e-05
-1.59884894224984e-05
-1.14067812077055e-05
-4.2027798577728e-05
-2.97148666039836e-05
-2.08804516798797e-05
-9.62311432825179e-06
-1.85768862706158e-05
-2.30025375984327e-05
-1.41290673273333e-05
-2.19152274726779e-05
-6.85431114021566e-06
-3.01031448135042e-05
-3.23282831786848e-05
-7.73222514509068e-06
-2.42590798822713e-05
-3.02236401374298e-05
-2.62315540422895e-05
-5.29923325985964e-06
-1.07897141642499e-05
-2.09538911025265e-05
-4.88453474658612e-05
-2.12266005378214e-05
1.43979744826021e-06
-1.40328187117635e-05
-5.61141304400709e-06
-1.41364495082484e-05
-2.513806493516e-05
-2.12819363932487e-05
-2.22992919185341e-05
-1.4510416804409e-05
-3.90882892495649e-05
-5.20717664467055e-06
-8.10175107825362e-06
-3.36648348480119e-05
-1.41761796716269e-05
-2.71388130790625e-05
-5.98134276834558e-05
-2.25430369184891e-05
-2.32106490941862e-05
-1.06921888118154e-05
-2.46133171274289e-05
-3.35124733108944e-05
1.79242057621332e-06
-9.23860744130842e-06
-7.95787029209678e-06
-1.37500484396457e-05
-2.15887437609795e-05
-1.02485123201936e-05
-1.35371525901165e-05
6.74777056952985e-06
-5.52922229779641e-06
-1.47546293222251e-05
-3.52022708982006e-05
-3.10030765503832e-05
-1.46007042019574e-05
-7.78029411473901e-06
-1.3426425186241e-05
-1.83224949597155e-05
-1.52473453138312e-06
-1.7568216670364e-05
-1.38532823072342e-05
-1.10245359426848e-05
-2.3227644953504e-05
-1.5382522990056e-05
-1.46166628487675e-05
-1.21986008920113e-05
-4.16501711246636e-05
-9.14119216869458e-06
-2.24666275129818e-05
-5.61011499587947e-06
-3.67485182756059e-05
-1.55192830069284e-05
-1.79025106740024e-05
-2.90592245508719e-05
-1.64609622688581e-05
-2.66851194734588e-05
-2.13628949310976e-05
-3.09391718639421e-05
-1.45070883494789e-05
-6.36311194687125e-06
-5.02148327325343e-05
-1.77673169795572e-05
-2.9513576649982e-05
1.21742193219751e-05
-5.74390116542136e-06
-5.97202301905684e-08
-1.74192917468929e-05
-3.27116059386194e-05
-2.16949749834769e-05
-2.24873005376808e-05
-1.08720175465197e-05
-2.38226413055366e-05
-7.45680518333699e-06
-3.17262821581347e-05
-2.71956462966165e-05
-1.45017222379286e-05
-4.19772350293126e-05
-4.40156768328765e-05
-3.82259676356564e-05
-2.1342914064686e-05
-4.7069882885515e-05
-2.59505253837862e-05
-3.05010806427047e-05
-4.1709101769231e-05
-2.37558946480727e-05
-2.36356014375647e-05
-2.14874584129801e-05
-8.19612104225378e-06
4.40789652669179e-06
-5.20180553231048e-06
-2.1989107324081e-05
-2.12324179440045e-05
-2.23298637671935e-06
-1.69074809642189e-08
-2.191989877342e-05
-2.09388451678275e-05
-3.60044370338192e-05
-9.22059939478747e-07
1.49023228912513e-06
-1.44746944367284e-05
-7.19649268163418e-06
-1.6465222073202e-05
-4.49292233521281e-05
-1.68890514686147e-05
-2.55653053529365e-05
-2.35350893667325e-05
-1.35740921984001e-05
-4.14251477523445e-05
-2.80790625703747e-05
-1.67940519658127e-05
-1.62147933947676e-05
-2.00384666895452e-05
-1.82746495488145e-05
-3.08641249789749e-05
-1.60860099437892e-05
-2.52062846655302e-05
-1.90231920641048e-05
-2.43688626790559e-05
-2.02049205496711e-05
-3.31617369620282e-05
-1.6138780726927e-05
-1.45987671307748e-06
-2.88661094910382e-05
-4.54038934258392e-05
-2.5791611039603e-05
-3.00815555605876e-05
-2.39657937809902e-05
-1.38920188905401e-05
-1.49069400949425e-05
-9.95765415392513e-06
-1.6074681449114e-05
-2.6385569202548e-05
-1.53775348989851e-05
-2.47824816179395e-05
-5.09149977716583e-05
-3.48215370033087e-05
-1.39692962142771e-05
-2.55546868018845e-05
-4.26115357354045e-05
-1.9462057826128e-05
-2.43350947299965e-05
-2.24517363535847e-05
-1.28111921201937e-05
-2.52765438158993e-05
-4.49348879416806e-05
-9.70992745995052e-06
-2.49117264430165e-05
-6.89613341418217e-06
-1.76665881900062e-05
-4.40411666940763e-06
-2.85247083081658e-05
-1.4982791314289e-05
-1.08886206722356e-05
-1.83496863486187e-05
-3.71419813276916e-06
-1.45915061758224e-05
-1.79422783133729e-05
-2.26590182173022e-05
-9.05672921468312e-06
-1.22027351196886e-06
-3.79513041715483e-05
-1.75834505332879e-05
-3.53711388188069e-06
-1.35594847828235e-06
-8.1973580316088e-06
-2.2734369314963e-05
-1.1789314085922e-05
-1.95026416771423e-05
-2.69950691514991e-05
-2.84334060875404e-05
-2.28538116396233e-05
-3.39071878611795e-06
2.12346329749704e-06
-2.40681000263408e-05
2.91260012106826e-06
-1.31934794282661e-05
-1.32924794344225e-05
-2.01235705057522e-05
-3.30308294355625e-05
-3.48243672947998e-05
-5.18766854314257e-05
-2.92200969805913e-05
-2.95921757711144e-05
-2.87202115896126e-05
-3.36699385975008e-05
-3.62394582244197e-06
-3.87817367677629e-05
-1.91292948758371e-05
-2.58246095354565e-05
-2.23465258709463e-05
-3.76564847760172e-05
-2.4999894426628e-05
-1.07837353361966e-05
-3.25492618841411e-05
1.65267933357809e-06
-3.5731999791452e-05
5.29881334030659e-08
-2.64711320504089e-05
-3.65948530907665e-05
-2.85932918164759e-06
-2.47089761844311e-05
-1.81239429576473e-05
-2.16292306621388e-05
-2.2400300024648e-05
-3.86207218990056e-05
-1.79745574837865e-05
-3.29494028446105e-05
-3.02615406137925e-05
-3.67995687996621e-05
-7.483165246677e-06
-4.1411753881748e-05
-8.98613552294007e-06
-2.73350312845944e-05
-1.6557636922144e-05
-3.86020319478899e-05
-2.24393311718306e-05
-3.34383217154763e-05
-3.73629327008587e-05
-1.9203886408894e-05
-6.01343585787341e-06
-2.00773355594884e-05
-3.02788069447825e-05
-1.80959042013554e-05
1.58610111237119e-06
4.32223620072663e-06
-9.1289874346202e-06
-1.00068803859473e-05
-7.27277078077235e-06
-1.81448567138592e-05
3.49779782055556e-06
-1.41054339508111e-05
-2.5868773960521e-05
-2.03560371784269e-05
-1.47499702782963e-05
-1.85448947970358e-05
-1.81614702196237e-05
-5.57590694335013e-06
-2.03860175830125e-05
-2.11638475295015e-05
-1.08774058014225e-05
-2.33081741592677e-05
-5.50007331473652e-06
-3.16919334780842e-05
-1.42197013993689e-05
-2.63752281054578e-06
-1.23979377738491e-05
-3.01926500588077e-05
-1.86393144211408e-05
-2.63110575694885e-05
-1.3109420799174e-05
-2.12793046382305e-05
2.98782422163177e-06
-5.50250703969415e-05
-2.59049464505611e-05
-1.95536044847549e-05
-3.90823920002523e-05
-2.258917704294e-05
-2.8462190629247e-05
-1.7628893405498e-05
-5.85715730788325e-06
-2.97216154848677e-05
-8.23318542544486e-06
-1.42868913161958e-05
-3.31699444237052e-06
-2.55518238500571e-05
-1.72111657414009e-05
-3.90693655693818e-05
-2.82354980874119e-05
-7.14253777822405e-06
-2.12727544161716e-05
-1.65676870603042e-05
-2.8639173884283e-05
-4.01550307421648e-06
-1.27964156976973e-05
-1.86991051015642e-05
-2.67796381960717e-05
-2.70223504522329e-05
-2.5442060637324e-05
-2.23576496891044e-05
-2.24541443377513e-05
-8.51507138586018e-06
-2.96449152206716e-05
-3.10263676994587e-05
-3.15587697750652e-05
-3.35661293533096e-05
-3.98797283066947e-05
-1.86530439085395e-05
-1.68772517473969e-05
-3.37962262751285e-05
-6.57127305181702e-06
-2.80307303344204e-05
-2.33663816113467e-05
-8.81914059070733e-06
-2.35237199496663e-05
-2.47329297325378e-05
-4.51481678131684e-05
-6.08943567684921e-06
-3.69104323088798e-05
-2.87701139989645e-06
-1.83983105832281e-05
-6.06594040829874e-06
-9.18757637646448e-06
-1.92521312652429e-05
-1.12336116061333e-05
-7.60629075851548e-06
-2.16251601891469e-05
-1.47302020983726e-05
-2.73016604824075e-05
-1.09585391617594e-05
-4.48200941607194e-06
-2.066825628656e-05
-8.72791050877834e-06
-2.43559494774183e-05
-2.22528222549014e-05
-2.43656166489892e-06
-3.15278185646511e-05
-1.78706989655702e-05
-5.65034171229139e-06
-6.73369355418187e-06
-8.36815452551479e-06
-2.93855706369693e-05
-3.00347376320289e-06
-1.36867343226339e-05
-1.19409308676737e-06
-1.08125411170382e-05
-1.65882800711275e-05
1.65797008568312e-06
-1.20128201709182e-05
-8.46051140721698e-06
-1.3207910419329e-05
-3.94711963292683e-05
-2.80211767642833e-05
6.40505343886396e-06
-2.86137769333097e-05
-8.68783968448756e-06
-4.48515702393116e-05
-2.37478917135251e-05
-4.03965431182378e-05
-1.69239159813392e-05
-2.14180506737827e-05
-2.49689217917522e-05
-2.38881266953071e-05
-2.87538271465352e-05
-1.64700011308469e-05
-3.70747112782166e-05
-1.74713726677315e-05
-4.09013863648472e-05
-1.48715787924978e-05
-2.67104221445094e-05
-1.96558363954626e-05
-3.06640082077126e-05
-1.88833889406693e-05
-4.17031791268169e-05
-5.35454412777689e-06
-2.48259927298894e-06
-1.87759784101526e-05
-1.13246786263265e-05
-1.32802293291467e-05
-1.51565788966614e-06
-3.09411092121126e-05
-1.03237752178738e-05
-3.79621322052656e-06
-3.37270046156337e-05
-4.59957352825924e-05
-2.4081969966357e-05
-3.76912808503248e-05
-1.69889698176561e-05
-2.2622561710928e-05
-2.40993675258809e-05
-1.83011227978338e-05
-2.37416039397081e-05
-2.22672155189315e-05
-3.43541108129247e-05
-2.13436809714348e-05
-3.68146125435411e-05
-3.2496981079843e-05
-2.94417198179031e-05
-2.61009122869794e-05
-3.30404875636847e-06
-1.26194611747049e-05
-2.41210533051021e-05
-7.53730619982148e-06
-5.2091385811074e-06
-2.52663397297102e-05
-2.39851834273258e-05
2.34617442166226e-06
-6.3923594522184e-06
-2.27096074893383e-05
-3.86591687230746e-05
-2.17377253982025e-05
-4.60547801824286e-06
-8.8491583536278e-06
-1.44208291832191e-05
-3.60482653800252e-05
-3.00105170943137e-05
-1.83352466917469e-05
-1.31426728875081e-05
-2.13950628675606e-05
-3.16158296220076e-05
-1.74980551439448e-05
-3.0210679858413e-05
-9.73387935049982e-06
-3.2524506950321e-05
1.50305823831224e-05
-2.97351625924754e-05
-2.01771020966056e-05
-5.25852309802762e-05
-4.42713298902416e-05
-5.78804753449222e-06
-2.01338615841213e-05
-2.36919268985964e-05
-3.26678450061598e-05
7.09074628224142e-06
-2.44351098818902e-05
-3.5945696040152e-05
-3.33610588281784e-05
-1.72855923077714e-05
-3.67230645617971e-06
-3.02170487497135e-05
-2.29313009043181e-05
-6.28575052864845e-06
-1.38925796515021e-05
1.01630151137303e-05
1.20727710329666e-05
-1.12614955153829e-05
-2.7336719925989e-05
-6.53751861793121e-06
-2.13713376453051e-05
-1.70011856762653e-05
-1.54900363986428e-05
-2.08268740608061e-05
-2.32477210578725e-05
-4.57600080984677e-05
-3.14927129356439e-05
-1.95221765695326e-05
-8.7703037381818e-06
-8.73101208922741e-06
-1.91630476688814e-05
-2.90137310395384e-05
-4.38962491245537e-05
-1.90710257723792e-05
-2.41900936765279e-05
-1.85554445793199e-05
-1.55334439586847e-05
-2.30074712489373e-05
1.13926919690219e-05
-3.69528052628154e-05
2.52975457830968e-06
-2.92634072112675e-05
-3.33004629038225e-05
-2.13538066683099e-05
-1.92452631065076e-05
-3.94285234040641e-06
-2.02633241151308e-05
-4.14530780793348e-06
-2.59869625969679e-05
-2.64578698474517e-05
-1.17298362344422e-05
-2.51114992493547e-05
-1.04647586143221e-05
-1.1434653363289e-05
-1.94271640140839e-05
-3.04051913473622e-05
-1.7854149214556e-05
-2.05893102675613e-05
-1.66738191099821e-05
-9.27468571088421e-06
-1.35185904870267e-05
-1.86395525810298e-05
-3.95841620625702e-05
-3.29359498545479e-05
-8.65781326742153e-06
-8.69362558911019e-06
-5.84281936852485e-07
-2.37296681947478e-05
-2.33035423650456e-05
-3.32033000283716e-05
-5.37167450551401e-06
5.52512087446746e-06
-1.35132931469811e-05
-2.86697373838488e-05
-1.65090642589229e-05
6.74409378848731e-06
-5.85150698430233e-07
-1.18246610927006e-05
-2.40182830237586e-05
-1.68227821124078e-05
-2.82864314451768e-05
-1.76506698850739e-05
-3.55874401490268e-05
-3.17438407299035e-05
-9.46140319026505e-06
-3.76202980562791e-05
-6.14048599292486e-06
-5.341827431479e-05
-1.26877505126579e-05
-6.89029111459446e-06
-2.8068380382391e-05
-3.2912853129558e-05
-2.59213533555413e-05
1.03306075520657e-05
-6.12706960553184e-06
-3.42514835802663e-05
-2.26817503558582e-05
-1.83324137022873e-05
-2.0241762132124e-05
-1.84279835408295e-05
-3.50467602641695e-05
-3.28321628807387e-05
-4.01140496489689e-06
-3.39460913460931e-05
-2.99070140702887e-05
-1.55167720923258e-06
-3.33945043563652e-05
-5.04684108156882e-05
-2.16897681371403e-05
-2.37610512232641e-05
-2.70789266748157e-05
-4.36834406982212e-05
-2.33906450346042e-05
-4.18517045500326e-05
-4.5678263759797e-05
-2.46432301605162e-05
-6.47400823082712e-06
-2.49685063550539e-05
-6.74193458868547e-06
-3.38956911488043e-05
-2.31987845027902e-05
-4.16414825988689e-05
-3.10848934475787e-05
-1.69077997522809e-05
-3.14011973169033e-05
-3.10592123518935e-05
-2.0522790110237e-05
-2.4919556994237e-05
-3.98934803552917e-05
-1.87423688339762e-05
-2.80211526664604e-05
-1.07383496954566e-05
1.65726822848099e-05
-1.35045437771978e-05
1.23299978064993e-05
-3.42330155502346e-05
-8.1748731812564e-06
-2.43710365652357e-05
-2.56423082652516e-05
-1.62998253438499e-05
-7.81095148449504e-06
-1.61496694740023e-05
3.52105737626027e-06
-9.25921479248939e-06
-4.58669467721676e-05
-3.35215297564744e-05
-3.03617464006413e-05
-3.63598015465698e-05
-3.88689573452866e-05
-2.40739156909983e-05
-7.6519090209134e-06
-1.19163827874157e-05
-3.70686587668261e-05
-2.101142864991e-05
-2.95250358483853e-05
-2.40507910623492e-05
-3.5337928205278e-05
-3.06553575837939e-05
-1.09212403928664e-05
-5.82139020996523e-06
3.24889247842864e-06
-1.33024031056784e-05
-2.73716016055991e-05
-3.10920279367292e-05
-2.41889348666807e-05
-2.48411517001913e-05
-3.45514519170468e-05
1.43327267758812e-06
-1.48661917401191e-05
-2.36885968539185e-05
-4.03602537294901e-06
-1.07460228046258e-05
-2.44188459221487e-05
-4.96842490324534e-05
-4.04766794630207e-05
-2.0863641774136e-05
-1.6421746935897e-05
-1.14138215169331e-05
-2.35934748865282e-05
-3.38103778355613e-05
-3.6240145120311e-05
-4.92150925980247e-05
-3.43022281041289e-05
-1.39821486681456e-05
-1.03366771026026e-05
-1.60486347696266e-05
-1.35290042385369e-05
-2.17063602177745e-05
-2.47916207694462e-05
-4.91524728394552e-06
-1.13354686118236e-05
-2.58938636742761e-05
-3.37019712920729e-05
-3.30412568229858e-05
-9.60223913321349e-06
-2.78268167673812e-05
9.45123932984537e-07
-1.03683464553414e-05
-3.06358649971374e-05
-1.45360615928784e-05
-3.3778695589634e-05
-2.11314895087138e-05
-2.12230490318014e-05
-3.35750278654762e-05
-1.52733216041583e-05
-3.53762281075928e-05
-2.97237512374424e-05
-2.95123018227329e-05
-2.12032063129832e-05
-1.12520186454969e-05
-2.1742859702172e-05
-1.25950583165511e-05
-7.67474664667548e-06
-3.05220762534169e-05
-2.40629037506369e-06
-2.35657604095313e-05
-1.97513656882683e-05
-6.02342177808706e-06
-1.55061222877755e-05
-6.66729648965936e-06
-2.46612260636985e-06
-5.7253864761529e-06
-1.96373872370239e-05
-3.65050340055415e-05
-3.29597663464093e-05
-3.40264075529546e-05
7.37566472672672e-06
-3.05278869484399e-05
-1.83350360364334e-05
-1.11951336419151e-05
4.40962581617728e-06
-1.36989069299929e-05
-2.24603182574578e-05
2.35324736878515e-07
-9.79687453528934e-06
-2.85889440480234e-05
-1.60020574428392e-05
-5.70993075179531e-06
-2.88414729972066e-05
-3.84199543349625e-05
-1.45058744520787e-05
-2.82061709831196e-05
-4.76255783911117e-06
-5.79058316284054e-06
-2.05032502085512e-05
-2.43390231765421e-05
-1.58739373350753e-05
-2.51678844589218e-05
-2.37805838796535e-05
-1.61084624712197e-05
-1.19083775323007e-05
-1.95495438105806e-05
-2.04263062172212e-05
-1.24858132862241e-05
-2.67329413218394e-05
2.02080755549485e-06
-2.0385335116995e-05
-3.04191082309708e-06
-2.40314772071014e-05
-1.87035354432836e-05
-1.01993156462983e-05
-1.479873559746e-05
-4.32959672001883e-05
-2.22158510300879e-05
-1.14104331944964e-05
-3.34584563095193e-05
-4.56459746284919e-05
-6.23061877130196e-06
-3.57576374483716e-05
-1.40324217113388e-05
-1.61055507623689e-05
-2.48860950170636e-05
-2.33270939036336e-05
-1.72357030636456e-05
-2.47550061451009e-05
-1.86978676193438e-05
-4.51256953223707e-05
-7.58366447004093e-06
-1.86979601106952e-05
-8.5230032200308e-06
-2.55562359614479e-05
-1.70133502023454e-05
-4.00622491512396e-05
-3.09133269601695e-05
-2.2927649285003e-05
-2.64117088205936e-05
-2.10578731334821e-05
-1.18047960129484e-05
-2.31564631772701e-07
-3.14507797477585e-05
-2.19414546953188e-05
-2.55442495010792e-05
-3.93751599712814e-05
-2.23823513133923e-05
-8.76109141468505e-06
-1.41145679517019e-05
-2.25041819674387e-05
-2.3688548796763e-05
-9.98608197346821e-06
-3.03993744810211e-05
8.37678784386247e-06
1.1957962499258e-06
-1.43352777467024e-05
-2.32905330932507e-05
-3.55904689895304e-05
-2.76533961605438e-05
-2.88643055303219e-05
-1.70915388188144e-05
-4.2929677427308e-05
-2.50882467159612e-05
-2.63175907948779e-06
-1.49526981112113e-05
-2.53531769465214e-05
-2.60023320136322e-05
-1.63005159076936e-05
-1.52905088291364e-05
3.21203710009692e-06
-1.75416283003914e-05
-2.60029950226377e-05
-3.8655536680787e-05
6.72932763551335e-06
-3.45429658902469e-05
-2.65304300146331e-05
4.46423533871193e-06
-1.46212341449124e-05
-1.91375285202693e-05
-2.00839317530717e-05
-3.0626759199309e-05
-4.83666359084758e-05
-2.63892575341935e-05
-1.35372030843798e-05
-2.62332978624274e-05
-2.32598462228143e-05
-2.92125574723801e-05
-3.23370279378455e-05
-2.29819827142964e-05
-2.57406704011367e-05
-5.69462510782763e-05
-2.27942139582577e-06
-1.86910369176252e-05
-1.13636402860685e-05
-2.35786747263514e-05
-4.6542834912488e-05
-4.60283947234069e-06
-8.92702545047094e-06
-1.41544197118633e-05
-2.92351756976428e-05
-1.1394185302666e-05
-1.50616804160048e-05
-8.19228926862947e-06
-3.2970470045932e-05
-2.47934712180593e-05
-2.48493007911674e-05
-3.84699240339305e-05
-1.83570943732599e-05
-1.46707873457701e-05
-7.61229657217223e-06
-1.25318204715552e-05
-2.96851584907722e-05
-1.73608307620571e-05
-1.59299174722298e-05
-2.70580585533351e-05
-2.53127909923043e-05
-2.83603383338979e-05
-2.86436020999565e-05
-2.32075330096187e-05
-3.37910991259969e-05
-3.51304639398157e-05
-2.09091750084624e-06
-3.43614940122482e-06
-1.90502122871001e-05
-7.9318101420245e-06
-8.35346176917503e-06
-4.11822169162607e-05
7.45201019107051e-06
-3.19124685258537e-05
-1.3481243639054e-05
-2.12845793979833e-05
-3.34697693052003e-05
-1.98100163167681e-05
-1.96529246289628e-05
-2.61873476066766e-05
-1.60718219749899e-05
-1.44618788120341e-05
-1.76526100281097e-05
-1.43523394129333e-05
-3.21344127136314e-05
-1.57214267001543e-05
-2.99743507791055e-05
-2.03599034359488e-05
-1.60430719610099e-05
-2.1289919077027e-05
-2.29789897444019e-05
-8.0759926728773e-06
1.75515119859441e-05
-3.53636889469218e-05
-9.73655145127784e-06
-3.52555833941971e-05
-2.26764976087254e-05
-1.65908099800296e-05
-9.59157913909558e-06
-2.23741877893193e-05
-3.20689992728938e-05
-7.00455733419194e-06
-2.67071475525466e-05
-2.35540306743251e-05
-1.46075309179254e-05
-2.7684104993778e-05
-1.37083813463308e-05
-2.61086902099061e-05
-1.66392133863474e-05
-2.31416173682447e-05
-2.180525720717e-05
-2.12867963890681e-05
-2.68440495947765e-06
-1.42120886698098e-05
-2.11545115513737e-05
-3.18476263006593e-05
-1.48171487317926e-05
-3.96051424247425e-05
-3.04758201525691e-05
-1.7395370896202e-05
-1.46752041785263e-05
-2.49071037893541e-05
-1.57221095407547e-05
-2.39958820392318e-05
-1.39901349385645e-05
-1.74555210931763e-05
-2.73775154817197e-05
-8.56085250436533e-06
-3.32155688358047e-05
-2.05276017630764e-05
-9.69008959092462e-06
-2.78870850010031e-05
-2.87873964771329e-05
-2.55254165139145e-05
-2.90510531321519e-05
-2.81946842692654e-05
-3.13724613977824e-05
-1.45370316771579e-05
-9.46364755369214e-06
-2.16031808489212e-05
-2.26822298060555e-05
-3.62845641415603e-05
-4.74645977383804e-06
-2.04024441700845e-05
-3.51172134812935e-05
-5.87813167435715e-06
-2.06730547514153e-05
-1.43292944784274e-05
-3.70254940377371e-05
-4.83862050590984e-06
-2.73821861194988e-05
-9.88691941261172e-06
-1.71338370927613e-05
9.26182624107969e-06
-2.91152537632429e-05
-1.36862106319837e-05
-2.45244566043069e-05
-2.18421881437141e-05
2.16113087870896e-05
-3.73380384108614e-05
6.2828774866582e-06
-2.69423181574443e-05
-2.59347157310367e-05
-8.21789770029076e-06
-2.82511195667464e-05
-2.03760329347917e-05
-1.15935236088851e-05
-2.40716291256793e-05
-3.69975113728003e-05
-4.95463250394869e-05
-3.66915366632242e-05
-3.478534622066e-06
-2.39281464642843e-05
-2.54361260756597e-05
-1.10637241740541e-05
9.4125097934791e-06
-1.48962668736079e-05
-3.60660288429419e-05
-5.08921518254735e-05
-1.13174015755808e-05
-2.42924878108988e-05
-2.32649721650621e-05
-2.14903138648216e-05
-1.87218243020748e-05
-1.49235202648246e-05
-2.20309344172527e-05
-1.46831452764754e-05
-3.8727014245289e-05
-2.24140918851291e-05
-6.95108545283653e-06
-2.3818335570392e-05
-1.43257929251672e-05
-8.82332113312331e-06
-3.30204785419653e-05
-2.12783037376635e-05
-1.86239994226379e-05
-3.47100829109338e-05
-2.23763635928885e-05
-2.0436262097111e-05
-8.52293625646251e-06
1.30423292497646e-05
-3.12432771493473e-05
-2.55705580242041e-05
8.64135962233724e-07
-5.53776915697694e-05
-1.0121545051068e-05
-8.11687982157293e-06
-8.3802243473632e-06
-2.78188356996588e-05
-3.22705303260492e-05
-3.40367966742107e-05
-1.97589318232704e-05
-1.97223845799395e-05
-1.40810013185377e-05
-2.58377629423291e-05
-2.53739360296922e-05
-2.17229481372325e-05
-1.55900687055974e-05
-1.27838413845017e-05
9.89632110296974e-07
-2.16881162322222e-05
-1.8220007989275e-05
-2.44303480402946e-06
-2.8662773657514e-05
-4.00915871512963e-06
-6.4012186697649e-06
1.7723614748389e-07
-1.9059210596856e-05
-3.03682365925223e-05
-3.13087187516739e-05
-2.51377286372084e-05
-4.02605897290211e-05
-3.78564534087308e-05
-4.95134281716024e-05
-6.19440455630581e-06
-2.1719321535268e-05
-2.87316329012565e-05
-3.07850387626626e-05
-3.80087831077178e-05
-2.69478041520632e-05
-6.4765852850586e-06
-3.46385295764487e-05
-3.52496927000526e-05
6.67750123338326e-06
-3.64102709356064e-05
-3.00265697748654e-05
-4.98067868175212e-05
-1.22918797515382e-05
-3.68064880644039e-05
-1.08428571650777e-05
-1.36303151439768e-05
1.61460590310972e-06
-1.6225785802933e-05
-1.76216159493463e-05
-2.2730284238268e-05
-3.42155372247478e-05
-2.24672571548451e-06
-7.83999243677094e-06
-2.54211299865677e-05
-2.88911827710513e-05
-1.39260645121831e-05
-2.65780760301152e-05
-5.93186828796483e-06
-2.05115933174576e-05
-2.71394818881418e-05
-2.95556853564169e-05
-1.21206013779946e-05
-1.51972071981271e-05
-3.00084049895797e-05
-1.8082015506313e-05
-3.04006578087444e-05
-3.59315593609255e-05
4.49455008854704e-06
-2.65529801285773e-05
-2.69221692241305e-05
-5.34541123216072e-06
-1.7892999185068e-05
-3.50735528595448e-05
-2.83267518979238e-05
-1.04994584933483e-05
-4.04471550188387e-05
-1.02676081143137e-05
-1.82994673409523e-05
-2.50709794530094e-05
-2.80480605446896e-05
-4.32513647644027e-05
-1.47061120777014e-05
2.87767027760924e-06
-1.91222705156836e-05
-1.25373601839386e-05
-7.18255927543859e-06
-3.69253118650846e-05
-4.09137745909662e-05
-1.82342763987234e-05
-1.69813856426991e-05
-1.30105050659465e-05
-1.46204357277961e-05
-4.39668751187098e-05
-7.11723646171621e-07
-1.79927423551148e-05
-2.67956289395585e-05
-2.46570461357744e-05
-1.84267422725765e-05
-1.50254183252927e-05
-4.8411159095627e-06
-1.03572193200521e-05
-3.07290675649256e-05
-1.15330800945541e-05
-3.56957600256365e-05
-3.14298947662307e-05
-3.34888834018891e-05
-4.79114672575396e-05
-1.46529529789774e-05
3.45929733162102e-07
-2.19255201079572e-05
-3.14842833130709e-05
-3.95759866576039e-05
-3.48718864992167e-05
-1.92634665942156e-05
-4.15303341799861e-05
-2.62547090099861e-05
-9.53682214326003e-06
-1.54441640297598e-05
-3.09886725633945e-05
-1.04320364706781e-05
-1.25593588745038e-05
-4.8069823717307e-05
-2.68034092044613e-05
8.37219210808098e-06
2.23916673620528e-06
-2.01064291208203e-05
-1.69882621109897e-05
-4.21294538421931e-06
1.20161280349438e-05
-2.90220163987236e-05
-3.81633113183356e-05
-1.80763950879703e-05
-3.62533193511704e-05
-2.73700133504461e-05
-3.61751413207062e-05
-1.30780767548014e-05
-8.87816782951877e-06
-1.79910675949548e-05
-3.27391709437063e-05
-2.39952667238409e-05
-9.84515089786034e-06
-1.36773106780554e-05
-2.76696948561663e-05
-1.87766723283589e-05
-4.53274530858346e-05
-1.09690978539212e-05
-2.09009087043365e-05
-6.32507594599603e-06
-1.78746503072046e-05
-4.19116606347246e-05
-3.15286331317412e-05
-1.51388626598532e-05
-1.73715018521588e-05
-9.39290591929973e-06
6.19828511527646e-07
-2.56335166776955e-05
-4.03143790849297e-06
-2.12625372136173e-05
-2.59642066930883e-05
-1.93254691858128e-05
-2.97409428575887e-05
-5.01834003161418e-06
-3.22897076643789e-05
-3.5700701974667e-05
-3.56288502942393e-05
-2.11763118830277e-05
-1.61364257121524e-05
-2.49901696891563e-05
-4.59412017137904e-05
-4.30999458822046e-05
-1.55123523699907e-05
-1.85172594708838e-05
-3.24039386886211e-07
-3.94134017609887e-05
-2.87779318290121e-05
-1.56080491123415e-05
-2.14588808734649e-05
-1.07914378820236e-05
-4.76546285348232e-06
-1.58844624930694e-05
-1.20457847261535e-05
-9.43358316460749e-06
-1.40195569480297e-05
-1.94438044216478e-05
-4.71741462629078e-06
-5.33503351036999e-05
-7.15882862298055e-06
-2.05558927429754e-05
-3.38992392926319e-05
1.2609527416921e-06
1.00799272736493e-05
-1.92344949782687e-05
-1.49640340155651e-05
2.88161486402484e-06
2.50780486895364e-05
-2.9640236096126e-05
-2.51340027958963e-05
-7.92269012423143e-06
-1.114906821898e-05
-2.68448750959187e-05
-2.34279758650943e-05
-8.67040862528569e-06
-1.531285763256e-05
-2.69792010028126e-05
-4.55525812558135e-05
-2.37609284089668e-05
9.69001013448781e-07
-3.37679875060717e-05
-2.83505278524855e-05
-8.75407142824113e-06
-7.26035451671214e-06
-1.40985121625658e-05
-2.1990509240367e-05
-1.2426362562973e-05
-3.37569351880693e-06
-2.64740587611521e-05
-3.88520223173295e-05
-7.17079028511e-06
-5.21372090833483e-05
-1.84088963309477e-05
2.0556700895937e-06
-2.10908332348851e-05
-1.46877552170436e-05
-1.38161751164778e-05
-6.47142389586536e-06
-3.5864303950632e-05
-3.36085342903372e-05
-1.91798556404135e-05
-3.50097877119627e-05
-2.60294168200075e-05
-2.35217087405258e-05
-2.16115494499958e-05
-1.93154698535517e-05
-1.52872793060875e-07
1.63419480218777e-06
-1.55458199397039e-05
-3.60528705353221e-05
-8.87759156863697e-06
-2.04213796900921e-05
-1.62735290053766e-05
-4.2055729867476e-05
8.04946998694569e-06
-3.21693144588989e-05
-2.79009204160535e-05
-1.99091416876113e-05
-3.4804562896878e-05
-2.542617796914e-05
-3.1207164529502e-05
-4.51999380911315e-05
-3.0497419776481e-05
-2.49172850477064e-05
-3.04475470394909e-05
-1.36662920405945e-05
-2.52091458719916e-05
-1.86407629766046e-05
-1.11643690642301e-05
-1.63700902695945e-05
-1.9584324590023e-05
-2.31895736796337e-06
-3.61502663594524e-07
-1.9461719901984e-05
-2.4622145078682e-05
-3.83639978731224e-05
-1.23776632994823e-05
-4.29720437435424e-05
-4.56996901031039e-05
-4.75905567057542e-05
-4.85666178039027e-05
-2.06776513393781e-05
-1.0043848239252e-05
-2.09717993453453e-05
-1.04046099777836e-05
-2.12192690730399e-05
-3.75239728926531e-05
-2.11812721475026e-05
-9.98362853074201e-06
-1.73421203728145e-05
-1.41736548080555e-05
-1.23592642341619e-05
-2.57949979962086e-05
-2.18330107529641e-05
-2.39192715129671e-05
-8.73655036707228e-06
-1.26808075800213e-05
-5.2036134839046e-05
-3.95385718832655e-05
-1.34976662668642e-05
-2.61240055823777e-05
-2.74105543428969e-05
-2.2448894499972e-05
-1.06929426161355e-05
-1.89499972979617e-05
1.28068645230155e-05
-1.82381300186284e-05
-3.25671654366844e-05
-2.91630622205779e-05
-1.42845784048744e-05
4.29144219145171e-06
3.21178877333241e-06
-3.05790534294661e-05
7.70338468625302e-06
-1.71540913843449e-05
-2.65774820739799e-05
-2.51515350116983e-05
-2.9671841710709e-05
-1.97424497849555e-05
-2.74513680643758e-05
-3.11993889291376e-05
-1.96840672300272e-05
-3.2500331937895e-05
-2.64017735974592e-05
-5.10508418583847e-05
-4.03696908936535e-05
-2.09087162331901e-05
-6.66148069803796e-06
-9.51483141132177e-06
-3.16661952888232e-05
-1.56192167772913e-05
-6.01255208509834e-06
8.0805331133154e-06
-2.0327780178414e-05
-7.60494454856806e-06
-1.98417844715313e-05
-2.15283623644463e-05
9.84106787804427e-06
-1.90409620481397e-05
-1.99090042226635e-05
-3.98861334945427e-05
-1.78801655013403e-05
-1.7320609994668e-05
-2.26924822200192e-05
-4.13168364225431e-05
-2.27814072660418e-05
-1.84621567322494e-05
-2.98209615928564e-05
-1.34204882075798e-05
4.07098702575862e-07
-3.38219267130521e-05
-2.49140229954384e-05
-8.33881235655367e-06
-3.08076927067015e-05
-1.9514573310373e-05
-1.26252366308094e-05
-2.66877777459915e-05
-1.77390676698293e-05
-1.17739694159218e-05
-2.2332151730165e-05
-1.79372819900785e-05
-4.50817729518045e-06
-1.61638747736395e-05
-3.52529332634748e-05
-1.94700721241051e-05
-1.1221469106987e-05
-3.09415839485812e-05
-1.9933221193902e-05
-3.26715345122286e-05
-1.27881974493169e-05
-3.10938921514491e-05
1.05440833513744e-05
-1.10981598292328e-05
-1.48788184744675e-05
-2.56090059423606e-05
-4.31160512690783e-05
-1.18548279252947e-05
-2.16401920307083e-05
-7.49051216163492e-06
-3.72999891990857e-05
-1.90560168796848e-05
-2.84143201916457e-05
-2.96732555543388e-05
-2.85363492397526e-05
-1.13895853312689e-05
-5.46171273654856e-05
-2.50417972010671e-05
-4.72401208754856e-08
-2.97727764117833e-05
-4.41842303801215e-05
-1.97190586228645e-05
-1.57216080712261e-05
-3.51948469702409e-07
-1.64898922211674e-05
-1.56636168096575e-05
-3.0309929880667e-05
-3.67051314563287e-06
-3.170183689819e-05
-2.92263745237886e-05
-9.68457171330685e-06
-5.02892795836175e-06
-2.28481867568922e-05
-3.02878602074052e-05
-3.15321957552906e-05
-3.4617408282803e-05
-2.39799683515145e-06
-1.19741898743162e-05
-4.34353201655366e-05
-2.9282265716613e-05
-4.58602045814561e-05
-3.58872009803465e-05
-3.89976539839051e-05
-4.14614691771137e-05
-2.09360010860626e-05
-1.94315832267071e-05
-3.30427259107928e-05
-2.20055667721458e-05
-2.36252028403927e-06
-3.38508287230232e-05
-2.7125721228347e-05
-1.22337450074743e-05
-2.37726506859412e-05
-2.94462035315623e-05
-2.59650785776661e-05
-2.15973020204312e-05
-1.29016477564769e-05
-3.47075778932371e-05
-6.42440478604969e-06
-4.68654082106106e-06
-4.42606257206906e-05
-2.02490170716713e-05
-2.7260728688294e-05
-1.93265190302809e-05
-3.17535807280038e-05
-2.31599443539118e-05
-2.46136939251758e-05
-2.19350401167124e-05
-2.18136767874575e-05
-1.45506805213743e-05
-1.7829977388342e-05
-2.21744047160694e-05
-4.05708400819237e-05
-3.14250758092794e-05
-6.24706534525667e-06
-1.8075162287899e-05
-3.40625778999451e-05
-8.56756904391913e-06
3.27908401870541e-06
-5.20101833090358e-05
-3.98589512969832e-05
-2.27637209582233e-05
-1.12502280858751e-05
-8.05260277468736e-06
-2.11845723357712e-05
-1.67660630648357e-05
-2.84753227604871e-05
-2.73964444073681e-05
-2.47935684816019e-05
-2.86023075122682e-05
-3.02225694206551e-05
-2.32448967342142e-05
-2.26251440309883e-05
-1.2619274799756e-05
-3.26715216963616e-05
-3.19732799571558e-05
-1.62743623910749e-05
-1.11106359621251e-06
-1.90289496087418e-05
-2.43438648759847e-05
-2.81208002771069e-05
-2.80563105349291e-05
-3.8450446460474e-05
-1.99421856261661e-05
-2.03023890440477e-05
7.83753735720501e-06
-9.64712525604812e-06
-1.01876227261293e-05
-4.87278882378419e-05
-1.43110993755785e-05
-9.0908586857907e-06
-6.71390179751079e-06
-3.30251985883418e-05
-1.29688496491388e-05
-2.37330039347683e-05
-1.29816985329653e-05
-3.8048096433536e-05
-1.55986464962173e-05
-3.54606343654281e-05
-1.37739058650231e-05
-2.54669532206563e-05
-2.87381047160254e-05
-4.57010364579533e-05
-3.00915846209506e-05
-3.36451356105181e-05
-5.90236997040627e-05
-1.53187845751534e-05
-1.5888935739944e-05
-2.09368913363799e-05
-3.15840475249102e-05
-5.24854496880583e-06
-1.62044537681484e-05
-1.61474288818555e-05
-2.40824579850796e-05
-1.63195956019442e-05
5.96658237885383e-06
-4.14719428203299e-06
-2.17221800549754e-05
-1.25306369086859e-05
-1.88544403580129e-05
-1.18662199707838e-05
-5.47629006736319e-06
-1.15462251112324e-05
-2.74271433359454e-05
2.0945237907161e-06
-1.73077112949105e-05
-3.17343726908181e-05
-2.34247937259665e-05
-3.444534796435e-05
-3.16930466089756e-05
-3.75782731757408e-06
-2.84477314715852e-05
-2.04178820992257e-05
-1.31696756228087e-05
-2.51590325522648e-05
-2.89574780342726e-05
-2.04775752126897e-05
-2.1755357273861e-05
-1.06467887058006e-05
-3.34808375433494e-05
-2.60612036243584e-05
-2.23836505461666e-05
-2.50059833904657e-06
-4.27449915887281e-05
-2.50651848106295e-05
-4.20322214200462e-05
-3.84977825891303e-05
-4.88213440638355e-05
-5.58280469084221e-05
-3.31452568272574e-05
-1.57818669258835e-05
-7.35144633914626e-06
-6.0308413150926e-06
-3.33483020604581e-05
-2.62906448798736e-05
-1.45915665348345e-05
-3.53767879159731e-06
-9.40156484207289e-06
-9.79497316145387e-06
-2.10434650298885e-05
-1.9719138442652e-05
-1.33100330561563e-05
-1.06810213669425e-05
-4.38220574027991e-05
-2.34433982553564e-05
-1.86958759388494e-05
-1.02936849251284e-05
-1.15901884587816e-05
-2.53706167007862e-05
-2.78832086033136e-05
-3.3645480287946e-05
-5.00390063641482e-05
-3.14911817563565e-05
-5.11673688582672e-05
-3.17537028385874e-05
-3.95588490627329e-05
-3.38970659031954e-05
-3.76248120108279e-05
-2.44261203561374e-05
-2.61972781121074e-05
-2.87339804339092e-05
-1.88727527958914e-05
-9.56319216406375e-06
-2.84707864075247e-05
-6.3795217970851e-06
-1.44744980479443e-05
6.7875026440488e-06
-2.31219630067384e-05
-2.22924689372784e-05
-8.48222150231052e-06
-1.71760527456399e-05
-2.11844072703023e-05
-4.23616369178588e-05
-2.94309595642469e-05
-8.05402332289637e-06
-1.76102435279542e-06
-3.28952231168916e-05
-3.89264896980444e-05
-3.28337171936022e-05
-8.09625772041279e-06
3.10701518372221e-06
-1.85690245077109e-05
1.08523792201828e-05
-3.10431472496986e-05
-2.21260304720697e-05
-1.35030350443648e-05
-1.64953126092589e-06
-1.44050814332622e-05
-6.40510304790799e-07
-2.23333510873275e-05
-9.12224643307366e-06
-1.12751608164412e-05
-3.7500716237188e-05
-3.10964101942656e-05
-3.82904783142064e-05
-1.36072422575103e-05
-1.32713378258991e-05
-3.67149096938397e-05
-1.61722484583349e-05
-1.98782395297625e-05
-1.2543160267753e-05
4.28991503918832e-06
-2.94565203484461e-05
-3.46967889549771e-05
3.46659638808125e-06
-3.47938852791789e-05
-2.6477962269186e-05
-5.79287364262066e-06
-2.59384030531101e-05
-9.00598382314246e-06
-3.29425143718197e-05
-2.54587058994231e-05
-2.06678631500732e-05
-2.35612348097503e-05
1.26731133282777e-07
-4.75652619313732e-05
-2.11692909089498e-05
-2.93574405206053e-05
-1.17963540919019e-05
-1.64027995694627e-05
-2.28011697132095e-07
-6.57622504351113e-06
-1.8423723064101e-05
-3.09714527187027e-05
4.94884247677922e-06
-4.70184179384377e-06
-3.00978913891946e-05
-1.01682440213931e-05
-2.4484300646094e-05
-3.76479149458762e-06
-4.2669993516441e-05
-1.02493633887587e-05
-3.52643266110041e-05
-1.61284808962781e-05
-1.02181814159655e-05
-3.5075820066501e-06
-2.83595407128079e-05
-2.31376132829352e-05
-3.3123284543378e-06
-2.30589925469029e-05
-1.55690096350914e-05
-1.22528616757262e-05
-3.46268741754768e-05
-2.60775339705249e-07
-7.20845644478852e-06
-1.37753324367556e-05
-2.43948978562628e-05
-7.71877466648577e-06
-2.72740837747581e-05
-2.38610625862889e-05
-5.21872549492467e-05
-1.90125065423145e-05
-2.6954490567974e-05
-2.51086342542311e-05
-3.59133862389597e-05
-3.57071105149858e-05
-3.18892660266095e-05
-3.30625798901761e-05
-1.52531697688965e-05
-4.77974635446801e-06
-4.11229658504429e-06
-3.35130148163184e-05
-2.4240547488394e-05
-2.04064973578663e-06
-1.40269902574956e-06
-3.13262173918431e-05
-2.67732689421788e-05
-1.45872684093889e-05
-3.7660222628901e-05
-3.15015837619147e-05
-8.22916262913245e-06
-1.24909062457391e-05
-2.1964808675634e-05
-1.12587573540522e-05
-1.60142209956722e-05
-3.96415466281091e-05
-4.59550280036836e-05
-4.24269557919756e-05
-2.51465686382717e-05
-3.39564232472574e-05
-2.40261606397536e-05
-2.66737442217192e-05
-2.62350242266253e-05
3.6018703996799e-06
-5.46713265651906e-06
-2.70982142775851e-05
-2.10187805813286e-05
-2.41015568053915e-05
-1.40474723322491e-05
-3.11923509640366e-05
1.3487315096012e-06
-1.52501744529555e-05
1.62756053812773e-07
-2.16033448525365e-05
-3.87695972166717e-05
-2.16558385084117e-05
-2.28623833481329e-05
-3.24008087231779e-05
-1.15723648178051e-05
-2.23087126181124e-05
-4.05543166997121e-05
-1.02356309865445e-05
-3.09817870708974e-05
-1.9404249971079e-05
-1.67978563743976e-05
-1.50302642505459e-05
-5.03618037160639e-09
-2.93406854543568e-05
-1.48668022278764e-05
-2.87088356643616e-05
-2.6540383384905e-05
-2.16896357211005e-05
-7.1881468646522e-06
-1.97345405761579e-05
-2.05806318251959e-05
-1.76668304252319e-05
-2.77332799321286e-05
-2.39002969043514e-05
-3.59907700613622e-05
-3.83318623904871e-05
-3.91406810873415e-05
-4.11566297852613e-05
-3.55640961191506e-05
-2.5584491808648e-05
-4.15533590652011e-05
-5.03893227454102e-05
-3.17065246673561e-05
-2.69075106479746e-05
9.59038293044412e-06
-2.03204615757001e-05
-1.76930199516589e-05
-1.11569354884392e-05
-2.15844117852805e-05
-1.00789268828428e-05
-2.41555005810572e-05
-2.22041279328636e-05
-2.80016450492258e-05
-1.3653409777682e-05
-7.77100234678032e-06
-2.2593604838347e-05
-8.92120220560037e-06
-1.84230389334821e-05
-9.365383436616e-06
-1.72339423886929e-05
-2.30259443348643e-05
-2.72857422413688e-05
-2.08269472233254e-05
-2.80362321757526e-05
-2.59492636415511e-05
-4.56881882954608e-06
-2.04165746839626e-05
-4.74572186239808e-05
-3.06112355729199e-05
-2.57237697731903e-05
-6.33458100491802e-06
-2.12755770893595e-05
-6.0910535753547e-06
-2.59764836133731e-05
-6.77407850996277e-06
-3.42574327014725e-05
-2.46937366654814e-05
-3.34923471770624e-05
-2.97609465477918e-05
-4.17958738311378e-05
2.63446909270733e-06
-3.61318093885478e-05
-3.11705478969943e-05
-2.86075087520056e-05
-2.30412993043864e-05
-1.15757194312075e-05
-2.98565403888296e-05
-2.74984258438145e-05
-3.91488361611651e-05
-2.96335024713033e-05
-1.37241369291558e-05
-1.13509308715131e-05
-2.34837418678606e-05
1.90030471520854e-06
-1.16389938785371e-05
-2.39616802107495e-05
-1.4708748455234e-05
-1.93498345153947e-05
-3.28017833389274e-05
-3.58191926166679e-06
-1.12275498948722e-05
-1.26759237802861e-05
-3.32546862502943e-05
-2.14626856873221e-05
-2.964791857145e-05
-2.56748165251463e-05
-3.28916821013865e-05
-3.04047871634055e-05
-3.66380965593403e-05
-2.80928514867974e-05
-6.73698764136972e-06
-1.44634401736963e-05
-1.24512502551826e-05
-3.73384804375119e-05
-9.77907591447062e-06
9.2403965278548e-07
-1.00049867206789e-05
-1.19119212716384e-05
-3.06559061165667e-05
-1.61926924677676e-05
-2.4306398985185e-05
-3.84326718213676e-05
-2.22523941321377e-05
-6.07106341820162e-06
-4.18755995756907e-05
-2.10354137155036e-05
-2.87711809298721e-05
-4.39941390811055e-05
-6.95776813288124e-06
-2.24657531596545e-05
-1.56121274812864e-05
-2.78429820438861e-05
-4.47529612682318e-05
-2.04035494304011e-05
-2.32669799575222e-05
5.01387346458993e-06
-2.55938389395394e-05
-2.48847248912603e-05
-3.44456512880518e-05
-7.3652548209578e-06
-3.08171234522642e-05
-2.80973042703197e-05
-3.47466096641327e-05
-7.22725683527203e-06
-3.36543091283226e-05
-2.76945176428117e-05
-6.4899321060464e-06
-1.02687729167618e-05
-1.11793881861669e-05
-3.19218783526759e-06
-7.4384368411767e-06
-1.7199691937087e-05
1.30074868730323e-05
-4.07932906963097e-05
-2.24182425845829e-05
6.04058948473595e-06
-2.48024246505087e-05
-3.08236479763831e-05
-1.96612710549642e-05
-2.77831474313261e-05
-8.94271308061038e-06
-4.1194745095419e-05
-1.32615433581733e-05
-4.31222609569328e-05
-2.7879147616493e-05
-3.61673646136577e-05
-3.16151805194861e-05
-2.30678754697744e-05
-4.43991549827744e-05
-1.81205212510231e-05
-1.49698215758677e-05
1.47301749882278e-05
-3.9658188481369e-05
-3.12443175447099e-05
-2.58175086117013e-05
-2.23212586149451e-05
-2.42423834336483e-05
-3.25553316101117e-05
-3.22688302264195e-06
7.4808518026755e-07
-2.57670421479964e-05
-2.01948972562886e-05
-2.79533483591915e-05
-5.88779868207058e-06
-1.35335479129916e-05
1.6273311481484e-06
-1.34620596405385e-05
-2.76596677915378e-07
-4.09503878237264e-05
-2.57990718389004e-06
-5.72571186755338e-06
-3.17026345929975e-05
-2.41439523915392e-05
-1.94606953138124e-05
1.15155469520227e-06
-8.45304710500417e-06
-5.86985915758463e-06
-3.84696361573131e-05
-2.56763608486933e-05
-2.83144109926228e-05
-2.22315510995518e-05
-2.67962426310122e-05
-3.26833572691809e-05
-2.92710953058844e-05
-2.3202900419991e-05
-3.32994096695355e-05
1.83948553749131e-05
-3.49454249270454e-05
-1.64207976553378e-05
-2.18704237872435e-05
4.16407667618052e-06
-2.69626165196851e-05
-2.43433409141336e-05
3.51579561903543e-06
-1.93276742594321e-05
-1.28325801350995e-05
-4.90124006243259e-05
-3.31766017617244e-05
-2.55588277688084e-05
-2.69803818577756e-05
-1.79921930677373e-05
-4.6277629435803e-05
-4.81706267590814e-06
-2.37130938819116e-05
-1.59128705975494e-05
-4.64874057869318e-05
-1.09524029805964e-05
-2.33091887404576e-05
-4.81053405426868e-05
-3.80817737938908e-06
-2.09258415529082e-05
-1.64153275866549e-05
-4.80075597748268e-05
-1.84916507701359e-05
-7.1563641157769e-06
-3.21504734447785e-05
-2.16775208899965e-05
-3.91453066461474e-05
-3.52181106166999e-05
-1.97470165051348e-05
-2.61795818634389e-05
-3.52213933569458e-05
-2.60146919634924e-05
-1.33323973639889e-05
-1.02340016006419e-05
-4.02360055723343e-05
-3.16393714380567e-05
-4.05650128674226e-05
-5.32881648214793e-05
-2.55878974614298e-05
-1.4690097188254e-05
-2.74160571483902e-05
-1.5610393010404e-05
-1.41681537881621e-06
-1.88347649391245e-05
-1.1674203772178e-05
-2.3530313488786e-05
-1.2636565243002e-05
-5.90416140613579e-06
-2.91164887491861e-05
-3.32748496392408e-05
-1.29441551952351e-05
-1.8969381854724e-05
-2.17524425844148e-05
-4.30061666826902e-05
-2.82477188205095e-05
-1.87955580303182e-05
4.48156488038592e-06
-4.00886209337455e-05
-2.60039559819536e-05
-1.33078874535435e-05
-2.01166877698294e-05
-3.2919639202639e-05
-3.17107729098618e-05
-2.48747331301605e-05
-2.27877873696049e-05
-1.8390875587423e-05
1.93862380243332e-06
-4.89088813662187e-05
-2.08425133189784e-05
-2.71082614308512e-05
7.94496182300916e-06
-8.66553391504775e-06
-2.54277729651176e-05
-1.52623942397341e-05
-2.00491079690346e-05
-2.77487669447111e-06
-3.08951565726545e-05
-3.51582245896701e-05
-4.1506315186223e-05
-3.36642374148518e-05
-3.86580927739629e-05
-4.06720389379611e-05
-3.99475014369269e-05
-3.07851498556203e-05
-2.97377702714515e-05
-1.54517991071479e-05
-2.76467627129488e-06
-3.68519929138076e-05
-2.47094258294415e-05
-2.3205393710212e-05
-8.26182025002175e-06
-2.15513141377757e-05
-3.2851542902848e-05
-1.83416431853841e-06
-2.57480509062265e-05
-2.07107910389672e-05
-1.5801234609807e-05
-1.5722982281235e-05
-5.38335958003642e-05
-3.17244497056816e-05
-9.46632968929786e-06
-2.5068130535794e-05
-1.23844271531642e-05
-2.08184284575863e-05
-1.13383261771626e-05
-1.43455274999154e-05
-7.11558200838558e-06
-6.91794214178187e-06
-1.16164809846049e-05
-1.29903726666908e-05
4.79874156108234e-06
-1.73814642918005e-05
8.46005040718069e-06
-1.28385708048697e-05
8.30540207584094e-06
-2.13350809770683e-05
-1.25883103466034e-05
-9.41076191686306e-06
-3.33348122336185e-05
-3.00978198920759e-05
-1.26502296711434e-05
-1.00965362415701e-05
-1.67958229774266e-05
4.3478269822356e-06
-7.14896154668309e-06
-2.55287730634344e-05
-1.69607407392267e-05
-1.68905364743709e-05
-1.34779324856076e-05
-1.84527585242828e-05
-1.35420892146021e-05
-8.15931979504742e-06
-2.02429409995491e-05
-2.18233441936602e-05
-1.4964048320601e-05
-2.12039297075442e-05
-1.56012391285296e-05
-2.39275517645748e-05
-5.16844095034685e-05
-3.54178210723605e-05
-3.50678595796411e-05
-4.46146130122052e-05
-9.57410278996927e-06
-4.70076040116274e-05
-1.52081105053766e-05
-3.39015024015985e-05
-1.32243323964009e-05
-1.650162366144e-05
-2.14762801703999e-05
-8.61434903217415e-06
-1.1804834979876e-05
-2.05403409577784e-05
-7.1468617334922e-07
-1.47597816945667e-05
-3.06688627106217e-05
-5.2923238098808e-05
-2.32527138149727e-05
-7.7357216099479e-06
-1.75007454428933e-05
-2.29225998762154e-05
-1.61213292102552e-05
-6.18800347733847e-06
-3.20462168117346e-05
-2.99449318595952e-07
1.10208216002963e-05
-1.9157612495379e-05
-4.32464908801527e-06
-4.19576650283691e-06
-1.62968058135969e-05
-5.60822648916345e-06
-9.58677683103761e-06
-1.06280936112724e-05
-1.05753562205266e-05
6.34753341963514e-06
-1.53076003523676e-06
-6.86488941432275e-06
-3.46402402720249e-05
-3.09655105826387e-05
-6.38715451667857e-06
-1.86788156897065e-05
-4.75148332739864e-05
-4.09579751108205e-05
-4.1818021872312e-05
-3.43892277780941e-05
-2.5388922014397e-05
-3.66653195171908e-05
-2.30357945913805e-05
-3.34454888972107e-05
-3.92172053895731e-05
-2.56650770107759e-05
-3.02506050454205e-05
-3.1156579549936e-05
-9.94933730825923e-06
-2.46118294638016e-05
-3.04422842915009e-06
4.69202573299713e-06
-5.45584887755682e-07
-4.22910404916712e-06
-1.86962933829001e-05
1.11813794434382e-05
-2.47659575291742e-05
-2.20084709324787e-05
-1.27604973096237e-05
-4.73290520867316e-06
-2.58233840219624e-05
-2.72956449215319e-05
-9.69954248473775e-06
-3.80218660035917e-05
-2.67955321270898e-05
5.40811946105577e-08
-3.93870220776114e-05
-4.17114719061425e-05
-2.36916233453177e-05
-9.09823401450643e-06
-1.60647468997732e-05
-1.77102547991063e-05
-1.70555319403454e-05
-2.32269949576779e-05
-3.32838040112778e-05
-4.9522570614763e-05
-6.0427987556916e-07
-7.7758811054265e-06
-2.59315110665707e-05
-2.92274900833508e-06
-5.32969479751505e-06
-2.43934073617737e-05
-1.92454036728499e-05
-1.91682786095684e-05
-1.18067484914437e-05
-2.77369758198413e-05
-2.13770928546347e-05
-1.93504075213017e-05
-3.49631698475582e-06
-2.83366553105303e-05
-1.44677580984259e-05
-1.72011068736223e-05
-5.29830074239991e-06
4.19368558610179e-07
-2.63625027928282e-05
-2.47929299836243e-05
-2.59616480655752e-05
6.28448586198692e-07
-1.55958881633914e-05
-1.57327306130405e-05
-3.80756743344293e-05
-2.74014013469098e-05
-4.02169949875326e-05
-3.11021435802387e-05
-1.49225097641123e-05
-2.37435906514805e-05
-1.77061122864805e-05
-1.61935415506345e-05
-4.03791599546604e-05
-9.05547229345726e-06
-2.20092664909825e-05
-3.47265581093985e-05
-1.52348699835799e-05
-3.38934077804676e-05
-2.87754518535555e-05
-2.32363788510522e-05
-4.36173410380962e-05
-4.74112865486104e-05
-7.39072261491661e-06
-4.23756987871103e-06
-3.56911040134022e-06
-2.19080975317208e-05
-6.20457302545964e-06
-1.00882422133063e-05
-5.20761738409782e-06
-5.58351516313731e-07
-4.39977778272703e-05
-2.83160195352415e-05
-2.62920473229241e-05
-3.08863946978724e-05
-3.18735589883581e-06
-2.51362494885879e-05
-8.861812809174e-06
-2.92716517246803e-05
-1.41407647675086e-05
-3.04517283763591e-05
-1.99041923811697e-05
-1.88165978234656e-05
-1.99885658584562e-05
-2.40533117321674e-05
-2.26644185751733e-05
-2.22282425658461e-05
-1.56384176706698e-05
-2.24635805862251e-05
-3.22088134319886e-05
-1.89978564541878e-05
-2.47587705987657e-05
-2.51825917919118e-05
-7.5869662715972e-06
-2.0265560359807e-05
-1.59780592821817e-05
