# Supplementary material for: Research on computational propagation and identification of mine microseismic signals based on deep learning
Source: PLoS One. 2025 Oct 22;20(10):e0334641. doi: 10.1371/journal.pone.0334641 (PMC12543183; doi:10.1371/journal.pone.0334641)
Supplement: S9 Data — (ZIP) [file pone.0334641.s009.zip › 000101100000464.xlsx_0.txt_24.txt.txt]

-1.63883284794962e-05
-2.47339991733122e-05
-4.57186703493047e-05
-3.34652244801174e-05
-4.21826139418259e-05
-1.79345967272913e-05
-4.47822728618118e-06
-1.84252167406201e-05
-1.59665245971643e-05
-9.57926731123534e-06
-1.71868857301596e-05
6.80466975124638e-06
-1.44259222772618e-05
6.85192359098906e-06
-2.80835185787066e-05
-2.02118226517509e-05
-2.51539204510073e-05
-2.66096113137542e-05
-3.34222996103028e-05
-2.6710621007515e-05
-6.44831820629373e-06
-2.63207494537072e-05
-3.91547789371776e-05
-4.67149170749426e-05
-3.48126445223912e-06
-1.79809483886655e-05
-1.49445353862731e-05
1.10199878705877e-05
-3.01994361239129e-05
-1.3916077661867e-05
9.17668584042623e-06
-2.93803760601592e-05
-2.72318165121798e-05
-3.82433004113318e-05
-1.78540008983319e-05
-1.88003788243241e-05
-2.85281764834925e-05
-2.41165062905752e-05
-4.83709038755064e-05
-5.33946589186689e-05
1.11519736186635e-05
-1.87642762605139e-05
-5.28088690664865e-05
-4.17785407418344e-05
-2.76689657814649e-05
-2.71662362803649e-05
-2.11844184376725e-05
-2.62812256257723e-05
-1.76819676213796e-05
-2.46975026604692e-05
-2.2793068942122e-05
-1.64953179391908e-05
-1.58336796398254e-05
-3.13808472005579e-05
-1.66136592540186e-05
-4.51909951141012e-05
-1.93887032900435e-05
-3.55418177285757e-05
-1.45610878788314e-05
-4.41227546495082e-05
-2.98285894149595e-05
-3.58073616542026e-05
-3.48249101841269e-05
-4.55537581305174e-05
-3.7723674780831e-05
-1.51339574326412e-05
-4.58503030217849e-05
-2.55918254536773e-05
-1.47148286563548e-05
-2.02257393405829e-05
5.667128038828e-06
-1.23435482394234e-05
-7.39212496891071e-06
-6.36280551537626e-06
4.48422724911643e-06
3.00961192185349e-06
-4.03168271708811e-06
-3.32641251887139e-05
-4.02409829816763e-05
-4.70956287183429e-05
-2.11058410658912e-05
-2.00651409638433e-05
-3.01785399906092e-05
-3.25961492027355e-05
-4.73060668486604e-05
-3.16857677207969e-05
-3.0515915941361e-05
-3.91414237049405e-05
-9.43682918950396e-06
-3.09812401457858e-05
-2.55386135151269e-05
1.57449946020234e-05
1.58550121891565e-05
-1.46743744713087e-05
-2.7618023999888e-05
-6.93931045947226e-06
-1.65367461049822e-06
-5.41781647237734e-05
-4.11380819108731e-05
-1.8417296781286e-05
-3.87722953461175e-05
-3.1225446564295e-05
-3.5543249247555e-05
-1.71853867498272e-05
-9.09064475107538e-06
-9.54986926120607e-06
-5.3108094194458e-05
-2.47695993630212e-05
-3.13479058975405e-05
-2.16311908269816e-05
-2.11068251045041e-05
-4.8716605233939e-06
-3.68781600357911e-06
-5.30846143626488e-06
-9.81083114903384e-07
-4.33800706828324e-05
-2.98945207048884e-05
-1.08355812239899e-05
-3.28169962825718e-05
-1.08726064653863e-05
-4.72657021680388e-05
-4.41049848510245e-05
-3.23901300049629e-05
-2.62325428490605e-05
-3.97119297395349e-05
-1.20807038383005e-05
-2.15219739927825e-05
-2.50952904248432e-05
-1.83426739915407e-05
-1.63548500009186e-05
-6.90472950318866e-06
-1.84177700069713e-05
9.46850232024454e-06
-3.45491995886402e-06
-3.2921848955786e-06
1.91019065604696e-06
5.74237488588676e-06
-1.18462669160489e-05
-1.2700703010926e-05
-3.0945639122583e-05
-5.47015327058775e-05
-2.89390080998739e-05
-3.93472017398312e-05
-2.9641807708715e-05
-1.91546061038652e-05
-4.17849091695663e-05
-4.59067725463609e-05
-2.80326695239578e-06
-1.36625810258478e-05
-3.93390194175153e-05
-2.51795244721416e-05
-3.84222253795551e-05
-1.7527430210136e-05
-1.3410818419469e-05
-2.75097647877863e-05
-1.71368378837244e-05
-1.26403314829767e-05
-1.05204097836597e-05
-9.30530735421499e-06
-5.64671591325364e-06
-1.91081061444041e-05
-1.46338624726774e-05
-2.0841639804235e-05
-3.4106425972912e-05
-2.78800712251858e-05
-4.55939021221594e-05
-1.83570460337249e-05
-1.56596832624183e-05
-7.12485352723317e-06
-2.00940323060758e-05
-5.29500256460473e-06
1.6195794208214e-05
-1.31061551690476e-05
-2.07629764527915e-05
-6.92272129126807e-06
-1.77947765120281e-05
-4.0443193117677e-05
-2.41228972439425e-05
-3.1231202520625e-05
-2.5194700778201e-05
6.60155948479486e-07
-1.41832606968939e-05
-2.05205244891562e-05
-4.05880956757572e-05
-2.93293489176239e-05
-1.47707746671174e-05
-3.60359705861141e-05
-3.98195076089086e-05
-3.1016449802886e-05
-3.71108310112385e-05
-2.175398274385e-05
-8.3292075737484e-06
-5.09022235867493e-06
-6.08409900316618e-06
-1.75295881257744e-05
-6.38189829932836e-06
-5.99740163274291e-06
-6.43482380850288e-06
-2.22046817672167e-05
-4.28978037298314e-06
-1.85833233221824e-05
-2.24056090462807e-05
-9.59433528080085e-07
-3.3944835013216e-05
-7.06483703420874e-06
-3.50431973798311e-05
-3.9992343730654e-05
-2.44947570939007e-05
-5.09736443330133e-05
-4.73150350819835e-05
-2.90029747228011e-05
-6.85634910975813e-06
-1.33666749020137e-05
2.01423426845089e-06
-3.02675426866615e-05
-4.17728661769232e-06
-1.49518462738538e-05
7.00029083496274e-06
-3.05841002914745e-05
-9.64089748899528e-06
-1.73518129201895e-05
-3.36242880070164e-05
-1.62940107906154e-05
-3.28920008620856e-05
-1.11512571398204e-05
-2.50949318710728e-05
-3.28740711333658e-05
-4.53710886575598e-05
-5.2750401477331e-05
-2.82628210928506e-05
-2.6590581009941e-05
-3.22180681320686e-05
-3.71460738107338e-06
-3.70241960375397e-05
-2.9556262467199e-05
-1.84631854626918e-05
-2.49901079976307e-07
-3.99252785714979e-06
-1.31136415516616e-05
-1.79785202308204e-06
-1.86587569921813e-05
-2.50880184348023e-05
-1.78153533154649e-05
-2.46127866247273e-05
-1.20669080032923e-05
-1.16830472394671e-05
-3.2489357061041e-05
-2.10730048555525e-05
-2.4375732237687e-05
-5.42484719754736e-05
-4.72877287286672e-05
-2.58513637493073e-05
-1.17859068164352e-05
-4.32741892079627e-05
-2.08156341996984e-05
-2.3454790425573e-05
-2.53662714521538e-05
-3.43332800185647e-05
-2.84359442028023e-05
1.02058999687737e-05
-1.37213467223578e-05
-7.52070487911366e-06
-1.65815386155959e-05
-8.66477993914379e-06
-1.47619988269157e-05
-2.83375143373369e-05
-2.50908057353629e-05
-2.66739538715424e-05
-2.73733456182185e-05
-4.08279150219807e-05
-4.17276470166637e-05
-3.73700983392892e-05
-5.14877073352966e-05
-2.72268546725352e-05
-3.5063817689797e-05
-2.27379620165877e-05
-4.57458563080011e-06
-3.33532492186312e-05
-1.7913898028003e-05
-1.87012918745865e-05
-3.76161925230936e-05
-2.07475193855372e-05
-2.90564285280548e-05
-1.09675275767342e-05
-3.09167989789054e-06
-3.16847089176312e-05
-3.01913387730164e-05
-3.5671628749143e-05
-2.51402118047811e-05
-1.08801386485079e-05
-5.02654149119597e-05
-2.53819350616008e-05
-2.27111715105943e-05
-1.01859614529068e-05
-2.48967810349887e-05
-2.45726656385553e-05
-1.7290637061189e-05
-2.23210783822496e-05
-2.73974891370452e-05
-4.50101400813144e-05
-1.82804676462572e-05
-1.16407194632569e-05
-3.88182479525813e-05
-4.26388679409436e-05
-1.32418393820054e-05
-2.72543165918067e-05
-3.2860343072161e-05
-1.9486788323164e-05
-2.1439081103095e-05
-2.32237685395427e-05
-2.13785486823373e-05
-2.01235503408189e-05
-4.63002538326241e-05
-1.66554430807502e-05
-2.21209678553049e-05
-4.61110958417391e-05
-3.89134274487052e-05
-2.49618386335358e-05
-3.3343832024391e-05
-3.7656769878958e-05
-4.02063386102937e-05
-2.72716692874674e-05
-2.68954276165674e-05
-5.60994720998768e-06
-2.59278689578796e-05
-3.44386994067053e-06
8.42158395302568e-07
-4.87902862411996e-05
-1.73524042046677e-05
-1.53963860646967e-05
4.48632632507261e-06
-3.70852175104884e-05
-2.0600407648754e-05
-2.29286419155047e-05
-1.58297699707375e-06
-4.44738055271867e-05
-3.57298451359745e-05
-2.30901049238462e-05
-3.86446753531559e-05
-7.66101060864589e-06
-3.60384919528024e-05
-2.76533774654563e-05
-3.15737667122911e-05
-1.50953501440713e-05
-1.16719011625652e-05
-1.85438596923315e-05
-4.67050814043135e-05
-3.77423569499333e-05
-1.74102051866212e-05
-3.08986264239454e-05
-3.03968421704956e-05
-3.53297444576516e-05
-2.07742071753795e-05
-1.56700710039422e-05
-3.37225835603839e-05
-6.39521848710922e-06
-1.1011319081016e-05
-1.93636789621583e-05
2.32564941163021e-06
-1.43726515985612e-05
-1.16112725023118e-05
-1.3550183636942e-05
-2.61694540684134e-05
-6.98631786781612e-06
-4.92773357091449e-06
-1.63887686347259e-05
-2.09890560459429e-05
-8.13039154517372e-06
-2.57476945775709e-05
-3.52037715420737e-05
-2.80865137904978e-05
-4.21152076624651e-05
-2.58415997992832e-06
-4.71861992176543e-05
-3.655290999173e-05
-3.27503940953884e-05
-3.38732810683699e-05
-1.4550856652362e-05
-1.80998711470191e-05
-4.39472809353637e-05
-1.26427644402515e-05
-2.32411364997832e-05
8.03986797155895e-06
-7.99184554188323e-06
-7.22543556141709e-06
-5.54651475141549e-06
-1.92612761248578e-05
-3.11773722962859e-05
7.19325772335175e-07
-1.56662416935955e-05
-3.20271055902567e-05
-1.05100340042031e-05
-3.9825154023846e-05
-4.07361082726839e-05
-2.58557060449478e-05
-3.38271251184054e-05
-2.3122063793923e-05
-5.42814212700011e-05
-4.69371974007155e-05
-3.28301887565756e-05
-3.53383837480444e-05
1.57595232756007e-06
4.11441279673081e-07
-2.95814143665366e-05
1.06404723165045e-05
-2.60210244086746e-06
-6.80325961613414e-06
-7.49681121386798e-06
9.18590632705948e-07
-3.43193931046986e-05
-2.42078627151354e-05
-2.21660463868277e-05
-2.00565505930689e-05
-1.08115690003534e-05
-2.65523553811156e-05
-3.74334529936404e-05
-3.71371725230883e-05
-3.44569496201429e-05
-1.2107279681032e-05
-2.77388531325229e-05
-2.46118559735922e-05
-1.29060545503679e-05
3.49116080611449e-06
-2.66728784613642e-05
-9.33111453164446e-06
1.4187098555782e-05
2.30510830425934e-06
1.8516758061935e-05
-1.44724821128438e-05
1.32581564235156e-05
-3.59657908422378e-05
-3.25611580340996e-05
-3.26023197733564e-05
-3.2958333282023e-05
-4.49526622130622e-05
-3.07372136988549e-05
-2.05770570927324e-05
-3.76881420077531e-05
-3.91457449038492e-05
-3.32094988120617e-05
-3.10861871873864e-05
-3.61431315307607e-05
-3.03949393103454e-05
-1.88509366874731e-05
-1.50036162885198e-05
-3.86466239270878e-05
-2.78936294248903e-06
-1.04152454241928e-05
-1.87178373897393e-05
-7.3404613010498e-06
-1.11847340695214e-05
-1.11037427679185e-05
-7.3351973125785e-06
-6.54749481121493e-06
-2.35107928416285e-05
-2.61996918015342e-05
-8.66023086469005e-06
-2.72390110158398e-05
-2.73890259249756e-05
-4.00730977545437e-05
-2.53826115478881e-05
-4.54880439416886e-05
-2.65639249779683e-05
-2.65979208433281e-05
-3.27315943603457e-05
-3.76324542834718e-05
-2.65528008010872e-05
-1.36957639969554e-05
-2.39306698595648e-05
-3.44315425667112e-05
-2.49196668858815e-05
-2.79673746241678e-05
-8.76463787374706e-06
-1.50062936625037e-05
3.42236931523949e-06
-2.95445295039923e-05
-3.22684573763422e-05
-1.67692442127061e-05
-2.52377789263282e-05
-1.92762999961751e-05
-1.96203176871504e-05
-4.37579158679223e-05
-5.79849706083055e-06
-4.08866685706466e-05
-4.53642086519792e-05
-2.43862634497555e-05
-2.66587273978046e-06
-2.50139969512629e-05
2.4583144300035e-06
7.78830225085614e-06
-1.7924545248899e-05
-4.24388065966474e-05
9.518167311892e-06
-1.40603604753711e-05
-3.84387320044568e-05
-9.80360824344785e-06
-6.3450041711856e-06
-3.58424740376061e-05
-1.72989151542186e-05
-4.02207881125128e-05
-1.26434400669697e-05
-3.15647427745484e-05
-1.73162477875075e-05
-2.35781287091492e-05
-2.41050743482924e-05
-1.94594998782719e-05
1.13405577751743e-05
-2.45448977650221e-05
-2.21902262463107e-05
1.00438179956333e-07
3.58868171465074e-06
1.26443973243769e-05
-3.04564123310275e-05
-1.67742096225472e-05
-7.61775990010906e-06
-1.43787068283865e-05
-1.82594662972252e-05
-5.36040931997029e-05
-2.90860868616619e-05
-2.43383809335726e-05
-3.12418941956058e-05
-2.15877829188185e-05
-2.4382422527394e-05
-3.63216462411564e-05
-1.33419749798949e-05
-2.24194967933985e-05
-2.08234542753622e-05
-3.26116915833117e-05
7.10934988349934e-06
-1.76127094435831e-05
-3.75397016291825e-05
-4.63597525098665e-06
-2.26604848490364e-05
-3.17321464808015e-05
-1.75004124156953e-05
-2.96469114567626e-05
-2.0190671749016e-06
-9.47003863721236e-07
1.4180572030208e-06
-2.11950111320606e-05
-2.73525189165078e-05
-3.945388272099e-05
-3.6474192425933e-05
-3.12011780293579e-05
-2.83834439060973e-05
-4.79651379280052e-05
-1.65785567286164e-05
-5.45659568436521e-06
-1.86777171805857e-05
-1.98896948176772e-05
-4.09519381797206e-05
-1.1385590100222e-05
-2.92362244407991e-05
-1.59078290046305e-05
-7.13148950942823e-06
-1.84743093137326e-05
-4.53383387664562e-06
-4.15161204637461e-05
-3.78332246706119e-05
-2.45064679431393e-05
2.98688262552051e-06
-1.57929599569812e-05
-2.84267971873082e-06
-2.66279449947345e-05
-2.51629807182505e-05
-1.10007868569154e-05
-4.18349013069488e-05
-1.82449312148525e-05
-3.01892384962644e-05
-4.57603933622516e-05
-2.42820489172256e-06
-1.38670192378541e-05
1.88160109702232e-05
-9.08068584841431e-06
-1.71313930232242e-05
1.49315884030501e-05
-1.2578999238e-05
-2.36813563501296e-05
-3.32716053827732e-05
-3.08349751505092e-05
-2.59138635045546e-06
-4.94263038163877e-05
-3.11826235115549e-05
-1.51795969687325e-05
-2.94534060630723e-05
-3.10583863224563e-06
-1.04624859014748e-05
-8.88852705380024e-06
-3.4189189240158e-05
-1.09077458021015e-05
-1.91867051266377e-05
-1.52666002637174e-05
-1.49463516064185e-05
-1.07698598991673e-05
5.90643422231506e-06
-3.56927241536973e-05
-2.74352632367734e-05
-1.98583211547396e-05
-5.91597193162132e-06
-5.0505542176889e-05
-2.30025502088218e-05
6.90969019141061e-06
-3.25002804715705e-05
-1.82530454916641e-05
-2.30377682220352e-05
-2.19882312773416e-05
-2.06905417873553e-05
-2.18690704656074e-05
-3.81821070339561e-05
-1.31745653488289e-05
-6.0813985339883e-06
-3.43432229574506e-05
-2.22383194932349e-05
-4.03676090356298e-05
-2.2815545833807e-05
-3.19089436937303e-05
-3.32801771739085e-05
-1.2476047425641e-05
-3.17550070894518e-05
-2.48259791562155e-05
-2.09381432773374e-05
-1.76191138654633e-05
-2.8004259866629e-05
-2.43166531360898e-05
-2.38058476709276e-05
-3.59269701820024e-05
-1.02537333320214e-05
-1.14571432933372e-05
-2.44417243315793e-06
-1.48825522632082e-05
-1.55044385295105e-05
-3.70219745411439e-05
-1.31929009029893e-05
-1.60359583857553e-05
-3.21525918835214e-05
-2.0296239979031e-05
-9.00450756065329e-06
-1.66228241499008e-05
-4.87865381091076e-05
-1.56072178994237e-07
-9.96239372690807e-06
-6.17207467370544e-06
-2.64010919523161e-05
-1.76429423912199e-06
-3.19366205842138e-05
-2.17349562402117e-05
-2.70112331606697e-05
3.36060372143691e-06
-3.18977812798086e-05
-2.78184384414896e-05
-2.54497505706537e-05
-4.37055739389809e-05
-3.18017063523035e-05
-4.34192885940874e-05
-1.12162198614325e-05
8.47895828537663e-07
-1.74651544374895e-05
-1.65808846213449e-05
-1.01119551535399e-05
-1.34064595071093e-05
-8.70948593071332e-06
-2.65468781176263e-05
-4.61046994341098e-05
-3.03805969480712e-05
-2.93611236801382e-05
-4.49916840075293e-05
-2.43363776992774e-05
-2.09688988179255e-05
-2.69038683718782e-05
-1.19928096384751e-05
-1.0459783628744e-05
-2.55711326288451e-05
-5.2747768080522e-06
1.48213965919488e-06
-1.4815134666112e-05
-1.79178857662117e-05
2.80111234246633e-06
-2.09967534463391e-05
-7.98564148345713e-06
-2.57656413335083e-05
-3.14197566568186e-05
-3.77199154701841e-05
-2.59847274643612e-05
-3.77973118061203e-05
-3.48150003153955e-05
-4.58742585912681e-05
-5.88780183929217e-05
-3.53330238196807e-05
-1.51874976007522e-05
-1.31817764210358e-05
-3.10325416067888e-05
-5.30104105049105e-06
-2.76313544329635e-05
-1.07548880990647e-05
-9.44202677195734e-06
-1.60452374066193e-05
2.48895697405874e-05
3.61070743842627e-06
-1.49306044871097e-05
-2.48515874778843e-05
-1.04973970540752e-05
-2.44014361042841e-05
-4.2553781094546e-05
-4.88719360512863e-05
-3.07194863681234e-05
-4.36152674456544e-05
-3.61445609972943e-05
-4.4851720144289e-05
-2.81886609430223e-05
-7.6939762739362e-05
-2.01606181855925e-05
-3.4766351748079e-05
-2.70228738040327e-05
-1.85392948485859e-05
-8.48549262439383e-06
-6.58081146218434e-06
-2.49377511355262e-05
-5.12174611859674e-06
-1.30134570337047e-05
-3.44918558717662e-05
-4.69559334455475e-06
-1.63742230281112e-05
-3.04925963285361e-05
-3.50258145289578e-05
-5.82907941330033e-06
-3.26278668810815e-06
-2.1150921022338e-05
-2.38199360962103e-05
-1.158649975748e-05
-2.57833349080919e-05
-1.7615382028062e-05
-3.18875749406872e-05
-2.23044685291325e-05
-4.25294928665997e-05
-2.74326685623325e-05
-1.50460581423147e-05
-3.67040995118747e-05
-1.91049439220479e-05
-2.8532941416208e-06
-1.1373538668389e-05
-5.79250139540158e-07
-3.03355153076511e-05
-3.45278204061195e-05
-2.56630987626602e-09
-2.19305936972066e-05
-4.6853575748717e-05
-1.11860386803892e-05
6.42554732415697e-07
-4.30266763327322e-05
-2.8953016989858e-05
-3.40380140548489e-05
-1.03414516064697e-05
-1.85614353452704e-05
1.21532682018711e-06
-3.16108273328204e-06
1.76444082908018e-05
1.47706277116344e-06
-2.19381541221569e-05
-1.42399775148584e-05
-1.54648415673534e-05
-3.69853570296083e-05
-5.81282880938496e-06
-2.3334508891332e-05
-2.18920319375186e-05
-3.54846681514773e-05
-8.2675063562751e-06
-4.03006886444965e-05
-4.76429564779567e-05
-3.40700089262607e-05
-1.39000504980138e-05
-2.86799066968461e-05
-3.84452903544738e-05
-6.42075371371007e-06
-3.92776049272465e-05
-3.56531237017914e-05
-9.62870918524121e-06
-3.09338845340587e-07
-1.24077989986674e-05
-3.31009989026957e-05
-4.38186012710801e-05
3.38208294812193e-06
-2.04071978302961e-05
-1.00306040891216e-05
-3.76483722433044e-05
-3.46139925410354e-05
-3.51219594187393e-05
-4.66390630583205e-05
-7.10332717086255e-06
-2.35352691449984e-05
-9.66547085634501e-06
-3.25726402845761e-05
-2.91838793735977e-05
-4.28363170663583e-05
-1.95212778517819e-05
-2.30419065827923e-05
-1.90758652315534e-05
-8.27790002749072e-06
-8.65333201465102e-06
-6.40761724590121e-06
-2.64422692860174e-06
-1.88611079276723e-05
3.6781358840984e-06
-2.31159380040479e-05
-4.40320354332457e-05
-1.3432193882689e-05
-3.01040291498214e-05
-1.96746069123563e-05
-4.06089054313384e-05
-5.16245794205501e-05
-1.91458658601921e-05
-4.23462714433457e-05
-3.52541953693541e-05
-6.72195040134584e-06
-2.20080358554373e-05
-1.52701422336012e-05
-2.71870977165247e-05
-3.05102312216663e-05
-1.17103199328999e-05
-1.42875848573427e-05
-2.07188150836857e-06
-1.57456182873639e-05
-3.71016152548341e-06
-2.35727089694465e-05
-3.21644304664341e-05
-8.96345066113514e-06
-2.03211259104083e-05
-2.04809853186811e-05
-2.26599857575202e-05
-1.9187712758775e-05
-2.86224579906653e-05
-2.99754599283151e-05
-4.61802809649437e-05
-6.17461104144481e-05
-2.18646656618966e-05
-2.65792484643436e-05
-3.40336720295874e-05
-1.90338884611847e-05
-5.86925300488747e-06
-1.72121511553403e-05
-1.1517423896322e-05
-1.68919810222901e-05
2.11032125288581e-05
-1.26210323389119e-06
3.35457253642051e-06
2.27406188971415e-06
-3.27120571053166e-05
-1.74061675077413e-05
-7.17486811522505e-06
-5.19382433036766e-06
-2.42490603082081e-05
-4.17434318927518e-05
-1.49706073665661e-05
-4.06526367495795e-05
-4.39657385834235e-05
-4.40425808317137e-05
-3.78776976947847e-05
-4.31118887208811e-05
-3.01088217625459e-05
-2.30634249730415e-05
-4.4458355133923e-05
-4.14844808853338e-06
-1.19390727448919e-05
-3.11342443823374e-05
1.95635000740987e-05
1.29636829416863e-05
3.26511363356488e-06
-1.45048080224702e-06
1.58497918814316e-05
-1.51578571675008e-05
-3.08387215109349e-05
-2.79842387174853e-05
-3.53072797573253e-05
-4.82811460941036e-05
-4.6677707279559e-05
-5.20184673254696e-05
-5.76277314043455e-05
-3.68370014688993e-05
-3.02052583389652e-05
-3.78448976126433e-05
-1.63404115579384e-05
-2.82085905058671e-05
-2.54629563918075e-05
-4.61146240583996e-05
-1.97083416585546e-05
-7.98480839344244e-07
-9.02913953846557e-06
-2.97307249156674e-05
-1.28291173271861e-05
-1.07506412187972e-05
-8.49814330590754e-06
-1.46061601164382e-05
-9.77948728182545e-06
-2.16204845892847e-05
-2.42896001198115e-05
-6.41357878854507e-06
-2.90555761062337e-05
-1.26001441778292e-05
-4.14066075718184e-05
-4.12200277249704e-05
-2.85002119794569e-05
-2.0797303290245e-05
-9.34268902707074e-06
-3.73280770612608e-05
4.69993406202674e-07
-2.68143911331994e-05
1.72699299529872e-05
-9.54111380600352e-06
-7.7166332273463e-07
-1.99997386669263e-05
-2.26343599750973e-05
-1.85708291402909e-05
-2.38655375312141e-05
-1.81072920034875e-05
-2.49034077355007e-05
-3.23845870084129e-05
-5.57265087715066e-05
1.38023273491053e-05
-3.8349122035015e-05
-5.95815202937232e-06
-1.44972364139302e-06
-3.91621197328503e-05
-1.42969486632201e-05
-1.06955226709055e-05
-2.19760457501647e-05
-2.41737647792417e-05
5.05315340454828e-06
-8.19799783423441e-06
-2.00711745128631e-05
-4.27904533130137e-05
-2.06946182419264e-05
-2.91958326182247e-05
-3.87967191909976e-05
-3.27929176387777e-05
-2.69167555838888e-05
-2.77401049580793e-05
-3.2951140037796e-05
-2.50186002330802e-05
-2.9697431656154e-05
-2.64909317589707e-05
-3.23658598545308e-05
-2.70929967004599e-05
-1.43022957779637e-05
-2.08130041755201e-05
-1.05539762889144e-05
-1.69151560448215e-06
-1.93885295730888e-05
-3.25163726586382e-05
-2.95845140621379e-06
-2.04442445951449e-05
-8.04159512481434e-06
-2.22036354894273e-05
-3.40777534398688e-05
-1.83197461480533e-05
-1.41823073824354e-05
-1.55532180495967e-05
-7.1351709275986e-06
-3.11493289861999e-05
-2.85118608731579e-05
-1.68165556645874e-05
-1.49836921146096e-05
-9.36961813847699e-06
-2.4588719811908e-05
-3.13438807509134e-05
-3.05567439480406e-05
-1.26618438158352e-05
-5.53042394309717e-06
-2.31856364157743e-05
-1.90009722574121e-05
-5.88623027590274e-06
-2.81644663257212e-05
-4.44691678248078e-05
-2.75437916680318e-05
-4.53894981649095e-05
-2.28786604733036e-05
-3.25444817407328e-05
-3.20441831864668e-05
-2.07989999555224e-05
-1.44840398799935e-05
-2.5277894925279e-05
-6.06842863237492e-06
-7.66679978107708e-06
4.25595436824548e-06
-6.68594126900355e-06
1.81042727516474e-06
9.9022075992989e-06
-2.60645267598997e-05
4.99859679290391e-06
-1.52807256069824e-05
-2.52611776201244e-05
-6.42068182092725e-06
-3.84667344637222e-05
-3.16375970152951e-05
-4.88903176398453e-05
-3.29015431509123e-05
-2.40350250318667e-05
-5.16500981705022e-05
-2.36023297113586e-05
-4.3009078938816e-05
-4.27469812372086e-05
-3.24371970516637e-05
-2.18790284747823e-05
-3.07127699936865e-05
-1.56072661882758e-05
-1.51475479044208e-05
-1.98090272292462e-05
2.2824676847934e-06
-2.70606400150233e-05
-8.62994820449408e-07
7.77250507092069e-07
-2.50128500646458e-05
-2.38840758816795e-05
-4.6241363174688e-06
-2.21043215901913e-05
-6.56142936270012e-05
-2.9780272139674e-05
-1.84640218651863e-05
-4.34068176863748e-05
-6.2748306368345e-06
-1.39729227109654e-05
-1.2673105682297e-05
-1.31798142740265e-05
-3.18348015269958e-05
-1.01459538497401e-05
-1.05263625717051e-05
-2.55086894300652e-06
-2.24325267701308e-06
-3.35147126898664e-05
-3.26210484366239e-05
-3.81060491391447e-05
-3.94911665837289e-05
-4.33972758750382e-05
-2.9374272091171e-05
-4.25414178385054e-05
-4.17339794083815e-05
-2.22717429709599e-05
-1.64880640070436e-05
-2.00534551890652e-05
-3.63398059342794e-05
-5.28253306982427e-05
-1.20724015966485e-05
-2.35538255404814e-05
-3.00214403736991e-05
-1.81532389070459e-05
-1.95412128171397e-05
-2.17534331711517e-05
-1.03438019280089e-05
-1.40033875370996e-05
-2.57028403628032e-05
-2.41503018695963e-05
-5.76570650874864e-06
-1.63509556095582e-05
-2.53381112629579e-05
-3.03995922994956e-05
-3.65699190263219e-05
-2.474155300719e-05
-4.56576628479063e-05
-4.95390831201172e-05
-4.08455545992889e-05
-5.80086806588e-05
-3.34770361167961e-05
-4.08483341365593e-05
-2.90575417621671e-05
-1.56136166890991e-05
9.44512963983688e-07
-2.59182183489648e-05
-1.74177340555613e-05
-1.3997935534879e-06
-1.58215296558141e-05
-8.12333956668873e-06
-1.34982425857359e-05
-8.05193804376542e-08
-3.87584957133074e-06
-2.04115186755636e-05
-3.80161234159608e-05
-1.62779238439567e-05
-5.10171668127235e-05
-4.54508026415285e-05
-4.9470196336601e-05
-4.14089559246901e-05
-3.00487898583352e-05
-2.15534372312202e-05
-7.48079040879187e-06
-2.40090117154215e-05
-2.01004584324066e-05
-8.50055681487709e-06
-1.59027260442786e-05
-4.53423061895298e-06
-2.57412427655869e-05
-4.25473408539423e-06
-1.19572234668759e-05
-3.04484479174665e-05
-2.36508408224492e-05
-1.26926503468906e-05
-1.84111673052394e-05
-2.96121908270982e-05
-7.32408740628207e-06
-5.83551037297792e-05
-4.2433224363816e-05
-1.85302309767283e-05
-5.20696078888727e-05
-2.98925867611701e-05
-3.28400169582928e-05
-1.12997627746791e-05
-1.76775010750899e-05
-4.57740242342266e-05
-3.27254798012439e-05
-7.50934194418971e-06
-1.53867059558796e-05
-4.97604869400661e-06
-6.30443348707676e-06
-1.44058848001789e-06
-2.16073321517408e-05
-3.03369776068556e-05
-3.3388060564261e-05
-2.47919009328438e-05
-1.15863041866389e-05
-5.37631357155662e-05
-2.92999081024085e-05
-2.37593161145274e-05
-3.26529936103289e-05
-2.93354259506009e-05
-4.25721104986418e-05
-2.82627886305219e-05
-3.04760000741797e-05
-5.98102884555092e-05
-2.0678494117429e-05
-1.96093750554822e-05
-3.13787639025546e-05
-2.23010544989054e-05
-4.95595856410264e-05
-5.3131814005451e-06
-1.51729676147478e-05
6.13466529560246e-06
-4.7416770997019e-06
6.87439284141629e-06
-1.46112291578339e-05
-2.33325535347963e-05
-2.95919393607525e-05
-2.35929391265243e-05
-9.09537362454926e-06
-2.64758374847706e-05
-4.17854179141896e-05
-2.86145031027042e-05
-2.09796988897992e-05
-4.82003782696294e-05
-3.7121340681087e-05
-4.22128510673004e-05
-7.41197017421992e-06
4.95240425375195e-06
-2.26153877893165e-05
4.39274518232544e-06
-2.8936816321376e-05
1.11313375932e-06
-1.35381809269471e-06
-2.26381568546237e-05
-5.78947316067362e-06
-9.53266833127195e-06
-3.96201118402119e-05
-2.39019578184937e-05
-3.62420643347463e-05
-5.44627104834727e-05
-3.70850634885308e-05
-2.37321396563952e-05
-4.98548252960912e-05
-2.86299528982193e-05
-1.04567238544292e-05
-2.12690058151587e-05
-7.02438597767161e-06
-3.14573512144334e-05
-7.27794377521352e-07
1.14275486423034e-05
8.17512802649489e-06
-7.82780503254649e-06
-1.34343739419921e-05
1.39233197497227e-06
-1.0772776806915e-05
-1.68986363693263e-05
-1.85822766051504e-05
-2.55534738300334e-05
-1.73905796370789e-05
-1.5384077135181e-05
-4.21057483783874e-05
-4.07167067716237e-05
-4.3272967989961e-05
-1.38595395607893e-05
-5.51381709141582e-05
-2.93718110130886e-05
-2.85237270492267e-05
-1.60742726438903e-05
-3.43396597800222e-05
-1.58354567653383e-05
-8.11601426438786e-06
-3.07962454920383e-05
-4.41578217871747e-06
-2.05349281990497e-05
5.01667533941305e-06
-5.59433922824256e-06
-1.68636283932288e-05
-3.8245939242195e-06
-1.49631616473899e-05
-1.38999849854976e-05
-5.08452062061833e-06
-3.50025076671231e-05
-2.87760520501158e-05
-1.73582853342207e-05
-2.69362114745971e-05
-1.65482848450622e-05
-2.23317409194209e-05
1.51061355013074e-06
-1.61068109010935e-05
-9.90650182617386e-06
-1.70202912747545e-05
-3.37692326316944e-05
-1.46991699408609e-05
-1.40187461487272e-05
-2.06538255143803e-05
-9.05185287423902e-06
-2.82119363818573e-05
-2.39848099732478e-05
-1.50881620197849e-05
-1.96960854582992e-05
-3.08041643938958e-05
-2.12763793134824e-05
-4.35142854373318e-05
-8.213259378695e-06
-2.61106606542454e-05
1.05523253667682e-05
-1.21564008011795e-07
-1.07883632190825e-05
-2.45343825916005e-06
-1.0636529774141e-05
-1.25226950175034e-05
-9.37783879590792e-06
-8.24775441057096e-06
-3.16440521322634e-05
-4.87491053074279e-06
-2.86327454201145e-05
-2.8619113770519e-05
-1.4575626285195e-05
-3.47198444689557e-05
-5.60528590726244e-05
-2.54204395850523e-05
-6.73648533128702e-05
-6.61512351970261e-05
-2.44730498866314e-05
-4.58883694078852e-05
-3.1193966349628e-05
-3.62573847993814e-05
-1.0942391391871e-05
-1.64611407211495e-05
1.31007253087579e-05
-1.9867452232193e-05
9.45807771304666e-06
3.82686014838922e-06
7.03031876178932e-06
-9.60548000375667e-07
-1.64303262096486e-05
-2.56828714071905e-05
-1.1545771439877e-05
-3.99451590036451e-05
-1.92843978878409e-05
-2.43696998838217e-05
-3.85669803095174e-05
-2.43778728723858e-05
-4.92810971158151e-05
-5.3044463042621e-05
-2.34314062058051e-05
-3.68863707068945e-05
-5.20128355728933e-05
-2.31677748215453e-05
-2.56819008168373e-05
-1.84016163627051e-05
-2.39572799387707e-05
-4.86511811794461e-06
1.84790216064458e-06
2.90950697159788e-06
-2.85686709111415e-05
-1.47734139088837e-05
-7.37230705026943e-06
1.95073708793883e-05
-1.26027372521049e-05
-1.30783851821815e-05
-5.37597520977937e-05
-4.1958179673036e-05
-3.72037845442048e-05
-4.32994859604037e-05
-2.93610067875923e-05
-5.0704388137093e-05
-3.23705494545406e-05
-2.65597934261208e-05
-1.60133445308201e-05
-4.56826276013022e-06
-3.65482889873319e-05
-2.00451232458919e-05
-1.05465690894423e-05
-1.19764476611105e-05
-2.39859719015358e-05
-3.90064498078907e-05
1.12458299060272e-05
-5.59848469357706e-06
-2.23205427246058e-05
-1.47616419961238e-05
-3.01183172349985e-05
-2.92631225810984e-05
-5.27519886492695e-05
-3.52536534032147e-05
-4.42642871437004e-05
-6.41698156462955e-05
-4.30367532229406e-05
-4.37572947061884e-05
-2.4925811054131e-06
4.42172660410564e-06
-1.51986034571364e-05
4.93391142640379e-06
-2.62858524351328e-05
-7.6481526575787e-06
5.11787061780677e-06
1.46970993497954e-05
-1.68831515152833e-05
-1.94397087579374e-05
-1.83244659135262e-05
-3.59823974293032e-05
-3.55806215274481e-05
-2.83623640846261e-05
-4.64145102276074e-05
-2.85713047890751e-05
-4.87361604143188e-05
-5.41774698413006e-05
-5.73898878128367e-05
-6.04885405125401e-05
-6.26389425385339e-05
-3.23828349378033e-05
-3.13316453253756e-05
-2.17661525762812e-05
-1.66466854503888e-05
-1.18881695371541e-05
4.07849194551428e-06
-7.33090050854859e-06
1.05300730176806e-07
-1.47048672468454e-05
-1.91212059693465e-05
-8.00737383464407e-06
-1.6172963290799e-05
-8.09263540595092e-06
-1.58199268766356e-05
-3.09080390287295e-05
-1.29800334780428e-05
-3.46881232494151e-05
-3.48707706600675e-05
-2.26887898141723e-05
-2.56731949080724e-05
-2.04405133833136e-05
-3.26286389315583e-05
-3.17372166221493e-05
6.77511236262181e-06
-2.67944452480387e-05
-1.96724768992358e-05
-2.86840197832493e-06
-5.74542797772747e-06
-2.84159709685069e-05
-1.71393184559207e-05
-1.9515912729755e-05
-3.70397856839182e-05
-4.54753234393454e-05
-2.11046481301931e-05
-5.13914448899268e-05
-4.30347536452739e-05
-4.88260133823946e-05
-7.3722188287013e-05
-4.8870336046669e-05
-1.80782719005759e-05
-2.82157500498763e-05
-1.15186453016352e-05
-4.3821234407472e-05
-4.24101872311824e-06
-1.94887717185319e-06
2.05505864587085e-05
2.71459697758155e-05
3.04481121448144e-06
2.04901171493009e-05
5.91357335626565e-07
-2.98369179632433e-07
-3.84851525007171e-06
-4.44131162801883e-06
-2.20421279977074e-05
-2.16631259492883e-05
-4.32814509007943e-05
-4.69892265425749e-05
-2.43061417016107e-05
-5.05054068581536e-05
-5.64183133030945e-05
-4.21621336302382e-05
-4.18269376866287e-05
-2.71380085580227e-05
1.95753745704306e-06
-1.11999755860962e-06
-1.23388590490312e-05
-3.3788815272116e-06
5.33985130165246e-06
7.83357868249348e-06
-1.68532754625978e-06
1.31478131664179e-06
-1.67585989732232e-05
-1.05543246280352e-05
-6.48583337212954e-06
3.62630818808754e-05
-2.81569032124866e-05
-2.98393941850606e-05
-2.18919047350885e-06
-5.07876533197777e-05
-1.71287451114072e-05
-4.09486503943782e-05
-4.70403800569775e-05
-2.57511972837868e-05
-3.06199223291994e-05
-4.65861879768941e-05
-5.48769176533415e-06
-6.73742783625827e-05
-3.05104202672959e-05
-4.08144684596204e-05
-4.03688695161266e-05
-3.70163125517484e-05
-3.13056522188509e-05
-3.31938808857812e-05
-1.72728332103987e-05
-9.33481838145387e-06
-4.85055809157735e-05
-2.42869944808537e-05
-5.23675775381264e-05
-1.26469747880744e-05
-4.30798395207971e-05
-2.44122192598615e-05
-4.31889852285568e-05
-2.41297786698357e-05
-2.23899463137716e-05
-1.59880043416321e-05
1.32354632464008e-06
-3.42384133645791e-05
-5.31084024627718e-06
1.7546317161636e-05
-1.97532808564676e-05
3.8324850594754e-06
-1.3311562586917e-05
1.56905282552629e-06
1.13461933425903e-05
-2.47667407669666e-05
-4.37861061691076e-05
-4.05626168524669e-05
-3.10732894181045e-05
-4.09387050953206e-05
-3.08265575786619e-05
-2.53137305505686e-05
-2.76408817567893e-05
-5.77335983113103e-06
-2.77140588179182e-05
-1.37298609472238e-05
-4.10059282047359e-05
-3.33655370756177e-05
-1.58372499270909e-05
-1.01471422933554e-05
-1.96828738292869e-05
-8.91521261561442e-06
-1.07168460057374e-06
-2.64625417860966e-05
-1.79697277727634e-06
-2.08566860967064e-05
-3.60943633517211e-06
1.10545559447432e-06
-2.47436638591074e-05
-2.40032514572587e-05
-4.76713799726265e-05
-2.49757613884866e-05
-1.4922773475258e-05
-3.20474023849188e-05
-1.48802073728179e-05
-1.46167735018092e-05
-2.1194535115115e-05
1.81241191600507e-06
-4.54811582828634e-05
-3.62572302897029e-05
-5.02208205674686e-05
-4.42528922375413e-06
-7.09097318267714e-06
-2.37948601538565e-05
-1.70839527014069e-05
8.90078901618285e-07
-4.60848301588029e-06
-3.28971149954335e-05
-2.84689111493873e-05
-4.66681347291363e-06
-1.37310809560622e-06
-8.48111125054492e-06
-2.62248753550417e-05
-1.35715836528718e-05
-5.67850138448913e-06
-4.83427546085465e-05
-1.21413018261881e-05
-2.11151266798739e-06
1.02834459133846e-07
-5.72825579459938e-06
-1.72949896954387e-05
-2.03794287114915e-05
-1.0769020728477e-05
-2.85173975603079e-05
-2.99962150659488e-05
-3.8813340962693e-05
-2.35803696592568e-05
-1.63486025995581e-05
-2.62276565354661e-05
-2.6971946766023e-05
-3.35615005247956e-05
-4.13401141430867e-05
-1.76651359377023e-05
-3.63405923556518e-05
-2.60021687802285e-05
-1.3082469647274e-05
-2.31754332140306e-05
-9.30967008729546e-06
-2.11220812419914e-05
3.05232092070762e-06
-1.01838139216145e-05
-1.02912365253917e-05
1.16818063086641e-05
-2.28687708372212e-05
-2.37270776425974e-05
-1.03532161491636e-05
-1.52343856769043e-05
-7.07565111280657e-06
-1.76759711402774e-05
-1.04858947308282e-05
-2.92469514076814e-05
-3.00703049808294e-05
-1.51190402260336e-05
-5.04738836763751e-05
-4.05768242844404e-05
-2.66183229670112e-05
-4.32013273825675e-05
-1.92047000075964e-05
-4.20602849994678e-05
-1.12870519252484e-05
-3.45246492480061e-05
2.62992604755041e-05
-1.64716661387278e-05
-3.50121674955868e-06
-2.26685033331895e-05
1.92433835523437e-05
-1.67084183478486e-05
-1.8308294921516e-05
-2.21135138570497e-05
-2.08001958244134e-05
-4.62683047443206e-05
-6.11608163726916e-06
-2.52196091458465e-05
-3.6277464697078e-05
-1.21639390065649e-05
-1.66720742899841e-05
-3.97823253819174e-05
-2.65820181318512e-05
-1.19730358292918e-05
-7.26494212520298e-06
-3.89102154040121e-05
-5.68370866523221e-06
-1.4188961883488e-05
-3.18186915106738e-05
-2.14872050126689e-06
-1.62996912160407e-05
-9.04678366335732e-06
-1.59120613303674e-05
-2.75275185069797e-05
-1.50117477659233e-05
-3.93234441746224e-05
-1.61048171753794e-05
-2.37781494501271e-05
-1.26246702949841e-05
-1.01215927900298e-05
-5.11798017499075e-05
-2.36430132497919e-05
-8.24568376938578e-06
-2.81860834039513e-05
-3.39476046476034e-05
-2.58063392559247e-05
-2.82921601370681e-05
-3.42718764225987e-05
-1.4604096640756e-05
-9.90315926073705e-06
-9.60498130688066e-06
-2.03183310216237e-07
-8.06903458888115e-06
-8.13104567054268e-06
-2.6555974647928e-05
-1.739996592026e-05
-1.41071341290603e-05
-3.12857157245495e-05
1.33125377169459e-06
-2.93576670234784e-05
-2.81378783542239e-05
-4.7861875811477e-05
-3.55490323073971e-05
-2.54933757895002e-05
-1.95787708137763e-05
-4.14261954050787e-05
-7.96604583139092e-06
-1.59876272059659e-05
-9.78608904995636e-06
-4.07504419432008e-05
-1.21101755944801e-05
-2.99750748112313e-05
2.16214287484118e-06
1.40235041759677e-05
-3.17076845022672e-05
-2.63962450586501e-05
-3.12005324309435e-05
-2.65029110303244e-05
-4.44913036845025e-06
-1.28798944871524e-05
-2.08324307121139e-05
-2.99744042020614e-05
-1.40843278429238e-05
2.5849732471668e-06
-1.58936478502245e-05
-1.23521690025574e-05
-1.53660075675964e-05
-7.47270601129355e-06
-2.74442777269734e-05
-4.88241313387511e-05
-1.25883760163652e-05
-3.55775649334548e-05
-9.10779321680012e-06
-1.24923654095643e-05
-2.25113412907418e-05
-5.27652121546511e-05
3.6632413651942e-06
-1.49389780511279e-05
-1.82537689653466e-05
-2.85353603377357e-05
-3.11397384897136e-05
-2.02718545694821e-05
-1.12477245138558e-05
-2.74800960531245e-05
-2.0443066382514e-06
1.03451689329961e-05
-2.03429464899052e-05
-3.1395213768385e-05
-6.27273898896348e-06
-6.91991709098302e-06
5.3952808264466e-07
-1.70153008439488e-05
-5.84878329296871e-06
-1.91486388158731e-05
-1.87875539437383e-05
-1.21900799810477e-05
-2.5139958683051e-05
-1.58203482100096e-05
-2.63808894653043e-05
-2.29978101466774e-05
-3.5891258216912e-05
-3.86066612117589e-05
-4.66789443934471e-05
-3.91224126325011e-05
-1.82437324940511e-05
-2.4934840070153e-05
-3.40708284740428e-05
-4.40865994818896e-05
1.90051440940749e-05
-3.07381321461178e-05
-1.16638966448924e-05
-2.88538459747164e-05
1.27249351720584e-05
-1.81370347232408e-05
-2.84142277855325e-05
-8.78275492603136e-07
-5.01587428246083e-06
-1.58988092179604e-05
-2.91032022254783e-05
-1.2715420251507e-05
-2.35749184516502e-05
-5.38247776950039e-06
-4.04425076932774e-05
-3.40974221621542e-05
-2.49620407579102e-05
-2.47797862662561e-05
-2.26621978684448e-05
-2.273906082054e-06
-3.28658726798926e-05
-1.32495543041588e-05
-4.06132748584541e-08
-3.60231130020317e-05
-1.0410937900897e-05
-4.22877797832379e-05
-2.26939665222138e-05
-6.28510860624303e-06
-2.42253055953429e-05
-1.08732055372178e-05
-1.56833666999617e-05
3.11224122534718e-06
-9.66485674158846e-06
-4.46360009037843e-05
1.0489743448047e-05
-1.40934130036083e-05
9.04456613752727e-06
-1.25092053455611e-05
-3.36588358528522e-05
-2.49503634104692e-05
-2.49208726717615e-05
-2.88125960599938e-05
-1.88527641834849e-05
-1.68731213397964e-05
-4.3368062939898e-05
-2.35551800883537e-05
-2.36601805679992e-05
-2.86522837638267e-05
-1.49728244542564e-05
-2.80042709433734e-05
-1.2567671605072e-05
1.93615740948551e-06
-3.07107213195608e-05
-4.92682649393878e-05
-4.8196752442315e-05
-2.2564556601879e-05
-3.63937126354378e-05
-4.40485419246722e-05
-7.87957101285986e-06
-1.09084500765979e-05
-3.06240000247027e-05
-2.72420333556961e-05
-3.3973258682603e-06
-1.06017032684472e-05
-1.14889741091556e-05
-7.40072317187239e-06
-1.8058393331775e-05
6.9057555638154e-07
-1.38329063156974e-06
-2.84195183508168e-05
-1.32261838558832e-05
-2.94238458922781e-05
-1.92903624567524e-05
-1.1337490281588e-05
-1.59315886994232e-05
-1.10078079921365e-05
-3.18382208733455e-05
-3.11269427950548e-05
-4.87035806114868e-05
-2.9970962740703e-05
-3.61764410732346e-05
-4.31238767407227e-05
-4.78818018116769e-05
-2.52116756731281e-05
-2.9625522022262e-05
-3.1324118380921e-05
-4.80202273740304e-05
-1.41549013074252e-05
-1.60979839591821e-05
1.66198239350702e-06
-1.53601053595944e-05
-5.66178669003813e-06
9.5101170512137e-07
-3.17843321194098e-06
-1.0932175027846e-05
9.92271146737837e-06
-1.6842944180539e-05
-3.62625820905068e-05
-1.29447430102835e-05
-4.32473085382902e-05
-1.5246347960853e-05
-2.40816458399645e-05
-3.22042861173585e-05
-5.08494869037051e-05
-2.97750977097918e-05
-2.93881972971362e-05
-3.59961143911689e-05
8.05291252425018e-06
-1.17394303395414e-05
-3.11850841421259e-06
-7.60517635774704e-06
-7.30413618440061e-06
-8.77407182532282e-07
-2.80346730740893e-06
5.00154809309557e-06
4.91897912708263e-08
-2.27695121074606e-05
4.60488430958574e-06
-4.36369034783678e-05
-4.9148931852948e-05
-1.13115125983152e-05
-1.61027489033363e-06
-1.33356740306157e-05
-3.61475092624368e-05
-2.22627283293655e-05
-1.33993868443906e-05
-3.98824880625902e-05
-2.13875880266221e-05
-1.68320831080056e-05
-2.23757566470486e-05
-1.08762436779653e-06
-1.45041202176937e-06
-2.84221936044509e-05
-1.77844168989137e-05
-1.74811634775782e-06
-9.60431459477572e-06
-1.20241578585495e-05
-2.6615932272326e-05
-8.39450421582558e-06
-8.80909470833464e-06
-6.20519283789448e-06
-1.60439780833237e-05
-2.05432668695446e-05
-1.97667920954789e-05
-1.25481274527548e-05
-2.30461308839759e-05
-3.45456008472356e-05
-2.87308039170972e-05
-2.17000737181622e-05
-1.16494233677225e-05
-4.36490414398515e-06
-1.80955420019991e-05
-3.26068846301874e-05
-3.72432022970638e-05
-2.15717894770638e-05
-4.01715464652674e-06
-2.07544148061553e-05
-1.35301091020889e-05
-2.8432457662676e-05
-6.5329493476529e-06
-4.17190226700161e-05
-2.8648085418677e-05
-9.33905525836917e-07
-4.28673326115628e-05
-1.85428956224001e-05
-2.23134960250128e-05
-1.78770074707525e-05
-2.42808512331565e-05
-2.41695258480906e-05
-3.2394210238586e-05
-8.93063158135434e-06
-7.20058100697655e-06
-2.79888773958305e-05
-1.9349267401379e-05
-1.36132821663672e-05
-2.4604875883078e-05
-3.48723371915104e-05
-6.95432718772993e-06
1.84996101555255e-06
-6.51200201970876e-06
-2.33976360242197e-05
1.93839369860828e-06
-2.33157877926548e-05
-3.42055504648445e-05
-3.11890474807132e-05
5.48373886872952e-06
-3.23701500138723e-05
1.55365297847773e-05
1.33239106332121e-05
-2.25344333167615e-05
2.56882212614522e-06
-2.95777196677225e-05
-2.11197786697897e-05
-4.11267891272694e-05
-2.60952485828413e-05
-3.13362352533691e-05
-1.58684503863897e-05
-2.15586556544933e-05
-2.85533047877328e-05
-3.15447529624749e-05
-1.61835126853168e-05
-1.255191109952e-05
-2.50385263007418e-05
1.65536121925723e-07
-1.26376946701308e-05
-2.19350711329954e-05
-1.20853175239511e-05
-2.09695926385856e-05
-1.79656666519354e-05
1.46683420216456e-05
-1.67488377788096e-05
7.56498930630532e-07
-1.43210920644128e-05
-1.82870888867917e-06
-1.94809211138271e-05
-3.49364242955219e-05
-2.03574335114779e-05
-4.46153674724303e-06
-2.4448840549526e-05
-3.11564108249232e-05
-1.24796363034767e-05
-2.76890242467912e-05
-3.71228319457715e-05
-4.85077795785197e-06
1.06568019735315e-05
-1.59502071097624e-05
-1.96053900369194e-05
-3.45576670389777e-05
-2.60559584404212e-05
-2.30583593816947e-05
-1.66871293232647e-05
-1.93257918467873e-05
-1.3117927187103e-05
1.18879358967746e-07
-7.0377013573196e-06
6.40368355389514e-06
-2.69684681547667e-05
9.14965278339215e-06
-2.46558900665607e-05
-1.13761906160962e-06
-2.77471077718146e-05
-2.48012135416111e-05
-3.43600865152922e-05
-4.37383506388416e-05
-3.88493209732128e-05
-3.79535295619815e-05
-1.8687047882536e-05
-6.46520423204328e-05
-2.51154076925842e-05
-3.25996171179653e-05
-2.12115838190741e-05
-8.6957544838329e-06
-6.05330480701094e-06
-3.0202049784283e-05
-1.22842350195993e-05
-2.1672313426946e-05
-1.52450219944017e-05
-1.1680401118735e-05
-1.83609411346819e-05
-1.48264387206473e-05
1.84341381912879e-06
-4.66729103942997e-06
-1.23487080211505e-05
-1.95158943777749e-05
-1.8666889418805e-05
-1.5429476780946e-05
-4.15933686653519e-05
-1.67033510449921e-06
-2.09222183542268e-05
-3.77494003408163e-05
-4.63406634782042e-06
-2.64452685997303e-05
4.6936053443092e-06
-3.47431997656136e-05
-2.44203786597934e-05
-8.52105735542846e-06
-2.16460265887133e-05
3.09337783394759e-06
-1.23461483081035e-05
6.81738862913315e-06
-3.30536056075168e-06
7.56021453093791e-06
-2.49574042769271e-05
-2.60220394556868e-05
-3.20004892250878e-06
-2.06246360419179e-05
-2.75194279801645e-05
-4.17062031210237e-05
-1.42790745645319e-05
-2.95246326700249e-05
-4.5043013557323e-05
-1.11268045007673e-05
-1.23047025014946e-05
-2.54951829398078e-05
-1.86666623144502e-05
-2.91489475266923e-05
-2.02578915945016e-05
-9.83155996060005e-06
-2.90307525106246e-05
-6.79577309353973e-06
-2.90134295423629e-05
-1.52030075932267e-05
-3.80586027865091e-05
-2.12340414914253e-05
-1.32506636270035e-05
-7.38921265970329e-07
-2.62421210254869e-05
-4.74361366351334e-05
-4.32918276166245e-05
-3.90156771485883e-05
-4.189197169263e-05
-1.39388108701159e-05
-3.02404738671273e-05
-4.42085079751845e-05
-3.08994575810113e-05
-2.29522470412005e-05
-2.78391853310023e-05
-3.9999581978703e-05
-1.93192889560429e-05
-1.37228206383676e-05
-1.93823914702739e-05
-1.15429637129787e-05
6.87323086650115e-06
-9.06692529270198e-06
-2.88311338069308e-05
1.02226773126468e-07
-6.35788582267489e-06
-4.97491102182949e-05
-4.51924165726652e-05
-2.50148702849897e-05
-7.45770755453093e-06
-2.93763231180081e-05
-2.34930286752545e-05
-3.35692856187194e-05
-3.62081996108778e-05
-2.65111377777592e-05
-3.16507315383233e-05
-2.2018473007164e-05
-9.12172384479296e-06
-1.8762475022985e-05
-2.30426262303665e-05
-2.71273302436743e-05
-2.11950955675408e-05
-4.54636476691496e-05
-1.35438017940929e-05
-1.79701336895403e-05
-3.48657137966697e-06
-3.70315067604874e-06
-2.40540076321624e-05
-1.32835934551541e-05
-1.65977095014913e-05
-1.35455379015067e-05
1.33981068521102e-05
-3.44780578787291e-05
-1.45096272101851e-05
-3.24468790358113e-05
-4.17966284421403e-05
-1.06691610854999e-05
-4.62626679695828e-05
-3.65195943164048e-05
-3.44312957891928e-05
-2.33703618362978e-05
-1.95130237733927e-05
-3.91517480407469e-05
-2.22734110448715e-05
-2.81066390186567e-06
-2.72729720245677e-05
-2.34050376159629e-05
-1.10481647670054e-05
-7.93829579369054e-06
-9.83940146929198e-06
-1.40110651248213e-05
-2.68283659013952e-05
-2.80721030313375e-05
-3.74384284338998e-05
-2.01444090194925e-05
-1.8237645182564e-05
4.39430841056046e-06
-2.56718752019836e-05
-4.8074028894452e-05
-3.4807776003023e-05
-4.60837176933664e-05
-7.31486673514425e-06
-4.51756357028024e-05
-3.62134289294378e-05
-4.08462166252004e-05
-1.8476590087094e-05
-1.47655217410964e-05
2.00547661008222e-05
-2.06322026908802e-05
-2.18828311318359e-05
8.91854050415422e-06
-1.03271475026982e-05
-2.90853438745549e-05
-2.15794970611136e-05
-9.21739439760578e-08
4.28312250673508e-06
-2.95366284264381e-05
-3.95356800045418e-05
-2.07499213092486e-05
2.36415080949685e-06
-5.22536887691522e-05
-1.59159436236122e-05
-2.02159015591861e-05
-3.27739002297649e-05
-1.33353384883884e-05
-3.95680095750898e-05
-2.17026445970398e-05
-2.78706892157251e-05
-9.26765354698859e-06
-4.64362641132666e-06
-1.37716967636869e-05
-2.74768213290512e-05
-4.20810519543385e-05
-3.96297525830816e-05
-1.79539365026232e-05
-2.29479627863105e-05
-2.78279851741971e-05
-6.28230500132844e-06
-3.22747433863123e-05
5.90589208118738e-06
-1.85106158500641e-05
-1.04377924229012e-05
-3.05726511038927e-05
-2.69976341033155e-05
-1.21397380469346e-05
1.77472102926015e-05
-6.33832778077345e-06
-3.20676619376281e-07
-1.03588155733525e-05
-1.20150708494848e-05
2.58238476204563e-06
2.98802359688574e-06
-1.2759777027264e-05
-3.21881345545528e-05
-3.66787293101151e-05
-3.2654319565219e-05
-2.78757087362201e-05
-6.37969214785831e-06
-1.51523936959777e-05
-5.11018539893081e-05
-5.03520786211798e-05
-4.78216867020955e-05
-2.14766269277917e-05
-3.1094106321464e-05
-2.71075488221913e-05
-3.57404215203317e-05
1.56480539073408e-06
-1.64780482212351e-05
-1.78140251366583e-05
-1.29943474117836e-05
8.83390275153654e-06
-2.00406572787241e-05
-1.60512677151312e-05
-1.67215175791531e-06
-1.01015646509388e-05
-3.03615738500969e-05
1.40609182565396e-06
-2.01052130768957e-05
-3.02581012841954e-05
-5.3775975345893e-05
-4.90412915242278e-05
-3.02709123768639e-05
-4.13792758700532e-05
-4.10666106222441e-05
-3.55893841376949e-05
-1.26464286261108e-05
-1.14493462164615e-05
-2.69615431197932e-05
-4.45424239966795e-05
-3.76759728831484e-05
-4.23463775176722e-05
-3.72126900168794e-06
-1.1096445794085e-05
8.65844813111343e-06
-1.84058123286423e-05
-1.59519817034556e-05
-1.73780192245223e-05
-4.54627886197959e-06
-3.32911293772404e-05
-3.80462286722236e-05
-4.15456567936932e-05
-2.0843039516592e-05
-1.98312293535883e-05
-2.31743527396027e-05
-3.01645722344013e-05
-6.75198920090101e-06
-1.32892196705032e-05
-3.48794560356441e-05
-1.81329349622172e-05
-5.80792143247249e-06
-2.81978591610715e-05
-1.41550363031666e-05
-2.27547969143909e-05
-2.88705578293477e-05
-2.61292779158862e-05
-2.25482556269658e-05
-3.52762792947589e-05
-3.37623272991983e-05
-2.9707584747631e-05
-1.12479422017363e-05
3.25539599315355e-07
-3.5482983544691e-05
-9.68194991652901e-06
-3.43909222272e-05
-3.95749501783453e-05
-5.46959111006252e-05
-3.42327700903959e-05
-6.35968515723746e-06
-2.81995007039863e-05
-1.50416184564736e-05
-2.61000378714843e-05
-1.53369906483498e-05
-5.20212420387665e-05
-8.59168119356021e-06
-9.47274058557918e-06
-2.17030205671514e-05
-2.16461836215179e-05
-2.59345143461338e-05
3.98940061879599e-06
8.1118110682689e-06
-1.18789006909235e-05
-3.39330430529172e-06
-1.97492011655813e-05
-4.71955769621888e-05
-2.58697060440089e-05
1.41207540937874e-06
-2.68916030848499e-05
-3.60145738503536e-05
-3.70656507347159e-05
-4.10375260912115e-05
-2.78815909610244e-05
4.65866052212125e-06
-3.21887072601488e-05
-2.05912541346279e-05
-2.21840498931355e-05
-1.72399556944315e-05
5.47219420978572e-07
-1.01224432499084e-05
-1.58993756677928e-05
-2.08263456482067e-05
-6.53957263041236e-06
-1.03397462412812e-06
-2.99497422324898e-05
-6.41893021673087e-06
-2.01378768558726e-05
-1.53296461184454e-05
-5.80072210435906e-06
-5.86609765372517e-06
-1.9381303536972e-05
-1.41274348766559e-05
-2.29657890902899e-05
-2.68222040095376e-05
-1.22675448009724e-05
-1.09246315103311e-05
-4.27645606600777e-05
-2.06307060069354e-06
-1.53032977934185e-05
-1.28142682586964e-05
-1.43589838945533e-05
1.54278479116174e-05
-5.43050653885415e-06
-2.788281452465e-05
-3.17166327401576e-05
-3.83722497627864e-05
-2.21095369444502e-05
-2.96014171300753e-05
-2.61066052856631e-05
-2.40603762532194e-05
-1.75676038754406e-05
-4.79357133939684e-05
-4.1349884662e-05
-3.44780177830465e-05
-1.63164353601654e-05
-9.8456539258153e-06
1.11172102141889e-05
1.27105388862e-05
6.05111097149801e-06
6.28194827173788e-06
-3.29542041754446e-05
-6.32539932683072e-06
-5.86360805378749e-06
-1.47832504771987e-06
-2.32879979294679e-05
4.87632379473604e-06
-4.96468812009215e-05
-3.93330559661163e-05
-2.54435875698244e-05
-1.64627740653283e-05
-6.12191419924334e-05
-1.39847274020315e-05
-2.84982401317729e-05
-4.43276300589209e-05
-5.65637499016995e-05
-5.55092598762095e-05
-3.19350999879774e-05
-3.59392644299847e-05
-1.4268424455996e-05
3.97042364902481e-06
-1.35791965842366e-05
-9.17964295317385e-07
-5.40766486219828e-06
-5.87480084475451e-06
-2.33403883672307e-06
-3.3043445564056e-05
-1.2515784559405e-05
-1.02072245663865e-05
-1.76780922745941e-05
-1.04258744660339e-05
-2.92306829999259e-05
-1.06247355187562e-06
-1.70399426277081e-05
-3.2768002859474e-05
-4.34511216094559e-05
-1.39787611970228e-05
-2.9509889920425e-05
-1.4511426787242e-05
-3.54694584672542e-05
-1.89584853313746e-05
-1.04083970716703e-05
-2.57226201898288e-05
-1.65061041134899e-05
-1.55573786795214e-05
-9.6799767087996e-06
-8.30294753625073e-06
-3.92564513185549e-05
-2.00715183656794e-05
-3.80205522514403e-05
-1.11065483085689e-05
-1.50919819643596e-05
-6.66156308544046e-05
-1.10850654469951e-05
-2.1677011131441e-05
-4.22553179528929e-05
-2.98825061210027e-05
-2.26528729675493e-05
-1.92037678143089e-05
-3.09790267292639e-05
-2.4732936213305e-05
-7.9210419358484e-07
-4.74689083610034e-06
-2.71717406292584e-06
-1.59282712750524e-05
-1.53945940557081e-05
-3.77787716312219e-05
-2.56032118149867e-05
-2.58479577769666e-05
-3.82805204516769e-05
-2.18994078664838e-05
-2.09806444637524e-05
-3.70922750689408e-05
-4.20062663620201e-05
-1.96250227147386e-05
-5.49911011158346e-05
-4.36361461169492e-05
-3.18462885134536e-05
-3.15459509916042e-05
-3.41979997329331e-05
-3.01421747167911e-05
-3.42315478673454e-05
-1.81030851489549e-05
-1.74539911052671e-05
-4.21811564830269e-06
-6.68905011436767e-06
8.39697974538182e-06
-2.70327831106172e-05
-8.17075977474097e-06
-2.9413254209918e-06
-3.03295832328921e-06
7.20245922019071e-06
6.67740875168578e-06
-4.48430313259125e-05
-3.56507657251616e-05
-1.00241207345652e-05
-3.67616114833213e-05
-6.46647334578113e-05
-9.61795130284601e-06
-2.99346788702091e-05
-1.9880418072446e-05
-1.24739702980627e-05
-1.86905378318557e-05
2.16046536665338e-05
2.61528302763297e-05
-1.35508842081477e-05
-2.94346031799861e-05
-2.75673036933209e-05
-1.81340343200683e-05
-1.14437540990119e-05
-1.13484437018404e-05
-4.31661073526615e-05
-3.46553955539266e-05
-3.92330956955474e-05
-2.74525902777391e-05
-3.42730767814619e-05
-1.79169542292059e-05
-2.20818615794225e-05
-3.60255205250998e-05
-4.77845400731352e-05
-1.59199986490351e-05
-3.22479680933527e-05
-4.7272204975875e-05
-1.87318984366665e-05
-2.67998545524271e-05
-1.27851891918501e-05
-7.83215670854107e-06
-3.29537629324833e-05
2.7092995440135e-07
1.38255504056812e-05
-1.55360809378957e-05
-1.9113617578006e-05
-2.40213218522117e-05
-2.80685498352843e-05
-9.97288652650031e-06
-3.89963523437542e-05
-1.27192908982867e-05
-5.35931855825114e-05
-2.78391909327454e-05
-1.92924229573605e-05
-4.56294811512992e-05
-4.26853211924273e-05
-5.2061316687706e-05
-1.59635391171041e-05
-4.52134539466463e-05
3.32131202028442e-06
-1.48298272649387e-05
-1.08917805530883e-05
-2.95386303707965e-05
-7.6937942869594e-06
-1.69286622847977e-05
1.22797891593393e-05
-1.95590470537996e-05
-1.76619324101889e-05
-3.31797933884379e-05
-3.02454239908406e-05
-1.99654582030048e-05
-1.20230605326807e-05
-4.45089500938079e-05
-9.81168224383525e-06
-1.06739440148243e-05
-2.79685891567041e-05
-5.06100272782429e-05
-5.33530331114813e-06
1.08101276841598e-05
-3.85421657102052e-05
-4.28893671489612e-05
-2.08508679530259e-05
-2.11333842908876e-05
-3.53142710690607e-05
-3.11642158686781e-05
-2.3930508809424e-05
-1.099808285687e-05
-1.2599361153805e-05
-1.21197063119084e-05
-1.24856340269334e-05
-2.54242683587204e-05
-3.01862708349169e-05
-5.26777729339763e-05
-1.43232629373099e-05
-8.14694202838222e-06
-2.5844601721124e-06
3.33097220301868e-05
-1.44774162571577e-05
-4.78733560729382e-06
-1.53086543046156e-05
3.17544863857678e-06
-8.57543811062441e-06
-1.33508433485517e-05
-2.75376266063197e-05
-3.43461774842525e-05
-1.35485477341035e-05
-2.30068254042751e-05
-1.07731213243301e-05
-2.37028635479406e-05
-8.20109009371758e-06
-1.74916299140715e-05
-4.66115629153918e-05
-4.21687118267112e-05
-4.5726445131494e-05
-5.02896007660375e-05
-5.48815813375474e-05
-2.29206818497415e-05
-2.72172082718125e-05
-2.33794896981445e-05
-1.86389854153548e-05
-1.98703830355248e-05
3.16567026314484e-06
-3.92894022409408e-05
-8.70063917611927e-06
-6.40094506711879e-06
-1.62721651098736e-05
-3.36100455897184e-05
-2.99998353988047e-05
-2.3460084167461e-05
-1.00295025692504e-05
-3.24074278285488e-05
-7.42120727685916e-07
-1.32736923308426e-05
-1.81568658768314e-05
-1.53006576795442e-05
-1.01890699581097e-05
-2.32928589828967e-05
-1.93696965734996e-05
-2.45196525016291e-05
-2.43250453135895e-05
-2.69348465658714e-05
-2.28941805670958e-05
-1.67635757554955e-05
-1.76470000332364e-05
-2.45070132961183e-05
-3.4528359375709e-05
-2.07405935484665e-05
-9.36472850522075e-06
-7.37410602277033e-06
-1.04943646988362e-05
-5.7487299844437e-05
-4.37155346447378e-05
-2.5152827894131e-05
-3.45908296968555e-05
-3.9275589355725e-05
-1.66608212110293e-05
-1.91369897070195e-05
7.8301566340317e-06
-3.32078555188102e-06
-7.41586091024883e-06
-2.56538017392802e-05
-2.55246588690816e-05
2.79049303651028e-06
2.3000608278414e-06
-1.93547856223725e-05
-3.93172011296328e-05
-3.80735885047497e-06
-1.36595975656818e-05
-2.73024598328978e-05
-3.22016576343196e-05
-1.83594638364628e-05
-2.16328417368303e-05
-3.47255803912135e-05
-2.6670115413212e-05
-3.88909236914857e-05
-1.35638806837825e-05
4.80163066882588e-06
-3.58907115967925e-06
-1.46293441178921e-05
-1.377134314472e-05
-2.52634103883276e-05
1.15026891404233e-05
-2.04258782645459e-05
-2.26490265917214e-05
-1.15558500523917e-05
-2.09274007706598e-05
8.17272631858667e-06
-2.54697535963656e-05
-9.83521429283914e-06
-1.25717117484707e-05
-2.79543425790487e-05
-9.30922719921885e-06
-1.81180482884448e-05
-4.67249225874375e-05
-3.8655199324266e-05
-5.47558459944473e-06
-1.73821124401066e-06
-1.45360206919912e-05
-4.20956281281841e-05
-3.81790275962533e-05
1.06541998205719e-05
-8.97207967927606e-06
-4.41134932466127e-05
-1.43955696479181e-05
-2.81262772768066e-05
-6.92892229903238e-06
-1.22893706483457e-05
-2.13911426898344e-05
-3.5518963113263e-05
-2.16807242289132e-05
-3.03068140680655e-05
-3.55692701052113e-05
-1.4732884855007e-05
-3.76927479310467e-05
-2.82083012423984e-05
-7.10494187745467e-05
-3.30535443796055e-05
-3.13117716760574e-05
-2.54208174437032e-05
-5.19124526244173e-05
-2.21697873105726e-05
-3.87028997437525e-05
-7.59061735186651e-06
3.27493590423938e-06
7.95945406911941e-06
-4.13625253436643e-06
2.26970776035123e-05
-4.925071825955e-06
-1.56073056395223e-05
-2.07464821636291e-05
7.00345754565664e-06
-1.13387728939689e-05
-3.38136370117577e-05
-1.39611415719476e-06
-4.076276099208e-06
-1.15214710700108e-05
-2.35086894396854e-05
-1.87357723603322e-05
-3.47353106518472e-05
5.63788301206786e-07
-3.78002910738126e-05
-2.05541343590096e-05
-2.66552257828146e-05
-4.23101181743828e-05
-3.96625247204155e-05
-1.05524883996334e-05
-2.16380112261629e-05
-3.0876074188287e-05
-5.61027605445956e-07
-1.49811735594411e-05
-1.17879842641761e-05
1.14361098379098e-06
-1.31556786099699e-05
-3.94046945744094e-05
-1.82007130901399e-06
-3.77258468245415e-05
7.50510633646768e-06
-2.10219712904249e-05
1.1120973328444e-07
-2.0194089668253e-06
-8.3601545590126e-06
-2.73508503448159e-05
1.46475662004463e-05
-2.40551834002391e-05
-3.2524038293712e-05
-1.99225771202258e-05
-3.08437208419249e-05
-5.44513799749568e-06
-2.25999200785853e-05
-7.5716786217586e-06
-1.89339236292875e-05
-9.22231516439576e-06
-2.13349729534616e-05
-1.74140428422475e-05
-2.356845014681e-05
-3.16558351797477e-05
-1.24090690017313e-05
-3.49631608376236e-06
-4.25877620965655e-05
-7.65390723141813e-06
-2.36742701856261e-05
-4.22693496069529e-05
-5.08833851324297e-05
-2.61118677659613e-05
-2.47929721951771e-05
-1.95285052564057e-05
-7.49172497510937e-06
-1.36570425908042e-05
-2.20110330400837e-05
-2.38627258519857e-05
-2.13290113260755e-05
-1.72098810408058e-05
-8.21554786163243e-06
-9.31745448703317e-06
4.47776675405128e-07
-2.78734702333996e-05
-4.43560472251045e-06
-1.57993089462e-05
-3.07176189409315e-05
-2.91673269853926e-05
-1.34990015701271e-05
-3.60650895152077e-05
-4.29975147242708e-05
-3.97244836436641e-05
-2.94444036338616e-06
-3.35028780626621e-05
-2.93045495846779e-05
-3.03095141365345e-05
-1.48386145439265e-05
-4.05704028669003e-05
-3.75468543433497e-05
-1.75607189095686e-05
-3.84756570584027e-05
-2.01355088847849e-05
-3.95417606118663e-05
-2.67411879633858e-05
-3.2360052050372e-05
-1.35859417421794e-05
1.73551472801898e-05
-1.41429638751191e-05
-1.42767825230641e-05
-1.43218469303207e-05
-2.55914495252836e-05
-3.46461197370048e-06
-2.73312200857793e-05
-2.54015396893299e-05
-1.28040470547688e-06
-9.78667096597205e-06
-2.19708120864888e-06
-3.6836051134002e-06
-2.07869115004609e-05
-2.43147485615007e-05
-2.23055361243456e-05
-1.64906998460899e-05
-2.66994265672333e-05
-1.12897319426278e-05
-4.45789743251548e-05
-4.14145225604839e-05
-2.26685825483015e-05
-4.67559241048764e-05
-3.02487135042012e-05
-2.28254389469017e-05
-2.97103170446062e-05
-1.43222502062146e-05
-1.62491874527187e-05
5.10072540168544e-07
-2.38266478804056e-05
-3.77646623892884e-06
-1.36642185533476e-06
-2.19312929931386e-05
-2.80340488866073e-05
1.15243210100765e-05
-9.59817208248011e-07
-7.35170039282212e-06
-7.11680718530897e-06
-9.46810607671291e-06
-3.0658541560014e-05
-1.16829043148174e-05
-2.13882711896877e-05
-5.04942969132609e-05
-2.90521069447736e-05
-1.75546410978848e-05
-4.34591719263772e-05
-1.40180056263386e-05
-1.91407855016383e-05
-8.41750817730396e-06
-2.61639217065307e-05
-5.14739584675429e-06
-9.55873642774533e-06
-2.82734848629703e-05
-2.82604085420044e-05
-1.87663613951391e-05
-7.63919104436222e-06
-1.92794485802301e-05
-2.79264263178013e-05
-4.30759266779656e-05
-1.38528671253322e-05
-1.2584216660086e-05
-5.01484503475202e-05
-2.21063103193039e-05
-3.26888157692424e-05
-1.85951538234643e-05
-1.6194967343036e-05
-1.08878626416386e-06
-1.4383422544308e-05
-3.83412463820376e-05
-3.24005490230204e-05
-6.64571781334575e-06
-4.27681834025548e-05
-1.44736673058399e-05
-2.66812920428763e-05
-1.61828061822939e-05
-1.57308047891174e-05
-1.46176836908806e-05
-3.11165752756825e-05
-3.06144380945162e-05
-2.45189298017407e-05
-1.57781543937962e-05
-5.59688481198606e-05
-1.43266878723411e-05
-4.69418135316599e-05
-2.52566016086486e-05
-5.02064307685643e-05
-2.94126638804758e-05
-1.62916971904902e-05
-2.55709557455878e-05
-1.40895288841478e-05
-2.61969061130478e-05
-8.03846883878346e-06
4.36306145807042e-06
-1.28458550772186e-05
-1.36085909683158e-05
-1.56270894864196e-05
-1.18209314938647e-05
-2.18821970966341e-05
-3.6656238878569e-05
-1.89244682668751e-05
-1.02145070954804e-05
-4.01972535275536e-05
-3.40490836689088e-05
-3.94561985022869e-05
-1.63946088621453e-05
-4.94888667990447e-05
-3.21810501388529e-05
-9.48267930774835e-07
-7.58856747250316e-06
-8.38782558316428e-06
-2.48779887626294e-05
-2.66916924792639e-05
-9.37875825188733e-06
4.07666352952532e-06
-1.04544292452146e-05
-3.83051546895938e-05
-2.18238838410917e-05
5.3399234756438e-07
1.20918863464194e-07
-5.55711721137775e-05
-4.30597884268807e-05
-7.06928120391238e-06
-3.10520292404304e-05
-5.44232734654556e-05
-6.81095919250003e-06
-2.04684523868455e-05
-3.11983529507124e-05
-4.69877397511302e-05
-2.72773376327381e-05
-4.25609965818647e-05
3.63879732822885e-06
-8.0339251156784e-06
-1.09730539443869e-05
-2.07354444395396e-05
6.4758512652151e-06
1.23970346665327e-05
-2.3845983576129e-05
-2.59235935477829e-05
-1.62194904297451e-05
-4.46695652277222e-05
-3.15543948604847e-05
-3.52733467187041e-05
-1.5987849350714e-05
-1.92252942840583e-05
-3.06640657892992e-05
-2.36180297605784e-05
-1.85032020831919e-05
-1.18741273037268e-05
3.79334325718176e-07
-2.5586575363875e-05
-2.18970075331375e-05
-2.47436728297501e-05
-1.68222791611242e-05
-2.61924586082861e-05
-2.78808715022564e-05
-3.0762667016949e-05
-7.44928926226555e-06
-3.22581106852007e-06
-2.31564538058921e-05
-3.45329157934375e-05
-1.95487304552134e-05
-2.10676472848221e-05
-3.80648841309178e-05
-1.09832875740039e-05
-1.41722714582078e-05
6.93918193656274e-06
-3.83568192472769e-05
-2.91819548266271e-05
-3.66415805465814e-05
-1.26945765092083e-05
-3.2283165884677e-05
-2.74591741246257e-05
-3.55980789643864e-05
-7.01685468280572e-06
-2.25268262175975e-05
-1.99183284103791e-05
-2.0826379073939e-05
-4.1212959251303e-06
3.41472442353079e-06
-1.18794272519889e-05
-3.36155480819764e-05
-9.70321143009186e-06
-1.19781296360501e-05
-1.4370068088848e-05
-3.46252723531194e-05
-4.09124095730928e-05
-4.88088930803525e-05
-2.21748905529259e-05
-7.36459660279553e-06
-1.14447585852152e-05
-1.65813517700219e-05
-1.07248811019966e-05
-4.44426275083248e-05
1.93812506273087e-06
-6.47565221519372e-06
-2.40151572921153e-05
-1.60587135650949e-06
-2.28234954146567e-07
-2.21475880025616e-05
-1.52216363862921e-05
-1.32092160547907e-05
-1.89689285340208e-05
-8.71897895867247e-06
-2.5156782108115e-05
-2.14410692480983e-05
-2.27219439220869e-05
-3.14562385453378e-05
-2.39067587248888e-05
-1.65840182917091e-05
-3.04289210362117e-05
-9.15039523849186e-06
-1.11208852381184e-05
-2.81742372752367e-05
-3.29075148625698e-05
-3.3057782950901e-05
9.74609500529916e-07
-1.40403762213495e-05
-2.94322520126493e-05
-1.92333218157327e-06
-2.15551266910086e-05
-3.91033689061682e-05
-1.98077068254275e-05
-4.18131584236419e-05
-5.60603271202769e-05
-4.9185228768549e-05
-3.82104082307766e-05
-3.3239684399474e-05
-3.69769853837925e-05
-2.37551742699034e-05
-4.70948744156102e-05
-2.09468132185118e-05
-2.16684312809237e-05
-4.33008529231439e-05
-2.70482247936881e-05
-3.32955631440825e-05
-8.8189889660417e-06
-4.13342939733363e-06
-1.28595513102501e-05
-2.83689805892999e-05
4.49089421032043e-06
4.2064779483692e-06
-1.68095563340373e-05
-2.09813646403997e-05
-1.73246458420686e-05
-3.88979445947453e-05
-4.74212113845065e-05
-2.64907222945641e-05
-2.33979947831804e-05
-2.21945159428505e-05
-3.76408758316722e-05
-1.75184106822432e-05
-2.70010477743727e-05
-3.79379877414597e-05
-2.43627275801119e-05
-3.51447449885596e-05
-1.12941761460075e-05
-2.7362016493524e-05
7.4259409725526e-07
-1.66199408633586e-05
-1.47515939380856e-05
-1.18111986264417e-05
-1.13753308857387e-05
-2.52057091989658e-05
3.45449053017817e-06
-9.03183244038921e-06
1.66638732721114e-05
-1.32790336717665e-05
-3.12239513878918e-05
-8.37151369056492e-06
-3.11267704724437e-05
-1.54856986333722e-05
-2.75993210227116e-05
-3.1604171378638e-05
-1.83220826670623e-05
-2.72582623715748e-05
-2.39674005450958e-05
-2.91241411162326e-05
-3.67017182313517e-05
-1.83611248388879e-05
-1.62880000446451e-05
-2.16460449564061e-05
-3.33243643846167e-05
-2.31047860249103e-05
-2.97673950436642e-05
-2.69895831932846e-05
-1.88366852863926e-05
-2.33027595315484e-05
-2.4260994318787e-05
-2.68468603741491e-06
-1.29517769689249e-05
-2.6087696343384e-05
-2.50178455204158e-05
-3.92567018986673e-05
-3.81754402922443e-05
-1.76118451594787e-05
-3.72042243266022e-06
-3.70513711094584e-05
-2.19123487117969e-05
-2.97340489845798e-05
-2.88043781768985e-05
-3.36781801217241e-05
-2.93665052893376e-05
-1.45376756392787e-05
-1.52449493253571e-05
-2.8406543897628e-05
-2.76983905102421e-05
-1.63584565150856e-05
-5.04132695329495e-06
-2.49377187360044e-05
-2.04408470167278e-05
-2.85897894000833e-05
-3.91180028077513e-05
-3.53173028800688e-05
-3.4252889158086e-05
-3.53296452215998e-05
-3.64106815913435e-05
-1.33960408741276e-05
3.31966005744443e-06
-3.05899053087625e-05
-2.66005133665567e-06
-1.78580590809712e-05
-1.25902517259948e-05
-2.58061001623016e-05
-2.97892062876706e-05
-4.42898066629482e-05
-2.39377640283665e-05
-7.5502560262967e-06
-2.87150744575846e-05
5.93905814773775e-06
-1.91883779878447e-05
-2.30346586392807e-05
5.96245696951421e-06
-1.42577730711419e-05
-1.22560575923656e-05
-3.10801612638834e-05
-2.72680876456287e-05
-2.59126939878756e-05
-2.19813924367743e-05
-8.4966478339998e-06
-1.73882361246865e-05
-1.61418535223049e-05
-5.0211632512847e-05
-2.81483935562732e-05
-1.14676754586061e-05
-1.66479280510756e-05
-2.01850773612593e-05
-2.63388789498217e-05
-3.30765385086895e-05
-2.83409972833925e-05
1.31826661959357e-06
-2.74339736052109e-05
-1.69932249668423e-05
-2.53956880239063e-05
-1.7338701488064e-05
-1.08392914581048e-05
-4.11544617229619e-05
-8.34429615034805e-06
-2.14968362112748e-05
6.18546518632419e-07
-3.82921764477438e-05
-2.12645637181752e-05
-1.43705106133488e-05
-1.65259110370205e-05
-2.95010499640867e-05
-4.24880179159117e-05
-2.48675802215262e-05
-1.89115060136046e-05
-2.95517805268998e-05
-1.6724065635773e-05
-4.44018296804658e-05
-4.55879752897498e-05
-3.63426076099528e-05
-3.39352543406418e-05
-3.14913316888548e-05
-3.81823971573456e-05
-1.302044925219e-05
-1.61129905352596e-05
-3.25026173291038e-05
-2.92593082410985e-05
-3.23038867656566e-05
-2.65469545841248e-05
-3.79719116728745e-05
-1.70584609822483e-05
-2.37753310041908e-05
4.87363031983083e-06
-2.77426635684516e-05
-4.78216589175572e-06
-3.33011379160055e-05
-3.44098312959191e-05
-2.99893858691838e-05
-4.13366312598221e-06
-4.21175686896277e-05
-4.71607087842907e-05
1.72344205777294e-06
1.36621871518041e-05
-1.04903234058298e-05
-2.63810781420178e-05
-4.36328262629648e-05
-4.41007250509975e-05
-7.90874552800521e-06
-2.66275202669302e-05
1.43104421100782e-05
2.04907519587309e-07
-2.97167798188532e-05
-1.75914114613252e-05
-3.77186424501959e-05
-1.49260637284204e-05
-1.6375176915542e-05
-1.20629011435798e-05
-1.93450565383308e-05
-1.37372883933874e-05
-2.74153599163029e-05
-3.34189392704715e-06
-3.14007760744016e-05
-2.71105950674006e-05
-2.48234816719134e-05
-1.35687788423744e-05
-2.48499020830377e-05
-4.75592180422845e-06
-2.04211320665622e-05
1.94575933263722e-05
-5.62657259987706e-06
-1.91880357354858e-05
8.09317506363214e-06
7.87496808112867e-07
-1.89564272667733e-07
6.89453371013621e-06
-1.40493734040229e-05
-1.63629692734049e-05
-5.30329560406513e-05
-3.6586458144288e-05
-3.56930516975457e-05
-3.06679424714768e-05
-5.52151617724467e-05
-2.08983047334112e-05
-2.10608881392535e-05
-2.97765435681389e-06
-2.48692016423862e-05
-4.32506953495741e-05
-4.62064004200239e-06
-2.29317214418191e-05
-3.56302289642328e-05
-5.26994624923045e-05
-7.30885130433179e-06
-3.04430766237069e-05
-3.57022245122882e-05
-2.18730675380857e-05
-2.62999342672823e-05
-2.55566710776552e-05
-1.67272329910372e-05
-3.82290827887378e-05
-4.30663813893859e-05
1.60455435568686e-05
-2.56994875093163e-05
-2.35357071634156e-05
-1.90413119171655e-05
-6.9295756211126e-05
-1.89766240101572e-05
-2.2379289601001e-05
-1.4770018003428e-05
-1.11446408575488e-05
-1.53855508666872e-05
-3.89508660695231e-06
-1.03545720995436e-05
-6.85116144635919e-06
-2.59166767532218e-05
-2.97750237376117e-05
-2.77255078965316e-05
-1.80326291699084e-05
-2.30397089252105e-05
-1.69031573500569e-05
-1.3663845503696e-05
-3.97608727004693e-05
-2.51697622854132e-05
-5.54147670703241e-05
-4.67413169331605e-05
-3.49861852641323e-05
-2.0352458203823e-05
-8.9008194784141e-06
-4.06461364957173e-05
-1.21721710218843e-05
-1.52616317623559e-05
4.17541891552439e-06
4.12750221576071e-07
-1.41530994455086e-05
1.59897497466588e-05
1.63798104629004e-05
1.55777291096012e-05
9.7389552033745e-06
2.19937842681068e-06
-1.09590246200111e-05
-3.59647955142045e-05
-2.95969343212232e-05
-2.88824997958319e-05
-1.16616326896742e-05
6.76170765031755e-07
-1.49765548584069e-05
-5.83083170449872e-05
-1.94229702378798e-05
-4.07677935605019e-05
-1.73525080763048e-05
-1.81527876261811e-05
-1.62762796604984e-05
-6.67933211151463e-06
-2.272668977696e-05
-1.94062292263179e-05
-8.14537893947107e-06
-7.93185431519143e-06
-2.33825213134982e-05
1.12494615819527e-05
-2.13171276944724e-05
9.09505120098529e-06
-2.52349526799263e-05
-2.00127833708629e-05
-2.29085631508432e-05
-2.88970302454699e-05
-2.24581536583734e-05
1.34435850837566e-05
-1.79267383642076e-05
-5.09464127350387e-05
-3.27026300547083e-05
-4.4381344365258e-05
-1.96446675112896e-05
-1.6703326021284e-05
-3.09027674392495e-05
-2.5683231929503e-05
-2.2455791641064e-05
-2.28744161405431e-05
-3.44101345406856e-05
-1.20199472472426e-05
-2.67198560024903e-05
-1.35682042197166e-05
-3.113721347624e-05
-1.14497656617413e-05
-3.07408603363603e-06
-1.81594057330194e-05
-3.79526533135957e-05
-1.96523933675957e-05
-9.44135316026914e-06
-3.95903736379468e-05
-4.09525339149722e-05
-2.85523198488073e-05
-4.45001821878009e-05
-2.56836459188218e-05
-3.31257341111609e-05
6.74534479338738e-07
-4.21050272057945e-05
-1.93482173197698e-05
-2.18261725784936e-05
-9.98352176860567e-06
-6.13410160438913e-06
-1.31238198858086e-05
-2.94172120684544e-06
-1.23712376800747e-05
-1.33679596055012e-05
-1.32501738799151e-05
-1.35223382337388e-05
1.19118616607206e-05
-2.52110436378246e-05
-3.05211787516046e-05
-1.90047112893572e-05
-2.06890427208866e-05
-2.95138618754948e-05
-1.82776663246682e-05
-2.61466812590407e-05
-3.01276763479362e-05
-1.60857666213056e-05
-2.40965368330918e-05
-3.35702039914736e-05
-3.864675022221e-05
-4.1333474364902e-05
-1.32122741414422e-05
-4.30703516268322e-05
-3.16121727798253e-05
-2.88620741499706e-05
-2.29677311047427e-05
-2.38668527548116e-05
3.500614731378e-07
-1.49316091475945e-05
5.73029690654733e-06
2.4832168768653e-05
-1.16064294124168e-05
-2.04651176801094e-05
2.36238714739192e-06
-1.45720644553247e-05
-8.45737691796689e-06
-8.01718575789176e-06
-1.6866456041536e-05
-6.45126760728436e-06
-6.53527800689631e-06
-4.21482864943048e-05
-2.48598556976379e-05
-1.5329789684833e-05
-3.73668207701848e-05
-3.9669900917193e-05
-4.09919651599376e-05
-3.70569228721613e-05
-3.25506630219082e-05
-2.39434299376104e-05
-4.73959011536302e-05
-2.56366334029901e-05
-4.24491789354051e-05
-2.27110109994743e-05
-3.39334539979956e-05
-1.59038798546012e-05
-1.18987967257433e-05
-2.91275724992298e-05
-3.5289282631275e-05
-3.44228340846126e-05
-3.29860852498244e-05
-2.091002439857e-05
-4.18420938647996e-05
-2.90076188432141e-05
-2.45830542980348e-05
-7.10491460453267e-06
-3.16912600327034e-05
-2.43895146859739e-05
-3.97803750451913e-06
-1.65120902230514e-05
-8.07307178600968e-06
-1.4840733495278e-05
-2.74316475040649e-06
-2.91176903674675e-05
-2.75762107613294e-05
-2.58434330761684e-05
-2.2996737256438e-05
-2.05975231351538e-05
-3.41864765544316e-05
-1.12421304255153e-05
-8.76090308261988e-06
-3.11609467670769e-05
-2.06216887120488e-05
-3.12002335467022e-05
-2.48136668090457e-05
-3.22999027610734e-05
-6.81836597087956e-06
-3.49843685611083e-05
-2.53091049343056e-05
-2.99828681622977e-05
2.50396501608674e-06
-3.46098320898466e-05
-3.95580258049372e-05
-3.26053973726613e-05
-1.76293452703476e-05
-3.39273301846398e-05
6.86281748311285e-07
-6.07411746822944e-06
-2.82136812341511e-05
-3.02933640743135e-05
-5.49521844100944e-06
9.93142727338829e-06
-2.66402342796177e-05
-2.54762679727729e-05
-2.09704375195516e-05
-9.25692322457712e-06
-3.46073192384707e-05
-1.31360323124016e-05
-3.88534312554326e-05
-8.32345679181164e-06
-1.02509036866175e-05
-2.63434782247896e-05
-1.93547917576467e-05
-1.85366209764014e-05
5.44920482347247e-06
-2.45384917338977e-05
-2.43022092566284e-05
-2.02045857972046e-05
-5.03642028792735e-06
-2.19343483755134e-06
-4.04325423189036e-05
-5.54344402075291e-05
-2.19746139574882e-05
-5.00278932382388e-05
-2.61374193322542e-05
-2.64258365436018e-05
-5.09060006438479e-05
-4.87036009139628e-05
-3.40612590491644e-05
-4.25488776230382e-05
-3.45653568525935e-05
-1.2053015312207e-05
-7.32829480822285e-06
-3.27242863792645e-05
6.91268687808793e-06
6.9749700127362e-06
1.6180579392983e-05
-8.12237250587833e-07
-3.24062498127207e-05
-1.37815275246752e-05
2.47353355123341e-06
-2.7266389804502e-05
-2.49065254323805e-05
-3.5049442106983e-05
-3.06870678900848e-05
-3.32868660948352e-05
-4.25041722372089e-06
-3.65431277294098e-05
-4.54333210622364e-05
-6.03009969455989e-05
-2.1287541274672e-05
-2.28055008474981e-05
-3.52182540758537e-05
-3.96648164575577e-06
-2.48026651691328e-05
-1.88769941971184e-05
3.59805027994974e-06
-1.14205243465478e-05
-2.14428435345493e-05
-3.60923757269165e-05
-2.24792522203172e-05
-2.17278157080976e-05
-3.64460831476738e-05
-1.44418762927744e-05
-3.1260354904011e-05
-3.54833209162284e-05
-1.5446447304379e-05
-1.8035075485311e-05
-4.21167950258193e-05
-3.18881781320007e-05
-3.31827753776635e-05
-4.7766480037213e-05
-1.45164593095857e-05
-3.0233268050787e-05
-1.93963765823698e-05
-3.34059898027312e-05
-1.11654914117058e-05
-2.62292763158423e-05
-2.6044699883208e-05
-1.6070215309025e-05
-4.9951554406302e-06
-6.97217975780978e-06
-6.68350460716959e-06
-2.53555298193745e-06
-2.18587340851719e-05
-2.12832757113746e-05
-1.90855601068488e-05
-2.2526318938921e-05
-4.89353992768301e-05
-2.16343852201174e-05
-1.34098305900897e-05
-4.6356720702686e-05
-3.41102677769491e-07
-5.38315243234985e-06
-4.17918435554025e-05
-3.74639595787345e-06
-2.6146401433103e-05
-2.54252146998833e-05
-1.23349396926062e-05
-2.16409620401126e-05
-1.22340494544067e-05
-1.81808677118303e-06
-5.30047778290362e-06
-1.36743306055539e-05
-5.09506991103285e-06
-3.73703214448236e-05
-3.08034196270369e-05
-7.68609451819693e-06
-4.05446636369716e-05
-3.54775988086194e-06
-2.99778177909515e-05
-4.54487990908851e-05
-3.68458602500933e-05
-5.79576300111926e-06
1.35512699420202e-06
-2.18585103417584e-05
-2.54142411671995e-05
-2.06113960035492e-05
-1.59769761892402e-05
-3.01074151882869e-05
1.78221180616408e-07
1.61019083695707e-06
-4.46888486114562e-05
-1.81317786936252e-05
1.64202318330254e-05
-1.54512226329941e-05
-3.06762912376279e-06
-1.8667543844656e-05
-2.03065232949257e-05
-2.47448891816427e-05
-1.23261967018e-05
-3.73903537320865e-05
-2.32433701908584e-05
-4.54224375413266e-05
-3.21477935344556e-05
-3.65606588083916e-05
-1.56956124813834e-05
-2.03513085924971e-05
-3.21011181640116e-05
1.03400887776856e-06
-5.61862398008064e-06
8.72757087151744e-07
-9.48803822197819e-06
1.44086086245517e-05
-3.56578676228252e-05
-3.33169945485307e-05
-1.8700283429133e-05
-1.92768721013111e-05
-2.04258874209855e-05
-4.08289944922951e-05
-3.65524553059705e-05
-1.61066690489433e-05
-5.21818950470365e-05
-5.16529335261354e-05
-2.03477320853113e-05
-1.10254455745856e-05
-7.62019319628076e-06
-8.34843463834675e-06
-7.3407297480604e-06
-2.8480430991506e-05
-3.01106274750204e-05
-1.3973968598678e-05
9.46783157332916e-06
-1.66209395332675e-05
-1.8618887240267e-05
-5.07111738618395e-06
-7.11655178164065e-06
-1.90505002920548e-05
-1.56412513023508e-05
-1.87852529733756e-05
-4.77802749218829e-05
-2.86264972555682e-05
-3.32258162728134e-05
-1.74839856506085e-05
-3.01552437891615e-05
-5.19642953904643e-06
-2.37444212275904e-05
-3.31721561741373e-05
-2.76629995639659e-05
-1.87890610789762e-05
-4.62316593830625e-05
-3.4825742355224e-05
-3.0235852479526e-05
1.35068645220677e-06
-3.18756851875146e-06
-3.34795298845006e-05
-7.21770535402635e-06
-1.94403207185718e-05
-1.27221102780301e-05
-3.03601704997866e-05
-3.14721633114256e-05
-3.01234553356598e-05
-3.47926419150251e-05
-2.43289717538798e-05
-1.93666702472584e-05
-1.70651090540392e-05
-3.64090607271104e-05
-5.23706958017468e-06
-2.09363012813482e-05
-1.85860349638719e-05
-1.00755626966583e-05
-2.81308657553411e-05
-2.18945143465769e-05
-2.54929541780405e-05
-8.57922950380277e-07
-2.3106875622585e-05
-2.02565147796238e-05
7.97274479001735e-06
-3.60931217174953e-05
-3.60533883866005e-05
-1.04462445072152e-05
-3.34536920869641e-05
-2.50324393014939e-05
-2.41445718258031e-05
-2.05242553053208e-05
-2.08329261917445e-05
-1.50564873748807e-05
-5.24628357292497e-05
-4.4869912804224e-05
-2.28658951170221e-05
-1.41015850052373e-05
-4.24677462556131e-05
-2.01051730168165e-05
-1.12310625412409e-05
-1.45164565998642e-05
-3.07684287935666e-05
-3.76048668552695e-05
-2.84413326508207e-05
2.73152814477957e-06
-3.00187671122426e-06
-2.46776445707236e-05
-2.57540186250819e-05
-2.1700803705539e-05
-5.24570169387408e-06
-1.48683422187391e-05
-2.97703123986741e-05
-2.0823037030775e-05
-2.62431646970483e-05
-8.844578074146e-06
-2.11147251028255e-05
-8.34144701325921e-06
-9.18458867742593e-06
-1.04751430764518e-05
7.48369800152875e-06
-8.12109764062955e-06
-1.72661332573325e-05
-1.19319263033997e-05
-7.55771012364743e-06
-4.14613775351998e-05
-1.8357877638734e-05
-3.24139101228683e-05
-2.25686045898362e-05
-3.85346155419466e-05
-5.17922816176722e-05
-1.78828804999615e-05
-4.5495199281589e-05
-2.76797781854466e-05
-2.77228028214749e-05
-3.81602319268491e-05
-1.83820666706435e-05
-2.78508746070731e-05
-2.29068430577694e-05
-5.61378001465305e-06
-1.63720434689079e-05
-9.28309460594733e-06
-2.39642917560238e-05
-1.62054390073861e-05
-1.0803683610883e-05
-2.29081016235906e-05
-7.41857834669287e-06
9.62402934264903e-06
-2.2608039695437e-05
-2.11874649649463e-05
-3.20123761865117e-05
-2.83716192746566e-05
-3.01493959412923e-05
-2.65501804854645e-05
-4.36543738840841e-05
-2.73843475973053e-05
-4.14686713711436e-05
-2.00842780376521e-05
-4.02220296933395e-05
-2.95147284376134e-05
-3.79313599714834e-05
-2.34778586730208e-05
-5.11205619071569e-05
-1.98868263766879e-05
-4.48319049458723e-06
-1.50980743619586e-05
-1.88567449398125e-06
1.4981817772059e-06
1.68992585271218e-07
-5.66086754222309e-06
-1.38571247967236e-05
-1.35910735202138e-05
-2.77859226138019e-05
-3.29909897026679e-05
1.17172939653159e-06
-1.68746783281109e-05
-4.17093828443907e-05
-2.3773232304528e-05
-2.50765512860996e-05
-1.73616478196655e-05
-2.55659347442627e-05
-2.48111314025997e-05
-7.33624715025822e-06
-3.01173625743214e-05
-3.58223697873423e-05
-3.1160310614213e-05
-3.18272372940074e-05
-1.84367155029414e-05
-3.05513620010332e-05
-2.7280351530536e-05
-3.08911927759498e-05
-1.32539593794753e-05
3.03031806013525e-06
-5.26512536762603e-05
-3.15774392256581e-05
-2.57330702757474e-05
-2.59698586030693e-05
-3.53817434898431e-05
-2.14433838853219e-05
-2.65006256248696e-05
-2.84509122596305e-05
4.29901715515268e-06
-3.33923156325968e-06
9.77916846689069e-06
-7.25222194918899e-07
-1.1194135813134e-05
-3.06005434191637e-05
-3.23039847969497e-06
-1.62521467909753e-05
-2.41698845847123e-05
-1.5236670388281e-05
-6.77871840476674e-06
-3.81011825126032e-06
-3.60147017945416e-05
-2.63462990246564e-05
-2.73393060257963e-05
-3.75664845874081e-05
-1.84794354275179e-05
-3.04063539052298e-05
-3.56387007320954e-05
-1.48987408099388e-05
-3.65679360581032e-05
-1.96812710965739e-05
-2.72735293552328e-05
-1.89150245629176e-05
-5.08039662824267e-06
-1.31733311716982e-05
-1.59487098765176e-05
-3.63740090931131e-05
-1.90175747075997e-06
-2.73179732010494e-05
-4.63587183398862e-06
-1.66501336574539e-05
-3.47563388212965e-05
-1.84305736350489e-05
-2.12539729323806e-05
-1.38775579289462e-05
-1.97285983370171e-05
-2.09832397994445e-05
-3.2649573189962e-05
-4.12843170267263e-05
-3.93342788975068e-05
-2.11116093041819e-05
-2.94522856838331e-05
-2.74701665765746e-05
-3.02456575151166e-05
-3.30705259355818e-05
-1.64737606759796e-05
-3.20600744757619e-05
-1.81253333409176e-05
-9.56419897257614e-06
-2.2466971843025e-05
-2.92918067493204e-05
-6.49974106612242e-06
-3.74494281234894e-05
-1.777914193992e-05
-2.24843890575584e-05
1.52314969454722e-05
-1.30457700482265e-06
-2.50988423490826e-05
-2.86968501937879e-05
-1.95133084061657e-05
-2.26873509198074e-05
-3.36309495744767e-05
-2.28807944428418e-05
-2.31135993081522e-05
-2.70479759849692e-06
-5.13997670757861e-05
-1.87698177431061e-05
3.90772781859005e-06
-1.99599248581169e-05
-2.7107741234725e-05
-2.02751428688094e-05
-1.41145782108169e-05
1.01899968981942e-05
-2.61737486339796e-05
-1.27544200404539e-05
-1.56148416432766e-05
5.59463899700903e-07
-2.75935955767974e-05
-1.89193041933537e-05
-3.48065564919493e-05
-1.60920602703718e-05
-2.85311468738127e-05
-3.17434958716031e-05
-3.72590284718866e-05
1.88190831741896e-06
-2.98006632734999e-05
-2.44642161019447e-05
-1.24414089890864e-05
-2.94778620731553e-05
-3.2599873621443e-05
-2.37617960062753e-05
-9.22610365643007e-06
-1.29884859240188e-05
-3.18987619547451e-05
-2.93466122780307e-05
-2.9206448795548e-05
6.56516374566739e-06
-1.5624059894594e-05
-1.95748845885425e-05
-1.15706365211134e-05
-2.24620912048297e-05
1.06396190505059e-05
-2.04718025003458e-05
-2.77593657101045e-05
-2.1816903808668e-05
-2.66011525366989e-05
-2.79522250871515e-05
-4.15604510440997e-05
-5.24666025900309e-05
-2.48551314456584e-05
6.22711884229888e-07
-2.33937646481118e-06
-3.71761207174201e-05
-6.98009417299222e-06
-3.31202605528445e-05
-1.56797564958476e-05
-3.55080447559751e-05
-3.0342497558188e-05
3.0901571682403e-06
-2.4359012248994e-05
-3.23804199971923e-05
-1.83882695513234e-05
4.56946626948744e-06
-2.70409109395931e-05
-3.87270096238776e-05
-1.17406905843459e-05
-2.96859199116998e-05
-2.48087044863442e-05
-2.2740179167044e-05
-2.2802519593969e-05
-3.48550365414696e-05
-2.52027385802781e-05
-3.83940504382398e-05
-3.10497822056093e-05
-1.00604310224479e-06
-4.39687138377898e-06
-2.37677370160683e-05
7.07393349578741e-06
2.4692844050533e-07
-6.91124006032096e-07
-3.82591826803859e-05
-3.88134933223716e-05
-4.08199601075066e-05
-7.85456146874511e-06
-2.6129406478579e-05
-2.95334594641597e-05
-4.39170501201276e-05
-3.54660896030609e-05
-3.55906541250547e-05
-8.8666082103902e-06
-1.16449485073602e-05
-3.78967376706808e-05
-2.62838363107947e-05
-2.82231696914433e-05
-1.29931240247264e-05
2.45630450058944e-06
-3.25308116096017e-05
-1.44858745234637e-05
-1.06855107599619e-05
-8.63590861337603e-06
1.03860498614146e-05
-1.67949341185148e-05
-2.29561688856089e-05
-2.20625072898326e-06
-1.09048776610434e-05
-2.22412424216496e-05
-2.24457886236536e-05
-1.87540509509941e-05
-1.25765084254603e-05
-3.30327261083575e-05
-2.1383169245707e-05
-1.72994156729057e-05
-3.25009671076402e-05
-2.37901863026518e-05
-3.79812903314928e-05
-3.34396474673751e-05
2.18918949488344e-06
-2.75523956417214e-05
1.36860697734035e-05
-6.27715178659793e-06
-3.03545774656237e-05
-2.28287156291564e-05
-1.0751253890309e-05
-2.72315414128462e-05
2.16572024866398e-07
-9.61351350370878e-06
-6.50015692653361e-06
-1.87742845496287e-05
-3.10431385131237e-05
-8.14327854017006e-06
-3.04160010283978e-05
-2.59830843815649e-05
-5.99586446407408e-05
-2.49579691311711e-05
-4.12571090417697e-05
-2.38066631758251e-05
-5.04932133723721e-07
-1.72682208157953e-05
-1.30562515843746e-05
-1.45233033700564e-05
1.35372704915789e-06
-1.08279194285551e-05
2.76848532849567e-06
-4.15994080558356e-05
-2.45153892266468e-05
-4.08856283325642e-05
-3.67059741214632e-05
-3.74946294870805e-05
-3.6766691243591e-05
-2.70280286588469e-05
4.83313471193058e-06
-4.34196328482709e-05
-4.46882279993177e-05
-6.15988484975463e-05
-1.81435005975012e-05
-2.36329225278865e-05
-3.84387269057259e-05
-3.91144331058691e-05
-2.93229614985834e-05
-6.5652715734557e-06
-2.67714993958318e-05
-3.13366083206059e-05
7.75323880577096e-06
3.8154611778712e-06
-3.28106260952789e-06
-1.63093515590202e-05
-8.02977678504038e-06
4.4075684136372e-07
-2.47416058529009e-06
-2.22880612482349e-05
-5.94199110507548e-06
-1.91070125417164e-05
-9.05606935121743e-06
-2.45240673256398e-09
-3.95527790009392e-05
-3.98868426284155e-05
-3.7575146894004e-05
-1.99719769446944e-05
-2.38816177260008e-05
-3.18186992189374e-05
-4.49305782535408e-05
-1.58664571364395e-05
-2.1683368013595e-05
-3.33076619231551e-06
-5.00819105665084e-05
-1.39060218602413e-05
1.30515631494826e-05
-8.83301178688879e-06
-3.36544548235561e-05
-2.01524395096673e-05
-1.40834804316812e-05
-1.90465871719654e-05
-2.83233620581995e-05
8.14441098971122e-06
-1.82616090699775e-05
1.00503187190458e-05
-3.46993767932318e-05
-1.81532687507627e-05
-4.30264815423869e-05
-7.01588085831331e-06
-2.92866007259746e-05
-1.81118776137087e-05
-2.8045454551968e-05
-7.48620367702453e-06
5.01585750196267e-06
-2.04661649842581e-05
-1.8424070728306e-05
-1.11073313653177e-05
-3.49438345934626e-05
-1.91305997289966e-05
-9.24881502712215e-06
-3.50020192552781e-05
4.7383172895468e-06
-1.27389467929534e-05
-3.29120543041767e-06
-8.60634840264817e-06
7.25836313590572e-07
-3.13967429758065e-05
-3.34011120536261e-05
-3.4220460443981e-05
-1.91512331190437e-05
-3.07920632425184e-05
-4.27399713916671e-05
-2.10677850485905e-05
-2.3496311158411e-05
-2.48248401019833e-05
-5.84381713482582e-06
-2.58367635590537e-05
-1.84903726191789e-05
-6.85131319206083e-06
-1.14986627757909e-06
-1.01496798394406e-05
-1.38701966848095e-05
-1.99824729200244e-05
-2.36724831806117e-05
-3.65468481223899e-06
-1.32096128133703e-05
-4.08881446655751e-05
-3.13660282617453e-05
-3.35935740275238e-05
-3.60225711353368e-05
-2.55024350550082e-05
-1.33010967254931e-05
-3.29457547680287e-05
-4.45749768376638e-05
-3.18885357933923e-05
-5.21167647910057e-05
-2.13497541416791e-05
-3.62121391351483e-05
-3.64418243268242e-05
-4.36311546529037e-07
-3.10353413735448e-06
7.52110250857737e-06
-1.10047008928836e-05
5.56751679313861e-06
-5.24832763341432e-06
3.49790770085619e-06
3.28490727829297e-06
-2.92780216062525e-05
-2.27170791141403e-06
-2.83546982336405e-05
-3.24309076990793e-05
-3.46158528443758e-05
-2.19239031570382e-05
-5.56680293561692e-05
-3.35663381109011e-05
-5.29305987065779e-05
-5.21992279604884e-05
-2.76941566661848e-05
-3.77986775926264e-05
-5.22475449103162e-05
-2.79268859204308e-05
-3.5882555226531e-05
-4.52029618448497e-05
-1.79009545680734e-05
-2.4630925152284e-05
-1.4061016486466e-06
-1.07723459352704e-05
9.7992512007151e-07
-1.68064837538593e-05
3.95365361256684e-07
1.12767583137345e-05
-2.50132322287884e-05
-1.28495008311021e-05
4.80720853092087e-07
-1.84626746713884e-05
4.66471332343498e-07
-1.50610988315522e-05
-3.55386392131182e-05
-1.40863090268433e-05
-5.71904201728057e-06
-5.02385936467295e-05
-3.03690791971566e-05
-3.7451361147615e-05
-3.91942359002989e-05
-1.60520878620171e-05
-2.45783983900717e-05
-2.83059085982158e-05
-1.86897728031378e-05
-1.25985725462797e-05
-3.90726172922927e-05
-1.21945014691298e-05
-2.27492363463139e-05
-1.52698266122926e-05
-3.62681094077907e-05
-2.65867152281294e-05
-7.64559116739853e-06
-3.19767038396497e-05
-3.26712720760172e-05
-2.33644564421741e-05
-3.96768036209699e-05
-6.02526904793495e-05
-3.39135436188933e-05
-1.72602335139106e-05
-3.45073883896742e-05
-3.95486781174386e-05
-1.61946671314385e-05
-4.69621603261e-06
-1.7273574912126e-05
-1.7192386187028e-05
-4.37347321564641e-06
1.29898916845105e-05
-2.01859536160975e-06
-2.44866318923224e-05
-3.25326821979319e-05
-2.96691666778306e-05
-6.32226779578939e-06
-1.57457342996005e-05
-1.39010697748657e-05
-2.00261267068554e-05
-4.01531367255814e-05
-1.1214901204583e-05
-8.64480226486998e-06
-2.5503720001422e-05
-2.51528221724251e-05
-2.4032445527109e-05
-4.06544161226355e-05
-2.91585384272921e-05
-3.34398019997204e-05
-1.0061175439709e-05
-2.54401755605123e-05
-1.89351797123884e-05
-2.39231689768522e-05
-2.78795399851569e-05
-2.48598684063372e-05
-2.91821765819075e-05
-1.58248628876434e-05
-4.58695494404464e-05
-2.82977965306777e-05
-3.52937004778065e-05
-4.30570151967784e-05
-2.45532864475446e-05
-5.24500977108075e-06
-1.46125077563161e-05
1.02069805470027e-05
-3.98683606142556e-05
-3.19640212341213e-05
-1.22531366672183e-05
-5.58538444298932e-06
-3.14572366034376e-05
-1.34889084638485e-05
-2.88588212054503e-06
-1.26936882228928e-05
-2.66148144764732e-05
-2.38106859973334e-05
-2.16801975245646e-05
-9.78137840680035e-06
-4.99896613150303e-05
-8.89234179473931e-06
-2.94707996005318e-05
-1.43723456024996e-05
-1.23965520270985e-05
-4.01264422852395e-05
-3.51459253445767e-06
-3.51137876326491e-05
-2.70802346123256e-06
-3.16040236826999e-05
-2.76003842750673e-05
-1.80295786603505e-05
2.41763598259524e-06
-4.15195787381487e-05
-2.7800808763265e-05
-3.0098522443743e-05
-1.36655584690982e-05
-5.24983234789954e-05
-2.62592276694666e-05
-1.24673921608199e-05
-3.78844930072047e-05
-1.68217838218815e-05
4.61826419304349e-08
-1.20674301409158e-05
-1.425931167511e-05
-2.17782710548788e-05
-2.91475285531184e-05
-3.10970515645176e-05
-1.25814068922209e-05
-3.94712665415548e-06
-2.08415899694969e-05
1.66415687490212e-05
-3.20019787602734e-05
-1.67762467686696e-05
-2.49486271894616e-05
-8.67648431556441e-06
-6.8217162273804e-07
1.10463770605649e-06
-1.47025501162697e-05
-3.93541793525459e-05
-2.17332544976917e-05
-1.32799531671789e-05
-2.6944952280154e-05
-1.87399148875845e-05
-5.40254271488974e-06
4.68692014868599e-06
-1.38109857952044e-05
-2.3367632293471e-05
-3.00128268693359e-05
-4.77611270074631e-05
-3.4818088832167e-05
1.71149477249134e-06
-2.29163511967977e-05
-5.13664616543898e-05
-4.14453783897815e-05
-1.64177974517505e-05
4.83750276986197e-06
-9.54010458915659e-06
-3.40997399075392e-05
-4.83992413276024e-06
-1.38144572604876e-05
-3.06038652190766e-05
1.84475279403268e-05
1.37959314773481e-05
-1.92231064580172e-05
-2.12109221464852e-05
-2.44273744497105e-05
-3.06732440548461e-06
-9.88213863445723e-06
-1.33394959988987e-05
2.95260916659666e-06
-1.01339949682012e-05
-3.62083721003122e-05
-3.42972713738467e-05
-2.38367201393617e-05
-3.76051874494328e-05
-2.47309134016191e-05
-9.5660444564197e-06
-4.61404868887971e-05
-4.51147139800223e-05
-3.12457176829602e-05
-1.38172076257878e-05
-2.18030090169362e-05
-5.73587092443334e-06
-3.20700268985625e-05
-1.31199000199437e-05
-2.28565186626221e-05
-2.33506333772041e-05
5.91086377014369e-06
-1.06919300608401e-05
-1.78236492972261e-05
-2.24072438849412e-05
-2.96034534926064e-05
-1.35239719671079e-05
-3.43136936339635e-06
-2.65894486615616e-05
-1.58744402407105e-05
-1.8939656495944e-05
-2.88608261186875e-05
-1.26990426533547e-05
-4.54394759352998e-06
-3.61339723303832e-05
-3.01988703354742e-05
-5.36965614848455e-05
-2.88751512192353e-05
-3.03305046815593e-05
-4.19443582963283e-05
-3.13810214265385e-05
-3.37552067938096e-05
-2.51308213075082e-05
-3.11001532733882e-05
-1.04913583328301e-05
-1.72036209674484e-05
2.28395906085029e-06
-1.10930746805595e-05
-2.19101110413225e-06
-1.07378988180176e-05
-2.79163168416803e-05
-4.32001221902795e-06
-2.26253752588679e-05
-2.63146003624755e-05
-1.05389976171451e-05
-1.24014882707287e-05
-2.64501928577931e-05
-1.57551938274822e-05
-2.89497715871383e-05
-5.63587824744477e-06
-2.24005637581e-05
-5.52459902501083e-05
-2.37908887039422e-05
-2.4317520059667e-05
-6.18738629905628e-06
-1.34679870222287e-05
-3.4708748487092e-06
-1.02265979392632e-05
-4.50213914869969e-07
-1.50216210526604e-05
-2.7155511259639e-06
-1.6162470749101e-05
-1.21520884056094e-05
-1.30162215425811e-05
-3.74748621460314e-05
-1.18849796817887e-05
-3.78877820949591e-05
-2.82313479863506e-05
-4.28394190374374e-05
-3.68449382820531e-05
-2.72250902304696e-05
-3.81954398348897e-05
-2.54001296647592e-05
-2.71358625301637e-05
-4.04865194963598e-05
-2.67077228163259e-05
-1.2724033099836e-05
-1.61405774025244e-05
-1.05563241486733e-05
2.00580281366631e-05
1.02606634363758e-05
-1.40658398642908e-05
-6.08085645461867e-06
-8.97567336145003e-06
-1.14550763246004e-05
-1.04137461673072e-05
-1.28187256873682e-05
-4.53696326992595e-05
-1.39511110586286e-05
-1.19672123907661e-05
-1.42243450057196e-05
-3.82074207980696e-05
-2.15565451509668e-05
-3.49339554481242e-05
-5.21751179586299e-05
-4.00798940604715e-05
-3.31090846808419e-05
-2.15285879637663e-05
-1.77897349663113e-05
-3.16507151151592e-05
-9.73897801183368e-06
-1.93550715224855e-06
-1.84813988680786e-05
-3.1703371062865e-06
-1.78090800698822e-05
-1.36545075830388e-05
-1.77419708991025e-05
-1.73329122550857e-05
-1.02435205729042e-05
-1.99179144156236e-05
-1.03558043620137e-05
-4.12710533197643e-05
-2.48144559255649e-05
-3.66034056830861e-05
-1.54847114796558e-05
-3.13177584450115e-05
-5.0841683953932e-05
-6.87378899245362e-05
-3.52871049290385e-05
-2.93729470559796e-06
-2.45549593951887e-05
-2.57164220136277e-05
-6.18170415636994e-06
6.00344337767598e-06
-2.67072299399574e-05
-1.62997392515891e-05
-2.16585232032973e-05
-1.80575824032347e-05
-3.89618647407792e-05
1.72159602098749e-05
5.92491604033027e-07
-9.80460609060286e-06
-1.27986114526327e-05
-1.41056675793224e-05
-2.33579004372729e-05
-2.05628202308956e-05
-2.26222864329559e-05
-9.74297870455244e-06
-3.86304101146483e-05
-3.99867082632829e-05
-2.90751314272251e-05
-2.28260358032732e-06
-3.63317128759306e-05
-3.2316771520616e-05
-2.59338484633569e-05
-4.45680169000736e-05
-9.19504314330156e-06
-2.80979531983714e-05
-1.39883102993746e-05
-1.17078652493751e-05
-2.65706772024731e-05
-1.20904171829788e-05
-2.17686491174641e-05
-3.90255443323708e-05
-2.84055622583761e-05
-1.77816206603285e-05
-1.66453593942354e-05
-2.96896837766947e-05
-1.36064716399075e-05
-1.5300426059741e-05
-1.08837873040851e-05
-8.17721592428608e-06
-1.22875168370781e-05
-1.59993271316977e-05
-1.05811688711866e-05
-2.74519761743012e-05
-2.99225151933417e-05
-4.0784720715501e-05
-3.52610766107075e-05
-1.38083983491061e-05
-2.98719939255989e-05
-3.98754584686146e-05
-4.94714231849111e-05
-2.73451366456161e-05
-1.55744002016507e-05
-4.4386309581691e-05
-3.45785551715794e-05
-2.10883657590229e-05
-1.41008153492839e-05
-3.25330135587043e-05
-1.00267190482389e-05
-2.46018736668683e-06
-4.54657413470547e-05
-1.9794629527376e-05
-2.77314880459146e-05
-1.08865461633164e-05
-2.01578658881931e-05
-5.03106448205917e-05
-2.08806441533596e-05
-1.60403780012337e-05
-9.46926384856956e-06
-3.0052684590502e-05
-4.6979117853857e-06
-2.09220593732934e-05
-2.96972304200929e-05
-4.72354977604253e-05
-2.15228521062142e-05
1.63922314364455e-06
-3.44251238930087e-05
-1.37848501398777e-05
-3.9893770322451e-05
-4.77871214655463e-05
-6.29719021749104e-06
-4.06464197689246e-05
-2.84625211317603e-05
-1.5004013322506e-05
-1.1132378869546e-05
-3.48073352018217e-05
-6.98548091667007e-06
-2.05773204184954e-05
8.28707597382174e-06
-5.01673634326417e-05
-1.33125638598791e-05
-3.95061386608893e-05
-3.8914874504941e-05
-3.28524617314322e-05
-3.03231792806885e-05
-3.94391357476642e-05
-5.08708008173068e-05
-1.46992417786691e-05
-1.95309839684205e-05
-4.48277284113371e-05
-2.74332609710509e-05
-4.09059097303842e-05
-3.43377193859267e-06
4.47078937618111e-06
1.33563750735527e-05
1.35635180926053e-05
-3.00955852725878e-05
-6.51565632095582e-06
1.40755273968838e-05
-9.44683466351246e-06
-1.50647773880223e-05
-3.27344375139184e-05
4.38594978268449e-06
-1.95573671407525e-05
-4.40544861693917e-05
-2.8371144576764e-05
-3.40872979106681e-05
-2.55437840906211e-05
-4.32875360530096e-05
-2.76634865419202e-05
-1.74751049108595e-05
-7.33438605432506e-07
-3.54845388260155e-05
-1.50200539233867e-05
-3.98746341269374e-05
-3.84795591215274e-05
-4.56114753899586e-06
1.31843642730815e-06
2.85012251432513e-06
-1.00679702282443e-05
-1.01270339012151e-05
-7.33580340594492e-06
-2.43594986439905e-05
-8.265210234863e-06
-1.51989702498073e-05
-1.24906674365887e-05
-3.14224073614899e-05
-4.17124141335073e-05
-2.52266064185592e-05
-4.38114701375987e-05
-4.2738133484751e-05
-2.00530542287305e-05
-3.9753521550735e-05
-4.54805314050509e-06
-6.76159437263284e-06
-3.15065466231565e-05
-1.00135686585929e-05
-8.59666883464455e-06
-7.56194611136618e-06
4.28800438819626e-07
-2.22612984228502e-05
-2.80495670792363e-05
-3.44766743542194e-06
-2.3215788741451e-06
-2.80748655961425e-05
-3.79510714695449e-05
-3.56902852042539e-05
-2.00327037172521e-05
-5.07109636494548e-05
-3.78906485353942e-05
-3.90262634712592e-05
-5.28941906723272e-05
-2.51360796557287e-05
-4.69388343112304e-06
-1.19429202343828e-05
-3.14235702781794e-05
-3.6566704395623e-05
-3.49044898710733e-05
-1.50084139378084e-05
-9.93091952170017e-06
-1.43372159910068e-05
-2.72147036312478e-06
-1.56983804323335e-05
2.22245913939599e-05
-1.51054439619353e-05
5.11904115121408e-06
-5.17768125164006e-07
-3.30487659460251e-05
-2.296215727319e-05
-4.70090394320317e-05
-3.44851931843971e-05
-1.68359464165425e-05
-4.94818221200885e-05
-1.11391328047523e-05
-1.97349852012367e-05
-5.2388703325593e-05
-4.83640303867047e-05
-3.9353637802969e-05
-3.20039588312163e-05
-1.72669319843454e-05
1.4542679321963e-06
-1.74684435182829e-05
-1.7400769920317e-05
-8.87850319793325e-06
-1.27009975117954e-06
-2.53450588030947e-05
-2.23721583336591e-05
-4.06131288233601e-05
-2.08952485600557e-05
-1.97541196199824e-05
-1.06160630909151e-05
-1.92184372898592e-07
-1.85254720143417e-05
-1.29189573326385e-05
-2.01760969793091e-05
-1.1815222546102e-05
-2.83004296995413e-05
-2.30125676409707e-05
-5.52682678087104e-05
-1.51974274718631e-05
-2.16249251671412e-05
-2.65141006045328e-05
-3.25193583131332e-06
-3.13956934633838e-05
-1.63321835867722e-05
-1.2887767403081e-05
-2.33536239133134e-05
-1.13940481143497e-05
-9.34112534842652e-06
-4.44512939586293e-05
-1.13614327628055e-05
-4.05684165388046e-05
-5.20447951355527e-05
-3.50061287366742e-05
-2.16071807296555e-05
-4.1037055612679e-05
-3.6566893601129e-05
-8.74219340644312e-06
4.59493214340248e-06
-1.39634175891552e-05
-1.44133316381559e-05
1.18826960129855e-05
-1.0263951081928e-05
-1.10599403652987e-05
-1.95401920670819e-05
-7.71972487878437e-06
-3.58855914741483e-06
-1.57487727720119e-05
-1.61419112077611e-05
-6.76022498379334e-06
-3.30369650988957e-05
-4.6889947736455e-05
-2.16897615787696e-05
-4.03262341160827e-05
-5.53596329932792e-05
3.79828294704774e-06
-4.42581834312181e-05
-1.72643006587922e-05
-2.70585868611875e-05
-1.61434581232377e-05
-1.11316890797092e-05
-5.08489967262144e-06
-3.91646087151272e-05
-1.05723613766129e-05
-3.57041059197052e-06
-9.60464038166319e-06
-2.18535338736474e-05
-2.80254752120702e-05
-2.17070624352051e-05
-2.07906136346128e-05
-2.78648998893242e-05
-1.73498277627813e-05
-1.50526940248062e-05
4.35466993413436e-06
-6.96541258075614e-06
-2.37948803505321e-05
3.71871137466966e-06
-2.63501293651671e-05
-1.47115351288128e-05
1.23892353876998e-06
-6.60137748729477e-06
6.00893704005272e-06
-1.15364375141974e-05
-1.11588963919226e-05
-2.79565596538856e-05
-6.43640788781738e-05
-1.56654264038968e-05
-2.2827064342186e-05
-3.34825706455399e-05
-1.76815629719314e-05
-2.81009100119208e-05
-4.28504467020413e-05
-2.95815835702383e-05
-3.01708538189368e-05
-2.11706872706996e-05
-1.81367381389008e-05
-1.20351484769435e-05
-2.32015939853339e-05
-1.43766672981503e-05
-1.8089170965861e-05
-3.29718698758401e-05
-1.11439641446757e-06
9.59878762118258e-06
5.58045313879046e-06
-2.54442722825674e-05
-1.5930470325429e-05
-5.20890375813579e-05
-1.44775534633783e-05
-4.10886320772009e-06
1.20421543986267e-05
-5.19868286057968e-06
-2.08508515468617e-05
-1.08630505732903e-05
-3.10456668637656e-05
-8.59433357755582e-06
-2.93314921007242e-05
-3.55399339630646e-05
-4.02456550681834e-05
-1.89359866120352e-05
-4.55394853008893e-05
-3.39461482348887e-05
-3.49558763749883e-05
-1.61095723914411e-06
-6.41360385925883e-05
-1.37695973844232e-05
-3.62040382801595e-05
-9.53520228467477e-06
-1.55117858646601e-05
-1.10039745360768e-05
1.25994033840112e-06
-8.72211534500077e-07
-1.01270891310087e-05
-1.20320883940492e-05
-3.00633233078583e-05
-1.29077399272149e-05
-1.24780846972741e-05
1.40723121384872e-06
1.11113857179314e-06
-3.61526518211335e-05
-1.13272000320235e-05
-2.05154909420167e-05
-7.51394665788323e-06
-1.35348830981311e-05
-1.78588737552355e-05
-3.06228807639921e-05
-4.40219601223872e-05
-4.2976283807762e-05
-6.28836410730032e-06
-2.18518539089855e-05
-1.78624532468131e-06
-1.51650736287526e-05
-1.43618192612826e-05
-1.30975159995599e-05
-1.2070556629423e-05
-1.028258794537e-05
-3.91278349656497e-05
-1.69914515695734e-05
-1.54701035404937e-05
-1.43076113507615e-05
-2.12159146207015e-05
-3.87606779210385e-05
-2.3943532819197e-05
-3.67458045743497e-05
-3.33454392160686e-05
-1.8759941283602e-05
-2.2596316437974e-05
5.22637087049218e-06
-2.45312752703085e-06
-8.7280364836751e-06
1.2127806343079e-05
1.69432674128556e-05
1.18194501872151e-06
2.14528957721605e-06
9.21532521851247e-06
-1.44829725674857e-05
-3.16988372176031e-05
-2.98015689652745e-05
-2.61594929746624e-05
-1.73770971367665e-05
-4.00898220898882e-05
-4.91218455984769e-05
-2.27541790526106e-05
-4.90104076828041e-05
-4.74402125630068e-05
-5.39599401389955e-05
-7.02779617574264e-06
-2.36674738122167e-05
-2.16863495245323e-05
-5.91769397985824e-06
-6.07179260688798e-06
-2.90311646810635e-05
-3.42087526490222e-06
-1.21579807741617e-06
-1.54943094259766e-05
-5.37541320739105e-06
-1.74527262849772e-05
-1.56797795282436e-05
-2.98076317013803e-05
-2.55475140702759e-05
1.27742931917572e-05
-4.51583766024627e-05
-3.2963654154944e-05
-1.7685845274652e-05
-2.36686596806835e-05
-1.56410185172912e-05
-4.81870805665841e-05
-4.69524061622323e-05
-4.80817636217577e-06
-2.19988470108966e-05
-2.23803159781899e-05
-6.72020825128318e-05
3.81393504755533e-06
-2.02194197952668e-05
-6.15638792087142e-06
-1.55482163528647e-05
-1.63027984761556e-05
-3.68732127817329e-05
-1.93515276933621e-05
-2.04620188261191e-05
2.68792602837395e-06
2.10910195891722e-06
-9.16275555964522e-06
-2.27143931308243e-05
-4.94849455773824e-05
-2.95721265354435e-05
-3.4790132302692e-05
-3.11029756520363e-05
-1.45468898522879e-05
-1.47775067234302e-05
-1.14808730304132e-05
1.69750569418783e-06
-9.90696999344888e-06
-1.04625755125299e-05
-3.01945361152686e-05
-1.5484959068757e-05
-2.61883304153961e-05
-3.31776039266929e-05
-2.9621439446535e-05
-4.69445175592018e-06
2.25344546351028e-06
-4.40699762742378e-05
1.1322412170272e-05
-1.68026217324493e-05
-4.11927648544583e-05
-8.60389657567128e-06
-3.22364678721432e-05
-3.32987345811527e-05
-2.59893944547787e-05
-4.50019714106961e-05
-3.40376804801841e-05
-2.76750674392396e-05
-1.86546099791234e-05
-2.95646643363418e-05
-1.54989551832968e-05
-1.9252633031497e-06
-3.00046254433206e-05
7.96420521899702e-07
-6.41780304468495e-06
-1.42323240789429e-05
-1.57086068503167e-05
-3.63219530119152e-05
-1.12267598733132e-05
-2.06747424410483e-05
-3.0679891966956e-05
-8.04233437429165e-06
3.65652118305098e-06
-3.24858627331928e-05
-8.85446677393588e-06
-1.12212501618245e-05
-2.16167687490914e-05
-4.43090982301133e-05
-3.7679568286265e-07
-1.40159381446992e-05
-1.61100442252414e-05
-4.26348694965764e-06
-2.0260933223335e-06
-1.98875457972112e-05
-3.00965319611285e-05
-2.56821452159618e-05
-6.95654557246595e-06
-3.2398202674767e-05
-9.8885029616584e-06
-3.30014870582277e-05
-4.55584140911254e-05
-1.85750103154377e-05
-4.14790164213674e-05
-1.68718184803324e-05
-1.36643039401891e-05
1.66764600536656e-05
7.12220363500704e-06
-1.7511784061731e-05
-3.10352972967537e-05
4.37917563781787e-06
-6.98505475139325e-06
-6.4120420844008e-06
-1.9874166999143e-05
-1.61231567347309e-05
-1.7169439289144e-05
-1.43286513612632e-05
-1.262449189364e-05
-4.49651793191988e-05
8.8240693537049e-06
-1.54188103905291e-05
-4.28297827944107e-05
-4.158262064107e-05
-2.86600489949475e-05
-3.45655436671262e-05
-2.46075431325883e-05
-2.52237718830045e-05
-4.26226319312726e-05
-2.11454100236853e-05
-2.55050270714641e-06
-2.58613285073862e-05
-4.21679363397756e-05
1.81810656489671e-06
-3.10265545357007e-05
-1.04328820749176e-05
-5.91156097297933e-06
-5.50504723839826e-07
-3.21806062046368e-05
1.58776370873118e-05
-2.65127935614941e-06
-1.56027648995067e-05
-4.01127311016119e-06
-3.11408711853079e-05
-2.25277580628055e-05
-1.75603096350815e-05
-7.0072367755565e-06
-2.58976420347272e-05
-4.41594032324783e-05
-3.29467788050184e-05
-2.83004533411335e-05
-4.93649986866991e-05
-2.54684345153183e-05
-3.18435006808789e-05
-1.73128025360718e-05
1.99406030316521e-06
-2.82416472632548e-05
-9.36414082581825e-06
-4.01728313580476e-05
-4.21167338336107e-06
5.43210817146451e-06
-3.15674748769156e-05
-1.68561645932712e-05
-1.18748581196624e-05
-8.5732540574474e-06
-2.50572282386286e-06
-9.64866515725738e-06
-1.47870033888049e-05
-9.635980198824e-06
-1.73178658333928e-05
-2.86500470201525e-05
-3.32361403244688e-05
-2.74349680083769e-05
-8.97036568436298e-06
-2.49950265260954e-05
-2.52081714625428e-05
-1.42611579945929e-05
-1.6889898102796e-05
-4.08693323348842e-05
1.3222281773141e-05
-2.65611103134735e-05
-3.2445738977567e-05
-1.80957511385735e-05
-2.2437485772186e-05
1.21366778184025e-05
-2.21452176293991e-05
-4.70453256183742e-05
-3.38152355878723e-05
-1.4005057769042e-05
-2.98745843417196e-05
-4.85407357000448e-05
-3.00871367747144e-05
-3.68874920054259e-05
-4.81206161634074e-05
-1.48762951243075e-05
-1.4437481643312e-05
-1.46615558332362e-05
-2.80509694109489e-05
-2.11275103806284e-05
-1.19129085192518e-05
-2.48392031662112e-05
-3.35457359400666e-05
-5.67395481058547e-06
-1.15178555113091e-05
-2.03165962867819e-05
-1.09770885531172e-05
-2.09042834068629e-05
-2.12710394717135e-05
-3.0856498583336e-05
-1.61651746169208e-05
-1.89254778945276e-05
-1.04749155455453e-05
-3.663637344361e-05
-2.87695180030248e-05
-5.47434482891753e-05
-2.99629632594775e-05
-2.72943659111399e-05
-3.46971803544999e-05
-4.70465928981121e-05
-4.45498288945231e-05
-1.74797538285527e-05
-1.55447032678506e-05
-4.05848348546424e-05
-1.11182590116736e-05
-3.06361944042527e-05
-5.62601501787368e-06
-2.13717283587505e-06
-3.20036875998524e-05
6.76551875064867e-06
-1.91748335530585e-05
-1.26990378406988e-05
-1.87670916978924e-05
3.32475187572735e-06
-7.14945617993719e-06
-1.60577702625533e-05
-3.6810368584794e-06
-1.44464136988484e-05
-1.69498758174254e-05
-5.43652864586887e-05
-2.60746844018267e-06
-4.4187345322766e-06
-1.83729550443942e-05
-3.04538703929124e-05
-4.8817437420465e-05
-3.79980967888115e-05
-1.52763656569106e-05
-4.27309429280523e-05
-3.7527533126826e-05
-3.01624063920384e-05
-3.00445184621243e-05
-3.89115593312342e-05
-2.82777802898689e-05
-1.37094306844741e-05
-1.97144130115421e-05
-3.15893496737287e-05
-3.89648983188461e-05
-6.40990900379683e-06
-2.74489025264218e-05
-4.29319472738907e-06
-2.32713142391849e-05
-1.72460169415673e-05
-1.86644376765218e-05
-3.82521095151459e-06
7.20250248140391e-06
-4.8792398929299e-06
-1.66290224327989e-05
-9.38947896523754e-06
-1.38321268392323e-05
-2.1222912607913e-05
-3.45451499244954e-05
-1.41295388869779e-05
-1.57663048239569e-05
-3.16712033984522e-05
-4.67125246848568e-05
-6.76037195855682e-06
-3.6546948480343e-05
-1.44245637152768e-05
-2.74154432668193e-05
-1.03525816547698e-05
-3.10643077460419e-05
-3.98842699992811e-05
-3.40351593002453e-05
-2.48402426335712e-05
-2.51032950017717e-05
-5.20391487921986e-05
-3.44989412358348e-05
3.44816307337663e-07
6.73505063763838e-06
4.3874787764348e-06
-3.42898491858872e-05
-1.13637626490577e-05
-1.09766347474754e-06
-2.9154229336105e-05
-2.84625343582763e-05
-1.92235024799562e-05
1.75614341768927e-06
-6.39959551314962e-06
5.66009941190299e-06
-2.55204945234942e-05
-3.57399337456939e-05
-3.3102349494567e-05
-2.05597230806094e-05
-9.72557545426916e-06
-3.16990090902256e-05
-2.66026221288511e-05
-7.87502639304025e-06
-2.5943716297677e-05
-3.61977170428073e-05
-4.1581792274145e-05
-2.10956817326868e-05
-1.60338499555718e-05
-1.52188627800028e-05
-1.62198233690543e-05
-3.61702976187045e-05
-4.45831010405135e-05
-2.24232357633008e-05
-2.73615874344975e-05
-2.7703697808054e-05
-2.91827222544772e-05
-2.51431785435218e-05
-4.15687836841033e-05
-1.22217313908774e-05
-1.0108670820763e-05
-3.72764779304437e-05
9.84259436600247e-06
-4.47998092030927e-06
-4.54361721095239e-05
-3.61693073059321e-05
-8.74606998115981e-06
-1.94547902000819e-05
-2.56148864855384e-05
-2.49303265790105e-05
-3.10255110123772e-05
-3.97002879493064e-05
-2.28333384614734e-05
-2.72582989074554e-05
-4.56137689509318e-05
-6.60286615676825e-06
-3.55453184186966e-05
-9.70882266927066e-06
-1.57542881638149e-05
-3.79757378555926e-05
-2.93782896825277e-05
-9.03591301094227e-06
-3.27679752125862e-05
-1.79727100376825e-05
-1.44861963371858e-05
-8.59194729433271e-06
-1.744914399478e-05
-1.97829356578583e-05
-2.59766573906576e-05
-3.22263527489528e-05
-6.37105463711966e-05
-1.74774672440004e-05
-1.88170356506563e-05
-2.48106359481482e-05
-3.19308517424994e-05
-2.4404893751126e-05
-1.66285761824393e-05
-5.00602019004586e-06
-2.10831025828412e-05
-2.54487687797248e-05
-5.85552212778324e-06
-2.76500152492829e-06
-1.71615419805369e-05
2.79922089876106e-06
-9.92585554830987e-06
-8.63411959351489e-06
-1.6370678435594e-05
-2.2255284489075e-05
-1.57172850918209e-05
5.0501173868075e-07
-4.09451983113166e-05
-3.04943917550929e-05
-3.45324951727461e-05
-2.04239758657367e-05
-1.87553316690719e-05
-3.38053039296253e-05
-4.1504338235554e-05
-2.52226716303424e-05
-2.01834498330971e-05
-1.05773106486348e-05
-2.89390249570077e-05
-2.1596274792695e-05
-1.42082613037828e-05
