# Supplementary material for: Research on computational propagation and identification of mine microseismic signals based on deep learning
Source: PLoS One. 2025 Oct 22;20(10):e0334641. doi: 10.1371/journal.pone.0334641 (PMC12543183; doi:10.1371/journal.pone.0334641)
Supplement: S9 Data — (ZIP) [file pone.0334641.s009.zip › 000101100000465.xlsx_0.txt_24.txt.txt]

-4.88789116224532e-06
5.15731509782622e-06
-2.00419682204788e-05
-1.14663705536211e-05
-1.5459116567514e-05
-2.47041645246991e-05
-1.55602013459681e-05
-1.89326014674649e-05
-1.20256935121334e-05
-2.51132392288657e-05
-2.72204504422657e-05
-2.62533442002685e-05
-2.00975960989952e-05
-2.3699021716203e-05
-1.31741290543401e-05
-3.37635210744963e-06
-2.34894503692367e-05
-2.82840214861794e-05
-9.80267592812084e-06
-8.39936136534282e-06
-2.81331993181472e-05
-8.91897045765643e-06
-6.59885861509702e-06
-2.67983590202299e-05
-1.26582419961105e-05
-1.78599658795067e-05
1.45711913047956e-05
-3.34094236335684e-05
-2.07264927581618e-05
-1.01766167806036e-05
-1.99166976820688e-05
-1.58101062985464e-05
-1.22476057987141e-05
-6.67704081414621e-06
3.73648062961441e-06
7.9139129754635e-07
-6.96412355943634e-06
-1.38297796520963e-06
-1.07556955691347e-05
-1.45299166438803e-05
-1.39845685697452e-05
-1.72527819241109e-05
-8.20395557858818e-06
-1.26502376658506e-05
-1.35128928281219e-05
-1.36582067959797e-05
-1.71331614430307e-05
-9.69221058316299e-06
-3.320043371423e-05
-4.09910848828023e-05
-3.54086064978543e-05
-4.25443192737853e-05
-4.5079669846929e-05
-3.16981788371173e-05
-1.44445430775709e-05
-3.83120658656624e-05
-1.37685261068688e-05
-4.20366908654197e-06
-2.19694480372518e-05
-1.73735476586561e-05
3.30215868737483e-06
1.36089159043517e-05
5.12811388554675e-06
-1.86144299726547e-05
-4.01518337923703e-06
-7.89253884234083e-06
-2.31300711548624e-05
-1.66484254080978e-05
-1.97251929213015e-05
-2.76270466171769e-05
-2.23926373170385e-05
-2.40460918414305e-05
-1.84602236615203e-05
-1.94857462228942e-05
-3.9948730482697e-05
-3.5128032294209e-05
-3.53889527309804e-05
-2.35606412057256e-05
-8.82820475982103e-06
6.06359996079616e-06
-1.39853126944925e-05
-4.02925235107674e-06
-2.34567901502056e-05
-9.35887374146809e-06
-6.62854524202739e-06
-8.62869503406988e-06
-1.37438178753999e-05
-1.76476787526987e-05
-7.20672962229907e-06
-2.21317248375463e-05
-2.42203119927812e-05
-4.60364763264908e-05
-2.17458116222332e-05
-3.60532881231356e-05
-2.03217714335257e-05
-7.03183130702037e-06
-1.63477079665471e-05
-1.62016556273408e-05
-1.53673888264145e-05
-1.54656199514865e-05
-1.41327642960313e-05
8.28493833273574e-06
-4.2982251492054e-06
-2.33890690010478e-05
-5.56420031154523e-06
1.20296775724234e-05
1.07927709545671e-05
-3.5399990513404e-06
-4.43439326834088e-06
-1.4149570615553e-05
-7.13737835728818e-06
-4.75209793829715e-05
-2.76223527142745e-05
-2.31521185301872e-05
-3.1827001270189e-05
-2.39057350442202e-05
-6.28752467638674e-06
-1.86816507244869e-05
-2.98202691528537e-05
-1.77858056431688e-05
-7.02616081577719e-06
-9.29036033540237e-06
-1.98198810939258e-05
-1.57205423094692e-05
-3.4017573712239e-05
-9.71069812685968e-06
-3.22820930541613e-07
-1.69328456878729e-05
2.32628568014137e-06
-1.13590914429446e-05
-3.07281413877442e-05
-2.16251566694822e-05
-1.47299900491112e-05
-3.71714713300358e-05
-7.64187337823756e-07
-3.4433143945573e-05
-2.5841574124981e-05
-1.89639910264263e-06
-8.07521367137241e-06
-3.61530683695759e-06
-1.67528683060838e-05
-7.00581694820944e-06
-1.5354495658964e-05
-2.4383712093115e-05
-1.58213228332367e-05
-3.05126204315316e-05
-2.90330374453443e-05
2.19857212596773e-06
-2.58982258411411e-05
-9.31791585803719e-07
-1.37471754671014e-05
-3.51232762917821e-05
-3.48398747958313e-05
-1.46709298646586e-05
-2.77746045932118e-05
-4.06773272817834e-05
-1.29250950848612e-05
-3.07697448120119e-05
-2.83151490403426e-05
1.58678634890509e-06
-8.9074576803907e-06
-2.86533950893586e-05
-2.10749571524566e-06
-1.35506755698173e-05
-1.8113946815156e-05
-1.86575390393796e-05
-7.00256459758768e-06
-2.62852446630175e-05
-5.63928526065771e-06
-8.75244977746818e-06
-1.30553609565751e-05
-1.09364561211327e-05
-1.93737237903763e-05
-2.86272012250274e-05
-2.08818510539067e-05
-2.10717699764919e-05
-2.31590398449023e-05
-5.67603785843338e-06
-8.02235254471042e-07
-1.09748110533993e-05
-2.26755788832515e-05
-1.02237996709502e-05
-3.53671676405501e-05
1.3256182477873e-06
-2.60836500662991e-05
-1.27517911063063e-05
-2.17325655865102e-05
-1.63058237787163e-05
-9.89684931772759e-06
-2.43083301324249e-05
-1.01130172398056e-05
-1.76269334226056e-05
-3.71834550810741e-05
-1.10920141832278e-05
-4.60934161614142e-05
-1.71185625966813e-05
-1.79406866874111e-07
-4.02524767071585e-05
-3.32993301858168e-05
-2.54179705018549e-05
-2.18081793479652e-05
-2.03401558302716e-05
-3.09081167671125e-06
-1.54927257151357e-05
-1.36936857341454e-06
-6.64301838728348e-06
-7.57108393222399e-06
-8.80710872025531e-07
-1.08437504883746e-05
-2.96785917641558e-06
-7.79523595153047e-06
5.33577007876738e-06
-1.19181037909346e-05
-1.57498731463899e-05
-2.1176624286866e-05
-2.45308300973374e-05
-3.11216783587373e-05
3.03655846157385e-06
-3.24351944114501e-05
-2.29514566999492e-05
-1.4628300925873e-05
-2.13857117410894e-05
-2.63907198378372e-05
-3.69208188744204e-05
-4.1793321587038e-05
-2.20635403365058e-05
-2.93852362294459e-05
-1.69481535802353e-05
-1.49657224365796e-05
-2.10869583057609e-05
-2.30305894859455e-05
-1.78296705705673e-05
-4.75523265177922e-06
-1.85317802923579e-05
-9.25519139606764e-06
-1.31676046945798e-05
-1.71251999153659e-05
-1.91837159623687e-05
-7.85959464896224e-07
-2.14775656856216e-06
-1.26094755129049e-05
-1.52562423105178e-05
-1.87963715281205e-05
-1.38516912105497e-05
-2.34146554618378e-05
-1.02439075142235e-05
3.29302960344567e-06
-2.51734357802137e-05
-1.97718303332932e-05
-9.65439037981867e-06
-9.93713773899173e-07
5.37157493431104e-07
-1.72256863207224e-05
-3.23585393719927e-05
-1.65612227183768e-05
-2.20651492128156e-05
-2.83480862659406e-05
-1.32840393179365e-05
-2.34702155085327e-05
-4.08852892815819e-05
-2.37587523732695e-05
-2.769357923972e-05
-3.22016387911435e-05
-2.49519539353078e-05
-2.24790141147317e-05
-3.31264493669147e-05
1.61432862753416e-05
-1.23877565466878e-05
-8.99760772620661e-06
4.33470619840048e-07
-6.63208410997658e-06
8.13615966918007e-06
-5.21704061098019e-06
1.01813474303497e-05
-1.11466333648246e-05
-9.19749119690698e-07
-4.61595513490513e-06
-7.73828721705021e-06
-1.15938515961174e-05
-2.7288947042823e-05
-2.42637049956779e-05
-9.17851616387924e-06
-2.72483109386295e-05
-3.03208750100982e-05
-2.85676918922665e-05
-3.48864902485234e-05
-3.45457729369404e-05
-3.24827983009497e-05
-3.8461721896613e-05
-2.26075618913146e-05
-2.05853601507634e-05
3.23002135285311e-06
-1.72596179050496e-05
3.84397781947134e-06
-1.61388776723625e-05
8.56432388162171e-07
2.32129523985591e-05
-1.97165972461604e-05
-7.28808686082279e-06
-1.34115265612202e-06
-1.53811149067044e-05
-3.78425151057421e-05
-2.64975370611536e-05
-2.96366527510677e-05
-6.56426589331426e-06
-2.75004208445578e-05
-2.21692171631637e-05
-1.3215752232753e-05
-4.69411293495037e-06
-3.06824935483466e-05
-1.79996451975608e-05
-2.06824547743319e-05
-4.41274257510599e-07
6.72096511162739e-06
-2.03282475996575e-05
-1.27667390773897e-05
-1.30376172869989e-05
-1.4371608358831e-05
-4.32619571609664e-05
-3.51694100139233e-05
-1.70901591720043e-05
-9.70458079033383e-06
-3.10515761479492e-05
-4.37493490471742e-05
-2.21219474113825e-05
-8.25169947242921e-06
-2.19337247183582e-05
-3.11797458024868e-05
-3.19646093916173e-05
-2.13657146623072e-05
-4.94199868002468e-06
-2.6459343232367e-06
-2.23256787674523e-05
1.02599565831852e-05
-1.11233028631882e-05
-5.74559317763238e-06
-2.5800407396374e-05
-2.9394592548496e-05
-2.9828527502663e-05
-1.00149931633221e-05
-3.77597514508835e-05
-1.97304047169283e-05
-2.89851996523213e-05
-2.0903828163978e-05
-4.72708389428412e-05
-5.2392123924709e-05
-2.75898950356189e-05
-5.74233634788308e-06
-4.71100195756279e-06
-1.15141480942611e-05
-5.33752712189555e-06
3.74823446032574e-06
-5.86200003046049e-06
-1.43740535723285e-05
5.5704444826971e-06
-2.27449236712031e-05
-4.36995779458346e-06
-5.89329575541206e-06
-3.6304350288262e-06
-1.02605983860798e-05
-2.45008628684276e-05
-1.23469166361696e-05
-1.70817812594719e-05
-3.15845154739892e-05
-4.02172418107527e-05
-4.47109519410779e-05
-2.96986116917374e-05
-4.157244014716e-05
-3.46087290560434e-05
-3.75090558862989e-05
-2.33476319048358e-05
-2.12515983684074e-05
-1.75319474949116e-05
-8.6249983870114e-06
1.42049499919214e-05
9.49691216676367e-06
1.2107446281777e-05
2.20884946668632e-05
6.76002234765442e-06
6.40699807677933e-06
-1.08675075992542e-05
-2.85528221909062e-05
-2.23652063901394e-05
-2.16806880309099e-05
-3.64634518208289e-05
-3.69806780597384e-05
-5.38240515597055e-05
-4.65420538624645e-05
-4.15073019898724e-05
-3.17890976385481e-05
-4.30185964530879e-05
-3.54475509566454e-05
-4.12864043249408e-05
1.58196928057705e-06
-1.59392001384029e-05
-3.28150799027772e-05
3.50491935692272e-06
7.41124812407304e-06
2.36131365603442e-05
-3.50051505793104e-06
-8.64697674427871e-06
-2.70648130643341e-05
-5.78559493573445e-06
-2.81689547104511e-05
-6.0011324332526e-06
-2.97955221433294e-05
-3.61052094594e-05
-1.14113079057938e-05
-2.52853849252893e-05
-2.39261714308912e-05
-1.64782735359729e-05
-2.97456498961591e-05
-2.81005924570425e-05
-2.59449526326589e-05
-2.52300560868885e-05
-2.52942393503662e-05
-1.26085175374619e-05
-5.09391615315004e-06
-9.00794071122673e-06
-3.6237072516896e-06
-1.30234504592716e-05
9.02959215964119e-06
9.00276153295618e-06
9.21534688241282e-06
1.21994952249877e-05
-3.01806125097581e-05
-6.81089517559706e-06
-2.19172837853818e-05
-2.69486536514312e-05
-3.16707400229304e-05
-3.30491010242237e-05
-1.6902409178479e-05
-2.23973231226587e-05
-3.45076781796966e-05
-9.00862606391036e-06
-2.88957761542128e-05
6.05088067800945e-07
-7.56007467781131e-06
-1.62788256106233e-05
-1.29910405535596e-05
1.1393838479088e-05
-2.12999938409772e-05
2.50451219487494e-06
-1.73815409113943e-05
-1.14615963130306e-05
-1.23867606404472e-06
1.21499785672517e-05
-2.86748819637985e-05
4.61486886538845e-06
-1.78190814436004e-05
-9.97022207289001e-06
-1.55848832976964e-05
2.96689545103401e-06
-2.53349520281749e-06
-1.19955564138046e-05
-2.28471834923623e-05
9.08802081375254e-07
-2.07826970811855e-05
-1.95060572281376e-05
-2.11861467568382e-05
-1.03394340301828e-05
-1.83147098644703e-05
-2.44686569763816e-05
-3.08611259256595e-05
-2.49311782505849e-05
-1.82366630264461e-05
-1.79690297760748e-05
-2.87804322520109e-05
-2.76913521894463e-05
-2.95258935366523e-05
-3.2402754045247e-05
-4.80930520976466e-06
-1.90150544306636e-05
-1.92394971545737e-05
-2.26262964900294e-06
-1.84207441004249e-05
-3.15270304705288e-06
-1.1635950274241e-05
-2.54225754538819e-05
-2.07842915794914e-07
-3.28793157609333e-05
-2.94074080469027e-05
-1.89938953203211e-05
-1.13612326815838e-05
-2.43606841071145e-05
-1.35377115462358e-05
-2.07936571416689e-05
-2.20725332237994e-05
-2.36002653041263e-05
-2.3091808701517e-05
-1.26416158617389e-05
-2.77654270347802e-05
-2.69999063776918e-05
-1.07548827099177e-05
-1.47403739649448e-05
-3.36166807802745e-05
-2.58269357128828e-05
-2.16119758175748e-05
3.55165144627979e-06
-2.91624775359354e-05
-2.16435746473525e-05
-8.56347522427496e-06
-1.52110809529296e-05
-8.90353080962244e-06
-1.28325734694624e-05
-3.01016597784928e-05
-1.83420089703219e-05
-1.79149379639577e-05
-3.25915778904832e-05
-1.08363088337391e-05
-2.51710274378416e-05
-7.05588079994787e-06
-1.08850307228034e-05
-1.90784221138043e-05
-1.36101323918855e-05
-2.36162545489791e-05
-3.88578230912769e-06
-1.11969498174583e-05
-1.60829943716196e-05
-1.55565248186109e-05
-2.06722005265126e-05
-7.56970266811839e-08
-1.26034363274527e-05
-9.88494660603403e-06
-1.48516324454722e-05
-9.99768261751916e-06
-1.12638555340031e-05
-1.77147779271424e-05
-2.08326871350255e-05
-2.05857181264859e-05
-2.34720411921481e-05
-1.71590706223812e-05
-2.40139060582406e-05
-2.28312324263629e-05
-9.93455912501939e-06
-1.2359926402874e-05
-5.48396181524325e-05
-2.45869389897443e-05
-2.79149056656511e-05
-3.43094557838742e-05
-1.42227499729521e-05
-3.08148395570299e-06
-2.03050834483862e-05
-1.40743552901541e-05
-1.62328695968206e-05
-3.56539797814738e-06
-2.02545035882478e-06
-2.40067902297195e-05
-1.32807153543553e-05
-5.08847876693047e-06
1.24709751066094e-05
1.87519364785894e-05
-2.33547388935072e-05
-4.66112006519916e-06
-5.81298892894818e-07
-7.44135699147863e-06
-2.82383815817145e-05
-3.23427400500877e-05
-3.94668696447245e-05
-4.0620754186566e-05
-5.07295981299031e-05
-3.83576241477474e-05
-3.22470521929885e-05
-2.50738522733658e-05
-5.91835091552514e-05
-5.62326115319822e-06
-3.41675224122625e-05
-2.53339993633736e-05
-1.15110400792413e-05
-1.8529362200817e-05
1.32035876530847e-05
7.57785419599454e-06
1.33603709494093e-05
1.88262546708713e-06
1.28652056148602e-05
-5.48006105193936e-06
-1.03484270615795e-05
-7.45119941459317e-06
2.79335314915863e-06
-6.83087599365505e-06
-3.12857122570178e-05
-1.37445330113137e-05
-1.32501118716147e-05
-1.53903300177171e-05
-1.16668953732112e-05
-3.85358599764086e-05
-1.40512978146181e-05
-1.6669418918115e-05
-3.39693828398359e-05
-3.90589027434059e-05
-2.44003501158551e-05
-2.17917181348977e-05
-1.70450106221745e-05
3.10386495537106e-08
-5.14928325002497e-09
-8.40658171948059e-06
-1.150479434426e-05
-1.71882931263614e-05
-7.03039799259224e-06
-2.45141763261145e-05
1.82882984359037e-06
-1.7773019399477e-05
-3.40457879565289e-06
-2.60021214726947e-05
-3.13147727737456e-05
5.33277254103563e-06
-4.00896953597692e-06
-2.34787981418323e-05
-7.08914798859194e-06
-4.83815995029033e-06
-1.67448600816949e-06
-2.26707146895136e-05
7.5437637405697e-06
-9.82218589964513e-07
-2.10228014827948e-05
-2.72314962541007e-05
-2.74265233634157e-05
-3.12988217700535e-05
-2.20330198907903e-05
-2.92625679372632e-05
-4.34842576524839e-05
-3.58590186514403e-05
-8.94303415274994e-06
-2.56230292461079e-05
-2.91326745838622e-05
-1.96279926590074e-05
-4.6056156535114e-05
-2.43330180987326e-06
-1.63973540689224e-05
-2.70310796833429e-05
-2.89553758293318e-06
-1.053280785186e-05
-1.44030110246537e-05
-3.93909267003386e-06
5.40542207667116e-06
-9.39564231768901e-06
-1.89922159068647e-05
-1.55048665108391e-05
-1.46902321209875e-05
-1.22153541539162e-05
-3.65271062286062e-05
-1.04628613739527e-05
4.3891586580643e-06
-1.20566756170245e-05
-2.37157758629038e-05
-3.40247164146331e-05
3.2785836455842e-06
-1.69512267671452e-05
-2.0395123568339e-05
-1.68916538330054e-05
-9.4111864878906e-06
-1.94908530475458e-05
-1.01905135999397e-05
-5.52230880290816e-06
7.75746812867908e-06
-2.31795637805336e-05
-4.61511716405095e-06
-2.35068738624461e-05
-1.46465550751357e-05
-1.06810233532604e-05
-2.97579714790426e-05
-4.92829581399845e-05
-3.36583265266358e-05
-3.44510651847095e-05
-3.66007490010491e-05
-9.94494515312742e-06
-8.17605108832765e-06
-8.0536187286645e-06
-1.89950348016769e-05
-3.24394818272926e-06
7.73968419562237e-06
1.50619484246577e-05
7.26632156411069e-06
-1.2482060341727e-05
-7.14695930771615e-06
1.57329175201248e-05
-1.92693156353424e-05
-9.71624181405774e-06
-2.26537150359453e-05
-3.21656105651203e-05
-3.13181215132557e-05
-3.36552989211246e-05
-4.22465250768997e-05
-3.42870114294123e-05
-4.90544978796984e-05
-3.70617283966588e-05
-3.30673047912694e-05
-3.07605226451153e-05
-1.35550800496041e-05
-1.35053867454418e-05
-3.22372470000275e-05
-1.58044041528327e-05
-1.50640059933559e-05
5.73157359201267e-06
3.66075394854838e-06
2.24236599921509e-06
1.14485469990887e-05
-5.66740795426631e-06
-1.98361780889307e-05
2.03156408187408e-08
5.18641222304866e-06
-9.01576086120107e-06
-6.46523461949336e-06
-6.02495371154139e-06
-2.01890208227771e-05
-7.86157392652281e-06
-4.08542982378153e-05
-1.69485863280946e-05
-5.02428320226425e-05
-3.70881772331534e-06
-2.1747779446257e-05
-3.0473258078549e-05
-2.00743409069299e-05
-2.24499396977328e-05
-1.21105952362496e-05
-1.6426807550994e-05
-3.19494827181616e-05
8.42776907853373e-07
1.14032169455853e-05
5.80105978902978e-06
-7.51321523126437e-06
-7.57717780214183e-06
-2.50166216683813e-05
-2.99938193778684e-05
-1.66432216964025e-05
-6.15846348441838e-06
-2.7020347739539e-05
-3.68398748928716e-05
-3.50130989801224e-05
-6.57304643147338e-06
-3.95146521316581e-05
-3.05553218825309e-05
-1.09889340601731e-06
-1.65592649119159e-05
-8.55165065566634e-06
-2.43034340036525e-05
-2.13598218266121e-05
-5.37534711142963e-06
1.1501211346423e-05
-1.40079472976338e-05
-2.61708898539449e-05
-1.37333961218232e-05
-4.59658098041691e-06
-1.04244562270107e-06
-1.00750144326403e-05
-8.60490360860114e-06
-1.52874850961107e-05
8.798511801556e-06
-1.96572426127303e-05
-1.52499449206711e-06
-2.83463532330746e-06
-2.9253508513914e-05
-3.00357967980937e-05
-3.49777324439218e-05
1.6024975395682e-07
-9.40680952920298e-06
-2.95502952506517e-05
-2.65808411136794e-05
-1.56819203686031e-05
-2.02305017531131e-05
-1.3421443805569e-05
-4.23229679852744e-05
-2.05684651805138e-05
-2.21329916694134e-05
-2.26674169505796e-05
-2.70531498130089e-05
-4.07387539432397e-05
-2.55396092960031e-05
-8.12690898318209e-06
6.11620731517713e-06
-1.56982525174796e-05
3.73339893073374e-06
-1.6200334902911e-05
-5.43859904107774e-06
-2.53536689256868e-05
-6.14387139542549e-06
-1.17095111835609e-05
-1.15120337502871e-05
-3.305420028111e-05
-1.33804801595329e-05
-3.53662167546238e-05
-2.42918235484714e-05
-2.24683128215799e-05
-4.0193107145938e-05
-4.30339673770847e-05
-4.97890850818793e-05
-3.4493127100009e-05
-2.66484529001454e-05
-2.49410007301173e-05
-1.92445339206463e-05
-1.14301134804681e-05
-3.48788394386356e-05
-2.72567328700566e-05
6.72662662484847e-06
-5.44527515830836e-06
4.8374465223914e-06
1.65936624871589e-06
-1.32761550434656e-05
3.25799353884744e-07
-6.01142044479903e-06
-2.47439419451789e-05
-2.78508578599742e-05
-1.93891644515113e-05
-1.55823424486523e-05
3.17039812490758e-06
-2.99508759336397e-05
-4.03936681225336e-05
-1.43350057779449e-05
-3.38077313820538e-05
-2.5489585099806e-05
-2.06107896417521e-05
-2.42715276891494e-05
-2.75430490034953e-05
-4.65560347349487e-06
1.89413228829308e-05
9.58368040252483e-06
-6.93297756763149e-06
1.36433632332599e-05
7.57461574832608e-06
-3.73747630367379e-06
-2.94872068943093e-05
-2.69968557888923e-05
-2.04174820445042e-05
-7.58842949355853e-06
-1.49577429456975e-05
-2.04761746918441e-05
-3.93896761385645e-05
-2.24181612572599e-05
-2.75852030823203e-05
-3.48289745998299e-05
-2.38910366023606e-05
-2.9599114092408e-05
-4.54694838265668e-06
-1.91367273301161e-05
-2.14833407919878e-05
-9.46308707774458e-06
1.31483001627809e-05
9.71494719679756e-06
9.84961980057893e-06
8.50208213639847e-06
5.34723629188714e-06
-4.66970587664597e-06
-1.24890916283441e-05
-1.44001018496014e-06
1.14826003798271e-05
-1.67869561698825e-06
-1.16608310244295e-05
-2.41765389149157e-05
-2.34902746682858e-05
-2.867992779569e-05
-3.58528848323495e-05
-5.60009726570078e-05
-2.24964204878786e-05
-8.74828736827966e-06
-1.17849349930978e-05
-2.33182113253593e-05
-2.07072447120093e-05
-2.102624659175e-05
-1.57186757341616e-05
7.19732407398367e-07
2.04411376385824e-06
-9.21367924806971e-06
2.35032650139829e-05
-4.32449674212337e-06
-1.10670836615094e-05
-3.06140479356509e-06
-3.9951313726754e-06
-8.83962102104684e-06
-1.90723602803303e-05
-1.94557474875361e-05
-2.59060359074796e-05
-4.80733454495474e-05
-4.24642224208312e-05
-2.06507362405595e-05
-3.09750144690176e-05
-2.04477750033881e-05
-2.60789790256495e-05
4.99022951524826e-06
-1.3099080984817e-05
-1.92286837922866e-05
-1.88707210254067e-05
-2.14394231496997e-05
1.7112084831885e-06
1.74636575058235e-05
-4.46572520884789e-06
-2.25673652268028e-05
-1.59374946649044e-07
-1.67401095285214e-05
-8.49414276936564e-06
-2.49002802346235e-05
-1.93025672044673e-05
-3.4881152345842e-05
-3.95612375272681e-05
-2.29340355383463e-05
-3.28359951337539e-05
-2.25875244530536e-05
-4.81815278410311e-05
-2.18291091266249e-05
-2.10700557423499e-05
-1.94111675787636e-05
-1.84688122742514e-05
3.92342358718287e-06
3.54754231208266e-06
-4.79569560236768e-07
-1.99381976493148e-05
-1.5523593890358e-05
-7.11821333906837e-06
-2.62044552167401e-05
-1.82040803848923e-05
-2.19875346873006e-05
-1.42161530284302e-05
-2.00405843656613e-05
-2.76651155931959e-05
-2.21366183423762e-05
-4.00290756699364e-06
-1.18317100149878e-05
-1.70448838636587e-05
-2.04295133594709e-05
-1.5415187891749e-05
-7.53644745390698e-06
-1.3874996277448e-05
-1.40757487788859e-05
-1.13398152906432e-06
-7.19392946205909e-06
-1.50761877795632e-06
3.03556938296046e-06
-1.64072415299422e-05
-2.22077105756802e-05
-3.8679303171058e-05
-2.55800429684514e-05
-4.28541920869132e-05
-2.16661831505577e-05
-4.00148114966972e-05
-4.40085998327077e-05
-3.34792363881979e-05
-2.38922400699857e-05
-4.18158164935147e-06
-1.93484513536027e-05
-4.1690141254784e-05
-1.25873605430142e-06
-5.20041213891305e-06
-1.28178513544879e-05
-9.35590102585657e-06
-4.64125209750819e-06
-1.78194446842028e-05
-1.78313884302193e-05
-1.43485360217544e-05
1.53013569935447e-05
-2.80959454986008e-05
-2.86940151884426e-05
-2.53153885567801e-05
-1.85067204939137e-05
-1.32913655229461e-05
-3.19689548982226e-05
-4.07487267140109e-05
-4.2691669088853e-05
-3.74099982338816e-05
-2.71297385268613e-05
-2.3833605829128e-05
-1.15984647497387e-05
5.84522482939657e-06
-1.94535825887277e-05
-7.57526223953922e-06
-1.42672184737204e-05
-1.67517884223054e-05
-1.10609260279401e-05
-1.87949090834306e-05
-1.37824772779941e-05
-9.75623313908942e-06
-9.43361191835931e-06
-2.08196070633235e-05
-2.10632844821716e-05
-3.30859368480674e-05
-2.91689715941891e-05
-2.27534597974024e-05
-1.53689609256906e-05
-1.61202052809485e-05
1.40309885281309e-05
-3.00018470316326e-05
-1.4048188450653e-05
-2.69151154304717e-05
-1.1800926780491e-05
-1.48743984749664e-05
-1.12519048256369e-05
-1.05466496163867e-05
-1.1220467660589e-05
4.75831077968933e-06
-1.66116223851802e-05
-1.74653621380821e-05
-1.88735882791161e-05
-8.8337542874668e-06
-6.9462213761149e-06
-3.82971434262983e-05
-3.47555480122963e-06
-2.41856369256189e-05
-2.4295577752559e-05
-3.15076797360266e-05
-8.11361842845158e-06
-2.9430993397586e-05
-1.7244309828857e-05
-1.29427518295891e-05
-6.36806315336486e-06
3.18462786579568e-06
-1.24840043995506e-05
-3.52891944212651e-06
-1.02495995502189e-05
2.05423717610842e-06
-3.56076799437598e-06
-2.15678482392957e-06
-1.89614350284655e-05
-1.47473732719082e-05
-1.12286220400471e-05
-3.25407297362037e-05
-3.52860587209495e-05
-3.39358641619209e-05
-1.68195395925052e-05
-1.93650264687559e-05
-3.51385583738445e-05
-2.77530297588458e-05
-5.45210698645899e-06
-1.5598430721785e-05
-2.22441783152736e-05
-2.03213687714766e-05
-1.37307265708265e-05
-4.57183501841044e-08
-1.49537793085611e-07
-8.31854152721723e-06
-1.70805623104956e-05
-1.08892364534234e-05
-2.2897073729333e-05
-3.80960381432704e-05
-1.48358549817086e-05
-2.56008486400587e-05
-2.11668340852497e-06
-5.75425001584555e-06
-4.20785726382869e-06
-3.85151621744868e-05
-2.05732793228617e-05
-1.49434686083911e-05
-2.00023043759446e-05
-1.4504778713018e-05
-1.72157211432904e-05
-6.28081166234331e-06
-7.08655185018492e-06
1.50754391876485e-06
-2.23069559651899e-05
-2.10016751506296e-05
1.06365285835925e-06
2.64891430139206e-06
-9.21689092836921e-06
-2.13573113187571e-05
-2.75279771123737e-05
7.4592832676467e-07
-1.07042810199496e-05
-1.26876427870964e-05
-1.49009232515607e-05
-3.80213409226442e-05
-2.0291842398599e-05
-9.48398169616217e-06
-1.09193373597705e-05
-2.35997308002743e-05
-1.50730164129791e-05
1.15655421784147e-05
-1.80817463696175e-05
-1.22884306079155e-05
-5.52934322855641e-08
3.36557609950411e-06
-1.85559495739027e-05
-2.66986335794743e-05
1.48198116759561e-06
-8.81171865232552e-06
-2.18964500096546e-05
-1.96958544357521e-05
1.0300096996786e-06
-1.76950470953428e-05
-1.84504855320769e-05
-3.0835448411152e-05
-2.64793393879212e-05
-3.48107080777432e-05
-1.83246383882965e-05
-1.24045704012811e-05
-1.10809445617481e-05
-2.31929468467306e-05
9.76729872715428e-07
-9.72671516078364e-06
-3.61655328674369e-05
-1.15132024253737e-05
-1.63684193477783e-05
8.93406748847562e-07
-5.14318627942691e-06
-1.63142802790397e-05
3.31304977472053e-06
-3.39656139620505e-05
-8.13183583627714e-06
-9.91908837334176e-06
-3.21015327766868e-05
-7.97660871205116e-06
-2.03186299413467e-05
-1.43700603086898e-05
2.2465140348456e-06
-4.31454081735675e-06
-1.59747355026625e-05
-9.68533443234649e-06
-3.62899707355493e-05
-4.98282424508803e-06
-7.98599491025794e-06
-2.4192009812055e-05
-1.20219150790953e-05
-2.23629106855471e-05
-2.61099118838577e-05
-3.46080244226243e-05
-2.49600333306291e-05
-2.69361747724374e-05
-8.58851818313219e-06
-1.40431645386031e-05
-2.28150368884124e-05
-1.21557785166215e-05
-3.00687134889428e-05
-1.05427819260121e-06
-7.99520209213756e-06
-1.44071048890892e-05
-2.28013407812607e-05
-9.96720349056381e-06
-9.09827475860204e-06
-1.75414825221043e-05
8.12414776759088e-06
-1.34944272809723e-05
-5.58529621249526e-06
-3.49238624917524e-05
-2.94430475672105e-05
-2.53846372892815e-05
-2.08555138164686e-05
-7.6223997087285e-06
-2.4623492207897e-05
-2.7088752209347e-05
-1.94179747411931e-05
-2.08483551219606e-05
-3.88752783721168e-05
-2.56166933395756e-05
-9.9930718087047e-06
-2.55394643522778e-05
-3.24472082909971e-05
-2.79755477243322e-05
-8.64742244302251e-06
-2.49501527867729e-06
-1.49083882107293e-05
-1.84408940121085e-05
1.67375611767722e-06
-2.82647926598556e-05
-2.73860149769683e-06
1.63492639640506e-05
-2.02770590890347e-06
-2.44737705066049e-05
-1.46042240745218e-05
-2.76986472131614e-06
-1.37205745760054e-05
-2.13199761734378e-05
-2.70788061821781e-05
-1.01369221866043e-05
-7.76759633923219e-06
-2.48297576071074e-05
-1.46343709927619e-05
-1.44455737842681e-05
-2.30370497343104e-05
-1.08570839064327e-05
-1.72256776800852e-05
-4.11148259416078e-06
-7.00950034585169e-06
-1.54600060550267e-05
1.33542059517539e-06
-2.23423629626361e-05
-1.55523898365495e-05
-7.43630836630803e-06
-1.83701043575891e-05
-2.68835083656955e-05
-3.07876458713103e-05
-2.7036550920242e-05
-1.98541401862482e-05
-2.06540617926017e-05
-2.64970645756086e-05
-2.11678371559272e-05
-1.04225480317269e-05
-3.70790950973918e-05
-1.08979815033839e-05
-2.61404524338952e-05
-3.90470574650256e-05
-2.80402008018488e-06
-2.60057272255464e-06
-1.26298934078397e-05
-1.41519261184238e-05
-7.51280905709236e-06
-6.62411845016888e-06
1.1809738800485e-05
-5.67416119919328e-06
-2.70069137563476e-05
-1.87152011238107e-05
-1.69128027180511e-05
-2.73587937040604e-07
-2.61641249914294e-05
-3.7570334284207e-05
-2.98280196610573e-05
-2.78463699700374e-05
-2.05254161399469e-05
-2.02922267362527e-05
-3.04165563279234e-05
-2.34214700973996e-05
-2.31735335351998e-05
-3.59843656025895e-05
-1.95216433614459e-05
-7.8652429962057e-06
-2.11939536422141e-05
-1.87389813916658e-06
-8.64121627317649e-06
-2.46794624150743e-05
7.43524786062631e-07
-2.50884289262483e-05
-1.68656640374442e-06
-1.47336319721508e-06
-1.03268308368896e-05
-2.25049850202984e-05
-1.34105596921332e-05
-2.86616305079468e-05
-1.50572470830906e-05
-1.252609752819e-05
-1.62094073708029e-05
6.151970831363e-07
-1.82020837251483e-05
-1.81536371799348e-05
-2.06426828974227e-05
-8.60089203177803e-06
-1.65129392823605e-05
-1.53307734687289e-05
-3.52869543007441e-05
1.78461634791034e-06
-2.09846086817139e-05
-2.31678367625872e-05
-1.76568776469856e-05
-6.05180713850154e-06
-2.61453008329087e-06
-9.4551984774568e-06
-3.69977903428323e-05
-3.63528222427877e-05
-3.5082364256036e-05
-1.48064327223086e-05
-2.23506314321455e-05
-3.04897070097168e-05
-4.33988192485318e-05
-3.66404793252679e-05
-1.12647422363529e-06
-4.85096968128296e-06
-1.05779333063562e-05
-2.37795812327363e-05
-4.0625141308478e-05
7.22512211342261e-06
8.91981506458315e-06
-1.18455658162484e-05
-1.73702930228328e-05
-3.25107235504537e-06
-1.0328981629815e-05
-2.82254388173662e-05
-1.71652762993235e-05
-5.86265550570874e-06
-1.48844963278882e-05
-1.19582362467808e-05
-1.71107518175022e-05
-1.62320689190493e-05
-3.44796638452479e-05
-1.67673597188039e-05
-2.3274057196791e-05
-1.43891713310665e-05
-7.6475975803003e-06
-5.2698552425625e-06
-2.27956489319744e-05
6.39929776040377e-06
-1.38697232240491e-05
-1.85755921411504e-05
-1.39389217064604e-05
-2.47615213310777e-05
-2.49109376066725e-05
-2.39442745656905e-05
-2.01092922599545e-05
-2.28651823246042e-05
-1.14197825297304e-06
-1.53511875911931e-05
-3.51754945691928e-05
-8.24168661047361e-06
-1.63704014253047e-05
-4.36763231085633e-06
-6.44334786159539e-06
-7.86288969867476e-06
1.9665684515311e-05
5.65451711287798e-06
-6.71991443166919e-06
1.62115456407743e-06
-4.75269432004741e-06
-2.03232161064681e-05
-2.29389673712264e-05
-2.56810334796772e-05
-2.35244753032101e-05
-5.30005806490524e-06
-1.49827012370222e-05
-4.63488569157604e-05
-2.80435389525212e-05
-4.04887859570961e-05
-6.18506149269071e-06
-2.67453391062091e-05
-2.55090297259588e-05
-2.8284343067479e-05
-7.69353032546594e-06
9.43806627717083e-07
-1.81626617059121e-05
-2.9816782808777e-05
2.08869531299426e-06
6.64788371201846e-06
-1.7822330305813e-05
-1.53881178550147e-05
-1.8927216104609e-05
-4.33047079965056e-06
-4.63797398133366e-06
3.5197380093622e-07
-4.32700602344089e-06
-8.11320246591548e-07
-2.22390009152899e-05
-4.46241746065267e-05
-2.83442703538837e-05
-2.04844522994154e-05
-1.74229579216939e-05
-1.71762482163687e-05
-1.12192961899913e-05
-1.39804828436884e-05
-1.58654090860528e-05
-4.57688629120089e-06
-4.60234686671469e-08
-6.35688119574023e-06
-2.0236800101181e-05
-2.47657500816474e-05
-2.9893574408474e-05
-1.49871220175077e-05
-6.19453405438931e-06
-3.03541441036337e-05
-3.4328388689331e-05
-2.64667430737e-05
-1.49785894186542e-05
-9.72256461933911e-06
-4.15947802263285e-05
-2.5257757022906e-05
-3.44872418995637e-05
-3.15388612216017e-05
-1.10251705990413e-05
-1.33986293639287e-05
-8.93492290828126e-06
-7.64447149476298e-06
-1.09405954600037e-05
-1.59041225613048e-05
-8.42146617825387e-06
-2.30445293696771e-05
-7.99819913121873e-06
-2.03123665728036e-05
-2.50608054825093e-05
-1.65931595427265e-05
-1.61598983025807e-05
-1.84639988996668e-05
-5.41251115643527e-05
-1.31806658196144e-05
-1.00385473239075e-06
-1.88630598368567e-05
-4.40246183096827e-05
-9.4768200906579e-06
4.68430465412781e-06
-5.68458628040485e-06
-2.03672079780593e-07
-2.14647242596248e-05
4.35389545950295e-06
8.5762293632195e-06
-1.22305848465145e-05
-7.7038787935945e-06
2.58442314468409e-06
-1.24936562323201e-06
-2.51552607166716e-05
-1.3173450787558e-05
-1.39616638148386e-05
-3.08983764316745e-05
-3.5925617283036e-05
-4.95855567058698e-05
-3.30047208045549e-05
-2.99036261078179e-05
-3.23852906689126e-05
-2.02457619132417e-05
-1.32501328686331e-05
-1.57536893592771e-05
-2.31452948812947e-05
-3.17758449132502e-05
-1.7502049636646e-05
-1.03656387653582e-05
-4.25360627912915e-06
6.31665402832136e-07
-6.17665156863979e-06
-5.80900994182014e-07
1.34192087419978e-06
-2.67715813025018e-07
-1.58681909426446e-06
-1.5973203209001e-05
-5.80028244344835e-06
-2.0873313210391e-05
-3.77647207591425e-05
-2.01070619443332e-05
-2.39286528610917e-05
-2.90459884273728e-05
-2.11531921760575e-05
-3.35200633717353e-05
-1.99628447056857e-05
5.80006242509568e-06
-1.38773286997049e-05
-2.54904258526833e-05
4.56742488419608e-06
1.40588005222164e-05
-2.80876741427474e-05
-3.26290670447464e-05
-1.7755360543569e-05
2.09039859740064e-06
-7.12734023958526e-06
-3.10076172395395e-05
-1.26358460861195e-05
-2.04045462795714e-05
-1.53729675467477e-05
-3.46793293000465e-05
-6.3385637335073e-06
-1.96451953154688e-05
-2.73169730970073e-05
-3.33367235414591e-05
-8.65761066491522e-06
-1.70774537546413e-05
-1.56741212568446e-06
-1.68487617194176e-05
-3.05230189541096e-06
-2.09234853630925e-05
-8.28613692506717e-06
-1.00015764315867e-05
-2.80260816355213e-05
-3.63136107310489e-05
-8.2465062301888e-07
-4.75660772878527e-06
-3.05482305681912e-05
-1.87346506468327e-05
-5.86576614701301e-06
-9.81103631659793e-06
-2.94236006991838e-05
-3.05755407602136e-05
-1.61296380060007e-05
-2.25049021940406e-05
-1.26403990609419e-05
-2.24989688775147e-05
-1.27958337007055e-05
-1.12853582646933e-05
-1.03784384886469e-05
-2.50344752633166e-05
-4.79663861630995e-06
-2.72227031782681e-05
-5.27189593417812e-06
-4.00163084088957e-05
-4.18752399788644e-06
1.16711506208219e-05
-3.07005586155528e-05
-2.21872531205478e-05
-1.31632557978892e-05
8.21956900133919e-06
-6.52453593518314e-06
-2.59740630064826e-05
-6.55724029171098e-06
-5.11022640185714e-06
-7.79526454947301e-06
-1.8594811668547e-05
-2.02851872502478e-05
-3.05462642386023e-05
-2.0791580557342e-05
-2.18164655989877e-05
-7.78588528805366e-06
9.2930290338846e-07
-2.26523135231945e-05
-4.05564253546487e-06
-7.69124621455938e-06
-9.09329657152365e-07
-2.40053077687095e-05
-2.74024208731849e-05
-2.1326612751072e-05
-1.79771249827026e-05
-4.92945928567318e-05
-1.37251014136023e-05
-2.0122535829513e-05
-1.3491980329164e-06
-1.57438213562179e-05
-1.35927548247002e-05
-3.64535833860988e-05
1.20540438927717e-06
-1.11545809617347e-05
-5.75940937083626e-06
-5.53443309844111e-06
-1.32551516790593e-06
-1.23113175648278e-05
-2.7807358889066e-05
5.57552682951337e-07
-1.19575574429498e-05
-2.00245580623721e-05
-1.14681088891448e-05
-1.68821247703842e-05
-2.30302977384236e-05
-3.16716566521768e-05
-1.91893492228618e-05
-6.79219488366792e-06
-3.07155588973439e-05
-1.89826185848356e-05
-2.2884836045648e-05
-1.80271562547884e-05
-3.25275735002521e-05
-1.64597061680807e-05
9.36998173972618e-06
-2.31526655143806e-05
-9.32710867989391e-06
-3.52750908354809e-06
-7.19471918353626e-06
-1.08519982667435e-05
-3.66355266595522e-06
-2.58984978379786e-05
-9.32876321636854e-06
-8.42303999665313e-06
-1.56689212098455e-05
-2.31921722796124e-05
-1.79607782732155e-05
-3.01929466146849e-05
-1.6533320137004e-05
-1.07323324084331e-05
-4.40099833992238e-05
-2.93131978726608e-05
-1.91007742172457e-05
-2.22471346829174e-05
-3.36090949051829e-05
-9.26774487673776e-06
-2.25231029544085e-05
-8.80942314486892e-06
-1.98671722622154e-05
-1.24851476708399e-05
6.66225218478422e-06
6.4614178767639e-06
-2.31324538446083e-05
-1.78918839139709e-05
-2.53660311581185e-05
-3.27706761309325e-06
2.57088920897353e-07
-8.1613289193485e-07
-1.39624076562098e-05
-9.84260218693805e-06
-2.21760923872245e-05
-1.45355297592061e-05
-1.77903246150099e-05
-2.4152198773957e-05
-1.93376517449624e-05
-2.50057871010492e-05
-1.54331520024331e-05
-2.20919373135966e-06
-4.03812562071369e-07
-1.15188886418676e-05
5.03327368677451e-06
-1.02820049986352e-05
-5.56022770890904e-06
2.34093666291711e-06
-5.15286518714108e-06
1.0504341461093e-05
2.07902180166872e-06
3.18861546417782e-06
-8.42721827495776e-06
-1.85648817806432e-05
-1.51419497638869e-05
-1.42976466732997e-05
-5.29615267228773e-05
-3.65798798703145e-05
-4.38556594168794e-05
-8.83573211347856e-06
-2.9373135126015e-05
-3.26233946384662e-05
-1.65242419351768e-05
-2.93818441666723e-05
-1.4062405137881e-05
-9.56961060863455e-06
-1.15617692580216e-05
-2.21677698873096e-05
-2.94563398374327e-05
8.02830624368006e-06
-1.43727031770326e-05
-3.47876266781617e-05
4.68725783245145e-07
8.16195021113709e-07
-2.35767820128199e-05
-1.0074082222696e-05
-2.36922039117891e-05
-1.45694280900916e-05
-2.06706847769251e-05
-3.34333212989895e-05
-2.94747701681809e-05
-1.73209754399838e-05
-1.53006381056191e-05
-1.72943254580822e-05
-1.13347747061378e-05
-1.92831236440686e-05
-1.62884377041614e-05
-1.70771384000452e-05
-1.0670962329232e-05
-8.77066099849399e-07
-6.89743157126295e-06
9.27024012496958e-06
-1.30284630491109e-05
-1.52148493280494e-06
-1.05545159900801e-05
3.27011629202004e-06
-1.43835429833749e-05
-1.73932427683796e-05
-2.79639012405631e-07
-2.57503172055428e-05
-1.31275838521397e-05
-1.41036222196278e-05
-1.79718376343502e-05
-3.32997916860729e-05
-2.37028063991278e-05
-3.97704634490477e-05
-1.47811908389192e-05
-6.59532361647845e-06
-4.60113763136199e-06
-2.0220804951455e-06
-2.69053362896414e-05
-1.2518995829651e-05
-2.97262095783181e-05
-4.57570098289061e-06
-1.37884678263705e-05
-7.50394728465679e-06
-1.2777361994626e-05
-3.10319520584442e-05
-1.66915042882344e-05
-3.91165603593723e-05
-2.39305340804628e-06
-2.54907843662424e-05
-2.42454113687347e-05
-1.87249986427749e-06
-6.63860595765342e-06
-2.02891113097222e-05
-1.39435802099901e-05
-2.95161891490833e-05
-2.21006750948286e-06
-3.21702089281433e-05
-1.37620129283121e-05
-1.57485677985001e-05
-1.55254005305926e-05
-1.69302918605209e-05
-1.60273813593256e-05
-2.30436126586418e-05
-2.49068181813332e-05
-2.40324906890913e-05
-3.68393292924057e-05
-1.26608014832868e-05
3.15824154408967e-06
-2.64470460382044e-05
-6.04059635022536e-06
-6.08776709230956e-06
-1.73553025746765e-05
-2.28283324246461e-05
-1.5084121261207e-05
3.63800434888309e-07
-6.51637025579318e-08
-4.72934982816356e-06
-8.05419572737078e-06
2.69500867940263e-06
1.03436785365096e-05
-2.5679406962281e-05
-2.90046394076208e-05
-1.71511505416893e-05
-3.93296467473439e-05
-1.66761187339264e-05
-4.18426591379813e-05
-1.42044532976366e-05
-1.01610845007596e-05
-4.60270808159713e-05
-2.24631452777738e-05
-1.87320093241514e-05
-8.83362871851331e-06
6.04886343963239e-06
-1.14059552011864e-05
-1.00838579275066e-05
-1.65271620084314e-05
7.02174291221951e-06
-1.57100008792243e-05
-2.9756902547411e-06
1.0239659283611e-05
-1.41854757611606e-05
-7.23179552823447e-06
1.29212796236452e-05
-1.35961170864003e-05
-2.16510285188564e-05
-1.25101634964644e-05
-3.38331028992916e-05
-1.86598397018155e-05
-2.9449591628741e-05
-6.65763805976073e-06
-2.47237696848934e-05
-9.17880965000981e-06
1.12434243192584e-05
-9.41665239203024e-06
-2.0839828027404e-06
-6.60306674771077e-06
-1.34280697220585e-06
-2.18769487049978e-05
-7.85925260099875e-06
-1.22874806313592e-05
-2.36471373479597e-05
-9.67779925719897e-06
-1.85274431048809e-05
-1.4102061063902e-05
-3.31599373353353e-05
-3.50129908224722e-05
-3.20084882539109e-05
-1.78755261206597e-05
-1.33470863165364e-05
-4.12143886444198e-05
-2.06894450876026e-05
-6.54196723684254e-06
2.49991432172765e-06
-2.1322174668006e-05
-3.30636729477914e-06
-9.89853670769111e-06
-3.98425921400922e-06
-6.11482537932883e-06
-2.5438224355675e-06
1.28251161735354e-05
7.51573212687853e-06
-1.39392112132482e-05
-1.26421394691432e-05
-6.22027378957161e-06
-1.30972747338274e-05
-2.66955437462325e-05
-2.46456728208416e-05
-3.44710762051544e-05
-1.18839296661027e-05
-2.91081789111902e-05
-3.18935030436504e-05
-1.85532299530773e-05
-1.82996475991698e-05
-1.68838065184882e-05
-1.23938536472807e-05
-3.94257458649988e-05
-1.55332724968028e-05
-8.81099985259455e-06
2.80127486184011e-06
1.31555970691582e-05
-8.96850928842441e-06
-2.84694339327268e-05
-2.21596184935361e-05
-3.17759029825592e-05
-2.07628373848865e-05
-9.8748182863401e-06
-6.59431068258058e-06
-2.10679199820305e-05
-2.86520251730265e-05
-2.70698881693836e-05
-1.05956164148323e-05
-2.67266689094573e-05
-3.69352643466112e-05
-1.5493650694131e-05
6.04521098519797e-06
-2.42723754992556e-05
-1.62650699141048e-05
-1.80848174711639e-06
4.19252804746055e-06
-2.24947668598311e-05
-1.52612428704506e-05
-6.40970494968094e-06
-6.6251525548778e-06
-9.92849862806433e-06
-3.49008916735465e-06
-2.55321002099413e-05
-3.52817503116191e-05
-2.47632500562171e-05
-2.85993071919439e-05
-3.13977936278526e-05
-1.687585104079e-05
-3.74349129195264e-05
-2.02930650721638e-05
-5.04424213825758e-05
-3.93814900918412e-06
-7.11129112479185e-06
3.90489598300737e-06
1.01276160263049e-05
2.24088215671819e-06
-9.68079050439582e-06
2.37392180493886e-05
-3.85764164115746e-06
-5.92239498315593e-06
-1.08532294414184e-05
1.43437838664765e-05
-3.03364405906725e-05
-7.90342278432518e-06
-6.52650188175771e-06
-1.94070046423099e-05
-1.67939220447354e-05
-4.35365249275335e-05
-3.15829576002582e-05
-2.84947368184679e-05
-2.99851043649254e-05
-3.80541179088197e-05
-1.48467364687612e-05
-1.82383448664638e-05
-9.10615183862628e-06
-1.02958327233259e-05
-4.35608258661657e-06
3.40122393441679e-06
-1.84161980680205e-05
-2.63247794220307e-05
3.01066119933872e-05
-3.76596984861607e-06
-2.91648900518918e-05
-5.29846249680308e-06
1.62219815780562e-07
4.03272780255342e-06
-1.54172479518222e-05
-3.88527938783845e-05
-3.88489067435299e-05
-3.59275861756189e-05
-3.4466420349002e-05
-2.84479311970898e-05
-4.18765234430137e-05
-2.08178651258741e-05
-2.31106210824311e-05
-3.31526964383265e-05
-3.95442427032141e-07
-1.9045958241377e-05
-5.7372112314102e-06
-1.78531781592308e-05
-1.57488698626702e-05
-1.5960598769718e-05
8.28208381172816e-06
-4.45297140900162e-07
-1.36757476134568e-05
-6.91426730556403e-06
-1.82580219511643e-05
-2.31656911207608e-05
-1.59326787335981e-05
-1.9516078265777e-05
-2.05378036407828e-05
-2.49235592066328e-05
-2.08548991181087e-05
-3.45177017165373e-05
-3.12691480129076e-05
-1.37634461046495e-05
-4.28068069097892e-05
-2.75748326160401e-05
-5.2937394804493e-06
-7.34940664967569e-06
-2.40747306545904e-05
5.72465737678349e-07
-5.97221758881888e-06
3.40618785990951e-06
-1.1143388614725e-06
-9.92414511106977e-06
-4.98193654111413e-06
-2.95345709233181e-06
-2.11296699694631e-05
-1.95472199696823e-05
-8.61101369540582e-06
1.98966898211066e-06
-1.65381212847634e-05
-4.63452119263752e-05
-2.2402127925201e-05
-2.73977729532702e-05
-2.69168134054499e-05
-2.42149996275555e-05
-1.36943671290112e-05
-1.21861053480302e-05
-2.50566643484151e-05
-7.2488132746876e-06
-1.92297686039357e-05
-1.78990168653809e-05
-1.73798782556299e-05
-8.80345102235242e-06
-7.97020168412002e-06
-1.02083834995996e-05
-6.54826240682993e-06
-3.00205007577781e-05
-3.12278569502059e-05
-4.11784068983293e-05
-5.7869546550812e-06
-1.93082848658245e-05
-9.50077959695149e-06
-2.50613342234508e-05
-2.03156501199229e-05
-2.94734029399637e-05
-2.12908938432398e-05
-3.6488852353735e-05
-2.14438648537825e-05
6.98792768853774e-07
-6.37429728520758e-06
-3.33093211801589e-05
-2.07148955735532e-05
-5.07064499346665e-07
-1.11465819087337e-05
-1.07661347373543e-05
-1.56519703115533e-05
-7.62279701384369e-06
-2.32119118395525e-05
-1.33315053403741e-05
3.591071979188e-07
-1.23910721339474e-05
-3.10303629875071e-05
-2.70180296382623e-05
-1.84632319116824e-05
-3.18893527656088e-05
-4.26566850913076e-05
-1.99878826820229e-05
3.8133440838901e-07
-1.64273377248429e-05
-4.06221624125904e-06
1.86689799762289e-06
-1.54691510897136e-06
-1.8759784161935e-05
1.65722423171463e-06
-6.4860519627087e-06
-3.17330299722283e-05
-1.43679477058444e-05
-2.39053711998023e-05
-2.56920581621301e-05
-2.91076660804278e-05
-3.42066268665315e-05
-2.56249463646138e-05
-3.64347933138655e-05
-2.08071596947723e-05
-2.00935157745226e-05
1.3240660316415e-06
-3.72536320758174e-06
-2.456964713263e-05
-7.87781308242942e-06
-1.91531933875338e-05
-1.01622821984792e-05
-1.92774757234057e-05
-1.42935296746729e-05
-7.60987968863012e-06
-3.51518096788069e-05
-3.61418940006142e-05
-2.50493060021224e-05
-2.01010171479094e-05
-1.34186409117223e-05
-4.26020347461719e-05
-3.56891911766244e-05
-2.83988549736639e-05
-1.93507021985511e-05
-1.35773569121617e-06
-1.17546361924126e-05
-9.74010796961242e-06
-9.94059704065586e-07
1.45923151694025e-05
-8.97960223952162e-06
-2.11776047599247e-05
-1.50912470394978e-05
-1.23055867657524e-05
-4.26790176376319e-06
-6.54286157438465e-06
2.25782491296212e-06
-2.18751843168558e-05
2.3415633140528e-06
-2.70529357614927e-05
-4.07692105817068e-05
-1.92151771490741e-05
-1.05663517248404e-05
-3.09215341735075e-05
-3.59661610342031e-05
-1.0760397791229e-05
-1.28038943048371e-05
-3.61480366115949e-05
-1.6821288314381e-05
2.37445207994034e-08
-1.05495288095918e-05
4.26303774670829e-06
-1.72101404537621e-05
1.08384982491993e-06
-8.46206755979725e-06
1.87151288462941e-06
-2.20718322703273e-05
-3.97092442787326e-06
1.59734986799577e-06
-2.50608083956362e-05
-3.72655702084474e-05
-2.12626144530878e-05
-9.48456427822727e-08
-3.29212277299118e-05
-3.45577374753678e-05
-3.38489942411135e-05
-5.22831959633227e-05
-1.16280612704187e-05
-1.56517823118824e-05
-1.97114472774288e-05
4.88251495776686e-06
-5.01424581827988e-06
-2.33275251259163e-06
-4.67423519164965e-06
-1.99198287764498e-05
-7.79381343509427e-06
-2.92972212426448e-06
-7.04668648963029e-06
-1.75837508067514e-05
-1.52293051125729e-05
-2.03459136589897e-05
-5.11058817351209e-06
-2.97163334571851e-06
-1.87751599608099e-05
-1.37963350287307e-05
-4.17392613059123e-05
-1.20212124673894e-05
-1.8558734163754e-05
-1.10746862063136e-05
-2.37304340138943e-05
-9.75078323614331e-06
-2.50839705992485e-05
-5.40886403915485e-06
-5.73351525687177e-06
-2.97007957676469e-05
-2.70581954825298e-05
-1.09522909640734e-05
-2.9328221737699e-05
-2.11411947003286e-06
-1.81089574955083e-05
-1.16189876516661e-05
-2.20759047185895e-05
-2.07078140556513e-05
-1.33741544484048e-05
-2.3429748336264e-05
-2.91122577701455e-06
-7.47028343080388e-06
-4.99513290770249e-06
-1.14481614993349e-06
1.32845071510216e-05
3.59132123548137e-06
-1.45517261038326e-05
-2.32527834560401e-05
-4.52237233266965e-06
-1.59026367244504e-05
-2.50451086038289e-05
-3.49925242511269e-05
-2.56755083865696e-05
-3.56375534110416e-05
-2.9321912197445e-05
-1.36017233337442e-05
-4.264174380032e-05
-2.53244709198648e-05
-3.76612710279935e-05
-2.8996478578818e-05
-4.01421050420735e-05
-2.80740287110777e-05
-2.23603536685995e-05
5.56358788765299e-06
6.55839514398197e-06
-6.39929616930515e-06
-3.71203868569795e-06
-1.88101989364304e-05
1.39993796814731e-06
-1.07599508853132e-05
-9.57076144853336e-06
-2.44130465701715e-05
-2.58195242429443e-05
-2.45298033713516e-05
-2.87101530685034e-05
-3.0323306803529e-05
-5.14571973971415e-05
-3.15403269745829e-05
-2.19684798571426e-05
-3.26761659110661e-05
-3.36920664493449e-05
-3.24445738043765e-05
6.18220295234918e-07
-3.5671311288766e-05
-2.32377301976525e-06
-1.87985066759086e-05
-8.74548290430931e-06
-2.56149467728516e-05
-1.9719878898412e-05
4.23013061460892e-06
1.26702053720612e-05
7.49584880200007e-06
3.17704169766698e-06
-1.11567862144073e-05
5.74232627835548e-06
-2.348412145065e-07
-1.80415826732305e-05
1.59174449734882e-06
-1.6309852614652e-05
-1.63747432078032e-05
-1.29300437354193e-05
-2.1977755293032e-05
-2.62331287804676e-05
-2.50203233339372e-05
-3.38582759759929e-05
-1.61408819650686e-05
-1.86376618939672e-05
-1.81885064843865e-05
-2.12560949050573e-05
-1.39439573538541e-05
-2.0934285229674e-05
-8.75630718632934e-06
-1.54660253450328e-05
-1.41051324386998e-05
-2.63616019678211e-05
-1.89349969375798e-05
5.75188726338223e-06
-1.14484613440089e-05
-6.28781769419178e-06
1.95176040129841e-05
-2.06124045003299e-06
3.29082355687262e-07
-1.67241626977454e-05
-3.54299192839338e-05
-4.05383396832867e-05
-2.8114388529037e-05
-1.79099305236635e-05
-4.97134491678469e-05
-3.62509636758917e-05
-4.14724264449834e-05
-8.08573045255887e-06
-3.24503359095862e-07
-8.85215862309598e-06
-2.89743151168436e-05
-2.04453231442988e-05
-1.03818498482339e-05
-5.9778493472048e-06
-2.47131181264835e-06
1.06731026858359e-05
-1.14895815259015e-05
2.95364930295715e-06
-3.62613682218985e-07
-9.22377237168168e-06
-9.07033676019106e-06
-2.35093407284838e-06
-2.26882977074212e-05
-1.45044351537653e-05
-2.70474512324135e-05
-1.30755606868049e-05
-1.95741461685788e-05
-3.27561083583051e-05
-3.66982891967086e-05
-1.72960641200883e-05
-1.22367417110102e-05
-4.22206574279998e-05
-2.68968231898944e-05
-2.88174825709201e-05
-4.70843299212455e-06
-9.15764562503767e-06
4.63560754835494e-06
-2.5615040653761e-06
-8.02461399322936e-06
4.85772631185475e-06
-2.36709977135965e-06
-1.12213493624501e-05
5.99992910792591e-06
-3.67385686590711e-06
-3.76169174179613e-08
-2.03261326935431e-05
-1.8603801979553e-05
-1.23249045223723e-05
-2.0082597925202e-05
-2.04876591495811e-05
-1.62617692982228e-05
-2.29049875082165e-05
-2.40143153534319e-05
-4.33603168117517e-05
-8.86188546146683e-06
-1.58820466715521e-05
-1.47683043857049e-05
-1.61024246640337e-05
-1.87312415228716e-05
6.38029801834663e-06
3.00520617301665e-06
-7.81480784733697e-06
-2.98167569901613e-06
-2.92355250726122e-06
6.12357981377221e-06
-1.3468893714449e-05
-2.91714051520381e-05
-6.70032778505708e-06
-1.7963126437485e-05
-1.52857628060736e-05
-1.54006452156144e-05
-1.05792793274617e-05
-1.42385408852995e-05
-1.0380081656353e-05
-4.22782036394709e-05
-3.66372617199172e-05
-2.60466679731744e-05
-6.11325813348072e-06
-2.54765258736241e-05
-1.6318459524567e-06
6.91439783259443e-06
-1.21366876324155e-05
-1.67975383243826e-05
1.16274035523216e-05
1.20034277367809e-05
-1.46479838053583e-05
-2.08503901938449e-06
-3.37318765862613e-05
-8.0883941601689e-06
9.99674771003059e-07
-1.14886993216869e-05
-2.40915046843426e-05
-2.27570136919015e-05
-1.5384877978226e-05
-3.32016772494632e-05
-1.08960038323165e-05
-1.12198540131709e-05
-3.75067756684349e-05
-2.10505485545232e-05
-2.48774025177707e-05
-2.44323008078888e-05
-2.7408773837703e-05
-3.31226209748828e-05
-6.11887786791869e-06
-1.82913372591956e-05
-1.94485752445095e-05
-2.03471387599897e-05
-3.15909920396742e-06
-1.50695953307293e-06
-6.92227045725258e-06
-2.24290665285493e-05
-2.76637481008316e-05
3.2923838749835e-06
-1.13084625204085e-05
-2.26353322688885e-06
4.4384563126023e-06
-1.1262649082335e-05
-1.82982356852066e-05
1.27164217554879e-05
-1.68599196082958e-05
-9.95416875914997e-06
-2.6224724227467e-05
-2.47621700888967e-05
-4.00917855352935e-06
-2.05713424549673e-05
-2.3549557518806e-05
-8.94911882875123e-06
-2.78759203987736e-05
-4.25953105975061e-05
-8.57533970605145e-06
-2.99517901296672e-05
-2.56171193014362e-05
-2.6551165406558e-05
-2.55925801526776e-05
-2.86480693397497e-05
-2.62981542022599e-05
-2.1807882932442e-05
-1.36976376266448e-05
-1.18427841214466e-05
-2.88291290780633e-05
-6.15426083173613e-06
-1.57853794265339e-05
-2.29162991420793e-06
-1.68102622330913e-05
-2.43150314817422e-05
8.81810287320381e-06
1.52808294979269e-05
-2.38262371526921e-05
-1.24093957125822e-05
-2.75598067154134e-05
-2.21051890757224e-05
-1.79291202728936e-05
-1.04888393413819e-05
-1.28193337642817e-05
-3.31941352136469e-05
-2.19551942920109e-05
-1.0821723523334e-05
-2.60492552281518e-05
-1.22640259979519e-05
-1.46508003913361e-05
-1.25411610079121e-05
-5.84214456031316e-06
-1.69783472587002e-05
-1.42436143010426e-05
-1.1605362892926e-05
-2.27170139547458e-05
-1.58518189529187e-05
-2.39781236684581e-05
-7.18922963686977e-06
-1.36220474925818e-05
-2.02836522618095e-05
-1.1022831151342e-05
-5.35135872399037e-06
-2.67309487973563e-05
-2.39259777890605e-05
-1.83276387264622e-05
-7.02874840174226e-06
3.84991282629279e-06
-3.67475540728948e-05
-2.33405513664267e-05
-2.40321508935097e-05
-1.29337633179877e-05
-2.7477442094528e-05
-3.14119091035619e-06
-1.3081964781218e-05
-1.3769357611942e-05
-2.14349387533204e-05
-3.24098308777269e-05
-7.85671716636395e-06
-1.1496665138071e-05
-1.7350288090027e-05
-3.61460903001782e-05
-2.87701460372171e-05
-1.74155086995785e-05
-1.6102068846769e-05
-3.77252584932618e-05
-2.04294911171015e-05
-1.70662547337491e-05
-1.31390556391894e-05
-2.88698203447007e-05
-2.78235333844799e-05
-1.40374148820837e-05
-1.25955377175382e-05
-3.80014061288138e-06
-3.06076693240748e-05
-7.26225805515168e-06
3.20170532820286e-06
-9.55690690572137e-06
-8.15928527629849e-06
3.49097311572039e-06
-5.89682389599107e-06
-5.99895452165339e-06
-3.1664630097838e-05
-4.3116240359089e-06
-2.57337898756262e-06
-3.63513566617729e-05
-1.2339707668188e-05
-1.99406515789e-05
-4.51925379331064e-06
-2.0847644937357e-05
-2.14701020877354e-05
-3.09053720287505e-05
-7.45436934875108e-06
-6.5342117195293e-06
-2.55338879096502e-05
-1.54493532445181e-05
-1.76638169471897e-05
-1.44432363898263e-05
-1.52765138585882e-05
2.73241919802853e-06
-2.0851236199016e-05
-3.14553421263936e-06
-1.92751052271467e-05
-1.49925002181556e-05
-1.71593223054058e-05
-8.66634416339647e-06
-1.32916023467077e-05
-4.46849577676745e-05
-1.99996932538379e-05
-1.49371975027773e-05
-8.37135583067728e-07
-2.6164101043631e-05
-2.52964666715769e-05
-5.36692032852615e-06
-4.04874538719096e-06
-2.92119456295172e-05
-1.47341704762373e-05
3.58942623195867e-07
-4.1717976568119e-06
-8.21271914171578e-06
1.57530045153671e-05
-1.2916091364213e-05
-1.51429694941048e-05
-1.60764397675449e-05
-2.74916137285901e-05
-3.77737465727404e-06
-1.25683570750167e-05
-3.25796889096804e-05
-1.54121816280208e-05
-1.07222984680284e-05
-2.28612896044455e-05
-3.24685681947219e-05
-2.70894514411436e-05
-1.20068324232273e-05
-2.08225720367273e-05
-2.58981091165822e-05
-7.43707757332472e-06
-2.68011456900364e-05
-2.77389050812106e-05
-1.74330496357623e-05
-2.3186991020884e-05
-2.33328115387516e-05
-3.26759873096744e-05
-8.27424452923356e-06
-2.25573343308726e-05
-9.49624089485458e-06
-2.10902743094178e-05
5.61318176524671e-06
-1.43880334060646e-05
-1.48331663949851e-05
-1.80503237837843e-05
-3.3519303104994e-05
-1.56866157337054e-05
-1.30116418685459e-05
-4.61443260359578e-06
-2.01253711133853e-06
-8.06172155276271e-06
-1.53687255257817e-05
-1.59851787325777e-05
-2.1687907301015e-05
8.50313197912501e-07
7.76270355604551e-06
-1.91432886767659e-05
-3.15423759017328e-06
-3.55956664732805e-05
-2.8344293428277e-05
1.30440567181917e-06
-1.63692597294534e-05
-6.66785896902965e-06
-2.85161135799481e-05
-6.47805692487193e-08
-4.6721171420659e-06
-2.3807512245365e-05
-2.86155819997807e-05
-2.64224979250725e-05
-1.01500088125156e-05
-5.05285279300285e-06
-2.7203360377014e-05
-1.78603282143844e-05
-2.63993257778147e-05
-8.51365319784479e-06
-3.16993696669312e-06
-2.62269627234542e-05
-1.46979122217449e-06
-2.17396166784579e-05
4.75412296528292e-06
-1.1377845431667e-06
-1.28217795551298e-05
-2.06935505265866e-05
9.53554891534892e-07
-4.82184806495992e-06
1.39094780193171e-05
-5.07711190993047e-06
-2.11667617360302e-05
9.92223061592153e-07
-1.49945043336434e-05
-2.70678050897865e-05
1.55987322513558e-06
-1.45397120654609e-05
-1.56379678483274e-05
-4.56448616949313e-05
-2.09593307834943e-05
-2.38219899283339e-05
-3.55180226319696e-05
-2.12701549813981e-05
-1.82699917565178e-05
-3.32908314060705e-05
-2.83215652057541e-05
-2.81052276201778e-05
-3.4052750218084e-05
-2.8242745530089e-05
-8.14332139205258e-06
-1.44838962078861e-05
-3.74338122285931e-06
-7.0439522936676e-06
-1.11999501673097e-05
-4.99122114085348e-06
-1.16310468530186e-05
-1.51060818470475e-05
3.17769227941713e-06
-3.70752989432686e-06
-5.44898267429324e-06
-8.73871505693476e-06
-3.05404394423116e-05
-6.36890360392841e-06
-2.24953183535919e-05
-1.37234427016456e-05
-4.06928054433787e-05
-1.20923070187319e-05
-2.08573973413295e-05
-2.20864576175299e-05
-2.6575466895833e-05
-1.8912152368383e-05
-3.97812536988261e-06
-1.97028350554925e-05
-3.71944236196843e-05
-1.45089624673934e-05
-1.95117487605088e-05
-1.67732228414195e-05
-2.11390191198747e-06
-3.76027608552937e-05
-1.18787096755271e-05
6.46057595496294e-06
-1.9876646378034e-05
-3.85890878541649e-06
-2.8932596418093e-05
-2.19130903671325e-05
-4.52859064983187e-06
-1.62136947708744e-05
1.08745874025957e-05
7.71002632075484e-06
-9.33414192709773e-06
1.38562988569765e-05
-1.65107794595138e-05
-3.16586102950672e-05
-3.16646836699768e-05
-1.52300292687149e-05
-1.11296783477377e-05
-2.95618593349098e-05
-1.82956655424411e-05
-2.31342707229574e-05
-1.83953822638447e-05
6.59733699885449e-06
-2.86979177852981e-05
-2.3015405037924e-05
-2.20212181909041e-05
-5.36123600979896e-06
-3.02822772999126e-05
-5.84413964605049e-06
2.53682045206841e-07
-1.01947594467067e-06
-1.72922969727238e-05
-1.61011335891018e-05
-1.04264551831402e-05
-8.95060017346482e-06
-6.07486118771971e-06
-1.71963416618208e-05
-1.16448053804153e-05
-6.3908726527815e-06
-3.50275866483797e-05
-1.71402080714919e-05
-1.92387894679695e-05
-1.73706784918327e-05
-1.79731255602231e-05
-4.07040027685735e-05
-1.20156349933128e-05
-2.32844870287593e-05
-4.03152934723453e-05
-1.7680217100408e-05
-1.72931844582692e-05
-2.74922222974309e-06
1.72798929408278e-05
-1.58403740361116e-05
-1.86426650304218e-05
-6.72601591847999e-07
-2.78376124963491e-05
3.39432189781556e-06
-2.59346257619911e-05
-1.7184507800254e-05
-3.2332267744554e-05
-2.18366357610542e-05
-1.58650935472997e-05
-1.73965448294185e-05
-4.30588193449829e-05
-1.46707681558246e-05
-3.44100865814904e-05
-2.06388185429247e-05
-2.43162972216682e-05
-8.55952154725054e-06
-1.12639953507351e-05
-2.69463583721281e-05
-2.44800582641026e-05
1.42284347317396e-06
5.72337844313963e-06
2.8188299382589e-05
1.15899342373392e-05
-1.10143654647202e-05
2.88985653115034e-06
-9.54002085281894e-06
-1.55433268058361e-05
-1.68045450841109e-05
-2.46890704875718e-05
-3.26728167175466e-05
-1.8043490238339e-05
-5.6391801933572e-05
-3.24664457335033e-05
-4.49422731134103e-05
-2.99536111230742e-05
-3.45869041726321e-05
-3.46922256196207e-05
-4.72136600100008e-05
-3.24956627110161e-05
-1.81363985510215e-05
-1.697566122357e-05
-2.58403777421963e-05
-1.46934665070901e-05
-1.27603737903062e-05
-1.6406651422524e-05
-2.1119993623877e-05
-1.35636192744766e-05
3.45819936005574e-06
2.2226528552437e-06
4.75786864774183e-06
-1.13618419328292e-06
9.71553860365691e-06
-1.77091376710114e-05
-1.58274314478859e-05
-5.17434690403756e-06
-8.37990940601103e-06
-1.80648302066842e-05
2.67030808685803e-06
-2.59551759710131e-05
-2.76666282091413e-05
-5.48736007979403e-06
-3.14873588490437e-05
-2.86888510421855e-05
-3.22980834242978e-05
-1.36340219945764e-05
-2.86385658402523e-05
-3.82475173254716e-05
-2.48050086487968e-05
-2.28319377131591e-05
-5.32236843268602e-07
-1.87210610063654e-05
-2.51270647831578e-05
1.01981887619105e-06
1.65378274434182e-06
-1.25882646102645e-05
-1.51259524684755e-06
-9.4049456590075e-06
-8.78405644475783e-06
-4.97957687107484e-06
-1.69230619482045e-05
-5.62079251215852e-06
-1.62567856036455e-05
-2.65184286379797e-05
-2.12065807266336e-05
-2.00723381431166e-05
-1.13962389256371e-05
-9.63538764389476e-06
-1.23997754435965e-05
-2.78700163862987e-05
-1.83616840344775e-05
-3.21310561324637e-05
-1.27836710893986e-05
-1.80065757079429e-05
-3.94177926098864e-05
-1.1446871700388e-05
-7.98946251360604e-06
-2.73131090064968e-05
-7.23578067295604e-06
-2.37931767589945e-05
-1.0506438527175e-05
-1.8855243634098e-05
-2.73296134889673e-05
-1.52401049819246e-05
-2.73167492704394e-05
-3.00627402771251e-05
-1.87264667232679e-05
-1.62536301261247e-05
-3.07109122398009e-05
-2.8349970945041e-05
-9.42036975812457e-06
-1.43763350893559e-05
-3.19608840540332e-05
-1.57144112699619e-05
-1.41190472264256e-05
-1.69282937209039e-05
7.59609304002424e-06
-1.96509134774155e-05
-1.28085835237865e-05
9.06857284836546e-06
-2.48945702920538e-06
-1.41658048042105e-05
-1.77363976446021e-05
-2.12211662349273e-05
-5.65817136594514e-06
-2.37947207126979e-05
-1.60783127655689e-05
-2.34557448389543e-05
-1.05241508328835e-05
-3.36865642521155e-05
-2.83852428383763e-05
-4.00648999333367e-06
1.35476456451592e-05
-1.51505088858764e-05
-1.27109059055737e-05
8.03653374403358e-06
-1.65329699244651e-05
5.64755280927251e-08
-5.58819467320134e-06
1.04368757629542e-06
-1.51042713236379e-05
-4.59510724302908e-06
-2.53739044094083e-06
-1.20962243092783e-05
-2.05484863249743e-05
-2.70029726673805e-05
8.1414825007689e-07
-2.30147626873174e-05
-2.78544236792196e-05
-2.1472816284661e-05
-1.34124269493052e-05
-2.5511291523758e-05
-7.72293285354034e-06
-1.3071060035317e-05
-1.95304161033601e-05
-1.64342246981488e-05
-2.12756579212849e-05
-1.20568118787865e-05
5.30261029374535e-06
-2.79826829528252e-05
-2.24451226209159e-05
-2.88561681786911e-06
-3.28925159220079e-06
-1.81127248137187e-05
-2.54519476963386e-06
-4.25830150239342e-06
-3.9894173349822e-05
-3.2268732063166e-06
-3.7414247120071e-05
-3.5097769275647e-05
-1.45936928815074e-05
-2.53562013660112e-05
-3.78761753137483e-05
-1.8300833084143e-05
-3.02789923603027e-05
-1.96831504616424e-05
-1.15593027181333e-05
-3.21953681835845e-05
-8.73325730752954e-06
-1.08921594967743e-06
-2.13505788913861e-05
-1.12529488309572e-05
-1.74741049266087e-05
-8.13317952986252e-06
5.73232830733305e-07
-8.19891305486219e-06
-2.34463841067982e-06
-2.07348516640775e-05
-1.3733123120157e-05
-4.326586728783e-07
-1.23500876925676e-05
-2.01813877924825e-05
-2.28911363219877e-05
-2.81626139696851e-05
-1.37802089857273e-05
-4.08596907037209e-05
4.69372767832717e-06
-7.843535974073e-06
-1.15986742114673e-06
6.40309693359179e-06
8.46816401430782e-06
-1.79752151016053e-05
-4.38136293384206e-07
1.60933170895818e-06
-9.6169357556848e-06
-1.0126701844426e-05
-2.94949467091321e-05
-1.43138714245714e-05
-2.16658371482893e-05
-2.6337178796296e-05
-1.87357680330497e-05
-3.20771407246005e-05
-1.53627596781352e-05
-3.3223895799463e-05
-4.17485268622756e-05
-2.54333446662898e-05
-2.0241319966154e-05
2.7109356973029e-07
-1.80655287732415e-05
-1.06656637895483e-05
-8.85554066817265e-06
1.4586081990649e-05
1.5985861444207e-05
8.90181216107828e-06
-1.42900073537717e-05
-8.9972511564557e-06
9.0916020294319e-06
-1.71346299131744e-06
-1.1560871947948e-06
-2.1699411409471e-05
-3.47133635895552e-06
-2.50302228531948e-05
-2.71126077045534e-05
-3.55839035374608e-06
-2.4468958435875e-05
-2.33164283424473e-05
-3.31477633347295e-05
-2.56312538867444e-05
-1.8666854456548e-05
-3.98421041748107e-05
-2.66056631573668e-05
-2.62927153965591e-05
-1.1754348157511e-05
-6.93125297549517e-06
1.58809622002146e-06
-1.24287263771466e-06
-1.54194498438717e-05
6.2249723117254e-06
1.26380257912876e-05
-1.93131219633838e-06
-1.09797520555753e-05
4.58707008058908e-06
-1.94669853283516e-05
-1.77272882038752e-06
-1.41634899674391e-05
-2.63653289762044e-05
-1.98492481364431e-05
-2.11091170929528e-05
-8.61622448917442e-06
-2.42213605764569e-05
-2.79703590067296e-05
-8.379514151618e-06
-8.87736085201153e-06
-2.4124499730967e-05
-2.71388166366528e-05
-7.3266998795166e-07
1.46605411373924e-06
-1.18308915247248e-05
-1.79621580603092e-05
-2.4563358080415e-06
-1.2227471579166e-05
-1.03182413778454e-06
-3.03012230083427e-05
-1.60149019514671e-05
-3.55754630970713e-05
-2.95759021013685e-05
-5.11300746174616e-05
-2.57050585591666e-05
1.06537461336874e-05
-1.84413570515517e-05
-3.04447900588505e-05
-1.02057074313015e-05
-2.03008063397778e-05
-1.63992566109552e-05
-1.97870012080573e-05
-1.02261637084773e-05
-3.35195440202176e-06
1.10013570639617e-05
9.51480584010966e-06
7.34562103816727e-07
-6.1543228722374e-07
5.7764299573616e-06
-1.49551402716903e-05
-1.2267527663982e-05
-3.86419722252559e-05
-1.17001857753032e-05
3.57163235244438e-06
-3.64475553839198e-06
-4.85218391693157e-06
-3.81432778555823e-05
-1.60282352710594e-05
-1.69175082977714e-06
-1.90240224648012e-05
-1.37398707442966e-05
-2.35509953808231e-05
-1.8202847566832e-05
-7.49385004923704e-06
-1.3981387520903e-05
-1.07007186735221e-05
-9.01291058180622e-06
-1.04048974043844e-05
-6.33077176690297e-06
-1.92545066499692e-06
-2.94495866160369e-05
-6.60022818308274e-06
-5.64617128810063e-06
-2.79867193767026e-05
-2.49804663281127e-05
-1.01060720276266e-05
-2.50470152187775e-05
-1.51287423531696e-05
-9.17309892042287e-06
-9.54586333693298e-06
-3.18971473260237e-05
-3.12308364554868e-05
-7.35908192612153e-06
-2.72804588118143e-05
-5.10934024005597e-06
-1.60354289230825e-05
-2.90604634946698e-05
-2.49240554458035e-05
-1.92364854968496e-05
-2.66601507448643e-05
-1.07163156541073e-05
-2.27430988003045e-05
-3.3955042236137e-05
-3.86486156166503e-05
-2.2661344185784e-05
-2.22650294223684e-05
-2.05011674113645e-05
-1.66947590043168e-05
-3.04629440130091e-05
-9.45264446552588e-06
-1.47658676441633e-05
-8.28066384903844e-06
-5.47720200323567e-06
1.83274418275904e-05
-8.39516341411109e-06
-2.02648727555207e-05
-9.63422789486765e-06
-2.03669866519167e-06
-2.55446340030611e-05
2.92037410597444e-06
-1.14713986736529e-05
-1.03965858355809e-06
-2.88888785972111e-05
-4.76647683020511e-05
-4.43557410586337e-05
-2.73260812907165e-05
-3.66599637433675e-05
-4.0609279500567e-05
-2.11386020111411e-05
-1.59342957726494e-05
-1.69280953567285e-05
-4.74172539337744e-06
8.88864149366838e-06
-5.19200967661783e-06
-1.3874309237729e-05
2.8659276995731e-06
-5.08824049259022e-06
8.74289420570613e-06
-5.51841859156548e-06
3.96809755533505e-06
-1.42210844762697e-05
1.5614135252795e-05
-4.23395139309571e-05
-1.4887685697678e-05
-4.06165767656545e-05
-3.30468048204324e-05
-4.22336915670805e-05
-2.54974584015444e-05
-2.72560358170533e-05
-4.04630310148034e-05
-1.824478478654e-05
-4.41576617376425e-07
-2.10234600242472e-05
-5.3141276009961e-06
-6.66830915417444e-06
-1.36812955336992e-05
4.41660703475225e-06
-1.43697753789763e-05
-7.60115106255483e-06
-1.20149681138586e-05
2.54025310982719e-07
-2.8015181269993e-05
-2.12913028807928e-05
-3.30859956167595e-05
-2.53262612046763e-05
-4.19604552692169e-05
-1.50628529810532e-05
-3.62323990079412e-05
-2.58682730684048e-05
-2.85647478527424e-05
-2.166143359008e-05
-2.3695540113572e-05
-2.772421493606e-05
-2.36782614710185e-05
-2.59351197025069e-05
-2.05285295503912e-05
-1.12072028624691e-05
3.16448971889877e-06
2.14902770695285e-06
7.03420418560184e-06
-5.04861340442178e-07
-2.40370037025385e-05
-5.01363148964737e-06
-2.27956182633017e-05
-3.91519192393177e-05
-9.77906010994167e-06
-2.98273354444552e-05
-3.6722025261258e-05
-2.28729912094852e-05
-1.58569608331225e-05
-3.78726286880581e-05
-3.02389754619677e-05
-1.45464948528401e-05
-1.76853712993327e-05
-2.23934008560768e-05
-9.64633452662548e-06
-2.8517056990881e-05
-5.03683130737364e-06
-1.65933815911408e-05
-2.23673220003658e-05
-2.81254231898892e-06
2.62092108138123e-06
-8.56479140408348e-06
3.47664458908531e-06
-1.64792236001552e-05
-1.21993572068704e-05
-1.14918705636645e-05
-3.03874764239993e-05
-1.25100496060349e-05
-1.79718571164432e-05
-1.4942229513275e-05
-1.4487854643796e-05
-3.25926741367248e-05
-1.64351966192358e-05
-1.404203248411e-05
-6.65699497401043e-06
1.94400884508607e-06
6.16291593518524e-08
2.68797850164239e-06
-1.02723871424895e-05
-1.6196988732109e-05
-1.43368656910679e-06
-2.88370990254101e-05
-8.80264542180197e-06
-1.99915554900187e-05
2.71913047598359e-06
-4.80955002241459e-06
-2.40792053098712e-05
2.59306064456242e-06
-6.87424030131414e-06
-2.75217534170841e-05
-9.43487842956596e-06
-5.74122976708286e-05
-1.84667076273632e-05
-3.23482088916182e-05
-2.35544854914481e-05
-2.97002926617618e-05
-1.33097349980708e-05
-2.55720643841725e-05
-6.01650307974986e-06
-3.5299337173272e-06
-1.20736800475306e-05
-2.04607354706673e-05
-1.00640349014513e-05
-1.09046649795818e-05
-9.27660215851246e-06
-2.67173332603416e-06
-8.43075119617257e-06
-1.45600569168622e-05
-2.72839444816357e-05
-2.37462949618576e-06
-1.11509923801029e-05
-3.13037944866686e-05
-1.38814335844044e-05
-2.62710421207272e-05
-8.86348343271357e-07
-2.15093697968759e-05
-8.27388511919538e-06
-1.30211697622016e-05
-2.62056235898965e-05
-2.74129837828169e-05
-2.29721088067167e-05
-3.65145600262114e-05
-2.50787467206394e-05
-3.02900445091562e-05
-1.55642410363832e-05
-2.23998332167105e-05
-8.72026714241857e-06
-4.02668550163069e-05
-1.72562542933032e-05
-1.44410754171313e-05
-3.24816581752583e-05
-2.62589091919744e-05
-8.46702675661262e-06
-1.61351954271496e-05
-9.99341742979278e-06
-5.46129777938716e-06
-8.64746372382387e-06
-1.94061621855514e-05
-1.14999920974307e-05
2.49419898719199e-06
-2.63214332490017e-05
2.34983773618998e-06
-6.16356494872788e-06
6.91045209672633e-06
-9.25302604096086e-06
-1.41789545952729e-05
-1.61245563888823e-05
-9.02791845698982e-06
-4.17826417849437e-06
-4.85552075909792e-06
-2.31903993708967e-05
-1.55255173165779e-05
-1.44923785287711e-05
-1.30774638842268e-05
-4.74655222315758e-05
-2.31518889270823e-05
-2.87635771401273e-05
-2.6369964812933e-05
-1.94347244297865e-05
-2.47272850824061e-05
-1.94649035226676e-05
-2.18617546612399e-05
4.79326832529609e-06
-2.19417628668088e-05
-5.15861533321318e-06
-1.20522326035866e-05
-1.89221020104919e-05
-2.94010810562679e-06
-1.572964025453e-06
-9.94603383214784e-06
-1.58549921974892e-05
-1.36287896550822e-06
-2.81369761288023e-05
-5.48935989315511e-06
-1.97834955715806e-05
-2.78157195878102e-05
-4.19014195300401e-05
-2.4023529924268e-05
-2.75130990909338e-05
-2.8417885247326e-05
-2.97128404116951e-05
-1.07944214816513e-07
-2.34307586288007e-05
-1.54433653224582e-05
-1.70567824577025e-05
-1.6391189746013e-05
-1.70265076729835e-05
2.59074293512399e-06
-1.74050122343052e-06
-1.41704179379937e-05
-7.99317780652331e-06
-1.33531596965739e-05
-2.10384407896279e-05
-1.24383648241581e-05
-4.222810996058e-05
-8.52616296458931e-06
-4.65919539300274e-05
-3.89478240465816e-05
-1.88821039950294e-05
-2.74657755434286e-05
-3.85168368699152e-05
-1.88122356881356e-05
-3.03891564460481e-05
-8.32645900610572e-06
-1.01303628502347e-05
-1.10881244995947e-05
-1.05693657454457e-05
-2.04128412533277e-06
7.41514689668843e-06
-3.3502734691815e-06
-3.64812699244494e-05
-3.3872329009925e-06
2.73938836768172e-06
-1.20686711871984e-05
-2.25410938136618e-05
-1.44901267042561e-05
-2.37941768554815e-05
-1.90310914531451e-05
-3.49944610749005e-05
-2.46116726495881e-05
-2.34619019853928e-05
-1.94468000929622e-05
-6.17010559468812e-06
-3.49639656996353e-06
2.59363562570459e-06
-7.18382092518855e-06
-2.00983482849264e-05
-2.2033323776953e-06
5.72071901998734e-07
4.17018560827475e-06
-1.15994160177993e-05
-1.1095603294976e-05
-1.07381215172161e-05
-1.14940367924174e-05
-7.913294626357e-06
-1.4684623209986e-05
-1.86240763034134e-06
-2.01500019344339e-05
-7.5203551146374e-06
-2.67057536705006e-05
-1.04631765978923e-05
-1.88775909030651e-05
-3.59654572852088e-05
-4.28517447525997e-05
-2.59204986714607e-05
-1.4272966359051e-05
-1.13897818905842e-05
-1.40967983053739e-05
-2.58781132291753e-05
3.55692403863176e-06
-2.06947492601374e-05
-1.31045754771549e-05
-1.36010737401371e-05
-4.7494628760473e-06
-5.93799732412522e-06
-5.5850657325222e-06
-1.49259724234418e-05
-1.3622282286649e-05
-2.60517641436749e-05
-1.69928863001228e-05
-2.98296565415773e-05
-2.16111520637324e-05
9.22028362942577e-07
-2.73471021066988e-05
-1.64569691697401e-05
-1.35324758236537e-05
-1.92450285988721e-05
-2.96772464859629e-05
-2.32059164578152e-05
-3.05904860803083e-05
-7.68541277418786e-06
-1.87412823082006e-05
-2.4101247771632e-05
4.03251536710515e-07
-7.30802485386406e-06
-1.78589916655305e-05
-2.05724512862405e-05
-6.85288661466954e-06
-1.43842557616411e-05
-7.63452869400229e-06
-2.9727341007776e-05
-3.70754102354865e-05
-3.22754634334206e-06
-8.89192950723072e-06
-4.41730186194867e-05
-3.70659763313407e-05
-2.34211950171412e-05
-1.8515940700583e-05
-1.94472680506548e-05
-1.58378389864966e-05
-1.42973106705568e-06
-4.97141203147817e-06
7.66776353342607e-06
-2.71425840169401e-05
-1.30787624613126e-05
-8.0480142791361e-06
-5.86739524197513e-06
-8.55287245790436e-07
7.66237880742837e-07
-1.42211833410339e-05
-1.1781696133327e-05
-2.61211267906271e-05
-9.97696919926172e-06
-1.5305669937209e-05
-2.51644164782524e-05
-4.46377308345182e-05
-2.99193439864744e-05
-8.62672521882226e-06
-1.88148888648526e-05
-3.51246645616905e-05
-7.33234766417639e-06
-4.35362843843165e-06
-1.22909322173734e-05
-9.21375675552952e-06
-1.76324984245303e-05
5.68350679348806e-06
1.15299450755539e-05
-1.65334389449388e-05
-1.21670387352525e-05
-1.95873660550447e-05
-6.01061239849743e-06
-8.145081522009e-07
-1.95777237148723e-05
-1.71143793413954e-05
3.60645651917713e-08
-1.7256264198625e-05
-2.23062206769907e-05
-3.19807704898614e-05
-2.60712960757702e-05
-5.85641615485353e-06
-4.55430880547735e-05
-5.84601808919555e-06
-1.95155034863197e-05
-1.00795509356206e-05
-1.75907497009797e-05
-3.95461141378869e-06
4.80379843175572e-06
-7.41049936281621e-06
-3.01746925226192e-06
4.4472040443092e-06
-2.3036873717778e-05
2.32910010848913e-06
2.70136771455e-06
-1.91872797140254e-05
-7.89572821873053e-06
-5.72537564034712e-06
-3.75719282316771e-05
-3.66986460326147e-05
-3.14255874263761e-05
-8.45644623532181e-06
-2.74509807148092e-05
-4.30572848560551e-05
-4.52259695908335e-05
-2.61205853770154e-05
-3.72610087666787e-05
-1.89521550425954e-05
-3.1734350555856e-05
-1.8622433943596e-05
1.78696367940388e-05
1.31524871589184e-05
-9.64096644882362e-06
-3.33159356320451e-06
9.9405112490453e-06
-1.13018633382029e-05
8.1814103324216e-06
-1.2187767857548e-05
1.75733853087268e-06
-2.37789435417279e-05
-3.51440280718063e-05
-1.87007369299229e-05
-2.56031935630071e-05
-2.65127307555895e-05
-3.83369603502319e-05
-1.03251191221867e-05
-9.1415696538454e-06
-1.8851899649876e-05
-2.38217372133433e-05
-2.21704502339651e-05
-8.80670624578032e-06
-2.37804541160507e-05
-1.40903660039838e-05
-2.91047918225014e-05
4.99927184818252e-06
-1.83021681885111e-05
-1.81059672508374e-05
-2.49185111131047e-05
-3.48692952044308e-05
-5.95861274190128e-06
-1.69500834712629e-05
-1.93950765348355e-05
-4.82716763179112e-05
-6.70253163307861e-05
-1.54037958125174e-05
-1.90852424502284e-05
-2.32785856698907e-05
-6.05503455841007e-06
-2.74480017917181e-05
-1.79263163224666e-05
-3.10868564473453e-05
-6.85517423658985e-06
6.25881368734823e-06
-1.01488328514983e-05
1.35766340185939e-06
1.80155183120242e-06
-1.47807905992558e-06
-1.63638729128267e-05
-1.90391117439268e-05
-2.44604205949104e-05
-1.32336894089883e-05
3.06478566982936e-06
-3.36558491400466e-06
-1.32730881512448e-05
-6.88882234503334e-06
-2.16364267471679e-05
-2.40228264587022e-05
-8.63489385856952e-06
-1.00141393156071e-05
-6.97643713182578e-06
-2.7612377204484e-05
-2.51976586329085e-05
-2.49066239898626e-06
-9.22102513150898e-06
-7.55589100403134e-06
-2.50307695520271e-05
-3.16184899541636e-05
-2.87108783717121e-05
-4.52499217916255e-06
-2.1054425972356e-05
-1.72567061565998e-05
-2.54757431090544e-05
-2.369665363122e-05
-2.25584861248064e-05
-1.39509559518119e-05
-6.8182451736159e-06
4.31309040771933e-06
-1.256098045275e-05
-2.12349955040407e-05
2.65370545593565e-06
-2.667106379294e-05
-1.08047345904688e-05
-1.91355853333793e-05
-2.28796047486474e-05
-1.55656239158464e-05
-1.03495790170793e-06
-1.50787705641216e-05
-8.30223808076999e-06
-3.06112474540198e-05
-1.25289334068105e-05
-1.24353968340805e-05
-1.72727474321657e-05
-2.82567766464268e-05
-1.90451787280241e-05
-2.53052936876668e-05
-4.65163130421703e-06
-1.55330119709231e-05
-1.31795353982524e-05
-1.69797342937547e-05
-3.87555196525312e-05
-1.99351384015898e-05
-8.12828563181697e-06
-2.15680909829621e-05
-2.03551393800855e-05
-4.06884391856421e-05
-2.38949590964761e-05
-1.62704119877415e-05
-3.4979362183924e-06
-1.17878417028169e-05
-3.21763191505857e-05
-2.85534767181496e-05
-1.39671341482274e-05
-1.51173806123103e-05
-4.78168485259657e-06
6.34136358122979e-06
-3.04032871489731e-05
-1.54711875044533e-05
-1.3718325139893e-05
3.00573582280352e-06
-1.23271805280017e-05
-1.57497131515499e-05
-2.8596071272409e-06
-2.15577895729305e-06
-2.73124023507681e-05
-2.11085928696095e-05
-9.0119456000235e-06
1.14110947248375e-06
-2.08049072490455e-05
-2.78303191925165e-05
-7.76408873792338e-06
-1.50357802583023e-05
-1.02241707158595e-05
-2.79615178634004e-05
-3.40452268414708e-05
-8.99932442076289e-06
-2.46851428890861e-05
-2.04598492796283e-05
8.39332229508019e-07
-1.34869993259392e-05
-1.28667798511617e-05
-1.73678288521522e-05
-7.68005254999139e-06
-3.09181838297056e-07
-1.59879132795219e-05
-1.01755975322035e-05
-1.53810507409292e-05
-8.71881466129774e-06
-2.80096724986987e-05
-3.89749382277653e-05
-1.32262678141557e-05
6.62620666249917e-08
-2.54715258736248e-05
-2.69548377799553e-05
-4.26510046192436e-05
-3.38797957780145e-05
-3.33304325973197e-05
-1.79414650316289e-05
-2.86282554985711e-05
-5.95956589422295e-05
-2.33890209338047e-05
-1.10302651641769e-06
-1.92731936471261e-05
-1.68658086253705e-05
9.01399795393496e-07
3.47625371273287e-06
-2.92643857385389e-05
3.09063108118247e-06
-1.8422908120884e-06
1.95502382392677e-06
-7.00735808450212e-06
-1.30366859061595e-05
-1.38368065472436e-05
1.37145022417879e-05
2.06403267833866e-06
-1.178847545724e-05
-1.43131986605613e-05
-4.62866175908929e-05
-2.8033357989472e-05
-3.61677648663522e-05
1.55820514915578e-06
-1.46137053082309e-05
-1.3973056413504e-05
-2.98892042053488e-05
-3.15071579489795e-05
-2.06719758584607e-05
-3.22677329642192e-05
-2.29293791771232e-05
-1.0445884152853e-05
-2.56112437164421e-05
-3.15990334802795e-06
-8.14713077868149e-06
-1.89281378583019e-05
1.96904422889112e-06
-1.25537503678036e-05
-1.17839394794654e-05
-2.79858724910415e-05
-2.3059236824661e-05
-2.22718787163396e-05
-3.17950844927267e-07
-1.60220210283256e-05
-1.58647271091876e-05
-1.7441132798062e-05
-1.77254209697178e-05
-6.927834182694e-06
-5.07523949265616e-06
-1.29994784923172e-05
-2.93705262349958e-05
-1.05675387446534e-05
-1.03476456003221e-05
-9.65390926542124e-06
-1.77578262531568e-05
-1.66198668979553e-05
-3.5814007447157e-05
-1.88239898462489e-05
-1.86453463494849e-05
-1.28827063411843e-05
-4.69254916009075e-05
-2.12299149708889e-05
-1.65186091093813e-05
-8.25758349938893e-06
-3.06808363535301e-05
-1.8418507389767e-05
-4.05747386665547e-07
-1.78257919869945e-05
-1.47650531909892e-05
-1.76314024637302e-05
-6.1937699933514e-06
-2.35283161858129e-06
1.22836263694872e-07
7.50885625991804e-06
3.52429105061175e-07
-1.11675683579532e-05
-1.68428595258419e-05
-2.1522027460856e-05
-8.28792094532525e-06
-1.30651335470814e-06
-2.16398982719259e-05
-3.97693411780971e-05
-3.2047410237025e-05
-2.14964140141262e-05
-2.31738858971133e-05
-2.55344581819306e-05
-3.7254054772064e-05
-2.89703002357142e-05
-2.10460336186391e-05
-3.61024599562202e-05
-3.03115620504481e-05
-2.44655684481732e-05
-5.90735228032815e-06
-3.16768331244889e-05
-1.42776414028527e-05
-1.41958602415635e-05
-3.99876704888106e-06
-1.13003563395719e-05
-8.31421078629525e-06
-9.34945785117503e-06
-2.12651751736457e-05
-3.11252479719327e-06
-2.19910270610476e-05
-1.67553388042057e-05
-1.17295190944936e-05
-2.44387168157424e-05
-1.03810948375003e-05
-2.38004017563171e-05
-1.9332474101888e-05
-2.0201314012643e-05
-1.87919527557891e-05
-3.44263721841418e-05
-2.58515476672175e-05
-2.75591389142077e-06
-1.99396334609888e-05
-1.8517419603131e-05
-3.8808135717521e-05
1.83112941807575e-07
-1.93812109325529e-05
-1.07895786444612e-05
-2.52104549021757e-05
-1.65259533450323e-05
-1.23194770283685e-05
-7.62552218813611e-06
-2.32916025086737e-05
-9.69005401238334e-06
-2.07345220848051e-05
-5.63806728012851e-06
-2.85095326580186e-05
-2.52660322984502e-05
-1.68878270522479e-05
-1.45305915420869e-05
-4.5655785042705e-06
-1.79998710264567e-05
-4.87809054285105e-06
-2.01015104733875e-05
-3.03155534051133e-05
-2.99386055989497e-06
-9.90583155314642e-06
-1.20805113419513e-05
-6.79761706146396e-06
-4.88944189156821e-06
-1.36060798351278e-05
-1.24726678682479e-05
-1.08118887833672e-05
-1.49069664102411e-05
-1.47145012955894e-05
-2.04120126818263e-05
-2.67446541759793e-05
-2.42068630376527e-07
-1.33414628285623e-05
-2.0609281835927e-05
-1.11700997563513e-05
-1.82715978864489e-05
-2.32470248440818e-05
-1.10267863606802e-05
-2.79265398435591e-05
-3.08100859684418e-05
-2.4470403272245e-05
-4.64709753568562e-06
-3.13463676151895e-05
-2.28650669675912e-05
2.13198314036685e-07
-1.55691460271844e-05
-2.83438344116244e-05
-1.54821052318583e-05
-1.55033136157402e-05
-1.64670126729061e-05
-1.29106299690079e-05
-3.04230007579442e-05
-8.70220704426345e-06
-8.09270284079203e-06
-1.38761473272584e-05
-2.12230188425711e-05
-2.38532117320841e-06
-4.11503789111597e-06
-3.1755869326862e-05
5.40017111206401e-07
-1.33787931292633e-05
-3.20324061986276e-05
-5.76695027565831e-06
-2.25771544765552e-05
-1.30256187896113e-05
-1.53722231202868e-05
-2.2308118102397e-06
-1.20246939767875e-05
-2.43775757929752e-05
-2.87177549540871e-05
-1.83645314097294e-05
-2.41391959380701e-06
-2.01093758430134e-05
-3.06763954413598e-07
-3.11081860187574e-06
-1.73122155125216e-08
-3.25626516910155e-05
-2.26012338321554e-05
-8.79974775453608e-06
-1.72810895199873e-05
-1.15038870311621e-05
-1.24699439952323e-05
-1.7289524658364e-05
-2.88696363984248e-05
4.22998135261488e-06
-1.75053780578008e-05
-1.40644371040408e-05
-1.7477691429991e-05
-2.12751658331163e-05
-1.17923513177242e-05
-1.24078696672469e-05
1.4712734315292e-06
-2.22651039614518e-05
-2.41749239174818e-05
-1.56263663428708e-05
-1.70627421616365e-05
-1.30250261192841e-05
-2.44305631115939e-05
-2.65662202179645e-05
-1.59930867097184e-05
-2.37807852297421e-06
-6.66564369725148e-06
-3.21494616524874e-05
-1.5031596405999e-05
-2.12659842783435e-05
-3.48470555521132e-05
-3.25910891695248e-05
-1.04995852544852e-05
-2.20943366110003e-06
-2.00410041685669e-05
-3.80798936681466e-05
-8.06454540005749e-06
-2.8368781219686e-05
-1.69459335908254e-05
-2.13310124861374e-05
-9.74146375384347e-07
-1.27469803484459e-05
-1.13076707418553e-05
-7.61326288843128e-06
-3.09915691446572e-05
-2.92286762948354e-05
-2.3412031236542e-05
-2.0292431851621e-05
-1.96765098600356e-05
-1.43847401205733e-05
-1.21735759122756e-05
-2.10041398237116e-05
-2.16131785788105e-05
-1.38215986612912e-06
-1.68814487516308e-05
-1.21387901138314e-05
-2.33609293882717e-05
-2.99391655915705e-05
-6.37113120487912e-06
-1.96816698428893e-05
-1.27110364439339e-05
-2.68771839065596e-05
-1.92707069768116e-05
-1.35389412060623e-06
-2.49951426767103e-05
-1.59308849552228e-05
-2.63275942848533e-06
2.02066158763862e-06
-1.09982163784861e-05
-2.66340950795968e-05
-1.86978298826542e-05
-1.64263343255345e-05
-1.03292340081993e-05
-7.04126089822146e-06
-6.14414898646783e-06
-1.39999253911471e-05
-7.21688818142373e-06
-4.53249000336954e-05
-3.81542741929831e-05
-3.11819702741119e-05
-2.40030884485626e-05
-1.87826405267728e-06
6.11793264267152e-06
-8.57846722342714e-06
4.57559492153312e-06
-6.55117533338912e-06
4.02070533798878e-06
-2.09271354942437e-06
2.88273797655735e-06
-2.63037558341514e-05
-1.02020262624753e-05
6.14675258837933e-06
-1.56882769184217e-05
1.92818606439842e-05
-1.62907725858157e-05
-2.37412143014311e-05
-2.91039460088636e-05
-9.91147704973575e-06
-1.24883958240067e-05
-3.14115843712142e-05
-1.60241427778976e-05
-3.22200077563427e-05
-3.39489942237925e-05
-8.79626775665512e-06
-1.56675027496901e-05
-1.35314096684548e-05
-1.56072881065957e-05
-3.7310014931416e-07
-3.57346602862938e-06
-1.8814690598273e-05
-1.80890973330828e-06
-6.86923685441826e-07
-5.06127827174072e-06
-4.05466002516489e-06
-9.54785358074942e-06
-1.55830714401543e-05
-4.37090854295377e-05
-1.92536472688005e-05
-4.56683934448628e-06
-3.00473208089655e-05
-1.1168355417245e-05
-3.5145361575117e-05
-3.75858832699788e-05
-4.32440100826755e-05
-1.68912665636851e-05
-2.67238368655209e-05
-7.26419818919139e-06
-2.86966538899092e-07
-7.13290053580692e-06
-2.52515072421704e-06
-2.56402673169024e-05
-2.18365397038542e-05
-2.08346227087993e-05
-2.70796321146428e-06
-1.96561774568867e-05
-4.07820932453029e-05
-3.15853962809943e-05
-5.55169436169217e-06
-2.99046951250579e-06
-1.00162364242909e-05
-1.98078012509069e-05
-3.10835409538942e-06
-1.21614961251072e-05
-1.64449780941216e-05
-5.2471490473962e-06
-2.43308258409843e-05
-1.40085619421925e-05
-1.48998546703467e-05
-1.89306789603801e-05
-2.04279235416766e-05
-9.36167743573211e-06
-3.62199966463716e-05
-2.72172659145636e-05
-1.4749738142764e-05
-1.99192965688418e-05
-1.21077533052151e-05
-2.9306867029742e-05
-2.05668693798027e-05
-2.20120436304915e-05
-1.58708435201262e-05
-2.84110447988841e-05
-2.4083125610473e-05
-3.85483602297644e-05
-3.09173125365535e-06
-2.24468464936843e-05
-2.89851120016432e-05
-1.31041878176449e-05
-2.97170531589781e-05
-1.08339635687655e-05
-8.41938072961418e-06
-4.43493446589962e-06
-3.14151609882059e-06
-2.40349885213025e-05
-1.4789945572652e-05
-1.20492956129387e-05
-1.58699421302155e-05
4.04106596575054e-07
-1.25003851723242e-05
-1.7879271916731e-05
-3.34460769975025e-05
-3.45394372311958e-05
-2.90644672162955e-05
-3.63581300020034e-05
3.97355064834369e-06
-2.09851644357276e-06
-9.56255832034586e-06
-8.89073181809951e-06
-6.52237408581519e-06
-2.04886588112049e-05
-2.98330543604705e-05
-5.57708175626056e-06
-1.67387727625499e-05
-1.74365514739154e-05
-9.87678341018236e-06
-1.15966714325292e-05
-2.25411347355372e-05
-2.48584662121768e-05
-1.54860641075365e-05
-4.53371332521929e-07
-1.67715328865896e-05
-7.99171566633916e-06
-3.95995666844864e-05
-2.98912092869699e-05
-1.90629089422214e-05
-9.59016315089817e-06
-1.67015641625052e-05
-8.42265710131802e-06
-4.78430923680807e-06
-3.20231235979414e-05
-1.84506538736031e-05
-6.46894008594135e-06
-9.77677635370064e-06
-2.5165127878857e-05
-2.25208036506701e-05
-3.48409746388622e-05
-1.64708563917582e-05
-6.22527498145326e-06
-1.07315297232223e-05
-1.63461294845991e-06
-5.28657878365999e-06
-1.63977698011668e-05
-2.76505148152639e-05
-3.32856173731547e-05
-2.32542248478725e-05
-1.78586195770014e-05
-3.33706075875631e-05
6.36064201759045e-06
-1.79848275681192e-05
-9.34384495313446e-06
-2.43584367682555e-05
-3.5929984134661e-05
-1.66666081889541e-05
-2.20396045482353e-05
-1.95914766549603e-05
-3.67396497277222e-05
-2.19208570573361e-05
-1.1837561608544e-05
1.43426382364146e-06
-1.64767712435816e-05
-1.05319298159403e-05
-2.79496182436199e-05
-1.92750748973445e-05
-2.3524253673598e-05
-1.88342301338804e-05
-1.59893477907312e-05
-1.27314079922393e-05
-1.45695279854529e-05
-2.86690915958388e-05
-1.73569514854508e-06
-3.33595357007272e-05
-4.6703952868146e-06
2.24411805426802e-07
-2.45348200426847e-05
-2.38562703757878e-05
-2.90723011249428e-05
4.05138425166027e-06
-2.06502255363329e-05
-1.41430777508365e-05
-2.62381490868177e-05
-2.18126282938185e-05
-2.37259256319918e-05
-7.6516016695491e-06
-1.32613400177311e-05
-1.15999831966769e-05
-2.3735159199699e-05
-3.45927524216114e-05
-3.10190155010731e-05
-1.12964511608663e-05
-1.99964753827954e-05
-2.73441637903728e-05
-1.17433282099302e-05
-2.72713172083681e-05
-1.88996425954711e-05
-2.12064399759752e-05
-3.20431950299467e-05
1.67201097707474e-06
-2.8749305626385e-05
-1.26870722804178e-05
-1.72098063967054e-05
-4.53690143855926e-06
-2.42928756008403e-06
3.59586186144372e-06
-3.01891251299681e-07
-2.0024074480578e-05
-2.126915813051e-05
-1.87911781317302e-05
1.17988971200443e-05
-1.62881764114608e-05
-4.08475796887747e-05
-1.33987847079027e-05
1.15054543392413e-05
-2.74851798283791e-05
-4.01069463855228e-05
-8.55979808713236e-06
-2.26158486399822e-05
1.4423842590332e-06
-2.68074762251083e-05
-1.07521173335029e-05
-1.07452489867018e-05
-1.87566361124189e-05
-1.03499386222421e-05
-2.66855594967414e-05
-2.39929332031463e-05
-2.25208237188018e-05
-1.12915507844959e-05
-1.43400748503559e-05
-3.37298135695069e-05
-2.70262351597271e-05
-1.83931980398942e-05
-3.86617094957467e-05
-3.08794639493496e-05
-6.94109073683754e-06
-2.70220153532065e-05
-1.05411090608143e-05
-1.02119090608307e-05
-1.23936726784685e-05
-1.63485568429674e-05
-7.77536753067575e-06
-8.4400242947606e-06
-3.66717371325341e-06
-7.51833256809501e-06
-2.68259183335338e-05
-2.55588037366786e-05
-2.20508153115998e-05
-2.17511512498728e-05
-5.8420094641436e-06
-1.88097461407905e-05
-1.38063786779459e-05
-3.44211117975193e-05
-1.77293308917256e-05
-4.39959560410858e-06
-3.30018852929882e-05
-3.48077082732766e-05
-2.6172946674943e-05
-1.67891640590514e-05
-1.42069782605131e-05
-6.19224649452395e-06
-3.28829605798997e-05
-2.07387076181906e-05
-1.38812991520852e-05
-3.90268848278366e-06
4.79820775101517e-06
9.83252794890949e-06
-1.67940419621129e-05
-1.93866095403521e-06
-2.87329656136612e-06
2.70991425489131e-06
-4.63654210378544e-06
-7.30786894656578e-06
-2.89832550011012e-05
-5.21575934937967e-06
-3.50362720570958e-05
-2.47078039802351e-05
-2.63101367716718e-05
-1.40590566988334e-05
-2.93024009087064e-05
-3.75327323897265e-05
-1.60617072737822e-05
4.174358147569e-06
-7.57519053301303e-06
-2.07861178068348e-05
-2.11255001387501e-05
-5.74542249422106e-06
-1.25556543144547e-05
-2.20789479890114e-05
-1.99467583958825e-05
-1.99931321018035e-05
-2.35844625312223e-05
-5.51810240475686e-06
-3.24983545148119e-05
-2.34124528787682e-05
-3.60359420181295e-05
-2.49480276633468e-05
-1.44218531507739e-05
-3.85548453335824e-05
-6.24703567192332e-06
-1.35851284929657e-05
-7.00965065754386e-06
-2.70273267012003e-05
-1.66024327817158e-05
-8.77635364019213e-07
-1.69176044476547e-05
-6.32096123770862e-06
-2.04726883411106e-05
-6.81204328668605e-06
-2.06809657980584e-05
7.15286180964538e-07
-2.00726849531112e-05
-9.85332216476682e-06
-1.10164764282006e-05
-6.65132764395376e-06
-3.3035759048067e-05
-3.45244805782923e-05
-2.02642668605458e-05
-4.83950691745865e-05
-3.40244488218956e-05
-2.21645649120521e-05
-1.8935875946011e-05
-2.21681571103483e-05
-2.21590103479969e-05
-1.97819117117503e-05
-9.22419871978228e-06
-1.60816767819399e-05
-1.62475771580957e-05
-3.47428368765549e-06
-1.29345937287687e-05
-1.50010146394205e-05
-1.93757385382715e-05
9.98967389514936e-06
-4.15414724317974e-06
-1.40476191068878e-06
-1.11890335375676e-06
-2.25309271531311e-05
-4.57661942014058e-06
1.58268654502009e-06
-2.5706900142884e-05
-2.36125130899374e-05
-2.30694860857378e-05
-1.72682378828884e-05
-3.03200516651812e-05
-2.17556561739297e-05
-1.92654372563136e-05
-2.01691435068203e-05
-1.93292763595045e-05
-2.88398621417656e-05
-2.3152894758728e-05
-2.61604230568962e-05
-1.07282001705944e-05
2.4744722215275e-07
-6.14406667574412e-06
-2.89689860793366e-06
-2.68518942567987e-05
1.76052733645671e-06
-2.40538585149882e-05
3.20768060229032e-06
-1.35618561602313e-05
-1.67703376496354e-05
-6.08590157693976e-06
-2.02946329845319e-05
-1.62993530045407e-05
3.09731165769649e-06
-3.57970735111752e-05
-1.53917095876214e-05
-3.43845032787774e-05
-2.26442955417077e-05
-1.92674474595056e-05
-1.83033635532336e-05
-5.52643482158377e-06
-2.02887215593358e-06
-1.63764559152913e-05
-1.43830119856192e-05
-2.90164878761713e-05
-1.60278078045039e-05
-2.03585405617283e-05
-2.43566532365922e-05
7.52281127752731e-06
-2.42746478482348e-05
-3.77274192329679e-05
-1.4471336017255e-05
-2.2398577174786e-05
-2.46199564982616e-05
-2.54098979691113e-05
-3.16243000599729e-06
-2.75768151875771e-05
-3.68723069695179e-05
-6.3697923687866e-06
-1.88242632105344e-05
-2.44860026545049e-05
-5.40160427919045e-06
1.45512848250987e-06
-2.67748813543784e-05
-1.16720983838644e-05
-6.70176897924175e-06
-1.16090107835203e-05
-1.36927806583158e-05
-8.22527324717031e-06
-1.69986866956916e-06
-1.40936887969625e-05
-2.6230143003099e-05
-2.3299027171599e-05
-2.74469138810888e-05
-1.3185784799586e-05
-2.68442909887962e-05
-2.46435887230724e-05
-2.6557375593846e-05
-2.2592373245953e-05
-2.99335536518324e-05
-2.22767377187532e-05
-1.61499492230423e-05
-1.84437812828875e-05
-9.34590991041994e-06
-7.53770579344729e-06
-5.77388550979609e-06
-1.51148902886281e-05
-1.25763465135901e-05
5.32539913713402e-06
-1.62821611700748e-05
-1.75925233818988e-05
-4.22942015500421e-05
-2.82207652404469e-05
-3.58107838372631e-06
-1.31575650790115e-05
-5.5826730778497e-06
-1.45463769538391e-05
-1.22714572904988e-05
-1.23062687299944e-05
-9.14013848060398e-06
-2.86280923869968e-05
-2.12021895808779e-05
-6.0298733587882e-06
-1.86549284042613e-05
-1.95929202384126e-05
-2.32306365701463e-05
-9.92550698225419e-06
-2.85385358690256e-05
-1.34458161010596e-05
-9.23615114926682e-06
-4.11769770822472e-06
-8.04164342689619e-06
-2.87311773202926e-05
-1.8810777704294e-05
-5.34450415786574e-06
-2.92663851028688e-06
-1.8787123912726e-05
-1.17463979002778e-05
-1.17301696892611e-05
-1.38639765352492e-05
9.02818545560674e-06
-1.67856606981733e-05
-8.46108650885277e-06
-1.22904127769308e-05
-5.64915124533005e-06
-7.69639025478898e-06
-1.69313652131575e-05
-7.14974615135013e-06
-2.71347588481749e-05
-2.52978752817343e-05
-1.63625934001034e-05
-2.14819228819174e-05
-1.45200570933262e-05
-2.61049648431256e-05
-2.34659028421537e-05
-1.59068159006371e-05
-2.14734215160135e-05
-2.57819387972256e-05
-2.00225934664609e-05
-3.76141010344628e-06
-1.33111116043126e-05
-2.15339227237714e-05
-2.37415261050386e-06
-3.18878156377345e-05
5.85831654147247e-06
-1.58858471004007e-06
-1.25378514272663e-05
-1.58820786159151e-05
-1.65742218435037e-05
1.59625052414138e-06
-1.70943731371883e-05
-1.64066963426857e-05
4.67229197321187e-06
-1.43655895208596e-05
-7.47570669965361e-06
-9.85462245173005e-06
4.23740986812988e-06
-1.85139331721534e-05
-1.69300267503341e-05
-1.79506321809238e-05
-1.64584589191662e-05
-4.80624452998092e-06
-1.29099056480693e-05
-5.76471040757279e-06
-1.21563210544726e-05
-2.86698201974539e-05
-3.45884180322824e-05
-1.5595568110192e-05
-2.24399999216448e-05
-3.19183036375452e-06
-1.57332623346497e-06
-3.50040740940903e-05
-4.40204480287705e-05
-1.78681605956632e-05
-9.224087563942e-06
-1.18800030330875e-05
-1.3535174027267e-05
-4.2424369939461e-06
-1.24805730658606e-05
-2.88118000631989e-05
-1.60185353361391e-05
2.87546436748309e-06
-1.61604916288641e-06
1.75682259943301e-06
8.85717901897424e-06
-1.65702259069955e-06
-7.53026957697522e-06
5.03087965565461e-06
-6.89037726783315e-06
-1.66241238395565e-05
1.26946729560014e-06
-2.24498329749442e-05
-1.19036862823561e-05
-1.22123347073812e-05
-1.62660721628847e-05
-1.29400296267324e-05
-2.18064994424857e-05
-1.45479474508479e-05
-3.40195029066169e-05
-3.18529953592591e-05
-2.05100930830103e-05
-5.09509057134566e-06
-3.02183517418273e-05
-3.7382226788021e-06
-1.26533483803591e-05
-8.68718000122192e-06
1.00992776444995e-05
-3.88030951186312e-06
-1.54949022538106e-05
-5.96738119101521e-07
-9.70974040035577e-06
-9.47382348004527e-06
-2.31975002505537e-05
-3.09842373672599e-05
-2.77003652288221e-06
-2.21962342663635e-05
-9.88197959388547e-06
-1.39338285424737e-05
-1.76399965558537e-05
-3.42043108923272e-05
-2.97683663650712e-05
-1.63472149581677e-05
-2.82276173019622e-05
3.06598602525285e-06
-2.32050624153636e-05
-8.39307796283191e-06
-9.16788646978309e-06
-1.44566508747299e-06
-2.14383364207444e-05
-1.30573657014614e-05
-1.4650842396711e-05
3.65805197401761e-06
-1.48639496841178e-05
-3.07730298070701e-05
-2.00228519338693e-05
2.19816436518617e-06
-1.83956961485564e-05
-1.82023488065171e-05
-2.80690153335526e-05
-5.43933447257783e-06
-1.46276984125863e-05
-3.03405244770816e-05
-1.85232233335164e-06
1.08668215647349e-05
-1.71604338233049e-05
-2.28398183523479e-05
-1.85439789870556e-05
9.24910181523719e-06
-2.77229554831794e-05
-1.59629916971836e-06
-3.25062527867771e-05
-2.83503072214804e-05
4.01992223194432e-06
-7.98181810518916e-06
-1.36343930935677e-05
-1.40940269308474e-05
-1.21442090446466e-05
-1.26502667435276e-05
-1.41415669158909e-05
-7.23162760528046e-06
-1.5272032457175e-05
-3.35337626605834e-05
-2.52477942438361e-05
-3.72651066351142e-05
-2.00345304728193e-05
-1.31508484161651e-05
-1.32234756711604e-05
4.59545571142858e-06
-3.05154827810892e-06
2.29610122495365e-06
4.59933193549954e-06
-1.7488407556843e-05
-1.63539494978635e-05
-1.45027005767328e-05
-1.4999584574004e-05
-5.4273239955557e-06
-1.1578407741883e-05
-4.24451365183299e-05
-1.8073280099751e-05
-2.08696028643428e-05
-1.31127060103238e-05
-1.55064354545272e-05
-2.29047775794358e-05
-2.73755575910318e-05
-9.39705962800592e-06
-1.20805272294948e-05
3.73162563162971e-06
-2.2557830939084e-05
5.59622962036775e-06
4.01557068096713e-06
3.40631186244534e-06
-1.94847215784143e-05
-2.83215116368997e-05
9.11722160024633e-07
-2.4549333878105e-05
-2.36205513644576e-05
-1.51086681068275e-05
-2.32714645702449e-05
-4.59881259855792e-05
-1.31431400919211e-05
-2.41207437521383e-05
-2.1636285461069e-05
-1.34614900615987e-05
-3.89585570378356e-06
-4.06809055374775e-06
-1.16739701103183e-05
-2.56277438539185e-06
-1.39193231298284e-05
-2.45194210369174e-05
-1.57060647061667e-05
-2.30482275121568e-06
-6.50419430376939e-06
-1.49461835925219e-05
-1.55988591451307e-05
-4.38093243271702e-06
-7.87730109722057e-06
-2.28604283279453e-05
-1.59042960483346e-05
-4.53824880550497e-06
-5.47924109044353e-06
-2.50190158779227e-05
-1.29162332513299e-05
-1.14884440112994e-05
7.65034091143979e-06
-5.54973616697407e-06
-1.02647713844242e-05
1.51475145649344e-05
-1.37647874833661e-05
-3.87258979820123e-05
-2.64179257789627e-05
-2.27616815480653e-05
-1.03660879907038e-06
1.08580534073491e-05
-1.18132793147792e-05
-2.53049506849337e-05
-1.63711698740453e-05
-3.26550897225897e-05
-3.3846729261713e-05
-7.19562878008138e-06
-2.83449096481682e-05
-1.94942669992878e-05
-2.0987480901243e-05
-9.89807774288665e-06
-1.81143584868172e-05
-2.61794522628177e-05
-1.54821493474812e-05
-2.07145504407909e-05
-1.51013588575184e-05
-3.32889560215638e-06
-8.5848867046746e-06
-1.00468230859676e-05
-1.87918437601137e-05
-3.91538671028865e-05
-1.75956841477214e-05
-4.33932226589903e-05
-2.08159224690953e-05
-2.58304255614849e-05
-2.1283110299192e-05
-3.44310973030448e-05
-2.19175295699941e-05
-1.1593050298265e-06
-4.01700583832049e-05
-2.27701631169542e-05
-5.87632003220189e-06
-1.69175829229251e-05
-1.36992108204338e-05
-4.64699950423957e-06
4.22143820738942e-06
-2.59320770943493e-06
-1.88362431110677e-05
-3.03929695300893e-05
-2.33658418445434e-05
-2.293893771478e-05
-1.36272747535433e-06
-9.1694285965561e-06
-2.53038358534405e-06
-2.20252195690593e-05
-4.17022409623568e-05
-5.4753589139474e-05
-3.41639510864775e-05
-4.31400867530379e-05
-1.92531668713471e-05
7.8983384996521e-06
-7.04150454376933e-06
-3.32008006709372e-05
-4.89350242533892e-06
1.00949588785989e-05
-1.30719216243431e-05
5.49348713480971e-06
-4.94586966130512e-06
-1.64632571963268e-05
-2.94276257548826e-06
-1.46385143278732e-06
-7.0241370488608e-06
-5.81694158100838e-06
-1.54438415794677e-05
-2.69493540684804e-05
-1.17915133447127e-05
-2.77824502184226e-05
-2.95691729303239e-05
-2.00323302685139e-05
-1.92586462945457e-05
-2.34058102318497e-05
-2.90541125570419e-05
-9.99369088544094e-06
-1.17891878278196e-06
-2.3688279092262e-05
-2.9095099798111e-06
4.37009369154084e-06
-3.38791580504101e-06
-8.72464797578575e-06
-9.4034097346805e-06
-1.42380978923005e-05
-1.53335049397247e-05
-9.11006603967281e-06
-1.28989844342387e-05
-8.7083733777022e-06
-1.7227403609654e-05
-7.38448496139921e-06
-2.55506160121174e-05
-3.12253290620923e-05
-3.51769137956518e-05
-3.41594738911503e-05
-2.8671777693496e-05
-1.78716591077399e-05
-2.59394473854804e-05
-1.54163217023854e-05
-3.38965582267144e-05
3.89274804986275e-06
1.47140600845479e-06
-3.58398586565628e-06
8.03659855508518e-06
-1.25006310479529e-05
1.86821506698927e-06
-1.45762810910313e-05
5.55770436765278e-06
-2.14928191196489e-05
-2.77908749100448e-05
-9.84655934945998e-06
-1.8718392261891e-05
-9.09046827731475e-06
-3.13887028715816e-05
-2.44343596915123e-05
-2.98911679502792e-05
-1.04870286482676e-05
-2.01634103228436e-05
-2.82813940814666e-05
-2.03163608394966e-05
3.54236199169881e-06
-3.19732305636598e-05
-2.0692375949595e-05
-1.42654138050437e-05
-1.22111978549164e-05
-3.23415644550077e-05
-2.07154979688902e-05
-1.28077114911975e-05
-7.73371592237054e-06
4.35671044522601e-06
-2.00360267990086e-05
-2.35565788872985e-05
-3.31163265410344e-05
-2.40826035380497e-05
2.79691259248683e-07
-1.60396363213611e-05
-1.37733027252323e-05
-1.95269305966237e-05
-2.91263347710419e-05
-2.66355945576273e-05
-1.31097761299942e-05
-1.92094409708419e-05
-2.1021498151344e-06
-2.6165219681468e-06
-1.93910208057966e-05
9.01683760079989e-07
2.88127925071784e-06
-2.86324016474579e-05
-3.73190011453729e-06
-2.4514590170706e-05
-1.12833291415898e-05
-3.02474311848239e-05
-3.02789849977412e-05
-2.06334612088411e-05
-4.60051491319569e-05
-1.52535474182796e-05
-1.88916788746925e-05
-1.58882925655774e-05
-9.86909483086393e-06
-6.05014163913382e-06
-2.15033653500184e-05
-7.44903190785908e-06
-7.7557484001106e-06
-2.50618613325012e-06
-6.79657800343651e-06
-2.40995268444976e-06
-1.26597242647081e-05
5.77060522794662e-06
1.73130691891023e-05
-2.21376212284066e-05
9.08061765702056e-07
-3.69828926925424e-05
-3.97285004421265e-05
-1.28401702552648e-05
-3.17547975962567e-05
-2.03492996073884e-05
-2.59939711102306e-05
-2.06216617613964e-05
-2.11576124697359e-05
-1.45755241261262e-05
-8.06536200651594e-06
-1.4749376049592e-05
-1.20623232242605e-05
-1.27703594699003e-05
-1.40864239058344e-06
-2.36905784401336e-05
-2.85422817793912e-05
-6.09594333518343e-06
-1.35736520279442e-05
8.75965035522385e-06
-3.77208505594598e-05
-2.01927124172441e-05
1.09279958319405e-07
-3.94037120209702e-05
-5.20143055395921e-05
-3.77755448349861e-05
-3.23090643289453e-05
-2.78550723475171e-05
-3.22348696310444e-05
-3.47791676048848e-05
-1.00656742271447e-05
-9.2808929964262e-07
-5.86298816044985e-06
1.09408942111241e-06
1.93844651148581e-05
-2.19762949291658e-05
-1.05912056369448e-05
-1.69937627954624e-05
-4.8291729182411e-06
-1.26557045325593e-05
-3.26374315694694e-05
-2.29867098812039e-05
-3.2438248538166e-05
-1.4927304588971e-05
-1.33323499017922e-05
-3.19050392003636e-05
-3.72948480270461e-05
-3.17333645697454e-05
-2.42921347555323e-05
-3.15701634752984e-06
-2.22586405045818e-05
-1.83576297276459e-05
-1.45072121455923e-05
-1.0832566267664e-05
-3.44403068498566e-06
3.76967907084869e-06
-2.95880737108825e-05
2.24731132772117e-06
-1.57234923553551e-05
-1.54358159653173e-05
-5.49433982280189e-06
-1.70459850429739e-05
-2.32581951089655e-05
-2.73010336473513e-05
-2.37709803952477e-05
-3.77580022718682e-05
-4.34765747181936e-05
-2.11833679215625e-05
-2.2364408192051e-05
-3.40607544494767e-05
-7.98342430335719e-06
-6.61704858639945e-06
-1.00422524577672e-05
-1.77802662551769e-05
2.21466680068292e-06
-5.18808737462223e-06
1.12439623437799e-05
-1.87667315488052e-05
1.51745323946113e-06
-2.48941068282576e-05
1.35061271551789e-05
-2.03543309055538e-05
-8.13656594165785e-06
-6.86274960374885e-06
-1.67880484446538e-05
-2.39972502024822e-05
-1.37576409071715e-05
-7.41372273591588e-06
-1.95223746306443e-05
-1.52518275654006e-05
-1.76539198548947e-05
-2.75295324109037e-05
-2.50683187524307e-05
-1.81465493989969e-06
-3.24430759443998e-05
5.20927439561745e-06
-5.91651321026274e-06
-6.52246047419256e-06
-4.00527791768511e-06
-1.40655136515781e-05
-1.59738626816137e-06
-8.59090555316761e-06
-1.73411356896184e-05
-2.11754946213356e-05
-1.39240553082571e-05
-9.38626481339514e-06
-1.75971899053292e-05
-2.34008757333041e-05
-2.03381362644635e-05
-2.7755830471131e-05
-2.41928406838032e-05
-2.21816345887988e-05
-1.84077852464517e-05
-7.14187969837158e-06
-3.20290243613697e-05
-1.44428910710808e-05
8.47652958305881e-07
-1.99375920353567e-06
-3.45867169209885e-05
-2.19558716428025e-06
-1.63169875265204e-05
-1.1711721480179e-05
-1.81487174221996e-05
-2.09354618961211e-06
-3.00299465381496e-05
-1.81334452950471e-05
-8.32747222930389e-06
-2.24138950038271e-05
-2.90671686349139e-05
-9.04678748913258e-06
-2.14154099946358e-05
-1.20209650770848e-05
-2.7863309969533e-05
-1.87960176892525e-05
-2.34259357433313e-05
-2.79731352844706e-05
-3.93958625001594e-05
-2.52502606058187e-05
-1.29044332525377e-05
-1.9325802321311e-05
-5.39238421990042e-05
-2.04945455471874e-05
-2.62280352907061e-05
-1.51981913547383e-05
-2.4583012734365e-05
-1.2001201907076e-05
-7.38437317433366e-06
-5.76542388766837e-08
1.36382784679161e-06
-6.82867522022069e-06
-1.24373481989857e-05
-1.38945076686157e-05
-2.49882068104765e-05
-2.05188195121226e-05
-8.96977573894356e-06
-2.44796246407787e-05
6.19571350192977e-06
-1.91548183004979e-05
-2.4206757434773e-05
-2.76429995416526e-05
-1.90142959133874e-05
2.95572665923726e-06
-2.750057554347e-05
-2.11679626101194e-05
-3.41114699772981e-05
-3.42742587882665e-05
-2.81776783019108e-05
-1.64336127221384e-05
-1.05545069972975e-05
-2.20445195279054e-05
-3.61619062311601e-05
9.39826181793459e-07
-8.60206565835049e-06
-1.74256759715946e-05
-2.90829680717124e-05
-1.8033925154622e-05
-9.66767373514163e-06
1.04136103053846e-06
-1.1144360597194e-05
-2.35335245795472e-05
-2.70082522000288e-05
-2.30688900064161e-05
-2.22976995667318e-05
-7.71905227655386e-06
-5.31712349422367e-06
-3.21565940414643e-05
-7.48986467800468e-07
-2.13960900289205e-05
-1.68289157839092e-06
-2.18915916981623e-06
2.14230453524117e-06
4.98977062273249e-06
-2.32678707275552e-05
8.12078904437054e-06
-2.76207645893139e-05
-1.31219441858812e-05
-1.13269339285812e-05
-1.87779916007617e-05
-2.50694197375294e-05
-3.41728131617764e-05
-3.15208336189731e-05
-3.88361453007467e-05
-4.59470517997877e-05
-3.2402363534958e-05
-2.4721986310756e-05
-2.86911580505743e-05
-2.77253527597869e-05
-2.27902725165717e-05
-2.25200522576695e-05
-2.50331756565589e-05
-1.39346281775444e-05
-1.23658764105376e-05
4.92117082576994e-07
1.31876589184707e-05
-2.25625438432833e-05
5.45047606846821e-06
-2.63130082026502e-05
-3.40329875482896e-05
-1.76673021496552e-05
-1.89655780747091e-05
-8.02136743468222e-06
-1.19623738128445e-05
-3.39029301692994e-05
-2.80985353330565e-05
-2.99214795847937e-05
-1.00844943204857e-05
-1.60394416067741e-05
-7.11200746144553e-06
-1.96928009358108e-05
-1.18109742770698e-05
-2.93406231093899e-05
-3.24535523534202e-06
-1.07300485881288e-05
1.4187279838783e-05
-2.51743858063198e-06
-2.82332881214627e-05
4.88200060779805e-06
-2.07385683567784e-05
2.79997973988047e-06
-6.31669021872356e-06
-1.19703873483327e-05
-1.19690286465181e-06
-2.75797777722163e-05
-7.62104369733149e-06
-2.48672367913064e-05
-6.51951821610904e-06
-3.40604287491325e-05
-2.81570968391491e-05
-2.90668776006286e-05
-1.01897440438531e-05
-1.38809424067575e-05
-2.04894477602643e-05
-1.5446019797379e-05
-2.82427990982393e-05
-1.1315239764249e-05
-2.34873447328381e-05
-4.66424636741948e-06
-2.43545519630941e-05
-9.87992732449981e-06
-2.26284842214345e-05
-1.8794962147482e-05
-8.04268477293611e-06
-1.6816562170199e-05
-8.19249594774962e-06
-2.28267672730968e-05
-1.18261521113056e-05
-2.13627255829352e-05
-3.25983241118386e-05
-2.45005849626623e-05
-2.50621044532966e-05
-1.05374505136124e-05
-2.24915589322829e-05
-2.34795401639078e-05
6.43001395928565e-06
-2.83531895681588e-05
-2.52136501543671e-05
-1.76335767710315e-05
-2.07259827475972e-05
-1.71965870807501e-05
-2.1837841467257e-05
-1.32196341978894e-05
-3.05618109319801e-06
-2.08101527375152e-05
-2.21114235934044e-05
-1.32223297958589e-05
-2.10129793903909e-05
-8.86319560879711e-06
-8.90337244347636e-06
-2.14246067749835e-05
-6.4781825793138e-06
-1.15270298066794e-05
-1.11080567090506e-05
-2.97187098996976e-05
-9.03385732568571e-06
-1.93706286251951e-05
-8.71465854287149e-06
-1.72022119965133e-05
3.31259594588219e-06
-3.37863015375612e-05
-1.07678063201083e-05
-5.10127473846387e-06
-2.52651517099104e-05
-3.70200749776813e-06
-2.68394913912883e-05
-1.62740113880589e-05
-1.69144760993639e-05
-2.35517201466429e-05
-1.92489479442306e-05
-1.02291985256168e-05
-1.04473138988997e-05
-1.57313904127654e-05
-9.48283225960687e-06
-2.09927286061124e-05
-3.73860411038986e-05
-2.65855039050916e-05
-2.46884004052324e-05
-9.31525427767824e-06
-3.37668270472204e-05
-3.25139974935653e-05
-1.01025088617904e-05
-5.04777778410766e-06
-4.04778914344233e-05
-1.61366704275808e-05
-2.1267393511516e-05
-2.45744116943631e-05
-4.13264538537916e-05
-3.04238779345563e-06
-1.86481352556137e-05
-9.32145379643642e-06
-8.61655471765171e-06
-1.79077298716157e-05
-1.43087173649707e-05
-2.63888234693701e-05
-4.15622372736078e-05
-2.13505132034251e-05
-4.14661569944038e-06
-2.52898917078507e-05
-1.50751649080279e-05
-1.33871048800751e-05
-1.91797481327099e-05
-2.99820872517247e-06
6.91116356641479e-06
-2.61361852587728e-05
-4.01758422940073e-06
-1.04450370852979e-05
2.11082079818642e-06
-1.51964534452718e-05
-2.35773693813311e-05
-1.99569516316554e-05
-1.18121302795939e-05
-2.36963332761154e-05
-3.20376415225067e-05
-2.66361913358761e-05
-2.20796526744617e-05
-3.66349955344137e-05
-3.29021294962833e-05
-3.14703008230236e-05
-4.4187654716339e-05
-1.72915434878776e-05
2.07214962545881e-06
-1.27965580617291e-05
-2.45408654624727e-05
-4.05069182046767e-06
-2.74262556829201e-06
-3.8747209481326e-06
-8.00328515173259e-06
-1.08952417767087e-05
-6.20512381866284e-06
9.38760063998919e-06
-9.95892896844133e-06
-5.8217231222116e-06
-7.99281742120368e-06
-2.16712142146584e-05
-8.48672936429499e-06
-2.84089048507113e-05
-1.4250313915911e-05
-2.7566744818653e-05
-2.04427058026138e-05
-2.65049646869515e-05
3.59306894900736e-06
-3.71968989915048e-05
-2.67817688613174e-05
-1.73010741185509e-05
-1.93242738653867e-05
2.35152687161395e-05
-1.63539149822486e-06
-2.19758593216345e-05
1.1005369026897e-05
-8.6566513743177e-06
-3.24829395768715e-05
-3.55328193695619e-06
-4.87262717245746e-06
-1.99334887970001e-05
-2.15612970404548e-05
-2.25435061462575e-05
-2.82202961273768e-05
-2.39258492200223e-05
-1.12939413456809e-05
-1.49257435958715e-05
-9.93767308580803e-06
-9.11096834236215e-06
-9.25239847117022e-06
7.19027279889303e-06
-2.18694799678941e-05
-4.43675743801358e-06
-8.53794390278301e-07
-1.57591022785932e-05
-3.01543321898354e-05
1.02405966300565e-05
-1.57872581550289e-06
-2.11036356272942e-05
-1.96528095156455e-05
-2.20672456331629e-05
-2.58626942768753e-05
-1.47190246708714e-05
-2.10144445412809e-05
-2.74486753525742e-05
-3.1553038383123e-05
-3.62980992191803e-05
-2.45006165994826e-05
-1.11170571484759e-05
-3.42155249174408e-05
-2.72908514130081e-05
-1.31114365730132e-05
-2.62224427016733e-05
-3.18454371135046e-05
1.17725769671402e-06
-8.52044271062963e-06
-8.79612595292611e-06
-7.52319825110881e-06
-2.05129792172784e-05
-6.1783731199765e-06
-7.35407383133731e-06
-1.0262077859523e-05
-1.25583454797822e-05
-7.30727413281754e-06
-3.21665872116697e-05
-3.29348599232492e-05
-1.87824553333053e-05
-1.79317124105525e-05
-2.91578234530289e-05
-1.83944892591615e-05
-1.66082595610869e-05
-2.03791991975549e-05
-1.47630695432694e-05
-1.76349385233273e-05
-2.0062059608099e-05
-2.03853283226015e-05
-1.46068731799398e-05
-2.19522563397412e-06
-2.11745917429901e-05
-2.4803908737372e-05
-4.04105663259053e-06
-2.13923457729992e-05
-9.35487910004552e-06
-1.66818323464966e-05
-2.1476955939485e-05
-4.30680908821623e-05
1.22103930222037e-06
-1.41149492773573e-05
-2.61547937779221e-05
3.50081031012474e-06
-2.91023702794858e-05
-4.54260843618006e-05
-1.48140737001069e-05
-1.0675622694439e-05
-4.55475071235213e-06
-1.92115855127703e-05
-4.64987568516251e-06
1.02081786828095e-06
-6.57950192016583e-06
1.7297374548219e-06
2.65234215773311e-06
1.31089668344268e-05
-1.68604698356096e-05
-8.33444233463175e-06
-2.30201164112932e-05
-8.06285964189663e-06
-4.0195347894252e-05
-3.05689321539629e-05
