# Supplementary material for: Research on computational propagation and identification of mine microseismic signals based on deep learning
Source: PLoS One. 2025 Oct 22;20(10):e0334641. doi: 10.1371/journal.pone.0334641 (PMC12543183; doi:10.1371/journal.pone.0334641)
Supplement: S9 Data — (ZIP) [file pone.0334641.s009.zip › 000101100000466.xlsx_0.txt_24.txt.txt]

-2.34141046160698e-05
-1.40218078431473e-05
-2.15932923229272e-05
-2.0144456901985e-05
-3.17989934955596e-05
-2.49947587489937e-05
-1.40541510660754e-05
-1.10658086446329e-05
-1.11273791571696e-05
-7.21700862698133e-06
-1.2076825608922e-05
-6.09375174943402e-06
1.10651634821048e-06
-1.40163777152442e-05
-1.60064932781967e-05
-6.02302391825231e-06
-1.59745792499282e-05
-3.29876974435803e-05
-1.32722020017537e-05
-2.12341694451326e-05
-2.31788496341083e-05
-3.3295691565005e-05
-1.36699197403122e-05
-3.40211737078006e-05
-9.70232719687069e-06
-2.50176206093784e-05
-1.99619082273274e-05
-1.63424849037272e-05
-2.21042289012025e-05
3.90933108000963e-06
-1.21839236232821e-05
2.33978344545212e-06
5.14132610911782e-06
-8.99047095968054e-06
3.82026116276616e-07
-5.97503625600302e-06
-1.50127483970893e-05
-1.92090785892874e-05
-1.72628966021887e-05
-1.07609714491523e-05
-1.46624883636279e-05
-1.34121702945533e-05
-1.31363550165013e-05
-2.57206988912853e-05
-1.07873306572154e-05
-1.25280021434338e-05
-8.17808868382604e-06
-1.42688584248082e-05
-2.59884684879958e-05
-1.51821313994777e-05
-1.03100897109234e-05
-4.62011162330987e-05
-9.66618515419777e-06
1.48574277704969e-06
-1.12076134232589e-05
-2.00334015389627e-05
-1.14433316347018e-05
1.35610037465188e-05
-7.61166109505926e-06
-3.00338500945759e-05
-1.24730563112912e-05
-1.87645751461323e-05
-1.41304653447449e-05
-4.84532548479929e-06
-1.15216718808331e-06
-1.55116941533203e-06
-1.83739139877432e-05
-3.61064845197925e-05
-1.38367661795032e-05
-2.1774783390934e-05
-3.97262869452676e-05
-3.44501634965513e-05
-4.34378721463452e-06
-3.35888308607831e-05
-2.26927530056786e-05
-1.66053554792154e-05
4.55888335672001e-06
5.16134921742864e-06
-2.26664925449272e-05
-1.94739215454842e-05
-2.06620818828122e-05
-1.47165664469832e-05
-2.1409454369654e-05
-1.848925226719e-05
-1.4973631968843e-05
-1.00956357625951e-05
-2.62361031580625e-05
-1.78143404617311e-05
-1.34368587328908e-05
-1.79709232608522e-05
-6.33190892846413e-06
-1.92097187999642e-05
-1.67285568144616e-05
-1.04644792145733e-05
-1.04745244691058e-05
-5.08387113866554e-06
7.14874201788382e-06
2.61991568695906e-06
-1.87647452069074e-05
-1.14342659476188e-05
-2.00883243592122e-05
-8.51074836588028e-06
-1.58344576786913e-05
-2.88135106899516e-06
-8.77712822713096e-07
-1.72671419271072e-05
-1.28691808081061e-05
-8.39592664893505e-06
-4.54736287783824e-06
-4.06254819427226e-05
-1.7685339408212e-05
-3.01977050695342e-05
-2.07105066933742e-05
-8.65395283221361e-06
-1.65732117663867e-05
-2.43964838549758e-05
-2.33376347913561e-05
-3.09122713751124e-05
-8.51616420073284e-06
-1.0362174143511e-05
-1.61992960725571e-05
1.49051747341849e-06
-2.38328818992048e-05
-2.040152323208e-05
-1.12727620162164e-05
-2.12024252468583e-05
-2.32082101340441e-05
6.11794302019332e-06
-2.82189026831132e-05
-7.72343581635606e-06
1.00542867242479e-05
-1.83715478175811e-05
-2.71741013152287e-05
-1.78923950285676e-05
7.67214935329634e-06
-1.26996181401015e-05
-2.15744713054727e-05
-8.69358941012565e-06
-2.57045727663166e-05
-1.11358367387639e-05
-2.04918442728754e-05
-5.05214185112808e-05
-2.11486478219006e-05
-1.77290902452169e-05
-2.3906891605615e-05
-2.65998052681762e-05
-2.14530518754223e-05
-2.05567762176693e-05
-2.38299785413988e-05
-1.21951276720035e-05
-3.48927707229969e-05
-2.69367474591537e-05
-1.86834155246244e-05
-9.17414433942628e-06
-2.54912979205128e-05
-1.76084903703701e-05
-2.77589737033757e-05
7.82346319741802e-06
-8.12218566623638e-06
-3.34545165378315e-05
-3.58443948715553e-05
4.87848816224639e-06
-1.19549564059361e-05
-1.46350090740531e-05
-8.50673869075112e-06
-1.7538972431618e-05
-2.38007478127195e-05
-1.34162771474439e-05
-3.78225579673888e-05
6.08203948980184e-06
6.30438035443032e-06
-2.02469612534412e-05
-2.58150435372205e-05
-2.08771914369905e-05
-1.06498149894422e-05
2.33031763277147e-06
1.12688613410294e-05
2.84856592254182e-07
-1.85070868971621e-05
-1.49570194370498e-05
-2.02227588816966e-05
-4.16400091233269e-05
-2.75370877893589e-06
-4.99170427195472e-05
-3.91775897088091e-05
-1.56573365341733e-05
-6.52776965933624e-06
-3.12417483744656e-05
-4.56925085616882e-05
-6.81141360188201e-06
-8.39792467933973e-06
-2.52953127573724e-05
-4.19678180199486e-05
-1.74336147485083e-05
7.96012406970508e-06
-1.1683874633294e-06
-3.45807704266378e-06
-2.02319454408266e-06
1.58925521073666e-05
-1.80831953061495e-06
-2.64782533153046e-06
-3.00810014117155e-06
5.3612355013804e-06
-6.72332084222611e-06
-2.76432228762961e-05
-2.56522495596377e-05
-2.82903561078902e-05
-9.50074950183195e-06
-5.04496585793207e-06
-3.06024386368803e-05
-2.60172256678284e-05
-2.58967612102495e-05
-2.88865178750627e-05
-1.95352672556745e-05
-1.94944932950785e-05
-2.48509346801357e-05
-2.35571639305336e-05
-2.57477239598844e-05
-2.43106940188939e-05
-1.70386799627936e-05
1.05548936631943e-05
3.75813772108598e-06
-1.62424482463379e-06
2.31865118680645e-06
-1.86224510053207e-05
-1.98185031623354e-05
-1.80522171564137e-05
-2.84656632009584e-05
1.15503963168076e-05
-2.68419685649821e-05
-2.08956346619632e-05
-2.65146662999327e-05
-2.40889196314537e-05
-1.14683726465792e-05
5.31059385243807e-07
-8.34203136392111e-06
-2.21534402847444e-05
-7.68180423752084e-06
-2.10158307273609e-05
-1.45639236052378e-05
-1.51094780170204e-05
1.25260384568439e-05
-1.03259394424425e-05
-1.2488138952742e-05
3.90538216492255e-06
-3.64171928969971e-05
-1.09959277174875e-05
-3.86641720506326e-05
-3.0392394469917e-05
-2.52864717566989e-05
-2.23142890254642e-05
-2.02580525827655e-05
-3.17803784327587e-05
-2.65637486806581e-05
-3.49063051646417e-05
6.20426237038006e-06
-2.69887626458688e-05
-2.47780756980339e-05
3.39254524376068e-06
-1.08100640830106e-05
-3.11018370067652e-06
-8.79549764434295e-06
8.50089109366368e-06
-1.45635976207559e-05
-1.67514764865756e-05
-2.49111647322102e-05
-8.32475387828401e-06
5.03696374652146e-06
3.56354737100226e-06
-1.45953175071572e-05
-2.22278897298814e-05
-2.24885782100612e-05
-1.53181011252602e-05
-1.94717078338069e-05
-3.44379009807934e-05
-3.74665070022806e-05
-2.16798633688921e-05
-4.03536297671364e-06
-3.1371335316723e-05
9.22994283271384e-06
-1.76681405592301e-05
-1.73707232574608e-05
-1.68884842953482e-05
-2.34029339100479e-05
-2.03142525386013e-05
6.27888575505e-07
-6.75672088249655e-06
-2.60417679968634e-05
-1.28571617624613e-06
-7.1000417446776e-06
-2.64568289405459e-05
-1.24746901139183e-05
-1.30088107838085e-05
-1.47383853521817e-05
-2.66052477873198e-05
-1.60693058467127e-05
-1.40006614117274e-06
-1.35319989043211e-05
-3.97593078329876e-05
-1.08293992236527e-05
-1.45986352002531e-05
-9.93433623385106e-06
-2.25493611598891e-05
-2.20755161355234e-05
-1.30532013908192e-05
-2.77641077907508e-05
-1.53441165238132e-05
-8.18976911731943e-06
-1.96194511200365e-05
-1.09168770386714e-05
-2.84756446599528e-05
-1.87725813006206e-05
-3.1767546412338e-05
-1.39900239039743e-05
-2.44511079919734e-05
-1.27277586876879e-05
-1.63980478251122e-05
-1.44340101926259e-05
-4.18570982377229e-06
-5.41149554388368e-06
-1.05323620738824e-05
-2.63868135923299e-06
-2.44783185675345e-05
-1.59014849099619e-05
-2.57792662198967e-05
-2.42737553738733e-05
-6.16638870664725e-06
-2.18437896727544e-05
-1.58479861802105e-05
-2.68454344319507e-05
-1.9268082908959e-05
-1.95217323344855e-05
-7.05701450835566e-07
-3.20021152522247e-06
-2.43321667860514e-05
-6.30866830038786e-06
-2.82943803156168e-05
-1.57166002952838e-05
-6.19812305234611e-06
-8.06719801137919e-07
1.0371514517626e-05
-4.87758093935338e-06
-1.78076168526665e-05
1.20129835637687e-05
2.98354072357992e-06
1.05905180681114e-05
-1.56807835102196e-05
5.94542555577663e-06
-3.56300939061232e-06
-2.08970828298204e-05
-3.64345584319787e-05
-1.64559425351779e-05
-6.22769499708711e-06
-3.4501299992378e-05
-1.46816540768442e-05
-3.52023937283646e-05
-2.97923408668914e-05
-2.28093951302918e-05
-9.70523159465132e-06
-1.70820488976781e-05
-1.76881476842891e-05
-1.29994292726387e-05
-2.92523358636856e-05
-1.35419598615901e-05
-4.22118226762258e-05
-1.74224294551619e-05
-6.08551611681954e-06
-1.11904963262723e-05
-2.79266188251613e-05
-3.21216755713178e-05
-1.4931060656386e-05
-6.21188819781124e-06
-3.39316721812592e-05
-1.08421696223968e-05
-9.98143418164075e-06
-2.08481084897995e-05
-2.4949332804468e-05
-1.82923357115857e-05
-7.85065686455069e-06
-2.29979320575089e-05
-1.76000489152906e-05
-1.6551779121987e-05
-2.4426086430581e-05
-4.15737858669116e-06
-3.21128720714244e-05
-3.36129583156367e-05
-1.82473732548251e-05
-5.26650299482253e-06
-2.19747780546631e-05
1.89171432421479e-06
-8.4225877193493e-06
-1.86109790582194e-05
-2.78464827913893e-05
-1.89267704203406e-05
-2.55810246850991e-05
-1.11643753578589e-05
-2.85808191668282e-05
-5.3216689701254e-05
-1.72404272526973e-05
-4.96438732531019e-06
-2.43907676849698e-05
-2.76226402532717e-05
-4.09408915896657e-05
-1.21561374419179e-05
-2.28132012832096e-05
-1.50809611163386e-05
-1.83708747627199e-05
-5.36221972056945e-06
-5.41181127149224e-06
1.43154906506841e-06
-2.50746241682773e-05
-7.95526620099568e-06
1.89932512701848e-05
-1.41338239952681e-05
-1.48716003031728e-05
-1.9335083008729e-05
-2.90542908720305e-05
-1.40522260110138e-05
-2.77960934137102e-05
-1.79670136397061e-05
-3.67936494760852e-05
-2.9160435355401e-05
-2.83441758927137e-05
-7.47959509555239e-06
-1.16751457950399e-05
-2.36447695712804e-05
-2.6780266115153e-05
-1.77987162272229e-05
-1.41138566650388e-05
-1.30991419961749e-05
-1.4529677282823e-05
-2.77743319567498e-05
-1.54916348106623e-05
6.2877567157852e-06
-1.06889423155841e-05
-2.13929815005666e-05
-2.67967516644532e-05
-1.08860436455968e-05
-3.35475967507327e-06
-1.52346548804595e-05
-3.68453136365075e-05
-1.85659866452918e-05
1.25821414587231e-05
-1.70864649381995e-05
-2.9868074677726e-05
-1.55405163445441e-05
8.87779303415547e-07
-2.80562389294422e-05
-1.06228529710985e-05
-1.34746825083055e-05
-5.60980700438901e-06
-7.52217192126079e-06
1.23885635141648e-05
-1.67749518386963e-05
-2.72124990966742e-05
-3.00100674916181e-05
-2.58252791294236e-05
-1.26214034375569e-05
-1.8665933695726e-05
-3.42174718089307e-05
-3.71959017044233e-05
-3.74332414973876e-05
-3.74711608130367e-05
-4.10433513671696e-05
-1.16992623270417e-05
-1.57137623858775e-05
-1.56014648824452e-05
-1.33909780852677e-05
-2.8988426055839e-05
-6.71790167427575e-07
-3.2601624304904e-06
3.98450788565169e-06
3.27854087157078e-06
1.60619646636417e-06
-2.11829379006103e-05
-2.1766963671984e-05
-1.12868158176378e-05
-1.26029418627843e-05
-2.03048970180213e-05
-1.78942833547125e-05
-2.3198203287184e-05
-2.48384342580088e-05
-3.00575301242242e-05
-3.35212889241505e-06
-2.74368486723637e-05
-2.49724184292867e-05
-1.12473100207583e-05
-1.43460263954944e-05
-1.86631133762892e-05
-2.05417857246136e-05
-8.47746964342106e-06
-3.91206003733421e-06
-1.85251398284611e-06
-1.51104916051172e-05
-3.36454589684771e-05
-1.05393328016495e-05
-2.79060012522017e-05
-2.34754032884107e-05
-2.03868155580069e-05
-1.86374091729257e-05
-3.38755427891248e-05
-1.55945881201495e-05
-6.75432056804118e-06
-3.68297842132683e-05
-4.67337972046928e-05
-4.55632496285714e-05
-3.87650539007719e-06
1.90840102183874e-06
-8.50679268242872e-06
-9.23407657332996e-06
-1.90999465881721e-06
-4.34758724712135e-07
4.3177650689227e-06
4.73190759116952e-06
-2.72157579592955e-05
-2.74728747728533e-05
8.62167929352112e-06
-3.09251833334969e-05
-2.08036641193031e-05
-1.27659282989892e-05
-3.80129959683047e-05
-1.50169094371079e-05
-1.31125660130728e-05
-1.31498713203025e-05
-3.98847988080931e-05
-1.89066217283679e-05
-1.93598695235277e-05
-1.79483542653711e-05
-3.34720087395155e-05
-1.84766412416823e-05
-3.58126863193478e-05
-2.33547192332678e-05
-2.21280635700835e-05
-2.18177585751451e-05
-1.94681440029693e-05
-1.73408121104463e-05
-8.38945931907603e-06
7.98089031457409e-06
1.77929960253803e-06
-1.33622500413516e-05
8.755742822432e-07
-1.10395984834887e-06
6.62565712775816e-06
-1.23636125271968e-05
-8.11339477140762e-06
-2.61496527187676e-05
-1.77723399201639e-05
-9.16573874908576e-06
-1.4738898018073e-05
-2.57481161146439e-05
-2.66652365904771e-05
-3.16704220107513e-05
-6.12711561112714e-06
-2.26655118508414e-05
-6.23681471611523e-06
-3.08929186963715e-06
1.20354682603482e-05
-1.47837994927771e-05
-3.57969331126882e-05
-1.62256819360069e-05
-1.73290498509246e-06
-2.39048215065288e-05
-3.31782439588478e-05
-1.11060642136427e-05
-2.82765950767998e-05
-2.40038694708398e-05
-1.01109303967117e-05
-1.17874643199413e-05
-2.92367518702739e-05
-1.19606136673032e-05
-2.83773113333662e-05
-1.50782165075098e-05
-2.62275868030513e-06
-1.19251536533315e-05
-4.21977672830511e-06
1.14667940577902e-05
-6.10112319947069e-06
-1.22555786899817e-05
-1.13804362071939e-05
8.20793992714365e-06
1.37071770199085e-07
-1.27447029634473e-05
8.88574576285716e-06
-2.58932457461319e-05
-1.76567535711701e-05
3.48451458913826e-06
-2.98707582609755e-05
-1.34824541091989e-05
-1.40586932040233e-05
-2.62877553801857e-05
-1.48479903765153e-05
-5.89530087143929e-06
-1.44142367545392e-05
-2.14248397094843e-05
-2.6343898433736e-05
-8.89357416805199e-06
-1.46443383988635e-05
-1.07053466068526e-05
1.1194396759433e-06
-2.10883107801676e-05
-1.23417507947442e-05
-1.25682150928282e-05
-1.14169969648838e-05
-9.07321731197816e-06
-2.05427280815857e-05
-2.6061401113351e-06
-2.26594507476319e-06
-5.34661335018451e-05
-2.39114796493497e-05
-1.17448009856691e-05
1.84600320606411e-06
-1.69642094769572e-05
-1.71037555474881e-05
-4.0861377548017e-05
-2.4714425052003e-05
-1.09944312666708e-05
-2.16590354460351e-05
-1.2257005766392e-05
-1.29720129668765e-05
-2.16811258317224e-05
-1.7136233941404e-05
-4.80002048254113e-08
-1.33046700750068e-05
-1.07775437630044e-05
-8.85790141937363e-06
-2.75133967488378e-05
-3.05139657928866e-05
-1.11032839269276e-05
-1.49100129753473e-05
-3.61269314054438e-05
-1.61563415467656e-05
-2.00284110833397e-05
8.97673940451787e-06
-2.22036246941664e-05
-1.7326208054893e-05
-1.2883724516033e-05
-9.25835219798079e-06
-1.92428691233362e-05
-1.250474643639e-05
-2.14568239511996e-05
-1.85301475904674e-05
-9.90092889108223e-06
-1.19169360078791e-05
-2.36297526495195e-05
-7.73077074412038e-06
-2.28907153597246e-05
-3.51080801220343e-05
-2.65737445315871e-05
-4.99323391487728e-06
-2.30453877929829e-05
-2.77726578622777e-05
-3.01732152207248e-07
-2.00697512904474e-05
-2.13209314324089e-05
9.06823987936913e-07
-1.10664677547435e-05
-2.25601432807641e-06
-6.26863045702589e-06
2.57928053379735e-07
-1.50697612194056e-05
8.98950238034075e-06
-2.44901082786969e-05
4.82328221045203e-06
-2.46074950850132e-05
-1.25253293868771e-05
-5.45004675218964e-06
3.11004771962371e-06
-4.79679970159204e-06
-1.6433671132807e-05
-1.69716544780405e-05
-2.52738135556165e-05
-2.06199295996481e-05
-3.14249302837842e-05
-1.80992798638728e-05
-1.82603407025121e-05
9.04732508659366e-06
-7.08589878191749e-06
-2.17597937836883e-05
-2.92016706407854e-05
1.40585534053405e-06
-1.91037216193329e-05
-3.50715758209916e-06
-2.45453516381531e-06
-8.97410237650952e-06
-9.49746855231128e-06
-1.0799516373328e-05
-1.25238159870572e-05
-5.95790115476725e-06
-1.99170803690376e-05
-3.75500577038606e-05
-3.4007576259008e-05
-2.22009674191181e-05
-4.33157008703437e-05
-3.6494216246566e-05
-1.04123686177882e-05
-1.99519717038075e-05
-1.59839989458358e-05
-2.45763335085855e-05
-3.54765914379617e-05
-8.01778742570718e-06
-1.07114934622967e-05
-1.34742853178199e-05
-1.94556288017512e-05
-1.07818391690935e-05
-5.90070558589054e-08
1.73248106281597e-06
-1.38505579267861e-05
4.58608555560907e-06
-1.77785304335726e-05
-2.17588531673527e-05
-2.47785981329772e-05
-2.56887537953e-05
-2.68738219243738e-05
-2.97024979542252e-05
-3.00860517070819e-05
-5.62995719923571e-05
-2.10671320316204e-05
-1.84826061907388e-05
-2.97220464258224e-06
-1.21320950066316e-05
-2.22915498705055e-05
-6.73392271916986e-06
-1.13677416758363e-05
-3.95684849921069e-06
-3.22492624056323e-05
-1.09947618809185e-05
-1.07437223187762e-05
-1.25587962762116e-05
5.21657591453206e-06
-1.46510267903626e-05
3.65481575625287e-06
-1.35701932452209e-05
-3.029075094187e-06
-2.01435020452956e-05
-1.71777203569017e-05
-2.62166053250888e-05
-2.34966091995409e-05
-1.29435187673175e-05
-1.63989824696464e-05
-1.79166598314989e-05
-3.84983041339641e-05
-1.61189360697999e-05
-7.61532264189526e-06
-2.17427259272835e-05
-3.26684656002715e-06
-2.57742632605051e-05
-1.65284592659314e-05
-1.96926785896022e-05
8.3941873837425e-06
-2.13651744286619e-05
-2.3108395554438e-05
-2.04882496392781e-07
-7.10864137044585e-06
4.78989438438176e-06
-2.46814377941288e-05
-3.81414451839969e-05
-6.82689430783363e-06
-2.92614212853697e-05
-2.61775081763371e-05
-3.15268419074345e-05
-5.58967991844473e-06
-2.51349402840329e-05
-1.1300623874109e-05
-1.23447860907187e-05
-2.21221094105809e-05
-1.87412817726455e-05
-1.86177857878941e-05
-4.14665425092425e-06
-1.25335706208367e-05
8.79822238757111e-06
1.44523465661673e-05
-1.99334411942282e-05
5.37312976430496e-07
-3.78853587577215e-05
-1.04443060485964e-05
-2.86404283430902e-05
-2.23787379492027e-05
-2.23354493577075e-05
-3.59213108299809e-05
-1.28931010327902e-05
-1.94782335444419e-05
-3.7708192060199e-05
-2.33844864877216e-05
-1.44482045746243e-05
-6.45705941010284e-06
-2.60905232607385e-05
2.41583464952641e-06
8.99834752780637e-06
-6.49843179545825e-06
-1.00026754898044e-05
-3.71233199611835e-06
-1.73123600101271e-05
-1.22323135124528e-05
-1.78573615244119e-05
5.43068385729327e-06
-1.05022464653266e-05
-1.03882611889084e-05
-1.72192853793684e-05
-2.51476100467717e-05
-2.80636515968255e-05
-1.92628774457692e-05
-3.78318512694498e-05
-3.47919466535906e-05
-1.93307787165324e-05
4.679618681503e-06
-1.13378721263346e-05
-1.76950704077872e-05
1.11270775348433e-05
-3.01792831599573e-05
-9.66565703156072e-06
3.10904014215472e-06
-1.33637041486942e-05
-1.9589330700299e-05
-2.83738991559595e-05
-1.1673914885419e-05
-5.75846963274255e-06
-1.4954796677293e-05
-1.44503845246339e-05
-6.37657297344937e-06
-4.43905949319772e-06
5.7015500720677e-06
-1.47231739105921e-05
-1.26452678104247e-05
-2.46413173418358e-05
-1.98773693577914e-05
-1.2105593480484e-05
-1.24055290753131e-05
3.14727035073437e-06
-1.27402395862929e-06
1.95044671822586e-06
1.24383749554651e-06
-2.2391918828704e-05
-1.89695648671224e-05
-1.3024961805089e-05
-1.18952471541404e-05
-4.27922113204939e-05
-2.85750157063103e-05
-6.53314452772147e-06
4.36836437689656e-07
-1.77458806185928e-05
-1.65048792443327e-05
-1.77729362297103e-05
-1.12785197079425e-05
4.28845391508443e-06
-5.83053055473e-06
-1.86327135535781e-05
1.99193311531043e-06
-1.61829940977045e-07
-2.76020786868302e-05
-2.59885425946558e-05
-1.36412330617728e-05
-3.17466676529035e-05
-3.60630052699446e-05
-3.0630932924948e-05
-4.12503975526535e-05
-2.37755156014747e-05
-3.67365573334654e-05
-1.88812195224238e-05
-6.2205810090872e-06
-1.60573312049551e-05
-1.31590694095465e-05
-1.73581297921313e-05
-1.80583158862855e-05
-1.02862004369149e-05
-9.86135286732186e-06
3.50560242662848e-06
6.70734392181036e-06
-2.13180761784351e-05
-1.40496649472119e-05
-1.75915783592713e-05
-2.70210368734803e-05
-3.62766666193916e-05
-1.0888784880391e-05
-3.08321553238424e-05
-2.93229484808718e-05
-1.27949517021206e-05
-4.0641252283037e-05
-4.49546212284316e-05
-2.09909441556322e-05
-1.90153795606447e-05
-2.56201230334335e-05
-2.116201352325e-05
-1.4741111779901e-05
-1.98699522018911e-05
9.34578640928018e-06
-1.14939635814909e-06
2.25726780834283e-06
3.59940737154529e-06
1.67549059654174e-05
-9.42564065646135e-06
-2.44795113907568e-06
-2.24758619545806e-05
-1.50164516366925e-05
-3.44015430894068e-05
-1.72520814177937e-05
-3.530215261632e-05
-2.65957104871486e-05
-1.70704943194115e-05
-1.58493132025374e-05
-4.5518285196941e-05
-2.30310884865559e-05
-3.06856894953818e-05
-1.19012009899272e-05
-1.52698700557268e-05
-2.50664584898681e-05
-3.43114193648164e-06
-1.41135439781136e-05
-1.80793690988274e-06
5.76648639710522e-06
-9.37948358126345e-06
-9.59448482563751e-06
-1.61986216014337e-05
-6.57497258432726e-06
-1.06081375357917e-05
-1.46097903809864e-05
-8.30025114836823e-06
-1.97581192308567e-05
-5.19553609990173e-06
-3.0751840640363e-05
-3.01704575513916e-05
-4.94199208911657e-06
-3.95225439072947e-06
-2.98883018234677e-05
-1.77940638443195e-05
-1.80519379329045e-05
-6.7727519361253e-06
-4.08995677311539e-05
-2.76666104941544e-05
3.44957478632454e-06
-7.32175878411794e-06
-1.31900156550514e-05
-1.26732048377614e-05
1.10327144396404e-07
5.72371897011901e-07
-1.39531759958124e-05
1.02034244354443e-06
-1.82404099804795e-05
-4.35543146830512e-05
-5.27228505289584e-05
-1.19096078868345e-05
-2.66583794224317e-05
-3.23018424124763e-05
-2.52401892724635e-05
-2.12074802214074e-05
4.63767540127067e-06
-1.03003474228966e-05
-6.69524252694973e-06
7.5093607927423e-07
-3.21149582661084e-06
-2.73030127058029e-05
-3.63613695452941e-05
-6.52539197282273e-06
-3.16456657155568e-05
-2.6585700638888e-05
-7.66379323512949e-07
-1.20432808366267e-05
-3.93329176214687e-05
-1.73615599375704e-05
-2.56014233190749e-05
-2.40941407464242e-05
-3.05557675032213e-05
-1.11937536776991e-05
-5.70899637480232e-06
-5.32297966021251e-06
-2.39844966527376e-05
-9.77196408260047e-06
-1.19971425232893e-05
-3.28463636162701e-05
-1.55886227403604e-05
-7.07404655523505e-06
-5.05194604423175e-06
-8.04673399309928e-06
5.64818855543789e-06
-3.32367159907893e-06
-1.74522960180782e-05
-3.16554507823214e-05
-1.89024485770168e-05
-3.15552675949801e-05
-2.08595902277264e-05
-7.05356887500124e-06
-1.82624681193873e-05
-1.35587408802993e-05
-9.41203401230629e-07
-1.88571760548144e-05
-1.96368242104737e-05
-4.25404375856054e-05
-1.67998203236595e-05
-9.77700494515477e-06
-2.95824551779315e-05
-6.65045806418671e-06
-9.57155617945647e-06
-1.23440980656003e-05
-1.54919873061911e-05
-2.44526885579562e-05
-1.3167031379212e-05
-3.01056614626284e-05
-1.55787047070564e-05
-8.95367584998177e-06
-8.20072005491221e-06
-2.13872710388261e-05
-3.02335565489404e-05
-1.512587561186e-05
-3.00926365511363e-05
-2.21420074009353e-05
-1.81311369802711e-05
-3.52984772216825e-06
-2.22695491778074e-05
-1.72519729278051e-05
-1.42251482706827e-05
-5.69347062243883e-06
-1.33024748760013e-05
-2.51647779846855e-05
-1.64545814567156e-05
-1.42263319596396e-05
-7.27077789637965e-06
-1.81312319094887e-05
-2.34285650429394e-05
-6.35970704777609e-06
-2.73373902933001e-05
-2.26772833355896e-05
7.08518049088034e-07
-1.16507712927213e-05
-1.92693410626322e-05
-1.64880890670088e-05
-2.44619871085923e-05
-1.56105178617743e-05
-3.0163325807807e-05
-3.37523040747174e-05
-8.0970010197717e-06
-7.70570684578965e-06
-3.57686566429524e-05
-9.53759118862486e-06
-2.21493726428819e-05
-1.39197138998157e-05
-3.41880615562373e-05
-7.47666971119554e-06
-1.09633146991952e-05
-1.28437053557156e-05
-1.68844201323048e-05
8.77605212363369e-06
3.62465328776805e-06
-1.87086945468659e-05
-5.24218150288074e-06
-3.10468001170945e-05
-2.65582653335756e-05
-1.06191331557714e-05
-2.35111053364455e-05
-5.57785786158196e-07
-1.04349893218845e-05
-3.28834071155215e-05
-9.30036301936622e-06
-2.58580341036057e-05
-2.08095266075244e-05
-1.35583776040938e-05
-8.99098343482361e-06
-1.74748536616053e-05
-2.44031582192939e-05
-2.15951522440779e-05
-8.46495615791905e-06
-5.47324194860152e-06
-2.29208447311249e-05
-9.73386164119868e-06
-2.47888434906538e-05
-1.92578232171311e-05
-2.59266276473249e-05
-1.37546475148159e-05
-2.76781374689724e-06
-2.90518127380296e-05
-2.62188774345202e-05
-9.99043748246376e-06
-6.22366341995412e-06
-3.39365629084427e-05
-7.03193343668676e-06
1.54094618032295e-06
-1.45915519451427e-05
-9.57094997942495e-06
3.16051737334123e-06
-1.08426292126168e-05
-2.43908794275921e-05
-1.36390522583186e-05
-1.4274715705457e-05
1.98164888694431e-07
-2.9706590544796e-06
-7.33872278389994e-06
-1.59217809809132e-05
-4.09548886436549e-06
2.09666533121087e-06
-2.95963606835931e-05
-1.72441910658492e-05
-2.83776546054181e-05
-2.04749361250324e-05
-4.56805835193169e-05
-2.18283451086919e-05
-3.52580695509136e-05
-2.86191421182896e-05
-3.23086985631943e-05
-1.24948192459829e-05
-3.59363875006037e-05
-6.96046987914546e-06
-2.06733690834395e-05
-2.96377034126784e-05
-2.40335732738306e-05
-2.02400491192286e-05
-2.23025076506529e-05
-1.17114262945983e-05
-9.22190054847494e-06
-2.25365194103802e-05
-8.31526648470564e-07
-3.71283079304008e-05
-3.20573281937572e-05
-2.27627989122809e-05
-8.77208637219913e-06
-4.37273893805546e-06
-1.61030704803162e-05
-3.76423181884988e-05
-3.07285443037021e-05
-1.00194277924155e-05
-2.36078659739508e-06
-4.01990474120462e-05
-7.85574281614024e-06
-1.45711017899352e-05
-2.12338339910378e-05
-6.72105854810572e-06
1.2698410898145e-05
-1.31884900036531e-05
-3.12713583121965e-05
-3.2942588075886e-06
-2.28615421076924e-06
-8.12855881153857e-06
-1.59622341397367e-05
-2.88479962393591e-05
-3.64012834396088e-05
-3.17946175360682e-06
-1.82122593777272e-05
1.03692855945873e-06
-8.39974901680712e-06
-3.87793266875177e-05
-4.29424788257695e-06
-8.9234184875621e-06
-2.24154884409968e-05
-2.85652525108516e-06
-3.06481479224171e-05
-2.41657051346274e-05
-1.8770706229433e-05
-9.50978587165062e-06
1.7627661462686e-06
-3.11524526031006e-05
4.16164351242326e-06
-3.11638639315379e-05
-2.8494453831332e-05
-2.82780643506877e-05
-3.24681510270833e-05
-2.13802517238193e-05
-1.63401140557552e-05
-1.4807209000721e-05
-2.51346323682374e-05
-1.08669141960458e-05
-9.22644115853365e-06
-1.46176065067943e-05
-1.76218123515813e-05
-2.56587834423352e-05
-9.51715678710873e-06
-1.8373614607807e-05
-2.64260004392802e-05
-1.80753668452532e-05
-8.63559409969418e-06
6.75082842418078e-07
-1.11947252171898e-05
-1.77329316183285e-05
-1.63086111509874e-05
-1.85983259101606e-05
-3.80812890554721e-05
-3.95498924381822e-05
-9.09798012567709e-06
1.75907797724939e-06
-3.45657142056917e-05
-3.68490002248484e-05
-1.77215124528523e-05
-1.79597575540162e-05
-1.20378263792995e-05
-3.39076965915217e-05
-2.53517878935986e-05
-1.21630377689903e-05
-2.07562552082102e-05
-6.87742529882954e-06
-9.57424761361439e-06
1.55101680765995e-05
-1.13096546006203e-05
-5.29594193567072e-06
-1.34972874620177e-05
-2.68044080161376e-05
-3.07317922412475e-05
-3.30794671907739e-05
-3.92442676184597e-05
-2.70187148407071e-05
-6.81373661005229e-06
-1.18838790420573e-05
-2.51729303246101e-05
-1.54852557119932e-05
-1.08327107619534e-06
9.79344126142568e-06
-1.75408623273711e-06
-5.90210401683285e-06
-5.13817149297298e-06
-2.201811890813e-06
-5.74717187421191e-06
9.47578178204167e-08
-2.01898271957389e-05
-9.78648108887252e-06
-8.68134354465493e-06
-2.86204086979658e-05
-1.86112213507821e-05
-2.20482808963427e-05
-1.10033813343609e-05
-7.93802218733899e-06
-3.48450572864954e-06
-1.25916718921992e-05
-5.63184298599406e-06
-6.46352005231187e-06
-2.34313901453228e-05
-2.65941609989146e-05
-6.87810554683804e-06
-8.76180924917585e-06
-2.30222533889374e-05
-2.40860608889369e-05
-1.03395695197074e-05
-1.71396772667271e-05
-2.14097858385682e-05
-1.73037677543263e-07
-2.36457427415878e-05
-2.77572914976108e-05
-1.566047209049e-05
-1.5592191884468e-05
-1.9869988639021e-05
-1.41671463318097e-05
-1.43408370722501e-05
-3.7956588566175e-05
-9.83474046328599e-06
-1.21251157228513e-05
-3.21832718533973e-05
-1.36414847923669e-05
2.88196278471535e-06
-6.58555186197741e-06
3.85934901572346e-06
9.52117561826642e-06
6.07820676799474e-06
-8.42836162395851e-06
-7.68001440056732e-06
-2.16880433622645e-05
6.36656054793733e-06
-1.68683565658079e-05
-2.29289419016454e-05
-2.50955802053935e-05
-2.32067826048534e-05
-8.61689637652296e-06
-3.19055308329789e-05
-3.21052262671422e-05
-1.56031086130059e-05
-8.30437856893161e-06
-4.38617643048586e-05
-2.96373863411364e-05
-6.89388276325814e-06
-3.47427877208547e-05
-2.01221774847966e-05
2.71622840524281e-06
1.01655120559711e-05
6.59086632712805e-06
6.74395883772827e-06
-1.50060514815129e-05
-2.14340428598852e-05
-7.63903134840741e-06
-9.57774535086629e-06
-8.99933870110805e-06
-5.58040524628984e-06
-1.66678207614784e-05
6.03851225466781e-06
-2.88463205614708e-05
-1.84217478162188e-05
-1.41024307305706e-06
-3.00175633079539e-05
-1.32900718995308e-05
-3.70055433945595e-05
-2.91907625699246e-05
-2.70793219299157e-05
-3.81336936680596e-05
-2.91892541733666e-05
-2.80797206126819e-05
9.56600913003357e-06
-5.09363832703256e-06
1.20632930262013e-05
-1.19891212788937e-05
-1.63432287906682e-05
-1.97311193257716e-05
-6.15106320013138e-06
-1.5888173051242e-05
-1.57636406778987e-05
-1.65723010996158e-05
-1.12838734465161e-05
-1.97300347738517e-05
-6.47424524667457e-06
-2.69832863246649e-05
-2.62718154274904e-05
-2.4120471956712e-05
-1.29345397529686e-05
-3.72748649773013e-05
-1.53976752953876e-05
-1.10089651570912e-05
-2.65780607366692e-05
-1.34479591542921e-05
-1.96526073461509e-06
-7.23614237064444e-06
-1.2316948818966e-05
-1.93550711579339e-05
-1.47723721378306e-05
-8.75746367734691e-06
-4.63643620171092e-06
-1.54064971323102e-05
-1.82167207879123e-06
-2.77320412626472e-05
-3.91474325713091e-06
-1.85976539481641e-05
-2.73934272004073e-05
-3.01238043148679e-05
-2.10733143488353e-05
-2.05990536801872e-05
-1.7956333836378e-05
-1.46675064873509e-05
-1.72026383199151e-05
-1.83138601707217e-05
-1.25926342728015e-05
-1.04323714363002e-05
-1.62735878138989e-05
-1.7346124244894e-05
1.45051664113916e-06
3.27475609293894e-06
2.23440546121872e-07
-1.50016712066233e-05
-1.08621908846782e-05
-5.16485221104107e-06
-1.53666955581946e-05
-1.27265666960118e-05
-6.67802999283269e-06
-1.38863844855313e-05
-2.39226886509804e-05
-3.95527398311515e-05
-1.76769383082412e-05
-1.17892152591508e-05
3.59655943794074e-06
-1.38549627625108e-05
-6.54252017904056e-06
-1.72649260443118e-05
-2.68619664345001e-05
-2.70520383348407e-05
-4.00576512079319e-05
-1.80725495272703e-05
-2.70642478115402e-05
-3.68448507197476e-05
-3.25331114818176e-05
-1.11519890115941e-05
-1.57424183117999e-05
-7.97206975077421e-06
6.26915532243801e-06
-2.27485983944171e-07
-4.37774916359442e-06
-1.98545844212686e-05
-2.08916993283354e-05
-1.60641383736507e-05
-1.07784646894759e-05
2.23585487185612e-06
-2.45895394042471e-05
-5.2737028806451e-06
-3.10137765066177e-05
-1.80930006508987e-05
-2.15259816801246e-05
-2.46316796830803e-05
-1.71936451316794e-05
-1.96414239976596e-05
-4.64198674854425e-05
-5.2322015269208e-06
-9.05191967975495e-06
-2.11606425987371e-05
-2.79768808977068e-05
-3.34705442752226e-06
-1.11121635440348e-05
-1.30502087552494e-05
-8.33926180403082e-06
1.6357328006411e-05
5.7344034414458e-08
-5.16854924107386e-06
-1.70523569105789e-05
-1.09756004111587e-05
-4.22345321026058e-06
-1.37734403528597e-05
-1.32386922522117e-05
-2.10574546495352e-05
-6.03535261822787e-06
-3.78601343877682e-06
-8.0328506128468e-06
-1.59022912895586e-05
-4.20517132149316e-06
-1.96380341421519e-06
-3.60636823802522e-05
-2.74402261280014e-05
-3.47546944008697e-06
-1.10130230549012e-05
-1.51501507189765e-05
-8.61414503186115e-06
-2.20459829352598e-05
-2.10085612221343e-05
-1.30951004068513e-05
-2.26159830324543e-05
-2.97200772103532e-05
-4.93627128428513e-06
-6.15409939342116e-06
-3.67572906945918e-05
-1.45051816183286e-05
-1.0895149721789e-05
-5.65213746797323e-05
-1.42615044418681e-05
-4.27030486547881e-06
-2.49064591418537e-05
1.74255705415204e-07
-7.88490252559285e-06
-2.23159005032604e-05
-4.47041621013829e-06
-1.8507827551247e-05
-1.11189724987349e-05
-2.2813786008934e-05
-5.74256463647333e-06
-1.57670668473934e-05
-3.29293942006334e-06
-1.52133491750646e-05
-4.63944615161098e-06
-1.89849421121501e-05
-2.0988519304117e-05
-5.53382733882097e-05
-1.83439693886805e-05
-2.26997824503678e-05
-2.354056421943e-05
-2.90071966411567e-05
-3.27798432576056e-05
-2.42260156010014e-05
-1.16276685807005e-05
-2.28680062955851e-05
-2.33510979145902e-05
-1.73658762919055e-05
-2.09411731640796e-05
-3.68750800153472e-05
-3.36988073434282e-06
3.22230097291545e-06
-1.91264875229289e-05
-3.47270838288409e-06
-2.63030273604655e-05
-7.41337173271014e-06
-1.88857885779313e-05
-2.67843075071193e-05
-2.27333537147184e-05
-1.7599749655471e-05
-1.907643166113e-05
-2.57048652776696e-05
-2.64833471347105e-05
-1.46490952498457e-05
-2.09414898814301e-06
-1.90585099714475e-05
-3.55342031622585e-05
-7.54020803502866e-06
-2.61313565692416e-05
-2.1709735776829e-05
-3.62390488944595e-05
-1.16816339042713e-05
-1.64557901330526e-05
-1.19436337559047e-05
1.71015128625065e-06
-1.2323794662617e-05
-2.67344502303857e-05
-2.73324118418842e-05
-1.70087277181789e-05
-8.36512055446554e-07
-1.31940483461678e-05
-2.82997118427988e-05
-2.23967585261073e-05
-1.27370726062348e-05
-2.7235537372885e-05
-2.40380296625731e-05
-2.52409694121034e-05
-1.58483745726998e-05
-1.66419067782234e-05
-1.2052886386702e-05
-9.49835744829488e-06
-2.78867175482112e-05
-1.12163764552669e-05
-1.72839379879146e-05
-2.04281170877447e-05
-2.86141250382001e-05
-2.13060511369059e-05
-1.91347905562028e-05
-1.48182586378255e-05
-2.83178184745321e-05
-3.4268046459716e-05
9.38314818869944e-06
-8.73571919873091e-06
-1.84842532418143e-05
-3.50216523228136e-05
-9.65425453818614e-06
-3.16895209783388e-05
-2.21749395455594e-05
-1.61120273798711e-05
-1.38852825902495e-05
-2.29831474791144e-05
-1.81346163238402e-05
-2.73169614772351e-05
-1.96285212102993e-05
-4.75395452432553e-06
-7.07530878638919e-06
-1.72994338581422e-05
-2.01780257305998e-05
-2.27125787918954e-05
-2.33496715874738e-05
-2.12478191947864e-05
-1.72121217717154e-05
-3.98287919162755e-06
-3.48558748618507e-05
-3.23875793059183e-05
-3.76824576250133e-05
-1.44289423205023e-05
-1.09526443970785e-05
-2.06914730657711e-05
-3.6784258682276e-05
-2.71020404145644e-05
8.58268003968291e-06
-1.05106518271079e-05
3.81873942727915e-06
5.05282521618552e-06
-1.20427057428567e-05
-1.3888993847172e-05
9.04760221908997e-07
-2.49773958457247e-05
9.34292631741691e-06
4.23983166129877e-06
-3.25552612506949e-05
-1.4127517777287e-05
-1.52554392259971e-05
-1.82274605521651e-05
-2.40574261001812e-05
-2.17338523960448e-05
-1.6603312327177e-05
-8.29907038577077e-06
-1.77757713685758e-05
-2.00388065441238e-05
1.91959091815066e-05
3.38803179984298e-06
-8.39531829458042e-06
-2.41961513804414e-05
-2.71944216798483e-05
-1.00219514077847e-05
-6.90435962218879e-06
-2.95029553552484e-05
-2.31147146282871e-05
1.13499172908674e-06
-2.16434842950525e-05
-2.57333115456461e-05
-1.63360085543192e-05
-1.25316163558753e-05
-1.66269390394957e-05
-2.31449583663112e-05
-1.93951162682318e-05
-1.55814686989958e-05
-1.89900446129238e-05
-3.45546329940396e-05
-2.43875163549253e-05
-8.20913464905222e-06
-3.35748265486982e-05
-1.72802659870962e-05
-2.82314088942133e-05
-6.72836694759133e-06
2.87000496637747e-06
-2.34025405101356e-05
-3.94942018976265e-06
-1.89224002857191e-05
-4.93524745908461e-06
-4.08245820793287e-05
-1.6687145692105e-05
-2.17117243057864e-07
-2.38003303917035e-05
-3.09249841037706e-05
-4.16898293073223e-05
-3.04359926224419e-05
-1.34932699668971e-05
-1.79930724760096e-05
-2.63361094226696e-05
-8.36989581564893e-06
-1.15320536713897e-05
-2.54484961136451e-05
-6.36838711609195e-06
-8.41706642291372e-06
-8.0546743434471e-06
1.41572291117006e-05
-1.28377218111293e-05
-1.0443393169219e-05
-1.91688089732404e-05
-5.79544464932773e-06
-1.26945450433552e-05
-1.48249082842823e-05
-1.4598513195677e-05
-1.33846424619787e-05
-6.98910556743819e-06
-2.57875705207413e-05
-1.29076578687692e-05
-9.51319700073647e-06
-4.04826225770675e-05
-2.28574434609418e-05
-1.94313350005637e-05
-1.85228430657638e-05
-1.91798306885011e-05
-7.19387551180142e-06
-1.17795749001238e-05
-6.73824731520484e-07
-9.1537067005356e-06
-2.05038951906554e-05
-2.1795329175646e-05
9.53121332722827e-06
-4.76706638895294e-05
-3.42426605029783e-05
-1.0490147763371e-05
-2.94306275952644e-05
-2.57415182126038e-05
-5.21989257136977e-06
9.51140395113544e-06
-2.9774873365948e-06
-1.88937406630636e-05
-2.07197766736831e-05
-8.83125064736323e-06
-8.32797747301753e-06
-9.26489990320958e-06
3.46894995354894e-06
-2.94013093862101e-05
3.99544543456471e-06
-2.18321064121402e-05
-2.57364293920364e-05
-2.810273922181e-05
-5.45168361377447e-05
-1.33971972562816e-05
-2.41327401316883e-05
-2.57919526370019e-05
-1.96760324762321e-05
-4.11534753989708e-05
-2.4004788378779e-05
-3.20771820621749e-05
-1.45578600441082e-05
5.79171706548195e-06
-2.41271436935842e-05
-1.59255802936388e-05
-2.32929743590457e-05
-1.55422882230751e-05
-1.88234614409795e-05
-4.09123104121803e-06
-2.32323822618255e-05
-1.62788254950102e-05
-6.0598044999322e-07
9.85053791560497e-06
-3.30715869458622e-05
-2.00467323764635e-05
-2.62181136264246e-05
-1.88114270838739e-05
-1.65183845962602e-05
-1.62528947243605e-05
-1.05010105439448e-05
-1.84861609846106e-05
-1.05741459526613e-05
-9.58039773424425e-06
-2.298584610058e-05
-1.11750668354112e-05
-1.45011541063067e-05
-3.29129497582149e-05
-1.75101364052988e-05
-1.05759140565222e-05
-2.37737261109175e-05
3.72373798423811e-06
-1.97125540349457e-05
-2.46413924338045e-05
-1.39854697330647e-05
-2.0124275328651e-05
-1.93135693734973e-05
-2.92946348487208e-05
-1.71024733039411e-05
-7.80408742010306e-06
-3.0687924320666e-05
-2.35533365860096e-05
-2.1445407718901e-05
8.43382388321273e-06
-4.87073078901704e-06
-6.69750447385091e-06
1.10600591226964e-05
-1.0018287047277e-05
5.22706870629969e-06
-1.23073607690596e-05
-2.85640932461441e-06
-1.11384637338557e-05
-1.95107700583941e-05
-2.64813220890873e-05
-1.42856326111813e-05
-2.34603483682365e-05
-1.73374016201919e-05
1.87764166997649e-06
-3.15282463417519e-05
-2.45637848149698e-05
2.38919024086202e-06
-1.30752606947511e-05
-2.26245636774607e-05
-2.42310996754713e-05
-1.28180361513997e-05
-2.09733101095539e-05
-2.819427875724e-05
-6.56501185307271e-06
-7.47305726531211e-06
-4.85787871436546e-06
-1.5934108770274e-05
-1.05637535916186e-05
-2.47941315259991e-05
-1.25622361510821e-05
-2.80668239541444e-05
-1.17528470172578e-05
-8.63905176613803e-06
-8.83838666206207e-06
-2.04352624305814e-05
2.91988943685756e-06
-1.72643814900454e-05
-2.53873392514974e-05
-3.09465463880709e-05
-9.51473085571285e-06
-2.03079913701123e-05
-2.66467806883791e-05
-2.80411973294274e-05
-1.9024531759691e-05
-1.63639883742581e-05
-4.33363336985123e-06
-7.37785814267426e-06
-1.96489642499886e-05
-1.50843667759401e-05
-2.32683624554794e-05
4.20861881453602e-06
-3.23203769780211e-07
-1.12609921902081e-05
-7.56503598833362e-06
-3.39886515060644e-05
-2.02361915390215e-05
-3.30800312165554e-05
-2.46510909274246e-05
-1.98919811633379e-05
-2.48404855330464e-05
-2.45357371638923e-05
-1.02233667936999e-05
-2.66832498440231e-05
-4.2084293152724e-05
-1.90799167863807e-05
-5.47710549651301e-06
-2.20457529158061e-05
-2.43440879476093e-05
4.34330883435464e-08
-2.3604795012631e-05
-1.84862663450986e-05
-1.51587820980423e-06
-2.137680422693e-05
-5.30465393039769e-06
1.18023647595764e-05
-5.3109723582267e-06
-9.61044967583506e-06
7.92155480944641e-06
-1.83350721310306e-05
-1.29007984981579e-05
-3.43616297833733e-05
-3.07156887074379e-05
-1.47845751933315e-05
-2.33157745603836e-05
1.84327819895778e-07
-3.38693352838226e-05
-2.95752594802071e-05
-7.69846085795808e-06
-1.99468338223971e-05
9.4078835825727e-06
-1.02114484686725e-05
-1.75199747120622e-05
-1.78173651021912e-05
-1.71958473091472e-05
-3.25441182433656e-05
-1.55894763836644e-06
-1.66023750815468e-05
-2.39324057741065e-05
-1.99678627851132e-05
9.15275204252462e-07
-4.58806546877494e-05
-2.08269142707657e-05
-1.34444704472117e-05
-1.14242098427125e-05
-1.90657719057252e-05
-4.5967415366283e-06
-6.28521060564091e-06
-2.16993094891261e-06
-1.43124300233125e-05
-7.73730982469359e-06
-1.18465680659131e-05
-1.50200883214115e-06
-1.26286649451891e-05
-1.63691953178046e-05
-2.3484174603243e-05
-9.55590778797336e-07
-3.00055484828811e-05
-5.60416015989415e-06
-1.62155445091083e-05
-4.07053140014373e-05
-1.50672477483285e-05
1.80712180359658e-06
-4.06674483832664e-05
-1.35739400087958e-05
-2.50584580833885e-06
-2.11336353520714e-05
-3.49260352226998e-05
-2.53602583077478e-05
-1.24955853780173e-05
-1.40016569918984e-05
-2.5280556378399e-05
-9.33226360241049e-06
-1.01072987326986e-05
-2.3036394045835e-05
-2.72672793777149e-05
3.21305268650628e-07
-1.3187715755564e-05
-9.88424889336288e-06
-2.18142124199531e-05
-3.47877266688478e-05
-3.62281594754554e-05
-7.29461754035512e-06
-1.79339102272658e-05
-1.80460823127565e-05
-2.8360238313194e-05
-1.23888011761921e-05
-1.65456786862878e-05
-2.16522817905298e-05
-2.62693695124193e-05
-1.49010756776783e-06
-1.90834338399343e-05
1.52928961303743e-07
-2.34416899354385e-05
-1.16964206686846e-05
-1.39359631953683e-05
-7.42533827672667e-06
-7.11647649984623e-06
-1.58473353474742e-06
-2.82083173810745e-05
-6.99080827708169e-06
-2.79268852434396e-05
-1.83765034984216e-05
-2.5062051434911e-05
-1.58321600850441e-05
-2.61673802821374e-05
-4.10738807970444e-05
-2.73434262211846e-05
-1.96963014555879e-06
-1.9676122994654e-05
-2.96991671707554e-05
-2.62940962527753e-05
-1.38865345242563e-05
-1.00095394819834e-05
7.87826943993184e-06
-9.87604215537261e-06
2.53258189576115e-06
-4.86702733768667e-06
-7.15722428321129e-07
6.15496461764718e-06
-2.67990362422172e-05
-6.19475749994843e-06
-6.71139635443969e-06
-2.72615095225941e-05
-1.8225372925572e-05
-4.01941786667213e-05
-2.91102637217244e-05
-9.16252558526717e-06
-2.16682585053363e-05
-1.24678581369727e-05
-3.42218942885021e-05
-1.57804025371433e-07
-3.39103236150775e-05
-1.13140830146403e-05
-1.33219988699861e-05
-1.63953884178525e-08
-1.09238340064329e-05
1.70043526629308e-06
-8.87046342283877e-06
1.4672924149921e-05
-6.84520230894299e-06
-2.32058109319411e-05
4.34529240370562e-06
-2.14793194724839e-05
-2.12784216278513e-05
-3.50365571598965e-06
-1.75798344494409e-05
-2.57048713036657e-05
-2.7185431865843e-05
-2.81640185894794e-05
-8.37470819728219e-06
-7.1430291468353e-06
2.01883010782713e-06
-8.06668480470298e-06
-1.54958379712146e-05
-1.92839140320845e-05
-7.71120453492178e-06
-2.30804207328432e-05
-2.17701632181545e-05
4.96236914991992e-06
-2.29291912636607e-05
-1.00174657071811e-05
-1.100986461885e-05
-8.1074233707555e-06
-1.87286556732512e-05
-1.7389250746789e-05
-3.42511231035628e-05
-3.20718263369721e-05
-3.97536828160804e-05
-1.9360003597932e-05
-1.34162230195228e-05
-2.76159987255567e-05
-2.19300430531082e-05
-2.99649199525303e-05
-1.99294209035032e-05
-8.02318517583981e-07
-6.64634859484089e-06
-1.73781887441016e-05
5.9540524184845e-06
1.77906941514562e-06
-1.07636998745296e-05
-1.33342735379233e-05
-2.08609237668014e-05
-6.61970389729623e-06
-1.87852176690166e-05
-3.00837384388444e-05
-3.3656477111567e-05
9.63888979515535e-06
-1.81570225766876e-05
-2.03158828138684e-05
-2.77122226511865e-05
-1.71800085210369e-05
-2.40967183021549e-05
-1.91301935265343e-05
-1.11942689033694e-05
-1.31861258441523e-05
-2.14965687931958e-05
-1.75441735848161e-05
-1.17592555782426e-05
-1.44050961506407e-05
-1.16866802841923e-05
-1.62906197304524e-05
-1.66593093403372e-05
-2.39230116750953e-05
-2.67403208264449e-05
-4.96883483899542e-06
-1.28151165181288e-05
-3.18900649732182e-05
-2.51896458647992e-05
3.25131775944885e-06
-1.39950701847099e-05
-3.21225277160145e-05
-2.3881834646686e-05
-2.03909047658812e-05
-1.29354223999067e-05
2.28314099130304e-06
-3.82070274925474e-06
-8.62929163589026e-06
1.6194124653862e-05
-5.72346128019712e-06
-9.54030059209612e-06
2.15498684795058e-05
-1.05419049639538e-05
5.30614446743536e-06
3.75847824274723e-06
-4.40813641363555e-06
-2.63971921576611e-05
-7.0038005860671e-06
-1.34967861576336e-05
-7.24526941276751e-07
-3.25357832322604e-05
-3.15738994407601e-05
-3.02564532919399e-05
-4.36530945289954e-05
-3.0680908765849e-05
3.64635272125962e-06
-1.45538801994876e-06
-2.26132880737969e-05
-1.03056816457003e-05
-4.98912730941508e-06
-6.19574628021456e-06
-1.27600027012402e-05
-6.4592078623564e-06
1.45259065724245e-05
-1.03411599744485e-05
-2.58468951779888e-05
7.07021167971322e-06
-2.8879387729247e-06
-3.15796693835212e-05
-1.82101508466495e-05
-3.46018933033974e-05
-1.53835929124638e-05
-4.12480996890537e-05
-1.45339373062686e-05
-4.72075114865313e-05
-3.75857338496474e-05
-1.52371268070802e-05
-2.64743498355177e-05
-2.17879236641847e-05
7.64294879648126e-08
1.99247176777934e-06
-1.60706037625761e-05
-1.05547780247763e-05
-8.82314929654443e-06
-1.25737263148095e-05
2.20719764391424e-05
-1.69094404785028e-06
3.04142919424591e-06
-5.46423925655219e-06
-1.56417731954902e-05
1.02814957840367e-06
-8.0483139585929e-06
-1.46377873837941e-05
-3.07957901720986e-05
-3.01196789622635e-05
-2.53407227029522e-05
-3.84168970506767e-05
-1.50708374186885e-05
-1.5772317137676e-05
-2.15253802364164e-05
-1.25716358826941e-05
-1.47278646273428e-07
-3.72295150782687e-06
2.82761068419894e-06
2.94824446272205e-06
2.06053317090572e-05
-5.92433731266155e-06
-8.55909789955325e-06
-3.67782418265512e-06
-7.01953912532004e-06
-3.58578894144167e-05
-2.12110935965568e-05
-1.42956976556954e-05
-2.12877617855017e-05
-2.14326677236037e-05
-2.53578524238881e-05
-2.19124145092654e-05
-2.96246880114387e-05
-2.7676832820399e-05
-2.2101189583401e-05
9.10441262312478e-06
-5.42210746446498e-06
-9.66971233513165e-06
-1.30336341402046e-05
-1.07964598250815e-06
-4.10985658056506e-06
-2.18729107399247e-05
-1.80759539778553e-05
-9.71091282090743e-06
1.29753762609948e-05
-2.66565921680664e-05
-5.2726512642894e-05
-4.52795707640183e-05
-2.05379409370851e-05
-5.01741892007735e-05
-1.08424789625435e-05
-2.72194251078493e-05
-2.8140749772899e-05
-1.56616965237412e-05
-1.44956669640982e-05
-2.8912897768278e-05
-2.15380335069102e-06
1.83586789903482e-06
-1.32073143037087e-05
-1.02224005600512e-05
-1.76626402694928e-05
-5.31781775070423e-06
-9.70624972019409e-06
-1.21666723863821e-05
-1.47631313135086e-05
-8.98044662877235e-06
-1.63566844799089e-05
-1.34189734567637e-05
-2.67164290851616e-05
-2.4558470887178e-05
-4.25546460558382e-05
-2.36843054291966e-05
-1.75124160420581e-05
-1.66812915340539e-05
-1.41834893382966e-05
-2.36270390232998e-05
-9.95214954920338e-06
-2.580430325848e-05
5.55312629087615e-07
-1.85707067563374e-05
-1.73651031483941e-05
-6.0755095833193e-06
-6.74948615410359e-06
1.07584071601704e-05
-2.96690249923168e-06
-2.25141373492573e-06
-8.63986127246791e-06
-1.49412143073585e-05
-3.71740875893404e-05
-1.95876863727281e-05
-1.75479765128231e-05
-3.17849413909485e-05
-2.25965495441483e-05
-2.52763914543067e-05
-2.07810988751843e-05
-2.78885397575548e-05
-1.2746033378106e-05
1.24885269197581e-05
-2.56371827265209e-06
-1.9237001839849e-05
4.44529293450989e-06
-3.73011618712766e-06
-1.80448972161771e-05
4.12779854808546e-06
-1.1077132488247e-05
-1.73458493584028e-05
7.73980380735209e-07
-1.19782975984594e-05
-1.89785348538017e-05
-2.75717179254312e-05
-3.97436872534363e-05
-1.7185488215518e-05
-3.28715973417752e-05
-3.6862912853279e-05
-1.03318153551588e-05
-2.11415689942299e-05
-2.66975134150136e-05
-4.01883066896157e-05
-1.2524547992605e-05
-8.81175822803281e-06
-3.05401841996972e-05
-2.62178653290133e-05
-1.43597834872465e-06
4.5220187258813e-06
2.89530407259725e-06
-1.17167423174234e-05
-2.66522046600147e-07
-2.47199657649176e-05
-6.19497297416035e-06
-1.55733327894705e-05
-1.41508506325824e-05
-8.42571493713304e-06
-1.11635423731646e-05
-3.07538236958023e-05
-3.21429929064221e-05
-2.88019449669947e-05
-2.21536511778178e-05
-3.54617174663459e-05
-3.40757425911429e-05
-1.30871446032374e-05
-1.23560341083166e-05
-1.8409998766167e-05
-1.68242803852376e-05
-6.00268957480488e-06
-1.70447389156774e-05
-6.36522580704447e-07
1.10260351609513e-05
-5.52270082404605e-06
-2.44483442453263e-06
-1.05101063344497e-05
1.05920635892779e-05
-2.93873082360835e-05
-1.15840533362333e-05
-5.5828151677651e-06
-3.30016846447959e-05
-3.06135338528978e-05
-3.20613815531912e-05
-3.66156125650388e-05
-2.87409133609255e-05
-1.1229744490219e-05
-2.88240552767455e-05
-2.62348282465499e-06
-1.97159522771972e-05
-1.46546518672654e-05
-1.97988662635363e-05
-5.96500660126373e-06
1.01553349949167e-05
-8.15825721492431e-06
-3.37027960169782e-05
-1.73890667320473e-05
-3.02088981083915e-06
2.74087794239303e-06
-3.15782032694707e-05
-4.32260324793355e-06
-1.70357472311346e-05
-1.5467412729806e-05
-1.06963164384598e-05
-1.61528744951665e-05
-1.61740010758253e-05
-1.06377027195175e-05
-2.28323262537878e-05
-1.00743369245773e-05
-1.94613020896687e-05
-1.7826402905747e-05
-1.89626566358379e-06
-2.08222871080884e-06
2.44757477241521e-06
-6.45368502398032e-06
-5.23575161869382e-06
-6.13861757406003e-06
-2.99305479402961e-05
4.5126236418145e-06
-2.23259847425271e-05
-8.35937113943683e-06
-3.03936093891515e-05
-1.91849057389757e-05
-2.63944468341826e-05
-2.06276169233936e-05
-1.59366175572092e-05
-1.67710425060981e-05
-1.42882972940922e-05
-8.15225178798205e-06
-1.93986595536152e-05
-2.45938210660129e-05
-1.74762004249952e-05
-1.11565679783713e-05
1.91966379577633e-06
-1.69483355202824e-05
-5.21470517010637e-06
-2.8799900787723e-05
-1.45077345585903e-05
-1.35501755268329e-05
-5.48002218087935e-06
-3.01098163575121e-05
-9.10710474735277e-06
1.12896924156696e-05
-1.57699990024651e-05
-2.08110956792403e-05
-1.59472775698749e-05
-1.7674293278527e-05
-1.36633128523409e-05
-1.70155301864525e-05
-1.36678771448591e-05
-1.15829328631774e-05
-8.38381277471143e-06
-3.32403517619212e-05
-2.22329168809174e-05
-5.52779954666827e-06
-1.84823939403633e-05
-1.24695719628075e-05
4.06242578003087e-06
-1.109421188335e-05
-1.3799510855331e-05
-5.31574911733312e-06
-8.898661584643e-06
-8.70232081390969e-06
-3.30734157953876e-05
-2.11161273856335e-05
-7.12560452003392e-06
-9.36345885353474e-06
-2.91553413994208e-05
-3.67276359927941e-05
-2.87777046809124e-05
-3.00411246235409e-05
-3.73419347231265e-05
-2.97550718378527e-05
2.47284735820607e-06
-1.29432938100743e-05
-1.84405631480342e-05
1.18638413864928e-06
-2.00808129950637e-05
-6.06709817517278e-06
-1.873810353965e-05
5.48982383679399e-06
-8.78308762965676e-06
1.69548707749847e-06
3.84857012897303e-06
-1.97093519890003e-05
-8.32700981276564e-07
-6.48839139568524e-06
-3.79192965167368e-05
-7.39745358052192e-06
-5.46484626636551e-06
-3.87856138086617e-05
-4.01707335614065e-05
-9.93500003761131e-06
-2.23336634137217e-05
-2.22655374898487e-05
-6.23074653981259e-06
-2.02250259882195e-05
-3.46736440067862e-05
6.49696952151982e-06
-8.80505187706696e-06
-9.74940816236794e-06
-7.03152893464249e-06
5.77953449879339e-06
-1.64579480517386e-05
-2.8485847230844e-05
-1.9989957022923e-05
-8.56388654203886e-06
-1.30111871373461e-05
-2.01125511451022e-05
-3.10851887838953e-06
-2.72518750108861e-05
-2.52300891653551e-05
-2.8958129885742e-05
-3.46035062083534e-05
-2.77861277081662e-05
-1.66049588668149e-06
-1.74966582602102e-05
-1.1905782021002e-05
-1.49146561326867e-05
-3.76992111519391e-06
-6.68388423251564e-06
-9.6612667045373e-06
1.02237156516642e-06
-1.1755896164741e-06
-1.87382852179382e-05
-1.98809016979973e-05
-1.88081523307316e-05
-2.8304604547594e-05
-2.05101382623712e-05
-2.44672734676055e-05
-3.75057171074701e-05
-2.20389193838727e-05
-5.76086490025967e-06
-3.61953475267401e-05
-8.16699757657322e-06
-3.66798908463555e-05
-2.81913799781041e-05
-3.82297165768606e-05
-2.4209632188936e-05
-1.72413277496645e-05
-3.06792119968983e-05
-2.68975726056716e-05
-1.63285003183616e-05
-1.22215146726615e-05
-7.01388271976992e-06
-2.04643810779271e-05
-7.22733023123874e-06
-2.75609441901205e-05
-3.21557769764688e-05
-3.42685875684753e-06
-1.82602427368977e-06
-1.33676720902189e-05
-2.31948233457109e-05
-3.2173086445931e-05
-2.50172331833908e-05
-1.72567729343451e-05
-3.84014955657665e-05
-2.43841065968827e-05
-1.54644758993713e-05
-2.79156503048103e-05
-7.81747011204346e-06
-1.65711619605124e-05
-1.62923100916306e-05
1.22610463004178e-07
-3.6146370095675e-05
1.41191092602489e-05
-1.10099146740744e-05
-9.31546371220256e-06
-1.505409250817e-05
-1.05998694508356e-05
-1.59093972744163e-05
-1.2341901936678e-05
-2.23556955235791e-05
-1.56404349804607e-05
-1.90780434588945e-05
-2.11020157316976e-05
-2.62705781924278e-05
-2.71324094387803e-05
-2.68568161930972e-05
-2.94465553868997e-05
-4.80226873554235e-05
-9.046963288239e-06
-1.09439437300972e-05
-1.08764887197438e-05
-3.12676945642707e-05
-8.95358000317503e-06
-3.68725311323534e-05
-1.4109428959032e-05
-1.59755624631044e-05
5.54990824490024e-06
-6.66632410432364e-06
-1.79419754894347e-05
-1.36265516283303e-05
-1.86720356103037e-06
-2.43415350873394e-05
-1.81153688258149e-05
-2.75316117677052e-05
-1.94792697862736e-05
-1.68939039431128e-05
-2.3864091280244e-05
-9.98646146195219e-06
-2.32409299589799e-05
-1.4039185569306e-05
-1.12732330188885e-05
-2.45723694925784e-05
-3.08675383073355e-05
-2.06935792147309e-05
8.67565176283697e-06
-1.23977134521138e-05
-3.35907742770155e-05
-2.96794350299889e-05
-2.42807317132322e-05
-2.44384930618844e-05
-6.25978726855904e-06
-2.11437649793653e-05
-5.83960686177012e-05
-2.08556131944344e-05
-1.204610302624e-05
-3.15836458437336e-05
-1.593699045035e-05
-1.12842184415117e-05
-1.46440634048168e-07
-2.30151087558766e-05
-2.71689075121384e-05
-7.03172271108276e-06
6.89733456065104e-06
2.9790734864096e-06
-1.6272474016784e-05
-1.64980609521645e-05
-4.14953171888985e-06
-1.519485451062e-05
-1.2529571217192e-05
-3.56208832018622e-05
-7.9852987511212e-07
-3.43759021014144e-05
-1.68936410445912e-05
-4.91814847655214e-05
-2.13613383917655e-05
-3.14953506593486e-05
-2.99399039841592e-05
-3.92022692183553e-05
-5.51112409287741e-06
-1.20848886719525e-05
-3.31517170009444e-05
-2.51357116571197e-05
-1.34431139414199e-05
-9.03761729191501e-06
-1.75906506567086e-05
-2.94611916537215e-05
-5.27138770836677e-06
-1.3594286016932e-05
-1.67985809652727e-05
9.78598017311323e-07
-1.21360430870001e-05
-4.46593211109182e-07
-3.61112177880832e-05
6.14484245432794e-07
-1.67693618324631e-05
3.24507701470037e-06
-2.64962725917454e-05
-3.85013119096725e-05
-2.38412064173494e-06
-1.81391715051266e-05
-2.7272991127228e-05
-5.6911768944568e-06
-3.67181073895086e-05
2.58727112430915e-06
1.69971310457652e-07
-2.01044110700872e-05
-1.78540644142157e-05
-7.09929556534796e-06
6.54193189672173e-07
-3.0021001964535e-06
-8.27778719228801e-06
3.71212460186822e-06
-2.62928233323875e-05
-1.54582822045458e-05
-1.72587930510672e-05
-1.96801608363302e-05
-1.35121391088558e-05
-2.48772197444083e-05
-1.08559479867769e-05
-2.83592719388081e-05
-1.91869242308814e-05
-2.92612684191378e-05
-2.30075807312317e-05
-1.50064291959657e-05
-2.66086667216179e-05
-1.61887348150181e-05
1.23256746064659e-06
-7.35445096204768e-06
-1.21777758618927e-05
-2.78319364238403e-05
-1.05367804766946e-05
6.17816134457625e-06
-1.62588320532671e-05
-1.52329782956095e-05
-1.04881044915931e-05
-1.89933289463029e-05
-2.50703708975744e-05
-2.16657997119834e-05
-1.43960117515123e-05
-2.46356215520048e-05
-1.35897649594989e-05
-2.84004711576472e-05
-2.01361301484113e-05
-2.5756242636607e-05
-2.18291195979436e-05
-4.90468108823973e-06
-2.67701520721247e-05
-7.62687899395053e-06
4.04486665727976e-06
-1.34173436749271e-05
-1.29304727584418e-06
-8.65475238547658e-06
5.11812448190092e-06
-6.4296728930392e-06
5.62731164937033e-06
-1.6407247083655e-05
-2.63109957542957e-05
-1.63904000154379e-05
-7.50027296794038e-06
-1.80221525666196e-05
-1.5710339050882e-05
-2.68727993951731e-05
-2.08634819892119e-05
-1.41855798625045e-05
5.50665153234787e-06
-2.59016554108085e-05
-3.50197571175198e-05
-3.78930807845357e-05
-5.72164694133284e-06
-6.32204929758376e-07
-1.88906601832191e-05
-1.33890954773073e-05
-6.23925839724827e-06
9.89896229917444e-07
-2.27165979004144e-05
-5.40483344859504e-06
-4.6155187112422e-06
-1.54819738352032e-05
6.90804024451122e-08
-4.12689331494755e-05
1.6094417218292e-06
-1.52268174654717e-05
-2.08209272424757e-06
-1.99430607976321e-05
-3.67820770088106e-05
-1.11902671117344e-05
-1.71720744119527e-05
-4.81525103313802e-05
-1.98449572134216e-05
-2.36791255355133e-05
-1.46854949093241e-05
-1.54550359902978e-05
-4.07409828308049e-05
-3.22379674587095e-05
-1.42110126429518e-05
-1.99393666236675e-05
-2.33427602272611e-05
3.29209679120352e-06
-9.43083996912761e-06
-7.91869952840579e-06
-1.20042556535191e-05
2.27183021338456e-06
-1.36342791511016e-05
-1.84952689728146e-05
-1.05433842272308e-05
-1.15150026364075e-05
-2.19482846563377e-05
-8.80330656564894e-06
-1.8022799432628e-05
-1.24976808362115e-05
6.59244426480691e-06
8.54118472777287e-06
-2.61927259207368e-05
-2.31395662380789e-05
-1.1525281455333e-05
-1.04533581414646e-05
-8.61587213860835e-06
-1.71315453248078e-05
-1.51935218446773e-05
1.05692746570723e-05
-1.4726366961148e-05
-3.24039487523427e-05
-3.02830277724614e-05
-1.27987915259356e-05
-1.5903832394044e-05
-1.7481081558657e-05
-3.67896478351185e-05
-3.18151706434462e-05
-9.61364839087091e-06
-1.70279111287422e-05
-2.47000028074664e-05
-2.08646923929502e-05
-4.03564935505703e-06
-2.01978879269791e-05
-4.23662975110926e-05
-9.27976368583149e-06
-1.42569668196892e-05
-7.94805529781993e-06
-1.36845346266175e-05
-1.18145554526847e-05
-8.55092268344152e-06
4.61665913056771e-06
-3.43931945938144e-07
-3.15970947313045e-05
-2.91027508296771e-05
7.40257063739372e-06
-2.43074192010191e-05
-2.94421329238187e-05
-2.49686926476885e-05
-3.08603343111394e-05
-1.68615671601617e-05
-7.31211523208516e-06
-1.6349933639875e-05
-8.37174176398147e-06
-2.61991386012051e-05
-6.22644453250729e-07
-2.32188875275133e-06
-2.13612898147206e-05
-3.23777269365231e-06
-8.16228138516597e-06
-2.26301661588671e-06
-4.35438709540574e-06
-2.17728849285061e-05
7.89840547603602e-07
-5.61638991710105e-06
7.75114158938009e-06
-1.43828648485521e-05
1.72477555604293e-06
-1.71097063383781e-05
-1.98178191550577e-05
-2.67748174775573e-05
-1.43007956849506e-05
-1.58808545618345e-05
-3.14511404241166e-05
-1.76179396601536e-05
9.73251770465762e-06
-9.61041859954811e-06
1.63156931036012e-06
-3.94558638746685e-05
-2.98365803992801e-05
-3.31895436644315e-05
-1.08871704337636e-05
-2.12926227666979e-05
-3.13066606779181e-05
-1.78783524291362e-05
-3.0307470876336e-05
-2.1074138821042e-05
-2.61495409271881e-05
-2.8236298811263e-05
-1.44204163694569e-05
-2.62118480065255e-05
-4.0102451897005e-05
-2.73185608659891e-05
-1.12951173649494e-05
-4.12730370256456e-05
-2.18759770988621e-05
-3.36173820723408e-05
-2.79960843307622e-05
-5.44052722354604e-06
-1.24739243658601e-05
-2.38510685545041e-05
-1.29665326869792e-05
-1.50201175542768e-05
8.03846890756376e-06
-2.53741525796542e-05
-8.66648423382458e-06
-2.04319979843711e-05
-9.76737667072965e-06
-4.1335418615258e-05
-3.3428384586737e-05
-4.08759928925559e-05
-1.8432277820357e-05
-2.53245748323316e-05
8.16726265160782e-07
-1.814223505364e-05
-2.97780921402442e-05
-1.91527470840247e-05
-7.21561828174119e-06
-2.59319966521731e-05
-1.37389988705417e-05
-2.00899932949609e-05
-9.8736764855752e-06
-5.7050831726144e-06
-3.40420387961066e-06
-8.04442549661367e-08
6.61707895632289e-06
5.51879651840601e-07
-1.42984074426003e-05
-2.15310221754746e-05
-1.335153426935e-05
-3.06550602700585e-05
-6.1598628012725e-06
-6.75146745086288e-06
-2.07350460079233e-05
-5.64195754942548e-05
-1.96754385268987e-05
-2.37996868435971e-05
-2.27764428012119e-05
-1.89401123381799e-05
-2.14713107386539e-05
-7.82951962511985e-06
-2.05197455448735e-05
-1.56421485170632e-05
-7.41827324041146e-06
8.02008431655477e-06
-2.1841072219125e-05
-1.51910959778103e-05
-1.83571885261981e-05
-2.99529751818441e-05
-1.54951976738803e-05
-1.65839967304945e-05
-3.47961189011889e-05
-2.38987078964571e-05
-2.43357116405043e-05
-1.43702414501693e-05
-1.20911283299349e-05
-2.20545822290796e-05
-1.9791116157714e-05
1.14967822744151e-05
-2.39632855316711e-05
-1.23223413814152e-05
1.50233049001156e-06
2.04080252882774e-06
-2.0142121184158e-05
-9.30401173520743e-06
-6.12754984737923e-06
-1.28516918915564e-05
-7.42255130091954e-06
-5.81828384947978e-06
-2.62000729962048e-05
-2.38963141101188e-05
-1.76780995764105e-05
-1.87537998938439e-05
-9.25505062722519e-06
-3.74337071101342e-05
-2.80528758345827e-05
-1.94838374849809e-05
-1.42412341489094e-05
-3.66476645974377e-05
-2.3643349342918e-05
-2.81084739390431e-05
-1.42614770448978e-05
4.91882053245355e-06
-1.02311579773827e-05
-9.41603296339296e-06
-1.54451010729449e-05
-7.0544652059416e-06
-1.46570740216978e-05
1.2896187420026e-05
-1.48736894265631e-05
-2.32186092461276e-05
-1.4585679492971e-05
-2.67284475594135e-05
-1.49118739671733e-05
-2.08356539902796e-05
-3.63492167625798e-05
-2.32934477236436e-05
-3.26460541438416e-05
-5.35112514800889e-06
-8.41625916561429e-06
-1.55935697066934e-05
-3.19842082036753e-05
-1.35413831015552e-05
-1.44539598225151e-05
-2.93193381220763e-05
-1.09523864811087e-05
-1.72465253916303e-05
-1.93562514811824e-05
1.36539198655952e-06
-2.31092450565467e-06
-2.15127734822012e-05
-4.29505368476884e-06
-1.29045599266452e-06
4.69113979644934e-06
-3.09335391824333e-05
-1.69031348846895e-06
-2.70323984492195e-05
-1.27637790199324e-05
-2.42388350288828e-05
-1.92536525335827e-05
-7.48083620316326e-09
-2.36736642907265e-05
-3.7232985693479e-05
-1.12545654670333e-05
-9.67572676679415e-06
-1.002923052307e-05
-1.5709769706857e-05
-2.13086043745589e-05
-1.79547678092224e-05
-2.62704149716136e-05
-3.32078069249749e-05
-4.71515617361411e-06
-8.78418814293618e-06
-1.81007138831518e-06
-1.00085769289451e-05
-1.37763621493759e-05
-2.14119176441991e-05
-3.81697128858702e-05
-1.54007038373628e-05
-2.33225300753033e-05
-1.10188747186538e-05
-8.05231464092331e-06
-2.52876172508599e-05
-1.33814419841392e-05
-8.2889689382432e-06
1.47300997134106e-06
2.92685762963215e-06
2.60021976792076e-06
-2.1574060409792e-06
-1.51027756216722e-05
-2.85762655141738e-06
-6.84718851566386e-06
-2.60666604887255e-05
1.64767435720745e-05
-1.78394958143218e-06
-4.05545149967316e-06
-7.31685536495756e-06
-3.89338373174949e-05
-4.0343929088714e-05
-2.1721970329855e-05
-3.3118913218452e-05
-1.73213609141115e-05
-2.64253538421238e-05
-1.46758687340489e-05
-1.01873760826908e-05
-1.59929062859633e-05
-1.84035597871727e-05
-1.6653471721416e-05
4.09218655417735e-06
-4.77995454253403e-06
-1.44400991851737e-06
1.07505799849962e-05
-4.21723745795995e-06
-7.69405918657094e-06
-1.58551780415107e-05
-6.14873956362064e-06
-2.44107429054007e-05
-1.52986473350342e-05
-4.05887486024727e-06
-1.22875212205964e-05
-3.58045455821219e-05
-9.96667010575734e-06
-1.87821061337939e-05
-1.43177095341135e-05
-1.31694224200693e-05
-1.35021486541077e-06
-1.80638193021377e-05
-7.52425445094975e-06
-1.59113294714453e-05
-5.11204270194951e-06
3.60608897178683e-06
-2.75625009776e-05
-7.13456456307844e-06
-7.09027390960717e-06
-9.17965628875642e-06
6.52799096415775e-07
-6.65755766570282e-06
-3.27879568353129e-05
-1.97910545634399e-05
-3.76466067262202e-06
4.52831089385738e-06
-3.87251622750467e-05
-9.47898180033958e-06
-4.168741977769e-05
-2.94416349096062e-05
-7.13826911351738e-07
-7.39524268546949e-06
-1.31829596536059e-05
7.59983098291206e-06
-2.65350173895564e-05
-1.39047800245464e-05
-2.07925847515019e-05
-1.4151448982041e-05
-1.68581063135471e-05
-1.72343352771697e-05
-1.26583649277592e-05
-1.83100553071506e-05
-2.64840470062035e-05
-3.07453554984923e-06
-3.33822323112828e-05
-3.52183552135158e-05
-2.63346520688961e-05
-3.87834032758388e-05
-4.33356277646103e-05
-3.67644318123178e-05
-4.79025494867123e-06
-2.66540355253107e-05
-1.48724962101762e-05
-2.32556429595901e-05
-1.71206351409138e-05
-1.9836736632004e-05
-2.50029896690287e-05
-2.69748267434124e-06
-2.85184051899116e-05
-1.31037656924016e-05
-1.25375870040038e-05
-9.46048849860386e-06
-2.84364592546386e-05
-3.81368048203042e-05
-1.41656152817777e-05
-5.82147846463789e-06
-2.65623019658813e-05
-3.10567130277897e-05
-3.47000137471252e-05
-2.74461667313076e-05
-4.16987768346471e-05
-3.08109968403928e-05
-4.42760114251582e-06
-2.81634908546927e-06
-8.92929562065222e-06
-1.1476032430744e-05
-1.9011106492799e-05
-2.02577027106603e-05
-4.65341862538412e-06
-1.7540441061046e-05
1.10639838604102e-05
1.6185664165e-06
6.65304948934561e-06
-1.60342789054565e-05
-7.24665784391784e-06
1.72812484874441e-08
-3.0308716226092e-05
-1.83738395761975e-05
-2.52424868295005e-05
-4.56251935737508e-05
-1.25236801354327e-05
-9.59045479818633e-06
-2.41842700888321e-05
-4.49583463975575e-06
-3.87077517148541e-07
-4.76647404919785e-06
-2.1382303653977e-06
-1.91164419792778e-05
-1.37380479140913e-05
1.51012605141305e-06
-7.84382940751794e-06
-1.33477940908784e-05
-2.79826945933375e-06
-9.08306296050798e-06
-2.70950217899714e-05
-2.54246018914429e-05
-1.19820325459228e-05
-3.9593488863672e-05
-3.606770882965e-05
-3.68127316949145e-05
-4.91355210658921e-05
-1.9193193808892e-05
-2.10684327886289e-05
-1.95278646459686e-05
-2.2801789479621e-05
-2.22977277183045e-05
-1.55785743568313e-05
1.29712295106111e-05
-2.76712554512731e-05
8.46742495690756e-06
1.27369349053059e-05
4.19370172067022e-06
-1.60734027848864e-05
1.22364094220443e-05
-3.65331868740067e-06
-3.37029546725547e-05
-2.55242968499301e-05
-2.17546557363862e-05
-2.83885150730624e-05
-4.97981046799927e-05
-2.72877734289389e-05
-4.8006287727248e-05
-3.69895913901948e-05
-3.15129870115874e-05
-3.2275235766305e-05
-4.11407954763917e-05
-1.24617033716642e-05
-1.1200543030592e-05
-1.94466736046852e-05
-3.91998111561148e-06
-4.12099738004581e-06
1.05943655683451e-05
-1.40027438310709e-05
-1.22898826051687e-05
2.27185475540671e-05
-8.98579035280453e-07
-1.90731817919403e-05
-7.2605478663038e-06
-4.4175912536653e-07
-2.73942190469825e-05
-2.08301568113531e-05
-1.80333645936246e-05
-7.21938885961291e-06
-2.14268704122824e-05
-1.48763632882371e-05
-1.39220016683948e-05
-1.78533101342927e-05
-2.38258669411141e-05
-2.10567736085125e-05
-2.87175155098328e-05
-2.11024777092359e-05
-2.75404700328752e-05
-1.26634205775982e-06
-9.76882497875002e-06
-1.02026758479437e-05
-1.66610952361526e-05
-8.88493612058976e-06
-2.54080729860108e-05
-7.08564818684695e-06
-4.39507939743217e-06
-4.00819861816023e-06
-2.16179643175452e-05
-2.4271404660741e-05
-3.43130763337735e-05
-4.08966937145203e-05
-1.61488911430967e-05
-1.81166241069583e-05
-1.48262632938422e-07
-2.09233435605027e-05
-3.36406025354002e-06
1.18269281684958e-05
-2.02035826830139e-05
-9.15283840398597e-06
-2.1013810627277e-05
-1.13472585455432e-05
-5.33752038204007e-07
3.15970673143592e-06
-3.33447138213289e-05
-1.8814916969907e-05
-1.34892123836981e-05
-3.23272326191052e-05
-3.1001577506434e-05
-7.84005238740259e-06
-2.55279572724314e-05
-1.5959456566012e-05
-3.86643645761015e-05
-2.66104926850035e-05
-4.2971858691714e-05
7.01814554846015e-06
-4.38161684590085e-06
-7.41805668414915e-06
-2.2874910037218e-05
-2.04764786882992e-05
-6.12225867076037e-06
-2.00908378433209e-05
-1.7618389761993e-05
-1.85778461471048e-05
-1.50226655067037e-05
-1.730553510157e-05
-2.03106503347918e-05
-2.77470620482712e-05
-2.8986476800727e-05
-4.40986959300068e-05
-1.75489496621668e-05
-8.21554576376265e-06
-1.4309659285143e-05
-8.78852073945717e-06
-4.52128137432998e-07
-3.12758643758221e-05
-4.19694609262595e-05
-2.56910296597906e-05
1.07299464214187e-05
2.48592139065934e-06
-9.50977758357778e-08
-4.70195450464585e-06
-2.00992307480332e-05
-4.93941601805983e-06
-1.57449547312896e-05
-1.7103421451724e-05
-2.7447906081744e-05
-2.85711066856831e-06
-1.74453572628395e-05
-9.71945129547229e-06
-2.38604883030907e-05
-2.22271766825545e-05
-1.48269737862348e-05
-4.62334640427436e-05
-1.02141193080013e-05
-2.22746221722277e-05
-1.57200043011367e-05
-1.50271952315791e-05
-3.09418264144035e-05
-8.44801550601971e-06
-1.09582107144488e-05
-1.19027394267844e-05
-1.63895291482392e-05
-9.61386000264803e-06
-1.34642724440834e-05
-1.95378254063779e-05
-3.83916206161495e-05
-1.52931736032811e-05
-1.17419259854229e-05
-6.36645781069212e-06
-1.66811743196091e-05
-1.31097375674561e-05
-2.10289129591865e-05
-7.2569227929472e-06
-1.49959539000892e-05
9.78127606959764e-06
-2.93357798258989e-05
2.43486332217332e-06
-1.80284067728416e-05
6.60504855142838e-06
5.36874559603426e-06
-1.5204742656964e-05
-7.51741135291021e-06
-1.39934946913138e-06
-1.24782156913289e-05
-2.23985441017414e-05
-6.62723408469767e-06
-1.06765077706805e-05
-8.88980617907906e-06
-4.67657025012064e-05
-2.66216708941234e-05
-2.11150355099678e-05
-1.45718638060307e-05
-1.27750615719998e-05
-7.33830272516741e-06
-3.66666489648051e-05
-3.00889323860319e-05
-2.01495026106279e-05
-1.78836294395009e-05
-1.70563746821217e-05
-1.3701475589181e-05
-1.36763128649328e-05
-1.9622125871897e-05
1.98311987424092e-06
-1.79101266986062e-05
-4.38345563079932e-05
-1.26994948238407e-05
-1.75326829863177e-05
-1.4787387856414e-05
-2.99904466872653e-05
-2.91377375507392e-05
-1.65272563284082e-05
-1.35522033526361e-05
-2.13830593430598e-05
-2.18599823878446e-05
-1.75400679559739e-05
-2.28830630250621e-05
-2.04645927678357e-06
-1.12811810706136e-05
-1.19062485037726e-05
-6.72467610880742e-06
-5.26381454318299e-06
-1.22563115761382e-05
6.61428622664298e-06
1.84568772335501e-06
-1.10492115822888e-05
-7.07379449855723e-06
-3.27849945458202e-05
-2.1648439124928e-05
-4.02251900110326e-05
-1.25328183900058e-05
-2.23794161046946e-05
-3.49997762772027e-05
-2.13408840988605e-05
-1.55539295440018e-05
-1.10355412346095e-05
-3.24162815061418e-05
-2.13905108010327e-05
3.77462490710782e-06
-2.04340528176438e-05
3.58698297481737e-06
-1.79084507658248e-05
1.36871568486082e-07
8.15410323045402e-06
-1.19624974801204e-05
1.21386782023777e-05
-1.02756627665876e-06
1.90163251545839e-06
-3.28034332230543e-05
-3.32960889088825e-05
-2.10991906922833e-06
-1.01828724224261e-05
-2.27334503406967e-05
-4.45268710472952e-05
-1.53448119163738e-05
-6.47928138693001e-07
-9.32759808098592e-06
-2.81510093337609e-05
-3.47980955038152e-05
-6.08441039515021e-06
-1.639715699094e-05
-2.68543812245177e-05
-1.28363029710172e-05
1.14310517844475e-05
-1.77384171167996e-05
-2.73476528304603e-05
-1.59353253215587e-06
7.2865560401795e-06
-2.76689014143408e-05
-2.13687939342284e-05
-1.31806163797338e-05
-3.88173172742744e-05
-1.69903641121391e-05
-3.00240107773322e-05
-4.58615773065307e-06
-2.57238784665537e-05
-2.59148010986158e-05
-1.67232807043525e-05
-3.46051588482151e-06
-1.67659706763793e-05
9.09108560420877e-06
-8.77401024555615e-06
4.57038475751878e-06
-3.33757847405286e-06
-1.17278412886784e-05
-1.31281211579478e-05
-6.71378525813753e-06
-6.10091587113589e-06
-2.72712575666936e-06
-2.29862858114983e-05
-7.00297615882905e-06
-2.5611496950352e-05
-2.37478509286535e-05
-3.66317944599544e-05
-2.17114899291393e-05
-3.04288090876223e-05
-2.40329161577637e-05
-1.463646633883e-05
-3.15033013047296e-05
-1.71579649620416e-05
-1.04378312412654e-05
-1.02592390196995e-05
2.82387701913906e-06
-7.84030865734063e-06
-8.29242866655448e-06
2.15398983593776e-05
-1.37346715660605e-05
-8.78734626904366e-06
-2.54092525629025e-05
-1.26479827369238e-05
-2.41677228669107e-05
-1.925607180028e-05
-1.98224863372901e-05
-2.60673873182419e-05
-2.94852926180299e-05
-2.75535425209764e-05
-1.15874557577995e-05
-3.47802358566513e-05
-1.04582479480937e-05
-1.37051339818656e-05
-2.28973761872429e-05
4.98514096266506e-06
-1.1479926554657e-05
-3.5039353199721e-06
-2.73602525420454e-07
-6.99879310916322e-06
6.00574632298339e-06
-6.67035794299431e-06
-1.72439700071856e-05
-1.53599637615769e-05
-1.45482461661206e-05
-2.44042916662066e-05
-2.52738534158354e-05
-1.57938943122373e-05
-1.59676782325969e-05
-3.1438245325516e-05
-2.14416919723974e-05
-3.84969544295098e-05
-1.99931517149161e-05
-3.21426226325503e-05
-6.58514910968426e-06
-7.64276028659964e-06
-7.30372636044306e-06
-1.08205495261511e-05
7.78149441706211e-07
-1.12379864708185e-05
-2.32201781388082e-05
-3.82504334537719e-06
1.34611489154059e-06
-4.45917844506682e-06
-7.73752186965429e-06
-1.74941112158376e-05
-9.22719424393158e-06
-2.24668320186142e-06
-1.73117058534563e-05
-1.35783228221943e-05
-2.14017387156195e-05
1.13205696438535e-05
-8.78824429371787e-06
-1.12890718656047e-05
-9.0378779456803e-06
-2.30716362720686e-05
-2.96816080309237e-05
-6.06151186854026e-06
-5.69380580755745e-06
-3.10465407798625e-05
-1.48540948481411e-05
-3.52052252462129e-05
-2.97532486591544e-05
-1.3798804413113e-05
-1.87293169903674e-05
5.34154330500075e-06
-1.33701358868693e-05
-2.09924760620693e-05
-1.22749611769159e-05
-1.51759974339421e-05
-1.9326829584324e-05
-1.62302949016928e-05
-7.15009997763339e-06
-1.28296930886443e-05
-1.95610524578289e-05
-2.72378129040011e-05
3.51165816863428e-06
-2.3523505792334e-07
7.97845453428488e-06
-2.91823802085806e-05
-9.96438100455489e-06
-1.02755847224768e-05
-1.95402362621619e-05
-1.21745832326156e-05
-9.88139871862189e-07
-1.23569103013272e-05
5.54577394589329e-06
-1.58038878162953e-05
-2.84549719868306e-05
-2.23098311360112e-05
-2.27979708570242e-05
-2.25223234063704e-05
-2.65146931587845e-05
-3.94714683860295e-06
-1.88418113226949e-05
-1.19840124770558e-05
-2.68927506262125e-05
-6.0198127761735e-06
-2.64715024563281e-05
-1.14451340843121e-05
-3.55726715948679e-06
1.99868612092685e-06
-1.70762317337464e-05
-2.12516464340782e-05
-4.36523376596254e-06
-1.16671329987441e-05
-1.6428246653034e-05
-2.04238504396269e-05
-8.04860100471241e-06
-2.08899155003706e-05
4.57074275256323e-06
-1.69226192071631e-05
-2.44283462875389e-05
-2.93681957363186e-05
-2.52207385252873e-05
-4.69737730550819e-06
-9.69445834799899e-07
-1.22049458726494e-05
-1.51738816263956e-05
-3.0486993078462e-05
-2.67005174938758e-05
-3.31095907557952e-05
-7.8434497770048e-06
-2.11313869776779e-05
-2.43101744402316e-05
-1.84500916229621e-05
-4.61024980498323e-05
-3.26114714325448e-05
-1.50011328396629e-05
-3.090000655422e-05
-2.4348444196279e-05
-3.09616710880157e-05
-8.87583139637869e-06
-3.16568326864601e-05
-3.89380462346212e-05
-3.79008372208149e-05
-1.68048578457067e-05
-1.34754501763471e-05
-6.23080438605799e-06
-2.18535544911369e-05
4.51552920631057e-06
-2.49586586913694e-06
-2.06738469812282e-05
-3.41511050187957e-05
-2.18654762809509e-05
-3.84403871470225e-05
-2.5377039896852e-05
-7.812020012008e-06
-1.2167955183261e-05
-3.36155978516023e-05
-1.39755527103258e-05
-3.81877030506782e-05
-2.87698146978589e-05
-1.27416190715022e-05
-1.60390155968653e-05
-2.74874430691172e-05
-7.90808964888375e-06
-1.21491993911541e-05
-2.76278080090108e-05
3.19756763664208e-06
-1.52250289576484e-05
4.59233476075658e-06
-2.12307322876395e-05
-1.41231702806204e-05
7.07427524511008e-06
-2.2536701029639e-06
-1.93605482295256e-05
-2.17875959033395e-05
-2.07860271240291e-05
-9.84394539045278e-06
-2.62119660720249e-05
-3.05288819708939e-05
-3.4802969043444e-05
-3.65726872310886e-06
-3.47853293015768e-05
-2.0196244067856e-05
-3.35492868287963e-05
-1.79130030361364e-05
-1.18198831881813e-05
-1.52652124743069e-05
-1.35728694964475e-05
-2.71541539971513e-05
-1.04967116286643e-05
-1.81536237106443e-05
-1.93319135792257e-05
-3.18180379236697e-06
-1.38247899893956e-06
-9.10666073014876e-06
-5.52787272712789e-06
-3.05472083291216e-05
-2.75361387302699e-05
-2.50374563955454e-05
-6.39356587456078e-06
-1.16265213860545e-05
-1.2279925074373e-05
-2.98229892928358e-05
-6.32208983728006e-06
-2.80410513236437e-05
-2.76884704343361e-05
-1.41311902315831e-05
-3.38348116847161e-05
-2.11686694965765e-05
-2.79579250142491e-05
-7.75563119767643e-06
-1.43627908747392e-05
-1.8268819999304e-05
-1.17322993612772e-05
-3.22903230161737e-05
3.21440014661415e-06
-7.48010796032456e-06
-1.53005300681659e-05
5.97520535042442e-06
-3.35216016614956e-06
-1.36615146198857e-06
-2.0040956512744e-05
-3.00310485652842e-05
-3.51232115831812e-05
-6.66092921406977e-06
-7.52619714477387e-06
-6.72484432554984e-06
-5.7814482736153e-06
-2.85305513718959e-05
-9.91997666693653e-06
-2.61395870849782e-05
-1.56188854469238e-05
-1.10934968533884e-05
-2.96771104955443e-05
-3.43777658432049e-05
-2.02287514353659e-05
-2.22885995700209e-05
-2.79850761682534e-05
-1.54795954953186e-05
-1.17917875557819e-05
-1.35922113546541e-05
-2.19963184702625e-05
-1.37158790328458e-05
-1.60127956862959e-05
1.88780623560039e-06
-3.50348899521034e-06
-1.54918394626302e-05
-1.13952948435148e-05
-2.09850475890298e-05
1.29359944626529e-06
-1.47850294373809e-05
5.21432547501221e-06
-8.27522463501578e-06
1.07162991918685e-06
-1.41012042321368e-05
-3.00786615828587e-05
7.19872791149266e-06
-8.93363410612946e-06
-1.25918766395577e-05
-1.41456912375439e-05
-2.45686159157822e-05
-1.61027123183588e-05
-1.75784341026019e-05
-2.17259277382169e-05
-7.9376515211309e-06
-8.10221049577842e-06
-2.31071522252938e-05
-2.43991367366257e-05
-2.69525510453254e-05
-1.30134920155434e-05
-7.90171688515793e-06
-2.48778671707578e-05
-9.40278208373973e-06
1.64814656695144e-06
8.02191223410633e-06
-2.23762475165379e-05
-9.57326330313816e-06
-1.10775363716808e-05
-1.05618856761568e-05
-2.69944239914677e-05
-1.9741516559405e-05
-5.02577455440673e-05
-1.83586248150868e-05
-5.46266749475087e-06
-3.02376661781928e-05
-3.48454926089215e-05
-1.67106670180149e-05
-1.79753777468965e-05
-1.82418095673922e-05
-3.41659834795247e-05
-2.59275903981824e-05
-2.74759471276753e-05
-2.7366832483281e-07
-1.67755167965481e-05
-1.35330272000075e-05
7.83055681011068e-06
-4.20791339128553e-06
-2.6258756223923e-05
-1.22611510133212e-05
1.88676920087548e-06
-1.28911463342667e-05
-2.03882949609311e-05
-1.81917925006598e-05
-2.71596918203268e-05
-1.23322950097728e-05
-3.30654193537764e-05
-2.46239811929274e-05
-1.61535452515282e-06
-2.77267466750409e-05
-3.08033231304155e-05
-4.35041946890881e-05
-1.64159073454111e-05
-1.3498506354182e-05
-1.96718993158808e-05
-1.77284745594275e-05
-2.63501796720004e-05
-1.24864790369269e-05
-2.04764813940808e-05
-1.70811037643918e-05
-7.02467776603323e-06
-5.06171648211908e-06
-4.05549332863931e-06
-1.53431379545906e-05
-1.04177087123228e-05
-4.860886751005e-06
-2.71362330168153e-05
-6.75017361438238e-06
-2.55103474505591e-05
-1.08663570844588e-05
5.80074944785015e-06
-1.81730794294176e-05
-8.65854616526455e-06
-9.42517168160424e-06
-3.34430140677221e-06
-4.72667342503038e-06
-3.59030527147281e-05
-2.44376429540672e-05
-4.71975969045143e-06
-2.64499658338087e-05
-3.81069020353764e-05
-3.92791976364274e-05
-2.70568309845781e-05
-1.42881084900528e-05
-1.48186549899146e-05
-2.1810006872932e-05
-1.54928927960905e-05
-2.57439154855638e-05
-2.23232019999015e-05
-4.04122891405211e-05
-1.48465564051371e-05
5.63592834658012e-07
-2.02752861039479e-05
-1.59301819298247e-05
-8.51161151036438e-06
-7.23146295156121e-06
9.62762409254181e-06
-3.18816679140395e-05
-5.5328823691477e-06
-3.42577727214963e-05
-1.98167719143941e-05
-2.54280662958363e-05
-2.93017085101758e-05
-8.01743540464392e-06
-2.11974284624255e-05
-1.55363850994727e-05
4.61935757626286e-06
-1.72418149914826e-05
-1.04709669120643e-05
-2.46864047486389e-05
-1.95078383042421e-05
-1.89064431598236e-06
-2.37232003770185e-05
-3.55125445464979e-05
-1.13507098582428e-05
-3.17852515939625e-05
-1.91781987505345e-05
-2.43337699632386e-05
-1.59179636079192e-05
6.29135784074734e-06
-2.1784328402431e-05
-1.58327295208385e-06
-1.86253889991694e-05
-2.9627074230727e-05
-1.35981001130955e-05
-3.93938455137861e-05
-2.5208434474433e-05
-5.09397743485652e-06
-2.68468920084547e-05
-1.05999438955189e-05
-3.33975914659998e-05
-3.52841110659868e-05
-1.74481299161456e-07
-2.27332425352031e-05
-5.24770773877821e-06
-3.41192033306042e-06
-1.70729891267222e-05
-3.52111007143499e-05
-3.206277077105e-05
-2.45168067379086e-05
4.9334743711639e-06
-2.37377156654924e-05
-1.51186784213867e-06
-1.3255449246601e-05
-2.24384269777881e-05
-5.73409698537864e-06
-2.08959966476279e-05
-2.22344616430222e-05
-4.17147315840307e-05
-2.20875099470544e-05
-2.75451236959648e-05
-9.77926163462881e-06
-2.59560934309543e-05
-1.26224087368562e-05
-6.14737539055792e-06
-1.07163835916066e-05
-2.33158990553305e-05
-7.83167579686283e-06
-1.46274664879399e-05
-3.87634452600061e-07
-4.87196979530836e-06
-2.69054773549191e-05
4.51247644288471e-07
-6.41053156083423e-06
-7.41281848792847e-06
-1.68068809115271e-05
-3.07527664875721e-05
-2.71566224607082e-05
-3.21634692868897e-05
-8.0129037591698e-06
-1.21293961321952e-05
1.16593589351291e-05
-2.63132389894805e-05
-1.28937913110734e-05
-1.06812327914399e-05
-2.44380362794816e-05
-1.01331006103662e-05
6.4137753870945e-06
-1.0949185505117e-05
-1.34444344153725e-05
-4.09833544660917e-06
-3.2225033187094e-05
-2.51805809561398e-05
-2.70227311244098e-05
-2.25413740031229e-05
-5.27459403609118e-05
-2.19330618731362e-05
-1.9396302944536e-05
-2.17333972303855e-05
-3.91563353436412e-05
-2.62757029169147e-05
-2.73976155113904e-05
-3.31802282760123e-05
-2.35348328882042e-05
-1.16757003176098e-05
-6.66545578942601e-06
-2.78544625578755e-06
-3.68469570201745e-07
-1.95565296999944e-05
-1.07061190731435e-05
-3.36943488789133e-06
-2.95098313551806e-06
-2.2031855420989e-05
-2.16921836751442e-05
-1.82305518667262e-05
-1.04277823647828e-05
-2.12959064857074e-05
-5.0038765013846e-05
-2.61582054003671e-05
-1.30382390673008e-05
-1.77506310236679e-05
-3.54645669432412e-05
-2.45369039385889e-05
-2.69355036518916e-05
-2.57568592926944e-06
-2.04003394328085e-05
-4.93307038337044e-06
-2.459604990408e-05
-1.37473593291704e-05
-1.87095638999836e-05
-2.96074136167586e-05
-2.36083152460234e-05
-1.33843358825339e-05
-3.87127151875549e-05
-3.78605713428038e-05
-4.23391325155746e-05
-1.7746707402131e-05
-3.40465610366792e-05
-2.97002765976e-05
-1.08556133240886e-05
-7.74817272956178e-06
-2.16140641356032e-05
-1.26451164920685e-05
-9.35300233419099e-06
-8.88092872660057e-07
-1.81468054256063e-05
-1.89413928740092e-05
-1.10495110925166e-05
-1.136382910062e-05
-2.28795715611941e-05
-3.15379857629228e-05
-5.5499142079852e-06
-1.10850373267155e-05
-4.20345102183917e-06
-2.47418609995716e-05
-6.32944984831819e-06
-3.30529633199506e-05
-3.07040808131999e-05
-7.82283172658622e-06
-2.5182791011838e-05
-1.74884245119044e-05
-1.75201200323509e-05
-3.70579939125593e-06
-1.24849668851529e-05
-2.72470135404383e-05
-2.30202279263702e-05
-1.68330709253817e-05
-2.32114972695423e-05
-2.66770153050336e-05
-9.62152517081239e-06
-1.74325517084929e-05
-2.43120727244963e-05
3.65083436336851e-06
-1.95020827144501e-05
-2.83564535063235e-05
-1.92962785114907e-05
1.52888371920033e-05
-2.24855920089494e-05
-8.09946216077769e-06
-3.03570301799443e-05
-3.12299206064198e-05
-2.80062878776927e-05
-2.71810049766904e-05
-4.112190024357e-05
-3.45657483742134e-05
-2.71338901558113e-05
-1.04860411458197e-05
-2.18002832633867e-05
-4.06759694464353e-05
-1.7313569223717e-05
-2.18442664160547e-05
-2.89640673913116e-05
-1.64878989233039e-05
-8.59011788931819e-06
-1.83146429756898e-05
-1.39045537268792e-05
-3.64167982655017e-06
-9.59769582945092e-06
-2.51051493509842e-05
-3.47542523792665e-05
-2.1647349502727e-05
-1.65498040102902e-05
-3.5147982774865e-05
-3.7193495253781e-05
-2.21060572874115e-05
-7.9652663711093e-06
-2.48354098076324e-05
-3.33840572120589e-05
-1.33892777233314e-05
-3.40900363904303e-05
-1.96387328403989e-05
-1.72835656617864e-05
-9.61240053601372e-06
-1.42216592836946e-05
-2.28949365306346e-05
-2.64861017210737e-05
-3.2819491033637e-05
-7.06994904848724e-06
-8.86392448054309e-06
-1.84419126134091e-05
-1.96960626689047e-05
-5.56836600007744e-06
-4.3470040937036e-06
-4.82068856593163e-07
-1.42041707987468e-05
-2.09130366772985e-05
-4.95081185577478e-05
6.5290599637393e-06
-2.65113378942273e-05
-2.90173874337024e-05
-2.02626293695666e-05
-2.38740747229962e-05
-2.53251928207894e-05
-1.33295603702055e-05
-2.07070535520833e-05
-5.3081364098784e-06
-2.74825102434526e-05
-3.60109451558728e-05
-1.01998290487745e-05
-1.17880991953569e-05
-2.92631863015394e-05
-2.46121823643055e-05
8.91221708787302e-06
-2.70470630170028e-05
-3.31158148491505e-05
-2.68893384286323e-05
-1.71673555010519e-05
-2.15101714364256e-05
-1.34811713750432e-05
-3.24858018623205e-05
-1.05582284193554e-05
-1.58584185688518e-05
-2.96329678298655e-05
-2.1511703999231e-05
-1.71232095979313e-05
-2.345533162084e-05
-3.43633458644691e-05
-1.98165689086669e-05
-8.02908699546719e-06
-2.12542015288619e-05
9.43956483663229e-08
-3.14867333091439e-05
-2.18173233707792e-05
-1.68192930203482e-05
-2.51550441671355e-05
-2.74701363989883e-05
-4.28836689254834e-05
-3.36916686301306e-05
-1.90766445060789e-05
-1.73400699513747e-05
-1.01774958248459e-05
-1.56867299359467e-06
-1.07231585691985e-05
-1.24120428119166e-05
-2.46271640769721e-05
-8.79804050774546e-06
-2.78331750682068e-05
-2.81929450016076e-05
-1.41888773308472e-05
-1.85624448596917e-05
-1.56679985576953e-05
-2.60120276253884e-05
-4.28677125113211e-05
-2.74058535449404e-05
-4.63332501429466e-06
-2.1253038537933e-05
-5.37861923229556e-05
-5.42195817724085e-05
-3.35614314519304e-05
-1.68702113653444e-05
-1.26701926029094e-05
-3.64406491769559e-05
-1.23212000678638e-05
-4.93059066097848e-06
-1.25883057871629e-05
-3.08851599577627e-06
8.83329089296837e-06
2.89724626730567e-06
-2.95867446069361e-05
-8.87100623217436e-06
-1.16904006845698e-05
-2.95331126037541e-05
-1.4393552927561e-05
-2.8756329297815e-05
-2.59717298817094e-05
-1.56983728386112e-05
-2.24974427737803e-05
-2.66926733767306e-05
-1.74710506520504e-05
-1.18375607294714e-05
-4.79518177488627e-05
-2.35447017589839e-05
-6.43226098053289e-06
-2.25964200662036e-07
-1.51248243511306e-05
5.02745069775038e-07
-7.4668038097251e-06
-2.30484345554059e-05
-2.00559500029534e-05
-9.88193713092667e-06
3.96564857836503e-06
-4.24983838246889e-06
-1.46189575684032e-05
-2.65897475815472e-06
-3.65510523933955e-05
-2.21978908209706e-05
-1.2970588637145e-05
-2.50949534094631e-05
-2.61196906991315e-05
-2.435825665059e-05
-1.75678822944935e-05
-2.67035135081716e-05
-1.3294600031348e-05
-2.71841239323188e-05
-1.44903801712078e-05
-1.14609225716099e-05
-5.20565392885068e-06
-2.29473821180412e-05
-2.51319724613887e-05
-1.41976825089792e-05
-5.71207386851871e-07
-3.35110473512136e-05
-2.64007235861058e-05
-2.72684748866378e-05
-2.02909478093212e-05
-3.03007400424864e-05
-2.94514491103987e-05
-4.01638014730473e-05
-2.51577697490196e-05
-1.71327529847961e-05
-1.95620579092183e-05
-1.13507100170315e-05
-4.87880003823385e-05
-1.82775834917302e-05
-1.51668742898692e-05
-1.6260183957685e-05
-1.50278405468064e-05
-1.93487490082136e-05
-3.55987628419897e-05
-9.75038915752089e-06
-2.15142006654464e-05
-4.18116150884296e-05
-1.7225358935673e-05
-2.24795346509161e-05
-3.45960303650148e-05
-3.85027082820851e-05
-3.09900344458903e-05
-2.29669317258685e-05
-3.41543989800676e-05
-2.64017157324318e-05
-2.53656276852043e-06
-4.57904235822816e-06
-1.72439412513437e-05
-2.46343592799603e-05
-2.90519452228658e-05
-2.25058515574789e-05
-2.2116878705477e-05
-2.3076281978218e-05
-6.42256436217731e-06
-8.16443851649905e-06
-2.9772444944273e-05
-6.09494373916416e-06
-2.24750143684804e-06
2.02067135898756e-06
-1.83828294746788e-05
-2.56228638455673e-05
-2.45727831633358e-05
-3.87937629158711e-06
-1.1545520945837e-05
-3.25847517994879e-05
-1.81692727521821e-05
-3.23361753786587e-05
-3.47653952039536e-05
-7.31946546934385e-06
-1.00322300319763e-05
-3.56556885696072e-05
3.84261370365306e-06
-1.66602772038754e-05
-1.44481045397681e-05
-1.73246672878213e-05
-3.29991490043571e-05
-9.34133766283266e-06
-3.22528814283249e-05
-2.03662656969664e-05
-2.28189054758038e-05
-3.21918720124812e-05
-2.37400210483269e-05
-1.30027763233362e-05
-3.45321495142117e-05
-1.10494121223976e-05
-2.30685704153051e-05
-2.40682347627429e-05
-2.97829419894454e-06
-1.42556991580364e-05
-9.08717195402668e-06
-2.40951053521426e-05
-1.29422303767249e-05
-8.13541950809142e-06
-2.22737109148061e-05
-7.01500988540687e-06
9.82424854355104e-06
-1.25930648711408e-05
-3.39392478708021e-05
-2.40339484094969e-05
-2.92274000875579e-05
-2.18581158761109e-05
-1.15797883877782e-05
-1.97243422492037e-05
-2.7155763405184e-05
-2.19011275724704e-05
-2.59024239075974e-05
-3.06907751705477e-05
-4.64626791494606e-05
-2.8723112255006e-05
-6.90826954092304e-06
-3.35248775560579e-05
-3.56000465942169e-05
-1.79953633959558e-05
-2.31632846383077e-05
-1.41197401367094e-05
-1.62230172609061e-05
-2.47790457989625e-05
-1.50870555856106e-05
-3.09024705384201e-05
-2.8492355327875e-05
-3.76903541940885e-05
-2.06653093730131e-05
-2.86883721153459e-05
-1.22260330769602e-05
-1.33483268274474e-05
-3.54378264255574e-06
-8.67556798821758e-06
-2.7369389168727e-05
-2.31040823579449e-05
-1.6194485286504e-05
-1.61361417335826e-05
-9.42835935295881e-06
-2.78590708864329e-06
2.20867499616722e-06
-1.92830676792548e-05
-1.66318043978192e-05
-2.02734711499689e-05
-1.49670696924709e-05
-1.93447177489233e-05
-2.21997884616691e-05
-4.1376681122885e-05
-1.44357209474625e-05
-1.76113236834263e-05
-9.1059317140057e-06
-3.25325284826225e-05
-4.55813442028776e-05
-1.73926061059831e-05
-2.07399536424933e-05
-1.69595735446141e-05
-1.73586878701041e-06
-2.38032868258212e-05
-4.14481682750363e-05
-1.14583889653659e-05
-8.71798248067907e-06
-2.03688008349462e-05
-1.85075144617343e-05
-1.13822278484952e-05
-1.36625381372591e-05
-1.62897918653551e-05
-1.04220785357112e-05
-2.43516657493094e-05
-4.09174007093427e-05
-1.90163149911234e-05
-8.77171038048783e-06
-1.07362866317341e-05
-6.54766949308646e-06
-4.06122573473455e-05
-2.02980351005341e-05
-2.75618078536842e-05
-1.29192807374345e-05
-2.43449099653708e-05
-1.07165731321111e-05
-1.24559890527807e-05
-1.24995996625748e-05
-1.60584730593114e-05
-1.33199825295659e-05
-1.77064118569341e-05
-2.66289784680074e-05
-2.39329828184345e-05
-2.07575316615881e-05
-1.54901687063607e-05
-3.82231124309387e-05
-1.32775780422224e-05
-1.13543588100478e-05
-2.49781687339905e-05
-9.26827781734587e-06
-2.50915146733027e-05
-2.91714750253463e-05
-2.01265084909968e-05
-2.37814738826743e-05
-2.77658099612929e-05
-4.24137137498923e-05
-4.07766734760877e-05
-1.18340224223449e-05
1.558974419888e-05
-6.82534689727656e-06
-1.59894837822338e-05
-1.8787050563758e-05
-4.03567690835238e-06
-2.54911938260603e-05
-3.7191093131425e-05
-4.23964858825127e-05
-1.75566165855149e-05
-1.89515698196267e-05
-4.13257672446056e-05
-2.85594745671426e-05
-1.45840829623657e-05
-4.37078427163445e-05
-3.17627014670963e-05
-2.08776167281278e-05
-9.07534305667347e-06
-8.40982924094147e-06
-5.11171812591454e-05
-2.57507058552976e-05
-4.8736051099302e-06
-8.85643133823045e-06
-1.75754465588893e-05
-1.05206262600555e-05
-2.36211391144338e-05
-6.88623847643403e-06
-2.49926883373869e-06
-2.02453299213894e-05
-1.46228004146106e-05
-9.53138376370177e-06
-2.44930971826996e-05
1.37909732696306e-06
-1.52639368950679e-05
-2.02883041056633e-05
-3.04267688000668e-06
-3.59487461653509e-05
-1.52789090227409e-05
-3.02258295013235e-05
6.15569338138762e-06
-1.65345616039796e-05
-1.25311176495299e-05
-3.03153273063178e-05
-1.79934925008892e-05
-2.97921603836428e-05
-3.44258159192261e-05
-4.66440995251893e-05
-8.14330078504573e-06
-2.73931934601094e-05
-2.42570805470479e-06
-1.57327535585234e-05
-1.98391768126504e-05
-1.27720643198649e-05
-3.12619290139903e-05
-4.75879501925362e-05
8.73802760908897e-06
-1.04066519326907e-05
-2.78482737066385e-05
-1.91946329154146e-05
-2.26014810006634e-05
-3.61950899214239e-06
-3.47860739288877e-05
-2.70282659910889e-05
-9.94854775631651e-06
-7.13738174996542e-06
-2.51664238057519e-05
-1.39186437563735e-05
-3.08643060394037e-05
-3.02152263125554e-05
-1.85382165520093e-05
-1.57520059808709e-05
-1.53786583962897e-05
-2.39466890818081e-05
-2.9060260411137e-05
-1.2380673235022e-05
-2.80969902055598e-05
-3.1232915630407e-05
-2.39274125771784e-06
-2.3860308228379e-05
-2.93402007894448e-05
-3.24473554877007e-05
-1.0058180118604e-05
-1.66958288976913e-05
-3.34338307133378e-05
-1.98518091321452e-05
-9.94471750343257e-06
-1.7860934854626e-05
-4.13389784498775e-05
-1.19811641896383e-05
-2.27393126977018e-05
-2.14352669922821e-05
-2.40375822721437e-05
-1.45972860982599e-05
-2.2420199537018e-05
-2.20233478985722e-05
-1.66196261020066e-05
-4.48351245010533e-05
-3.60958518736389e-05
-2.70649336501485e-05
-1.3633833795194e-05
-1.12630678154425e-05
-1.78948419718794e-05
-2.91165462994963e-06
-1.3098952571156e-05
-4.20398585985414e-05
-1.71043305487467e-05
2.11561388607632e-06
-6.17010410450762e-06
-1.60667985878644e-05
-2.27948305761287e-05
-2.17835341421067e-05
-2.77998303394047e-05
-2.66344439372805e-05
-1.40480451709532e-05
-1.29571639517625e-05
-9.34888597770565e-06
-1.98691034747433e-05
-2.05692996193178e-05
-8.55447133128289e-06
-2.76472742278178e-05
-2.63638103442454e-05
-1.47406373429207e-05
-1.56277863668877e-05
-2.17695846945114e-05
-2.10023136736599e-05
-4.85159638274912e-06
-3.7200571927436e-05
-2.87278627841525e-05
-1.09698144217485e-05
-2.08761440754044e-05
-3.91391126700095e-06
-1.1266319398898e-05
-2.88536911138907e-05
-1.5756011079052e-05
-3.84578278475281e-05
-1.30094296677541e-05
-7.31977288101388e-06
-5.77123705607486e-06
1.14459424260241e-05
-2.77025531043495e-05
-4.05093441781888e-05
-2.15213416534877e-05
-2.034926810226e-05
-1.4401027654541e-05
-2.59317371948895e-05
-2.66532239108678e-05
-2.33419726748253e-05
-1.91622410212789e-05
-2.94757436088789e-05
-1.01709299461643e-05
-4.41269734383825e-05
-2.41024497486107e-05
-2.42880582577095e-05
-2.83160069749956e-05
-2.64969433149828e-05
-5.27816263860422e-06
-2.77957838662085e-05
-2.16964055899947e-05
-8.48766262872064e-06
1.28016591383563e-06
-9.79999760654074e-06
-1.27259248068065e-05
-1.18865355079244e-05
-2.19016313758244e-05
-1.67377344475953e-05
-1.97152612495896e-05
-1.62312289997226e-05
2.30785499744593e-06
-2.50112749554068e-05
-2.23658886148099e-05
-2.53178284962226e-05
-2.35244275933059e-05
-2.90324661823562e-05
-1.38759790131433e-05
-5.03726966883445e-05
-1.53530664383266e-05
-1.19331791870295e-05
-1.4934937293855e-05
-3.02842723111576e-05
-3.70380809548377e-05
-1.22178910658498e-05
-2.83187560455937e-05
-3.09301402836401e-05
-3.69700084795491e-05
-6.77979855981006e-06
-2.58166400792616e-05
-3.05503124199452e-05
-1.68155594633451e-05
-1.77456673148131e-05
-2.18753741190155e-05
-2.47598287621983e-05
-1.80899716631155e-05
-2.51237888114358e-05
-2.5200774237006e-05
-3.26530985336197e-05
-1.39766607550588e-05
-7.58685646862434e-07
-4.80474850063487e-06
-1.64602461486014e-05
-2.82376097105973e-05
-4.08460700782525e-06
-1.93220536985476e-05
8.22196255589291e-07
-8.17826537090332e-06
-1.24811277285164e-05
9.94800457136644e-07
-1.37668591950926e-05
-2.8152893931163e-05
-1.81187658127555e-05
-3.22444560126031e-06
-1.59803232925824e-05
-2.49366250632533e-05
-1.68464277230323e-05
-1.20703112975292e-05
-1.04734263329914e-05
-2.30637437750096e-05
-2.92155268855103e-05
-1.44512654646004e-05
-2.28671627211788e-05
-1.98086363836367e-05
-1.88365110406488e-05
-1.48307876172736e-05
-2.60059689361814e-05
-2.39468866321551e-05
-5.76106589539275e-06
8.2911294170779e-08
-1.69302117214603e-05
-6.65800427284368e-06
-1.95466571079296e-05
-1.93764726830963e-05
-1.660744176923e-05
-1.72487403831685e-05
-1.90462494825234e-05
-2.97919371110927e-05
-2.52726646156457e-05
-1.47407050855747e-05
-5.32842497957715e-06
-2.05602390036697e-05
-1.69818189280123e-05
-2.23085860866049e-05
-1.41786911806792e-05
-1.62759973680702e-05
-5.92919280515312e-06
-1.49259897034682e-05
-7.23262490819575e-06
-2.93163712500034e-05
-1.97895549017277e-05
-2.64401214063662e-05
-1.57151469203859e-05
-1.15132810719294e-05
5.88143865067384e-06
-2.09236743464389e-05
-3.79654955190031e-05
-1.97887623619295e-05
-3.1346153464179e-05
-1.98079602686192e-05
-1.4701788235103e-06
-1.64230659252743e-05
-1.3682902477102e-05
-2.47145327149583e-05
-3.4752691468684e-05
-2.24080611955074e-05
-1.98059831033602e-05
-3.94247425701866e-05
-5.09438916768196e-06
-1.4977218192553e-05
-2.99030903587051e-05
-2.81966811953064e-05
-3.09201305350947e-05
7.89716164335329e-06
-1.33459606545676e-05
-2.0762237607698e-05
-2.73082566100402e-05
-8.27377918611724e-06
-8.10002878293118e-07
-2.37190340474049e-05
-3.9496104412288e-05
-2.35834922030834e-05
-4.2520574195673e-06
-4.86526486317257e-06
-8.39094687231861e-07
-1.410206903885e-05
-1.09859718435839e-05
-2.281891265556e-05
-9.83413206346618e-06
-1.31642608281562e-05
-1.37647499488619e-05
-1.00094130102255e-05
-1.11249164162626e-05
-1.06793291098189e-05
-2.12333906226175e-05
-1.30032784383001e-05
-7.13355259691404e-06
-1.8933496836472e-05
-1.37640678089342e-05
-1.39640682053858e-05
-2.28723264084511e-05
-2.21279957115021e-05
-3.61588092952337e-05
-3.08020062651744e-05
-1.79439462782583e-05
-1.08778351153851e-05
-2.45920636719396e-05
-1.51438711262693e-05
-1.87593435678646e-05
-2.53521551161986e-05
1.12501594334326e-06
-2.48028125872646e-05
-1.47632105146824e-05
-2.5375266171508e-05
-3.65563431215253e-05
-1.90509499811518e-05
-4.56370585448551e-06
-1.579125505512e-05
-2.40348061466866e-05
-2.27315263216113e-05
-2.66220044340846e-05
-2.69248895684441e-05
-9.5782398245576e-06
-2.08697995916952e-05
-2.88968035493533e-05
-2.38674254609812e-05
-3.32378566485959e-05
-2.67234963933441e-05
-1.28009266200787e-06
-2.45163499599236e-05
5.479015785189e-06
-2.43124199411881e-05
-1.54932063955301e-05
-2.55909170692889e-05
-1.65366614332332e-05
-2.47399600831214e-05
-1.99462372697212e-05
-1.57024065749719e-05
-3.25259699210686e-05
-1.69092716887286e-05
-1.07956932196565e-05
-3.2353349825266e-05
-2.14857703816453e-05
-3.28235277582247e-05
-2.47692920586753e-05
2.21092589461778e-05
-2.14332193978375e-05
-3.27564204341122e-05
-2.88592491386556e-05
-1.16441228006e-05
-1.91250472778683e-05
-8.44241969623777e-06
-4.56511926760764e-06
-2.07491040211943e-05
-1.41588238427989e-05
-1.95504919738686e-05
-1.23012714614292e-05
-1.67489413206966e-05
-2.83533701243594e-05
-1.87745570599157e-05
-1.20486988267446e-05
1.73912633903011e-05
-7.09448712440003e-06
-1.77909143964982e-05
-2.40241385683656e-05
-1.80667221295039e-05
-2.31977139643856e-05
-1.90975526844318e-05
-5.29847885174557e-06
-2.44690095083207e-05
-1.35228860601567e-05
-2.50030597318686e-06
-1.81760666208333e-05
-1.71077382328035e-05
-2.56074351400609e-05
-3.52608448651138e-05
-2.77051746355207e-05
-3.74984744870156e-05
-1.82364453691256e-05
6.41535325630678e-06
-2.23222441118512e-05
-1.66889059859339e-05
-2.20845701179983e-05
-2.81416091334995e-06
-1.26750136096491e-05
-2.18487227281017e-05
-1.00697382942769e-05
-1.50898659833234e-05
-1.88806623190304e-05
-3.6515255801045e-05
-2.79658338613191e-05
-1.91358767825821e-05
-1.85820780758155e-05
-3.52826622712192e-05
-2.13720525536023e-05
-1.32951042077842e-05
-4.30604263736907e-05
-3.26742369152767e-05
-2.23894409815247e-05
5.16046561237046e-06
-4.49649693798772e-05
-3.51855892251495e-05
-8.93625673475565e-06
-4.36271597064513e-06
-1.34746835263422e-05
-1.31072874816852e-05
-6.16022192724716e-06
-2.78953239217718e-05
-2.36727814692508e-05
-1.98737621363976e-05
-1.10299459612323e-05
-1.52134400477527e-05
-1.50364285966159e-05
-2.27088333962813e-05
-3.2843007851847e-05
-2.74683575093754e-05
-1.69343297905158e-05
-2.64799321514274e-05
-2.39689579166586e-05
-2.78122268815384e-05
-3.67632199088171e-05
-1.96609716661132e-05
-3.27550094332174e-05
-2.06947339819223e-05
-2.12640801254116e-05
-3.62013531331321e-06
-2.75144724510791e-05
-1.32182020027287e-05
-2.1716815617042e-05
1.49635499234251e-06
-1.7382141208015e-05
-1.65528214064552e-05
-2.60940147506265e-05
-1.17121321027184e-05
9.59950656764886e-09
-2.25188593920559e-05
-1.56516322080812e-05
-2.82190269806064e-05
-1.62953936377e-05
-1.78789036070389e-05
-4.29029642857808e-05
-5.4231838672892e-05
-1.51960166356382e-05
-1.52263667306571e-05
-1.52270061452485e-05
-2.83345176301331e-05
-3.47020117592763e-05
-1.67511711872674e-05
-2.93416840977918e-05
-9.23571524625275e-07
-1.78107578542811e-05
-6.48184518356709e-06
-2.17702109384042e-05
-1.07625532734183e-05
4.27940283112843e-06
-3.98280239497009e-05
-4.01765558129743e-06
-2.43479653341923e-05
-2.87046206947256e-05
-1.44349517407093e-05
3.97778643882157e-06
-1.62004023364816e-05
-1.31875622732094e-05
-3.31853905344221e-05
-2.4723241322397e-05
-1.10920108254262e-05
-6.03728778714443e-06
-2.30405161356296e-05
-6.88784551987429e-06
-2.36801060765458e-05
-1.65094822862035e-05
-1.33319776811973e-05
-1.5857697102654e-05
-3.58231437623196e-05
-2.5939528447342e-05
-3.07585410779073e-05
-1.70715694243601e-05
-1.84258425705514e-05
-1.94132903506709e-05
-2.11399252101854e-05
-2.01360177938471e-05
-1.98249383561553e-05
-5.41494979141634e-06
-2.13738272568561e-05
-3.88864219899517e-06
-2.26295988516755e-05
-2.60699720885282e-06
-1.69095008723877e-05
-1.83044854457037e-05
-1.28474380763892e-05
-2.22243999839225e-05
5.40821356766276e-06
-2.12363202965362e-05
1.14203583504004e-07
-9.58448434593197e-06
-3.6156169645035e-05
-1.55437976585668e-05
-8.36334592620867e-06
-1.31949940392179e-05
-2.11487185148545e-05
-2.45279445466968e-05
-1.46934233207913e-05
-1.8083738429622e-05
-1.85985474395465e-05
-1.60413007254182e-05
-3.61941586817489e-05
-1.04320013374018e-05
-2.14620862417497e-05
-1.08608958759443e-05
-3.24749930256614e-05
-1.83650687857992e-05
-9.51056277869138e-06
-1.85209195349839e-05
-3.96066411268781e-05
-1.30521138935584e-05
-1.45259866056472e-05
-2.7444850456937e-05
-3.41462021572692e-05
-1.78113516547853e-05
-2.03069914845521e-05
-2.04925724553115e-05
-2.92500970343301e-05
-2.22079459272592e-05
-1.38068655721948e-06
-1.0780910671497e-05
-1.43027140839792e-05
-1.90514390133059e-05
-4.79858636617361e-07
-1.55371068588532e-05
-3.82777297088599e-05
-2.09854662601608e-05
-1.81593634095035e-05
-4.3236915668561e-06
-4.97023926879732e-06
-1.64702689236894e-05
-7.14074591439584e-06
-1.05290757910733e-05
-2.21527307696071e-05
-2.6215946485378e-05
-1.5053431573339e-05
-1.70655382323695e-05
-2.57931786404368e-05
-1.62885633601247e-05
-3.00725955859553e-05
-2.61739422413123e-05
-1.87253930362206e-05
-2.10999656685176e-05
-2.11825461160149e-05
-2.5463159804303e-05
-3.78676925059546e-05
-2.88440347838168e-05
-1.13889370716701e-05
-8.81915769656491e-06
-5.73090419241784e-06
-2.34141287989348e-06
-2.2400949339599e-05
-2.04002301862833e-05
-4.76050227121625e-06
-1.78427182915524e-05
-2.4820008580227e-05
-3.13331438616152e-05
-1.33486132735063e-05
-2.45043101071763e-05
-2.41632819362956e-05
-2.73738391944793e-05
-1.24822804988698e-05
-2.28481422429055e-05
-3.00148529936607e-05
-2.81633414265269e-05
-1.60367131173518e-05
-2.34725869477118e-05
-3.95258610716776e-05
-2.37286427066525e-05
-1.02320783601919e-05
-1.91260311373308e-05
-1.11951037208612e-05
-1.50631996475054e-05
-2.10053505973824e-05
-1.22229090661257e-05
-1.72627018408863e-05
-2.70368754065751e-05
-1.69010230375767e-05
-2.29540767283113e-05
-3.33269061719141e-05
-6.44991885170888e-06
-7.21072227952695e-06
-2.5288879573815e-05
-1.4450563671688e-05
-1.66948913010765e-05
-2.95667037353148e-05
-1.10285843638888e-05
-3.6482873438977e-05
-2.93559170736591e-05
-2.39406525117206e-05
-1.56327406358516e-05
-1.09585398454613e-05
-3.58811967834034e-06
-2.40899084388609e-05
-4.15080825145941e-06
-1.2031651284787e-05
-8.7343778752346e-06
-4.2250969606374e-06
-1.51440189467102e-05
-9.58454123847779e-06
-3.00374525328273e-05
-2.38827552347978e-05
-2.1314241323277e-05
-2.09916169644626e-05
-1.56926053113788e-05
-1.04641038229979e-05
-1.37126328517495e-05
-1.58594305176324e-05
-3.93546995297431e-05
-2.62082076321334e-05
-1.79327527176824e-05
-2.03770019981175e-05
-2.83907654307324e-05
-8.4230688549072e-06
-1.44584991034018e-05
-1.57237943828898e-05
-1.7325752486395e-05
-1.55943490900944e-05
-1.76950496537475e-05
-1.61626904516669e-05
-2.89075901746848e-06
-3.38755168840549e-05
-2.7026298711403e-05
-1.34849774386559e-05
-5.10763447583475e-06
-3.03246187792373e-05
-3.05524039772677e-05
-2.32330961241522e-05
-1.33839287236579e-05
-1.16479104741047e-05
-1.12698146838445e-05
-1.84865572802912e-05
1.14892021807573e-05
1.90473611152126e-06
-2.42451576086912e-05
-2.4469504130367e-05
-4.02551130503188e-06
-2.3633706579975e-05
-2.88217918728992e-05
-1.43462319315038e-05
-8.7967272061784e-06
-6.09842428487226e-06
-2.1383500702213e-05
-3.53424507758515e-05
-2.16000483463492e-05
-1.25542829743714e-05
-2.72778963340246e-05
-1.18811096414247e-05
-3.05248224601208e-05
-2.25355902254444e-05
-1.77083304578892e-05
-2.65480517530897e-05
-3.90365060770064e-05
-3.9943802990251e-05
-2.14776370779182e-05
-1.98147071905796e-05
-1.8628856740549e-05
-1.6218387393408e-05
-1.54557096539076e-05
-3.15521241682045e-05
-2.21847646408446e-05
-1.83493057562621e-05
2.92727132832464e-06
-1.10045837494423e-05
-3.79824569022671e-05
3.74360158971125e-06
-1.54842863310933e-05
-3.28790201782337e-05
-1.32187377782606e-05
-2.24754884956026e-05
-1.49800618900766e-05
-1.47913876025434e-05
-1.49017770353134e-05
-1.09328833912068e-05
6.8932641555022e-06
-5.69673378310496e-06
-1.43163578054602e-05
-1.33759955527137e-05
-1.44959311162804e-05
-1.31268153473273e-05
-1.00312957102001e-05
-1.8584131372977e-05
-1.80367679900443e-05
-1.70686025523894e-05
-2.27661915315949e-05
-3.60799200104584e-05
-1.83849735596953e-05
-1.88949683519635e-05
-1.89200917979879e-05
-1.54302897262584e-05
-9.28272129807579e-06
-1.75254082237648e-05
-2.24860460840514e-05
-2.60402147886408e-05
-1.94475266606221e-05
-1.82006827033609e-05
-1.73787281361834e-05
-2.22745715452567e-05
-2.83287393280568e-05
-1.90027772136049e-05
-2.94255276065266e-05
-2.09320699455819e-06
-1.39782585140153e-05
-3.89136597266065e-05
-1.69708918572406e-05
-1.66592392110644e-05
-2.97372575535932e-05
-2.11423771992293e-05
-2.02500612427009e-05
-2.30685399786593e-05
-2.02019581645627e-05
-2.08945658316486e-05
-2.66827116567662e-05
-2.4120552023783e-05
-2.53603295061482e-05
-1.80520281117753e-05
-1.2925444520068e-05
-1.91350625241487e-05
-2.08040415853164e-05
-7.27641229240293e-05
-2.56666291993969e-05
-2.3654541160977e-05
-9.95911805413364e-06
-2.93660787021544e-05
-9.24167877232332e-06
-2.76124210715602e-05
-1.78081078645511e-05
-1.44634099779063e-05
-1.98962115791867e-05
-1.74187196999262e-05
-1.98066205496713e-06
-2.92249587663642e-05
-1.53040540354353e-05
-1.6116960800115e-05
-3.25024338178316e-05
-2.33203176474804e-05
-2.38925821191666e-05
-2.56369121788344e-05
-2.96181989066625e-05
-2.2733209098255e-05
-1.82311932194958e-05
-1.22410152186044e-05
-4.67842067218667e-06
-1.78648626574607e-05
-3.48018350519589e-06
-1.00733005093365e-05
1.20745747388523e-05
-1.77245524076797e-05
-1.51006500963639e-05
-1.37818751116369e-05
-1.175410498775e-05
-1.89927229164998e-05
-5.93013450407179e-07
-1.53003230405911e-05
-2.27286176792466e-06
-8.32359954209562e-06
-1.37498698988459e-05
-3.17839580006384e-05
-8.2369114850333e-07
-2.59390080323565e-05
-2.61335044416371e-05
-3.54474420722608e-05
-1.32248357784328e-05
-8.66818631593436e-06
-2.06098749455521e-05
-2.58054960530098e-05
-1.02800197775029e-06
-2.76356294621857e-05
-1.67645150358967e-05
-1.37388025901616e-05
-1.1285189919411e-05
-2.73449192418884e-05
-2.93464913286429e-05
-3.28489928510796e-06
-1.43499417632233e-05
8.65239671593342e-07
-2.75202857022058e-06
-2.06287472697388e-05
-2.02378573481725e-05
-1.1674544553479e-05
-3.41643572514879e-05
8.50580716365129e-06
-5.80137039909811e-06
-1.26614730364533e-05
-2.47741471236808e-05
-5.09113551720756e-05
-2.67095343364313e-05
-1.91560899452444e-05
-2.59718236638338e-05
-2.93487120115244e-05
-2.70383857928654e-05
-4.0564943389106e-06
-1.97590492973611e-05
-1.22878851078636e-05
-4.7947466126516e-05
-2.6770042291796e-05
-2.52146862750427e-05
-3.22268958548172e-05
-3.38877529765476e-05
-1.52350062377688e-05
-2.62396010945006e-05
-2.72596701794105e-05
-2.9646839253984e-05
-3.04273930550643e-05
-1.40003133804124e-05
-2.29077746048494e-05
-1.76183272073622e-05
-6.61171685380222e-06
-2.90444244622956e-05
-1.52825144277905e-05
-3.69772741375677e-05
-1.40239554776937e-05
-2.31621110510661e-05
-2.00364270855289e-05
-3.11619247742583e-05
-1.78993710600646e-05
-2.0412734280252e-05
-8.12618459983667e-06
-2.73022322025191e-05
-1.56029337509617e-05
5.52491187750185e-06
-9.04709669395595e-06
-1.23818054121428e-05
-4.0894463186967e-05
-3.25434691144128e-05
-2.94449345844201e-05
-2.6397491221962e-05
-2.83568325425333e-05
-3.88762448709537e-05
-1.40360770756293e-05
-2.26811193285199e-05
-3.52875309754576e-05
-2.13914256014684e-05
-4.17639253724069e-05
-2.75815679801623e-05
-2.01648424301721e-06
-1.88315649886102e-05
-3.98956610166428e-05
-2.9665001693728e-05
-2.05954936568959e-05
-1.88565430861287e-05
-6.29876405766639e-07
-3.21177171301334e-05
-2.61231178956613e-05
-1.47252098108962e-05
-2.1901895554822e-05
-2.53092651745707e-05
-2.69072933453121e-05
-3.63694094550929e-05
-1.36088482969343e-05
-2.59965809023896e-05
-2.81996428660772e-05
-3.05886512820154e-05
-1.41022591893321e-05
-1.62591841228574e-05
-1.7090864046387e-05
-2.92993927802397e-05
5.09215200357932e-07
-7.95502429602876e-06
-8.93295602384627e-06
-3.52682202964867e-05
-7.30378776408333e-06
1.19534943434014e-05
-9.62407971323438e-06
-2.07724399367869e-05
-2.71529584565638e-05
-1.88011468498754e-05
-1.89635263092489e-05
-1.87231488536555e-05
-3.51408786636091e-05
-2.54445232582597e-05
-6.78211751999157e-06
-1.65425975659818e-05
-1.48395783683818e-05
-1.4746919159107e-05
-1.45932608576318e-05
-2.03618387940955e-05
-3.48618394251127e-05
-1.98142185945892e-05
-5.32351497687011e-06
-2.5100116595167e-05
-1.90010156438648e-05
-1.46029091997433e-05
-1.88751818278504e-05
4.50599391510603e-06
-1.20391546606144e-05
-1.65695056580385e-05
-3.01598055063907e-05
-2.02836101268498e-06
-2.91535615290514e-05
-1.53626802342767e-05
-6.37529522890619e-06
-1.85847038951826e-05
-1.22793764025246e-05
-3.39229891782229e-05
-2.97528149016611e-05
-1.56290438445447e-05
-1.06445297594084e-05
-1.97658416553897e-05
1.6382896257139e-07
-2.70493223772942e-05
2.82864223531133e-06
-4.60670585967677e-06
-1.71706336654434e-05
-2.45446885469107e-05
-1.46941158517952e-05
-1.28200349875983e-05
-2.69900215640506e-05
-7.69103759732635e-06
-8.35267367938934e-06
-1.1728248487253e-05
-1.93654798628616e-05
-9.90322838635234e-06
-2.32230342884495e-05
-2.52171226528975e-05
-1.21025918619874e-05
-8.54249699024788e-06
-1.53115917126787e-05
-2.20495110558208e-05
-1.81428988185017e-05
-2.93371033294356e-05
-2.26860342648538e-05
-2.30140780398916e-05
-6.19251287848316e-06
-2.79614050648969e-05
-3.26168508742709e-05
