# Supplementary material for: Research on computational propagation and identification of mine microseismic signals based on deep learning
Source: PLoS One. 2025 Oct 22;20(10):e0334641. doi: 10.1371/journal.pone.0334641 (PMC12543183; doi:10.1371/journal.pone.0334641)
Supplement: S9 Data — (ZIP) [file pone.0334641.s009.zip › 000101100000467.xlsx_0.txt_24.txt.txt]

-7.16722777846317e-06
-8.31370275351955e-06
-2.20795541707209e-05
-1.69174327432494e-05
-1.19595112891273e-05
-2.45640697490486e-05
-1.38471176553057e-05
-2.91729912045834e-05
-2.88231520248128e-05
-2.25960211905758e-05
-1.38719598283583e-05
-3.63619749414833e-05
2.05992123383672e-06
-7.4903729316291e-06
-2.2021849504388e-05
-3.39293606365761e-05
-1.65645350927577e-05
-1.83562913525158e-05
-3.73253455011959e-06
-3.0588025335844e-05
-2.03610084031025e-05
-2.21813985075447e-05
-5.92406627397722e-06
-1.2384856526846e-05
-2.43564749256401e-05
-2.10155169741555e-05
-2.1813118130018e-05
-2.09580064109772e-05
-1.94025920823675e-05
-2.63760243754228e-05
-8.73220565160059e-06
-1.37140599346886e-05
-1.76973521949171e-05
-4.11050970220343e-06
-1.33520995023883e-05
-1.62093331946236e-05
-4.5486217356201e-06
4.50704445757117e-06
-2.1814468445671e-05
-2.30997497560513e-06
-2.70335386743516e-05
-5.69961019656086e-06
-1.45907929888912e-05
-2.26788804389939e-05
-4.50380645967811e-05
-2.93953036012161e-05
-1.78987650850238e-05
-3.25247617980107e-05
-2.570267416931e-05
-2.02338464742163e-05
-1.8325685303494e-05
-1.71430523108053e-05
-1.9713281548573e-05
1.14206236916511e-05
-1.22461878380225e-05
-2.03091189055575e-05
-1.58316527681832e-05
1.09723782608962e-05
-7.13442899290481e-06
-1.11578633458597e-05
-2.24163239979373e-05
-2.28862235092445e-05
-1.5536892066688e-05
-1.85431382745428e-05
-1.93471813507738e-05
-4.47172471617172e-05
-4.44548971887254e-05
-2.28269892654304e-05
-1.26074612906762e-05
-3.04464003755277e-05
-1.79259533045915e-05
-1.06057914645901e-05
-1.57544505114902e-05
-1.47016470382878e-05
-1.17960994656813e-05
-3.26135092624705e-05
-3.44807870248459e-06
-1.14573051414184e-05
1.40616619020877e-06
-1.99670401881079e-05
-1.77799645550275e-05
-1.37525817409886e-05
-1.75897115826041e-05
-2.91782511954672e-05
-2.02919449244629e-05
-3.51774841681155e-05
-2.30630302846197e-05
-4.3173153468036e-05
-4.34872289148026e-05
-3.82353509330552e-05
-2.54316601335457e-05
-3.49749281337299e-05
-3.26677399750816e-05
-7.91667067730466e-06
-4.86234086786553e-06
-3.10147348097933e-05
-7.94959000227558e-06
9.60185361502364e-06
-3.62568757283509e-06
-5.31386439570577e-07
-9.97034290536109e-06
-7.86813824106033e-06
5.16493809955113e-06
-3.40961417656617e-05
-2.63841065928996e-05
-1.33659032936799e-05
-2.30199176484017e-05
-2.98675739312771e-05
-2.6864173421438e-05
-4.54214070979695e-05
-1.22886898286689e-05
-3.78350577863063e-05
-4.54169631225828e-05
-3.90604271291181e-05
-1.87632548999486e-05
-1.4787808736206e-05
-1.93893819722772e-05
-1.25196492002616e-06
-6.33169895816354e-06
-6.27094805626307e-06
7.60052187250565e-06
-3.4311320703642e-05
-1.83587341776066e-06
-1.67634055393703e-05
-1.30227581617195e-05
-1.79461262720883e-05
-1.16024090888019e-05
-2.62758111746857e-05
-2.58720931440441e-05
-2.86300806615927e-05
-3.80971193862852e-05
-2.55506123189287e-05
-4.85084602401473e-05
-3.35552934996753e-05
-3.99755409742351e-05
-2.79885101215732e-05
-1.46405954984356e-05
-2.86684642518769e-05
-2.40463487661097e-05
-8.89018463176696e-07
-1.95932301742669e-05
-1.78538091395764e-05
-1.79982329700641e-06
-1.02928569912182e-05
-1.61883717402826e-05
-3.82359176014633e-05
-1.14471488462366e-05
-1.39661234121798e-05
-9.94708305450158e-06
-3.43280924014226e-05
-9.45141116996762e-06
-3.13503811969363e-05
-2.45095557770643e-05
-3.78757500414836e-05
-4.73502678670245e-05
-2.94425213513405e-05
-3.46690246996366e-05
-1.68405284283038e-05
-2.55091231300098e-05
-2.92390027501978e-06
-3.19394901506055e-05
-6.04496642064321e-07
-2.79484428173774e-05
-2.39256055950991e-05
9.34918453374569e-07
-1.59572938146166e-05
-3.06094275614993e-05
-3.0308639167687e-05
-7.53644403646113e-07
-2.44501226688485e-05
-7.52421630745479e-06
-7.14864921975955e-06
-1.74127098414963e-05
-2.91949890949745e-05
-3.47925046838174e-05
-2.34003234306426e-05
-2.15504091524945e-05
-2.3280521252102e-05
-2.92851854987321e-06
-2.0901864861098e-05
-1.77252741279817e-05
-2.92175453353796e-05
-2.19873142823452e-05
-9.91264661339807e-06
-2.31628991036981e-05
-2.02993507732863e-05
-1.50902954049454e-05
-3.35901433421778e-05
-1.09111388998613e-05
-4.25043285708559e-06
-9.01817680594055e-06
-1.65962406428988e-05
-2.28480233671678e-05
-1.84441234495256e-05
-2.24793337159201e-05
-2.89497801394505e-05
-1.62121208997451e-05
-1.60675976584645e-05
-2.15787542241484e-05
-2.88648092532639e-05
-1.58790395804453e-05
1.9379949524069e-07
-1.77437724291349e-05
-3.78559537446763e-05
-2.28119671586541e-05
-2.43148761261577e-05
-7.32137387562292e-06
-3.08571032691326e-05
-1.6756650964538e-05
-2.43748749307284e-05
-9.01255898902402e-06
-1.42088470232516e-05
-3.09728604677981e-05
-1.83217187694413e-05
-1.53671640812386e-05
-2.75226735463906e-05
-3.09347894297048e-05
-1.99853548841621e-05
-2.73332208545096e-05
-2.8039916101107e-05
-3.75125368706329e-05
-1.11257547465317e-05
-1.75183401202653e-05
-2.05246455487864e-05
-1.43483584599846e-05
-4.03364199635501e-05
-2.71040166925811e-05
-2.03614806829143e-05
-4.97951753469114e-05
-7.15514681379527e-06
-1.99718532861658e-05
-1.94035777166513e-05
-2.91014071765253e-05
-1.73239831974148e-05
-3.56106504672451e-05
-1.49495038383229e-05
-1.1774680327327e-05
-2.57244947515499e-05
-2.82518269205103e-05
-3.09472944495333e-05
-9.11252081817215e-06
-3.28276779758289e-05
-2.70689904817949e-05
-4.7302545569304e-05
-1.03645683732045e-05
-8.34692110133197e-06
-4.6537428004957e-07
-2.84791658642017e-05
-1.88940298224248e-05
-1.1325220149467e-05
-3.10669049207083e-05
4.17157193780106e-07
-1.45812809139e-05
-2.42501496134085e-06
-2.50656983218615e-05
-1.96898454326326e-05
1.43636911756519e-05
-2.44822468532615e-05
-6.47518287295844e-06
-1.58504513941063e-05
-2.32026182014124e-05
-1.32229384265219e-05
-3.46832551973943e-05
-1.82817190047164e-05
-3.79155954885668e-05
-2.30565612654785e-05
-2.89959994009209e-05
-4.14914278300634e-05
-3.77511059218396e-05
-1.88199727644074e-05
-1.99343389728505e-05
-3.53700813867466e-05
-2.08050964694471e-05
-6.66962391191208e-06
-1.41125780365522e-05
1.58593682891704e-08
-8.93642451037996e-06
-1.86274067976654e-05
-3.01106606636882e-06
-1.69729850581973e-05
-9.80931923209405e-06
-4.51225675149665e-05
-1.28929940767661e-05
-3.02023101488565e-05
-2.08158454366627e-05
-1.88012378365309e-05
-2.94680058898839e-05
-2.38259062515815e-05
-1.89465598352862e-05
-3.66881876483585e-05
-3.06777393075253e-05
-2.73992330787304e-05
-1.40523702573443e-05
-2.38009066011269e-05
-7.76726087212332e-07
-1.30296008650858e-05
-9.17608627946079e-06
-2.6421250801835e-05
-1.31266869751978e-05
-1.42727574789572e-05
-4.63666426355718e-06
-4.1554514300856e-05
-8.83413331649646e-07
-1.3691065457839e-05
-1.32327070711826e-05
-1.39069890359894e-05
-2.88353453019429e-05
-1.06051822922115e-05
-2.45706606689275e-05
-1.50578990763773e-05
-2.19855688654303e-05
-2.71031841628623e-05
-4.70914319462112e-06
-1.03699729528909e-05
-2.56886686583516e-05
-3.10684114136411e-06
-4.01584665520498e-05
-2.18945145241869e-05
-2.02713555241435e-05
-1.99410387012461e-05
-1.83886756047221e-05
-2.66613800875039e-05
-1.76133601520825e-05
2.20944312254959e-07
-2.06268552898698e-05
-4.15633496049015e-05
-3.16863164095108e-05
-2.43401273812848e-05
-1.45546451325258e-05
-3.45201414174058e-05
-2.49248999477959e-05
-2.30811461830484e-05
-3.37506405352379e-05
-1.34731729949471e-05
-1.61311195462596e-05
-2.55675850213977e-05
-1.94370460608589e-05
-4.50872069080507e-06
8.6299111659175e-06
-9.70769195730067e-06
1.08616603597271e-05
-9.69019861506211e-07
-5.34334127284602e-06
1.36885262806057e-06
-7.26981191166632e-06
2.05273005455699e-07
-3.13058006686589e-05
-4.14491647052332e-05
-1.1607395583295e-05
-6.04142896494085e-06
-2.14625769098662e-05
-2.70124472980217e-05
-4.00278605245251e-05
-3.49258757933643e-05
-2.21778131955659e-05
-2.02193659327624e-05
-1.57492481433699e-05
-3.57176828117706e-05
-1.47615547804439e-05
-2.39793485373077e-05
-7.93793454058336e-06
-5.39950362610908e-07
1.11015261306198e-05
-1.70724690983242e-05
-1.50946811939171e-05
-3.064644477639e-06
-1.94647508070935e-05
-3.64625514459094e-05
-1.71783625230053e-05
-3.12020436895303e-05
-3.59724801034021e-05
-2.0320761693488e-05
-4.03066752227706e-05
-2.87853841091419e-05
-4.17509934401938e-05
-3.2043815970894e-05
-2.64613660869395e-05
-2.8005701201039e-05
-2.75417213845863e-05
-1.53583276140906e-05
-2.94525468178815e-05
-1.45119963772295e-05
-5.18086757862044e-06
-1.67609999703623e-05
-4.48058816593504e-06
-1.72911985110745e-06
-5.76868306874266e-06
-7.2961022402955e-06
-1.85434663807006e-05
-1.50689104607201e-05
-1.19217799613668e-05
-1.08800613550828e-05
-1.83138114527544e-05
-1.77736089862807e-05
-2.15522548523535e-05
-1.80095353238716e-05
-9.97859714858402e-06
-2.38986386194108e-05
-3.39188501294769e-05
-1.82236909637621e-05
-2.68722133355882e-05
-1.3780069641052e-05
-9.18451251922675e-06
-7.03675062524313e-07
-1.59990472662121e-05
-7.20645796450219e-06
-2.74886346658086e-06
-1.84145674860543e-05
3.50260459861751e-07
-2.27079554736628e-05
-3.25265777502415e-05
-1.3124562095428e-07
-2.81655219218402e-05
-2.19987567914079e-05
-1.27273601716132e-05
-2.42963760627669e-05
-2.86557707998343e-05
-3.27720689626538e-05
-1.64305815853451e-05
-2.90045401355611e-05
-2.37261211641379e-05
-3.37964941826411e-05
-1.79953875633488e-05
-2.01193771956417e-05
-2.95909373522815e-05
-1.90948273922851e-05
-1.10659161586126e-05
-1.77121755593531e-05
-8.89633475275508e-06
2.26463551707707e-06
1.21639011066014e-05
4.66112455423956e-06
-2.49405000109074e-05
-2.89607452960518e-05
-1.21589666759274e-05
-2.3659814818655e-05
-1.16232609811309e-05
-3.15283905083242e-05
-2.88238600202621e-05
1.09956817586691e-07
-2.89404649303036e-06
-4.1734329066615e-05
-5.69237495686067e-06
-2.688617523128e-05
-1.29914235666969e-05
-1.48394640131812e-05
-5.436998736103e-06
-3.61871465712594e-05
-3.95617361398399e-05
-1.11133345840016e-05
-4.39818121054964e-06
-1.73172568527921e-05
-1.62856048798232e-05
-1.24450140068615e-05
-2.11779811425265e-05
-2.48697580577892e-05
-3.45900963244782e-05
-3.65982534690605e-05
-4.04832010871166e-05
-1.50627015609954e-05
-3.9681613609027e-05
-4.18696376655016e-05
-1.54731835642025e-05
-1.54618015921608e-05
-1.61479307774384e-05
9.45606386155885e-06
-2.00747332163899e-05
-6.83313199340222e-06
-2.42979106626089e-05
-3.7693275628959e-05
-3.18739817991333e-05
-2.35845910908995e-05
-2.39672327409517e-05
-2.82028967738035e-05
-1.59397907434073e-05
-1.93765878522486e-05
-1.04111110359115e-06
-2.86621990320727e-05
-2.75587412407529e-05
-6.93248306465179e-06
-1.88615328921014e-05
-2.73750945000255e-05
-1.42692121377906e-05
-1.55917150142767e-05
-2.15479938213328e-05
-1.78670015459194e-05
-2.44679149892112e-05
-2.45319556445097e-05
-2.05915963520281e-05
1.91414562818538e-06
-1.42469672692624e-05
-1.14499702564335e-05
-1.6807679830267e-05
-2.72311445971513e-05
-1.83304276718526e-05
-9.14761050991325e-06
-3.68518671508796e-05
-2.29462977580363e-05
-4.37805926605757e-05
-4.13918322682293e-05
-1.7376038574992e-05
-3.71759011931202e-05
-4.98757190469587e-05
-1.50561820471845e-05
-1.56424387138473e-05
-2.08428673636301e-05
-2.79577517431698e-05
-1.12712821519956e-05
-1.59094209274217e-05
-1.8017768311819e-05
5.52585641925524e-06
1.29763013660663e-05
4.33965919525003e-06
-4.09779860302211e-06
-1.69990297292899e-05
-1.6287989799174e-05
7.45123315850649e-06
-1.62473679408182e-05
-3.01645914390936e-05
-2.61239373578705e-05
-1.91085630831398e-05
-2.8109643098586e-05
-3.19472569701241e-05
-2.62476711357847e-05
-1.92285691002237e-05
-2.89746770754366e-05
-2.49913654025842e-05
-2.2541403210351e-05
-1.74637930410272e-05
-1.17336977387993e-05
-1.14340139144268e-05
-3.41953192334903e-05
-1.70755791383897e-05
8.04244664481399e-06
-6.20709332667303e-06
-1.04982295879577e-05
-5.21651095056388e-06
-4.06981175250219e-06
-1.44847006289499e-05
-1.06378151006586e-05
-3.63027010489058e-05
-1.38323884635355e-05
-2.60526976961677e-05
-3.60125324725496e-05
-1.93160141949434e-05
-2.29920689240242e-05
-3.67215049250315e-05
-1.18737885080452e-05
1.46577284616363e-05
-3.40856598474639e-05
-3.80525428258109e-05
-3.86539733851436e-05
-1.00378802649732e-05
-3.53001030498277e-05
-3.59258308834898e-05
-1.53563505222493e-05
-2.00456049777164e-05
-3.07226371483336e-05
-1.18254207007896e-05
-3.70140340233088e-05
-3.46543173276055e-05
-2.37604718220674e-05
-1.97527970735485e-05
-2.59699774821878e-05
2.14484106576791e-07
-6.55966873096955e-07
1.0334438244196e-05
-2.04265201636451e-05
-1.39050014044673e-05
-1.55501640671608e-05
-2.54212667992188e-05
-1.73843582042325e-05
-1.34092362000006e-05
-1.96053023075252e-05
-1.3433698769365e-05
-2.0143059500751e-05
-1.21814579885203e-05
-3.83069911140156e-05
-8.63299252118282e-06
-1.61468985783869e-05
-2.21120246825666e-06
-1.62901012560366e-05
-2.29539739810013e-05
-2.37512147447138e-05
-3.52665618971361e-05
-3.15627930131661e-05
-1.01520282383949e-05
-2.45224458906537e-05
-1.73370303135569e-05
-6.68071490022916e-06
-1.09358535782502e-05
-1.86257167504735e-06
-2.27997142446142e-05
8.92074191030148e-06
-1.67203670259896e-05
-1.19187507593563e-05
-4.67574282045387e-06
1.2996386082253e-05
-2.13443513442379e-05
-2.41396678411185e-05
-8.81101407605063e-06
-3.50895008609478e-05
-2.23885600954176e-05
-1.44310991468153e-05
-1.70932213125841e-05
-6.15787748769625e-06
-2.76056892122595e-05
-1.88555874756214e-05
-1.9703786957281e-05
-2.46838654165366e-05
-1.44262589005177e-05
-1.24675066301282e-05
-1.73793251857317e-05
-2.09675274362603e-05
-2.26496083035748e-05
-5.63038273434066e-06
-3.91928120007478e-05
-3.28266762005035e-05
-2.26829393326232e-05
-2.70912118979464e-05
-2.77565996862986e-05
-2.38077843265044e-05
-2.31829661005321e-05
-6.2333785560224e-06
-1.2280272925123e-05
-2.10209194331543e-05
-2.96444164869655e-05
-2.87975991428046e-05
-3.68161841303778e-05
-1.30034493983956e-05
-1.74262174651671e-05
-1.89872799297709e-05
-2.84378149401795e-05
6.30033943881967e-06
-6.03446653682018e-06
-3.07182373330027e-05
-2.06868100884113e-05
-2.0305615989785e-05
-1.95228221052028e-05
-1.27792551420753e-05
-2.55558233906227e-05
-2.73090260542792e-05
-1.72694536158038e-05
-6.84523912082863e-06
-2.41008555686614e-05
-2.56485623313565e-05
-9.37180600426984e-06
-3.4964116271789e-05
-2.35391542425906e-05
-7.97788006089228e-06
3.91831954155076e-06
-2.271598138157e-05
-5.1651497927484e-06
-1.24095352455977e-05
-2.0965253363978e-05
-1.70117633887118e-05
-1.94275003972886e-05
-7.61324187567372e-07
3.97450362041891e-06
-6.8726712788842e-06
-4.55139517206199e-06
-2.43334235846889e-05
-1.90945980402887e-06
-1.15630278152561e-05
-1.62843217942282e-05
-2.00767320447287e-05
-3.15434754222248e-05
-1.1229150810812e-05
-2.49005162991476e-05
-4.14910035590343e-05
-3.59207507139869e-05
-2.34847422554524e-05
3.94023653192007e-06
9.15804213260746e-06
-2.54460536958236e-05
-1.44960621226135e-05
-3.31947220855613e-05
-1.3338819208706e-05
-1.78741211197908e-05
-1.96803155689926e-05
5.391757080066e-07
-4.95753691028048e-06
-1.12626719651353e-05
-2.97509936784505e-05
-2.06977601798454e-05
-5.27492575328142e-06
-1.80048727844513e-05
-2.48042585917738e-05
-2.59835171747773e-05
-6.02828638955391e-06
-1.74484209336747e-05
-3.30741301325826e-05
-1.46930325746495e-05
-3.35505123410528e-05
-5.25128715361045e-06
4.46175123981023e-06
-1.25576554260803e-05
-1.18269817979897e-05
-1.67140599207129e-05
-2.11545989756403e-05
-2.65017291641404e-05
-2.96316638432666e-05
5.08590223622726e-06
-2.55246284410464e-05
-3.14731625089129e-05
-1.61326351111122e-05
-2.26126571871515e-05
-1.41472165185396e-05
-2.15065272287881e-05
-2.99410474629123e-05
-2.63510143720945e-05
-2.88191343381882e-05
-1.17304126281842e-05
-2.0978372587014e-05
-9.62502371712351e-06
-1.27338009984365e-05
-1.15507000144173e-05
-3.39803611163581e-05
-6.02067787972823e-06
-1.72419756970373e-05
-2.43644907622404e-05
-2.06611777876688e-05
-2.30084341977852e-05
-3.24808859751035e-05
-1.02504194267052e-05
-3.01644300654597e-05
-1.68577192147424e-05
-2.28198376239237e-05
-3.30150468150557e-05
-2.46205438167791e-05
-3.34227753259755e-05
-2.53908171306578e-05
-2.92863369659571e-06
-3.9996740152825e-05
-6.83248075385669e-06
-4.97222380995708e-06
-1.0291339360939e-05
-1.47502805012661e-05
-1.28569620120867e-05
-4.85611746547343e-06
-3.26416845781265e-06
-1.04227665691081e-05
-1.92516107182918e-05
-1.2759934830571e-05
-1.57902939045756e-05
-1.05924475622964e-05
-1.47943835517765e-05
-2.15795157416391e-05
-4.73149843155781e-06
-4.5898936092043e-06
-2.17768848632939e-05
-3.20091563378135e-05
-6.5341623849401e-06
-2.77632244905185e-05
-1.95569675997597e-05
-1.84723702119315e-05
-1.27531960191451e-05
-1.65523975230619e-05
-2.99595854190053e-05
-7.07769835111345e-06
-2.55166295431277e-05
-1.80228118145034e-05
-1.72501714711039e-05
-2.31994730793172e-06
-2.67804478072715e-06
-7.0311448388897e-06
-3.16929726611649e-05
-3.87996781891468e-06
-1.14592676579767e-05
1.06516266022627e-05
-1.52720178394146e-06
-2.18215317736235e-06
-1.34443802381448e-05
-4.40157168679957e-06
-3.45645475605024e-06
-2.20862793871407e-05
-2.35906656950213e-05
-1.22939573108977e-05
-1.33690988214256e-05
-2.85863788916826e-05
-8.42686843687687e-06
-8.9689592309469e-06
-1.23792536608491e-05
-1.76110244563462e-05
1.00429611411766e-05
-6.80021060311467e-06
-1.01407092425268e-05
-1.11820155677159e-05
-2.55192433551017e-05
-2.8583414028146e-05
-1.34483142640557e-05
-1.78082290044124e-05
-6.29981512183737e-06
-1.79708089191709e-05
-2.2397777760332e-05
-1.45750592700461e-05
-3.72069225446185e-05
-2.12822261285719e-05
-1.12100561841664e-05
-3.17630667963285e-05
-2.71793690433309e-05
6.80104000173916e-06
-3.00530274762813e-05
-2.07404567185018e-05
-3.60678733634974e-05
-1.35807992767342e-05
4.37184102474221e-06
-2.30355363628634e-05
-1.35942345477943e-06
-1.60315546709124e-05
7.86924379377721e-06
-1.34129356884636e-05
-1.85709903260562e-05
-1.75210488539728e-05
-1.02175517451397e-05
-2.6080356769041e-05
-3.34776252594879e-05
-2.59456335729754e-05
-1.41032727469772e-05
-7.52733826703409e-06
-1.50859481811903e-05
-2.22536278614036e-05
-1.21405348554621e-05
-3.56338223492547e-06
-2.72947789692812e-05
7.16746767986405e-06
-2.00103854314605e-05
3.09134887996091e-06
-4.72908856415606e-05
-1.16278425385077e-05
6.74581539200062e-06
-9.4978441106196e-06
-1.87971370579661e-05
-2.57451105532069e-05
-1.72007906824637e-05
-1.83276045281923e-05
-1.03788385152809e-05
-8.38877104099177e-06
-3.42814896672584e-05
-3.62164582652585e-05
-3.2313899019484e-05
-1.97842632893131e-05
-1.29955664892486e-05
-4.02937996473734e-05
-1.85235478724277e-05
-1.91812415937963e-06
-1.10919490187631e-05
-7.02498209592913e-06
-1.63826636654138e-05
-1.54404051962676e-05
-3.64894135990437e-06
-1.39937662784496e-05
-1.71837636135709e-05
-1.53858516238604e-05
-1.37493455403494e-05
-9.68954948279935e-06
-1.61442715886948e-05
-2.00148596817904e-05
-2.12708198577997e-05
-3.85172547654654e-05
-2.61942224514898e-05
-3.89964156368657e-05
-1.35854608481594e-05
-2.40319763110234e-05
-1.0785998647447e-05
-1.10241526223596e-05
-2.43180371204064e-05
-4.54886667405801e-06
-2.72298116418981e-05
1.47762349147806e-06
-6.43694878803772e-06
-2.88423097497853e-05
-1.84074380367063e-05
8.85074433117632e-06
-1.97515506994606e-05
-1.27430524975602e-05
-9.0043617294526e-06
-2.3630784803951e-05
-3.92685670117243e-05
-2.34241886951785e-05
-2.75400719028792e-05
-1.77071314769431e-05
-1.10376704705368e-05
-1.60625635565472e-05
-2.69967117017073e-05
-1.86080187710989e-05
-2.14859472997605e-05
8.45157127782138e-06
1.62618462009848e-05
-5.40148741313879e-06
-2.87566283740033e-06
-1.40907137049143e-05
-5.65322379215299e-06
-1.66294589004006e-05
-4.1578174493645e-06
-1.60107087687712e-05
-2.20149208306076e-06
-2.8005759318525e-07
-4.01133330101488e-05
-2.05214993878954e-05
-7.29119158813465e-06
-1.12077012964027e-06
-2.41819596483548e-05
-3.62551555174869e-05
-1.28119617157641e-05
-1.82193298624154e-05
-3.26365884382067e-05
-4.81492404544011e-05
-1.55727358680676e-05
1.79130175789692e-06
-1.3021776010492e-06
-2.08613371841786e-05
-3.47148487150368e-06
-9.62017630271536e-06
-2.08913612396164e-06
-3.59503252757614e-05
-2.47489692549167e-05
-3.6632213331807e-08
-2.15514597778277e-06
-1.70661485863291e-05
-2.2542700231775e-05
-2.79372181634254e-06
-8.80918309080396e-06
-1.7763109665378e-05
-1.46620244486798e-05
-3.98951762596051e-06
-8.99733641557171e-06
-1.4817732486868e-05
-1.46528646464072e-05
-2.39612554574055e-05
-2.06188855835747e-05
-9.02680890188861e-06
-2.54503589652416e-05
-1.72953729933945e-05
-1.84214524126469e-05
-1.37576783407046e-05
-2.11109386730724e-05
-2.10523342970899e-05
-1.33496998222567e-05
-1.8845317688874e-05
-1.6050328846875e-05
1.14901894439397e-05
-1.36134123156374e-05
8.10646411915088e-07
-2.29012359036762e-05
-1.97468560767998e-05
-3.14661822079594e-05
-3.03393572126158e-05
-1.06755501353076e-05
-1.59827693344063e-05
-2.9761865148432e-05
-2.08368022396716e-05
3.07157562031245e-07
-1.36124668354899e-05
-2.23421291322245e-05
-2.2470612367096e-05
-1.63866756878305e-05
-2.4520594498174e-05
3.97359292097519e-06
-3.31201772444368e-05
3.11628238381926e-07
-1.66777240318412e-05
-1.68590582755735e-05
-1.80392797685566e-05
-2.16306312456114e-05
-1.12679555141183e-05
-2.01409812094071e-05
-4.87962601331874e-05
-1.26916338298773e-05
-5.78144430812297e-06
-2.04090221594434e-05
-8.7546840537604e-06
1.16230401829331e-05
-1.32898249440801e-05
-1.96275412013095e-05
-7.85066018795401e-06
-4.06831514949824e-05
-2.34633637842969e-05
-1.15029352625035e-05
-8.30272019748865e-06
-2.0320198308383e-05
-1.51572383772951e-05
-2.88405752823839e-06
-1.00716859142928e-05
-1.78863993957082e-05
-1.60334181257973e-05
-1.52094128930743e-05
-2.30629001993428e-05
-3.34301956317174e-05
1.55969414538558e-05
-1.69401300654761e-05
-1.66260208098114e-05
-1.74692406006503e-05
3.61279427058316e-06
1.54890408391964e-05
3.03968369564802e-06
-2.22966789332054e-05
-8.16107214482228e-06
-2.80650257487128e-05
-2.70812305216259e-05
-5.64833580182259e-06
1.14277251376541e-06
-9.40020006457466e-06
-1.91715753167409e-05
-2.21995792735107e-05
-1.45329916691278e-05
-3.48526979439788e-05
-2.17312909774299e-05
-3.76218921371887e-05
-2.82842299709494e-05
-3.09380446490088e-05
1.69059163200993e-05
-4.89863957257111e-06
-2.00327896700528e-05
-2.15682425978691e-05
-1.69953848097487e-05
-1.03025996075101e-05
-9.30697390803063e-06
-8.74524061861195e-06
-2.46854700738201e-05
-4.14693125199625e-06
-2.60373276931593e-05
-2.21307845188398e-05
-4.58860392739692e-06
-2.12336420090788e-05
-2.90266004405137e-05
-1.70842468669879e-05
-4.39186414215113e-05
-1.75415128081379e-05
-1.75357201106069e-05
-3.62745301883928e-05
-1.82029639456716e-05
-1.92255372717378e-05
-1.67649436021249e-05
-1.53818271798762e-05
-2.90209277324097e-05
-1.22251404112666e-05
-2.49206119540666e-06
-1.4683873056809e-05
-4.07988973434472e-06
-1.09059249879105e-05
-3.40745197146802e-05
-1.17798770727052e-06
-6.45501829121657e-06
-1.83423792067964e-05
-2.60332329211301e-05
6.99040858855864e-06
-6.28974942154233e-06
-3.08335948988502e-05
-4.9213867721925e-06
-2.36015386782442e-05
-1.83068141403395e-05
-3.40780096242856e-05
-2.43040425296102e-05
-2.26336811928897e-05
-1.64133243237112e-05
-1.27820787382034e-05
-3.15719670945966e-05
-3.15972290217566e-05
-1.93110504676165e-05
-2.65785431543482e-05
-2.43517512638711e-05
-1.20076574803092e-05
-1.57664512981741e-05
-2.19346188054686e-05
3.96696245629654e-06
-2.16019027723572e-05
-5.33280258188405e-06
2.51010614423687e-06
-1.82921108813965e-05
-2.9028917083141e-05
-2.11944004213939e-05
-7.35637316305045e-06
-7.22888448718666e-06
-1.28838860048468e-05
5.13581850902465e-06
-3.48730367096567e-06
-1.12996908878461e-05
-1.39436113084382e-05
-3.72323192457759e-06
-2.30859714846386e-05
-2.63145290381473e-05
-4.08507412126446e-05
-8.80911158410939e-06
-2.8788448479677e-05
-2.28620637840411e-05
-1.67116051508759e-05
-9.47459022703689e-06
-1.53522701061852e-05
-3.1977801356707e-06
-2.36716042700814e-05
-2.24634309759015e-05
-1.22211337381155e-05
-3.35367468102174e-05
1.38494748632572e-06
3.73785560909707e-06
-2.09134867605251e-05
-3.43246322107663e-05
-1.87485493990047e-05
-1.3203612524247e-05
-2.50021252767597e-05
-2.48395556377332e-05
-3.99085729328778e-05
-1.88367670823209e-05
-2.52585698866928e-05
-2.7398184855288e-05
-1.01484711728708e-05
-3.40792344858301e-05
-2.22857893099703e-05
-2.59816609485971e-05
-1.20349574116973e-05
-7.52536465956896e-06
-2.07897804256835e-05
-1.44335309481292e-05
9.45566288078066e-06
-1.22942204209767e-05
-2.74824138632245e-05
-2.99153255600339e-05
-1.87366896766404e-05
-2.86184132114621e-05
-3.14148716859493e-05
-7.76054605199518e-06
-2.19503351477218e-05
-2.48504589639528e-05
-4.0350906561314e-05
-4.40077231871532e-05
-2.51407642386748e-05
-1.50756338854684e-05
-1.00584909033015e-05
-2.42077347695694e-05
-3.61168653308253e-05
-7.19095106554744e-06
-1.51933133924943e-05
-1.6628257355363e-05
9.31157918680196e-06
-2.07002878995732e-05
-2.35061922269376e-05
-7.38807365895715e-06
-1.54902367338284e-05
8.07651566661573e-06
-1.6288908184341e-05
-4.08076865132993e-06
-3.18742258269775e-05
-9.65747952574913e-06
-2.17365992773416e-05
-8.1426897142829e-06
-2.67059937125324e-05
-3.97035575421339e-05
-2.68093669512193e-05
-1.8877292595192e-05
5.14437631449528e-06
3.63922178819523e-06
-1.13367780014248e-05
-1.12214686691279e-05
4.88547184024592e-06
-6.67740008583707e-06
-3.27896530097891e-07
-7.79685954472188e-06
-1.31519886393833e-05
4.00409092522112e-06
-4.3986052653766e-06
-2.12701028796864e-05
-2.38729102588702e-05
-1.74730764522239e-05
-2.95055277340878e-05
-1.20978632271616e-05
-3.13106467673682e-05
-2.54461722214835e-05
-3.20852046785292e-05
-1.71866697633611e-05
-1.51361889115459e-05
-1.6658432781208e-05
-2.66800042101053e-05
-2.05338089356518e-05
-1.29341959648952e-05
-6.25708627589708e-06
-5.93488971595785e-07
-4.02774075382126e-06
-8.91333819325861e-06
-1.50777812779892e-05
-2.36168559436379e-05
-2.84476393554563e-05
2.82688541654838e-06
-2.01394825294973e-05
-1.95279861056794e-05
-3.1310931075949e-05
-3.03131371033069e-05
-1.6586865117158e-05
-3.45048687099037e-05
-2.86885900852476e-05
-1.89543964184305e-05
-1.79755306237911e-05
-2.74257437478186e-05
-1.67438812316344e-05
-6.58439003054036e-06
-2.15506723947201e-05
-2.19269092264587e-05
-1.93958664455736e-05
-1.12223016443291e-05
-1.66693292536658e-05
-1.59394395889738e-05
-2.10170582300049e-05
-1.97525998327381e-05
-3.7097220026147e-05
-2.51869153699729e-05
-2.33431080361957e-05
-1.4345001441285e-05
-2.93507809786304e-05
-3.04982918944097e-05
-9.66532259628017e-06
-2.9759362635818e-05
-1.99770088321647e-05
-2.66781807958343e-05
-2.09167134254279e-05
-1.10822533843947e-05
-6.38361747340029e-07
4.50806845695344e-06
1.20125755314079e-06
-1.66628286065157e-05
-9.72017454451332e-06
-6.5209463107748e-06
-6.62851729348013e-06
-3.52816824135432e-06
-3.02496964980441e-05
-1.75818800171504e-05
-2.12260228495003e-05
-1.36466803864996e-05
-2.33982098549605e-05
-4.1994264326747e-05
-3.50964835233279e-05
-2.7846618607427e-05
-3.09642310852798e-05
-1.40900560291726e-05
-1.81789875206639e-05
2.6318983208526e-06
-7.26550337309178e-06
-2.0155642077467e-05
-1.10618383950472e-05
2.28775015812678e-06
3.60191106862941e-06
1.05489268344798e-05
-9.327803834119e-06
-5.7116789335152e-06
-4.76287976007532e-06
-9.94122780591454e-06
-1.84359358378598e-05
-2.14019687245494e-05
-3.89772028716538e-05
-4.60214494981426e-05
-2.20207607392858e-05
-1.69352038839244e-05
-2.55887241093816e-05
-1.46386594713935e-05
-7.74569099580202e-06
-1.86997696889383e-05
-1.84054076854697e-05
-3.08345265294842e-05
-9.18437452025914e-06
-2.18444969673638e-05
-1.30509319780253e-05
-1.08245469581012e-05
5.24052057494374e-06
1.59671419782857e-05
1.37217504029488e-05
7.65845921602053e-06
-1.44846308198241e-05
-2.01446188736508e-05
-2.30218689590847e-05
-1.22900054507997e-05
-2.32963125140389e-05
-2.61569377190106e-05
-4.09056102862176e-05
-1.06244831582262e-05
-5.65676070692687e-05
-3.46743323630944e-05
-2.72422217465318e-05
2.97099763106821e-06
-3.5504520623004e-05
-4.48364856579785e-06
-1.15540008323383e-05
-3.04222749366253e-06
1.68520376488784e-05
-1.43674186198772e-05
-1.21595438208538e-05
5.40168241604e-06
-1.19891071824406e-05
-3.61434082664069e-06
-2.13524990993828e-05
-6.43657809105912e-06
-2.39980911323856e-05
-4.87721381695573e-05
-3.39779234567281e-07
-4.95184113709782e-05
-3.51427281360832e-05
-3.6541528425228e-05
-1.82009033339663e-05
-2.86398354992038e-05
-9.27478532093287e-06
-1.63876744335612e-05
-9.5047131336679e-06
5.3698631631705e-06
-2.19931974863713e-05
-1.85906427655536e-05
-8.7298067923145e-06
-7.49030287905406e-06
-8.66336574189906e-06
-1.59435523151123e-07
2.01067408944586e-05
-1.08589439129553e-05
-1.03392404014762e-05
-1.67280449325039e-05
-3.21941489025044e-05
-2.20609048285172e-05
-1.51893849742007e-05
-3.9307959432586e-05
-2.77053589646018e-05
-3.13639154823683e-05
-2.07233333475568e-05
-2.29050140841854e-05
-2.37438393969213e-05
-1.73346586963188e-05
-1.73684450852225e-05
-2.561620997507e-06
-1.4093151184662e-05
5.06738987344026e-06
1.58163134285117e-06
-9.46531373974279e-06
-2.91641969746089e-05
-1.09008811131499e-05
-4.28683572941945e-06
-1.54344906392337e-05
-1.0898465017565e-05
-1.38880630490902e-05
-1.63858133570072e-05
-3.253716545477e-05
-3.02326065151225e-05
-3.19972192836438e-05
-2.13862473374843e-05
-3.20369307899204e-05
-3.58942313389779e-05
-1.49484592923681e-05
-1.76414511691637e-05
-1.23576537853189e-05
-2.20080115908927e-05
2.97849083163982e-06
-1.99656953022402e-05
-2.05827359028672e-05
-1.66995519230303e-05
-1.38623427720694e-05
5.77709933485533e-06
1.84133361488265e-07
-2.2123355597313e-05
-4.20447567033901e-05
-8.63505027484461e-06
-1.38566628998144e-05
-2.34968921950719e-05
-1.23435633802898e-05
-1.97942165719339e-05
-2.03769865023186e-05
-3.12203493137694e-05
-1.61391390017978e-05
-3.56815549014506e-05
-1.86365238614771e-05
-1.9879247337942e-05
-9.56987995210467e-06
-2.39399632099694e-05
-2.36326784388611e-06
-1.85360017307332e-05
-1.83109135281069e-05
-3.62292214389077e-06
-1.34838439279645e-05
-1.55292469994021e-06
-1.12091415578613e-05
-2.46358883989985e-05
-1.42507073706698e-05
-1.05170618620753e-05
-2.41210909139092e-05
-1.35827526584012e-05
-2.96941022424444e-05
-1.98636133097148e-05
-2.81846751724675e-05
-1.67955885136561e-05
-2.82826894578135e-05
-1.32230539082553e-06
-1.50610229212769e-05
-2.23014763994088e-05
2.51336250751839e-06
-9.63199147129342e-06
-1.02425264972832e-05
-8.21033995779779e-06
-5.71843701558306e-06
-1.76348262425129e-05
-3.22469119996939e-06
-6.5615260960794e-06
-2.37402750533792e-05
-2.91442308393979e-05
-2.52245764053959e-05
-3.14100349364065e-05
-3.00333449326468e-05
-3.05190387328028e-05
-3.33839540258514e-05
-3.90742699240059e-05
-2.09826647277256e-05
-2.82404712617438e-05
1.24879057375622e-06
1.95374095524233e-07
-1.34265929300848e-05
2.00931212300284e-06
-1.29353739841013e-05
-3.10809096843935e-06
-1.6063070019322e-06
-3.65017034761545e-06
-8.93554447431978e-06
-2.90526406238746e-05
-1.33192257584648e-05
-2.10239651858606e-05
-1.85594801870306e-05
-2.60258573068431e-05
-1.33248550407154e-05
-2.48049841929972e-05
-5.98966793777002e-05
-3.53527981302609e-05
-1.72682418468996e-05
-2.31753171607857e-05
-8.61884125162777e-06
-2.65636544365073e-05
-1.89157828448881e-05
-5.77331426067981e-06
-2.16968591447033e-05
4.61931431087403e-06
-1.6663909681148e-05
-8.10024936793893e-06
-9.89938083972821e-07
-3.51869928751132e-05
-2.49231589294906e-06
1.17452581376043e-05
-3.98857253034152e-05
-3.15996991105378e-05
-1.10402190618604e-05
-1.99998722605878e-05
-4.05546209051635e-06
-1.1373103967842e-05
-2.13929612244704e-05
-2.77289675848418e-05
-3.1037963940603e-05
7.90995985234136e-07
-7.68113571811343e-06
-2.40410226716474e-05
-1.84823414718007e-05
-1.29079811672102e-05
-1.35868943553535e-05
-1.0135916663565e-05
-1.86361875640677e-05
-2.48929627033808e-05
-5.82962714593091e-06
-2.22486700224299e-05
-1.23115225484546e-05
-3.36420953265044e-05
-7.16889081016502e-07
-2.79659274006768e-05
-9.80846679271135e-06
-2.56754596499393e-05
-4.4193205431991e-05
-2.13724543372471e-05
-1.85214244268315e-05
-2.63495847401767e-05
-2.02752676327878e-05
-2.66203557491577e-05
-7.52838600169898e-06
-3.12111343815785e-05
-8.50099221033591e-06
-1.16653250689479e-05
-1.6717762427385e-05
-1.72939318315335e-05
-5.98329868231679e-06
-1.79013378500754e-05
-3.14201578522418e-05
-2.95716643652117e-05
-1.68258921524249e-05
-1.97982225367522e-05
-2.8458486239049e-05
-3.05692335175721e-05
-4.82268992856401e-06
-4.7461633413591e-06
-2.00824758437404e-05
-7.21163140489486e-06
-3.71912821231148e-06
8.5781017409934e-06
-2.40579750589166e-05
-1.09324928696092e-06
-1.66469694745639e-05
-2.17131820171469e-05
-3.14312471903003e-06
-1.2473631134664e-05
-4.49552983946593e-05
-2.17637923938153e-05
-1.59999994356199e-05
-5.76243009689443e-06
-1.65735324868921e-05
-1.87582922865185e-05
-1.54659043805636e-05
-3.82506115098119e-05
-3.33247105641052e-05
-4.13518824748276e-05
-1.96122770514919e-05
-2.42179665456413e-05
-2.67048687367908e-05
-1.83055430524486e-05
-2.96884701835254e-06
1.25702576782345e-06
-1.82607327475081e-05
-3.05242966758912e-05
-1.70971382903076e-05
-2.25088866058415e-05
-4.29619137659177e-06
-1.75779008954596e-05
-1.1495681387183e-05
-2.38293380243502e-05
-1.02105299982668e-05
-1.3144487875768e-05
-5.68727530464425e-06
-2.4300640880374e-05
-5.02665363979108e-05
-1.40181463344625e-05
-1.21841875714821e-05
-2.99693022286573e-05
-3.64435132088056e-05
-1.88473768118113e-05
-3.64664605816384e-05
-1.85798699188925e-05
-1.41966164919962e-05
-1.8694012905566e-05
-2.6944159744916e-05
-3.54727340417921e-05
-2.57116263659917e-05
-2.31935463493854e-05
-2.17035495665965e-06
1.77703998557053e-06
-3.81886205370102e-05
-2.67191790027258e-05
-9.49691701247771e-06
-1.12669124681195e-05
-3.1807622508822e-06
-1.59729954092482e-06
-3.26360357375072e-05
-1.50550005308003e-05
-1.49016311839983e-05
-3.57731666935857e-05
-2.7167463196709e-06
-3.05948172917519e-06
-1.48217935882918e-05
-2.90639887723645e-05
-1.71120283162582e-05
-2.04795556218072e-05
-2.03690982455995e-05
-2.46512028940142e-05
-2.64418710905451e-06
-1.00865745967525e-05
-6.75930334370044e-06
-1.90530957934968e-05
-1.06649378840085e-05
-4.80647128251932e-06
-1.73951030500777e-05
-1.8689711859391e-06
-2.8248036610105e-06
-2.14137898592521e-05
-1.74055581346082e-05
-2.06496051800929e-05
-1.62149161482828e-05
-3.0972620217143e-05
-1.60340558528363e-05
-2.37621837354765e-05
-1.50075137925385e-05
-2.10486730516052e-05
-2.627371699301e-05
-3.60861120764747e-05
-2.62458092329465e-05
-3.7558870935494e-06
-9.29937166848288e-06
-1.7329026785818e-05
1.7611720635125e-06
-1.23114101961805e-05
-6.85072606626475e-06
-1.23922864624654e-05
-1.08780736914158e-05
-1.02476804988919e-05
-3.76477471315471e-05
-1.60128641843921e-05
-7.60398466396585e-06
4.03449509804537e-06
-1.41079601543958e-05
-2.25789375871525e-05
-2.7402117802997e-05
-2.38444197254424e-05
-1.9935278642555e-05
-2.46610975878577e-05
-1.14213136137631e-05
-2.62152575302791e-05
-3.95904534090101e-05
-2.32111593141079e-05
-1.34348697492637e-05
-1.69153907444966e-05
-3.37278782594468e-06
-1.08232512510036e-05
-1.15789729126585e-06
-1.49838912824168e-05
-1.75335166975951e-05
-2.43433925183749e-05
-1.34853032017265e-06
-1.96471248451575e-05
-3.04345830461448e-05
-1.73109810587712e-05
-2.02918849297688e-05
-1.80865501906335e-05
-3.31674376239177e-05
-3.017838438329e-05
-1.40042349982323e-07
-6.79179454383293e-06
-2.35125254937266e-05
-1.05219546892243e-05
-4.58817734849347e-06
-1.48750293128563e-05
-3.12889670796992e-05
-1.8256085428128e-06
-7.62874238105545e-06
-7.08420374022331e-06
-1.5815019539032e-05
-1.38371072387632e-05
2.78153482902621e-06
-1.70739732858076e-05
-2.18191544707562e-06
-2.82840586462055e-05
-3.01117724874754e-05
-1.65199235012234e-05
-9.80280975072054e-06
-2.22427208827883e-05
-1.69068359956652e-05
-1.98381809464557e-05
-5.16986833580891e-06
1.3652744609023e-05
-1.54425935481922e-05
-1.3615262391799e-05
-2.67451955548299e-06
-6.18272128797784e-07
-1.19496228276045e-05
-2.65085607367828e-05
-1.22113594136973e-05
-1.48062464160474e-05
-1.3004723522597e-05
-2.04049171119744e-05
-2.86504679011594e-05
-2.35573650797935e-05
-1.9990135448969e-05
-3.79574803922308e-05
-2.92417830963171e-05
-3.03336699469581e-05
-1.33350997315696e-05
-4.53606425255254e-06
-1.48694419481741e-05
-2.66375411398291e-05
-1.16773535226086e-05
-2.14248034466868e-06
-8.58446129374651e-06
-3.09912972885735e-05
-1.1213786800329e-05
8.37978795376985e-06
3.27248918749357e-06
-5.5102229295754e-06
-1.66231578019327e-05
-1.18512179917669e-05
-4.14785967700508e-05
-3.09935268196351e-05
-3.60717114908146e-05
-1.78591119447028e-05
-2.07780529457245e-05
-3.47493224576708e-05
-3.6240786010304e-05
-2.64299039739025e-05
-2.44418533155901e-05
-1.65049652778902e-05
-1.71363713252941e-05
5.35245870526078e-06
-1.50191499250803e-05
4.12483426801067e-06
-4.31836866388553e-06
-1.02430253262242e-05
7.98493857726231e-06
1.12135466848283e-06
-2.18372442522358e-05
-1.45854683189289e-05
-2.11755302951019e-05
-1.4358110743855e-05
-6.14383165215686e-05
-1.71631117245961e-05
-9.6944725229582e-06
-1.61323545736578e-05
-3.42988111264561e-05
-1.78972492463382e-05
-3.79975062741744e-05
-1.68469072996927e-05
-2.10742871761217e-05
-9.03490389757208e-06
7.01179798618532e-06
2.07376115049507e-06
-5.03565376089746e-06
1.11138353743905e-05
-8.74991748160472e-06
-2.46523654460732e-05
-1.30102440426332e-05
-1.99199658973258e-05
-2.6141452999321e-05
-1.42494416803021e-05
-2.16752198475564e-05
-2.2871288005045e-05
-3.74689004245163e-05
-2.08723969636389e-05
-1.40144461955273e-05
-3.08114187360158e-05
-1.72591846190795e-05
-2.36116434352209e-05
-9.81166958257806e-06
3.65351114825915e-06
-1.32360433293649e-05
-6.47201804696157e-06
-5.27841707989612e-06
-5.59610708889235e-06
-2.80717721784032e-05
-2.02264026565137e-05
-2.43136470916896e-05
-9.83147651268528e-06
-2.48587101229776e-05
-1.77265198486193e-05
-1.48066788324722e-05
-2.5227775022945e-05
-2.60191480443071e-05
-3.31446299571618e-05
-2.5435075725027e-05
-1.47978970162282e-05
-1.68008371813289e-05
-1.70894672107827e-05
2.45336458710048e-06
-1.26349561365971e-05
-5.50416813594781e-06
1.42297221760966e-05
-5.97657225200703e-06
1.27277054456798e-06
7.21387360521307e-06
-1.44914611658367e-05
1.59006874533734e-05
-2.81793199498564e-05
-1.63235777171404e-05
-2.33757861875294e-05
-3.77133743848994e-05
-1.97122387033032e-05
-2.23698127072657e-05
-4.15315961762695e-05
-1.49491375709296e-05
-2.57502875593783e-05
-3.29031873121058e-05
-2.11322012059679e-05
-3.52332224341441e-05
-6.90428249727337e-06
2.26526162068349e-06
-9.57737444226322e-06
-1.86606170332978e-06
-4.14119448046192e-06
-1.35060773364694e-05
-5.98062832890028e-06
-1.36353791385826e-05
-2.5387424608424e-05
-2.01679780457548e-05
-9.51121910697889e-06
-2.35475798811114e-05
-2.3750790089213e-05
-3.14063151979096e-05
-2.000289936214e-05
-2.92290458255604e-05
-4.75583547971756e-05
-2.42659760854606e-05
-2.0118400504146e-05
-2.5024100418386e-05
-1.41488372565371e-05
8.44264843036656e-06
-1.36684404884419e-05
-1.18915102427498e-05
5.23595864955485e-06
-1.99135006660087e-05
6.17920662822649e-06
1.111361477065e-07
3.21842649302436e-06
-9.14157602003246e-06
-1.50951361620121e-05
-2.25436164069465e-05
-1.07089142445829e-05
-1.05462671492399e-05
-2.49449067393556e-05
-3.15152396698973e-05
-3.08738558217758e-05
-4.13845855705636e-05
-2.7891449775433e-05
-2.81320675948028e-05
-2.30614982957778e-05
-4.6722368172242e-06
-1.30069490396254e-05
-1.38992529778888e-05
-2.05526280218251e-05
-8.49155394842012e-06
-1.19219081234193e-05
-2.84874951986514e-05
1.12956323220806e-05
-5.52134092774809e-06
-2.54889059696126e-05
-1.18519118532719e-05
-2.49622901654042e-05
-2.45249137540515e-05
-7.72252963250051e-06
-2.9367373121762e-05
-1.62421356547353e-05
-3.48609752693402e-05
-5.88437270427371e-06
-3.85115511806077e-05
-3.07987458407647e-05
-2.86144967774352e-05
-1.14039436291989e-05
9.39364977341173e-06
1.91220303212958e-06
1.89376730988594e-05
-1.40055975094141e-05
5.25581429652685e-06
-4.02200748311459e-06
-9.96028375969498e-06
-4.07907742248867e-06
-2.20292624023596e-05
-1.26605752836002e-05
-9.00665485134871e-06
-1.84649602648107e-05
-3.83235035067857e-05
-2.49275066229648e-05
-4.282374586555e-05
-4.0407363979818e-05
-1.06563674797143e-05
-1.91556350604854e-05
-1.9633784507249e-05
2.25137044011589e-05
-1.40195318808435e-07
-1.32169989732592e-05
-8.81417568926293e-06
-1.04237078323033e-05
-3.24283785719898e-06
5.11435955305812e-06
-1.1997005618673e-06
-6.03765906997314e-06
-1.27734112073426e-05
-1.60140521822072e-05
-1.38692100123388e-05
-9.45166253991699e-06
-1.78841301752952e-05
-1.47656028348033e-05
-2.63451560664538e-05
-2.50867691385635e-05
-2.79483159185915e-05
-2.96010700352976e-05
-1.53930609111882e-05
-2.80503529252309e-05
-1.74459754010298e-05
2.01387735839356e-06
-1.46042491151624e-05
-1.25633475051475e-05
-1.40541072835636e-05
-2.18913328702086e-05
-1.87763175127308e-06
4.58675080018035e-06
8.20342036699083e-06
-1.00416312507715e-05
-2.06511776692688e-05
6.31810020962705e-06
-6.74719350255045e-06
6.83202514078808e-06
-1.484373260315e-05
-1.81670592422201e-05
-1.69059114230085e-05
-2.21319402696706e-05
-1.18946118069534e-05
-1.92160835405348e-05
-2.80272031039542e-05
9.69922920627193e-06
-1.71636425932245e-05
-2.02025211832672e-05
-2.16287736892121e-05
-1.6876648738127e-05
-3.34932181176585e-05
-2.38802687688771e-05
2.29326633442254e-06
2.38039855273247e-06
-1.02496745144117e-05
-2.70421864159391e-06
-1.40731915615417e-05
-1.09655953819314e-05
5.00716182457322e-06
-2.40104714647776e-05
-1.96342214011237e-05
-1.39818259274412e-05
-2.08357623949391e-05
-1.7628091031259e-05
-2.11974176171417e-05
-2.41927478642773e-05
-1.39741969165422e-05
-2.24328294604507e-05
-1.03139428395966e-05
-1.95668764914211e-05
-1.33031725854287e-05
-5.69369557602425e-06
-2.69218148585476e-05
-5.61022241712258e-06
-6.4458154827619e-06
-2.7838551144488e-05
5.17850387157849e-06
1.65576355326704e-06
-3.13696688431271e-05
-2.88723427368057e-05
-1.03185324356981e-05
-1.99433064228409e-05
-3.77442460984092e-05
-6.91930560211751e-06
-1.36422270564936e-05
-4.9811565720586e-05
-1.17876287589951e-05
-4.24093031776601e-05
-1.43668688927329e-05
-6.54494173452008e-06
-1.42965367449794e-05
-1.15595770095507e-05
-2.45523186544596e-05
-7.33175739546264e-08
-4.91719904284118e-06
4.00528927922042e-06
-5.49178991708455e-06
-7.20630641596463e-06
-1.28190510974014e-05
-8.39312600952713e-06
7.19375551753222e-06
-7.24538058891574e-06
-4.6098143806476e-06
-1.14333558559019e-05
-1.30153060829161e-05
-1.61077714908873e-05
-3.22527417110836e-05
-2.28357407657338e-05
-3.32329692511322e-05
-1.78250129019028e-05
-1.50989027421973e-05
-1.68482831825098e-05
-9.37038866733491e-06
5.11719147164764e-06
-4.04291108396963e-06
-3.4286302340133e-06
1.03168566248844e-05
-1.9879348320796e-05
-4.87713431768043e-06
-2.69105138601321e-06
-3.91686600729136e-06
-2.16763234704201e-05
-1.89177576952747e-05
-3.86528055429983e-06
-2.37865721672405e-05
-6.49814080401619e-06
-2.675282932355e-05
-4.7665729899744e-06
-4.27353214476002e-06
-2.16596676585983e-05
2.91804844891601e-06
-1.93664020361725e-05
-2.42472335411012e-05
-2.50192323918036e-05
-1.76924320358744e-05
-6.10039110643497e-06
5.54269095804584e-06
-2.34083278784943e-06
-1.03081346536635e-05
-8.13348099447519e-06
3.75098237966216e-07
-2.37595965226345e-05
-4.31111105176308e-05
-1.8342805154417e-05
-1.67220545517372e-05
-1.92967255700637e-05
-3.91730869217412e-05
-2.53666138169426e-05
-1.20342365653598e-05
-3.60878273858924e-06
-3.11135027532449e-05
-2.38009427261975e-05
-2.5129554241481e-05
-9.30353843023445e-06
2.08401415267818e-05
-1.3842034442693e-07
-7.80488490359029e-06
-8.07384119316454e-06
-1.14262720809089e-05
-1.0537950572221e-06
3.38788453311785e-06
-9.20828053484489e-06
-2.22330558049542e-05
-2.7871112839878e-05
-2.07176570927051e-05
-3.44710778060751e-05
-2.05858048830049e-05
-2.22476424552519e-05
-2.23450854450204e-05
-2.21769754592861e-05
-2.30639275881559e-05
-2.97686917265257e-05
-2.87939327206963e-05
-1.50060508875012e-05
-3.08941906408105e-07
-1.00075624433766e-05
9.29719200341989e-06
6.65457684773928e-06
-1.43089226211058e-05
-5.75240629262294e-07
-2.11477657104219e-05
-1.81306708841061e-06
-1.82648057439202e-05
-1.02999854757118e-05
-1.34865914589591e-05
-3.42465448434816e-05
-2.48689802339932e-05
-2.11670703498338e-05
-4.71200521044031e-05
-3.97675317373822e-05
-2.24706641222019e-06
-1.64796960861989e-05
-3.17899187093146e-05
-6.08208190397059e-06
-1.32660900063798e-05
6.89333410009584e-06
-2.14701847811401e-05
-2.11183092161188e-05
2.38849666932117e-06
-1.42489147448929e-05
-1.37844961804574e-05
-4.27702524937345e-06
-2.33800406406265e-05
-1.23101626736145e-05
1.09866801210406e-05
-5.49406231140654e-06
-2.25243853678608e-05
-2.63904858919215e-05
-2.27096103473825e-05
-2.67949218729403e-05
-2.19672110746225e-05
-1.60906522409605e-05
-3.73939829935643e-05
-1.23396773924738e-05
-1.90145097720485e-06
-1.67218409359012e-05
-1.17543554265955e-05
-8.70082722670931e-06
-5.1857558451081e-06
-1.06966027675522e-05
2.72026476176e-07
-1.00452729249703e-05
1.12742000714618e-05
3.24705048880639e-06
-1.22301035292021e-05
1.75350185262698e-06
-1.96943930478353e-05
-2.62985536625526e-05
-4.35988018525063e-05
-2.53195026379771e-05
-1.04530047468077e-05
-2.22846800927328e-05
-3.67604712499754e-05
-3.08707279899039e-05
-3.43474883446853e-05
-1.40440203319434e-05
1.23555328873511e-06
-9.05547468797086e-06
5.53874145569307e-07
-1.69008604718493e-05
-4.86480089960049e-06
5.63424680792112e-07
-1.46504516101494e-05
4.30773271966237e-06
-2.20876375792214e-07
-9.25897956771972e-06
-1.36209632908036e-05
-2.35644160612383e-05
-2.52245216137892e-05
-3.5728770186621e-05
-3.58432148909528e-05
-2.5139793739616e-05
-2.56265180223015e-05
-2.46067219330585e-05
-4.24362079721354e-05
-1.89551846589617e-05
-3.20217538270106e-05
-1.80724386990056e-05
-1.80355723527927e-05
-2.14044439339388e-05
-2.43424328371407e-06
-8.27170160770975e-06
7.99071100942712e-06
-9.10656602884513e-06
-7.52885271386181e-06
-5.84589186436893e-06
-1.48923528378154e-06
-1.30103404497049e-06
-2.22275821568758e-05
-1.00707309718496e-05
-4.41631758686568e-06
-2.48206079295514e-05
-1.21177058505105e-05
-3.40105648602942e-05
-2.66240257148934e-05
-1.77184438674591e-05
-2.34912592445162e-06
-1.23870766599955e-05
-1.40340458047178e-05
1.18249136211318e-06
-1.04620278101881e-05
-1.86047203426777e-05
-2.17572732579286e-05
-1.45732924503351e-05
-4.05875369745974e-06
-2.64136544272163e-06
-1.20386425048026e-05
-2.81195127204131e-05
-5.52619641711418e-06
8.70618315584582e-06
-3.25513573742002e-06
-5.01100062810853e-06
-3.16173546075334e-05
-9.52649695361911e-06
-2.86108149164049e-05
-9.97872205776441e-06
-2.43246072786245e-05
-1.21521927134527e-05
-2.44131410675152e-05
-9.0789293727841e-06
-2.34676896793104e-05
-2.09985682933837e-05
-1.20169503907075e-05
-1.63162215613353e-05
-4.90563876717423e-05
-1.6148508869941e-05
-2.71205525687638e-05
-1.39607901348463e-05
-1.43046728849009e-05
-2.40679913919003e-05
-4.21063751360616e-05
-2.88730202225631e-05
-4.91291803417473e-05
-1.00946798959064e-05
-3.27789206338377e-05
-1.97559112969309e-05
-8.29659995639382e-06
-2.98967354364359e-05
-1.99496510975633e-05
-1.4988641300869e-05
-2.37085858631906e-05
-1.13515202260357e-05
1.31983741323249e-05
-1.1681771155924e-05
-1.16516529869311e-05
-9.12753704451491e-06
5.92615883853851e-06
-4.0806157175701e-06
-7.60327817896707e-06
-3.71293442947771e-06
1.78349495753287e-06
-3.29067181162311e-05
-2.12487379752994e-05
-3.08078126960828e-05
6.21662581295754e-07
-1.06101784980225e-05
-2.11024617408052e-05
-2.99995978021575e-05
-2.61136564461764e-05
-2.00119609556638e-05
-2.48439123892998e-05
-8.62375394202176e-06
-2.53553438232492e-05
-2.38506805589644e-05
-1.87146932456279e-05
2.81957175446726e-07
-9.92252754383049e-07
8.90197228969145e-06
-2.33970318700854e-05
-5.69498678567744e-06
-1.41462413036331e-05
-7.87392996598917e-06
-4.88718375820523e-06
-3.48150537626028e-05
-1.63741715330422e-05
1.51861854321135e-08
-3.1296541040196e-05
-3.48934910931285e-05
-5.82110029563208e-06
-6.62326264258787e-06
-1.99388022960078e-05
-7.97968949232752e-06
-2.89963185897954e-05
-1.16556315276645e-05
-2.45771962585614e-05
-1.50297223164752e-05
-3.80071053883256e-05
-7.28951654569163e-06
3.60624895967846e-06
-2.97950374971409e-05
-5.16961715596462e-07
-8.22132211211018e-06
-6.232731871626e-06
8.24104081187157e-06
-1.94042703074205e-05
-8.96476532244723e-06
-9.8664323169821e-06
-2.16436410541404e-05
-2.53528954668322e-05
-6.4708280990037e-07
5.62819759641152e-06
-1.74323429894453e-05
-3.78845210301084e-05
-2.03009712837426e-05
-2.47546082268291e-05
-1.74917584853691e-05
-3.52736972206322e-05
-3.52195126123013e-05
-5.34025395303876e-06
-9.25321854059711e-06
-1.41662325751179e-05
-1.07507983105118e-05
-7.95679609398196e-06
-2.16065274149708e-05
-9.1939651594194e-06
-8.77737002064799e-06
-1.55225216173786e-05
-1.76666863376105e-05
-5.38221534996534e-06
-2.1651192108589e-05
-2.5739258011383e-05
3.10223882394562e-06
-1.74623667128108e-05
-2.28292485685512e-05
-2.43224636949737e-05
-1.8591383142052e-05
-2.48978676542011e-05
-2.62994038658997e-05
-1.82026368449744e-05
-2.15326207966202e-05
-3.52870606688076e-06
-2.96110015978576e-05
-2.62636106969577e-05
-1.34126234070156e-05
-2.74711619421075e-07
1.91376284915655e-06
-2.35297359852499e-05
1.25509581814445e-06
-1.60815424493451e-05
-2.30644296300786e-05
-1.05766940009462e-05
-9.66453934155215e-06
2.95452617922288e-07
-1.93808283744109e-05
-1.18954377177372e-05
-2.51582302333782e-05
5.90342942098705e-06
-2.12067892714648e-05
-1.32994217667559e-05
-3.79269906124085e-05
-2.74788599947225e-05
-2.6982063727821e-05
2.71280535867206e-06
2.48882474313567e-06
-8.15098307437063e-06
-1.1599971059249e-05
-1.58464529786106e-05
-1.3797539847613e-05
-1.48044702117654e-05
-7.05575569719191e-06
-3.97685014950434e-06
-6.92519351811891e-06
7.55763994286747e-06
-2.14797463244453e-05
3.59874793845522e-06
-1.41671611443759e-05
-1.07506600414506e-05
-1.86185720072687e-05
-1.50076732487635e-05
-2.01397284026089e-05
-2.08174546752496e-05
-1.62074204824673e-05
-3.5349836296539e-05
-2.54317040723234e-05
-1.73650887395684e-05
-2.91284342574637e-05
-2.10664126502571e-05
-1.75983868746779e-05
3.21393391716238e-06
-2.85601466805048e-05
5.80809528439781e-07
-2.26416716193041e-06
-1.70881538388006e-05
-3.21815866732053e-05
-1.65799754463521e-05
-8.61787364604877e-06
-2.53902047134857e-05
-3.22674150271257e-06
-2.08359656036902e-05
-7.22152147737078e-06
-2.17456742564329e-05
-2.8858822792827e-05
-3.4252281506814e-05
-2.5495736552573e-05
-4.48206894287045e-05
-2.13821750459147e-06
-9.65260454245489e-06
-5.50301644836313e-06
-1.91003496447656e-05
-1.42115007539731e-05
-1.60957243267743e-05
-8.6541785344537e-06
-8.75038793219333e-06
-3.15716174842929e-05
-1.98663255858903e-05
-2.60173825293737e-05
-2.52189842929606e-05
-3.46006119556613e-05
-1.49664331380444e-05
-1.81999406398047e-05
-2.77924766263135e-05
-1.06878989248155e-05
-2.25683519148451e-06
-1.3999241736041e-05
-8.93485237176459e-06
-5.01994522725521e-06
-2.66468316512193e-05
-3.14875407213761e-05
1.27972104526535e-07
-1.65139059232752e-05
-2.28342292411317e-05
-1.49469869755604e-05
-1.50745289376034e-05
-1.86643745416863e-05
-7.75121723974377e-06
-8.43387200124677e-06
-2.12750327270866e-05
-2.39141673509497e-05
-1.87432536488904e-05
-3.3914678890598e-05
-2.89985001254711e-05
-1.29786884738079e-05
-1.81510692592663e-05
-8.61740999531062e-06
-3.40857877825229e-05
-1.1255193145655e-06
-1.56948014293999e-05
-8.67515899084664e-06
-1.858723112362e-05
-2.96255737332314e-05
-1.10527432962193e-06
5.74386764963118e-06
-5.69739455461246e-06
-2.00099497349419e-05
1.16057609057595e-05
-6.04353872016391e-06
-8.24295010261916e-06
-2.53971295021656e-05
-2.01577714911979e-05
-1.08811124641785e-05
-2.60578148245941e-05
-2.24708054467886e-05
-6.89081501270678e-06
-2.25502811456895e-05
-7.70584520574718e-06
-2.50730420599794e-05
-3.28762235692554e-05
-9.75202907200225e-06
-1.37169802133658e-05
-2.27873566333441e-05
-3.18820266054744e-05
-1.65556506028452e-05
-1.82430759605939e-05
-2.9061987742593e-05
-3.20151622084547e-05
-1.02731390842554e-06
-1.74582668877109e-05
-6.83691935459608e-06
-1.69078647741959e-05
-2.16062654969579e-05
-2.37250979147443e-06
-1.43039927937226e-06
-2.07608204205013e-05
-1.56889628786851e-05
-7.30259038370153e-06
-1.56552489606335e-05
-1.13672700423521e-05
-1.47277089655816e-05
-2.52081452064254e-05
-1.39329282691768e-05
-2.13964314885875e-05
-6.91699744612113e-06
-1.77642455300016e-05
-2.73792637371789e-05
-1.47498802819209e-05
-1.8296268735065e-05
-1.92961108506726e-05
-1.55458419389934e-05
-1.14823563023943e-05
1.61846935711001e-06
-7.7626881276223e-07
-1.52726215928305e-05
-2.81365444058685e-05
-1.30186047027834e-05
-9.55970143808118e-06
-1.93927451954111e-06
-6.01170312606251e-06
-2.08409775486751e-05
-1.75658539753421e-05
-1.52325814957382e-05
-7.29391299210734e-06
-3.14865644498642e-05
-2.14527849795622e-05
-2.31156357002593e-05
-2.77528853372325e-05
-2.94913813022724e-05
-3.03020162019949e-05
-2.56009684093499e-05
-2.15328826085343e-05
-8.49216855962238e-06
-4.00114105400723e-06
-1.00019923320608e-05
-9.78661129465238e-06
-8.24893877761758e-07
-1.49671011424407e-05
-1.54069389314744e-05
-7.69668012295846e-06
-2.07815458831316e-05
-1.41446053611749e-05
-1.42076355162502e-05
-9.8528339611558e-06
5.15898730087657e-06
-1.61860112347002e-05
-1.75154889265244e-05
-2.50488431088545e-05
-2.61311494035404e-05
-1.49368301391184e-05
-7.27799353144907e-06
-1.600031437395e-05
-3.82995825777036e-05
-1.34364922269806e-05
-2.99956170190447e-05
-3.03677557384899e-05
-1.20429064360146e-05
-1.73235388802047e-05
-9.19093849618965e-06
-2.3996004921359e-05
-1.565669558774e-05
-1.68060299728024e-05
-8.3246058011937e-07
-2.61176247400805e-05
-1.868085115247e-05
-2.93514207847788e-05
-3.32172120569305e-05
-2.6442599409265e-05
-1.95479561102314e-05
-1.78205940759546e-05
-1.5031779472231e-05
-1.75954040098453e-05
-6.52879754660053e-06
4.83832832429208e-06
-3.7969601228388e-06
-3.37779293376128e-05
-2.90546756771224e-05
-5.40469051878113e-06
-9.04773462050922e-06
-2.48307033808684e-05
-4.26655917842474e-05
-2.98586887380222e-05
-8.64045128073543e-06
-2.19688416340497e-05
-2.49617399935973e-05
-6.12746180852121e-06
-1.62883708917453e-05
-2.0962751521802e-05
-1.87642758203649e-05
-2.77908225769318e-05
2.14980879418349e-06
-1.88199277503074e-05
-2.3260057528811e-05
-2.09872743364977e-05
-2.10895237280958e-05
-2.03865078096838e-05
-7.91432093690528e-06
-9.31996747041039e-06
-2.44132832771767e-05
-2.63576427541194e-05
-8.54920567314945e-08
-1.35859538279605e-05
-4.5293383586689e-05
-3.46202680481251e-05
-5.3261598161421e-06
-2.10582400624089e-05
-2.22494777886606e-05
-5.60271408271407e-06
1.24716447017799e-06
-2.08261683375745e-05
-1.19198851936236e-05
-1.70650550678124e-05
-1.9691063697396e-05
-7.18841921366647e-06
-2.92605067570442e-05
-2.089093226331e-05
-1.39689080519672e-06
-1.17809815428213e-05
-2.66803890817632e-05
-7.33531762730012e-06
-1.88074933448277e-06
2.61469149905962e-06
-2.38548961675825e-05
-2.69516111432429e-05
7.18807531752625e-06
-2.21219115333931e-05
-3.12082286715648e-05
-3.44544288006466e-05
-7.05879371795609e-06
-1.4305931238574e-05
-2.00221303803227e-05
-3.3580837018809e-05
-1.3898302716887e-05
-2.52700969435551e-05
-2.37873038844695e-05
-1.16373329077905e-05
-5.3643672233315e-07
6.43101996664391e-06
3.33536939982444e-06
-2.22520818052747e-05
-9.70033676800177e-06
1.45925405122578e-06
-1.01869046046328e-05
-3.2607646069799e-05
-9.94847604314617e-06
-1.79510414295263e-05
-9.02358565996518e-06
-1.90005713859699e-05
-4.75695851301615e-05
-4.99338180215596e-06
-4.32770406552505e-06
-2.27875091848477e-05
-1.95071597781388e-05
-3.86055486845476e-05
-1.0003093074789e-05
-3.06272486729887e-06
-1.19141014943219e-05
-2.42856640642031e-05
2.36432710889127e-06
-1.06297263487491e-05
-3.91293949978396e-06
-2.39644272939477e-05
-1.20605096752523e-05
-8.34931534719948e-06
-3.18737447418788e-05
-2.40622659068012e-05
-1.46610208084581e-05
-2.26726107310414e-05
-2.0088027938718e-05
-3.08815885610251e-05
-2.38839461290216e-05
-9.58730512539859e-06
-1.25308684790908e-05
-3.36794473954374e-05
-6.64586351559896e-06
-1.72584240939418e-05
-1.94277760811654e-05
5.13153926153291e-06
-1.54244685324546e-05
-1.93243370416745e-05
-4.11489198165091e-06
-1.69639445799777e-05
-1.87799278738074e-05
2.18716664523902e-06
2.05527137151551e-05
-6.73275996692785e-06
-8.2777975975648e-06
-1.80545646677386e-07
-1.1915767702351e-05
-2.23538101093797e-05
-1.88000384599351e-05
-1.56541033452382e-05
-2.98142663993766e-05
-1.91798509509663e-05
-1.87962292214574e-05
-2.90919388166264e-05
-1.42603907485323e-06
-2.55421524725571e-05
-6.43530367772473e-06
-2.00539203095946e-05
-7.02131911591318e-06
-1.13208046606001e-05
6.95635369394357e-06
-1.17621173758133e-05
-2.51337877387879e-08
-8.16709574143404e-06
-5.59506205381113e-06
-6.22971242212574e-06
-6.60011317071655e-06
-2.4587824619112e-05
-3.87332660971227e-05
-7.86004075125501e-06
-8.59221744435446e-06
-2.64789883052525e-05
-3.18910687515757e-05
-4.20670289854619e-05
-1.2313465237081e-05
-2.10423671300549e-05
-1.11031359817939e-05
-3.06378189985972e-06
-3.06387600907237e-05
-6.87727747042905e-06
-7.85547214258337e-06
-2.14138899535568e-05
-1.17347524227396e-05
-5.84249630624513e-06
6.42132924159202e-06
-2.00777165202788e-06
-1.5371957511669e-05
-6.18815832788974e-06
-3.81553692211056e-06
-1.40577074056126e-05
-3.52695827420153e-05
-1.97182114434775e-05
-3.16263216645724e-05
-2.53997011999772e-05
-1.96512427690692e-05
-2.17626431983776e-05
-1.97924892521966e-05
-6.97046011191439e-06
-3.33753155822898e-06
-8.00272472340333e-06
-2.48830128555105e-05
-2.92067271310532e-05
-5.07495446005752e-06
-2.24550909918052e-05
-1.73090623922339e-05
-7.61317603989267e-06
-8.99350771502409e-06
-3.117347549337e-05
-9.8068364450523e-06
-6.346547169632e-06
-6.75946040325817e-06
-2.24540486863702e-05
-2.54554712338592e-05
-2.18803849329022e-05
-2.86805285452135e-05
7.19524815584909e-06
-6.59569862303185e-06
-2.46087349751864e-05
-2.59756398441591e-05
-6.45995613924236e-06
4.14395001212283e-06
4.04481215152407e-07
-2.12592841740223e-05
-6.92089395160741e-06
-6.5556596111224e-06
3.18938345182807e-06
-7.70955732927928e-06
-2.35118210921461e-05
-1.83721745683851e-05
-2.85378645406571e-05
-3.65547335349824e-05
-2.08153878886954e-05
-2.25334176672457e-05
-1.95273185766995e-05
-3.62504038613925e-05
-3.47410057592935e-05
-1.54118017630675e-05
-8.58272063153662e-06
-2.42319704564681e-06
-2.69242782352314e-05
-3.21273353207234e-06
-1.4518323544561e-05
3.84180950237317e-06
-4.76052819766391e-06
-3.18535132318999e-05
-1.83384278238684e-06
-2.6483863435546e-05
-1.58617847328105e-05
-1.00352000854851e-05
-1.61807890474479e-05
-1.24360768316158e-05
-3.49921221300735e-05
-3.56245389205643e-05
-3.27352227456879e-05
-3.43462763694582e-06
3.46796813077061e-08
-3.30671884238541e-05
-2.81715249208401e-05
-1.51802408630112e-05
4.36557551044305e-06
-1.5403024904938e-05
-1.14432323786186e-05
-2.15691595962701e-05
-5.73734834126519e-06
-5.18310453395045e-06
-8.12575323174599e-06
-1.40403018797151e-05
-1.15329005147916e-06
-1.66604408891074e-05
-2.47123269182744e-05
-5.11739503326701e-06
-1.94481962094187e-05
-2.63560935635677e-05
-1.51413541493769e-05
-2.10988995275143e-05
-3.20181251832147e-05
-1.0693824973531e-05
-1.60958595268753e-05
-2.19244534300958e-05
-3.00442371551884e-05
-2.0020717419991e-05
-1.4858791447935e-06
-3.10515500319143e-05
-2.07595199315444e-05
4.34360813294643e-06
-3.89033936547222e-06
3.97974389381122e-06
-2.41400408766806e-05
-1.03808866456572e-05
-1.26106064057418e-05
-3.15686720316277e-05
-1.8435083353244e-05
-2.60402584132687e-05
-3.21675618528328e-05
-2.24571408714787e-05
-2.93582698909811e-05
2.44107285608151e-06
-6.70374933325567e-06
-2.55436184383409e-05
-1.10654907167603e-05
-1.45861215229305e-06
1.74840063011416e-06
-1.09203100118199e-05
-4.93277432737196e-06
-1.47979787798817e-07
-1.50487836208746e-05
-1.65895758603099e-05
-1.14778859215784e-05
-5.76193250377079e-06
-1.08689513463128e-05
-8.54322421850358e-06
-1.2282307647057e-05
-3.39270859723561e-05
-3.26640846033183e-05
-1.3598303445098e-05
-2.64583785345913e-05
6.18695286892603e-06
-3.78143761787756e-06
-1.35652738887759e-06
-1.64541134420842e-05
-9.76329486616564e-06
-1.89442115297224e-05
-3.50673331148293e-06
3.56439464950429e-06
-9.18484322984431e-06
1.54247388450529e-05
-8.14121625307282e-06
-8.48860799810062e-06
-1.95738267128967e-05
-2.28919740588809e-05
-7.37638400380537e-06
-1.02415743252586e-05
-1.98627779247991e-05
-3.82631830396774e-05
-1.96506973266585e-05
-1.9759033843122e-05
-2.35447487591468e-05
-1.33998193382588e-05
-2.8826558512339e-05
-3.67057075900196e-06
1.26583313239753e-06
-1.47516488708329e-05
-2.28225338421654e-05
-1.87477796951612e-05
-1.5346499716003e-05
-4.06431256946378e-06
-3.53278463068594e-05
-5.14958943066834e-06
1.38271813163651e-06
6.78499134229725e-07
6.42792930013267e-06
-7.75284825340773e-06
-9.92920004053929e-06
-3.19830439485945e-05
-3.81368554505083e-05
-2.09821484588457e-05
-1.15426558606502e-06
-3.27291470007115e-05
-1.85382539956216e-05
-3.14737497570646e-05
-3.20963714364716e-05
-2.26021775221029e-05
-9.57091907461329e-06
-1.7752036282669e-05
-1.37194399637424e-05
3.98295513730543e-07
-2.35445381217037e-05
-6.47209755960873e-06
5.32265013913169e-06
-1.80807471994509e-05
-9.30868801601186e-06
-5.14711468132435e-06
-2.12384833062973e-05
-1.20524799542819e-05
-2.53283188063213e-05
-3.46332894720269e-05
-1.60523398357423e-05
-1.69216130038539e-05
-4.75399617502361e-06
-2.74467390268128e-05
-1.96835363975074e-05
-1.59434153990271e-05
-1.99744636163524e-05
-8.39352954018861e-06
-9.94152250773075e-06
-7.32645021033678e-06
-1.39466817580928e-05
-8.7835890169942e-06
1.73254261893039e-06
-1.98244546645721e-05
-3.17662016469327e-05
4.01644781858304e-06
-3.31412982480413e-06
-8.86053816411081e-06
-2.18655217130875e-05
-9.18611611629976e-06
4.8931017764786e-06
-9.19970693464781e-06
-5.29281607644506e-06
-2.44691198600233e-05
-2.66183197807085e-05
-2.44604382334553e-05
-2.33993883586595e-05
-2.689394187642e-05
-1.59842083056584e-05
-7.81898396391215e-06
-1.86038088792447e-05
-2.5690508512907e-05
-1.58084032357974e-06
-4.08902368324202e-07
-1.4448422729414e-05
-8.85755466744715e-07
-1.05659549858253e-05
-7.79877599534358e-06
-1.20956638030243e-05
-3.22856814393642e-05
-2.17366985832734e-05
-2.65592091157961e-05
-1.8587553755665e-05
-2.26713837823397e-05
-2.09979402945362e-05
-9.98506601388551e-06
-2.86732069766228e-05
-3.45350610855546e-05
-3.56356642353131e-05
-9.73036712615413e-06
-3.29452412780883e-05
2.47160651600774e-06
-3.49894167798705e-05
-7.31482387668293e-06
1.09515356979375e-05
-1.41983696201144e-05
-2.44967874349884e-05
-2.49804258845993e-05
4.46942294128185e-06
-2.64954604682973e-05
-1.3927313594916e-05
-1.49096651975505e-05
-2.39632995965007e-05
-9.52264419848338e-06
-1.04242248972504e-05
-1.58747785325789e-05
-4.92721412649035e-06
-1.43608213153752e-05
-2.79522905267119e-05
-2.08296905968294e-05
-2.52563041060629e-05
-9.1099570708557e-06
-1.42468825751448e-05
-1.56431897787622e-05
-1.96098035399699e-05
-9.88884299987393e-06
-1.35232792959138e-05
-5.15821847974301e-07
1.91698287483716e-06
2.94555264753947e-06
-1.32254082456989e-05
-1.03860018380764e-05
-1.49325979218311e-05
-2.93876394174372e-05
-1.68264214778091e-05
-6.54653053938053e-06
-1.52090626881856e-05
-3.09068901538297e-05
-1.53932521885995e-05
-1.70837542079032e-05
-1.3154146352359e-05
3.68158777603947e-06
-6.50716096184854e-06
-1.30612630343236e-05
-2.08606939505077e-05
9.21924581293459e-06
4.15862580154915e-07
-2.00304783285421e-05
-1.27629292262792e-05
5.58137190850957e-08
-2.84758486956483e-05
-2.88880395550171e-05
-7.54382143014408e-06
-1.07756957344564e-05
2.07108064233378e-06
-1.64562116116249e-05
7.10947240645588e-07
4.04156102665215e-06
-4.18503965731371e-06
-2.22676707800228e-05
-1.98798270163208e-05
-1.847579110875e-05
-2.56973374421997e-05
-2.48551103382035e-05
-2.6443309138709e-05
-5.74309742978748e-06
-1.36454669377497e-05
1.53748169060239e-06
7.28658709224262e-07
-1.68751587211192e-05
-2.24727126209934e-06
-4.24208651267522e-05
-1.71853846228862e-05
-8.00812421087771e-06
-1.75500329140817e-05
-2.31531612537004e-05
-2.81986159105394e-05
-1.51399958743617e-05
-6.67322705306347e-06
-2.35704407071782e-05
-2.64005920590786e-05
-1.89144084557746e-05
-1.0345222594871e-05
-2.2131908564755e-05
-2.23619364571734e-05
-2.65890838570976e-05
-1.31967977302667e-05
-1.72195040688632e-05
-1.91570649053989e-05
1.02040999436635e-06
-1.25305353887353e-05
-1.61070541057236e-05
-5.47485592720198e-06
-2.55981133292828e-05
-1.20677773231782e-05
-1.80350013793036e-05
-2.67196727010453e-05
-1.23415566243698e-05
2.06977545494944e-06
-6.17748756294219e-06
-2.52484839463853e-05
-2.11982679508774e-05
7.09415824363151e-06
-3.58925340359213e-06
-1.8725789926479e-05
-1.72536443647613e-06
-8.71207871500002e-06
5.45121646725744e-07
-1.57258301885008e-05
-1.86413004602969e-05
-9.65968155252346e-06
-9.43029863079917e-06
-1.82131649069505e-05
-2.56299289599777e-05
-2.70875319436303e-06
2.76528770818229e-06
-2.67210818844505e-05
-7.96003041095577e-06
-1.17290457666112e-05
-1.69523256540915e-05
-1.00359689744085e-05
-2.84844173423677e-05
-2.30631202748397e-05
-1.60447980740061e-05
-1.36305420259132e-05
-3.16068828817552e-06
-1.58257775494839e-05
-6.82515095399775e-06
-1.1270751392689e-05
-2.18185176916714e-06
4.8767693320148e-06
-1.97520878291708e-05
1.19715262477618e-05
3.83129461812129e-06
-5.30364422784114e-06
6.86018867585424e-06
1.0523434782879e-05
-1.3525081031072e-05
-2.15982400165412e-05
-2.99772245515823e-05
-2.08024653462132e-05
-2.31997075136726e-05
-8.63143863106578e-06
-1.84270770348688e-05
-7.38401722117813e-06
-3.85056508739907e-05
-2.03825982237243e-05
-4.52034266074562e-05
-3.22731206270774e-05
-1.94575918315485e-05
-6.0709902928508e-06
-5.65415034668811e-06
-8.04283089383084e-06
-2.13031748672749e-05
-1.85898661837396e-05
-1.52503518222186e-05
-1.66439165091018e-06
6.99050780483752e-06
7.90765817668237e-06
-5.52167505325307e-06
-2.86825364533866e-05
-4.89608679607422e-06
-9.72372662967428e-06
-3.18027276979255e-05
-2.19346197835517e-05
-3.63536598839811e-05
-2.4376173689741e-05
-2.40671442772972e-05
-4.08013574830279e-05
-1.87369683659279e-05
-1.24237396574705e-05
-1.62694741064607e-05
-1.58590434335418e-05
-1.45364812953974e-05
-2.07742015499701e-05
-1.95530821318444e-05
-3.17944068280339e-05
-1.6393098859375e-05
-8.86798912817785e-06
6.80193950296889e-06
-6.11201650057326e-06
-2.5690043915777e-05
-6.41241139413485e-06
-3.12713374310868e-05
-4.62838702944013e-05
-3.49807663173866e-05
-1.2392723230349e-05
-1.63167861014365e-05
-2.18809798747553e-05
-3.55114310913518e-05
-1.26911146300423e-06
-1.0746916041438e-06
-1.97952720200173e-05
-2.36209297997866e-05
-4.24623853005497e-06
-1.8843754491402e-05
-2.33970093344821e-05
-2.80643309991549e-05
-1.4149411991743e-05
-7.41060253962113e-06
-3.57981801763173e-05
-1.27495236333557e-05
-3.192549419966e-05
-4.38000518983575e-05
-1.51953780858222e-05
-1.03571711860254e-05
-7.88997082093603e-06
-1.5400624615637e-05
6.59072179026782e-07
-1.20264409769225e-05
3.26860557369851e-06
8.29750080104787e-06
-6.31505439299856e-06
2.27020416758184e-06
-1.37984599319732e-06
-1.28487481764062e-05
6.50971208487762e-06
3.50511804067333e-06
-1.29501367874746e-05
-1.5386221816322e-05
-1.0445036492492e-05
-2.39590459754091e-05
-1.56238047518947e-05
-1.6718808389915e-05
-7.05265581141384e-06
-4.48814626525429e-05
-3.34108062796092e-05
-3.01301503150042e-05
-2.52072005454713e-05
-1.63329664125112e-05
-2.80986957058453e-05
-2.06764387610602e-05
-3.22714475641816e-07
-1.64363817341522e-05
3.9539840996381e-06
-1.08718744551781e-05
-1.03313659116208e-05
-3.61133233354488e-06
1.4505319236837e-06
-7.91024469244042e-06
-1.00474444906846e-05
-2.02268475615674e-05
-2.48139279481554e-05
-1.50676580535768e-05
-1.05694619370845e-05
-1.18737685501712e-05
-3.55941144059675e-05
-3.4625135382033e-05
-2.26696208066473e-05
-2.24378069264603e-05
-1.94359214845016e-05
-1.76924778296643e-05
-9.7240440982817e-06
-2.6575003691797e-05
-8.85513914727727e-06
-1.233039130476e-05
-3.37529933487905e-06
1.65001800059693e-06
-1.39063963671974e-05
-1.10128775315487e-05
-5.48085687003489e-06
-6.74947182662004e-06
-2.19077432711027e-05
-2.22344160193784e-05
-1.82346194053537e-05
-2.04878156597918e-05
-9.13342050727518e-06
-2.36548305420627e-05
-2.2797295914301e-05
-2.92226976907458e-06
-1.57405593163979e-05
-3.54206023298513e-05
-2.47492934149613e-05
-1.70407416040351e-05
-6.27345735784281e-06
-1.21902428535965e-06
-7.42372521193339e-06
-1.87196392499479e-05
1.58915081037155e-06
-1.52036998432077e-05
-5.31429243430971e-06
1.81141247537133e-06
-1.67398426667104e-05
-4.73780062179266e-06
-3.56816771392611e-05
-1.51738261662384e-05
-3.15768571847972e-05
-1.34455055223261e-05
-1.35103268677379e-05
-1.22295516779553e-05
-1.92651345590307e-05
-4.81160028737284e-06
5.65914456062612e-06
9.75219304963799e-06
-2.04362864016164e-05
-2.97784478988458e-06
4.40820137672782e-06
-3.47667316832217e-05
-8.81498572553966e-06
-3.73018133066393e-05
-1.76272394623098e-05
-6.1489440634444e-06
-2.20752663754285e-05
-9.44285285727581e-06
-2.35412115022184e-05
-3.24148042087013e-05
-2.31616245579353e-05
-1.79302379254522e-05
-1.77476337701739e-05
-3.40611692026148e-05
-1.92115062334314e-05
-3.01484489524997e-05
-1.8588796044487e-06
-3.58286904901736e-07
7.16240034640953e-06
-9.84537128422636e-06
-1.72265995410336e-05
-1.58114829461893e-06
-2.46851691965063e-05
-2.22018777076284e-05
-1.48122105192567e-05
-3.07944729075584e-05
-1.49990920287621e-05
-4.26281348009409e-05
-2.72260977477314e-05
6.64168108323293e-06
-4.45629865748392e-07
-2.5427521227917e-05
-2.09933774297389e-05
-2.54351751040368e-05
-1.28299584542879e-05
-3.98198231553549e-05
-1.69455330784156e-05
-1.18296434901503e-05
-8.78747560497425e-06
-7.73504136339355e-06
-2.80517668861273e-05
-3.78799114072528e-05
4.20749413201046e-06
-5.97637479447774e-06
-1.64069786148299e-05
-1.97381754919975e-05
-2.27519161790395e-05
-1.19239920652466e-05
-1.33474899244567e-05
-4.16907656695365e-06
-9.8047090250288e-06
-4.14061071489135e-06
-2.64389688603641e-05
-1.21331659059249e-05
-1.78433933114373e-05
-5.25533052222343e-06
5.18819588421038e-06
-1.44212309321939e-05
-1.27873125626629e-05
3.75623552272899e-06
4.03840996133143e-06
-6.73977679650302e-06
-1.6446806999373e-05
-1.4567154697646e-06
1.69351995624827e-07
-1.36156713863513e-06
-1.49256456949623e-05
-3.13637508125799e-05
-2.49308299640824e-05
-2.38736976100271e-05
2.79087853256768e-06
-1.29064960835622e-05
-2.83653464598871e-05
-7.57502323309438e-06
-3.32080245293511e-06
3.4255771402595e-06
2.12689052396867e-06
-1.544447236987e-05
-1.84100845260138e-05
-1.85287153882083e-05
-1.43832001449192e-05
-8.11123320945338e-07
-1.82086869745938e-05
-1.6082936542171e-05
-1.29338593951021e-05
-1.36901108583887e-05
-1.95428488829385e-05
-1.44762554039188e-05
-9.00225243559459e-06
-9.51511182505857e-06
1.52099165407408e-06
-2.71821641649586e-05
-2.48048540343536e-05
-2.37788223487466e-05
-2.05759727161377e-05
-2.58125173139228e-05
-6.00382866501093e-06
-4.19286581245577e-06
-3.17726296369695e-05
-4.54104571310024e-06
-1.87779467626907e-06
-1.78611749884529e-05
1.31478136384537e-05
-2.6951909433775e-05
-2.92384046705195e-05
-5.87876540765837e-06
-3.16580197654653e-05
-1.59792995188953e-05
-1.49389525797363e-05
-2.22149510773996e-05
-3.46243517374511e-05
-2.92079178569617e-05
-2.54968406110192e-05
-7.24176945567384e-06
1.09050994145249e-07
-9.21969487953481e-06
-3.94140415841002e-05
-3.43630547863769e-05
-3.62230783407179e-06
-7.98480905011852e-07
-2.37101145501764e-05
-1.30210143076786e-05
-7.95564683648165e-06
-1.25607065445867e-05
4.84865584351437e-06
-4.33145568896383e-06
-1.39811563545698e-05
-2.98958163011003e-05
-2.11332476274756e-05
-3.22285046666338e-05
-1.04923893552272e-05
-2.08751645114449e-05
-4.07412694999965e-05
-2.0064050654164e-05
-2.56440515629472e-05
-1.76206541431339e-05
-2.06338988292107e-05
-2.39502586183801e-05
-2.74038513790138e-05
-1.80718616231474e-05
1.20724694038576e-05
-4.33903443063881e-06
-5.04876573341874e-06
-1.14289503520633e-06
-2.84666909945035e-05
-1.43745994753987e-05
-2.26278810557281e-05
-4.16918206051851e-05
-1.67193846957537e-05
-3.01742737542477e-05
3.26839662274693e-06
1.80325202862025e-06
-2.41765881073449e-05
-4.39788989773346e-05
-2.49177019253219e-05
2.50752903001176e-06
-4.32278991073651e-06
-2.45076041886233e-05
-1.69999193470661e-05
2.28132990722979e-06
-1.48199319401802e-06
-1.09309987830158e-05
1.11075765840524e-06
-9.27828405175302e-06
-4.96123830303253e-06
-1.69944517154636e-05
-1.10092537530615e-05
4.36701680874131e-07
-1.88186607180867e-05
-2.27709982836361e-05
-1.19099489791849e-05
-1.03625398378951e-05
-2.0980337012389e-05
-2.5765788667569e-05
-3.38594146376944e-05
-2.91882280286519e-05
-2.52129549665187e-05
-1.44815260703361e-05
-3.3892418885966e-05
-9.31155483970162e-06
-1.80853005819199e-05
-2.0180708353884e-05
-5.29875482539602e-06
-1.10638964786276e-05
4.01280150944626e-07
1.13823308107725e-05
-2.60767800592952e-05
5.82645632806488e-06
-1.89418054071696e-05
-1.55146945471318e-05
-2.4401294657107e-05
-4.30784462363087e-05
-2.66694727624481e-05
-1.16090317819843e-05
-2.2660647428276e-05
-4.50564896906001e-05
-3.25424153963028e-05
1.02513480998238e-06
-2.29097580530824e-05
-3.53768331295225e-05
-1.48391913424645e-06
-6.61103086883152e-06
-3.93468929265022e-06
-1.35693118109649e-05
1.02804380552304e-06
-7.39184456641047e-06
6.94799337501161e-06
-1.13541090574586e-05
-1.23790192873286e-05
-5.30839082355367e-06
-1.34456210590223e-05
-1.62136426428819e-05
-3.56615003028009e-05
-4.79946950243236e-05
-4.15760488654884e-05
-1.69294963244364e-05
-3.2853552365017e-05
-1.71942111045226e-05
-3.29995052905449e-05
-3.69434583562456e-05
-3.29355569763667e-05
-1.34857520083144e-05
-2.25549577449731e-06
-1.93376932136086e-05
-1.82629470777246e-05
1.91623330497363e-05
-6.37374329765971e-06
-8.01832779039094e-06
-1.83990656388748e-05
-3.57251823930033e-05
-2.52695434066653e-06
-2.47182564357108e-06
-7.42825491902399e-06
-2.35876112432951e-05
-2.05907442383645e-05
-1.06851308129268e-05
-2.79594789599552e-05
-3.73886951127694e-05
-2.33444470397965e-05
-1.02566550016225e-05
1.88453886777069e-07
-2.47046137335111e-05
-1.16606612719655e-05
-1.44544023643496e-05
2.18760170161315e-06
-5.60880905550126e-06
-3.11607362476061e-05
2.28332387660628e-05
3.7954928094124e-06
-1.11566584626127e-05
5.54660567004518e-06
-1.30932894212423e-05
-3.68134834200037e-05
-1.40894173100439e-05
-3.0205871165209e-05
-1.397200894922e-05
-4.15989195395956e-05
-2.28694028074407e-05
-3.15601592487926e-05
-3.67665602051665e-05
-1.38052580395134e-05
-6.87748932665557e-07
-2.12958112680978e-05
-2.08097517183261e-05
3.30490459629631e-06
-2.60850157571135e-05
-5.26725938866136e-07
-1.01208303247949e-05
1.69674238571439e-05
5.91441449453168e-06
-1.63045200268973e-05
-1.38293427619152e-05
-5.42062775671925e-06
-2.64421472710772e-05
-1.55857784302089e-05
-3.17344978167931e-05
2.13202833749139e-06
-2.07982343300362e-05
-1.14720107744888e-05
-2.61152680047295e-05
-1.70222405546598e-05
-2.57841567693511e-05
-1.78617184017553e-05
-3.41938032316322e-05
-2.25601091362785e-05
-1.78950410815292e-05
-6.00157857523069e-06
-1.46669676405421e-05
-1.47701815524548e-05
2.0635288755901e-06
-2.23669214459825e-05
-1.39594470624862e-05
-2.28369853197828e-05
-1.35003710949815e-05
2.37384713367867e-06
-8.58671633727233e-06
-2.04309490758619e-05
-1.74661184804968e-05
-8.431653872887e-06
-4.22013883641362e-05
-3.89056543461954e-05
-3.22243630258755e-05
-2.60836668093485e-05
-2.06454602084329e-05
-8.25666305239766e-06
-1.12259661765245e-05
-6.18691114687986e-06
-2.10780594840203e-05
-1.76744512609804e-05
-7.02497502247835e-06
-2.94877824265516e-05
-5.19909435200393e-06
1.10604756136409e-05
3.69560093688435e-06
-1.96040877713355e-05
-1.905910143427e-05
-2.35903543564759e-05
-4.25806756928517e-05
-1.43912322621903e-05
-1.24207097668372e-05
-6.34879857010417e-06
-2.19510754681269e-05
-1.9717645378412e-05
-2.50097751038007e-05
-1.46033140760247e-06
-3.02103720104929e-05
-1.15357922687845e-05
4.74923586107592e-06
-1.31933459052722e-05
-2.21110351395595e-05
-1.27534478301476e-05
-9.78344818970988e-06
-4.15182961380994e-06
-1.35234353197875e-05
-1.88710463740545e-05
-1.46318078117112e-05
-1.04844645441365e-05
-2.93361361097501e-05
-2.47686630073163e-05
-9.23415180751684e-06
-2.8278485256889e-05
-1.75536503155343e-05
1.18802776366858e-06
-1.62102102428716e-05
-2.33037043607451e-05
-1.06353661006696e-05
-2.75387181935916e-05
-2.24660285605843e-05
2.74482388962286e-06
-2.05514709153969e-05
-1.43681491231525e-05
-1.35947317576663e-05
-6.09291210675783e-07
-4.38094089079679e-07
-9.87380332573865e-06
-1.55087986149546e-05
-1.06045020316572e-05
-1.93100147975867e-05
-4.56271546792315e-05
-2.38144944595802e-05
-2.02146223507704e-05
-2.39717641245797e-05
-2.36944103813169e-05
-1.92947344930933e-05
-2.595537549998e-05
-2.33092865919053e-05
-3.99259211902115e-05
-1.89025249374552e-05
-1.23599123567244e-05
-1.34700199641572e-05
-3.57270117878626e-05
-1.2524989360261e-05
-1.03733377078782e-05
-1.40912607776393e-05
-7.23250523402352e-06
-1.07118903878377e-05
-1.51364435187287e-05
2.87727758197025e-06
3.22805396969977e-06
-2.93602943555294e-06
-1.95019925702802e-05
-3.59475682654691e-06
-1.23542290539305e-05
-3.58726363571475e-05
-3.04841841017208e-05
-1.09989221532422e-05
-2.00297702926101e-06
-4.33840994076131e-05
-4.85068838733661e-05
-4.32349680764075e-06
-1.16588628386786e-05
-7.66039790151449e-06
-1.15212589243284e-05
-2.00253813848891e-05
-4.79415245370595e-06
-1.85832582331229e-05
-1.74886143101579e-05
-3.96829779260173e-06
-9.83391405329974e-06
-3.75112748547269e-05
-1.94281435544031e-05
-4.40209375619944e-06
-1.79922257689168e-05
-2.11202199918766e-05
-3.61602599745746e-05
-1.84944185342972e-05
-1.16742169136904e-05
-2.89039088780589e-05
-1.24218978892263e-05
-2.43729053750115e-05
-2.3527619597821e-05
-1.8838788252448e-05
-2.67469057887329e-05
-4.59019871043812e-05
-8.18891522000905e-06
-1.44506572236442e-05
-1.3946998811263e-05
-1.53669779017777e-05
-5.05506685582149e-06
-2.62829334964143e-05
-9.40442714340981e-06
-2.05163123510526e-05
5.71831649374307e-06
-3.05821562572347e-05
-1.28250057842281e-05
-4.24051704742034e-05
-2.41079169689025e-05
-9.13538055541156e-06
-6.02343126970389e-06
-2.0744809259604e-05
-9.70032661106728e-06
-9.67571541817298e-06
-1.55925593780421e-05
-2.43334765794871e-05
-1.66066240869134e-05
-1.68140604438952e-05
-3.04456341557249e-05
-3.72879425132585e-05
-2.60791219074843e-05
-1.79347142483003e-05
-7.82342540027859e-06
-2.53086327530946e-05
-2.15712987949451e-05
-1.79737114676214e-05
-6.59431434492827e-06
-4.44659593762614e-06
3.02576223224573e-06
-1.18796222527733e-05
-1.01541576155241e-05
-2.27266654401551e-05
-1.54278413849414e-05
-3.1748638670923e-05
-1.80686933403005e-06
-8.0268370714413e-06
-2.15270243059594e-05
-1.20908534129422e-05
8.70564804474848e-06
-8.32102345397573e-06
-1.39131946746296e-05
-1.57435805065e-05
-1.83170513011677e-05
-2.61183104281014e-05
-1.34932580832576e-05
-2.3563107146905e-05
-1.67336916591636e-05
-3.51983464059659e-05
-2.10613547878987e-05
-1.66969026282046e-05
-1.21888447597552e-05
-3.63757400653794e-05
-1.67459802809662e-05
-2.39483922622002e-05
-1.85902989051461e-05
-6.51588794978054e-06
-1.24840211175035e-05
-6.07964259512942e-06
-2.16049903089789e-05
-1.66117816711926e-05
3.65818003792414e-06
-1.75693982895299e-05
-3.96230198528375e-05
-2.37806674489965e-05
-2.1599067372404e-05
1.03022556826188e-05
-1.18482670759317e-05
-1.61000234852469e-05
-1.52086781580655e-06
-1.79424219492624e-05
-2.5472727560063e-05
-2.0144261876878e-05
-8.67135759851996e-06
-5.38648340066316e-06
-2.09675633579175e-05
-7.07469732003753e-06
-1.3992379117043e-05
-1.72179047147077e-05
-1.36296151168094e-05
-2.42398988016529e-05
-1.23009097759613e-05
-1.0568893103294e-05
-1.10517899010049e-05
-3.0784311605941e-05
-2.57167509119924e-05
-1.93544510340661e-05
-2.45541057095368e-05
-2.04762138957636e-05
-1.63215175207702e-05
-9.39236525908869e-06
-3.26675239400771e-05
-2.79939814761033e-05
-3.1080001255168e-05
-1.60330038048864e-05
-3.615591474355e-06
4.03901121481994e-06
-2.52575044707578e-07
-1.81647633039765e-05
-1.48301226936141e-05
-7.87096175984535e-06
-5.10970776187483e-06
-3.57233925971117e-06
2.55752352719175e-06
-8.33136646914971e-06
-1.36739720550549e-05
-2.16508863397798e-05
-7.34231631806108e-06
-1.69606552486268e-05
-2.07251713945604e-06
-1.99328150254224e-05
-2.20634182797585e-06
-4.25169012419226e-05
-1.79170751318114e-05
-2.77306501965441e-05
-1.39251695982444e-05
-1.4040451666771e-05
-3.47119049028406e-05
-1.51919368425398e-05
-2.83604712415577e-05
3.71138869378452e-06
1.63926287535068e-05
-3.07658276465558e-05
-1.14150786013847e-05
-1.03631977899157e-05
-2.29989097938838e-05
7.99821352107255e-06
-1.17106161402368e-05
-1.77359195580487e-06
6.60529410324827e-07
-1.99141508352177e-05
-1.88812750557399e-05
3.17640790960243e-07
8.08433925681451e-06
-2.040897434028e-05
-2.12620872710876e-05
-8.45993858277267e-06
-2.06187591662063e-05
-2.50933217187245e-05
-2.49619126319538e-05
-2.99789383191622e-05
-2.57212649965381e-05
-6.93124800899987e-06
-1.78013692547163e-05
-2.57329245437644e-05
-1.58786401759629e-05
-3.08265166645916e-05
-2.39640312304389e-05
5.35755660515649e-06
-1.81316646917645e-05
-1.02139740010275e-05
2.59656644488962e-06
-1.54509914150462e-05
-4.35500232633368e-06
1.32440726008186e-05
-1.01096170996054e-05
-3.76394885746873e-05
-4.38162145383119e-06
-4.99870029245078e-06
-2.09868593144214e-05
-1.69689959255875e-05
-2.94133300786147e-05
-6.89191996975808e-06
-2.09105344260903e-05
-4.4176172774498e-05
-3.99987436918153e-05
-1.62512710342625e-05
-3.74136238790367e-05
-2.7099436376869e-05
-1.93597940065397e-05
1.40640956739555e-06
-2.22888143447857e-05
-2.24910220482328e-05
-2.68726945899037e-05
-1.76569470735947e-05
5.83832352988497e-07
-2.88454138071545e-05
-1.93324245985218e-05
-3.97381731293569e-05
-5.15869598739741e-06
-5.75311187168045e-07
-1.52364848813694e-05
-1.51677644053996e-05
-1.49187580688765e-05
9.59767535159665e-06
-1.7312306562706e-05
-3.82303529224018e-06
-9.00834359813758e-06
-3.04509555051948e-05
-1.02146975458428e-05
5.35004745320301e-07
-1.25077158439929e-05
-1.92139570227377e-05
-1.39770269059046e-05
-2.92219227157609e-05
-1.73543973001272e-05
-2.20009360829595e-05
-3.41161288451464e-05
9.97056078001455e-07
-3.06838211593583e-05
-1.86388432047689e-05
-1.9804875902867e-05
-1.28651956071763e-05
-2.3577476075898e-05
-1.59691248098182e-05
-3.67968101289472e-06
-1.39748482181599e-05
-4.03457875832994e-06
3.41194656813714e-06
1.67435752140251e-05
-1.46791071896272e-05
-1.78831413338552e-05
-1.46575144580573e-05
-1.04957568186136e-05
1.74588531245243e-06
-1.58552162019129e-05
-2.07631720021619e-05
-2.33114719168889e-05
-6.14864427390338e-06
-2.35633689760823e-05
-1.55463234584558e-05
-1.70124484234721e-05
-2.91259938100303e-05
-1.81458248353722e-05
-4.94153258749691e-05
-1.32716476730799e-05
-2.9794108792827e-05
-2.66228817026313e-05
-2.44855405808772e-05
-6.57182454141255e-06
-1.51550314533137e-05
4.67857753402963e-06
-1.6896839822914e-05
4.09289520266135e-06
5.42166290177915e-06
-1.30534142106258e-05
-1.62452843664051e-06
4.06072139174264e-06
-2.1692212820932e-05
-3.45039976862979e-05
-2.27749315961288e-05
-1.28602138902197e-05
-7.2104545128031e-06
-2.87907155287332e-05
-2.54313716822445e-05
-1.24150910702791e-05
5.52567751345642e-06
-2.13397217218218e-05
-3.96753725440517e-05
-2.19025030638825e-05
-2.12936979005262e-05
-1.83042018497535e-05
-7.18180864858225e-06
-2.91777502138038e-05
-2.12697574723258e-05
-6.32066564419044e-06
-2.6691038008058e-05
-3.41796850571833e-05
-3.52512363557933e-05
-6.4671622839465e-06
3.95100512926924e-06
-1.38884700061686e-05
-1.06385055581341e-05
1.43807707207064e-06
-1.44570357470533e-05
-1.19068827487231e-05
-1.42166203865553e-05
-1.93764722929953e-05
-1.81847307457525e-05
-6.92554022594333e-06
-2.72195291634447e-05
-2.42085237652836e-05
-1.03337375007019e-05
-1.73901051652291e-05
-1.03529558347888e-05
4.89618468767203e-06
-5.91799006578908e-06
-1.68847836450834e-05
-2.21178959907684e-05
-9.48132659196316e-07
-3.82934287306656e-05
-2.21156285394447e-05
-1.08859212205624e-05
-2.6615476272678e-05
-1.56851167517435e-05
-3.009581921552e-05
-2.84643893184892e-05
-2.84850192624844e-05
-2.81149182516835e-05
-3.04991889284847e-05
-1.73402713807235e-06
-1.678373833116e-05
-9.88647951867936e-06
-1.73011997494411e-05
-3.92498794509447e-06
-1.13796142463525e-05
1.26504103339945e-05
6.05913013412307e-06
-8.51351933496365e-06
-1.19788597214233e-05
-7.49516613698578e-06
4.96198862558092e-06
3.39023548609805e-06
-8.66292864934606e-06
-1.22389683224187e-05
-2.08816224291268e-05
-3.93166496747949e-05
-2.72299972629523e-05
-3.14575348039767e-05
-2.84845269849312e-05
-3.48291925338429e-05
-2.08659131605831e-05
-1.74231582027671e-05
-4.47540757512453e-05
-3.3424286159535e-05
-4.35187421387786e-05
-1.53629081269256e-05
-1.34053683146318e-05
-2.02316499540568e-05
-4.54963740107634e-06
-2.10440968397482e-05
2.16220078829306e-06
-2.8534170766221e-05
-2.922681957713e-06
-1.3537366687054e-05
-3.83987605731933e-05
-1.23360474296591e-05
-2.58490181881729e-05
-1.36220905199611e-05
-2.51613557239418e-05
-1.08274391126667e-05
-1.53530099536338e-05
-1.5614243782582e-05
-2.00564675150011e-05
-1.25652330116606e-05
-2.26985402766218e-05
-1.65572361857256e-05
-4.57096771150509e-06
-2.64618743474596e-05
-3.00978076641556e-05
-1.22083068952183e-05
-2.2546172575182e-05
-2.68107632411134e-05
-1.93860248865062e-05
-2.43958642044328e-05
-1.71779986578776e-05
-5.84317754152314e-06
-2.61149397286234e-05
-2.98139887602769e-05
-1.77356604909618e-05
-2.22316838494505e-05
-3.00957161492733e-05
-4.39679324700475e-05
-2.84330854664718e-05
1.73515073791573e-06
5.08463543690334e-08
-1.94837601226241e-06
-9.55414236321021e-06
-8.08554029523309e-06
-1.55844082124931e-05
-1.91715591510078e-05
-2.29019826656597e-05
-1.76164416689051e-05
-3.7288941173452e-06
-1.06201464693889e-05
-1.99689186393977e-05
-1.96174520798955e-05
-1.84454439807082e-05
-1.50480768209714e-06
-3.30828966239561e-05
-1.67980400393518e-05
-2.71291956156467e-05
-3.52056508401816e-05
-3.51785116862307e-05
-2.18224795098479e-05
-5.35979240494172e-07
-4.0909430390549e-06
-7.40276715534129e-06
-8.5783476840166e-06
4.00742978619868e-06
-3.30103156337617e-06
9.19881436408699e-06
-2.18371562239815e-05
-1.67632942817204e-06
-1.87513399462857e-05
-2.20857785588511e-05
-1.51506875793465e-05
3.80910637605366e-06
-2.35545975691309e-05
-2.08815811288886e-05
-1.52678387724029e-05
-1.91819505012689e-05
-1.78235777760108e-05
-2.23989065739605e-05
-2.82583100872832e-05
-3.39938525460573e-05
6.6876577872213e-06
-1.828420951782e-05
-1.25875618209713e-05
-2.093844174502e-05
-1.64325529548871e-05
2.92466771266013e-06
5.9880717876744e-06
-1.63459039556026e-05
1.54068035305738e-05
6.89512983851172e-06
7.38493249141662e-06
-1.15527414929321e-05
-2.11606539514868e-05
-2.37697794259146e-05
-2.15563766849973e-05
-2.66618442061814e-05
-2.81808237293231e-05
-2.60659223981502e-05
-2.68585378996561e-05
-3.36744581964457e-05
-2.68363158824568e-05
-2.53121720008216e-05
-1.25652718945678e-05
5.05937552396754e-06
-1.39530571805103e-05
-2.86723782504279e-06
2.90293432414992e-06
-1.14109667561324e-05
-7.13450017200092e-06
-8.860891771172e-06
-1.80093872821274e-05
-1.93527510096114e-05
-1.64500193512762e-05
-4.00265761995742e-05
-5.34329001925026e-05
-8.49852399191121e-06
-1.93707434560831e-05
-1.88986932633825e-05
-1.46354433229785e-05
-1.49163433381474e-05
-1.65864159152369e-05
-2.1803452210367e-05
-4.01005117061838e-05
-2.4431752625577e-05
-1.43506513545253e-05
-2.1519900988855e-05
-1.42789592240057e-05
1.60772925600043e-06
-8.88775377664506e-06
-9.94635092578339e-06
-2.37016495292131e-05
-2.83047158724852e-06
1.16849422019487e-05
-1.98926914752042e-05
-2.00520326381523e-05
-5.40511447777651e-06
-3.13412113811658e-06
-2.0037186618606e-05
-2.42527564372257e-05
-1.60465975531724e-05
-3.20590790752349e-06
-2.47551639080359e-05
-4.05262420206513e-05
-3.06001886170321e-05
-2.52685683757014e-05
-1.9062280657906e-05
-2.37843524663299e-05
4.41863952483391e-07
-2.52581709437568e-05
-1.84847725437106e-06
-6.68432253750767e-06
-1.44907265667926e-06
9.37407124546678e-06
-4.19421961450333e-06
-1.45238839603e-05
-2.78489185731342e-05
-1.14806743051751e-05
-2.25682170442168e-05
-1.25567576985262e-05
-2.68888218685905e-05
-1.59671751593612e-05
-2.37462906240863e-05
-1.34138591004795e-05
-2.15614048482722e-05
-1.42772817281824e-05
-6.03639857233725e-06
-1.95987275756903e-05
-3.33284820021155e-05
-1.11396028067784e-05
2.02558119421412e-07
-1.59318502666118e-05
-1.11975548976076e-05
-1.49976006099734e-05
-2.49222457344737e-06
1.03828312931252e-06
-1.87270354120618e-05
6.52927039956997e-06
6.9915139116324e-06
-3.19865450271101e-05
-1.94056270997483e-05
-1.33901388244953e-05
-1.88907930149886e-05
-2.51593100746517e-05
-1.14464346727029e-05
-1.73836622398451e-05
-2.28210192622393e-05
-2.37063898529182e-05
-1.6594414812681e-05
-1.8572126136229e-05
-7.41175804520758e-06
-1.3025188211062e-06
-1.46601967370803e-05
-4.15394146498625e-06
5.21363639685322e-06
3.04256322088013e-06
-2.68732833712723e-05
1.10741111506047e-05
-5.84014140274675e-06
-5.53969225726908e-06
7.8962679887528e-07
-2.95518653182061e-05
-2.39227590107296e-05
-2.00904529419199e-05
-2.57274643689331e-05
-2.40884798396602e-05
3.55322100535232e-06
-2.36051312517068e-05
-2.01638001093366e-05
-2.65140991461536e-05
-3.15911835344397e-05
4.17245755463942e-06
-5.03882039199112e-06
1.10800403880113e-05
1.67604132815427e-05
-1.71583527132115e-05
-2.30742938613836e-05
6.18293708217246e-06
-2.02979074709049e-06
7.20906496466078e-06
-7.08520732331877e-06
-3.74222835009968e-05
-4.41576648620617e-06
-1.99230975345827e-05
-1.5065024523846e-05
-2.02050965074903e-05
-1.94196275669376e-05
-1.06573099376381e-05
-1.00954888679245e-05
-7.29887942653606e-06
-1.34573659831439e-05
-9.28608822140686e-06
-8.85807573374234e-06
-1.52618066842075e-05
-2.04013242668437e-05
-2.24835509588148e-05
2.91016630020931e-06
-4.67291195806788e-06
4.6380880000515e-07
-2.81370569273249e-06
-1.17866350638572e-05
2.75231589012049e-06
8.62333947237199e-06
9.99095119925723e-06
-1.29892862612962e-05
-1.09577392033027e-05
-2.85843359401943e-05
-2.51790337317471e-05
-3.5749621065249e-05
-1.97641681241205e-05
-2.35242899629628e-05
-3.60256648084663e-05
-2.95205052424404e-05
-2.62507294836342e-05
6.39487323761563e-07
-2.30652223650208e-05
-1.68873481955619e-05
-7.30514521785657e-06
-7.97889678332451e-06
-9.1327933539719e-06
-6.56342032796683e-07
-1.21734805871801e-05
-7.1907383426632e-06
-1.05572644450683e-05
-1.71995927800582e-05
-1.90335549569403e-05
-9.4024070376616e-06
-1.126038780497e-05
-4.11459938027177e-06
-3.7258319181757e-05
-9.50657828408405e-06
-1.13175072952743e-05
-1.08926373709866e-05
-2.08534792172552e-05
-3.12335113282677e-05
-2.72944547415411e-05
1.47518271580266e-05
-8.84115879204235e-06
-2.11934376318148e-05
-2.47613731344321e-05
-1.63455829748035e-05
-2.32767823587679e-05
8.38916829961933e-06
-2.60836121928133e-05
-1.56567064943861e-05
-1.1639605482005e-05
-4.8123793749987e-05
-1.3603060492561e-05
-1.76881944929234e-05
-1.71994606600681e-05
-1.45167589102206e-05
-3.18543545367802e-05
-3.19989713301193e-05
-3.01898133627632e-05
-1.56078930433136e-05
-2.21039303060438e-05
-1.18293864897526e-05
-1.75479386804613e-05
-5.96073918211057e-06
-6.5194489010769e-06
-1.94306878350855e-05
-3.96681303308172e-06
-9.60487207536404e-06
-2.85860429433534e-06
-1.98076002616569e-06
-7.12030258243239e-06
-2.07993248418569e-06
-1.38093807067233e-05
-8.83525462129289e-06
-3.09379029477278e-06
-5.17404414449582e-06
-1.73827391315649e-05
-2.90542726658227e-05
-1.71193859615813e-05
-1.56709023612801e-05
-3.30642000450677e-05
-1.43915586145387e-05
-3.20125547976091e-05
-2.79514613894705e-05
-1.24637520050796e-05
-3.38149814285823e-05
-1.85381067241103e-05
-1.72910379040384e-05
-5.28602971461059e-06
-2.40001023745872e-05
-2.75982395942898e-05
-1.6578932510608e-05
-2.53715694989706e-06
-1.59922779146227e-05
-3.64086091401071e-05
-1.56554048610959e-05
-2.36081511489307e-05
-1.13235354831986e-05
-1.36968822138734e-05
-8.417593539908e-06
-1.15641867417054e-05
-4.57796628520603e-06
-2.10765358328624e-05
-1.81989589375611e-05
-6.44794536693128e-06
1.00177122280823e-06
-1.75318459419459e-05
-2.44978598851952e-05
-1.13396796409902e-05
-9.85714416488643e-06
-2.06682655648746e-06
-4.93091158701858e-05
-1.62613786002173e-06
-2.24731649413253e-05
-1.27693303978436e-05
-2.2738716140674e-05
-1.213460065154e-05
1.04854256137019e-05
-2.43809779007013e-05
-2.64880716124399e-05
-1.31442078332962e-06
-1.96165006298189e-05
-1.8628302848969e-05
-5.87185727357555e-06
2.065945533933e-06
-3.28451794381949e-06
-2.28927988846956e-05
-2.15427680859458e-05
-2.22332372835751e-05
-1.888228652692e-05
-1.91147110227694e-05
-8.3876526552235e-06
-1.18419012734767e-05
3.7793561809598e-06
-1.58810122102239e-05
-1.13970574062674e-05
-2.08162607884566e-05
-1.58165189482359e-05
-1.85520074541135e-05
-1.50004343420314e-05
-3.1946544157925e-05
-1.69625019057582e-05
-3.25663097585132e-05
-2.65250989157352e-05
-7.70920944614891e-07
-1.25161138301823e-05
-2.0742483111291e-05
-6.25431496620821e-06
-2.52783659476842e-05
-1.97265279258385e-06
-3.6455738150045e-06
5.03724632231658e-06
-7.73258611261714e-06
-6.00084276926474e-06
2.88014309786544e-06
-7.78024817765717e-06
-2.35526801238565e-05
-2.7651344237647e-05
-1.43607105307834e-05
5.94908740295701e-06
-1.74115294072194e-05
-2.61015597193651e-05
-2.08014672835635e-05
-3.31454132212806e-05
-3.54175890585379e-05
-1.45672971248718e-05
-1.48948893384281e-05
-6.79895171915627e-06
-2.10085271735246e-05
-2.1508265500291e-05
-2.56296500882797e-05
-2.19365945079785e-05
-2.95786387031117e-05
-2.50365057435438e-05
-1.78280528954157e-05
-2.86875788053789e-05
-1.54525620017848e-05
-1.43442911519035e-05
-4.2241369999027e-06
-2.56748349114372e-05
-3.29261125415802e-05
-2.07319750916268e-05
-1.3769885034299e-05
-3.53837012969938e-05
-1.7190887708859e-05
-9.90040303879115e-06
-4.81492611416184e-05
5.97783978344536e-07
-9.77187041746341e-06
-6.19270045920616e-06
-1.24628520741937e-05
-2.57949009762872e-05
-1.84642100183781e-05
-6.26225473975394e-06
-3.02762823450022e-05
-2.1464799336567e-05
-3.74574071107252e-06
-1.2422429837803e-05
-3.29538115296012e-05
-3.2869604378526e-05
-7.96548866987914e-06
-2.68940266561853e-05
-1.9999022361127e-05
-9.27012825122761e-06
-3.46169863748341e-05
-2.99654405338996e-05
-3.61638923967139e-05
-2.03929885860816e-05
-1.74323631912169e-05
2.44273859367993e-06
-1.33379653444791e-05
-2.92466893871648e-05
-1.20785204774858e-05
-2.00463493799006e-05
-2.76746745978448e-05
-1.9195847722048e-05
-7.28820463598275e-07
-3.7373572497695e-05
-9.67168956074415e-06
-1.5285739790876e-05
-2.42020570444786e-05
-2.68348104165735e-05
-3.09698846629561e-05
-2.2911727739341e-05
-2.78704069330439e-05
-5.47657600440158e-06
4.57086601668959e-06
-2.17421355160027e-05
-2.02886022031922e-05
-6.12278770066728e-06
-1.56605427969868e-05
6.85044294172553e-06
1.06766819369976e-05
-1.16326476652484e-05
-7.35044613551155e-06
-1.34427020919969e-05
-1.67860008232401e-05
-8.40863858325472e-06
-1.02453031134322e-05
-7.56172774065341e-06
-2.03774012230272e-05
-2.78485124523266e-05
-4.14362993542767e-05
-1.6186509988747e-05
-2.10012655930451e-05
-2.42030845912121e-05
-1.06345743678952e-05
8.98638823631399e-06
-1.76047537346307e-05
-2.5623150393222e-05
-9.52862359619768e-06
9.49050398703988e-06
-4.77341664996524e-06
-1.85999245638953e-05
-1.26083176187943e-05
-9.46396124500309e-06
-3.43132987071253e-05
-2.14670676028928e-05
-2.72379762754839e-05
-2.69927922948311e-05
-3.41129897612352e-05
-3.69805944345204e-05
-2.61436590326512e-05
-1.89091578628955e-05
-3.1505113538495e-05
-2.44434496534102e-05
-8.54791652533617e-06
-2.53105725861701e-05
-9.00542236867593e-06
-2.70309882981302e-05
-4.93320124975162e-06
5.33275104656449e-06
4.12457192247632e-06
8.58639819055008e-06
-1.41484847854868e-06
-6.30224149764575e-06
-2.09361364576877e-05
-1.05670010639593e-05
-2.22386029359552e-05
-3.06930641580917e-05
-3.30750581914985e-05
-1.67513342688586e-05
-1.10825853379789e-05
-2.01284873513013e-05
-2.32148021467731e-05
-1.92455462683354e-05
-2.02430265854938e-05
-1.6685252408351e-05
-1.67453657743358e-05
-2.55601402796682e-05
-1.09005670942743e-05
-4.15138255568912e-05
-2.5696151964933e-05
-1.12164799460219e-05
-2.31490752283707e-05
-5.95871922449283e-06
-6.7805470996e-06
-2.9151873287637e-05
-2.04319174352015e-05
-1.09382722720964e-05
-2.56605567592807e-05
-1.00098067207896e-05
-3.35025664378256e-05
-1.2250847842954e-05
-1.22121731655277e-05
-2.05348316727311e-05
-1.19119244428169e-05
-2.88211221228283e-05
-2.13532231046766e-05
-6.32250873665616e-06
1.604941599478e-06
-1.63421669051194e-05
-4.87238091634107e-06
7.29849778605986e-06
-1.17344670592821e-06
-3.43933661691497e-05
-6.7138783560494e-06
-2.43736221597795e-05
-1.49401923409125e-05
-2.54842192616224e-05
-8.79546605767199e-06
-2.73771928682293e-05
-4.1936708329704e-05
-1.24547908109157e-05
-1.39567380967616e-05
-3.80144280067829e-05
-3.96303631882308e-05
-1.92611112795669e-05
-1.42308135503922e-06
-2.50658795238739e-05
-1.6221370730192e-05
-1.36307247080148e-05
-7.17000611355721e-06
-2.47174148030669e-05
6.23251136581792e-06
3.02515593188618e-06
-9.91264104299749e-06
8.2940688302482e-06
-8.54800673424773e-06
-1.90816723862921e-05
-1.9656258297888e-05
-2.38583296159792e-05
-9.94799454257216e-06
-1.40596258123005e-05
-2.98455193849542e-05
-1.51423100400628e-05
-2.86476890810155e-05
-1.77649920089959e-05
-4.95255776389714e-06
-8.82531398193696e-06
-2.63569195541246e-05
-2.93625035644345e-05
-7.73064319881941e-06
-9.88919060316078e-07
-1.44621293042135e-05
8.34801920736775e-06
-2.75159673566253e-05
-2.46242219832941e-05
-1.50295154358308e-05
-1.95763372593307e-05
-2.88844492180821e-06
-1.2992277233639e-05
-3.35686251197124e-05
-3.89149529431311e-05
-2.41074620022915e-05
-2.13836990781522e-05
-1.40730702468089e-05
-9.075483172732e-06
-1.08037800262279e-05
-9.24882719010873e-06
-4.12814396382042e-06
-1.86828785272561e-06
-1.73228632711574e-05
1.11549688957098e-05
-1.09619114696797e-05
1.27317423329338e-05
-1.03507326255817e-05
-6.41577693149496e-06
-1.84941863089134e-05
-2.85804735998213e-05
-2.29546555869305e-06
-1.51259031599864e-05
-1.59148323848366e-05
-2.21437859548622e-05
-2.34798301079661e-05
-1.20851462282023e-05
-1.04553058726191e-05
-1.61161520538891e-05
-2.84484395354748e-05
-1.90769522612675e-05
-7.1608597946525e-06
-3.46464504091768e-06
-1.50387597484764e-05
-2.68483137346162e-06
-1.26205680196023e-05
-4.80043243927413e-06
-5.62625883470809e-06
-1.84608002008661e-05
3.21905442715184e-06
-3.66768762312725e-06
-3.36438128819131e-06
-5.66523273172218e-06
-1.65785508853342e-05
-1.95397785714393e-05
-2.46612119134055e-05
-8.39463630107322e-06
-2.03692433088824e-05
-2.36855993051211e-05
-3.15439774298731e-05
-3.43700218967914e-05
-1.32893674268931e-05
-2.8036028044088e-05
-1.38414361644097e-05
-1.19015812250757e-05
-3.45390557842299e-06
-1.87289759772999e-05
-3.48852853828569e-05
-2.78166108693564e-05
-5.47580681540356e-06
-2.19463606864136e-05
7.41948867873219e-06
-7.59702789938454e-06
-1.83636678283601e-05
-2.89200729266647e-05
-7.51997330645308e-06
-3.01225308144378e-05
-4.35915317893932e-05
-2.7136253097612e-05
-7.01496064016511e-06
-1.95936015803818e-05
-2.09870957455862e-05
-1.38479214346917e-05
-5.42056439098178e-06
-1.61262833238888e-06
-1.78898116541137e-05
-1.49785987532025e-05
-1.97116290371194e-05
-3.38813157104582e-05
-1.4705143721496e-05
-1.65127616182041e-05
-2.44079798083585e-05
-2.41009276468629e-05
-1.51370523333442e-05
-1.90624777838206e-05
-2.22527153139677e-05
-3.86808985760153e-05
1.74997321121053e-06
-2.62467144024641e-05
-4.200410587411e-06
-2.49694784890422e-05
-4.11932974517799e-05
-1.62945993933742e-05
-4.78680317027332e-06
-8.72910356099087e-06
3.78821440632725e-06
-6.61412118876903e-07
-1.54487517735415e-05
-1.92122717975944e-06
-6.7030600897211e-06
-6.84079352044091e-06
-2.37962922050114e-05
-4.65553259985101e-05
-2.01149737392762e-05
-2.71518942683486e-05
-1.02049997636252e-05
-3.29857220064714e-05
-1.21379273289278e-05
-1.96081942939695e-05
-2.34516017618034e-05
-9.86862587085518e-06
-1.42005485657587e-05
7.48891340131148e-06
-8.84102504453477e-06
3.95800442095016e-06
-4.9324031473653e-06
-5.44677233606653e-06
-4.56013493583043e-06
-1.30167384660611e-05
-7.53136962369321e-06
-2.0308167547999e-05
-4.37534243266215e-05
-4.5680133158915e-05
-3.37664973014946e-05
-2.11505619976025e-05
-4.42876888891953e-05
-2.54240940958969e-05
-3.83896885152409e-05
-4.07474927436265e-05
-3.08497518976102e-05
-1.55154403388559e-05
-3.25112475761731e-06
-1.23344112034408e-05
-1.73773083412157e-05
-1.54476878486964e-05
-1.27725057836142e-05
-1.85823373663692e-06
-3.68259225393791e-06
-2.68241410890409e-05
-3.09944189384711e-05
-1.28536163632425e-05
-1.99774797142299e-05
-2.88552518409407e-05
-1.98574915931285e-05
-1.72543555700358e-05
-2.52941040324016e-05
-1.32188450025536e-05
-4.12892735571627e-05
-4.42112269412534e-05
-2.19422933539356e-05
-1.25729800468018e-05
-2.32143375953257e-05
-2.3452859869324e-05
-3.37611340280657e-06
2.46242590532144e-06
-1.02766482909765e-05
-1.16897162724303e-05
-4.61493166960625e-06
-1.61114078550852e-05
-1.92511340415939e-05
-1.83486126623261e-05
-1.44491176612516e-05
-3.56009048508799e-06
-1.01323945205041e-05
-3.09938759954362e-05
-2.5912097759851e-05
-2.58842159440427e-05
-1.30028835757741e-05
-3.11287327179847e-06
-9.86569314980183e-06
-1.63795423714788e-05
-2.01110403858554e-05
-3.59831726602869e-05
-3.57407354638474e-05
-2.01088556439399e-05
-1.40534476193016e-05
-1.52158590958829e-05
-1.7943125259832e-05
-3.02527024387153e-06
-3.02569474385584e-05
-7.7452105988879e-06
-1.96087379410769e-05
-1.92252797638413e-06
-7.36552999106013e-06
-6.82030619264875e-06
-4.20516646069282e-05
-1.90737771454787e-05
-1.19856980917796e-05
-2.07469177197152e-05
-1.91207849078287e-05
-2.56769178374559e-05
-4.37405248870082e-05
-2.50469756482e-05
-1.15199893643982e-05
-2.36231621226109e-05
-3.13082284514034e-05
-1.33482341080853e-05
4.90244566638076e-06
-1.63521593236554e-05
-4.48621954839219e-06
-2.18008055062013e-05
-1.45205815362825e-05
-2.01460548985126e-05
-1.35189496358113e-05
-1.08496122482112e-05
-1.80298531427268e-05
-1.09094823966515e-05
-2.26508042772783e-05
-8.6729608046936e-06
-1.04626419983218e-05
4.44038331991234e-06
-7.38083527247724e-06
-1.35282445484349e-05
-2.57323613538318e-06
-2.54262845688926e-05
-2.24564778625361e-05
1.14046054218833e-06
-4.34612454047319e-06
-2.01339872016356e-05
-1.41379943042389e-05
-2.05009858530814e-06
-1.48090646591591e-05
-1.54133701733591e-05
-6.86971831253712e-06
-1.32192439338162e-06
-8.39458971253007e-06
-2.32235790452396e-05
-3.96295834173358e-05
-1.76451920725249e-05
-2.1073189844847e-05
-2.94148030423927e-05
-2.08989556481392e-05
-1.92059217967695e-05
-2.32542184839979e-05
-3.10954242500425e-05
-4.67473995018891e-05
-2.75167390262076e-05
-1.47795635339568e-05
-2.04446454870792e-05
-4.81537253724259e-06
-7.67242795024543e-06
-2.94344608575511e-05
-1.5189620234727e-05
9.90935652787429e-06
2.09301879595847e-07
-1.40298815578763e-05
-1.63132847954171e-05
-3.49450720232717e-05
-2.51371410047375e-05
-1.56001100743503e-05
-2.25770284382474e-05
-3.19115736156984e-05
-2.86196692692465e-05
-2.00831427494286e-05
-1.22774586281344e-05
-3.99068327072707e-05
-3.24316922016435e-05
-2.76875016929558e-05
-1.78486675527709e-05
-9.84679361420231e-06
-2.91545729818556e-05
-1.16295846662018e-05
-1.5126764988616e-05
-9.63253411803628e-06
-7.48584154118082e-06
-1.38133841019179e-05
-8.36700502356033e-06
3.43790291534066e-06
-2.67740633496742e-05
-1.58487061611911e-05
-1.68097326138444e-05
-3.85700728967912e-05
-2.2027152498744e-05
-2.69605198103791e-05
-1.67228290672771e-05
-1.18854035279119e-05
-2.02285604615186e-05
-3.64578675728667e-05
-8.31637605448562e-06
2.58871574250209e-06
-1.37518046810674e-05
-3.97353958749977e-06
-2.05529965788955e-05
-1.46169343998389e-05
-5.02828310827756e-06
-1.97986952569257e-05
-9.91808952670033e-06
-1.96932800541885e-05
-2.22785380802215e-05
-2.03903496930407e-05
-6.69233448397309e-06
-2.47772276289572e-06
-2.53514975113431e-05
-1.24078463571304e-05
-1.25771240367358e-05
-4.38333061665166e-05
-7.72306132488147e-06
-7.9126095545469e-07
-1.11081528991088e-05
-1.08597678586484e-05
-8.5764022142067e-06
-2.00581571208136e-05
-1.65044026475533e-05
-8.2241657937255e-06
-2.58831330304903e-05
-1.81703592859069e-06
2.27288781918212e-06
-1.86937337647655e-05
-2.04883715998271e-05
-1.26258773336771e-05
-4.45864477587143e-05
-1.8299766034353e-05
-9.26939735058235e-06
-2.3190116640685e-05
-2.82982999538041e-05
-9.89081979708099e-06
-3.44576782576212e-05
-2.12506744994842e-05
-2.27117049231134e-05
-2.85957847955706e-06
-2.09764564089133e-05
1.69059464158566e-06
-1.38299650309354e-05
-2.98774611402628e-05
-4.8012383592189e-06
-1.14692731683352e-05
-6.34643487254718e-06
-1.6888335661815e-05
-2.57314832213466e-06
-2.3097113242489e-06
-1.77982198311704e-05
-3.90433164459875e-05
-2.93897071617751e-05
-1.57148631861374e-05
-3.90880215799166e-05
-2.74989173526711e-05
-3.80465557610424e-05
-1.76113846215182e-05
-1.22251461412555e-05
-3.11644462611936e-05
-4.85156271778879e-06
-1.29812784371322e-05
-7.80954131706989e-06
-1.77639506535057e-06
-1.67000406337928e-05
-1.39229257756778e-05
-5.82793993698032e-06
-2.69060312220712e-05
-2.29771456964901e-06
2.05038727220199e-06
-1.99937770949704e-05
-1.18012976986864e-05
-1.49314734013058e-05
-3.53323318032728e-05
-1.22060225882007e-05
-2.97161636018502e-05
-4.5539452697225e-05
-1.9579102692976e-05
-2.69851778950555e-05
-3.80719909899316e-05
-2.87495984484572e-05
-2.68658707127788e-05
-1.69521599747461e-05
-1.6444811283181e-05
-2.92552447525049e-05
3.72050471382703e-06
-1.0650561236878e-05
6.33838682559793e-07
-2.536898001238e-06
1.22253555013352e-05
-1.23867182873004e-05
-2.44086720414131e-06
-1.30452186731675e-05
-1.27922391414541e-05
-1.49192637564785e-05
-2.96316941481565e-05
-1.01232228545763e-05
-2.48432672098391e-05
-4.7276045453409e-05
-1.76002880610164e-05
-2.90031231481256e-05
-2.25676494383862e-05
-2.40863224275908e-05
-3.13191240527647e-06
1.10256963621611e-05
-6.7972352521088e-06
-9.73383274901452e-06
1.4522480111915e-06
-1.39745217658504e-05
3.15568487040311e-06
-8.4563590551515e-06
-1.0896265240608e-07
-6.32146790885274e-06
-1.84889747854692e-05
-2.05965062967822e-05
-1.79950891613514e-05
-2.88351690250735e-05
-2.7084026039125e-05
-2.27370800179721e-05
-1.60422677843833e-05
-3.41581193916542e-05
-2.06748410186522e-05
-2.17353574977695e-05
-2.14430130659112e-05
-3.94797390349204e-05
-2.85624150430685e-05
-1.43955445399718e-05
-1.15593221292447e-05
9.7493357029814e-06
-3.04861800318282e-05
-1.28485378502748e-05
5.05892085762048e-06
2.27177345440828e-06
-1.65688077387786e-05
-2.87131860634779e-06
-7.54844966544239e-06
-1.08627944156499e-05
-1.82823345962965e-05
-2.20005904702805e-05
-2.70621079280923e-05
-2.03341005062551e-05
-4.63262169319764e-05
-1.61016986984736e-05
-2.30417435432474e-05
-5.54060465823276e-06
-8.36819784771803e-06
-4.46085924653859e-06
-7.16154241474002e-06
-1.75875716481091e-05
-2.3855877977167e-05
1.61020590991939e-06
3.20379779446944e-06
-9.76765999210357e-06
-4.97018229829064e-06
-3.92047614596529e-05
4.24182444607044e-06
-9.71229748638641e-06
2.09262305754172e-06
-3.62843422076607e-06
-1.71738440791739e-05
5.38691186732763e-07
6.81797054878685e-07
-2.11873764834141e-05
-9.8209680520011e-06
-2.21623683864981e-05
-2.24750992064919e-05
-5.23418924301815e-06
-4.04291613667687e-05
-2.33195692991891e-05
-4.07125815406491e-06
-2.28216566115934e-05
-1.79689882448945e-05
-1.58934701635038e-05
-1.51158762691658e-05
-1.63104863936431e-05
-1.45050651499854e-05
-2.24433208576665e-05
-3.22348031949744e-05
-4.15857081025104e-06
-3.8714938743447e-05
-2.42328669968082e-05
-2.92623282041336e-05
3.07624288916703e-06
-1.39733661019741e-05
-1.75638255725295e-05
-1.47766782081253e-05
-2.32722898869046e-05
-1.67442697492349e-05
8.76441613511767e-08
-2.73229081826533e-05
-2.08449778072947e-05
-2.44368467901283e-05
-2.39077317650851e-05
-7.0807913351355e-06
-3.77087271612452e-06
-2.46167064196929e-05
-1.25827937648771e-05
-1.14480989786197e-05
-2.60361406159118e-05
-2.02726896121694e-05
6.19847509730375e-06
-2.05953797037257e-05
-1.7193409819183e-05
-1.91251462147165e-05
-1.80249975790833e-05
-1.13759048477092e-05
-1.57318213629777e-05
-1.36032676474581e-05
-2.8925651208833e-05
-2.28374570146382e-05
-1.69676125955367e-05
-2.14746050905262e-06
-1.24691533046897e-05
-1.50957432520176e-05
-2.47879603179559e-05
-1.30218039701821e-05
-2.99210427446831e-06
-1.75190548009231e-05
-2.65411479165349e-05
-9.1142084863904e-06
-2.07347048028421e-05
-1.57621357997425e-05
-3.21123050396002e-05
-1.73059143628262e-05
-2.14037948449582e-06
5.57191517408412e-06
-2.39960706417188e-05
-7.19691941707101e-06
-1.9374812598021e-05
-1.85384824848494e-05
-3.57118059080837e-05
3.6619070591246e-06
-2.25491675412651e-05
