# Supplementary material for: Research on computational propagation and identification of mine microseismic signals based on deep learning
Source: PLoS One. 2025 Oct 22;20(10):e0334641. doi: 10.1371/journal.pone.0334641 (PMC12543183; doi:10.1371/journal.pone.0334641)
Supplement: S9 Data — (ZIP) [file pone.0334641.s009.zip › 000101100000476.xlsx_0.txt_24.txt.txt]

-2.44050881180047e-05
-1.30976225663789e-05
-8.76461509555065e-06
-1.48728792208391e-05
-1.05618697476116e-05
-9.39195589981177e-06
-3.00106219570171e-05
-3.91033324635306e-05
-3.00123791068541e-05
-1.34713354910058e-05
-1.40156356712766e-06
-2.19690278050762e-05
-3.16691272247382e-05
-2.88349517107382e-06
8.52633362150007e-06
1.95386356785621e-05
1.09866673228827e-05
-1.48858864514198e-05
-1.02637631281974e-05
1.71925217575159e-06
-2.03111808729949e-05
-1.72537999583525e-05
-2.31189404042103e-05
-1.40972473634477e-05
-2.36608811241932e-05
-3.44966803086307e-05
-2.10721449897284e-05
-1.9023085431482e-05
-1.16837533589856e-05
-5.22416439175288e-06
-2.86974426873907e-06
1.35715194108356e-05
-2.20540436024683e-05
-2.05788325082365e-05
-1.67483259289027e-05
-1.73092842922329e-05
-6.24606050340009e-06
-1.02876336559058e-06
-2.16647172648467e-05
-1.44108545303472e-05
-5.51700170872119e-06
-1.09635892689213e-05
-2.82733737159929e-05
-2.78833472687321e-05
-1.70595222520212e-05
-4.1637412914144e-05
-2.40318865632023e-05
-2.16860322326253e-05
-1.10969305807954e-05
-2.07698387466865e-05
-1.90323946607432e-05
-1.25667971369594e-05
-1.51599155462931e-05
-3.04056809740391e-05
-1.45458832557228e-05
-1.87775163582226e-05
-7.02100932711888e-06
1.58240433086584e-05
-8.1242487279955e-06
-5.92641369943217e-06
-2.1992101716787e-05
-2.02169877864829e-06
-2.22904742239105e-05
-2.57355769786478e-05
-2.23052272024157e-05
-2.49637093642243e-05
-3.83116895195654e-05
-4.55784801269469e-05
-2.20536855325513e-05
-2.10953255874088e-05
-1.80942254686063e-05
-1.87984723359426e-05
-1.03652794109799e-05
-4.82388707202669e-06
1.3083780903302e-05
-3.99041898951695e-06
9.62127706104353e-06
-1.4143602418456e-06
-3.17433775340401e-06
-3.21146830703936e-05
2.19957799820333e-06
-2.07589497986853e-06
-1.20584740938208e-05
-2.20969535482564e-05
-1.45667624261112e-05
-2.66349914979428e-05
-2.57246877602814e-05
-4.64097419955673e-05
-5.12486746504996e-05
-3.2370414125161e-05
-1.55380031832294e-05
-8.25557018064444e-06
-1.95735279654587e-05
-2.6704629622527e-05
-7.67369720269506e-06
-8.54600717813798e-07
1.74418974772653e-05
-4.90471220650822e-06
-1.15622151982816e-06
-1.96484770599961e-05
-1.96979535489425e-05
8.69866914525426e-06
-1.66290717719714e-05
-2.36597759776311e-05
-2.1683103145806e-05
-3.31118316671541e-05
-4.82324919471168e-05
-3.63464034952211e-05
-1.80392727218634e-05
-4.22218849354153e-05
-5.32860952918436e-05
-1.9529893364782e-05
-2.13550032538393e-05
-2.2666662459441e-05
-1.71911763007358e-05
1.19924512262845e-05
-1.7453614746616e-05
-1.61010788091414e-05
-1.52027525436966e-05
-4.16873205897894e-07
2.85071507622014e-06
1.15608158146639e-05
-1.35499530848883e-05
-1.77669644758273e-05
5.37394565230076e-06
-2.40727919423483e-05
-2.32764451563109e-05
-3.47164846356235e-05
-1.8595799379744e-05
-3.28214436500834e-05
-3.95040932444809e-05
-4.16968103633276e-05
-3.95189725722755e-05
-3.94801468891776e-06
-1.90221445115811e-05
-2.3961035806134e-05
-9.17174228273862e-06
2.84172928836379e-06
4.59820538511166e-07
7.63755617810243e-07
-1.05941810492362e-05
1.3469336104522e-06
-7.28335128731126e-06
7.75235280039173e-06
-7.99564867082771e-06
-1.45201176593405e-05
-1.85297957647922e-05
-1.35045866882376e-05
-4.22213836293132e-05
-3.45262036199322e-05
-2.11747747826727e-05
-2.99921113162766e-05
-2.09413121151842e-05
-1.55662206622939e-06
-2.5779752349199e-05
-1.55762152770889e-05
-1.27633122527072e-05
-8.34460922566312e-06
-5.784626029271e-06
-4.12105515908908e-06
-2.18204043826227e-05
-1.32215155422954e-05
-2.2077005219948e-05
-1.46595494217725e-05
1.31373867867658e-05
-6.29993137375892e-06
-2.18335480239659e-05
-1.01244472790968e-05
-2.96913453363935e-05
-2.98378387576038e-05
-1.03523824518442e-05
-1.35813167189391e-05
-2.31279840585801e-05
-9.92880858515814e-06
-1.87132253392282e-05
-2.04594897378712e-05
-2.71227539066525e-05
-4.39647786530172e-05
-1.51636684367587e-05
-2.2045580802643e-05
-3.8015272374175e-06
-1.52773533200123e-05
-2.13584080938074e-05
-1.97168289760673e-05
-1.69818201745799e-05
-2.89721372687175e-05
-3.67547992827353e-07
-2.28126257923432e-05
-1.15636346278858e-05
-3.30313986560186e-05
-8.44840423417825e-06
-2.19218754420015e-06
-1.5013051409969e-05
-4.46486311458377e-05
-5.38189985635143e-06
-1.76230472755629e-05
-1.28585980042875e-05
-3.3302363447025e-05
-2.18375032600507e-05
3.28216786702796e-06
-8.72353185631225e-06
-2.02849937738763e-05
-2.22977295651647e-05
-3.59862374501597e-05
-4.39441656692037e-06
-2.00852470951256e-05
-2.47212546937819e-05
-6.7705992749557e-06
-2.96427560007476e-05
-1.43722356200593e-05
-3.13395849262582e-05
-2.9418326023555e-05
-1.49789830974183e-05
-4.5210994758745e-05
-3.18415006302731e-05
-1.97533524863895e-05
-4.749012108074e-06
-6.27299939984442e-06
2.26525975692555e-06
7.80914781783031e-07
-2.77640151534181e-06
-1.81073000592434e-06
-4.4678918789985e-06
1.51843206350904e-05
2.34578324484806e-07
-1.04601561505393e-05
-7.30428771474723e-06
-2.0979781302842e-06
-2.43181054975463e-06
-8.98275794827402e-06
-8.28904149252549e-06
-4.26818362982438e-06
-2.04788979260592e-05
-3.50028879970089e-05
-4.39475843739663e-05
-2.30654990758519e-05
-2.30281589833272e-05
-1.90805165889957e-06
-2.44039024109912e-05
-4.05946439552762e-06
3.12440901942419e-07
-1.21051550165492e-05
-4.70837138258073e-06
4.53153674187197e-06
-9.00490259249491e-06
-8.95576224840199e-06
-1.27092086932211e-05
-1.18352583646916e-05
4.16373141305957e-07
5.59388704746579e-06
-2.21077905379989e-05
-3.20320701590057e-05
-9.75759420877905e-07
-3.61916761514613e-05
-2.6895099208337e-05
-4.54095365335088e-05
-9.11642722688337e-06
-6.98731602054005e-06
-3.47649019387355e-05
-1.55825395050437e-05
-2.86840889599409e-05
-1.42823037782487e-05
-5.75077935204819e-06
-3.43659532785013e-06
-1.82712762830976e-05
2.63348106893536e-06
1.04665857842825e-05
-1.08835988202949e-05
-1.58744576667756e-05
1.14618176293797e-07
1.52372548634191e-05
-1.67265200736167e-05
-2.51953554003395e-05
-2.3623167113913e-05
-3.48832739161644e-05
-2.92355075109758e-05
-1.72294230283875e-05
-8.51657194754981e-06
-2.96896064472003e-05
-2.36150192485259e-05
-1.10141419105477e-05
-2.50976031056995e-05
-7.97901633502689e-06
-8.12571564451241e-06
-2.90235010527264e-06
-2.7919088082138e-06
1.06230498951308e-05
-9.85008387477671e-06
-2.0485795506727e-05
-5.33619166641075e-06
1.23559494831438e-05
-3.53814521101328e-05
-4.95727455855182e-05
-4.89259091842721e-05
-2.04312883788815e-05
-1.1575947226495e-05
-5.0476701660572e-05
-2.66996560403371e-05
-3.45313657010881e-05
-1.83943610167593e-05
-5.46256853788187e-06
2.04577992222828e-05
2.52766222387446e-05
-6.06364470492556e-06
-7.26483000211526e-06
-5.96535624066387e-06
-5.72787081442389e-06
-2.00176812920528e-05
1.63029840330972e-06
-1.45405981636877e-05
-1.63971310289933e-05
-8.74710693705288e-06
-3.96324997417092e-05
-3.1745643970845e-05
-4.09010847087623e-05
-3.41478325279172e-05
-3.92586026643941e-05
-3.16189137799565e-05
-2.50228956957267e-05
-2.09655340100779e-05
-3.86122473726687e-05
-9.79056798612701e-06
-2.44789417602649e-05
-2.13581416933611e-07
9.21883688700543e-06
-4.1263379778405e-06
-6.66770033201428e-06
-1.19800939327526e-05
-5.99739607908317e-06
-2.38809176354962e-05
-9.49204130453076e-06
-8.65547372540051e-06
-3.14780937119225e-05
-4.08812481138208e-05
-3.08278517143423e-05
-2.15573351245974e-05
-3.09937818855229e-05
-3.09153133918449e-05
-1.55831833929957e-05
-1.20764790519314e-05
-1.24880665759041e-05
9.10953853067088e-06
-9.19629466705877e-06
1.25092525971401e-05
9.37036269723246e-06
-1.27236411667225e-05
-2.14407393205625e-05
1.45010939010483e-05
-8.80721406437766e-06
-3.45516805862797e-05
-1.06293328662369e-05
-1.47156845454517e-05
-1.96065585275058e-05
-2.87189600966706e-05
-5.01713501790535e-05
-4.56837309888345e-05
-1.83708748648387e-05
-4.51079801116318e-05
-3.99219526732263e-05
-4.61436043107605e-05
-2.01188578988082e-05
-4.12152419522662e-06
-1.77505662477142e-05
-5.22766285997859e-06
6.4151504555591e-06
-1.6363586754993e-06
7.3935457418052e-06
3.36633986069786e-06
-1.44755954587794e-08
-1.67391605812202e-05
4.82549334077727e-06
-1.40683802040611e-05
-3.37590359541798e-05
2.01794872062598e-06
-1.05674280659139e-05
-2.06262097781261e-05
-1.83275752970831e-05
-1.3984135610851e-05
-1.62124265726272e-05
-1.34310632187073e-05
-2.35650509880068e-05
-1.14306245527497e-05
-1.22424083911362e-05
-1.03292920411425e-05
-3.97998074634766e-05
-2.37139202489687e-05
-3.62273242873043e-06
-1.88778539456477e-05
-2.38981758989999e-06
-3.91350925622089e-06
-1.8128326380847e-05
3.83441364318159e-06
-2.26923134766517e-05
-2.44514139363794e-05
-1.96331707008405e-05
-1.02419265695252e-05
-3.08472099972675e-05
-1.76876173374748e-05
-1.86571554154707e-05
1.56232088406726e-06
-2.19578286072918e-05
-3.84333783696949e-05
4.64265614747264e-06
-5.21221173542501e-06
-1.35282026232824e-06
-5.7743003432946e-06
-1.45762034046677e-06
-1.13255906373881e-05
-1.12576457651257e-05
-1.98816995589394e-05
-9.72505332291629e-06
-2.03876584545971e-06
-2.03681874012414e-05
-7.78691252606148e-06
-2.372784177941e-05
-2.30882476284498e-05
-3.41040205965588e-05
-2.41556357502254e-05
-4.20855884911738e-05
-3.66705599846924e-05
-2.36886548926122e-05
-2.98304601106058e-05
-4.15953632244495e-05
-3.77041634166086e-05
-9.21477084884177e-06
-4.74236729518944e-06
4.53844531072557e-06
-7.10495832512425e-06
-2.3324170399831e-05
-2.29394064036273e-05
-4.20917839257362e-07
-6.02788833002773e-06
-9.95433427442467e-06
-1.89461970388258e-05
-1.50170105781115e-05
-1.31969773364951e-05
-3.80190516926421e-05
-2.63593112374662e-05
-3.42544519465513e-05
-3.37038056240652e-05
-2.46601197409907e-05
-4.25829399617239e-05
-1.64553531210427e-05
-2.24111979378494e-05
-1.9664576400216e-05
-3.48665669206374e-05
-4.14934268306696e-06
-9.34948004809294e-06
-1.05775355352585e-05
-9.32245132808691e-06
8.46018116799946e-06
6.90134580152115e-06
-3.15383636941739e-06
-8.28632532363269e-06
9.0195378947673e-06
-1.43096409197209e-05
-1.18281079877747e-06
-3.61914141022694e-05
-4.49543003861387e-05
-2.45871931174768e-05
-1.49137572713469e-05
-2.307064462388e-05
-4.99569739872174e-05
-1.4641629947668e-05
-2.50601548999181e-05
-1.80307675682155e-05
-1.64849426394562e-05
-1.35768246973085e-05
-1.66291598597794e-05
-3.98562453535614e-06
-7.44662619228748e-06
2.61529044873943e-06
-1.20771103728992e-05
-9.81977410402796e-06
-1.85035323065476e-05
-1.40597831678292e-05
4.54423682212645e-06
-2.49252435597018e-05
-8.39671385783279e-06
2.57203303175523e-06
-1.34092504627572e-05
-1.22947057040469e-05
-2.39651264330973e-05
-2.09861902417779e-05
6.50201433036647e-06
-2.54166497012299e-06
-3.02976343509245e-05
-3.2493960616624e-05
-2.51667075318431e-05
-1.09839731871814e-05
-1.86052739365869e-05
-1.10608722839204e-05
-1.15730113300887e-05
-1.8729264885785e-05
-1.83094381910536e-05
-3.24312418619356e-06
-5.41755003893236e-06
-3.79668526304865e-06
-1.7439615861634e-05
-2.55676530011417e-05
-9.564303863523e-06
-1.57559715719906e-05
-3.66755368812742e-05
-2.74287968303678e-05
-6.46986923856966e-07
-2.24639932196192e-05
-2.85789512985192e-05
-2.63515795386332e-05
-5.2703298528439e-06
-3.83716806717609e-05
-1.18902624445831e-05
-2.50392973287036e-05
-1.67791020072284e-05
-3.88133353537439e-06
-2.7441013675653e-05
-8.34238498460492e-06
-2.16774898315348e-05
-3.29051270543424e-05
-3.38905940088222e-05
-2.7079867012294e-05
-5.40169688970307e-06
-4.23615255951194e-05
-2.74284610866203e-05
-5.03482853741023e-05
-3.45569868508952e-05
-2.43840935839451e-05
-2.41989429840467e-05
-1.99045497412393e-05
-2.5366990654591e-05
-7.9546673083028e-06
-2.22179385172307e-05
-1.41629879355658e-05
7.16781196059649e-06
-2.18795410860057e-05
-2.2102348931003e-05
-1.74441332981166e-05
9.1241189822763e-07
5.4758690361108e-06
-1.10440404216374e-05
-1.49682736423835e-05
-2.05297523453551e-05
-1.31711961084911e-05
-3.5405284239319e-05
-1.43549236695315e-05
-4.12570905412053e-05
-2.19404984865596e-05
-3.36746570752686e-05
-3.66954435022055e-05
-3.75847761514526e-05
-9.15866585992818e-06
-6.93660902659485e-06
-9.05613518305514e-06
-1.59102948011634e-05
-1.61447872051297e-05
-1.14651998444427e-05
-5.02303489287481e-06
-9.58262362759663e-07
-1.18154981144846e-05
-1.89246853944013e-05
-1.56558318223434e-05
-3.10216301726132e-05
-2.26471020752722e-05
-1.93580306733306e-05
-2.79760174211446e-05
-2.77460782036537e-05
-3.35477829013773e-05
-1.88220235807448e-05
-4.41588639714656e-05
-2.98089343114361e-05
-2.69903451673833e-05
-3.21965736376851e-05
-3.39397082284513e-05
9.37877463727909e-06
-1.83052008886943e-05
1.06994878852986e-06
1.15041850090289e-05
1.67104599207352e-06
-2.18198314292589e-05
-3.03876859906132e-05
-1.53201105569807e-05
-1.15858468654366e-05
-2.03052975414293e-05
-3.54556097423565e-05
-2.03098013460216e-05
-4.37803092435722e-05
-2.76335706204199e-05
-4.36752921275439e-05
-2.3411876407534e-05
-2.41165479888693e-05
-4.93370811039455e-05
-2.20255157863181e-05
-3.43325358760376e-05
-2.57543241233633e-05
-1.25987191175478e-05
-1.43037037442293e-05
-1.65246845438658e-05
-6.87649271536827e-06
-6.59770559649224e-06
-8.3837202710432e-06
-1.4479926495527e-05
4.89048429752774e-06
1.22877954294375e-05
-2.78939835900041e-05
-3.67118438453253e-06
-7.23980515933219e-06
-3.5540418694672e-05
-2.03836017728512e-05
-2.55550559112314e-05
-4.70693954980679e-05
-4.11325891180423e-05
-1.70946728785855e-05
-2.02846401444161e-05
-3.46057608992121e-05
-2.18830187730457e-05
-1.20936351153254e-05
-2.76347050081038e-05
8.29795733302648e-06
1.03442251388422e-05
-7.74674841618235e-06
-1.56113805340482e-05
-6.30744611472938e-06
1.564993875015e-05
-1.30708569765051e-05
-6.46633190796281e-06
-5.59795989824849e-06
-1.14371076576233e-05
-3.06950222493023e-05
-3.75661431662586e-05
-2.8123910336522e-05
-1.88651860097664e-05
-3.16987384651745e-05
-2.90084171547836e-05
-2.8417916771449e-05
-1.1462456917919e-05
-4.24745828393929e-06
-2.41729141353132e-05
-1.27565426774385e-05
-1.39631355067997e-05
1.33884911988387e-05
-2.35423685020318e-06
3.67599498211952e-06
6.99912574280203e-06
-9.85486539551812e-07
1.31188945749003e-05
-1.87032405044643e-05
-1.17147125742595e-05
-3.69829871600979e-06
-1.98357061764213e-05
-1.84160741561672e-05
-4.9076800322667e-06
-2.43867621599176e-05
-1.92110201483156e-05
-3.0023057440994e-05
-1.00834707368612e-05
8.88169688102303e-06
-1.96257257027022e-05
-7.0869971533744e-06
-1.74927640452576e-05
-6.31204298305705e-06
6.82766880987625e-06
-2.58285007129068e-05
-5.38489016921643e-06
-2.81742068658617e-05
-1.43774021190725e-05
-3.57352792189769e-05
-4.13509046903311e-06
-2.18551023400928e-05
3.74830363469315e-06
-1.53160629929179e-05
-2.72775133288451e-05
-3.17412224296453e-05
-1.99639469045583e-05
-2.67677610543103e-05
-2.67905810766307e-05
-2.21937821597885e-05
-1.68245095999335e-05
-1.06896972881853e-05
-2.13303806444963e-05
-1.12921253177609e-05
-1.18304643318083e-05
7.92595546685453e-06
3.87212760292494e-06
-2.70519787783315e-05
-5.63164054105674e-07
-9.05669104127312e-06
-8.7201581882177e-06
-9.22603651478715e-06
-1.62509964995754e-05
-7.03456888817135e-06
-1.29697682037364e-05
-8.55756114013533e-06
-2.94812229190032e-05
-2.47665440366192e-05
-1.7088652785332e-05
-3.23170664382333e-06
-2.23632807931126e-05
-7.97965272825268e-06
-2.1620806394466e-05
-1.35504152958057e-05
-1.39310187925992e-05
-2.12536305964379e-05
-9.53205929142961e-06
3.39870322827137e-07
-7.46060081276094e-06
-1.07619803464421e-05
1.07741249431604e-05
-2.46639522580088e-05
-1.45752529935523e-05
-9.53074922163807e-07
-1.87374481502996e-05
-2.7988637069652e-05
-1.74939269277873e-05
-2.00874691815941e-05
-3.06699292928665e-05
1.52291160132974e-05
6.03937322880352e-06
-3.58691510142162e-05
-1.85974363776675e-05
-1.95166291143899e-05
-8.85412443098293e-06
-3.10344435519891e-05
-2.96458937243358e-05
-8.11796159228002e-06
1.50992849045227e-06
-1.04385396846731e-05
8.89917839804216e-06
-3.04650742677265e-05
-1.19253473626681e-05
-3.34564186091375e-05
-5.86067137371371e-06
2.2687943014827e-05
-2.43659965783532e-05
-2.42899875994959e-05
-3.0630760229912e-06
8.60168308927664e-07
-2.22924579950735e-05
-3.37175562259348e-06
8.00891490558148e-06
-1.9476550508833e-05
-7.29630226658631e-06
-1.1419151806507e-05
-4.74008616612359e-06
-3.15485199144833e-05
-1.83141918101057e-05
-3.98951321847215e-05
-3.72713443020391e-05
-1.63631069234925e-05
-3.50086547153888e-05
-2.35682423445449e-05
-1.20752122265477e-05
-1.11020738184233e-05
-1.18621543056539e-05
9.10944257280426e-06
-1.29669133111967e-06
3.41850987462263e-06
-5.07050959428379e-06
-5.61310904194902e-06
-2.38285977540749e-05
-1.66380826229671e-05
-1.12164775659168e-05
-2.67034019107165e-05
-1.32412631584404e-05
-1.88157338750371e-05
-3.48530396711376e-05
-3.07374029066329e-05
-2.09500206367977e-05
-2.60059334699225e-05
-4.267292118449e-05
-3.68769507358762e-05
-2.34643925256018e-05
-2.54467225742461e-05
-2.30420803867723e-05
-2.63205903870025e-05
-2.61090612633722e-05
-1.30945158100368e-05
-1.48678396941968e-05
-2.28880686303936e-05
-1.79920387432028e-06
-2.80745726258662e-07
1.1189884907449e-06
-1.43516768496578e-05
3.84085718432793e-06
1.32474207270999e-05
-9.38264461152305e-06
-9.31861590697591e-06
-9.94123864985272e-06
-2.95440282124068e-05
1.29740341135966e-06
-2.45864364133521e-05
-2.53460979076875e-05
-2.40940738613487e-05
-1.62488593093422e-05
-2.00361097987382e-05
-2.17310126598707e-05
-1.35006957799868e-05
1.55203510495895e-05
-1.66040424041346e-05
-1.0674872225927e-05
-1.03814431280144e-05
7.22660179909812e-06
-1.01722500465089e-06
-3.60366843866649e-05
-3.27229904374287e-05
-5.73968756222791e-06
-2.49249358653665e-05
-6.08810632623585e-06
-2.7787683884514e-05
-1.44692661163297e-05
-9.60022613574394e-06
-3.57424340645708e-05
-2.3114178506215e-05
-1.73744444674005e-05
-1.98027712489209e-05
-2.49506877190529e-05
-1.37577206390245e-05
-2.74577054991337e-05
-2.49086937043247e-05
-1.56270293943156e-05
-2.82686695276921e-05
-8.91031271638338e-06
5.66162693000149e-06
-2.0624490165105e-05
-2.38738056471756e-05
-3.34645318969033e-05
-2.52736126326346e-05
-2.94342210199682e-05
-3.13485901788853e-05
-1.53380013972989e-05
-6.2140738480238e-06
-2.33798725414158e-07
4.07138588950298e-06
3.6244544549216e-06
-2.60988748247228e-06
-6.59416721500714e-06
-6.84058246133422e-06
-1.83712791619358e-05
-1.89098530219967e-05
1.40381099142593e-06
-1.96245685805546e-05
-3.67165328717268e-05
-1.28277679266112e-05
-4.25196527013703e-05
-2.93960003346691e-05
-2.25818903913817e-05
-1.96950812681772e-05
-2.83600964873997e-05
-3.51477504799369e-05
-6.00316591547343e-05
-2.96118754730103e-05
-2.38293871036569e-05
-1.58026770209846e-05
-1.18958569798797e-05
7.34416681352343e-06
-3.28176854478909e-06
-3.0996060667912e-06
-2.09785618428277e-07
-2.90808089988972e-06
4.29901462793008e-06
-8.53943709669337e-07
2.81235779833785e-06
3.63523512217622e-07
-1.07050456804522e-05
-3.00978295208325e-05
-2.8436500791066e-05
-7.81935767540552e-06
-2.84390544034727e-05
-4.1871693860404e-05
-4.5766318879933e-05
-2.98709129778417e-05
-2.9972095068573e-05
-1.28705670169477e-05
-2.5656232580385e-05
-1.99554569300012e-05
-2.25678790679936e-06
9.55851473484067e-06
3.3586019483946e-06
9.3440242839332e-06
1.09981544381058e-06
-1.51420468861888e-06
-1.51338907983409e-06
1.69784408978589e-05
-1.77546910633112e-07
1.39979005987447e-05
-1.52563317808894e-05
-1.91585167045079e-05
-2.218207839647e-05
-4.40311833130271e-05
-3.01739679085305e-05
-5.09427097831103e-05
-3.77288849681238e-05
-2.47052996661089e-05
-5.26467349036717e-05
-2.38994935835103e-05
-2.54118660105997e-05
-1.08403480818467e-05
-1.87249525569078e-05
-2.63209524155201e-05
-6.26253683526702e-06
-1.80267984957811e-05
-1.49379256185067e-05
-7.83556587792876e-06
-1.8007453007964e-05
-8.7498642201246e-06
-1.64136141154115e-05
-1.55497875241456e-05
9.90324065211732e-07
-1.08339075505002e-05
-1.87897459193201e-05
-3.83545256989297e-05
-3.96867300541251e-06
-4.51853706962476e-06
-4.99021572387023e-05
-3.43439860216865e-05
-9.39200867602956e-06
-3.59593823667314e-05
-5.12575526488045e-05
-2.32686778670404e-05
-1.33969213179216e-05
-2.86232627560234e-05
-4.39287646040385e-05
-4.14402311141082e-05
-5.87404179060917e-06
-2.14497578841213e-05
-2.8467102579558e-05
-2.4455317751438e-05
-4.97311959554788e-06
-6.24393164510394e-06
-2.11074055196445e-05
-1.50410522965243e-05
3.25379068863134e-07
1.03071338037649e-05
-2.81518132496064e-05
-8.65838016707565e-06
-7.14702563546248e-06
-9.92256748220205e-07
-3.56155681623856e-05
-2.11229725975455e-05
-1.60620190068195e-05
-2.8307643883551e-05
-1.07761098280717e-05
-2.52124001332717e-05
-2.80559545216069e-05
-2.02322446836662e-05
-3.0633554037908e-05
-2.44400634015574e-05
-1.97655011663744e-05
-2.75440169781059e-05
-2.70145048791733e-05
-3.96730237050265e-06
-2.51964698424793e-05
-2.9749304692801e-05
-1.49857634045533e-05
-2.12706007768397e-07
-1.18521417122211e-05
-3.34129524739452e-05
-1.51439034168511e-05
-8.89492372009678e-06
1.5810384727396e-05
-4.45970175018097e-06
-4.98955148427847e-06
-1.08358666641102e-05
-1.04195264391525e-05
-1.08108992712843e-06
-5.37399572076165e-06
-1.64386519828662e-05
-2.29110484983345e-05
-4.1798407168915e-05
-1.61907946604878e-05
-2.49341666770243e-06
-4.36975227390983e-05
-1.91727672285663e-05
-2.72363854307212e-05
-1.05381620481261e-05
-1.95694221013767e-05
-2.15478712243985e-05
-7.03826898746318e-06
6.57792265467627e-07
-1.54293760652857e-05
9.20321744149305e-06
9.39995862678369e-07
-2.9798076238256e-05
-2.71739324347518e-05
-3.64133618756059e-05
-3.98695990612902e-07
-1.786334327317e-05
-1.78866513749055e-05
-3.38089426715057e-05
-2.79143497425726e-06
-3.57171527915068e-05
-4.00669785866643e-05
-1.04890213372813e-05
-2.20926527982182e-05
-2.27133298958754e-05
-4.33157379918006e-05
-9.95587570144295e-06
-2.46908854887685e-05
-1.29730235152094e-05
-7.74656314107518e-06
-1.63505762648353e-05
-1.85967702328804e-05
-3.01526991457947e-05
1.77234782814683e-06
-2.30287368807629e-05
5.31361781394339e-06
-1.70893144142757e-05
-3.07092083441209e-05
-2.68847874719549e-05
-1.12241716215145e-05
-9.46965816290891e-06
-2.1812754365297e-05
-8.04246404798228e-06
-3.5458931814998e-05
-3.5384180511337e-05
-2.25909698209029e-05
-1.40492228326721e-05
-2.57309025398529e-05
-1.70584099713289e-05
-2.21769110642333e-06
-1.51861501899981e-05
-5.18523560293107e-06
-1.18055165073765e-05
6.16464600677199e-06
-8.42539462418151e-06
-4.72857583224395e-05
-3.28381498722889e-05
-4.51938621115935e-06
-2.19309115457523e-06
-4.2718472670197e-05
-2.65457987019547e-05
2.18513439671363e-05
7.01382602223888e-06
-3.30745962222706e-05
-3.54169455322024e-05
-1.09886091441095e-05
1.83174908263115e-06
-2.99632942495055e-05
-3.14979962176961e-05
-2.646914219546e-05
3.34355652580833e-06
-2.66171718429492e-05
-3.86899493272e-05
-9.81494333518235e-06
4.65084458126283e-06
3.79308973063455e-06
-1.81157925225526e-05
-1.63459171298287e-05
2.39285670922282e-05
2.64410793826777e-05
-2.12235060307395e-05
-2.93329790727415e-06
5.84473645239524e-06
-1.15772483303308e-05
-2.91173957819752e-05
-2.51806742524263e-05
-3.88173582057518e-06
1.64935853455104e-05
-4.07206541691335e-05
-3.97916847117573e-05
-3.91553056362535e-05
-1.78149272362791e-05
-5.01233606324571e-05
-5.53341569778975e-05
-1.70583734330421e-05
-2.20571785729076e-05
-8.72426061758054e-06
-3.35036636894474e-05
-1.37095093321527e-05
2.20910561702366e-05
-1.45176888435602e-05
-1.01810324014812e-05
-1.68450883507262e-05
-6.43299392347719e-06
7.10230388263194e-07
-2.46987142411118e-05
-1.0932615222006e-05
-8.86835688542728e-06
-3.0349195631932e-06
-3.27495916817826e-05
-3.37626331474957e-05
3.4894863800529e-06
-1.65921027900735e-05
-2.60916288516819e-05
-2.38121049176328e-05
-2.96824413401089e-05
-9.15431506226677e-06
-4.09207161797846e-05
-4.03158118881492e-05
-1.8029243081401e-05
-4.35513390023027e-06
-1.08994352876888e-05
9.77371738025163e-06
-2.4879555049863e-05
5.09672180667748e-06
7.34155562363109e-06
-2.00183438676712e-05
-1.21019753530381e-05
-1.15299082694104e-05
4.39259198260432e-06
-2.92109552961912e-05
-2.6372847271404e-05
-5.71503093376744e-06
-1.21342998485736e-05
-4.15764022428535e-05
-3.05436732333817e-05
5.35696763863008e-06
-1.8794905411194e-06
-3.06172844969063e-05
-3.585619705153e-05
-1.28739293828009e-05
-1.68261548816394e-06
5.08115809999703e-06
-1.49642275945343e-06
-3.78882265997678e-06
-3.24540786240837e-06
1.59489162875325e-05
-3.20822305323412e-05
-3.38191462585818e-05
-2.24382204404786e-05
-2.88464272738913e-05
-4.25541806717676e-05
-5.48958446162326e-06
-6.94784446425177e-06
-2.43412906593178e-05
-4.03931337789111e-05
-2.59685217930612e-05
-1.77260477296499e-05
-2.50015915653865e-05
-5.30737679566628e-07
-9.51684473454849e-06
-1.68796070839228e-05
-1.60764306787288e-07
-3.42256747638183e-05
-2.04191465754303e-05
-7.31808158361039e-06
-1.20213238669407e-05
-1.21651201742004e-05
-2.5114140649003e-05
-3.439775041147e-05
-7.59973544756822e-06
-1.08870964256642e-05
-2.89557703756776e-05
-4.256790195011e-05
-1.13723494289096e-05
-1.92342277476856e-05
-4.22254668749265e-05
-4.42048469749467e-05
-2.62399280511462e-05
6.28750094512436e-06
8.00311997679301e-06
-2.03898045391052e-05
-1.59173850344399e-05
1.53032036277755e-05
-1.16796306925702e-05
-8.66715953060206e-06
6.11419220373485e-07
-2.27201785467555e-06
-3.03201717863045e-05
-1.86963443690813e-05
1.98008689626244e-06
-4.03837936973744e-05
-2.68922155794496e-05
-4.13710664970209e-05
-2.8448686183575e-05
-4.50224697660877e-05
-4.75631298044939e-05
-4.10641977732353e-05
-4.48897489607936e-05
-2.06137969893423e-05
1.49153909806567e-06
4.55785071479402e-06
-1.64966954540221e-05
-9.72389722822804e-06
-7.76149996074574e-07
8.1482082277921e-06
-5.11280900210709e-06
7.62353094474372e-06
2.66154305723957e-05
7.84418506927986e-06
-2.11873116783372e-05
-6.70717303605723e-06
3.02928503837564e-06
-4.69869413273046e-05
-2.25843161479195e-05
-4.85411026733355e-05
-2.2830381457379e-05
-1.50001072830865e-05
-3.30048868642515e-05
-2.13099668316974e-05
-1.79194199829281e-05
-3.62125902194345e-05
-3.84118968650118e-05
-2.20142353397861e-06
-1.60055474243863e-05
1.16231971454526e-05
1.0784424922105e-05
1.18128309115626e-05
1.48371401329151e-05
9.18158039473116e-06
1.12395738562358e-05
1.08638824851312e-05
-2.40705206837128e-06
-2.19812545900668e-05
-1.60877761769418e-05
-1.08107594799207e-06
-1.93864606904058e-05
-4.22277240003218e-05
-4.03438810387469e-05
-5.02473499594395e-05
-3.37802432621351e-05
-4.21845791580394e-05
-3.0755322434019e-05
8.29267871319072e-06
-1.27001080765106e-05
-1.64276603385718e-05
2.3781865795666e-06
2.90550137066052e-06
-2.01059291493178e-05
9.92000426827015e-07
5.3726066568261e-06
1.18100995954796e-05
1.68445579404833e-05
-2.22041637827023e-06
-9.33587528536505e-06
-2.71470378504211e-05
-7.35964727626606e-06
-3.88178560651358e-05
-2.17121695845005e-05
-3.02319352406079e-05
-3.59220889349047e-05
-5.06861642926422e-05
-1.32439075501099e-05
-6.82588026925531e-06
-4.98429012384888e-05
-3.29646835969209e-05
-2.90714034086526e-05
-1.0976938138119e-05
-4.41926257824936e-06
-2.02150603760849e-05
-1.93951592683358e-05
1.97932322364564e-05
1.30764103005407e-06
-3.48918721649163e-05
-1.3897075052052e-05
7.3398741196091e-06
-1.83979517870509e-05
-2.79373117644959e-05
-3.29839404557787e-05
-3.43010719142081e-05
-1.32514963920199e-05
-1.82780771945739e-05
-2.26021951283091e-05
-8.7682581505419e-06
-1.84685743689106e-05
-2.51345462759815e-05
-1.48268180900178e-05
8.56948635905916e-07
-1.97913133074484e-05
-2.02305715499284e-05
1.30132561821562e-05
-9.88077625018129e-06
-3.08953742618397e-05
-1.62441113331965e-05
9.38919438407523e-06
-1.13098236216117e-05
-1.7717720439437e-05
-1.21302373038225e-05
-6.50100820320004e-07
-3.62401045742888e-05
-4.79034996816076e-05
-8.27027943348369e-06
-3.61374469796384e-05
-1.32714784985686e-05
-1.92921989348884e-05
-2.05374470225105e-05
-2.80973411050493e-05
-1.04069733408756e-05
-8.63510302165015e-06
-1.60438670385561e-06
3.48712016839612e-06
-1.86553691829648e-05
1.95610663460758e-05
-2.46452247864581e-05
4.36113371021555e-06
-2.40658899534695e-05
-2.65781206700075e-05
-1.56809645709461e-05
-3.17395363415677e-05
-4.13185812450333e-05
-6.51249114574974e-06
-3.87445641482013e-05
-3.87218173618891e-05
-4.81993167942547e-05
-2.59650283727064e-05
-2.6992980804528e-06
-1.60606645729195e-05
-2.62153747936764e-05
-4.42675449239074e-06
-2.41349030536139e-05
-1.95354959867682e-06
-1.82233134751619e-05
-6.7080474875232e-06
1.71866409937532e-05
-1.67496440353628e-05
-1.36068842538366e-05
9.46589736185665e-06
-7.67240320210055e-06
-2.84265754945494e-05
-3.35190943356512e-05
-3.20923774190948e-05
-1.44549677888895e-05
-2.75947305249704e-05
-4.00276593022251e-05
-2.09188757967293e-05
-3.46741519642979e-05
-2.04394919040433e-05
-4.0843180423749e-05
-2.15504232613235e-05
-1.89927787904621e-06
-1.49439683553235e-05
-2.39982670091847e-05
5.936917862138e-06
-6.10974950038332e-06
-1.49169869043948e-05
-2.86393523665873e-06
-4.10735327618971e-06
-1.06664002144261e-05
-1.23267532912129e-05
1.05227588769391e-06
-2.71059207579324e-05
-3.75685054707672e-05
-3.4208880767087e-05
-2.49561655198693e-05
-4.85056737792702e-05
-2.11246755243568e-05
-2.96464552361731e-05
-3.5026038500315e-05
-1.92477815769228e-05
-2.93702752294131e-05
1.78507933637352e-05
4.34135926319157e-06
3.19539105409326e-06
5.1389746136686e-06
2.57044551733792e-05
1.43729738027136e-05
4.53951061483545e-07
-6.37487138889647e-06
1.90785496553173e-05
3.69207734814361e-06
-2.38593350029462e-05
-1.82631259093365e-05
-3.64187546983965e-05
-1.62113732007327e-05
-3.68466991411003e-05
-5.03940399541356e-05
-3.38635630359216e-05
-2.28309722102874e-05
-1.59773949591699e-05
-3.40541612494919e-05
-1.73190568926726e-05
2.27794927248824e-07
3.49312782179898e-06
-6.86222463482405e-06
6.51607076124237e-06
2.66437808272353e-05
1.64098027498034e-05
8.96250582238377e-06
-2.25414079617856e-07
1.56810032822546e-05
1.6631877994969e-06
-8.9739609800583e-06
-1.64588887846929e-05
-3.29616243530972e-05
-2.52051905222099e-05
-6.07161497070715e-05
-4.11445175330774e-05
-3.51403146642103e-05
-3.09378637264961e-05
-2.9656896308293e-05
-5.0561019261269e-05
-4.29335211601142e-05
-5.247515428329e-06
-1.49686961504588e-05
1.198185223691e-05
3.1087882261298e-06
-7.58004006150369e-06
6.40465006150523e-06
3.16131721829032e-05
-3.82555570697712e-06
-7.53415088322968e-06
-4.60432153316053e-07
-1.73978028599445e-05
-2.46232165388525e-05
-2.91851083251985e-05
-3.37026782122145e-05
-1.8175424576587e-05
-4.32772942949144e-05
-3.02309472820675e-05
-2.16877467123899e-05
-4.15032013418452e-05
-4.42299351273428e-05
-4.03588516779579e-05
-8.11784977906527e-06
2.5274863147025e-06
-5.11441454689518e-05
-6.57119816017322e-06
5.75784016370984e-06
1.66972416866563e-05
-7.7288894781947e-06
6.36172662510878e-06
-6.30999512759337e-06
1.48781331410551e-05
1.87905601186486e-06
-2.23685695714919e-05
8.72398010249243e-06
-9.7184122548861e-06
-1.96372845405372e-05
-3.48600208621098e-05
-3.13323968486267e-05
-1.70045681936332e-05
-4.34874429714971e-05
-4.73492058354415e-05
-9.54743330811101e-06
-1.91777958168291e-05
-2.41805898506614e-05
-1.02847940057098e-05
-6.56050307394224e-06
1.20740571896763e-06
-2.67805091811993e-05
-1.32248985249306e-05
1.5525101809452e-06
1.51410948640419e-07
-1.28447691741639e-05
-2.07569937329171e-05
-3.11790394204813e-05
-1.3502486623604e-05
3.31418858644369e-07
-3.03232603825071e-05
-4.06086805215387e-05
-1.35374570399896e-05
-2.09783566130916e-05
-3.11114011928985e-05
-4.27225165824999e-05
-9.75304400102218e-06
-7.99181709230165e-06
-2.30805259984461e-05
-9.45957085158802e-06
-9.67741334443566e-06
-1.8212090501501e-05
-1.05201635104037e-06
1.69740891631322e-05
-8.22728872924422e-06
-1.34150327700687e-05
-4.31216040554646e-05
-2.34945738979964e-05
-5.02769047823662e-05
-2.24596415843995e-06
-2.53413974775575e-05
-2.81436742476382e-05
-1.43209334786136e-05
-3.09588451410118e-05
-1.68967992063867e-05
-2.75543281133847e-05
-3.94835021145927e-05
-2.65133331604825e-06
-2.24181644935761e-05
-3.12844336767206e-05
-1.66367997275619e-05
7.08536884983884e-06
1.97343328821857e-05
-2.3842163951656e-05
-3.7115473893191e-05
1.66590165834823e-06
4.61756891536067e-06
-1.20007892884223e-05
-2.18671130403328e-05
-1.62817041190148e-05
-1.82969413381159e-05
-3.27687532992704e-05
-3.67216750807195e-05
-4.21614992377939e-05
-1.89294783335423e-05
-2.16518991860091e-05
-3.54909570190055e-05
-3.96341820582844e-05
1.2223772760315e-06
-2.27539761167824e-05
-7.50372770960798e-06
9.72361562662454e-06
3.11985215238417e-06
2.13690439447947e-05
-2.14277682556661e-06
4.91575896992882e-06
4.90572426904574e-06
-1.88846590353105e-05
-1.09856456674342e-05
-3.2875992639346e-06
-4.19976408517264e-05
-9.03991497290163e-06
-1.69715134447474e-05
-3.63618711099664e-05
-3.44467195574638e-05
-3.36489784359706e-05
-1.93892356786452e-05
-2.1948525045951e-05
-3.97618661727123e-06
-8.32812489211729e-06
-4.18486337617311e-05
-1.79907234944349e-05
-1.47162871202974e-05
-1.11747551843068e-05
-1.85978251721368e-06
1.00028529051673e-05
1.72342177422925e-05
-2.1583436488557e-05
-1.76331754577488e-05
-2.25441950712192e-05
-1.41448566091111e-05
-1.91676638691725e-05
-2.34769619737842e-05
-7.69636287607863e-06
-2.64509509140299e-05
-3.84233893834064e-05
-3.27250023439061e-05
-4.01058355169312e-05
-3.55896834009662e-05
-2.97848447712169e-05
-2.56891218127897e-05
-2.47744938650192e-05
-3.65094960505212e-05
-5.10207317453577e-06
1.23072655465277e-05
-1.10597752968816e-05
4.85039532479161e-06
7.17135113348626e-06
2.16330659119793e-06
2.54322031979547e-06
-7.43206953997608e-06
-1.28594469590927e-05
-4.08213145742685e-06
-1.95179716565789e-06
-3.09996151895576e-05
-3.4554920275908e-05
-2.93290780576426e-05
-5.89680734499466e-05
-3.42054429092557e-05
-3.43719595348813e-05
-2.41355614371191e-05
-2.27799350527144e-05
-3.07061836594554e-05
-3.49184151494328e-05
-2.65426439297406e-05
-1.64565808859899e-05
-1.14607262602851e-05
1.03558363197686e-06
-2.12651743858678e-06
5.59941785786536e-06
-9.17637327696312e-06
5.84207854503823e-06
-2.93257855871166e-05
-7.20891833003937e-06
-8.48150223092389e-06
7.17454293891721e-06
-1.68021572388924e-05
-2.28277554307263e-05
-1.01004499305226e-05
-3.19605720808427e-05
-2.98381282803868e-05
-2.1527177964453e-05
-1.88438620248137e-05
-5.22597430582403e-06
-2.35560615859153e-05
-3.62073829013069e-05
-9.94782793911391e-06
-2.7866880756569e-05
-1.73297207834183e-05
-2.34434109218235e-06
-1.11712658497562e-05
5.42194274003546e-06
7.41716682991536e-06
9.2411598584795e-06
-2.15308417397122e-06
-1.41010562513213e-06
1.9516359141725e-06
-2.38408092928406e-05
-1.72080555428257e-05
-3.13900867588864e-05
-1.6915658004749e-05
-2.37270185847012e-06
-2.74211497593162e-05
-1.60266276750698e-05
-1.49101472197093e-05
-2.72534048544725e-05
-1.26541648165597e-05
-2.09767121731321e-05
-1.0038258874174e-05
-1.82531154708454e-05
2.8365934771456e-06
-1.15421539445175e-05
-5.10702860434504e-06
-4.78446148494825e-06
-2.40800779328528e-05
-1.68995561083994e-05
-2.53740226387456e-06
-2.3591362681508e-05
-3.90516806122502e-05
-4.26820715642031e-05
-1.79155344504047e-05
-2.47695609285714e-05
-1.33762099786371e-05
-2.89000691842446e-05
-3.0944222077829e-05
-2.11081594023382e-05
-9.0369964518858e-06
-2.05718225459184e-06
-6.39030469430835e-06
-9.56891025197142e-06
-9.33762812858211e-06
-4.38439468094289e-06
7.76894352227777e-06
2.50489083301677e-06
-2.02723097299757e-05
-1.65270909204886e-05
-1.51704489315459e-05
-2.74629525817673e-05
-2.23751672837778e-06
-3.62960978741649e-05
-2.60263176709527e-05
-1.17780186659882e-05
-5.46355553810152e-06
-1.6249276644589e-05
-1.41951373144898e-05
-6.65729504426109e-06
-2.43191880006764e-05
-1.94224997245845e-05
-1.41938167581481e-05
-2.0826382572715e-05
-3.58182663715656e-05
-2.10048396139185e-05
6.08141081786101e-06
-8.65810232821667e-06
-2.64893873009586e-06
-3.31115883988227e-05
-8.88697003150676e-06
6.68062048105404e-07
-1.47275868772874e-05
-2.79763829284406e-05
-1.65713810937117e-05
-3.5374393358088e-05
-3.28022665706621e-05
-4.22508040035032e-05
-2.7526938256799e-05
-8.20679986291246e-06
-2.8104098264911e-05
-4.25237338979982e-05
2.33538669708771e-06
-2.60675694310415e-05
6.21124328191989e-06
-2.1044676041366e-05
-4.23436655617296e-06
2.28998377659948e-06
3.22954936319466e-07
3.18748858466853e-06
4.06344896354972e-06
-4.45754249482865e-06
1.9949543490843e-06
-2.82638933273668e-05
-3.00238032267914e-06
-2.50974378019535e-05
-2.90559810314733e-05
-1.70385787275365e-05
-1.85008648069783e-05
-1.53655050051658e-06
-2.39667674423154e-05
-1.28742123380591e-05
-1.73783191303951e-05
-2.11240696844025e-06
3.05471501107395e-06
6.00974375711447e-06
-2.54875853145906e-05
-1.62727091674737e-05
1.52761608388598e-05
-1.29805722075154e-05
-3.11809792870779e-05
-2.01326802298586e-05
-5.49563043722107e-06
-1.35138902993213e-05
-2.68776016238348e-05
-1.32348995090124e-05
-1.05748664427071e-05
-2.8729548313282e-05
-3.32587759394256e-05
-4.68108641538061e-05
-6.67139905238779e-06
-2.4129353146024e-05
-2.34966395091263e-05
-3.26757634838333e-05
3.0538077523439e-06
-1.66233326932477e-05
-8.45590743294171e-06
2.16250965177347e-06
1.41634727607195e-05
-1.12380450029411e-05
-2.10713502620403e-05
-1.77035943606527e-05
-2.97886638364111e-06
-1.13934035263867e-05
-1.34802748000175e-05
-2.33258595028799e-05
-2.01845405841423e-05
-1.45692763010525e-05
-1.14271701088605e-05
-4.23736272416644e-05
-2.46238098525814e-05
-2.57724902180088e-05
-1.48100358583545e-05
-7.12971253893679e-06
5.35349037945886e-07
-2.28599896429416e-05
-6.34515437267808e-06
4.52876549169307e-06
-2.10699267002151e-07
3.0003039064607e-06
-3.14354410199837e-05
1.04056049589889e-05
7.95239389800207e-06
-1.5510904404564e-05
-3.28042969975308e-05
-1.89768651433249e-05
-2.59665231486672e-05
-1.74581560565626e-05
-2.81264556512681e-05
-3.13797719169461e-05
-1.03328368556917e-05
-4.19168070751107e-05
-2.99057949983944e-05
-1.9616192758574e-06
-6.72296693705602e-06
-2.24923489042273e-07
-6.78029931164726e-06
-3.88073364782921e-06
-5.50077068860196e-07
2.74507962749397e-06
1.88234703076905e-05
-1.50217691929943e-06
-1.47878029811907e-05
-2.98968503741018e-06
-2.05320386716563e-05
-1.00087040248551e-05
-2.01589162406504e-05
-2.92450804079179e-05
4.50053847989681e-06
-1.84448593071224e-05
-1.70814627704105e-05
-2.19338744605949e-05
-2.40844814514268e-05
-4.58462215874021e-05
-3.82509617539707e-05
-2.88769193819683e-05
-1.08064121582105e-05
-1.47049867809862e-05
-1.07529929185477e-05
-2.35760557868823e-05
-6.69251636710708e-06
-1.90943451984911e-05
9.97075276022087e-06
-1.87393018347297e-05
5.63833221919404e-06
1.14564567878133e-05
-7.47784893950099e-06
-1.17847972612865e-05
9.47740444816112e-06
-1.53428695003691e-05
-4.32892356459014e-06
-8.77109858128144e-07
-3.39775027189862e-05
-1.41417780418389e-05
-4.53193766202667e-05
-3.69325645613572e-05
-2.68926609051183e-05
-3.45445735677346e-05
-1.85351206444237e-05
-3.44027908223512e-05
-2.20515236375878e-05
-2.01132348509887e-05
-1.9349819273909e-05
1.36696192609e-06
-6.71579633949784e-06
-7.05808281806521e-06
-1.35804742218345e-05
-3.99802356217153e-07
-9.79366231553637e-06
-2.68364401065342e-05
-2.03409528472803e-05
-1.08549795916794e-05
-2.91194702080598e-05
-2.56643649804993e-05
-3.51574752284979e-05
-3.62736342922139e-05
-3.37667017717612e-05
-3.11244217314137e-05
-3.12635994614445e-05
-2.34628146919255e-05
-3.64127520273895e-05
4.67720402604452e-06
-2.8159345417619e-05
-1.66571349831338e-05
5.50513707947194e-06
-7.06240893224999e-06
-4.53207373167357e-06
-2.73043149680976e-05
-2.30585879718023e-06
-1.26958685532402e-05
-1.94516312317944e-05
-3.30050028417439e-05
-1.80648363175924e-05
-8.31177784625312e-06
-6.15974769014595e-06
-7.19526309257022e-06
-9.73511487767545e-06
-2.05797576777308e-05
-3.27625268728837e-05
-1.24234811072227e-05
3.97834314423371e-06
-1.8478913309599e-05
-1.65774570199259e-05
-3.05158267531558e-05
-2.12906632966549e-06
8.25561072135632e-07
-1.97178842094183e-05
-2.59964274042196e-06
-1.02194378248055e-06
-2.49607662865645e-05
-7.07808453394051e-06
-9.04666272039355e-06
-2.06667714968458e-05
-3.92370207526952e-05
-3.32979785381685e-05
-1.90669652003616e-05
-2.60540325858723e-05
-8.71391709185402e-06
-1.3817511782007e-05
-3.30864622250969e-05
-3.26665133769371e-05
-1.43044263494888e-05
-1.28687125969887e-05
-1.81126443693739e-05
-1.15320517834857e-05
-7.24341594515824e-06
-3.98703240255092e-06
-2.14458993733948e-05
-1.32349512903131e-05
-3.11904805932908e-06
-2.48538842951105e-05
-1.63667759403028e-05
-2.62858811927437e-05
-8.89362673428102e-06
-1.04379071595078e-05
-1.73019614238202e-05
5.26780798402762e-06
-2.42301217178273e-05
4.95294399494165e-06
5.57987686313164e-06
-2.86623866168171e-05
-9.84226995672542e-06
-8.26745238341451e-06
-2.56478798379384e-05
-1.48499289562223e-05
1.64434531961862e-07
3.11209098401524e-06
-1.22918040992893e-05
-3.30358438781314e-05
-4.03550701702173e-05
-1.0804850974313e-05
-3.21631718542356e-05
-2.7421049490769e-05
-1.08237766468023e-05
-2.1009205404542e-05
-6.70912948288246e-06
-3.1247123225151e-05
-1.84533577653411e-05
1.82202704050559e-06
-1.31778555136678e-05
-2.13770879916407e-05
-4.16939661482491e-06
2.53053823334716e-05
-8.21469404550057e-06
-1.41928023745518e-07
-1.82849928646576e-05
-1.8379970246252e-05
-1.34312043334387e-05
-2.73881625258377e-05
-2.21948439458921e-05
-1.69336391620924e-05
-2.3440001662215e-05
-4.06967360144342e-05
-2.92548445165891e-05
-1.35007365796852e-05
-3.28226189797186e-05
-2.88701482539652e-05
-1.56087381511502e-05
-6.66992269810759e-06
-1.14205699986197e-05
-2.92637623696226e-05
-8.62398208313711e-06
-1.47768198959488e-05
-1.15229081138895e-05
6.14593695595448e-06
2.97328066080865e-06
-1.25509948716242e-05
-1.53252634180075e-05
-1.84385761538815e-05
-1.85436910653684e-05
-1.2079885335267e-05
-2.65575189423548e-05
-3.32383992366724e-05
-1.08616214385025e-05
-1.12115404319997e-05
-1.84574704392728e-05
-2.70758863957944e-05
-2.36370510987766e-05
-6.02145738035468e-05
-3.26402726720001e-05
-3.03486582621375e-05
-2.73452802120511e-05
-2.81178599821103e-05
-1.72171147711464e-05
7.47813002560185e-06
7.66381560398342e-06
4.16609397760962e-06
-1.84879991750237e-05
-1.61226062559722e-05
-7.80715646957988e-06
-1.76461328150339e-05
8.89065805936867e-06
-2.88391544480772e-05
-7.96004083544468e-06
-1.11072272821712e-05
-7.07935485788725e-06
4.64750640907739e-06
-2.63123797461703e-06
-1.3941398043024e-05
-4.07920021311083e-05
-3.89228071921221e-05
-1.49999817025746e-05
-4.48359445766701e-05
-2.40501794175439e-05
-3.14816554510392e-06
-5.87201472829593e-06
-3.10467481798359e-06
-7.01935222050022e-06
-3.08551383933083e-05
-1.63069938968019e-05
-1.38850219832439e-05
-9.05666348485738e-06
-1.92022257876942e-05
-8.65314585337237e-06
-1.15560458883926e-05
-3.63906630518615e-05
-2.53282839587409e-05
-8.79235449930748e-06
4.60112044060381e-06
-1.94042913953864e-05
-2.79223883724734e-05
-2.62384285991744e-05
-1.83403418308112e-05
-1.70820780595276e-05
-1.52889728014215e-05
-8.92530867649328e-06
-3.23082696830418e-05
-3.00747067492645e-05
-3.19740220717205e-06
-2.30762739085791e-05
-2.7344038364963e-05
-2.86908432230375e-05
-1.43924323920009e-05
1.71125340844503e-05
-7.23509619877596e-06
-9.27365716023031e-06
-3.66386424094083e-06
-7.94231295078887e-07
-4.17281159478051e-06
-3.25960466971414e-05
-8.82535324893932e-06
3.73463003988515e-06
-2.0829612226964e-05
-2.52932055460869e-05
-2.40592309549394e-05
-3.21782239233528e-05
-3.48685753134676e-05
-3.97622754605442e-05
-2.41913308635802e-05
1.3362054749615e-05
-1.45090161706494e-05
-8.21202434403562e-06
-1.67930363269073e-05
9.04889033091816e-06
-7.12140980250191e-06
2.10185827622591e-06
4.72354782979759e-06
-2.13317636712271e-05
-8.27499846953382e-06
-2.79252549309287e-05
-3.31213017737439e-05
-3.24622515288878e-05
-6.79855925263161e-06
-1.22037630610344e-05
-3.4378749021233e-05
-3.47596088968848e-05
-1.84163110703214e-05
-3.41155405890014e-05
-3.07676088021711e-05
-2.72409500101024e-05
-2.01890272140406e-05
-3.51913331482356e-05
-8.94974180830963e-07
-2.82870095703521e-05
4.04781722446253e-06
1.84953132123554e-05
-2.44646447212645e-05
-1.2332399578568e-05
5.88619811755565e-06
-1.22834520498699e-05
-1.9918448515589e-05
-1.92805577595377e-05
-1.82553150377622e-05
-1.8741828552832e-05
-2.7587584128065e-05
-1.61258170247776e-05
-3.38929447948435e-05
-1.47764689675502e-05
-5.60170585559689e-06
-4.45706070966977e-05
-1.6653685557509e-05
-1.30689403475666e-05
-1.5118365656575e-05
-2.89436157217606e-05
-2.18726790118766e-05
-3.44480709251965e-06
-8.7796916866529e-06
-2.68045290759949e-05
-2.16623644381572e-05
-1.51675969066581e-06
4.76060757240065e-06
-8.26732298200335e-06
-1.68660426997934e-05
3.02766172772132e-06
-1.57695586860918e-05
-1.08106012606325e-05
-4.09653534870797e-05
-2.07807422871684e-05
-1.46506803839335e-05
-2.56663060341137e-05
-3.00304107171751e-05
-2.41256808466e-05
-2.00903904499902e-05
-2.42135840140583e-05
-1.35672152186019e-05
-2.30041891211967e-05
-3.34177544235721e-05
-7.48284677362286e-06
-3.10074699502709e-05
-2.33790917391178e-05
-1.08686155446628e-06
9.63236799130736e-06
-2.76705403946987e-05
-2.33448574374699e-05
-1.16123277100519e-05
-1.29516675250522e-05
-1.94305903238889e-05
-2.88483687136468e-05
-2.48719997817746e-05
-2.10181760463562e-05
-1.31999701463722e-05
-2.50219131562456e-05
-8.94464582429288e-06
-7.51033866559744e-06
-2.78494740576544e-06
-2.42760699512693e-05
-1.50538175678998e-05
4.65795315341084e-06
-4.21564523869042e-05
-7.88005064325204e-06
3.15567944797914e-07
-3.67215275801522e-06
-1.39303220996735e-05
-3.48542958258964e-06
-2.93889661985308e-06
-2.38481851901976e-05
-1.94427199570637e-05
-2.68487024667301e-05
-2.74060002399384e-05
-1.90309742920103e-05
-3.01565419055567e-05
-1.02489226212279e-05
-1.68076280610577e-05
7.67953217244373e-07
-7.84807092321875e-06
-5.26125349773535e-06
-1.91422095525222e-05
1.03825095296662e-06
-7.13139234383335e-06
-1.28085800517865e-05
-1.92506259267025e-05
-1.1624259970312e-05
-2.88213841967436e-05
-2.38456651007631e-05
-1.28419604529182e-05
-6.98697422958648e-06
-3.40961745092423e-05
-1.2874715064326e-06
-2.34053838991763e-05
-3.42918392028344e-05
-2.94601461734857e-05
-2.59691415399597e-06
-4.27893137915541e-05
-3.03920597125883e-05
-1.32811574787769e-05
-1.13051111644624e-05
-1.63102197815531e-05
-8.32991275223671e-06
-2.95893646224832e-05
8.17226600683336e-06
-1.94405954071974e-06
-1.66735343582384e-05
-1.95932223089214e-05
-1.08608547487787e-05
-4.07786247204316e-06
-8.25514220057593e-06
-1.17992735105319e-05
-2.04323457323995e-05
-8.99602929309948e-06
-2.8294729789388e-05
-1.767241720857e-05
-2.14432334454578e-05
-2.1524086866018e-05
-2.29997883432277e-05
-4.31468068910414e-05
-1.612004283711e-05
-1.3589738844796e-05
-9.95185778695166e-06
-1.20765163586274e-05
-1.08585929219497e-05
-9.38594314451853e-07
-1.70398068411994e-05
-1.4817828247264e-05
-2.08186303917242e-05
-6.75429477719619e-06
-2.53634539013507e-05
-1.99665784066004e-05
-2.54614283714377e-05
-1.84807652625913e-05
-2.75232913273757e-05
-6.62241635598596e-06
-5.13806504531994e-06
-2.44143153518276e-05
-1.16583677477554e-05
-1.75538595695955e-05
-6.6205199432994e-06
-8.426597984764e-07
6.56949299736077e-06
1.17740457478058e-05
-8.49665662241177e-06
-8.73459765013548e-06
7.49420970748208e-06
-9.22863364302391e-06
4.47728150940637e-06
3.26008644710625e-06
-8.47769203843483e-06
-1.20397152385923e-05
-3.0898354511738e-05
-2.55651251293024e-05
-2.52039000644423e-05
-2.4048077106143e-05
-2.33804919331373e-05
-1.75242188486161e-05
-2.78382993505829e-05
-2.69943276932393e-05
-3.4843616382958e-05
-2.01649869711191e-05
2.1682164564153e-06
-7.16796659551671e-06
-1.75033963882915e-05
3.82818525312688e-06
1.90877743563424e-06
5.098038082822e-06
-1.13708424999008e-05
1.5447576222637e-06
1.26624649546806e-05
-8.18380889273591e-06
2.41932550712907e-06
-3.25224739416625e-05
-1.55429248265689e-05
-3.28218579645539e-05
-2.65847076365553e-05
-2.35100834084624e-05
-4.36656659477764e-05
-2.13313591249258e-05
-1.4067786492659e-05
-2.34702261780277e-05
-1.07327513077166e-05
-1.844552999024e-05
-1.08197859509891e-05
-7.11733451188127e-06
2.84809824071623e-05
-7.09229049411741e-06
-3.17883146103999e-05
-1.61266253772126e-05
2.14419245804736e-06
-6.09975884747268e-06
-3.30935335722269e-05
-3.18795946513089e-05
-3.22436115098656e-05
-2.53853144836201e-05
-7.12443322855126e-06
-2.94192815477348e-05
1.750330094917e-06
-2.0319735873333e-05
1.03134124076766e-05
-4.00474821264645e-06
-1.42774262252514e-05
-8.29449736199946e-06
-3.45320022529806e-05
-4.49739376767463e-06
-1.08145210411963e-06
1.00994734786305e-05
-2.044276288051e-05
-2.5816164413198e-06
-1.65721725760558e-05
-1.88135383307017e-05
-1.09394693720616e-05
-1.46665728900883e-05
-8.34229509485603e-06
-3.95602833101519e-06
-1.64552468169123e-05
-1.03111254137033e-05
-1.29889345827228e-05
-2.49369820893159e-05
-1.42953406641194e-05
-1.87597747606231e-06
-1.69099120665311e-05
-5.8012788699014e-06
-1.3914225893574e-05
-2.29186463786401e-05
-7.58457257916009e-06
-1.83639288515232e-05
-2.9537219436288e-06
-1.24749757782719e-05
-1.98079151548637e-05
-8.94433306462239e-06
-1.92268826163076e-05
6.95490156461956e-06
-2.11200578000083e-05
-4.67139111577565e-05
-2.69953437860518e-05
-1.12789006353629e-05
-2.93801597418046e-05
-4.4152100293946e-05
-1.40123867695803e-05
-2.47079167802748e-05
-8.39792056519909e-06
-2.53421683828558e-05
-5.24687792064662e-06
-1.44341700503272e-05
-2.46901222240427e-05
-7.07872324909466e-06
-1.64301638188591e-06
1.58891602547323e-05
3.95509735227994e-06
-1.6320948277524e-05
1.18483351824397e-06
-4.95823448197239e-05
-4.0194270640965e-05
-3.62849513519337e-05
-2.11881136056162e-05
-1.49591787925257e-05
-3.5539684136948e-05
-5.44082251405751e-06
-2.06627496083613e-05
-9.72590673183255e-06
-1.55238956332102e-05
-3.09538359213572e-05
-1.23275511555817e-05
-2.12808773031377e-05
1.7620390583649e-08
-3.01993639439273e-05
-7.25124047311107e-06
3.17491484546367e-06
-1.05461687030797e-05
1.35547830945348e-07
-1.61313838341065e-05
-1.01477408167158e-05
-3.50754173811282e-05
-1.65903163488345e-05
-2.86806665348685e-05
-1.10481931689103e-05
-3.22811440752415e-05
-2.59717891728621e-05
-2.98243381634478e-05
-1.143056912943e-05
-2.14986439057765e-05
-2.55542460521198e-05
-8.10688892892936e-06
-2.51666770471106e-05
-2.77826349305231e-05
1.19559665558861e-06
-2.38176601326966e-05
-2.93807717158039e-06
-7.34442742727897e-06
-1.35755588872515e-05
-3.58794827084039e-06
1.28905828256925e-06
7.12024166833685e-06
1.02625442828522e-07
-9.49478262966838e-06
-1.42016594611651e-05
-2.49494855858329e-05
-1.70589544604728e-05
-3.28719922421364e-05
-3.53220484899413e-05
-3.61994478873287e-05
-1.07657323105458e-05
-3.06596043251853e-05
-3.51599838300832e-05
-4.80751845956125e-06
-4.10560086082855e-05
-4.18006500281789e-05
-1.48978054371729e-05
-3.83107934548438e-05
-9.06924182290695e-06
-1.81513365783342e-05
-1.07787165278266e-05
2.71820344291739e-06
-3.91498515842574e-06
1.542321084223e-05
-5.14922943146213e-06
-5.24083826722442e-06
-1.52771644546221e-05
-8.68475168558571e-06
-2.89545030837211e-05
-2.52201275658006e-05
-2.48080768319479e-05
-1.70055119719292e-05
-2.28964642002099e-05
-2.57800374412228e-05
-2.96112886404168e-05
-1.54430234846259e-05
-3.12843613020766e-05
-2.66243412891894e-05
9.83698867444068e-06
-9.45094163333188e-06
1.3788356434442e-05
-6.12595735550509e-06
-1.32874890922403e-05
-1.99233859992829e-05
-2.03665033613845e-06
-1.81496337180624e-05
-2.50355608952163e-05
-1.82400588643991e-06
-1.24419474458567e-05
-3.10417551116827e-05
-2.46205023402636e-05
-2.67405992947906e-05
-3.98736548704982e-05
-2.31622643334296e-05
-1.81941553479805e-05
-1.38541097203126e-05
-1.76894364606551e-05
-3.41193259123721e-05
-2.33979665016286e-05
-7.04599367725389e-06
-1.18728984484588e-05
-1.82374763769725e-05
-1.34233409804297e-05
-9.49748804635318e-06
-1.15250368097234e-05
-3.81606355508501e-05
-1.71163347657085e-05
-5.71319785141581e-06
6.13540619348423e-06
-1.86207139886193e-05
-1.61796480535908e-05
-1.70911063955851e-05
-1.52928394025247e-05
-3.04213757190864e-05
-1.39388659627766e-05
-2.41497936287922e-05
-1.09203996251946e-05
-7.14468531798965e-06
-7.04494173199429e-06
-9.82211279278179e-06
2.17055671437736e-05
-9.76624120922378e-06
6.92983037891774e-06
-4.53517300271195e-06
-1.05927667480501e-05
-2.18467427468059e-05
-2.45269111213449e-06
-1.6881490590335e-05
-2.92556804915244e-05
-2.96701263556754e-05
-8.16834446000361e-06
-4.42289459127386e-05
-2.00759076793364e-05
-1.86395767777996e-05
-1.34167269237352e-05
-9.61647311033661e-06
-2.34256667418848e-05
-3.79228906511859e-05
4.14048980988805e-06
-2.85496513989977e-05
-2.78113653006041e-05
-8.61815695060043e-06
-1.55539008508299e-05
-1.41960040103416e-05
-2.60370538205449e-05
-1.1935174181918e-05
-7.13345809516819e-06
-3.68978321156915e-05
1.42962192107923e-06
2.31162668265089e-06
-1.14097884161988e-05
-2.28015064936243e-05
-1.69275240564526e-05
-2.35434997865783e-05
-1.85946560425237e-05
-3.34150155433193e-05
-6.92853231239353e-06
-1.67078463920685e-05
-3.43268719191464e-05
-2.10611993439285e-05
-1.3642961463579e-05
-1.41311157633744e-05
-2.3589841429325e-05
-2.6350920364924e-05
-1.29887761373841e-05
-2.45298772571537e-06
-7.52381935406327e-06
-2.22061301784674e-05
-9.89219332733437e-06
-9.48300427891792e-06
2.53827333290818e-06
-2.47911448444678e-05
-2.90266469612568e-05
-2.9547248062695e-05
-2.85118953401028e-05
-2.93031672499293e-05
-3.21661272489945e-05
-1.17372545550635e-05
-6.58992404680248e-06
-1.11733374290482e-05
-2.1635737784575e-05
-3.9512629933837e-06
-2.76024213157968e-05
-4.56371604954825e-06
-8.58056803460287e-06
-1.08291069320595e-05
-7.12980922805675e-06
-3.25222843321099e-05
8.43316275480292e-06
3.10479106991609e-06
-1.07812491590385e-05
6.83728611533457e-06
-6.63031470110667e-06
-2.32665718804773e-05
-3.33320104197037e-05
-3.3404282240293e-05
-1.8968048639966e-05
-2.02634038914136e-05
-2.05856116519585e-05
-2.16546243484025e-05
-3.50280199122508e-05
-1.53596802489367e-05
-1.98943825375101e-05
-1.97975543730524e-05
-1.16312367021083e-05
-1.496043339844e-05
2.55350381045268e-07
2.80271036678095e-05
-8.91765084682469e-06
1.59770074578609e-06
-2.30047987071105e-05
-2.36739954742427e-05
-1.65199902508883e-05
-1.14157487048272e-05
-1.99286240890069e-06
-2.77236563157792e-05
-1.10316247088407e-05
-2.40483079848264e-05
-2.24921934636153e-05
-4.68395580402919e-05
-2.829613054452e-05
-3.96759087973972e-05
-2.79441540974864e-05
-4.44950670330318e-05
-2.26160712401182e-05
5.46599729188058e-06
-4.07211589349624e-06
-1.41373012300886e-05
-3.61508401622995e-06
1.73614768192855e-05
3.04172194075276e-05
3.90907963077506e-06
-7.05791708977185e-06
5.60953542622108e-06
-4.99105707487825e-06
-1.33282503246846e-05
-2.68864527129447e-05
-4.12425216079193e-05
-2.52068055815504e-05
-3.75703618616456e-05
-1.42138884544735e-05
-2.37000780018379e-05
-3.44456847629934e-05
-1.77762990234959e-05
-1.89601534735519e-05
-4.24032980704348e-05
-2.25201652821464e-05
-3.88320514506929e-05
-1.0959077433335e-06
-2.04759590771202e-05
6.81918574844759e-06
8.10875192067087e-06
5.00210201240542e-06
-2.73602641476577e-05
-1.10773455440134e-05
-8.47358150407212e-06
-1.38945791762283e-05
-7.46526361975539e-06
-2.95605130815157e-05
-1.86333383164792e-05
-1.08237983258511e-05
-2.31544798267922e-05
-2.54804535317897e-05
-1.26379798276431e-05
-1.10587976645142e-05
-1.85988294307595e-05
-1.86023300783878e-05
-2.8677490461039e-06
1.79566935246812e-05
-1.9413683278113e-05
-2.44838617466725e-05
1.23602591820223e-05
-1.95749853457269e-05
-1.18389850339574e-05
-1.91367259097296e-05
-2.40628393690005e-05
-1.24982630746643e-05
-3.18608584062659e-05
-3.03728328477141e-05
-3.51572418425836e-05
-2.84651000114247e-05
-2.39129847217959e-05
-2.77922984494835e-05
-4.61174437054814e-06
-2.1687434376384e-05
6.78668795365285e-06
-2.12373429166619e-05
-1.6815458746557e-05
5.64975727205114e-06
-1.34833866268061e-05
-7.25643886131212e-06
-1.20375972364244e-05
-2.98138782408868e-05
-1.70209281305593e-05
2.65627084733492e-07
-6.84294682560595e-06
-1.29817444337643e-05
-2.22323145860219e-05
-3.69989569894347e-05
-3.58137220554157e-05
-4.40537700736642e-05
-9.35865868723121e-06
-3.92960201133809e-05
-3.77464463792711e-05
-3.82120750600935e-05
-1.48176722164101e-05
-1.39732482642197e-05
-7.9277514936824e-06
-4.11445953467376e-06
-2.00237627603131e-05
-2.97221940951421e-05
-1.73181110216851e-05
-2.23319191404804e-05
-2.61136592719582e-06
-1.58083824775189e-05
-3.11883373253859e-05
-1.24463681085675e-05
-1.39862826932623e-05
-1.80997865289499e-05
-2.37308535968732e-05
-4.89155833033993e-06
-1.86615678802005e-05
-3.51266824616981e-05
4.47858329434453e-06
-3.04334491541485e-05
-8.40448051033553e-06
-1.90366462198031e-06
-4.19072970979405e-06
-1.42197558964623e-05
-2.61322077223209e-05
-8.3476690669104e-06
-2.28751136695468e-06
-1.57957716871202e-05
-1.38046054434503e-05
3.64284915231882e-06
-1.26948642516797e-05
-1.75421199722651e-05
-2.81208924327549e-05
-2.35804410694664e-05
-3.70755184210248e-05
-2.41214170421413e-05
-3.59194953634162e-05
-4.70735020560618e-05
-2.13140256435641e-05
-2.05518194538854e-05
-3.15100269332946e-05
-2.9582913596996e-05
-1.00491820786136e-05
-6.97923708559919e-06
-1.05651370111246e-05
-1.99959966096148e-05
-5.05083748333828e-07
-6.17578663332776e-06
6.37434724726859e-06
-1.77430655927346e-05
-1.56022979503299e-05
-1.42520466956948e-05
-2.94955642719202e-05
-2.83651172117051e-05
-3.91220045400693e-06
-9.61901312952547e-06
-2.97012321774809e-05
-2.81411583150408e-05
-2.20756683021512e-05
-4.09208269312765e-05
-3.60612538856175e-05
-1.62768890109706e-05
-1.43413166663559e-05
-7.83220171745382e-06
-2.52834701322133e-05
-1.03271520838613e-05
6.90568306639246e-07
-8.23969933918452e-07
1.49967805510299e-05
-1.58187185821067e-06
2.69617881732268e-06
-1.19362192023499e-05
-6.2793105708536e-06
6.69447319035512e-06
1.08316579825997e-05
-5.17068023344505e-05
-3.72057041038154e-05
6.25499957468357e-07
-2.71079953233261e-06
-5.09774171773137e-05
-4.91149210246019e-05
-1.85749116608698e-05
-2.83744533775764e-05
-2.69654549261487e-05
5.39877002569954e-07
-8.33076904394362e-06
-4.07468057325351e-06
-3.94390141276597e-06
-3.81375306798753e-05
1.49462593156089e-05
-7.90264394418434e-06
-1.04785062689613e-05
-6.48796803746625e-06
1.42558288828085e-05
1.98193738522177e-05
-1.7139758487447e-05
-7.84934755289872e-06
-2.63392175039412e-05
-2.10603753652566e-05
-1.94706161196672e-06
-2.06921935754381e-05
-2.01698989975552e-05
-1.43571911297116e-05
-2.4227425769755e-05
-3.84799491885981e-05
-3.81654204575655e-05
-2.10709811557524e-05
-1.60864702390979e-05
-2.88426712160674e-05
-2.02494839942476e-05
-7.98820044311457e-06
-4.87786253356766e-06
-1.51380907017835e-05
-4.47443505052373e-06
-2.76654918665861e-05
-1.93790036588931e-05
1.42007753730257e-05
-2.34378388645366e-05
-2.44946981487966e-05
-2.18048975797874e-05
-1.12348833622878e-05
-8.02348103566002e-07
-1.40069599416032e-05
-1.66807538032745e-05
-1.54827935214979e-05
-2.56479237187598e-05
-1.97786067758797e-05
-2.95818271683384e-05
-2.67559903950295e-05
-1.65227814934697e-05
-4.82008228744653e-06
-3.28405892099927e-06
-7.40281052625621e-06
-5.41731889351919e-06
-3.37807890860014e-05
1.89410959982277e-05
-4.14330856434646e-06
2.0186214802146e-06
-8.49811091756866e-07
-2.64683916857379e-05
-1.4115634733394e-05
-8.30079370069625e-06
4.3576599614474e-06
-1.16532477164795e-05
-2.4537502418328e-05
-3.78789016518787e-06
-4.520414284284e-05
-1.37045577897348e-05
-5.07621522909789e-06
-1.69153885057222e-05
-2.33425053729842e-05
-3.09498407074663e-05
-2.83163786081598e-05
5.18546963417876e-06
-1.3472074676533e-05
-2.00114877749836e-05
-1.81238028742107e-05
-3.2104028527735e-05
-1.15137132061101e-05
-1.70772784900818e-06
-1.32080017071144e-05
-5.99444388799547e-06
-6.30395918372914e-06
-6.43614296534827e-06
-2.74438103138033e-05
-6.73401191499313e-06
-2.49382497700175e-05
-1.97723088045084e-05
-2.19244073442102e-06
-4.07150163051356e-05
-2.39896047792327e-05
-2.05170840648625e-05
-1.66991409256096e-05
-3.14341493890682e-05
-4.76939162037288e-05
-3.19774886023765e-05
4.89562035766277e-06
-3.22595039435178e-05
-2.43355624656913e-05
-1.07287232630792e-05
-3.62550513513562e-05
-4.4184365816214e-06
-1.91101616198735e-05
1.13733440788573e-06
-2.40207294125808e-05
-1.68846305916864e-05
-1.82176885827474e-05
-2.70930334239813e-05
-2.22227499692455e-05
1.13049554353482e-05
1.50421155785387e-06
-3.830487607869e-05
-1.36232170182427e-05
-3.81870420686706e-06
-2.24628631736124e-05
1.94872453198206e-06
-7.14462832037238e-07
-8.70361964289746e-06
-1.97202436343888e-06
-4.34087985110297e-05
5.5028621463737e-06
-2.42331405793228e-05
-1.63080910790321e-05
-1.29860020306638e-05
4.64648004791134e-06
7.29285255232565e-06
-3.27361774170291e-05
-2.38990053897199e-05
-1.38028822013596e-05
-1.51168031155102e-05
-2.53582048479699e-05
-3.00183019570065e-05
-3.4429195732635e-05
-1.97040191176931e-05
-1.36874857387459e-05
-1.79124489897232e-05
-1.70383232626138e-05
1.00407374002097e-06
-1.72939782462078e-05
-1.74808591937766e-05
-2.12835355465742e-05
-1.19629743379872e-05
-3.17555431505109e-05
-1.75311381717982e-05
-7.4736443829016e-06
2.68054016676586e-06
4.26927347120368e-07
-1.75236807484505e-05
-1.19083925974306e-05
-5.98920649990274e-06
-1.30303098429123e-05
-5.88041831137477e-07
-2.93670058809267e-05
-4.97039170899635e-06
6.03992959713133e-06
-6.32861581243247e-06
-9.09680989540808e-06
-1.05157196456176e-05
-3.07343101238665e-05
-5.60248078766557e-06
-3.96021168756871e-05
-2.58874362487773e-05
-2.39844768455808e-05
-7.19679344917219e-06
-2.31950592482738e-05
-2.46124661366706e-05
-9.07099481321151e-06
1.33184448203059e-05
-2.66869071460573e-05
-9.64632967819329e-06
6.71219589744148e-08
-1.83453588988928e-05
-2.24448643117242e-05
-2.32474279159945e-06
-3.58146341611731e-05
-1.60481957829454e-05
-1.74314570821953e-05
-1.59654012361713e-05
-4.41354276665832e-05
-2.82517260711256e-05
-1.69222704572016e-05
-4.28649529083769e-05
-5.59924972073404e-06
-1.75235958746252e-05
-1.2386421166719e-05
-4.39696468754722e-07
-1.05423950241353e-05
-2.14666094076569e-05
-6.00579182784874e-06
-1.4870613716286e-05
-6.45904315395782e-06
-1.66714420954631e-05
-2.33463567327144e-05
-2.34618064828545e-05
-2.14222830386065e-05
4.77062307528638e-06
-1.58395037156711e-05
-4.51651999101044e-06
-1.80432174027536e-05
-1.11839490746116e-05
-1.0185721892492e-05
-2.53480351251279e-05
-3.94591161040654e-05
-1.47035669860315e-05
1.43870638025272e-06
-5.16445657005294e-06
-6.85495510548932e-06
-5.77596104519499e-06
1.71172723807968e-05
-1.50533197974937e-05
-2.38745554159506e-05
2.17953801463126e-06
-2.40557345617081e-05
-1.99821750150133e-05
-1.15495223689264e-05
-9.72988488106718e-06
-1.87367643460286e-05
-3.04767638597411e-06
-2.77763705756082e-05
-2.8365282651718e-05
1.14395423832648e-05
-2.02213648815077e-05
-1.97783315384691e-05
1.50206863606103e-05
-1.56208618690978e-05
-9.90936035710464e-06
-2.36959834799744e-05
1.90641080297243e-08
-1.24203578859437e-05
-1.47002557593661e-05
-3.57700841370884e-06
-4.28601781806962e-06
-3.99600819336865e-05
8.169699678949e-06
2.63826589605278e-06
-3.02471781776965e-05
1.9462646816158e-06
-1.56092175905642e-05
-1.61171466846206e-05
-1.38687981185267e-05
-9.81192955631992e-06
-2.28838102639833e-05
-2.65429168095773e-05
-1.7778242829485e-05
-2.5608037932357e-05
-1.21053793168459e-05
-5.68716583423062e-06
-1.69911873144533e-05
-2.15770546335518e-05
7.39972781827386e-07
-1.38806090831392e-05
-5.27467962747114e-06
-1.47864876607086e-05
7.61269952636047e-06
-1.02638019424614e-05
-2.13202157536397e-05
-2.34799856651106e-05
4.13155807266113e-06
-2.3021142246677e-05
-3.1101058914579e-05
-2.4779340671631e-05
-2.48995076840031e-05
-1.36785299649982e-05
-7.58984973924286e-06
-2.7990094488453e-05
-3.11912782865837e-05
-1.00421067196385e-05
-1.53668841459825e-05
-2.30558042412599e-05
-2.01621788786207e-05
-2.9643629404595e-05
-2.31304213613305e-05
-1.9920346296979e-05
-2.96012850483927e-06
-3.66735982556782e-05
-3.23734019795944e-05
-8.0608882582672e-06
-1.319400965786e-05
-1.45501699777305e-05
-1.26013560754929e-05
-2.91632648529628e-06
4.11657693745395e-06
-2.0191536177765e-05
-1.90968827511115e-05
-6.01617288526583e-06
-1.61151224524836e-05
-7.30921328959984e-06
-3.26281409237649e-06
-2.72836178682687e-05
-1.32737698832565e-05
-2.92566883349286e-05
-1.32956575754268e-05
-2.16399660835655e-05
-1.38524156005663e-05
-2.30603617720931e-05
-4.83191716392218e-05
-1.87625432289347e-05
-2.60826600266546e-05
-6.59487125810844e-06
-2.92680187472756e-05
-3.74972674634931e-05
2.85807270538671e-06
-1.04404654168547e-05
-1.81793954944192e-05
1.11892741249089e-05
-8.77982570113515e-06
-5.10326234317989e-06
-1.27795672678408e-05
-1.38750389239908e-06
1.90649526513547e-07
-3.43342095001817e-06
-1.42512350208498e-05
-1.66525618832063e-05
-7.44026778123129e-06
-2.35523893582205e-05
-1.56681781475448e-06
2.61307604122241e-06
-2.45311803959335e-06
-3.57251806992575e-05
-2.32172569502117e-05
-5.74675644561548e-06
-2.33860197067591e-05
-9.61194241987444e-06
-2.59257167196827e-05
-3.5657349010816e-05
-1.85061841385151e-05
-1.6435228818723e-05
-2.91168681679967e-05
-2.70501949209425e-05
-3.18723762346529e-05
-9.36266504564644e-06
-1.44066939348587e-05
2.37241009919157e-06
-1.75292023470388e-05
-1.39078571569488e-05
-1.66802857478523e-05
-1.74922336816464e-05
-2.91413243364346e-05
-3.34634863697953e-05
-2.77473777466006e-05
9.13328935025468e-07
-9.57683007132538e-06
-3.24582496411622e-06
-1.31230223157826e-05
-1.52166862382626e-05
-1.28539525136794e-05
-1.32969292657192e-05
1.997247578299e-05
3.57946928683503e-06
-1.24607950841008e-05
7.40909568181697e-06
-7.44800194584894e-06
-2.68044057371115e-05
-2.73033613942904e-05
-1.81716551863411e-05
-1.93594911238976e-05
-3.54291044621364e-05
-2.99803453359332e-05
-2.57685486711463e-05
-3.65615866467195e-05
-4.32202669018827e-05
-1.53328384455459e-05
-3.49949020215021e-05
-2.3942121931945e-05
-1.00639844000114e-05
-2.67251663992787e-05
-2.21100344987882e-05
1.19536004300327e-07
-3.98395675966786e-07
3.40532190494521e-06
-1.88313411159582e-05
-8.38140153722116e-06
5.97889957416285e-06
-1.1383083640975e-05
-5.01896893044827e-06
-6.32939367993214e-07
-1.00502558745259e-05
-1.74848832264053e-05
-1.9781604358494e-05
-2.83831694060587e-05
-2.3307176833927e-05
-1.98605303934162e-05
-2.4424207967406e-05
-2.55311545108476e-05
-2.49686612740616e-05
-2.71933238094379e-05
-2.65721160422154e-05
-1.29082992249961e-05
-2.44051996998391e-05
-4.4642169807702e-06
-2.90160567913984e-05
-2.99597010822632e-06
-2.78482546542759e-05
-1.17641889946463e-05
-6.73096702845902e-06
-3.43756183640178e-05
-2.43784578345432e-05
-1.87632236204116e-06
-2.15336418730579e-06
-2.72488787872511e-05
-1.54155435693209e-05
-2.13909101077518e-05
-3.14774276783685e-06
-1.37723331492388e-05
-1.80547420894262e-05
-2.1428563619845e-05
-4.55047711522139e-06
-3.26805167060761e-06
-2.00513535030743e-05
-1.66680261050191e-05
-2.38707166965719e-05
3.80817189503039e-06
-2.26155315613063e-05
-3.23126666812813e-06
-5.91668107268854e-06
-3.40125955847445e-05
-4.21609582122746e-05
-3.18759241003141e-05
-2.67389866971855e-05
-1.99426812440231e-05
-3.34086516973482e-05
-1.00121492507529e-05
-2.97485501242232e-05
-9.98814310288068e-06
-1.45779321157503e-05
-1.43842235964289e-05
-1.5297933962383e-05
-3.95344437589893e-06
-8.24587452198557e-06
-4.82451985950832e-07
-4.271766776054e-07
1.20180833728386e-06
-2.85458414359474e-05
-1.95248860191782e-05
-2.84867157401824e-05
-1.57648962199113e-05
-2.33385765530014e-05
-2.464341823276e-05
-2.40872849118694e-05
-2.26460560546511e-05
-1.52590698496456e-05
-4.521220074054e-05
-2.15782156045172e-05
-2.3466212048691e-05
-4.07494909626056e-05
-6.44317114199815e-06
-2.41271984325806e-05
-7.16261091780098e-06
1.73734518415493e-06
-6.61293499227412e-06
-8.1263537665928e-06
-9.72154300306347e-06
-1.44671917372658e-05
-4.25801865649778e-05
-1.77526281220158e-05
-6.58715236861941e-06
-3.26239828519594e-05
-9.5737796638163e-06
-5.19647292846377e-06
-2.55535132632585e-05
-8.23943207284713e-06
-1.41889906969546e-05
-1.31944081769067e-05
-2.4907573874877e-05
-1.23559911903656e-05
-2.13749855884018e-05
-9.6483830619251e-06
-7.50983772766069e-06
-9.45877016250077e-06
7.21280686811957e-06
3.71556620390695e-07
-1.29000172876532e-06
-6.84621068173942e-06
-3.56770002139459e-05
-2.12282789455849e-05
-3.25484083238717e-05
-2.09776296651671e-05
4.74560455012259e-06
-4.94760698862715e-05
-3.83634277478815e-05
-3.46336881077833e-05
-9.22432429703299e-06
-2.29527927484371e-05
-1.57170400263138e-05
8.32764602615745e-06
-7.98169819717242e-06
-3.16897179592314e-05
-9.19023535348458e-06
-6.79438089666804e-06
-7.48066659056189e-06
-1.07778878611098e-05
8.23738628956053e-06
1.17503945633543e-05
-1.02103516871678e-05
-6.31165824634657e-06
-6.77660631870968e-06
-5.43688919250028e-06
-5.68285553139567e-06
-3.54945371407974e-05
-2.78883093374808e-05
-1.81024436678679e-05
-2.62000977865648e-05
-3.00424309915556e-05
-2.21474402384305e-05
-7.76465932096067e-06
-1.24895630854658e-05
-4.64069397053921e-05
-4.94638243489428e-06
-1.04256783461912e-05
-1.87092377662226e-05
-1.58420872395111e-05
-9.16194399192573e-06
-1.62479241433664e-05
-1.08677103690762e-05
-2.07393890536027e-05
-6.95679117819291e-06
-3.45635639498008e-07
-1.08940723003779e-05
-3.71105333859206e-06
-8.06270748018591e-06
-2.39446694661076e-05
-2.73334757879858e-05
-5.22465693509347e-06
-1.50743159284619e-05
-1.31939845130109e-05
2.24409140615256e-06
-1.1861249499566e-05
-1.12681947560973e-05
-9.72939854406092e-06
-3.75102367815331e-05
1.19128442005572e-05
-1.90527869936805e-06
-1.65443002095406e-05
-3.88166425157079e-05
8.97104157581209e-07
-1.0340050881557e-05
-2.636660392516e-05
-1.51080125482263e-05
-9.08084784656072e-06
-3.54247200601779e-05
-3.1051524225483e-05
-2.710215832442e-05
3.39326477655299e-08
-1.66185744435895e-05
-1.39076842416733e-05
-2.46212644675139e-05
1.5283780567148e-05
2.48774067537758e-06
-2.97067337309137e-05
-2.52717658222676e-05
-8.72928825491255e-06
-5.27861350833386e-06
-3.00421498354144e-05
-2.51926819215559e-06
-2.03190384252479e-05
3.32201898100805e-06
-1.46819168123489e-05
-1.47838593612063e-05
-2.62512185913314e-05
-5.45030572289022e-06
-4.06849108875412e-05
-7.46392891339759e-06
-5.55827377403426e-06
1.041799497839e-06
-2.38547892258018e-05
-1.72237360424583e-05
-6.87804318717281e-06
-2.24090254069393e-05
-8.55761553436714e-07
-2.24476727414601e-05
5.64702355870847e-06
-2.86966596210214e-06
-2.94050083275564e-05
-7.98147374796279e-06
-2.18725534190271e-05
-3.07047315932357e-05
-9.86371432134019e-06
-6.17309962426805e-06
-2.71219309554487e-05
-1.079358432077e-05
-3.0592912737387e-05
-2.70552496259015e-05
-1.87671948111148e-05
-1.84098809272089e-05
2.78899411952674e-06
-2.60713868093176e-05
-1.62057894368718e-05
-2.2908628078803e-05
-2.07845481048699e-05
-6.860190039416e-06
-3.33445894704765e-05
-1.71607016366937e-05
8.03445696651664e-07
7.059904053707e-06
-1.73155842237558e-05
-1.25331416911787e-05
-1.39207354332271e-05
4.21097555006547e-06
1.32837628439752e-06
-1.10903541424276e-05
-1.78754412798904e-05
-2.01525341470449e-06
-1.21661060896781e-05
-1.70887672196989e-05
-1.98558420911213e-05
4.50340934752103e-06
-1.04213309513229e-05
-2.29285368739061e-05
-1.63434792463103e-05
-1.36063909539339e-05
-1.49313410540655e-05
-1.7045402210404e-05
-2.25829418132792e-05
-3.0789151416467e-05
-2.25770321115984e-05
1.9941621839573e-06
-2.4913628934499e-05
-3.8199710553529e-06
-2.54751620313643e-05
-3.59181449857353e-05
-1.31494752680199e-05
1.20257376671746e-06
-5.73274667652842e-06
-2.68118407732082e-05
-2.09196078396072e-05
-1.07116258600611e-05
-2.1876106418743e-05
-1.56001071008633e-05
-1.6715491073198e-05
-1.81418441285892e-05
-2.25909297494398e-05
-1.84244623333553e-05
-6.69196265061047e-06
-2.39473542317369e-05
5.0096915899634e-06
-1.33185883103245e-05
-2.42124847745899e-05
-2.3556180149602e-05
-2.21730019312086e-05
-2.7982934370505e-05
-2.27300425252543e-05
-3.77678230818137e-05
-1.0384109548214e-05
-1.75878471973387e-05
-9.61324748307713e-06
-2.31515045375243e-05
-2.19971018620431e-05
-2.17981659516698e-05
-1.76239295851756e-05
-2.80635104566773e-05
-3.00750076410095e-05
-1.19262033712837e-05
-1.46368684420659e-05
-6.89120025925961e-06
7.84827652732642e-07
-5.48765490384478e-06
-1.00023651875927e-05
-3.42714229637216e-05
-3.75647210023248e-05
-1.94154474332049e-05
-2.40831699100808e-05
-2.57734495720348e-05
-2.2242330892552e-05
-2.24022397886609e-05
-5.9551517996163e-06
-1.43649183634035e-05
-1.88998370186906e-05
-1.46370761448626e-05
-5.21548978774716e-06
-2.80608924636061e-05
-1.79034838348867e-05
-1.76767251776273e-05
-2.1709211415561e-05
-2.26259446269885e-05
-1.63152314388578e-05
-1.13905184834526e-05
-6.19064216044354e-07
-1.7650162658389e-05
-2.67786535245549e-05
-2.08178948606111e-05
-1.59371811404721e-05
-3.79599837371789e-05
-2.10927875456687e-05
-1.33614557054936e-05
-1.08221261661333e-05
-3.08373731543953e-05
-2.16475049997968e-05
2.03242309604826e-06
-2.37890920304572e-05
-1.35582709316622e-05
-1.1383786218077e-05
-2.13124461743979e-05
-2.40216441084861e-05
-3.62039097961479e-06
-1.46625133606461e-05
9.03139861663164e-06
-1.86981963363481e-07
-4.0311961033754e-06
-5.36208467302113e-06
-6.87979316328806e-06
-1.06434746808701e-05
-1.86857341222809e-06
-1.48283685663413e-05
-2.31227090147882e-05
-1.90054858457735e-05
1.96548788516237e-06
-2.47241211981297e-05
-3.20437191048779e-05
-3.75895662669899e-05
-1.14818299868959e-05
-2.69171085547513e-05
-1.2676268032306e-05
-7.93288043941917e-06
-1.07407678578547e-05
1.83035053571963e-05
-3.57923951665294e-05
-7.58378100268776e-06
-1.04865974925175e-05
-2.32588191714894e-05
-1.00873049947109e-05
-7.35219399322849e-06
6.32178212352866e-07
-3.51570128414258e-05
-2.35272548647181e-05
-6.44688399828272e-06
-2.44240720620417e-05
-1.68474959415655e-05
-2.43220941653177e-05
-3.47284073606761e-06
-2.0418037726003e-05
-1.47931471726991e-05
-1.17062161643972e-05
-3.02932520191989e-05
1.22745848804874e-06
-1.22246214930494e-05
-8.30179693755544e-06
-1.38383523045192e-05
-2.0069358945748e-05
-1.48360174842055e-05
-3.30584031387024e-05
-3.57926349223226e-06
-2.00561687890764e-05
-2.93129414250037e-05
-3.18826650135411e-05
-1.98930277365833e-05
-3.01468980066566e-05
-2.4463142458051e-05
-3.32077694077685e-06
-8.00516861663237e-06
-4.96611885126903e-06
-6.66384699595649e-06
-1.48671317168125e-05
-1.36879518811985e-06
-2.02138219363303e-06
-7.47095855147064e-06
-8.50166137680007e-07
4.17744108194779e-06
-3.26171260076661e-05
-2.11560369190722e-05
-1.44777242020184e-07
-1.00222878975424e-05
-2.76068846936452e-05
-2.47864814904527e-06
-9.41024909199024e-06
-1.66554657907381e-05
-3.65363303537955e-05
-3.64817380861775e-05
-2.38219887316745e-05
-7.76828715991006e-06
-1.32235911740464e-05
-2.32754608438392e-05
-1.81030643545517e-05
-2.22863090492578e-05
-1.43616011911949e-05
-1.04074157709425e-05
5.9855096233228e-06
1.47454974535633e-05
-2.12059536391969e-06
3.96674460149352e-06
1.54043386540936e-05
2.12546790248449e-05
-8.88685962141013e-06
-5.4549068182887e-06
1.23867136601547e-06
-1.89806972627409e-06
-3.54953065217137e-05
-1.40003179774265e-05
-7.97288870220164e-06
-2.81988646458315e-05
-4.34947681251589e-05
-3.30077622529352e-05
-2.85261234334227e-05
-2.85521970451116e-05
-7.6986296025874e-06
-1.95002907995515e-05
-1.98403202813031e-05
-2.03588440642118e-05
-5.21018718918396e-06
-1.39779159261537e-05
-1.69557066854929e-05
-1.82149510591777e-05
-1.32154344718283e-05
-2.01811160623607e-05
-1.927218849633e-05
-1.59748542701199e-05
-2.85317041175865e-05
-3.77255032374658e-05
-4.04292475119707e-05
-3.01742835805908e-05
-2.64441797418535e-05
-2.93643134526012e-05
-4.19607820021495e-05
-3.23353647769398e-05
-3.11690855128453e-05
3.42486157994873e-06
-1.84322190678535e-05
-1.91795534330407e-05
8.4978264362572e-06
-2.32273147404445e-05
-1.7960942027267e-05
-8.9131117993129e-06
-1.00262742665141e-05
-4.7980970412764e-06
5.93907951406256e-06
1.00555670720256e-05
-7.89492880397048e-06
-2.93526731976213e-05
-1.89458681088899e-05
-4.2816753986659e-05
-2.53588225006084e-05
-2.79018287881079e-05
-3.71542626987863e-05
-4.04486156049833e-05
-1.90888257642937e-05
-8.10609169125878e-06
-2.43027440552031e-05
-6.3098984612183e-06
-1.26228029308941e-05
-1.04564620797576e-05
-3.71990291918723e-06
-6.73860853191162e-07
-3.18656971755412e-06
2.69289197828236e-06
3.55058911927577e-06
-2.03982191004285e-05
1.01007670250098e-05
-1.18217531599314e-05
-1.36056951345978e-05
-1.17821377467549e-05
-5.75345512841699e-06
-8.28903574612424e-06
-1.13584536305217e-05
-1.59987236949927e-05
-4.74055179591794e-06
-1.88908071064636e-05
-1.66719425728604e-05
-1.36978711730375e-05
-3.78921658719852e-05
-1.37979597490443e-05
-2.65077643221757e-05
-2.91915122427352e-05
-3.59105847929694e-05
-1.67721712506964e-05
-4.1800866598829e-05
-2.45827320978813e-05
-3.18314029538285e-05
-3.77933839050414e-05
5.68049296343219e-06
-1.50941289465992e-05
-2.60960202258627e-05
-2.21729263068094e-06
-8.4220254185521e-07
8.06776670822645e-06
-5.03634671906176e-06
-2.00998582159135e-05
-7.27994097396782e-06
-1.40879981034791e-05
-1.83653151971211e-05
-1.70544277750333e-05
-3.47864126930448e-05
-1.94041847191839e-05
-2.09302493845016e-05
-3.70848136140907e-05
-2.86583145712116e-05
-5.3405305246232e-05
-2.06076461832393e-05
-2.27030063360277e-05
-3.27174836993374e-05
-2.44889002843845e-05
-2.62662488037852e-05
-2.46008165146662e-05
-2.4610374039965e-08
-1.51512335303295e-05
-4.77255515575712e-06
2.27778112330578e-05
5.64301138791321e-06
-1.35090090879835e-05
-1.23075457508662e-05
-7.68305037274596e-06
-1.01863067112865e-05
-2.8358263779804e-05
-3.63388423971685e-05
-3.58537476599822e-05
-3.24655303569502e-05
-4.89986012111152e-05
-2.503517242613e-05
-3.10745006721467e-05
-1.09820575190686e-05
-1.27973736823321e-05
-1.80967898953352e-05
-3.13762963552683e-05
-1.39186861482087e-06
-1.74794925154549e-05
-1.12873957241489e-05
-1.96978715812806e-05
4.14524641208528e-06
4.74771184204448e-06
-1.0542898953705e-05
7.49988267755577e-06
-3.31634114539784e-05
-1.21602918175595e-05
-1.85405136994e-05
-7.63074019285893e-06
-1.51881513036221e-05
-2.62759871891812e-05
-3.67340337357876e-05
-3.43155141903656e-05
-3.29836194653497e-05
-2.58627015600286e-05
-1.38842512474296e-05
-1.54210585902605e-05
-2.6668900971061e-05
-1.17929573845669e-05
-1.16766957719783e-05
-1.17011239640063e-05
2.44372507469342e-06
-7.93594857760838e-06
-1.67187891155309e-05
-2.37266065953245e-05
1.47583401723777e-05
1.68498326110529e-06
-1.33953792675272e-05
-5.99528926290679e-06
-2.55213918634265e-05
-2.18904966973751e-05
-2.41442708495426e-05
2.29080270802406e-06
-2.69163356783057e-05
-6.80613338481607e-06
-2.2227417003726e-05
-2.34210030379348e-05
-2.80325262162816e-05
-3.83339562969979e-05
-8.92201103767293e-07
-1.00128465727561e-06
-2.03572348840328e-05
-1.68135068860695e-05
-4.62609817005226e-06
1.43865639174062e-05
2.04015214816985e-06
-1.14812873901258e-05
-2.25326654548226e-05
-2.50741658186501e-05
-1.32931488503789e-05
-6.76672828160694e-06
-2.80600206057844e-05
-4.84252105012033e-06
-2.74549627724282e-06
-3.53215050906875e-05
-1.19174666085577e-05
-2.51043217243758e-05
-4.85622546637512e-06
-1.23379477303086e-05
-1.39275563638605e-05
-1.12775141582403e-05
-1.00253681707515e-05
-2.89871020513413e-06
-2.74761737359053e-06
-1.2134389637566e-05
-1.05073281804544e-05
-7.33172973553224e-06
-2.54234586120817e-05
-3.31478570060484e-05
-9.13709788434759e-06
-5.17794291954589e-06
-1.32894598909555e-05
-6.82014067029437e-06
-9.44039126093661e-06
-1.43060770754602e-05
-1.32833929467642e-05
-3.23862038302519e-05
-1.55643841134235e-05
-1.15075518338517e-05
-1.73048278762824e-05
-1.95080389607009e-05
-2.90276700513221e-05
3.11862555320014e-06
-8.3351082078023e-06
-2.28018301715104e-05
-3.98989740479418e-05
-2.04983469518246e-05
-1.88269436559677e-05
-2.62881564730304e-05
-1.76510666470166e-05
-1.80352700222489e-05
-1.49445580189521e-05
-3.42805244832945e-05
-2.36713694867302e-05
-3.35265002775026e-05
-5.67029845902633e-06
-1.73426755523301e-05
-2.11064493521222e-05
-7.36853887518943e-06
-2.10220158113764e-05
1.04001470219939e-05
-3.48908487423405e-05
-1.55923440834452e-05
-8.55729082065702e-06
-4.02829486554975e-06
-2.14096343783058e-05
-1.00870730377274e-05
1.11555692937355e-06
-3.75161106542294e-06
-1.6359262757507e-05
-2.99638453462447e-05
-3.2203619610201e-06
-2.13171275693168e-05
-3.56435231048594e-05
-4.00032514734856e-06
-2.74132512253944e-05
-1.84449263350751e-06
-7.42924201736036e-06
-2.99477564771778e-05
-1.9924469118017e-05
-1.51134172626237e-05
-2.883148623195e-05
-2.0483291368828e-05
-2.17214968551518e-05
9.82038611248759e-06
7.53138444569041e-06
2.99576391318043e-06
-1.02854332341373e-05
-1.97353589263757e-05
-1.45733577054322e-05
-3.06974738512153e-05
-4.55618571186632e-05
-2.3232051813227e-05
-1.02589431211609e-06
-2.01642502340817e-05
-3.81516577650874e-05
-3.99996848740525e-05
-1.68497401324902e-05
-2.85991418786866e-05
-2.73960908857029e-05
-1.52852332222856e-05
8.00037701430975e-06
8.63568332479795e-06
-3.43937932461821e-05
-1.56271573206121e-05
-9.65268122114532e-06
-1.18092301981091e-05
-2.07884245342741e-05
-6.62870019838759e-06
-2.3123900886003e-05
-2.29083529401758e-05
-1.96129915079477e-05
-1.05062775810114e-05
-3.7656504763894e-05
-1.34191421903897e-05
-2.01523916202351e-05
-1.88469580166328e-05
-1.51992743961798e-05
-2.61253661208258e-05
-2.40360500389527e-05
-3.76918196367878e-05
-9.44883913971432e-06
-1.94327347739021e-05
-1.07706143628942e-05
-9.7660653512795e-06
7.71186805538812e-06
1.32808643461799e-06
-1.79572602276237e-05
-3.2846071622725e-05
-2.0664623299662e-05
-1.24602368334117e-05
-4.81507770137818e-06
-3.09953634049371e-05
-1.66943898101717e-05
-3.74151813754642e-06
2.72990482055035e-06
-2.8319846101851e-06
6.68954825874425e-07
3.20412248724398e-06
-2.00827974658856e-05
-3.30264923163981e-05
-4.20454036814873e-05
-6.21374183995217e-06
-1.7806749550958e-05
-2.25502010550289e-05
-1.44330538337032e-05
-2.27804967241955e-05
-4.33167837204994e-05
-1.92318759403517e-05
-4.63822430375039e-06
1.84722927061913e-06
-5.20081679710467e-06
-6.17723313791304e-06
-1.40685900409398e-06
-2.10751930209689e-05
-2.30377124703906e-05
5.73470321372376e-07
-8.83799157412312e-06
5.69778184631127e-06
-1.71465485644933e-07
-5.27302109623209e-06
-1.23487386566352e-05
-1.25490464417852e-05
-8.35806689663666e-06
-5.77076988813888e-06
-1.3801119160459e-05
-2.25921072155541e-05
-2.94996022199693e-05
-3.29063013418009e-05
7.35382489670759e-06
-7.94892414756582e-06
-2.78925159608536e-05
-2.78204505585553e-05
-1.67237795042391e-05
-8.19378938608889e-06
-2.63773114323036e-05
7.70543279029417e-07
-3.09176148464515e-05
-1.30251284280764e-05
2.29784114934904e-06
-2.61728630267535e-05
-2.75467509180264e-05
-4.27967246401683e-05
-6.88297112744529e-06
-1.52137739201715e-05
-2.43841413045025e-05
-6.10391887984737e-06
-2.91024826462235e-05
-1.44965286270948e-05
-1.40164316366037e-05
-5.629078598429e-06
-1.87581226940115e-05
-2.27924409453642e-05
4.25399692492533e-06
-5.23776517994336e-06
-2.27727114096107e-06
-1.50904770804145e-05
-2.5449733019117e-05
-2.14259375038554e-05
-3.26180404516495e-05
-2.40945318886377e-05
-2.34878025309995e-05
-3.08722578946621e-05
-2.52043890242986e-06
-2.18200789859104e-05
-2.88262495939017e-05
-2.57328660047904e-05
-3.08379482321841e-05
-4.29070448719185e-06
-3.10480928519591e-05
1.44482721318135e-05
-7.04222276441122e-06
6.63781412704666e-07
1.3795602247144e-05
1.01130683902503e-05
3.87257388969941e-06
4.90787428042902e-09
-1.04725399896113e-05
-1.69707244180794e-05
-2.2184514183113e-05
-2.17027983775005e-05
-2.61698706834118e-05
-1.63374904702126e-05
-2.25785339125835e-05
-4.17884173721042e-05
-2.65200228799806e-05
-3.57025005459593e-05
-4.61905397924934e-05
-4.13433938981606e-05
-4.38983305070039e-06
-9.42737010204807e-06
-2.35393662952512e-05
-1.15100312431699e-05
7.3544659334963e-07
2.91630296395849e-05
-8.83523382751744e-06
-1.64790102764815e-06
1.9129460387123e-05
-3.35292134486569e-05
-2.02722028400735e-05
-1.05942681401476e-05
-2.75099891710249e-05
-3.98449610831464e-05
-1.89283302382524e-05
-4.3643988452404e-05
-2.48826317971103e-05
-3.66519050487513e-05
-3.18538276728008e-05
-8.8462635172234e-06
-2.30762645453245e-05
-5.47838592344904e-06
-7.63396263345498e-06
-7.18500230638506e-06
-3.33643051118539e-05
-2.82311914942268e-06
1.56439297398853e-05
-1.03618035832978e-05
1.6751575805406e-06
-8.27334840177596e-06
-8.39458840823629e-06
-5.45189251451454e-07
-1.40618899772731e-05
-2.09049065474706e-05
-9.62349182439376e-06
-2.33324587613771e-05
-4.82078908221754e-05
-3.4788685426263e-05
-2.19088603592889e-05
-1.02262187208968e-05
-2.88413414903692e-05
1.57155366260715e-07
5.62017196780875e-07
-3.47615158223578e-05
-1.50661520136054e-05
-1.82509339205662e-06
2.01289164838144e-06
1.021449785277e-05
-2.21941934500396e-05
-4.9368094300173e-06
-1.89031593672675e-05
-3.93849636065071e-05
-1.07132550870157e-05
-1.59895593306069e-05
-8.90110358799124e-06
-2.10438717422148e-05
-1.59059348065219e-05
-1.35792048863078e-05
-6.40162371965644e-06
3.15783203099466e-06
-1.99954327741813e-05
-2.63102106224573e-05
-5.01347988559278e-06
-2.02722886478153e-06
3.46208735660922e-06
-1.47207682447907e-05
-7.86939935308201e-06
6.24292019130511e-07
-1.22992551460407e-05
-7.0543319173321e-06
-2.12831446078348e-05
-1.8970441816872e-05
-4.01312493185094e-05
-2.16288388573327e-05
-4.49502380575938e-05
-5.69851017200829e-05
-3.55060896247042e-05
-1.92303391731143e-05
-2.27548532129811e-05
-1.5285031921347e-05
-2.8525098177808e-05
7.66841610495804e-06
-2.94276162678193e-06
-1.09557907288601e-05
-3.85300176528107e-06
-1.73187741486165e-05
6.83997392496302e-06
-1.33081911291861e-05
2.11073402510199e-05
1.98946380822777e-06
5.56921852686184e-06
-5.5699905583537e-06
-3.98109943998317e-06
-1.55544331586497e-05
1.98621343393499e-07
-3.25547884863696e-05
-5.36829606224607e-05
-4.21500376487424e-05
-4.51778162894219e-05
-1.86319283095101e-05
-4.26103548194172e-05
-2.99573300368767e-05
-1.67425687817827e-05
6.41473530271839e-06
1.3477651650014e-05
-8.54589915649315e-06
5.58952576041118e-06
7.49925930299508e-06
1.89282660837061e-05
-1.03675431124068e-06
-2.15084469233968e-05
-3.52477250179363e-06
-1.96407292118203e-05
-2.27090373008388e-05
2.7027413929698e-06
-2.00832071313579e-05
-1.93618304072165e-05
-1.77613940957715e-05
-2.7616723432648e-05
-4.62227098839669e-05
-6.87267959190186e-06
-3.61845601924252e-05
-2.52465290996514e-05
-5.76903834341648e-06
3.34752477452272e-06
-1.66473382482546e-05
-2.80798880706407e-05
-1.15777722745264e-05
-6.70475830513662e-06
-1.04564780615276e-05
-3.09026133728374e-05
-1.08764231821162e-05
1.48723293477158e-05
-1.60597222246559e-05
-1.324429993081e-05
-3.54566387650241e-05
-2.37449954433761e-05
-2.07891756663522e-05
-2.19480504289379e-05
-2.4936634918784e-05
-2.95621429734508e-05
-3.00140213787184e-05
-2.87419909262291e-05
-2.75711933498195e-05
-2.23597096793422e-05
-1.18657603175286e-05
-7.8292378791833e-06
-2.97840060060544e-05
-2.19935067858314e-05
-1.7316783626758e-05
-2.24701907022529e-06
2.65361127094399e-06
-3.60903385643204e-05
-1.01915596670324e-05
-8.37058430563432e-06
-1.03214340108634e-05
-2.77867087178171e-05
-3.48445310572949e-05
4.53739812709971e-06
-2.15649413722961e-05
-2.89997775245958e-05
1.13085303466454e-05
-5.06642720626432e-06
-2.99111090538174e-05
-3.00512070452614e-05
-1.69479544418852e-05
-2.23480234692789e-05
-1.94776528548915e-06
-1.61429395920311e-05
-9.9781457521192e-06
-1.92672204314194e-05
2.4906549880041e-06
-3.94576848665426e-05
-1.14839710430686e-05
2.11651799236809e-06
-1.01507489477441e-05
8.67225304350043e-07
4.3431060070199e-06
-1.03681462470577e-05
-2.70174052832409e-06
-8.90691358424289e-06
-9.260787674193e-06
7.37344022445855e-06
3.08279257769352e-08
-2.16215889536378e-05
-2.89836199065183e-05
5.67376729207288e-06
-1.82968285019989e-05
-8.08659898047012e-06
-1.05812399466275e-05
-9.800463247572e-06
-4.05498786060465e-05
-3.48632318756692e-06
1.39964167102204e-05
-3.68246557432265e-05
2.49402713931692e-06
-1.5775292973369e-05
-2.38040468409919e-05
-7.84854273556458e-06
-3.21356055917432e-05
-2.23765503794709e-05
-1.95237250734156e-05
-2.74504318750649e-05
-3.00822041466459e-05
-1.39273570714303e-05
-1.93872466765928e-05
-1.96520664158689e-05
-2.00145897794803e-05
-5.95860685962664e-06
-2.26815522609403e-05
-2.35908639744855e-05
-1.60627808412088e-06
-2.02934741866559e-05
2.75590044357778e-06
-8.97078064588259e-06
-1.60788611292787e-05
-1.65446361011323e-05
-1.50725392360541e-05
-2.91382893669428e-05
-2.89677255740346e-05
-1.55890206465832e-05
-2.69457801919182e-05
-3.12648335303497e-05
-3.41319396816306e-05
-2.78785828193819e-05
-2.94663987207154e-05
-2.06302991024635e-05
-2.48761681654947e-05
-2.32308725730707e-05
-6.55557961770904e-06
-1.63249181953842e-05
-5.73117202515213e-06
-2.48799094417278e-05
-1.16254314080495e-05
-1.54857038571121e-05
-1.54275758385655e-05
-1.23805413958454e-05
-2.40854422477108e-05
-6.34327229254605e-06
-1.2420461418309e-05
-1.85572258944263e-05
-1.25851364875592e-05
-3.10024535388655e-06
-9.32297032277662e-06
-2.11082838136791e-05
-4.21521823452371e-05
-1.23337719507702e-05
-2.55365328214224e-05
-1.02784439961592e-05
-3.09643163748242e-05
-3.16804690298312e-05
-1.73328097798888e-06
-1.84609234932818e-05
-8.49395810066591e-06
4.13584275203575e-06
-1.17200853979418e-05
1.83651054986121e-05
4.73687825898937e-06
-5.1538057688438e-06
-9.48636388498701e-06
-1.05547364551769e-05
-2.149982826658e-05
4.76601879697228e-06
4.13980203699799e-06
-2.13606427330938e-05
-1.47154181651696e-05
2.83974195628935e-06
-2.17990914369707e-05
-1.50781573340296e-05
-2.3372716979687e-05
-1.64531725977344e-06
-1.90354432089551e-05
-1.86963114840163e-05
-2.4953059100131e-05
-6.49060729606065e-06
-3.3843856072903e-06
-4.71769720563627e-05
-6.96212411217842e-06
8.22700891350515e-06
-1.37801941205383e-05
-2.7465451606168e-05
-1.94504414914778e-05
1.1441612233984e-05
1.73910981230504e-06
-3.21293648347003e-05
-3.07618815372863e-05
-1.68031407170067e-05
-3.15453456685192e-05
-2.06355139309117e-05
-3.48793447600611e-05
-1.42319872913758e-05
-2.67853992160498e-05
-1.58782708301832e-05
-5.87918731464373e-06
-1.93500321511685e-05
-1.45560318159754e-05
-1.93308902985656e-05
-2.41534261643334e-05
1.40127441128345e-06
-1.69523272935324e-05
-3.72414183177214e-05
-2.40770672237687e-06
-2.04895156196419e-05
-4.96486365764775e-05
-2.01082718394924e-05
-1.33066025039216e-05
-2.22329428189766e-05
-4.36579722179745e-05
1.39565694911171e-05
-3.33445165296364e-06
-3.44474056148611e-05
-1.52641088487906e-05
4.77509009017185e-06
2.38837350421171e-06
-1.57520092490222e-05
-1.00912609383641e-05
-7.24883359824856e-06
5.63843029242611e-06
-3.4346928457225e-05
-3.22416829880744e-05
-3.47402243204303e-06
-1.05391846063007e-05
-3.71315727980998e-05
-3.32449523016529e-05
-3.32547112223215e-05
-1.00391178475455e-05
-2.28779773647222e-05
-3.5147124431117e-05
-1.71223872444944e-05
-1.89804507764134e-05
-1.48560280119902e-05
-1.27616782800038e-05
1.05589379787643e-06
-1.40375511543205e-05
7.22378945992989e-06
6.35243504306617e-06
7.98056307985117e-06
4.31985449582322e-06
-1.42968465518029e-05
-1.97430855989497e-06
-2.28890475021406e-05
-1.37877858578079e-05
-4.08700829963292e-05
-8.37380340542111e-06
-1.2037021644337e-05
-8.92453319410012e-06
4.19944284099604e-07
-2.78472154921506e-05
-1.09978246334574e-05
-1.65357511177941e-05
-2.76115487796236e-05
-5.62104772359242e-06
-3.35692002941096e-05
-1.70862380561605e-05
-4.02208797730193e-06
-6.68690696865258e-06
-1.04201640446891e-05
-2.23162412167402e-05
-1.34341712290144e-05
-1.02913525538076e-05
-2.07374399621305e-05
-2.21298049909265e-05
-1.77854225567089e-05
4.33567250446524e-06
-4.38672118516799e-05
-4.94041763506185e-05
-4.13389328016662e-05
-2.74127113824896e-06
-4.51612440433907e-05
-2.40670938966623e-05
-7.45324825412226e-06
5.59276759984591e-06
-2.81775270494928e-05
-5.06165233426341e-05
1.90495960329537e-05
1.5698688553463e-05
-3.90393657280296e-05
-2.33799905062487e-05
9.00296672695779e-06
-5.68447286735638e-06
-2.40001170283849e-05
-4.29260505405809e-05
-3.23684961202813e-05
3.64012480279678e-06
-2.40971270626472e-05
-3.89786497156112e-05
-1.79745645433195e-05
-2.21038944432558e-05
-4.34621929828461e-06
-4.15229911221775e-05
-7.54429247670977e-07
-9.01938263217378e-06
-9.14011852379605e-06
-2.88891740619286e-05
-1.46645307038572e-05
-2.71496111975777e-05
1.24722985893334e-05
-9.91210429027386e-06
-3.75199729006621e-05
-3.98380526790338e-06
7.99004074438443e-07
-2.45565109837347e-05
-2.62332523145299e-05
-2.07426094101439e-05
-8.8364342709261e-06
-4.00461596587686e-05
-1.36680923328177e-05
-2.08536124735973e-05
2.40778282295757e-07
6.03900999034962e-06
-1.88134534982804e-05
-4.74697873349532e-06
-2.81303030005665e-05
3.85358673178959e-07
3.93381808931056e-06
-1.74125691292991e-05
8.52693104658489e-06
-9.0183891996006e-06
7.85999664861732e-06
-1.43531109227448e-05
1.13425209383905e-06
1.03582343885118e-05
2.36998975597218e-06
-4.49164128468379e-05
-1.93634177552077e-05
-2.59988762252747e-05
-3.58374939747285e-05
-3.90977326360605e-05
-3.69252359402667e-05
5.07140179746446e-07
-2.32678291328615e-05
-3.00900789812035e-05
-2.79408775763201e-05
1.95305291882587e-06
-1.10890094865274e-06
-1.15092537246224e-05
-7.55854110246626e-06
3.01531450201571e-05
-2.62736250494739e-06
-3.6065172310742e-05
-1.77868245420015e-05
1.17212286386905e-05
5.50034972624903e-06
-2.42845190337107e-05
-3.78960316179898e-05
-5.12824215423756e-06
4.67720639162962e-06
-3.62240747112011e-05
-3.20035116197285e-05
-2.53249291169139e-05
-1.07396064655245e-05
-2.18362739839628e-05
-3.17925866348893e-05
-3.78419179828513e-05
-9.73107905537052e-06
-1.41246260406768e-05
-3.39234638599346e-05
-6.78605821850375e-06
-2.2463727995174e-05
-1.74308898955413e-05
-1.87501057495142e-05
-5.86883327787442e-05
-1.88813620659745e-06
9.97987143177094e-06
-3.69184387201504e-05
-3.403827649227e-05
-2.42050251960425e-05
2.97683647879874e-06
-1.43225063391503e-05
-3.5408320246451e-05
-2.48634411049486e-05
-7.47325786630731e-06
-2.43572100798136e-05
-4.25082727580765e-05
-3.300622365498e-05
-1.08067193927477e-05
-7.47342988555395e-06
-3.59026007190172e-05
-4.3734680624427e-05
-1.65771517320147e-05
-1.74308100861186e-05
-2.14453824040828e-05
-4.55596561622064e-05
-3.91853609052633e-06
4.07070589180674e-06
-1.37996530658878e-05
-4.37253735531315e-05
-1.25538481532109e-05
6.6608639158424e-07
-5.63645865759994e-06
2.73466156822667e-06
-2.32468399154708e-05
-1.44823141900378e-05
-1.00525773239827e-05
-9.87078797881007e-06
-2.22463833327817e-05
-1.22154472200205e-05
-8.50277226243988e-06
-1.50467225928316e-05
-2.86127676180741e-05
-9.63701205293168e-06
-3.98284324104393e-06
-1.94545797246001e-05
-2.49959593746908e-05
-9.75026090620235e-06
3.10434153050335e-05
-2.14536324431603e-05
-3.67257273412893e-05
-3.29446093957574e-05
-4.0375043252039e-06
-1.92270050119754e-06
-2.28804970041574e-05
-2.75900078481676e-05
4.04893194353609e-06
2.50983557638987e-06
-2.76523197660424e-05
-2.02678302667906e-06
1.41108614846431e-06
-1.77742418405349e-05
-3.01600857448189e-05
-1.46939006285516e-05
-1.2737434940628e-06
3.20493890726239e-06
-3.69584280992855e-05
-6.12789126423246e-05
-5.2931503361302e-06
2.85332576510645e-06
-3.41720948885289e-05
-4.45972301330853e-05
-1.68371563939356e-05
2.7346320179378e-05
-1.07703975420061e-05
-2.82485653219447e-05
-2.40433607750744e-05
-8.52458560150185e-06
-1.77591343702138e-05
-4.00569994550742e-05
-2.56988692384175e-05
-2.30557866368802e-05
-2.62043547983531e-05
-2.48923730105599e-05
-3.77960700062891e-05
-2.99494005402054e-06
2.20356214151279e-06
-3.2154090437332e-05
-2.04714068206366e-05
-2.95399757312913e-05
-9.88528771875158e-06
-1.49456151421307e-05
-6.61595461338793e-06
-1.39938830213961e-05
5.25145625348707e-07
1.42165756808967e-05
-3.40088532681616e-05
-3.85024037987704e-05
-3.86639684248145e-05
5.29461876303891e-07
-2.49455744976367e-05
-3.93591146005154e-05
-3.44709782762434e-05
-1.7489899264111e-05
-3.33301681420244e-05
-5.54027164333989e-05
-2.5089703476452e-05
-7.45735774106056e-06
-8.96350372175717e-06
-2.53598784797952e-05
-1.69041018491292e-05
9.11467999954164e-06
1.04117915934793e-05
-1.62740641517416e-05
-2.77905572267812e-05
-8.47194221292025e-06
-1.57658891198549e-06
1.75562518721175e-06
-8.79870558558621e-06
1.80588697830273e-05
6.67053211635283e-06
-1.55569059033282e-05
-2.39301088668377e-05
-9.56702363375132e-06
-1.03938089380637e-05
-9.73492405644883e-06
-4.95569210218295e-05
-1.76042246953395e-05
-5.48433819806673e-06
3.23938943624503e-06
-1.46651779092661e-06
-3.24593370128149e-05
-3.69754305390736e-05
-2.51347870857135e-05
-3.23053602459874e-05
-4.40062913958169e-05
-1.3880345511642e-05
-5.23984880526802e-06
-4.66860434826957e-07
-2.40817615529793e-05
-6.04784883932605e-06
-2.0644497707062e-07
1.56247048675814e-05
-1.7212881468374e-05
-2.46909184943278e-05
1.9891759844729e-05
-1.19420233224554e-05
-1.13270342281457e-05
-1.24308983870046e-05
-1.87672291924837e-05
-1.41996436828712e-05
-3.27628272316129e-06
-3.50815373974729e-05
-2.73620772128659e-05
-2.75019676618467e-05
-2.91124673949682e-05
-3.76454964996229e-05
-3.84315920413655e-05
-2.23648550888943e-05
-1.65315448854655e-05
-1.21411938613575e-05
2.04563941397626e-06
-1.15518213020233e-05
-6.97460635416679e-06
-9.75901570164454e-06
-1.52446728134044e-05
1.79274646455871e-06
-8.82910662529408e-06
-1.09889399358296e-05
-3.94741727488932e-05
-1.2125864765847e-05
-1.41000749920799e-05
-1.31737983742346e-08
-2.76953463065099e-05
-2.75326742344334e-05
-6.95376245280028e-06
-1.26292363317735e-05
-3.12696675013618e-05
-2.07768502931329e-05
-3.54206868839978e-05
-1.37825317508359e-05
-1.67430793333311e-05
-3.4066917571212e-05
-8.83221545430096e-06
-2.98921646322494e-06
6.54592876874448e-06
-1.26232544273159e-05
-2.99221661731206e-05
-2.7448685839307e-05
3.75491311545378e-06
-2.08003007908792e-05
-1.41611019122686e-05
-4.16921127102708e-06
-1.12877067391468e-06
-2.16377256654914e-05
-2.76492130019806e-06
-1.9544072810768e-05
-2.4916392979951e-06
-1.39289043407567e-05
-8.29066733240211e-06
2.42519028047146e-06
1.43026614597909e-05
3.06208012182395e-07
-3.86844034412767e-05
5.99022350135919e-06
-1.44346707395002e-05
-2.81628402268682e-05
-3.94287969078359e-05
-2.12038131606262e-05
-3.88664030358827e-06
-6.17918610184506e-06
-2.66064600446758e-05
-2.05342436288087e-05
4.44170074828719e-06
-3.12757966852337e-05
-2.4983272872968e-05
-1.43803870292663e-05
2.76734480357926e-06
-2.03902426697035e-05
-1.57765452323911e-05
-3.80738562021469e-05
-1.30625307513097e-05
-3.05452101076902e-05
-2.01240899511331e-05
-1.24832936462786e-06
-2.65596994885973e-05
-3.22519695287593e-05
-1.6958104748038e-05
-5.19871989938295e-06
-1.32559029232227e-05
-2.08074391881109e-05
-1.58421858833953e-05
6.34113268437176e-06
-2.2067619892983e-05
-3.096083721445e-05
-2.6870949495376e-05
3.14821544849974e-07
-3.6718320405282e-06
-4.70687578415622e-05
-1.10424271556045e-05
7.00605290718198e-06
-2.30251774439827e-05
-3.45505372044034e-05
4.35902685975562e-06
-3.595866382499e-05
-1.62009556458962e-05
-3.66498332831477e-05
-9.81263180738376e-06
-8.27751577294221e-06
-1.12871790756103e-05
-2.38531308024353e-05
-3.73069649194283e-05
-1.41621390240424e-05
-2.64477731388112e-05
-2.37579276256715e-05
-1.48858854258276e-05
-1.56105536687042e-05
-2.42185374353945e-05
-1.04658084801387e-05
-3.12529638717432e-05
-1.74804936637688e-05
-3.22703149402828e-05
-7.03127360279323e-06
-7.17759576432062e-06
-1.43936118948001e-05
-1.43681375110229e-05
4.03760124451964e-06
-1.25321545191015e-05
-3.56931603013668e-06
-1.6833587559342e-05
1.45693727786766e-05
-1.89614581213907e-05
-4.37789140449363e-05
-1.17268589086874e-05
-1.64468008057275e-05
-1.49369569490077e-05
-5.22515177038492e-05
-3.4998894383478e-05
-2.49105396289346e-05
-3.53962974272179e-05
-3.57247918344224e-05
-4.23822251923828e-05
-5.18024462370561e-06
-1.54423485531269e-05
-2.67046684318443e-05
-9.07999157260593e-06
6.84175209372148e-06
-3.24459054732551e-06
1.38910860678344e-05
-1.56816876905262e-05
1.35447217347691e-05
7.31867235912978e-06
-7.81983713294952e-06
-1.83933456524413e-05
2.94932713322345e-06
-6.49722565600641e-06
-1.70330563877571e-05
-1.74824554407222e-05
-2.88901753546745e-05
-1.20549249829262e-05
-4.01430181825878e-05
-3.35642306202454e-05
-2.10492016061569e-05
-1.33853654853407e-05
-3.56305017196834e-05
-4.67003571379721e-05
-8.94763397416443e-06
3.37138512881231e-06
-2.09193017085332e-05
-3.3103757381522e-05
-1.09651936508207e-05
-1.24224723300353e-05
-2.36686178818408e-05
-3.98780080244116e-05
-1.06622370304945e-05
-3.60953829068656e-06
-1.968872223437e-05
-2.85548838783761e-05
-1.58520298502712e-05
-3.47274186491124e-05
-1.90114356676894e-05
-4.86752298249726e-05
-2.90766024084427e-05
-3.47065093698158e-05
-2.06161294455591e-05
3.25625086033137e-06
-5.54060184471885e-07
-1.58688347622007e-05
-3.10032527551247e-05
-1.06118916976762e-05
-2.31519884019169e-06
-2.55546255827016e-05
-1.12913104535383e-05
-1.73701690278519e-05
2.86663340791001e-07
-1.2293154604924e-05
-1.32047107169968e-05
-2.54026223277072e-05
-1.48361325944525e-05
-3.50475595098899e-05
-1.69156430761484e-05
-1.02649887459797e-05
-2.20845736680314e-05
-1.36587011031362e-05
-2.47964023922635e-05
8.06946001698065e-06
-2.5937654338527e-05
4.87274554559412e-06
-2.04179797980196e-05
1.00148324060722e-05
1.39892748921397e-05
9.25663059526302e-07
2.61040085611486e-06
-3.43715320495622e-05
-1.1473175930563e-06
-2.05163616393966e-05
-1.509273908997e-05
-3.51424125145124e-05
-2.90878364889772e-05
-2.37535302377701e-05
-1.99585649279098e-05
-3.41038530075707e-05
-1.56482481703365e-05
-1.86602207775264e-05
-2.88923682943131e-05
-4.17055291969824e-06
-1.04372318379027e-05
-1.96941801933484e-05
1.44791227109223e-05
-2.14282525566275e-05
-2.86881600598872e-05
-9.45075312447754e-06
-2.22065196223543e-05
-2.88177063830299e-06
-2.19708126380039e-05
8.23442214289519e-06
-1.71519102913635e-05
-2.25904638067323e-05
-2.64194148203547e-05
-2.11223062445505e-05
-1.92152074075639e-05
-3.38362921034949e-05
-3.02451636011383e-05
-2.44536814056943e-05
-2.38406360953825e-06
-9.1503393011991e-06
-2.57441049834112e-05
-1.8748354177763e-05
-1.35605399435326e-05
-2.32735274237349e-05
-3.33966641551041e-06
-1.65426899124645e-06
-5.96502101336399e-06
-2.23250767795656e-05
-1.79696784954403e-05
4.9253489157604e-06
-1.81765509470454e-05
-8.19784184075788e-06
-4.1224622752466e-05
3.35663890997584e-06
-2.49877741864322e-05
-2.17078552858199e-05
-2.5788842341395e-05
-2.11977587730631e-05
-3.52818132872373e-05
-4.33359811565656e-05
-2.03829002894524e-05
-1.92220511346398e-05
-4.22578796035513e-05
-1.65296206997383e-05
-2.92255987680082e-05
-1.15516958398994e-06
9.04006791681155e-06
-1.55058873057572e-05
-2.21005747997091e-05
3.12897468270883e-06
-1.73032331860108e-05
-1.65857809069764e-05
-5.29569791405233e-06
-1.08419753787046e-05
-1.76545548784707e-05
-5.19273472959227e-06
-1.35196490045897e-05
-1.10403242391028e-05
-3.25137143531217e-06
-2.79799819779284e-05
-1.91351475340977e-05
-2.46146195880174e-06
-4.18507141238223e-05
-2.96521385427771e-05
-2.55395959821441e-06
-3.61977173109914e-05
-2.17065810090216e-05
4.19273970828205e-06
-2.30716551435358e-05
-2.08478527244093e-05
1.0186014217588e-05
-1.90464289748488e-06
-3.20874321887618e-06
-1.76619841918296e-05
-1.72742129837523e-05
-1.26921152628821e-05
-1.57151617274361e-05
-2.13689179655999e-05
-1.08190745586748e-05
-1.9837431225229e-05
-1.80123292226524e-05
-2.77286447626035e-05
-2.72959617164297e-05
-3.11379887529645e-05
-3.9258751608448e-05
-4.13533335821675e-05
-2.20362768102003e-05
-2.76453412494808e-05
-8.66875915996821e-06
-3.49359538988412e-06
-1.84400950270185e-05
-2.59556093859779e-05
3.18503345409103e-06
1.69661408922139e-05
-5.36842814160313e-06
1.14138529351744e-05
1.23988945091292e-05
-4.46274257898592e-07
-2.22974969157976e-05
3.99514546565743e-06
-3.253165846759e-06
-2.99207748570049e-05
-1.69923394862331e-05
-5.61928931560634e-05
-6.02107373021663e-06
-2.38460198507181e-05
-3.40471010347038e-05
-2.77470874770504e-05
-3.1931146608344e-05
-2.34168497634793e-06
-4.13019989907401e-05
-3.65504102231303e-05
-7.52629382967397e-06
-8.00637995248986e-06
1.36221955362573e-06
-1.23616678777085e-05
9.94354514644391e-06
-1.9235171943467e-05
9.10539226391233e-06
-1.22362446059138e-05
-1.77499626520829e-05
2.35107775085689e-06
-1.51358178563625e-05
-2.31528903183451e-05
-2.60666090595152e-05
-1.26010594080435e-05
1.26881668599875e-06
-1.06456083964633e-05
-2.2624280608514e-05
-7.0186459906531e-06
9.22167806615782e-06
-1.06944321057236e-05
-2.74414360110096e-05
-9.35234113164305e-06
3.37727964303897e-06
-1.30786615105717e-06
-1.57679332471332e-05
-2.69348318013818e-06
1.89422368068061e-06
-1.53696114469691e-05
-3.17964171130229e-05
-1.80018123376258e-05
-2.16300888134616e-05
-1.93384062152609e-05
-2.03247631601019e-05
-3.13923888015787e-05
-1.08296802444825e-05
-2.183239345659e-05
-1.37037972532196e-05
-2.88704913018455e-05
-3.26894722999145e-05
-1.45805971298765e-05
-1.8697085317496e-05
-2.29577904764905e-05
-1.16761653899378e-05
-1.31730095309833e-05
-4.89496577010366e-06
-1.77959922206101e-05
-2.50798325745423e-06
9.64889998862093e-06
-7.02619846442041e-06
-1.77151245567799e-05
-3.44675205908376e-05
-3.76375951514767e-05
-1.43423916744244e-07
-2.35231476643493e-05
-4.20413717942608e-05
-2.40736531353406e-05
2.75920010624807e-06
-1.01801481981904e-05
-1.91450573915012e-05
-1.48960049760294e-05
6.795254782102e-06
-1.59459114820047e-05
-7.35303987988812e-06
-6.73929022909146e-06
-1.03911183413526e-05
-1.78516608870961e-05
-1.60925810356004e-05
-1.81244998800028e-05
-1.13147981715396e-05
-1.66826534631726e-05
-3.48611915988638e-05
-2.16846656098245e-05
-1.8998062531246e-06
-5.11983735613349e-06
-3.40554520627559e-05
-4.8141171774219e-05
-1.02927298722467e-05
-1.26797411405057e-05
-3.79047948600998e-05
-1.75915031435324e-05
-7.6080339227347e-06
1.44869462580622e-06
-1.40716039693603e-05
-2.61499737822061e-05
-2.09306387071005e-05
-5.64397728646628e-06
2.057369637807e-06
-1.70074434512109e-05
-1.08884819423891e-05
2.30241270938485e-06
-4.31505149315153e-06
-1.91587441117953e-05
-3.24841914682868e-05
-7.37197205695525e-06
-1.46534663985253e-05
-1.42762523043891e-05
-2.52884040795586e-05
-2.18200610337163e-05
-1.64818046643344e-05
-3.13399073202909e-05
-1.80976353962873e-05
-1.20236882178426e-05
-7.89622755346357e-06
-1.73982524637349e-05
-1.20332553709604e-05
-1.44394084926884e-05
1.76327818302059e-05
-2.7085548845154e-05
-1.06436005123048e-05
-1.58709086036424e-05
-4.98957000925797e-06
1.43395016318026e-06
-4.12879707596691e-05
-3.8335376472858e-05
-2.77553637440946e-05
-2.56201067207911e-05
-7.48903733629337e-06
-2.08054378127546e-05
-4.161694322433e-06
4.84167818742695e-06
-2.02794133495339e-05
-4.10094246141505e-05
-2.48226221920731e-05
-2.40714549413382e-05
-3.47503207958294e-05
-1.34684571360515e-05
-1.45766470298879e-05
-3.67670330876574e-05
-3.23933453520102e-05
-1.58984604116404e-05
-1.83431133041541e-06
-7.16472618550138e-06
-2.41929153453148e-05
-2.81484956013622e-05
-1.87822091319148e-05
-5.76902552481189e-06
-2.24456324211447e-05
3.56583471142786e-06
-8.00077596613605e-06
-8.29453411768986e-06
2.03611948989227e-05
-7.04151951839735e-06
-2.33132263016223e-05
-1.2651800922921e-05
-1.2578179665008e-06
-2.89382723236351e-05
-1.48872000637483e-05
-2.3773743160331e-05
-1.52290740377402e-05
-1.26463779408213e-05
-2.58129975955956e-05
-5.75568306193662e-06
-4.13500541938369e-05
-2.98394266539568e-05
-2.93577787309345e-05
-2.84259861504045e-05
-3.04023396403652e-05
-2.90075990665776e-05
-1.70424704682766e-05
-1.7232273422569e-05
-9.248394071678e-06
-1.11082759753469e-05
-7.10048786991411e-06
-1.5403296177104e-05
-7.21026631736661e-06
-2.31792752216284e-05
-2.40675099525659e-06
6.12592813427057e-06
-2.47710579375713e-05
-2.1276017404509e-05
-1.36719906102834e-05
-3.82694866768407e-05
-3.07364083507457e-05
-1.14701569409546e-05
-9.4036845915067e-06
8.19517216614557e-07
-2.55048504527203e-05
1.33986677480763e-05
-3.24252640166152e-05
-2.29757799296754e-05
-3.1154935840346e-07
-1.88257964324503e-05
-3.5435169151621e-05
-1.95755051149133e-05
-2.31389394384911e-05
3.10719174551766e-06
-1.72090915987763e-05
-4.93351747675189e-06
-1.37587859782106e-05
-1.51888439809235e-05
-2.75990234758511e-06
-1.67411513235792e-06
-2.90330197208856e-05
-4.41611745816696e-05
-3.18678578141472e-05
-1.68918932189427e-05
-6.36608829768636e-06
-2.07450478790107e-05
-1.65319728538376e-05
-6.16649186301371e-06
-9.495769369963e-06
-1.49396943380941e-05
-8.25259554655091e-06
1.5138672453083e-06
8.81010126413459e-06
3.48861241013084e-06
1.3280646636006e-06
3.6586259351677e-06
4.37643616541559e-06
-8.01135982008673e-06
1.32785103058149e-05
-2.3453566213073e-05
-3.47415649124382e-05
9.32322595149208e-07
-3.08050240369882e-05
-1.76433862809836e-05
-3.51001470206023e-05
-2.99661656788221e-05
-3.33778021004674e-05
-3.66503141929883e-05
-3.90278089284863e-05
-2.28865360755823e-05
-2.10772967904504e-05
-1.16777749756032e-05
-3.77579610176269e-05
-1.94564645217299e-05
-1.5357178789548e-05
