# Supplementary material for: Research on computational propagation and identification of mine microseismic signals based on deep learning
Source: PLoS One. 2025 Oct 22;20(10):e0334641. doi: 10.1371/journal.pone.0334641 (PMC12543183; doi:10.1371/journal.pone.0334641)
Supplement: S9 Data — (ZIP) [file pone.0334641.s009.zip › 000101100000484.xlsx_0.txt_24.txt.txt]

8.20411526796524e-06
1.23669754399444e-05
5.2527944225077e-06
-1.14174616693308e-05
-2.33442712048683e-05
-1.80965873070983e-05
-2.68213261500825e-05
-3.5107803333187e-05
-1.90415561309254e-05
-3.01175424096529e-05
2.72833410213735e-06
-1.36090222745158e-05
-3.26653016386814e-05
-4.33904971194948e-06
3.16801199331714e-06
-2.60205722870398e-05
-7.43706278225669e-06
6.50533973225462e-06
8.46105576825227e-06
-3.20689421695809e-06
-1.54987716087791e-05
-3.4201747893703e-06
1.29413182716233e-05
-9.66716858520092e-06
-1.41488360474798e-05
3.42546142898493e-06
-8.76022547795076e-06
1.03689995577016e-05
-2.99312431062705e-05
-2.84629432814827e-05
-5.28645928813733e-06
-1.02214723256497e-05
-2.26205480192765e-05
-1.64293715473218e-05
-2.144597872485e-05
-1.19527842281539e-05
-7.28634183528075e-06
-1.70688648926838e-05
2.49711708564062e-05
1.70705754919929e-05
-1.05260348226276e-05
-4.22893188009195e-07
7.63369495522895e-06
-8.96915198228701e-06
4.52294306574325e-06
-1.32962200032501e-05
-9.92492317487565e-06
4.23129568273914e-06
-1.75461235873182e-05
-2.75784878095873e-05
-1.80465563131847e-05
-3.69107980678274e-05
-2.52429271133951e-05
-2.57109638417368e-05
-3.79622869719514e-05
-1.3897180755401e-05
-1.94026226324887e-05
-1.32366257097963e-05
-4.6946528659366e-06
1.48150914079645e-05
2.55071936398968e-06
-3.41991335188326e-06
-1.34471185301567e-05
-6.21121546283811e-06
-1.05691904739785e-06
1.05649505626511e-05
-5.22115991216273e-07
-2.8784838867908e-05
-5.97683095227658e-06
-8.91888388857338e-06
-3.4093672572841e-05
-2.76132571127846e-05
-1.60246982594248e-05
-2.6322519845748e-05
-2.60505600253293e-05
-3.97573608412441e-05
-1.82191279405776e-05
-1.73144039989434e-05
-1.26113171128307e-05
-6.78811141256228e-06
3.75280079107973e-07
9.58343147266692e-07
7.15338026369772e-06
7.22043506680714e-07
2.73738398019717e-06
3.20181229259963e-06
5.02989803696972e-06
-1.26239058797116e-05
-3.52270513834956e-06
-1.27534094970409e-05
-1.94127217885084e-05
-7.0511488896558e-06
-2.62880520881058e-05
-2.82672636514905e-05
-2.40200724207208e-05
-1.73503215734706e-05
-2.13756574500934e-05
-1.42817697344407e-05
-1.10360972415221e-05
-2.51694860806253e-05
1.12070661422549e-06
-1.14437964930357e-05
-1.69090255553521e-06
1.31593179509333e-05
1.01054595357944e-06
-1.9776875439674e-06
1.14823159696004e-05
-1.03475553034166e-05
-5.6805526630314e-06
-5.36629587732879e-06
-1.98586729739665e-05
-9.71609317328018e-06
-1.68468389088925e-05
-2.92165608354379e-05
-7.40138445884723e-06
-7.33103282267435e-06
-2.55497278162888e-05
-2.84186419641455e-05
-2.08048945307218e-05
-1.53124183739957e-05
-1.21629843382815e-05
-2.10272818986874e-05
-1.66066629899345e-05
-2.91306916148072e-06
-1.00337500656963e-05
-1.13465798621615e-05
-2.02457942813301e-05
-1.20171606597504e-05
-3.50563767416078e-06
-1.28494679017442e-05
-2.50089181947807e-05
-1.58218130450109e-05
-2.20589156569476e-05
-1.08205289892434e-05
-1.67649310967809e-05
-5.20158866454501e-07
-1.53886042658593e-05
-2.08722345409698e-05
-2.72520747361338e-05
-1.13567134582426e-05
-2.77018052713288e-05
-1.62766859960555e-05
-2.31572004726228e-05
-1.27613993934057e-05
-1.1913904339405e-05
-5.26628759432495e-06
-2.45346757749557e-05
-1.62312972013953e-05
5.1091811755503e-06
-5.80349539038049e-06
-1.70837136289005e-05
-7.99521332117854e-06
-3.68000114866237e-06
-9.57801112560373e-06
-1.45114011323568e-05
-5.67908858827053e-06
-1.43537710185845e-05
-1.55100174620457e-05
-2.57010879729337e-05
-1.67027247544206e-05
-2.30968730845867e-05
-1.19712487384476e-05
-1.18851647896821e-05
-2.04317183457674e-05
4.08820638409828e-06
-1.58325404934497e-06
-2.81567232803773e-05
-1.32151870236981e-05
-2.46177242504162e-06
1.97660689103614e-05
4.25839895831281e-06
-8.47654670421757e-06
-9.94566461220627e-06
-1.55513250339583e-05
7.92275598112559e-07
-1.8310719569082e-05
-2.31756590246675e-05
-1.19071161674202e-05
-1.60712170344754e-05
-3.2154005789371e-05
-2.68378559348661e-05
-3.60358296554861e-06
4.38004299948345e-06
-2.70416320211985e-05
-1.86000696724043e-05
-9.77709089294253e-06
-6.99003236023783e-06
-1.64941899915434e-05
-1.55188740437769e-05
-6.63928455129968e-06
6.3995313580949e-06
-1.5487540309058e-06
6.5702764540722e-07
-2.5638463479888e-06
9.22808465534141e-06
-1.94499883151207e-05
-2.11020905489262e-05
-4.05172733439018e-05
-2.01043887721537e-05
-9.44507501245737e-06
-1.09936066935942e-05
5.4799038535483e-06
-2.50649559560865e-05
-1.25814392456922e-05
-1.38685255020461e-06
-1.19777283282283e-05
1.11662236428422e-07
7.45350931711122e-06
-1.23675555364447e-05
-6.66111484571137e-06
-9.52302995286349e-06
7.03521286737794e-06
-1.30741189560194e-05
-1.85615816749049e-05
-6.43893028146388e-06
-1.62367282166034e-05
-1.39075557689646e-05
-3.5484469874104e-06
-1.56968114575918e-05
-1.54844769385768e-05
-2.77420520671783e-05
-2.68167918649722e-05
-3.81272618344685e-05
-3.10080634146965e-05
-3.53968091408612e-05
-6.49565960417571e-06
-1.01046999604775e-05
-6.34357628570198e-06
-3.91355604372868e-06
-2.92691502836025e-05
-2.70714575681503e-05
-5.36727936302897e-06
1.76320074827641e-05
-9.83743458512305e-06
-2.11070799279439e-05
-9.44507974970485e-06
5.06370645555381e-06
-1.0163421290737e-09
-3.09912219659809e-05
-3.07476770905205e-05
-2.21139342776774e-05
-2.69747705939993e-05
-1.36888805862659e-05
-1.71399812283427e-05
4.59304043914963e-06
-1.32984550448187e-05
-4.24895357531098e-05
-3.52069427412988e-05
-6.31140855629529e-06
-5.00315432883443e-06
3.55633628542417e-06
-1.48358563774584e-05
-7.76614744290371e-06
-2.75172875265992e-07
-1.04661626196404e-05
3.85354593469067e-06
1.81575807722209e-05
3.17997996785052e-06
-1.44874545375468e-05
-8.44037008357594e-07
-6.21653795188426e-06
-8.90566631835219e-06
-2.33963276714785e-05
-3.68691043525157e-05
-1.29063082108908e-05
-1.33731736808216e-05
-4.37334804832714e-06
-3.26649073225454e-05
-3.45644157322753e-06
-1.27764099084387e-05
-1.88154526190452e-05
-1.92966231404527e-05
-1.74355878588664e-05
-2.71845234658127e-06
-3.23747275842183e-06
-1.23223994359619e-05
-6.27685196086819e-06
-1.4431305738637e-06
4.36565438594766e-06
2.21394982007091e-06
-2.12482269072332e-05
-1.45640564889153e-05
-1.08025582824917e-05
-9.86074984808091e-06
-2.62310306339663e-05
-1.77553695402162e-05
-2.40537067429716e-05
-2.83945719173445e-05
-2.93238834907345e-05
-4.4127323830725e-05
-1.46664886537883e-05
-1.46792746774239e-05
-1.40073363470099e-05
-2.77812572629028e-05
1.8630895306172e-06
-4.57850914465719e-07
-1.66529694254063e-05
1.01639822221926e-05
6.09987145134764e-07
4.59770782870509e-06
-2.93720454497567e-06
7.44812095647297e-06
-1.55699104029736e-05
-2.53263332591838e-06
-1.0973693503615e-05
-2.2380603536088e-05
-2.53028741676991e-05
-1.44151075609958e-05
-1.88428498553963e-05
-1.67152699167253e-05
-1.32129951255085e-05
-9.63641773696697e-06
-9.14286343896783e-06
2.87786929579407e-06
5.87418315330176e-07
2.83280351887016e-06
-1.47976753817574e-06
-6.36546518992886e-06
1.2560828403954e-05
2.39277803722556e-05
5.88905048184965e-06
1.74494516417611e-05
-7.35954667048479e-06
-1.47410039291038e-05
-1.64832701931939e-05
-3.21230131757138e-06
-6.22576472319017e-06
-1.3687267246344e-05
-4.9816009494185e-06
-1.16397430832333e-05
-2.20937338668694e-05
-3.41945068855127e-05
-3.38559682053889e-05
-1.8409425513565e-05
-2.23781199373309e-05
-5.17394567693771e-06
1.77077804077786e-05
1.41448207573931e-06
-9.47935303219322e-06
1.06265120521362e-05
5.53820200135062e-06
4.66396142958837e-06
-5.54856967191469e-06
5.71206205426607e-06
-8.55811691505517e-06
2.80295200704862e-06
-9.77948250268242e-06
-2.62675357012083e-05
-6.47793000518917e-06
-2.25900729293585e-05
-2.26924739131245e-05
-2.83290778908054e-05
-1.46692043479728e-05
-3.25161236293445e-06
-1.72105886370252e-05
-1.7631902355472e-05
-2.34024016744862e-06
-1.07627001332839e-05
1.63367764153757e-05
3.40880241272047e-06
8.62435819760243e-07
-4.74665554237583e-06
6.60019660031869e-06
1.15639143961837e-05
-1.09026541335441e-05
-2.36165084653463e-05
-9.77128326181546e-06
-6.28714206718968e-07
-3.35169146237393e-05
-4.42695015594839e-05
-2.68786440706299e-05
-2.94183041370668e-05
-2.4683844058784e-05
-3.41202090398194e-05
-3.84803698555244e-05
-7.92148206422602e-06
-6.46138820410829e-06
-5.06033306778359e-07
8.94845616986685e-06
2.3399104272652e-05
2.3264068769648e-05
1.09244936241969e-05
2.05010854717733e-05
-6.34246060567615e-06
5.44186507650643e-07
2.43760425873679e-06
-7.12528911915471e-06
-8.82392985196727e-06
-3.65778652626965e-05
-3.90731068031202e-05
-4.29709273726028e-05
-4.42787263628924e-05
-3.69417282570941e-05
-2.91249169673178e-05
-4.07665428340805e-05
-2.8380827029482e-05
-4.60516023709348e-05
-3.05260851359579e-05
-1.57019361374539e-06
7.02133481356019e-06
7.78288869853107e-06
1.99001521500005e-05
2.4686343972728e-05
-1.91937126180031e-06
1.46273737800275e-05
1.5851071667568e-05
1.79849181212652e-05
-8.64637826320658e-06
-1.03884700056018e-05
-2.43696627852341e-05
-4.860317677991e-06
-4.34438586715223e-05
-3.17245634438283e-05
-3.89655284976697e-05
-4.85018981057805e-05
-3.36679124311248e-05
-3.83493112616071e-05
-4.31712293624567e-05
-1.67573535354962e-05
-1.70608407093305e-05
1.81655278208064e-05
6.83232689982023e-06
-4.69614667744364e-07
1.3974326338758e-05
1.28465251472782e-05
8.52730319473919e-06
9.12223530541508e-07
1.16001576974497e-05
1.0130851605596e-06
3.55485644711152e-06
-2.49162806887212e-05
-1.07302701558735e-05
-3.58675690135059e-05
-3.24170479563815e-05
-2.97205995654381e-05
-2.91132789323019e-05
-3.26323812176888e-05
-2.99106404683911e-05
-1.98927785065446e-05
-2.09085057718241e-05
7.47722620500048e-07
-1.06107370011536e-06
-2.04555476254289e-06
8.71918366159062e-06
7.68094724174738e-06
8.57534524253328e-06
2.2503685817573e-05
9.86849764105709e-06
1.73796395822011e-06
5.84909318436507e-06
-4.45319957657559e-06
-8.07873571199732e-06
-1.95446677149997e-05
-2.55727735918149e-05
-5.45794803768166e-05
-5.1448829089522e-05
-4.45017596752331e-05
-2.45312058824338e-05
-1.72233018844746e-05
-4.13479678013736e-05
-1.84469637143275e-05
-5.2273067712891e-06
-2.32015975027726e-05
-4.45696438749422e-06
2.7947980457695e-06
7.61651047228686e-06
2.2909490803615e-05
7.78971901597189e-06
1.3798243424812e-05
2.12475442298164e-05
2.79832547975594e-07
2.34778976561349e-06
-2.74236226816838e-05
-4.36192284444117e-05
-2.20701563074485e-05
-3.23084429240201e-05
-4.45388191634491e-05
-2.87654106477338e-05
-3.87621700981108e-05
-2.51994770314901e-05
-3.77584452161652e-05
-1.93351347673334e-05
-1.18471709252879e-05
1.41834921693115e-05
4.66458464366774e-06
1.04898453772959e-05
1.00188704995352e-05
2.34609483585941e-05
1.58762121638216e-05
-3.09748223460019e-06
7.69756230042413e-06
9.92665783986304e-06
1.43565864908158e-05
-1.13572410666429e-06
-2.27630475215165e-05
4.91052262117341e-06
-3.13969662917399e-05
-3.43417305780308e-05
-5.45176374518043e-05
-3.58899901735204e-05
-3.32362679175139e-05
-2.99801814608875e-05
-2.32152746266767e-05
-2.00401847070627e-06
-1.35424950341205e-06
1.06467978880819e-06
6.23010378576925e-06
5.43159212472701e-06
1.63026738439687e-05
1.26995026445524e-05
1.13170310870056e-05
1.54939812250259e-05
1.83651489269693e-05
-2.56168790707799e-06
-8.27885156973849e-06
-3.01485777798953e-05
-3.58622729723145e-05
-3.38302978476223e-05
-3.69440783708435e-05
-3.86306383854974e-05
-3.60575067751068e-05
-3.0250296851043e-05
-4.14422183297945e-05
-2.14408053262255e-05
-2.59059897233664e-05
-1.42882847988847e-05
1.10041476937088e-05
6.24928146361609e-06
6.25001482475438e-06
2.41329882266928e-05
1.24751016859912e-05
2.40982700547857e-05
1.03650671761427e-05
-8.14509983760844e-06
-2.11961930992049e-05
-1.14569386747005e-05
-2.41105751916305e-05
-3.75523645912842e-05
-3.88991215354259e-05
-2.73951504118911e-05
-3.35225321520651e-05
-3.24065760032749e-05
-4.04090414498895e-05
-1.84691561060636e-05
-1.51570861443866e-05
-7.90287656545925e-07
-1.54902387592138e-06
3.83354316013945e-06
1.57155989783755e-05
-4.92633391874982e-06
8.82270605861615e-06
-2.74180439898846e-06
8.16410815133397e-08
-7.2165011989463e-06
-1.60684358813614e-05
-1.07547305448654e-05
-1.33153835122722e-05
-3.04823662512395e-05
-2.3089750977122e-05
-1.8840896501709e-05
-3.11427962422521e-05
-3.08280519169879e-05
-1.76562205170665e-05
-5.08814134575904e-06
-2.82962366398411e-05
-1.63349853769241e-05
-9.56204919847073e-06
4.89911352243494e-06
-3.76003559098271e-06
4.8033209477835e-06
1.36671070214736e-05
6.95787674934931e-07
3.72085615923685e-07
-1.55629798480991e-05
-8.51190794450382e-06
1.21570435266308e-05
-6.54798181383899e-06
-1.66922389495473e-05
-2.02819756565705e-05
-3.97591638719742e-05
-1.07765673541061e-05
-1.81511665525849e-05
-1.23901736517986e-05
-5.9113589096651e-06
-1.68916196007327e-05
-1.96174508258489e-05
-2.24424323889145e-05
9.08059729182201e-06
-2.04532538493239e-05
1.28607171846355e-05
7.95960154514733e-06
1.03862021736394e-06
7.07715924137414e-06
9.68344709763806e-06
-3.56491384918371e-06
-5.61452034594257e-06
-1.97922206147687e-05
-1.33579997861709e-05
-4.38043034713448e-06
-2.78635808761992e-05
-1.69827471515849e-05
-4.13304582841818e-05
-1.98967252173589e-05
-1.38090316336949e-05
-1.57297667109532e-05
-8.05677584889313e-06
-1.74580031596376e-05
-9.20923291659706e-06
6.53989837732907e-06
-1.69672040158536e-06
4.46804870844832e-06
1.48377960819233e-05
9.05566876586279e-06
-4.60931354783011e-06
-4.12840224393981e-06
-1.14342274310508e-05
-8.05387937061183e-06
-1.76697784484408e-05
-1.5254877596944e-05
-1.39950705905399e-05
-2.82813505530606e-05
-4.22778172424437e-05
-2.91657543351234e-05
-4.49437532801973e-05
-2.61970416022704e-05
-2.02553084906597e-05
-2.52054812843067e-05
-3.6368129005414e-06
-4.52048032819946e-06
1.77027183405991e-05
1.13569871967374e-05
-1.55237772023727e-06
1.82794831845618e-05
1.10401243524088e-05
2.70660356852992e-05
1.72966761071472e-05
-1.84233717519995e-05
1.91425708606191e-06
-1.703052796798e-05
-9.51252983223325e-06
-2.37115499570552e-05
-3.89408933151768e-05
-1.03832430962802e-05
-3.07454398804319e-06
-2.27054706340903e-05
-3.24029447182885e-05
-2.50362756337664e-05
-1.45855907703557e-05
-6.85603251129264e-06
-1.24029669245095e-05
5.8366299819244e-06
2.4794674115216e-05
1.65595765426034e-06
1.99026536780192e-06
1.7343412814869e-05
9.34958456345434e-06
8.3849184317468e-06
-4.48945227000931e-06
-1.36051705256312e-05
-2.98703319045942e-05
-1.433831941232e-05
-2.06086412107703e-05
-3.61926603183124e-05
-3.67397957624344e-05
-4.99980416957996e-05
-3.38597564839872e-05
-2.37504240880053e-05
-3.33687209670231e-05
-2.04236736924059e-05
-3.96060620342595e-06
-1.09388675045525e-05
1.48107397226101e-05
6.05039061238495e-06
1.42407866173521e-05
1.56017668054758e-05
5.02664871367861e-06
1.91860333909963e-06
1.73045653314274e-05
-1.1783211234059e-05
-3.31756996055916e-06
-1.00743500176851e-05
-3.06395452212362e-05
-2.92750687384874e-05
-3.91205160137489e-05
-4.74057353076788e-05
-2.82580916333001e-05
-3.95593787909861e-05
-4.65474384448901e-05
-2.77180606343234e-05
-1.14957280952138e-05
-7.969471146637e-07
-2.13634090974507e-06
2.04593419403912e-05
7.00205323594914e-06
-1.64299226872986e-06
1.61000247939268e-05
1.42453638443224e-05
8.35728133054896e-06
1.38861249884721e-06
-1.73144826093897e-05
-1.73805952797752e-05
-2.0293735951739e-05
-9.41057016495158e-06
-2.75135947422142e-05
-4.57708783089077e-05
-4.98086555697118e-05
-2.44965883169101e-05
-3.8588861897219e-05
-3.73876421697776e-05
-2.87940984156218e-05
-1.56157800175948e-05
-6.79526163691012e-06
-1.42562476313284e-05
3.9627314968754e-06
1.84690887178194e-05
1.47666018733617e-05
1.87270186119648e-05
-8.01546057032991e-06
-1.75090404738976e-05
-4.29249345123569e-06
-9.40191570933753e-06
-1.88598676059004e-05
-1.0533281301702e-05
-2.81603061156586e-05
-1.42197746968829e-05
-2.47887288792391e-05
-5.03872951581675e-05
-2.91200854384229e-05
-3.90383168333615e-05
-3.20820638848854e-05
-2.5202641484517e-05
-9.24494633889643e-06
-8.14717334993164e-06
-1.8062394633029e-05
-4.81372648462245e-06
7.99198784495274e-06
7.3912023746997e-06
-1.12402063430483e-05
-3.40357068968369e-06
-1.82693484805215e-05
1.1345178334826e-06
-2.77719094748013e-06
-1.52038565355456e-05
1.12989619728451e-05
-3.93288547498259e-05
-3.90450973139958e-05
-3.95805314630416e-05
-1.70367041130862e-05
-2.27970615292597e-05
-2.85912078315938e-05
-2.81746004820176e-05
-1.47184846375576e-05
-6.52160306648596e-06
-1.58882146808161e-06
6.43458194688527e-06
1.25746551748412e-05
2.55471020589317e-05
3.21921251436684e-06
2.58929259948135e-05
-9.55898838639281e-06
-5.72689533291895e-06
-6.78111117019164e-06
-1.52667950334844e-05
-1.99496877808344e-05
-1.39961997449764e-05
-4.04503255648629e-05
-3.50401162496073e-05
-2.93453637846386e-05
-4.3862275265101e-05
-5.06267532954938e-05
-3.04171204830156e-05
-1.83325897084381e-06
-1.90738201720423e-05
-8.11369349299861e-06
-3.19694932807694e-07
-9.19790123896819e-06
1.01475733283105e-05
1.91458737204795e-06
4.69692877734851e-06
1.5105771491752e-05
2.7323306551373e-06
1.27068770465216e-05
-2.0556195846744e-05
-3.27796773831288e-06
-1.70999726034825e-05
-2.7871286110648e-05
-3.63884866308804e-05
-5.41886329459255e-05
-4.87661342098313e-05
-3.02099497899139e-05
-4.53653521543357e-05
-3.07926574289501e-05
-1.2978360820807e-05
-7.58369167199029e-06
-2.75755447615655e-05
-8.86752193678932e-08
-1.51747364056028e-06
-3.54023086509933e-06
2.68287312292521e-05
-4.74903008940401e-06
9.14143828905033e-06
7.83051321301843e-06
-3.71065947606069e-06
-4.88287837080802e-06
-2.77674226732158e-05
-2.95188405767381e-05
-3.59205074752023e-05
-1.59455599044488e-05
-2.00416201079976e-05
-2.88941201304009e-05
-4.20861397353005e-05
-5.05182628522989e-05
-3.65941960119394e-05
-3.61924285484441e-05
-1.96253008065576e-05
-1.4222317244327e-05
7.5272957404323e-06
1.50700824031211e-05
-1.18515706490841e-05
7.78273381174808e-06
-2.00346516640734e-06
-9.44903337882234e-07
2.24448283383635e-05
-3.91592476676748e-06
-6.37231635181468e-07
-1.79192818422473e-05
-2.28325713277345e-06
-1.42747458187568e-05
-4.49315902799284e-05
-3.06184150743468e-05
-2.49551418272126e-05
-4.94140174154985e-05
-4.08691918556529e-05
-3.46544912910322e-05
-2.13603827317561e-05
-8.12430379665678e-07
-4.26609965330363e-07
-5.71420499852465e-06
1.14707265830959e-05
7.69255375215878e-06
-7.83011826160168e-06
6.8801312056274e-06
3.6267002320471e-07
2.46377148889445e-06
1.86556307111826e-05
-3.8905499614507e-06
-1.92928285836098e-05
-9.8728165946492e-06
-1.5295425482862e-05
-3.02217557465701e-05
-3.36145297636893e-05
-1.60681200596644e-05
-2.56434848994151e-05
-3.94743197571071e-05
-3.07524379669536e-05
-1.35782009532066e-05
-1.14600713924035e-05
-5.72190880908133e-06
-6.76718487497347e-06
-2.92672889639929e-06
9.51580299533747e-06
9.60087872322389e-06
5.01124203935062e-06
8.14422877289709e-06
-2.74208471971203e-06
6.08676099069933e-06
-1.9142212601677e-06
-3.0619012084e-05
-3.33866983174039e-05
-2.52356221744464e-05
-1.01040999114755e-05
-2.35052215185652e-05
-4.31828071949211e-05
-3.80945458426623e-05
-2.08340027818599e-05
-9.29856602894451e-06
-2.5072832678015e-05
-1.31478752387694e-05
-1.46772559313166e-05
8.35606073707923e-06
-1.47122313415308e-05
-8.96476183238099e-06
7.6079296915719e-06
8.20201327376148e-06
1.45097736844399e-05
1.6403690338099e-05
2.80224645397464e-06
-1.4646259125602e-05
-3.40872520486273e-06
-2.06022278691434e-05
-3.89883076339424e-05
-2.20038849550199e-05
-3.36596527885779e-05
4.43667562433923e-07
-8.31102460110644e-06
-3.08930762505271e-05
-1.78528443757441e-05
5.84621081638109e-06
-9.11334831171966e-06
1.239735202925e-05
1.39305316890473e-05
2.13998206189331e-05
-1.03958889497795e-05
9.97078530115086e-06
-9.10541433417493e-07
-9.94785219847922e-06
-1.52258151896236e-06
-2.21002817925618e-06
2.04900662031091e-06
-1.82986122928522e-05
-3.29179466102407e-05
-2.87644972275575e-05
-2.50452144875478e-05
-3.15114326312316e-05
-4.08209721865948e-05
-1.9855368622281e-05
-2.46849292233922e-05
-4.47060851106018e-06
-1.22649377288192e-05
-8.47160912434956e-06
-2.71199654542552e-06
9.73698593114027e-06
8.03407861149469e-06
6.19805061046631e-06
9.88110432039697e-06
-5.68436395857711e-06
-6.67442580206246e-07
-6.75185441044911e-06
-2.65608764730891e-05
-2.21055248308131e-05
-2.26572226013253e-05
-3.26585145273343e-05
-2.82280362736214e-05
-3.60850500314024e-05
-1.15382684028652e-05
-3.10156833214351e-05
-2.49963691322675e-05
-2.68085790939875e-05
-2.97221193738275e-05
1.03827175723121e-06
-1.52271329799503e-05
-9.03143242984816e-07
1.87280029022065e-06
3.77951072617916e-06
1.13968445404146e-05
-7.78414582813401e-06
-5.3363863114597e-06
-2.7758778760068e-06
-1.59610301334058e-05
-6.87331899926647e-07
-1.43320845804705e-05
-1.49581249945967e-05
-1.66203548907104e-05
-3.21880881568512e-05
-1.79371878084242e-05
-3.36613091907867e-05
-1.2967825314337e-05
-2.11858032836403e-05
-2.59041950916545e-05
-1.95665529061246e-05
-5.65437359349785e-06
-8.22095100275203e-06
8.29992052446908e-06
8.38845854541817e-06
-2.21911661937043e-06
-4.85478438389171e-06
1.72228860282764e-06
-2.25710294279768e-07
-7.41199288161555e-06
2.08660532018793e-06
-4.48243605325534e-06
-1.85596074590967e-05
-2.3494415794453e-05
-1.93676532061381e-05
-3.79164938908293e-05
-2.12533509205607e-05
-2.88534841751014e-05
-1.30382443785682e-05
-1.75165581453423e-05
-2.02183225062166e-05
-2.56507942494409e-05
-1.96589798766178e-06
1.49585527845512e-05
-3.32844557113366e-06
5.23789023766393e-06
6.52982323792486e-06
-1.51578048820104e-07
-3.80909235810239e-06
-1.04608833365177e-05
5.05013389190272e-06
-1.68366716693759e-05
-3.89681996453927e-05
-1.9619959227857e-05
-1.8236310860605e-05
-2.22172728666246e-05
-2.96211127708304e-05
-2.06126541844366e-05
-2.95839298398848e-05
-1.61999766926138e-05
-1.8626750880562e-05
-3.40917836806596e-06
6.1252365063609e-06
7.48902134215982e-06
6.5968961243984e-06
7.37758254816799e-06
1.51711155955573e-05
1.86927641471047e-05
-9.42713851338979e-06
-1.16415463714983e-05
-6.53513879736114e-06
-1.69290014238525e-05
-8.05905376311257e-06
-2.27450692385692e-05
-4.21123829096859e-05
-4.64131886955319e-05
-4.2121955768624e-05
-2.33356768227618e-05
-2.93047443508066e-05
-2.85415441731575e-05
1.34628487178389e-05
-1.58438393657362e-05
-1.13396579980583e-05
-6.45158225527326e-06
1.75937033579618e-05
-4.48157915284618e-06
6.2695948857779e-06
1.61999333041649e-05
7.87438590947689e-06
-2.55071335209359e-05
-4.76084167137777e-06
-1.04484109860861e-05
-2.15845812985932e-06
-1.86411855639271e-05
-3.2426901322156e-05
-3.34147299896122e-05
-1.40013204494882e-05
-1.12145853082669e-05
-2.69797775951798e-05
-1.81485184441334e-05
-3.51485664452758e-06
6.83332732628566e-06
-4.77163013024437e-06
5.68193883012132e-07
1.98234034081967e-06
2.14179264285628e-05
2.12556004385743e-05
-2.17743687485765e-06
-1.06727115370474e-05
1.51941315410185e-05
3.21551514082172e-06
-7.28496677754503e-06
-2.49627888095697e-05
-6.88852220752321e-06
-1.69644099961897e-05
-3.08697955270073e-05
-3.04145710900288e-05
-3.7261517519373e-05
-2.92742726692852e-05
-2.0859927643717e-05
-2.175986160514e-05
-2.42884984532887e-05
6.58983360538018e-06
7.36450518105251e-06
1.06503627478941e-05
2.28308244409776e-05
1.41104162106964e-05
5.14321657689341e-06
2.24476128611841e-05
8.70419025114753e-06
-4.08734924922815e-06
-1.70179278385646e-05
-1.39922707232861e-05
-2.61615847585471e-05
-1.81192804121476e-05
-2.67303319944066e-05
-2.84203445423441e-05
-2.06148192470191e-05
-1.23240234459416e-05
-2.78056498876597e-05
-3.17608733770093e-05
-1.34175527933208e-05
-7.42223446342293e-06
-1.95048346486398e-05
-9.14808045519099e-06
1.24350036092713e-05
-2.33697932030761e-06
3.3760464386684e-06
-4.93352936094001e-06
1.38373719942835e-06
2.90584973015596e-06
8.7241249829785e-06
-5.33376298090946e-06
-5.82406863677924e-06
-2.04515678760408e-05
-1.62852090276858e-05
-1.55438313224806e-05
-1.84850742891843e-05
-4.6264496449543e-05
-2.03675516079021e-05
-2.20026231624859e-05
-3.49976484102211e-05
-2.95616794917865e-05
-8.03603688242132e-06
-1.58663542738248e-05
-2.88989775839567e-07
5.64483321699311e-07
-7.5252475079459e-06
6.07323360691351e-06
7.19559327298085e-06
6.07093798164838e-06
1.05352903763298e-05
8.50673113420424e-07
-5.70970527781908e-06
-1.54603654236099e-05
-2.77197352115425e-05
-1.899376425455e-05
-3.38637088716957e-05
-2.57010997350362e-05
-9.99310687795461e-06
-3.41591337966791e-05
-7.61191535313515e-06
-1.36114466982526e-05
-3.33289408306451e-06
-2.04150640251524e-05
-5.38787411200338e-06
6.655069902434e-06
1.38363178039214e-05
1.75110523736995e-05
4.95633256651771e-06
6.67428448480376e-06
-1.07525080500211e-06
-1.76697833443711e-05
-1.53596974348416e-05
-1.16001065530897e-05
-1.29095066478043e-05
-1.23813419527167e-05
-4.0092948818635e-05
-2.95464267026358e-05
-4.04993162379591e-05
-3.1623132503896e-05
-2.99373970215607e-05
-8.31101262285505e-06
4.72976431577359e-06
-5.7201679652549e-06
1.42245818680064e-06
1.2331042404687e-05
1.34573177391951e-05
4.04694128652686e-06
3.45206523024001e-06
-3.53710034175756e-07
-7.57677281298208e-06
1.16097697181743e-06
-9.50007983183316e-06
-2.03674704838544e-05
-4.73053294212406e-05
-2.84479928698301e-05
-4.48690920466023e-05
-3.73572605495809e-05
-5.73317742581601e-05
-2.42380053615418e-05
-2.42556692191724e-05
-1.38974292017936e-05
-2.08882462572196e-05
-1.63621901167138e-05
-6.85899835708599e-07
-1.33443081764703e-05
5.29668129404482e-07
-1.41847247839818e-05
2.08364566544477e-05
2.80302298393811e-05
1.60019657439566e-05
-1.13081779956922e-05
-1.72993503768696e-06
-1.65716213001568e-06
-2.98639838850623e-05
-2.12206431718896e-05
-3.43422159809501e-05
-1.10557426955633e-05
-3.47514943367962e-05
-2.51182820183178e-05
-4.09493952905455e-05
-3.48199091872842e-05
-1.41493998503489e-05
-1.19045036495368e-05
-9.66654613785769e-06
-6.92050023434101e-06
-3.96246502116126e-06
1.00037918859258e-05
-2.58848703561163e-06
1.07114196468429e-05
1.12685356412676e-05
1.05242479624882e-05
8.9909432353542e-06
-3.7434342257622e-07
3.66601320939896e-06
-1.33021046414115e-05
-1.59300125575924e-05
-4.91335180437141e-05
-3.08054445148535e-05
-1.8837223434545e-05
-4.67123986007087e-05
-3.43912991610516e-05
-2.12798450781111e-05
-1.89667965694214e-05
-1.42309737010438e-05
-1.38395035139249e-05
-9.51445885456396e-06
-2.42621073391755e-07
-7.95377512287937e-06
-6.91682350598967e-06
1.92247990779545e-05
1.99500769148902e-05
8.45818242991705e-06
6.44835028179047e-06
5.4710498267019e-06
1.39984277677796e-06
-2.157100492825e-05
-1.48086629660698e-05
-1.54668415777266e-05
-4.03084430251874e-05
-1.1155704342278e-05
-2.90058895367476e-05
-2.97694230174934e-05
-3.95118285346038e-05
-1.3508110290261e-05
-5.14073778760016e-06
-1.18231702815565e-05
4.36013592652659e-06
1.22830815242069e-05
1.63941087595853e-05
1.0004782024985e-05
-1.07032228848979e-06
1.89318854902988e-06
-6.27758132096116e-06
-2.11015494335795e-05
5.20117433665811e-07
-5.76994370712437e-06
-1.28331887815566e-05
-2.29791030899037e-05
-4.01543862179811e-05
-3.22131779398832e-05
-2.81155700494534e-05
-3.31737779392682e-05
-2.58484977830267e-05
-1.96535028877215e-05
-1.68187994233608e-05
-1.41231164929532e-05
-1.91203413779987e-05
-1.7752206949126e-07
-6.91161145902863e-07
3.11870864274789e-05
3.98941081531608e-06
-7.24181937946082e-06
-1.59549954492056e-05
-7.85517090090098e-06
-6.85262123454076e-06
-1.04479948236341e-05
-4.73797630696969e-06
-2.10190353755575e-05
-2.07958352455795e-05
-4.07032487584207e-05
-3.4202294870339e-05
-3.4100548316702e-05
-2.64294901088546e-05
-4.61333367507994e-06
1.77477724563154e-06
-1.41314007542569e-06
-9.24340051251222e-06
-3.30619997080594e-06
-1.88762836392749e-05
-7.66217366153803e-06
6.84736926733092e-07
1.90265170154736e-08
-7.20080848209705e-06
6.41173107717277e-07
-6.30220017845439e-06
-2.31122087893043e-05
-1.990035405083e-05
-1.19230779558083e-05
-1.58685812505879e-05
-1.62738433963325e-05
-2.12746809042324e-05
-2.30665029451961e-05
-2.5059760935149e-06
-1.19981871952565e-05
-2.60965893260119e-05
6.3793670215234e-07
7.62923875462166e-06
7.2045159469238e-07
-1.04599674387294e-05
-5.14500927327026e-06
-1.53141760782277e-05
1.98525382470059e-06
1.60476516305553e-05
-1.08775840824772e-05
-9.94967903221225e-06
1.87475829523208e-06
3.02321783239288e-06
-3.43721628803446e-05
-3.5838118902313e-05
-1.59985577833476e-05
-1.77445784256493e-05
-1.47012945098648e-05
-1.74957736933578e-05
-9.66038009161472e-06
-1.14336488845089e-05
-1.93509279710322e-05
-9.9977303510436e-06
3.94781927359173e-06
4.66530572781107e-06
-7.86239831204715e-06
-2.43582432028677e-05
1.85005454381282e-06
1.65932555283625e-05
-1.00692025278851e-05
-1.32434263887776e-05
-4.24572991437636e-06
-8.33417382504509e-06
-3.25225825195707e-05
-3.3410844261776e-05
-1.70143674552405e-05
-3.7811143936864e-05
-2.48240895346244e-05
-2.86565184019912e-05
-1.27461754339543e-05
-2.16627803917329e-05
-4.44441428799016e-06
-1.77069852436687e-05
-5.14181545433609e-06
4.75721605707592e-06
-1.02018121839842e-05
-3.43717727046655e-07
-1.29259916211613e-06
-5.6238293400649e-06
8.82606906478711e-06
-8.90310534232852e-06
-4.03901662980791e-05
-2.49936640545536e-05
-2.11802870357642e-05
-3.3530891386947e-05
-2.1002537902642e-05
-2.76798329020766e-05
-2.00106964635121e-05
-2.70447471593073e-05
-2.71994969634747e-05
-1.85398557191575e-05
-1.0437823635022e-05
-1.60622198028649e-05
2.50341273931414e-07
-1.67306044554955e-05
-1.83701037229764e-05
-5.64221914830489e-06
5.81227855321708e-06
-3.73447996710001e-05
4.97221212896305e-06
-1.79776522027202e-05
-1.66410840014152e-05
1.14093021598021e-06
-1.0763778455278e-05
-1.58211868341203e-05
-1.49081887756439e-05
-4.46108094249179e-05
-1.69013357255181e-05
-1.75558560924889e-05
-2.2067765895744e-05
-1.28506203752642e-05
-1.80634541700178e-05
-1.76796520919828e-05
-3.7768330524298e-07
-3.53929951983864e-06
-1.27829091295356e-06
-2.30451640675849e-05
1.1393667203962e-05
9.98256624591446e-06
5.26408115128451e-06
7.65929146413498e-06
-4.49161461588925e-08
-5.78959640560581e-06
-1.99312409923367e-05
-2.06139972067242e-05
-2.04737155640002e-05
-7.57474830214044e-06
-2.31241445782056e-05
-3.22354788936404e-05
2.43873970486388e-06
-2.25820043588762e-05
-2.37721424128389e-05
-2.35409186352601e-05
-1.26917089823141e-05
-1.19928962731592e-05
6.59950400677839e-06
1.83965759897196e-06
8.63375941536412e-06
3.93196151333289e-06
-3.6473218650712e-06
3.69620309215083e-06
-1.22117017029687e-05
-1.44285346292062e-05
-1.16925782695627e-05
-1.2074750233505e-05
-2.23101859286618e-05
-1.74873046800512e-05
-9.32199165513385e-06
-2.96721763864156e-05
-2.32647376544872e-05
-2.0289387664744e-05
-1.54491511394379e-05
-1.65690576922543e-05
-1.70821317162593e-05
-1.53928723144378e-05
-8.78310395804186e-06
-2.73974539601686e-06
1.03958773183887e-05
-1.27384702838922e-05
1.08168185887877e-05
-3.86266464137781e-06
-3.57252594528566e-05
-2.48306960736326e-06
-1.06743507780927e-05
-2.28162795742593e-05
-4.86484842643257e-05
-2.11748631430679e-05
-4.24386831222573e-05
-3.12380087500181e-05
-3.40124655402558e-05
-1.66333126192498e-05
-9.43175633007611e-06
-1.46196640514467e-05
-5.04592674484277e-06
-4.74777424459469e-06
1.36989183086628e-06
9.36531488101367e-06
-1.10131633947198e-05
2.28303622289537e-05
3.42647945356765e-06
4.14538341755019e-06
2.4173412892446e-07
1.61003584290702e-05
3.26908987983184e-06
-1.30384063240683e-06
-1.60247401890213e-05
-2.94600262140607e-05
-2.74567539376559e-05
-2.91662570289184e-05
-2.32902523527855e-05
-3.16090465879154e-05
-2.57546276954895e-05
-3.18813137935212e-06
-1.06725197293777e-05
-1.28776494300137e-06
-3.01452293459483e-05
-7.94628145905602e-06
1.14403570334211e-05
4.31996511836117e-06
1.35134623490817e-05
-2.01167968321115e-07
4.67339984409072e-06
5.75826049104326e-06
-6.00964056990391e-07
-8.17056839295607e-06
3.35134271916397e-06
-1.33828443498414e-05
-3.43999373560241e-05
-1.99708489951111e-05
-3.66477000503394e-05
-9.12982091183701e-06
-2.27512113534534e-05
-3.12310236923629e-05
-7.54484417052884e-06
-2.25877028140522e-05
-1.29729883204566e-05
2.73896534193531e-06
-1.48898253514324e-05
-1.50248512116614e-06
6.96745364167591e-06
4.89116204108179e-06
1.82475748907565e-05
4.39757592065848e-06
1.29699178478742e-05
-1.93877205459258e-05
-6.08055781210483e-06
-8.20685298936449e-06
-4.07962458894266e-05
-2.7806989321353e-05
-9.29839273872596e-06
-6.97997441528391e-06
-3.42922192275722e-05
-2.65017430172042e-05
-1.22757311389079e-05
-2.25802943386809e-05
-1.0783605354547e-05
-2.17853162799782e-05
-1.78280160713586e-05
-5.57182148579611e-06
-3.03350413450944e-06
1.20247770870883e-05
1.31673134630323e-05
4.23384301482142e-06
-9.77549661017895e-06
5.7839475450418e-06
2.23622196248402e-06
-9.56256108207563e-06
2.85539983514506e-06
-2.46420172815011e-05
-3.8216548757787e-05
-1.1622115076077e-05
-2.06784280521136e-05
-4.1478192138988e-05
-3.18887564034784e-05
-2.306166731811e-05
-2.71319993887468e-05
-1.13647113086961e-05
-1.2980364491676e-05
-2.07210249118637e-05
-6.24881270824862e-07
7.0530497975355e-06
-3.11742857631596e-06
2.52675123085078e-06
5.4199186978565e-06
2.16438135321616e-06
5.66677823383884e-06
-5.04748322754845e-06
-5.90601928027877e-06
-7.06196094674977e-06
-1.09852724879269e-05
-3.73856394457332e-05
-7.37908975299035e-06
-4.48235324158133e-05
-3.73095236073218e-05
-6.35486065740263e-05
-3.36310791860701e-05
-1.81776274905299e-05
-3.03078921463059e-05
-3.46911684394424e-05
-8.49555759073537e-06
-4.33750830406395e-06
8.84169446353886e-06
4.24641147982239e-06
-5.5368649759481e-06
-9.2348184980351e-06
2.11889558144151e-06
-1.45229339647842e-05
-1.54446673942786e-05
5.67575208143677e-07
-1.24589654171951e-05
-3.87441763238681e-05
-1.59057619368392e-05
-3.67739625716744e-05
-3.76814656706421e-05
-3.06500702113974e-05
-2.61250520903883e-05
-1.62647371700822e-05
-2.18898100710391e-06
1.18819469538611e-05
-8.59715396624492e-06
-9.40951268496418e-07
-1.01583243003762e-05
1.5305736757064e-06
1.46098536939096e-05
1.20494137977839e-05
-3.47514159753015e-06
3.90820901982291e-06
-1.1010501738031e-05
-1.12745256458419e-05
-5.55112824106541e-06
7.71641446486391e-07
-1.33016510110463e-06
-3.87881408428291e-05
-4.0387733896002e-05
-1.98934159354291e-05
-3.35078468982477e-05
-3.2399822141875e-05
-3.08123850551047e-05
-6.2109101011023e-06
-1.62774098099822e-05
-1.47113876927551e-05
-1.89612881587491e-05
-1.92670651869399e-05
-4.98577612409698e-06
1.59044082757891e-06
1.32118443685293e-05
-1.83478528307546e-05
1.66264094740769e-05
-1.99816894474732e-05
-8.76845813618685e-06
-1.58227968059496e-05
-1.06897051233021e-05
-3.17562279261666e-05
-2.71206882654851e-05
-8.84488999405713e-06
-2.47730993436342e-05
-2.131046219922e-05
-2.08270610892095e-05
-1.06132194810413e-05
-2.86119782068741e-05
-1.98147765451816e-05
-7.26984995934762e-06
9.88408554684769e-07
9.54393509760749e-06
-7.76029062959238e-06
9.7117716518518e-06
-3.42183644754925e-06
-4.10983601442192e-06
1.25549395780768e-05
5.04051070923117e-07
4.46656672346914e-06
6.57928888886658e-06
-1.2563874750505e-05
-2.29397830060257e-05
-4.28998808716344e-05
-1.42762066135634e-05
-2.75704262121112e-05
-2.40262279393752e-05
-2.11606117832565e-05
-3.86161398531108e-05
-1.54512201524416e-05
1.47611722386115e-06
-1.06883050825739e-05
-2.55247751597201e-06
-6.78910028806228e-06
-5.04562044729546e-07
1.65576465935772e-05
1.04828749692662e-05
3.52181204355271e-06
-1.11756275075085e-05
-1.74222004516828e-05
-3.82559126683868e-06
-3.51485933346087e-06
-2.17746152028449e-05
-1.69392326495088e-05
-3.25472801619161e-05
-3.28154400628808e-06
-5.2799999233084e-05
-5.48890279708717e-05
-1.47344371124213e-05
-2.11685689269309e-05
-3.25265294032256e-05
-2.29467450781045e-05
-2.23177980083549e-05
-7.93646450603172e-06
-2.11462049138021e-07
-2.24604007968067e-06
1.95758443491687e-06
-1.7571417656557e-06
6.53918366046134e-06
9.29957324769045e-06
-1.01477086991421e-05
-5.26944660555797e-06
3.49608236361628e-06
-5.82989753175695e-06
-1.60233359612924e-05
-7.4007080516909e-06
-3.79725592015309e-05
-3.1876918290367e-05
-4.54186602586349e-05
-2.43099467669712e-05
-1.99137862018827e-05
-2.95164264105887e-05
-2.07880052042205e-05
-1.86250995041725e-05
-1.18077880796279e-05
-7.69906486095709e-06
-2.11098846826684e-06
3.24922692012129e-06
-1.89493582509409e-05
-1.74766667266202e-05
-9.64042496678449e-06
-5.09261937704907e-06
-1.47814170401266e-05
-1.35205197030875e-05
-1.7942384781144e-05
-2.8083740092391e-06
-1.5483034125753e-05
-2.64491775090564e-05
-3.11780025873059e-05
-2.9295612068144e-05
-1.53788155889363e-05
-6.48320463062662e-06
-2.81369126192914e-05
-1.81374620022989e-05
-2.66006620482504e-05
-5.3582106905705e-06
-1.50430912248263e-05
4.91713766034782e-06
-1.46233754965631e-06
-8.62935515133102e-07
-1.21810495639643e-05
-5.34087072599795e-06
1.82346619535926e-06
-1.25223916660078e-05
-1.34607774820476e-05
-1.30990172425957e-05
-1.40721394276766e-05
-1.92802220380083e-05
-1.12262491513391e-05
-2.59864079311922e-05
-7.79775053711434e-06
-2.10951212732956e-05
-2.68045483712599e-05
-3.45621954235542e-05
-2.07918100973922e-05
-1.50429872697328e-05
-2.57945061125905e-06
9.3984782099416e-06
-5.63488868766711e-06
6.02918909116076e-06
8.4862454005018e-06
5.43162415722795e-07
-1.64850388117646e-05
-1.00726750929992e-05
-1.0856923414274e-05
-5.21959972455381e-06
-1.6778021650338e-05
-3.08939776773203e-05
-2.2110793647919e-05
-1.17925219235493e-05
-2.1487399427218e-05
-1.49579053033934e-05
-1.32603899098801e-05
-3.21638611027214e-05
-2.62037916582567e-05
-1.83917787384744e-05
3.50061306170869e-07
-3.8281517150505e-06
-1.90968659085732e-05
-3.90990899345286e-06
-2.25774191720843e-05
5.72963971230086e-06
2.92809962888617e-06
2.09132614281509e-07
-2.14903321430296e-05
-4.87743686152719e-06
-1.06109561486753e-05
-3.29958553283952e-05
-8.720335091831e-06
-2.14766931353814e-05
-2.51076336054387e-05
-2.88407480663028e-05
-2.72913542253128e-05
-1.73318478128816e-05
-1.73603563527444e-05
-1.00986949629211e-05
-1.97476025208569e-05
-2.50177307157161e-05
-3.36406831516362e-06
6.74275018761038e-06
-1.46316450122779e-05
-1.41101445705159e-05
-9.37825593649929e-06
8.21753705297417e-06
-3.33307358879963e-06
1.55891511524707e-05
-6.1050653234577e-06
-4.43080224583077e-06
-7.39316639760538e-06
-1.11668409969911e-05
-1.6924580426326e-06
-7.08804285499329e-06
-1.32728924485595e-05
-3.79947198088185e-06
-1.10762792358754e-05
-2.69252124073665e-05
-2.58951763182425e-05
-1.8628445716841e-05
-8.75683185250008e-06
-1.7267397441457e-05
-5.69941990121935e-06
-2.4461758521233e-05
-2.32606242373715e-05
-2.78313334967304e-05
8.37181956402655e-06
-2.06066584586776e-05
-1.77513570569351e-06
7.54536670641806e-06
-1.56036401685382e-05
9.55683934843572e-06
-2.11792779739407e-05
-1.91737638572585e-05
-6.37532227319844e-06
-1.54249196851697e-05
-1.82200349793192e-05
1.34959797718497e-07
-3.50524970707944e-05
-1.38460701103451e-05
-8.54865262135407e-06
-1.26125201257973e-05
-5.75907785044738e-06
-1.7665627886773e-05
-1.98546122680942e-05
5.20517218554094e-06
-2.25738679465686e-05
9.40460635662518e-06
-2.18862525691638e-06
-9.70900377038209e-06
-1.51004755158396e-05
-1.75113953461173e-05
-3.20837469940718e-06
-1.60115413664066e-05
-1.02493419446149e-05
-2.26987260465622e-06
-4.56147951993312e-06
-1.86958070551275e-05
-1.32755501673961e-05
-8.34227594446099e-06
-1.55183912895439e-05
-2.27257184138562e-05
-1.36654485152037e-05
-1.755131160308e-05
-9.99495478465477e-06
-3.72170493093142e-05
-2.08006417222543e-05
-2.97707492676802e-05
-7.50930593925404e-06
-1.72428198301184e-06
-2.81815024958399e-05
-1.10560042968761e-05
-1.27838113275978e-05
-2.2779139008047e-05
-2.73057784946688e-05
-3.34230883540113e-05
-3.28713838988905e-06
1.32935984394678e-05
-6.6465791602501e-06
-6.75089381709286e-06
-6.19764889923857e-06
-2.29317338448783e-05
-3.29871790258283e-06
-6.54651646127222e-06
-3.43726014174617e-06
-6.79678372655819e-06
-4.53324878626373e-06
1.14280290900459e-06
-2.73395803020476e-05
-3.11550345260275e-06
-1.53080313715131e-05
-5.936392275545e-06
-3.2641140804897e-07
3.84678350545982e-06
-1.08354373518728e-05
-1.182794399146e-05
-3.43773548101618e-06
-3.77337379038957e-06
-2.10572922406404e-05
3.57286156976109e-06
-1.75667612050124e-05
-7.70839941887614e-06
1.749711501593e-06
-1.04293458944489e-05
-9.41568300001567e-06
-6.0077775856783e-06
-5.1178473758129e-06
-5.24837330185421e-07
-2.67716336412158e-05
-1.03621736979484e-05
-7.78461253283279e-06
-2.15254293101435e-05
-7.15101673716215e-06
-1.31093944470043e-05
-8.58033490473339e-06
-4.21933351180373e-06
-1.34220654266322e-05
-1.71266009561443e-05
-1.48562699406354e-06
8.47074193503202e-06
-3.98160108034798e-06
-6.71307422031877e-06
-5.60562982947397e-06
3.98611728697041e-06
-9.35908794825422e-07
1.09394013845985e-06
-1.5823591183682e-05
-7.80861468937518e-06
-7.85834750375728e-06
-1.56270676378957e-05
2.25700605412674e-06
-1.03739968431464e-05
-1.65652327498708e-05
-1.9592765450145e-06
-8.5748023184808e-06
-1.71368072475027e-05
-1.48927433894019e-05
-1.18929813608688e-05
-1.94287409563558e-05
-3.25970685740069e-06
-1.61194197751213e-05
-8.5865630600194e-06
-2.09754138818134e-05
-1.09272751388768e-05
7.86912924719464e-08
7.15261513019503e-06
-5.13210272287903e-06
-7.28962887968486e-06
4.9578858981869e-06
-4.32107990199387e-06
-1.16271771738707e-05
-1.78486376185982e-05
-3.15228414356329e-06
-1.22507384961906e-05
-1.46112448586577e-05
-1.59781559857327e-05
-1.38183026255282e-05
-1.70638897409574e-05
-1.27200914270482e-05
-2.55751221955122e-05
-3.08924627115578e-05
-1.72101591831771e-05
-2.7152281798326e-05
-1.31378647346001e-05
-6.13782028263724e-06
-1.42080691710489e-05
-2.42467566221721e-05
-1.69611653559416e-05
-1.03915222598214e-05
-2.34668194018705e-06
6.43163610748193e-06
-1.34454260765469e-06
-3.96132511000536e-06
-1.20825429573883e-05
-8.05222511994418e-06
-1.78071368104773e-05
-3.02147385111625e-06
4.25712287493235e-06
-1.55184709178545e-05
-1.90037477195601e-05
-6.0844564282497e-06
-3.582359496344e-05
-1.57312615353223e-05
-6.6284724278408e-06
-1.62470085357751e-05
-1.51481429684657e-05
-2.45784974936363e-05
-4.47550256360444e-06
-1.06036727578478e-05
1.71313838613605e-06
-1.25950160594667e-05
-1.16066327220592e-05
-2.56700669353277e-05
-1.98143620373375e-05
5.81616625398531e-06
-1.50959712283462e-05
-1.27462511430328e-05
-5.38808044543475e-06
-1.25351269562311e-05
-1.89667939584293e-05
3.64331298585823e-06
5.6687274835091e-06
1.57815651888106e-06
-2.59268999661488e-05
-1.71732339622657e-05
-1.57327132457398e-05
4.08325879864862e-06
-9.10757513659419e-06
-1.80668131068518e-05
2.04182872093781e-05
-4.05560152195263e-06
-1.45737439192587e-05
-1.74239860043914e-05
-1.15222679685509e-05
-1.60880083867258e-05
-1.7423162510466e-05
-2.92063112131533e-05
-1.23716418797669e-05
-1.27209634643738e-05
-1.68694744217422e-05
-1.79324310351496e-05
-2.60029620563611e-05
-7.30586968408372e-06
-2.94885668649968e-06
-6.36953356774913e-06
1.29543433491095e-05
-2.28813986572707e-05
-1.63350406566447e-05
1.67068748665828e-06
-6.58432142830289e-06
-1.28128629124268e-05
-1.58002195570456e-06
-3.57394532041096e-06
-1.7298712714091e-05
-2.07733729997106e-05
-9.47125464363492e-06
-2.09154090448438e-05
-2.6383188984225e-05
-2.25490917996329e-05
-1.88512879675038e-05
-4.64762242012025e-06
-2.45177428997419e-05
-9.19538663217661e-06
-8.48827329796098e-06
4.37779635728865e-06
-1.20233922494198e-06
-4.77931043771596e-06
5.18950912984057e-06
-1.04843951843357e-06
5.48541730066744e-06
-9.94414123256936e-06
-1.52021499486375e-05
-1.16759941451353e-05
-4.42680771693757e-06
-2.26834692714482e-07
-2.06579678854763e-05
-1.08173155957133e-05
-3.49974029069332e-06
-3.21042008410733e-05
-1.53246132307322e-05
2.53377109599377e-06
-1.7692166844679e-05
-6.95323899498342e-06
-1.87217045280754e-05
-1.16223903070463e-05
-1.7047292168795e-05
-1.00913661916622e-05
-2.37477227255834e-05
-1.02423070597739e-05
1.35155486465489e-05
9.39414347846117e-06
-5.1619118560682e-06
1.20650666469657e-05
-9.32661029623014e-06
4.0437383144197e-06
-1.74573372964749e-05
-1.5911711548298e-05
-1.9350442899803e-06
-1.64380066985529e-05
-2.35281530340655e-05
-9.70154869376994e-06
-1.34058473661065e-05
-9.37095132644266e-06
-2.79029339871113e-05
-2.38056423323387e-05
-2.80669669457494e-06
-1.12844879569955e-05
-8.99918168746773e-06
-8.48002396912798e-06
-1.13369523293378e-07
5.36991584031175e-06
-2.7094050011488e-06
-1.16444630342199e-05
-1.39047709725487e-06
4.4796053080969e-06
-6.7609212219327e-06
-1.33962582824083e-05
8.84616389186607e-06
-4.06768738282739e-06
-1.7338071518415e-05
-2.45928713896422e-05
-2.14763587101766e-05
-2.80281773439933e-05
-1.64693543859556e-05
-1.73897919010733e-05
-3.2843887948603e-05
-1.68030091057702e-05
-2.77940030588016e-05
-2.9703989215438e-05
-1.87379834864251e-05
-8.35573874590912e-06
-9.14274364476191e-06
-7.21736236763729e-06
-6.29120401601928e-06
-1.47958176044177e-05
1.74065600844549e-05
-8.66404798542468e-06
-7.7763069460207e-06
-6.03477547385742e-06
-8.0033319044558e-06
-1.17895656664676e-05
-8.85514263279655e-06
-1.86990719592359e-05
-3.39276105480972e-05
-2.31493853521354e-05
-3.89329392416888e-06
-2.47678346878451e-05
-2.01780985494099e-05
-2.26817461409629e-05
-1.4645827151794e-05
-6.49486763125072e-06
-2.55795761737965e-05
-5.73186601405437e-06
-1.08817696428882e-05
-7.72193615985945e-06
-4.28582065646989e-06
5.79340073637983e-06
2.22876379236186e-05
-5.30809614495672e-06
-8.35891244066357e-06
-2.45671057878657e-05
-2.67333702556707e-06
-2.81913240906255e-05
-1.12029870122112e-05
-2.20754685170943e-05
-3.5865842219462e-05
-2.39502317802494e-05
-4.7457446767952e-05
-2.42457677424972e-05
2.81512682783399e-06
-1.34997300362787e-05
-2.08757763620738e-05
-8.16032188575734e-06
-1.50751879234915e-06
-6.00850309049084e-06
-7.74122820614608e-06
7.07424131568781e-07
2.85171849301153e-05
3.8922373334533e-07
-4.75927901805693e-06
-1.05765456503708e-05
-7.02682723256437e-06
-1.57732459181138e-05
-5.3188421617876e-07
-2.07165721977642e-05
-3.51766405879014e-05
-2.94846185228386e-05
-1.94908744146885e-05
-2.48881670698458e-05
-1.85707992062701e-05
-2.21769812469717e-05
-2.58660679403875e-06
-1.63546071638017e-05
-1.43014421263804e-05
-2.19125990625603e-06
-1.47992144721679e-05
9.12386498548801e-06
-7.04626111557447e-06
-8.37752021352956e-06
-6.45333256975327e-06
-3.66261867542825e-06
6.90749662262763e-08
-2.47709496285384e-06
-2.25880248322132e-05
-1.44219309224228e-05
-4.01716253482626e-05
-1.3522563404807e-05
-4.16871913843008e-05
-8.94249919419381e-06
-2.03715328189344e-05
-7.95781382531584e-06
-1.14433058853084e-05
-1.24613891639526e-05
-2.90136998654532e-05
-1.158286581271e-05
4.51193951558008e-06
3.94856465188749e-06
5.47835142712869e-08
-1.34539823789475e-05
-4.52375510733651e-06
-6.82569566551015e-06
-1.96037906319949e-05
-2.07270473838542e-05
-1.85460573305778e-05
-2.15037190026617e-05
-9.11409405990572e-06
-2.03433150587702e-05
-1.50306665374268e-05
-3.4514555549536e-05
-2.73936707787133e-05
-3.34718383322214e-05
-1.75336299956727e-05
-1.85911210380153e-05
-1.99480260911191e-05
-1.7045465870112e-05
4.73071714912691e-06
-2.75789184823942e-06
-6.16846541442439e-06
1.54384455446831e-05
7.54208383940187e-06
9.67392930757619e-06
1.8151120741727e-06
1.1766934491188e-05
-3.7120575920877e-06
2.98650630794226e-07
-1.67292898687905e-05
-1.24147567648841e-05
8.64261339742245e-07
-1.31249142488066e-05
-1.97317828616467e-05
-8.82229020616402e-06
-1.29638425591419e-05
-7.34382080428766e-06
-2.26813712347327e-05
-1.66410522523244e-05
-2.85758606086018e-05
-2.98382218948922e-05
-9.94648490933476e-06
-7.53328164094285e-06
6.04805511532469e-08
-5.5760006827925e-06
-8.57756477623345e-06
-2.42215592322014e-06
-1.45291007401968e-05
-1.38740652285528e-05
5.24166423250638e-06
-1.50185550227058e-05
-3.78696689647146e-06
-3.10957114422682e-05
-7.80145035273297e-07
-6.39077669223446e-06
-1.88379068002534e-05
-2.61990884915616e-05
-2.06216675100461e-05
-1.29669543251535e-05
-1.26273635407892e-05
-5.92314165763021e-06
5.95433045001311e-06
-9.67546098996271e-06
-6.48298925988702e-06
3.27191051395669e-06
8.75572390068318e-06
3.95497377939544e-06
-1.31945280004197e-06
6.00008086732476e-06
-3.04870438862706e-06
-7.38080587292699e-06
-2.29526234058805e-05
-6.59425767084978e-06
-2.69100533928771e-05
-2.11735269805492e-05
-2.82668899054899e-05
1.50484504561131e-05
7.03993399291072e-06
-2.98280313724286e-05
-1.42479300127658e-05
2.07546558042964e-06
-1.81068259326831e-05
-2.29374898911977e-05
-7.93889223569074e-06
-2.20661178340966e-05
-3.24604905033176e-06
-1.5078508575319e-05
-1.38359228651181e-05
-6.43036847106483e-06
-1.01394775433969e-05
-2.35112608594939e-05
-7.88696024275063e-06
-1.49313874595007e-05
-1.63110132503268e-05
-2.47236398304998e-05
-1.75116134706219e-05
-7.44787467107521e-06
-5.988240814396e-06
-5.2226863945453e-06
-1.03415995994126e-05
5.28000120315178e-06
-4.9844736974012e-06
9.9668503017433e-07
-8.14517156461445e-06
-1.55872940294404e-05
2.7335992188086e-06
-1.4639010931098e-05
8.86170603543598e-06
-1.07649245798823e-05
-1.03447635357476e-05
-8.68636682312386e-06
4.18905286455308e-06
-2.82891115161149e-05
-2.01607899388302e-05
-1.74201353415754e-05
3.00307823116612e-07
1.40515060326258e-06
-2.9578582319901e-05
-7.26658112307182e-06
-2.75130637413064e-05
-2.21758211443029e-05
-1.21915456122402e-05
1.25325255510399e-05
1.63000350230543e-05
-9.76138750631044e-06
1.22164985324242e-06
3.18313384468917e-06
-1.07150375901483e-05
-2.77200275042384e-06
-5.8669688410981e-06
6.0447375978565e-06
5.80451417173744e-07
-1.72924052500912e-05
-1.65422975436347e-05
-7.5212994057974e-06
-2.1131257901552e-05
-2.8125426395136e-05
-1.57293915430814e-05
-3.07446000571434e-05
-2.16449120411679e-05
-2.41533374662447e-05
-3.07261163160854e-05
-2.18706145844986e-05
-2.03887910565682e-05
-1.55696973568691e-05
-8.96992869499751e-07
3.22121876649675e-06
-1.34642880104757e-06
-6.34727097712153e-06
2.53237323761654e-06
3.84357318817967e-06
1.3603374001743e-05
-1.29260456251241e-06
1.62521430562165e-07
-3.92493224341978e-06
-1.35744984402359e-05
-1.68733429377267e-05
-2.31299644333163e-05
-2.94927462048505e-05
-1.67330630101247e-05
-4.83610830290931e-06
-1.25941487362578e-05
-2.97589178917383e-05
-3.30402436625288e-05
-2.097814914226e-05
2.19780436235412e-06
-1.81083545155672e-05
-1.08394887963638e-05
1.11002347814465e-05
4.88497716293395e-06
-3.34643990068306e-06
-1.10765638765229e-06
-4.45091272770552e-06
-1.96093688752982e-05
-3.06796116462356e-05
-1.83235036847977e-05
-1.55615717603522e-05
-2.49714985399134e-05
-3.69458478049732e-05
-3.69252434662596e-05
-2.5846148707029e-05
-1.32603684492298e-05
-3.83944970551584e-05
-3.02644405110564e-05
6.88291169016163e-06
-1.27472865281927e-05
-4.16449184356156e-05
7.40623793494313e-06
1.33473326001215e-05
-8.70279393595409e-08
-7.18224730691438e-06
-9.23495289993234e-06
2.00365128045831e-05
-1.12374091731997e-05
-1.89560903563838e-05
7.93769815521186e-06
1.46758949132219e-05
-1.81364557497636e-05
-2.27270375812461e-05
-1.43430416822225e-05
-9.47406767876194e-06
5.34763283987283e-06
-3.04425313385382e-05
-1.88093494968144e-05
-2.09519972655292e-05
-1.39507090139418e-05
-6.85356997267191e-06
-1.93555196241773e-05
-1.56507758542412e-05
-1.63301742696086e-05
-2.67337767642334e-06
1.99075539674745e-05
-3.52729042991709e-06
-4.40047027183372e-07
-2.96743942342026e-06
2.70757051828932e-05
-1.25489368977781e-06
2.40047394165498e-06
-1.56030463581854e-05
-3.35552231945108e-05
-5.73764103756972e-06
-3.74924329537719e-05
-2.37617837408115e-05
-3.07692422812715e-05
-1.73629652273122e-05
-9.97451358612651e-06
-2.05423704357789e-05
-1.56606111760262e-05
-2.46375791028047e-05
-1.36590128318977e-05
6.63188772825785e-06
7.21688551899012e-07
-7.54902012347703e-06
-1.01423823891908e-05
2.0421487405697e-05
9.36672288637159e-06
4.16887840237835e-06
-2.07181475855879e-06
-4.07814578737985e-07
-3.6541512855061e-07
-4.87851981026569e-06
-1.16843749801381e-05
-2.26727824423914e-05
-3.10753583750453e-05
-4.61548581199656e-05
-2.49058588113474e-05
-1.27689838465352e-05
-3.38222119437145e-05
-2.2650056676847e-05
-2.50333370951089e-05
-2.044001199672e-05
-7.50810233388557e-06
-1.71852111225582e-05
-9.10719475405141e-06
2.14530480348618e-05
1.68883250145741e-05
7.74347960920543e-06
-5.40436246325414e-06
1.75826431793223e-05
1.8114660842841e-06
-1.72380171877203e-05
-5.31403392215262e-06
-1.03891067226918e-05
-3.03045676960841e-05
-1.93309102803259e-05
-1.69723488911533e-05
-4.08511352265459e-05
-2.06623326381051e-05
-3.44055865227695e-05
-2.41104861783852e-05
-5.62657896923327e-06
-3.04996734758161e-05
1.53472042181903e-05
2.01485475472243e-06
-1.3815210986884e-05
1.31288697379777e-05
2.20015085265315e-05
-1.36316477307824e-05
1.75510809988522e-05
-1.0213986950842e-05
5.29118323354002e-07
1.13888796893188e-05
5.54886253829487e-06
-7.918122353176e-06
-1.44040874798259e-06
-1.65600779757456e-05
-4.15662226878085e-05
-2.54324539562353e-05
-1.31861146877991e-05
-1.23129243707062e-05
-2.61538831499059e-05
-3.8343028369624e-05
-1.43112788154387e-05
-2.31208668685018e-05
-1.28968642003925e-05
7.33610261845115e-07
-5.16414785195232e-06
8.2524890371441e-06
-4.95524563951512e-06
-7.20029798898774e-06
1.69872404502655e-05
-9.37286851686208e-06
-4.26219688532517e-06
-8.42719470820526e-06
-1.14918753811939e-05
-2.06206236939771e-05
-2.39448850978755e-05
-7.60118676598199e-06
-1.63762841396187e-05
-2.29088106852499e-05
-2.25014632587624e-05
-7.59016909608242e-06
-2.6733203635909e-05
-2.05035543025269e-05
-2.27685518447573e-05
-1.442990817302e-06
9.46736371253827e-06
-9.20529955184761e-06
-1.71872881774747e-06
9.9454077291811e-06
-3.47722812731947e-07
-6.1783348054779e-06
6.20696012115675e-06
-1.02007050894235e-05
-3.29953116231063e-05
-2.12069596388981e-05
-2.72723947920449e-05
-4.39496832741655e-05
-3.57523164218615e-05
-1.55210476972776e-05
-3.47751715332287e-05
-2.83796612608674e-05
-2.41902968749264e-05
-1.75831358521936e-05
-5.88914906521582e-06
-1.72865743030737e-05
-1.97699531566922e-05
-1.79369877915443e-05
5.82767652185096e-06
3.2529276874498e-06
-7.02182046959121e-06
-9.53411804587253e-06
-4.80158772830774e-06
4.05718746180981e-06
5.16036070244202e-06
-1.18596440465827e-05
3.24027133276445e-06
1.4203962692609e-05
-1.18862259013507e-06
-2.68324083539074e-05
-1.88291756957666e-05
-3.44424682014394e-05
-2.48404910939764e-05
-9.79100941295226e-06
-1.77641560952181e-05
-1.47775470086147e-05
-2.9262367667062e-05
-2.57596604560782e-05
1.02277508234142e-06
-1.46540757084517e-05
-1.13155537437151e-05
3.20846261351838e-06
4.52341930084637e-06
-1.44071875456661e-05
-9.02635292205019e-06
1.41171599260142e-05
2.03723954361327e-06
-8.11976502164729e-06
-8.5637458738064e-06
-3.12518621025885e-06
-1.02390614302948e-05
-2.78473593974793e-05
-2.82208830787297e-05
-1.29872031926102e-05
-2.62845481426616e-05
-2.01832702080515e-05
-1.03172508069149e-05
-3.05675479530034e-05
-2.02764932697029e-05
-2.5951403988924e-05
-2.90762580258919e-05
4.87978869653905e-06
-3.97159956447685e-06
-3.7404667939434e-06
-1.3204467748077e-05
-6.54210485859827e-06
8.62999443006392e-07
-1.36204722503797e-05
1.47941004469766e-05
-1.19338456428256e-05
-1.64289324747238e-05
-2.20260245094152e-05
-2.20607725415682e-05
-2.30887881866798e-05
-3.59946690102647e-05
-3.42090647301816e-05
-3.34052701795628e-05
-2.2857657235573e-05
-6.13567737727053e-06
-1.14132942053546e-05
-1.47186082383624e-05
-4.67275548432744e-07
-1.94078487825026e-05
-2.6684197282562e-05
-2.35814342987705e-06
4.84752688679811e-07
3.56913792753895e-06
1.27408966529441e-05
-1.83201110182742e-05
-2.49540909813825e-05
-8.75016867373623e-06
-1.93488892517101e-05
-1.91929860762837e-05
-1.12320655829108e-05
-2.21623946784794e-05
-1.092425794499e-05
-3.37786075875347e-05
-1.68517504257316e-05
-2.31581415499244e-05
-2.72365137237431e-05
-1.89070000203545e-05
-1.56502264677864e-05
-1.61844332351886e-05
-9.69648288553529e-06
-5.41191292108838e-06
3.1385825946856e-06
-1.14326496626188e-05
-3.74501611596535e-06
1.13557186605764e-05
-1.0062557850402e-05
-1.21318446975917e-05
8.85601000948674e-07
-3.0408566494794e-06
-6.63188770565302e-06
-7.65712985640117e-06
-1.87263028989866e-05
-2.1841493622495e-05
-1.95302340051825e-05
-2.99777638858774e-05
-2.9269919109254e-05
-3.11721625886619e-05
-8.65511081540854e-06
-1.76159223989619e-05
9.62810009674616e-06
1.22016147274165e-05
-1.1511545087652e-05
-6.95788081244876e-06
2.86189768343359e-06
-7.48425296134583e-06
6.10210301864462e-07
-1.46670734787631e-05
-2.36900701865532e-05
-7.75459469741435e-06
-1.88082502159556e-05
-6.37808589469629e-06
-1.4448491807149e-05
-1.75466359390692e-05
-1.81825028966225e-05
-6.21935739113094e-06
-1.69455832179552e-05
-2.20980465829784e-05
-1.64980449989998e-05
2.12797944782561e-07
-1.77691187819758e-05
-7.78199329676895e-06
-4.35245233325157e-06
9.69975694489818e-06
1.20706030425594e-05
-1.95064400776475e-06
1.4674067605959e-06
7.61527559098e-06
-9.27988388344959e-06
-1.96813887056145e-05
-2.63092359006803e-05
-1.89182390377341e-05
-9.15204090916573e-06
-2.77620872203137e-05
-3.09792230442315e-05
-1.78773810657715e-05
-3.11334959257603e-05
-1.6554332278167e-05
-3.61134727954265e-05
1.72458108427356e-06
-3.09347495222038e-05
-2.26695074305667e-05
-1.48318205434589e-05
-4.53851993557025e-07
-2.69388418662507e-06
1.63684776246489e-07
-1.13122413952646e-05
1.02167994935564e-05
3.77060836012729e-06
3.34432092133039e-06
1.07108883798573e-05
-1.23720675737048e-05
-2.1767504064518e-05
-1.20359334865744e-05
-2.67253237000633e-05
-3.07308459889605e-05
-1.29501821186773e-05
-1.9937888097722e-05
-2.45959066106355e-05
-4.05792082850204e-05
-1.79797525263615e-05
-1.37101149353528e-05
-1.05095006367927e-05
2.92655602814874e-06
8.87802086669518e-06
2.18403631626878e-06
1.82575313111855e-05
7.77978894951682e-06
-1.36543302502298e-05
1.1635694534673e-05
1.07560915404715e-05
-6.09430283408351e-07
-1.21353409839201e-05
-3.6729597152873e-06
-1.29665516823851e-05
-2.03268124529734e-05
-2.46024866155248e-05
-3.3640718246432e-05
-2.76063177783914e-05
-2.71701585537997e-06
-2.96097582655565e-05
5.3653356834599e-06
-2.7198393457179e-05
-4.36353482966118e-06
-7.83985728808095e-06
-6.57773502966762e-06
1.90084774777569e-05
-5.06232784232759e-06
4.89624431658649e-06
1.86377823829755e-06
-1.14368186296099e-05
-1.73249176513237e-05
7.08652858673003e-06
-3.46752746561305e-06
-1.22339868234627e-06
-1.96124978899823e-05
-1.85510793579354e-05
-3.45012972804863e-05
-3.18253433281857e-05
-3.82160831626412e-05
-8.59349660155048e-06
-1.24864237439311e-05
-2.75041676400657e-05
-2.57545730535824e-05
2.61249455582191e-08
-4.5260909943611e-06
-1.36909300742382e-05
-1.04064475562832e-06
-1.17315304299069e-06
-1.48444836312753e-05
8.96453481993418e-06
3.26941870153938e-06
5.17741483519819e-08
-1.58288003841702e-05
2.88278378191917e-06
-8.18788705727961e-06
-7.37486744404151e-06
-2.34080011681047e-06
-2.49777744022456e-05
-1.41898984478202e-05
-1.60595501037746e-05
-3.25939755577288e-05
-1.54178213594546e-05
-2.13138150953451e-05
-4.13176311931635e-05
-2.66449554602064e-05
-4.40260075087781e-05
-2.68286413823281e-05
-2.13390808627146e-05
-7.25010409735616e-06
-1.82942257785332e-05
-2.64607220973119e-06
-5.4018203819883e-06
-1.82731979177789e-05
4.93137227250535e-07
1.93125042756879e-07
-4.12688263054236e-06
-1.01333833828837e-05
1.333649041181e-05
-9.74878258520979e-07
-7.77840661649906e-06
-1.67976176427284e-05
-3.72923361876901e-06
-1.08136665578635e-05
3.79377126689394e-07
-2.60173623774969e-06
-8.99901453010399e-06
-3.12225351039155e-05
-2.68954961685196e-05
-1.65594462355943e-05
-2.90578626303092e-05
-2.59960997074098e-05
7.27276138004505e-07
-1.86124128137876e-05
-1.34787613074693e-05
-2.12025891903087e-05
2.47045886980128e-06
3.66299915294378e-07
-9.29458440518852e-06
8.33726336672008e-06
1.29901732145823e-05
-8.4333555754017e-06
-4.08412576863776e-06
8.08982215209475e-06
-5.6368094201048e-06
-9.27235881526733e-06
-1.79230227021198e-05
-2.27532891939787e-05
-2.23355942922244e-05
-6.64617902517907e-07
-9.2636047815616e-06
-2.44025977499439e-05
-1.337786703621e-05
-4.47063885450707e-07
-1.150169438593e-05
-7.65573091171448e-06
-7.72428824521239e-06
-4.48651238632341e-06
8.01730074803753e-06
-1.28062991476144e-05
-1.36342308457216e-07
-8.85576133855062e-06
-8.48884077469548e-06
-1.00018839921483e-05
-1.61334550710118e-05
-1.10640421402356e-05
-4.39917618662334e-05
-1.69897803998173e-05
-1.29636668174373e-05
-9.82684930200269e-06
-2.42384432749705e-05
-1.02447415126329e-05
-3.54768400956011e-05
-1.39901869693121e-05
-6.32491030434533e-06
1.46113994958588e-07
5.05461293800428e-06
-1.39110424294783e-05
-2.02530991834965e-05
-7.53691271118132e-06
1.10550416429939e-05
8.29672125922251e-06
-1.35115345886476e-06
-2.1619906362135e-05
-1.70155040229854e-05
-1.07764677119013e-05
-2.19846814559128e-05
-1.70350509882326e-05
-3.63076222145483e-05
-8.35973448169242e-06
-4.81600291824998e-06
-1.84059463609545e-05
-1.54555501736854e-05
-1.64785448391159e-06
-3.28693513273416e-06
4.12412570580004e-06
7.92326600456951e-06
-2.48977747178352e-06
-5.75988542123948e-06
-3.96382858874045e-07
6.08136082651452e-07
-1.02057410950082e-05
1.18984944945758e-06
-2.74140562136519e-06
-1.41269494705024e-05
-7.92602331383272e-06
-1.15792069584658e-05
-3.54980520987051e-05
-1.97107653995755e-05
-1.15165252398485e-05
-3.40046488457628e-05
-1.55871577487318e-05
-6.02706572259188e-06
-2.53314721559183e-05
-2.02450152788504e-05
-1.11736548327272e-05
-1.53026158566817e-05
-9.25131719351012e-06
-2.7571564336601e-05
-1.55085393997696e-05
-8.53844884967134e-07
5.70817291247906e-06
-1.79292734013053e-06
-6.5877067586513e-06
4.32665763142634e-07
-1.61305119064415e-05
-5.33149327270869e-06
1.6000517106023e-06
2.24867281926061e-06
1.23067225673326e-06
-2.22974473700278e-05
1.32566314512883e-05
-4.52979810457273e-06
8.6643660584876e-06
-2.19670054299282e-05
-5.02157502527019e-06
-8.34681350038116e-06
-7.48712772100352e-06
-3.10428014370378e-06
-1.22650107502563e-05
-1.59556598125116e-05
-2.04567908648671e-05
-7.42261952679929e-06
-5.21426614559677e-06
-1.57492772000231e-05
1.42138774587973e-06
4.0810143838011e-06
-1.93047530208016e-05
-1.01054135238608e-05
-5.3103912006385e-06
-7.46696795431086e-06
-3.30781547346748e-07
-1.39283062329651e-05
-1.39542511525057e-05
7.84144309501816e-06
-4.32224558509907e-06
-2.67571253723219e-05
-1.0084117689991e-05
-2.66325874713994e-05
7.64382881089316e-07
-3.88006921699092e-05
-2.06059920388792e-06
-1.03794080514582e-05
-1.67173982821239e-05
-9.94889222380038e-06
-1.53509281264798e-05
-2.04105936866207e-05
-1.9518261032439e-05
-2.2969458686046e-05
-6.7975547172162e-06
-1.24118117181178e-05
-1.32128261135565e-05
-1.13955176794879e-05
6.83578864270323e-06
2.58435660817781e-06
-7.43614655288452e-06
-3.92658931643515e-05
-1.81791303150044e-05
-2.7191836816356e-05
-2.07700219019293e-05
-1.91641542668226e-05
-3.29276368405885e-05
-1.31090445029649e-06
-1.87485095149737e-06
-3.13577734766199e-06
1.27710785169568e-06
-9.47375255452072e-06
-1.53535965071922e-05
-2.38859804378438e-05
-1.77110303071237e-05
-1.32384692727412e-05
1.18064092527902e-06
6.68971118106618e-06
-1.58461679237104e-06
-1.74594808648677e-06
4.76574464817195e-06
-4.52043433338301e-06
5.38092374168706e-06
-9.82407572036279e-06
-2.34817060615466e-05
-1.93955507245871e-06
-1.47628682098342e-05
-1.84881704297738e-06
-2.49538214651464e-05
-1.28800777475977e-05
-2.85747188036177e-06
-1.76437904282403e-05
-2.35368951172953e-05
-8.46091503815096e-06
-2.41763392833924e-06
-1.56293895269713e-05
3.73530713460817e-06
-1.11669798395629e-05
-3.44924854904084e-06
-3.37602380129766e-06
-1.07329170625286e-05
-8.04571586957718e-06
-1.52228415979429e-05
4.30444157658272e-08
8.73345759904183e-06
-4.54498371940771e-06
1.73581780575511e-05
-1.5596827344303e-05
-1.88872528291758e-05
-6.43114482257703e-06
-9.51580551227712e-06
-1.29942175688679e-05
-1.29594222591748e-05
-2.78636555896964e-05
-1.0285357756516e-05
-3.09230340324415e-05
-3.63915117542544e-06
-2.27239103188308e-05
-2.6456269146441e-05
-9.92233991278292e-06
-1.71318313649027e-05
-1.01648141067577e-05
-9.2978532612108e-06
-2.22258344471223e-05
-1.81729129278602e-05
5.46869879110015e-06
-2.32593196473458e-05
-1.39456773752547e-05
-1.06162795355038e-05
-1.14854195464586e-05
-4.4228065649134e-06
-2.02227035695539e-06
-7.90685152357008e-06
-1.54112978220737e-05
-2.26083402946629e-05
-2.33288607039855e-05
-2.15627821681268e-05
-1.39343150248972e-05
-2.78059146003297e-05
-2.27495520072365e-05
-1.30183359020587e-05
-1.93946774765906e-05
-7.25357282187945e-06
-1.48517066582391e-05
-1.14260856557983e-05
-1.46793589111606e-05
1.35770831899049e-06
-4.53368451884233e-06
-2.9667052739512e-06
2.7344280185916e-06
-1.23235058864822e-05
-3.9188496715663e-06
-1.01137756014714e-06
-9.14763022416721e-06
-1.18868364651358e-05
-3.23036364070372e-06
-1.23903281697825e-05
-1.14798560059861e-05
-3.11576444829683e-05
-3.84828901717681e-07
-2.2026920064148e-05
-1.79117993372655e-05
-1.38838261762958e-05
-9.17994985256345e-06
-9.73098746300699e-06
-2.61940604054413e-05
-9.86114832883415e-06
2.74976636121209e-06
7.670513695736e-06
-8.12585876281395e-06
-1.15395221042402e-05
-1.73126523903582e-05
6.901054447126e-06
-2.98081957396086e-05
6.00651783665718e-06
-9.99911361802181e-06
-1.01477829728706e-05
-1.52331321399809e-05
-3.13585184527728e-05
-2.66103442196013e-05
-1.96157904937795e-05
-2.18486195480327e-05
-2.22945001040523e-06
-3.10457706016532e-05
1.74311086980501e-06
-1.27384554083985e-05
-8.3492226538601e-06
-1.63165474621263e-05
8.72255496648226e-07
2.40786376579177e-05
-1.43943044648726e-05
-9.55473595605929e-06
-1.09768713633698e-05
-1.13422813842892e-05
-9.08467948097872e-06
-1.68970343427018e-05
-3.62039695445755e-05
-3.50834800544684e-05
-1.22155310775267e-05
-3.37816191316357e-05
-2.62348847200687e-05
-9.46665242834624e-06
-6.77427856325117e-06
-4.17260886969745e-05
-6.50524720293443e-06
-1.97360997928897e-05
-4.97820967519142e-06
-1.91496304674772e-05
-8.45509501276274e-06
-4.69359755378655e-06
5.12840970015355e-06
-1.24349584022851e-05
-2.26891469960175e-05
1.28660206056309e-05
1.12240104332944e-05
-1.13374595639538e-06
-2.20498557116832e-05
-2.31338594380232e-05
-6.01608754619427e-06
-2.30332603460081e-05
-2.84468376054593e-05
-2.4351978661122e-05
-2.99175650864207e-05
-2.14309223662796e-05
-2.24650001593713e-05
-1.60078961851583e-05
-1.70756526697412e-05
-1.25170299501547e-05
-1.06985026193956e-05
3.01474517226797e-06
-5.21111904851626e-06
-6.42179175994619e-06
2.58708415977612e-05
9.0095097343738e-06
1.45102875938083e-05
1.93935285038215e-05
1.188191648598e-05
-5.83882432163908e-06
-1.21026686233045e-06
-2.45342927711794e-05
-2.34765314219243e-05
-1.09757252323633e-05
-1.33828598583241e-05
-2.89450411807388e-05
-2.54513178771856e-05
-1.03322218788084e-05
-9.7067412183485e-06
-2.21803473661779e-05
-1.91676905822052e-05
-1.99843348455892e-05
4.65276175761403e-06
-1.61082559918908e-06
-2.67795386491667e-06
9.82820676539294e-06
1.56693818117112e-07
3.45582580213686e-06
1.2669494557911e-05
-1.24516294432107e-05
4.99532268104654e-06
1.45403390916396e-05
-1.39240673059629e-05
-2.21544757173298e-05
-2.25114685074536e-05
1.19058167954825e-05
-1.60053919429209e-06
4.53496336521324e-06
-1.05104001696981e-05
-2.23521180613713e-05
-1.72339075681844e-05
-1.34526679537671e-05
-1.44759316705297e-05
-1.15232625662029e-05
-7.42006283839146e-06
-5.86864306614701e-06
-2.01558579690519e-05
2.28147158819674e-06
-1.86369626076627e-05
-1.14411547412705e-06
-1.74652027455815e-05
1.77097416382548e-06
-6.60058833323278e-07
6.08763259407022e-06
-1.08067339450298e-05
-8.13455551490356e-06
-1.53571059294509e-06
-1.39760053964596e-05
-2.8499402894186e-05
-8.29352048562747e-06
-2.17004057999966e-05
-1.74400925637423e-05
-8.6969878637451e-06
-1.94739601531748e-05
-1.51516122953668e-05
-1.10345568373176e-05
-7.28658644174871e-07
-7.41382735822055e-06
-1.28548846399139e-05
-1.73043191731183e-05
-1.52792947636984e-05
1.15452169282206e-05
-1.12139139225384e-05
-2.88856391256766e-06
-1.59830153561505e-05
-1.35839166109186e-05
-2.63398145588218e-05
-2.65444270483258e-05
-1.306860187659e-06
-7.18202935265342e-06
-2.22486687273703e-05
-1.64092530955642e-05
2.88976964624309e-06
-6.34364138052639e-06
-1.48898643135426e-05
-1.58256715286372e-05
-4.37538757938096e-08
-1.08854785303905e-05
-4.13699462710717e-06
-1.05960134937329e-05
-2.38759029134293e-05
-1.72773780051762e-05
-2.3024717777697e-05
-2.08053614570361e-05
-1.1877336452209e-05
-1.78027366383503e-05
-1.93544377510116e-06
-6.75857737490537e-07
5.58128694396058e-06
1.5747783816316e-05
1.73162979635952e-06
-1.28489204476019e-05
-7.47242850766529e-06
-9.60307651321095e-06
3.49490025195787e-06
-3.15972650272413e-05
-1.71643074771418e-05
-3.83117457067943e-06
-1.5351944684428e-06
-7.93383289771655e-06
-1.41251986217602e-05
-1.31399618313308e-05
-6.00802866400629e-06
-7.85284236398804e-06
4.89122732026694e-06
-1.54224824438642e-05
-1.29294640558472e-05
-8.0006624059637e-06
-6.44069410024892e-06
-1.31543971057593e-05
-2.14014504957556e-05
-1.95735011944453e-05
1.75566717166644e-07
-7.76408015412479e-06
-5.53929063680912e-06
5.60260009280048e-06
-1.52304839081316e-05
-1.92554312910456e-05
-1.12336321350451e-05
-7.6282247538894e-06
4.21113383491991e-06
-2.35242388970099e-05
-1.27908056376411e-05
-1.03937225283807e-05
-7.7066264555895e-07
-2.85946280264962e-06
7.17854293074939e-06
-1.96548266650418e-05
-1.90541368721239e-05
-1.91442910354533e-05
-1.10708328843648e-05
-2.28512860759877e-05
-2.18799472399169e-05
-1.42360946042259e-05
-1.17369400475514e-05
-8.79998409602487e-06
-1.39664259739838e-05
-2.78911583572272e-05
-2.32661558911022e-05
-1.96357767860413e-05
-1.83155164812413e-05
-8.01892483217265e-06
-1.70695132102549e-05
-1.18119028128961e-05
-2.20430146450017e-05
-1.0768980022329e-05
-1.18263447892049e-05
-7.83582585564356e-06
6.40843143203953e-06
-2.60309438650524e-06
-8.27461820234606e-06
-8.95257990451253e-06
-8.96679292627492e-07
-1.10419589047009e-05
-2.22578112939355e-05
-1.17269325009851e-06
-1.09329259155036e-05
-1.11039286801111e-05
-1.14933326100521e-05
-2.82298206858701e-05
-6.95925566902569e-06
-4.45115968399187e-07
-2.7199595375844e-05
-1.59651836134733e-05
-7.5511439936843e-06
3.69325796703488e-06
-1.07797080893567e-05
-6.03200096315417e-06
-1.16963741160021e-05
1.89331622649152e-06
-5.25923741844053e-06
-3.33436029402985e-06
-1.43417754256576e-05
-1.51121850678958e-05
-1.89679683697745e-05
-9.65068395275559e-07
-1.94728602252665e-05
-6.76178282201977e-06
-2.7388505071012e-05
-3.07543005057369e-05
-4.50008167482271e-06
-2.04585887844248e-05
-1.02075918715958e-05
-3.87289975327292e-06
-1.35361965173922e-05
9.92532603657032e-06
-1.72543338853778e-05
3.55494121075006e-06
-7.47193719026147e-06
1.21740177032718e-06
-1.61611846683726e-05
-3.67332721961936e-05
-5.30021989368135e-05
-1.88990256364172e-05
-2.88751319526027e-06
-2.82494716651447e-05
-1.8433676056577e-05
-2.28476269443384e-05
-9.5712771924181e-06
-2.55511406077771e-06
-3.22628977219402e-05
-2.66801740250934e-05
-4.20677660730326e-06
-5.3278539583535e-06
1.50647508356606e-05
-2.51913767151037e-05
-7.34781303630075e-06
-2.20328765989701e-06
-2.06264235943033e-05
-2.82199301757119e-05
-7.21098860037571e-06
-1.60690104123855e-05
-3.13660222266496e-06
-9.22702091893833e-07
-3.68311753126575e-05
-2.20952060366447e-05
-2.01881613524816e-05
-1.84285902726736e-05
2.80606094586749e-06
-7.88592405468285e-06
-1.54443650431499e-05
-5.83800010870682e-06
-6.07079158280145e-06
-6.96100963085778e-06
9.00853129299206e-06
-8.34890654616525e-06
4.85018948975424e-06
-4.98048401148709e-06
-6.36673942939914e-06
7.46785952097944e-06
-7.78793815122233e-06
-2.77301762476711e-05
-1.45376984222847e-05
-1.49085781468723e-05
-8.9710372753787e-06
-2.52272945472463e-05
-2.66866195708401e-05
-4.11605737961463e-06
-1.91533099280192e-05
-3.02173230763565e-05
-1.6206245393671e-05
-2.61011587869605e-05
-2.67066594053155e-05
-1.33740340412396e-05
-8.89481908159453e-06
4.69717706104182e-06
4.04174173830856e-06
1.18077811172731e-06
9.92231836054502e-06
1.14361981652628e-05
-5.5115727759532e-06
1.8974905426078e-06
3.56883259645607e-06
3.47913948589038e-06
-1.13212434564586e-05
-7.3729210226489e-06
-3.29227404251483e-05
-3.0223818646428e-05
-4.55152499658533e-05
-5.36161835676282e-05
-1.77662717391874e-05
-3.21985492330542e-05
-2.1734194019452e-05
-4.24453011908039e-06
-1.34675167240239e-05
-5.62404082633726e-06
-1.00156496069397e-05
-3.03841201680002e-06
9.74366934910851e-06
-2.79803841411858e-07
-3.00331900011298e-06
-3.06788587731734e-06
6.32916644512244e-06
-8.81996135857125e-06
-2.90670673125182e-06
-1.61068309452638e-05
-3.07140932301242e-05
-2.93321421042893e-05
-2.54415734371373e-05
-2.89622378428441e-05
-3.99057108300803e-05
-3.39210817292844e-05
-3.25835071989993e-05
-9.74533496692361e-07
-1.57747909295118e-05
-1.06705569462275e-05
-1.22944123472594e-05
1.05017495854392e-05
1.75188156150962e-05
5.08989456772562e-06
1.2355108856143e-05
1.40613764109173e-06
7.6742760342157e-06
7.91461038124051e-06
-7.92105184320284e-06
-4.29170194524799e-06
-1.93997594520086e-05
-2.74275021207496e-05
-2.49384134232812e-05
-2.35888199396353e-05
-1.49429011782323e-05
-1.05493768530365e-05
-3.35043691051609e-05
-2.62175215963111e-05
-1.70428990347172e-05
-2.084316928745e-05
-4.57436279920437e-06
5.40250596423578e-06
-2.88973386166456e-05
6.78273329701228e-06
8.29102078342844e-06
-1.2443425210341e-05
2.05477566279292e-05
9.93547351505063e-06
-4.50155589156492e-06
-9.71282608192613e-06
-5.6342285482986e-06
1.17849982680673e-05
-1.18592266955514e-05
-2.34610470357908e-05
-3.29939926807557e-05
-2.64423231507608e-05
-1.97777751468944e-05
-2.82008499964251e-05
-3.56918632767853e-05
-2.68598107423204e-05
-1.75499371913893e-05
-1.98744752617477e-05
-1.69299552774775e-05
2.83489365317269e-06
1.57277045996682e-06
3.70464864237136e-06
-1.291950703204e-05
-8.57339251327384e-06
1.00691197077672e-06
1.09237858217955e-05
1.54145431876286e-05
5.5266759082331e-06
-6.03283101577797e-06
-3.01217241601525e-05
-3.50745412265781e-05
-1.3277419458752e-05
-2.77068110649523e-05
-3.73423151329937e-05
-2.80964319315463e-05
-3.76296266142751e-05
-1.09875109153336e-05
-2.55575635699751e-05
-1.57517960457131e-05
-1.85465444896341e-05
1.31186483931925e-06
-5.57729916323613e-06
9.44403195552956e-06
-3.56141150249163e-06
-2.91193058478604e-06
1.24157761861877e-05
2.02245504454114e-05
-1.16699317210619e-05
-1.65956639311512e-05
-7.28094273988709e-06
-7.126520641525e-06
-2.54044982468907e-05
-2.89587827606344e-05
-4.75759761497499e-05
-2.78562028843562e-05
-4.15137168368431e-05
-4.94587189256637e-05
-2.78306210517176e-05
-2.94009351720756e-05
-9.07910966414752e-06
-1.69429850009675e-05
3.45159502369828e-06
2.14316953778489e-05
1.92959317340436e-06
1.67719983375134e-05
4.67714487170406e-07
4.23614652444374e-06
9.30012967651342e-06
2.40634115860135e-06
2.59986179132037e-06
-1.44503442589154e-05
2.90589518350476e-08
-1.29211787717405e-05
-3.99021967160942e-05
-3.15739335715778e-05
-1.82715962561521e-05
-3.63364047263032e-05
-3.36220739928176e-05
-2.89574863266466e-05
-2.52519804313458e-05
-1.99537471345099e-05
-3.72860635482976e-06
2.39759740783509e-06
1.97452638062303e-06
-4.68145875650856e-06
-9.13622294374892e-06
6.74296094397488e-06
1.48496619995373e-05
-1.01709248634738e-05
-1.27590169825259e-05
-6.20976839241158e-06
-1.90491242197173e-05
-1.60455326633362e-05
-1.86762402599636e-05
-1.84353389231069e-05
-1.55335427115836e-05
-1.98436194547926e-05
-2.32949396411366e-05
-1.3685125786286e-05
-1.36127053742294e-05
-2.58745056967251e-06
-1.49179904886137e-05
-4.34851378902576e-06
1.55977921697786e-05
1.19936129529822e-05
-1.57350372383293e-05
-3.39932067599465e-06
-9.88172953676351e-06
-1.30604092347486e-05
-1.64300583981368e-05
-7.02056766883089e-06
-9.62329653983861e-06
-2.91043361762119e-06
-2.11811264144977e-05
-1.88019171377628e-05
-8.7765865082061e-06
-1.57702751536531e-05
-3.59701244460493e-05
-2.87873649767268e-05
-1.13801794758499e-05
3.97103605400715e-06
3.86292977745499e-06
-2.40604244242904e-05
-1.1471397720922e-05
9.34165987662219e-06
-1.18679057380309e-05
-1.27089682960735e-05
-1.49567274524551e-05
1.11617752596824e-05
-2.27557450618193e-06
-3.32634897806317e-05
-4.99278386954229e-06
-2.03805558989661e-05
-2.9391804230686e-05
-2.67790481653483e-05
-2.26391614822757e-05
-2.63753485835813e-05
-1.96948361453538e-05
-2.75915366288247e-05
-2.33081560679096e-05
-1.85608133403476e-05
-1.97428325528609e-05
5.18227392188949e-06
-4.84303742379063e-06
1.10702665173962e-05
2.05096879364004e-06
9.22625173888441e-06
-1.29902711859761e-05
-1.47546109019036e-05
2.13994276782773e-05
6.38853166462937e-06
6.25889791816814e-06
-2.77680820774342e-05
-2.84495269253162e-05
-2.99952454565534e-05
-1.81111127980354e-05
-2.31247300057919e-05
-2.05993529720877e-05
-1.24594176754463e-05
-8.4055965386754e-06
-3.07346678728517e-05
-1.73466808451648e-05
-7.14301557813565e-06
-8.62404436970745e-06
-2.32711885477454e-05
9.73989859102052e-07
5.42501752046383e-06
1.13923081657886e-05
-3.7905293606843e-06
3.8746071786907e-06
-1.31719108923747e-05
4.12437127221429e-06
9.90413564832889e-06
-1.19688849716472e-05
-3.58731303852807e-05
-1.03170986341817e-05
-1.22947419923775e-05
-1.24196026809275e-05
-3.32355373681839e-05
-3.61870448161813e-05
-4.01121375641126e-05
-1.09661948748713e-05
-1.54290097565839e-05
-3.65254837006831e-06
-2.31731611535783e-05
2.25787488336006e-06
-6.50413480867271e-07
-6.30266328369858e-07
-2.10165952984451e-06
8.61359273221783e-06
9.22093680857835e-06
-4.82891765547734e-06
-5.13755440354323e-06
3.6524341740319e-06
-1.45125299485944e-05
-2.37130512397526e-07
-2.22187120083203e-05
-2.1192064455436e-05
-1.79962057827075e-05
-9.02939584720269e-06
-1.60341054578964e-05
-2.23548633746975e-05
-2.39519461804988e-05
-4.16859947873959e-06
1.92271963061672e-06
-6.25613117873067e-06
-1.61055794321826e-06
3.86082155273815e-06
-3.11592602793969e-06
-1.62450875163557e-05
-2.61897274556546e-06
1.67870242370314e-06
-2.35386232998569e-06
-1.90214452291828e-05
-1.13545967390291e-06
-1.52636961946938e-05
-2.56147118265557e-05
-2.11613182273812e-05
-7.72156644476605e-06
-1.45506813931583e-05
-2.72746819921218e-05
-2.37891816522206e-05
-7.18881885536319e-06
7.194224283933e-06
-1.39608150309748e-05
-2.25130068252311e-05
-1.90780838476474e-05
-1.33176383774462e-06
-2.50510654575473e-06
-3.6696001234108e-06
-1.03873699618078e-05
-3.35734058676919e-06
-2.99160142429998e-06
7.5119860094507e-07
-3.5852566791122e-05
-2.85405134348876e-05
5.82570829364209e-06
-2.52789161761896e-05
-1.21883170133724e-05
-1.5311735069252e-05
-1.89096102318302e-05
-2.62581984938858e-05
-3.33319112820746e-05
-9.16269965730469e-06
-2.36065192395392e-06
-6.18697573126292e-06
-9.88659456438163e-06
-1.16865466116183e-05
-3.83887290474892e-06
4.0695723260022e-06
6.16607628857727e-06
-9.8681153605314e-06
4.59820218594324e-06
-1.08375918335379e-05
1.17489148449814e-06
-1.35655947475869e-05
7.87848926183151e-06
6.42095986691476e-06
-5.56011840935746e-06
-2.11780337830259e-05
-2.42342257094546e-05
-2.50758557368678e-05
-1.73360643295927e-05
-7.90535184022642e-06
-4.98456807171567e-06
-3.17592621243033e-05
-1.97325501999784e-05
-1.33813665061456e-05
-6.41310489289232e-06
-8.67754017170555e-08
-1.32748193795429e-05
-2.31711938924639e-06
-5.93060167812053e-06
4.15281844316254e-06
6.51140167924715e-06
-9.92051409062411e-06
9.13964967707842e-07
-1.9370121621011e-05
-8.1361939388678e-06
-8.79790540984922e-06
-3.1634034978005e-05
-2.23651076803681e-05
-2.08680840189054e-05
-1.15060855945298e-05
-2.04069070315415e-05
-8.52183541562486e-06
-1.39173824053395e-05
-3.05948473678414e-05
-1.40703520698012e-05
-6.89017050359563e-06
-8.97400909720692e-06
5.46378783950472e-06
-2.19095623219736e-05
-6.80450058334966e-07
-6.11334191950515e-07
-1.07549596731698e-06
-1.31484572561578e-05
-1.43365905161412e-05
-1.11693466019578e-05
-2.67981790767677e-05
-3.01706788142777e-05
-9.00848883318141e-06
-2.1115538500562e-05
-3.25281637206664e-05
-2.11940242182276e-05
-2.63713327153603e-05
-2.00952857277524e-05
-1.46560656898973e-05
-1.75540444328654e-05
-1.00279032559654e-05
6.87318126965491e-06
-4.61677277742285e-06
-8.71156226852975e-06
-6.673813905735e-06
6.665447471091e-07
-1.42020856298573e-05
-1.89120520159545e-05
-3.9969611190853e-06
-1.31286514842147e-05
-1.18959719036487e-05
-6.67448550190066e-06
-3.0923667658721e-05
-1.68996098995092e-05
-2.98159773418815e-05
-1.86609917148141e-05
-1.76393216948869e-05
-2.99865755105357e-05
-7.37351781132754e-06
-1.23778445844743e-05
-2.26205725463942e-05
-2.11284075655186e-05
-1.41058473815332e-05
-7.08801397935399e-06
-5.8151424941669e-06
3.22242924595758e-06
1.91111332642959e-06
-4.44332025591383e-06
5.93068692338745e-06
-1.11735382461082e-06
9.961047962158e-06
-5.27398224957537e-06
2.21381864653222e-07
-4.71006217730032e-06
-2.14479499067868e-05
-1.28127706615881e-05
-1.29891144170663e-05
-1.66919973727206e-05
-2.8782599386222e-05
-2.28761291331401e-05
-1.48778962966813e-05
-1.76289817445965e-05
-1.55581350383335e-05
-1.60646927921294e-05
-6.92568886888177e-06
-9.98427844510984e-06
-1.20633842217079e-05
-1.92374867795687e-06
-3.41974271712805e-05
4.95516210930034e-06
7.69016558257628e-06
2.06003690009355e-07
1.05295039488461e-06
-2.60576560837799e-05
-1.21772943078686e-05
-2.1148196450029e-05
-2.13881441181332e-05
-1.9694934333341e-05
-8.30053473562891e-06
-2.22535080045431e-05
-1.29436745906521e-05
-2.58273860552894e-05
-5.15844382249586e-06
1.45733494259723e-05
-2.20142082236275e-05
-3.56036256438511e-06
3.23599522036642e-06
-4.50340085640421e-06
-1.01122895068133e-05
-1.59621425913078e-05
6.39092400582951e-06
5.23180248007914e-10
-4.83055657522816e-06
-1.5379846275478e-05
-1.48414235160791e-05
-1.81391691383868e-05
-1.67950381350851e-05
-2.46392237588924e-05
-2.81971708115706e-05
-3.56755742036009e-05
-2.82193285899987e-05
-1.44232150868985e-05
-1.05674467421958e-05
3.73476860778002e-07
-7.74834183373474e-06
-4.84077227271642e-06
-1.89007435505673e-05
-2.27578272420718e-06
-1.49612391093537e-05
1.01056265366523e-05
2.76594170003232e-06
-5.61960414884583e-06
-2.4489156517352e-06
1.95049466226286e-06
1.7969260833099e-06
-1.81521208381327e-05
-2.32238609923588e-05
-8.56617752456318e-06
-3.67213910815041e-05
-1.40008676980592e-05
-3.42234774902636e-06
-9.65859584638019e-06
-2.26059068086262e-05
-1.64657524645084e-05
-3.40432927455869e-05
-1.12680055408012e-05
-2.03690954770163e-05
-2.34884348105018e-05
-4.867291935614e-06
-2.97249255436976e-06
-1.30645629663061e-05
-8.80431297810625e-06
6.93468986173185e-07
4.00034327354994e-07
-9.61457962350837e-07
-4.47563161739932e-06
-1.15587587639278e-05
-2.39140992847652e-05
-1.31880432104689e-05
-2.34873366017279e-05
-1.9911434764688e-05
-1.39814207932972e-05
-1.70669606790501e-05
-2.86235232783333e-05
-2.01770621737726e-05
-1.84983365969279e-05
2.72437235146597e-06
-1.73577010107067e-05
-1.00146772368505e-05
-4.24403446773578e-06
-3.18095837672884e-06
-1.37257709657254e-06
-5.79358279196268e-08
-1.12509165509501e-05
-1.33934913367762e-05
-1.05554275717165e-05
-1.23856531803662e-05
-9.79475969226639e-06
-5.75967219986417e-06
-1.798749035692e-05
-2.69760757339781e-05
-1.79926551302828e-05
-9.71956710951962e-06
-1.97912147392117e-05
-1.95094631297784e-05
-4.6267107376124e-06
-2.28802710887849e-05
-2.10868958223007e-05
-2.76248393974405e-05
9.85887488727856e-06
-2.13637442390172e-05
-4.6376878768636e-06
-8.73113697636272e-06
-7.82406599992693e-06
-5.99517499824572e-06
-2.40448022429452e-05
-1.98392523912586e-05
-3.07195208431122e-06
-1.56555732813536e-05
-2.54569907533298e-05
-2.87519626866807e-05
-1.96790787740981e-05
-2.34321731182884e-05
-1.82774923264911e-05
-9.80685338262622e-06
-1.66222510962746e-05
-2.50583744591079e-05
-3.63673704831204e-06
-2.00651574868736e-05
-1.29477326689702e-05
-1.08264351100269e-05
-1.83305332891856e-05
-6.44913542900609e-06
-8.68264976884422e-06
-1.27087606853549e-05
-1.80521825464788e-05
-1.80358300203681e-05
-2.55671193473062e-05
-1.40656138243882e-05
-1.07021998268383e-05
-2.21701054049575e-05
-2.01757872981581e-05
-1.85594640475743e-05
-5.99000814529297e-06
-1.13174284825811e-05
-6.32253315985755e-06
-1.51573865690434e-06
4.05863421135117e-06
-2.68937746291494e-06
-6.79064918429156e-06
-4.66975954301931e-07
-1.38984301744032e-05
3.92545829468275e-06
-1.58604837273139e-05
-1.04153166582885e-05
-2.24350425601793e-06
-3.88235270746606e-05
-1.52030980910171e-05
-2.20921238161603e-05
-1.49036028651343e-05
-1.01852306264474e-05
-3.45263037714451e-05
-2.29124922267673e-05
-2.02708140793927e-05
1.86902193960163e-07
-8.49437878082033e-06
-1.68190609707872e-05
1.69613042214178e-05
3.65365173991134e-06
-7.54347854209372e-06
-6.36650140434673e-06
-7.24090349508732e-06
4.42115240371371e-06
4.4911841302008e-06
-6.65478970412843e-06
-2.50376235849297e-05
-2.1438784262475e-05
-1.44240156943283e-05
-1.58681855107647e-05
-1.35028498100231e-05
-2.86224178266616e-05
-1.91305488910259e-05
-3.3305220830452e-05
-2.54528754703268e-05
-1.91038939034266e-05
-1.31251107126277e-05
-7.37652788776517e-06
-6.32567486354502e-06
-1.386494907376e-05
3.1879545627697e-06
-7.2504452766796e-06
-6.61226000314174e-06
-8.09799581644585e-06
-4.35490770996581e-06
-1.01030650014617e-05
-2.18639800763015e-05
-2.79701624262835e-05
-1.9042686015387e-05
-1.71162368801164e-05
-1.99056045047508e-05
-2.05617596909771e-05
-3.98150760331149e-05
-1.47023574180833e-05
-2.35234412917476e-05
-2.13048990187682e-05
-1.31826228523695e-05
-1.48208986003489e-05
-7.3960346225108e-06
-1.4453785177962e-05
-3.20658402828867e-06
-1.46186512158691e-05
1.16208055803147e-05
-5.64412460196695e-06
-1.3037934319541e-06
4.29105336868101e-06
8.85876639366691e-06
8.54345992331241e-06
-1.90030568410326e-05
-1.91362376185783e-05
-3.59973099036551e-05
-3.20931256201444e-05
-3.23099906653958e-05
-4.01030073733468e-05
-2.05746109575431e-05
-2.35553187394076e-05
-3.07890823670877e-06
-5.98554297569489e-06
-5.00899734087741e-06
1.25939888784254e-05
-8.22595059675034e-06
3.33609338437003e-06
-4.07957314795527e-06
2.60872881592633e-05
3.52043857427617e-08
-1.53602838994382e-05
7.15163604497177e-06
3.18643460572042e-06
-1.35794766886509e-05
1.05733620494629e-06
-2.52593384976154e-05
-4.3193302206456e-06
-1.81364673315996e-05
-3.85375392170098e-05
-2.0247091736625e-05
-1.29943132463017e-05
-1.46915275362294e-05
-2.45358092637293e-05
-3.5991135208344e-06
5.16071182552196e-06
1.26030679549869e-06
-3.5509956074629e-05
-8.79621923526696e-06
-1.46163593302992e-05
-8.74172057506479e-06
-2.01545689849779e-05
-1.32314494259075e-05
5.6403316267093e-06
-1.26245664186929e-05
-1.45822988727818e-05
1.46439166280236e-08
-2.59258874422376e-06
-2.87877993938526e-05
-9.25295857847436e-06
-2.35393891155799e-06
-1.01414904121554e-05
-1.32525993699252e-05
-1.4194636117549e-05
-2.96963256149078e-05
-9.6262341780593e-06
8.78537765438206e-07
-2.00512053513198e-05
-1.64602619274466e-06
-1.36016929655585e-05
-1.63632026103695e-05
-1.38488594906931e-05
-3.16010604343635e-05
-2.72089889546865e-05
3.43444314516255e-06
-1.90554042609598e-05
-9.91863515494431e-06
-5.94862228569904e-06
-1.58625720446342e-05
-6.86499080377964e-06
-1.53506541605141e-06
1.17647031912957e-06
-1.4097015993864e-05
6.00235416616184e-07
-6.88555282265289e-06
-2.02003557502222e-06
-2.0134240117026e-05
-1.56831788546191e-05
-7.73599732510521e-06
-2.18262610618867e-05
-1.0464816631517e-05
-1.59897874916739e-05
-3.0778263153089e-05
-1.16399567941997e-05
-1.04234457517964e-05
-2.23365335296297e-05
-1.50024988815623e-05
-1.39809375977103e-05
-1.51987006554608e-05
-1.15611336974356e-05
-1.07521937797982e-05
4.28000892818354e-06
-1.49081776211607e-06
-2.62807581523651e-06
2.02951314361018e-06
9.36816482811851e-07
2.18479792679242e-06
-1.49093710256929e-05
-7.02650572822536e-06
-1.4989312738333e-05
-2.27480814141264e-05
-4.6125946096096e-06
-2.14462024656447e-05
-7.46089169540738e-06
-2.85638159562301e-05
-1.87387981032013e-05
-2.57523248836706e-05
-1.92185249900078e-05
-1.62339358144034e-05
-2.20495569840194e-05
-4.40626202624873e-06
-2.56717016139803e-05
-1.25451778236383e-05
-1.40282472035597e-05
-2.14536529687318e-05
-1.61402726226167e-05
-5.93580569934343e-06
-4.0194212401473e-06
-1.48946021881337e-05
-2.43632198934471e-05
-1.15682095523982e-05
-6.51456067866922e-06
-1.96268717522727e-05
-2.11100335689927e-05
1.96703837152394e-06
1.53276032035533e-05
-1.07989312139904e-05
-1.91488712743442e-05
-6.48053792108709e-06
-9.12447833498924e-06
-3.72872446643065e-05
-3.04566760773211e-05
-1.82198887999956e-05
4.03710507416796e-06
-2.09442389374897e-05
-2.44872561460074e-05
-1.27884620892195e-05
-4.78598588120191e-06
-3.07308886426933e-05
-1.57676817447582e-05
-5.46586565793148e-06
5.96794484979456e-06
-1.86273016300461e-05
-2.84159632384232e-05
-1.0976325261246e-05
-2.55473493489648e-05
-1.56501691292006e-05
-2.89928839574599e-05
-2.0048122416901e-05
-1.43451947144477e-05
-9.28751226518819e-07
-2.12078438201275e-05
4.27699059859094e-06
-1.78212237676363e-05
-3.21925273511288e-06
-4.58569434552448e-06
-5.19320337304289e-06
-2.75302102059982e-05
-7.94658142174839e-06
-2.58042023467259e-06
-1.02922609630937e-05
-1.55174272351483e-05
-1.56751203226729e-05
-1.04775374340358e-05
-6.94292108380204e-06
-8.43645713896013e-06
6.37477401950868e-08
-1.35546429866296e-05
-3.36885241629299e-06
-1.00425410176428e-05
7.58415254942255e-06
-1.45002667503585e-05
-2.74282684978288e-05
-2.65360148872019e-06
8.83026850390853e-06
-9.17702501764896e-06
-1.96973455613863e-05
-6.9303611228087e-06
-2.11145819797265e-05
-8.90606565733347e-08
-3.5332344176809e-05
-7.15038223891578e-06
-2.06999463878215e-06
-3.67784847609767e-06
-2.47487729844125e-06
-8.46109903825833e-07
-1.75692916585176e-05
-2.44529738008738e-06
8.07122296572177e-06
-1.61492395663412e-05
-6.69139821354701e-06
-6.12509751615075e-06
-4.59814091230209e-06
1.23265045258681e-05
-2.56434667867033e-05
-2.39757693226564e-05
-3.26993426266377e-05
-6.88563017257655e-06
-9.03057137098687e-06
-6.29387681871777e-06
-1.58720124526578e-05
-3.63685251393698e-05
-2.34785371029329e-05
-1.59348814057251e-05
-2.5529237071117e-05
-2.02135627477377e-05
-8.73523903503635e-06
6.35263756533913e-06
1.3739263333632e-05
6.6339060365711e-06
-6.30325055856364e-06
-1.38210677941174e-05
7.45722216233079e-06
3.72654787423125e-06
-1.84907167303561e-05
-1.10808188687103e-05
-7.15489203056556e-06
-2.25597201263018e-05
-1.43666501800254e-05
-1.27468090896509e-05
-2.88246272038011e-06
-1.72154547644454e-05
-3.47512864462123e-05
-1.90592429468508e-05
-3.55484701938245e-05
-1.8830888342635e-05
-1.37486603376193e-05
-1.12131790512743e-05
-6.89925294532577e-06
-1.78707119580072e-05
-2.94486545683768e-06
5.98815075384034e-06
-8.55859387999566e-06
-4.95670905119346e-08
1.75436465808129e-05
1.79894070618979e-06
-1.56145753420284e-06
2.24615096925026e-06
-1.81437567335043e-07
-7.00879234601848e-06
-2.72202199115162e-05
-1.14996251177533e-05
-8.80549054406585e-06
-9.60254696618307e-06
8.60468350277487e-06
-6.87018623289018e-06
-2.70248290212257e-05
-2.17962332339779e-05
-9.38178262749048e-06
-9.19421027236559e-06
-2.03213051873178e-05
-2.14870580341568e-05
-2.17753945158248e-05
-1.93363623316261e-05
-1.84712969352665e-05
7.12229083940755e-06
-1.05945866182089e-05
-1.02979764897682e-05
-6.95887243746274e-06
-9.09704631573796e-06
-1.5108242702116e-05
-1.40568498077213e-05
-2.3615137084452e-05
-3.27793604278817e-06
-1.28058897803138e-05
-2.48513578312241e-05
-7.8177234234763e-07
-1.86867241976143e-05
-2.15080439666974e-05
-2.77577430608649e-05
-2.3928059117506e-05
-1.10113848303989e-05
-1.15764813219304e-05
-2.3262042332645e-05
-1.45874311721097e-05
2.65473943766318e-07
5.71006974918836e-07
-6.14281277071552e-06
-1.42986337706944e-05
6.40622438909743e-07
-4.88796558886302e-06
-2.51130427898811e-05
-4.56124518840131e-06
-1.04699628332089e-05
-3.67154275742279e-06
-1.60920317670783e-06
-2.1700811121465e-05
-1.65308691724078e-05
-2.09120362235505e-05
-1.63400546468803e-05
-1.72288085830015e-05
-1.5832119961705e-05
-1.37407231116704e-05
-8.29664643356962e-06
-2.19703318162685e-05
-2.17923733545732e-06
-2.18334122231065e-05
-1.59228103555158e-05
-7.35085300631325e-06
-7.7915194593432e-06
-5.14707333516094e-06
-1.83691266355452e-05
-1.559361249539e-05
-1.13431350287945e-05
-2.87213992816717e-06
-6.33915465244609e-06
-1.30178900696912e-05
1.66281129595122e-06
-2.59152713629499e-06
-7.59603136864848e-07
-2.4469628438565e-05
-1.44814977393305e-05
-3.67511716851249e-05
6.37583544960818e-06
-1.66180202328924e-05
-8.18275023241973e-06
-1.94609930060407e-05
-2.89601361304673e-05
-1.50725410811487e-05
-2.28107411729311e-05
9.83528002901377e-06
8.36968401203604e-06
-1.39291189127246e-05
-1.0309846335593e-05
-1.21929050591564e-05
-1.82634126033723e-05
-7.1520945199875e-06
8.08468495257476e-06
-7.808077029525e-06
-1.05323042534238e-05
-1.27748786078848e-05
-2.07582697543019e-05
-5.98010110022668e-06
-1.12925462040491e-05
-1.74744718964013e-06
-1.26562109583184e-05
-2.307749318551e-05
-9.97162790848642e-06
-2.6428120810292e-05
-2.13597444168166e-05
1.39855714278991e-06
-1.45273888434884e-05
2.3682966616484e-06
-2.54515565352138e-05
-7.13550461137139e-06
-1.33157367654415e-05
-1.61395975126797e-05
-1.68280495984464e-05
9.55865691923073e-06
-1.33208661402716e-05
7.87088980977885e-07
-4.21873467816469e-07
-1.88985221134073e-05
-1.21771348472413e-05
-2.05246973901907e-05
4.38344223097948e-06
-1.97404192018886e-05
-1.86223406334539e-05
-1.46240747617059e-07
-7.67170570678007e-06
-2.76530275922432e-05
-1.3999704638431e-05
1.37139105887733e-05
-1.46321235073614e-05
-8.07295288854078e-06
-1.10178838381371e-05
-2.55266437426552e-05
-7.84271944621905e-06
-1.44269076405889e-05
-9.83958084347991e-06
-1.78073046762282e-05
-1.3332863713764e-05
1.18067850458995e-06
1.98364281073054e-06
-1.82636762384428e-05
6.09626368010939e-06
-1.71207032136422e-06
-9.45492331812966e-06
-4.2747912707031e-06
-1.2501341720194e-05
-1.5645632252058e-05
-1.11345349328981e-05
-1.7333221258807e-05
-1.86712533912596e-05
-2.9958397814076e-06
2.72139618272924e-06
-6.84351846775119e-06
-2.97334932300666e-05
-8.68963029776856e-06
-1.77421525878542e-05
-1.3602858240947e-05
-2.38442527664997e-05
-6.74917726319044e-06
3.69426722403821e-06
-2.04439981283895e-05
-1.85123290348072e-05
-1.79160641791318e-05
-1.52121651050779e-05
-3.62864891066782e-06
-7.07434832065644e-06
-6.50426514354803e-06
3.83683370930818e-06
9.95781390469965e-06
-1.5478690410622e-05
4.29111636291294e-06
-7.30327077016267e-06
-2.96787272308018e-06
-3.14040098208838e-05
-3.86723922294382e-06
6.69403633885804e-06
-5.67793171733286e-06
-7.74388930010861e-06
-5.0605363106253e-06
2.00219209874703e-06
-9.25867715205151e-06
-3.80787543782686e-06
-2.08508092537008e-05
-6.04066412553227e-06
-1.32506320990664e-05
-1.28741605847045e-05
-1.86552394139809e-05
-1.31080013511077e-05
-1.70032987788639e-05
-1.60460826444618e-05
-4.09395303122624e-06
-5.04879897044372e-06
6.23502557949464e-06
-1.91576441499556e-05
-7.4682809548369e-06
2.25820464779789e-06
-3.53286896701835e-06
-9.95284343395386e-06
-2.27240244418929e-05
-2.72140256613087e-05
-1.99939568858541e-05
-7.58481956949134e-06
-8.58646515712259e-06
7.16883532071227e-07
-1.43316946919459e-06
-7.98999820578836e-06
-1.61767547532807e-05
-1.84571685743065e-05
3.90568239693067e-06
5.57944253814363e-07
-2.00026354609233e-05
4.5209983411034e-06
-2.46456724095495e-05
-3.84198047353266e-06
-2.20967389480272e-05
6.97627251879693e-08
-7.58282348384253e-06
-1.51082507121106e-05
-2.53936797791536e-05
-2.56627953920948e-05
-1.21054749770863e-05
-1.19044796906642e-05
-2.10802906024892e-05
-2.64865144645064e-05
-1.28249589791832e-05
-1.51266900939326e-05
-1.22639907388528e-05
-1.97832959063614e-05
-5.55481553915747e-06
-6.91667007189002e-06
-5.76380956094431e-06
-7.01144832670853e-06
-2.21089238207254e-05
-1.31503856244411e-05
4.70176940248576e-08
-4.86944775525359e-06
-2.23280937758041e-05
-1.05723925386075e-05
-9.12698894197235e-06
-1.09571053703979e-05
-1.64933778892656e-05
-1.08996387673357e-05
-4.24158442083679e-05
-4.78319064929669e-06
-1.14687792087166e-05
-3.51298284311106e-07
8.23261043162338e-06
-9.62529183070992e-06
-2.60812243532449e-06
-3.52892277207922e-06
-5.02807180244957e-06
6.992047246656e-06
-5.0739760318702e-06
-2.17719093970027e-05
-3.18368415047653e-05
-1.55850878543773e-05
-3.2982631520535e-06
-2.40905326047537e-05
-2.24437655068105e-05
-2.30147501928612e-05
-4.64436203597726e-06
1.14373745696381e-05
-5.30278534043345e-06
-1.6968514384424e-06
-1.77976871451148e-05
1.41779278875369e-06
-1.93681650831952e-05
-1.13920357801451e-05
-2.72820045229439e-05
-1.31277706793493e-05
-1.0362538707448e-05
-2.48357178719197e-05
-2.56203284931854e-05
-7.68199299115015e-06
-9.82312566282789e-06
4.84541530469457e-06
-1.90733697457615e-06
7.98240880347273e-08
-1.97599543818317e-05
-1.48379526496555e-05
-1.18646486099806e-05
2.2752221921422e-07
-1.51489612428378e-05
-1.7228202762022e-05
-8.30766264650071e-06
-1.02214165796833e-05
-1.78634199583411e-05
-1.3789530025894e-05
-3.69932795653822e-06
-3.89633775737071e-06
-1.36445330278788e-05
-4.26275011700858e-06
-2.66300051694078e-06
-1.25823234541864e-05
-2.6112256189955e-05
-2.92639378948759e-06
-1.32042561540911e-05
-2.25384098386541e-05
-1.30491403259193e-05
-1.13254777737039e-05
4.31040869908725e-06
-1.31550313011426e-05
-6.40851411049239e-06
-1.14565009434184e-05
-1.49229637655847e-06
-1.83299382546169e-05
-2.46086885102982e-05
-2.42637011321281e-06
-2.14945694394022e-05
-4.46173202535648e-06
-1.35781043994836e-05
1.13169306004782e-05
-9.53098272970488e-07
-2.53793062678233e-05
-1.58777842631046e-05
-5.97289973057536e-06
1.13979365123788e-05
-1.05011079342503e-06
-2.35311287518723e-05
8.30488574965757e-07
-1.88508461968859e-05
-6.44750925599637e-06
-2.482007484004e-06
-2.65330923738037e-05
4.50601044541951e-06
-1.25532939144937e-06
-7.48351513527995e-06
-2.05313696107564e-05
-1.4660032845911e-05
-6.58990588207212e-06
-2.04860105008462e-05
-1.32737361123539e-06
4.76396754096325e-06
1.40068154266205e-05
3.68893833235355e-06
-8.91085411025845e-06
-1.52915433346782e-05
-9.02121631431641e-06
-1.22941641905967e-05
-6.21869062836356e-06
5.98721797711883e-06
-9.96854817275542e-07
-2.88445954459804e-06
-3.13603286757781e-06
-1.26645566880552e-05
-3.2839266600633e-06
-1.34783581398473e-05
-1.75719693759633e-05
-1.71783670316901e-06
1.01760285926198e-05
8.09907622507403e-09
1.30200326402211e-05
-3.99954811522949e-07
6.49473896503623e-07
-7.45875734724088e-06
-1.9923419635379e-05
-1.61035666498884e-05
1.57761268437767e-06
-1.01213367002997e-05
-2.55216281805496e-06
-9.30250253953129e-06
-2.66601359730306e-06
-2.41035305823642e-05
-2.78676562225811e-05
-2.27615303014015e-05
-1.39155493028284e-05
-1.20501871758347e-05
-1.74577135883044e-05
-9.73524551133536e-06
-9.37144833375097e-06
-9.38662565560899e-06
-3.19085447246535e-06
-7.34547787783664e-06
-1.59976206883588e-05
2.93455449191612e-06
-7.2016070652906e-06
-1.34134630430721e-05
-2.42475261048461e-06
-4.51904170039543e-06
3.43044544927723e-06
-1.07365075011505e-05
-1.37667638468939e-05
-1.11645669568339e-05
-2.01280521405283e-05
-1.1012659679414e-05
-1.59544718697623e-05
-1.45482490560088e-07
-1.33681877832756e-05
-2.25611401707663e-05
-1.61323088409723e-05
-2.43676767278885e-05
1.03780912680501e-06
-1.01120183245221e-05
-7.02716026991672e-06
-2.60208186376818e-05
-5.24413957223952e-06
-2.78430207514929e-05
-9.97605195719482e-06
7.74611854759503e-06
-4.84811989657811e-06
-6.92408866238039e-06
-1.03520049978429e-05
-1.62586429983624e-05
-6.09177122210213e-06
-4.10608258820591e-06
4.97311224276328e-07
-1.24732232838133e-05
-1.22685117840188e-05
-2.49179570153742e-05
-1.93779543361044e-05
-2.44262641732119e-05
-1.68652157486122e-05
2.45567683637825e-09
7.43433773741601e-06
-1.60027886908106e-05
-1.14782633424041e-05
1.78619118674698e-06
-7.56522644377846e-07
-2.28651557115374e-05
-1.95485691525537e-05
-3.57407643857345e-06
-1.60240161831465e-05
-6.41978826926753e-06
-4.86491001213045e-06
4.32893944532132e-06
4.57836223828519e-06
-2.09647349920773e-06
-1.14059624425282e-05
-8.19186977011476e-06
-9.92098358671085e-06
-1.38277404212954e-05
-2.29250850121856e-05
-6.59895037152249e-06
-3.60958432316608e-06
-3.12587887521363e-05
-1.90921761303035e-05
-3.12074147389849e-06
-1.77016837347646e-06
-6.84986424865122e-08
2.11126494730085e-05
-4.33989139466093e-06
-3.64225712783925e-06
-1.45051966279876e-05
-1.29357294861867e-05
-1.14918418102801e-05
-2.17012103090368e-06
-6.34324123493352e-06
-1.25064160130046e-05
-2.48995847247002e-05
-3.3605377544684e-05
-2.4479949488322e-05
-1.86675223975892e-05
-2.3267924444128e-05
-1.68402221277078e-05
-1.21519911994781e-05
-1.51507661247433e-05
-2.06831513387222e-05
-6.18700787745558e-06
-1.5191277246506e-05
5.61096021605415e-06
9.17638554629065e-07
-8.01988438033471e-06
-5.92159816055773e-06
4.38629695289591e-06
-3.39776949465019e-06
-8.82296469454521e-06
-2.73469123680243e-06
4.63815022164906e-06
-1.27893149736594e-05
-1.53011808076632e-05
-1.98002784739436e-05
6.18280181140661e-06
-1.30063139539743e-05
-2.1643570324684e-05
-1.5071773412219e-05
-1.72741566545683e-05
3.88635949304389e-06
-8.93244798068902e-06
-1.89017364295071e-05
-3.04417901369304e-05
7.72804944528989e-06
1.14434165792053e-05
1.04724223416849e-05
-1.09587968465298e-05
-1.13337085714881e-05
-8.24671770760023e-06
1.12719094924899e-07
3.94549433367834e-06
-1.50563944027401e-05
-2.51934856491792e-05
-1.31993902299342e-05
-2.52190927918569e-05
-1.99409135947192e-05
-1.45594330593613e-05
-9.15221396568698e-07
-3.41423520271873e-05
-1.0795341725406e-05
-1.56890505551706e-05
-2.77485541006716e-05
-2.56410975406946e-05
-6.94994339552561e-06
-1.5345333118916e-05
7.03998548771374e-06
-9.1713213032002e-08
-3.08674486004895e-07
3.29546779535567e-05
9.10030670617518e-06
1.25460162265847e-05
-6.73637321205633e-06
-6.45398223026993e-06
-1.5960868505082e-05
-2.65098490485215e-06
-5.18527560837768e-06
-2.16505797815194e-05
-3.75449048742955e-05
-2.41365973259965e-05
-4.22416251001789e-05
-3.03881607896612e-05
-9.48806396327018e-06
-1.28514549536422e-05
-1.65674033667268e-05
-1.8773519751702e-05
-1.76663511501423e-05
-1.70256618348186e-05
1.45346558955465e-06
-1.82212765864489e-06
-1.53741832572043e-05
5.49489741645471e-06
-9.48437342934394e-06
-1.21202838169876e-05
-7.27816424397312e-06
-2.59602244633377e-05
-1.49971826887499e-05
-2.44603053324877e-05
1.83145468913112e-06
-3.34678031772286e-05
-1.10732787502213e-05
-3.30337380687313e-05
-2.00068580746364e-05
-3.37848111898164e-05
-1.37228013271223e-05
-1.99528126984228e-05
-4.4386952556791e-06
-2.80364646502711e-05
-6.59122982752492e-06
-8.06011070840616e-06
1.98703437317382e-06
-8.05658971359342e-06
-4.29031413006118e-06
3.782730579141e-06
-7.77201463016094e-06
-4.28854059345895e-06
-3.51682514104758e-06
-1.58061423919648e-05
-1.81068196194906e-05
-1.62158241091134e-06
-1.03492947853095e-05
-1.32520120327727e-05
-2.50476257353673e-05
-1.42596640115211e-05
-9.92579274974959e-06
-2.20161573052978e-05
-9.79082070232958e-06
3.37894394279985e-06
-1.99457687804784e-05
-8.25664417217834e-07
-6.07105462931461e-06
-4.68554513045207e-06
-7.50833440513262e-06
-1.59133418206086e-05
6.51441412787424e-06
-1.28349166491596e-05
-1.29368426940996e-06
-2.01885977203822e-05
-1.2586664097958e-05
1.42330814244243e-05
-2.22787894399984e-05
-3.21362685868066e-05
-6.58281482711596e-06
-1.00544761323506e-05
3.00661568873706e-06
2.35258653571128e-05
7.97670457950545e-06
-1.17236693045238e-05
-1.02069693779176e-05
-1.22350405143742e-05
-2.78731143671274e-05
-9.91951037860425e-06
2.28813965960991e-07
-1.28665341571959e-05
1.21403283797216e-07
-2.23395693648889e-05
-9.71741116819055e-06
-1.15224932730586e-05
-2.13004206637104e-05
-2.91967259359088e-05
-1.54901020061671e-05
-1.99653360509796e-05
-1.86311815433219e-05
-1.13210935695077e-05
1.40085521252736e-06
2.32289214147702e-06
-2.9899589040395e-05
-2.016007021352e-05
-1.19775438499699e-05
-5.58749874021561e-06
-6.38833280459288e-06
1.77153971742754e-05
2.45271465333146e-06
1.27465903619115e-06
-1.01379449205526e-05
4.05814149825162e-06
-2.19763596584924e-06
-2.02441236054354e-05
-1.42620140682722e-05
-2.21172412056596e-05
-4.1040307922099e-06
-2.92044526861809e-05
-1.68906691819775e-05
-2.15863853562841e-05
1.89354114531248e-05
-1.79734971133016e-05
-2.67737705660135e-05
-1.598839165295e-05
-1.41402859837827e-05
4.5218582539913e-06
1.1725500475734e-05
2.02947190313616e-05
-7.47071404068305e-06
4.0425066922029e-06
-3.84571068920063e-06
-1.16215085859881e-06
-1.59797382729729e-05
-1.87672214207889e-05
-1.58257116559678e-05
-1.30237502244563e-05
-1.93340237717873e-05
-1.30808842303528e-05
-2.31894392023123e-05
-2.49944435035108e-05
-1.81477348044053e-05
-2.64566923418457e-05
-1.77764277253242e-05
-1.26009405629182e-05
-1.29706920941402e-06
-7.39246431714881e-06
-6.88227593326385e-06
5.81305817657259e-06
-3.46436984472401e-06
9.49415602667836e-06
-1.12974497025194e-05
-4.24040456136098e-06
-1.26204934356366e-05
-2.47872090412878e-05
-2.85091396977814e-05
-2.81238390877444e-05
-3.81325805752621e-05
-3.60917798267788e-05
-5.53262681588283e-06
-1.29210552520138e-05
-3.50766669678406e-05
-2.38043993143306e-05
-1.56236500544551e-05
-5.85934366955498e-06
-1.36033405818127e-05
-7.1543834991784e-07
-1.17888390451355e-05
9.67257134678801e-06
1.90216186004504e-06
2.034814075808e-06
1.510593253625e-05
5.24644953777652e-06
-1.4956538152677e-05
-1.96023962587842e-05
-1.60648493172846e-05
-2.22013032652267e-05
-2.29129416835707e-05
-1.69505195505172e-05
-2.34144663662372e-05
-1.96996938425e-05
-2.73392362400735e-05
-3.1919797273002e-05
-3.54004248872757e-06
-1.06947606139477e-05
-2.26212677727577e-05
-9.05546248609346e-06
2.6135579842768e-06
7.09269969946736e-06
5.55242303636132e-07
8.36959619035547e-06
1.82796659696859e-05
-1.58673871182824e-05
-1.70240728948277e-05
1.10913074094351e-05
1.51688876975666e-05
-5.66779685848351e-06
-1.76406560202967e-05
4.81060106101153e-07
-2.25765077905859e-05
-2.92403267246812e-05
-3.22698611923728e-05
-2.31636171722534e-05
-2.2701897693896e-05
-3.28923725889274e-05
-2.75000819521942e-05
-8.71811100564053e-06
-1.29724793781302e-05
-2.82522332301731e-05
-2.19045380001748e-05
-9.14794677634706e-06
-1.17435762714548e-05
-1.84561013365043e-06
1.09931395955068e-05
2.01113321769768e-06
-1.05141215198111e-05
-1.40579770387695e-06
-5.04436962028524e-07
-7.29183884843279e-06
-1.10841129969007e-05
-9.28634941216144e-06
-6.54369255450998e-06
-2.92487491108177e-05
-6.0767325550401e-06
-2.65563105336564e-05
-2.54542525188128e-05
-2.89576641651205e-05
-2.06341108559787e-05
-9.86379195515725e-07
3.50891294879065e-06
-1.72282901881093e-05
-2.03507400922047e-05
1.0716178535938e-05
-1.08602878042911e-05
-1.05804667216966e-05
-1.20774707157059e-05
3.40331547779142e-06
9.09793754585987e-06
-6.88120118670412e-06
-1.47857198692963e-05
-1.21462232222907e-05
4.87603298921768e-07
-2.84194151714497e-05
-2.1946262853257e-05
3.05141875057975e-06
-2.44912397004384e-05
-3.84802631361039e-05
-1.55168206222464e-05
-3.33669836580599e-07
-6.28130143552391e-06
-2.72162503295319e-05
-1.56003161224071e-05
-9.94564186142147e-07
-6.41477875667737e-06
-1.97453827778291e-05
-1.62917721156948e-05
1.28623227877461e-05
2.5390123887541e-06
-8.54786098003174e-06
-1.38406010069246e-05
-1.78389523302508e-05
-1.3120645658747e-05
3.15823395674425e-07
9.31555489222432e-06
-6.21890501279131e-06
-2.98768596394323e-05
-1.11381785452128e-05
-1.71959531998041e-05
-1.44844037043929e-05
-1.3162834373725e-05
-1.43300004671627e-05
-1.25470047172372e-05
-2.4282514059547e-06
-1.45688700993718e-05
-2.17235279083329e-05
-1.19262711197959e-05
-7.60509231981171e-06
5.41603006647716e-07
-1.68280650288299e-05
-1.31450742484783e-05
1.57780971914616e-05
2.5560356736268e-06
3.69662832497171e-06
3.70370100324573e-06
-1.62779629007677e-05
-2.53889133166224e-05
-2.86949231868976e-06
9.30946069972895e-06
-1.02121743278283e-06
-1.59187828218173e-05
1.50061556158983e-05
-7.38447800701574e-06
-1.93429678883643e-05
-1.14346967826374e-05
-2.13593521605824e-05
-1.20973198817391e-05
-9.03657459957825e-06
-1.69323708813674e-05
-6.33449542588274e-06
-7.80426800134204e-06
-2.35189342737357e-05
-2.12853609446182e-05
-6.02849438254977e-06
-4.83010917524469e-06
-2.7034909687259e-05
-1.61858066970597e-05
-1.22808636917858e-05
-7.70776749207086e-07
-2.35393883660285e-05
-5.31750519278006e-06
-8.13858640686593e-06
2.83568276858523e-06
8.50301744269807e-06
6.05778595706041e-06
-2.27788149642154e-05
-7.44980763519029e-06
-2.16226209592421e-05
-1.38964190448378e-05
5.47383653440579e-06
-1.85243351146221e-05
-6.21127279673621e-06
-1.33035359038906e-06
-2.74959365098392e-05
-1.67469530398101e-05
-7.07325135315886e-06
-2.57734115333384e-05
-9.68687491874787e-06
-1.22972355642203e-05
-5.03961522221862e-06
2.03377892977357e-06
-1.77526758636395e-05
-1.43375745743193e-05
-1.53128693933082e-05
-9.3479986603065e-06
-1.09721811837755e-05
-1.18561439870379e-05
6.04215499374992e-06
-1.38495068790986e-05
-5.06215156748608e-07
