# Supplementary material for: Research on computational propagation and identification of mine microseismic signals based on deep learning
Source: PLoS One. 2025 Oct 22;20(10):e0334641. doi: 10.1371/journal.pone.0334641 (PMC12543183; doi:10.1371/journal.pone.0334641)
Supplement: S9 Data — (ZIP) [file pone.0334641.s009.zip › 000101100000485.xlsx_0.txt_24.txt.txt]

-2.17578549990549e-05
2.44106293200939e-06
-1.69019511326214e-05
-4.7182561584374e-06
9.42079003503897e-07
-2.74198515187725e-06
-8.40035598044155e-06
1.70973069014172e-05
1.41442017548662e-06
1.1157431344252e-05
4.03392122006672e-06
-2.0675056592069e-06
-8.29032822465445e-06
-3.20188437231819e-05
-3.04391538863001e-05
-2.61168988528888e-05
-2.59412114779056e-05
-2.92319990234261e-05
-4.40561537732988e-05
-3.88390621963702e-05
-3.73780189405566e-05
-2.11725486195695e-05
-1.2482691605913e-05
-1.33255417919257e-05
2.3037217561102e-06
-2.25786919909272e-05
-8.55713729347198e-06
-1.55239058808191e-06
6.13810451363054e-06
3.97866348497705e-06
1.67753634437231e-05
-1.13971711677659e-05
1.01238969896838e-05
1.6397870558332e-05
-1.62376006055757e-05
-1.16369785148812e-05
-2.41029735032038e-05
-3.53815175820159e-05
-1.86398707936834e-05
-4.24090218192824e-05
-2.86828389175773e-05
-2.45191510516356e-05
-1.7990334259549e-05
-2.69746953530354e-05
-1.9926426978513e-05
-3.45014321510315e-07
-8.45113147048223e-06
-1.16994536563331e-05
7.29938759204286e-06
1.99263686880035e-05
1.24627508303457e-05
-9.1617916352423e-06
-1.27619312031735e-06
8.9567120804827e-06
-6.4006889675075e-06
-9.94230254216566e-06
-2.91487227469109e-05
-3.46845931301071e-05
-2.49215599099068e-05
-3.08704411695169e-05
-5.04146229232101e-05
-1.14703605104808e-05
-9.9889824572783e-06
-3.13138946225038e-05
-2.08899726938805e-05
-1.2582854473746e-05
1.3089795355372e-06
7.78423420438081e-06
3.38541562289042e-07
5.11593719377701e-06
8.54562607695105e-06
1.15032806080484e-05
-1.29310312692591e-05
-1.59886605292527e-05
-1.77846854414332e-05
-9.1550391399321e-06
-1.30331449627804e-05
-1.44611732189303e-05
-2.5168726833391e-05
-2.24851750865026e-05
-4.00575084895967e-05
-2.37325441812032e-05
-1.44504964954805e-05
-2.45770339415855e-05
-1.05186920384361e-05
-1.46158672995845e-05
-8.44658179599744e-06
-6.7741510603418e-06
-1.10560159071799e-05
-8.37099248414607e-06
-1.98332150653112e-06
3.8354467866947e-06
4.03399391156857e-06
-5.99173152147496e-07
3.18342369639096e-06
-5.49323150506655e-06
-7.9080188635242e-06
-2.2275038947834e-05
-2.68628661386096e-05
-2.42197658514903e-05
-1.80203415652865e-05
-1.62787507183934e-05
-1.6722480056165e-05
-1.27164404531537e-05
-2.9071124246911e-05
-1.70194020998769e-05
-9.98394004960263e-06
9.39623445829541e-06
-6.26436765869819e-06
1.79011874502264e-05
2.99970054421926e-06
-6.71314449749969e-06
1.77545109059001e-05
-1.65637301375738e-05
-3.76525847881158e-06
5.92372676568475e-06
-6.31687784609472e-06
-3.54290068022734e-05
-2.82378092771337e-05
-1.39834767556956e-05
-7.69399759146059e-06
-3.52159890286901e-05
-2.85033986760223e-05
-2.64188193919666e-05
-1.20262626201689e-05
-2.40484839487102e-05
-2.30606641040172e-05
-1.89655622951702e-05
-1.25211936828429e-05
8.61054438940683e-06
8.15815859821233e-06
5.00544560903767e-06
1.30931420811621e-05
5.59938762452705e-06
-1.40813491393754e-05
-1.31562633698538e-06
-1.20600336374352e-05
-1.5223006713431e-05
-1.6970082140132e-05
-2.13301934722645e-05
-2.0531700286313e-06
-2.17141636059382e-05
-3.09644230571906e-05
-1.80729443302868e-05
-1.52638638991291e-05
-2.30149708680456e-05
-1.69538073220475e-05
-2.37639200341913e-05
-2.13530200092056e-05
-5.37210944226096e-06
-2.26323524912731e-06
-2.11593006911355e-05
-9.52255651774687e-06
1.14420622984275e-07
1.42201498960374e-05
2.1786482586304e-05
7.42939430453849e-06
-8.36206810530312e-06
-4.63201561087278e-06
-1.48275681696586e-05
-1.68191688114013e-05
-2.59165742720211e-05
-7.98709758069077e-06
-1.69457006237545e-05
-2.20074689202104e-05
-1.29846671903658e-05
-3.13481989380867e-05
-4.02707234336559e-05
-2.72982268910353e-05
-1.43247981409831e-05
-3.71767024288116e-06
-2.34522736761255e-05
-9.54279881168057e-06
1.20268966081731e-05
-2.86845669001519e-06
4.5653277654499e-06
2.04399179383988e-06
1.04510416239291e-05
-5.41755413174615e-06
-5.19108350870619e-06
-3.10150184844049e-06
-3.45499115032622e-05
-3.54438038040776e-05
-1.97158674751262e-05
-2.05626330579591e-05
-3.56998318380125e-05
-1.94439807043176e-05
-2.01912067866383e-05
-2.59019529876981e-05
-3.91376882279594e-05
-4.8756776188365e-05
2.38501424599341e-06
-1.59780667314197e-05
-9.57533624408174e-06
1.01010592205968e-05
1.82220232379466e-05
1.32841047852835e-05
-4.6427486974603e-06
8.67731247294154e-06
3.68740041759941e-07
-2.12832761959775e-05
-1.25691595094472e-05
-1.27127829010921e-05
-1.53574250424787e-05
-1.63655161595423e-05
-2.33030849794868e-05
-2.66681149626996e-05
-4.64712769252192e-05
-8.7803858073025e-06
-1.49697511923375e-05
-1.58181936003969e-05
-1.64893583703552e-05
-1.05283829287576e-06
-2.61244186595828e-06
5.01085032464781e-06
-1.35673801501208e-05
6.51683907723822e-07
2.45055307070766e-05
-2.50631776898223e-06
-1.35168303796152e-05
-3.83511629152255e-06
9.71338130996647e-06
-9.0678500653223e-06
-2.70839263430214e-05
-1.85230921276215e-05
-1.58736821188003e-05
-3.629926433685e-05
-2.97795459417489e-05
-2.90819153954165e-05
-2.50965149478242e-05
-3.40506908110376e-05
-3.17321067000038e-05
-3.78929633651322e-05
-2.50457261383749e-05
-1.73656861053483e-05
4.82417031932993e-06
7.0193923458936e-06
-1.64375384138164e-05
1.58864854284458e-05
-6.10294017529158e-06
-2.9972761801973e-06
-6.04704595375552e-06
-8.09176348802824e-06
-6.56773956708456e-06
-1.41304329245629e-06
-2.35437723407087e-05
-1.42801728533565e-05
-2.72600145943905e-05
-1.40124187108587e-05
-3.90009668992975e-05
-2.81921580532709e-05
-3.20754162782558e-05
-1.23025596143383e-05
-1.88089926204597e-05
2.00296239950304e-06
9.65094410504405e-06
-3.81127974432099e-06
4.94010846891753e-06
-9.6751659179828e-06
-3.50135699296011e-06
-9.55095035122828e-06
-1.38401959117433e-05
-1.605125846572e-05
1.04709485306156e-05
-1.42833639749836e-05
-4.92368380328963e-06
-2.04551960302743e-05
-3.83462114007778e-05
-3.12325768184106e-05
-8.14916664325356e-06
-3.37840294164695e-05
-2.55457313343442e-05
-1.4080416641542e-05
-1.74259336836767e-05
-2.07143752737871e-05
-8.97404232851354e-06
-9.06939334929522e-07
-7.77849280920292e-07
2.7203646534185e-06
-4.23276848117281e-06
-5.40075037425282e-06
4.3549442186961e-06
-4.22005191739374e-06
1.2274291937384e-05
-9.00482366017457e-06
-2.24128295701585e-05
-2.11584969239138e-05
-2.12508187511404e-05
-1.84145037015526e-05
-2.64218874994896e-05
-3.32115897663413e-05
-3.18761426177202e-05
-3.42512700705115e-05
-2.33789064077037e-05
-2.03016348300976e-05
-7.6966485961489e-06
-4.51891935509928e-06
-2.98773275061519e-06
8.93107501841337e-06
-1.16397930373384e-06
1.09746020785121e-06
1.82513902640035e-05
7.19189590017818e-06
1.39698406607423e-05
-1.63138662988268e-06
-8.50163588715699e-06
-2.3474092821409e-05
-1.66369753485789e-05
-2.57673175747379e-05
-1.61404529106908e-05
-3.28655999894797e-05
-4.58879868346492e-05
-3.85332878286032e-05
-2.33655026998993e-05
-3.30803136493291e-05
-2.0527400098089e-05
-2.41686467986209e-05
-2.36826954741359e-05
6.52178725482329e-06
1.26376146440634e-05
5.13273587028501e-06
2.55918192124715e-06
8.39038992598795e-06
2.37842517344555e-05
1.57496046579355e-05
-1.54935923391444e-05
-1.04135900680773e-05
6.80857123196884e-06
-8.10656802563638e-06
-2.06728527360223e-05
-4.02826143666229e-05
-2.85426705315893e-05
-2.13162353126445e-05
-3.03653323149576e-05
-3.39019982964486e-05
-1.55501226673068e-05
-2.92869523377643e-05
-9.00136022391372e-06
-2.38607337583899e-05
-6.73929189631149e-07
-5.60923471092378e-06
-1.24992152715751e-05
1.31525386630383e-05
6.10641021611975e-06
1.16394006889579e-05
1.04337983360285e-05
-1.72717093280824e-05
2.46290313429376e-06
-8.85127801327033e-06
-1.92904586710505e-05
-3.56496873921238e-05
-3.3996669058135e-05
-7.54704279279689e-06
-1.56051767263545e-05
-4.68734825658039e-05
-4.45068560943842e-05
-1.99659160277036e-05
-9.07886320186152e-06
-2.35378261623674e-05
-2.7403248399792e-05
-8.81004088985775e-06
1.52047620994893e-05
3.18394837345854e-06
-7.19125340043258e-07
-5.13018748282695e-07
2.34281945847492e-06
-1.03667917687231e-05
-2.29213092925751e-05
-8.26263015891031e-07
2.88214803287758e-06
-7.01935611359514e-06
-2.58741461156912e-05
-3.57323479133288e-05
-2.24682123905467e-05
-3.52489790069944e-05
-3.31379596107797e-05
-3.92064123812975e-05
-1.58126047049901e-05
-1.97035816636319e-05
-3.01194234469919e-05
-3.18020464560645e-05
-3.44280173487906e-06
3.41110728479772e-06
-9.53818715557344e-06
-5.08152547068744e-06
-1.8500907776378e-05
1.92911246816776e-05
1.01540865594856e-05
-4.19778124256662e-07
-4.70381255387924e-06
-6.75152496086333e-07
-3.33757653968957e-06
-2.85271910059335e-05
-3.19003385874888e-05
-2.61790051275794e-05
-1.70492834649737e-05
-4.21770582290564e-05
-2.72132586219893e-05
-2.1737354560056e-05
-2.44036440737473e-05
-9.54134521607731e-06
-1.74676834072548e-05
2.34203840886682e-06
9.32849807175417e-06
-4.32107162793567e-07
7.41708619476958e-06
4.42768208332644e-06
8.160602368978e-06
-1.32862427030641e-05
-5.9193344302647e-06
-9.19076295319786e-06
-2.60676866001104e-06
-2.13705875807366e-05
-3.41308136109069e-05
-3.41252940541839e-05
-2.15729885230942e-05
-6.37025724293317e-06
-3.23413447994089e-05
-3.41157154682104e-05
-2.18328505431714e-05
-1.61982097900007e-06
-8.66355056039749e-06
-2.37844622155301e-05
6.38835028041132e-07
1.61278027189625e-05
-1.55017633321655e-05
-1.16465535710233e-05
-5.29459085978249e-07
2.04119246754732e-07
-4.5385403766896e-06
-2.11858917220155e-05
-7.71288629505456e-06
-1.63706762050261e-05
-1.36125462276677e-05
-4.16605548005637e-08
-2.33770484571351e-05
-1.84777220753722e-05
-3.05108204076471e-05
-3.89813000388278e-05
-2.01001520525679e-05
-1.75536377957566e-05
3.59712274096903e-07
-2.92351788999061e-05
-2.33771689559642e-05
7.80616466014115e-06
6.21642291531195e-06
-1.05162147836068e-05
-1.15359940028559e-05
6.99731821894937e-06
6.76344594914491e-06
5.41937587574699e-06
-1.21756888451715e-05
1.03331974894914e-06
-2.66583401407041e-05
-7.83989539559057e-06
-2.84809322231669e-05
-2.57082293174259e-05
-1.82729655415631e-05
-2.38620244019869e-05
-1.26858855753622e-05
-6.16558887757468e-06
-9.40642897934387e-06
-5.76169204616478e-07
8.8645967639322e-06
-2.08352593891495e-06
6.43282138263993e-06
4.3171883852206e-06
-7.15502264087689e-06
-5.07691323110819e-06
-8.63723638420371e-06
-1.22833877594036e-05
-1.29188494655278e-05
-2.46040725406863e-05
-3.1859941081385e-05
-9.24474934709301e-06
-2.90890063137281e-05
-2.13550000278383e-05
-1.7554517064847e-05
-6.75801274340611e-06
-1.71470734143664e-05
-8.90716073876024e-06
-1.03716569901762e-05
9.05461997173122e-06
-6.13690474625057e-06
-3.37917687404142e-05
8.6011028164062e-06
1.18700698572974e-05
-2.58083435935102e-06
-3.88635248692404e-06
-1.06791071865019e-05
-1.87928453737707e-06
-2.56589610210643e-06
-3.35651163695326e-05
-2.76973921780735e-05
-1.76299507127926e-05
-2.31223052252813e-05
-2.85749108232629e-05
-1.73682512330957e-05
-1.98628712989082e-05
4.28897537101682e-06
-2.97190370053512e-05
-2.48705550705902e-05
-2.41394985464088e-05
-3.33558729454594e-06
-2.05437888054269e-05
1.79523778522558e-08
-1.27487949758877e-05
-7.56666361318019e-06
-2.07030840678697e-06
-1.01923120744307e-06
-1.34480730170461e-05
9.62637952525235e-06
-1.34724041035917e-05
-1.49881151590094e-05
-1.92637191156841e-05
-1.729960043372e-05
-1.63091419100569e-05
-3.82791889267847e-05
-1.70570736678586e-05
-1.4802620803615e-05
-2.51591850848585e-05
3.22690367116141e-06
-5.23475068786661e-06
-2.83140654255927e-05
-2.5681463378561e-05
1.74177157800137e-06
-1.84311282615896e-06
-1.14272323445018e-05
-1.69543958947692e-05
-2.11676084084082e-06
-7.28927807597938e-06
-2.01238213275267e-06
-1.81506384731566e-05
-8.88527926708624e-06
-1.03351291495561e-05
-2.11977181130414e-05
-3.18252519704755e-05
-9.20541332356746e-06
-9.25802002423394e-06
-2.99242674000213e-05
-2.36042548761743e-05
-1.60690814462289e-05
-2.72878892441261e-05
-2.68579164508629e-05
6.04817004176584e-06
-5.19673515935805e-06
-1.215143387789e-06
-9.36705976370207e-06
2.74109781981086e-06
6.99332915718471e-06
8.67388514569436e-07
-8.3540344066951e-06
-2.20425712809487e-05
2.15387385186714e-07
-3.52045966133052e-05
-1.87079482449341e-05
-2.19550077525371e-05
-2.90838484477687e-05
-1.42727174233427e-05
-2.82783379141368e-05
-1.54957503206114e-05
-8.02108918993593e-06
-4.37021806753447e-05
-2.13298075544052e-05
-1.33492853140392e-05
-1.88398136284727e-05
5.42008595964147e-06
3.49160529652652e-06
1.0938334728398e-05
1.18227864624274e-05
9.64559551381124e-06
1.41147937115708e-05
6.75525062653377e-06
-1.42753892841539e-05
-9.26465594531582e-06
-4.02521927503226e-06
-2.65024094056365e-05
-2.96238896926542e-05
-3.58785679613991e-05
-3.40498211234495e-05
-1.36472867552681e-05
-1.84076188713229e-05
-4.98237809846787e-06
-1.93734249461005e-05
-1.32081058910406e-05
-9.05008545340607e-06
-1.68706556575744e-05
-6.19852901218014e-06
2.130041273034e-05
-7.92116357175945e-06
1.82606407129382e-05
-5.87953855552481e-06
2.52907721830402e-06
6.02764717383776e-06
-1.15521667728376e-05
-1.67309373872734e-05
-1.5332344199767e-05
-3.36345452327778e-05
-3.3840540126308e-05
-3.23839399298411e-05
-3.40426754112427e-05
-2.82286367673954e-05
-3.15229580941586e-05
-1.40606511099118e-06
-5.12413161934868e-06
-9.96454812940642e-06
-2.2218827748274e-05
-8.15052347025591e-06
7.82490370829534e-06
6.6079054498763e-06
-7.2777291669678e-07
-1.02305161829438e-05
4.925438412314e-06
-4.14330814856269e-06
-1.90474395195252e-05
-2.96563947241016e-06
-1.12493594972633e-05
-1.79641480220457e-05
-3.33535364346143e-05
-6.14030729306246e-06
-1.0103726704041e-05
-4.40535546702535e-05
-3.14029608720683e-05
-2.24842658056722e-05
-1.21002252949136e-05
-2.54668148771858e-05
-2.16027602086676e-05
1.27089757302391e-05
1.5848280096931e-06
9.69270255351362e-07
6.74488796346065e-06
5.77808720351161e-06
1.76075530486383e-05
7.20941684347662e-06
-5.71379343438015e-06
2.01996567077256e-06
7.49144739703085e-06
-8.60813042923108e-06
-2.31114540694835e-05
-1.54301467082511e-05
-1.26240309820119e-05
-2.42717043091817e-05
-2.67106252762412e-05
-3.76765351769573e-05
-3.3594337229479e-05
-1.40164618574179e-05
-2.14120398413473e-05
-1.3299772976816e-05
-1.8633667570032e-05
-4.95997946960379e-06
2.0029555029956e-05
8.25992120101212e-09
-1.02564872953975e-05
1.70244078046255e-05
-3.86170609229004e-06
-9.81223553335471e-07
-2.0927826733843e-05
-5.87495446874762e-06
2.18699194145422e-06
-1.61350753933892e-05
-6.86833383004827e-06
3.58644938495169e-07
-1.69407571978387e-05
-2.89917691349017e-05
-9.75166353986187e-06
-1.5460305273829e-05
-2.06060021602946e-05
-2.53196940851188e-05
-2.14240124463766e-05
-1.13155653578474e-05
-1.80091666527324e-05
-6.14159649358625e-06
2.76786227841685e-06
1.4980653624705e-05
4.13537435219084e-06
-6.49240810892216e-06
-6.10447860459339e-06
1.76025084687958e-06
-6.32991639705128e-06
7.31311662588801e-06
-5.54119076640552e-06
-2.74043824148e-05
-1.50122056704948e-05
-9.50830463336392e-06
-2.07791106267903e-05
-2.0331127886305e-05
-1.30370531605324e-05
-1.18212945285594e-05
1.87825312607034e-06
-1.51943800560272e-05
-3.01202187220306e-05
-2.9378720137519e-06
-1.10085732141041e-05
-4.17853124241751e-06
-1.19998013449314e-05
4.46957095693075e-06
-4.06299516177699e-06
-1.90064920651764e-05
-2.34430991831071e-05
-2.31030442140526e-05
-1.16956362953674e-05
-1.58300987372654e-05
-4.70702850652305e-05
-4.88864147192102e-05
-4.25032859142883e-07
-1.34543665151235e-05
-3.70917851206277e-05
1.38752556801818e-05
2.63475382129766e-06
-1.21430095279362e-05
-2.18943428720824e-05
-2.46626241029037e-05
-1.16195446705073e-05
5.40333556240184e-06
3.38203191604467e-06
6.92483465310951e-06
2.90595249375705e-06
6.21970649638362e-06
-6.48252046671614e-06
-3.7264853428268e-05
-2.5515364917391e-05
-2.55750604820629e-05
-2.27030790779641e-05
-7.98699473747097e-06
-2.79996500135837e-05
-1.54532386231812e-05
-1.18652560602951e-05
-1.17504125836853e-05
-1.67968063228532e-05
-2.83680487986642e-05
-2.22110061140264e-05
-1.67962221087908e-05
-1.50081996832652e-05
-1.56081694834524e-05
7.78588616322803e-06
3.43804076753903e-06
-6.30677043580443e-06
-8.27969567232763e-06
3.0740424515472e-06
-5.61858424507777e-06
-1.86919035883165e-05
-1.32218458882962e-05
-1.77814702634325e-05
-2.26881186161614e-05
-1.77157135907746e-05
-2.06192130865448e-05
-1.45060872900282e-05
4.52856033759189e-06
-1.82754049789335e-05
-2.00796808907108e-05
-2.30390518499928e-05
-3.01860099598023e-06
-6.71654446652143e-06
-8.02194656545439e-06
1.19917378655581e-06
7.62456927962402e-06
-7.30120782116066e-06
1.36696202088071e-05
-1.45195536460037e-05
-1.3998361011103e-05
-5.82346378610608e-06
-1.79947284151556e-05
-1.16974443529608e-05
-7.83040890578483e-06
-3.13867289049291e-05
-2.78184443745485e-05
-2.86638834180551e-05
-2.24655837777066e-05
-1.14099636149763e-05
-2.40140581051232e-05
-2.30402925253789e-05
-1.06603369660161e-05
-4.89824728332284e-06
-2.69399440695344e-06
-1.47945595213849e-05
-1.51694929941673e-05
1.09979524235337e-05
-7.09413336120014e-06
-2.58715418736234e-06
-3.13357806810232e-06
-4.00697860473388e-06
-1.47185727511162e-05
-7.86581552582194e-06
-1.12844888387397e-05
-6.74554883768156e-06
-3.68557429600828e-05
-2.98742023530342e-05
-3.91832034641927e-05
-3.56752289352143e-05
-1.06395928611564e-05
-2.72463245752262e-05
-1.36801545559418e-05
-1.19991905318962e-06
-1.84042690342323e-05
4.16203508236445e-06
-1.5943250702823e-05
-6.69836185187008e-06
-1.54797689752912e-05
3.38137784041463e-06
-1.13000169489596e-06
-1.83695633729685e-05
-3.14092559790417e-06
-3.10922806473184e-06
-2.98172285046089e-05
-1.14985699827299e-05
-1.01987616560429e-05
-3.10836536387893e-05
-1.7152467583175e-05
-2.24141922772316e-05
-1.76052032358582e-05
-6.86833642129292e-06
-1.02060338546039e-05
-9.42887092351766e-06
2.68885395137826e-06
-4.98167020628403e-06
-9.44318578990616e-06
1.44988156356275e-05
1.48836860375054e-05
6.4865065912382e-06
3.16664233785312e-06
-2.39286566755953e-05
6.18455857619211e-06
7.19242021014061e-06
7.00892227640731e-06
-1.65557615563187e-05
-1.9547799905542e-05
-2.97263387016744e-05
-1.1734896797094e-05
-1.6972346072986e-05
-4.49185618753165e-05
-3.53937104614799e-05
-3.75654239162301e-05
-2.26054840789292e-05
-2.77030849311731e-05
-1.55189898960026e-05
-2.42865699710193e-06
3.13778292842401e-06
-3.75532344729182e-06
-1.08424393554069e-05
-4.99231625249256e-06
1.44835735847074e-05
2.97616745660549e-06
-2.04881786521062e-05
-9.44627176187187e-06
-3.52838729516655e-06
-3.20893669026374e-05
-7.57925607642317e-06
-2.04253343702253e-05
-2.28976341197172e-05
-2.28096432307992e-05
-3.95160122087148e-05
-3.56249513664983e-05
-2.92975409223185e-05
5.42483781907199e-07
-1.84615332738524e-05
-2.25561271873323e-05
1.78307861819277e-06
4.12381498161408e-06
-4.68501725868166e-06
3.44599584910967e-06
3.30661970771712e-06
2.57988234276102e-05
1.09285191920328e-05
4.4483862588158e-06
-8.28508566538398e-07
4.0814367381055e-06
-2.24919812044367e-05
-3.08369957182973e-05
-3.34898337022018e-05
-1.62158814415608e-05
-4.12367246735546e-05
-3.59446068756901e-05
-3.64030417753636e-05
-1.82199087877507e-05
-6.45213435082081e-06
-2.02563136797877e-05
-5.61034576540042e-06
-2.08970658905055e-05
1.06784702257588e-05
-2.14834365806576e-05
-1.43894385926126e-05
1.22446452694716e-05
8.50124968815565e-06
6.43606945639917e-06
2.81966902013758e-06
-5.08829297313444e-06
-1.88664815688445e-05
-5.438750638382e-06
-3.23747557474152e-05
-2.95368458357471e-05
-4.32251513740882e-06
-1.91612073008795e-05
-3.04861235719462e-05
-2.82935300607708e-05
-1.15368394758312e-05
-9.55793303373455e-06
-3.47421908604184e-05
-8.19336200526406e-06
-5.91168324337135e-06
-1.73584962098195e-06
3.13643096934027e-06
-1.51078858215678e-05
-1.72750590247213e-05
-9.32481850782739e-06
-6.69114938788116e-06
-1.38052731209373e-05
-1.30865478557568e-05
4.02460286905803e-06
-2.36627433498242e-05
-1.61676047790399e-05
-8.02116166386998e-06
-1.51465540474331e-05
-3.11930919361901e-05
-2.16051900081884e-05
-1.93184837689516e-05
-1.4188167597477e-05
-3.01371945637033e-05
-1.39768038084688e-05
6.6704494300459e-06
-2.12880368804298e-05
1.3200371333729e-05
1.56224329283848e-05
-8.5349553518692e-06
-5.81421186982948e-06
1.87662814328132e-05
-8.00752614346035e-06
-1.30456745998606e-05
6.66246783869321e-08
-1.43842808688698e-05
-2.59661255619275e-05
-1.13817183765284e-05
-2.26517829503708e-05
-2.07751136754902e-05
-2.45041863594444e-05
-3.7352049023732e-05
-3.0700506186791e-05
4.90553175459011e-06
-2.6301063564394e-05
-6.66772638420584e-06
-3.3028639402355e-05
-1.89255887840309e-05
-9.58785813765695e-06
5.81775094371959e-06
-1.96954623528518e-05
-1.00170441509445e-05
-1.02353724112056e-05
-7.1176517339441e-06
-2.07562727621481e-06
-4.48523932303904e-06
2.71644560001627e-06
-1.11599888364626e-05
-1.77426021231734e-05
-9.01900255813017e-06
-1.33514103696746e-05
-3.4399724561479e-05
-1.06314925980034e-05
-1.94395652766147e-05
-1.43854945548038e-05
-1.84709293689057e-05
-4.17839023909106e-06
-3.39041275822087e-05
-2.6380025881159e-05
-9.99436430713364e-06
4.44398665197042e-06
-7.62555726249873e-06
-2.96736784263101e-06
-1.51795297693107e-07
-1.80682344645465e-05
-1.41435816284817e-05
-4.12529335130887e-06
1.01623711874297e-06
1.09490173509699e-07
-9.94064326201793e-06
-1.27948564038051e-05
-1.84816767306272e-06
6.95166011538869e-06
-1.88700983413073e-05
-7.75690787410146e-06
-2.49526662107537e-06
2.09645668045678e-06
-1.32035736062121e-05
-2.49441068825697e-05
-3.14466207949708e-05
-2.09287981169411e-05
9.60683556680571e-06
-2.06770974710471e-06
-1.49087558689434e-06
7.81890024900544e-06
-5.68636687527057e-06
-1.83623743728343e-05
-6.34211022212141e-07
-2.05762753830151e-05
-1.32774501920299e-05
-2.92296770298337e-05
-8.07283714841167e-06
-1.56367643728558e-05
-1.77026429457379e-05
-1.2180784893563e-05
-1.24331374174713e-05
-1.88091008338215e-05
-3.41013661037491e-05
-1.37706815363143e-05
-2.04170992999237e-06
1.98777801375399e-07
-2.18934793263112e-06
-4.09054114628517e-06
-2.68344316035162e-06
5.86164598129902e-07
-6.35721990691988e-06
3.954319337952e-06
-9.01088676666282e-06
-2.58653437107285e-05
-3.82992721960205e-06
-1.58461752962269e-05
-2.51228900429745e-05
-1.49813113995463e-05
-1.47814818108542e-05
-3.33815147240057e-05
-3.2374078580619e-05
-2.39265517682096e-05
-1.81933385837948e-05
-2.72009904340975e-05
-8.3724689460998e-06
2.13372385857142e-07
-1.73663122549303e-05
-1.5382014531857e-05
1.31206313152184e-06
-1.09521633910964e-05
1.16832337157085e-05
4.61245151528923e-06
-8.251231308699e-06
-1.2111870749387e-05
-1.65839505993776e-05
-7.0347799246809e-06
-2.63227036794875e-05
-3.73657337101124e-06
-3.11577850173973e-05
-1.63256997507008e-05
-2.98329371031896e-05
-3.81885494895841e-05
-4.46349413462663e-05
3.05950544178284e-06
-1.8125041577352e-05
-2.04748259076021e-05
-2.83894930123794e-05
-2.96245258567243e-05
4.08438290124951e-06
-8.91795149069179e-06
-1.30080007447805e-06
4.30888658155988e-06
1.82248188950652e-06
5.65660145937871e-06
8.73792590972672e-07
6.05670085675411e-07
-9.49622105019889e-06
-4.9452061578344e-06
-2.10357822504002e-05
-7.81362457819729e-06
-8.75635525913291e-06
-1.8421881918711e-05
-2.28444628276386e-05
-2.37097613173378e-05
-2.0569803279229e-05
-1.72536957867589e-05
-2.19349413514782e-05
-2.02686566000014e-05
-9.46547503500156e-06
-8.87472430129223e-06
-1.06571415632422e-06
-1.8584944309232e-06
-2.05550356485339e-05
-2.11544484827231e-06
1.78864265301411e-07
2.20850015374474e-05
-3.72956375263646e-06
-1.31736434685705e-05
-1.29147396323875e-05
-1.1187726609622e-06
-2.25486471080939e-05
-2.95703689723472e-05
-1.45349393738079e-05
-1.49998843690162e-05
-1.98131085770134e-05
-1.81079981417914e-05
-1.20546250461649e-05
-8.9221469250235e-06
-1.67306809240577e-05
-8.77035560783249e-06
-1.59740419214438e-05
1.3763873130394e-05
-9.58078289516254e-06
-1.81147791933939e-05
-1.07867150348768e-05
-3.78168094685459e-06
-1.93933079676504e-05
-2.82101703332542e-05
-3.12946766785549e-06
-6.52177350692772e-06
-2.71638168525112e-05
-1.56129194580731e-05
-2.76213057556741e-05
-5.3798398103438e-06
-1.88251026074009e-05
-8.4618618205203e-06
-2.0305480204547e-05
-1.72068108752972e-05
-3.52586809008854e-05
-3.9696924966113e-06
-2.17511050796684e-05
-1.58048709543608e-05
-2.05946873024615e-05
-1.53984063056371e-05
1.41363610748823e-05
-3.57213712514737e-05
-1.2685180782044e-05
-1.72804489834284e-06
-1.16434787824078e-05
-2.69593047604636e-05
-1.29099352630846e-05
-9.95445716812043e-06
-1.31486291020126e-05
-1.31981553136394e-05
-2.40680817187651e-05
6.27593710834477e-06
-4.29900074293426e-06
1.91646588261825e-06
-1.92230431004727e-05
-4.13925609860659e-06
-5.0641614155512e-06
-1.90317549906933e-05
-1.64144243948471e-05
-2.72621334019108e-06
-8.61963776794493e-06
-1.13538950135361e-05
-2.61079695372819e-05
-9.67656140428664e-06
1.14493344636416e-06
7.35759436186713e-08
-1.48834383928515e-05
-1.17735077040819e-05
-6.86382605464203e-06
-2.34781308831073e-05
-9.51101178258428e-06
-2.32066378980363e-05
-1.72525757450912e-05
-5.17412306717375e-06
-4.69819598236575e-06
-4.40817712951339e-06
-2.35909628378602e-05
-2.08630454587836e-06
7.48582878969865e-06
-2.75672928512249e-05
-1.78688907328469e-05
-9.33149181333199e-06
4.20168608551724e-06
-1.88585571053439e-05
-2.01353034198557e-05
-4.62520537446763e-06
-1.09420961949041e-05
-1.155745425783e-05
-1.97430459503892e-05
7.59529465099309e-07
9.76122257499533e-06
-2.25569019755277e-05
-1.33852346785484e-05
-2.12229342888346e-05
-5.98318858085008e-06
-2.32244022117453e-05
-2.07320406139623e-05
-1.60015523918712e-05
-9.06998307638764e-06
-7.97227605629971e-06
-1.70764833396313e-05
-2.30248518619911e-05
4.31023844177433e-06
-2.92186656721624e-05
-1.47608885512995e-05
-2.68970445123517e-05
-3.14354109089068e-05
-2.9040891319276e-05
-1.46543348001029e-05
6.97400494014706e-06
2.61116881788913e-06
-3.24942848228322e-06
8.36308968495442e-06
-1.25444647762039e-05
-3.72816628586831e-06
-1.75003124542187e-05
-1.08615211694793e-05
-2.38960924438667e-05
-1.77400548481393e-05
-1.3864263913987e-05
-1.9981344454582e-05
-9.542592701448e-06
-1.36936528740299e-05
-2.81670402954912e-05
-4.8576256122102e-06
-3.83535118739854e-06
-1.1081264627099e-05
-2.28050291561675e-05
-2.46522296045163e-05
-9.57619495543488e-06
-7.26412651538222e-06
-6.39421777964403e-06
5.7799175534642e-06
-7.45053580067288e-06
-5.17523160105043e-06
-9.68955201463255e-06
-1.01664916835662e-06
-1.0139134480468e-05
-1.01789214718206e-05
-2.10320068720196e-05
-3.63442755667598e-06
-1.38512028251726e-05
-1.24319324481963e-05
-1.34202575512419e-05
-2.1234744158894e-05
-9.30612314797738e-06
-1.24604372190096e-05
-2.86546859550459e-05
-1.60671244978855e-06
2.35874580718615e-06
3.96344153472518e-06
-1.45768795020593e-05
-4.23858879493828e-05
-2.7796954167186e-06
-8.73362481953112e-06
-7.94242455824597e-06
-1.55268643176008e-06
-1.11561228241375e-06
-1.56031831913246e-06
-9.57384563963162e-06
-3.78624630077148e-06
-4.5251099851501e-06
-3.20375078871662e-06
-1.8002434381168e-05
-2.51419540746388e-05
8.83368937993526e-06
2.56241588441556e-06
-1.90212217831365e-05
-2.19776446976482e-05
-1.91756919899971e-05
-1.59651876592065e-05
-1.39919744239647e-05
-2.13624727457081e-05
-2.38389722807615e-05
-9.20314792736099e-06
-3.40427782671174e-05
-1.06327577288948e-05
-1.4559346923226e-05
4.90526565453319e-06
1.6494323981081e-05
-1.97009465658727e-06
2.71427732083404e-06
5.90787993630561e-06
2.30724841080957e-06
-1.54443823123256e-05
-9.72269417505191e-06
-1.04187598902802e-05
8.00669683291577e-06
2.45346752106415e-06
-3.01343188911565e-05
-2.05552070704541e-05
-3.11472445153197e-06
-4.52769758527867e-05
-1.9901014887015e-05
-2.3370508646679e-05
6.23716557285739e-06
-1.1478274599694e-05
-1.16915700482912e-05
-1.11634496318386e-05
-4.65092146363825e-06
-1.49858680179092e-05
-3.98439992845581e-07
-1.6845971902167e-05
-1.3755021380318e-05
-1.19923847063306e-05
1.56027521109151e-06
7.1138586548131e-06
3.04941552003971e-07
-2.21108375042886e-05
-1.53026428607383e-05
-2.27577617565393e-05
-2.53120404268199e-05
-2.411515512058e-05
-3.55905605845646e-05
-1.91460065571907e-05
-1.9513397184695e-05
-2.24877773598259e-06
-1.4843342160238e-05
-1.59638232118583e-05
-8.01670827572359e-06
2.19625402859196e-05
1.00079890125509e-05
-6.52346553060811e-06
-1.18465606757453e-06
3.16992255274532e-06
9.94852141217008e-06
-9.26572987238516e-06
-2.65147226515056e-05
-1.84544789287685e-05
-1.18578609810446e-06
-2.95721448255012e-05
-3.65728374653259e-05
-4.47510581611838e-05
-1.6954394796218e-05
-3.20101595983599e-05
-3.62051950194446e-05
-2.23251258830744e-05
-2.12075556827296e-05
-1.8229847890907e-05
1.03505592156323e-06
-4.63290030751995e-06
1.08337442887598e-05
1.25284950727211e-05
-1.05865266553564e-05
-1.64178325787955e-05
5.25319639571923e-07
1.00484605456846e-05
6.21205149341689e-06
-1.74306024155363e-05
-2.13594180536516e-05
-9.78834214709423e-06
-2.49278027867725e-05
-2.95733675841293e-05
-3.08326381570557e-05
-2.85591096396801e-05
-1.35365828459805e-05
-2.87698571438076e-05
-3.03807540535207e-05
-1.8251413562092e-05
-1.82526694923261e-06
-2.084592367016e-05
-7.78394393022565e-06
4.58170448143792e-06
8.32394144017927e-06
8.16959457064639e-06
-1.03256241135656e-05
-6.47711822296332e-06
-1.50644456796715e-05
2.00807383948046e-06
-1.06841566985479e-05
-1.28519162974801e-05
1.49665385955961e-06
-2.7495867941956e-05
-2.7228876223025e-05
-3.44016017587105e-05
-4.1187318534401e-05
-1.70387461562084e-05
-1.98668704635812e-05
-2.80729718250171e-05
-1.7611003830987e-05
-1.68444640749686e-05
3.04739037427384e-06
-4.59167161230908e-08
1.00059975160507e-05
2.29239109288913e-05
-2.7417224843435e-06
-7.67023555101203e-06
1.4588643030334e-05
2.3130092779903e-05
2.14211273746336e-06
-2.06917964305278e-05
-2.24788210419214e-05
-3.71922560715688e-06
-2.90754727984581e-05
-4.24918957951645e-05
-4.69686314535424e-05
-2.26504476385497e-05
-1.9191676189721e-05
-4.22788178943144e-05
-3.25979223281942e-05
-1.31854261602265e-05
-1.34513395163602e-05
-2.75134293458565e-06
-1.32413205589594e-05
1.6456415983921e-05
3.77720885975957e-06
-9.59327674122553e-07
-7.28112267657884e-06
1.92584957897077e-05
1.63094284948731e-05
-1.42487825230296e-06
-2.26121848281764e-05
-1.54579116827099e-05
-9.87167794168273e-06
-3.12688076960003e-05
-2.37406125333322e-05
-1.16592403360689e-05
-2.109484307842e-05
-2.16735616672291e-05
-1.50728542451609e-05
-2.09397865152345e-05
2.76222969382532e-06
-1.4891780414632e-06
-4.56138930868539e-06
-1.01127513402212e-05
2.51837425130606e-05
2.44347641603904e-05
4.26033805888137e-06
-8.32693936966159e-06
-1.29656173261889e-05
-1.4407523852211e-06
2.15262043352727e-07
-1.00822776801456e-05
-1.32113034518224e-05
-1.76063721592833e-05
-2.56732571409186e-05
-3.80365270830883e-05
-4.02308106880476e-05
-3.18482629409447e-05
-2.04983629493339e-05
-1.5357552087152e-05
-2.2367619734693e-05
-8.52068298424282e-06
-7.96425948510987e-06
-8.53345942266316e-07
4.37331820520264e-06
9.53948254627639e-06
6.14546388821167e-06
5.17595346242928e-06
-2.39509594172674e-05
7.12153830117778e-06
4.54624638197716e-06
-2.39873507156754e-05
-3.07675299893414e-05
-2.36688676191861e-05
-1.95221321513018e-05
-2.82991593450545e-05
-3.67273009248289e-05
-1.21429275236826e-05
-3.81200446029768e-05
-2.37768536001767e-05
-2.06043020899862e-05
-1.54857611789888e-05
-7.10642741390241e-06
-6.91261391296737e-07
-2.04894997750801e-05
6.68498447469715e-07
1.09067554959845e-05
2.09087252377227e-05
-6.16342116873041e-06
3.29416011926906e-07
-1.0390659589707e-05
-1.21194696663127e-05
-1.05319239834542e-05
-1.13370482679523e-05
-2.65093114675589e-05
-3.03394991536136e-05
-4.03724391623591e-05
-2.97460246995938e-05
-2.66607769183874e-05
-4.29764853048213e-05
-1.18209653713034e-05
-2.21533945064199e-05
-1.67065491926148e-05
-9.25546117869029e-06
-7.37450940102089e-06
5.25279569014096e-06
3.1965006357657e-06
2.77928518475569e-05
8.42285568343774e-06
2.38497617441523e-06
1.51692000361363e-05
-6.37255050438881e-06
-9.31009041718906e-06
-1.1583908775696e-05
-2.65578230546368e-05
-3.37657273484325e-05
-2.93075954512172e-05
-1.27958188547115e-05
-3.81798588797784e-05
-4.5997992839494e-05
-2.46910758367285e-05
-1.89348930691631e-05
-3.4774133585953e-05
-2.65643978955445e-05
-3.35985783039386e-06
-6.53091519767342e-06
1.75339163912777e-05
-3.90184537890786e-06
1.52776008705506e-05
1.27238500731302e-05
1.1865555193954e-05
1.04893615047837e-05
1.36052551581908e-05
1.325166235829e-06
-1.4034773742083e-05
-2.61326580333356e-05
-3.76744804189649e-05
-2.9116221580878e-05
-2.56242388022515e-05
-3.04597734802076e-05
-3.92873557378919e-05
-3.58729647450528e-05
-2.46296551481093e-05
-3.89667172433143e-05
-1.16949310311639e-05
-6.12321566194395e-06
-8.35933875661045e-06
1.46362742714916e-06
-5.60549803876329e-06
8.40102455227972e-06
1.49609653409926e-05
2.67514631661035e-05
-2.88655908856234e-05
-1.06074385453915e-05
-2.9010118931957e-07
3.80549383294222e-06
-1.10782908585826e-05
-1.02085722526903e-06
-3.9514506746642e-07
-1.26397036318626e-05
-1.65503459149345e-05
-3.51330169794161e-05
-3.14261136994755e-05
-2.08934186081857e-05
-4.32736438107996e-06
-3.051271917046e-05
-2.44375029664143e-06
-3.47240007749188e-06
7.19075431835906e-06
-1.58009694359603e-05
1.39595506540466e-06
1.47104011639032e-06
1.32093170267824e-05
-4.32085125138811e-07
-1.49251299428805e-05
-4.40068244236364e-06
-1.735756254169e-05
-1.4282095528917e-05
-9.09511855944374e-06
-2.68630270561279e-05
-2.93968299675898e-05
-2.98282152818736e-05
-3.18625741995165e-05
-2.04350829600919e-05
-1.25636756960193e-05
-2.51728950884781e-05
-1.53588481514057e-05
-1.5591121753114e-06
-1.25653851005e-05
2.37126984534081e-06
2.85503969943767e-06
1.22771757262547e-05
-7.03957621302674e-06
2.57257899556818e-05
2.41151005776042e-05
5.30950333195469e-06
-1.38251111220914e-05
-1.64011152543612e-06
-1.64744849504613e-05
-2.39602060197755e-05
-2.12804356809544e-05
-9.9768108501515e-06
-3.13510096757464e-05
-3.21726138015653e-05
-2.46479835131731e-05
-1.68150113067222e-05
-2.73421848833953e-05
-5.21446613281097e-06
3.5489135872168e-07
-2.65403977073716e-05
-1.87553464445105e-05
-4.23079302731458e-07
5.35927223083317e-06
1.85591698420662e-05
-2.93505646271591e-06
-3.06741887629251e-05
-1.42695787341756e-06
1.18934256927245e-06
-2.67181382825968e-05
-2.96270357553677e-05
-6.93335639939087e-06
-1.64790481977035e-05
-3.46404750739466e-05
-2.33239827247692e-05
-2.09576484480511e-05
-3.60066415180316e-07
-2.850719596591e-05
-1.41454657359353e-05
-1.67124713310075e-05
-3.07595267534558e-08
-4.53567042804132e-06
3.35921943431386e-06
-1.27873132818239e-05
-9.61956407726603e-06
-2.28350844007948e-05
-1.84490897174153e-05
3.90385635451652e-06
-8.46317535981256e-07
-9.61301576960436e-06
-1.17689416255932e-05
-1.43439231040417e-05
-1.62486539895611e-05
-2.5276083153188e-05
-2.28095235389786e-05
-2.31083817743014e-05
-1.06351868355313e-05
-1.50607604737155e-05
-2.54320744979726e-05
-2.43784670740195e-05
-1.09626414883274e-05
1.19964496170217e-05
2.27528797075472e-06
-1.08775119534861e-05
1.16597168992772e-05
-3.06202316382726e-06
2.7800305607713e-06
-1.49527672803918e-05
1.91170177420629e-07
1.47000851939432e-05
8.86533593897813e-06
-8.82939922759674e-06
-1.51570326369422e-05
-9.31179988991296e-06
-3.05067719146665e-06
-1.88916856717147e-06
-1.91594697971381e-05
-1.28432634949655e-05
-1.02256349468721e-05
-1.17857512728334e-05
-3.10342561374617e-05
-1.1969867738963e-05
-9.05086936577522e-06
-1.02864786346801e-05
-8.21225487388712e-06
-4.44290432585895e-06
-2.06327866813217e-05
-6.34788456614883e-07
-1.96611558743999e-06
-2.32205141108954e-05
5.58164464052455e-06
-9.65713153695091e-06
-5.80271928377165e-06
2.93504108521062e-06
1.38007734080141e-05
-9.71576798128772e-06
-1.50577307221502e-05
-1.90041041356819e-05
-1.42412587883441e-05
8.04970616441135e-06
-2.19701953254814e-05
-1.50848664023924e-05
9.50448029966756e-06
-7.45742749785146e-06
-1.23371844250481e-05
-4.31364118941426e-06
-2.11001311636969e-05
-8.03635510167253e-06
-1.56620904397084e-05
-4.81957403077627e-06
-6.8694636640424e-06
-3.9987029041923e-06
-2.25351329793518e-05
-4.97549625512286e-06
-1.85244226369488e-05
-1.22876996678784e-05
-3.14470262493394e-06
-1.28914636833328e-05
7.95325765703552e-06
-1.27903896906228e-05
9.05815010745407e-06
-2.06932310782915e-05
-1.06597302068203e-05
6.59949175606517e-06
-3.094705475829e-07
-2.11582072145088e-05
-1.58550001350155e-05
6.61071939552561e-06
-1.44276805597904e-05
-1.25757897303571e-05
-1.39006026516895e-05
-1.45367366138849e-05
-1.95355312977733e-05
-2.05279120372217e-05
-1.33245530298187e-05
-3.86604238321516e-05
-1.74515426682101e-05
-2.28861101172612e-05
8.65944907361836e-07
-2.41439173102658e-05
-1.34111880371483e-06
-1.33552786962421e-05
-2.86271348272996e-06
-2.01142366666684e-05
-6.47192774961395e-06
-1.3515858745332e-05
-1.05703179487269e-05
-1.45892931462934e-05
-1.76260866969087e-05
-1.71100540948403e-05
-2.60675031802043e-06
-1.71571023270205e-05
-6.06663761601575e-06
-1.43525306444136e-05
-4.35398553770536e-06
-1.49045180259085e-05
-8.52895254558659e-06
-3.67097189140043e-06
-8.77405325475556e-06
-1.9635461892172e-05
-1.09259913173582e-05
-9.68414305703915e-06
-7.32501705701429e-06
-1.95040732391763e-06
-2.0440510608522e-05
-5.30722390976668e-06
-6.66883343373766e-06
-1.76916486337679e-05
-5.49823091742851e-06
-1.90291365486477e-05
-1.6350509041799e-06
-1.99137142559823e-05
-2.74018929937486e-05
-2.97311084077134e-05
-4.06274645254659e-06
1.87176346225057e-06
-1.08562098012625e-05
-1.02368939917323e-05
-8.11250922226922e-06
-1.08169345209423e-06
-1.97000489931511e-05
-4.36671230638854e-06
-1.36360353861869e-05
-1.26066374841821e-05
-9.58788093511919e-06
1.1978488806887e-06
1.04371843257683e-05
-4.7459157476284e-06
-7.56605361548179e-06
-6.16428777914063e-06
-3.7082012497268e-05
-3.52455439887117e-05
-2.67200654691598e-05
-2.41241952368981e-05
-2.05582315047169e-05
-1.84948441615497e-05
-2.08664176374421e-05
-2.10678354879629e-05
-1.52827346865289e-05
-5.37573829828899e-06
6.68345462783925e-06
5.57011502957801e-06
-1.25989920720421e-05
-4.96884327602747e-06
-2.25220968530344e-06
-2.36543089192015e-05
-1.2962334472107e-05
-8.66720629820213e-07
3.19502123050534e-06
-9.70087010721514e-06
-1.00427250770831e-05
-1.36201614760642e-05
-2.0088239672441e-05
1.60410928808751e-06
-2.37237275493239e-05
-2.4438039266208e-05
-2.06887871271765e-05
-1.91398272748065e-05
-1.4864304782953e-05
7.04185956763285e-06
-1.00257523049141e-05
5.8536835189929e-06
-4.21338055879357e-07
-4.77123123773697e-06
7.83102041931962e-06
4.31382089906943e-06
-8.93261265125357e-06
1.39378065839726e-05
-7.82748674576333e-07
-6.26797117793676e-07
-4.96481277921864e-06
-3.4183958942874e-05
-5.23814580820409e-06
-1.03433408544684e-05
-1.06157060392431e-05
-1.31272695329958e-05
-2.37683559214726e-05
-1.3240706297046e-05
-2.32549193220097e-05
-1.17338491853707e-05
-1.6477677698106e-05
-1.06102135714738e-05
7.53359712536205e-06
-2.67437492417602e-06
1.70517191961093e-06
9.06613850066029e-06
-8.39788340095591e-06
-1.31683743997801e-05
-7.96252094053266e-06
-1.06104519434447e-05
-6.19161933259054e-06
-6.94763801938856e-06
-9.36812513872375e-06
-1.5207320428573e-06
-1.90303465501265e-06
-3.69011228725582e-06
-7.96199709541339e-06
-1.81215625324599e-05
-6.37711105040854e-06
-5.69142451394108e-06
-3.57487015557224e-05
-7.94200130400396e-06
-2.88124692615096e-05
-3.36610412753383e-05
-1.85113925318021e-05
-7.56954549694955e-06
-1.59415664914782e-05
-4.93392258494487e-06
-1.26617880774626e-06
-1.74021700212035e-05
-1.39257553101763e-05
1.12793497255115e-06
-2.81768907272866e-06
-1.84340180724405e-05
-9.44652836321126e-06
-6.39792973000717e-06
-1.73498913721096e-05
-6.65570037050811e-06
1.32333010370845e-05
-2.95021346231647e-05
-1.12979409651411e-05
-9.65640076415073e-06
-3.28209429063877e-05
-3.1152169186989e-05
-8.99711030102896e-06
-1.62241272580808e-05
-2.1128932795198e-05
-1.13111728899202e-05
-2.01061726413822e-05
-4.10687185288122e-06
-1.28342583248867e-05
-6.36792297190666e-06
-3.87105668075964e-06
-1.68023328416682e-05
-2.37652384259991e-05
-3.14410316857056e-06
-3.1178233816903e-05
9.71442911539013e-06
-5.77146821696303e-06
-1.16019502253437e-05
-1.95645028560202e-05
-1.06394487496787e-05
-8.17394642254606e-06
-2.27044186917678e-05
-2.40793715895367e-05
-2.47790161161205e-05
-1.69464895822697e-05
-1.51870191349542e-05
-2.57259349533949e-05
-7.10458481233744e-06
-2.21189707960628e-05
-1.56847642898217e-05
-6.31047636583918e-06
-1.23005663597994e-06
1.39305355836548e-06
-1.72823083253413e-05
-8.50780420999356e-07
6.90779876479769e-06
-7.74464417572106e-06
-1.26941685041057e-05
-2.41458463537508e-05
2.52017686079914e-06
-5.51781311232355e-07
-1.04756705813341e-05
-1.92705181719491e-05
-1.345442844633e-05
-5.47200463967427e-06
-2.40839199501026e-05
-1.18013813375224e-05
1.30669153103651e-05
-2.17537726799787e-05
-2.24592828502961e-05
-3.67232082103763e-06
-2.25461018681018e-06
-5.48512319590452e-06
-9.94104742218365e-06
-8.86567803493555e-06
-9.77013697530106e-07
6.9312566446879e-06
-2.18089900925437e-05
-8.70040709070218e-06
6.0545179359832e-07
-3.33681813537129e-06
-2.4075556793883e-05
-6.63257007460683e-06
-2.15924511017409e-05
-2.65813689616907e-05
-2.11917010254561e-05
-3.73021425648799e-05
-2.5797092534369e-05
-1.19499335281341e-05
-1.43676258950521e-05
-1.02087263199453e-05
-2.35231527397672e-05
2.07936213969358e-06
-8.01265122794889e-06
3.8070764399722e-06
-1.28702294939113e-05
-5.46845128431766e-06
5.25461717740869e-06
-1.83272381567948e-05
-2.78164412749379e-06
-8.954104807652e-06
-1.10171903466441e-05
-2.36931701912879e-05
-1.94971099422362e-05
-2.4101024898955e-05
-3.03860980303741e-05
-3.16052394836607e-05
-3.07529393771352e-05
-2.42967738347907e-05
-2.52536607972079e-05
-4.01942532182261e-05
-6.68535788620607e-06
-1.17867418337153e-05
2.08938818525779e-06
7.13828211622019e-06
2.78370453901196e-06
2.12529558642477e-06
1.71099621320412e-05
3.65905151899484e-07
-2.60714548065653e-05
-2.4024356733594e-05
-2.65964564192569e-07
1.45297393029792e-05
-2.20664444970935e-05
-2.75151405594547e-05
-2.7419436761695e-05
-8.93595664672924e-07
-1.35847845972022e-05
-3.15795628568367e-05
-2.17561519821784e-05
1.1173001992951e-05
-2.11262151841635e-05
-1.06267044247987e-05
5.90679820028614e-06
1.04222554079268e-05
4.02933934522294e-06
-5.77764243120828e-08
-1.40569488716362e-05
2.95558681572748e-06
-2.86793718621449e-05
-1.41093603031832e-05
-2.15294905016179e-05
-1.76642013385668e-05
-1.00020661421646e-05
-6.79614813887513e-06
-3.0845411143115e-05
-1.99968972163267e-05
-2.53264508214669e-05
-2.65521455048521e-05
-1.92083342531606e-05
-1.20344368233692e-05
-8.57573433204101e-07
1.90988029388103e-06
2.90931254626555e-06
7.04954778865245e-06
1.4306761734834e-05
8.96251782917559e-06
-3.38467836781882e-05
1.55279933793163e-05
-3.39118449069076e-06
-1.33005989995251e-05
4.46630935287983e-06
-6.51986694558805e-06
1.34760654745843e-05
-8.36783504575106e-06
-2.59176547397553e-05
-3.65131122338075e-05
-2.75044758725682e-05
-2.34680440998739e-05
-2.90033017557324e-05
-1.73227083562881e-05
-1.44108429789571e-05
-3.08584510969383e-06
-9.73645247594425e-07
-1.44431372177269e-05
8.99153487252371e-06
1.5898972482408e-06
6.05103633815554e-08
-7.67002932578683e-06
2.62226534084942e-05
-1.25327913062015e-05
-1.61546627826259e-05
-7.11087297833572e-06
-2.86881379407524e-05
-2.87073029037569e-05
-3.79330779289199e-05
-4.11629369580917e-05
-2.11490099420107e-05
-1.91524607998955e-05
-2.49561909956083e-05
-2.48892065541583e-05
-1.63165979204735e-05
-1.33146135359947e-05
-2.86506356575312e-05
-7.39249542398586e-06
-6.61385356847062e-06
1.18439865034989e-06
-6.23501386035236e-06
1.3865672857239e-05
-1.18212192402701e-05
8.51130624536925e-06
-1.36706566390784e-05
-3.40464096577305e-05
-1.93761676753351e-05
-1.18275035302633e-05
-8.17472313536216e-06
-2.93366117049695e-05
-2.63844668973043e-05
-3.69152919376957e-05
-2.64859602409574e-05
-1.46757432286078e-05
4.53929105497899e-06
-4.94031108913011e-06
-1.87935875099635e-05
8.89100680261805e-06
-1.36961322908198e-06
-1.71424799897001e-06
1.34919433631254e-05
-1.03696850224497e-05
8.36116818332897e-06
2.7082956453733e-06
-2.18545287578961e-05
-5.84935535533002e-06
-2.2456699021027e-05
-1.88329153305918e-05
-1.38609391105951e-05
-2.86472671324481e-05
-2.83380964341436e-05
-2.42112590970145e-05
-3.39598343826937e-05
-1.76335387032769e-05
-3.11447905144109e-06
-2.40578074761744e-05
-1.09184955302119e-05
-8.36077358184155e-06
9.5585613642152e-06
-1.2968688254827e-06
-1.14327258296136e-05
6.84231150853537e-06
1.18128136712011e-05
-7.24714019327971e-06
-3.63207901558371e-06
-9.9908516439728e-07
-1.37109015821616e-05
-3.1813667767946e-05
-1.98527451499774e-05
-2.05221492204685e-05
-2.90511679508512e-05
-2.582832078288e-05
-2.24307658414341e-05
-2.28171942612317e-05
-2.36270294910125e-05
-1.69804775182689e-05
-2.30430174915467e-05
1.06544985323476e-05
2.36602242528537e-06
-2.26601315844327e-05
1.53981183352059e-05
2.12470622312923e-05
1.41322003444391e-05
-8.31156361541269e-06
-1.33387680652857e-05
-1.86184096579402e-06
-6.46484181757277e-06
-1.15331436029106e-05
-1.6890426525435e-06
3.40626466806103e-06
-8.58433910595273e-06
-4.85642243719734e-05
-2.30781957444388e-05
-2.08272832507901e-05
-2.3043971213507e-05
-2.93604588854863e-05
-2.58178660767992e-05
-1.64387113191054e-05
-3.96373075748387e-06
-5.4712360069106e-06
2.69839856002661e-06
-1.46112982453227e-06
4.71496050571046e-06
7.83652868876737e-06
8.36685334602316e-07
1.19780026357372e-05
-1.34971345530925e-05
2.71630776321521e-05
3.41241558415859e-07
-2.16524442456324e-05
-7.61861326303195e-06
-4.21268769482539e-06
-1.61553520308459e-05
-2.71298291359382e-05
-3.11376924891594e-05
-2.02353049856257e-05
-1.78093917769307e-05
-2.27319293653357e-05
-1.02586472368948e-05
-1.7671270995176e-06
-6.50074969871806e-06
-1.6184985124293e-05
-7.68272195798556e-06
-7.73971612924173e-06
-7.14684199139647e-07
5.3949476356787e-06
-6.24922634079805e-06
-2.72689213622623e-06
-8.37708130848946e-06
-1.23786667074794e-05
-9.96350587194902e-07
-2.047063390526e-05
-1.30092783562391e-05
-1.61362898412243e-05
-2.8427934025777e-05
-2.77386190962118e-05
-4.53530222830211e-06
-1.74180851792984e-05
-2.11612778796966e-05
-2.26813028724969e-05
-3.02935863604481e-05
3.66485778854913e-07
-2.40148900156578e-05
-7.45375934177744e-06
-1.82964673554292e-05
-4.36500249031533e-06
3.38518615375095e-07
-3.05872652433735e-06
-9.36134468657663e-06
-1.36493839675769e-05
-1.54105222207449e-05
9.94863796070641e-06
-2.91774399136204e-05
-1.37931303589653e-05
-2.01459123442584e-05
-2.08366959228362e-05
-1.93790287587017e-05
-3.03407907849817e-05
-1.73576954938982e-05
-2.04840003907895e-05
-1.10041673145729e-05
-5.84478023170832e-06
-1.52366791409022e-06
-2.6036441425804e-06
-2.67179070636864e-05
-4.32803819395657e-06
1.85533653598495e-07
2.7152003745272e-06
-1.35003046895709e-05
-3.0097854173278e-06
-8.01786311804993e-06
-7.09734448678213e-06
-7.33149157129138e-06
-1.68504279282336e-05
-2.67818823088385e-05
-2.56899421481053e-05
-2.08492839665314e-05
-3.46521426761802e-05
-2.43889461041667e-05
9.88379755034603e-08
-2.33408608996115e-05
-9.1702726614127e-06
-2.2181740585886e-05
-2.63437258754824e-05
-1.21520631793988e-05
-1.81499673794224e-05
-2.48205828878689e-06
2.44108813671673e-05
2.01590075306083e-05
2.23088660694545e-06
2.46665845776393e-06
-1.69037311308716e-05
7.2846763796794e-06
3.02630002097385e-06
-2.31292881054378e-05
-1.39315883190533e-05
-9.37220692965713e-07
-5.2366901302905e-06
-2.15691698451331e-05
-1.96678053888511e-05
-2.76300131442325e-05
-2.81384921498407e-05
-1.84204324346573e-05
-2.52487538458806e-05
4.67658887090183e-06
-1.84076958876926e-05
-1.38281113279503e-05
1.41499438923446e-06
-3.37792512510689e-06
-1.62261472550954e-05
-1.76926439747805e-05
-1.82632302880385e-05
-5.2906013384609e-06
-8.48274915543172e-06
5.61674449163631e-06
-1.12231593695668e-05
-1.31003552275678e-05
-2.04242693812931e-05
-1.61010644033175e-05
-2.10553291946007e-05
-2.07465305525426e-05
9.08008764000012e-07
-4.73321890686867e-05
-2.04758692042113e-05
-6.13225875965666e-06
-2.55497675648599e-05
2.26996921586549e-06
-4.78959199872736e-06
-3.12223918672057e-06
-2.19235293971773e-05
1.242538244391e-07
-1.54161614753204e-05
-5.35730359584638e-06
-7.99998066015953e-07
-1.34887203402261e-06
6.30509084808858e-06
3.06795198805038e-06
-7.56520497992299e-06
-1.45688892420578e-05
-1.55174416856003e-05
-6.86162779893144e-06
-4.20364451303391e-06
-1.47125055236937e-05
-1.41668563534459e-05
-2.80336723712047e-05
-2.5633963810711e-05
-1.1728905415643e-05
-2.01510021821682e-05
-2.4658827578721e-05
6.61333743673757e-06
-3.75608881925582e-06
1.56137363644303e-06
-7.0811654485167e-07
4.0734327913304e-06
1.21499613063376e-05
4.32369521139088e-07
5.82599236481e-07
1.30325783260499e-05
-6.90054768816609e-06
-9.44784417605845e-06
-7.08650602678882e-06
-2.40427376140846e-05
-1.67205771507842e-05
-1.30043367613201e-05
-2.1955293181057e-05
-2.87878777778575e-05
-1.71387925114601e-05
-1.35080456769144e-05
-2.83336162414661e-05
-1.93000831217279e-06
1.61900903169689e-06
-8.23841244149869e-06
-9.58883570144674e-06
-1.69972449148003e-05
-4.40764732541003e-06
-1.15434285320966e-05
4.56253935241587e-06
1.12620519521808e-05
-1.53930125556415e-05
-7.74371363895701e-07
-7.32107348849798e-06
-1.02117716196698e-05
-3.16174968466103e-05
5.17589461475942e-06
-3.17544771741651e-06
-1.48940944085975e-05
-3.30716294531475e-05
-1.37554456162809e-05
-1.36766924826582e-05
-1.93237711215539e-05
-1.4546850527878e-05
-1.39829158114285e-06
9.03368662997393e-07
-2.47095671161017e-05
-3.35254487408823e-05
-1.10167944433898e-05
-1.48756011424443e-05
-2.67273717281118e-05
-1.19992232801842e-05
-2.05785529685872e-07
-1.70490554292077e-05
-8.12083868374332e-06
-1.72009048046716e-05
-1.59143765108478e-05
2.51235236229286e-06
-1.10563863637141e-05
-1.85217159785078e-05
-8.25045603510123e-06
-7.53037121941633e-06
-1.39097759912677e-05
-2.69517048841636e-05
-9.85793913974343e-06
-1.50498600533379e-05
-1.88419413164761e-05
-1.20068681401114e-05
-1.18669720962032e-05
-1.07519691073664e-05
-1.20891586329567e-05
-3.82426563551777e-05
-2.563296799907e-05
-6.56241027049867e-06
-9.49897835381777e-07
-2.01833795381203e-05
-4.16650155917291e-05
-3.65007044437384e-06
-7.85788047226739e-06
-2.78410054896875e-05
-2.495754035718e-05
-1.74719544966967e-05
-3.96064429657294e-06
1.93061194080796e-06
-1.92525012530101e-05
-1.72781145102325e-05
-2.08673399791177e-05
-1.01960815367437e-05
-1.73493926977041e-05
-1.74520290442285e-05
-9.44372501299409e-06
-1.82307538126042e-05
-1.9007548371119e-05
-2.07230584231337e-05
-1.49589286598114e-05
1.33394163240697e-05
-1.25694150363631e-05
-1.74908948111088e-05
-1.89039768399332e-05
-1.39051554956481e-05
-3.2620500188889e-06
2.03131842706235e-06
1.73599124993933e-06
-1.082836308483e-05
1.30982238407039e-05
-4.00012513983828e-06
-1.1970291399929e-05
-1.53653119345956e-05
-1.47008037275706e-05
-2.7247995718459e-05
-2.79027560179343e-05
-7.39176411499773e-06
-8.67651034717435e-06
-2.10563139503718e-05
-2.46085024697101e-05
-3.40481198523399e-05
-1.73542511246706e-06
-2.04806253554144e-05
-6.62706187017799e-06
-8.1676206460796e-06
-5.42299195538409e-06
-6.93171816716314e-06
-2.19942638591864e-05
-2.04378919018073e-05
-1.02749467318142e-05
-1.48005276332992e-05
-8.19891745789274e-06
-9.94011008276208e-06
-2.00489326842402e-05
-6.83971828192182e-06
-1.25649993446877e-05
-1.25761990156752e-05
-3.0987525311083e-06
-2.82015192574033e-05
-1.74141772000456e-05
-3.037028208579e-05
-1.7447712352202e-05
-1.44877370562854e-05
-2.55385766048681e-05
-2.21275563872593e-05
4.13242742805877e-06
-5.65557245598738e-06
-4.71932665613765e-06
-1.18426510663236e-05
1.23946297494785e-05
-4.46047649815591e-06
-1.03265615823339e-05
2.28067635468311e-06
-1.43818119524565e-05
-1.89887598512485e-05
-1.46366644921207e-05
-8.70811890949404e-06
-1.94522844616893e-05
-1.8708502545455e-05
-1.88444798787837e-05
2.28995389766406e-06
-2.70647376605689e-05
-3.43314953479871e-05
-1.85232850938237e-05
-1.33060938602998e-05
-1.93298718151028e-05
-1.03918984718977e-05
-2.01493692725236e-05
-1.88427364363839e-05
-1.15322432308819e-05
-1.08537318562614e-05
-1.12164814768063e-05
-1.02658296608917e-05
-7.61670827402469e-06
-1.16648978842872e-05
-6.28002493579443e-06
-1.64402359416264e-06
-1.15369628237299e-05
-2.35600764551363e-05
-1.61942094689069e-05
-2.07647809529709e-05
-2.78213537207937e-05
-1.02732192432001e-05
-1.13123101575963e-05
-1.83124355491953e-05
6.87690601052997e-06
-9.94389009878558e-06
-1.67602557840828e-05
-6.24059518569473e-06
-1.57085132130589e-05
-3.79068648256717e-06
-1.70178946246177e-05
-3.35518729344865e-05
-1.70102690998915e-05
2.70692845785348e-06
-1.09263034279245e-05
-1.23389827414364e-05
-1.80631158395777e-05
1.30648592743472e-05
-2.13953524856404e-05
4.70459149978319e-06
-1.48735576436262e-05
-1.40174675753733e-05
-1.96890004157151e-05
-2.13795021531223e-05
-5.85805391609266e-06
1.65740387881784e-06
-1.47425021005843e-05
-7.93705451676798e-06
-2.10586025509502e-05
-2.00954654753613e-05
-1.93618134381439e-06
-2.94750581919617e-05
-1.76886094340045e-05
-1.60756365791185e-05
1.15214980397953e-06
-1.58636513062831e-05
3.51508971747452e-06
3.13389598966884e-06
-1.82922098123066e-05
-3.82094423316971e-06
-1.08521670196917e-05
-1.36483710938309e-05
-1.20454789186013e-05
-1.60497937506319e-05
-1.70867099033069e-06
-1.32061893007769e-05
-1.29727787118622e-05
2.58212628153123e-07
-2.02085115572503e-05
-2.08952282714481e-05
-2.96426810190526e-05
-2.93553812995588e-05
-1.66107124750774e-05
-1.70017879627785e-05
-1.37545600090447e-05
-1.81443879958321e-06
-2.18672442981103e-05
5.91797868383681e-06
-1.46387696072803e-05
1.31212663216247e-05
5.86603817006619e-06
8.98463578856751e-07
-8.51406370782584e-06
-1.15273805615319e-05
-2.07027804274464e-05
-2.63240267436726e-05
-8.72889341219978e-06
-2.58013287437558e-06
-6.94073108191613e-06
-7.52351034530607e-06
-2.99355036955429e-05
-8.28759207457811e-06
-8.97801715891642e-06
-1.76468326194601e-05
-2.85450838715193e-06
-1.01543945542943e-05
-2.14148747766883e-05
-8.00311293515066e-06
-2.13631024418977e-05
2.594073386395e-06
5.85973165641364e-07
-2.1348266835909e-05
-2.25965148056616e-05
-1.61696849091308e-05
3.39487429567608e-06
2.12201798292357e-06
-3.68408938715668e-05
-1.97319193302681e-05
-1.54360959916425e-05
2.25386213888475e-06
6.56722051935725e-06
-2.65620191170708e-05
-2.18402130879235e-05
-2.12619520226256e-05
-2.15399718505344e-06
-1.5635299668421e-05
-1.16244700177559e-05
1.40623886430563e-06
-1.88248085427043e-06
-3.79105978841419e-05
-6.58191330361745e-06
1.3452570769167e-05
7.29144819472914e-06
-1.86796448609557e-05
-4.33586756181262e-07
6.52866467508914e-06
-3.23639984550743e-06
-2.56453129336409e-05
-5.24118522125771e-06
-3.49155962212905e-06
4.36796772299572e-06
-7.03950568271988e-06
-1.21158308565475e-05
-5.3334351572388e-06
-3.495902581935e-05
-1.9312583553099e-05
-4.16075234045127e-06
-6.53625865435551e-06
-1.17472405962336e-05
7.40118018330901e-06
-3.02121234834744e-05
-1.37563180060675e-05
-1.03905685095367e-06
-3.04391592545219e-06
-4.97154286777009e-06
-9.25749035802371e-06
1.21485088148339e-05
1.34014168078697e-06
-7.38316980823111e-06
-2.29466645114118e-05
-1.25944164437155e-05
-8.97719975640627e-06
-2.42183645051626e-05
-4.0368627001637e-05
-1.9732324813269e-05
-2.04074305441377e-06
-1.12863899791631e-05
-1.80159705778964e-05
-1.49871124939208e-05
-7.10756343447724e-06
-8.19107609803755e-07
-1.45662885418417e-05
-8.88550136312061e-06
4.19164885827352e-06
-1.87750321850682e-06
1.28583367396378e-05
-1.49939901203018e-06
5.13245906993453e-06
-9.29772457302393e-07
-6.60026371360799e-06
3.06681650102962e-06
-1.45058460661516e-05
-9.56841860603765e-06
-1.62418031907162e-05
-3.73929733321735e-05
-1.76975852363096e-05
-2.71450039833184e-05
-2.73794176964115e-05
-2.17793977389271e-05
-2.23419662006411e-05
-1.50556345505029e-05
-2.29658571807539e-05
-1.26869048473977e-05
-1.46545954012886e-06
1.19480305326865e-06
-2.60280725651553e-06
1.53596232428993e-06
5.42892256674181e-06
1.39224088450875e-05
-1.54141691291602e-06
-1.95255590252095e-05
-1.59152678641022e-05
-7.60237464944465e-06
-1.88864910335785e-05
-3.61155823190121e-05
-3.87924807581806e-05
-5.2604502384996e-06
-1.40281429240058e-05
-2.04336284029142e-05
-2.2538109740716e-05
-4.7734869324383e-06
-7.4575096029318e-06
3.81837776004071e-06
-1.00194271713309e-05
1.26987998956626e-06
-1.45856378988603e-05
4.8208795406794e-06
-1.10515577526475e-05
5.02950358193487e-06
-3.83265457990698e-06
-9.89690118183042e-06
-1.08869738741246e-05
-1.55163450879175e-06
-1.87690957500931e-05
-3.0789605473916e-05
-2.05743562968218e-05
-2.5686779652841e-05
-8.75031392678811e-06
-1.31579426806567e-05
-2.31295485336347e-05
-1.43710830834363e-05
8.34282360053048e-06
-9.04738946175429e-06
-6.87418801503898e-06
-5.29421910511553e-06
-1.17185814680518e-05
-7.58671370083222e-06
7.53942303632143e-07
4.06524713653129e-06
1.09610651290599e-05
-1.31900394589401e-05
-1.27689334978145e-05
1.23632301545477e-06
-2.24597119724099e-06
-2.86644350792152e-05
-2.86595580234585e-05
-2.3387745770668e-05
-2.56462159226108e-05
-1.00080148276763e-05
-1.79840761238669e-05
-2.16036047113493e-05
-1.4621663673974e-05
-1.40088070763292e-05
-3.00933358828574e-05
-1.83345039766611e-05
-7.97250957106429e-06
1.06375900319278e-06
-2.19486238035092e-06
-7.80266640074491e-06
5.89510333410465e-06
6.51436024788203e-06
-6.94479440915423e-06
-3.72399716566224e-06
-6.81435092176304e-07
-2.39786527433585e-06
-8.9997075296534e-06
-1.92409501822395e-05
-2.55494641627568e-05
-2.76791006729071e-05
-2.53055480671914e-05
-2.02865021140514e-05
-5.13204459406876e-06
-1.42906607985735e-05
-4.6468619466533e-06
-1.48373797772382e-05
-9.00330884837038e-06
1.37383107162621e-05
-9.25588087041127e-06
8.95560857169086e-06
-1.2982850740794e-06
1.29107766201999e-06
-2.01088749492069e-06
2.39651736421464e-06
6.78401623225383e-07
-1.5976535078461e-05
9.0948131594045e-06
-1.83269905125869e-05
-1.57470844267871e-05
-1.89431892360684e-05
-2.71212454620927e-05
-2.58212137781659e-05
-3.99138618151023e-05
-3.09125411358288e-05
-1.82972836019981e-05
-1.89788877535117e-05
-8.12844608757825e-06
-1.12020151400371e-05
1.1155985694198e-05
1.11397676851973e-06
-1.15545926673979e-06
5.25213010331589e-06
1.70114362697668e-05
3.73017266027856e-06
-9.33347040250875e-06
8.92938898777807e-06
-1.08905749063153e-05
9.71589546721437e-06
-1.68334388214073e-05
-1.69831454258162e-05
-2.84843196455469e-05
-2.62831613267415e-05
-2.80220173789849e-05
-2.85448596539349e-05
-2.86068636732362e-05
-2.627050568231e-05
-2.59149583795846e-05
-2.85412780148962e-05
-6.53570315112653e-06
6.85605863961895e-06
-4.5591961508068e-06
9.78645877441619e-06
-1.98652376192123e-05
-4.24084057582103e-06
-8.94820501926325e-06
-7.4484171648719e-06
-8.43574445386954e-07
-1.53005511781417e-05
-1.20369601700721e-05
-1.93627573316153e-05
-2.20249843541591e-05
7.59428731769614e-07
-1.26096132064454e-05
-6.86439169449822e-06
-1.36148932645582e-05
-3.06831096876157e-05
-1.76495265237982e-05
-1.7910436134748e-05
-3.09144437068631e-05
-3.20848921486582e-06
3.54700901094003e-06
-1.3034523465654e-05
-1.25015661670518e-05
-1.23286233123283e-05
-2.83806158419317e-06
-1.31468849796702e-05
-1.66913282794165e-05
-6.17711957745775e-06
-5.14273736148575e-06
-4.0567874935483e-05
-3.03045440712796e-05
-2.04282089890193e-05
-1.49362563566839e-05
-6.43830169352675e-06
-3.264709398292e-05
-2.00819580587143e-05
-1.32915298267007e-05
-1.20443063006458e-05
-1.62596719667674e-05
6.69387697512558e-06
7.7404754068298e-06
-7.91124219723799e-06
-1.71824473557042e-05
-2.40459895960882e-05
-6.01482892402302e-06
-8.21491207105392e-06
-1.43575052853087e-05
-1.84870706707197e-05
-2.45737932511272e-05
-6.62185736376183e-06
-5.02171024616678e-06
-3.98149704988401e-05
-3.27039726161991e-05
-2.7165838224816e-05
-1.13788778533192e-05
-2.22499005301561e-05
-6.57604308305716e-06
-1.69610983864963e-05
1.31433778949528e-05
-9.03364527295578e-06
5.88855501224158e-06
9.64414932999474e-06
3.07212066350766e-05
1.14116866611843e-06
-4.67262839471541e-06
1.59746826492515e-06
1.98104119612539e-06
-2.27385734349947e-05
-3.69526028297933e-05
-5.08154113052771e-06
-1.7821904095563e-05
-2.73056248828925e-05
-2.52735443626114e-05
-1.75056276339083e-05
-1.29064017148676e-05
-1.4747676087498e-05
-1.80368563084154e-05
-1.28016467819696e-05
-2.5131306574522e-06
1.60243437561554e-05
-1.66040311913765e-05
-6.34689662876999e-06
1.87193414282635e-05
1.00656176884361e-05
-7.17502535286987e-06
-1.70816449430902e-05
-9.4088635957351e-06
-1.60084964536548e-05
-2.20847591144827e-05
-2.07542951278912e-05
-2.04108521663338e-05
-3.29339908093568e-06
-3.48376589652269e-05
-4.2260443170808e-05
-4.47013709059251e-05
-2.87159400979612e-05
-2.1629699117779e-05
-3.79673590489986e-05
-2.35587824046234e-05
-3.66731852986587e-06
1.19162606519245e-05
-5.97071013327524e-06
2.01587157774816e-05
1.78389542934073e-05
-7.48389483715131e-07
-1.75321371324132e-05
-9.10455463665504e-06
-1.83044671631218e-05
-2.53487737249433e-05
-2.68411570487319e-05
-3.00545998540788e-05
-2.53998617430042e-05
-3.72226301221731e-05
-2.33726886541652e-05
-3.71352303773766e-05
-2.81200582327126e-05
7.8441732273831e-06
-1.5542626404237e-05
-3.01646089813111e-05
-3.30976530725443e-05
4.13206296197418e-06
-5.47305049819901e-06
9.13093292324382e-06
1.5581146082724e-05
8.88775414996639e-06
1.10338263782768e-06
1.78853402782845e-07
-3.51494513215663e-06
5.66410902152496e-06
-1.62915935671621e-05
-4.08012483950226e-05
-3.91285672078625e-05
-1.77961266000847e-05
-2.22951970483886e-05
-2.93014490011308e-05
-2.81886503269649e-05
-2.36135962945367e-05
-7.12663026867398e-06
-1.47411660914125e-05
3.87782448716527e-06
-1.48604930456515e-05
-2.30393350312405e-06
1.31235358803295e-05
6.35835289157024e-06
-6.58124103286114e-06
2.22846338440533e-05
5.31101378698624e-06
-1.01435542864648e-05
-1.09656165417412e-05
3.65614380618075e-06
2.9960180743186e-06
-9.9424093664739e-06
-3.55958907866665e-05
-2.30436667424892e-05
-2.97382120383566e-05
-2.29340167313149e-05
-2.95399983786022e-05
-3.53120347706571e-05
2.62666116099741e-06
-2.82565819464113e-05
-5.01294906672784e-06
-7.42672108489008e-06
7.33512877652831e-06
1.01636741660671e-05
-7.15185090931344e-06
-9.60319773904604e-06
1.89070049801711e-05
-1.58999320962616e-05
-1.0231527061093e-05
1.47440397102896e-05
1.59409025031141e-05
-2.66887500016786e-06
-2.23927474234578e-05
-2.64148591533853e-05
-3.47198545554117e-05
-2.55448697247826e-05
-3.25731851761863e-05
-2.53873545650227e-05
-3.24138065164341e-05
-3.3668668244853e-05
-2.16214415651163e-05
-8.89800305304268e-06
-1.60012551608823e-05
4.93654865874394e-06
1.39102549253442e-05
4.60203717221734e-06
2.9060316821647e-06
8.09330055811181e-06
2.65381188541683e-06
3.58563217784043e-06
1.44624351888582e-06
-2.24106991320842e-05
-3.321027878787e-05
-4.03405589575057e-05
-2.05594970421919e-05
-2.73301724550647e-05
-2.62260208650872e-05
-6.48447930467852e-05
-5.02985906620501e-05
-3.31873473928868e-05
-2.42100386457945e-05
-5.10410467474541e-06
-1.83040937686578e-06
-3.53257435745876e-06
1.06042678269463e-05
-1.59001035308799e-06
9.36806604256354e-06
5.13863516478737e-06
1.758730646784e-05
1.81971174931143e-05
2.37520243247633e-06
1.87203364134928e-05
3.30224491953838e-06
-1.90004181143685e-05
-5.10489254179066e-06
-3.76935234431934e-05
-1.85144132477443e-05
-4.03628821214531e-05
-3.86765357544329e-05
-2.45612219707193e-05
-1.29490329260758e-05
-2.25742087489661e-05
1.70226628585132e-06
-1.13136107989896e-05
-7.69275763951422e-06
4.37480072464785e-06
-3.11701254151087e-07
2.91100762949827e-05
2.25547576657575e-05
2.11135974913157e-05
-1.79497490349494e-06
-3.99229267211549e-06
-1.05836675816685e-05
-1.58863303865751e-05
-2.91789239827052e-05
-1.87375850135191e-05
-3.12825716521585e-05
-3.2650132926529e-05
-3.86407553643624e-05
-3.4062043992998e-05
-2.85299977085189e-05
-3.97844372361835e-05
-1.73580509771006e-05
-1.22490311147272e-05
6.56109074449268e-06
3.94621281097519e-06
-3.37670489665345e-06
2.80525653661617e-07
2.29001564772332e-05
-4.09552688747999e-06
1.57035105533014e-05
1.23158442668015e-05
7.9780178165463e-06
8.69918585548863e-06
-1.98738607311373e-05
-1.36406346763969e-05
-2.86139932847162e-05
-3.83201820389675e-05
-2.98489834996694e-05
-3.25648466920664e-05
-2.46399701493257e-05
-3.53054958247014e-05
-1.68152156364728e-05
-1.68226283828535e-05
-2.54584613180895e-05
-1.02014166271337e-05
1.85343852077599e-06
2.11812405015999e-06
-4.94645876614539e-06
-8.76066622111185e-06
2.24707275050403e-05
1.27433366402882e-05
1.74836505123794e-05
2.22970346294759e-06
-1.52807130145611e-05
-1.44675086830463e-06
-2.54390509741391e-05
-3.45303474931768e-05
-3.32884325543259e-05
-3.23611040546187e-05
-3.60984120563231e-05
-4.82735733398571e-05
-2.44944173709176e-05
-2.33283249933059e-05
-1.48520071177721e-05
-1.08460427705843e-05
1.16181905026113e-06
8.87871962789662e-06
9.66865897963789e-06
2.99273182195414e-06
-4.89710600630296e-06
1.1133041137553e-05
2.87684629080351e-05
7.27429676426482e-06
-3.43974309942298e-06
7.06364778281943e-07
9.26200558375198e-06
-1.58111403854147e-05
-2.82399201393369e-05
-1.12176111498221e-05
-3.79090064280544e-05
-1.5542895302963e-05
-1.99445953002615e-05
-1.46807266391145e-05
-1.8240479826825e-05
-1.49608753589114e-05
4.00674806384556e-06
-2.37381475195636e-05
-5.63849452924619e-06
-8.03928078844359e-06
2.05962330841377e-06
8.11577484263847e-06
1.35122804166856e-05
1.30833854215329e-05
3.56043920463357e-06
6.07537575864947e-06
-5.58548744649831e-06
1.13183024046913e-05
-1.88742228675185e-05
-3.31110639211653e-05
-2.26569749720544e-05
-3.55826185289238e-06
-1.87381653231513e-05
-2.47238352436158e-05
-3.04168562855782e-05
-9.59393459015489e-06
-1.46872764237956e-05
-1.87468829366173e-05
-1.40042892726001e-05
6.3402164640727e-06
8.19021456591627e-06
1.20579526299915e-05
2.69305434200758e-06
1.25745833846036e-05
-1.41077793992654e-05
-3.79069516780396e-06
-2.11283404576008e-06
-1.55242553678849e-05
-9.25096669072236e-06
-2.34044618743814e-05
-2.35222482900396e-05
-3.52340152917091e-05
-2.06791519391578e-05
-2.32508903190144e-05
-2.77439683164927e-05
-2.66421577769738e-05
-2.1410363750967e-05
-8.47400323451466e-06
-1.01067160924407e-05
1.06389662500227e-05
2.54419787715256e-06
-4.20444299343002e-06
7.51489134938428e-06
1.70185474988876e-05
5.13212350954433e-06
1.31870826267389e-05
1.8208065099233e-05
-1.52195968778533e-05
-9.40588488052297e-06
-1.29970434621463e-06
-4.04327794234304e-06
-2.04388298276577e-05
-4.61006631608256e-05
-2.43254534085314e-06
-9.11047624763415e-06
-3.82621733555727e-05
-2.57922502583391e-05
-2.16175088964956e-05
-1.36680594521011e-06
-1.94415336314346e-05
-2.03604522377749e-05
-1.2895005705871e-05
1.45457459983669e-05
-3.20211869515426e-06
1.58636467291609e-05
4.59190782385076e-06
1.0644391865051e-05
5.3279604991647e-06
-1.63542156632121e-05
2.37041679667277e-06
-6.0276885730489e-06
-1.03553888823741e-05
-1.68980849268389e-05
-2.24561604153009e-05
-2.3335088782065e-05
-2.85447954743929e-05
-3.61316025573383e-05
-3.13199581685504e-05
-3.73660159906999e-05
-1.97203965512318e-05
-1.93480056643446e-05
-1.61456462963867e-05
-3.0577165648863e-06
-1.41353149063323e-07
-1.98721537569761e-06
2.05031492491853e-06
-1.40046521951861e-07
2.63071322589669e-05
5.98001727654826e-06
2.17013804328406e-05
-1.15640094569226e-05
6.00738755751082e-06
-5.53344102079221e-06
-1.07835546936477e-05
-2.53797722945262e-05
-2.73918831023089e-05
-3.10161433941691e-05
-4.88902956634475e-05
-3.27501465537132e-05
-2.63817473900083e-05
-2.15797130404948e-05
-1.20124198310328e-05
-1.63315715125512e-05
-2.19761406870651e-05
-1.14024811893625e-05
-7.79647418856276e-06
2.82129095144372e-06
9.42440320502805e-06
3.03871681773937e-05
1.86796474147311e-06
-4.84179556699249e-06
-1.52054352694784e-06
-1.449762827784e-05
-1.49884469534642e-06
-1.4539643309339e-05
-3.68436744120116e-05
-2.48894953270009e-05
-2.09800294041005e-05
-1.40981080443683e-05
-3.94531071225079e-05
-2.96693142898987e-05
-3.69169949359915e-05
-1.82846375842827e-05
-4.63493939990046e-06
-1.39392664020277e-06
-1.07987648064021e-05
2.03920357173026e-05
5.5735332387818e-06
2.12733181550492e-05
-5.34549277877807e-06
1.26320916168388e-05
-3.56467378690982e-07
1.12763934959104e-05
-6.3159994650413e-06
-1.89737796209991e-05
-2.59946466449887e-05
-3.11511073602604e-05
-3.34261866046941e-05
-1.39954464072714e-05
-3.19712111239201e-05
-3.66307130113492e-05
-1.82514824453781e-05
-7.02798389043802e-06
-2.24623446285671e-05
-2.08417647827328e-05
1.15396454220623e-06
-2.09835930348693e-06
2.19279880578735e-06
-4.80054668095084e-06
1.27369568512896e-05
1.07007787487179e-06
6.0147318767124e-06
1.5345358791379e-05
-4.14686625212284e-06
-8.56216330821859e-07
1.20190512901819e-05
-2.43264603131399e-05
-2.44059256260655e-05
-1.43087321473962e-05
-1.34434566348366e-05
-3.25485446905722e-05
-1.95266329796025e-05
-2.01998468753535e-05
-4.5302807961135e-05
-2.21824219668667e-05
6.12738927215521e-06
1.31773036982381e-05
-4.19002776942354e-06
-1.66744227435507e-05
1.26584789667563e-05
-8.03071721049463e-06
1.69144337901784e-07
2.10916634323511e-07
-2.57346624123827e-06
1.68797643462223e-06
8.40920099843748e-07
-1.97431677109926e-05
-8.06095492775304e-07
-1.26573894228958e-05
-2.91771540308779e-05
-1.27570937894082e-05
-8.60059904868991e-06
-1.74986129331552e-05
-2.75523567171505e-05
-2.73639989440333e-05
-2.15914836688632e-05
-2.56177257081322e-05
-1.43313662926177e-05
1.49348136666031e-05
-7.6635332959899e-06
-8.36017701172881e-06
2.38914343012383e-05
-2.35163926918955e-05
8.84015397071788e-06
9.22697041770466e-06
-9.14084695186044e-06
-8.7192408122217e-06
1.14474355242217e-05
-2.59764243433838e-06
-3.28771692530638e-05
-3.56313411461595e-05
-2.97616157521735e-05
-2.84231204834582e-05
-3.02929266067674e-05
-2.23305993951842e-05
-2.14400817668872e-05
-2.96258727510214e-06
5.7041924005484e-07
-4.42898589958497e-06
-1.19096713958186e-06
-7.28100125053645e-06
7.07271458660895e-06
2.57479096515012e-05
6.56968257992773e-06
5.70057396146861e-06
5.86372796589295e-06
9.90074841060265e-06
3.27474114973681e-06
-6.42098932294783e-06
-2.91983308652682e-05
-2.03533397456302e-05
-2.5452708968017e-05
-2.61728030033708e-05
-5.5077186710429e-06
-2.85409724200207e-05
-2.71694627503031e-05
-2.24936875798537e-05
-1.10413424480763e-05
-3.3719597959607e-06
-9.02008885312148e-06
-1.58612208046369e-05
8.15763708332235e-06
-4.38948385932456e-06
1.63640642272386e-05
9.98912825009238e-06
-1.57982955442035e-05
-8.55392387901818e-06
-2.66610312276018e-06
-3.04941893744127e-05
-1.39173512308396e-05
-2.7924106959294e-05
-2.41575655070676e-05
-2.76436693744148e-05
-3.31070711996689e-05
-2.09366725033446e-05
-1.11190796701889e-05
-1.12198504282699e-05
-3.52660285003312e-06
3.69749248576976e-06
2.54904292667818e-06
-4.2677331913587e-06
-7.52866593724968e-06
-1.335702673512e-05
-1.61071447956858e-06
-1.01418395833006e-05
1.41538809901491e-05
-1.17198949180534e-05
1.93423776147116e-07
-1.52297773604462e-05
-1.82628113895397e-05
4.46455073309788e-06
-7.28292426207139e-06
-8.13047130930609e-06
-2.99671670643905e-05
-2.6101098500571e-05
-1.05711475782671e-05
-1.04172367586872e-05
-2.77862308464107e-05
-2.04284324923409e-05
-1.49926610294711e-05
-3.08240656251555e-06
2.50206439528546e-06
-2.25688240346903e-05
-1.70545218055282e-05
-9.46092516569347e-07
3.61250552841326e-06
-5.93932646196827e-06
-1.77641895706602e-05
-2.06931308521316e-05
-2.67703909509808e-06
-1.99916158478326e-05
-6.20126110841835e-06
-9.0450887248428e-06
2.49496378327207e-06
-3.731482269259e-05
-2.50630923659713e-05
-9.59878695738957e-06
-1.1378709696912e-05
-6.17698808005165e-06
-9.42846785433542e-06
-3.09198900193565e-06
1.73112060520293e-05
1.35426147289189e-05
-7.3400417988726e-06
-1.9670715682787e-06
-2.13571638731201e-06
-9.08680262140098e-06
-2.14764822215288e-05
-1.02051359279488e-05
-2.76657577478559e-06
-5.09305979909903e-06
-1.9937884149053e-05
-1.15035572134976e-05
-1.79365692506892e-05
-2.0274021666857e-05
-1.90929805708886e-05
-2.90754430596113e-05
-2.447049937473e-05
-4.87843349834068e-06
-7.95540059029018e-06
-8.8931300525371e-06
-1.15046067157323e-05
-7.60656667756413e-06
-1.50720068912743e-08
-3.00213960223386e-06
5.9611320929132e-06
-1.28869815865133e-05
-1.51055590148028e-05
-1.16449995847522e-05
-2.93752828732724e-05
-8.35601228173649e-06
-1.46814241241548e-05
-2.4604982173994e-05
-1.98702942207495e-05
-1.9723926150783e-05
-3.25515516412452e-05
-2.48137059300584e-05
-2.8285198102192e-05
-2.25225169677837e-05
1.13499467520381e-05
-9.29082559262607e-06
-7.21089150482898e-06
-1.18899125738837e-05
-7.06327857766563e-06
-5.00153887879551e-06
5.3566261818529e-06
-4.33106881051778e-06
9.0838816906039e-06
-1.68931513988156e-06
-1.7281269656817e-05
-8.29880136479419e-06
-1.64025297938334e-05
-3.94961275815125e-05
-1.3351930482105e-05
-5.37954382899345e-05
-3.26765216031877e-05
-2.32141043410597e-05
-3.50035149649753e-05
-2.51311567028524e-05
-1.39662560142143e-06
-2.39321192694476e-05
-8.95640619410372e-08
-1.02383620035027e-06
6.13077025791044e-06
8.72848103498014e-06
1.85339077079243e-05
-1.99521751615652e-05
-1.90872645121644e-06
-3.58348593784976e-06
2.67651229506735e-06
-1.78529655922773e-05
-1.11689783623129e-05
-2.5824520638301e-05
-8.92482221508306e-06
-1.90601987061979e-05
-3.55007508296911e-05
-2.46217767957773e-05
-1.98210186015613e-05
-5.117606933726e-07
-3.55010098462352e-05
-2.15030093335725e-08
1.44133612895342e-06
-1.72867349649613e-05
-1.43699395860516e-05
1.7773891195989e-05
2.10502469414196e-05
1.89405581097228e-05
7.74145275905446e-06
-4.05692326247148e-06
-1.81460026188044e-05
-9.77653115077814e-06
-2.24919074658417e-05
-2.37374544931038e-05
-1.30196960872886e-05
-1.91644412667664e-05
-1.82089743096174e-05
-3.70434465533947e-05
-3.17000367655507e-05
-2.45901054520378e-05
-1.40351760995704e-05
-3.12056329438813e-05
-1.2215831234759e-05
-2.33750585489424e-06
3.06030162528433e-06
9.98774077356047e-08
-1.37949032632189e-05
1.43968777288006e-05
9.24396264901296e-06
-1.61379725938273e-05
-1.43149099005007e-05
-7.60111781977446e-06
5.61868002986097e-06
-5.21234979277732e-06
-1.59313652272086e-05
-2.80673045758203e-05
-2.47707794388627e-05
-2.79327484216763e-05
-4.37788436922316e-05
-2.1582982561853e-05
-1.09090407930696e-05
-1.40474618856896e-05
-2.73820297828058e-05
-2.38166924065051e-05
-7.59532352215046e-06
1.86976764972129e-05
6.06641323021829e-07
-2.18851874427143e-06
9.49345008973504e-06
7.1499264420085e-06
7.68720726223662e-06
7.88574892332113e-06
7.34963430393665e-06
-1.19932520447731e-05
-3.2118792675514e-05
-2.12128504988597e-05
-1.54039341554829e-05
7.7583827866031e-06
-3.1967184854613e-05
-3.82659141945271e-05
-1.62337052433931e-05
-4.3341725823275e-05
-2.29045033845215e-05
-2.02640996694102e-05
-2.04529465161251e-05
2.60840892022308e-06
-8.67793807285463e-06
-3.28688540661635e-06
1.26494296719069e-05
1.60031000662084e-05
1.26257716253905e-05
1.75529319760869e-06
-9.20753480708265e-06
-2.11388301440649e-06
2.99075815861594e-06
-1.56660458547636e-05
-4.10431935288167e-05
-3.25899158530691e-05
-2.46198762193067e-05
-1.67770323036376e-05
-2.91928809716656e-05
-1.48644737865742e-05
-1.71204684010167e-05
-4.07200040106632e-06
-2.0334756026454e-05
-3.43170407660492e-06
-6.12039736752342e-07
2.6815217252395e-06
-4.21301588495051e-06
-3.6433378755038e-06
2.51473317812798e-05
1.0246182458966e-05
-1.91462265245748e-06
9.11000552739878e-06
-5.02820578611485e-06
7.0749275707975e-06
-8.51898877268151e-06
-3.09848008244857e-05
-4.0902242666239e-05
-3.12826847774308e-05
-2.56673458390088e-05
-3.61553605746743e-05
-1.3925170321776e-05
-1.83867543125571e-05
-3.48077746956532e-05
-2.64189651783128e-05
-2.21601633803577e-05
-2.81915368225572e-06
-5.08272634433339e-07
1.49931067462578e-05
-1.53266903267778e-06
1.31509623218492e-05
1.44705675408594e-05
1.21938508483708e-06
-1.28945214546423e-05
-1.73324314452193e-05
-1.05717587659686e-05
-2.31492563076362e-05
-2.2095414363901e-05
-3.82206006075195e-05
-1.98746968385202e-05
-4.09275417791989e-06
-2.90304735803585e-05
-3.11973331467984e-05
-1.19783774311998e-05
-1.97687161923536e-05
-2.67969920733462e-05
-1.06530955953379e-05
2.77277927657303e-06
9.75696451576875e-06
6.79756891537193e-06
5.51343302866966e-06
1.79096321716433e-05
-1.696123336401e-05
-7.9210328114177e-06
-2.45719897612259e-06
-1.11515687045145e-05
-2.61435974476725e-05
-2.70803179763978e-05
-1.78270266141421e-05
-2.49046523829336e-05
-2.75245589234854e-05
-2.64017194610534e-05
-2.75787133255517e-05
-4.19520877243286e-05
-2.31285062484959e-05
5.82928641950246e-07
-1.38703670754531e-05
-4.93120288416609e-06
4.75763046223399e-06
1.02400518638613e-05
3.76508943173775e-06
6.33250708795781e-06
2.74982356292484e-06
1.68092169681578e-06
1.60832892381635e-05
-1.01118867895909e-05
-1.0199526158049e-05
-1.01563080867807e-05
-1.98499665100071e-05
-2.01943671528239e-05
-3.25379742854163e-05
-2.7348948494621e-05
-1.77372196724337e-05
-2.63354043319457e-05
-3.57282544334931e-05
-7.89832862148374e-06
1.03128517635545e-05
-3.00072535250433e-06
-1.09156102812277e-05
-5.41795450556567e-06
1.23089761672459e-05
-2.00448297465747e-07
9.32343060610688e-06
2.51891478922389e-06
6.93720826187241e-06
-5.85486454641178e-06
-1.69328305680086e-05
-1.21421995503742e-05
-2.20303789293698e-06
-2.37397445552261e-05
-2.02236203110912e-05
-3.91313259072063e-06
-3.883012591245e-05
-1.37504976510952e-05
-3.16260441633202e-05
-1.66118745567271e-05
-1.307577058493e-05
5.24168282949034e-06
-7.02867362418283e-06
5.40542306537859e-06
-5.26838115182829e-06
1.10798150362335e-05
2.26835814346218e-06
-2.20730510959681e-06
-1.89899317900012e-05
3.01429425097414e-06
-7.37025768619719e-06
-2.6276629702207e-05
-3.6829288871714e-06
-1.73584269219025e-05
-8.28973819884255e-06
-2.85667640460992e-05
-3.28627270407164e-05
-3.40862115309616e-05
-1.87472664753854e-05
-1.08211286076523e-05
-1.66973847042399e-05
7.83305336188742e-07
-8.42934155115001e-06
3.21927552462818e-06
-5.27968729286534e-06
1.14703991598492e-06
-1.79737325886143e-05
-1.04325401585638e-05
7.91175345153781e-06
-1.87060589379673e-05
-6.15829466852327e-06
-2.51421798884723e-05
-9.53015465261162e-06
-1.22061951434384e-05
-2.07765089368712e-05
-1.41362962322967e-05
-2.5808766518471e-05
-3.22740652822174e-05
-2.59757036416519e-05
-8.51195934801321e-06
-1.61551920902386e-05
-1.82699761736304e-05
-1.06233877720464e-05
-5.7324855504574e-06
-4.75743953051683e-06
-3.0457615549346e-06
-5.48106373199935e-06
1.24635028999568e-05
1.39520452565198e-05
-2.32155084002875e-05
-1.88678769711224e-05
1.09365025369444e-05
-1.9307247122854e-05
-6.89287738394588e-06
-3.32943376733704e-05
-1.3642571051647e-05
-2.07082604057531e-05
-1.8348092490669e-05
-4.07868429060999e-05
-2.2292871976596e-05
-2.07926684101658e-05
-1.73702119799471e-05
-2.66558611521369e-05
-9.64673130358551e-06
-7.22748036012057e-06
1.22552437508638e-07
2.41319180795214e-08
1.44630686949355e-05
1.1586621816664e-05
8.93451146165375e-06
-6.64264292358576e-06
-1.49805639281999e-06
-5.0703850464036e-06
-6.19097584430459e-06
-2.01664719454806e-05
-6.62969852581753e-06
-1.87196579411477e-05
-8.6352299464649e-06
-2.38967517390822e-05
-2.31728073219368e-05
6.50321267381927e-06
-5.31850065066145e-06
-1.39027499901933e-05
-8.72586636568969e-06
-1.71488498934416e-05
-4.77034362974652e-07
-2.38563519821734e-06
-2.17485919441813e-06
-2.12312693805687e-06
2.6580190421534e-05
-1.18225772008328e-06
-3.94146957291761e-07
-1.14078237895243e-05
2.81675852336061e-07
-9.27002349866154e-06
-2.21389236056737e-05
-3.51199190889496e-05
-2.30098223248802e-05
-1.10074062349955e-05
-2.26143430529589e-05
-3.25921250927081e-05
2.30524486699375e-06
-1.6543489147761e-05
-3.05373147155741e-05
-1.27787556857165e-05
-7.1623779733739e-06
-2.13283761791749e-05
-3.81486946355158e-06
1.12272527339707e-05
-1.80569226457887e-05
1.59887536616185e-05
2.04656367741814e-06
3.02436751460328e-06
-1.23869303229082e-06
-3.42028416523785e-07
-9.42424249635735e-06
-2.14563679397137e-05
-1.407129015014e-05
-1.09567164225568e-05
-6.63907171983231e-06
-1.21196607359851e-05
-2.30406664887795e-05
-1.36654676223761e-05
-1.039716810969e-05
-8.20653542483197e-06
-4.24710152479232e-06
-2.7741972311194e-05
-1.06937551525998e-05
-5.08842254746253e-06
-2.43350274995618e-05
-1.07825309399875e-05
7.32377068420091e-06
-4.39695479525525e-06
-8.66174540329248e-06
-1.33804036205673e-06
8.29252348135446e-06
-2.72969021163709e-06
-3.20321223348684e-05
-1.89759531743687e-05
-4.77487180602006e-07
-7.56532155244882e-06
-3.2016152652229e-05
-2.71416847127844e-05
2.69276594485011e-06
-1.68533634144326e-06
-8.73880254745289e-06
-1.32802236689238e-05
-4.2643649915459e-07
1.10352763751217e-05
-7.87830400838133e-06
1.17066954429998e-06
-1.43840868697065e-05
8.74468529175832e-06
6.16604326080495e-06
-2.64516666058319e-06
-6.56715650611529e-06
7.77887403631871e-06
-1.44859985773313e-05
-1.45850095091372e-05
-1.57697070161894e-05
-1.15883951241518e-06
-1.45717681885795e-05
-2.01185449429276e-05
-3.41221785210783e-06
-1.05298037652301e-05
-4.15920733563424e-06
-1.56805609760423e-05
-9.20419118485966e-06
-3.8120807609796e-06
-1.11670126120024e-05
-2.37430220429021e-05
-3.34166271076652e-05
-7.13960440925124e-06
-2.42254562269338e-05
-9.50947040336552e-06
-1.16612407275896e-05
-1.9751667583941e-05
-1.95523683166964e-05
-1.24969205985601e-05
-5.95169883276172e-07
-2.8439393389946e-05
-1.65608080916078e-05
1.00027055094763e-05
-1.21498527017351e-06
-1.37398144680083e-05
-2.32153418602988e-06
-4.18415637246384e-06
-3.39504134322807e-05
-3.88152980106855e-05
-3.04431956721349e-06
-4.35822507046135e-06
-2.55783467165046e-05
-3.21864763479611e-05
-1.67076176455335e-05
-1.57568486417673e-05
-1.33862374694e-05
-1.8344438478623e-05
-7.81665067517177e-06
-1.33078494787696e-05
2.26614866228443e-06
-1.24927187974506e-05
-1.89488297346087e-08
-1.01360445069745e-05
6.48417450033105e-06
-2.86085665079878e-05
-2.8934373384263e-05
2.71409710621071e-06
1.24842400964328e-06
-1.36075011592026e-05
-1.15476519973814e-05
-1.23694177523721e-05
3.15913544726309e-06
1.60929296865245e-05
-2.05107782093095e-05
-7.56167748223865e-06
1.47309361677498e-05
-1.70601109223827e-05
-2.66456345824056e-05
-3.45718710888813e-05
-9.58138562917765e-06
-6.25649771418571e-06
-2.1555240500259e-05
1.28717084387061e-05
1.00939293867739e-05
-1.21242068027868e-05
8.51638093367727e-06
-2.95889587024675e-05
-9.59022588542551e-06
-1.42787678899864e-05
1.75950389005577e-05
-2.05081836683211e-05
-2.43163511955035e-05
-8.34529528249079e-06
-9.08898812639208e-06
-9.90643179264098e-06
-3.2825074266331e-05
-3.26735416610229e-06
1.89808940441348e-06
-3.71424430952698e-05
-2.91253044245062e-05
-3.01246413605198e-05
2.48928087583294e-06
-1.03526918245688e-05
-5.60441902746031e-06
-4.81097336284009e-06
1.05005988183123e-06
-6.3378672258162e-06
-1.66858846001697e-05
-2.70176531464017e-05
-7.83399425404512e-06
9.77374729038925e-06
-2.46467598124222e-06
-2.37715059274168e-05
-9.10607032951645e-07
-1.27056642696163e-05
-2.86662145953778e-05
-8.51511274480314e-06
-5.33319446013667e-06
-2.44722905104339e-05
-9.93287567666409e-06
-1.13883626390793e-05
-1.13715551475199e-05
-1.93715084795914e-05
-2.82907141938685e-05
-1.65798406849612e-05
5.96524499461743e-06
-1.78764903435337e-07
-1.94807301658764e-05
-2.89784236323857e-05
-1.37825544340568e-05
1.071916364392e-05
-1.33330983358511e-06
-1.91059240160756e-05
-2.93810010122871e-05
-1.14253069670949e-05
-1.644125397426e-05
-2.99026720930359e-05
-2.57954503352115e-05
-2.52606238193232e-05
-1.80096108049281e-05
-1.74779132228434e-05
-2.7240184646702e-05
-1.49362638406057e-05
-2.28879075726297e-06
-1.06488064137594e-05
2.42797189809877e-06
1.28141089988707e-05
2.68654686726654e-06
2.74846285450094e-06
-8.51099832250134e-06
-1.85419415158266e-05
-2.18843119296933e-06
-3.67302676693993e-06
-7.41413565603046e-06
-2.23733186520752e-05
-2.39258361672411e-05
1.35552110553371e-06
-7.52554379238492e-06
-1.80868714177166e-05
-7.79176521130894e-06
5.11611295187618e-06
-3.19756931279318e-06
-2.79376767025228e-05
-1.72101433144975e-05
-1.80158858159443e-05
-4.09599436999813e-06
-9.43761839180114e-06
-1.41573428482085e-06
1.03934770577264e-05
-1.79664488001509e-05
-6.81649640207591e-06
-3.89351520982631e-06
3.3550788514196e-06
1.1756683138446e-06
-1.19015498747059e-05
-3.31658436006147e-05
9.45570461865618e-06
-1.89447247083368e-05
-5.71239463625237e-06
-2.38153819108868e-06
-2.36361585620952e-05
-7.36934985860475e-06
-1.97440633630129e-05
-2.14594447861931e-05
-7.65079121867947e-06
-2.64398588256211e-06
-7.75196632675162e-06
-7.99996834410975e-06
-3.30138880025901e-06
-3.04867740242803e-06
6.51633611857165e-06
3.84791749654941e-06
-4.41501803215011e-07
1.95937983977714e-05
1.36435448275689e-05
-9.49492779737109e-06
-1.79836868330889e-05
-8.24710693641329e-06
-1.35503184870334e-05
-1.14701898291884e-05
-6.86545992372372e-06
-2.91951640732736e-05
-9.95081510147982e-06
-2.08062244930363e-05
6.7633833553776e-07
1.98234015839953e-06
-1.10770039837449e-05
-2.51820161866207e-05
-2.14787657355347e-05
-9.13171965241744e-06
8.43705929093172e-07
-5.63047711493511e-06
-3.11443832114656e-06
-2.53477297635417e-05
-9.52388222447736e-06
-1.88150199483068e-06
-9.11558196119753e-06
-6.30671106122077e-06
-1.28793710630822e-05
-8.75993048328543e-06
-2.07745063321268e-05
4.400652560877e-09
-2.16624899717882e-05
-2.29013018526676e-05
-2.64002695763034e-05
-8.90046312773636e-06
4.5144598041799e-06
-2.96508296758665e-05
8.39274038411409e-06
-2.12955770308257e-05
6.89574165108882e-06
1.49556661337969e-06
-4.07029675021987e-06
4.51145114248688e-06
-4.48520614344331e-06
-1.03896971450077e-06
-9.91599531365228e-07
-3.43169773772639e-06
-1.9315807208762e-06
-2.57545028894467e-05
-8.93016658820801e-06
-4.71698713216977e-06
-2.84843765862361e-05
-6.25964469958989e-06
-2.57994349402705e-05
-2.68221853700152e-05
-8.34811997367239e-06
-1.54728166414433e-05
-2.34961474821159e-05
3.09562098840366e-06
6.19132033931531e-07
1.59026930670751e-06
6.49708636888033e-06
-1.18720822278819e-05
4.31883338864877e-06
-3.71402741191946e-06
-9.63483375952153e-06
5.86153292362769e-06
-1.20065346706817e-05
-7.40694353709642e-06
-5.91378986743819e-06
-2.77375541340619e-05
-2.74054305844792e-05
-1.83036395189113e-05
-1.86088714454119e-05
-4.59806460076201e-06
-1.93814640549004e-05
-7.25576581719161e-06
-1.85712788404889e-05
-1.56054557774389e-05
-1.80432498904446e-05
-1.89005923035297e-05
1.87922609856326e-05
1.33985507445404e-05
-1.03705472034012e-06
7.81984988297021e-06
-2.50984379066294e-06
-3.29924263249189e-06
-4.89930299762907e-06
-8.97003414083727e-06
-1.09224771905138e-05
-2.67319458760521e-05
-1.4299963549678e-05
-2.69039941159213e-05
-2.93661082495455e-05
-3.26561430152472e-05
-1.53899236312224e-05
-8.04653240332642e-06
-1.53324398364507e-05
-1.68901852920474e-05
-1.81862208276723e-05
4.12305795465076e-06
-2.66881698825534e-06
-2.11297255789316e-05
-6.20640057882869e-07
1.15642165918884e-06
4.31380947258624e-06
9.15412399389878e-06
2.03681779477466e-05
-7.4811735623287e-06
-2.74947733395665e-06
-1.62315489118352e-05
-2.26579128588196e-05
-1.52689558219521e-05
-1.22647672631259e-05
-3.21808811593788e-05
-4.57990098419946e-05
-2.91851911268742e-06
-2.12352321202531e-05
-1.9282309107686e-05
-1.87315135131437e-05
1.45569540103847e-06
-7.32550981874955e-06
-1.0183444068361e-05
-9.48629806220046e-07
1.71491585351284e-05
-5.43382080117117e-06
2.26539325789446e-06
-3.35315847616136e-06
-8.53625363613497e-06
-1.24218340640552e-06
-6.86596742948162e-06
-2.18346829676428e-05
-2.37649960670035e-05
-3.12306111653835e-05
-2.74684017656842e-05
-3.36628752102271e-05
-3.36799704545125e-05
-4.72303892382119e-05
-3.35394964913377e-05
-1.04121612734674e-06
-1.55111522053349e-05
-1.387970882753e-05
-1.89709185403908e-05
2.15211190439636e-05
1.01474745645493e-05
-7.03263554158294e-06
-2.23659006042695e-07
1.44069124643687e-05
8.41460533888829e-07
1.8193774440405e-05
-9.78363069103159e-06
-2.94543198381517e-05
-4.33609633089169e-05
-1.84005175057372e-05
-2.37351819554843e-05
-2.230147611279e-05
-4.65457188541728e-05
-3.08261727049902e-05
-2.44134613866207e-05
-3.68317941758502e-05
-2.93211034891416e-05
-7.5618222048202e-06
-1.65904882581071e-05
1.45338038249505e-05
2.64127491685676e-05
2.83228755952869e-05
-4.14663773587607e-06
-8.36700653790323e-06
3.08781240016908e-06
5.44034886012813e-06
7.55232254995728e-06
1.18795209184606e-06
5.03640728681927e-06
-1.27950385025125e-05
-1.70005440119934e-05
-2.67181969772982e-05
-2.35317840438709e-05
-2.9137428985796e-05
-3.24870519885379e-05
-3.88627350227223e-05
-2.64018875318529e-05
-8.02944533278307e-06
-1.61737771913106e-05
-2.35907923079886e-05
1.02615353879806e-05
1.50222009319977e-05
2.12932945523069e-05
2.84750046116421e-05
1.48576071980254e-05
1.16675981592377e-05
-1.50047217577816e-06
-7.34014405317161e-06
-5.0153634434577e-06
-5.26562167236528e-06
-2.01568401454904e-05
-3.50509007179833e-05
-3.14484233963163e-05
-4.14124380905947e-05
-1.96055946510332e-05
-6.10911827597117e-05
-4.39342271760988e-05
-3.30902739989814e-05
-2.29421703468688e-05
-2.01512052426166e-05
-1.90395699293035e-05
1.39041906083846e-05
1.01816868376832e-05
2.54609941036217e-05
2.87421677424757e-05
3.12907867718633e-05
3.22892413568962e-05
6.89479978623675e-06
-8.19359052649663e-06
1.02411233717343e-05
1.42084846103447e-05
1.20884591368256e-06
-4.23946795687185e-05
-2.58422025663298e-05
-2.53332347835643e-05
-2.15665447412775e-05
-4.32627273660372e-05
-2.48201096362558e-05
-1.36099905909383e-05
-1.62921824592135e-06
-2.09612669851571e-05
-1.59198843228046e-05
-9.57426131574983e-06
1.09647715492821e-05
2.89673299854026e-06
2.02638410502231e-05
2.65210972445251e-05
2.04692968100301e-05
2.92243300970564e-05
1.39893847434929e-06
6.19788765008328e-06
-1.53129724826831e-05
-1.51749014647426e-05
-3.96860029085164e-05
-3.8822275966946e-05
-3.34464670741196e-05
-2.54811109037524e-05
-3.49577471546038e-05
-4.12077597356961e-05
-1.25440516415278e-05
-1.50845139673325e-05
-1.87472946263636e-05
-3.08238624533943e-05
6.67297505104213e-06
4.16004127771273e-06
1.97643004038742e-05
-6.3291361281094e-06
-1.07347791505919e-05
2.38943882239334e-07
-1.5893940823092e-06
7.28027116486022e-06
-5.63448248707212e-06
-1.72922273759561e-08
-2.15185043851855e-05
-2.12277020143651e-05
-4.22687637966202e-05
-2.73431962755022e-05
-2.82833499494065e-05
-4.11392095975218e-05
-4.62238172126155e-05
-2.6354163705939e-05
-2.02466397217535e-05
-1.0286688117966e-05
-6.2785736937279e-06
6.28230325597478e-06
4.21847834264292e-06
1.71840545383621e-06
7.23735330243368e-06
1.54619726999276e-05
1.81272624653562e-05
1.02930971519481e-05
-1.33088886145462e-05
-1.99406936969209e-05
-1.18578053543542e-05
-9.62019769688669e-06
-1.72490580722195e-05
-2.39119826213231e-05
-1.00910953971296e-05
-2.43833475232373e-05
-4.14557946251962e-06
-3.38191470937656e-05
-3.6097692036274e-05
-9.07261288618886e-06
-2.17958215744009e-05
-1.16958367856786e-05
1.76000701198058e-05
2.06902143582151e-05
9.81449473989875e-06
3.18060753408882e-06
-1.09923157612292e-05
3.68145009397872e-06
2.5741589179391e-05
-1.70517463637501e-05
-6.76342594698812e-07
-7.38069163707693e-06
-3.68465707787498e-05
-6.18265747590911e-06
-2.69079332381459e-05
-3.31666563330516e-05
-2.47169311192038e-05
-2.08951751247214e-05
-1.39623997006209e-05
-3.11521929765587e-05
-2.0990723010001e-05
-2.77939863333327e-05
-5.37300476057198e-06
2.51345829661473e-05
8.01939657490914e-06
2.24315186545155e-05
3.19219044357499e-06
1.05372724434838e-05
-6.15333098851561e-07
5.88547111450579e-06
-1.30711076753515e-06
-2.0018528098081e-05
-1.33478360855113e-05
-3.35444624274738e-05
-1.60255778864305e-05
-1.43999932862721e-05
-3.05017950788877e-05
-3.76493854167712e-05
-3.11893443774987e-05
-3.38991784437299e-05
-2.61006100131355e-05
-7.20175903689299e-06
-1.14453214786665e-06
1.56440717078156e-06
-1.68419139548502e-05
-4.58449041846407e-06
3.53662889133344e-06
1.56429736742336e-05
7.8367248934457e-06
1.01830031882511e-06
9.33101794454825e-06
6.49662127828428e-06
-1.23418885772957e-05
8.66063249430183e-06
-1.93118891237199e-05
-3.60022699325675e-05
-3.03894818038966e-05
-2.37594039911899e-05
-3.87805121137545e-05
-3.11374306484157e-05
-4.04890064688245e-05
-1.59919183020033e-05
-1.86602835478118e-07
-1.53538478245959e-05
3.26754472138868e-06
-1.30561475531263e-05
1.83362222987134e-06
-4.33098123344663e-06
1.0989641536806e-05
2.49075641155673e-05
1.90577959404979e-06
4.84141357546491e-07
1.80632039105966e-06
2.34662152975029e-06
-9.78807770936228e-06
-1.96916876107399e-05
-2.00648627555336e-05
-9.43219315468355e-06
-3.36974219286771e-05
-2.86545412007092e-05
-3.31870921720688e-05
-2.40646802993826e-05
-2.09904515887145e-05
-1.30146489560516e-05
-3.07695361261527e-05
2.91052861706784e-06
1.20942876013233e-05
-1.43655211483608e-05
5.17776385933816e-06
3.20448043334379e-06
1.84345899381656e-05
3.56641668904177e-06
7.22867387413757e-06
1.32383912894715e-05
-1.58531086156551e-05
-9.39740765018211e-06
-7.32572669007358e-06
-2.39638201754124e-05
-2.0811554959656e-05
-3.09676594878507e-05
-3.40004601756983e-05
-1.80286362368545e-05
-1.45698016778123e-05
-1.96754452935543e-06
-3.10120253428364e-05
-1.96593311678096e-05
-2.07753719578106e-05
-1.69853532753147e-05
-1.61907037091889e-05
-5.32473114865975e-07
-1.49315280678284e-05
1.15300520203376e-05
-3.71172735334981e-08
2.57343931233985e-06
1.5972999473371e-06
-3.80697161959106e-06
-1.43983446479836e-05
-2.02764835357338e-05
-8.5971825518582e-06
-1.56779630609629e-05
-1.11297809454477e-05
-2.24707555945419e-05
-3.30920359318678e-05
-2.14033328313224e-05
-2.52132813434248e-05
-2.52149592413446e-05
-3.20622039999472e-05
-7.06062517318497e-06
-2.21087391164908e-05
-1.64896454978397e-05
2.2560026279153e-06
4.69033398376975e-06
8.0472905353828e-06
-6.93662046627552e-06
-7.43561865712403e-06
1.53202810739953e-06
-4.18139573459837e-07
-1.75445878071773e-05
-9.9085906767415e-06
-3.6635432348842e-05
-5.03249693174855e-06
-2.11057875461754e-05
-3.67989846042969e-06
-2.95801937148555e-05
-2.74467508886498e-05
-2.73257695766902e-05
-1.87315336296008e-05
-1.62404259165612e-05
-2.61394781013189e-05
-2.40288453241339e-05
7.72970617266775e-07
-6.0601310818557e-06
-6.58025993593325e-06
2.11658390384078e-06
6.62140924369139e-06
1.48668630563387e-05
-4.47790575035054e-06
-5.01955041928818e-06
5.96436602715186e-06
-7.71242019812914e-06
-2.08759047771532e-05
-1.38212936174873e-05
-4.94558495851525e-06
-2.17778111568261e-05
-4.50130928514235e-05
-1.63758145657802e-05
-1.56984729508774e-05
-3.53995156877434e-05
-2.79378237551368e-05
-2.39574621629779e-05
-2.60278455255611e-05
-7.31651985090092e-06
7.72456817207725e-06
-8.03788063139256e-06
-1.90922590672983e-05
-8.29224200065816e-06
1.63227398133977e-05
1.57665894643372e-05
5.2404801496991e-06
-1.85076079809186e-05
-6.82047047175132e-06
-1.76392967842873e-05
5.44100451923794e-06
-1.51905001585524e-05
-4.17951905553428e-05
-2.47333369076362e-05
-2.7982833438443e-05
-1.97626632109404e-05
-2.30386111136714e-05
-1.51721770180043e-05
-4.50512783643601e-06
-3.34645980981794e-05
-2.30390346292819e-05
4.52386916317773e-06
1.00806295703935e-05
1.75389500906719e-05
-1.02419796861552e-05
-1.19001831550054e-05
-4.968571275897e-07
-1.77237618046155e-06
-3.65508937794156e-05
5.83673453436215e-06
-6.96616914215361e-06
-3.67892065582778e-05
6.43319305190276e-06
-1.09036486396875e-05
-3.41030313606138e-05
-1.49309296188455e-05
-2.21915632163421e-05
-1.10175465389691e-05
-1.27641115601506e-05
-1.9502751220993e-05
-3.52608723007614e-06
-1.16653726288677e-05
-6.38006379780762e-06
1.86662041336285e-06
-2.70848404733726e-05
4.86639263632759e-06
-8.74138619901686e-06
-2.26598202120756e-05
-3.13396721521342e-06
-2.26049952686358e-06
1.05924866962435e-06
-2.28135714610711e-05
-2.30523409017665e-05
-3.29425690724477e-05
-2.43806201858157e-05
-3.02766676975559e-05
-3.26823869181304e-05
-1.21679788089698e-05
-3.14436929880718e-05
-3.69812038151942e-05
-9.79621140828587e-06
-1.53295530846739e-05
-2.68960312327441e-06
-9.02368576275167e-07
1.97612143002122e-06
9.74153663631503e-08
-1.45832875699532e-06
-2.23729928334998e-06
-2.68086312579975e-06
-4.63249830398383e-06
-4.31184680389475e-06
1.28197405701722e-05
-2.63521034969627e-05
-2.96251969908825e-05
-1.76742417321402e-05
-2.68341657106239e-05
-8.20955176579351e-06
-3.30851661230449e-05
-1.50251431047559e-05
-1.45384764680767e-05
-1.97592275399521e-05
-1.96994442085991e-05
-9.09973501272084e-06
-9.20890775285745e-06
4.09392238571177e-07
-1.36854349547362e-05
-1.48101312823417e-05
7.12783512808356e-06
2.82371112271214e-06
2.51552071058092e-06
-1.79927553693871e-05
4.77522972848659e-06
-9.22336613478526e-06
-1.32184471051956e-05
-1.31325005319562e-05
2.74181763524295e-07
-9.11488319298886e-06
-2.36777828129787e-05
-3.39828048627298e-05
8.46922266014966e-06
-2.20151376850131e-05
-2.65306130605321e-05
-1.92538378077542e-05
-1.99028971356825e-05
-1.43367753354035e-05
-9.23256763103391e-06
-1.63925238836098e-05
1.66514152294141e-06
4.11305800167472e-06
-3.64606525947659e-06
4.19035088168348e-06
-6.94988439100057e-06
-1.05213551250892e-05
-1.17027915785052e-05
-3.37520136116981e-05
-7.04333178555403e-06
-2.13321508442337e-05
-1.17566850553689e-05
-1.18506320752421e-05
-8.96260676889535e-06
-2.07132504545312e-05
-2.00056802390256e-05
-1.00702645899629e-05
-1.66685577872625e-05
-1.38072880360486e-05
-2.87391846898969e-05
4.97827357934609e-06
-1.80868751978823e-05
-3.68050274351659e-06
-1.12897893273164e-05
-1.85265019558544e-05
-1.23091786616765e-05
-2.16145996128402e-05
3.32185572583253e-06
5.93114627300253e-06
-3.95988919586816e-07
9.6317256408907e-06
1.85037637046412e-06
-1.29918518557323e-05
-1.76925849494795e-05
-1.86529736743542e-05
-2.3397129094443e-05
-5.91273894743992e-06
-1.36530162786472e-05
-3.31318480750763e-05
-9.11481433039078e-06
-2.2885732443569e-05
-2.28571327175034e-05
-1.52094877627453e-05
5.41863246284932e-06
1.27618586768165e-05
-1.51086169986739e-05
5.02751601711167e-06
7.38822658928618e-06
-4.76084896833363e-06
-9.59749866147615e-06
-5.46410640892773e-06
-2.4036247615359e-06
1.1195643620663e-05
1.85819442423212e-05
1.92295089563956e-06
-6.71846481263556e-06
-1.40964328361219e-05
-2.64708735076053e-05
-2.18524574367741e-05
-2.50684116933663e-05
-7.12887745014138e-06
-2.9284502626741e-05
-2.40785535725249e-05
-1.84462083860879e-05
-9.51158920928177e-06
-8.57021546406718e-06
-2.42070569691491e-05
-1.1517879943418e-05
-2.54280260200639e-05
2.09508344248872e-05
7.11389523775603e-07
-3.3809375774755e-06
9.94796272026537e-06
3.60514547031891e-06
-3.8950883563017e-06
-2.09956197107742e-05
-1.00237901021519e-05
-9.04712764517664e-06
-1.40867673432574e-05
-3.74643565663725e-05
-3.43490394659676e-05
-2.44916292954008e-05
-2.23037817847724e-05
-2.73227680010091e-05
-2.12707568051633e-05
-2.03059222454192e-05
6.14826517909779e-06
-7.34447686350089e-06
-1.32556749145198e-05
1.97438390740207e-05
1.49973953500973e-05
-5.42497047994595e-08
-6.38577388790518e-06
-1.00743221026796e-05
-1.43788942198146e-05
-1.8996013583143e-05
-6.09542800941268e-06
-2.32250522061663e-05
-6.03029791164946e-06
-5.37129544629623e-06
-1.83718506289499e-05
-4.02958890775162e-05
-1.1702887220667e-05
-2.35254121427268e-05
-1.5243147005166e-05
-2.21620794146776e-05
-1.54506523942471e-05
-4.02054178658258e-06
-2.07264319615646e-05
-2.13942628848722e-05
-7.55518851344924e-07
6.91276672240577e-06
8.84684556971273e-06
-1.10645779273414e-05
-5.47528024224299e-06
-2.05617306038811e-05
-2.92994005409162e-06
-7.62329992836895e-06
-1.54259862658363e-05
-1.26698857260406e-05
-2.14142913965635e-05
-4.07120875569863e-05
-1.33522526150709e-05
-2.29501392053815e-05
-3.2958864602822e-05
-2.07845452301843e-05
-2.29914809061155e-05
-3.99141324103781e-06
9.7667097682751e-06
-5.11101566632696e-06
-2.73814458874348e-05
1.32933936324666e-05
4.99172701325849e-06
1.21881342529123e-05
-7.54807507354957e-07
5.1884637302537e-06
5.4333626158008e-06
1.73581335255004e-05
-2.21282109275038e-05
-1.22563355962225e-06
1.30065956405917e-05
-2.56674368157106e-05
-2.19391125329523e-05
-3.07688486679878e-05
-2.18668273124405e-05
-3.12364759059896e-05
-1.28407787009836e-06
-3.34639045912086e-05
-1.93971687430487e-05
-1.05677519183354e-05
-2.68951252735635e-05
-1.58036173885066e-05
7.63842321188858e-06
-1.55795717658308e-05
-5.12648152208995e-06
-1.99024168895541e-05
-1.95727783027748e-05
1.18872845735508e-05
-9.76288094644861e-06
-1.32173711679512e-06
-2.43097041964479e-06
-1.70264324214221e-05
-1.04892982481754e-06
-1.65881070573723e-05
-3.02792692175621e-05
-1.45935900727697e-05
-1.46490995191083e-05
-2.91669624772792e-05
-3.5648650639836e-05
-1.80416123185516e-05
-1.456254661581e-05
-3.06024834743073e-05
-2.05795519068934e-05
7.38601232803378e-06
-7.05609036915862e-06
4.42137005672797e-06
-8.40623172626128e-06
-4.48394097993746e-06
1.39953589502401e-06
6.35479662928011e-06
-1.05427495886415e-05
-1.30604969067866e-05
-2.1726960533975e-05
-1.53564916652168e-05
-1.44456832553839e-05
-1.2892637224858e-05
-2.29795539975959e-05
-2.17768384079869e-05
-1.77169696543741e-05
-2.88159178620126e-05
-2.20499047618306e-05
-2.47650418570497e-05
1.35329276050045e-06
-2.42347814065951e-05
-2.45351760399474e-05
-2.00408239776594e-05
-1.20936354051733e-05
-1.26671040366257e-05
-9.480372963934e-06
-3.79628358576026e-06
-2.7566319466478e-05
1.56125670064917e-05
-3.88659158091823e-06
-1.49187289898248e-05
-1.13381156523182e-05
-2.02203873882889e-05
-1.66161570258394e-05
-1.97849526557146e-05
-3.04559038088904e-05
-8.09034379015984e-06
1.96228465938509e-06
-3.06746427251365e-05
-2.06584223654172e-05
-5.27783841493982e-06
-3.69080594856928e-06
-1.09667771615512e-05
-1.44015329249308e-05
-1.13900769038899e-05
5.48643413472954e-06
-2.00831447082299e-05
6.10524405927017e-07
2.96429259652319e-07
-7.89700428285594e-06
-8.51387480858658e-06
-1.65765520611275e-06
-8.7901455409466e-06
1.96995273091653e-06
-8.34143951108529e-06
-1.93029952414986e-05
-8.34673524307259e-06
-2.06273243319664e-05
-2.62662264685736e-05
-5.74876396224014e-06
-1.57446649652028e-05
-4.66845803759515e-06
4.93850308449695e-06
-7.91915575019486e-06
1.69318699838206e-07
-2.16530770814085e-05
-9.6240020475347e-07
-1.7085053378453e-05
-1.1123714676019e-05
4.05524882360485e-06
-8.04090901703968e-06
-2.98867926248423e-05
-4.30873465679278e-06
-1.7840671829602e-05
4.23002655306695e-07
-1.09858120966997e-06
-8.43002428728842e-06
2.75519115317436e-06
-8.56504567380419e-06
7.48496365680825e-06
-1.04828755894579e-05
-1.12490533578551e-05
-1.18941864171305e-05
2.0777652646844e-06
-1.0420597652869e-05
-1.71495755099727e-05
-1.63636484737941e-05
-2.36389006345923e-05
-6.28837460141883e-06
-1.06891290844498e-05
-6.62556566735669e-06
-2.66514392859033e-05
-2.01775507273202e-05
-2.90892082919921e-05
-5.60531737127314e-07
3.10161914173818e-06
-7.39679688342931e-06
-2.06290035200783e-06
3.41477362768421e-06
-1.56889549588005e-05
-3.56595679849746e-06
-1.96532895166483e-05
-3.15399098694553e-05
3.17460657420454e-06
-9.70782976298623e-06
-1.14855819576659e-05
-5.40273659553514e-06
2.65256464839714e-06
-2.40968184836305e-05
-2.56135303433944e-05
-1.26693278143502e-05
-5.67789605523687e-06
-1.29493105285942e-05
-9.34361986227729e-06
-1.15141753272041e-05
-2.88365436669308e-06
-1.29015383456683e-05
-1.93276157049929e-05
-1.325538401974e-05
-1.16755868054187e-05
-2.04252893976784e-05
-2.94358994812795e-05
-2.245668309073e-05
-1.59703971143824e-05
-1.00539556896389e-05
3.05154471283138e-06
-9.49453312697523e-06
-1.46996953420759e-05
-5.85470902357043e-06
-9.0756733583814e-06
2.86103242345922e-06
-2.12224563693718e-05
-1.10687261994638e-06
-1.5097940302552e-06
-7.03664157392034e-07
-1.80347254503884e-05
6.44811913314563e-06
-1.04436283082226e-05
-1.6934080288015e-05
-2.51152579375784e-06
-1.14428407250728e-05
-1.84429336216545e-05
-2.50685585808963e-05
-5.17512147018741e-06
-2.51217172036196e-05
5.90643572848726e-08
-1.99441138060813e-05
-2.61997504287868e-05
3.3799637033745e-06
-9.38748520437856e-07
-1.18890515089081e-05
-1.81215499092619e-05
-1.31961583009645e-05
9.15499300385269e-06
4.0326722909161e-06
-1.23621854524467e-05
-1.34457479379771e-05
-7.87696950842695e-06
-3.22766755114825e-05
-1.27062467977539e-05
-7.13334515339761e-06
-1.71854827606836e-05
-1.55411829846772e-05
-2.45609493796542e-05
1.70320776092497e-06
-2.26184980748059e-05
-2.97808969986291e-05
-2.15262128984844e-05
2.18271382849459e-06
-1.40648094746749e-05
-1.3848246157476e-05
-1.0424151651695e-05
-1.2664109502097e-05
8.43160319470429e-07
-2.70740093485176e-05
-1.30134975858017e-05
-1.4144238422301e-05
-1.3956822101198e-05
8.49371667701682e-06
2.32910388780817e-06
-3.0713886367763e-05
-1.97702641006842e-05
-2.86121681739978e-05
-3.08493521569421e-05
-4.0066953174247e-05
-1.9609805974202e-05
-1.59895873520403e-05
-2.27960226451826e-05
-2.02528710303191e-05
3.84000092645317e-06
-1.0594445351703e-05
1.01638046613665e-05
1.52016544616613e-05
1.34350802454951e-05
6.86932758571287e-06
1.28925774412807e-05
-1.57717564137715e-05
-6.02168075204991e-06
-1.90107462349259e-05
-1.92571390126492e-05
-1.25746857817717e-05
-2.02693493959168e-05
-2.3774688229387e-06
3.97676838508063e-06
-3.34340847732877e-05
-3.83610600077037e-06
-2.16446975117236e-05
-8.09871004533917e-06
-1.7713253050741e-05
-1.20478653455333e-05
4.68027666764996e-06
1.58421797188867e-06
-1.39168072245118e-05
-1.15680524526884e-05
8.07250095135884e-07
-5.84705610861571e-06
9.74246362938976e-06
-8.40368604754102e-06
6.22684974219987e-06
-8.369487220994e-06
-2.07041701592552e-05
-1.0689740435138e-05
-4.09306147200922e-06
-4.27984773091071e-05
-2.74942467568626e-05
-9.75979509096357e-06
-2.78525503913489e-05
-1.79131600976665e-05
-3.56291483410042e-05
-2.69697622299676e-05
-2.69854948673109e-05
2.24624106023495e-06
-8.39724884519609e-06
-8.00209792861962e-06
5.0589596637181e-06
5.89310602430642e-06
2.04499072969533e-05
1.25892891714553e-05
-1.91462942144577e-05
4.23002300439433e-06
-4.68864022957689e-07
-2.30747038987305e-05
-1.00342310532161e-05
-2.98413317732413e-05
-2.61012065205559e-05
-1.84809063322011e-05
-1.58985274675971e-05
-1.71546251468129e-05
-2.01934730430522e-05
-2.71966094253969e-05
-9.83149859539255e-06
-1.13441834502008e-05
-2.7391770544024e-07
5.63865084172739e-06
-1.84309831955752e-05
-1.8070716669398e-06
-1.09432725627652e-05
-1.85908233684171e-05
8.99524830270189e-06
-1.89283405111058e-05
-1.04263725578755e-05
-1.44866344147439e-05
-7.76885980981814e-06
-1.82579601538245e-05
-6.29204025009361e-06
-1.62474644196287e-05
-2.3285659826064e-05
-1.99784903681329e-05
-6.98005745570726e-06
-3.50729445275236e-05
-1.14353833506057e-06
-8.89419949150766e-06
3.15860949454584e-06
-1.32496996270737e-05
2.41952071417412e-06
7.77176578758522e-06
-9.02960549479949e-06
2.3280042216257e-06
-3.30941715724751e-06
-4.06156323273391e-07
-8.82642142674348e-06
-6.74773504219543e-06
-8.1881276368557e-06
-2.00027699237808e-05
-7.17529335948623e-06
-3.00837392786451e-05
-2.99261571069671e-05
-2.45722048408263e-05
-1.07243381991854e-05
-2.5736580442069e-05
-4.05704937100086e-06
-1.80566306994996e-05
-3.54229933586187e-05
-8.78806409685116e-06
2.28515157922355e-06
-1.39301316740841e-05
-4.99797463116747e-06
-6.31595312229574e-06
3.34454811327123e-07
8.45661110314907e-07
4.62719128974362e-06
4.6907460663709e-06
-9.32869893698281e-06
-1.4534041089959e-06
-1.29904993259358e-05
-2.16508136609535e-05
-2.63036830186779e-05
-1.50410766453614e-05
-2.33196929396249e-05
-3.09330535219427e-05
-3.46124255527376e-05
-1.9756495479799e-05
-2.30085456277602e-05
-1.64609135698164e-05
6.78132513071521e-06
-1.95483996903954e-05
3.09853090143266e-06
3.17433448913638e-06
-5.2630297090234e-06
-1.20239854016967e-05
3.0571282989717e-06
-3.19691868521827e-06
1.74085741533066e-05
-3.14000915709662e-05
-3.32799161593429e-05
-2.57029171805169e-06
-6.37597029448189e-06
-3.32241733157969e-05
-2.77960670244129e-05
-3.57141950306981e-05
-1.82859361133969e-05
-7.41820875296244e-06
-2.71997902601129e-05
-1.59054689813913e-05
-9.18798708155392e-06
-1.04360580133301e-05
-3.37736194773201e-06
7.23096576750173e-06
8.69628042853323e-06
-1.75275091940552e-06
2.23631188697312e-06
-9.21396560153221e-06
-3.06524878204579e-05
-2.1280358871118e-05
1.33477734341875e-05
-1.75369608971123e-05
-2.83846821342636e-05
-2.67220362677972e-05
-1.8681437962921e-05
-1.89365795729111e-05
-2.31409318478407e-05
7.78537718385464e-07
2.88487042308894e-06
-1.87979756791679e-05
-1.88088863781808e-05
-1.52634405983704e-05
-2.97146104803433e-06
-7.20837070429609e-06
1.42449172134877e-06
1.55722199334095e-05
7.12800602594267e-06
5.17936080692674e-06
2.37664074113469e-05
-1.85723036689237e-05
-2.90859735277885e-06
-1.10669469210736e-05
-2.23478761053198e-05
-2.13247312947224e-05
-9.53844499261296e-06
-1.43331256578121e-05
-2.7825597148182e-05
-2.9935349690475e-05
