# Supplementary material for: Research on computational propagation and identification of mine microseismic signals based on deep learning
Source: PLoS One. 2025 Oct 22;20(10):e0334641. doi: 10.1371/journal.pone.0334641 (PMC12543183; doi:10.1371/journal.pone.0334641)
Supplement: S9 Data — (ZIP) [file pone.0334641.s009.zip › 000101100000486.xlsx_0.txt_24.txt.txt]

-1.30705821229262e-05
-2.63260416990543e-06
6.14389876911019e-07
-2.56604925476299e-05
-2.57899830679261e-05
-9.75887093989822e-06
-1.11689987237174e-05
-3.08369096273777e-05
-2.56049507840246e-05
-1.3609606144147e-05
-2.18952785444426e-05
-1.53630122569725e-05
-1.4039345428843e-05
-1.05499895973387e-05
-1.55984699086501e-05
-1.06095000391679e-05
-6.35781927369383e-06
1.59736135789873e-05
6.54939841572535e-06
1.13544604307866e-05
6.28315472012777e-06
4.08627406227199e-06
-4.01055751100674e-06
-2.67015402096992e-06
-1.57851949360519e-05
-2.44368122491791e-05
-1.37171026322615e-05
-5.5898166456131e-06
-2.16173316083162e-05
8.77000257323316e-07
-1.47932652942924e-05
-1.2068623742257e-05
-1.02979684469553e-05
-1.75290548714991e-05
-4.15364470250217e-06
-6.856401052353e-06
-3.62800265349464e-06
8.70049590900366e-07
-1.18787644558259e-05
1.29608576068874e-05
4.41036832263422e-06
1.77443178551411e-05
-1.7071008374875e-05
3.42234791292342e-06
1.50164017456484e-07
-6.86741777103997e-06
-6.14443706967499e-06
-5.22955017594922e-06
-2.12406821847696e-05
-1.35584641168188e-05
-7.70371150864459e-06
-2.60767087001017e-05
-1.91361043020117e-05
-1.52228913979236e-05
-2.26081200143905e-05
-1.31891564823611e-05
-1.68693476061916e-05
-7.76148208160352e-06
6.77025492824817e-06
-5.4224482427919e-07
1.65930457297182e-05
5.28756466911184e-06
-1.43953451792077e-05
-1.03411090211866e-05
8.44846594371894e-06
-2.72940234678038e-06
-1.69638315105388e-05
-1.35846677266076e-05
-2.72102747089416e-05
-2.95680907358406e-05
-8.70078491030955e-06
-2.59326789681641e-05
-2.50334087152803e-05
-2.58805564094186e-05
-3.78345049134523e-05
-2.2680249854337e-05
-2.21690893881581e-06
-3.10175044482074e-06
-1.24309785675214e-05
-4.89139563679149e-06
6.94780869072129e-07
-1.75110154704068e-05
6.63221790743797e-06
6.59101473860342e-07
-7.35377060928774e-06
1.6484424215368e-06
-2.08102830510139e-05
-2.2770205635374e-06
-1.47697146160607e-05
5.72979437029253e-07
-5.58639968750543e-06
-1.06942472165691e-05
-1.68818857470024e-05
-1.4041044061738e-05
-1.6760336343406e-05
-1.83490845022883e-05
-3.02383273551932e-05
-1.79943304556128e-05
-2.22165882942571e-05
-3.90132658492967e-06
-2.20367338117164e-05
-1.56278854068806e-05
-2.01072666971187e-05
-7.93134133623455e-06
-1.14682765396427e-05
-4.26808845414567e-06
-1.55097047534278e-05
-2.35154176117712e-05
-3.39440881801838e-06
1.55724791366397e-06
-1.18147548439534e-05
2.88127869745552e-06
-1.32653932129948e-05
-1.87491808518458e-05
9.65869000784846e-06
-1.93482676629032e-05
-2.76874280331712e-06
-4.77160959415675e-06
-2.24915103304454e-05
-1.65029189347555e-05
-1.59631054487025e-05
7.08472235538961e-06
-1.47124151403384e-05
-5.99550288638805e-06
-1.86273277136408e-05
-1.36765447547794e-05
5.89486676790638e-06
-1.60710101199434e-05
-7.56914348904724e-06
-6.08388195166853e-06
-1.4671702045784e-05
-1.47367797230824e-05
-1.56562532001633e-05
-2.3910139760289e-05
-1.7865011315896e-05
-3.14107501569535e-05
-1.17426323697416e-05
-1.99694428568278e-05
-3.03877549593964e-05
-2.02089478196206e-05
3.42185100469387e-07
-1.61578943672036e-05
4.64819111146439e-06
1.38952339842617e-05
-2.41260211155193e-05
-9.01972222807513e-06
-6.21307464224354e-06
-1.17677327554669e-05
-2.24361438621565e-05
-2.75294247570976e-05
-5.54380444093377e-06
-7.8704207476792e-06
-1.23651439221155e-05
-1.87178391127777e-05
-1.47613735310145e-05
-5.77898007299729e-06
-9.20536762469697e-06
-1.76529970761685e-05
-3.59036777730531e-06
-1.82848789919084e-06
-1.90787250294673e-05
-1.00696152105553e-05
-8.67192187526948e-06
9.64849694320263e-06
1.4207990562071e-05
4.36035936656772e-06
-3.90438264890097e-06
-3.25452442168049e-06
4.60560814946772e-06
-7.73732401116992e-06
-1.08411470512929e-05
-9.88154560041414e-06
-1.92386482195847e-05
-1.65757974421689e-05
-2.08342652733125e-05
-3.05935554071659e-05
-1.41180099746636e-05
-2.11690613564564e-05
-1.07008890865525e-05
-6.47200473190462e-06
3.18248496074102e-06
6.42660389068052e-06
-2.94313668145211e-05
8.0561930666517e-06
8.53938525409007e-06
-3.44310448727645e-06
2.01672426622376e-07
3.43670372669317e-06
1.15331285437156e-05
-1.35688221835482e-05
-6.73547223640073e-06
-3.22801076191482e-05
-1.34673675821498e-05
-1.81540405468062e-05
-2.19602199066086e-05
-1.57039729501105e-05
-2.25949175251612e-05
-2.01401860392025e-05
-2.54562724619796e-05
-2.23078703847533e-05
-9.83332486472154e-06
-1.15982899217785e-05
-8.15268980194915e-06
-1.27924106503589e-05
8.82409376981242e-07
-1.34156379657191e-07
2.13402735477756e-06
1.49172982249068e-05
-1.76116507978554e-05
-1.07298998263798e-06
-5.15970194357766e-06
1.44014708159768e-05
1.70879006279862e-06
-2.24503825488855e-05
-1.47149328072445e-05
-1.47621246521852e-05
-1.64906466033979e-05
-2.13227548059762e-05
-1.91010004582876e-05
-2.19068932402917e-05
-2.17409510740287e-05
-2.4046893557252e-05
-2.71995076290342e-05
-2.52225525521499e-05
-4.83563118633537e-06
5.16052911491743e-06
-9.11496326727874e-06
-1.56601607487124e-05
-3.60081737206608e-06
9.99747665534566e-06
1.66450487821646e-05
6.63108424424801e-07
-5.09427613084688e-06
-2.88546774889894e-05
-3.11706269449783e-06
-2.13777511455731e-05
-2.21941443834763e-06
-1.26711739995247e-05
-1.03300026569015e-05
-5.32802855928815e-06
-2.96596934529689e-05
-2.77071751782986e-05
-1.99796201891642e-05
-2.17259983352065e-05
-8.34537711411481e-06
-1.47365297160682e-06
-5.94790436710524e-06
1.69336168536253e-06
5.39314070955489e-06
-1.26339411432538e-06
1.77281765735774e-06
5.52487099310139e-06
-9.85337403333322e-06
6.78270749402155e-06
1.18458834859494e-05
-1.20666694827372e-05
-4.46060236375863e-06
5.58572671285241e-06
-1.91350967836162e-05
-2.38125433512446e-05
-8.56284558609514e-06
-2.32177630992119e-05
-9.78885950138045e-06
-2.43048461226297e-05
-1.07428718897788e-05
-2.57114340760108e-05
-1.40205520023633e-05
4.16867867934691e-06
-5.93519241379805e-06
6.0925085483226e-07
-6.68712811737411e-06
1.14530867306139e-05
-3.21316478364585e-06
2.72619306487914e-06
-2.24578565485827e-06
-3.71664845714883e-06
-2.23035480414862e-05
-8.46590689172663e-06
2.79175008147236e-06
-1.49020582576526e-05
-3.57610449128656e-05
-3.20817494787898e-05
-1.47777235769052e-05
-2.89706714989469e-05
-1.11645727362351e-05
-1.69305963469164e-05
5.94207544314947e-06
-1.28974623101241e-05
-4.60474961430589e-06
-6.64831364859831e-06
-1.72045073903808e-05
2.69431887605711e-06
-8.96125895253014e-07
3.04082593145327e-06
-4.03940513213365e-06
-1.77258382648368e-05
-1.57924344157926e-05
-2.55090673263247e-06
-1.12392706827981e-05
-1.59132159569224e-06
-3.05959151125006e-05
-2.36704490171652e-05
-1.6045098739613e-05
-1.53421241598301e-05
-2.68892430827021e-05
-1.69066695496625e-05
-6.24592820543749e-06
-1.81563887880465e-05
-1.32243206558268e-06
-5.19621793700786e-06
-1.35559950095777e-06
-1.09618600607556e-05
-4.10436102661073e-06
1.81282285689676e-06
-9.97680558666142e-06
-6.62785972394859e-06
-1.06273228654067e-05
-3.21954340760189e-05
8.53195718789665e-06
-8.16055500193859e-06
-2.68172709427892e-05
-2.00419202888447e-05
-1.70782778880691e-05
-1.59965432194388e-05
-2.32075614301193e-05
-2.57083664013318e-05
-9.53108669214946e-06
-1.95728152153157e-05
-7.6103727217034e-06
-3.03075112939699e-07
4.186492929918e-06
1.14931156086841e-05
-1.80939314976524e-05
-1.01902510433068e-05
-1.40706389024938e-06
8.52250671247808e-06
1.42399890362297e-06
-2.69256404564435e-06
-3.24330247639062e-07
-1.06670967349822e-05
-9.77372307078663e-06
-1.88120862874176e-05
-3.15769938701943e-05
-2.09727535114479e-05
-3.8518240699815e-05
-1.56598791098305e-05
-2.57548994047238e-05
-1.30684602663628e-05
-1.00779314288634e-05
-8.12059188131246e-06
-2.84905268235165e-06
1.50575926466487e-06
2.17096901763417e-06
4.61035593140491e-06
1.39875008589923e-06
5.3250484022964e-07
9.79428622935389e-06
8.95411755159372e-06
-6.13127690405897e-06
1.83640560298401e-05
-1.01207961874122e-05
-2.52830931091385e-05
-8.57626036052114e-06
-1.3258488579838e-05
-1.52724269615107e-05
-1.81589572029835e-05
-2.79545083966761e-05
-2.63064821840615e-05
-1.39014916125189e-05
-4.47719256247805e-06
-1.28567937226928e-05
-1.80829164371693e-06
8.00998225675674e-07
-3.90044458395037e-06
-3.5184727948802e-06
-8.40749347986605e-06
5.47910038993588e-07
2.77443134207499e-06
-2.26941476311652e-05
-2.55130139313728e-05
-1.616048644485e-05
-2.34183210593271e-05
-2.92192931256448e-05
-1.15127418235586e-05
-2.3186767072342e-05
-1.57806007971859e-05
-2.85658440540219e-05
-3.18664305023032e-05
-8.55543495290106e-06
-8.0392677052752e-06
-2.13154800851446e-05
-2.01711058032081e-05
1.74704819228885e-06
1.02301709026324e-05
8.6943738563237e-06
-1.26445605794815e-05
-6.15103767815291e-06
8.39536537688034e-07
-8.56319270050437e-06
-1.34667746474819e-05
-1.78927433803689e-05
-1.66909175744561e-05
-3.66366220397783e-06
-2.42804150751131e-05
-1.64429707796437e-05
-2.51776518801031e-05
-2.49533958672896e-06
-2.78874217191116e-05
-2.81561888562843e-05
-3.73192938181071e-05
-1.02456234692931e-05
-3.01053559873871e-06
-2.73682396394422e-05
6.21515464409675e-06
-7.99671937572211e-06
-1.60692062964377e-05
-1.55124610943455e-05
-9.30132638350975e-06
2.23262672780672e-06
-1.28323722739201e-05
-2.46255827921906e-05
-3.06630032286234e-05
-1.14825447724091e-05
-1.63297909998963e-05
-6.30684703520575e-06
-3.18658024048764e-05
-2.64820737505976e-05
2.90654154333248e-06
-3.06935700351819e-06
-1.2211366355398e-06
6.89120182777365e-06
1.79320997582965e-06
-4.53713736784474e-06
-1.29607381338616e-05
-2.30048919088798e-06
4.0358952987605e-06
-1.29808364594042e-06
-6.06818951868243e-06
-8.77597346656433e-07
-8.57694175282045e-06
-9.12978625394693e-06
-1.12193906277286e-05
-1.26303411234541e-05
-3.08267845498747e-06
-1.73655891146221e-05
-1.77543977757919e-05
-1.8591151737889e-05
-9.13113527963266e-06
-1.11792411324057e-05
-4.36129937972629e-06
-1.23594277189804e-05
-3.42647217484316e-06
-1.32187358765389e-05
-8.72909931667778e-06
-1.96522868123189e-06
-9.71305550977475e-06
6.01846545388037e-06
-4.36963067859677e-06
-6.25856690932986e-06
1.69848556683634e-05
-5.45273891826294e-06
-7.98142439755072e-06
-3.61971045100514e-05
-1.1063069626467e-05
-6.17122968260916e-06
-2.98420593955081e-05
-1.26460603040979e-05
-3.70983129133831e-05
-8.98269115463955e-06
-2.2059230389808e-05
-2.35991983928695e-05
-1.94504014654338e-06
-2.45689982146997e-06
-2.04119209425427e-05
-2.52386042154183e-05
9.25196255156241e-06
1.0927866040655e-06
-2.77982682772409e-06
-2.255907963094e-05
-5.01908154660668e-06
-3.50242336642336e-06
-3.13113804863315e-06
-2.36095716125367e-05
-5.59404173463055e-07
-1.38687313324693e-05
-1.16176489685717e-05
-1.53983061479699e-05
-1.93228056414087e-05
-2.74796039582088e-06
-1.0809965920402e-05
-6.37219771517283e-06
-2.58180131876757e-05
-1.65639510968386e-05
-2.12071472628395e-06
-5.56973871365465e-06
-2.89127586279213e-05
-3.1432432619801e-06
1.01178856722677e-05
-4.44514184824973e-06
-2.31862246478139e-05
-3.10274201046352e-06
1.42070491287468e-05
2.22038790687375e-07
-2.74670910283346e-05
-3.61509548763395e-05
-2.28419383043593e-05
-2.96766866182461e-05
-1.58107737275817e-05
-2.66939550782514e-05
-2.01070743552668e-05
-8.31446017937309e-06
-2.47938082145478e-05
-7.24963146825558e-06
-1.77880697831564e-05
1.16569430064233e-05
-1.97997878628525e-05
-2.09261440209563e-05
-7.46289133689888e-06
9.26529316328097e-06
-2.68267154160121e-06
-2.49579990269538e-06
3.99005413380393e-06
7.01150239995697e-07
-5.45308534976511e-06
-2.19882663012018e-05
-3.07720899933287e-05
-1.56003322596485e-05
-5.45540408100851e-06
-2.83632285091825e-05
-9.12034590688403e-06
-1.06780718316349e-05
-2.74911008884422e-05
-1.2867184476908e-05
-1.61404798606996e-05
-5.5566879015803e-06
-1.02071071100938e-05
-9.27026382589226e-06
-1.4915450436736e-05
-9.32259268268202e-06
-9.22986479267501e-06
7.45135012982845e-06
-4.40516722925335e-06
7.25518833948354e-07
-1.39734926883158e-05
7.6086650885244e-06
8.37363068905083e-06
-2.19753832310266e-05
-2.40984542693952e-05
-1.25264326686381e-05
-3.04241873019375e-05
-3.13372048744689e-05
-3.17169974272741e-05
-2.30953185022796e-05
-2.07511784044701e-05
-3.74888479576236e-05
-2.19781560633292e-06
-1.72739157659746e-05
-4.29775165785557e-06
-8.73821121267347e-07
5.23191759846701e-06
-6.40110182375667e-06
-3.90642963456108e-06
-8.99495090659659e-06
-2.70763496642483e-06
-9.12673313664454e-06
-2.9732161749604e-05
-1.35763744681001e-05
3.43711838254335e-06
-6.11436999421935e-06
-1.49886368582695e-05
-1.8006456342259e-05
-1.66156914393782e-05
-1.1164104448394e-05
-9.45340562599541e-06
-1.04438587292238e-05
-1.25304866958731e-05
-1.30763114658524e-05
-1.36202236050769e-05
-1.67276988869872e-05
8.6897555136094e-07
8.76504696264242e-06
2.40636744622578e-06
-1.0019191149951e-05
-4.20633092401567e-06
-9.04443755997121e-07
1.36728079980263e-06
-2.66875546385806e-05
-6.08648092413889e-07
-1.0087754062509e-05
-1.33849365836684e-05
-1.20235921868973e-05
-1.71882807292638e-05
-1.54708321666216e-05
-2.32393087503383e-05
-2.60328354577041e-05
-2.09407885732518e-06
-1.12209593312818e-05
-3.29711612447351e-06
-9.50206547488043e-06
-1.80647468846374e-05
-4.78164688623841e-06
-4.72908737157675e-06
-4.99055129904687e-06
-1.1529962748444e-05
-1.78335357527242e-05
5.04488193269508e-06
-1.32171216910065e-05
-7.79669557339253e-06
-1.76348545447164e-05
-1.65843004670534e-05
-2.57163203255525e-05
-3.03701249082643e-05
-7.18280435094292e-06
-2.15255090253271e-05
-1.92036161859275e-05
-9.6383091212585e-06
-2.14707778820116e-05
-6.95534671972397e-06
-8.68882438308496e-06
-2.86363211749383e-05
6.83924145486744e-06
-8.65624197521295e-06
1.44434700714952e-08
2.64906942813345e-06
-1.4964028964824e-05
-5.87602691439866e-06
-1.7169648145209e-05
-3.41881350627584e-06
-6.29633092277287e-06
-6.0108350186834e-06
-4.72744225543646e-06
-2.46222462658437e-05
-8.25305568575083e-06
-1.9515349018049e-05
7.86217595312379e-06
-2.15038282902718e-05
-1.57259825263922e-05
-6.31459413386066e-06
1.43042236036289e-06
-1.14017617028195e-05
-4.02617654958791e-06
-8.03012714282023e-06
-2.2642252851341e-06
-7.51410094031255e-06
-2.50532009543755e-05
-3.14746701651659e-05
-1.23446299911491e-05
6.38842532643125e-06
-6.44972573951813e-06
-2.2055442774199e-05
-1.53065190523194e-05
-1.41302839111991e-05
-1.13795014269735e-05
-9.53384254319186e-06
-6.44643088955896e-06
-8.85156220270144e-07
-2.26758933314122e-05
-2.23947730514878e-05
-4.39790254202021e-06
2.80920939994886e-06
-5.49969634074346e-06
-6.3633274595702e-06
-2.97822384264884e-06
-6.53668629893694e-07
3.48863453387173e-06
-2.02159439167857e-05
-9.36328106180339e-06
-4.27875145714652e-07
-1.08610486384103e-05
-2.18319549171899e-05
-1.81433101776794e-05
-1.43395612299117e-05
-6.41017993376976e-06
-1.93778176010036e-05
-1.78532166996177e-05
-1.85793514438479e-05
-9.65973603157423e-07
-7.45823550608983e-06
-2.15896778075904e-05
-6.84312182578245e-06
-6.83712964245709e-06
-1.44376216464862e-05
-2.09896261915347e-05
-1.51208956828965e-05
-5.34174636104056e-06
-1.2426761123418e-05
-7.12904627058889e-06
-1.57758349458162e-05
-2.52323210754237e-05
-2.2053110724898e-05
-2.22223850003329e-05
-2.13271481215743e-05
-1.05156895225302e-05
-1.55655182595403e-05
7.71805877095779e-06
-1.28339176111662e-05
-7.75958849957386e-06
1.98493550491145e-06
-1.51219977992866e-05
-2.15265825860998e-05
-8.0597390893091e-06
9.82492033676399e-06
-2.49124655636313e-05
-2.14568920988097e-05
-2.52448264155103e-05
-7.2123469976481e-06
-1.87504520297434e-05
-2.75861385166622e-05
-1.90115730556788e-05
-2.26740537516062e-05
-1.81117561635479e-05
-2.87795325401556e-05
2.40021354403984e-07
-7.90254549776652e-06
-5.8531623823234e-06
-1.59409523600539e-05
7.38536726550079e-07
-1.54682621833097e-05
-1.59955779790776e-05
-1.0447136257642e-05
-8.29716633451839e-06
-1.34510804351428e-06
-6.34710783225019e-06
-1.21725388029725e-05
-1.05584285152365e-05
-1.73671263796049e-05
-7.10137541399238e-06
-1.25842674811559e-05
-3.43423223130996e-05
-1.60275193187129e-05
-1.77775548939699e-05
-1.78351299878968e-05
-1.21516613440656e-05
-1.68600691507344e-05
-2.35275476499939e-05
2.30500373299218e-06
-1.2981923758627e-05
-1.32080323591615e-05
2.3812761210458e-06
-1.48882853843361e-05
-8.39755152358054e-06
-4.55612764478062e-06
-1.23903376029995e-05
-7.51738023045703e-06
-1.66997466133683e-05
-5.71532568538251e-06
-1.38599000863516e-07
-7.3682375845724e-06
-1.20411458047078e-05
-1.71329658435242e-05
-1.25556178173795e-05
-1.61673984348905e-05
-2.67978360417941e-05
3.45718387125556e-07
-6.7278884227724e-06
-6.15130519522246e-06
-1.09700286265018e-05
4.23853216690389e-06
-1.67088881785279e-06
-2.84318711079852e-06
2.28675793265266e-06
-1.23069847171485e-05
-9.73520026713829e-06
-2.03840487028654e-05
-2.84165719466742e-05
-6.34865700945309e-06
-1.00890523437569e-05
-5.61262050259679e-06
-4.89518572716024e-06
-1.63624033918301e-05
-1.61892242417614e-05
-1.20749738609747e-05
-1.02143577250041e-06
-1.66989457184211e-05
-1.35035451358155e-05
6.56587836082276e-06
-3.78733893082006e-05
-2.38967371190235e-05
-2.27602004156545e-05
-1.09572528292576e-05
-1.26657566515366e-05
-2.10467325475914e-05
-2.53195789921743e-05
-1.28335834194741e-05
-9.58907379873647e-06
-1.45791237522459e-05
-5.06017244921961e-06
-1.66338626853205e-05
-1.3491759187476e-06
-5.83713310335765e-06
-1.10982286167094e-05
-1.94377043303396e-05
-6.29584679535548e-06
-2.0554871518675e-05
-2.59283052114235e-05
-3.67314137954371e-07
3.44119333811902e-06
-2.41138866395751e-05
-1.15270025587922e-06
-5.59133368261505e-06
-2.7600250180595e-05
-2.31317577874744e-05
-3.2403227670612e-05
-2.33790793183627e-05
-1.02831979801076e-05
-2.10902195690164e-05
-1.6395483152152e-05
-1.84588926977532e-05
-2.27326798793722e-05
-3.18792292233008e-06
1.1363352678289e-06
-1.37809020306333e-05
-7.15323221854046e-06
-5.57557511789935e-06
-5.09207232594423e-07
-1.07118105167112e-05
-1.27911544229711e-05
-1.88774623462655e-05
-8.14159212647226e-06
-2.85738005301746e-05
-9.79077364058581e-06
-9.42831016882359e-06
-2.52611883035713e-05
-2.59619978116105e-05
-2.12033512677841e-05
-8.22790763745451e-06
-2.17664171333288e-05
-1.65551587209282e-05
-7.27773339711686e-06
-8.01196706926657e-06
-9.67845334191977e-06
-1.24918283307603e-05
2.87322211351792e-06
8.40235348612447e-06
-1.88271652545763e-06
9.97298124276003e-06
-2.01771384825044e-05
-3.71391872558697e-06
-1.08488293306051e-05
-1.62011581913986e-05
-1.6954264184279e-05
-1.12248940076492e-05
-1.2057654721432e-05
-3.40204700382282e-06
-2.5669169644312e-05
-3.22668838327845e-05
-5.87784340573186e-06
-3.40149189732645e-06
-2.8676116854109e-06
3.42057512103882e-06
-2.83959952198396e-06
-1.19003135637729e-05
6.15741938124278e-06
-9.3654170076796e-07
-8.52609342412388e-06
8.53486527646892e-06
-5.71746235029685e-06
-1.32470710194619e-05
-5.7596826110104e-06
-1.90786733104082e-05
-1.03650609886046e-05
-3.08204129486839e-05
-3.0141357687833e-05
-2.20305789895794e-05
-1.55036811899787e-05
-1.74550031035178e-05
-2.84438829958597e-05
-1.68451740018589e-05
-1.1377900495411e-05
2.43078791220481e-06
4.73445090325318e-06
-1.06736714546124e-05
7.06058876781853e-06
5.14216601130454e-06
-8.14222746810992e-06
-2.25180660594913e-05
-4.00380647473181e-06
-3.14140755356567e-06
-7.3737816823965e-06
8.24879407357048e-06
-3.2555766653464e-05
-4.52036727200541e-05
-1.54298746479925e-05
-3.15954197294228e-05
-2.39430825101865e-05
-9.99295937359374e-06
-1.27209153795793e-05
-1.05547159270396e-05
7.09361463682707e-06
-1.11899031992762e-05
-2.51669901654636e-06
3.57871762301382e-07
8.6588191523883e-06
3.53231577998203e-06
6.01867787835549e-06
1.06939611768855e-05
1.88514461222894e-05
9.36716846871127e-07
-8.88304487778298e-06
-2.83345482896234e-07
-1.86564438064314e-06
-2.02780131921324e-05
-2.28138478738952e-05
-2.8310360854919e-05
-2.47876845045728e-05
-2.45458871171542e-05
-2.70639087840307e-05
-2.95292742878749e-05
-2.43620566327984e-05
-2.34965307750716e-05
-1.3919485285565e-05
1.98469312343429e-06
-1.5828032283759e-06
8.54942058226525e-06
-1.4554244278898e-05
2.20683474994832e-06
-4.51257378164621e-06
-6.60172309084815e-06
-1.53686192842933e-05
-2.05693790030419e-05
-1.11605672326997e-05
-2.33364227224067e-06
-2.05521120420013e-05
-2.33830829583863e-05
-3.07765344639507e-05
-1.37452191101102e-06
-2.16516553565024e-05
-2.27685793546416e-05
-1.25417333610782e-05
-1.82592838276377e-05
-6.63615526794569e-06
-1.58344496225053e-05
3.99150757894074e-06
7.71692319729654e-06
2.16263952031396e-07
-1.07620751640139e-05
-1.70325520649956e-06
-9.63956077977084e-06
-2.19755851427498e-06
-2.92160840491414e-06
5.27510911796459e-06
-9.81228903681909e-06
-1.05170855803687e-05
-1.57270124115637e-05
-1.56404717655808e-05
-2.10065554019176e-05
-7.42959382432502e-06
-2.97119670786963e-05
-2.62167250966719e-05
-1.99974866717968e-05
-1.39533853467337e-05
-7.44714164569105e-06
-3.96483941031034e-06
-2.97376087415878e-05
-2.81652989824663e-05
-1.90537840796662e-05
1.78771965439556e-06
-2.03286305122502e-06
-5.61195759762376e-06
-1.90981735236074e-05
-5.11348680098075e-06
-1.1057232430589e-05
-1.17937885560286e-05
-1.35925718980447e-06
-2.43989297711623e-07
1.53716368961403e-06
-1.26786916667942e-05
-2.17079514784462e-05
-3.56882892237754e-05
-2.71040378410791e-05
-8.85570591763717e-06
-6.17605885612813e-06
-6.79673474168088e-06
2.05150813417273e-07
3.38059280687509e-06
1.02392701640473e-05
-7.53885593413515e-06
6.56196724274038e-06
1.61752976430582e-05
1.23570562084726e-05
-1.04436397368952e-05
-3.59352292200072e-09
-1.42301439446582e-05
-1.57684062782563e-05
-1.26209003228248e-05
-2.7567111490614e-05
-1.48865943152058e-05
-1.13897696849721e-05
-3.33057921426449e-05
-2.35520880020016e-05
-3.79199777534677e-06
3.8225173085232e-06
-2.45749813126713e-05
-1.81671810755777e-05
-6.5648043591659e-07
-7.54250277278881e-06
3.25925431736452e-06
-5.90574766695575e-06
1.35228222398676e-05
-2.025733311408e-06
3.65298499782271e-08
-7.24996077073323e-06
-1.82450540124946e-05
-7.49913338412907e-06
-1.1192440982724e-05
-1.84000061643372e-05
-1.41724707450941e-05
-2.58496095176572e-05
-2.17602157222549e-05
-1.49375803833306e-05
-5.88756304327464e-06
-6.84417151720864e-06
-3.96273513994736e-06
-3.12954031175734e-05
-4.66840766942764e-06
-8.84200335167138e-07
-5.18678178550479e-06
-1.46001877996416e-06
-8.67019434968229e-06
-7.92961723366484e-06
-4.14556354413958e-06
-2.43691473246999e-06
-6.93875318370719e-06
3.32234098639227e-06
-5.71924628512396e-06
-1.35620032315408e-05
-1.82801330763211e-05
-1.4025692657538e-05
-3.54998367187497e-05
-3.22740923971628e-05
-2.50831267110823e-05
-1.46190107210213e-05
-5.9031385766652e-06
-1.72262777190873e-05
-9.93332009703746e-06
-9.39426330642367e-06
1.09528649145393e-05
-4.32766399341117e-06
4.16931732051124e-06
3.0386871939666e-06
1.44474456102477e-05
-3.71607820651564e-07
-6.87931309726954e-06
-2.88108252293135e-06
-2.49799542898328e-06
-2.85000056479062e-05
-2.47972509404012e-05
-2.91604967003709e-05
-1.82409663282748e-05
-2.71826671791498e-05
-2.25920051148315e-05
-2.02392688468839e-05
-5.91094414359642e-06
-1.19104602246189e-05
-2.71872955579534e-05
-1.57284047140207e-05
-1.15137477043935e-05
-1.28860792104758e-05
2.18511334653084e-06
6.77199827119077e-06
-3.05369948220983e-06
3.15656383814358e-07
-1.0522600535571e-05
1.89067299532228e-06
-8.87145020981053e-07
-1.59451174262514e-06
-1.64511754422166e-05
-1.17937723491852e-05
-2.70457550922582e-06
-1.08913758571348e-05
-1.58100958735785e-05
-1.3524506783227e-05
-1.93612087454278e-06
-1.35354505315313e-05
-2.96728043264638e-05
-3.18578130651062e-06
-7.76235008610238e-06
-1.99735433328688e-05
-1.80982893450156e-05
-1.53255825127596e-05
1.72178850398033e-05
-1.06900978661767e-05
-1.05441577832095e-05
-4.43699720220028e-06
-3.92078100210552e-06
1.67694002915967e-06
-2.56134744586391e-05
-9.12789218927414e-06
-1.28671487379089e-05
-9.85961396494032e-07
-2.96885718717364e-05
-1.91507687099495e-05
-1.7514657415264e-05
-2.81453057867381e-05
-1.59478936360902e-05
-2.9809076115883e-05
-2.93960255910115e-06
-5.99671074937948e-06
-1.43025827403184e-06
-7.54064358071987e-06
-4.27784170482723e-06
1.51564692854474e-09
-3.42766677855267e-06
-1.18130367610691e-05
-1.3189286428597e-05
-1.5241287465366e-05
2.01955723946825e-06
-1.50726239035654e-05
-2.11295137644392e-05
-2.03288245898273e-05
-3.18667399340473e-05
-2.31579572350184e-05
-2.86316546470522e-05
7.30543997687559e-06
-5.99147707307517e-06
-2.14661192628599e-05
-3.61959871914912e-05
-1.07734093011615e-05
-4.08828704455386e-06
-1.30731440910177e-06
-1.00582878824342e-05
-7.53356121948435e-06
2.04109296560864e-06
-2.34402754395263e-05
-2.4479402315068e-05
-1.59542954554073e-05
-5.98543125518079e-07
1.21480691834899e-06
-2.95449063685054e-05
-5.92386166758569e-07
-1.99686361375901e-07
-1.73741335369419e-05
-1.77436529693817e-06
-4.46377870196086e-07
-1.08970940904286e-05
-1.44258419081488e-05
-3.3179126615327e-06
5.00856872367929e-06
6.51039317775737e-07
-1.17956259648656e-05
-6.17974699069031e-06
-1.16002076130749e-05
-1.07335900074303e-05
-8.06146433023676e-06
-9.23182074784446e-07
-1.60925534889424e-05
-1.03260171911467e-05
-9.15379245833298e-06
-1.14471224390423e-05
-2.33058244151245e-05
-2.34520005831641e-05
-1.44391869566692e-05
-1.94121139797336e-05
-2.37852113051194e-05
-4.22945359207094e-06
-6.12006056407929e-06
-4.70826708986217e-06
-3.00780473562433e-06
1.0762315231177e-05
1.20237909141802e-05
5.13659249121725e-06
6.32912696588056e-06
-8.48173347519372e-06
-1.90943889090633e-05
-4.09945227083937e-06
-2.95077619292993e-05
-6.90201866148433e-06
-1.22115298497514e-05
-1.52727558535528e-05
-4.97832896353415e-06
-1.54724689665081e-05
-2.97150889309234e-05
-1.54666230544747e-05
1.13477756902866e-05
-3.12517064751431e-05
-8.04407135920847e-06
4.59896468691261e-07
-1.72785610973341e-06
-1.65965175945268e-05
-1.85915634849159e-05
-1.39863606294105e-05
1.07336956094633e-05
-9.23080871274825e-06
-2.53479455111106e-05
-1.91349211830871e-05
-2.63919741110578e-06
-5.67357170393286e-06
-1.3516550926067e-05
-2.63630601075607e-05
-5.79486200743948e-06
-2.92172223098107e-05
-1.85759831379623e-05
5.85286220249722e-06
-2.24120254164712e-05
-3.02684842891644e-05
-1.02347833482662e-05
-9.49746648171367e-06
-2.87164728936664e-06
1.22511357309028e-06
-9.01033902341048e-07
1.24099112319182e-05
-1.01490045290884e-06
-1.53114453289197e-05
-1.43408587685556e-05
-1.81813038393244e-05
-2.00304160790423e-05
-1.68770172085558e-05
-3.13500074938965e-05
-2.07391028217425e-05
-1.2731814642111e-05
-1.35668296207985e-05
-3.19861961808292e-05
-1.86614521600003e-05
-3.55042854682724e-05
-7.21876250020714e-06
-1.81230110466197e-05
-1.07514448396938e-05
-3.56095491822482e-06
4.5756723638599e-06
-2.13101573695139e-06
-1.75638991030338e-05
-6.33016828218602e-06
-2.56260239450745e-06
4.34326666554828e-06
-1.01002053307154e-05
-2.52726397546812e-05
-5.68163962792617e-06
-9.9711514348112e-06
4.97402754147181e-06
-2.02731530109712e-05
-1.65995846523615e-05
-1.59026524670108e-05
-2.81842841719058e-05
-2.80103450962451e-05
-3.34134890563958e-05
-1.07611848447135e-05
-2.32318456358026e-05
-2.99108457185357e-05
-8.18272451449041e-06
-2.93926269728189e-05
9.8631417209415e-06
-1.42476109922184e-05
1.60379314978049e-06
1.44787747928795e-05
-9.72803591266082e-06
-7.28689863079037e-06
9.38303857896209e-06
-1.44381556150587e-05
2.07536595553259e-06
-1.65674821159959e-05
-2.46544800175113e-05
-2.0143205155046e-05
-1.74120390340154e-05
-1.13833434918292e-05
-2.59716734332622e-05
-3.41596388381245e-05
-1.32205206400608e-05
-1.88167791524584e-05
-1.39282325758885e-05
-1.03690592980195e-05
-6.02357164113051e-06
-1.09880803739555e-05
-1.73121957850059e-05
-1.31945992197224e-05
-9.31490511808435e-06
-9.16456253921044e-06
-8.41940111045138e-06
-9.15853590956099e-06
-2.46130430049993e-05
-1.76577428563111e-05
-8.57805149587706e-06
-1.6618866073673e-05
-1.15133275134089e-05
-4.21743743858907e-06
-1.79756134404782e-05
-1.66670645942199e-05
-2.17683021607965e-05
-2.37795541495832e-06
-1.2148667249848e-05
-2.31390066754244e-05
-1.77013434738411e-05
1.14476234360749e-05
-6.38894298341875e-06
-1.55265629978845e-05
-1.67644493702735e-05
-1.5685722120135e-05
-2.34450213097124e-06
-1.98862566895418e-05
-2.00014728939505e-05
-4.42967943304029e-06
7.06623813896809e-06
-1.63979173746717e-05
-2.91565176048994e-05
6.23513375022918e-06
1.14991216601933e-06
-1.65829399232833e-05
-1.49673447039576e-05
-1.77986180698549e-05
7.01552163598044e-06
-1.13607168434795e-05
-1.33741549466602e-05
3.32575361303982e-06
-1.6646901863691e-05
4.22313588429497e-06
-1.18996040248592e-05
-2.1398687942087e-05
-1.00002308485512e-05
-1.54565573026602e-05
-1.85628793350544e-06
-1.17695832643235e-05
-1.45935829286248e-05
-4.85268027285704e-06
-1.98422098465746e-05
-1.3300806595006e-05
-7.39487380365827e-06
-1.26350358135409e-05
-7.17238686993254e-06
-1.40786785358479e-05
-1.06245505265108e-05
5.76949948877988e-06
-3.38178006367762e-05
-2.32213855274776e-06
-8.40728613734756e-06
-5.25339289467637e-06
-9.01072716694659e-06
-3.61145592476121e-05
-1.91469186620696e-05
-2.99209844551034e-06
-2.20311166937367e-05
-2.70372823787921e-06
-5.81081896087145e-06
-1.90882240453974e-05
-9.81503833185964e-06
-2.77482567373058e-05
-2.48680669535215e-05
-9.5742089478311e-06
-1.82204150709393e-05
-8.80306386185106e-06
-7.25446720697823e-06
-7.79082953447886e-06
-2.7983540016451e-06
-7.49676132326288e-06
-3.27380037432945e-06
-1.76915207969589e-05
-1.09295107216658e-05
-1.96094104295542e-05
-2.15262983579345e-05
-2.64050132609547e-05
-1.10118559985483e-05
-3.30919730739127e-05
-2.59243063346631e-05
-2.74957836055717e-05
-1.15616591091861e-05
-9.21148218635668e-06
-2.46301177283773e-05
2.87425051061359e-06
7.15409756912562e-06
-3.62534703180327e-06
-5.55708044112444e-06
-1.22905507741684e-05
-1.00264500907583e-05
1.12063621373037e-05
-1.77180682522315e-05
-1.60751489842901e-05
-1.0042723919115e-07
-3.57568576977299e-06
8.51531234178166e-07
-1.3258042096106e-05
-3.03697383502456e-05
-1.81086526105136e-05
-1.54366269946512e-05
-3.18727848488154e-05
-2.55155987559716e-05
-2.35879537793201e-05
-2.96463116531811e-05
-3.19259835866732e-05
-1.91097537946911e-05
-1.21356044895271e-05
-2.70130862385804e-06
-8.81553890912416e-06
-1.12928370833747e-05
-4.02757439547665e-06
2.18356298664552e-06
-7.06269782724901e-06
-5.24812763719174e-06
-1.55733574210563e-05
-1.31967467039124e-05
-4.04139627054666e-06
-3.09556797950125e-05
-2.29365858821137e-05
-1.91173877986278e-06
-1.44032154273816e-05
-6.6734850310089e-06
-3.64846021375113e-05
-1.6185336408962e-05
-1.61057331173805e-05
-2.55998352411014e-05
-2.07398951603134e-05
-8.24073535027717e-07
2.99274880284343e-07
2.90634752199116e-05
-1.20834909858714e-05
-9.18067653749898e-06
1.18445727438493e-05
2.53765019484083e-06
-9.35461080764922e-06
-8.09175781735986e-06
-7.39529343184835e-06
-1.21225978706313e-05
-2.65169487330588e-05
-2.26198339190149e-05
-1.5571897388621e-05
-2.09128946230039e-05
-2.71521162317472e-05
-1.91384544037347e-06
-2.02709640791734e-05
-2.45543865516192e-05
-2.58362919939258e-05
-2.11840973111945e-05
-6.21559503052724e-06
-8.7580245296299e-07
-3.34250361488478e-06
2.16692615837538e-06
1.29389860756185e-05
2.5086090243532e-06
7.615577392295e-06
-1.66870627952387e-06
-1.27149867180146e-05
-1.69288251976336e-05
-1.13451882306975e-05
-2.63421737891968e-05
-2.78326568087899e-05
-1.30479287040413e-05
-1.4034234278421e-05
-2.21448085929954e-05
-1.54699155265129e-05
-1.2900140728763e-05
-2.42134158008205e-05
-1.39098465985095e-05
-6.25461305565796e-06
-1.09143010392132e-05
-2.28941645308791e-05
-1.53665026278966e-05
5.28849238242778e-06
-5.23331119907332e-06
-6.03464861397192e-06
-1.32720899815797e-05
-2.91043253205829e-06
-1.30281498275108e-06
-1.19720070437402e-05
-1.75621066177322e-05
-5.34931844061021e-06
-2.4986190442105e-05
-6.02036034130801e-06
-1.71785237820685e-05
-2.14448179138108e-06
-1.74405379430734e-05
-2.95331205737958e-05
-1.32882250134887e-05
-1.51757965479081e-05
-2.56330654343267e-05
-7.21007969441437e-07
-5.764026195419e-06
-1.61113868279573e-05
5.60995265854828e-06
-1.91505162991158e-05
-3.4843623527326e-06
-4.529847686219e-06
-2.42071073014545e-05
-3.11209160683114e-06
-1.87609665077671e-05
-1.25269324558137e-05
-1.02113583583248e-05
-1.14129152026188e-05
-2.02973321963756e-05
-2.26993007547055e-05
-5.9282251170171e-06
-2.28029732017331e-05
-2.07122549154559e-05
-1.65964762811564e-05
-1.8232458166546e-05
-2.08996829831874e-05
-1.57062665539498e-05
5.16883163144885e-06
-7.30033281849111e-06
-5.05971584832349e-08
6.04008122919861e-06
-9.38161855023131e-06
-2.25321565538176e-05
-1.80265773803508e-05
-8.32016321392687e-06
-1.04104273601228e-05
-1.25216091794752e-05
-9.77392559586484e-07
-7.29892900811512e-06
-2.76948029823952e-06
-3.0498257905122e-05
-1.2972970206553e-05
-1.89406343683741e-05
-5.21538569305983e-06
-2.13084724209971e-06
-2.56723142971297e-06
-1.20987116532643e-05
-1.10951576160487e-05
6.50314967737159e-06
-8.64325040848662e-06
-3.14656992424731e-06
-9.41642412474027e-06
-2.29012094880541e-05
-2.81656605272609e-06
-1.50961600752307e-05
-1.85439998999445e-05
-6.47806244917896e-06
2.09281809393766e-06
-5.04773588861624e-06
-1.21704730038801e-05
-1.4553575212232e-05
-1.77398950177509e-05
-1.08296511427951e-05
-3.16353848343504e-05
-2.17109884984218e-05
3.77319020065801e-06
-2.64177566832384e-05
-1.45506029408553e-05
-1.58874296607183e-05
-2.55759202143046e-05
-1.3398005430201e-05
-1.32681700258075e-05
-1.58279503783118e-05
1.25473197760236e-06
-9.97480525218255e-06
-1.26709210762169e-05
-2.14094372610579e-05
4.24697544261453e-07
9.65262295629997e-07
-3.4886148269031e-06
-1.22411392680285e-05
-1.54230308266255e-06
-4.85067920430774e-06
1.27431383150644e-05
-1.31572215262404e-05
-1.11365650828293e-05
-1.88063314625643e-05
-1.55954624237003e-05
-8.42911195774351e-06
-7.76628753162254e-06
-1.76604750551649e-05
-1.11655055365499e-05
-1.60278593242475e-05
-1.41052168807061e-05
-1.59081856016719e-05
-1.0474858457763e-05
6.27860852128345e-07
-1.55818946915627e-05
-2.72692178198395e-05
-7.10806300939371e-06
-1.90474223830851e-05
-1.23754214839301e-05
-1.26564178252793e-05
-7.25859664091873e-06
-2.48079222610784e-05
-1.45282959670096e-05
-5.67570853246945e-06
-2.0678699410886e-05
-2.02150130268667e-05
-1.90034919110035e-05
-1.73384383756394e-05
-2.00801200152797e-05
-1.26365017915772e-05
-2.08559645306634e-05
-3.03550592260778e-05
-1.21206952551494e-05
-4.27693377423901e-06
2.79793032964013e-06
-1.72965932126459e-05
-1.01279190270051e-05
3.14017008392078e-06
-9.03269087585566e-06
-5.81994201404313e-07
-6.88100962687013e-06
-9.69580635960987e-06
-9.245340806099e-06
8.69799427253126e-07
-6.11394662354149e-06
-4.37253482765138e-06
-2.66775541981055e-05
-1.10839848250028e-05
-1.72008290144448e-05
-2.31972584781822e-05
-7.43455127041254e-06
-2.23949941895778e-05
-4.05022462200706e-05
-2.29657545002767e-05
-2.49329164223832e-05
4.09916972347875e-07
-3.36432125594657e-06
-9.88833284685151e-06
3.61092687518608e-06
2.41324653947927e-07
5.3995706221759e-06
-1.16978676305942e-05
4.6478012463192e-06
-4.61492661250831e-06
-5.46197743536564e-06
-1.01220842144139e-05
-1.88540883972552e-05
-1.61980441380299e-05
-3.91511259886488e-06
-1.1952457666176e-05
-3.39986161831485e-05
-9.77093991755472e-06
-1.02606506974793e-05
-8.61320714960426e-06
-1.40826064648527e-05
-1.3294914167324e-06
1.76301452363914e-06
-1.44417470379023e-05
8.98586313402455e-06
-1.91030281759488e-05
-1.05070410190054e-05
-1.14557148392068e-05
-1.37184672720288e-05
-4.68969774673842e-06
-1.04877535927595e-05
-1.23027160763418e-05
-2.77080956863981e-05
-2.48353003734803e-05
-1.47084115687449e-05
-4.69325007713103e-06
-1.42067590768437e-05
-2.26729918625996e-05
-8.78731991654856e-06
-7.47531910645454e-06
-1.96078046224881e-05
-1.99900661216778e-05
-3.57446571496257e-06
-9.25720478092685e-06
-3.54929828178743e-06
9.15869527596903e-07
-3.50327294432621e-06
2.9205512727014e-06
6.80474267860491e-06
1.22887013758261e-05
-1.50218576715058e-05
-9.99777865459653e-06
-5.16744589346639e-06
-6.24932461591737e-06
-3.08937722313057e-05
-1.72957163910255e-05
-1.49897086263466e-05
-1.85724452588806e-05
-2.08797832064538e-05
-2.23255665436495e-05
-8.1605446572825e-06
-2.37167713142532e-05
-1.53837351029747e-05
-1.98695644951964e-05
-2.5911971031681e-05
-2.32878708127896e-05
-2.58604845620101e-06
-4.56278393621073e-06
-1.36505766597407e-05
-2.84629286243895e-06
6.9887873684094e-06
-1.43536913535831e-05
-3.55420700804291e-06
7.32024551365523e-06
-1.13258268450102e-05
-8.12232753642205e-06
-2.74935644090349e-06
-2.10104211432364e-05
-2.79106965491812e-05
-2.48026449065518e-05
-3.78413514635376e-05
-3.17638133425204e-05
-1.81516654477676e-05
-2.59334311906234e-05
-1.71616231945372e-05
-1.47510112180471e-05
-3.98434439121045e-06
-1.32189573053253e-05
-4.32915994931356e-06
1.82789924010034e-05
-4.20813608469378e-06
-6.36830336031352e-06
1.13529731827824e-05
-1.49975073180185e-05
-1.95232042378613e-05
-1.3655586760152e-05
-9.81237316394618e-06
-1.91927241399825e-05
-2.98499534570713e-05
-3.35997781851076e-05
-3.86318109808267e-05
-7.49684332281919e-06
-1.62224640193491e-05
-3.10466154003016e-05
-2.72957167246059e-05
-1.90215685249017e-05
-9.05256737839388e-06
-1.40398293250756e-05
-1.25578880948441e-05
-7.99139284986873e-07
-4.80281223894954e-06
1.74504368747846e-05
-7.14348722225911e-06
6.98481996790701e-06
-3.96395770081176e-06
-6.4430593255672e-06
-4.48188211478401e-06
-4.85592925244783e-06
-3.92376117219568e-06
-1.63633698573098e-05
-1.82963582931076e-05
-3.72029847032325e-06
-2.41721073133155e-05
-2.67014518600488e-05
-2.26480699949131e-06
-9.59275142574532e-06
-2.37969641916789e-05
-2.42333343327892e-05
2.07325322997115e-05
-1.4469862366084e-05
-8.50894751517655e-06
-9.00337768665431e-06
-3.53584317802086e-05
-7.24365296502897e-06
-4.24334720732672e-06
3.09847750453079e-06
-1.31995890282225e-05
3.53443819024285e-06
-2.56985834650788e-07
-1.26929814639575e-05
-1.31069215530707e-05
-3.43549661882333e-05
-2.14129095477511e-05
-2.92985959715081e-05
-1.71329767140827e-05
-2.18809538041757e-05
-2.27500138595558e-05
-1.52055509289826e-05
-1.40113845599453e-05
6.18696299226666e-06
-1.26781364651091e-05
-2.83436017030389e-05
2.02666069866432e-06
-2.38072450764846e-06
-1.1672540955257e-05
-7.94308880621651e-06
-4.94126078651769e-06
-2.12029334150666e-05
-1.49375724529323e-05
-2.48362520630511e-05
-1.77771207713672e-05
-1.74312733441326e-05
-1.43883394261163e-05
-2.54158192067811e-05
-1.48129764762079e-05
-1.17171048354611e-05
-3.28077348333201e-05
-1.06302864478566e-05
1.63146979009433e-07
-6.02190167838591e-06
-4.13246268603138e-06
-5.81910150322495e-06
-9.94227448711198e-06
-1.82373685500442e-06
9.54109959375025e-06
-1.97352255714175e-05
-8.01674464737383e-06
-1.33176699611441e-05
-3.18130241863125e-05
-4.41973736786078e-07
-1.48057725583982e-05
-3.21483865370486e-06
-1.55770862206768e-05
-2.49082206001495e-05
-1.97369386144627e-05
-1.82289664430199e-05
-2.39441618354417e-05
-1.39505957898321e-05
-9.30568706855543e-06
-1.15191176437864e-05
-4.1942641073395e-06
-6.33606939126057e-06
-1.77141983593564e-05
8.1847789512331e-06
-3.14818231553149e-06
-9.26482910964168e-06
3.02617281966309e-06
2.57197374141963e-07
2.50364493563317e-06
-1.35669696599888e-05
-1.41194596908973e-05
-1.18536472411581e-05
6.29393192604719e-06
-1.74215537110571e-05
-1.51500033277922e-05
-2.44338804057243e-05
-2.24049840325873e-05
-2.5121952273735e-05
-2.76798285092608e-05
-2.16075201539902e-05
-1.20388511744994e-05
-1.678974230983e-05
-3.45993071911801e-06
-1.04034608851613e-05
-9.6313211682149e-06
-1.27994401234846e-05
-1.24488426444754e-05
-2.28739976320171e-05
-2.23579618924187e-05
-1.78753728768682e-05
-6.23151164884132e-06
-4.78658256334059e-06
-2.02799881529444e-05
-7.06894665982265e-06
-1.84942846874937e-05
-3.27404377510429e-05
-1.34719406217346e-05
-1.2832209681027e-05
-8.22123754437363e-06
-1.54429409824147e-05
-1.48007361314877e-05
-1.5582628074276e-05
-1.17096723815669e-05
-3.86689514231658e-06
-1.17685287810536e-05
-1.65710522430469e-05
-1.54537721180678e-05
-1.41522617672231e-05
-4.51124154593308e-06
-7.34090279098613e-06
-1.46921823214225e-05
-1.11278044095052e-05
-7.74602377473823e-06
-6.65996956308984e-06
-1.24586849418354e-05
-1.47661354072122e-05
-2.61763767747661e-05
-6.65894006130354e-07
-1.2845158851403e-05
-2.52668101974438e-05
-8.159258155356e-06
-1.29081747513273e-05
-2.1856965451912e-05
-2.30513936947255e-06
-1.14466702390224e-05
-7.51273337091184e-06
-7.52253430474195e-07
-1.67064788298275e-05
-1.07512739342038e-05
-2.95071443956821e-06
-1.39422402260643e-05
-1.37432768164508e-05
-1.40291534007831e-05
-1.07279251176197e-05
-3.66545015627394e-06
3.28193502774381e-07
-1.73648899158176e-05
-1.6648306169026e-05
1.9537988191598e-06
-6.65675521259191e-06
-1.10807651262619e-05
4.28519770312261e-06
-1.76815659202399e-05
-6.47110168923073e-06
-6.26573066010811e-06
-2.06837317801827e-05
-1.69340427418508e-05
-7.22391133331337e-06
-4.79259409445799e-06
-2.49850460606929e-05
-8.76683873364961e-06
-1.04353407954933e-05
9.57503868496249e-06
-1.17117795061613e-05
-7.36238223935145e-06
-1.84572142109903e-05
-2.29228981684332e-05
-9.43212683826585e-06
-1.24322507553519e-06
-3.50636863604342e-06
-8.1825021218976e-06
-9.28236418233386e-06
-5.12718448656825e-06
9.30669092803407e-06
-1.46966152510726e-05
-9.63726841480874e-06
-2.15856097445958e-05
-8.72947019192378e-06
-1.66762863891858e-05
-1.0743577515896e-05
-1.86664373002008e-05
-4.0790647436228e-06
-1.80935527005833e-05
-1.76660078604873e-05
-1.81206569732412e-05
-1.10809530101378e-05
-1.09308363641427e-06
-6.92943829095103e-06
-5.16099785804637e-06
-6.5867302353241e-06
-5.59049254898276e-06
-1.08155214010482e-05
-5.85921372674448e-06
-2.22222465765115e-06
-2.32387418346656e-05
-1.68350125610012e-05
-1.39340306828478e-05
-1.81639416317707e-05
-1.83541738403583e-05
-2.39425027708933e-05
-1.44322136619221e-05
-2.09596204872436e-05
-1.66336893155031e-05
-8.61142247637324e-06
-1.64825721016895e-05
-1.14199570043359e-05
-1.92720243505552e-07
-8.32391113646758e-06
-1.62577516287908e-05
1.61744828637985e-06
-4.58023965180017e-06
-1.40746309922098e-05
-1.03005336339089e-06
-7.43559234637517e-06
1.04894490370175e-06
-2.38991244825398e-05
-1.18388973431444e-05
-1.11324742836057e-05
-1.17155092461403e-05
-1.40369503988548e-05
-1.70494793412058e-05
-1.7458116966663e-05
-1.67504751509277e-05
-3.08117154049712e-06
-1.25470943905031e-05
-1.55229385791571e-05
-5.20685929080701e-06
-7.32984714426322e-06
-1.74967014352855e-05
8.24230742864103e-06
-9.78406589043708e-06
-1.49239790750125e-06
-1.24361927598853e-05
-2.78728585773584e-06
-1.74142861470584e-05
1.4616699045513e-06
-1.8514092230414e-05
-2.23482668571398e-05
-5.1924642992255e-06
-3.90342037973852e-06
1.06822741668572e-06
6.99458907763323e-07
-2.20876551304857e-06
-2.02553578632869e-05
-2.70559440845394e-05
-9.03185922308647e-06
-1.41794022155533e-06
-1.9674000448544e-05
-5.16921132271423e-06
-5.89002775638197e-06
-8.16694281644975e-07
-2.62696204076805e-06
2.143298941891e-06
-5.87313068455801e-06
-1.674757751601e-05
-8.29412583415576e-06
-1.67165509274432e-05
-7.81256086059393e-06
-1.83723836366192e-05
-2.51947020513838e-05
-2.23464611959631e-05
-2.18394462925511e-05
-2.70288820602334e-05
-2.36998143852939e-05
-4.0805990822086e-06
-3.02936230412168e-05
-2.42275467030024e-05
-1.59291117987729e-05
-1.12315731324042e-05
-2.05570428930329e-05
-6.06044749573054e-06
-8.06567119461068e-06
-8.18997854445181e-06
8.14293811842902e-07
-1.23460740745776e-05
1.27316454499158e-06
-4.73712187709667e-06
-1.41254303537225e-05
-2.30907017972203e-05
-2.14718117797538e-05
-2.05674251164421e-05
-1.47413945057481e-05
-2.52077468224432e-05
-1.44586689352854e-05
-2.54523443798482e-05
-1.18865955820064e-05
-1.42731362540605e-05
-3.33169327979634e-05
-3.25314796034681e-05
-9.30285026653178e-06
-1.7597706367903e-06
-2.23496086542342e-05
8.55405694951504e-06
1.3995491089957e-06
-2.90535684591516e-06
1.38447931517886e-05
6.00742449013098e-06
-4.95285097869455e-06
6.96531400739957e-06
-4.65945580141178e-06
-2.24463537537462e-05
-1.88885819005395e-06
-2.30582218469357e-05
-2.95214317703219e-05
-2.27503107018487e-05
-3.34977906725534e-05
-3.9681998917411e-05
-2.5886004897958e-05
6.98308808531094e-06
-3.3574980285746e-07
-6.71192439342648e-06
-1.77655231201772e-06
1.39869169147104e-05
-7.01130659872943e-06
7.06788660506509e-06
4.79066302941834e-06
1.23847642523996e-05
1.26759371899523e-05
-3.95289522837897e-06
-1.34109018575439e-05
-1.2506264515576e-05
-1.47739130401747e-05
-1.52225470014416e-05
-1.26161147039121e-05
-1.4753349864674e-05
-3.33227789567734e-05
-4.10062438443387e-05
-5.82364080378786e-07
-5.31453808734237e-06
-1.70463687295846e-05
-1.7152686973944e-05
-2.93400772615837e-06
1.16859747515659e-06
6.20099136915451e-06
5.33430989144589e-06
9.84355830934629e-06
3.402950132498e-06
1.09444196763876e-05
-8.09816793028916e-06
-2.40512977724985e-05
-1.738328243423e-05
-2.890677557993e-05
-1.86194156158743e-05
-1.98891375988798e-05
-3.93789847339371e-05
-2.38025234982618e-05
-2.40805178310057e-05
-3.8048485126806e-05
-2.67211100121052e-05
-3.17539119466943e-05
-2.97551480472269e-05
-1.39527551378582e-05
-1.38164267231381e-05
-6.27883357696252e-06
2.34863631084951e-06
-4.88920589523997e-06
1.0945211148873e-05
-4.33059119113447e-06
6.74910616227796e-06
-5.10580129471669e-06
-1.40165910512428e-05
-1.18788456962766e-05
-1.31423304066268e-05
-1.39597005514937e-05
-2.5992666559525e-05
-2.72069164805718e-05
-2.39236379742444e-05
-1.20779901211765e-05
-2.91534869237625e-05
-2.71568141315373e-05
-1.00480631232204e-06
-1.92033960484508e-05
-1.67241467881133e-05
-2.07350788094891e-06
7.21452101346496e-06
-5.66924994936581e-06
-1.98921088185877e-05
8.61680598490339e-06
9.49033248037414e-06
5.35607723651572e-06
-2.57882540865553e-06
-2.22600019056826e-05
-1.94405317593567e-05
6.36166170740707e-06
-1.1402172745294e-05
-2.95747876213226e-05
-1.92816212995633e-05
-2.68768459898821e-05
-2.9597075351539e-05
-3.91861431549824e-05
-9.22436790971662e-06
-1.31679479694983e-05
-2.30817334561855e-05
-1.85019520719228e-05
4.17527442882593e-06
7.41316027246991e-06
9.77932242434202e-06
3.2984055173433e-06
-3.52891095080704e-06
6.85119293890292e-06
-5.22573336273104e-06
1.6611627494448e-05
-1.76978993583118e-06
-6.50551355853308e-06
-1.97967272683849e-05
-1.59902983282294e-05
-2.17147894280118e-05
-2.01535986027411e-05
-2.49521199078876e-05
-1.57798285736808e-05
-3.31094493647642e-05
-2.09017551677093e-05
-2.9867350234197e-05
-2.27034363216638e-06
-1.83241770686948e-05
-2.62271067862007e-05
-3.96904407669101e-06
7.5423410811492e-06
8.57340382682645e-06
-2.35874487452377e-05
8.01812147857212e-06
1.76744811370617e-05
1.20786049410262e-05
-4.06822240234451e-06
-3.56886333110955e-06
-6.9313820023698e-06
-2.31897774986106e-05
-2.89642649994132e-05
-3.06240667829634e-05
-3.14067022346831e-05
-2.87247358564083e-05
-3.37845368536452e-05
-3.60722610204174e-05
-1.61673124801006e-05
-3.06540689755201e-05
-2.7058358862185e-05
-2.14548952495747e-05
9.04218892911485e-06
-5.24023135010971e-06
-1.63073959819252e-05
-1.09597883778683e-05
1.08549137836353e-05
1.25987112857918e-05
1.83151340202243e-06
-6.99008709945415e-06
7.04318599414833e-06
-1.2698416229974e-06
-2.35200395238714e-05
-2.62728067454563e-05
-3.0986124231411e-05
-2.36526247091741e-05
-2.66192023217912e-05
-4.09751351015119e-05
-2.68760799005148e-05
-2.04019852286088e-05
-1.7628005295878e-05
-2.87261662100028e-05
-6.83356940413686e-06
-8.27647427910286e-06
3.60746742470954e-06
-2.97928463309159e-06
2.11922154360093e-05
5.18951057653162e-06
2.51182604224502e-05
8.63519832306626e-07
-4.84205360756823e-06
-7.60156018980049e-06
-9.13646699624087e-06
-1.8590515318657e-05
-2.55441539716642e-05
-3.27675194066704e-05
-3.73141402683907e-05
-2.95199678185033e-05
-2.95760099891809e-05
-2.59461635695273e-05
-1.79924773069484e-06
-1.71262444089542e-05
-8.81584397504803e-06
-1.80653302765887e-06
8.40564605594213e-06
2.03661869680104e-05
1.18969129507103e-05
3.76875909576502e-07
1.93019279481376e-05
8.94285500014963e-06
-1.62437063961343e-05
-1.97903475926324e-05
-3.1951661600928e-06
-7.31992696723165e-06
-1.10188719968818e-05
-1.85781016565812e-05
-3.38782366508333e-05
-5.62558450585233e-06
-3.31938286831521e-05
-3.43112426431536e-05
-3.1569629318995e-05
-1.82146796993334e-05
-1.34060406646419e-05
-1.37421449457441e-05
7.14274943887734e-07
3.99787675590382e-06
1.03026274626087e-05
-8.63477610991556e-06
7.77421599160179e-06
8.43851690539918e-06
2.27211865608394e-05
-1.00110889650077e-06
-3.71629892414267e-06
-3.51118909715491e-06
-1.71803582810515e-05
-1.32823078975374e-05
-1.89157859939944e-05
-4.01310286842623e-05
-8.64264337391925e-07
-2.88809975623425e-05
-4.5049840148572e-05
-2.50290347856223e-05
-1.13625166074891e-05
-1.07606371817096e-05
6.04992628754972e-06
-1.45858046400008e-05
4.42996718696805e-06
-5.35913134365436e-06
8.8041883060064e-06
4.43518558655336e-06
-5.97895235023281e-06
7.85302811926296e-06
-3.90731867944746e-06
-1.06962206749017e-05
7.71653826534343e-06
-1.75701844798441e-05
-3.12759283330524e-05
-1.43352602836907e-05
-2.63197991600943e-05
-2.08183993679764e-05
-3.47864482157864e-05
-4.29549275971534e-05
-2.60517868600643e-05
-2.06787267514251e-06
-2.0755677216446e-05
-1.23459511466264e-05
-2.00496479569944e-06
1.62327856765191e-05
2.41295918430976e-05
-7.97826434715976e-06
-8.69262112281503e-06
2.17899366585757e-06
7.16663047914048e-06
2.95630103232761e-06
2.60920930875252e-06
7.83876002602108e-06
-5.48881907690818e-06
-4.956901045823e-05
-3.37982812740829e-05
-2.51317588415558e-05
-1.4611893966265e-05
-2.54263720200508e-05
-1.35385893683014e-05
-2.30748055810949e-05
-3.01412221031258e-05
-8.15110459304851e-06
-7.32011936642269e-06
1.29836378471441e-05
-9.93719993803491e-06
1.1943216543782e-05
-7.7480634367373e-09
4.42186200605378e-06
9.19521816089783e-06
-4.68793070854156e-06
-1.5724611153587e-05
4.15695642287834e-06
-8.89910591424951e-06
-3.92429335818945e-05
-2.32742572806527e-05
-1.83146659127879e-05
-8.8070378039869e-06
-7.28925077739388e-06
-2.60483660306808e-05
-1.07004770606957e-05
7.10270572936679e-06
-4.32424496233055e-06
5.31959607754396e-06
9.2019377019461e-06
-7.80906739267366e-06
6.5400523404799e-06
-8.25218645438205e-06
-1.6122288672018e-07
5.35494171687115e-07
-9.10691705438751e-06
-2.15723456974424e-05
-1.65060874944812e-05
-1.94474314203975e-05
-2.67132664221652e-05
-1.83121426565566e-05
-2.36191831422283e-05
-2.53159984611152e-05
-1.46487790224394e-05
-8.27441881424696e-06
-3.22366233555758e-05
-1.46198840461209e-05
-6.77920380533118e-06
-2.28730709136597e-05
-4.11489791385108e-06
4.39187584065513e-07
1.06581150912637e-05
-9.92664287913076e-06
-8.47717289246886e-06
-1.18317482284034e-06
-4.24562757940934e-06
-1.48175789200243e-05
-7.31782731682985e-06
-1.15606790734542e-05
-1.6136251851191e-05
-9.28340120080656e-06
-2.49928621714622e-05
-3.54507058719842e-05
-2.43227505109349e-05
-1.31381972573695e-05
-1.68324381323287e-05
-1.50550813367691e-05
-6.99883500201685e-07
-3.25667113608568e-07
1.44922494953566e-05
-4.04728691691957e-06
2.29788359750486e-06
5.13840326247764e-06
-8.46262973691838e-06
-7.42081769940569e-06
-1.08983564527106e-05
-1.24677885898616e-05
-6.62026319864977e-06
-1.82670202683633e-05
-1.64394018770037e-05
-1.72914074037283e-05
-1.43432858107668e-05
-2.80130401013239e-05
-1.80067853151531e-05
-2.15017888802647e-06
-2.35816829563392e-05
-1.3911691498747e-06
-2.87199276771987e-05
-1.25816255551211e-05
5.70150397886671e-06
-4.97659027164049e-06
-2.32565459414895e-05
9.49672498473518e-06
-1.82271528628144e-06
5.77927236192819e-07
-8.74335766019311e-06
-1.87378318115923e-05
-5.75343978661883e-06
-6.57685060521364e-06
-2.53123843302135e-05
-3.60072472125378e-05
-2.44506813913931e-05
-2.64050258606049e-06
-2.37831052933032e-05
-2.3570910827241e-05
-1.89456074051687e-05
-4.40057520178888e-06
-8.23246565528639e-06
-1.36584437476122e-05
-1.44688484277484e-05
-1.37108605385086e-07
-9.12351731332823e-06
-2.56346370147436e-06
-1.68246113556313e-05
2.91604588130751e-06
2.6777746846122e-06
-2.02841355237979e-05
-9.39745077991316e-06
-1.72745488531336e-05
-1.03949521198157e-05
-1.48297475640533e-05
-2.46158310371855e-05
-1.01020964095187e-05
-1.36054646415091e-05
-2.54577757491591e-05
-2.88151091382541e-05
-2.52583528174357e-05
-1.13528495923274e-05
-2.34496082644262e-05
-2.73549225358789e-05
-1.19895467606808e-05
-1.30805884411559e-05
-4.25626265303158e-06
-2.08909060324958e-05
1.63566265964367e-06
1.31057822134563e-05
6.07620989149343e-08
-1.43918632986128e-05
-1.55239760798909e-06
-3.75210002085154e-06
-2.80639157994198e-06
-2.83669118627204e-05
-1.71868502825468e-05
-1.3466314418589e-05
-1.83189751466165e-05
-3.6516011583697e-05
-1.41720486474482e-05
2.49047552302085e-06
-2.86041522196044e-05
-1.70585226178854e-05
-2.43903647968141e-05
4.28623969927555e-06
-1.14492702942978e-05
-2.0555851116126e-05
-5.51312337766541e-06
1.01816048245019e-06
3.58151387836602e-06
-4.97985334294126e-06
-9.06365300653481e-06
-2.83502930371788e-06
-2.57734798482971e-06
-9.60138530043672e-06
-1.38665103164208e-05
1.1054534276338e-06
-5.7618088844423e-06
-5.62517281614523e-06
-8.18815027771678e-06
-1.58952774560753e-05
-1.22698529285298e-05
-1.44971721316191e-05
-2.04094457582981e-05
-2.93349199970858e-05
-1.15546143366469e-05
-1.07150751277497e-05
-1.71195296506689e-05
-3.55735074596927e-06
-3.24160129979785e-05
-5.66875258027226e-06
-1.29958269135868e-05
4.54083530640314e-06
-5.72194673920609e-07
-9.24494112694943e-06
1.53375907590564e-06
-5.82286256143354e-06
-8.91385119302294e-06
1.27738161499169e-05
-5.75425617194611e-06
-1.78249468635442e-05
-2.11221667281218e-05
-1.14012397672907e-05
-2.37989959239249e-05
-1.73959610066161e-05
-2.16697036089514e-05
-2.72848489396705e-05
-1.71977760717281e-05
-1.6551008821576e-05
-3.37322285777213e-05
-1.11323762472367e-05
-1.64791444825927e-06
-5.13464188519206e-06
-6.20348438763673e-06
6.34305701653348e-06
5.04457328379121e-07
-4.17811753145041e-06
-2.54603132966799e-05
-1.7584272045665e-05
-1.54539930319381e-05
-1.07467003558833e-05
-1.50322143249626e-05
-2.96791827933591e-05
-2.22499086295561e-05
-1.01013486904441e-05
-2.42273838637758e-05
-1.70565773221719e-05
-1.94618080848881e-05
-1.64331913851742e-05
-1.19995735872449e-05
-1.85787673972479e-05
-2.24374660378964e-07
-1.30247587868147e-05
2.59469865459918e-06
9.43266380731651e-06
-2.06789605085735e-05
-5.0159719942878e-06
-1.73551316740547e-05
1.15011351105803e-06
-4.96683034515498e-06
-2.57203152645685e-05
-1.15597733555986e-05
-1.74457328940835e-05
-3.43218493747832e-05
-3.05190876226331e-05
-2.23202318777015e-05
-2.18850745196024e-05
-8.2586971799945e-06
-1.9746097209028e-05
-3.75056444801665e-06
-1.85461766021773e-05
-9.16459046890271e-06
-1.24077974259418e-05
1.11208058925834e-06
7.53693181774113e-06
2.1804320480085e-06
-1.48701762195433e-05
-8.97215198948644e-06
-8.42448092368015e-06
-6.11641923358725e-06
-2.35783639856323e-05
1.10274468847045e-06
-1.16209275187741e-05
-2.92697345597463e-05
-4.88263831921942e-05
-1.04563817473831e-05
-2.5065436045681e-05
-1.70709153068397e-05
-2.93236889616179e-05
-1.0025982742401e-05
-1.17582714777271e-05
-1.39121238295024e-06
-3.72975172338811e-06
-5.93319880954439e-06
-9.3696529806326e-07
8.82211774831454e-07
-1.57252010218138e-05
3.87643817054169e-06
8.07086111766102e-06
-5.05388705976032e-06
5.80640522217346e-08
-1.17734260031562e-05
-8.03809010171029e-06
-9.83152982922164e-06
-1.66052848839644e-05
-1.03397951332633e-05
-1.77058487618664e-05
-2.4579662460435e-05
-3.606911411026e-05
-1.51526172437418e-05
-3.11136135213886e-05
-1.17606678534536e-05
-1.98591801319864e-05
-1.68024494738583e-05
-2.13070403433952e-05
1.56096541038382e-06
-5.77159075703352e-06
-1.80430073112565e-05
-7.37313355368468e-06
2.76930167762479e-06
-1.85758251954343e-06
-1.75376582854747e-05
-2.40320016171264e-05
-6.20420031245797e-06
-1.77072404599846e-05
-2.17095843072172e-05
-4.91780519408659e-06
-2.13632407452637e-05
-3.26293141172644e-06
-1.1717572982471e-05
-3.0518430797608e-05
-6.60550482445862e-06
-5.01997776850914e-06
-1.4606822500397e-05
-1.68560421348664e-05
-8.43679405911103e-06
-7.80673972815383e-06
3.0310896784026e-06
-6.12790978155905e-06
1.32720291587477e-06
-2.08037516623133e-06
-1.56197949936447e-05
-1.01741354883814e-05
-1.32760483199217e-05
-4.82296118560796e-06
-8.12128500183111e-06
6.38591077983667e-07
-1.11388276379107e-05
-9.71855492990722e-06
-5.30689970564834e-06
-2.35543841567359e-05
-4.26231426292719e-06
-5.33784923377258e-06
-1.89576238790832e-05
-8.21246504168112e-06
-1.36030563528931e-05
-4.61283649409041e-06
-9.58579412178078e-06
-4.17825949423758e-06
-1.66578600260266e-05
8.81945906982417e-06
-7.88918578184136e-06
-1.50598934031422e-05
-3.23124165226136e-06
-3.02207427335881e-06
-1.84536201694002e-06
-1.5324185717355e-05
-3.66378915382115e-05
-7.8905374266178e-06
-8.96298950998185e-06
-7.06865888126774e-06
-8.01721786806411e-06
-1.89683225800002e-05
-9.63990600435292e-06
-1.48258412259095e-05
-1.46998844771183e-05
-1.31568551841056e-05
-2.13609938361571e-05
-3.0793343394541e-05
-2.88394705184943e-05
-2.51137798298893e-05
-9.21190819115289e-06
-7.76926813101274e-06
-3.2062101138889e-05
-2.30634630147951e-05
-3.25150636824884e-05
-1.41126287941563e-05
-2.76339760045756e-06
-2.09669338838494e-05
-1.40783993876165e-05
-8.46300161274418e-06
-7.90828533672674e-06
-2.10466710997192e-05
-1.52549608476863e-05
-2.080811857734e-05
-1.07648332030662e-05
-8.99280242946826e-06
-1.08241640059254e-05
-1.82626911754889e-05
-9.52553216045145e-06
-2.83510134193948e-07
-2.19903048954583e-05
-2.78744939200138e-05
-9.63483136982232e-06
-1.80989280310933e-05
-3.72996252241416e-05
-2.02983928236077e-05
-2.39790481100341e-06
-4.44472292892025e-06
-9.74381145020193e-06
-1.40626616548811e-05
-2.21573206593897e-06
1.79851672155499e-06
-2.14382640275486e-05
-1.07334725029291e-05
2.49717543953505e-06
-5.47440798361845e-06
-6.09626301811546e-06
5.88526526306525e-06
-1.21780177997059e-05
-1.38155957522826e-05
-7.03355871930113e-06
-1.09312899867463e-05
-1.50407854323028e-05
2.70995052634005e-06
-1.93869294885155e-05
-2.67100945923945e-06
-5.14315925174303e-06
-6.41030623695692e-07
-1.32901121446735e-05
7.33340425537199e-07
-2.4131596249127e-06
-2.46281960414242e-06
-1.04259243241001e-06
-7.18503745455065e-07
-6.09362526217035e-06
-2.033598551406e-06
-1.00383126119712e-06
-9.7437641870822e-06
-2.00789146308207e-05
-1.83199058945809e-05
-6.08501105865667e-06
-1.88508128545505e-05
-5.03891955358659e-06
-1.51730685116844e-05
-4.57801128719969e-06
-1.3904996787362e-05
-2.94442056951611e-05
4.48498439595239e-06
3.66341687104782e-06
-2.21735482753082e-05
-2.21604115081475e-05
5.27987851746321e-06
6.28050398551737e-06
2.9778384771942e-06
-5.92855646242742e-07
-1.77507962650997e-05
-6.43211690571729e-06
2.05985965589895e-06
-9.65671909216553e-06
-1.38530780138927e-05
-1.52754109601316e-05
-2.18185157505469e-05
-1.69076120733581e-05
-2.53081863106607e-05
-1.4423168454507e-05
-1.58605835483457e-05
-4.51277697227017e-05
-2.62413615262759e-05
-1.74529230434092e-05
-2.04441978752788e-05
-1.40640720396238e-05
-2.70847869322937e-06
3.44008308962563e-07
1.69610563939775e-05
-2.08920055609726e-05
-1.68508714252945e-05
-1.10695157845898e-05
-5.81983961363667e-06
-1.71951677545086e-05
-1.71581101906257e-05
-1.20720165963445e-05
2.94644684858009e-06
-4.71645141365561e-06
-2.71548797553573e-05
-1.32741118032894e-05
-1.36551799516675e-05
-3.30424916422759e-05
-1.64032651496422e-05
-2.60584339258507e-05
-2.16136960576305e-05
-1.29361076198144e-05
-1.25103117449856e-06
-3.97913949577859e-06
9.53277212703039e-06
1.25930331938179e-05
-7.40020223755247e-06
4.05015811736215e-06
-3.45104534180797e-06
-9.23320559592088e-06
-4.45229635677156e-07
-6.21589531978527e-06
-1.42755160455274e-05
-2.0814558225144e-05
-2.74450151914828e-05
-2.43613558280645e-05
-9.81270558171174e-06
-1.61712126205922e-05
-1.61383910249355e-05
-8.46611958435803e-06
-1.61923155418822e-05
-1.77992144000187e-05
-3.38835418417823e-06
2.02007348805393e-06
4.29230460103108e-07
9.14195752679347e-06
1.28594224718097e-06
-1.83808072672972e-06
-9.60665760559049e-06
3.39770354551451e-06
-1.88321825332039e-05
-7.63350980485547e-06
1.04530908662645e-06
-1.47433304185333e-05
-9.28476441033412e-06
-9.72382122469038e-06
-7.19849647766843e-06
-2.28945907900424e-05
-1.71789896706477e-05
-3.67023849579682e-05
-3.47148307237964e-05
-2.32018832834927e-05
-1.8702478996389e-05
-1.54569175460387e-05
-1.01579005011523e-05
-1.90548327543837e-05
-1.09516313046322e-05
-1.60247534717035e-07
1.02241508128084e-05
1.19984702260273e-05
1.15575172319687e-06
-4.89428599833348e-06
-4.50998085998751e-06
-1.16368611117468e-05
-1.53998853777739e-05
-4.49858113720804e-06
-1.41293541497956e-05
-3.07980457251708e-05
-9.81345089546018e-06
-2.841810235136e-05
-1.20541602154942e-05
-2.3692490361523e-05
-1.35083503479686e-05
-2.62243332235614e-05
-7.98207028511158e-06
-1.80865977091256e-05
-1.87101528052397e-05
-2.97409516554115e-06
-2.11274709789589e-05
-6.29745620377214e-07
-1.18505398441343e-05
-1.44542089408307e-05
-8.44525836762915e-06
-1.95012317467835e-05
-6.23240719694959e-06
-1.12403271661232e-05
-1.48600192813759e-05
-1.39390413721174e-05
-4.48575247100827e-05
-2.81093186591657e-05
-9.66456736246518e-06
-1.15869994238934e-05
-1.27008015743785e-05
-2.30817120112547e-05
-1.07517192270627e-05
-7.37126411097442e-06
-1.7277789707382e-06
-1.81368333655382e-06
-9.34872800723373e-07
1.09954234633267e-07
-3.28682125591531e-06
-6.94039483187896e-06
5.96930168156316e-06
3.16785577208166e-06
-4.19188224443344e-06
1.98808960342789e-06
-1.67766403662276e-05
-2.40696195248769e-05
-8.15816742229241e-06
-1.73563989631777e-05
-3.43467993803311e-05
-2.56226624258255e-05
-2.00470342901486e-05
-3.41915704060208e-05
-2.11616977090975e-05
-2.07772054549465e-05
-7.38212580416098e-06
-1.2327965436329e-05
-6.15247764937531e-06
-2.57287069682372e-06
5.90712293354774e-06
-7.66692987820668e-06
-6.23941189503312e-06
9.55999678300014e-06
-7.00008924123203e-06
5.429160043817e-06
-8.81330313275363e-06
-1.64866536830365e-05
-3.04408055262772e-05
-1.47591653770011e-05
-3.35750226907296e-05
-3.00782930299611e-05
-3.29281945776009e-05
-3.28595156063427e-05
-2.38506272899321e-05
-2.76369728671577e-05
-2.60013362225274e-05
-4.62793002506989e-06
5.23097967029457e-06
-1.62870315393206e-05
-4.04482300668237e-06
2.471398876934e-05
1.75584680446212e-05
-1.31075960869578e-05
-1.42207781574773e-05
3.4223789409222e-07
1.16186241076879e-05
-9.17548930493981e-06
-1.73546429754168e-05
-3.36028826500493e-05
-1.09165402532258e-05
-1.81878255800428e-05
-3.26659004406502e-05
-3.43598857407716e-05
-3.00850740492101e-05
-3.09304391112315e-05
-3.240535444007e-05
-3.09459490308597e-05
-2.61413771906454e-05
-1.19475477039923e-05
-2.67635104415322e-05
-5.84847226676239e-06
-7.48060684771461e-06
-1.04258603156614e-05
1.14740037676407e-05
1.73940526478308e-05
-1.62561198817597e-06
-1.25497377203277e-05
-1.2736861291502e-05
-1.45735934356458e-06
-2.73955084357501e-06
-9.98958695354561e-06
-3.11452705715284e-05
-2.52909124476961e-05
-2.18100928434852e-05
-3.00387187364608e-05
-2.50566074326978e-05
-1.61145510297365e-05
-2.78756662062152e-05
-8.31554545994434e-06
-2.1369616854739e-05
-1.04997159923084e-05
-6.9558422127036e-06
-4.61579872435931e-06
5.94952590223794e-06
7.18006634554923e-07
-1.51246931340548e-05
-1.50484388147315e-05
-2.00941241548682e-07
-1.63170791244078e-05
-1.50976409471794e-05
1.01355950134169e-05
5.76089790553187e-06
-1.29997862499924e-05
-3.79385822393994e-05
-2.25274211122683e-05
1.32149317159916e-05
-9.17014807384444e-06
-3.13583975537306e-05
-1.78453493288016e-05
-2.83510196134786e-05
-1.47228855803849e-05
-2.72078629392865e-05
-2.36437148162828e-06
5.56785699335803e-07
-4.62866368530448e-07
-2.66805126693889e-05
-1.2091830972186e-05
8.84463659957546e-06
-8.715864679458e-06
-1.44289877559061e-05
-6.51896162279779e-06
1.04190841878825e-05
-2.84578896080848e-05
-1.5977430763622e-05
-1.2864613249299e-05
-1.03864358902658e-05
-1.90122715255341e-05
-1.00849265791958e-05
-9.27397940659109e-06
-5.36801716907925e-07
-1.73133474474948e-05
-9.48691445825775e-06
-8.51366473225071e-06
-2.97801883437388e-06
-2.99254750081019e-06
-1.53538281966168e-05
-5.39902956825182e-06
-3.89166394727024e-06
-1.9808205803616e-06
-1.46169392006555e-05
1.40724419327451e-06
-8.30880219889108e-06
-2.37251626300153e-06
-3.03406569390861e-06
-8.59846543970254e-06
-1.82110780805234e-05
-3.22467364367583e-06
-1.50185454359622e-05
-1.44870892974124e-05
-1.16514980049122e-05
-3.05485107571369e-05
-3.01972066822807e-05
-3.68822394925243e-05
-2.61137392061504e-05
-1.48364841211333e-05
-1.06170413481406e-05
-1.03884020254036e-05
-1.45735375873134e-05
-1.41080864788128e-05
6.47105440541454e-06
-1.4636189112873e-05
-3.54416888210103e-06
-5.59037313642307e-06
-5.59602812520651e-06
2.8981919783902e-06
-1.68768489417015e-05
-1.53608831832222e-05
-6.47385357812437e-07
-1.64680098108479e-05
-9.14538044247099e-06
-1.16815729185674e-05
-8.57687814351608e-06
-7.92296515328852e-06
-2.36128054371085e-05
2.20829792478483e-06
-1.99540477699313e-05
3.2265899689424e-06
-1.43546404226903e-05
-1.24118451770584e-05
3.1667347549555e-06
-5.13120218075634e-06
-2.5107717457901e-05
-6.9561100247847e-06
-1.47639076358277e-05
-4.87426653107513e-06
4.27108405399305e-06
1.83254869451664e-05
-1.14227597385568e-06
-1.17757733328455e-05
-1.37364744891561e-05
-1.52683419411714e-05
-9.8313561256337e-06
-1.80821569954917e-05
-1.3503057586979e-05
-6.55081000453001e-06
-1.49280417807681e-05
-1.92687376195489e-05
-1.23230182917326e-05
4.54738136463856e-06
-7.76108332907502e-06
-2.17685201153986e-05
-2.87867984258725e-05
-2.06165774658135e-05
-2.34640848903378e-05
-2.98262093494182e-05
-6.20456106809862e-06
-3.01066868316097e-05
-1.23001366862288e-05
-1.41784107508667e-05
-2.20338391365465e-05
-1.63371082730893e-05
-1.65283938313218e-05
-1.14657708050815e-05
-5.78268447655458e-06
-2.78709404173868e-06
-1.97949011888354e-05
-1.74620602227416e-05
1.0214696164716e-07
-8.77089874771516e-06
-2.36435562232697e-05
-7.05932631740222e-06
-1.72773983721256e-05
-6.51833603396221e-06
-5.89207177384273e-06
-1.24574586240374e-05
-2.1182177869801e-05
-8.10786446048495e-06
-2.3750836715728e-05
-1.04298229572983e-05
-4.46958811727277e-06
-1.18062609681078e-05
-7.36821695436593e-06
-2.15108732792241e-05
1.24822601461035e-06
5.28035736566058e-06
-8.31275583729219e-06
-1.20161822969265e-05
-6.42238109211119e-06
-3.91483250742514e-06
-8.25988156391767e-06
-7.29810189707568e-06
-5.59664137331807e-06
-3.65165298384654e-05
-2.62778102600633e-05
-3.52305171487932e-06
-2.79269047061785e-05
-1.10098302301628e-05
-1.58428173365088e-05
-4.0495524593297e-06
-1.78755423564116e-05
-4.20979127989871e-06
-1.52430829819962e-05
-4.37320438714482e-06
-1.29698156671708e-06
-1.10441119808575e-06
1.52786784135393e-05
7.53930743033571e-06
2.88712376145104e-06
2.17978004170927e-06
-2.84956127234335e-06
-1.19710436517028e-05
-1.89855664987272e-05
-1.24962912860661e-05
-1.54585347874956e-05
3.14038693959787e-06
-2.50888389617611e-05
-1.80279135988665e-05
-1.52801947042414e-05
3.9465702189796e-06
-1.77134850425147e-05
-2.59942852132463e-05
-1.06251419951667e-05
-1.40943991060207e-06
-4.99126236218592e-06
-1.42058906976866e-06
-3.16912174467065e-06
-5.84914918747965e-07
2.41243769997744e-05
-1.4096418507205e-05
-7.89841596930797e-06
-1.51828529255723e-07
1.03308142846622e-05
-2.75039711810044e-06
-2.78271765604126e-06
-2.98733353851858e-05
-8.28876313972847e-06
-3.76063382933704e-05
-2.0846977800102e-05
-2.68355984815688e-05
-3.45821120361905e-05
-2.4170537811853e-05
-1.4433221322651e-05
-1.82612605663367e-05
4.30253704502069e-06
-1.71284335661233e-05
-5.37286774012037e-06
-3.80914229746017e-06
1.00108128661588e-05
1.47519473866801e-05
-3.57728296892548e-06
1.46545433290854e-06
1.85524790303299e-05
-4.57542631816643e-06
-6.64106926437452e-07
-4.01509569701452e-06
-2.18676020652622e-05
-2.46042888592166e-05
-3.28310950728534e-05
-1.78315365405403e-05
-1.61959506629646e-05
-5.00799246131811e-06
-2.29585256139254e-05
-3.47572539781031e-05
-3.84781353214569e-06
-4.99377133771439e-06
-2.92806991374241e-05
-3.28074134778167e-06
4.27447618532169e-06
1.06652350210905e-05
-1.27812444087171e-05
-5.18677413033031e-06
2.22060673370389e-06
9.29988219424652e-06
-1.31113923908323e-05
-1.11164159850572e-05
-8.51225238773522e-06
3.03005247879255e-06
-4.16904999949186e-06
-1.40953495346012e-05
-5.32586730182303e-06
-2.36202571589497e-05
-2.9927960669649e-05
-2.36394002834333e-05
-2.10501779488233e-05
6.18665387451754e-06
-4.47021592221766e-06
-1.30561373808191e-05
-6.17596246356767e-06
-5.05280631643928e-06
-2.52134698581787e-06
1.71955834343414e-05
3.40170552444868e-06
-2.05276523309951e-05
-4.17954997300519e-07
-7.57460601424436e-06
1.1916331630306e-06
-1.98357233180278e-05
-1.21237660440426e-05
-7.20004492641487e-06
-1.0447730226816e-05
-1.31058162480166e-05
-3.22850699678885e-05
-1.75381573234926e-05
-2.81515197839197e-05
-1.95713810739811e-05
-9.18444326846953e-06
-9.43105817538726e-06
-2.58975672636746e-05
-9.68048305590433e-06
1.20477080511225e-05
9.08791495878181e-06
-2.69557737772194e-06
-3.81287131705236e-06
2.62966805733632e-06
-5.78204567987261e-06
-1.79962475822851e-06
-4.50390775543046e-06
2.38114563146673e-06
-1.89748730146426e-05
-4.95584784268381e-06
-2.77869037683858e-05
-1.91058233623927e-05
-2.65219119232037e-05
-3.17611545463603e-05
-4.29065845000863e-05
-2.05881347643162e-05
-2.23375464986318e-05
-3.83237320300878e-05
-1.19072380387316e-05
-1.18068673462682e-05
-7.32256751573199e-06
9.69921392076857e-06
3.81146140792961e-06
1.00647702435309e-05
-5.90881126741833e-06
-1.03433752236309e-05
4.96257471754427e-06
-9.75114127133124e-06
-1.87331423426297e-05
-7.26576919318128e-06
-4.09252848286215e-05
-3.5417097838736e-05
-1.64406745426973e-06
-8.93929436860784e-06
-3.90503869631732e-05
-2.28218345328876e-05
-2.37821254043468e-05
-2.19320109184079e-05
-1.08490436442773e-05
-1.58827489551943e-05
-2.64783996009932e-06
1.08353069434239e-05
-1.11482751684241e-05
-3.75119367294173e-06
3.88601439219101e-06
4.23898068266347e-06
1.07043867674779e-05
-4.71052598304093e-06
-1.19754579627917e-05
5.19095047952842e-06
-8.63427630134855e-06
-2.28923622514703e-05
-2.58512623795846e-05
-3.11453835118418e-05
-2.658496899425e-05
-2.36417050035069e-05
-2.40310932036578e-05
-2.22270937239615e-05
-2.38287697208503e-05
-9.70954053014329e-06
-2.36208895574184e-05
-8.93795973441828e-06
-2.44813644909951e-05
-1.03315904803412e-05
-5.46420459702967e-06
1.2027534313632e-05
-7.18219730299585e-06
-3.30697265123761e-06
4.83447005364013e-06
-2.00545446464241e-05
-8.48157813898781e-06
-2.11926231498518e-05
-1.12899982571412e-05
-1.66604178951485e-05
-2.11262214381898e-05
-2.14335741078533e-05
-2.19065331620841e-05
-7.31466256848035e-06
-1.9696596870529e-05
-2.30207421107194e-05
-1.07407795307493e-05
-1.14332389004445e-05
8.51689477315654e-06
4.44692095811418e-06
1.49992586634615e-06
3.45913352717003e-06
1.01371650045661e-05
8.74416734231244e-06
-9.59684612312554e-06
-2.12605253505919e-06
-9.92750067793217e-07
-1.72235851061632e-05
-2.24404671371146e-05
-1.83313436805649e-05
-2.83180551883532e-05
-1.74125579772454e-05
-3.5927785656465e-05
-5.47323008231901e-05
-2.53077462423933e-05
-8.90293149728898e-06
-2.23263730440603e-05
-1.92728395376856e-05
5.34732311888669e-06
1.44355423504386e-05
-8.52454529530382e-06
-1.40649753222152e-05
-2.21738007498595e-06
1.27062164402337e-05
-3.8623370472394e-07
-2.45636691110542e-05
-2.47614811578207e-05
3.30665689558555e-06
-2.21390670957245e-05
-1.47461320862013e-05
-2.14339914991322e-05
-8.62467849269628e-06
-1.58497425947593e-05
-1.61680640889061e-05
-2.33574610976167e-05
-4.16471696192038e-06
-6.80296585742323e-06
-2.73403062459637e-05
-1.05693240112141e-05
6.47203290240245e-06
-1.0511684404754e-05
-5.42489187773246e-07
-1.4181458951115e-05
-4.80897396563563e-06
-5.83027614982999e-06
1.70576168780771e-06
-4.95095716327205e-06
-7.16192568424798e-06
-1.13412465525946e-05
-1.5483583043687e-05
-5.18151003502702e-07
-1.68564677665795e-05
-1.08802807424093e-05
-2.15059198503509e-05
-3.14335452192245e-05
-1.71742970825304e-05
-6.92048636453685e-06
-1.5636820003673e-07
-1.16849035050083e-05
-2.49969953775985e-05
3.64600048196266e-06
5.16749132632268e-06
-1.65905908341681e-05
-4.44996733200093e-06
-3.46872984126526e-06
2.65810505167435e-06
-1.44498310235527e-05
6.41286396272324e-06
-1.38603875177956e-05
-4.32737489333099e-06
-7.74339403130962e-06
-2.43132099752482e-05
-1.37508363173989e-05
-2.77266780345882e-05
-2.54287831407625e-05
-1.27946111318388e-05
-1.75643965341949e-05
-1.24480236884816e-05
3.93924052783763e-06
-1.02290292624554e-06
-7.89713039327552e-06
-9.53665506995067e-06
2.91173367174493e-06
-1.20761604493867e-05
-1.35762227937339e-05
1.02692003469967e-05
1.24775159338023e-05
-1.25720442608164e-06
-1.18738311816876e-05
-5.62765901682611e-06
-2.41196484156476e-05
-2.07966373731123e-05
-1.15511459953604e-05
-2.48092194657053e-06
-9.95987432141916e-06
-1.42945632709231e-05
-2.79237245776297e-05
-2.08408875522106e-05
-8.91647595333263e-07
-1.60986080625847e-05
-2.10065215897776e-05
-3.24272462367712e-05
-2.36638984425961e-05
5.30469642829482e-06
-2.26062879607196e-05
-9.85365810053702e-06
5.67831007241894e-06
-1.91494423921443e-05
-1.7754392194437e-05
-1.17343986400942e-05
8.39377283357129e-06
-1.07102310946547e-05
-2.11858424028066e-05
-2.62202247320103e-05
-2.1620424876197e-05
-1.90319467874772e-05
-5.12789740765643e-06
-4.45731911471161e-06
-7.55981720043017e-06
-7.03732859507517e-07
-1.88930982834178e-05
-1.25163744959437e-05
-3.13566135362146e-05
-1.18012564959536e-05
-6.13504670836507e-06
-1.54265368009416e-05
-1.82966492812632e-05
-9.01847422596709e-07
-8.14222518880959e-06
-1.71618678841823e-05
8.15173939590613e-06
2.60250291929085e-06
-5.73712617133733e-06
-3.16919633918197e-05
-2.05593350271728e-05
6.08505478585677e-06
4.3888639309635e-06
-2.30950598260298e-05
-1.43066217026923e-05
-1.72968599564956e-05
-8.54043865937976e-06
-1.202102851534e-05
-5.62914063420274e-06
-2.90627491783491e-05
-5.49271133595821e-06
-2.17040600498306e-05
-4.40018400298539e-06
-2.36819481976795e-05
-6.84358749140638e-06
-7.58913308772569e-06
-1.79256327195932e-05
-2.43079619929505e-05
-2.30094461034342e-05
-5.31430147669714e-06
-1.58553315990906e-05
-2.12184935629347e-05
-1.50027394003129e-05
-1.14615197551331e-05
-2.20138820132953e-06
-9.08317408540884e-06
-1.2717084503466e-05
-8.00248350967272e-06
-1.47075789541604e-05
-9.79474085303868e-06
-1.82982927145386e-05
-9.3196568816636e-06
-8.62793705374482e-06
-1.70967197295925e-05
-1.46119808850553e-05
-3.62583599675806e-06
-1.01543549056028e-05
-1.16209433173059e-05
1.43173654528856e-05
-3.19268842209161e-06
-1.79639778938729e-05
-1.02075911603308e-05
-1.5166649872881e-05
-2.02073130490739e-05
-1.3790933092542e-05
3.64112326250811e-06
-3.65590874246408e-06
2.6034224749984e-07
-2.42212149442394e-05
-2.45346370170785e-05
-2.15650696843383e-05
-8.69703549453288e-06
-2.15945753750199e-05
-2.24573452633336e-05
-1.91122067935622e-05
-2.83882931662417e-05
-2.97290850833827e-05
-1.17867191182651e-05
-1.51956746346566e-05
-1.81536034486643e-05
-5.68632974151152e-06
-1.52950947062323e-05
-1.41789946954839e-05
-1.59311056649503e-05
-3.08234513596623e-06
-2.8652209258944e-06
-1.20561859585649e-05
-1.90046565697166e-05
1.69742721321937e-05
3.20638079209586e-06
-1.44104817369689e-05
-1.17114055842721e-05
-1.38863989207326e-05
-2.73614850347879e-05
-1.12680050203538e-05
-4.8090823822704e-06
-3.18411864229592e-05
-1.31554025055546e-05
-2.24366442092166e-05
-2.18432129739042e-05
-8.51450202117129e-06
5.28346529747034e-06
-2.85628191243752e-07
-8.19031979280768e-07
-4.66512121327351e-06
-3.77817944493134e-06
-6.84745289966131e-06
-9.51780152637832e-06
3.67055360280358e-06
4.74525541512389e-06
-9.77682826768398e-06
-1.11783421940586e-05
-3.75013465677107e-06
-9.31154684160361e-06
-2.5585356784897e-05
-1.66558653899326e-05
-2.00132684945867e-05
-1.40464354414853e-05
-2.22984814996342e-05
-7.36217520948864e-06
-8.7861098313775e-06
-8.72560132326227e-06
-4.6156376823879e-06
-1.96834064376504e-05
-3.72720445253187e-06
-2.90540251831894e-06
2.25982502795596e-06
3.16923712359656e-06
-8.81884188193394e-06
-9.83127542579527e-06
-3.43641484043025e-06
-6.24332068268108e-06
-6.50729192235736e-06
-1.94029851605903e-05
-1.01074345427296e-05
-2.27420776656126e-05
-1.83046074221026e-05
-1.99239976445672e-05
-1.72527023602533e-05
-2.20230376555918e-05
-6.0987401650631e-06
-1.90681640683499e-05
-2.85343337639034e-06
-2.56001828033309e-05
-4.35772360929641e-06
-5.49906111093026e-06
-1.47796509377299e-06
-3.90533045943964e-06
-1.7777523889113e-06
-3.80694917924025e-06
3.02632491817198e-06
-3.96916549344272e-06
-5.84918049808476e-06
-1.65187204821502e-05
-9.71562134722316e-06
-1.01058610220631e-05
-1.27317619528412e-05
-2.97022738385042e-05
-2.48487641377524e-05
-9.7536963495578e-06
-1.16576643958228e-05
-3.22846014930374e-05
-2.49904056553071e-05
8.28209058214711e-06
-1.11830652190924e-05
-2.29627455532284e-05
-1.04736996986874e-05
-4.39170080720554e-06
-1.71588568961749e-05
-2.09407364235688e-05
4.48318538116187e-06
9.36122958324109e-06
5.38250526887394e-07
-1.41798819522729e-05
-1.77394204218265e-05
9.17402852346433e-06
-3.54798680769004e-06
-2.14488617357149e-05
-8.96204735136239e-06
-2.00251253486233e-05
-1.90847309396138e-05
-2.6885506749215e-05
-5.1172080032527e-06
-8.83067507495323e-06
-2.36449648852716e-05
-7.87628043445394e-06
-1.55114061327136e-06
-8.78776803317824e-06
-8.74123973416331e-06
-2.660708407431e-06
4.86976782147482e-06
-1.1058122236817e-05
-7.73366503524936e-06
3.57943475560712e-07
-2.2743191295682e-06
-1.46926640859763e-05
-1.0656883032892e-05
-8.63339759375239e-06
-2.87853705084368e-05
-2.18716704927211e-05
-3.06097120490144e-05
-3.32839681226869e-05
-4.91771914209006e-06
-4.26949795637712e-06
-2.38864930790976e-05
1.93346787294766e-06
-1.53338337501234e-05
-2.71219012665055e-05
-1.3376852022595e-05
-2.95644560444602e-05
6.10482517091471e-06
8.38158026689048e-06
-3.46982207479178e-06
8.75639508710459e-07
8.7361023764693e-06
-4.09644725037104e-06
-1.5029009154458e-06
-6.94140808930959e-06
-1.88603963200276e-06
-2.93448213271993e-05
-1.04229352681193e-05
-2.07971867990533e-05
-1.53818601140091e-05
-2.87627792845261e-05
-1.34006457147793e-05
-8.70073303566721e-06
-2.84142594729829e-05
-2.08382765320864e-05
-1.7311554558457e-05
-2.14160240168289e-06
-1.3760031635507e-05
2.60843947981472e-06
-6.93864765940036e-06
4.52915572944236e-07
8.12148982980501e-08
-1.47082204944601e-05
-3.77201095170157e-08
-9.26178036782066e-06
-1.22086058484591e-05
-7.24334935518611e-06
-1.21695124705049e-05
-7.68586895450208e-06
-1.05243994929452e-05
-2.61347081322001e-05
-3.12393099371606e-05
-1.13831852243836e-05
-9.70737388966672e-06
-1.6637033042318e-05
-7.05777992703945e-07
-8.08991988891923e-06
-5.63396928443157e-06
9.54903442290661e-06
-9.09725161146557e-07
9.74093288148259e-06
6.19511944681806e-06
-1.11979309636004e-05
-9.18756926280445e-06
-5.15273697349809e-06
-3.57696189442044e-06
-1.91370287203945e-05
-1.32848235699398e-05
-2.75583497883769e-05
-2.18551703271023e-05
-1.38079347378119e-05
-4.3526832888736e-06
-3.13218850045676e-05
-1.7364374633373e-05
-1.07266502927444e-05
-1.00206545889455e-05
-1.57292349685192e-05
-8.65413523372566e-06
-5.62627051936467e-06
-4.32015916713546e-06
3.16403636132042e-07
-4.7222091845827e-07
-1.01269433331517e-05
-1.7627645971181e-05
-1.50237190532331e-06
-1.03372984670134e-06
-1.38315765160012e-05
-1.75560498847253e-05
-1.67932683350094e-05
-2.71986796003488e-05
-1.04281115788497e-05
-7.97286249433971e-06
6.6645068953754e-06
-1.98757332987499e-05
-3.14299613508318e-05
-2.06192328523493e-05
-1.74545666311701e-05
-2.82386966605732e-05
-1.90488013280223e-06
-6.66702348202018e-06
8.51204613486756e-06
-9.44635402279309e-06
-7.33008563919557e-06
-1.70300112177442e-06
2.28956252478718e-05
-3.90941395296199e-06
-2.78980453419666e-06
-2.56991678642437e-05
-1.74506859329569e-05
-1.71237650575456e-05
-3.18433700665357e-05
-1.07635430932871e-05
-2.5345285365893e-06
-3.57368943204662e-05
-2.36865446536665e-05
-3.33243690294965e-05
-3.06328464380088e-05
-1.78498500163713e-05
-8.90060117489466e-06
-2.36473621872656e-05
2.94666347964261e-06
1.08606158407009e-05
5.27377695010158e-06
-1.63128274977461e-06
1.36873136501244e-05
8.08465601501763e-06
-1.1940576876001e-05
-7.54927609803245e-06
-1.30372037473644e-05
-3.38111572075242e-07
-1.33682894883195e-05
-3.53189620467204e-05
-1.70659732768463e-05
-1.77371260279614e-05
-1.21850454193053e-05
-2.41341675526385e-05
-2.86151803790499e-05
-1.31969253082373e-05
-1.31034919815946e-05
-4.84686278000917e-06
-1.35269291231498e-05
3.91819109777895e-06
3.5809169727638e-06
-3.90747631694949e-06
4.37452161886308e-06
1.46685211110893e-05
2.13704682530426e-05
1.94634111650773e-07
-7.81759895176021e-06
-5.09961677504768e-06
-2.82685170139573e-06
-1.20374474293326e-05
-2.95517406004635e-05
-2.8963085562759e-05
-1.99566240844985e-05
-2.35473930078923e-05
-2.49974622288433e-05
-9.69058861409054e-06
-5.44916484318532e-06
-4.81814510451734e-06
1.40177305433838e-05
-9.80761753157344e-06
5.09285532605148e-06
-8.25184438018056e-08
-3.6713507401865e-06
1.14034640203486e-05
1.4359792810098e-05
6.05080951446314e-06
-2.02525556961901e-05
-1.85752566669503e-05
-3.0685650764391e-05
-2.22101605640738e-05
-3.18650270334549e-05
-1.87843837200732e-05
-1.6477104954359e-05
-1.82314909448728e-05
-1.73141966874136e-05
-1.15552619067822e-05
6.50278688211195e-06
-9.07051908699163e-06
-2.68368132840672e-05
-1.17270427741914e-05
2.33404544604495e-06
2.00465727979666e-05
7.18964860655937e-06
1.6737425906018e-05
5.19684286475099e-06
5.62861177787379e-06
-1.86173267944003e-05
-2.13920767681896e-05
-3.23273442033019e-06
-2.04456118982739e-05
-2.55199976019304e-05
-3.42149507278099e-05
-2.62870424607073e-05
-2.46946441390064e-05
-3.04952316230047e-05
-2.70477054443405e-05
-2.05717731529053e-05
-1.9764864733579e-05
-5.74744609994996e-06
-7.36928947067127e-06
-1.43545154927016e-05
3.47084157762507e-05
1.82513998255926e-05
1.26097746886224e-05
4.56991786902064e-06
1.07802167863098e-05
-4.72583247324763e-06
-1.45442462938533e-06
-2.07765622119933e-05
-9.11948503835603e-06
-1.16573521970201e-05
-1.22495664738243e-05
-2.56110443058482e-05
-3.88376310897783e-05
-3.58035963700018e-05
-2.89152834426309e-05
-2.64247605278181e-05
-2.80111352585719e-05
-2.0115427032264e-05
-9.83601507581161e-06
-7.53345791817194e-06
-3.61528018019217e-06
-6.06539422632995e-06
-1.72966758082097e-06
2.94309365016421e-06
-7.52255027043355e-06
2.26021847216691e-06
-1.70322848934208e-06
-1.23191918799632e-05
-3.39571816731182e-06
-3.27912114674145e-05
-6.2768431936728e-06
6.89884484879478e-06
-2.42645641617514e-05
-4.9054116557116e-06
-8.69160936200937e-06
-2.71246042680415e-05
-1.01501499099605e-05
-2.48012619386771e-05
-6.58627447397442e-06
-4.38306526845952e-06
-1.32410807386158e-05
1.08378516379399e-06
6.22021219255497e-06
-1.00241035971234e-05
-3.76060114965355e-06
-1.38694617637449e-05
4.18118100827216e-06
-2.61762490093596e-06
-1.15450000281239e-05
6.17582344000044e-06
-5.0744541852401e-06
-9.85041110594412e-06
-8.64052339071623e-06
-1.20363309965234e-05
-2.0883490974191e-05
-2.71999058324645e-05
-3.98068872365254e-05
-8.49318568983073e-06
-3.88599443544836e-06
-5.3912252606363e-06
-5.32770303850912e-06
-2.3850461830331e-05
-1.28993737279789e-05
-1.2938801264026e-05
-1.03645433435041e-06
3.84902851040352e-06
-4.39025599997881e-07
-2.72085427086876e-06
2.52954801478737e-06
-9.57280988551958e-06
5.35452120605317e-06
-1.95256869495767e-05
-2.43052304918145e-05
-1.22664986126031e-05
-1.2517797030557e-05
-1.58969741516807e-05
-3.63052785229383e-05
-2.54325442031101e-05
-3.45349315766072e-05
-3.34103362651922e-05
-3.47532965153702e-05
-1.03779838181044e-05
-1.9832253293167e-05
-1.08245477487782e-05
-2.33763106000648e-06
-1.78623369408519e-05
4.86808956311707e-07
-5.51315204647851e-06
7.44187748275191e-06
-1.15101883690811e-05
-3.76068296603429e-06
-8.40522475256958e-06
-8.81060833180113e-06
-1.98114405711387e-05
-6.34829216404619e-06
-5.98301499686153e-06
-3.34887483063439e-05
-2.93642464650935e-05
-2.93480700522463e-05
-3.13044868123304e-05
-1.76864167731638e-05
-2.27247881165185e-05
-1.49615643318988e-05
-3.05440356877335e-06
-7.91690417085982e-06
-7.6318737234965e-06
-1.12644590862326e-05
6.47102269273676e-06
2.73500141548466e-06
8.00253601288996e-06
-4.03754800507993e-06
1.32001973895124e-07
1.97472276111506e-06
-1.27970511774238e-05
-1.5857519590855e-05
-1.30292834361913e-05
-2.344756001719e-05
-1.52847879747594e-05
-2.84189423837233e-05
-4.50745630338758e-06
-8.16619185142806e-06
-2.03883945624757e-05
-2.11220630879127e-05
-6.12131718380429e-06
-2.07666766654667e-05
-8.99110768075468e-06
-1.09112273002855e-05
7.60601400782781e-06
-1.23283372915517e-05
-1.34659933818129e-05
7.1193294554644e-06
4.33552510556102e-06
5.61801002397324e-06
2.62531932824681e-06
-3.49319715333714e-05
-5.44077083790814e-06
-9.85364541097561e-06
-2.75505185705073e-05
-1.94934289740527e-05
-2.37626399724342e-05
-6.14968082739832e-06
-1.39997057243033e-05
-1.96643906017002e-05
-3.10024974286067e-05
-9.16879156303245e-06
-1.61331801364015e-05
8.97620169936206e-06
-1.99712704720583e-05
1.96227890750228e-06
3.47785771140859e-06
-2.38069164180195e-05
-1.0482943043794e-05
-2.02865154782852e-06
-1.39660853867416e-05
-1.41846545288522e-05
-2.41629928520225e-06
-1.81193739870938e-05
-2.16205262087267e-05
-3.82234809806843e-06
-4.06517228168617e-06
-1.68702556015704e-05
-2.0852035653901e-05
-1.07442081798939e-05
-2.13584738259511e-05
-2.35441474497381e-05
3.30632014638677e-06
-1.29307471735215e-05
1.1267765504895e-06
-1.13160010080358e-05
-9.07839870782824e-06
-1.59304447566246e-05
-2.30850359957731e-05
-2.81312429666439e-05
-1.08827244110826e-05
-1.74242797930873e-05
-9.87545681408579e-06
7.48927127619256e-06
-2.63589719854858e-06
-1.36504581634243e-05
-7.38981849201968e-06
-6.91714064321977e-06
-1.88416298511586e-05
-1.26619656472782e-05
-1.45348067358448e-05
-2.39129794034386e-05
-1.48954571972115e-05
-3.36653039462621e-07
-1.63943844854865e-05
-2.50116210844312e-05
-1.30124052703715e-05
-9.12126451694653e-06
2.6243593985939e-07
-1.23530789402162e-05
-2.90033817041227e-05
-7.11261534888764e-06
9.34982376591129e-07
-7.32035841044237e-06
-3.39335611785777e-06
-1.48088329350186e-06
-1.35996122924155e-05
-2.34744576904898e-05
-7.86087920600414e-06
-1.53953444361811e-06
1.49948031043397e-06
-1.80436560434114e-05
-2.32786594452895e-05
-1.40303530948499e-05
-1.11436263702077e-05
-1.12029663682279e-05
-2.24252378374863e-05
-8.31087274151136e-06
-3.6287069512943e-07
-1.43246828185543e-05
-3.10859359079294e-05
-3.96864667184149e-06
-1.72766344268223e-05
5.08684499805501e-07
-1.93412685252856e-05
-9.15187326539236e-06
-9.69630018068632e-06
-1.14944886566715e-05
-1.41569645736244e-05
-2.15973254819701e-05
-1.44885826041776e-05
-1.10908734663947e-05
-2.16963518001853e-05
-1.97866438841206e-05
-2.29788676467183e-05
5.84177258383714e-06
-1.54046523613713e-05
-1.59621684919724e-05
-1.59735544180711e-05
8.1951227719571e-07
-1.15792252487548e-05
-7.5962411646608e-06
-1.60609734086994e-05
-1.83726480390168e-05
-1.53899937601539e-05
-1.29386095653229e-05
-1.03154460039125e-05
-2.10653432775072e-05
5.70763817643284e-06
-8.7888000680727e-06
-1.32185166973718e-05
-1.78635067516686e-05
5.1614666926216e-06
-4.58170227731819e-06
-5.15559388622698e-06
-3.89575833824195e-06
-1.80280039327948e-05
-1.41511228016785e-05
-1.70588937269717e-05
-2.5870961106859e-05
-1.27757773090634e-05
-1.56530276641681e-05
-2.52739888420389e-05
-1.50542458071893e-05
-4.45369968850658e-06
-4.43794317601536e-07
-3.04283498434644e-06
-4.66269305394554e-06
3.79320762498903e-06
-5.35156805028617e-06
-1.57120843693759e-05
7.55665395312627e-07
-2.51680724351807e-06
-2.85053774154915e-06
-1.45394857323719e-05
-1.93705108538786e-05
-1.63308990770568e-05
-1.66041281052423e-05
-6.60808369097767e-06
-1.09826816158743e-05
-2.13536088288718e-05
3.9408868222462e-06
-1.52649023976145e-05
-2.53704819394821e-05
-7.58694470596642e-06
-1.48201553687614e-05
-2.47187447580334e-05
-2.03106936288354e-05
-1.42548891855543e-05
-1.82368413744798e-05
-7.63856921599388e-06
-1.83840110982971e-05
-7.21728791848233e-06
-7.55472712043373e-06
-8.922347506217e-06
-1.93827222002832e-05
-1.42884442039058e-05
-1.67837774345417e-05
-4.30272267950797e-06
3.48576932884192e-06
-1.3102400487006e-05
-1.02279125441578e-05
-5.42507578595596e-06
-1.50784909797824e-05
-2.47674786070039e-05
-1.88894458815793e-06
-4.30556481746045e-05
-6.80911178191258e-06
-2.79301759487813e-05
-1.06589185440188e-05
-3.63228690298335e-06
-2.28129248626517e-05
-1.38821295512762e-05
-2.32072287041412e-05
-1.69976807142833e-06
1.49500486861817e-05
-8.73175443674466e-06
-1.68658322107473e-05
1.14737448834759e-05
-1.45773218407332e-05
-1.66756219310477e-05
1.72765110257787e-06
1.00423476483887e-05
-2.45529441895263e-06
-2.42343011980445e-05
-3.59895758221832e-05
-8.68577392419436e-06
3.84475973379311e-06
-2.30796790258638e-05
-3.11080493205222e-05
-1.95313414718975e-05
-2.33581287652871e-05
-2.08749200842359e-05
-1.00052077325077e-05
-1.13083025831384e-05
-3.75814033915951e-06
-2.18930951966714e-05
-8.23533415897758e-07
-1.2638608296148e-05
-1.88521558425345e-05
-2.13038832256053e-05
-7.05926641248193e-06
3.91837848944088e-06
-7.70732024685783e-06
-1.58959796352316e-05
-1.00946342020305e-05
-2.19329812626105e-05
-1.03226297395025e-05
-1.58719349286705e-05
-2.40784733433548e-05
-7.10024630804085e-06
-1.46768697567859e-05
-1.82823025400498e-05
5.57444702961656e-06
-1.46825371837037e-05
-2.29057747418808e-05
-3.9409785526363e-05
-2.29782328434889e-05
-1.58745467666387e-05
-8.13620700093375e-07
-3.30196116414628e-06
-4.8221273061951e-06
-1.35083621288413e-05
-1.5606683435108e-05
-1.10440623970668e-05
-2.48135006545295e-05
-7.44195564268557e-06
-2.12022705129798e-05
-1.49856494291797e-05
4.45452009434231e-06
-8.02849013310161e-06
-7.03864541144462e-06
-1.50854017396417e-05
-3.08059490037786e-05
-1.12320682852628e-05
-7.61404969962379e-06
-1.36725675202875e-05
-2.59827326005077e-05
-2.2676224117692e-05
-5.88284794027463e-06
-1.65806019344648e-05
-4.44561532746863e-06
-1.43166562000773e-05
-1.33495621507268e-05
-1.68728723171266e-05
-1.61195722031335e-05
-1.33667775830629e-05
-1.09853487267617e-06
-4.04475156383918e-06
-2.92975407857006e-06
-5.9338828380682e-06
3.14156989931597e-06
7.09087483871622e-07
-3.91547343323741e-06
-1.41998755769863e-05
5.48308865504472e-07
7.31256345203012e-06
-1.36508743116363e-05
-1.67497142006261e-05
-1.64595569532835e-05
-1.55610441914206e-05
-1.31529167880685e-05
-2.94305755843532e-05
-3.78449914654595e-05
-1.31940888018005e-05
-2.43602581895863e-05
-2.58060667554022e-05
-3.96054429842954e-05
-6.06571879438118e-06
2.22925821109943e-06
-2.87650195954477e-05
-1.56976502095134e-05
-1.52823394255716e-05
-7.36558434331409e-06
-2.45763046417372e-06
-1.99811568799451e-05
-2.13436529670022e-05
4.24783760737541e-07
-1.73916875556359e-06
-9.76592822636188e-06
-2.50969834240383e-05
2.36866210547307e-06
-8.70635573327815e-06
5.08535087769246e-06
-2.09261531055636e-05
-1.52783630299497e-05
-1.57682924238953e-05
-3.72242520120605e-05
-1.43442901916488e-05
-1.25833047764134e-05
-2.31528253494664e-05
-1.11147934488184e-05
-1.98374878173994e-05
-1.78424114193936e-05
4.87978838160471e-06
-1.27779487835245e-05
-8.53366630508416e-06
-1.09142015793372e-05
8.63146911891035e-06
6.82811167669515e-06
-9.4824079337177e-07
-1.89780987471678e-06
1.48910962823514e-06
-5.68654163561875e-06
-9.37819236807186e-06
-1.72715635584172e-05
-1.69948960600511e-05
-1.41391286048164e-05
-3.98127739718643e-05
-6.44658980143316e-06
5.31528485120442e-06
-6.36546745253428e-06
-1.43062331579018e-05
-4.7181168780105e-06
-2.76410179136219e-06
-6.72471616608132e-06
-1.48287329501815e-06
-7.89057624192684e-06
-1.11084712497659e-05
4.50615186448503e-06
-1.20568467819004e-05
-3.16016940528841e-05
3.66787284781695e-06
-4.22209119787423e-06
1.39067416539242e-06
-1.92986224679259e-05
-2.07018250412458e-05
-1.47327823732902e-05
-1.75253480627561e-05
-3.77140728466831e-05
-3.89516367739592e-05
-9.33929741955112e-06
8.51421645793587e-07
-2.14565129652088e-05
-1.33231364809299e-05
-9.85879589615128e-07
1.28358947377339e-05
-6.28479136210083e-08
-1.53740646020887e-05
-1.77574814659311e-06
1.06527458741756e-05
7.88062945628034e-07
1.83209771622858e-06
-6.60712642284826e-06
-1.26937642120051e-06
-7.56865031242603e-06
-1.41632428736353e-05
-2.74072351208037e-05
-1.79339612554444e-05
-3.03555996823371e-05
-2.41321568680338e-05
-3.28239421942161e-05
-1.95138311219919e-06
-1.37288040926832e-05
-2.10622521964028e-05
-3.2360040937031e-05
-1.29765984758637e-05
-1.13954693505671e-05
-1.19649667582489e-06
-9.48628778493021e-06
-1.46318788219072e-05
7.94422493651085e-06
-7.5618668842774e-06
-1.31525164399878e-05
-1.74390672624701e-05
-5.89406309645924e-07
-4.87512681574645e-06
-1.77568413999207e-05
-1.94662107919121e-06
-1.43261838116284e-05
-1.3643460123818e-05
-1.58854866434667e-05
-1.19434179194201e-05
-1.2067865626689e-05
-1.1507450810148e-05
-3.95236571743307e-06
-1.06089283061557e-05
-3.16936302112254e-06
-4.23418986224168e-06
-1.04046086067051e-05
-6.99367665814376e-06
-3.06580510490153e-06
1.65612045491647e-06
-2.63799639442814e-05
-2.34289619823951e-05
-2.17064659629508e-05
-2.22936602803316e-05
-2.99750434622591e-05
-3.05122806300299e-05
-1.27482773925504e-05
-2.13862330668215e-06
-2.40248357528814e-05
-9.7445856733645e-06
-2.33443366590144e-06
-4.34468322120164e-06
7.85277997520683e-06
-3.37454267654004e-06
-1.05009702419268e-05
7.6619112783866e-06
9.52765475773061e-06
-9.42212476017279e-06
-2.267820391831e-05
-7.45357415896026e-06
-1.00895899910122e-05
-2.15696959855287e-05
-2.87937425844789e-05
-1.90307448289445e-05
-1.81751031749865e-05
-1.04838293825314e-05
-2.42230282817277e-05
-3.62435543380061e-05
-1.48572834354419e-05
-7.89215757761828e-06
-1.88923671185109e-05
-2.57647475700418e-05
-6.98179798253239e-06
-1.76607858730801e-05
-1.58131031443871e-05
-1.63843626476321e-05
-2.24984903338886e-05
-5.59519546632094e-06
-1.22363197595877e-05
-3.44657183455885e-06
-2.9233443319403e-06
-1.91871521484804e-05
-3.58238350607075e-05
-8.93969148800249e-06
-2.24514867138679e-05
-1.63339877220109e-05
-9.37102938294649e-07
-1.91152963936923e-05
-2.72112640456291e-05
-3.14900133848953e-05
-2.66955631175604e-05
-1.72415816686332e-05
-2.2139416892121e-05
-1.39941409988071e-05
-3.64989272660282e-06
-5.89794816840083e-06
-2.49346148939201e-05
7.58086676414915e-08
-1.4274846789532e-05
-1.0566923713098e-05
-1.3428802021885e-06
-1.50411116260449e-05
-9.4041949660674e-06
-5.47712672669846e-06
-8.11884953353738e-06
-1.51837731093397e-05
-2.45632687861322e-06
-1.32561159572922e-05
-1.50189958357007e-05
-1.74723998239517e-05
-1.2609902862419e-05
-1.19339449974513e-05
-7.71372922219851e-06
-1.33144186968373e-05
-1.84334113269429e-05
2.61394264574499e-06
-6.71187525752164e-06
1.91060853701343e-05
-8.02569423978344e-06
1.07097959072455e-05
-1.68704486335524e-05
-1.3239413727157e-05
1.37230019634174e-05
-2.71551513665022e-06
-2.75707829084477e-05
-1.90880400524792e-05
-3.4665439182353e-05
-9.29358889368111e-06
-2.15087889314513e-05
-2.49862291972557e-05
-7.34621461570676e-06
-4.95844431432006e-06
-2.56782233900336e-05
-5.50439971038233e-06
-1.84392425707127e-05
-7.98507918814106e-06
-6.49713894483236e-06
-5.87386425983894e-06
-2.04917314035767e-05
-1.14188772313487e-05
-1.96895240608037e-05
-9.62644035125894e-06
8.78388653205162e-06
-4.3628905148745e-06
-1.63616882577079e-05
-1.51450671720607e-05
-2.22545082727055e-05
-7.84859842148732e-06
-4.34363036673724e-06
-3.52054041942558e-05
-3.75449584610467e-05
-1.9184290360354e-05
1.51977180330996e-06
-1.6039896346308e-05
-2.09667455833234e-05
-1.68593024945493e-05
-1.20339195675087e-06
-1.35830448322645e-05
-1.61729778745809e-05
-1.59890953473013e-05
2.80116460425886e-06
-1.82935420481829e-05
-2.9533066083698e-05
-8.32763002415212e-06
-1.4373622163132e-05
-8.00253427551285e-06
-1.24149637266981e-05
-1.85659267983809e-05
-2.26638735207466e-05
-1.76909976448695e-07
-1.79630189864052e-05
-2.1693735189659e-05
-6.95979331098737e-06
-3.88152424857871e-06
-8.4501463150843e-06
-1.87487874915728e-05
-1.46098889998878e-05
-1.07236419253472e-05
-3.41270096594196e-06
4.4796492182233e-06
-2.42120793527388e-05
7.81877949628404e-06
-8.21303946169843e-06
-8.48285222442557e-06
-7.21618645374369e-07
6.67856559566772e-06
-2.7099696779425e-06
-4.67043953531469e-06
-1.84513503769434e-05
-1.31882325379911e-05
3.82079523830813e-06
-1.40530851858355e-05
-2.32426702121453e-05
-2.52593075217445e-05
-3.96423966174982e-06
4.69738238150303e-06
-2.9348705759077e-05
-5.94187087182859e-06
5.65730775049795e-06
-1.12907261625377e-05
-2.50696019818193e-05
-1.88819004200863e-05
1.29995493808381e-05
2.7316975433451e-06
-3.43181046121564e-05
-7.65480309392744e-06
-1.0011200787052e-06
1.95324107558927e-06
-3.89958265765512e-06
7.13913952647421e-07
-3.63113593451788e-06
7.03804141405575e-06
-8.23548778617476e-06
-2.15252489086211e-05
-1.55066933496869e-05
-1.3528686799364e-05
-1.9427196200692e-05
-2.19170009951582e-05
-2.68148205297443e-05
-2.36743856866724e-05
-3.21390681684148e-05
-2.76967242993652e-05
-1.4333179846307e-05
-1.79306088392378e-05
1.2883786934111e-05
-3.13272702109086e-06
-1.09997150017998e-07
-1.01027122022212e-05
-9.24824290785209e-06
3.16765906082763e-07
4.31027676112538e-06
-2.6743647896383e-05
-1.05657945113148e-05
3.93311913919833e-06
-2.00173906536085e-05
-2.28047135129347e-05
-3.54145690127844e-05
-3.51745629890606e-05
-3.50832954331331e-05
-3.12184807496599e-05
-3.75663184330695e-05
-2.40695398785545e-05
-1.08295114401819e-05
-1.20947125312433e-05
-1.36178191628399e-05
-5.0875881614065e-06
-1.38378732587814e-05
-4.17732618350071e-06
2.5832535296243e-06
2.11636679423698e-06
-3.81959710525042e-06
1.70973148708472e-05
-1.16289168871317e-05
1.81866700744273e-06
-6.79767287325531e-06
1.17819493853904e-06
-1.15217076979778e-06
-8.74939156581445e-06
-3.38535629596168e-05
-2.02706440440077e-05
-2.67923848076011e-05
-2.58285022581088e-05
-1.83607115867636e-05
-1.79862481744866e-05
-8.82457345628517e-06
-2.00964257476182e-05
-2.05686866482842e-05
-4.13574682132772e-07
-1.52161035535638e-05
-1.01094969087654e-05
-5.81266556626645e-06
-7.52488026239671e-06
-2.92425035714915e-06
-6.58345885603561e-06
-2.49292745424552e-06
7.81586980863511e-06
-5.72602025808185e-06
-1.1754869885562e-05
-7.3624870655815e-06
-1.41146975373702e-05
-2.2414409477147e-05
-1.77134829748521e-05
-2.26205029184958e-05
-2.81324633728345e-05
-1.74202397753e-05
-2.57156595279734e-05
-2.38067569268743e-05
-2.67764482468004e-05
-9.66883459365178e-06
-3.89809143983251e-06
-1.73128837940428e-05
3.11942560872391e-06
8.85641592750829e-06
-4.51866308067705e-06
4.63929667445862e-08
1.63503981660882e-05
2.4822761132572e-05
3.48404078659014e-06
-1.14702753265575e-05
1.40209341315071e-06
-2.01284773772689e-05
-2.34048694993808e-05
-3.02621257033883e-05
-1.8598144679593e-05
-2.82874781894931e-05
-3.67954164759231e-05
-1.81091848803338e-05
-1.87546924927128e-05
-2.35874046084416e-05
-1.55072727742773e-05
-1.77804190680285e-05
-4.88537451512595e-07
5.65218181672618e-06
-1.1205893684846e-06
8.36261445789358e-06
-1.26343800377236e-06
2.08629223584132e-05
1.44453025763702e-06
-1.39159878790289e-05
5.26186006274538e-06
-8.2886565980497e-06
-1.71367117320238e-05
-1.09652316798647e-05
-1.96772954974039e-05
-4.76815691688973e-05
-2.93514785737771e-05
-1.88768576346239e-05
-1.30803774212955e-05
-2.50016366703021e-05
-2.13506145401935e-05
-1.40794695473356e-05
-3.23992725408887e-07
1.09462115858845e-05
-7.48456340244338e-06
-2.07716045035689e-05
-1.82846459388876e-05
-1.38707481778515e-05
-7.12198491089107e-06
1.31795502154153e-06
9.85093043175055e-06
-1.99837519835796e-05
-1.79804076448977e-05
-1.80534740884984e-05
-1.83223883729653e-05
-2.716397795158e-05
-1.6599223293901e-05
-1.92107013467378e-05
-1.94018803216626e-05
-1.90748007743581e-05
-8.91135226495909e-06
-1.99665202062e-05
-2.67571618470668e-05
-6.36886474041413e-06
-1.51132869157926e-05
-6.96181798397137e-06
5.9916459193983e-06
-1.18541445988026e-05
1.15513522529076e-05
1.0113311163939e-05
5.1314673177454e-06
-2.20082311513749e-05
-1.68207854462273e-05
-2.66002596384412e-05
-1.49895708479988e-05
-1.4795115027506e-06
-1.44728429805716e-05
-8.84267584399749e-06
-2.81776955809069e-05
-3.67385145349402e-05
-1.37586676816571e-05
-2.10499260343668e-05
-1.05178675785797e-05
-1.26764943775275e-05
7.63603157203862e-06
2.60299571626034e-06
-1.15128394503264e-06
6.07021036342975e-06
-7.14410616186494e-07
-1.52905351811846e-05
-1.19577585204545e-05
-3.63532114752561e-07
-6.69770544490001e-06
-1.58351660496746e-05
-2.56162035373954e-05
-1.9599910695313e-05
-1.21382829964518e-05
-2.14314370776491e-05
-3.15563877625429e-05
-4.97045476488851e-06
-1.70633208552597e-05
-2.1630161675376e-05
-2.00204488989586e-05
-1.16243117764954e-05
-6.13036906972937e-06
-8.30563251451889e-06
-2.32704652023894e-05
-3.90077802385796e-06
-2.27270678908292e-05
-2.83776469702477e-05
-1.65750289744267e-05
-1.23235103497067e-05
2.28271395128961e-06
1.12026286139286e-06
-1.03319835192496e-05
-2.13542678268114e-05
-1.47653283773581e-05
-1.40994158629947e-05
-1.65931703394522e-05
-2.63993548107496e-05
-1.19558758704585e-05
-3.0889874896114e-05
-1.44452269164431e-05
-3.1448939738008e-05
-5.13858382579798e-06
-7.24017434075345e-06
-3.26033310545328e-06
-1.96933719662063e-05
-1.95077326458009e-06
-6.80331854152979e-06
1.76020186003175e-05
-8.35770792629984e-06
-1.86357871278013e-07
-9.57080386343533e-07
1.18685968292423e-05
-1.34530360237359e-05
-6.69816121782129e-06
-1.4078353694552e-05
-2.53282529715955e-05
-1.73875489944546e-05
-3.02179805660603e-05
-1.7689308825662e-05
-9.92761260991215e-06
-2.09984733602129e-05
-1.71046842084554e-05
-2.38279188865869e-05
-2.02082493984414e-05
-1.3279052581977e-05
-3.21390218228488e-06
-4.98046958798918e-06
-2.1636710120585e-06
9.09378294998353e-06
2.7025129188734e-06
1.97752246987856e-06
2.56031287062209e-06
1.67578429484968e-05
-7.03366123189155e-06
-2.51246722911812e-05
-1.78176221849272e-05
-3.57401458177131e-05
-2.80043589347365e-05
-3.71044275160782e-05
-2.3364056085589e-05
-2.46329805816545e-05
-1.4730062925319e-05
-3.83493663933994e-05
-1.61875199821926e-05
-7.09374044043962e-06
-6.90421381154533e-06
9.32433366987668e-06
-1.45712583588037e-05
9.99016075388775e-06
6.66677968517071e-06
-1.09937390548819e-05
1.31035102417392e-06
-4.74196311455958e-06
-5.89765797335568e-06
-7.11730401242747e-06
1.37293795035729e-05
-1.77756814844331e-05
-2.69497221648091e-06
-1.93693724315317e-05
-2.35269973010726e-05
-2.47714124543312e-05
-1.97003880217873e-05
-1.47549150250465e-05
-2.13355425732129e-05
-1.54950434691037e-05
-1.24779116249033e-05
-1.82953141881405e-05
-1.69343480041691e-05
-1.82494399203435e-05
-1.2498107017068e-05
-1.90639658118983e-05
2.43309003059195e-06
3.75738933581565e-06
-1.47194460547805e-05
1.36200851854845e-06
-1.25679073622923e-05
-1.19403436543938e-05
-9.90844714113943e-06
-3.41297263185329e-07
-2.21860571052454e-05
-7.0411556253581e-06
-1.37323344827182e-05
2.28961888784273e-07
-6.69839973728671e-06
-3.46855483789407e-06
-1.41642878371286e-05
-5.75155080060683e-06
-3.00449914655619e-05
-7.89025334063296e-06
-9.8203254596528e-06
3.06840826102745e-06
6.61342190714161e-06
-1.19546549762132e-05
-1.27824075622701e-05
-1.84480184631652e-05
-1.19875994618411e-05
-8.46427586042313e-06
1.07130541826789e-05
-3.6625244945746e-05
-2.64225416053437e-05
-1.23754015814001e-05
-8.25929506941222e-06
-2.77909493401959e-05
-1.62791455318237e-05
-3.22535362467101e-06
-1.01819713166703e-05
-1.10106624228266e-05
-1.34244998871407e-05
-9.19847256501768e-06
-3.71852400330456e-06
-6.8453098096882e-06
-1.09919340559899e-05
-2.95405285504696e-06
6.04555215051538e-06
5.12775838088765e-06
-8.67984723784868e-06
-1.3655717350693e-05
-1.40105827577621e-05
-2.83113597915294e-05
-3.34124966537618e-05
-8.46133057120334e-06
-6.91718112214671e-06
-2.41929296862908e-05
-2.21579364641316e-05
-1.45195534244051e-05
5.99675870028213e-06
-2.82121090956798e-05
-1.11728984009316e-05
4.17133671080947e-06
-1.96396073346022e-05
1.18552667483184e-05
9.77752682311135e-06
1.71558705630636e-06
5.27076012526307e-06
-2.11832758011681e-05
-1.30621482555157e-05
-1.36968417455157e-05
-1.96550262566053e-05
-2.68414905312619e-05
-2.50589659942713e-05
-2.24955140314453e-05
-2.15240839600838e-05
-5.2668502203388e-06
-1.77350468273111e-05
-3.49220754768143e-05
-3.78489484015602e-05
-1.65788002960681e-05
-1.20086974446098e-05
-7.89266770150709e-06
-4.52627087552783e-06
2.6397265483388e-06
-1.38364797123676e-05
-2.51354896446542e-06
3.21280519137806e-06
1.75624194038099e-07
-6.94785382305936e-06
-1.27013332934143e-05
-1.12357634334488e-05
1.2816741017201e-05
-9.65927818031219e-06
-1.458023350639e-05
-2.06218339478689e-05
-2.21074148635382e-05
-3.79433965019796e-06
-2.32986688811409e-05
-3.51766699765411e-05
-1.86340774773424e-05
1.02148033632461e-05
-5.33221996109417e-06
-1.6298630083378e-05
-1.26702211671245e-05
7.00886791484416e-07
-8.36831681160178e-06
-1.84220646074362e-06
8.63433030973283e-06
3.61646201497431e-06
-6.500845130334e-06
-2.40803474606901e-06
-1.44748180614296e-05
-2.20540115727311e-05
-1.07792141246028e-05
-3.32531957285355e-05
-1.98647167629376e-05
-1.1039747992848e-05
9.90642084843194e-07
-2.76446550237693e-05
-3.03281443543836e-05
-2.19186899281542e-05
-8.03068737980384e-06
-5.94309824941886e-06
-2.15912244648954e-05
-2.13840518260755e-06
2.44889552454991e-06
1.03249153991504e-05
-5.02510042223816e-06
3.30343526472778e-06
-8.4768388896599e-06
-9.50125066761413e-06
3.41804671701366e-06
-1.17854069430326e-05
-2.71348403635151e-05
-5.24147052496401e-06
-1.21896241525262e-05
-1.48015532770944e-05
-2.90295849993948e-05
-1.97614011499257e-05
2.14844199362072e-06
-2.01567755077928e-05
-2.09329621548204e-05
6.7824071658625e-06
-8.23349445585133e-06
-1.44000608867154e-05
-1.63558983169928e-05
6.45689482459879e-06
-3.63151458880577e-06
3.09942605116055e-06
1.98136977538782e-06
6.62790806524168e-06
1.16393802440853e-06
-1.81778899352299e-05
-1.23245001932292e-05
-9.06928241680315e-06
-1.42039326406514e-05
-7.2368968611211e-06
-4.71527712007188e-06
-4.54193528303989e-06
-6.60064082106838e-06
-1.88010148961646e-05
-1.79375444278366e-05
-1.27470773164228e-05
-3.98736221796508e-06
-1.68622156204279e-05
-1.63864993098043e-05
-2.52640906692938e-05
-2.15753172289015e-06
-1.02408202587996e-05
-2.40691027912211e-05
1.22854309157098e-05
8.37279149011336e-06
-1.06576984999852e-05
-3.7701110352929e-06
-9.35732933917943e-06
-1.37228126396487e-05
-1.64177156978834e-05
-3.15154212589465e-05
5.05701946037445e-07
-1.66527173234875e-05
-2.03135315989555e-05
-2.02741148497834e-05
-1.4464240507591e-05
-6.18429302027017e-06
-1.33572401683376e-05
-8.98699826800956e-06
6.48339895067245e-06
-1.34101774740807e-05
2.96130560603393e-06
-1.20527975970197e-06
-6.48808101971483e-06
1.58635279147699e-06
-2.42426364264826e-05
-2.10991637200385e-05
-1.05384857055165e-05
-1.4816022766472e-05
-1.7979463808707e-05
-2.12007673340184e-06
-1.25721605381133e-05
-2.26852804280796e-05
6.50297931267502e-08
7.11717199703312e-06
4.07227234170602e-06
-1.39226426721557e-05
-1.10432963397796e-05
-8.78278895288495e-06
-3.97078861749756e-06
-1.62286568227113e-05
2.50704696017405e-07
-1.24983684365696e-05
-6.40379708381584e-07
-3.16056936606097e-05
-8.4559258823788e-06
-2.63222007633965e-06
-2.65845880999571e-05
-1.82091045951022e-05
-3.67939189138885e-06
-4.53851269705883e-06
9.53845976258931e-06
-2.2824572906022e-05
-1.23499700993381e-05
2.0448466038819e-06
-7.11496182996246e-06
-1.78800557628484e-05
-6.98080612920256e-06
-9.12327187428068e-06
-1.31468833642624e-05
-1.62315344164305e-05
-1.12605085625694e-05
-1.19254370967526e-05
-1.06230820432046e-05
-2.23691890708597e-05
-1.72980414924917e-05
-1.17008614110127e-05
-1.86208223267682e-05
1.19908192602575e-06
-1.57209817196818e-05
-1.2756330108463e-05
-1.58062565132978e-05
-9.83597953670415e-06
-1.74483365487686e-06
-1.08687988242119e-05
-1.16279888841546e-05
-2.14887052710088e-06
-2.59624835528461e-06
-6.56253094204302e-06
-7.23837627324357e-06
-1.9621706821594e-05
-1.35760850698571e-05
6.16149755081809e-06
-2.03423618233805e-05
-1.14330147302873e-05
7.66224949625142e-06
-1.25838588726383e-06
-3.00149787809889e-05
-1.89644791818442e-05
3.15964485624516e-06
-1.15305187499296e-05
-2.65423962788805e-05
-1.67456537447854e-05
6.52735063618819e-06
-8.63022873443603e-06
-9.23410095822817e-06
-1.58520760011797e-05
-8.78700284846397e-06
-1.57537726759242e-05
-3.23064411408173e-05
4.27104109980669e-06
-1.47760860125149e-05
-1.93241674577037e-06
-2.54217582553045e-05
5.22512711215893e-06
-1.87235545314337e-05
-2.03927576522644e-05
-1.8736048629367e-05
-1.03511928078012e-05
-6.96347310792802e-06
-3.14944346316773e-06
-2.04710246688091e-05
2.41267498643281e-06
-6.28939814991839e-06
-1.25418314314328e-05
-5.27427701840226e-06
1.88159195384785e-05
2.76373145047556e-06
-1.31701340726899e-05
-1.89238869605603e-05
