# Supplementary material for: Research on computational propagation and identification of mine microseismic signals based on deep learning
Source: PLoS One. 2025 Oct 22;20(10):e0334641. doi: 10.1371/journal.pone.0334641 (PMC12543183; doi:10.1371/journal.pone.0334641)
Supplement: S9 Data — (ZIP) [file pone.0334641.s009.zip › 000101100000488.xlsx_0.txt_24.txt.txt]

-1.57949065199025e-05
-1.25277859824432e-05
-1.75310973463835e-05
-6.70945250382064e-06
1.22565360947078e-05
-4.79932788308837e-06
1.54474551005502e-05
-7.26182652466274e-06
4.19663776039154e-06
1.20715575449635e-05
8.68583738176674e-06
-6.37544392344467e-06
-2.45273067405918e-05
-1.09634235724175e-05
-1.54677893997427e-05
-1.9804818776191e-05
-1.56873000899527e-05
-1.15051839798228e-05
-1.8677805830498e-05
-2.47048035960028e-05
-1.06660130140187e-05
-1.07010604040704e-05
-1.30838510903997e-05
-2.18818811214111e-06
-1.22166437510627e-05
-1.77906067825788e-06
1.76475884668579e-05
1.50254672846629e-05
5.0766293961716e-06
-5.21100802600868e-07
-1.06298748222388e-06
-3.08797263404152e-06
-1.27344193931083e-05
-8.96354348961257e-06
-1.03634248386002e-05
2.42361486467092e-06
-1.20113441797743e-05
-5.33474670044872e-05
-1.49930794194969e-05
-3.25804099764477e-05
-2.32021592141586e-05
-3.02116697837275e-05
-2.90970413610948e-05
8.33268954848829e-06
2.45375406979891e-07
-1.50516083853277e-06
-1.0138200970232e-05
1.38361710502652e-05
-2.44135594781884e-06
6.81558307610274e-06
7.85353630180145e-06
8.57110224902849e-06
-7.03719274290009e-06
-5.57945234915048e-06
-1.10889488388303e-05
-3.09028331719948e-05
-1.20977027103565e-05
-1.3520282751437e-05
-7.80090822613017e-07
-3.45229707062687e-06
-2.88131111602028e-05
-3.57124276845792e-05
-7.1451442110493e-06
-1.12049394983267e-05
-5.60909314681824e-06
-6.55112225333461e-06
-4.97957356441944e-06
1.22814571108566e-05
-1.9451139659309e-05
-3.41079298235498e-06
5.6598115481551e-06
-2.22350852518714e-06
-5.53939804670031e-06
-1.31156625947172e-05
-2.87206856366933e-05
-1.01089201789312e-05
-1.03801411591826e-05
-2.81293022731876e-05
-2.10481919121857e-05
-3.00189643165845e-05
-2.01965155690889e-05
-2.73308091444814e-06
-2.16847817728626e-05
-3.36558836480904e-06
9.6050667556047e-06
-6.69545297994946e-06
-4.48006138622942e-06
3.76582922649869e-06
2.06822057744879e-05
1.76281759768109e-06
-1.79799393152951e-06
-2.04851722494596e-07
-4.6284854282986e-06
-1.43631746434043e-05
-3.70627973990991e-06
-1.204602198945e-05
-1.09293948546385e-05
-2.95105284407993e-05
-1.50151734990621e-05
-4.05087734117673e-05
-1.76875579113247e-05
-2.19700035215106e-05
-3.77512459750039e-05
-5.23917396844985e-05
-4.62653086762497e-06
1.33273477218973e-05
-1.03872712540433e-06
3.06508614849695e-06
4.08255588821861e-06
3.00684568961767e-05
2.23037348368826e-06
2.67747247772319e-06
8.18547863453462e-06
2.74858796585791e-06
1.10305015119784e-05
-2.76026229273463e-06
-2.47588006458368e-05
-1.59603223183008e-05
-8.50517974031208e-06
-1.82652177602025e-05
-3.88367095529683e-05
-1.85685709600414e-05
-3.24844593238251e-05
-4.82597604100927e-05
-2.58127551047398e-05
-7.99525657136871e-06
4.10189984950802e-06
4.99855847846147e-06
-2.10716685679316e-05
-7.07300305063922e-07
6.56971164635633e-06
1.46552509091591e-05
-2.77764877323623e-07
-1.81978856951558e-05
1.29564226550533e-06
4.06134460258241e-06
-8.53779580655723e-06
-1.81478349465968e-05
-2.84457635593338e-05
-3.612891257858e-05
-1.45349107619917e-05
-2.21691081600279e-05
-1.66937677701757e-05
-3.33295281017002e-05
-3.47294866033983e-05
-1.62786576565514e-05
-1.33660059411257e-05
-2.28548990114162e-05
-1.02983952738744e-05
-1.22312531570044e-05
7.77163788787502e-06
-2.23048960791448e-07
-1.55419208508691e-05
5.90692422783405e-06
-7.52931755937529e-06
-1.43486456176766e-05
-1.09207272456122e-05
-3.24132527191665e-05
-1.00744795602829e-05
-2.16493478959994e-05
-1.13198874225873e-05
-2.78390226998878e-05
-3.98551117194766e-05
-3.46894158964627e-05
-2.4537529675306e-05
-2.75820171934061e-05
-1.62929479805262e-05
-1.76809442373479e-06
-8.48218836987543e-06
-9.15630129741227e-06
-1.04200286160716e-05
7.39597959728713e-06
3.96573491318314e-06
-1.6694514392619e-05
-6.16346547828956e-06
8.89022458436716e-07
-2.10250984373114e-06
-2.62651705436664e-06
-1.58255681722357e-05
-6.83734941531079e-06
-6.45942849260365e-06
-3.05181092518463e-05
-2.15246449077226e-05
-3.48294471028243e-05
-1.1835696164941e-05
-8.0221414412457e-06
-3.03897704934382e-05
-5.8067265961534e-06
-1.59285826771367e-05
3.04585273736591e-07
-3.98696835672919e-06
-2.35068372483899e-05
1.56014766761129e-05
6.4160918614989e-06
-5.06621824334217e-06
-8.06704880635243e-06
-2.68977893436825e-05
-8.63217341546749e-06
-1.99017607738445e-05
-3.05714678104958e-05
-4.19906732246978e-06
-1.57881946227662e-05
-1.83531921074071e-05
-2.12499985653447e-05
-2.15171887841552e-05
-2.97501798926689e-05
-3.3788784871653e-05
-1.67392028115399e-05
8.32914191904024e-06
-1.67084088903668e-06
8.96079855383076e-07
-1.26341423866594e-05
-1.71979042756949e-06
-3.6622877268569e-06
-1.28329907151819e-06
-3.81439593805693e-05
5.60530140331668e-06
2.27244703728868e-06
-8.14783726315388e-06
-2.21643503238723e-05
-1.49976147465964e-05
-3.05034073216396e-05
-2.47856130856822e-05
-3.48714111492764e-05
-3.09219508117839e-05
-3.50527661160992e-05
-1.48967579582665e-05
-1.20443865184025e-05
-2.3384900212507e-05
-1.28095484424188e-05
-5.76249263370887e-07
-1.48318047675123e-05
-1.25338615898231e-05
4.11239545478259e-06
9.50896786696522e-07
-6.59959274803693e-06
-9.19060851728974e-06
-7.04635256473998e-06
1.49878066864055e-05
-1.40165592365982e-05
-1.83838633552991e-05
-4.40261085825651e-06
-2.95232322594422e-06
-1.6303513821478e-05
-2.71168207003698e-05
-2.80617959594519e-05
7.62191529440556e-07
-1.388367692916e-05
-1.74336504253008e-05
5.03088473785501e-07
-2.10226939104951e-05
-7.59534758301253e-06
-6.42883545280491e-06
-1.07496872110655e-05
-5.97061700462063e-09
-2.98545958070374e-05
-6.45577263639309e-06
-5.51865067635529e-06
6.70818250314324e-06
5.20003405926168e-06
-5.90981107875689e-06
-1.33530486907785e-05
3.9991450001852e-06
-1.9430545177102e-05
-1.53921288857437e-05
-2.85402163874312e-05
-2.39774652773173e-05
-2.97951600911993e-05
-7.6436328196789e-06
-2.86213614339557e-05
-9.25255246945472e-06
-4.71965910120777e-06
1.98821479723242e-06
-2.9521186327486e-05
-7.92284519085475e-06
-9.40729178935051e-06
-2.03585433495276e-05
2.11249232609847e-06
-6.68938569296583e-06
1.15746642805908e-06
2.93443972271462e-06
-1.49969540115511e-05
-1.20584921046937e-05
-1.10088687292337e-05
-1.03666344519877e-05
-1.01670899705054e-05
-3.36308863052183e-05
-1.28636155294622e-05
8.09894085090309e-06
-1.1291693994519e-05
-2.18789711141562e-05
-2.25520286454619e-06
-3.11485650208567e-06
-2.59558842761676e-05
-1.15012496589249e-05
-2.97865734974501e-05
1.60526678613977e-06
-6.06795900796762e-06
-2.9622220735895e-05
-1.96984215569418e-05
-1.07008252189785e-06
1.53169535753137e-06
-6.27462378254153e-06
-2.81015367527515e-05
-2.97178342012407e-05
-7.82271829802247e-06
-8.11312173598926e-06
-1.04656881979215e-05
-2.87622619514232e-05
-4.16646309567331e-06
-3.54727050542007e-07
-1.32363417090519e-05
-1.53372153398153e-05
-1.58968587472277e-05
1.44604997583803e-06
-2.10242910180966e-05
-1.46678774041622e-05
-4.98613047258491e-06
-8.29030892170745e-06
-2.36372967674005e-05
-1.23516027658784e-05
-1.53497527731127e-05
-1.27301403800059e-06
1.0193527012893e-06
-2.03662254348899e-05
-1.2301726154761e-05
-5.31684605229498e-06
-2.18854031381148e-05
-1.22252194602527e-05
-1.28803600751929e-05
-7.19579099819807e-06
-8.48876947238051e-07
-2.65416249595283e-06
-1.09498530229051e-05
-2.02338960501447e-05
-7.63833418482918e-06
2.12630019275244e-06
1.1171644874416e-06
-5.8058849852592e-06
-1.10343959611103e-05
3.46039243502806e-06
-2.4648248318926e-05
-2.14873839419399e-05
-1.62048828431634e-05
-1.145502876924e-05
-3.42452491151332e-06
-1.19204310451423e-05
-8.63129370732013e-06
-7.91727904563857e-06
-2.24183860822612e-05
-1.52979580094899e-05
-1.62663006290457e-05
1.59232509825081e-06
4.75966705777613e-06
-1.1460910977421e-05
-5.82637419160851e-06
-8.73778157580144e-06
-7.37771314511795e-06
-2.07441342963027e-05
-1.08042678294889e-05
-2.05553495041626e-05
1.57619572096451e-05
-1.54402790674698e-05
3.77556197551452e-06
-6.39348706609112e-06
-2.24203566666252e-06
-2.61314855493177e-06
-1.05030051302698e-05
-8.01112183231205e-06
-1.45223947167703e-05
-2.18473185512346e-05
-1.43409462553454e-05
-1.53756534826349e-05
-1.56014133808723e-05
-1.68893493244272e-05
-1.13251186507277e-05
-2.56097525628744e-05
-1.43130791634217e-05
-2.4091619365898e-05
-5.17754664250988e-06
-5.93632790688307e-06
-1.2391789102554e-05
1.18237463692159e-06
-1.78285845470405e-05
-7.74320389773287e-06
2.10834863518149e-05
-2.07844757799702e-05
-9.92579912097568e-06
-3.60219564152358e-06
-2.11593670551366e-06
-2.8106330299043e-05
-9.32970680476624e-06
-3.72828808608769e-06
-2.46662823805823e-05
-8.5175867134785e-06
-1.49265080493767e-05
-1.57787165775765e-05
-1.4249285358197e-05
-2.59712885041571e-06
1.39315314394571e-06
-8.75044095758031e-06
4.89986632613873e-06
-4.22786961025062e-06
3.15993358449005e-06
-1.67120924281817e-05
-9.59852877676039e-06
-9.93485149674812e-06
-6.36189278609536e-06
-2.18476776038584e-05
-7.3069227972004e-06
-2.45952081197414e-05
-2.4994296452813e-05
-2.55560949940693e-05
-3.05008767094528e-05
-1.48129267615298e-06
-6.16860427507172e-06
-9.46726477202794e-06
7.73032812659131e-06
-3.61647456013425e-06
-8.05479434096102e-06
2.27873044145631e-05
8.41282591229891e-06
1.77527693252128e-05
-6.5595921899924e-06
-1.3848053929569e-05
-2.54783812671682e-05
-2.12452262028972e-05
-1.21205572484084e-05
-2.29904377820517e-05
-2.50103701939954e-05
-3.01039607907685e-05
-3.06942071274913e-05
-8.31384386400435e-06
-2.73605104253351e-06
-5.21824802524216e-06
2.58518504808896e-07
-1.28170145637443e-05
-4.81135477639213e-06
-1.45612595218921e-05
-2.45810761863343e-06
2.40883914287772e-06
-1.12535980200103e-06
-2.64279269797448e-06
2.04460707781601e-06
4.11146879064954e-09
-2.20539286976539e-05
-1.68600192954352e-05
-9.56465445378264e-06
-7.81232852238313e-06
-4.13126419441754e-05
-2.71113981274216e-05
-2.54014662620764e-05
2.40097507001437e-06
-5.74244928004661e-06
-1.57502604157201e-05
-3.3975201492345e-05
-2.08049141057123e-05
-1.73522627273537e-05
-2.1272961881723e-05
-1.15556904882591e-05
-2.93719979535284e-05
-2.11791240752226e-05
-3.48980586540642e-06
-1.01866137676731e-05
-1.68546732003792e-05
3.79472467046265e-07
-1.12890227248111e-05
-4.84425951292599e-06
-1.70897683256522e-06
-9.36698432862764e-06
-6.40409848785005e-06
-2.40832566254782e-05
-2.46864041666441e-05
-1.83195525890094e-05
-2.98692086060197e-05
-3.53588459315399e-05
-1.74275395250203e-05
-1.07382893397357e-05
-6.99826918499968e-06
-2.05948652559909e-05
-1.79903743343688e-05
-1.04673198240602e-05
-1.27324744695724e-05
-2.78196537977429e-06
-1.79601441375925e-07
-1.81777233986763e-06
1.35206485602302e-05
4.87393076010702e-06
-1.63859583923423e-05
-1.64541729127699e-05
-3.74501334258718e-06
-1.20247739627718e-05
-2.08550696800379e-05
-2.13558960159512e-05
-1.92637585128591e-05
-2.14908134908378e-05
-1.38356398188179e-05
-1.99117561432892e-05
-1.00826395269094e-07
1.54457814914962e-06
-2.40604313991235e-05
-8.23606170402842e-06
1.60809766701345e-05
1.78768263466005e-05
-3.32926614175737e-07
6.47400268594986e-06
1.07387728270324e-05
2.67151000603478e-05
-5.15932158936163e-07
3.170540019663e-07
-3.5964760849171e-05
-2.75620419719149e-05
-1.64443034685597e-05
-1.27876741108657e-05
-3.0613007288954e-05
-1.96282087444613e-05
-1.26276346214385e-05
-1.74476891267209e-05
-2.28220789277336e-05
-1.61457847601689e-05
1.27484390069265e-06
-3.28298460178132e-05
1.31930272222706e-06
-1.62371443101636e-05
2.04132828373062e-06
-1.46803049396748e-06
-7.21962953907611e-06
-1.85507344535816e-06
5.51417437653264e-06
-7.07121959815055e-06
-2.75982796270768e-05
-1.75154041851273e-06
-2.61044326396316e-05
-2.5409304586654e-05
-3.76526938552514e-05
-2.98391651126283e-05
-1.76481846598628e-05
-2.05104422483948e-05
-2.56914368848607e-05
-1.644721849694e-05
-7.02431185099223e-06
8.60638898588668e-06
4.73333729862211e-06
-1.09365406720827e-05
-1.68649584153659e-06
1.61417363057638e-05
-4.30303653156074e-06
2.35449545235047e-06
4.23244566082181e-07
7.70097544713454e-06
-2.3157254703665e-06
4.05494071973223e-06
-2.05873217342779e-05
-1.47605627589192e-05
-2.39020194575963e-05
-2.7877673436287e-05
-3.43077897224019e-05
-3.78116869525233e-05
-3.51950552215272e-05
-2.07503175616116e-05
-3.19247370059064e-05
-1.88198270622261e-05
9.08493183319961e-06
-1.32462567185971e-05
5.60413543184998e-06
-1.25767664151478e-05
1.49691159626093e-05
-8.32030275865975e-06
-1.90760083996491e-05
1.38030090697779e-05
6.96588785190392e-07
-5.01722418735003e-06
-3.32017828560156e-05
-6.83938455852533e-06
-2.9673168193596e-05
-1.71007125269509e-05
-2.26936361470946e-05
-5.53480793904682e-06
-1.06273402249711e-05
-2.52030565963985e-05
-1.50856155457806e-05
-1.35193574664195e-05
-1.18363017811322e-05
-2.00167178790741e-05
-2.55758766051974e-05
3.87316032318628e-06
-1.65350601061744e-06
-4.12403899593668e-06
-2.82440015473879e-06
-1.76880653709948e-06
-1.14439393941018e-05
-3.86458401081088e-06
-4.90566052203936e-06
-4.5130743643271e-06
-1.91791768032145e-05
7.4775731548504e-07
-1.61734129252395e-05
-1.04075044140543e-05
-3.15458217388954e-05
-6.6907329929899e-07
-7.77322388426701e-07
-3.92647370963877e-05
-1.92277663939696e-06
-1.23803110428407e-05
-2.03778468537062e-05
3.93641652599734e-07
-1.5265281127567e-05
-1.00209224890705e-05
3.15905783388795e-06
-1.46138409843362e-06
-2.51985296387232e-06
-1.83130237468684e-05
7.13311319982521e-08
-6.85206295603314e-07
-1.9738128061007e-05
-1.71505188784808e-05
-6.78904200026596e-06
-1.71417026877621e-05
-2.01789311296001e-05
-2.31328291062782e-05
-2.06084052972657e-05
-2.73620702338535e-06
1.52372162586561e-06
-1.97344723416761e-05
-2.37209997656139e-05
1.19039665156291e-05
-2.46465842223512e-05
-1.68477081308848e-05
-1.14007682097467e-05
1.65830694196411e-06
-3.98077832093518e-06
-8.8602356861645e-06
-2.33895533021786e-05
-2.36080721416266e-05
-7.85027524041922e-06
-1.3741224597295e-05
-1.90314762263243e-05
-8.83001538215541e-06
-1.9445041628061e-05
-2.78026893764363e-05
-2.55928168871895e-05
-2.5306881659829e-05
-2.05921197711366e-05
-3.51805587413518e-05
-1.7928137340672e-06
-1.27195804581246e-05
-9.03466438191625e-07
-1.58245678933206e-05
-1.4809632510334e-05
9.23373121673243e-06
-1.84469065857924e-05
-2.90779800301934e-05
-7.46447426152385e-06
6.23916788473141e-06
-5.74398640864433e-07
-6.78636974825056e-06
-5.60706288173597e-06
-2.09336011501907e-05
-3.35232235360418e-06
1.32725791064356e-07
-2.19436659910841e-05
-1.4381380377328e-05
-2.20591248081779e-07
-1.44721357425906e-05
-3.0359191613389e-05
-2.48825180476688e-05
-1.98322865931727e-05
-1.31775346643241e-05
-9.6489835145784e-06
-9.60084891310343e-06
-2.02237173129809e-05
-1.05990751204501e-05
-1.6519953882455e-05
-7.73399971285353e-06
1.26410118790151e-05
1.41504002827899e-05
-1.49239882193943e-05
-4.28019422858749e-06
1.52717789985565e-05
-1.08421683946386e-06
-1.13800742366038e-05
-2.69757308245032e-05
-1.8304950230883e-05
-6.83952257784259e-06
-2.23267365351158e-05
-2.90621589522564e-05
-1.47830511853532e-05
1.52724117191235e-06
-1.13466276294291e-05
-1.05964460896904e-05
-1.38533248510874e-05
-2.09880514688687e-05
-7.32043462365737e-06
8.23310376609583e-07
-9.68518946236027e-06
-2.50496012230519e-06
-3.13482797048266e-07
-9.58728656136135e-06
1.63740741902957e-06
-1.3377328961941e-05
-1.095613771551e-05
-2.51380318342851e-05
-1.99648661411422e-05
-2.27701033962594e-05
-1.85304021089205e-05
-2.3910101791744e-05
-1.68251602565161e-05
-2.35449801968105e-05
3.3801912546302e-06
-1.80025606314362e-05
-2.01699116461009e-05
6.63255460438281e-06
-9.91412358999445e-06
-6.23565946674646e-06
-1.25558101087443e-05
-1.77776192413678e-05
-1.01166885565419e-05
-1.70168015051807e-05
-1.67923869280436e-05
-1.66748129584318e-05
-2.11035743198332e-05
-1.54856317060295e-06
-1.13194697449024e-05
-2.07900150866116e-05
-1.76116289815815e-05
-1.38379992484221e-05
-1.23710947565842e-05
-1.73605105794376e-05
-1.85925071162047e-05
-6.00306549402821e-06
-6.47261018337146e-06
-1.87768336847964e-05
-2.48611512526843e-05
-1.09304732041348e-05
-1.38617102908224e-05
-1.29672824557492e-05
-1.56969796134526e-05
-1.127349196783e-05
-1.37185931919127e-05
-1.04838036677834e-05
-8.56557418737918e-06
-8.40132274986285e-06
5.23554662225541e-06
-3.02483080211004e-06
7.863386509887e-06
-1.98297990438926e-06
5.87058863396595e-06
-1.16183295031835e-05
-2.65830690271085e-05
-2.4202723294553e-05
-3.67846821038678e-06
-1.82826465662547e-05
-2.76409413977591e-06
-8.06730027421909e-06
6.01492161990902e-06
-3.96526521039943e-06
-1.49176346791529e-06
5.32627683658918e-06
3.79745229720479e-06
-1.21707432107159e-05
-1.21360390913756e-05
-8.02804248696872e-06
-6.8889764349736e-06
-5.62118600460046e-06
-2.63319420967539e-05
-2.71455924279331e-06
-6.15342618271621e-06
-1.79226737858799e-05
-2.34311106671467e-05
-2.12304110517307e-05
-2.9654075388302e-05
-2.15250832495583e-05
-1.72659606469127e-05
-4.84084046265698e-06
1.59202795050424e-06
8.77406484832959e-06
-2.04041550851383e-05
-1.87734111032701e-05
-1.7190901603355e-06
-1.01050746406377e-05
7.28402258478471e-06
-8.01299399718496e-06
-1.54274097625412e-05
-1.50190552506837e-05
-3.17985796407384e-05
-1.37655210895508e-05
-2.15972487082659e-05
-2.89963458743958e-05
-1.01743355365945e-05
-2.19838396633058e-05
-2.64675602173034e-05
-5.3878861376381e-06
-3.03981556336414e-07
-1.00252341495597e-05
-9.30934392706863e-06
-2.05197523615714e-05
-9.11086128008732e-06
6.96232322736226e-07
-1.94531833684537e-05
-1.68095457188396e-05
6.80968988556804e-06
-2.33047359367836e-06
-1.85204084735894e-06
-1.16060077201719e-05
7.81948392940347e-07
-1.01264017087135e-05
-3.30206339234292e-05
-3.54628044599783e-05
-2.51168850911447e-05
-1.60558770629237e-05
-1.94435733822961e-05
-2.49270468154038e-05
-2.49993721026098e-05
1.34313968197062e-06
-1.38777967732264e-05
-1.32598109201645e-05
-3.93867482164755e-06
4.64288269006939e-06
-2.68722831658754e-06
1.13555175556375e-05
1.65203858651742e-05
1.51261647763809e-05
-1.69486750503469e-06
4.84704756625826e-06
8.13002760861023e-06
-9.72916693514299e-07
2.82667725770337e-06
-1.44240429243058e-05
-2.39274500073569e-05
-9.74343426644838e-06
-3.04294916104397e-05
-3.98061234310165e-05
-2.28308178396104e-05
-1.66872540780981e-05
-2.69283574778923e-05
-5.97570787942988e-06
-1.69803855396662e-05
-3.23047565567406e-05
-5.74715914968464e-06
1.28529519451892e-05
-4.64960920282576e-06
-1.12510686898505e-05
1.60203163688445e-05
-2.35715447357748e-06
-5.03646296692423e-06
-4.79584368195153e-06
7.47748060775821e-06
2.97548183999629e-06
-1.59574303541994e-05
-1.92486248005593e-05
-1.36361031610366e-07
-1.05200086442097e-05
-3.11016348029986e-05
-2.76330090622696e-05
-3.68335584888036e-05
-1.63625725037167e-05
-3.10023764133492e-05
-3.67478923405548e-05
-7.8715922799511e-06
-2.61139799352188e-06
-9.0786140822342e-06
-1.20927392827394e-05
1.06178782694702e-05
2.10206755694462e-05
8.85163164362268e-06
-2.8231438375694e-05
1.61568185498002e-06
1.95978347482754e-06
-1.2235398836645e-05
-3.31544073816872e-05
-1.74454228036677e-05
-1.23485567585382e-05
-1.7160113536051e-05
-1.71372874762473e-05
-2.39502751186172e-05
-2.85469192030634e-05
-3.13065641147921e-05
-1.54338867725168e-05
-2.80076097768017e-05
-2.02162127413923e-05
-1.05870453026088e-05
5.31699891240915e-06
-2.92499430661561e-06
-8.01973119800057e-06
-1.05895075828041e-05
-1.09539419898979e-05
8.51768572519289e-06
-1.95013978315403e-05
-1.21292269781784e-05
1.32850962922879e-05
-6.76499371812741e-06
-2.52741843305375e-05
3.87827218974173e-06
-1.70297877871565e-05
2.53543826670893e-06
-3.14468576985985e-05
-2.74842718447433e-05
-5.98514599163489e-06
-8.17015312812432e-06
-2.43375684562253e-05
-2.43417497547574e-05
6.39392642332615e-06
5.93145836070921e-06
-1.40495137970441e-05
-2.12179931888475e-06
1.51823676925969e-05
8.49519273874689e-06
1.48052010186283e-05
-3.31363284835335e-07
-1.893618288267e-06
-3.34243570653004e-06
-2.74562479897535e-05
-1.15902460576023e-05
-1.27850517019531e-05
-6.41780519373386e-06
-3.72792252634204e-05
-2.37771902554076e-05
-3.53376829745734e-06
-4.11161011393231e-06
-1.46167838845494e-05
-2.22723112634606e-05
-1.21249106924258e-05
-1.01792227717519e-05
-3.35613813943843e-06
-3.40957693141437e-06
1.2185985905506e-05
-3.95941422837463e-06
3.40143460120864e-06
-2.79625218900382e-06
-2.00252906345525e-05
8.72529652557437e-06
-5.25454415575122e-06
-1.19766342934531e-05
-8.00684612383131e-06
-2.80388152926847e-05
-1.46629434787768e-05
-1.29095304746431e-05
-2.56692898992799e-05
-1.72018966253348e-05
-7.90783015507615e-06
-1.51570619049559e-05
3.34871136384729e-06
-2.92564792184583e-06
-1.00773401416572e-05
-1.53386690945188e-05
-5.29304018364935e-06
2.62393970194637e-06
-1.14399092141331e-05
-2.41867514948543e-05
9.26287489262649e-06
-7.7534728241309e-06
-7.69621975379964e-06
-1.90983343974061e-05
-1.70842268500897e-05
-4.14688927013247e-06
-1.86458572582058e-05
-4.79521901351485e-05
-3.68027049668486e-05
-3.06010403577586e-05
-1.93019022424941e-05
-2.56535824240557e-05
-1.04087142348595e-05
-9.70743292491499e-06
-2.0894409464179e-05
-2.24715752216926e-05
4.9861150546771e-06
-3.69979383913212e-06
5.69440612777565e-06
-2.61921784330517e-06
-1.789244005027e-05
-2.71640160825103e-06
-1.6366412475207e-05
7.49076362313526e-07
1.01483885600822e-05
-1.8058893707337e-05
-1.8523895098676e-05
-3.88269362516774e-06
-1.6948531712802e-05
-2.4974533433427e-05
-1.72637915691178e-05
-2.96957025019445e-05
-2.65428572403524e-05
-1.65223650676025e-05
-1.69906969060955e-05
3.35912081082138e-06
4.86636185430532e-06
5.80451804174747e-07
-4.26158087647635e-07
6.3293594468929e-06
3.48987846500619e-07
-2.11533515197104e-06
1.41202342389174e-06
-7.23077952719645e-07
2.25866525732296e-05
-4.48000600083628e-06
-1.64727279676306e-05
-2.30559616630229e-06
-1.56055935706077e-05
-2.67343872093596e-05
-7.82455962568997e-06
-2.76012403368177e-05
-1.67795052496972e-05
-2.40939865389008e-05
-2.12145819966192e-05
-8.00125554237245e-06
-5.66027044872061e-06
2.76920403035192e-06
-1.52809576035087e-05
-2.24734486777219e-05
1.05382564717379e-05
8.03673861219696e-06
-8.34351432341758e-06
-1.24625694369154e-06
7.41225115069706e-07
-3.25776663718379e-05
2.16940434652489e-06
-2.52190757956289e-05
-8.25530355409005e-06
-1.3864058508759e-06
-2.6883560382065e-05
-1.89176575224058e-05
-2.14597230755935e-06
-1.17937517902578e-05
-1.41427933559726e-05
-1.6049168260633e-05
-2.12371589992078e-05
-4.81063415671231e-06
-2.59579855348341e-06
-1.85077787936223e-05
-2.14816493545919e-05
6.8707060637955e-06
1.28776557165487e-05
-1.26641117151949e-05
-5.64610563254934e-06
-1.32923577247745e-05
-1.05999012786309e-05
-1.08866553862686e-05
-1.17312588150735e-05
-1.4229637107197e-05
-2.16488099249802e-05
-3.0531039535982e-05
-1.83250513359319e-05
-2.89697273247848e-05
-1.37802304110501e-05
-1.06410383330344e-05
-2.59504780068707e-05
-1.85631605089558e-05
-7.42409179615782e-06
7.46462532489491e-06
-1.49209366872217e-05
1.39002509575234e-06
-4.29048713066599e-06
-7.09491054657692e-06
4.42740686771631e-06
-2.25583467020711e-05
-7.64234441684425e-06
-8.41809737269512e-06
-1.73641569038862e-05
8.00878742543658e-06
-1.44191563912869e-05
-1.78261298794797e-05
-2.74152875140341e-05
-1.76979329416394e-05
-1.92610993585696e-05
-5.31022591505556e-06
-2.64326121859655e-05
-2.51619101400552e-06
-4.33777014325089e-05
-7.66752015043355e-07
-2.62035923859574e-05
-2.15371680894624e-05
2.57670497091211e-07
-1.44739888496167e-05
-1.58128584445719e-05
-5.34089832458319e-06
5.68297520677809e-06
-9.4971222020791e-07
9.92317030158562e-06
-1.51992310479089e-05
1.19639241482826e-05
-1.28080183689734e-05
-1.20763092473547e-05
-3.29076227145157e-05
-2.12591343946045e-05
-9.42259760039541e-06
-3.04908529315302e-05
-2.96421647558822e-05
-2.63449990685626e-05
-2.0387550895e-05
-2.01993872333167e-05
-3.33274506903745e-05
-1.20583579287204e-05
1.00206497155877e-06
1.19117734955462e-06
-8.22801281723416e-06
-5.02686798873974e-06
3.41349867673483e-06
3.22246919558361e-07
-2.64348221075532e-05
6.16518286966921e-06
-4.99878254992561e-06
-1.2744179950384e-05
-2.37637068712207e-05
-1.08408889221152e-05
-2.00035091093698e-05
-1.84306979766815e-05
-3.06847014650792e-05
-2.99394991175087e-05
-1.43726337118039e-06
-4.97915157131729e-06
-3.52505571712958e-05
-1.87999173816451e-05
1.07402269216904e-05
2.21391626194517e-05
-1.47926442315444e-05
-2.84171118670267e-05
3.11171742228685e-06
1.78645889858683e-05
-4.73912103763703e-06
-1.56394453258692e-05
-1.35202665706605e-05
-3.68179475759729e-06
-2.33113678801536e-05
-4.09448626838019e-05
-3.08772032791501e-05
-1.86242179167776e-05
-3.33209167221783e-05
-4.27918429253996e-05
-1.39747434109793e-05
-2.5337000473404e-05
-7.53356987973996e-06
-3.46569210799925e-06
-1.83120361470562e-05
-3.39412521178903e-06
1.26185391385041e-05
2.68165951355434e-06
-9.92781093805864e-06
1.92235064294167e-05
2.05580049986578e-05
-2.95616802512966e-06
-1.26619257577756e-05
-1.8569449016172e-05
-3.22357067807524e-06
-1.39389012066817e-05
-3.12083256321037e-05
-4.43493585846073e-05
-1.42875924435072e-05
-1.83117725082225e-05
-3.4685294487859e-05
-3.93758845248575e-05
-1.21920749029645e-05
-9.33205588385845e-08
-5.01444605382614e-06
4.65670776024992e-06
2.13718745230165e-05
2.18829026439143e-05
1.67263894960604e-05
-5.90982350401665e-06
6.40490525364527e-06
2.99185134641077e-05
4.42029901094096e-06
-1.31517835836223e-05
-2.1756521639035e-05
-2.51184952791628e-06
-1.43984793679358e-05
-3.3776374941368e-05
-3.47709953277864e-05
-1.35932378442808e-05
-1.88513444677333e-05
-2.77959596482437e-05
-2.47994134974489e-05
-4.05393692797686e-06
5.48171130101608e-06
-2.72188529120808e-05
-1.01022472316278e-05
-5.32253798339832e-08
1.39755981703306e-05
4.7166546990543e-06
4.74864775475883e-06
-1.41314927240434e-06
7.27701110672704e-06
-3.16331665331235e-06
-2.76016400486868e-05
-2.34902812305122e-05
-2.99921649992846e-05
-1.18052638989861e-05
-3.78248105920696e-05
-4.33257076032764e-05
-2.53968086944339e-05
-2.06807590495556e-05
-3.08124040298466e-05
-1.50448692748293e-05
-1.7340519336119e-05
-6.31364067911758e-06
-7.04213479774556e-06
-2.00647594776308e-07
2.33381979656592e-07
8.59396937465968e-06
1.4768328024552e-05
-3.63457956209755e-06
6.49482145430535e-06
9.00440530980346e-06
9.96625334860238e-06
-1.77149726537727e-05
2.96555788142341e-06
-1.70015053630827e-05
-3.24408640456387e-05
-2.62847287072887e-05
-3.9495758144534e-05
-2.93198727473449e-05
-2.66199664980059e-05
-2.29737104790421e-05
-3.5202973695291e-05
-9.84197966472057e-06
-6.92823511454729e-06
5.06218060091995e-06
2.16287725743831e-06
-3.66757291507209e-06
5.3198774870061e-06
-1.2121840326134e-06
1.08495223072795e-05
5.76655671245163e-06
-8.65028415834564e-06
-1.9635037393225e-05
-2.62340426491269e-05
-3.17477595779225e-05
-2.77463665767065e-05
-2.3459896119655e-05
-3.82337508388448e-05
-2.78118464937342e-05
-3.1597218645023e-05
-3.14240537905533e-05
-3.15742653080293e-05
-1.08913647717288e-05
9.05303451385552e-06
3.2279463939623e-06
-6.07803306619761e-06
-4.90420625657178e-06
6.94161209722226e-06
2.61341874162428e-05
9.90330301532088e-06
4.85184566567906e-06
-1.36840658118066e-05
1.27127329387497e-05
-8.41204455540207e-06
-2.82522003661423e-05
-1.80477874103012e-05
-2.03004029417459e-05
-3.63231666642762e-05
-3.60563787525881e-05
-5.03875686820655e-05
-3.10634906417572e-05
-2.36062986633947e-05
-1.06371886033165e-05
-1.86682494410674e-05
-4.26914362426727e-06
-5.92752365846311e-06
4.2692942371571e-06
2.10702982031907e-06
2.05866573163708e-05
2.343752575813e-06
-3.46435527487563e-06
3.72340432245205e-06
7.06787755141643e-06
3.45000978456085e-06
-1.53063361091142e-05
-1.07161133455772e-05
-2.04787780230794e-05
-1.72444368110801e-05
-3.33541643799934e-05
-2.8083900468887e-05
-2.83268854064912e-05
-1.19134857071387e-05
-2.45658018242207e-05
-5.66250156189641e-06
-9.6359119726342e-06
-1.7794149093158e-05
-4.10361236657432e-06
-5.4274001951671e-06
-2.7212563706172e-06
-6.96210099324978e-06
-5.55906621526214e-07
-5.60115801454336e-06
3.182494304224e-06
2.54157555941704e-06
1.2188857527023e-05
-2.664051004266e-05
-2.75651218508343e-05
-4.02158314215321e-06
-1.94109147112444e-05
-3.97592829037716e-05
-2.38112132673097e-05
-6.04950042608513e-06
-4.24628946899078e-05
-1.60713401285398e-05
-2.14259301834111e-05
-2.066284119492e-05
-1.78659682674007e-05
-6.55478798943119e-06
-1.74304039430198e-05
1.2212339494249e-05
1.49036339805491e-06
-8.88828461560783e-06
-1.41712135798583e-06
9.62648195520995e-06
6.10404362072296e-06
8.46312794050647e-06
3.25800550501111e-06
9.84025128030041e-06
-1.54229974936322e-05
-1.8845465203562e-05
-2.84439491149374e-05
-2.30486618602581e-05
-7.35508716684756e-06
-1.60612895589972e-05
-1.83545796162477e-05
-1.13167484825613e-05
-1.45751522210221e-05
-1.34024434808164e-05
-1.46080288238574e-05
-1.23669621630271e-05
5.78202553956336e-06
2.70374700721239e-07
-1.48480379949714e-05
-5.68051466350366e-06
-7.97588295586104e-07
-1.41921758206903e-06
-8.56627827993716e-06
-1.16461095423656e-05
-1.16954083333129e-06
-1.6756871775248e-05
-8.96822545090923e-06
-3.80139099537265e-05
-2.91686206898202e-05
-1.73663481256828e-05
-1.46789868963334e-05
-2.11297963896014e-05
-6.08066646879193e-06
-1.25534838034737e-05
-2.45997769963483e-05
-2.39758184933041e-05
-2.30968653650769e-05
-1.22246289027964e-05
-4.69730195648703e-06
3.54068233440355e-07
-1.36240520086455e-05
-1.06735816629485e-06
1.89905951748176e-05
6.56058767164727e-06
-7.81413330476007e-06
-3.44036360290938e-05
-1.88116690555537e-05
-6.85837243230856e-06
-1.29806193548156e-05
-3.51173714358707e-05
-2.39192613777244e-05
-2.74339715196299e-05
-2.21060507455006e-05
-3.17411686011815e-05
-2.52829877540145e-05
-1.13077182044017e-05
-3.38313451969222e-05
-2.89613640568587e-05
-1.88614357908978e-06
6.39353760722181e-06
-8.79889839007899e-06
1.43807334873305e-05
7.41544285861928e-06
-1.08159122841893e-05
2.12424545726218e-06
2.55472353836472e-06
6.08187234695769e-06
-2.24036701836181e-05
-2.1648342847838e-05
-2.1170921503195e-05
-1.77785276338868e-05
-1.46077655378756e-05
-1.89290647064666e-05
-1.7300184079851e-05
-7.47883494087611e-06
-5.81236634098358e-06
-2.18309481323003e-05
-1.05105215877558e-05
-2.89279909072105e-05
-8.4442685257034e-06
-1.34133261192677e-05
-1.0885295479734e-05
-1.55463277175435e-05
-5.24330772621545e-06
-8.03491315309429e-06
-2.46009775376426e-06
-2.30131201636162e-05
-6.51410443332704e-06
1.42960859831826e-05
7.29844000980574e-06
5.09796091000363e-06
-8.15554794087077e-06
-9.35442990232286e-06
-9.70417125191191e-06
-1.1813934962991e-05
-2.43149377454745e-05
-1.04163108567623e-05
-4.64693373167402e-06
-1.55709710930741e-05
-2.91117138451376e-05
-3.35331227557117e-05
-6.64562801882004e-06
-2.16063535842295e-05
-8.64224055264532e-06
-2.15180379288076e-05
-1.48509593435777e-07
-8.24545359008963e-06
-2.1889301632529e-05
-1.85643699986742e-05
-1.03942305515655e-05
-1.75996692195291e-05
4.99572533324076e-06
-3.26587426921481e-05
8.55341755572091e-06
-1.05859858008676e-06
-9.63800966166397e-06
-8.77827359419961e-06
-1.45710518377662e-05
4.01145014010655e-06
-6.82883345425708e-06
-3.89968590157666e-05
-2.04928652346014e-05
-5.52853991890778e-06
-8.90997265465736e-06
-2.24998400582189e-05
4.88209030753186e-07
-8.12267592989151e-06
-1.16813171696209e-05
-7.95509768523508e-06
-3.51398332917638e-06
-2.43571519487894e-05
-1.54566482542995e-05
-5.20059076539543e-06
-1.72845924392837e-05
-1.41296313354876e-05
-5.37850125473815e-06
-1.01996784529706e-05
-1.73546430427246e-05
-1.05220719878442e-05
-1.16311933280846e-05
-6.08760218385359e-06
-4.23851657133847e-06
-3.50805212846146e-05
-2.1063316279939e-05
-6.48704693260817e-06
-7.37298307991197e-06
-2.57743477016332e-05
-7.57463720944171e-06
6.99754497270333e-08
-1.51553302981272e-06
-1.00542829619967e-05
-1.78762764594723e-05
7.78686443065545e-06
-5.24779239664199e-06
-4.9497066872878e-06
-1.87558439390064e-05
8.71270111588644e-06
-1.10401631105675e-05
-8.77024446837593e-06
-1.04054250770177e-05
-1.10157969823971e-05
-5.92232334075506e-07
-1.65770591722872e-05
-1.46544318812509e-05
-1.96685471012778e-05
-2.34261924687644e-05
-2.60104610288256e-05
-7.86194154227168e-06
-7.87732582424339e-06
-3.4698926378847e-06
-3.30646063170523e-06
-8.20461633056044e-06
5.56214442691773e-06
-1.10579645106627e-05
-1.97808683793943e-05
7.76428817561707e-06
-4.57534170308377e-06
4.07333588861508e-06
-1.77166693694507e-05
-2.6523136834099e-05
-2.5852011496969e-05
-1.70016187686898e-05
-1.28242378409163e-05
-7.37244887290619e-06
-9.34707062928908e-06
-2.00770676447661e-05
-1.02189354216647e-05
2.95166225288129e-06
-2.59269988313924e-05
-7.04729410317702e-06
-3.31997105588204e-06
-2.05512678094725e-05
-1.03285473410626e-05
4.31763706652265e-06
-2.45962908126939e-06
-3.52238916397181e-07
-2.8399472488997e-06
1.28221387064236e-05
-1.27432992967166e-06
1.44778839297537e-06
-1.45852460822729e-05
-1.34136599463442e-05
-2.09947979143554e-05
-2.00850419640438e-05
-1.94176698672328e-05
-1.59811630829252e-05
-2.5191965619559e-06
-1.15963201130011e-05
-2.35673089880598e-05
-2.35315513839688e-05
-1.57044117760943e-05
-6.62307431711935e-06
-7.64568060343985e-06
-2.44596863727211e-05
1.04527482738827e-06
-1.68879277113815e-06
-4.53189014945649e-06
-1.6777528034584e-05
-5.04026918114159e-06
7.51263370139022e-06
-2.60662227629925e-06
-1.17448641549509e-05
-7.46437030430072e-06
4.26945056257795e-06
-1.18301834309012e-05
-2.20019225215828e-05
-1.1476132819145e-06
-1.87989858805251e-05
-1.51188245774157e-05
-2.77363161171214e-05
-3.35410694140238e-05
-1.83553637925574e-05
-8.82138475665368e-06
1.25950926687714e-06
-2.86820793136144e-05
-1.22376379354751e-05
-2.99850462323499e-05
-3.50142159015116e-07
-3.13653290933699e-06
-1.38964102033786e-05
5.53513188246526e-07
-7.80812336628682e-06
4.70507549477414e-06
8.27151278223245e-06
-4.67096979163055e-07
-4.59825352956292e-06
-2.96225209076401e-05
-9.52234235671366e-06
-1.97405487505607e-05
-3.36496066019736e-05
-1.79166570708193e-05
-5.08211524636305e-06
-5.16551552705568e-06
-8.77131895956343e-06
-7.89543306639487e-06
-2.57485052423027e-06
-1.11570454626061e-05
4.20784606100032e-06
5.12620207686866e-06
-8.34049156950385e-06
-4.60974861424058e-06
-2.57260449836175e-06
3.54073441301507e-08
3.42373736871297e-06
-5.51490680804519e-06
1.0833022460572e-05
-1.09711830975558e-06
-1.95983087839158e-05
-1.71520369396468e-05
-1.54649813982443e-05
-1.18893660504728e-05
-2.17893935235436e-05
6.76080734198657e-06
-6.55512589323861e-06
-8.85918708431243e-06
-1.23799499397332e-05
-7.63126998053142e-06
-2.60129169024106e-06
-1.00123799555108e-05
-2.95348838653544e-05
7.06326068219939e-07
-1.87956171300553e-05
-1.91593840113584e-05
5.5734110269084e-06
-8.73235080744749e-06
-6.86557356078499e-06
-1.1254166518829e-05
-1.91699857193158e-05
-2.28180268184741e-05
-2.13731562062444e-05
-3.02355025743817e-05
-2.65333513228126e-05
-2.57307012417013e-06
-9.75013357730002e-06
-2.87048596458759e-05
-1.39050232623998e-05
6.76919422421011e-06
-1.92634709090226e-06
-1.17015987069065e-05
-1.65169036068353e-05
6.44116363425817e-06
2.93765843647926e-06
-1.40468394343749e-05
4.35394985174204e-06
-3.41061332916631e-05
-1.6928109381585e-05
-1.16128282955194e-05
-1.01358084409569e-05
-3.4949583062474e-05
-4.03690679385913e-06
-3.55874748231624e-05
-2.39707604118511e-05
-3.12128235719293e-05
7.18377771364384e-06
-9.09880141550667e-06
-2.1409455758876e-05
-8.70641702401787e-06
3.4480113500832e-06
1.24132784827577e-05
5.45904322764344e-06
8.20906917849728e-06
7.72941160704985e-06
7.76638640979253e-06
-1.23989364090798e-05
-1.73269657271082e-05
-3.63811461414307e-06
-2.05997974617553e-05
-1.26433730057787e-05
-1.43787748536564e-05
-2.72321468696263e-05
-1.14519998419901e-05
-2.99347536927353e-05
-5.58719423738631e-06
-3.98454601592805e-06
-2.30899302635035e-05
-1.18007813432192e-05
-2.97995696467212e-06
3.4462725844613e-06
3.85543114159226e-06
-3.89645213556428e-06
4.06795636777042e-07
-2.98394243801987e-06
-1.76150220327943e-05
-1.11647451270567e-05
-1.81080423165344e-05
-2.25324941665051e-07
-1.87299400420929e-05
-3.23882314736799e-05
-8.40236705659646e-06
-5.55958498802742e-06
-2.47151815271834e-05
-1.84845568588155e-05
-1.30841182111606e-05
-2.50435046699709e-05
-1.61788111498788e-05
-3.12752389416633e-05
9.36796982345739e-07
-1.11671697837744e-05
-1.58966694409461e-05
-2.76633755488961e-06
-8.23194288756702e-06
-3.06840010256565e-06
1.13590134619346e-05
-8.10026011143014e-06
-5.5234648218787e-06
-1.78509042739049e-05
-1.53454779227449e-06
-1.47700666270639e-05
-2.0778520376392e-05
-1.27714926259265e-05
-1.34338804655604e-05
-1.93775830246119e-05
-1.98231412753043e-05
2.1011611777634e-08
-1.84019972492219e-05
-2.59606894432323e-05
-1.76724415131782e-05
-2.02898606819833e-05
-2.40195876940251e-05
-2.23041300949707e-05
-2.09444408366311e-05
-1.914338365813e-05
-4.55449861662325e-06
-5.85156122406814e-06
-1.10274632863627e-05
-1.78167825466853e-06
-5.82746878250443e-06
-1.14575394542863e-05
9.09016206108008e-06
-5.38080196806763e-06
-4.62757001305041e-06
4.46849590987036e-06
-2.15725177856523e-05
-1.97178898623348e-05
-1.10427883836762e-05
-9.17172446534906e-06
-6.68916984338633e-06
-2.31165847478213e-05
-6.39227840464805e-06
-1.46867328288579e-06
-7.48929312059088e-06
-1.03553330121922e-05
-1.60655661747925e-06
-1.62977740335982e-05
-1.46006974023101e-05
-1.28553726329956e-05
-2.46352811394408e-05
-1.4020754864472e-05
-2.00928616651194e-06
-2.48429604159372e-05
-1.57505923642926e-05
-2.78122549350687e-05
-1.25371456009235e-05
-4.43301294502251e-06
2.35920507294007e-06
-3.96678746884339e-06
-2.80638651407935e-05
-1.49913722030025e-05
1.27611909616602e-06
-8.93928218422152e-06
-1.3574995639465e-05
-3.89881361207814e-07
-8.38842804676466e-06
-1.21990556503395e-05
-9.17805474966889e-06
-6.14886956438252e-06
-7.20621659801899e-06
-4.99942039974327e-06
-2.81060329863682e-06
-2.96461836212012e-06
-1.07368919475381e-06
-7.20715823704732e-06
4.86122119517563e-07
-4.73334412372466e-06
1.5668919551327e-06
-4.23035528729805e-06
-9.92908968166317e-06
-1.77742661840962e-05
-1.68207357885376e-05
-2.13684544449991e-05
-6.11942004176945e-07
-9.52828805391427e-06
-1.14533714572673e-05
-3.04413325062404e-05
-1.33704247321383e-05
-2.17849920586896e-05
-2.73881234792731e-05
-7.21438591296821e-06
-2.83918302992179e-05
-4.77669193947347e-06
-1.23001167877846e-05
-2.14309022719018e-05
3.27016598633497e-06
-1.79718132461578e-05
-6.20465535959128e-06
-7.08819060013004e-07
5.26178616110789e-06
1.18589233762359e-06
7.22134351437047e-08
-1.49978174955265e-05
-1.51509379224271e-05
-1.96928100724672e-05
-3.15797386432761e-05
-1.09150991441481e-05
-2.22108652985051e-05
-2.72916658534311e-05
-2.17218852959139e-05
-1.92254364566079e-05
-1.34356657026733e-05
-1.88900890953701e-05
5.6122608338394e-06
-4.6252701630449e-06
-8.19509900841142e-06
-8.18476364344993e-07
-4.67879063392565e-06
8.1795431177154e-06
-8.39554952050158e-06
-1.29233421732632e-05
-2.66392611438296e-06
-1.63614106080453e-06
5.92233256975954e-06
-1.09929844444573e-06
-2.29218657929184e-05
-2.66221248083221e-05
-9.60560559870601e-06
-1.6562028180779e-05
-2.86413580231857e-05
-2.01593015238702e-05
-1.35085789987054e-05
-8.41773006989569e-06
-1.49308537050397e-05
-2.72139858510582e-05
9.00979733403587e-07
-9.95529768711179e-06
-4.97376855110323e-06
-4.00790315056753e-06
-3.68526849075254e-06
-1.00999864965504e-05
-1.54742436978458e-05
-4.16694645478905e-06
-2.22524428759344e-06
-1.48750410940081e-05
-3.24413787202662e-05
-2.33180224144063e-05
-1.09282168905611e-05
-1.87424417343353e-05
-1.28634001727706e-05
-1.13192554158294e-05
1.43934107163613e-06
-1.02562468005126e-05
-1.39314373163521e-05
3.92649963887095e-07
2.11293351850239e-05
1.23522436444621e-06
-7.31612772285841e-06
7.15508276210428e-06
-1.15298242143299e-05
-2.04649901386703e-05
-2.12451986189778e-05
-2.65402216874238e-05
-3.2064493322123e-05
-2.77121828791412e-05
-1.6485839059673e-05
-3.88828821700708e-05
-1.99203167370022e-05
-2.28474227322946e-05
-1.73060324972821e-05
-2.1613369354956e-05
7.76387229787145e-06
-1.47562001099214e-05
-6.56812725751871e-06
-1.62764832397003e-06
-3.29091414541608e-07
-9.65053973811924e-06
-1.52024124135974e-06
-8.44469510830895e-06
-1.12064836231611e-05
-6.73484941295868e-06
8.84887601200368e-06
-4.38714883700856e-06
-2.2975109322879e-05
-2.22534104131373e-05
-5.33704093042386e-06
-1.01714778371032e-05
-1.81532341350313e-05
-9.78852809052015e-06
-3.10596940789198e-05
-5.34188893976956e-06
-2.07537920944575e-05
-1.49146866601657e-05
-1.57278363124696e-05
-5.5228976082155e-06
-2.73249259152474e-05
-7.95769737617311e-06
1.1802920967121e-06
-5.66677435802756e-06
3.50205600311783e-06
4.26010224070182e-06
-8.94394920732796e-06
2.35618668638154e-06
-2.23084500488241e-05
-8.81519186424766e-06
-4.70492600726794e-06
-5.13518172925889e-06
-2.56280320445742e-05
-5.69110012839547e-07
-2.89272676977637e-05
-1.74481326877415e-05
-1.97420879974126e-05
-1.08777797951502e-05
-1.39760403726077e-05
-1.11392344041081e-05
-1.03572475634648e-06
-1.63018489382256e-05
-5.91656340933849e-06
7.75612521834345e-06
1.37445770655341e-06
-2.13092510649451e-06
6.95560222090276e-06
-2.13224798900747e-06
-3.02179277985657e-05
-7.73072338678865e-06
-1.05069535932525e-05
2.77190358544366e-06
1.07928508405166e-05
-1.94296888886881e-05
5.05659149288869e-06
-2.46134230369301e-05
-7.62699608179231e-06
-1.08998353032712e-05
-3.67418756893703e-05
-1.07893915237277e-05
-1.5487428609221e-05
-1.86002905898301e-05
-1.60525188964848e-05
-1.33822229259175e-05
-1.76573784432091e-05
4.82573883382321e-06
-1.79215867542915e-05
-1.2996149739911e-06
-1.61151318148889e-05
-2.4475159915503e-05
-2.19987870143121e-05
-1.34468596816702e-05
3.92509554048703e-06
-5.48551984918252e-06
-3.40886772824576e-05
7.66587824886705e-07
-8.62174378001457e-06
-2.50246770979914e-05
-2.27102505734455e-05
-1.70731139047443e-05
-7.3305421951068e-06
-2.02499704431835e-05
-2.09216402752392e-06
-5.75940115921061e-06
-1.74345634955304e-05
-1.24275091350791e-05
-1.96923610782034e-05
-5.37618057017956e-06
2.62841118056368e-06
-9.8388570310047e-06
-1.56554679613558e-05
-2.055071743426e-05
3.36913998127255e-06
-1.46232635577666e-05
-5.90681173781966e-06
-3.37348559202966e-05
-6.36496113705697e-06
-1.10132653611722e-05
-6.85344720126842e-06
-2.27801831985223e-06
-3.66556032083498e-06
-6.16825105675245e-06
-2.67647863064737e-05
-1.38847446777712e-05
-1.46602956358846e-05
-1.66196397326091e-05
-2.50439697128004e-06
-7.79670071968554e-07
-1.82413855491771e-05
-3.75655599843241e-06
-2.10899884165927e-05
1.8439480606724e-05
-1.43978404908714e-05
-1.98880306871113e-05
-2.66673171289941e-05
-1.57576859945142e-05
-1.29322094694802e-05
1.17127692119434e-06
-1.28377793724562e-05
-5.37054423223769e-06
-2.02220203834236e-05
-1.11576550629878e-05
-1.95941104177069e-05
-1.83817996959977e-06
-9.24931619365571e-06
-2.95521390066839e-05
-1.21493975486064e-05
-5.24743787253983e-06
8.74106150178126e-06
2.01144651526179e-06
-7.00661941358775e-06
1.74998679403846e-05
-6.12183338999075e-06
-8.17860402761945e-06
-3.25910200308229e-05
-1.85837514838723e-05
-2.59019922037178e-05
-2.58050362133793e-05
-3.18221522587098e-05
-2.12595509820796e-05
-1.5238783640481e-05
-1.84710715902032e-05
-2.1732925909167e-05
-9.74480922580415e-06
-1.58206052655707e-05
-7.40396366494876e-06
-6.23777246439286e-07
-1.1854469847891e-05
-6.03891666895853e-06
-8.35246401552977e-06
-1.03151151271006e-05
-2.75883641952164e-05
-4.40814407700225e-06
-1.61412257394523e-05
-2.0335533508572e-06
4.36033741636376e-06
-2.24279706143666e-05
-1.22284880640054e-05
-2.23209568356954e-05
-1.89446414710048e-05
-9.79459477933409e-06
-1.04637098111978e-05
-1.42051613352791e-05
-1.75072481269144e-05
-2.27075998395662e-05
-7.46344848918709e-06
-2.31085548508995e-05
-2.22939168849952e-06
-1.56928973754152e-05
3.93110765928288e-08
-1.14049585069954e-05
-2.8321988115561e-05
-1.21786277576491e-05
-1.72476029923049e-05
-3.84707901140041e-06
-1.61292937763774e-05
-1.49664278143466e-05
-8.44950649484367e-06
-8.08523838491462e-06
-1.04970495836991e-05
-2.03925508048755e-05
-7.78604380594361e-06
-1.38881667237764e-05
-6.6829521848476e-06
-1.55948253488221e-05
-1.05556542925545e-05
-3.04014507863674e-06
-2.66303886023859e-05
-1.50888220036362e-05
-4.86248332186348e-06
-5.44872728224982e-06
3.77218259261071e-06
3.80224693179291e-06
-1.13723052304431e-05
-9.1224862495392e-06
2.32033744198239e-06
-8.66528489755433e-06
-1.0928522998792e-05
-5.50055679557991e-06
4.69231893390272e-07
-1.21596804551638e-05
-1.37326119635626e-05
-3.99199074543808e-06
8.14073374001568e-06
2.02595585514816e-06
-1.80690843443708e-05
-1.88860407099865e-07
7.03122055997099e-06
-1.38415914648308e-05
-1.03799123691889e-05
-2.59329835746372e-05
1.59125009451237e-06
-1.64292986406796e-05
-1.31120838783691e-05
-3.35616064651538e-05
-8.09306529433042e-06
-2.63088690721652e-05
-2.28538723085194e-05
-1.05631963360471e-05
-6.45056944669124e-06
-6.3455823553462e-06
4.76200398219136e-06
-4.83945275122712e-06
5.29526960612605e-08
-9.93417650096833e-06
-3.2753541039255e-06
-1.53833209634564e-05
-6.37749863646815e-06
8.7634311301835e-07
4.96066099966035e-06
-1.65551856713026e-05
2.14241910844524e-06
-2.56147553793065e-05
-1.23336860264548e-05
-1.16249253931342e-05
-1.32056116413244e-05
-1.87286029945497e-05
-2.15212874202608e-05
-1.35348906986975e-05
-1.450935684749e-05
-1.64598190098133e-05
-1.30091577435314e-05
-8.35650803804244e-06
-7.2040368872559e-06
-1.45607341631195e-05
-1.26626477658944e-06
6.65477470327723e-06
1.34647971888202e-06
-1.65938418145236e-05
7.523553351882e-06
-1.32882160171422e-05
-1.6877144817687e-05
-3.55847009154194e-06
-1.62449591126701e-05
-4.52215241683221e-06
-6.43403753963211e-06
-9.28998332195558e-06
-2.89498687542841e-05
-3.12337118596817e-05
-1.19505906204398e-05
-2.3096526430068e-05
-3.03879427614837e-05
-5.9024436260568e-06
-2.40115457379246e-07
-1.12077421775748e-05
-1.18622772479533e-05
-1.22451496515609e-05
-1.24536481595783e-05
-2.11783148294216e-05
-1.25629338816745e-05
1.7670079504365e-05
-3.93777189268724e-06
-5.73201701564209e-06
-1.26855553310827e-05
-1.41091376005737e-05
-1.21236102717692e-05
5.62215662342814e-06
2.92683080807304e-06
-5.48339917777102e-06
-4.08687930560552e-06
-1.12763419915222e-05
-1.73124122955664e-05
-1.21974284514578e-05
-3.04901706991307e-06
-1.37947947462041e-05
-1.65374044148931e-05
-2.13921917165471e-05
-2.08765909055173e-05
-1.53519796150974e-05
-1.5961532308302e-05
-2.77510339296811e-05
-2.11797008804388e-05
-7.45552899774833e-06
-1.075018459995e-05
-2.44960265859436e-05
-8.06014307014159e-06
-4.44290838375408e-06
1.67791737866084e-05
-9.35692538328929e-06
5.3168767727318e-06
1.71488264133076e-06
-9.21191027505291e-06
-5.37064579466837e-06
-2.31581231640787e-05
-3.1295314433234e-05
-1.97933340606223e-05
-3.25453421051125e-05
-3.09588261730767e-05
-2.12296406577831e-05
-1.69371653565948e-05
3.75118159429018e-06
-7.30237940483317e-06
-1.68387916319746e-05
-1.53983847856726e-05
9.24230357653216e-06
-2.49208697988965e-06
-9.47075509583464e-06
1.64132575269931e-07
-1.41562470561486e-05
-2.88070834554729e-05
-2.44843966624669e-05
-1.88834091079922e-05
-2.53624430569402e-05
-5.90262582561402e-06
-1.30506867253243e-05
-3.38337476159749e-06
-1.55813090729634e-05
-1.51651507972183e-05
2.36515706845765e-06
-3.41938922761983e-05
-1.49279490488485e-05
-4.16322518920435e-06
-5.71278250735127e-06
-2.16840971507967e-05
-7.8304797527357e-06
-1.2962530926447e-05
-6.27664820866867e-06
-2.04470437333873e-05
-2.65946585843469e-05
9.21638639970715e-06
-1.35635496443578e-05
-4.2948631375964e-05
-9.54772562310202e-06
2.23956569994901e-07
-2.60060307716408e-05
-8.50460097172141e-06
-8.8765309265911e-06
-3.58430944834999e-06
-7.58882938449253e-06
-1.0651887278142e-07
-1.6875015742304e-05
-5.94324478328511e-06
-1.40932890415651e-05
-9.52008801376273e-06
-2.53871471830825e-05
-1.11631476206565e-05
2.4366620296016e-06
-1.48881764340224e-05
-2.43174655966865e-05
-2.86715137483701e-05
-2.97718996875584e-06
-2.96379646354785e-05
-1.88984086652799e-05
-1.60590326102462e-05
-7.24186798205259e-06
-1.0468349819697e-05
-8.94241373819728e-06
9.52098187404878e-07
-1.0388282768398e-05
6.03979743304454e-07
1.02274212974154e-05
1.70706995618262e-06
2.1321522261447e-06
-4.63648392375214e-06
-1.23493661120627e-05
-2.28205209054316e-05
-1.74153160124127e-05
-2.10110982727065e-05
-1.25036005300163e-05
-3.77855046896856e-05
-2.65455850349701e-05
-1.12133354358876e-05
-3.13388792108687e-05
-2.39886996759544e-05
-2.87100247672597e-05
-1.28636796923771e-05
-1.76921338778384e-05
-3.42031600549266e-07
2.86224259725761e-07
-6.61239557866551e-06
1.5147066349393e-05
-8.87076239816761e-06
-1.34909909210493e-05
-5.08366450791387e-07
-1.26007030792743e-05
-8.12882679952785e-06
-7.92159554611036e-06
-5.77427459446515e-06
-8.60736124811259e-06
-2.88888585877428e-05
-1.95413394977088e-05
-7.24169559285228e-06
-2.08728071458055e-05
-1.98083847032345e-05
-1.89334896700449e-05
-2.39972182745321e-05
-8.23442473943696e-06
-1.20914207899442e-05
-6.81982918086803e-06
-8.0415073966425e-06
-8.17985280696282e-06
-1.30128602983357e-05
-2.53032807116092e-06
-1.1675854298054e-05
8.47217038843791e-06
2.01378287736073e-06
-1.34331217328935e-05
-2.2294484957727e-05
-2.53030892273877e-05
-2.58692334207328e-05
-3.17983064386287e-05
-2.40599391333536e-05
-2.38383168339484e-05
-2.85320103530998e-05
-2.5819846645137e-06
-2.02487625099313e-05
-5.6939436964786e-06
-2.85560581154784e-06
7.6980057965431e-06
1.20549509822849e-05
6.67112538259919e-06
-6.50630001227718e-06
-8.44167868437013e-07
-8.88894716129921e-06
-1.96022553533961e-05
-1.87648141780337e-05
-1.07445558314889e-05
-1.36224947643852e-06
-1.42061792840796e-05
-9.65475066371901e-06
-1.22054099706185e-05
-3.19508770148194e-05
-1.84612758594232e-05
-2.37485298209059e-05
-3.71725083473314e-05
-1.26591525150979e-05
-8.37220757119063e-06
-1.65212030472429e-05
-1.44067904836606e-05
6.02823112329343e-06
5.93362012421518e-06
-1.30293466674759e-05
7.75009945028038e-06
1.10318168576681e-05
7.63611142250715e-06
-1.26279981569425e-05
-7.63763558584113e-06
-5.78323665261254e-06
-7.58304092706195e-06
-2.95904215134575e-05
-1.89729760212134e-05
-2.26968210486555e-05
-3.73508223798625e-05
-2.60829264344675e-05
-2.16721658590774e-05
-2.79362500647672e-05
-3.60261550169509e-05
-8.81996924945963e-06
-3.63456206980834e-05
-6.25184782087601e-06
-1.47625061415345e-06
1.18128303884509e-05
-1.9689551128077e-05
-1.13883365141051e-05
2.58314078078912e-05
1.87686931379643e-05
-3.26242784896694e-06
-1.40939782852156e-05
1.28349833553456e-06
-6.09729130346743e-06
-2.58573918910994e-05
-3.17632976734229e-05
-2.57484907183855e-05
-2.50335006256825e-05
-2.21870999752177e-05
-5.46901706947287e-05
-3.82061951459851e-05
-2.18366809091971e-05
4.82634646059123e-07
-2.50512094434596e-05
-1.82632439140475e-05
2.41521318483161e-06
9.21311541807816e-06
2.06849747622059e-05
4.84668649003026e-06
-5.07871724849894e-07
8.80774308753257e-06
-6.989420178848e-07
-1.49486347822253e-05
1.00679438750612e-05
-1.63057782254757e-06
-3.60718088113105e-05
-2.04684525902647e-05
-3.54173331082076e-05
-3.29277125884031e-05
-2.3271128078403e-05
-3.01046722521281e-05
-4.82811894796704e-05
-1.34098624349686e-05
-2.83075368493571e-05
-3.99595238739737e-06
-3.35345326556819e-07
1.09138371810731e-05
1.59767386369762e-06
-6.09755971227737e-06
6.42097485046497e-06
9.41711982981233e-06
6.63285740275017e-06
6.56277232936216e-07
9.80424631688899e-06
-1.06793838525944e-05
2.12806643665197e-06
-2.70729788051927e-05
-3.69923441165083e-05
-3.64667434274931e-05
-1.53547962956192e-05
-1.89112335039343e-05
-2.98339802238108e-05
-3.23166863868323e-05
-4.42201377659784e-06
-1.15830691148466e-05
-7.74804411030987e-06
-1.73315583319877e-05
6.0912804509672e-06
3.28063028366663e-06
-1.52542778399201e-06
1.32642693031752e-06
1.76164766413119e-05
1.27059772218494e-05
-1.52987032452375e-05
-7.31331010425681e-06
3.31166014617968e-06
-6.56740808323904e-06
-2.21131405966079e-05
-2.22252608545902e-05
-2.61008810855201e-05
-1.80899233295308e-05
-2.43764604860986e-05
-3.220008333549e-05
-2.21605493121086e-05
-1.47165956078635e-05
-1.81583052443302e-05
-1.06250188589783e-05
-1.16318650948845e-05
-5.9784789649061e-06
-1.92389721369148e-07
1.44484912867332e-05
-7.22708095727357e-06
1.69048925924821e-05
-3.49707753322941e-06
-1.12524846639454e-05
-1.01339749640805e-05
1.0603851989091e-05
-3.0742398270344e-05
-1.54941562623495e-05
-2.45271500694577e-05
-1.26017356941354e-05
-1.13482412014328e-05
-3.25170827957716e-05
-3.93022445785437e-05
-2.99085666574297e-05
-1.41345481458134e-05
1.80472923879293e-06
-4.40406493810097e-06
-1.41350897640065e-05
4.61216141496841e-06
8.41885653446541e-06
-7.44354322579318e-06
1.8065067342935e-05
2.09841683251728e-05
-1.00515454038726e-05
-1.03256164386232e-06
-5.15660292346762e-06
-5.11215880937111e-06
-1.55251071490725e-05
-1.9570348153287e-05
-3.3539237155864e-05
-2.49367788023488e-05
-1.5678076447501e-05
-3.17884587782372e-05
-4.61975527817318e-05
-2.68388670274012e-05
-5.20218724654481e-06
-2.04929769310628e-05
-5.01046978619638e-05
-2.34045670873087e-05
-1.1702418499543e-05
4.37547914341184e-07
9.51871870992264e-06
1.03183924558846e-05
5.11864574891936e-06
5.36282584812073e-06
2.06835062737093e-05
-3.52990929991487e-07
5.97518270632697e-06
-1.64324972445779e-05
-8.62761053811958e-06
2.17947478688402e-06
-2.16693391282316e-05
-1.01287094417991e-05
-2.13941819793183e-05
-2.22981112200892e-05
-1.61723890148072e-05
-1.72254802813221e-05
-2.82153958102303e-05
-2.55523379331895e-05
4.62109135069798e-06
-3.26722172523917e-06
-4.34834050912383e-06
-1.19023544353519e-05
1.29058759191681e-05
9.4294839416947e-06
4.2590438910362e-06
-2.40123704058905e-06
4.92859938992461e-06
6.4325565176237e-06
-1.45685964667725e-05
-7.67823181449284e-06
-1.90753077341828e-05
-2.02971151244981e-05
-2.60697799518913e-05
-3.90462196227171e-05
-3.63585153176197e-05
-1.23495665823117e-05
-1.6921151338051e-05
-2.18891872366893e-05
-2.34491554238255e-05
8.76908467134315e-06
3.50657993407283e-06
6.96141237786106e-06
5.95001905574015e-06
1.89596704727918e-05
1.86037132472766e-05
-1.38606524390764e-05
6.66888246913676e-08
1.56134621435242e-05
-2.80311657937792e-05
-1.99736874688719e-05
-2.13325293056277e-05
-2.79365590498087e-05
-2.19624424950785e-05
-3.03628170066665e-05
-1.84787497217313e-05
-1.11294104856384e-05
-2.44415875203197e-05
-2.02855774882256e-05
-1.45958843491566e-05
-1.66287767148583e-05
-1.45983876678426e-05
1.14594131606192e-05
-9.17635136680139e-06
-7.01834724486584e-06
-7.24112703400422e-06
-1.44613748987404e-05
3.65111362888482e-06
4.03182478995292e-06
-5.36542993015458e-06
-9.79381696581687e-06
-2.01364203794878e-06
-2.1927835671515e-06
-2.15111174414766e-05
-1.97806439806799e-05
-2.1326069663176e-05
-2.14532768862333e-05
-2.6710755595442e-05
-1.73241994898327e-05
-2.41577912668946e-05
-1.79144055608125e-05
-2.18578032061496e-05
4.13560880681841e-07
-2.4118339748709e-06
-4.6157442170571e-06
-1.69041279505163e-05
-3.44553013170358e-06
-4.48940490995607e-06
2.7718887777939e-05
7.41654261130433e-06
7.09735988625714e-06
-6.0004239158415e-06
1.02957956433011e-06
-2.7783235415206e-05
-1.91734507916858e-06
-2.31415479796366e-06
-2.72311021977309e-05
-1.81252490097073e-05
-6.35622310258389e-06
-1.15074061636454e-05
-1.1635391513165e-05
-1.49330405988923e-05
4.14447546801554e-06
-2.50855452379818e-06
1.26297629363794e-05
-1.00946209484658e-05
-1.58805556782717e-05
2.7307304808269e-06
4.88629139678738e-06
-2.12882384070532e-06
-1.89268770556094e-05
-9.23489059043143e-06
-1.92787222901147e-06
-1.78443795636909e-05
-1.75278377961525e-05
-3.01315202980211e-05
-2.41206619437526e-05
-3.47109318228198e-05
-3.13298682172233e-05
-3.18667131243785e-05
-1.4568519544233e-05
-1.02241449911221e-05
-1.34908617859027e-05
-2.85713367230563e-05
-1.45893091023379e-05
-4.64851129142716e-06
6.49679471203756e-06
5.59356917543354e-07
-1.48715872108976e-05
-2.47702699296414e-06
-1.27799388293338e-05
-5.81002818557478e-06
-8.27084485538821e-06
-2.01683860634602e-05
-1.36687861641465e-05
-2.30717316207998e-05
-4.39978577264972e-05
-3.15082711669414e-06
-4.24291359145486e-05
-2.66974860821378e-05
-2.12320141311453e-05
-1.55918218282202e-05
-9.4239114268715e-06
1.86284241326728e-06
3.03493433369325e-06
-1.43276303567575e-06
-4.82882583098981e-06
-1.24558318719911e-06
4.82207984585069e-06
1.77486833959207e-06
-1.36930212393939e-05
-2.08108034329127e-06
-9.03590330281054e-06
-5.65729008798537e-07
-2.79029664670487e-05
-1.88782662165644e-05
-1.72834817322929e-05
-4.27727231178867e-05
-8.72498961940056e-06
-4.21402013342928e-05
-2.54439221357654e-05
-1.35872170128082e-05
-2.15333082810683e-05
-3.09406072811811e-05
-5.46317507248466e-06
2.55488774835612e-06
1.45713881531143e-05
8.24621152168368e-06
1.7042743238529e-05
2.37801378234082e-05
1.45217812695673e-05
6.45827993936709e-06
1.52564209635206e-05
4.71715025284085e-06
-9.40238645370044e-07
-1.67244159270452e-05
-2.06974611020999e-05
-2.63770955788784e-05
-9.62551669567532e-06
-2.7972864240315e-05
-4.76365460388063e-05
-4.905666926106e-05
-2.09346218975564e-05
-2.29090008826385e-05
-3.06186925348726e-05
-2.77587051368462e-05
-7.35394738005123e-06
1.13317935680642e-05
2.49690643187436e-06
-8.4905690133479e-06
8.5492212076156e-06
1.80097462519003e-05
1.70717696013371e-05
-1.18602106886261e-05
2.32492933064388e-05
8.51896523784346e-06
-2.7805936428341e-05
-3.28055833004455e-05
1.71854040714018e-06
-1.25837763133294e-05
-2.47306192348314e-05
-2.86828786432037e-05
-4.79185466665684e-05
-4.06330112808325e-05
-3.76347942728615e-05
-1.0811834469755e-05
-1.02960022296118e-05
-1.94354009906034e-05
-7.41926204661972e-07
6.43395857037471e-06
-5.74702633622481e-07
-9.17218453225824e-06
1.23772350877779e-05
3.46823064397461e-06
-3.45600424632978e-06
-2.48812980889528e-05
-1.93286639783015e-05
-6.09816024560902e-06
-1.52012232616613e-05
-1.05428016819057e-05
-2.88450930661376e-05
-3.67540861242611e-05
-5.28569413561611e-05
-3.13139239079729e-05
-2.52099312010822e-05
-2.90592561268319e-05
-2.73191328595131e-05
-3.21150669926467e-05
-9.50607895914441e-07
-1.48386081333808e-05
7.2409934618847e-06
1.81904380076445e-05
2.26482622698761e-05
1.03484386967567e-05
-4.34200959809802e-06
2.59411009059371e-05
1.95792540915604e-05
-2.24005678659602e-05
-2.30486922159479e-05
-1.85795587044103e-05
-3.9259120416175e-06
-1.29707006122383e-05
-2.76600239654952e-05
-2.81828447456918e-05
-1.18638173533583e-05
-1.14210483198956e-05
-2.25966318082147e-05
-2.46085869134672e-05
-8.27471904880731e-06
7.79801726266891e-06
-1.94420752168599e-05
2.92896427572709e-06
4.86392477506328e-06
8.23775609618374e-06
9.52064464888441e-06
-1.67058426687857e-05
-5.56574804606562e-06
-2.30504858648644e-06
-1.8730522975591e-05
-2.2444901045961e-05
-2.7747513226492e-05
-3.08826160944893e-05
3.02632027116715e-07
-2.61798599248836e-05
-3.64073472835085e-05
-2.44901563153759e-05
-4.76887294916507e-06
-1.64144697866382e-05
-1.02837924223798e-05
-1.57554957553629e-05
1.01008583132636e-05
-7.2792485704529e-06
-1.29889729074031e-05
2.51953969821644e-06
5.92397765343651e-06
1.19380284775551e-05
-1.8138225289317e-05
4.69463235158623e-07
6.30814769963488e-08
-3.49012347780959e-06
-2.8665048245395e-05
-3.34598543441894e-05
-2.48321363373456e-05
-5.77067520785124e-07
-4.65064094958634e-05
-3.95796327097737e-05
-2.26948591499335e-05
-1.64576219720534e-05
-2.26538058807386e-05
-6.00596756079511e-06
-1.28986811287208e-05
-4.34333405414013e-06
-1.11308859917725e-05
-4.64077361577718e-06
-3.16328588198284e-06
4.740101127857e-06
1.19402472318566e-05
-5.42850354545202e-06
2.9754819927347e-06
-1.10400121239333e-05
-2.05387146380276e-06
-2.30171316974288e-05
-1.68918667574277e-05
-1.76734145221229e-05
-1.30780923356481e-05
-1.67867933704944e-05
-3.23999064238956e-05
-3.86801674505194e-05
-7.62833074535264e-06
-1.14334074998121e-05
-1.39076072845888e-05
-4.69261743531236e-06
-1.24588955748583e-05
-9.55764559117494e-06
-8.33129123128298e-06
8.26093713301124e-06
-1.02683262167466e-05
-9.232150829715e-07
-5.14709922122099e-06
5.17818230316856e-06
1.1708409890881e-05
-2.82193104221818e-06
-1.48690651361084e-05
-2.02013250468379e-05
-4.42550467250133e-06
-2.84100996797063e-05
-8.64321107358789e-06
-2.30589125987263e-05
-4.17665839747203e-05
-4.38531495467734e-06
-3.0832948718674e-05
-1.54045681569973e-05
-3.45693698780252e-06
-1.62120459485955e-05
5.31392895148207e-06
5.54952893303305e-06
-1.26079930735879e-05
-9.63126452106192e-07
7.43406068445483e-06
1.19482831993534e-05
5.42601683876655e-06
-1.71420314338471e-05
-3.12630933627784e-05
-8.38478643308268e-06
-2.33366148807443e-06
-3.20738178155115e-05
-3.42456422256585e-05
-1.19381337184393e-05
-3.33939947814743e-05
-1.00495606175705e-05
-1.69712976529279e-05
-2.28600409424544e-05
-2.78410087729396e-05
-1.21565854228085e-05
-1.75988927866437e-05
-9.38547675735092e-06
-7.90280124860595e-06
-1.22044111805546e-05
-1.78215739508853e-06
1.29400553740681e-05
-4.66274189295063e-06
-1.73560551333693e-05
-9.54090734666635e-06
-1.83984539639378e-08
-2.46764772725317e-05
-2.23275295784162e-05
-1.25941981671538e-05
-8.95337707271611e-06
-2.13713935333807e-05
-3.10683769041686e-05
-9.02356546329318e-06
1.12171122643607e-05
-1.84091187729272e-05
-3.02864231439894e-05
3.38607058388812e-06
-1.41376238218271e-05
-9.25909196099161e-06
-1.83266561858357e-05
2.74095448891098e-07
4.87874251353235e-06
-2.85346731124649e-05
-2.82950524916338e-05
1.71496038145467e-06
-7.86123061082224e-06
-6.89547191073256e-06
-2.47601656641382e-05
-1.15156794373128e-05
-1.1176507552251e-05
-1.95182996572017e-05
-9.95601928348082e-06
-2.73614391381276e-06
-2.34411517021037e-05
-1.16336126705097e-05
-1.22078004889309e-05
-1.4042645607424e-05
1.63123627607761e-05
1.10116373659724e-06
-1.38071347144871e-05
-1.33833663853189e-05
9.08359016432317e-06
8.38416918204282e-08
-1.44231340784506e-05
5.75224927842204e-06
-7.87082052823368e-06
-4.79210744886032e-06
-7.8159081564601e-06
-1.345510719764e-05
-2.39973863550373e-05
-1.61523442551035e-05
-1.93870302417362e-05
-2.50350457394584e-05
-1.3643528908468e-05
-1.95815218880949e-05
-9.86209951917953e-06
-4.3952086874703e-06
3.23643130426825e-06
1.42182227236657e-05
1.5638079008633e-05
-2.79831905483246e-06
-2.18696794420304e-06
8.42137667630826e-06
-2.21854072815712e-05
-2.79446604403632e-05
-2.78035301595315e-05
-1.86465302798822e-05
-7.44671801079515e-06
-6.73982425397353e-06
-4.87295887054475e-05
-2.58888684030871e-05
-1.94426414727593e-05
-3.88198924728155e-05
-2.79750771278743e-05
-1.23997563842913e-05
-8.17018427216243e-06
1.71688597038295e-05
8.40512922059468e-07
2.65122659168473e-07
2.1433877298958e-05
1.04471199971805e-05
-4.84770865406302e-06
1.40074351030917e-05
2.00515477262901e-05
-1.27626945578311e-05
-1.69184122159624e-05
-1.40201731170047e-06
-1.87743167202029e-05
-3.64249417745301e-05
-2.84635410755379e-05
-3.74630750229292e-05
-2.6059511380003e-05
-2.808222866753e-05
-2.77641693867711e-05
-1.66879900068335e-05
-1.69584270416711e-05
-1.98304098899802e-05
-1.00834734932242e-05
-1.20980311721362e-06
7.68143159786202e-06
1.09452636744231e-05
-2.53181482241426e-06
4.41315098427039e-06
7.4776036705972e-06
-1.18777132669386e-05
-7.20927359628352e-06
1.3047088314859e-05
-1.3214075343156e-05
-2.62257454525394e-05
-3.41153806316582e-05
-1.28770504092174e-05
-2.42934051288799e-05
-2.54328186682155e-05
-1.27008045666685e-05
-5.66438513924294e-06
-1.89250395626605e-05
-2.46542024108585e-05
-2.10648615584853e-05
-1.21264380267002e-05
-2.13386998275151e-06
6.40685032886705e-06
8.28735523275837e-06
3.6796823821072e-06
1.23301180078217e-06
1.34872747227631e-05
4.91970310798843e-06
-8.13216736160258e-06
-9.83716981545859e-06
9.15657377786755e-06
-1.52842077772059e-05
-2.52029157600147e-05
-8.37158959330814e-06
-1.17959780790027e-05
-3.04617493352189e-05
-2.73781414080349e-05
-1.35618592833464e-05
-2.39905876227189e-05
7.03036976634152e-06
-1.30735071516069e-05
-1.97215508176682e-05
3.93465813129487e-06
1.16662902669645e-05
1.54733582074647e-06
-9.21802441716032e-07
3.62411480352733e-06
5.16815073285921e-06
3.64803285925466e-06
-9.65330845904364e-06
-2.20223157582326e-05
-3.76386451091351e-06
-3.08399470728792e-06
-1.54579585179208e-05
-3.5226673477637e-05
-2.94877387641439e-05
-4.30191159543767e-06
-2.78399359878932e-05
-2.74243427566123e-05
-5.35628590964338e-06
-1.18331978809467e-05
-1.76738562852534e-05
-1.62835545803178e-06
-6.45565451136996e-06
1.43344248094589e-05
-1.05808385179577e-06
-2.71816931710893e-06
2.9548361320304e-05
5.34568718566921e-06
8.95494362690793e-06
-1.02032326212005e-05
1.07063331852983e-06
-5.02530828290535e-06
-1.20231360289194e-05
-1.18898330070808e-05
-3.86402399019931e-05
-3.44647155038134e-05
-2.42266565986998e-05
-2.32336623852871e-05
-2.73202112830004e-05
-8.76669517968415e-06
-2.09022316585122e-05
3.00718414581236e-06
9.54020304835374e-06
-1.07165095824425e-05
-9.35314030343697e-07
3.77339003177236e-06
6.11356422947898e-06
-1.0044299812254e-05
-1.97651874986339e-06
5.11228086493446e-06
-1.72245042376574e-05
-2.30865710936927e-05
-9.41649473011341e-06
-1.1910305316336e-05
-2.29529399810838e-05
-1.22418407582221e-05
-3.95319844368298e-05
-2.2936866653089e-05
-5.11661669637713e-06
-2.20526049440558e-05
-2.1880566971672e-05
-2.08501837646161e-05
-1.66690023688124e-05
1.08899295039358e-05
1.31252978653626e-06
-4.17985993008538e-06
-1.81457006092817e-06
8.59707101762099e-06
-1.73420477373716e-06
-2.87504706184973e-06
4.86780688202722e-06
-1.69874184519361e-05
-1.72215166438539e-05
-1.65174550709671e-05
-3.12252742203004e-05
-1.89733185385584e-05
-1.26363273254942e-05
-2.07818335283699e-05
-3.79929971725788e-05
-2.88764922940967e-05
-1.87229409072899e-05
-3.25018000051712e-05
-2.52255831150636e-05
-1.56215672313151e-05
-6.66241060660999e-06
-8.13418617346814e-06
-1.86654127723828e-05
-6.67312961336765e-06
-3.86408114935111e-06
7.00806450862313e-06
-2.38835122672237e-05
-1.69983688303204e-05
8.37146542310254e-06
2.60508704014544e-06
-2.41910476714024e-05
-2.29925939406793e-05
3.83430330045597e-06
-7.61597687823554e-06
-1.99422085807752e-05
-2.26326873803871e-05
-1.39229389690709e-05
-1.24885219783928e-05
-1.07206883825462e-05
-1.37240919657995e-05
5.53832857400028e-06
-6.56665956820213e-06
-1.295151646643e-05
-9.67406818194921e-06
5.06575987903037e-06
-3.02148250901747e-06
-3.26255535924391e-05
-3.70724996659114e-05
-1.83469033210647e-05
-1.28576940093318e-05
-1.62403278525424e-05
-2.13908608668493e-05
-6.61196741443395e-06
-1.17427878706035e-05
-1.79258344534771e-05
7.71135994058418e-06
1.93302647814635e-06
1.89707486446757e-07
-1.10407590771692e-06
-7.50192142854775e-06
-2.62032815949764e-05
-6.71800903062858e-06
5.54949426998769e-06
-1.63864991899555e-05
-1.88957877216851e-05
-8.8928371643196e-06
-5.75538520829449e-06
-2.10740678167631e-05
-3.41656531636609e-05
-1.13972319049255e-05
-1.91195047488662e-05
-1.60933664766024e-05
-1.60382202031064e-05
-2.60794461688316e-05
1.30362448193509e-05
-3.732346802589e-08
-3.50210056354878e-05
-3.33929793466174e-06
1.40128602875743e-05
-1.08995332089717e-05
-7.97551391123671e-06
-1.73054544732032e-05
1.1220373889458e-05
2.19916549396985e-06
-1.78462008247297e-05
-1.75762935698735e-05
-8.60476683225699e-06
-5.12458820428574e-06
-2.58683503477685e-05
-2.9206032082065e-05
-5.70155151480865e-06
-1.88354859782969e-05
-8.85821576056213e-06
-3.11409955949253e-05
4.59700952330499e-06
-5.979552314597e-06
-2.51341254485879e-05
-2.45448325473958e-06
3.60193285451309e-06
-4.17663631518363e-06
-1.38503938297047e-05
-6.95026170051214e-06
-3.23649616546205e-06
-1.33397431998166e-05
-1.21399912204239e-05
-1.75627820627012e-05
-6.89185930953737e-06
-1.35449986042391e-05
4.42020627594357e-06
-1.22646405176248e-05
3.00088683671835e-06
-8.01840143148103e-06
-2.46586219180705e-05
-1.32365067157043e-05
-2.00288260163181e-05
-2.16671193016995e-05
-5.66860371279407e-06
-1.87544671881224e-05
-2.35184050635288e-06
-2.41840450116575e-05
-1.19574164852831e-06
-2.20434497726185e-05
-8.21158469206415e-06
6.76340794174353e-06
-2.6536287244593e-05
-2.08374327322978e-05
3.32324915441198e-06
-3.36459950336688e-06
-5.11413718277657e-06
-1.17134461532292e-05
-7.46052239733514e-06
-3.37249050731669e-06
-4.72686274480297e-06
-1.49838791889274e-05
-2.02230843072092e-05
-1.93944947033816e-05
-9.91337992741393e-06
-1.64024644504292e-05
-2.70895814112454e-05
-1.69640473353723e-05
1.18719633802689e-05
-8.21168481575844e-06
-1.74057186370036e-05
4.66291649950337e-06
-1.47674132440114e-05
-1.33029339521635e-05
-1.07732948643748e-05
-1.79233482016195e-05
9.81025295225293e-07
8.26358989883871e-06
-1.86455762908787e-05
-1.60070524335072e-05
-1.08993501488035e-05
-9.42830317046218e-06
-1.72758295993935e-05
-1.80279953725463e-05
-1.75662235637866e-06
-1.68462388375644e-05
-2.04606657344993e-05
-1.02153030298019e-05
-2.99557509580215e-06
-2.15738024009864e-05
-1.30772771089572e-05
-4.31643310938465e-06
-1.78126311862593e-05
-3.68001215552567e-06
-4.63515329274598e-06
2.0962654399023e-06
-1.1926734452962e-05
5.13894855854804e-06
8.44873919178636e-07
-1.80577583055792e-05
-1.91492029002979e-05
3.11983264722506e-06
-2.67226975314433e-05
-1.90432335633262e-05
-2.26094720550957e-05
-2.05292102574605e-05
-1.90165461195435e-05
-2.42871345960141e-05
-4.46249096334032e-05
-4.09799421640648e-05
-2.37199215302392e-05
-1.31736353922075e-05
-3.73117525723949e-05
-5.53399690505405e-06
6.9367691387479e-06
-3.15295687924795e-06
-5.39046248869256e-06
2.25264329365212e-06
7.78236969033807e-07
-8.11997681503232e-06
-4.84422007669099e-06
1.49866685004875e-06
-5.22898740464152e-06
-5.4125657221915e-06
-1.65888210060719e-05
-3.91722382635225e-05
-2.00172874191422e-05
-2.75070477384303e-05
-4.88164845976034e-05
-1.96642274276674e-05
-1.91099043755179e-05
-2.27577069682358e-05
-1.19115798348066e-05
-3.78980711463638e-05
-4.96583430109866e-06
-2.11176907286805e-06
-1.10463251792378e-05
5.33338585707295e-06
-1.26319466773806e-05
3.00107770261818e-06
1.10856586610908e-05
-2.16428299480966e-05
-1.87124958357926e-05
-1.30296892477027e-05
-6.26480567429127e-06
-2.57906004576827e-05
-3.56257122329789e-05
-3.61411548017614e-06
-6.28842662512091e-06
-1.73570976215399e-05
-2.5458286694716e-05
-2.26209171703322e-05
-1.9966547372864e-05
-1.60609949054686e-05
-4.28260011018923e-06
7.78146905262301e-06
3.30046989919662e-07
9.28155142943078e-07
-2.43211647514348e-06
-1.20910267808907e-05
1.2738749589169e-05
-4.46003638908605e-06
-3.04607110481566e-06
-2.03209966961073e-05
-2.29463239196059e-05
-3.1807963449147e-05
-2.55341123284001e-05
-1.61524400114336e-05
-2.20275246395347e-05
-3.48703641214434e-05
-1.51133413024832e-05
-3.56177436967956e-05
-7.80759048183813e-06
-1.04300190747804e-05
-1.5134911928382e-05
4.85484050393326e-06
6.5410531948875e-07
-1.55202252807007e-05
5.35647049655175e-06
1.40436254456338e-05
9.38133372625691e-06
1.98429158789855e-05
8.18704146931438e-06
-4.12680246373029e-06
-1.56032611174997e-05
-1.51883939277774e-05
-7.98152822431908e-06
-1.43787085456832e-05
-2.49883627993026e-05
-1.13950640839419e-05
-4.23128659236472e-06
-2.60985784129438e-05
-1.53182558730627e-05
-1.78636861321448e-05
-2.3914042947936e-05
-7.78693479186827e-06
-1.34117397443361e-05
-2.54918404336767e-05
3.16104642808867e-06
-6.23991236946802e-06
-2.24640032259274e-05
-5.35822230555179e-06
-1.62795762855648e-05
3.37600142966201e-06
-2.78114933931729e-06
-9.77234780683705e-06
-1.30089119546103e-05
-1.82861486533916e-05
-1.70068764021314e-05
-2.33579258645288e-05
-2.80633018756052e-05
-8.03198724381321e-06
-2.96429289611414e-06
4.03997037974184e-07
-1.15465683641807e-05
-2.58680745868324e-05
-1.37098435838567e-05
-1.05358352839371e-05
-1.08437719456226e-05
-1.45295725742936e-05
5.58366885684451e-08
-5.49286979315252e-06
-1.153029835286e-05
-4.73334863194409e-06
-3.24775977507309e-06
-2.12374975930813e-05
2.94060333425635e-06
-1.15736825224716e-05
-7.21177076271496e-06
2.75833831803631e-06
-3.25368262543539e-06
-2.6495637460572e-05
-8.43085158270166e-06
-2.20097868600564e-05
1.06587661442842e-06
-5.10806019967576e-06
-2.86762472066966e-05
-4.81045852681084e-06
-1.13085805725101e-05
-1.75957149141289e-05
-9.77913380754071e-06
-1.71553020708528e-05
-8.36360108672427e-06
1.03334298832497e-05
4.06608143529907e-06
-2.81844047201155e-05
5.53606776319223e-06
-5.17577236109008e-06
-1.49583306656998e-05
-2.62897127003512e-05
-1.52806370748322e-05
3.73859146951694e-06
-2.47267692035896e-06
1.42821617819382e-06
-1.73074962137004e-05
-1.06253855171616e-05
-1.25993211137333e-05
-1.81221079584124e-05
-2.50770477139801e-05
-1.01631448105981e-05
-1.22221117532064e-05
-3.85169204785857e-06
-1.66715658029419e-05
-3.29578287222606e-05
-2.15507878162934e-05
-1.33692724899496e-05
-1.20942740498402e-05
-2.76933827827774e-05
-8.83446838729216e-06
-9.08848856044367e-06
-1.41890504008614e-05
-1.03630125439706e-05
-1.41248647292329e-05
-2.35205221214603e-05
1.35263655565739e-06
-2.58844113837639e-05
-1.51971302903762e-05
-9.18245256929307e-06
-3.04728100357943e-05
-3.26008859843583e-06
-1.30879424176352e-05
-2.14084444419173e-05
-2.05446744489887e-05
-2.00700637496929e-05
-1.47126384129048e-05
-1.04092318445061e-05
-1.2721324381244e-05
-1.14381400623846e-05
-2.14520445022162e-05
-9.59327010200745e-06
-2.49481041567093e-05
1.02179102935964e-06
-8.79470082812281e-06
-1.81208903393905e-05
-2.68435915484107e-05
-1.70715584460954e-05
-1.22445586177217e-06
-1.93386785765875e-05
-3.47800602401742e-05
-2.59586610648176e-06
-1.01772018449386e-05
-2.12657863515123e-05
-5.11154264419384e-06
1.82770356572142e-06
-2.16041193297848e-05
-1.61330275999946e-05
-5.86993304285482e-06
-1.92852274737385e-05
-2.28154786669111e-05
-2.85636855650405e-05
-9.68873498642589e-06
-6.47063621983195e-06
-1.91574649876581e-05
-9.08706135524342e-06
-2.62598008563944e-05
-4.30061151823896e-06
9.69721004448305e-07
-1.98459403937662e-05
1.67949120207437e-05
-8.39171779102627e-06
1.08828451541034e-05
-7.93969138139296e-06
-4.85710581512356e-06
-2.546829396506e-05
-1.34182860038234e-05
-3.55718834665148e-05
-9.54459874882768e-06
-1.01144364569463e-05
-2.48226041277095e-05
-1.40839176627234e-05
-7.43412875302608e-06
-1.66865910547701e-05
-1.22530546853096e-05
-9.7701212768097e-06
-2.84528724895619e-06
-1.09929584991216e-05
-9.21489646433686e-06
1.89838823836201e-05
4.30865734192023e-06
-6.08461799134838e-06
-3.33857117397888e-06
1.15763491546838e-06
1.18595017203991e-06
-1.58829216413202e-05
-2.11515400423937e-05
-1.53742630459304e-05
-2.34020106376318e-05
-2.64881345023528e-05
-2.5470323563122e-05
-1.83879734425027e-05
-1.96436150984134e-05
-3.10265540549e-05
-3.02574270415735e-05
-2.26198618992806e-05
-1.66137458878656e-05
-3.0247214534901e-05
-9.90011097922636e-06
-2.1187181214113e-06
-1.9021678452871e-05
-8.10609474732513e-06
-2.09750982729674e-05
-1.9122744771985e-05
-1.47725431423792e-05
-3.06843157460104e-05
-9.34239479361998e-07
-2.85056147294892e-06
-1.39342847061294e-05
-1.65035121863021e-05
-1.59392120565077e-05
-2.79499272199545e-06
-1.8903508303176e-05
-4.94297737718276e-06
-5.5003562697542e-06
-2.34013633565672e-05
-2.35547765348302e-05
-9.63615976532051e-06
-1.09402343267927e-05
-1.41933076356986e-05
-2.36215457705399e-05
-2.13835058759442e-05
-9.88883126757173e-06
-5.40175379378148e-06
-1.5069046733897e-05
-2.45679979718386e-05
-8.55046600379288e-06
-3.6646741995279e-06
-1.60986596455624e-05
-1.07902762826706e-05
-1.02805996140238e-05
-8.33886409508117e-06
-9.05063085382672e-06
-2.0487948286106e-05
-1.37763151574143e-05
-1.5485449900936e-05
-1.92471058500807e-05
-2.82336670550731e-05
-1.94832211870819e-05
-1.75896513059554e-05
-2.02152397437187e-06
-1.61895869219479e-05
-5.95405972456245e-06
4.83455114718e-06
-1.90291488925845e-06
1.83652590903737e-05
3.39627414498237e-06
-1.34153974756636e-05
-3.85111984605224e-06
1.4460533351144e-06
-1.43813850510589e-06
-1.81319774122944e-05
-3.070873569663e-05
-1.18883050721129e-05
-1.81352893965453e-05
-1.68252618412492e-05
-2.01311906432506e-05
5.50465627618668e-06
-1.55761800775876e-05
-6.19916674788038e-06
-1.17658885841102e-05
7.75855970297638e-07
7.46620276471758e-07
4.65081292778395e-06
2.253192772481e-05
5.88596704406508e-06
-2.83901838129648e-06
1.7957473883438e-05
-4.1469840283035e-06
-1.05853867498496e-05
1.47236708385622e-06
-2.56505654138542e-06
-2.44278342043319e-05
-3.16749878850345e-05
-3.0968065532884e-05
-3.07482126912191e-05
-3.76286736909385e-05
-1.63516406870282e-05
-3.4582822908931e-05
-3.07689650529754e-05
-3.93541727740157e-06
-1.84200675923996e-05
-1.15887908357877e-06
-1.4638432952746e-05
7.75536931042419e-06
-9.05978049020046e-06
1.23501489763663e-07
1.89449322709635e-05
-1.45814502964234e-05
-8.44737588676724e-06
-1.64698692195798e-05
-4.12775361255648e-06
-5.11045974830787e-06
-1.99414158818616e-05
-2.94126820567705e-05
-2.78665997946916e-05
-3.01548790455833e-05
-2.85777613041252e-05
-2.09111549222115e-05
-1.58336197735275e-05
-1.23478190182089e-05
-1.28819363327184e-05
-8.90287756673934e-06
-1.110910532357e-05
1.26892419216476e-05
-8.64603929644458e-07
-1.43455018507156e-05
-1.45681542609772e-06
2.91783448760537e-06
-1.53475213224612e-05
1.4464779939871e-05
5.41620698971657e-07
-2.10364029935385e-05
-3.41900680910235e-05
3.09876632784312e-06
1.91085549482547e-05
-1.03406975347687e-05
-4.35566909699819e-05
-1.11950863819865e-05
-3.33027072366573e-05
-2.44598613264396e-05
-1.93327988621881e-05
-1.54296047198476e-06
-1.0027650601596e-05
-5.86502097391033e-06
-2.36873508883845e-06
4.3498444048702e-06
-1.41426417639662e-05
1.38414402759684e-05
1.91324756190578e-05
9.00661315609186e-07
6.46484212172841e-06
1.13129562373013e-05
-1.31224588680368e-05
-1.92123276369217e-05
-1.96603565069521e-05
-9.72740537673727e-06
-2.34715895821525e-05
-1.67946158827824e-05
-3.07589868968324e-05
-3.74189723418361e-05
-3.06732786659974e-05
-1.88411160359243e-05
-1.31493313542266e-05
-5.715091959014e-06
-1.50098518257037e-05
4.0500563956992e-06
-9.23586441037138e-06
-1.30369114726015e-05
-1.69516583385419e-06
2.20261303256948e-06
4.5800494580575e-06
1.20326562284383e-05
1.43941814307835e-05
-5.60223152898057e-06
-1.31404413794673e-05
-2.34408616100268e-05
-2.54644727262049e-05
-1.24550514601747e-05
-3.0150409264013e-05
-1.79744242458344e-05
-4.90625829977143e-05
-1.79923861777076e-05
-2.19107053780198e-05
-2.05717857560348e-05
-2.52585230642236e-05
-2.2690046727354e-05
3.6886309197426e-07
-6.83702766098294e-06
-1.07063234074828e-05
8.79531535716865e-06
-7.76874396911795e-06
-6.99392942564106e-06
-2.29900159255918e-05
-5.97776803426524e-06
-1.61666812062198e-05
-2.3015198562489e-05
-2.45384536104149e-05
-1.86941621217645e-05
-1.31502554531204e-05
-9.09820098831873e-06
-3.180022131854e-06
-2.13199797980998e-05
-2.55347726459056e-05
-1.08971971310844e-05
3.64433734364928e-06
5.49741728967665e-06
-2.53234376912518e-07
-6.7017774171193e-06
4.07881484874955e-06
-1.40168771607894e-05
4.13931894212883e-07
-1.07232901109572e-06
-6.09498316057868e-06
4.46585056412967e-06
-2.9184497615035e-05
-3.02837121515573e-05
-1.44736077537494e-05
-8.61711464312126e-06
-2.51110625240921e-05
-3.08759163183056e-05
-1.12639316960884e-05
-1.44922823491569e-05
-1.09408850192844e-05
-9.29984817584202e-06
-5.87813463945367e-06
4.03006939743265e-06
-1.36785230669337e-05
8.00553641528851e-06
-2.47631215929332e-06
2.11768599696975e-06
-1.2193716059337e-05
3.78248230707021e-06
-4.15180803542957e-06
-1.30818939160675e-05
-2.76376382816358e-05
-6.31364983522721e-06
-8.09109721767671e-07
-2.99773442376856e-05
-3.04318464265262e-05
-2.549139367026e-05
-4.31550768998496e-06
-2.37594051735356e-05
-2.16421235303391e-05
-2.37064739535279e-06
-3.09464081699216e-06
-9.95864823509955e-06
7.70923991669159e-06
5.57187283556089e-06
9.4921388721254e-06
5.38769845780882e-06
-1.02252771835374e-05
2.65999842073362e-06
-9.60453402653479e-06
-6.41978903146278e-06
-6.76428022545984e-06
-2.6963571373178e-05
-2.14399817065278e-05
-4.17009667115533e-05
-1.57781988403604e-05
-1.37894611953848e-05
-4.01596087925817e-05
-1.49904265037762e-05
4.46146753827834e-06
-1.78439749072234e-05
-1.74014350869495e-05
7.06060382827861e-06
1.02406134011497e-06
1.98113207576764e-05
-1.32745432899022e-05
-2.91370574410566e-06
1.32925263061135e-05
6.05432573654878e-06
-1.6825905002898e-05
-2.19606591480966e-05
-1.27349414303719e-05
-1.89312539364212e-05
-2.25984120687406e-05
-2.63468047789787e-05
-4.52171237189094e-05
-3.91202076766559e-05
-3.44574049501545e-05
-3.28126647480625e-05
-4.13763554150396e-05
-2.19764015282842e-05
-2.24271660854737e-05
-1.64730595272712e-05
-1.56024856159869e-06
4.6037970164227e-06
-6.09720605827956e-06
5.24183426262534e-06
1.68370263815226e-05
6.04558886722965e-06
8.33663211492237e-06
-6.9511106886951e-06
-1.48644595571694e-05
-5.52282783885768e-06
-2.08485693744564e-05
-2.85229154313928e-05
-3.29249233624811e-05
-3.49796041159057e-05
-4.3953859782062e-05
-1.63263366000565e-05
-2.93149682954552e-05
-2.10951883503066e-05
-3.49113039987316e-06
3.58104047781918e-06
-2.25500660294647e-05
-2.207870611891e-06
-8.72479647401935e-06
-1.51477397699257e-06
1.26750049420125e-05
2.55757222267586e-05
8.5212781915087e-06
2.29767817378278e-05
1.23244654784389e-06
-1.81365725857524e-05
-1.01540778083332e-05
-1.1097066699462e-05
-1.86743364173883e-05
-3.12397283964776e-05
-3.43335682134652e-05
-4.77646169783413e-05
-3.26172094615056e-05
-2.52951358355873e-05
-3.84049161758405e-05
-3.96159283675987e-05
-2.01126561897127e-05
-2.21112013798055e-05
-1.67580444854259e-05
-1.91490719281281e-05
1.23225724147637e-05
8.52434568456908e-06
1.1237009934663e-05
-1.59824301557993e-06
-3.12123127106311e-06
-5.52460814315666e-06
3.88399565446454e-06
2.62842496138161e-06
-1.1185852967568e-05
1.67487937322298e-06
-2.00470015419798e-05
-2.574190290163e-05
-1.63149973535321e-05
-1.29900213250564e-05
-2.61767938743915e-05
-3.32693381674051e-05
-2.13489325091875e-05
-1.4867628071032e-05
-2.36314778174277e-06
-8.1539843111553e-06
-1.94465536235607e-05
1.24663656783848e-05
-1.56071739190538e-05
-1.43896146114274e-05
-1.1438324438499e-05
1.75175911972393e-06
2.05928161310598e-05
-4.39303012853877e-07
-3.83844724281727e-06
-2.29486588941984e-05
-3.01605101832891e-06
-2.42756774913902e-06
-2.7271904985361e-05
-2.51962193222739e-05
-2.55600752133342e-05
-3.0583324635428e-05
-2.01015235645193e-05
-3.26916844670704e-05
-2.30318497104528e-05
-1.07612161747843e-05
-3.32160872329384e-05
-1.77210469539638e-05
9.57297911454245e-07
-9.55542485619719e-07
1.32101196169832e-05
6.68582295440284e-06
-2.61591572721553e-06
2.52468081481445e-06
-1.23707154904973e-05
-1.0578526542782e-05
4.89726068732833e-07
-8.46108512677654e-06
-1.56130506409288e-05
-2.41891568035457e-05
-1.01957178848288e-05
-2.68399579295588e-05
-4.82682514294553e-05
-3.48445898960975e-05
-1.41417142515011e-05
-2.02778563654098e-05
-1.87726256564084e-05
-1.94712497429723e-05
-7.82184830471547e-06
6.03589246155779e-06
-6.73445711036158e-06
1.99696356234968e-05
1.66994566012687e-06
1.77810246996505e-05
-4.55113618209081e-06
3.31882879164792e-06
-2.09451761088312e-06
-1.8143391277751e-05
-2.49786838904226e-06
-1.55337189619849e-06
-8.67002068676192e-06
-3.15386051266388e-05
-2.20814064447974e-05
-2.29690841435476e-05
-1.43389726114935e-05
-3.24251615641826e-05
2.12891736648675e-06
-3.27842248710241e-06
-1.14924964984587e-05
-1.06765513546615e-05
-1.33639510621972e-05
3.22442604287596e-07
1.57879761127055e-06
2.80994928989732e-06
9.76798853210457e-06
-5.68450426979041e-06
-1.40036992224917e-05
4.32485386377746e-06
-3.47192754441955e-06
-2.36691178041126e-05
-1.34129782001999e-05
-5.51848589589404e-06
-1.46811412852053e-05
-1.51164765958885e-05
-2.78800966490138e-05
-2.94462312972268e-05
-1.66204624227677e-05
-1.89665981249824e-05
-2.78604045572986e-05
-2.0015069346067e-05
-2.21639729666309e-05
-1.27000112965443e-05
-2.26223188639898e-06
-1.10419091616213e-05
-2.5924909926661e-05
1.13713078461424e-05
-6.14153962018111e-06
-3.82848233867855e-06
2.44532358306884e-06
1.02327974951182e-06
-1.24282821879762e-05
-2.21627175673145e-05
-7.56044447185559e-06
-1.05480289930901e-05
-1.82034084401669e-05
-3.21133661234235e-05
-2.6611587536493e-05
-5.48247491376281e-06
-1.19615049118516e-05
-2.19403010898061e-06
8.62079798884704e-06
-2.16713812287852e-05
-1.47555211227265e-05
-2.37495469183137e-05
-2.05807475622099e-05
2.46302732793055e-06
-1.14499118227552e-05
-8.32206989761196e-06
-1.00845983261361e-06
-9.5534387123514e-07
-2.28592956217893e-05
-1.20618992453959e-05
-3.37404522251414e-05
-7.04095555702254e-06
-3.04933154064341e-05
-1.18481393734798e-05
-2.85240974166217e-05
-1.61242938568506e-05
-6.66369817414516e-06
-1.82918449660336e-05
-1.10989992317921e-05
6.34237469069507e-06
-1.42336304979739e-05
-5.94306301719976e-06
-1.48239788567866e-05
-1.38244942508524e-05
-2.96388963070624e-05
-1.63763013677483e-05
2.90177446335934e-07
-4.38269394769622e-06
-1.03539329777584e-05
-1.25622011453322e-05
-8.1916845890708e-07
-3.05226524614306e-05
-1.04239718429338e-05
-8.15839964215389e-06
-6.62639833464381e-06
-5.30739579928375e-06
-6.99866585164701e-06
-1.21915782591235e-05
-1.61288294632453e-05
-3.30089979127901e-05
-1.56612190740409e-05
-8.24429145866688e-06
-1.77616752123301e-05
-3.49464286428724e-05
-1.63579603292319e-05
-1.55657964127882e-06
-1.95578609558903e-05
-2.95774482586494e-05
-1.00214006133975e-05
-3.29758548259299e-05
-1.7123011754949e-05
-6.51038556363532e-06
-7.96396282869415e-06
-2.11665561016469e-05
-1.16878688121571e-05
-1.01770288326389e-05
-1.62748889162338e-05
-1.6517499872208e-05
-6.02278797863842e-06
5.87768472424008e-06
-2.19409273015332e-05
-6.26702114199994e-06
-7.97339024848296e-06
-2.60142352230682e-05
-1.86855624798288e-05
-1.55025288492432e-05
-1.14301019175813e-05
-2.13305569841909e-05
-2.05360545827499e-05
-1.01337850192264e-05
-1.34329931001411e-05
-8.79047310379621e-06
-1.97969361752118e-06
-7.50431271187037e-06
3.30817892051607e-06
-2.36809767312444e-05
2.71318592339855e-06
-1.28679554339167e-05
-1.91806427149412e-06
1.67424060202605e-05
-1.77462586848101e-05
-1.78671580293462e-05
-7.74229929345532e-06
-8.85586563985944e-06
-3.08203577937404e-05
-1.48824538545305e-05
-1.60508616929626e-05
-2.65941028027459e-06
-8.92291063148947e-06
-1.90714921113745e-05
-1.12287404834664e-05
3.49229213718333e-06
-2.88538516600201e-06
-2.21841779534959e-05
-9.03864083479711e-06
4.88370984045507e-06
-1.44956570733126e-07
-3.14224619486753e-05
-2.10923866955321e-05
4.20820602392595e-06
-7.5903818159311e-06
-1.78964442970491e-05
3.64274245195627e-06
1.62588018771143e-06
-1.17403589207004e-05
-9.25341703185088e-06
-1.39423107867375e-05
-4.00579618565431e-06
-1.21614047734527e-05
-1.24878300250232e-05
-1.93527888050808e-05
-1.67623497195253e-07
-2.03000124338486e-05
1.90790287278241e-06
-1.25876963155075e-05
-2.1203895936555e-05
-1.68037733142208e-05
-3.90582436777188e-06
-2.48886210467898e-05
-2.01957577595111e-05
-3.39541190819835e-06
-1.04631238963936e-05
-2.85280627229188e-05
-2.07798952435465e-05
-2.7707754106526e-05
-2.93610606915806e-05
-1.46585040269623e-05
-2.00288945510365e-05
-2.43053899801284e-05
-1.40853060589504e-05
-1.47064174591499e-05
2.97415391164428e-06
-2.30010399372184e-05
3.05765643953183e-06
-2.48442520555462e-06
-6.30399003290357e-07
-1.05378992487676e-05
-3.60435722025722e-05
-2.98688244123355e-05
-1.47688503171351e-05
-3.6135648553977e-05
-1.33925219808815e-05
-1.51094615867065e-05
-1.96827402594941e-05
-7.24619900724627e-06
-8.94588411165561e-06
-2.09019901418476e-05
-1.90108141838667e-05
-1.51015437313125e-05
-8.82989981542346e-06
-1.02267486565836e-05
2.75228059238817e-06
5.25652630885532e-06
-5.41534945705368e-06
-1.18529262150336e-05
-2.22408550792546e-05
-6.72446078516694e-06
-1.32568764115856e-05
4.04223872504527e-06
-9.68773605022756e-06
-1.20495952934738e-05
-8.56677874994941e-06
-1.97630423895511e-05
-1.2966083903533e-05
4.77163944030381e-06
-5.90566541346357e-06
-2.14200912180532e-06
4.96103794703374e-07
-7.54410608755946e-06
-9.04290553518183e-06
-1.68409209025034e-05
-3.15666989670814e-06
-1.46128631060959e-05
1.72703349467616e-05
1.38172664143111e-05
-3.3065712632286e-06
-1.69671638673826e-05
-6.50209348157669e-06
-2.15468312363706e-06
-2.07586153963087e-05
-1.88586428842997e-05
-3.69743583269752e-06
-5.79070247922579e-06
-3.29115131648278e-06
-2.84191311195553e-05
-1.19722434388378e-05
-5.78256544163755e-06
-1.65294863841483e-05
-1.90543215657302e-05
-1.83263947679208e-05
-8.03241281791307e-06
7.71359993335424e-07
-2.12520622340353e-05
-3.40491645144513e-06
1.74743129137503e-05
2.51749494987958e-05
-1.31950239774789e-06
-2.18405751486594e-05
6.72749057505156e-06
-7.29822034518971e-06
-1.88929844652824e-05
-1.80414431419401e-05
-1.69068844520145e-05
-1.91084058941463e-05
-1.73098935955067e-05
-2.21797233239914e-05
-3.72009452428637e-05
-1.09752565078641e-05
-3.46311349367351e-06
-1.63046341038115e-05
-6.60328777936101e-06
4.13776476854923e-06
1.62729327810597e-06
-1.53918187645712e-05
-5.49231366118402e-06
-8.01632470653661e-06
-7.36365857195376e-06
1.01577215815205e-06
-1.8262360768814e-05
1.77504272540175e-06
1.54229042601552e-05
-6.98972809122247e-06
-3.78400329223492e-05
-1.48743629876401e-05
-1.27123909803609e-05
-2.51318953848569e-05
-1.90096975325556e-05
-8.93177456944343e-06
-1.96027367751291e-05
-1.38691024372466e-05
-6.41278439036791e-06
-1.20358153207e-06
1.03863289889854e-06
-1.95224107783636e-05
-4.29329547087499e-06
-2.4148898672849e-06
1.224280008266e-05
-5.94000868379646e-06
-1.41313010704401e-05
4.34394671783799e-07
-2.09283121571447e-05
-1.24964727132107e-05
-6.32928139391295e-06
-1.18811911401911e-05
-2.37226041898646e-05
-1.70900760784379e-05
-3.01863124644524e-05
-6.37246520805781e-06
-3.05737648282491e-05
-2.61823439273964e-05
-2.68349249146386e-05
-2.81280228351094e-05
1.01862241098592e-06
2.95553792725701e-06
-1.22553873572927e-05
1.22849852826222e-05
1.45006938038671e-05
1.69091113527541e-05
7.0633945005209e-07
1.69964068534536e-05
-1.13410276597321e-06
-7.12149028276555e-06
-2.38225959988901e-06
-9.6211373374723e-06
-9.71425094585003e-06
-1.38198181803918e-05
-1.6708292839944e-05
-1.04876027868251e-05
-2.91450783936724e-05
-2.60985369663151e-06
-7.0417421126651e-06
-2.45405273580617e-05
-1.8676805765542e-05
3.92244559303129e-06
-1.61050468099546e-05
-7.26403312983882e-06
-2.21910831573822e-05
-1.38391302000715e-05
-1.63399692052717e-05
-1.25494335046957e-05
-8.26710194063336e-06
-1.17983379025885e-05
3.1520969706915e-06
-1.874280836334e-05
-1.2555756929806e-05
-2.00462574326754e-06
-1.07207424588295e-05
-4.00471879089815e-06
-2.3352168200377e-05
-2.63044242472346e-05
-7.51379354014525e-06
-1.85936191930093e-05
-1.44611934871843e-05
-1.6843508218005e-05
-3.53348080881971e-05
-1.22761205821185e-05
-6.94839713119709e-06
-3.88933556439152e-06
-1.07857297109799e-05
-8.76613794054717e-06
-1.28542610271822e-05
-1.48510589844109e-05
1.38033482992004e-05
-1.12899510078824e-05
-1.97903450972059e-05
-1.50566081608517e-05
-6.02309825141248e-06
-1.7284786942558e-05
-1.61341831626672e-05
-1.88912690559587e-05
-1.85326789863809e-05
-1.40778600800327e-05
-2.59587540245375e-05
-2.62701664296355e-05
-1.92253184992868e-06
6.08252785035213e-06
-1.5034907063166e-05
-1.73165923777749e-05
-3.30742274535739e-06
4.98391669475133e-06
-1.10513001827979e-05
-3.57706918037043e-05
-1.85194271554886e-05
3.15980719423406e-06
-1.06010866085769e-05
-1.68107297509536e-05
-2.15826873222511e-05
-1.79515883295938e-07
-1.01752628936504e-06
-1.14092935825134e-05
-4.44376769656235e-05
-1.60419914344867e-05
-7.63554866275624e-06
1.16550732426329e-05
-2.51278029214461e-05
-1.12657294675251e-05
1.57521417432053e-05
-7.93645145490488e-06
-1.74797596519276e-05
5.75716750671623e-07
-1.65344935010098e-05
1.8877443076718e-06
7.91467208310101e-06
4.88612527996187e-06
-4.84350643648793e-06
-9.33876403976748e-06
-2.09502452433005e-05
-2.4303872730499e-05
-9.94886354975088e-06
-1.99987039282991e-05
-2.07090165078932e-05
-5.48133629814627e-06
-3.02041409526998e-05
-4.19896234295579e-07
-1.84157017360177e-05
-1.85506473599298e-05
-2.29189003878317e-05
5.57256770982396e-06
-9.63240982084167e-06
-9.87614830192135e-06
-1.75659478802299e-05
-5.80353956380848e-06
-1.27722130938723e-05
-1.50410507412906e-05
3.43785129248749e-06
-8.81857460231422e-06
1.51189356720534e-05
-1.3155219334505e-05
-1.11019977526837e-05
-1.8632891504406e-05
-2.23306938487452e-05
-3.67745353363202e-05
-2.95519238879774e-05
-2.13177548210924e-05
5.27650916778309e-06
-2.61274004359748e-05
-2.95441054794016e-05
-1.97308023626254e-05
-1.16339146316591e-05
-9.51897987796014e-06
7.64489327176841e-07
-4.60083706038275e-06
-6.16273781345155e-06
-5.80903358830848e-06
-2.33637628264608e-05
-7.86425129766999e-06
-1.00907637341315e-05
-5.30585955560737e-06
-1.75107011917836e-05
-1.81283442174895e-05
-4.04234117571577e-06
-1.65181423026519e-05
-1.74229369120835e-05
-1.43469068633172e-05
-2.07626080382119e-05
-1.6446314172374e-05
3.55047762680805e-06
-2.72632657627912e-05
-2.21003560005192e-06
5.46185943535186e-07
-8.21446319752784e-06
-1.79455672303956e-06
-9.6502717370519e-06
2.07048314977512e-05
1.58369944436649e-05
1.94055160304493e-06
-6.56526042398743e-06
-8.04936457761007e-06
3.5526764145138e-06
-1.305277760815e-05
-2.54936017363372e-05
-1.84418449058448e-05
-3.6435804250344e-06
-3.12591548508388e-05
-3.87837814935619e-05
-1.667282034301e-05
-8.49920617132414e-06
-1.45458202917721e-05
-2.54115402877176e-05
-1.49676440141714e-05
-8.66903012783582e-06
1.78179326967562e-07
-2.53083084008112e-05
1.55009159165838e-05
1.69321178706506e-05
-7.82919404151911e-07
2.27605371493723e-06
-6.93000370717731e-06
-4.67663825318933e-07
9.41958273334109e-06
-1.7725482858704e-05
-1.87818505558864e-05
-1.69801267765653e-05
-2.67965774683103e-05
-2.98386487746489e-05
-3.60027785254076e-05
-3.18538012503811e-05
-1.76111739008695e-05
-3.54421046052567e-05
-2.1373772246459e-05
-5.76565992548261e-06
-1.62655455695443e-05
8.19312954043193e-06
-1.3017418341642e-05
-2.96694235454991e-06
1.64587038943855e-05
7.99961502177012e-06
-9.13334057593469e-06
-2.34876952493331e-05
4.23639706994049e-06
-1.15847251685234e-05
-1.03864570300868e-05
-7.53965913961491e-06
-2.47484193783948e-05
-2.76760684290084e-05
-1.73763312415356e-05
-2.81750864128148e-05
-1.81652185549728e-05
-1.09012073266209e-05
-2.32598905860574e-05
-2.56926436840848e-05
-1.39766517768401e-05
-9.47272395717484e-08
6.09558553987504e-07
-1.69068367770928e-05
-1.1943116503601e-05
1.12384359488674e-05
5.10808935400659e-06
-9.52213767124553e-06
-1.23773404724841e-05
4.60553363082601e-06
-1.168178564334e-05
-1.60071857649857e-05
-1.66201778729152e-05
-1.78408250994975e-05
-4.92574337401757e-06
-1.77092039851158e-05
-1.97022793646649e-05
-2.30952327646315e-05
-1.65417913095315e-05
-1.44944517898547e-05
-9.2386350136316e-06
-1.2579279981393e-05
-1.10259689156777e-05
-1.1910058525017e-05
-2.40570007589711e-06
-5.34899147622964e-06
-6.01077476363794e-06
1.2080874727959e-05
3.01812773644349e-06
-1.35587434982301e-05
-9.56545849804276e-06
9.26578234785272e-06
8.98825071802267e-06
-8.59585151540114e-06
-1.31489120104605e-06
-2.02022917809723e-05
-1.87906176724713e-05
-2.40244608164862e-05
-1.4752740830822e-05
-1.20367717859663e-05
-3.21877940326894e-05
-2.35361652641494e-05
-5.05596929484626e-06
1.15457143506628e-05
-1.14810147420806e-05
-1.45843460137508e-05
-1.40146180789287e-05
-5.32879251694956e-06
8.69658620527808e-07
-1.50865424796244e-05
-6.89636829667032e-06
7.53564112329042e-06
-9.907206037637e-06
-2.49889305010497e-05
-3.15347578381174e-05
-2.57387552365203e-05
-6.90780138576925e-06
-2.79654301794805e-05
-3.86631291198542e-05
-8.77771651268419e-06
-2.04658014534589e-05
-1.71500979025645e-05
-3.04427762034508e-05
-1.55262000153955e-05
-1.98817561706502e-05
-2.23437372948948e-05
-4.71551489230737e-06
-5.94781511394068e-06
-3.214943723773e-07
1.88929352523081e-06
-1.72606410180313e-05
9.86764609150435e-07
1.80761989065466e-07
-1.24989159723268e-05
-1.16568289536212e-05
-9.33403304615431e-06
-2.94151448087185e-05
-3.09408058819636e-05
-1.68335187058976e-05
-2.07523424775853e-05
-3.15187778264286e-05
-3.04795782519635e-05
-1.92427720063925e-05
-1.48817159246421e-05
-2.6737169195257e-05
-1.90290377635142e-05
-2.48361439657728e-06
-8.61671166941041e-06
7.10931346276913e-06
1.00986381366433e-05
1.41436749350687e-05
-2.09504351540601e-06
1.81442025102281e-05
5.85141409279964e-07
-1.07977647227933e-05
-8.14618459791292e-06
-1.14613779017537e-05
-2.28138306096828e-05
-1.09502526277273e-05
-2.98857239801798e-05
-4.08047744509883e-05
-2.19678677894145e-05
-2.26891612830492e-05
-2.27066120137749e-05
-1.39784867962667e-05
-2.52145675369132e-06
-1.11057408797715e-05
-6.14979934298137e-06
1.07038425873867e-05
-1.29772574258313e-06
4.20132374529872e-06
4.41557469293229e-07
2.78557502191156e-05
7.04196082823004e-07
-1.14544661257778e-06
-1.10775751644016e-05
-9.80297557157368e-06
-1.09778101754868e-05
-1.94012125877858e-05
-2.1274646038537e-05
-2.97370431308633e-05
-3.13279032021902e-05
-2.22748713671893e-05
-2.8344775489052e-05
-7.81541448439467e-07
-3.22842207603432e-05
-2.58402883034037e-05
-2.10287951008454e-05
1.1303565285951e-05
3.99985778710971e-06
4.46402848885452e-06
1.91657561729609e-06
7.70706507067186e-06
1.02457318275156e-05
-6.84587672297498e-06
2.97656477219904e-06
4.21117366776505e-06
-4.74648359625364e-06
-1.63811261164759e-05
-2.56594157696158e-05
-2.52789972376467e-05
-2.37585576489843e-05
-1.75986641224044e-05
-3.9418742791653e-05
-3.45899104793102e-05
-2.15809283737776e-05
-1.01192304098756e-05
-2.36005332558416e-05
-1.55151565019899e-05
1.82299286028414e-06
1.02300002102709e-05
1.7181761344101e-07
1.33016586092053e-06
-1.12484653847673e-05
6.33039373175808e-06
-2.06065378223796e-06
1.11059885871634e-06
6.56613200737905e-06
-1.67587080008059e-05
-2.61315673257673e-05
-1.91653801369326e-05
-2.56135493190572e-05
-2.50188033544736e-05
-3.00334775228164e-05
-2.3394037027032e-05
-3.08615987163085e-05
-3.02926506656074e-05
-1.96589511296639e-05
-1.8807508526762e-05
-1.66678133175588e-05
-2.49708013360662e-06
-3.87132337357976e-06
1.09528535000504e-05
-8.40114245643867e-07
-3.20131399907521e-05
1.78389062510008e-05
-1.14058858292722e-05
-6.4230899780761e-06
-1.79815881582397e-05
6.89670706506491e-06
1.09960934133296e-05
-2.26735994376393e-05
-2.8808259432916e-05
-1.68358590734969e-05
-2.06525878271967e-05
-3.64352392011927e-05
-1.85890219638171e-05
-2.323994241559e-05
-1.48911279545378e-05
-1.58417761461486e-05
-1.43741805312558e-05
-4.51964036556874e-06
7.18520242327355e-06
-2.13908293831793e-06
2.05060498101543e-06
2.07582268576227e-05
3.6416717686282e-06
4.78429883030195e-06
-5.93204009558376e-06
2.18468733916257e-07
1.45420298849834e-05
-1.24602332156188e-05
-3.12460614458836e-06
-1.83556848864659e-05
-2.82839608725997e-05
-3.33581422126999e-05
-4.35419219349435e-05
-2.90299574769875e-05
-9.59339919270954e-06
-4.05999198043207e-05
-2.23556759491368e-05
-2.88849900189694e-05
-4.22556634082506e-06
-8.5638511574073e-06
-6.78017440058407e-06
-8.56311797708093e-06
3.42815108190948e-06
1.26032652933054e-05
1.80293356147672e-06
7.77032747861381e-06
4.19975614220996e-06
1.51882179352266e-06
-2.54211388902147e-05
-2.92904639151933e-05
-1.16326318021593e-05
-2.55102752244144e-05
-3.43793689955058e-05
-4.11136272772033e-05
-2.06661446124776e-05
-2.29582200602474e-06
-2.99381128904374e-05
-2.22502621104761e-05
-1.54370113820186e-05
-4.14256831063294e-06
-1.13648693367551e-06
-1.3957353004413e-05
-1.7825215989107e-05
-8.38634724726293e-06
-1.22558787961268e-05
-7.85420405767322e-07
4.74881582966558e-07
5.63200387763564e-08
-7.87478828216255e-06
-1.67903817873036e-05
-1.91603808757625e-05
-2.76635727345182e-05
-2.07887927420391e-05
-1.66370515916966e-05
-2.48849043307374e-05
-2.42400380342754e-05
-1.78838997218165e-05
-2.50215356904812e-06
-2.5684344100149e-05
-1.71566351779238e-05
-6.34143280088622e-06
-7.22266519189299e-06
-8.22334653106729e-06
-2.07101995208026e-05
-1.22324276536553e-05
-7.81291049606675e-06
-4.31349458145198e-06
-1.32701107480548e-05
-1.14080227371092e-05
-1.72801763469221e-05
-2.57039360294973e-06
-2.00195042024959e-05
-1.09222939009736e-05
-2.7407104566672e-05
-1.39512588453243e-05
-1.03928188224402e-05
-2.68455883185741e-05
-6.28295659352721e-06
-1.01904695533115e-05
-2.00143816571088e-05
-9.6498656184799e-06
-5.83540579731684e-06
-3.87913886853258e-07
1.85875082296012e-05
-2.46992966052361e-07
-1.56874375886959e-06
3.62846518758791e-07
-2.85551638402955e-06
-1.03724729842597e-06
-1.83836642408753e-05
-4.63403257491844e-06
-2.30116821300106e-05
-2.62759154862519e-05
-8.4618836084914e-06
-1.12518299563514e-05
-1.77757289222158e-05
-2.36542339453718e-05
-1.00288159557565e-05
-1.07327192105498e-05
-1.56664430987962e-05
-5.10610802686927e-06
3.11869294443972e-06
-8.73639185708373e-06
-2.00606021152957e-05
-2.20378030570095e-05
-4.51356779039465e-06
-1.44687825551254e-05
-1.45466790984724e-05
1.15410678654911e-05
-1.80228973163201e-05
-1.72027312576502e-05
-3.40097582072823e-05
-6.92460433235176e-06
-1.44689010608361e-05
-2.78971417575453e-05
-1.30642697544727e-05
-9.85128716662002e-06
-1.08036869797747e-05
-2.1281046597396e-05
-1.64254730858912e-05
-1.47245239203561e-05
-2.4020605709686e-05
-2.58589934848309e-05
-1.11583201065182e-05
1.50851716801306e-05
1.61847619673579e-05
-7.04133618818489e-06
-1.51373226895951e-05
-1.17007243032849e-05
-3.61076194243653e-07
8.07807810468887e-06
-8.6323926317365e-06
-1.04402980821254e-05
-1.93430229035957e-05
-2.08111305443092e-05
-1.90499376174703e-05
-1.28689174443022e-05
-1.91534395631981e-05
-3.09807063899894e-05
-2.1137833158002e-05
-6.96662991912363e-06
1.34516316944348e-06
-2.94494301734698e-05
-5.04537926910389e-06
3.50502869929629e-06
-7.76144779635337e-06
-8.38154292965007e-06
-1.10960517412953e-05
4.48948061877501e-06
3.35176885535951e-06
-1.01316284579681e-05
-1.79566044071283e-05
-6.24323594585628e-06
7.04087253460938e-06
-2.16957758688963e-05
-3.80895668804627e-05
-1.10775575429442e-05
4.90002839049339e-06
-1.44549566210688e-05
-2.00048660696208e-05
-5.139668932258e-06
4.32115728412463e-06
-1.69058834438059e-05
-8.87729122040337e-06
-5.19208758902566e-06
6.1326345074351e-06
2.0727554713375e-06
2.13758252011363e-06
1.95565431824787e-06
-9.76178106256923e-06
-2.32289773339432e-06
-1.3884287429477e-05
-1.46168172687912e-05
-8.92067305053841e-06
-2.02682476331564e-05
-2.93457149574324e-05
-4.04841540755307e-05
-1.52435767336235e-05
-1.13655432285099e-05
-8.06603822130029e-06
-2.79042050987758e-05
-8.98130265176115e-06
6.26556849637676e-06
-7.73678253007841e-06
-9.37699143937957e-06
-3.7509072040694e-06
-8.69319194872296e-06
9.24459174039289e-06
-1.09802743923965e-05
-2.12726429182352e-05
1.72025144285483e-05
-2.85245325781533e-06
-3.94135846847112e-05
-1.75993791102659e-05
5.90446693410325e-06
-2.56571141958438e-05
-3.10124867180917e-05
-3.42309015305197e-05
-1.38920774346305e-05
-2.36508505223849e-05
-3.27020096363559e-05
-2.56579631543599e-05
-1.25629218932046e-05
-8.61037218446185e-06
-1.58108746123173e-05
-8.24895608007567e-06
-1.99774951078173e-06
7.30313316766604e-06
7.92310599127768e-06
-2.21754793233267e-05
6.54940235313103e-06
-2.26583553319279e-07
-2.31580323568235e-05
-4.16622009633874e-06
1.09451771675881e-05
-9.85404409193399e-06
-8.36992565283911e-06
-2.66820835991849e-05
-2.47216808444807e-05
-8.2806516361918e-06
-2.70111331623774e-05
-1.68543043750723e-05
-2.48299020312054e-05
-2.36565735321655e-05
-1.61610623212518e-05
-1.95378334303243e-06
-1.95394237346659e-05
-5.71199856264885e-06
9.05539770433608e-07
-2.02222010073037e-06
-2.07273073368351e-05
-1.68400057023781e-05
-1.07818612323328e-05
1.77245096568835e-06
-8.82479121113409e-06
-1.5920005452543e-05
-1.30882056576041e-05
-1.31365665099076e-05
-8.40702518740695e-06
-3.13250456488633e-05
5.5508462581518e-06
1.5771896756654e-06
-1.38781636054808e-05
-1.37664032210695e-05
-8.55654285616934e-06
1.95773116126994e-06
-1.43692646344757e-05
-5.49478605656939e-06
-1.80796794984698e-06
3.0883890548462e-06
-1.63166233716865e-05
-1.12851125228127e-05
-1.50138959081602e-05
-1.74112527943091e-05
-1.97106698018319e-06
-2.88346785697103e-05
-6.79972752710532e-06
-2.38084087596686e-07
-1.27778563521264e-05
-1.47849434183079e-05
-2.3772988179034e-05
-1.21130590290525e-05
-2.61769251583398e-06
-6.91932416825966e-06
5.3365959165017e-07
-1.05781522736717e-05
-1.38105691437083e-05
-1.36412200547822e-05
-5.5724724831507e-06
-6.64138499184288e-06
-2.55004307253181e-06
-4.63587346246426e-06
-1.20956638541524e-05
-2.50287169648372e-05
-2.14642132745784e-05
-1.41354714214618e-05
-7.28756601883223e-06
-1.21300958291064e-05
-2.04407749631134e-05
-2.08465524964516e-05
-4.03814440758468e-05
-1.66122139700282e-05
-2.73762272205009e-05
-1.88511927910462e-05
-2.31333405687186e-05
-2.79678380845185e-05
2.46810374878973e-06
-4.58652162987054e-06
-1.85680791646607e-05
2.65205099880099e-06
-4.17846723341239e-06
-2.20699873298219e-05
-1.37961186258819e-05
-1.72680287153957e-05
1.92146287714455e-06
-9.09385252215375e-06
-2.73346056966473e-05
-1.92430107895057e-05
-1.38599728120043e-05
-2.2651409557052e-05
-1.94447916963408e-05
-1.57626250499521e-05
-1.0945104780626e-05
-2.2874008919147e-05
-9.83278839289984e-06
-2.59619875741472e-05
-5.82058153871904e-06
2.66311793482532e-06
5.31566400219752e-06
-8.47564049985498e-06
1.07655792517171e-05
1.52321314109212e-05
-6.04052507005131e-06
-1.27684743421954e-05
5.95126299668553e-06
7.10651529770646e-06
-1.06531362125013e-05
-1.98593774414442e-05
-6.92746619931676e-06
-1.0585811312088e-05
-7.00764651183686e-06
-1.32943076546699e-05
-2.68884849448768e-05
-2.36872172628631e-05
-2.18103806928017e-05
-1.09375120743028e-05
-3.01581919151673e-05
-1.13409803905957e-05
-1.37989111324668e-05
-2.07692658369891e-05
-1.2994631939135e-05
-1.48904153014175e-05
4.00264031678171e-06
1.57588577517815e-05
-2.48412075696016e-05
-4.6061535142486e-06
-1.26265433449279e-05
3.21862108229008e-06
-8.37834708280156e-07
-1.98996829724634e-05
-1.2684398013339e-05
-5.38070592399339e-06
-2.63121893196974e-05
-3.17069653302288e-05
-2.76287961402797e-05
-1.92312292270756e-05
-2.80481856647741e-05
-1.20623394454623e-05
-1.89258509726678e-05
-1.94214796768547e-05
1.16463451047379e-05
-2.06829906125235e-05
-2.84056989627714e-05
-1.1202047382161e-06
1.02164695646503e-06
-1.35529801917351e-05
-3.11185382093736e-06
2.82421401162411e-06
-1.05391024687047e-05
-3.20762049495123e-06
-1.84307307205243e-05
-9.64098066255959e-06
-1.37498972438942e-05
-3.85327413668898e-05
-2.70396722179112e-05
-2.05666595964748e-05
-1.4440651350338e-05
-2.19835165675521e-05
-4.3270433589786e-05
-1.37357969716749e-05
-1.19147976634478e-05
-1.070615996345e-05
-1.17497836666564e-05
-5.50634878286182e-06
5.08644783686881e-06
-9.55936580379128e-06
5.30925893384343e-06
-6.87832506506094e-06
7.17199351356778e-06
-2.21938900060912e-05
-2.63909210012528e-05
-2.66945587052498e-05
-7.35391579204955e-07
-1.90800970956473e-05
-2.65886769553964e-05
-2.29647075759259e-05
-1.95556163871857e-06
-1.64281831437227e-05
-2.68047354303148e-05
-1.90310204677136e-05
-5.19229685827648e-06
6.0823001351192e-06
-1.40803947233882e-05
-2.30090313482752e-06
1.06129054075004e-05
1.17714002332826e-05
-5.16880492677596e-06
-4.0744291250999e-06
1.16181742535059e-05
2.01496538332553e-05
1.62456782158857e-05
2.80123433565903e-06
-1.6577182484432e-05
-9.59289504597154e-06
-2.75829699696953e-05
-2.72368571981011e-05
-1.80346960390744e-05
-1.13803122422887e-05
-1.8627569633466e-05
-1.13909971939682e-05
-2.57490886460723e-05
-9.94641729738651e-06
1.00969226875299e-05
-1.18988102622401e-07
-1.56639028025612e-05
-2.20132492999327e-06
1.19425052182763e-05
-2.26266449512176e-06
3.55863228200365e-06
2.62480834966158e-06
-2.73251531087727e-06
-1.13714025480839e-05
-8.69596271673326e-06
2.96570715971439e-06
-3.68658645494578e-07
-8.6264250457885e-06
-2.93908461440371e-05
-1.27551715814779e-05
-6.81364712296231e-06
-1.66813809877494e-05
-9.08322061784717e-06
-1.08685663180569e-05
-9.45311322510767e-06
-2.13698300949754e-05
-1.56036487019919e-05
-9.91185619369853e-06
5.80861151457733e-06
1.27214441153369e-05
-1.0386060785977e-05
-1.65567589069419e-07
3.68222039284827e-06
-9.07129411694997e-06
-1.51612421839085e-05
-3.19757932339275e-05
-5.60501679652456e-07
-1.21841998099087e-05
-3.58022609827816e-06
-3.02568030903519e-05
-1.97983738595401e-05
-1.83640243349231e-05
-2.21708786834106e-05
-2.58969127965098e-05
-1.56574235790288e-05
-3.31266924534715e-06
-9.77179070152042e-06
-5.533381821242e-06
-6.49586671284979e-06
2.20308166538187e-06
-2.45219172754796e-06
-1.11884380753366e-06
-9.56928139621088e-06
1.13368958123824e-05
-9.58061606172184e-07
-4.52525003534889e-06
-6.27727082535261e-06
-2.04661532892016e-05
-1.42460668762781e-05
-1.14739886909313e-05
-3.40332844888578e-05
-8.95076870217088e-06
-2.8052984995178e-05
-1.9718231355375e-05
-4.50598553117802e-05
-1.23362268329676e-05
-1.47594569778841e-05
-2.84548435049341e-05
-1.50914017883631e-05
-1.53544919333086e-05
-1.24027297109503e-05
-7.07374150167296e-06
-2.88512578499324e-06
5.39792425070836e-06
2.41528689555458e-05
