# Supplementary material for: Research on computational propagation and identification of mine microseismic signals based on deep learning
Source: PLoS One. 2025 Oct 22;20(10):e0334641. doi: 10.1371/journal.pone.0334641 (PMC12543183; doi:10.1371/journal.pone.0334641)
Supplement: S9 Data — (ZIP) [file pone.0334641.s009.zip › 000101100000490.xlsx_0.txt_24.txt.txt]

-7.96937782949629e-06
-1.06028633209146e-05
5.28332231627639e-06
-8.53899294875823e-06
8.84714253340666e-06
-2.74388781390102e-05
-1.10304620309587e-05
-1.25838824220492e-05
-2.43948440598876e-05
-1.74533499882225e-05
-1.62842595946909e-05
-2.33441411557423e-05
-4.75454642047456e-05
-2.53204326558742e-05
-1.97528168253269e-05
-3.39561744857612e-05
-2.66999703376663e-05
-5.43168258268653e-05
-1.45442295221017e-05
-9.00685618461333e-06
-3.86572311880522e-05
-1.19544485014884e-05
2.05998204521625e-06
8.6910671893944e-06
-4.32200408648672e-06
-1.3174017400227e-05
2.1511889306344e-05
-8.4447249070316e-07
5.14411980734602e-06
-1.66858728027411e-05
-1.38732814456133e-05
-2.63858940329093e-06
-2.47097655725757e-05
-4.79122352567295e-05
-2.94978144581879e-05
-2.86561418259621e-06
-3.71569377383837e-05
-2.04446043438677e-05
-3.09636599879285e-05
-3.90396407082938e-05
1.16108452328894e-05
9.29916323188418e-06
-1.16958158096167e-05
-1.65001869806586e-06
8.16855514455072e-06
1.52944851666507e-05
-1.9097541323264e-05
2.10171968180449e-06
4.70479652788896e-06
-2.27946476136662e-06
-2.76748880063926e-05
-2.7304538852659e-05
-1.90092492621234e-05
-1.64109202869608e-05
-4.75736597371697e-05
-3.70164135330119e-05
-4.08206734515119e-05
-3.04262301661931e-05
-4.46661648728108e-05
-5.08392142548574e-05
-1.40340389632231e-05
-9.25983026908013e-06
-7.9959924411099e-06
-2.11823277048168e-05
6.01229191975881e-07
8.07257351440098e-06
1.83656718508057e-05
3.02408703876112e-06
7.0992030367827e-06
6.73359112880057e-06
-1.01832589468202e-05
-1.87814429932659e-05
-6.70259099549182e-06
-4.73454068857957e-06
-1.18860126279208e-05
-4.20067852374941e-05
-2.06990274691997e-05
-1.44851372963368e-05
-2.97784817145803e-05
-5.19364800811685e-05
-1.00395845802139e-05
-3.53734894493984e-05
-2.4867666527948e-05
-2.04431080068181e-05
-3.63587394094235e-05
-1.16791202679602e-05
8.08029083537714e-06
1.02147246177287e-06
-1.60308876605457e-05
-1.34750385296104e-05
8.80514900722239e-06
-7.05656677268479e-06
-1.1864331367247e-05
-1.95446306437037e-05
-1.33911648021596e-05
-2.06187636108236e-05
-3.20934882808354e-05
-5.58364207685404e-05
-9.95733425952252e-06
-3.07456152482251e-05
-5.10433498479154e-05
-3.8252275133595e-05
-4.48438349919418e-05
-1.18246527717615e-05
-3.26796964746542e-05
-4.26112447697179e-06
-1.76156826845938e-05
1.07052672827091e-05
3.26698748899359e-06
-7.63132048064201e-06
-1.10566946039728e-05
2.49357628039935e-05
1.8600004158807e-05
3.28082150343945e-06
1.12413430563937e-06
-1.61272886163813e-05
-1.88611487605358e-05
-2.46090542852004e-05
-1.33847177473305e-05
-3.86005312604795e-05
-2.11615721082628e-05
-2.05918493539667e-05
-3.16622100424142e-05
-1.9570939296304e-05
-3.69073453910492e-07
-2.09865903431072e-05
-5.34661462606927e-06
1.45359638159511e-05
-3.34649679300075e-06
-7.35657397385693e-06
-1.81681631621311e-05
3.49428165234524e-06
-1.30459525319614e-06
-7.59803010754022e-06
-1.24537668118043e-05
-1.43865046713456e-05
6.28457621200102e-06
-1.16425903785158e-05
-3.16023206704671e-05
-3.48300409150343e-05
-3.45956952953618e-05
-2.94725523247978e-05
-3.4625407765936e-05
-5.01655139620683e-05
-2.82366944793555e-05
-4.83544412493055e-06
-7.91746261688427e-06
-1.33497487815812e-05
-1.26781595391488e-05
-1.54665918704605e-06
1.78435804662457e-06
-4.18531196519241e-06
-7.88817918096239e-06
-7.82880721232946e-06
-3.95349368528375e-06
-2.24812698690429e-05
-1.23444142192326e-05
-2.63312454601279e-05
-1.65597272932827e-05
-4.24786193370961e-05
-2.08438569258396e-05
-3.47817842346938e-05
-3.58462660824944e-05
-2.28659923032614e-05
-1.3618714529556e-05
-1.25393297549857e-05
-2.13554479656984e-05
-7.15475048118524e-06
-1.44348141370046e-05
-8.04520449095574e-06
-3.00015745295903e-06
2.14242952624419e-05
1.56670753822794e-06
-2.39789865742174e-05
-7.16125028629829e-06
-9.07867141483746e-06
-3.16653551030421e-05
-3.17323391076419e-05
-2.77534448444224e-05
-4.318612003956e-05
-1.89982791324812e-05
-1.80234480480737e-05
-1.63763927294613e-05
-2.80841482376848e-05
-8.59175545036331e-06
1.53062345455104e-07
1.85917359015755e-05
-9.43970360034599e-06
8.99243393123878e-06
4.30175558957666e-06
1.20813852564168e-05
4.70842569413536e-06
2.00156821844177e-05
5.28772646653266e-06
-1.23759869361127e-05
-8.86278983051509e-08
-3.63339564161093e-05
-2.65796478879734e-05
-1.81787500304845e-05
-4.2359016391787e-05
-2.82985624174324e-05
-2.1560750943115e-05
-3.91188065281161e-05
-3.77150402418931e-05
-1.40934438899096e-05
-7.6608949911749e-07
2.26450068806342e-05
-3.61877162297094e-05
-1.12060773710089e-06
-2.80807858261845e-06
-1.75853756610456e-06
-2.89533870586426e-05
-2.66142246787886e-05
-1.39745427967831e-05
-1.35896107374174e-05
-4.34592188557313e-05
-3.06517329069522e-05
-8.07588520361857e-06
-3.1196641980733e-05
-4.45484650089876e-05
-1.80058788290035e-05
-4.29887797155656e-05
-3.93054791551458e-05
-2.51690166157688e-05
-1.23253189084227e-05
-1.46796783790098e-05
-7.20670314362237e-08
-5.79352215553848e-06
8.24276877079488e-06
3.23881172266504e-06
-9.60054681961938e-06
-7.80297322473088e-06
-1.27463315302594e-05
-4.52327479614293e-06
-1.30754715482827e-05
-7.81508468413388e-06
-2.25789069951451e-05
-2.20239788905113e-05
-3.41235395462038e-06
-4.62244932811733e-05
-3.59233444594625e-05
-3.37506232475775e-05
-2.50918844743985e-05
-4.34979746306225e-05
-3.28250020123672e-05
-3.70798365862244e-05
-1.97973444624732e-05
-1.15831292537712e-05
-3.0078741906276e-05
-1.31999717716437e-05
2.15701826116469e-05
9.09639901782424e-06
5.60021255342455e-06
-2.85042240279133e-06
2.61994228650895e-06
1.011904110057e-05
-2.77582922154431e-05
-3.48694133389327e-05
-1.92680579812561e-05
-1.1824308795394e-05
-2.69963746664137e-06
-5.23369643191861e-05
-3.65679397237756e-05
-1.42757739384105e-05
-4.36386932348714e-05
-2.74549881038554e-05
-2.27976236474558e-05
-1.70938823418302e-05
-3.72048523956847e-06
-1.7290237938466e-05
8.00050740342011e-06
1.0851668152595e-05
2.40293386699527e-05
1.67293367153845e-05
-1.08432025728918e-05
1.01774165099225e-05
-1.74290519549556e-05
-2.24583549352076e-05
-2.75405809124782e-05
-1.8708583440173e-05
-1.26824992712677e-05
-2.57058150716648e-05
-5.0362372390449e-05
-4.0447101222998e-05
-1.53816877254656e-05
-9.5440643105074e-06
-3.64579400979373e-05
-1.856076728342e-05
1.72200909527281e-06
6.15596181878939e-06
2.76453219299964e-06
1.43561184954183e-06
-4.54620897032646e-06
1.74781386169582e-05
1.49855334690803e-05
3.44506255430847e-06
-3.68738102712797e-06
-2.71901865515165e-07
-2.26254782767076e-05
-3.07909809607262e-05
-2.50332405386265e-05
-4.2325864480671e-05
-2.16717351845439e-05
-4.0834926048481e-05
-4.18418600919421e-05
-7.16976749927779e-05
-3.06188197617492e-05
-3.03701085996946e-05
-1.16947262855415e-05
-2.31403329649322e-05
-6.70410395987644e-06
3.33372468925868e-08
-1.56381158252695e-05
-2.89995196361869e-06
1.0595657769328e-08
2.79211778057786e-06
-6.2366182738564e-06
-1.0796794620569e-06
9.59883656732622e-07
-1.49303931124929e-05
-2.81395879851658e-05
-3.66894562656018e-05
-1.96900607955261e-05
-2.95004147972765e-05
-4.96128783527728e-05
-3.12111421781207e-05
-3.87210904284939e-05
-1.51306988166759e-05
-4.44713035626491e-05
-3.84882187272106e-05
-5.2345535293694e-06
-1.18801305908825e-06
-8.98223545631033e-06
-5.33075693907445e-06
1.06741858969341e-05
1.69588364176092e-05
-1.85699724806142e-05
-1.24352457309173e-05
-8.87435868257123e-06
1.59187104987021e-06
-1.41178272547759e-05
-1.76670678181169e-05
-9.06287042379246e-06
-6.05580413801385e-06
-1.48742479190648e-06
-4.19022808421918e-05
-1.30506820799763e-05
-9.54480765009835e-06
-2.274479541813e-08
-2.55853805180448e-05
-2.67505422479495e-05
2.24763625314794e-05
-7.2360126828356e-06
1.06598792515162e-05
-1.22355372192071e-05
7.25193619474433e-06
1.36575058033236e-05
-2.45953179270217e-05
-1.10108134803524e-05
-1.85490628608712e-05
-1.93867574762234e-05
8.55439541967703e-06
-3.17788074404036e-05
-2.93106303680029e-05
-2.66923247593492e-05
-3.55989892687203e-05
-5.8497902694391e-05
-1.60508454912924e-05
-1.14928841734179e-05
-1.14427819390387e-05
-1.91964324358782e-05
-6.39568730062064e-06
6.34435111613628e-06
2.47326078042265e-06
-4.68587975608837e-06
-3.615204397114e-06
2.41315998919666e-06
5.581554836811e-06
-7.54501018050024e-06
-1.11469794904166e-05
-1.17381183891038e-05
-1.6699689649106e-05
-3.51295649408674e-05
-3.18220186770664e-05
-3.88203556100236e-05
-3.70350929698402e-05
-3.11161329201516e-05
-3.38853302416778e-05
-3.13643448834963e-05
-2.24331808185195e-05
-3.35862787182031e-05
-1.26674552738616e-05
-2.08094561876113e-05
-1.75501113509777e-05
-6.66429308671617e-06
2.08061317295129e-05
1.17893331908314e-05
2.16035644020596e-05
1.58387878771905e-05
-1.96820271068467e-06
-1.84398448433425e-05
-1.70856039203936e-05
-1.50456825497969e-05
-7.91148187928283e-06
-1.66354702366203e-05
-1.47114287995277e-05
-1.81009640693541e-05
-3.07264990728429e-05
-2.69641299408842e-05
-3.18290195633119e-05
-3.60841922021936e-05
-3.2584934416037e-05
-1.69157746984943e-05
-2.84552738195251e-05
-2.26582694371752e-06
-1.07424946795696e-05
-3.68504990275835e-06
-1.79260978624898e-05
-8.56106105253956e-06
2.00967223525636e-06
-8.63569319826436e-06
-1.76968942313129e-05
9.13908763757275e-06
-1.10500074600993e-05
-3.11258744832818e-05
-2.2679099956135e-05
-1.32328290281947e-05
-2.69158674235853e-05
-3.71536552009225e-05
-1.98627483073394e-05
-1.99975285643512e-05
-1.97648505611492e-05
-1.12840695415732e-05
-2.59904552486589e-05
-2.87768689684627e-05
-1.25781718328559e-05
-3.1345179772593e-05
-1.92594309351603e-05
-1.14887418007441e-05
-8.78408567106287e-06
1.26462646892802e-05
5.24319727546569e-06
6.89610374591841e-06
-3.13704979693645e-06
-1.21113502171336e-05
-3.40302441599377e-06
-2.65960224717865e-06
-1.7176453494414e-05
-1.89766385275421e-05
-1.8038859880202e-05
-1.4883101856718e-05
-3.06073484137178e-05
-3.736871546146e-05
-3.40284857067591e-05
-3.20843139512714e-05
-2.42641492936455e-05
-2.16472040322034e-05
-1.23753164903458e-05
-1.1792025682513e-05
5.50314920086549e-06
2.48741092005287e-06
-1.36615539472397e-05
2.65364615378525e-06
-1.14341620270041e-05
1.03640135514811e-05
-2.67163558653062e-06
-3.28326018565668e-06
-2.14170276832527e-05
-1.5215663431091e-06
-2.89712250637362e-05
-6.04683839425848e-05
-3.46271156639671e-05
-3.13598265944077e-05
-4.19733977982778e-05
-4.85109972416852e-05
-2.2173194160876e-05
4.23388806944978e-06
-8.72998221738961e-06
-2.62660877531666e-05
-1.0723790031592e-05
-5.02188618535115e-06
2.98095151910777e-07
-1.48793680691769e-05
-1.56469369943947e-05
5.04117466513228e-06
-3.49377614619639e-06
-2.10546080327563e-05
-1.98195515317804e-05
-2.12423322363449e-05
-1.27990559700027e-05
-1.99148030944043e-05
-2.16015678400475e-05
-3.10269329323478e-05
-3.21815806674132e-05
-2.22414617848047e-05
-1.31660431176138e-05
-6.92752363223469e-06
2.58896730680437e-06
-2.45450473015479e-05
-1.86159020259851e-05
-2.2577475024127e-05
-2.52113672384733e-05
4.35304043832944e-06
1.86081985016721e-05
4.48888024755821e-06
-4.78313563988959e-06
-3.74771010724227e-07
-8.664788155687e-06
-7.07213629673399e-06
-2.50014820311562e-05
-2.13891541740165e-05
-1.26945752238526e-05
-3.86869476417632e-05
-2.67046163221109e-05
-1.97603421242738e-05
-5.40797572161421e-05
-3.80540523385242e-05
-2.10032386961965e-05
-2.26214595471182e-05
-2.67418261289156e-05
-2.78591913341355e-05
-2.48333331539051e-05
3.00656278743647e-06
-1.26573128244941e-05
-1.08763806541066e-05
1.96297834676895e-05
7.5802851901173e-06
-4.38697148963873e-07
-6.46168036262085e-06
-2.21484213427558e-06
-1.13867548795336e-05
-1.57788208056861e-05
6.35430989855569e-06
-3.45194136804556e-06
-4.38201715504584e-06
-5.71547091294011e-06
-1.40102411291295e-05
-1.6594938975209e-05
-1.46496288366631e-05
-3.26939152483561e-07
-1.53480970206099e-05
-2.88064994736481e-05
-3.91169443319676e-05
-2.2281127959036e-05
-9.39285430166705e-06
-2.2229411604737e-05
-1.42526850569056e-05
-6.12007803031219e-06
-2.99493287524831e-05
-2.78326516869313e-05
-3.10821571439029e-06
8.34872979146615e-06
-6.7812593453197e-07
-1.42795687198381e-05
-3.36404286009705e-05
-2.93563526185936e-05
-2.44160348927545e-05
-2.4824476250232e-05
-1.97310337788062e-05
-2.6916803958827e-05
-2.55525905470429e-05
-2.34047140457686e-05
-2.60869128680777e-05
-2.25340066775009e-05
-4.15078373722119e-06
-1.79337734715451e-05
-3.58214725965223e-05
7.79727796242482e-06
-1.61580721248716e-05
2.06927526961005e-06
-3.66352547299078e-06
-1.9786808698498e-06
-7.82032646161748e-06
-6.92552989131557e-06
-1.31838464638212e-05
-1.90587982316115e-05
-1.82346076733911e-05
-2.62540945647246e-05
-1.844071540713e-05
-2.07500883945194e-05
-4.80040768897214e-06
-2.31263539928458e-05
-3.36508961155076e-05
-3.52945330349411e-05
-7.17080363958025e-06
-1.82338657048269e-05
-9.44814792948727e-06
-1.88060498067772e-05
6.65687433074195e-06
4.65699486969556e-06
-1.26505044604688e-05
-2.7072866703659e-05
4.14270150412175e-06
4.32111874739432e-06
-5.42561511972021e-06
-2.93667615618151e-05
-9.31893355029587e-06
-1.36503781067598e-05
-1.02716676249762e-05
-1.77182409624619e-05
-1.38391192809371e-05
-1.03969782746175e-05
-1.6434005739294e-05
-3.2551127496281e-05
-5.06055632411982e-07
-4.48858693780004e-06
-7.95995867690723e-06
-1.02045422165577e-05
-2.83420966737687e-06
-1.59394021823389e-05
3.61464015907302e-06
-1.44131541462049e-05
-2.09695222654961e-05
-9.61620518718592e-06
-1.27107835513272e-05
-2.98689024113601e-05
-4.88980838982387e-06
-2.87390846798242e-05
-1.39788500828963e-05
-1.56475983609473e-05
-2.28924882969282e-05
-3.72690939306435e-05
-8.5060995328289e-06
-1.6486364247695e-05
-1.46187078971079e-05
-1.67254269962125e-05
-3.50510452703715e-05
-5.16572374504197e-06
-5.98869261374586e-06
-1.12514465229563e-05
1.51107099465323e-05
-1.11998429665564e-05
7.10308657213756e-07
-3.54245047176994e-05
-2.93562243012166e-05
-2.3821177094595e-05
-6.14219270347031e-06
-2.01064491917094e-05
-2.06333643087964e-05
6.85858641120138e-06
3.64433728705949e-07
-4.09700872628264e-05
-3.2034757654604e-05
-3.60162421034301e-05
-2.36311491094422e-05
-2.33924347259831e-05
-2.29821421352487e-05
-3.1497744630079e-05
-9.53621166986765e-06
-1.46093342749705e-05
-1.51884498293475e-05
3.89508709602752e-06
-1.60678737178495e-05
-1.14610835680732e-05
-1.69922690237873e-05
-2.03492383550056e-05
-1.0236502299771e-05
-2.91174986451389e-05
-1.80898625307472e-05
-2.18118275744048e-05
-2.89012453943912e-05
-2.52851487684824e-05
-1.6519705246537e-05
-2.58973806107779e-05
-2.51204529621801e-05
-2.95702693156944e-05
-1.92739470332772e-05
-5.92335385775221e-06
-3.24267879918797e-05
-1.00245855659104e-05
-1.59629365726866e-05
-5.48912827942154e-06
-2.21156325176845e-05
-4.96713529439521e-06
-2.7335206478593e-05
-1.17152711951208e-05
-1.73626849579978e-05
-3.09311343514949e-05
-3.0004379786255e-05
-4.14705637109348e-05
-1.64916689290603e-05
-2.5341214271469e-05
-2.25507984504809e-05
2.82517490084847e-06
-1.40623666098146e-05
-4.87118503653933e-06
-1.03732095846258e-05
1.24583076909292e-05
4.79991435449207e-06
-4.38265575917569e-07
2.1268525776721e-05
-4.29731693714036e-06
-3.27283803073118e-05
-1.10208621972006e-05
-1.08292192122387e-05
1.15958732540174e-05
-3.04930068606973e-05
-2.75256038552889e-05
-1.60276188034139e-05
-3.95781938945674e-05
-2.93526335006187e-05
-1.79225417714221e-05
-1.83768602848873e-05
-2.54735588391419e-05
-3.29963064592113e-05
-3.06881249627349e-06
-1.93603484166686e-05
-6.21429018446107e-06
-5.23860015316703e-06
-3.70510885598458e-05
-1.8849296723631e-05
9.69890663926021e-06
-1.04078675603733e-05
-2.62114626260158e-05
-2.09368161096148e-05
-9.64180555858511e-06
-3.26433633869576e-06
-1.87543100460007e-05
-3.22128333773929e-05
-2.90183494031568e-05
4.25743109293954e-06
-2.77723823157207e-06
-3.21704736904903e-05
-1.43886924354255e-05
-1.73099992190647e-05
-2.63845767857893e-05
-9.46013118452147e-06
-2.35829591762044e-05
-1.58488489591003e-05
-1.36160157312197e-05
-6.06181386543719e-06
-2.05243234396503e-05
-4.23873471030891e-06
9.84196124966707e-06
-1.91157592645141e-05
-8.0842115934895e-06
-9.69711878390335e-06
-1.25133889419976e-05
-1.58916914528394e-05
-4.38444785005586e-05
-3.18154673780861e-05
-9.17577547895198e-08
-2.37205544509829e-05
-3.6118432731133e-05
-3.07700772626761e-05
-2.60858042895344e-05
-1.90858362222832e-05
-1.01736143995391e-05
-2.8996306002046e-06
-3.39981546924893e-05
-1.94913145632394e-05
-2.71574907627902e-05
8.45814363573039e-06
-1.2268127264978e-05
-1.43657640927706e-05
-5.35727205819686e-06
-2.1083782279171e-05
-1.86833123969056e-05
-5.82760279566802e-06
-4.12157570033439e-05
3.97271634013678e-07
-2.38690579950958e-05
-3.47496936070397e-05
-3.70922447949511e-05
-2.02082995815351e-05
-2.68905197616353e-05
-3.67295153594584e-05
-3.08698538068821e-05
-1.99823342920828e-06
-3.60123021085804e-06
-3.72611520289288e-06
-2.24840626781211e-05
3.20780725817181e-06
4.15729270118257e-06
-1.5975009863772e-05
-1.86157180996064e-06
1.45774494779686e-06
-8.4909143122732e-07
2.29073479453434e-05
-9.88929566347933e-06
-1.26901998002691e-05
-9.78274484657058e-06
-1.2968084123175e-05
-1.3659759405943e-05
-1.49750796697112e-05
-1.84738971616003e-05
-1.75788336711506e-05
-2.22056256083098e-05
-2.23798804252215e-05
-3.424532223898e-05
-2.84690653802373e-05
-1.89143308912981e-05
-2.25156181118595e-05
-3.76881579509482e-05
-1.31408093210626e-05
-9.56585373904624e-06
-1.29810741976658e-05
-1.10463307409601e-05
-3.05376162799874e-05
-3.10566070840918e-05
-2.81156083104053e-05
-1.99081740218153e-05
6.74176873533896e-06
-1.69868342587751e-06
-2.54338333212358e-06
-2.18744760336549e-05
-2.35737159663733e-05
-2.89979614929956e-05
-1.08917271099575e-05
-3.69252420757928e-05
-3.89808443703409e-05
-1.49646315088534e-05
-2.15967116715661e-05
-4.09662708233916e-05
-4.61309594368423e-06
-1.28915831285646e-05
1.79972906657827e-05
-2.17919138491776e-05
-5.42883524788182e-06
-4.79302943778736e-06
1.51494957563254e-06
-1.33278526861472e-05
-2.18643571906748e-05
-2.37718733787157e-05
-2.86614074944649e-06
-7.43052166585267e-07
-1.95987969788537e-05
-3.05314375256376e-05
-3.92534114498997e-05
-1.38638333985919e-05
-2.74823624460142e-05
-4.65956983503628e-05
-2.24889837975286e-05
-1.18481834010126e-05
-4.05517461405561e-05
-2.26927594497121e-05
-2.25821610564014e-05
-2.56497836060563e-05
2.36474645591642e-06
-3.52606920989802e-06
-2.51443921103813e-05
-4.66853478055855e-07
1.25294752653976e-05
-1.42781364218194e-05
-8.83484738498724e-06
1.20108209108074e-05
-8.4545965179153e-06
3.57771718913028e-06
-8.6773740451428e-06
-2.4987742345222e-06
-4.13487287328794e-06
-9.67698131362586e-06
-4.7497272544927e-05
-3.54833062324841e-05
-3.43953639910075e-05
-3.03618019262409e-05
-4.49781035293911e-05
-3.65847168014023e-05
-3.20795226164494e-06
-5.97902387761686e-06
-1.82616316678568e-05
-1.32212021531836e-05
-2.0942015542342e-05
-8.40892650127666e-06
-1.09010691939018e-05
-4.12634574954274e-06
-1.54452662156046e-05
-1.27715068483833e-05
-5.7316046978758e-06
-2.66275480396303e-05
-3.60765570046339e-05
-3.07361246009821e-05
-3.58024584675363e-05
-1.21415225064546e-05
-4.22418050753008e-05
-2.71567925096753e-05
-2.7245760971773e-05
-2.62896579577999e-05
-2.94048206202838e-05
-3.14668533303044e-05
-2.01468503783856e-05
-1.05950205774964e-05
-1.85413895721708e-05
-1.01221117673892e-05
-3.37968079547023e-07
-7.27395596953476e-06
1.81608700962151e-05
-1.0295272019873e-05
-1.72267643172254e-05
-5.94368971913012e-06
-5.25440711385158e-06
-1.79839860642874e-06
-1.91890777527472e-05
-3.07261930976855e-05
-3.40074585288728e-05
-1.45953730237059e-05
-2.04216170460823e-05
-2.83085156156621e-05
-3.3642775751973e-05
-2.21071247926875e-05
-3.15950246122262e-05
-4.50064913780527e-05
-1.17173038094456e-05
-7.97621337202146e-06
-1.09106707286103e-05
-1.32018979673339e-05
6.20803164338962e-06
4.24006866094442e-06
-7.11209345767426e-07
-1.38364646678662e-06
-2.53213588575791e-05
-5.03334218179828e-06
-1.13842250184953e-05
-2.63115274174131e-05
-4.40416756020877e-05
-2.27016459319446e-05
-2.05599605105668e-05
-1.95151453557053e-05
-6.21793105594095e-05
-2.65761397160229e-05
-2.61187793262198e-05
-1.28981045359068e-05
-3.00051005960615e-05
-1.98350668752583e-05
2.02170234377184e-06
-1.54971463431438e-06
-1.68969227356474e-05
-2.48311520356736e-05
-1.26723209663017e-05
2.21567363297675e-05
-9.65855559212379e-06
-2.44911705357926e-05
-1.81166319351169e-05
6.47794182627641e-06
-2.04975987132712e-05
-2.81062774870624e-05
-1.83381881879391e-05
-6.04833825068535e-06
-2.05741343460759e-05
-3.49587473039377e-05
-3.11753177159444e-05
-1.64388538450112e-05
-5.09668256660265e-06
6.70052141646528e-06
-1.45482830068617e-05
2.28118044873468e-07
9.01580186813681e-07
-1.76673001929803e-05
-7.08028947591718e-06
1.03332811249563e-05
-7.672382960086e-06
-1.42198557837455e-05
-1.35034063332815e-05
-2.02433229576244e-05
-2.31875374883329e-05
-1.8917100222994e-05
-3.9037950749035e-05
-2.96105358451015e-05
-2.33205041487275e-05
-2.43888219990697e-05
-3.39343449026755e-05
-3.13716856133662e-05
-4.25947017848769e-06
-1.2111714618149e-05
-2.29321583691781e-05
1.82479217280381e-05
-1.95254709210591e-05
-3.16270171536487e-05
-4.5836929384546e-06
4.05111271768966e-06
1.4216538404e-05
-1.50089500050197e-05
-1.99765934080689e-05
-1.71268370054373e-05
-2.20572157090914e-05
-3.46856710733642e-05
-3.9097132678901e-05
-4.42135927389406e-06
-2.71437679185455e-05
-1.70916188402089e-05
-2.01540419757789e-05
1.86420205041878e-05
-1.16138094110412e-05
-1.17937091932033e-05
-8.09668774643297e-06
-2.81812559138583e-05
-1.36852445458947e-05
-8.70693299477133e-06
-4.02163487094952e-06
-4.55341599299778e-06
5.46951928182402e-06
-6.48720434184339e-06
-1.9235927533106e-05
-2.4604210146863e-05
-1.70894560182458e-05
-1.10604740516466e-05
-2.83915845000412e-05
-2.14648546899699e-05
-2.01218581364064e-05
-2.37104677575344e-05
-4.36983783966491e-06
-2.00024586662802e-05
-3.52357823488361e-05
-1.81130605931943e-05
-1.78047791739297e-05
-8.56207917714623e-06
1.26596089319395e-06
4.92749250799108e-06
-8.50754863937487e-06
-8.87248056825741e-06
-3.75596005652767e-07
-2.08588419755645e-05
-5.02332132897004e-06
-1.48671377003831e-05
-1.70589284027831e-05
-2.05621255719579e-05
-2.08885367453771e-05
-2.19492284013725e-05
-1.37136024227788e-05
-1.74360715667627e-05
-3.83735277871508e-05
-2.01405206512943e-05
-1.9931069091572e-05
-5.40343917611158e-06
-1.03168946348832e-05
-4.61550236729753e-06
-2.85306710225537e-05
-2.89771484760645e-05
-1.49629237753467e-05
-1.88652583566585e-05
-5.99752086795696e-08
-1.86910319703867e-05
-2.69827646318497e-05
-1.95941817415262e-05
-1.04410766266812e-05
-5.52579449032962e-06
-2.08389801555193e-05
2.53354501930634e-06
-1.58359774601625e-05
-3.27276148163582e-05
-1.18213447413581e-05
-2.91466967023948e-05
-2.96091374010193e-05
-4.12842946981451e-06
-1.0665455975263e-05
-3.05758552467264e-05
-3.90833010591165e-05
-8.93035563062332e-06
1.06383686582695e-07
2.47589926284557e-06
-3.00003733818118e-05
-8.31903417991782e-07
-8.1775402809124e-06
-2.31946291426788e-05
-1.3127924352805e-05
-7.05880729439038e-06
-1.26507750726515e-05
-2.2800876191691e-05
-4.8555786621066e-05
-2.27401008543863e-05
-1.81592823560177e-05
-4.88302856616663e-05
-4.32086608331908e-05
-2.74153633259709e-05
-3.05548222829602e-06
-5.09800664838181e-06
-1.91647442067622e-05
-1.583685120408e-06
-2.61192719992856e-05
-2.15718286996689e-05
-1.85341202734922e-05
-8.48202622344245e-06
-1.23186731636395e-05
-1.01206067829037e-05
-1.26256565576486e-05
-8.85679134719719e-06
-3.10657018400824e-05
-3.23876340231161e-06
-4.37180760740721e-05
-1.95132148008323e-05
-1.66187178061515e-05
-4.49574036178957e-06
-1.82574241902509e-05
-1.57218905071806e-05
-3.04812578062639e-05
-3.26779242260569e-05
-2.37297292819505e-05
-1.13236197166514e-05
1.80415752520673e-06
-1.50882266665093e-05
-1.61803522777824e-05
3.57869966640007e-06
-1.05346758930827e-05
-3.00167493277424e-06
2.6159350428844e-06
-4.31933717946176e-05
1.91909525149669e-06
-3.38808061589107e-06
-1.78762263552532e-05
-1.02630998309454e-05
-1.70556539409362e-05
-1.4333003094987e-05
-3.75969582214551e-05
-2.15139720046825e-05
-2.4522750910051e-05
-2.34895628290394e-05
-2.14564235040811e-05
-2.96119588182178e-05
-2.90128788897359e-05
-5.23767005590311e-06
-2.68212685984082e-05
-1.28810285083074e-05
-6.96362267814169e-07
-6.79387347852042e-06
-9.7460299134365e-06
-1.34894318955575e-06
-1.29958288182967e-06
7.5042323075177e-06
4.39536898356104e-07
-3.03594129124269e-05
-1.96504301031509e-05
-2.67065757897296e-05
-1.62907100593291e-05
-3.37070059334019e-05
-4.42379353280027e-05
-4.24973019538467e-05
-2.27655382905936e-05
-2.06203474826505e-05
-2.52848668243458e-05
-2.99217362650864e-05
1.20754145680521e-05
-7.68352582902204e-06
-1.37789618538301e-05
-4.33091538850494e-06
1.04825242716362e-05
-9.02296978110152e-06
-1.51631327138961e-05
-2.14747613834781e-05
9.07938382966422e-06
5.55728469772351e-06
-2.76156600671808e-05
-3.15702176913833e-05
-2.37134820533911e-05
-7.21224402269597e-06
-3.19994179011876e-05
-3.26579453091168e-05
-3.45211407407776e-05
-5.29153212412122e-05
-3.95740599848431e-05
-1.46551249864797e-05
-3.51767810495095e-05
-2.97326781752787e-05
2.71026056412564e-06
-5.68311495452687e-06
-1.18183736460308e-05
-3.28984706444036e-06
-2.59584449142982e-06
1.17307356384264e-05
-1.90702634653768e-05
-1.17155517365913e-05
1.4063953047606e-05
1.96030152551775e-07
-1.23057106413352e-05
-1.50273421063453e-05
-9.75111103143115e-06
-2.63689807466545e-05
-3.00159143961592e-05
-2.86083205614385e-05
-1.64972611630225e-05
-2.10646490744327e-05
-1.41095940545352e-05
-2.57770326775666e-05
-3.11554113728236e-06
-2.30851902385944e-05
-8.53776264038842e-06
8.86968153383621e-06
-1.63456955088116e-05
1.21936337209242e-05
-6.59659943178958e-06
-4.34879730849274e-06
-1.30974099354569e-05
1.01859773971544e-05
-1.52980068410876e-05
-1.44523868909673e-05
-1.74879561873795e-05
-2.26717385613234e-05
-2.95499062290719e-05
-2.2555168091265e-05
-3.19692147912777e-05
-2.47343968129099e-05
-2.07659936288537e-05
-3.94854225863919e-05
-2.76369185497939e-05
-2.4608821201931e-05
-2.91656622375848e-05
-9.37514451934577e-06
-1.77018820951349e-05
-1.11139072989052e-05
-1.26112448089355e-05
1.44519284625926e-05
-3.68979128436894e-06
-1.13820617040305e-05
3.95263172501233e-06
-4.75181181349636e-06
-2.37224151882876e-05
-1.68437076984799e-05
-3.3212082569189e-05
-2.39834794929839e-05
-2.91257966997295e-05
-3.04305963291489e-05
-1.32323895370586e-05
-2.99417135870713e-05
-2.64200464161052e-05
-3.09852478705495e-05
-1.17515892049256e-05
-1.88123685159443e-05
-2.24129290065728e-05
-9.85511146531262e-06
-1.78595693700997e-05
-3.8304302529214e-06
6.77548228224276e-06
-6.83194288598009e-06
-5.45502599187613e-06
-1.59537389028356e-05
-9.81392289179116e-06
-5.08876105858381e-06
-2.95956290767151e-06
-8.74833831552918e-06
-2.42916325338161e-05
-3.74034262546892e-05
-3.31454293402213e-05
-3.24996171861449e-05
-2.74478031567689e-05
-4.15101288438997e-05
-4.16196209425942e-05
-2.63322168996981e-05
-2.79959270150404e-05
-1.47388589141854e-05
-2.44056855824141e-06
-2.17572156409379e-05
1.6400714737254e-06
-9.51899204345828e-06
8.65887215660082e-06
-2.98464241919726e-06
-5.74184894782676e-06
-2.33520272075469e-06
4.84381820233551e-06
-2.88176059199126e-05
-1.09024165072703e-05
5.12731429010114e-06
-1.60541099370261e-05
-7.38826975426777e-06
-1.96312861423847e-05
-1.97898563476899e-05
-4.85307176023367e-05
-3.23101957524139e-05
-2.43960063768596e-05
-5.23103753053138e-06
-2.41226244042926e-05
-3.54879063845055e-05
-8.66949691693183e-06
-1.21080972865083e-05
-1.5329652317383e-05
1.12412844516259e-06
-8.55688125606904e-06
-7.31375615777296e-06
1.00200197722725e-05
-1.79456801174185e-05
-1.48037933188393e-05
-1.58914392910719e-05
-2.21844349299058e-05
-4.72628351208056e-06
-1.64694282943983e-05
-1.61763298522928e-05
-2.76990756458041e-05
-2.0557640627596e-05
-3.6220711231626e-05
-1.40614191209108e-05
-1.784187427221e-05
-1.73498198838835e-05
-8.22605638217686e-06
-3.04998416596718e-05
7.77693899255886e-06
2.22186709384546e-06
-1.77751735023664e-05
-3.59903589052628e-05
6.89458788607964e-06
-2.07185489330259e-05
-3.29799290537634e-05
-3.15017042856484e-05
-3.16227218943302e-05
-1.43932751667483e-05
-3.39652333097289e-05
-2.2790305916119e-05
-1.94487896838901e-05
-2.15044767987907e-05
-1.14644972635583e-05
-3.1735941572764e-05
-1.64321355792856e-05
-5.71132051041875e-06
-2.72876725757112e-05
-1.96709595983552e-05
-1.59602489542362e-05
-9.0879118099651e-07
-9.73746863041882e-06
-1.8680340374811e-05
3.2316177760693e-06
-1.07131822543363e-06
-1.42697633634853e-05
-1.3385277465787e-05
-3.09952022687617e-05
-1.8181969299525e-05
-3.43915173916441e-05
-4.07557645543997e-05
-2.51856352703194e-05
-2.08751339728308e-05
-2.13317742528976e-05
-3.22363757988698e-05
-9.40104357276158e-06
-2.03923764144487e-05
-5.62840311750348e-06
-1.4762696181627e-06
-5.68818484816488e-07
-9.44567800085145e-06
6.18798542028832e-06
8.83910634036021e-06
-5.2087550970383e-06
-9.31335319507697e-06
-2.30452804742303e-05
-3.38819764972879e-06
-9.98034483226461e-06
-2.28727675857814e-05
-3.12590976947486e-05
-1.72272368886637e-05
-4.24330077934036e-05
-1.29522784976701e-05
-2.04285709025712e-05
-2.76304301206154e-05
-1.60521863085359e-05
-1.09288753699844e-05
-1.68227728583013e-05
-1.5222532471125e-05
-3.86690135932389e-05
-9.94938371188771e-06
4.66526457368031e-06
-1.0619565286216e-05
-1.04582328033743e-06
1.1216451510085e-05
4.3073416746796e-06
-2.02157547686772e-05
8.26744832412969e-06
-2.14212143447855e-06
-4.58050465283335e-06
-1.24431547945736e-05
-3.67888052316006e-05
-4.27179329340006e-06
-8.60002970542223e-06
-2.43672457381993e-05
-3.23282064382728e-05
-3.45512971159336e-05
-1.90310927284615e-05
-1.80788877563539e-05
-2.98122183477129e-05
-1.58064057463516e-05
-1.31555358912855e-05
6.43209491539573e-06
-1.82074900592039e-05
7.29765987117178e-06
4.68276104618297e-07
-1.06841199468941e-05
9.21319268288669e-06
2.57245938336865e-05
8.54117999669918e-06
7.18835891834993e-06
-1.62285184910875e-05
-1.77988091685036e-05
-2.51561222658672e-05
-2.12113298670493e-06
-2.23169339520703e-05
-2.86111709671834e-05
-4.19915426656121e-05
-1.67858264141733e-05
-8.1418191146364e-06
-1.09818869029953e-05
-2.0571163604774e-05
-1.4371542154863e-05
-3.29166570418912e-05
-1.81745564005684e-05
7.92876747897548e-07
-8.41504677950428e-06
-1.56754895654509e-05
-1.57479588900851e-05
5.84432811665583e-06
-2.60210972655739e-05
-9.7427648214927e-06
-2.69968948059463e-06
-1.14561619626135e-05
-2.11151720200686e-05
-2.19764143327029e-05
-2.3058484776224e-05
-3.86959517052842e-05
-1.5080202919818e-05
-5.27070323484218e-05
-4.11945454794234e-05
-7.8194923748126e-06
-1.09428209084547e-05
-1.52488236026546e-05
-1.36343067847037e-05
-1.09936629485369e-05
1.36973479177767e-05
-6.06821051477635e-06
-3.38188126425243e-06
-5.52699872788414e-06
-1.42408086022163e-05
-2.31522040126439e-05
-1.11225746414898e-05
-1.79907388486426e-05
-1.17338230527643e-05
-2.8126178289482e-05
-3.28824475943751e-05
-2.9110480271447e-05
-1.80215782666168e-05
-1.13541128173598e-05
-4.31252471693255e-05
-2.07441760505105e-05
-1.14446197653556e-05
-3.045201403021e-06
-1.71791391278555e-05
3.7128107023714e-06
3.06403035876733e-05
1.18530366446613e-05
-4.20072600573696e-06
8.62874037860795e-06
-4.34187155408983e-06
-4.62043567634306e-07
-2.80912711430589e-05
-1.12263675280664e-05
-2.32791804073159e-05
-1.63399882395982e-05
-3.68241864758418e-05
-2.31585520199522e-05
-3.6981084621055e-05
-5.25541216493863e-05
-1.54759047739719e-05
-2.1867139250589e-05
-2.78143810859e-05
-4.0829183580121e-05
-3.03020194061537e-05
9.95928512363081e-06
-2.90599979676763e-06
1.88151782339521e-06
-1.25170020709999e-06
-5.53163647934976e-06
-6.42621448129336e-06
-2.31801968607647e-06
-6.43588643715928e-06
-8.38208953618701e-06
-2.75657256352621e-05
-2.65106808424292e-05
-3.30504353234822e-05
-4.06669662612504e-05
-3.17612832165431e-05
-4.46955234147525e-05
-3.69738221771525e-05
-4.93435968862301e-05
-3.57103116440122e-05
-2.30526825821961e-05
1.75650013921155e-05
1.09349976656469e-05
8.64437927305233e-07
4.23741476218038e-06
-4.74678826833925e-06
2.71998704240246e-05
1.08788320518197e-06
-2.27118729664204e-05
-2.65445438930623e-06
-2.60260577675755e-05
-3.08208559404806e-05
-1.13654153651109e-05
-3.13582130998368e-05
-1.62713651350451e-05
-2.16101247588039e-05
-3.83556449822274e-05
-3.6363858969175e-05
-2.87060865595116e-05
-2.34140725088016e-05
-3.8283437556391e-05
-1.14126104279282e-05
-4.40102128777803e-06
-9.83501561382834e-06
1.47218188496166e-06
-3.27418968313463e-07
1.3142281435673e-05
1.60017264537572e-05
1.14465778942833e-05
9.107811480482e-06
-8.50858657036378e-06
7.56578870208048e-06
-2.91743510907824e-05
-2.10468047317036e-05
-4.01543038959639e-05
-3.07059768623469e-05
-6.58752187517577e-06
-3.56777228533803e-05
-6.44325366904166e-05
-3.89551126980411e-05
-2.23752779373108e-05
-2.63569355163728e-05
-3.28724189023545e-05
-1.03289216697903e-05
-8.38777028399319e-06
-3.25254498765063e-05
-4.56001347568012e-06
-8.52028387717948e-06
1.03385447607257e-05
-7.10567398683774e-06
-5.05192971869856e-06
-9.22623744888116e-06
-3.05540313925871e-05
-3.52510790745148e-05
-3.83264148992611e-05
-1.43660381797531e-05
-2.68349795293267e-05
-4.37709293835622e-05
-5.79919761440291e-05
-2.04648907602246e-05
-1.90629156881806e-05
-3.3955500939467e-05
-3.8404320978949e-05
-1.32130174475225e-05
-3.77182130301695e-06
-1.50441145288709e-06
-1.26328807884686e-05
-1.10857686711544e-05
-1.04192749460983e-05
9.11530612950768e-06
8.22723515079293e-06
-1.81185471059856e-06
6.95172327747648e-06
-6.92694855404627e-06
-6.59798274253454e-06
-2.42039581132676e-05
-2.49635906587287e-05
-2.09658712703702e-05
-1.75950089983642e-05
-2.40373778398603e-05
-3.04397995083389e-05
-6.33942322058528e-05
-1.5082076242058e-05
-4.15761789789864e-05
-5.79301503941173e-06
-1.60190708029755e-05
-5.4888787421047e-06
-2.98511403953742e-06
-5.01080967014798e-06
-8.23619598350305e-06
7.39409495581543e-06
-1.37456411575014e-05
-2.41538301897283e-05
4.22594160374661e-07
-1.3645588808369e-05
-1.18518501706737e-05
-2.21370138388831e-05
-2.59175632838791e-05
-1.01035277631627e-05
-9.99022959197553e-06
-3.50113766282069e-05
-8.67251280388938e-06
-2.15915567882683e-05
-1.20915629680331e-05
-1.55122388168298e-05
-1.49109079872582e-05
2.57683617897869e-05
1.87078548417474e-05
1.00291735284845e-06
-3.01960409574636e-05
6.62575599489285e-06
1.43946422760895e-05
-1.44265353897179e-05
-1.05545686368056e-05
-4.8151014163063e-06
-8.46622662059594e-06
-3.04676491116464e-05
-3.34227875728852e-05
-2.63194009313489e-05
-1.7656109327142e-05
-4.5607765988145e-05
-6.03890606584746e-05
-1.5930589805387e-05
-2.13257572569875e-05
-1.03424575059636e-05
-2.8788697526332e-05
-1.16324184786298e-05
-1.68394994174745e-05
1.88852196085964e-05
-4.93715465047894e-06
-4.81363008824512e-06
-3.32573355154339e-06
1.39616860478177e-05
3.54651591077123e-06
-1.67811218035211e-05
-3.73016196339978e-05
-2.12181330645437e-05
-2.41263074529474e-05
-3.31892582042752e-05
-3.64861972919532e-05
-1.46400410615562e-05
-1.17440101385688e-05
-2.88850883709706e-05
-3.00511863318734e-05
-1.22279751148364e-05
-2.16394243424448e-05
-2.24374809757244e-05
-3.38109068385984e-05
1.90200205985701e-05
1.9792388556734e-05
1.83802827605185e-05
-3.99450500034308e-05
2.51160921593508e-05
2.08751252476593e-05
1.98173347407806e-05
-8.29610345116446e-06
-7.06259786044967e-06
-2.79233690328238e-05
-2.74568310924669e-05
-4.03744172994087e-05
-5.24840616935109e-05
-2.70534689865596e-05
-3.533930148249e-05
-5.75954251629076e-05
-3.56646532583681e-05
-4.55165647519629e-05
-1.16446040831125e-05
-1.57613805017804e-05
-1.65965188078361e-05
1.09772853733209e-05
1.5179352494077e-05
-2.5660245731368e-06
7.08866824934968e-06
3.41910542805406e-05
-2.28423946556897e-06
2.82227946248341e-05
9.95122877748558e-06
-9.28232403861336e-06
-3.74760150825389e-06
-3.03619570447629e-05
-1.45293290923684e-05
-5.28851519405571e-05
-5.75106529921394e-05
-3.44493968985785e-05
-5.16293938818445e-05
-4.25981235059877e-05
-3.84069562472995e-05
-1.98518321614946e-05
-2.22643780553914e-05
-2.56155125079748e-05
-2.44732623800508e-05
4.67295380986435e-06
1.15024396356612e-05
3.91117392022197e-06
1.91237962728586e-05
6.43264996161042e-06
-1.32989707271033e-05
9.94198596070208e-06
-2.24298495457428e-06
-1.26879606144008e-05
-3.20172472893294e-05
-1.17481388794314e-05
-3.20944723157149e-05
-2.34856817171338e-05
-2.37260859955998e-05
-5.92771857114797e-05
-2.96294008297903e-05
-4.41946036194313e-05
-1.82296623794111e-05
-3.73536986270533e-05
-1.33270907040756e-05
8.97759352125416e-06
8.92326963778171e-06
6.75027852643959e-06
-1.92742579369636e-05
1.16052375473118e-06
5.33003558333108e-06
1.19143162603761e-05
-8.89304554221844e-06
-1.83074665620895e-05
-4.27152037877948e-06
-1.94303811157624e-05
-4.03182815376901e-05
-3.27956273860913e-05
-1.52163446115674e-05
-1.90588227685997e-05
-2.67534447973416e-05
-5.37989300477557e-05
-3.37830040967489e-05
-3.01401091437416e-05
-2.90028009301511e-05
-1.92270760590416e-05
-1.16323735749652e-05
-6.33629697136653e-06
-1.2730270921018e-05
-1.05787006098099e-05
2.04244223884036e-05
1.79640337999652e-05
-7.91782378508368e-06
-8.15077149749361e-06
-1.75376205889314e-05
-1.7582554172693e-05
-3.78818246621513e-05
-1.66809122639738e-05
-2.60738734869904e-05
-3.50142798790151e-05
-2.57598065575212e-05
-1.49446485222741e-05
-2.66019191078038e-05
-1.40781094187578e-05
-2.0589862363751e-05
-3.08892379545402e-05
-1.00750344801357e-05
3.79415996001687e-06
2.6689828378051e-06
-8.80946395895588e-06
6.75948887946328e-06
-1.39850146119799e-05
5.6928581552016e-06
4.54311737367214e-06
6.32955983541321e-06
-1.17071553298885e-05
-2.24912028993269e-06
-3.5838548786196e-05
-3.13671542466951e-05
-2.68081970341621e-05
-1.58568278410774e-05
-1.66885310989335e-05
-3.75462652463002e-05
-2.57259977610643e-05
-2.0133516976175e-05
-3.18818113793764e-05
-3.466324980795e-05
-2.01555621627144e-05
-1.0699570710102e-05
2.43699930239605e-06
-1.05471315900094e-05
-3.62101648382093e-06
7.17985646043383e-06
-1.52351087006722e-05
8.87887155112864e-07
6.81618090830122e-06
-1.03532059992013e-05
-8.19133693097798e-06
-7.17527145512945e-06
-3.57856261898182e-05
-1.90848680094827e-05
-4.57832167575147e-05
-2.91213705804679e-05
1.45107523550982e-05
-4.87422267225274e-05
-4.64934131285037e-05
-4.6855191609043e-05
-2.5631985108401e-05
-1.91168297699725e-05
-2.22961536429816e-05
-1.25565859955892e-05
-4.02206658260921e-05
-3.47064773165591e-05
2.46089813983921e-05
-1.1280182353692e-06
-1.74901758764694e-06
-1.00106838809823e-05
3.11833135417164e-06
-2.930092666554e-05
-2.31476348419014e-06
-2.37662782043562e-05
-2.1693475236645e-05
-2.41016735991887e-05
-2.72625332686172e-05
-2.64653955112696e-05
-3.02393337406023e-05
-3.33626824715555e-05
-2.66575909730187e-05
-2.06369695467084e-05
-2.64147755871745e-05
-2.04407601714333e-05
-4.40598794973583e-06
-6.64460787132653e-06
1.16347054828315e-05
-1.27593892665333e-05
3.38459089016072e-06
8.16793875334425e-06
-2.07904538395375e-05
-1.12651315549473e-05
-6.56494998716733e-06
-3.42881237705969e-06
-2.67359646673831e-05
9.6124294534289e-06
-1.94421487449929e-05
-3.67153778513902e-05
-4.22848576139618e-05
-4.35776134561037e-05
-2.46234472485124e-05
-1.80443729244242e-05
-2.37383960032592e-05
-1.07520316886642e-05
-3.23392011804018e-06
-2.13060352478329e-06
3.31491927689184e-06
-1.08779475299227e-06
-2.71808315356047e-05
1.10520793745612e-05
1.37356938022629e-05
2.60538842632447e-06
-1.95731799685966e-05
-2.05095120185626e-05
-6.33183717761929e-06
-2.19552948260751e-05
-3.14015559565343e-05
-9.60201635405458e-06
-3.37439603790427e-05
-2.80364205374882e-05
-4.42827177531836e-05
-3.81869908992716e-05
-1.98699162295715e-05
-2.23963059187738e-05
-2.28632349428063e-05
-2.42900098122554e-05
-1.89427483853721e-05
-1.38139841852647e-05
-1.20690867557557e-06
-2.57613743951029e-06
4.41844704146181e-07
5.42603613920675e-06
-1.27104300318666e-05
-4.26510458203835e-06
-1.68516184372468e-05
-1.27236862891882e-05
-2.04568454649012e-05
-2.00998361770437e-05
-3.45371197936666e-05
-2.13545491244595e-05
-1.2489829571508e-05
-2.88493184774432e-05
-2.30280340717738e-05
-1.68484483803858e-05
-3.69752862237295e-05
-2.34794829740511e-05
-2.04760104755156e-05
-1.92253761005688e-05
2.54631610083501e-06
6.13626169285315e-06
-4.26272996497478e-06
-2.05204525773614e-05
5.96733408999362e-06
-7.67989997185584e-06
-2.06145430297046e-05
-6.36588425675256e-06
-1.23472817438236e-05
-3.20582298357909e-05
-1.08896517734128e-05
-3.42225982131691e-05
-1.39115726730246e-05
-2.76342632219734e-05
-4.63023381974265e-05
-4.43203651296705e-05
-3.85452696806848e-05
-3.76476704788305e-05
-2.84024086877516e-05
-2.90983874220548e-05
-1.44482420459371e-05
-8.99886835542618e-07
-5.69953850866414e-06
-4.50986452491352e-06
1.10035802322312e-05
1.76985550144347e-05
-2.51502791934121e-06
-8.75047112093296e-06
2.4552999770016e-06
-7.62412718434705e-06
-2.65218781121363e-05
-1.91717656341966e-05
-4.47786710283806e-05
-1.98114164540776e-05
-1.16324443331462e-05
-1.61916095001738e-05
-9.85469889864791e-06
-1.79966205924766e-05
-1.34489904547905e-05
-4.37855689407519e-05
-1.56373721616363e-05
-1.91163172923575e-05
-9.99103777822508e-06
-1.30501116373989e-05
-6.18813218583235e-06
-8.87052446711115e-06
-1.76893655108746e-05
-2.16899119903718e-06
-1.30075474634233e-05
8.00553491343852e-06
8.31179189953675e-06
-2.41007075336115e-05
-2.43271458771894e-05
-1.99685363218581e-05
-6.40480854966349e-06
-3.85618447808788e-05
-3.30581717714695e-05
-3.47335852141982e-05
-3.38067390835237e-05
-4.92538878536568e-05
-3.79557898582794e-06
-8.11413997566159e-06
-2.25971577685219e-05
-2.03555020942725e-05
-7.26006755402577e-06
1.32076424997655e-05
-5.88944616117606e-06
-9.53144936140404e-06
-8.29254264918354e-06
-5.94294362851519e-06
-1.10576588130012e-05
-1.17202806829774e-05
-5.09736909215068e-06
-2.66770909225348e-05
-1.60303383861018e-05
-1.88904356206541e-05
-2.44928155660731e-05
-1.34580891167805e-05
5.86068769211863e-07
-3.56462369269674e-05
-3.6397038126357e-05
-3.83735811548364e-05
-2.92443817395825e-05
-2.28936656255848e-07
-2.80581157107107e-06
-1.43681003392724e-05
-1.90286142874577e-05
-1.48896861034658e-05
-6.43657979955894e-06
-1.19096422026571e-05
1.84177549124332e-06
-7.53792929619155e-06
-2.28580772696544e-05
-2.35328666646465e-05
-9.25227829069599e-06
-2.28777775994205e-05
-3.51996313519496e-05
-5.22965492691556e-06
-2.14921925205084e-05
-3.91589600154895e-05
-3.17560319691944e-05
-2.77587647019383e-05
-1.08713895779935e-05
-8.47310558875048e-06
-2.79451139558146e-05
-1.64807673964495e-05
9.56145339312221e-06
-1.30353712541984e-05
1.85082127111728e-06
-4.87201161546287e-06
-1.89758338151958e-05
-1.54189951552466e-05
1.05078055296343e-06
-3.49646494741742e-05
-7.12724694656608e-06
-1.4725185223901e-05
-3.3695151005018e-05
-2.53538095334989e-05
-4.534905028258e-06
-9.66028402647085e-06
7.68241662993291e-06
-3.21118376744748e-05
-2.08207539480015e-05
2.0391080979294e-06
-7.44109137315864e-06
-1.96489931402367e-05
-1.05004879409516e-05
-2.1469589814629e-05
-1.49569907509616e-05
-1.83998944127746e-05
-2.29340520177597e-05
-1.3560342724665e-05
-1.84332557971398e-05
-2.72791371318411e-06
-1.68469379368183e-05
-1.40619013734955e-05
-9.21541802796879e-06
-4.25455726306039e-06
-1.18183304788328e-05
-2.02529851650959e-05
-7.44667401673005e-06
-3.70442437742464e-05
-8.7877106997293e-06
-2.23179103750007e-05
-2.76853781792421e-05
1.99703459856612e-05
-3.08769524987836e-05
-2.58470244186556e-05
-1.31593344915148e-05
-2.36343787465007e-05
-1.36974546876761e-05
-2.10594014087419e-05
-1.97202543685572e-05
1.53792780733911e-07
-4.9194712507544e-06
-1.82645358804497e-05
-1.59070166781417e-05
-1.87390403598457e-05
-1.07620173472675e-05
-2.15533085377197e-05
-1.13113085957414e-05
-7.08056741648597e-06
-2.90580423248073e-05
-2.15725600671282e-05
-5.32969681799123e-06
-3.56740760223992e-05
-2.8507432858419e-05
4.03496141481941e-06
-1.59798534762823e-05
-1.6345254252552e-05
-2.55468735905045e-05
-2.82053317740489e-05
-1.12931672461863e-05
-6.01397781144373e-06
-2.69238830840165e-05
-3.25724126580159e-05
-5.54125778759491e-06
-1.06874448798544e-05
-1.14135126790361e-05
-2.89112223717844e-05
-3.94368527262851e-05
-1.50296091613257e-05
-4.8806720145721e-06
-1.10580321007471e-05
-2.0391540203643e-05
-2.4538841474805e-05
-1.31112405235236e-05
-4.7063418536512e-05
-2.29613023895434e-05
-2.2449172704618e-05
-2.72632518501965e-05
-1.80377085821338e-05
-1.08109796837043e-05
-9.84076762378391e-06
-5.56438938397672e-06
-1.51515541612882e-05
-2.17593923807962e-05
1.05997067349896e-06
-1.04891417258197e-05
-6.63433674422377e-06
-1.75549437994444e-05
-2.96562182512362e-06
-5.72886940461865e-06
-5.8497984590881e-06
-7.96141221535873e-06
-1.2504141580712e-05
7.36082920299085e-07
-9.28548047370592e-06
-2.98372089987276e-05
-1.07787578856145e-05
-2.60036259064683e-05
5.58276746207941e-06
-1.83954293894842e-05
-3.70068535850482e-05
-3.47184685603209e-05
-2.77743871606718e-05
-2.15464537652983e-06
-1.37924343948184e-05
-2.34673403438127e-05
-2.57311480978893e-05
-2.14015177046212e-05
-9.8610527658671e-06
-2.08673199102598e-05
-8.07411868219088e-06
1.31107865387863e-05
-3.32518338430191e-08
-1.12179709396184e-05
-2.96193147877106e-06
-4.00310888871846e-05
-7.09030162761061e-06
-1.23251438084718e-05
1.63942278628642e-07
-2.95389783363216e-05
-1.70377489967865e-05
-2.8927045201414e-05
-3.76192555040116e-05
-2.88704919203688e-05
-2.79632256867102e-08
-2.88401132534553e-05
-3.86359415904691e-05
-5.50758470331565e-05
-2.26344675370942e-05
-2.31087996679443e-06
-2.70208625592428e-05
-1.7398911361368e-05
-1.84937010011902e-05
-3.37558828772993e-06
1.92305565716412e-06
1.42106194427252e-06
-3.04526419025867e-05
-7.13478238961828e-06
1.18741525122095e-05
-9.77507775866498e-06
9.17912524053438e-07
-2.30367973784681e-05
-2.19392258595181e-05
-1.42637621926024e-05
-3.57109383490107e-05
-2.09112433337238e-05
-2.92721643844184e-06
-9.48446619593971e-06
-2.30311950094036e-05
-1.23698006638376e-05
-2.32346695635958e-05
-6.71254409503471e-06
-2.35564801828985e-05
-5.68227940942117e-06
-1.40873739336711e-05
2.02107717207663e-06
-1.01257508703434e-06
-1.68133205842052e-05
1.36212136517689e-06
6.60634532933242e-06
-1.94233479273195e-05
-1.83713800073077e-05
-2.29788849979353e-05
-7.2650716633047e-06
-3.24323711917634e-05
-4.69922091088668e-05
-3.23004530272514e-05
-3.09140567657055e-05
-5.18410267795711e-06
-2.99999471795655e-05
-2.89040816944033e-05
-3.52824479786936e-06
-1.98942067900667e-05
-1.44303803414541e-05
-9.42435965895582e-06
-5.33782119622044e-06
-4.53524333600739e-07
-2.42569972720208e-05
1.38439372829918e-06
-2.15220096099493e-05
1.62959362869737e-06
2.94076590964323e-06
-2.32998128495721e-05
-3.73880090218608e-05
-2.13654045168321e-05
-1.50418574815216e-05
-2.75860173459657e-05
-3.23484853333839e-05
-2.0559520189534e-05
-2.28779341267879e-05
-3.42063230354969e-05
-2.07895623413847e-05
-1.60248244304205e-05
1.36078070138712e-05
-1.76852040048436e-05
-6.40884381559466e-06
-2.79446514181333e-06
2.46528119415317e-05
2.83778788968756e-06
-9.58479820707851e-06
-3.15637238762451e-06
-2.57931684071491e-05
-3.34292317559296e-05
-2.11947223355993e-05
-2.08488659011275e-05
-3.2011667621637e-05
-3.67997555442253e-05
-4.42591526518166e-05
-2.28548875205747e-05
-3.89418184980185e-05
-2.50620905694923e-05
-3.61096324544715e-05
-1.13526042741182e-05
-2.12403134614379e-05
4.27239201041246e-06
-2.80527376331209e-05
-2.75091290669245e-05
-6.03396606192645e-06
1.99532826711226e-05
-1.52951704989417e-05
-3.092675068105e-05
-6.38319108599576e-06
4.89189135602984e-06
-1.85431398758755e-05
-2.43183803038387e-05
-2.73867014844692e-05
-1.14290759278761e-05
-2.43086310403087e-05
-4.67161641048348e-05
-4.3405941086357e-05
7.38857237163107e-06
-8.96085828368116e-06
-2.86819950494128e-05
-1.40091903604989e-05
-1.96191664404273e-05
-1.37818226373938e-05
-5.78614135253867e-06
-2.06188887392048e-05
1.52337950906288e-05
2.20877929359545e-05
-9.50359236336386e-06
-6.06413474229187e-06
1.53306079880099e-05
8.9612038872137e-06
-1.03192264044075e-05
-1.61225623896421e-05
-2.90391516026763e-06
-2.02568965949878e-05
-3.22839857432842e-05
-2.87693959046165e-05
-3.35578839418849e-05
-2.606066820601e-05
-6.21967757645793e-06
-2.21822623274398e-05
-2.86719653128481e-05
-1.1882617899213e-05
-2.01333157146616e-05
-1.85558158287875e-05
-2.39469502090523e-05
-1.21500491087331e-05
-2.74292804816594e-06
-5.82098571528953e-06
-2.67552346267893e-05
6.80536682055904e-06
-6.9101974750438e-06
-1.18751709344483e-05
-4.08583857506979e-05
-1.41554242440331e-05
-1.98942325439833e-05
-1.58309959626366e-05
-7.35693744729548e-06
-2.92962371893896e-05
-2.44422260181088e-05
-1.37338351881187e-05
-3.15045670654709e-05
-2.05297040685563e-05
-2.21857639274176e-05
-1.06863524558727e-05
-2.28898184724343e-05
-4.58586226748697e-06
7.43416254012545e-07
-1.20241700614375e-05
-5.52607321622441e-06
-3.45420808055093e-07
-4.24387718218907e-06
-1.71337679019502e-06
3.77629584379856e-06
-1.46201556144146e-05
-3.74858773101968e-05
-2.16077649953782e-05
-2.66238983513574e-05
-1.28804022113377e-05
-2.09883635519637e-05
-3.40325350095796e-05
-3.49390969303854e-05
-2.64161076602087e-05
-2.13741963050217e-05
-1.65800483104602e-05
-2.62499270438228e-05
8.40576808470215e-08
-3.40124317866181e-05
-1.66116657994189e-05
7.60856766670175e-06
-1.4456034683946e-05
-9.37557977776297e-07
-6.48548055051597e-06
-1.18805976034055e-05
-8.6320776351093e-06
-1.6105857933852e-05
2.35677385134475e-06
-3.78737758867034e-06
-1.4912697435803e-05
-2.56285965292423e-05
-1.06009965632408e-05
-1.20102468562994e-05
-2.61631892309987e-05
-3.36049270790241e-05
-3.57709179535645e-05
-3.48803114759285e-05
-2.00267224807228e-05
-1.82075472107073e-05
4.67046694888868e-06
-1.79562289636801e-05
-1.93659574222213e-05
-1.40564950179429e-05
-7.21382991986093e-06
-1.15859122774819e-05
-3.39222726926339e-05
-2.00300900862468e-05
-1.68454343623687e-05
-8.93748026519324e-06
-2.63656741110953e-05
-8.27516873455817e-06
-2.48351387745534e-05
8.68241830528258e-07
-2.1665920015997e-05
-2.66533840616099e-05
-6.48728749565413e-06
-1.9466115829262e-05
-1.02814183306441e-05
6.14850372966141e-06
-1.4842100989275e-05
-1.93871271816251e-05
-5.45746919811024e-06
-3.97727233801276e-05
-1.30586483405668e-05
-2.50149865494439e-05
-2.94554618101991e-05
-3.15354625046545e-05
-3.97965990405008e-05
-3.69899948289566e-05
-1.53004791638108e-05
-2.9252056648278e-07
-3.84108994876512e-05
-3.24952137784691e-05
-1.77012744085685e-05
-2.59714367743553e-06
-5.71176818525418e-06
-3.10225029027965e-05
-2.39909376253464e-08
-1.24055274337987e-05
-3.39332571563185e-05
1.58269479913261e-06
1.41712973163473e-06
-1.46927089388102e-05
-1.49903832607854e-05
-2.65536829108251e-06
9.96120872176977e-07
-1.60914732173461e-05
-4.57200489211651e-05
-1.75320116545136e-05
-1.59680825295003e-05
-1.88379559805709e-05
-3.60551573461431e-05
-3.27316731742926e-05
-1.57960566200276e-05
-6.02296173693105e-06
-1.21379257621564e-05
9.76315802698754e-06
-1.10723898615111e-05
5.47796011703361e-06
-1.80874070656844e-05
-3.33768087077047e-05
-2.84963253834353e-06
-4.47421961525324e-06
-1.90262581355218e-05
-2.47749442307823e-05
-2.02701598081544e-06
-2.28530353127389e-06
-2.16972868555371e-05
-3.55106033232865e-05
-9.82402060194711e-06
-1.54897451741344e-05
-2.09473419175361e-05
-2.56356484842526e-05
-1.92439378430276e-05
2.24263191769492e-06
-3.32536391205244e-07
-1.57743107169381e-05
2.38680754666635e-05
-1.19516094598118e-05
-1.8670158872152e-06
5.6182104621643e-06
-1.75158572653648e-05
1.59565006007096e-05
-4.9020422285085e-07
-1.25880003477325e-05
-1.90343442787902e-05
-2.25944928718952e-05
-8.37257530356705e-06
-4.70211162624634e-05
-2.69780035294137e-05
-4.07737810646273e-05
1.97362923602628e-06
-1.40989152408252e-05
-1.40711666458494e-05
-2.61865989766428e-05
-7.28725739512728e-06
3.41484307798963e-07
-7.74456500944642e-06
4.36024437060141e-06
1.04854163369459e-05
-3.19189926627976e-06
-7.32814285820739e-06
-8.52876485285353e-06
3.85045861902043e-06
-2.58869238280927e-05
-2.43584163670855e-05
-3.15212992654078e-05
-4.18390109762009e-05
-1.88543056365094e-05
-2.58559811776749e-05
-3.40657523018232e-05
-2.07640987946396e-05
-3.29823884720401e-05
-3.54381165045802e-05
-2.87206351362948e-05
-2.11533835980157e-05
8.29472957808598e-06
-1.34591537963882e-06
-1.90570667254714e-05
1.47186112721908e-06
7.69789789532902e-07
-4.47824566363859e-06
-2.05960004199709e-05
-1.8600460370522e-05
-1.44475394567858e-05
-1.92565566016356e-05
-4.7194291126637e-05
-3.10651634937348e-05
-2.07457179309541e-05
-1.18210246707071e-05
-3.7911183085678e-05
-5.13381424710612e-05
-1.77957383180447e-05
-1.7143958459869e-05
-1.03042836965645e-05
-2.43094312477108e-05
-3.48970332981694e-06
-4.42750200036557e-06
-2.61079858829021e-05
-2.15317981669355e-05
-1.44407070215882e-06
-3.27791363863656e-06
5.03517290886023e-06
5.10992012505221e-06
-6.42004426135246e-06
1.64157313376872e-06
-4.18209993649411e-05
-3.5450727722213e-05
-2.25833917716522e-05
-4.24937236082278e-05
-2.40209146803991e-05
-2.76119471590332e-05
-3.69588410178836e-05
-1.87719926588909e-05
-1.157773149885e-05
-1.99064005579905e-05
8.34282905599119e-06
1.0478812792655e-05
1.16934920943498e-05
1.58708903068125e-06
-5.57454738365047e-06
1.31306629458828e-05
7.29313405323122e-06
-9.70439709200373e-06
-1.88664469840587e-05
-1.73569232472559e-05
-2.04649013626752e-05
-2.89787915147062e-05
-1.39923893056742e-05
-3.36040726103774e-05
-2.85587859294852e-05
-1.73519085244642e-05
-2.92425451972736e-05
-5.74050942800815e-06
-3.9492600227485e-06
8.49595700964696e-06
1.00605966746759e-06
-1.1041012630423e-05
1.00619610438264e-05
1.08430999831093e-05
-1.56317253551305e-05
-1.44379959348908e-05
-2.91518589277955e-07
1.16504770286378e-05
-3.87412179959017e-06
-2.1220617103052e-05
-1.07865995069704e-05
-2.6449693888385e-05
-3.85519770224555e-05
-2.30273268049331e-05
-2.27999404980731e-05
-3.09267216832385e-05
-2.84689273406518e-05
-4.52116969067502e-05
-5.75567853444677e-05
-3.43666973547273e-05
-6.09388631043893e-06
-3.16313061567692e-05
-2.77560642658074e-05
9.46048504769887e-07
3.12313017432369e-06
-1.18264608392085e-05
1.23319824348182e-05
2.20857890786521e-05
-1.17587786869992e-05
8.41744104935674e-06
-6.22095997038422e-07
-4.72255433932108e-06
-2.85609059664719e-05
-3.13550782192262e-05
-4.05811056535259e-05
-3.8882620675085e-05
-3.68413970040362e-05
-2.40202828065125e-05
-3.51862262649049e-05
-1.80501982328225e-05
1.34110810038174e-05
-2.30012094737136e-05
-2.17232263525921e-05
-1.77439957814109e-05
-1.53842002583816e-05
4.24506662043663e-06
7.84199124910049e-06
3.35347881155157e-06
1.24851447338568e-05
2.05610617327819e-05
7.75219864956967e-06
-1.19149156866925e-05
-2.39682444043919e-05
-9.13641617765873e-06
-1.43113948066912e-05
-4.23451990409288e-05
-4.28649044218984e-05
-3.07569217275543e-05
-3.1753220200458e-05
-3.12160994951621e-05
-2.75239812514774e-05
-2.39126268397621e-05
-3.0913682741574e-05
-2.36780376706289e-05
7.35370299126619e-06
1.09467854957304e-05
6.4032735969454e-06
7.40685089488825e-06
5.05058261113113e-06
1.67139640055925e-05
-4.58973408651027e-07
-1.83507508921482e-06
-4.16895899930654e-07
-4.81974617517113e-06
-1.0962668206541e-05
-8.44589900421024e-06
-2.96585871665847e-05
-3.17054246428504e-05
-3.67432319503835e-05
-1.44662302453688e-05
-3.09329969631095e-05
-3.51866304886398e-05
-4.82014333417313e-05
-8.31142175999393e-06
-7.83984889726556e-07
-1.6533315811355e-05
1.04618375900311e-05
5.86690837928299e-06
1.61145105772903e-06
9.81391833034738e-06
1.74718861543438e-05
-6.68193090908346e-07
-2.00809457271217e-05
-5.63867158909647e-06
-9.35872025016077e-06
-5.31647844619324e-05
-1.3484333180678e-05
-1.55169412287672e-05
-3.87493745498157e-05
-1.61724236835198e-05
-1.92118733039484e-05
-3.94146476408427e-05
-3.04942007341087e-05
-4.21749305347648e-05
-2.32832373569283e-05
-2.52075700046031e-05
-1.21206210157946e-05
-2.67924787959507e-05
-9.56477956576779e-06
-1.3130747016638e-05
-2.09249121659961e-05
-9.97199422717811e-06
5.96933329098493e-06
-1.7570764419229e-05
-1.95271126245312e-05
-1.0572674829084e-05
-1.00608375272636e-05
-2.59046634262513e-05
-1.94504272544833e-05
-1.99733689548249e-05
-2.66261929271139e-05
-1.64817677426813e-05
-2.98856150329959e-05
-1.57993969117859e-05
-1.39089274785567e-05
-1.02613204144927e-05
-3.20733545592292e-05
-2.15706751770255e-05
-8.6069741363812e-06
6.6422988089986e-06
-5.17605463680791e-06
-3.43382366563301e-06
-2.10003060716286e-05
8.81314983321219e-06
8.29697819484099e-06
-1.84552860288865e-05
-2.2126266814827e-05
-1.37061424625221e-05
-2.04658925127527e-05
-4.10510835675476e-05
-2.81648184926493e-05
1.16185042330024e-07
8.1128622797421e-07
-2.81597528315533e-05
-2.15642500326905e-05
-2.44263148215913e-05
-1.01569966552772e-05
-1.11478249970292e-05
-4.86580310954498e-06
1.9689339059273e-06
-3.7101898702862e-06
1.14668346381033e-05
-2.21415614709564e-06
-1.98818492120055e-05
-2.90916399870817e-05
-1.62297883620128e-05
-1.01361948354921e-05
-2.26206924299318e-05
-1.94791322893455e-05
-1.72736325860449e-05
-3.5797395365832e-05
-2.93091676674384e-05
-4.2052074550992e-05
-2.41922712522923e-05
-3.51021582294627e-05
-2.80357557314743e-05
-6.37458547486855e-06
-1.50796128403848e-05
-3.15726058988926e-05
-6.78525543980975e-06
-1.85143739062586e-06
-3.3193405531934e-06
-1.19304628132883e-05
-2.3810753282357e-05
-5.86131132808565e-06
-1.59081737072621e-05
-1.62034836549968e-05
-2.07732390471026e-05
-3.17039324045478e-06
4.27097195521112e-06
-7.01525407330703e-06
-2.31808435207816e-05
-8.81840607264244e-06
-2.05830634991008e-05
-2.82825588388301e-05
-2.46592990873456e-05
-2.80208173524578e-05
-8.58805840701751e-06
-2.17413999104429e-05
-9.51842951998551e-06
-9.93199589638952e-06
-9.74782851123712e-06
-5.85876983173973e-07
-1.40029027104532e-05
-1.64168494607176e-05
1.93627919365254e-07
1.66501931232402e-05
-1.09061366299437e-05
-7.86518977422863e-06
-2.05370061298698e-05
-2.30358570991946e-05
2.58331248937347e-07
-2.70364313907907e-05
-2.77886750154342e-05
-2.74867173939305e-05
-5.34497161058651e-05
-2.53503308868956e-05
-1.67742620428944e-05
-1.7657168973062e-05
-1.00794507767899e-05
-2.40298930072852e-06
-7.55334660673478e-06
2.50596923475327e-06
6.60164503832676e-07
-1.6408990080063e-05
1.22349229729494e-05
7.02031791999877e-06
-4.39911293488508e-06
-1.07903627685686e-06
-1.78844399560485e-05
-3.29670450599491e-05
-2.57686586830464e-05
-3.28495411470749e-05
-4.47106540107646e-05
-3.34655050754434e-05
-1.63081613260331e-05
-2.78459038323237e-05
-1.9216281157027e-05
-4.03976278077128e-05
-1.91354534554609e-05
-9.53673753624527e-06
-1.78166953714083e-05
-3.99251334630686e-06
-9.26079280124137e-06
-1.01680345934909e-05
-4.40357263246411e-06
-2.23807793732718e-06
5.63863555819224e-06
2.10842447098699e-05
1.10106864936609e-05
-3.19195832226805e-05
-3.00959883949684e-06
-2.32495693094273e-05
-2.62395946007452e-05
8.4204573862513e-06
-2.28090755683281e-05
-1.47006834057739e-05
-3.61762249445443e-05
-6.02061392881807e-05
-1.62897337635925e-05
-3.0653980267914e-05
-2.42667183039743e-05
6.83547006124334e-06
-2.16268420916067e-05
-6.40632160023135e-06
1.12250749878644e-05
-1.85233910705044e-05
1.18488685360015e-05
4.02773768359996e-07
7.68839567519166e-06
4.27274916014066e-06
-1.12452617972739e-05
-2.08088811183978e-05
-5.8171714091006e-06
-1.03773802509298e-05
-1.74898906533515e-05
-2.59147157143757e-05
-3.35292685516879e-05
-2.62972124928614e-05
-5.92881552027242e-06
-2.94572939675507e-05
-2.53204624967384e-05
-1.61365505914282e-05
-3.47526043892953e-05
-9.2659655796138e-06
-1.62721391410908e-05
-2.17576940762841e-05
-2.96014600959738e-05
-1.34417097875444e-05
-1.20936686623301e-05
-3.19087892069118e-05
4.75865614908343e-07
-2.02760856086799e-05
-3.16732425681284e-05
-4.8166219233525e-06
-7.70574700782758e-06
-1.81984341608782e-05
1.62316073443506e-05
-9.30513219837589e-06
-1.39250222292865e-05
-7.05833119445509e-06
-3.37135661894303e-05
-2.40537756103074e-05
-1.68959580520115e-05
-1.8453859635689e-05
-1.88789605834323e-05
-1.71293532622131e-05
-1.73041181776756e-06
-9.95019558982272e-06
-1.97923425070982e-05
-3.00192670719465e-06
4.53197766552447e-06
3.06592055507407e-06
-6.64740248284331e-06
-2.03344865038823e-05
-2.50665974178139e-05
-1.58456374929146e-05
-8.63606347556791e-06
-2.0160474583621e-05
-1.32652859467412e-05
-2.72261553876898e-05
-2.3071683009925e-05
3.44532228722061e-06
-1.63324887917536e-05
-4.31838438258616e-06
8.46045303484133e-06
-1.59566472890272e-05
-5.82250933040012e-06
-1.7788950998259e-05
-8.77286013275078e-06
6.02843304122163e-06
-5.80355023454206e-06
-1.16895663462122e-05
-8.740663289254e-06
-2.53103686327951e-05
-1.99403479076397e-05
-2.23889083661613e-05
-1.11408067067505e-05
-2.3342078000738e-05
-1.22696260936285e-05
-2.11341858526653e-05
-2.02681231611196e-05
-2.08734629922451e-05
-3.77460081335368e-05
-1.98260104921238e-05
8.72255804227578e-07
-6.49454764001223e-06
-4.27206376813036e-06
-2.40958329279443e-05
-3.59596376101309e-06
9.08462377683843e-06
-3.89082510315604e-05
1.05154520559909e-05
-9.14279940989133e-06
-4.06704466595349e-05
-8.35400177774335e-06
-2.271397725368e-05
-4.28041700431762e-05
-1.52844990540291e-05
-1.64365491086108e-05
-5.26181281172937e-06
-2.05020895987618e-05
-3.12211506846367e-05
-4.98402894690925e-07
-7.44620641255192e-06
7.4076036729832e-07
1.25212817347462e-05
-2.19514980930244e-05
-1.65510051441992e-05
5.09726653123905e-06
-2.2554439372468e-05
-1.78883152660508e-05
-1.83024248263138e-05
-1.78807659756331e-05
-3.71492956291374e-06
-5.71222727542521e-06
-2.02253201358142e-05
-2.08930570908816e-05
-9.84513393594722e-07
-2.11693733591106e-05
-1.67696019827761e-05
-3.80031668454638e-05
-2.7317401404708e-05
-4.70003773693259e-06
-1.67520977461132e-05
-3.00316905851941e-05
-3.33011502230962e-05
-5.43405625621916e-06
-1.58890620455276e-05
-1.84858714609292e-05
-1.49599039211929e-05
-1.13886060573373e-05
4.46669253265758e-06
-1.08917798211515e-05
-1.97742209120331e-05
1.0053917554008e-05
-1.59838164128185e-06
-1.46132698740374e-05
-1.55119794144954e-05
-2.67308648989156e-05
-1.40059632370199e-05
-5.78292441570633e-06
-1.31091724326405e-05
6.95669632318425e-06
-4.92127247025004e-05
-2.19231619105973e-05
-1.16533326320464e-05
-3.27953659821467e-05
-2.34148452993821e-05
-2.13853580423339e-05
-1.50099265629764e-05
-2.97967246955999e-05
-2.90204330286871e-05
-8.76256586138474e-06
-6.6772228502084e-06
-2.22590925710694e-05
-2.64027177687862e-05
-1.99159446296521e-05
-6.90020437411697e-06
-2.49930321418092e-05
-8.90077320342714e-06
-2.84706426053753e-05
-1.373509188882e-05
-1.295951075298e-06
-2.56949483152356e-05
-1.18229929162669e-06
-1.78079297192601e-05
-7.44062308062425e-06
-1.57281866324588e-05
-1.66583600367442e-05
-1.0169617543213e-05
-1.77726615344235e-05
-1.53381448294675e-05
-4.1514997793854e-05
-3.51246893135277e-06
-5.43603454606006e-06
2.88526698512613e-06
1.83637703230307e-06
-3.98683252192869e-05
-1.30044805353157e-05
1.45875081503454e-06
1.44633074995807e-06
-3.19402935696067e-05
-1.70189631745385e-05
-4.25295464019624e-06
-1.27277796947907e-05
-3.87707382720162e-05
-6.89555910480724e-06
-3.06360464562992e-05
-1.21076384126037e-05
-3.63981440782444e-05
-1.02656268835755e-05
-1.74736281738754e-06
-3.5188888323951e-05
-2.05306522706675e-05
-7.22875248347107e-07
-2.69770872258815e-05
-1.81431911819522e-05
-1.08693335742483e-05
-3.7757950285013e-05
6.73625853963296e-06
-1.81775509272681e-05
1.50376215104249e-06
-4.04311376455889e-06
-5.89942689530863e-06
-1.04579147687046e-05
1.32231629735465e-05
3.26786008607082e-06
-3.79628446174098e-06
-9.42750314187286e-06
-2.60848964953713e-05
-2.26403710454023e-05
-9.27830868161743e-06
-3.7674765243602e-05
-2.53441166990396e-05
-1.9286850023302e-05
-1.89440236778929e-05
-1.36219591759513e-05
-2.72728312669113e-05
-3.55406316568293e-05
9.44893545703286e-06
-2.50167640795679e-05
-1.10758007411452e-05
-2.75262898664898e-05
-2.47715607695966e-05
-2.8925520484419e-05
-5.09891764119353e-06
-1.34096115976357e-06
-2.75141285313075e-05
-7.62742161687253e-06
-2.66726882790415e-05
-1.50668265867082e-05
-3.56551543109456e-05
-1.53234388847035e-05
-2.80616599904641e-05
-3.44824837914604e-05
-2.47716018216451e-05
-4.98824654924774e-06
-4.40391663711894e-05
-1.97660815562387e-05
-3.19379925713805e-05
-2.04486143451229e-06
-9.43217296743727e-06
-1.71930556628173e-05
-2.32416088109895e-05
-1.25125366082739e-05
-3.61331038701892e-05
3.7769899686297e-06
-2.02980776811218e-05
1.04101798284108e-05
-2.06102782797227e-05
-1.79026088914172e-05
-3.77519417629012e-05
-4.48461891509746e-05
-8.43370896631171e-06
-2.30994577346017e-05
-1.06263870350795e-05
-3.91222165831749e-05
-2.44348127227745e-05
-1.97170031616947e-05
-1.36665655130319e-05
-3.51808985243798e-05
-5.20432330367731e-06
1.2425046627241e-05
1.59175404082274e-05
-1.89413660365717e-05
7.84019047308549e-06
5.47522055969291e-07
2.63457523882162e-05
-1.99890063359396e-05
2.36773734760363e-06
-2.02138023031142e-05
-1.68284552607397e-05
-9.88428719965939e-06
-1.30932875730906e-05
-2.27200616541902e-05
-5.37077604164767e-06
-1.37514432256247e-05
-2.33888556939073e-05
-2.94093885332358e-05
-2.11594865273554e-05
-1.51268392871337e-05
-1.99861363351036e-05
2.11620391375062e-06
-4.0321688832548e-06
-3.7131114033713e-07
1.68502001556675e-05
-6.32358200486631e-06
-6.55792835705963e-06
-1.35322860149732e-05
-2.14949706956456e-05
8.39266880596131e-07
-1.50665702529366e-05
-1.24626640296459e-05
-1.98774745144587e-05
-1.3248179207593e-05
-1.18336965071228e-05
-3.02582708747571e-05
-2.47368042727305e-05
-2.62543934486928e-05
-3.49820473656218e-05
-2.49139928678766e-05
-1.33736732744123e-05
-1.36530308279341e-05
5.08302657937441e-06
1.55365189349395e-06
4.10459187743217e-06
-5.62461960045157e-06
-4.97641975446582e-06
5.40761458005009e-06
-2.973646316791e-05
-2.17558320240465e-05
-1.33388864353606e-05
-1.17768306486057e-05
-4.24877755145011e-06
-1.29502587766006e-05
-2.13608526853886e-05
-1.78523683901116e-05
-2.48202281099468e-05
-1.94796371455669e-05
-3.64033960467494e-05
-1.15103427178537e-05
-2.62599745278008e-05
-2.64587742150254e-05
-1.0657406836328e-05
-2.4161148426603e-05
8.98831854796145e-06
-1.34337579651048e-05
-7.55642522159832e-06
9.82189337714688e-06
-1.04068182324371e-05
-5.16552393186938e-06
-2.02086057360957e-06
-2.00863012909886e-05
-3.49111800509526e-06
2.53844253411005e-07
-6.82924858169746e-06
-2.83134556949934e-05
-2.38376901252212e-05
-1.98951665734633e-05
-1.34334754711522e-05
-3.89397820802064e-05
-1.4254701756927e-05
-9.8804682003192e-06
-2.97904158464128e-05
-3.39572270259802e-05
-2.12116168820916e-05
8.33363712534281e-06
1.46183462093606e-05
1.30750419669688e-05
-1.17829727253814e-05
7.29367465686795e-06
-1.12537191023473e-05
-9.05273191062024e-06
-1.05281856424596e-05
-1.09316307488758e-07
-1.38684442712359e-05
-2.18238207072155e-05
-3.98955086900318e-05
-3.55448477844416e-05
-4.35448553612288e-05
-2.90376139972231e-05
-1.28924853208737e-05
-3.2564792535591e-05
-1.8907209682633e-05
-6.15285356008068e-06
3.43700291076283e-06
7.30334310786579e-06
-5.6849030042813e-06
-1.15603252416494e-05
-1.17637722490697e-05
-3.08668812646369e-06
-1.98743736332221e-06
-1.11704642508687e-05
-1.19167896303982e-05
-4.9397816926109e-06
-1.93015517537996e-05
-1.61046059078887e-05
-2.46857442479145e-05
-1.57677209902328e-05
-2.50682137011997e-05
-2.53952304355316e-05
-5.04796503833807e-05
-3.29112204553056e-05
-4.52807215049338e-05
-1.83141332361577e-05
-1.97138133400455e-05
-4.46882813750177e-06
-1.01821485946187e-05
-2.33064372834082e-05
-1.12521762392042e-05
-7.88294788711021e-06
-2.65567357417379e-06
-1.7728181276643e-05
-2.94159950861895e-05
-1.31878115132208e-06
-2.16784185569362e-06
-2.22130304773561e-05
-2.5037930203211e-05
-3.08736552862065e-07
-1.2833501543387e-05
-1.73705749518534e-05
-2.41838029007023e-05
-2.13191407856725e-05
-7.02763600720572e-06
-3.22011676720721e-05
-3.40571389852451e-05
-1.69631198310392e-05
-5.33110554903465e-06
-1.40664533093179e-05
2.1154384369987e-05
-1.6384977228474e-05
2.15540964124859e-06
1.32407624818777e-05
-1.70086834222307e-05
-9.5020430472763e-06
-1.24142753851636e-05
-1.96230277802292e-05
-2.72326926827826e-05
-1.78473189974584e-05
-2.1014518638106e-05
-1.99679969261694e-05
-7.44784712589688e-06
-1.66322752292174e-05
-1.89397694700559e-05
-4.40840848634549e-05
-8.98744393579521e-06
-7.75702014211036e-06
-3.22165559816663e-05
-9.66714762855308e-06
-2.77044379912171e-06
-1.45549329262622e-05
2.04893747348607e-05
-1.34961682139148e-05
-6.03904520401908e-06
-5.5925749689494e-06
-1.31735133816275e-05
-1.15929733481674e-05
-4.36507042365643e-06
-8.14737348930806e-06
-3.15888962435243e-05
-5.66090222387557e-06
-2.11297133513322e-05
-1.0401837836535e-05
-2.10262410531021e-05
-1.67788034407727e-05
-9.37454545516202e-06
-7.24932711646749e-06
-1.64533549158316e-05
5.82124636066191e-06
-1.86862657667637e-05
-3.02316777070016e-05
6.83465114984099e-06
-6.96665062136831e-06
-1.75989263262516e-05
-3.73809904849344e-06
-1.78386702937413e-05
5.52717561163824e-06
-2.92359942411874e-05
-2.19790241635919e-05
-1.35995346516709e-05
-3.32759677308164e-05
-1.13017922097506e-05
-2.13570901694075e-05
-3.35095624936971e-05
-1.54503447371604e-05
-1.43768429712601e-05
-3.06554465575533e-05
-1.65777234507114e-05
-1.291115262843e-05
-2.99120506331657e-05
-3.29938272340669e-05
-2.8496349206992e-05
-1.3451054169863e-05
5.20069927690741e-06
-1.11272432350334e-05
-2.00642558660521e-05
-1.79223663362953e-05
-3.12430078282241e-06
-4.87173116843397e-06
-2.26401543852263e-05
-2.42583435862148e-05
-1.9495754512614e-05
-2.02333951609807e-05
-3.41076527430417e-05
-4.17132002360258e-05
-1.14273687920572e-05
-1.6019741930204e-05
-2.76949291810856e-05
-4.10328713697858e-05
-8.1402047788662e-06
-2.161262519731e-05
-8.22098519979987e-06
-3.31274711424633e-05
-2.93850437053665e-05
-1.76591028366265e-05
-1.59729753129265e-05
-3.73188181697207e-06
-2.28483659851861e-06
-1.5407157127353e-05
-6.48748538588617e-06
-2.11465286094317e-05
-1.36311711602704e-05
-4.22166220013178e-06
-1.09787551833694e-05
7.11761719792061e-06
-1.99565105019076e-05
-4.97963026366218e-06
-5.17921549473215e-06
-5.19908530839015e-06
-7.47990608153557e-06
-1.92928629208054e-05
-2.08847625913532e-05
1.56146340468243e-06
-2.93783180478806e-05
-3.8454689947478e-05
-2.26043224770384e-06
-2.19694714132096e-05
-2.30404610361317e-05
-2.12956701630741e-05
-5.36908683996166e-05
3.30238592048223e-06
-2.21862034729815e-05
-4.68188280158869e-05
-6.42773899063692e-06
-2.26617358786375e-05
-2.32457111281857e-05
-2.49627796167033e-05
-2.50352294868407e-07
2.07703140691658e-06
-1.18090096111774e-05
9.65975183165816e-07
-2.80612406514524e-05
-1.63147797196943e-05
5.95075836919637e-06
-5.64930974477585e-06
-8.69799624650379e-06
-2.17370575416135e-05
-4.006897889159e-06
-3.49109650867961e-05
-2.00539272539293e-05
-2.93635513158657e-05
-1.25086918815789e-05
-2.48772835869184e-05
-3.8246108341725e-07
-2.98386336387345e-05
-6.91356166696721e-06
7.08190932549395e-06
-8.13040671458801e-06
3.47148986249849e-06
-6.3042505886719e-06
-2.35631069321137e-06
7.38960992315698e-06
-2.06153334775532e-05
-1.11056789546227e-05
-9.26228428516599e-06
-4.06722642927697e-05
-3.85840597443136e-05
-5.16149305252344e-06
-2.47461469837641e-05
-1.10557123368493e-05
-2.93626108676969e-05
-4.39439497790802e-05
-3.88060383334672e-05
-1.47227212907342e-05
-3.17034172383686e-05
-2.80393945309202e-05
-1.04377773808914e-05
-3.16446335899438e-05
-5.45493758671836e-06
-1.69264652639148e-06
4.88303096215284e-06
-2.66741770025657e-06
-1.23635110622747e-05
2.23996205134027e-06
-8.89688285164272e-06
1.23516251489642e-05
-2.40397877865802e-05
-2.78011624231446e-05
-2.06353226585974e-05
-2.44372724615557e-05
-3.99148955684371e-05
-1.47377111423181e-05
-3.65623638613679e-05
-2.03304245893488e-05
-1.82432784998505e-05
-2.6590796911898e-05
-1.95078051993988e-05
-2.58462737602229e-05
-4.23406157934431e-05
-3.82272900395127e-05
-3.63295521227605e-05
-2.56835055627859e-05
-1.00976388744201e-05
8.88484981883397e-06
-1.28398390693033e-05
-1.39526776912557e-06
4.13127145278472e-06
-1.02255777705833e-05
-2.91506856623456e-06
-1.90573960661251e-05
-1.59277711991831e-05
-1.21262634460196e-05
-1.44825100834386e-05
-2.94780061765433e-05
-1.03007002997661e-05
1.04358105677361e-06
-1.28573433079024e-05
-1.53863268661794e-05
-3.33949782096931e-05
-3.21905955957668e-05
-1.19833043693795e-05
-1.86092327793419e-05
-1.12214430968556e-05
8.44868169769492e-07
-1.10481196201902e-05
-2.86899421190464e-05
-1.17204145484594e-05
-2.62576046267056e-06
-2.95806181920607e-05
-3.58558960696572e-06
-4.44065557599728e-05
-1.22347680310023e-05
-2.22178987603174e-07
-1.36574047088776e-05
-9.64854703475793e-06
-1.62967526228328e-06
-2.91283139878557e-05
-1.32268503453407e-05
-1.06450283208497e-05
-2.97795513693967e-06
-2.26217784109608e-05
-1.67785087789356e-05
-2.91644372345597e-05
-1.75726467544459e-05
-9.68087811789515e-06
-2.54930023396851e-05
-1.85332326685547e-05
-1.36856617990354e-05
-3.46394656986655e-06
2.45704351550836e-07
-1.29357262314695e-05
-1.735968720094e-05
9.62096031697063e-06
-1.77234205576714e-05
-2.72060629540332e-05
-6.40127700742915e-06
-1.49297076749893e-05
-2.37957997821801e-05
-2.8115588326074e-05
-1.66043236506838e-05
-1.95406326539536e-05
-2.7980496904748e-05
-1.88866747682513e-05
-4.38117030786928e-05
-2.60957856712591e-05
-2.41569804852596e-05
-4.02468290685098e-05
-4.07739282612193e-05
-8.44529067332085e-06
-2.5725487072398e-05
-8.1351886017263e-06
-7.49357747276157e-06
-2.12229115290772e-05
-1.30585515640263e-05
-1.46922591939336e-05
9.75851470526292e-06
-2.01277268463972e-05
-5.76489216171404e-06
-1.06272900612299e-05
6.73751377562822e-06
-1.75167145890653e-05
-1.30788404952639e-06
5.2684194525497e-06
-1.27490904166159e-05
-7.59695740508225e-06
-1.50772723046475e-05
-5.12583334058929e-06
-9.16992099596439e-06
-3.24529926977575e-05
-1.83549053815208e-05
-2.22155928222371e-05
-1.6915513414186e-05
-2.8239610121909e-05
-2.568694095355e-05
-2.80607528549137e-05
-3.29401411303354e-05
-1.96822413930885e-05
-1.69647664145448e-05
-5.41016799599251e-06
-1.18541104471494e-05
-5.5081803724467e-06
1.60366293186902e-05
-1.78023858518286e-05
-9.46967601354889e-06
1.73534594368729e-07
-5.02020220989928e-06
-4.72303989472167e-06
3.26459454690693e-07
-1.76634461954091e-05
1.75983386617239e-06
-7.66735088873862e-06
-8.36830916657653e-06
-2.06473561618697e-05
-1.94569474704107e-05
-3.19434931550931e-05
-2.92055961790102e-05
-2.97511231028446e-05
-6.25091490381813e-06
-1.15250168381669e-05
-4.65676303914365e-06
-2.96708840370191e-07
-1.18150542982081e-05
-3.54426733288978e-05
-6.1856397076315e-06
-2.11056905451186e-05
-7.06656897372433e-06
-2.1484333067142e-05
-1.38546085578325e-05
-4.1024926721359e-06
-4.52105786776528e-06
-1.86982984080581e-05
-6.25576489961748e-07
-2.96918747404306e-05
-2.62751213790897e-05
3.66968721516575e-06
-2.22430012174538e-05
-9.48522894575483e-08
-3.85822350138864e-05
-1.02444513103818e-05
-1.73937619837708e-05
-6.15195694456022e-06
-2.63872157146248e-05
-1.66561480640203e-05
-1.48883814634784e-05
-1.80182539260514e-05
-1.51344172427951e-05
1.01645662835739e-05
-2.24333525737288e-05
-4.40981178795302e-06
-2.64837388481066e-06
-6.07889472822e-06
-2.88838334220698e-05
-1.71042481636917e-05
-7.38678149172755e-06
-2.38823254346717e-05
-2.00413637252621e-05
-2.18704108904975e-05
-1.55909180127293e-05
-1.34522871082945e-05
-1.9981981762383e-05
-1.89266109541366e-05
-2.41559679579594e-05
-2.0596899392184e-05
-2.53556092638222e-05
-1.02524298403888e-05
-1.66664316737316e-05
-1.7332640344638e-06
-1.13439363280983e-05
3.33198089500134e-06
-1.52905571261785e-05
-1.37059008532369e-05
-5.01280412565583e-06
-1.29907304942348e-05
-3.34025810160916e-05
1.40117497654307e-05
-2.30405435299991e-05
-2.0489577019774e-05
-3.78983631202e-05
-2.67478793448603e-05
-4.92570892224503e-05
-2.4780251434342e-05
-4.00785892042056e-05
-1.98185658491486e-05
-5.67569473198159e-06
-1.03214412273424e-05
-1.39836476643985e-05
-4.70402571969141e-06
-1.88398400023354e-05
1.22616283073448e-05
4.21567499872744e-06
-9.63700944236376e-06
-1.4369302038305e-05
-1.3396206422925e-05
-1.10258315865855e-05
-2.03666727556861e-05
-1.73827592437491e-05
6.09272680176794e-06
-4.21076450030623e-05
-1.01334050174834e-05
-3.73587174843438e-05
-4.21981561111804e-06
-1.31143822019725e-06
-1.79631719853128e-05
-1.67127601178085e-05
-3.53688922608344e-06
-2.32290601351492e-05
-3.81462015574027e-06
-4.21801316258406e-06
-1.38081131743795e-05
1.35907385133718e-05
-2.60325267049331e-05
-2.09722458383582e-05
-1.35189922003032e-05
-1.44889571586843e-05
-4.23040333717531e-06
-5.35934261629837e-05
-3.48376955635785e-05
-1.21081496319826e-05
-1.72332997887149e-05
-2.70649850880962e-05
-7.98013643130811e-06
-1.98201828117644e-05
-7.94652043581304e-06
-3.85426259617555e-05
-1.47436923472921e-05
1.96539871370882e-06
-2.09490329762822e-05
-2.05326770304208e-05
-1.57995661998488e-05
1.03155093055656e-05
-9.30347745832553e-06
-3.46830638730379e-05
-6.90300574701834e-06
-2.14386722285001e-05
-4.06864362663062e-05
-1.71393630650593e-05
-4.48287040256677e-05
6.99257259730822e-06
-9.29667194377504e-06
-1.63149849802924e-05
-2.27959599214894e-05
-1.92851108244096e-05
-1.83218904546267e-05
-2.91848269837182e-06
-3.01497797169204e-05
-4.18779144540114e-05
-2.39910237023116e-05
-1.11287321855736e-05
-2.64526315049723e-05
-1.13900890210419e-05
-3.07640742056385e-05
-1.50320690908694e-05
-2.38728121538252e-06
-1.94806592350658e-05
-2.08236914277856e-05
-2.32982739717254e-06
-9.38660157792014e-06
-3.46156787973386e-06
-6.64215479745597e-06
-1.42110640697167e-05
-1.6686189286584e-05
-2.59385193383832e-05
-3.31070943591165e-05
7.56635454521936e-06
7.77404544879791e-07
-4.53613035145556e-05
-3.06134747871593e-05
2.02444093877115e-06
-1.82169199677152e-05
-3.60611597421762e-05
-3.33944195006251e-05
-3.6333984722008e-05
4.94895532847863e-06
-2.51678459139169e-05
-3.11541602715259e-05
-1.82962554848367e-05
-3.4483432042812e-05
-8.38868577536634e-06
-1.2967527696216e-06
-1.97639352482338e-05
4.19353871225436e-06
-6.95315530478986e-06
-2.2354981782001e-05
-3.61722120834357e-05
-1.68619056337242e-05
-1.76220941288073e-05
-3.11866282043653e-05
-2.98662081764925e-05
-1.99638558371131e-05
-1.08892657471636e-05
-4.05059974133048e-05
-4.30313725763464e-05
-4.15907250403521e-06
-1.15062814616693e-05
-2.12966575850146e-05
-1.83985793970527e-05
-2.91525913349874e-05
-3.73892346641628e-06
-1.79191516358475e-05
-3.58146979176643e-05
1.17101140440623e-05
-4.44845625456796e-07
-2.52123480207107e-05
-1.48857760917809e-05
-1.87293495020021e-05
-3.44614838424748e-06
-3.10297954347487e-05
-5.03854900192085e-05
-2.53866962660358e-06
-2.15100370372477e-05
-3.33202946482473e-05
-3.06865054422445e-05
-3.81309732872149e-05
1.10242871024807e-05
4.92279853919835e-07
-1.42798314232205e-05
-4.99604601588847e-05
-6.46502759978686e-06
-1.54817745110636e-05
-2.43458455460212e-05
-2.50819076584979e-05
-2.74554010373201e-05
-1.42813283684925e-05
-1.82832378514764e-05
-5.64608744874942e-06
3.83083076146384e-06
-3.62400015645329e-05
3.66335148245103e-06
-3.88985741305114e-05
-2.15065024933792e-05
-1.42947049631398e-05
-1.36552131561477e-05
-1.97887258757465e-05
-2.24817002067883e-05
-1.93588551308678e-05
-8.80034913153713e-06
-1.69823497647805e-05
-2.04885483113421e-05
-3.32323757277968e-06
2.07441856099798e-06
-1.54473375239733e-05
-2.24481744669212e-05
-1.77384987874672e-05
5.13422573022991e-06
-2.16812945890793e-05
-2.25416297610986e-05
-4.86291877268943e-06
-2.64028074879183e-06
-4.92803383944737e-06
-3.09380424912762e-05
-2.60740560654312e-05
-4.14831841513811e-05
-6.68771671817864e-06
-2.70102669141669e-05
-4.56701290363378e-05
-1.8571957203711e-05
3.19170210150671e-07
-2.68058018683707e-05
-3.19187493148676e-05
-6.77147514074253e-06
-1.40822594306109e-05
-2.67891357995756e-05
2.8883065799422e-06
1.97420885782615e-05
9.12251063327814e-06
-2.18093448966303e-05
-1.76989694025373e-05
-8.44926027240963e-06
-6.0542257460918e-06
-2.34268275101687e-05
-5.01680819531869e-05
-2.06917595317146e-05
-1.74775288144603e-05
-4.15188077134348e-06
-1.27994112755037e-05
-1.19290071622965e-05
-1.60248851129748e-05
-1.13373183144008e-05
-1.37177353406463e-05
1.09942954245858e-05
-1.12688134735693e-05
-1.83037156948658e-05
-1.74464262306056e-05
-1.38473914954639e-05
-2.03214222231425e-05
-7.13268118221502e-06
-1.96137606632483e-05
-1.61276041638539e-05
-3.52633619272546e-05
2.52300193976267e-06
-1.77354323365666e-05
-1.88869876740004e-05
-3.78667220803946e-05
-1.86954243727918e-05
-3.14473746888846e-05
-1.96684811412502e-05
-2.96456960407262e-05
-1.12931995354824e-05
-1.29288189728167e-05
-1.92162155895268e-05
-2.97522691645708e-05
-1.06968710750787e-05
1.06647837119418e-05
1.29038311908858e-05
-7.91345159796847e-06
1.38954538088986e-05
1.28580431707351e-05
-1.14138372955967e-05
-9.95456352811764e-06
-1.21984270387461e-05
-3.87409859850365e-05
-1.7459949263023e-05
-2.09388134264333e-05
-1.49305421709127e-05
-1.27300554202015e-05
-2.91781404183485e-05
-2.7871001358455e-05
-1.70436364990598e-05
-2.96107737449368e-05
-5.63912496133246e-06
-9.75230483951464e-06
-1.71985345232576e-05
-1.91923933700439e-05
-1.23373517730033e-05
-4.66002759935973e-06
3.58009385692525e-06
-1.23021859300252e-05
9.17840423594895e-06
-3.44009045596801e-05
-5.9889658802537e-06
-2.73489360847417e-06
-2.3771541351493e-05
-9.02632014240426e-06
-2.74257874008528e-05
-3.71280126005152e-05
-1.66231387617228e-05
-3.04688835083321e-05
-2.10992206401366e-05
-2.12831889877127e-05
-2.26326915159014e-07
-3.58752726601665e-05
-2.36017985090728e-05
2.76997399893646e-06
-1.34410480886397e-05
-9.77762421409174e-06
-1.11273641169492e-05
6.28212210638564e-06
-5.55445944449572e-06
-1.60392455093411e-05
-2.73825684818477e-05
-1.47423662414871e-05
-1.02461697570824e-05
-3.80186675085755e-05
-1.16433551113778e-05
-1.97733059646891e-05
-2.46404895982987e-05
-3.55452276176983e-05
-1.69155122410705e-05
-1.5987601605315e-05
-9.04713106681174e-06
-1.91534478828807e-05
-1.53140922275838e-05
-3.01823578278627e-05
-1.50604864684996e-05
-4.71633597179692e-06
-4.47871339312519e-06
-1.43287953997651e-05
-1.62508416338333e-05
4.29578435829436e-06
-1.53880720638426e-05
-5.38197728302001e-06
-3.16423281204986e-06
-9.01807273171041e-07
-1.8131609429003e-05
-4.50980111909419e-05
-2.54696099477575e-05
-3.59840173943527e-05
-1.74686291306214e-05
-2.7532119258673e-05
-1.46325048285871e-05
1.47933078856148e-07
-1.72531495186798e-05
-4.34111803869738e-05
-3.28991422223765e-05
-9.14663503661485e-06
-6.97610664628511e-06
-2.36133708664218e-05
7.93435959441103e-06
1.49739829142587e-05
3.82321462143143e-06
-2.01310801801367e-05
-3.93064062658569e-06
2.32516599068469e-05
-4.51230594820663e-06
-2.80187973952404e-05
-3.73154490047463e-05
-1.54683773134527e-05
-2.16282282794034e-05
-1.4976703126135e-05
-4.46978124673748e-05
-2.427933631524e-05
-1.72138490981982e-05
-7.23516478389228e-06
-2.607168363119e-05
-2.09780049553678e-05
-1.07068119590961e-05
-2.10093932305302e-05
-2.34588664767083e-05
-9.51973916272035e-06
-7.50939405916951e-06
-3.53315374581811e-06
-1.08994563945142e-05
-1.17917313291885e-05
1.1637048578145e-05
9.12100075452633e-06
1.12434286888138e-05
-1.03435630971164e-05
-1.32283707700788e-05
3.98305764583321e-06
-3.58348872602961e-05
-2.70793645921405e-05
-1.32912891003926e-05
-2.06455496441525e-05
-3.26129597823186e-05
-3.26388778979989e-05
-3.71404900405379e-06
-4.79236193535814e-06
-1.13554258341228e-05
-9.77970767678287e-06
-2.4558601161106e-05
-1.66560939321433e-05
1.21966069617819e-05
5.33383575617086e-06
-2.19869886679038e-05
-8.44679796280706e-06
3.30751853722054e-06
-3.42665311928691e-06
-1.43219957639481e-05
-8.67629084480683e-06
8.50245572158355e-06
-2.53166611914585e-05
-3.62007108173497e-05
-1.51720158973591e-05
-2.55590289264464e-05
-1.05106467310038e-05
-3.19364536030454e-05
-3.37908534749079e-05
-2.97954975169176e-05
-3.57228745079708e-05
-2.51284419084283e-05
-4.00465276298616e-05
-3.98292024498691e-06
1.50397301671963e-07
1.31744968765526e-05
-1.25747043100561e-06
-1.91579371286932e-05
1.12388646611251e-05
1.33939900552476e-05
-1.59442460204239e-06
-1.31761768546832e-05
-4.39921483474951e-08
-1.82416644409909e-05
-2.28920892628266e-05
-3.73318490169914e-05
-1.41753037611514e-05
-1.89843673757398e-05
-1.71535192150018e-05
-3.45346258527261e-05
-2.02842045044823e-05
-3.97638682685381e-05
-3.13586857790535e-05
4.69690669902338e-06
-3.24112225751688e-05
-1.73264101533378e-05
-6.10362524533677e-06
-3.79878111113235e-06
2.06147355839065e-05
-2.07406332759249e-05
-1.55035988508281e-05
-7.53498963456073e-06
-1.68986957493744e-05
1.45275195277818e-05
-1.84594159882283e-05
1.68456460171956e-06
-5.9714738466788e-06
-7.17489995824487e-06
-2.64475320396265e-05
-3.03769300485764e-05
-2.87412376865029e-05
-3.49117830381868e-05
-3.21965653178605e-05
-2.91372547344555e-05
-3.08756477238042e-05
-1.25952674541872e-05
-3.12445815440611e-05
-1.64149894840475e-05
-1.4413917690184e-05
1.33692858529485e-05
-3.63132936578606e-06
-1.03469741023149e-05
1.488336070312e-05
1.04624109283766e-05
-1.41985623080535e-05
-2.47342882535968e-05
-4.20327205944769e-06
-1.98067131511694e-05
-2.67139233486675e-05
-3.64484280871068e-05
-1.1464964644042e-05
-7.30813258876018e-06
-2.62388327191862e-05
-2.77076086600133e-05
-2.04694142539974e-05
-3.09679118740725e-05
-4.27891853091463e-05
-2.50431296635519e-05
-1.27919082820525e-05
-5.88204809435827e-06
-1.68213586706506e-05
-1.29335403215013e-05
-2.39414267253529e-05
-6.18857845473469e-06
-1.36042178741444e-05
-1.65475291303183e-05
-3.41525199936266e-06
-1.34485734008847e-05
-2.57266516656682e-05
-1.93620009778442e-05
-1.83544003389402e-05
-2.61549859290757e-05
-1.25162747009474e-05
-2.82535076031822e-06
-3.64537918567828e-05
-2.79241801811152e-05
-6.09802504311242e-06
-2.12729878862456e-05
-1.26464483078543e-05
-2.97288594764577e-06
-2.6229046652892e-06
-5.47730622347676e-06
-2.2987943147425e-05
-3.06831512225464e-05
-1.94137732101594e-05
-2.90345516296648e-05
-2.07313195652624e-05
-1.61698545852633e-05
-1.87438167502636e-05
3.99075034600311e-06
-3.59747833460439e-05
-1.82734133403437e-05
-3.10791705408805e-05
-2.15749528531727e-05
-1.35542975809644e-05
-1.97864834656753e-05
-3.00537335049327e-05
-2.17870487026179e-05
1.10821794138311e-05
5.16720924100004e-06
-2.55068691805483e-06
-1.57230683363281e-05
-2.43440911501769e-06
-1.34518013168559e-06
-1.16003159293083e-05
3.63408062349041e-06
-6.7666212685488e-06
-2.70744592428641e-05
-2.31395056338249e-05
-6.62629854765477e-06
-1.76881273538765e-05
-2.92898091369173e-06
-1.00433791113764e-05
-3.14125460065031e-05
-1.15951616034679e-05
-1.50325576846223e-05
-2.89132007747564e-05
-1.94901076213724e-05
-3.03454606375454e-05
-2.65127446372047e-05
9.92881036617273e-07
-1.26975128613022e-05
-8.47924115362591e-07
-7.84621923280418e-06
-1.75214918512832e-05
-8.71220262928755e-06
-1.39480613437286e-05
-3.01769094421264e-05
-3.85762178853539e-06
-1.45034513390345e-05
-1.54319529399189e-05
-1.6193272519564e-05
-9.38381045800121e-06
-2.72445118991759e-05
-5.69625754893652e-05
-1.41889461373347e-05
-8.1259306536017e-06
-2.05240420838731e-05
-3.01017374503153e-05
-1.48869019374034e-05
-1.41204619696854e-05
-5.87261266583081e-06
8.52212935337803e-06
-2.47293627899675e-06
-1.21364752565744e-05
-3.37757182787399e-05
-1.12923566066228e-05
1.00183763165508e-05
1.268075376255e-06
-3.27856640773608e-05
-1.46609293209051e-05
-2.27730221294112e-05
-5.29083643114504e-05
-2.61688544476567e-05
-2.22960610047747e-05
-1.55428556972042e-05
-2.70196628609469e-05
-1.81387839061907e-05
2.76159023305989e-06
-7.66231434426327e-06
-3.23057628184674e-05
-1.09507125942316e-05
-1.40192259644989e-05
-2.15156921887977e-05
-2.73545858873277e-05
-1.28088234616187e-05
-1.27435771995661e-06
-1.4690409439703e-05
-1.91278874318585e-05
-1.38912422641792e-05
-1.76768639500082e-05
-1.40996640000331e-05
-3.64200613590732e-05
-9.31570976849007e-06
-2.59264913561376e-05
-2.18153616594854e-05
-2.96278024812987e-05
-1.36875823632046e-05
-7.10914625931188e-06
-8.15876542520853e-06
-2.57864018200179e-05
-5.99116666508973e-06
4.15590557378895e-06
-3.10429383812855e-06
-3.22903626009263e-05
-6.62832255418513e-06
-2.79144611102009e-06
-1.81397470812161e-05
1.83248479352149e-06
-1.46520664528084e-05
-4.27066548972554e-06
-2.24924370754181e-05
-1.27631006972068e-05
-2.02579312842056e-05
-2.79338666559009e-05
-2.32155764396255e-05
-1.90788371584004e-05
-1.33230337063238e-05
-3.21316912084854e-06
-2.2428576445423e-05
9.44482101908468e-06
3.3965824650213e-07
-2.1435708093257e-05
-4.03210197510774e-06
9.66529925909096e-06
-6.36960244226013e-06
-3.34831655154171e-05
-1.24791706826495e-05
-1.62906657265867e-05
-1.43355484961661e-06
-4.96864740146927e-05
-3.28400490964588e-05
-2.08155219852909e-05
-3.06311616644153e-05
-1.47916174406174e-05
-4.1420966648754e-05
-3.61988921956233e-05
-6.91746413470392e-06
-5.94993017381675e-06
-5.63180363230318e-06
-1.5865399413463e-05
-9.05634135179066e-06
-1.69652307130504e-05
4.43075207099904e-06
-1.93189343695824e-05
-2.23912238549966e-05
-7.97233583152993e-06
-8.05795491287608e-06
-6.59689070309514e-06
3.31136869138146e-06
-3.63747434370818e-05
-1.36771705974954e-05
-1.58465982879273e-05
-1.70192814400884e-05
-4.58011547338836e-06
-1.79636010197623e-05
-1.97159320576978e-05
-4.08489031255241e-05
-1.67695251400138e-05
-3.29084256587287e-05
-4.09830642493118e-05
-4.41911667191247e-05
-1.74901422580469e-05
-1.4444140231154e-05
-1.32827382928498e-06
-2.80007907291499e-05
-2.28863164283209e-05
-4.17709866087727e-05
6.15619191238482e-07
-1.18008263215725e-05
-1.98834419762201e-05
-8.93840497408759e-06
-2.13452804038431e-05
-7.02726163206479e-06
-8.93758823507193e-06
-1.78486735359505e-05
-4.91934053507726e-06
-1.44123104788332e-05
3.6396681293894e-06
-1.99276260844398e-05
-4.14640799884133e-05
-1.88738676410593e-05
-2.15393299292807e-05
-2.2265559844424e-05
-1.03728094857237e-05
-4.65756037560344e-06
-9.08787693520408e-06
-1.52502000181711e-05
-4.59097746993273e-06
-1.86151431955033e-05
-3.16765603467604e-06
-2.6909839322995e-05
-2.59627053541542e-05
-1.33260780768118e-05
-8.40658145457585e-06
-1.72555942078244e-05
-3.11473706548915e-05
-2.43844179132479e-05
-8.61736459230259e-07
-1.16407595780955e-05
-1.67038759735045e-05
-1.84458912548475e-05
4.56750300596015e-06
-1.99001328625783e-05
-2.35285346551958e-05
-4.19325167979223e-05
-2.13307286331226e-05
-7.70993262521063e-06
-1.00547347216755e-05
-3.55977939706084e-05
-9.44478114280105e-06
-1.40937799256578e-05
-4.07891686760356e-06
-1.5176228646463e-05
5.54881050211801e-06
-1.73402750941956e-05
-2.32106861593235e-05
-9.23132146106489e-06
-3.18349585337097e-05
-3.89692943797257e-05
-2.74247455674019e-05
-3.44458979467612e-05
-1.5450381221068e-05
-2.23802152981453e-05
-1.4337609788224e-05
-4.71423834059407e-05
-4.11975363592809e-05
-3.35709946025826e-05
1.62237970534063e-05
-3.61326217560555e-05
-9.91330166666417e-06
-1.96492481415841e-05
-4.95734174636647e-06
6.24523107891185e-06
-1.28386367707037e-05
-9.43825866370243e-06
-4.00946961159879e-06
1.51758993995893e-06
-9.92114031839125e-06
-4.06966282650278e-06
-1.20614480782326e-05
-1.00738209402772e-05
-3.53270935821057e-05
-1.43013418887921e-05
-1.10274984485479e-05
-2.16357047841205e-05
-2.90704132694679e-05
-2.20382241859407e-05
-7.01570715136404e-06
-1.35957494757988e-05
-2.94221348362433e-05
-3.3693730959763e-05
-1.78578912076326e-06
6.88421859904352e-06
-2.0620929911689e-05
-3.20845004321845e-06
-2.3100192489415e-05
-5.52494627359673e-06
2.38359849840728e-06
-1.53950732591266e-05
-1.06284926816423e-05
-2.58837633707364e-05
5.88631354552464e-06
-3.8180467280627e-05
-4.68196659993898e-05
-1.54591620683439e-05
-1.24405914654441e-05
-1.42855011446903e-05
-3.41233714837233e-05
-1.3554076021784e-05
9.64802176704024e-07
-2.38123644270809e-05
-2.01836162179406e-05
1.32540561492853e-05
-7.64920478160669e-06
3.30924344632502e-06
-1.84090120806444e-05
-1.16683384727119e-06
-1.09891667518765e-05
-8.9540446325766e-07
-1.57460947481371e-05
-2.69269155035531e-06
-2.00813421844598e-05
-1.76612146205569e-05
-1.78219627299684e-05
-2.05123715140323e-05
-1.77162965573669e-05
-2.12449732372061e-05
-3.67920330213403e-05
-4.00499861693438e-05
-1.99237435173087e-05
-2.54884042004604e-05
-1.68162325753461e-05
-2.7972479060477e-05
-3.65731386563002e-06
-8.53021964536156e-06
-2.45149284614561e-05
-2.56460881594968e-05
1.06565361200249e-05
1.45297958211298e-06
-1.90564306926369e-05
-2.4962378898295e-05
4.93769158430057e-06
1.11295006290632e-05
-4.16191789930563e-06
-3.39608463994038e-05
-2.68755913285956e-05
-2.77708689380652e-05
-1.95869116199982e-05
-3.48106479371962e-05
-2.75504335890889e-05
-5.17792100304351e-06
-2.92177854796144e-05
-1.88340791686112e-05
-6.97273601655483e-06
-9.74214253822109e-06
-1.62373148013859e-05
-6.43264752711454e-06
-1.66040914491797e-05
-1.38438961016264e-05
-7.33367328065063e-06
-7.17284444338306e-07
-2.7707462500128e-05
-2.61215181827537e-05
-3.2920095923844e-05
-1.0860907017406e-05
-1.52380290245929e-05
-8.47975944106496e-06
-7.20610588362937e-06
-1.6191116699992e-05
-1.96505870853246e-05
-2.75093877667725e-05
-1.63884148285635e-05
-1.61062327561603e-05
-2.140946280195e-05
-1.64791395751762e-05
-3.76123024143338e-06
-2.77618693413022e-05
-9.37356377544956e-06
-1.0836284950763e-05
-5.41975659374263e-06
-1.72964043010276e-06
-1.45897186498835e-05
-1.0350079006096e-05
-1.58085309073538e-05
-2.1656556234353e-05
-1.25138317863333e-05
-1.82626936475277e-05
-1.38029296447517e-05
-3.37950495496174e-05
-2.69542494831099e-05
-3.67599309221167e-05
-3.29572355676245e-05
-2.92855953812646e-05
-9.84809406607698e-06
-2.81705824152462e-05
-3.74761241341686e-05
6.82464555358234e-06
-3.53633507484455e-05
-1.86134824606822e-05
-7.97047490961458e-06
-1.38397991535144e-05
-2.11179500693758e-05
1.9965272097347e-07
-1.34585988591154e-05
-9.32688191555919e-06
1.02459592608868e-05
-2.6916586488504e-05
-8.77044551833734e-07
3.35704057221424e-07
-4.00308008628977e-05
-3.1778921214207e-05
-5.01951586093536e-05
-2.92264258461609e-05
-2.55171742980152e-05
-4.13858081429094e-05
-1.55888178597018e-05
-4.14772883871957e-05
-2.46586332400576e-05
-3.29882262776643e-05
-3.02654648064081e-05
-2.25160110087782e-05
-3.37417484977242e-06
-1.33902622768231e-05
-1.36358156722888e-05
-1.79973674722909e-05
-7.88471805532041e-06
-7.86174633417659e-06
-3.0932538971391e-05
-1.06925926079906e-05
1.50356072446399e-05
-1.01940629831918e-05
-2.95858361785008e-05
-1.69735695417102e-05
-2.78111914514169e-05
-2.38172456588801e-05
-3.90758259167702e-05
-3.52948961252899e-05
-1.82306809193098e-05
-2.1770958794478e-05
-2.39184214067784e-05
-6.09059446480123e-06
-1.48161249233074e-05
-1.76859229068635e-05
-1.52482763014769e-06
-8.07475301119128e-06
-2.25619495581371e-05
9.87030447047321e-06
-5.77531304351704e-06
-5.7240035900239e-06
-2.66652641265988e-05
-2.07124173071521e-05
-1.35145501953451e-05
-1.10940472581081e-05
-2.49533472650039e-05
-2.6148731211697e-05
-2.19233743253492e-05
-4.49152903779633e-06
-6.76927422490347e-06
-2.43540757561369e-05
-9.12122594477154e-06
-6.60266268327662e-06
-6.32455768195173e-06
-2.97509201130742e-05
-2.32094350040263e-05
2.09575643451544e-08
-5.9907583220853e-06
-2.17054768019306e-06
5.64905547782626e-06
-1.49252592436058e-05
-4.09068579136245e-06
-2.49779317357394e-05
-1.82735653340669e-05
-1.68011808731324e-05
-9.54152398361692e-06
-6.25518874062841e-07
-2.34569481969793e-05
-2.08966904660315e-05
-7.54387137413944e-06
-7.82779064725982e-06
-1.36250414562072e-05
-5.48632996847843e-06
-8.64737863107248e-06
-2.1317573824449e-05
-5.75556082410594e-06
-1.6749651470361e-05
4.00512416034154e-06
1.93749792368484e-05
-9.29179087927225e-06
-5.55752007281969e-06
9.36961669774025e-07
-1.80318252429322e-05
-1.14345154290035e-05
-2.52070114558697e-05
-2.57290634335599e-05
-3.16903042131593e-05
-3.48123908252602e-05
-1.91100874008479e-05
-4.26264128323461e-05
-2.72568470517237e-05
-3.46157289974047e-05
-1.70732143353194e-05
-2.60676809580293e-05
-1.70812289822629e-05
-5.40245507887987e-08
2.3283548115558e-06
-8.56294991782555e-06
-2.08441911660512e-05
8.35612983206974e-07
-2.50028397443226e-05
-1.16213946028559e-05
-5.60722235985915e-06
1.24148252535029e-06
-1.41246057280342e-05
-4.62402526633542e-06
-2.10967937064672e-05
-3.51198627151283e-06
-3.70385715741127e-05
-3.01871750522953e-05
-1.3780306027809e-05
-3.14347414998329e-05
-2.23585040659944e-05
-9.81654632966969e-06
-3.01006618048205e-05
-2.27386366423928e-05
-9.98285043103003e-06
9.38440234458692e-06
1.47940654682683e-05
-1.3623112702056e-06
6.27983796151748e-06
2.8067918057694e-06
-1.12078851300729e-05
-1.813930387357e-05
5.95204175401912e-06
-5.43712397369748e-06
-2.66718170814752e-05
-9.25298619550352e-06
-1.36968347892355e-05
-2.58751210210016e-05
-1.57928612239441e-05
-1.39391115034513e-05
-2.73147378681293e-05
-2.2533560956742e-05
-3.90811100899313e-05
-4.07036025757919e-05
2.65254876166453e-06
-7.42665962276462e-06
-1.71366275793074e-05
-3.38548717474818e-05
-2.70566905578886e-05
-1.27960412486923e-05
1.36683891348674e-07
-1.73194694743376e-05
-1.51734303776525e-05
-3.28759125826496e-06
-7.80112600264051e-06
-1.59245244723848e-05
-1.58684034734034e-05
1.33142250726225e-07
-9.15139734423254e-06
-2.00684734529165e-05
-9.46439369589008e-06
-1.3089575630212e-05
-6.72937142100891e-06
-3.50007696859544e-05
-2.16713363450582e-05
-1.34870946645676e-05
-2.35264918431099e-05
-1.35907828979311e-05
-9.5219690379196e-06
-2.13909838477275e-06
-1.385704390102e-05
-1.20503521347529e-05
9.16225302602141e-06
-7.94816647953488e-06
1.07703416796136e-06
-3.11059425753715e-05
-2.73810001088105e-05
-4.48122761943211e-05
-1.63715834550157e-05
-2.77623870273405e-05
-2.09633375764445e-05
-2.71226330795327e-05
1.07319197790253e-06
3.17340763074503e-07
-3.46409583574547e-05
-3.26584932514118e-05
-8.2153464568834e-06
-1.70161407075625e-05
-1.05462040034247e-05
-5.66058859203693e-06
-3.91851874901067e-05
-2.92273685773186e-06
-3.30519346084776e-05
8.81597581527212e-06
-2.4501932916058e-05
-3.40331841070187e-05
-1.74080763073235e-06
-1.31995579408427e-05
3.24357814309539e-07
-5.67375691552561e-06
-2.84760508441483e-05
-3.65777891894633e-05
-2.06745281479475e-05
-2.12751398594648e-05
-1.31630238958698e-05
-2.38737707266688e-05
-1.21737422650643e-05
-1.06631397612997e-05
-3.07015677849498e-05
2.12937196345877e-06
-2.15848636664435e-05
1.09997707998875e-05
-1.39113163477966e-06
1.8804491355911e-05
-1.26690473221991e-05
1.08838404863427e-05
-3.83501654414189e-05
-2.44289364293965e-05
-2.54829495975219e-05
-3.26415312362147e-05
-4.00108248070646e-05
-3.72206336744981e-05
-2.58210200818781e-05
-2.53925931981667e-05
-1.10138315901435e-05
-1.70978710603275e-05
-1.19524853889199e-06
-3.64930297730356e-06
-3.07657624281789e-05
-1.81523886420852e-05
8.83422994866807e-06
-1.56643495024335e-05
2.55433180277264e-07
-3.71336700645206e-07
1.44135674792991e-05
1.07904687642391e-05
-1.30739235311264e-05
3.50927745480626e-07
-1.94953790411473e-05
-5.74270772957917e-06
-2.03593874437556e-05
-1.68453785756952e-05
-9.45977685413162e-06
-2.72093079991554e-05
-2.54739685017059e-05
-3.99232329923348e-05
-2.70158195655824e-05
-1.8794014783467e-05
-2.97715928558863e-06
-1.187088174688e-05
-7.5887358841194e-06
-1.32982475508732e-05
-2.8292569387472e-05
-1.98002389317369e-05
5.63411119568107e-06
-1.37270191656462e-05
-1.10082372777622e-05
-2.3835051679355e-05
-1.3987998796751e-05
-2.10243123614176e-05
-1.874004190051e-05
-4.34303960099787e-05
-3.0953484987305e-05
-2.98029951542102e-05
-1.98391283364786e-06
-8.0189015370675e-06
-3.76147043059554e-05
-9.78901387919798e-06
-3.57646529742205e-05
-1.42921131200805e-05
-6.04834889490182e-06
-1.29107315479387e-05
-2.93998651109582e-07
-2.96448197522758e-05
-1.20437219253108e-05
7.51794100479178e-06
-2.85746264296471e-05
-3.30632969764587e-05
-8.40889761116355e-06
-3.70753918419342e-05
-1.69121079123859e-05
-1.55563365850066e-05
-4.10192253621136e-05
-2.36552395951324e-05
-2.24767254272782e-05
-1.91837557346471e-05
-2.57412479408287e-05
-2.6872096061073e-05
-3.23012239877568e-05
-3.01205526060183e-05
-7.6949743210878e-06
-8.0322484655472e-06
1.49824001212943e-06
1.18181883939801e-05
-1.7647477869913e-05
6.94792660281009e-06
-5.24925179926818e-06
-1.84111544523496e-05
2.90055734349042e-05
-3.67060510572609e-06
-2.6824722205868e-05
-2.01284666188006e-05
-8.84976023062275e-06
-3.25525859130774e-05
-2.54557783437501e-05
-1.73370165496798e-05
-3.68960917943523e-05
-3.84919949349705e-05
-1.11879531742873e-05
-3.10135880799355e-05
-1.15224285604554e-05
-1.83156857045922e-05
8.14799201416328e-06
1.47665723948887e-05
-1.67383562062531e-05
-2.75675778939575e-05
-4.42605148151202e-06
-1.53033182685812e-05
-1.29991566204518e-05
5.63587403334974e-06
-1.4510304119639e-05
-1.2566361102168e-05
-1.71267884217392e-05
-2.38807966390732e-05
-3.19855333091388e-05
-3.80377225059178e-05
-4.42694519613488e-05
-2.41068884099941e-05
-3.43780172417183e-05
-2.95645532413845e-05
-4.56493485053561e-05
-3.80414127015768e-05
-1.48515918623889e-05
-8.69487040191559e-07
-1.97573213806066e-05
-4.93454296727777e-06
6.29912586725452e-06
1.42055964860991e-05
-1.18201606078091e-06
-1.39108784264353e-05
-1.17313893769508e-05
-2.51010965846578e-05
-1.95932053386996e-05
-2.65594063972345e-05
-3.01720671686557e-05
-2.20771853521562e-05
-4.31127614063742e-05
-2.46285530157835e-05
-2.71201492645268e-05
-2.06042822178053e-05
-3.19884286193941e-05
-1.16512663822796e-05
-3.55688357179692e-05
-8.20594625601218e-06
-9.97901480737093e-06
-1.75024540638745e-05
-3.33461263299925e-06
-6.42076227894835e-08
-4.21965793198645e-06
2.88749387220958e-06
2.85850254357551e-06
1.27087462480858e-05
-1.46895811863136e-05
-6.23686651347457e-06
1.43037154114061e-05
-1.17727311109091e-06
-3.29536246409699e-05
-2.41118182262999e-05
-3.04564282424109e-05
-4.58381901138371e-05
-1.84512781597559e-05
-2.39780841382027e-05
-2.87981030131762e-05
-4.21623043799543e-05
-1.5602208809127e-05
-1.13275212452454e-05
-2.34050629197211e-06
-2.18706108702453e-05
-7.99178770110251e-06
4.24457235144332e-06
4.07958287547103e-06
1.80293983808092e-05
-2.55302674711697e-05
4.59511995817754e-06
-3.70788039106891e-06
-1.64663798355182e-05
-2.67606158367522e-05
-1.09476076981598e-05
-3.23695295891911e-05
-4.60553682449457e-05
-2.61194021986014e-05
-2.36201110153631e-05
-1.53104657952815e-05
-1.16325590129066e-05
-2.08268152625081e-05
4.3902592664612e-06
-1.24167017886731e-05
-9.57686899705477e-06
-1.13769408777644e-05
4.81243959364517e-06
-6.143479753554e-06
-4.85740283640408e-06
-1.42136861805983e-05
-8.50746706506077e-06
2.22822394646985e-05
-1.73843890970705e-05
-5.78613157099539e-06
-2.70930397252758e-05
-3.38025119923038e-05
-3.32672287169208e-05
-3.43551031248995e-05
-2.93870437244673e-05
-3.64553474493599e-05
-2.26156147792529e-05
-1.84335906512627e-05
-1.54637894810159e-05
-6.07021344618783e-06
3.44899415857291e-06
-2.07583344618002e-05
-8.01908296725302e-06
7.02483910521134e-06
-5.50162196833865e-06
1.3432738794203e-05
7.36540367386279e-06
2.4015418727224e-07
-7.29670454963981e-06
-1.84271260979139e-05
-2.06402393469797e-05
-4.61104348258456e-05
-3.33970013839253e-05
-2.72549041918481e-05
-3.10282032768326e-05
-3.75313568357825e-05
-4.02453097320035e-05
-3.2934143315929e-05
-2.76390626873645e-05
-8.81940304101485e-06
-4.18618309686423e-05
-1.3156095303236e-06
-2.54747610497242e-05
-1.1322373904062e-05
-6.77019131880006e-06
-1.56132308235419e-06
3.37443923488971e-06
-4.36147565779538e-06
-5.73810231282817e-06
-9.80045611206511e-06
-2.37978466991172e-05
-1.44964533897511e-05
-2.75170740695883e-05
-1.6505608691888e-05
-9.96812466891451e-06
-3.39098765890856e-05
-3.57285218604114e-05
-3.69368929227176e-05
-2.25246406469529e-05
-5.01202545255042e-06
-2.1281835211095e-05
-2.00120623916022e-05
-2.82338870547087e-05
5.4034205824078e-07
-1.9475797984134e-05
-1.7644062156394e-05
-1.86377340187307e-05
-1.29773839178991e-05
-2.37348900603156e-05
-7.54606821219418e-06
-3.4796128834733e-05
-4.65014227051046e-06
-3.45468305473777e-05
-2.06062533353933e-05
-3.23337494462594e-05
-3.96848899906894e-05
1.18758714041702e-05
-9.6316988718074e-06
-2.75088797792973e-05
-2.18343868345106e-05
7.13895260115914e-06
5.28207649599575e-06
3.03419636241416e-06
-2.09212803325151e-05
-1.29209016126632e-05
-2.04457853796015e-05
-6.30431612744442e-06
-4.09295356487776e-06
-1.59162594541187e-06
-1.08341399421368e-05
2.61980748894925e-05
-3.04499395315593e-05
-2.98375748980513e-05
-3.91866041254253e-05
-2.92598581100606e-05
-2.27108944957004e-05
-3.62254625171118e-05
-1.75159670257801e-05
-2.03487786295126e-05
-2.31886834016723e-05
-2.20458542203819e-05
-1.65373967868161e-05
-6.78301549955603e-06
-1.38533434191493e-05
-1.45066558602481e-05
-2.08837794170827e-05
-2.85590193979985e-05
-1.8418486890889e-05
-5.39304719912616e-06
-2.01802679224623e-05
-1.48855726617581e-05
5.94028086981359e-06
-2.64771775040691e-05
-4.71695916875357e-05
-4.00186801600796e-05
-2.85259173277517e-05
-3.16075338367184e-05
-2.95327805627989e-05
-2.01900777353863e-05
-1.19071796397124e-05
-1.68302020599309e-05
-1.03727631143157e-05
-1.23647184260685e-05
2.05805058858485e-06
-1.48977956935782e-06
-1.80738313439707e-05
-1.35058658585394e-05
-1.39760208294334e-05
-5.57294226902423e-06
-2.09796634106305e-05
-8.87357273615198e-06
3.25611807204599e-06
-1.88325459953084e-05
-2.45779513037367e-05
-3.59067673377689e-05
-2.21126110488313e-05
-1.17563205771039e-05
-2.42115238795307e-05
-2.14890237071967e-05
-4.40843971212673e-06
-1.96310849748054e-05
3.8337555042133e-06
9.40755151100525e-07
-9.68389676721848e-06
-3.72349172942122e-05
2.62709532808199e-05
-1.75563354327021e-05
-8.62262353466046e-06
-1.19218645407473e-05
-1.84621889985933e-05
-2.30033971406533e-05
-2.94504567366496e-05
-4.14352815501568e-05
-9.56372646333223e-06
-9.51153367909428e-06
-2.68137012903142e-05
-4.88532367944081e-05
-3.07850156873092e-05
-2.385204595797e-05
-1.1726882009931e-05
-5.65789251695306e-06
-1.79688191832506e-05
8.35836957201589e-06
-1.29855533331097e-06
6.9571270425578e-06
-5.50481981342718e-06
1.44520003847765e-05
-1.49854108358862e-05
-2.70512816229041e-05
-1.52172298159728e-05
-3.32488343063452e-07
-1.65815551614619e-05
-1.17333243919852e-05
-2.39912262301866e-05
-7.33322303596837e-06
-1.41422087673578e-05
-4.50038848524871e-05
-3.28985333332532e-05
9.47996980638885e-07
-6.3737557956262e-06
-9.5638052115081e-06
-2.74410457752966e-05
-1.83407269697897e-05
-3.28945626646732e-08
-2.37564066074149e-06
-1.79079894033017e-06
-2.37644826231408e-05
-2.77005486337892e-06
-2.00883743177989e-05
-3.13730594127301e-05
-2.21710116079515e-05
-9.13190363009146e-06
-1.23128521790622e-05
-2.13675657207443e-05
-3.19132103314745e-05
-1.22154515477534e-05
2.06082099183281e-06
-1.39722883472867e-05
-6.63466809163443e-06
-1.14574568163783e-05
8.95233834095769e-06
-3.96013372902906e-05
-2.35784638603754e-05
-2.04096879782724e-05
-2.2558700810242e-05
-3.10245893417786e-05
-2.58985605612167e-05
-6.1259294944641e-06
-2.83065478313252e-06
-3.55459278281354e-05
-2.43518336209012e-05
-2.85072611432474e-05
-1.4301701333435e-05
7.51240909953321e-06
-6.98643488444537e-06
3.0545921625959e-06
7.0362769136668e-06
-2.05694659249589e-05
-9.64283276182468e-06
-7.45846795728909e-06
-8.07486834636177e-06
-1.70862860325873e-05
-2.11180874787531e-05
-4.24643812042871e-06
-6.06785874095054e-06
-5.02936069387349e-05
-2.95476815500549e-05
4.77658335135903e-06
-4.01570310204912e-06
-8.32408539530318e-06
-1.5745560716016e-05
5.09018767093232e-06
-1.50946739853343e-05
-4.5687569362828e-05
-2.78795765031501e-05
-2.45405522765988e-05
-2.01282591969534e-06
-1.50842666871063e-05
4.26554307168788e-07
-3.40376285805748e-05
-1.56019246638106e-05
9.01224616538659e-06
-1.99486400789396e-05
-1.07467713984049e-05
-7.513853923539e-06
-9.92632241172242e-06
2.51066046430631e-07
-3.13844584057259e-05
-1.97798587678343e-05
-1.42995179251029e-05
-1.18961133636378e-06
-1.35168754632602e-05
-1.94549306702496e-05
-1.24292875057662e-05
-2.91168052573756e-05
-1.53571580101535e-05
-2.77353736537068e-05
8.76149565987386e-06
-7.55650864403442e-06
-2.97764612431398e-05
-3.27612326773329e-05
-9.36086489782477e-06
-7.05803280125351e-06
-1.37558407247827e-05
-2.25577109160318e-05
-1.95289362395687e-05
-2.76816625858848e-05
-1.44880414663225e-05
-1.97702112022747e-05
-2.04277742418286e-05
-2.5410240038251e-05
-2.18948635516528e-05
-4.27661058230324e-05
-2.53332390643204e-05
3.67889274855882e-06
-2.06769219952259e-05
-1.29649477408573e-05
-1.23660784103565e-06
-1.88444114143663e-05
-2.07607583258468e-05
-1.65391579675651e-05
-6.33042842676434e-06
-2.39086577541825e-05
-7.37071051673424e-06
-2.75519703472814e-07
-4.11811397210381e-06
-9.9923447477062e-06
-2.44277570282105e-05
-3.8571197140698e-06
-1.59596823251007e-05
-1.09123724548663e-05
-2.2986142835942e-05
-1.59308087960588e-05
-1.59535741591183e-06
3.81785366471154e-06
-3.03634080101706e-05
-2.72903495948188e-05
-2.33784653068118e-05
-3.86045603644522e-06
-1.42601692563658e-05
-1.24844699711717e-05
-1.86394368052015e-05
4.65272623279037e-06
-1.92082173739061e-05
-1.29647291373358e-05
