# Supplementary material for: Research on computational propagation and identification of mine microseismic signals based on deep learning
Source: PLoS One. 2025 Oct 22;20(10):e0334641. doi: 10.1371/journal.pone.0334641 (PMC12543183; doi:10.1371/journal.pone.0334641)
Supplement: S9 Data — (ZIP) [file pone.0334641.s009.zip › 000101100000491.xlsx_0.txt_24.txt.txt]

-1.88027684827489e-05
-6.47150516705549e-06
-1.35072199520739e-05
-1.44888012979138e-05
-1.42925812899627e-05
-2.09783937534369e-06
-2.53266115656245e-06
-2.331692038272e-05
6.61120952967652e-06
8.94302060212976e-06
-1.0645842656338e-05
-6.20672850942073e-06
-1.47588507952916e-05
-6.72586536813214e-06
-4.48965952711171e-05
-1.83004956619471e-05
-3.37482227619053e-05
-4.55813143718151e-05
-3.92284837652029e-05
-3.69630332646368e-05
-2.47410276606734e-05
-2.34095619570333e-05
-2.45626161526114e-05
-1.54515681354299e-05
-1.36830777097696e-05
-3.68788150193606e-06
-1.30121480362576e-05
3.27520232492859e-07
3.28571651831911e-05
1.79824343615436e-05
1.01762675090712e-05
-1.32589549242991e-05
-9.30094713691291e-06
-3.94753890472853e-06
-1.43420866957023e-05
-1.27880867743124e-05
-3.40992044432484e-05
-1.77710226076058e-05
-1.793446497939e-05
-4.91232418002683e-05
-3.64370886643508e-05
-4.03023841548321e-05
-1.26936518197485e-05
-1.060155746603e-05
-1.02856517656682e-05
-7.53317563609091e-06
-1.33898946208131e-05
-1.1318285229766e-05
-9.88410283757487e-06
4.85488307977006e-06
-1.56370345166417e-05
-1.48716451124934e-05
-1.09743836220552e-05
-6.12360592929375e-06
-7.39806094540446e-06
-1.08173597256494e-05
-2.67717532903838e-05
-3.19266762527976e-05
-7.21944846244619e-06
-1.24540875121416e-05
-4.02461151703854e-05
-2.01129343740262e-05
-1.6347673073617e-05
-1.72432952789225e-05
-3.2147257757961e-05
-2.03510240962295e-05
-2.15222863309113e-05
-2.2235261421369e-06
-1.70204633976185e-05
-8.45776779917836e-06
-5.2912249028633e-06
-1.82238069313004e-05
-4.23386728627317e-06
-2.67557799416023e-05
-9.0658430629654e-06
6.80345128470372e-06
-3.30410122889848e-05
-1.93148512627914e-05
-1.16440286969239e-05
-2.91270374304818e-05
-1.97689074336667e-05
-1.81339660214727e-05
-4.49586675413473e-05
-2.12899033861642e-05
-1.2107098920083e-05
-2.99539353052324e-05
-1.91064630441797e-05
-2.86376210423988e-05
-6.35302108179761e-06
6.62402805972904e-06
-2.14427291506665e-05
7.00112062133338e-06
2.59124379999676e-06
-1.53700938784664e-05
-2.21127339081922e-05
-1.99142544978582e-05
-2.34829161264103e-07
-1.8868496464976e-05
-2.71118063938412e-05
-7.55826637742064e-06
-7.78740971536399e-06
-2.49292154958215e-05
-3.14806081609213e-05
-4.30838032322235e-05
-1.63139110575597e-05
-1.1429719359511e-05
-2.66214142734458e-05
-1.27192516869657e-05
2.02184718357766e-06
5.28236769319594e-06
2.7726315879525e-06
1.73065499977554e-06
-1.62722213613693e-05
-6.79925952406043e-06
-1.9256597651534e-05
-3.73635984838397e-05
-2.84350515486592e-05
-1.59918929619112e-05
-1.50601545744016e-05
-2.52187416238934e-05
-4.14282726170152e-05
-2.57167397914209e-05
-2.64476866570882e-05
-1.03064538609799e-05
-1.94871813125387e-05
-1.92612452877216e-06
-2.52984527531286e-05
-9.60830843991705e-06
-1.97147006315456e-05
7.46380251384542e-06
8.31151829614002e-06
7.60843536260406e-06
-3.86156407011555e-06
-1.69738608143199e-05
-1.54059188815789e-05
-7.82535620366506e-06
-7.5133615200057e-07
-2.53611039364852e-06
-1.42997436777742e-05
-2.23534451462526e-05
-1.31469483753665e-05
-1.04950612834937e-05
-2.5705632653791e-05
-3.97085597863284e-05
-3.73040135360418e-05
-1.29008475775955e-05
-2.94277908757201e-05
-1.82926652997065e-05
-4.17491965125919e-05
-2.27089187662124e-05
-1.86591707208181e-05
-2.76198386327213e-05
-8.00688890031836e-07
1.24833744288974e-05
1.47503109369476e-05
-1.32008701956506e-05
-1.2844982707674e-05
-1.36458136454238e-05
3.24264355735084e-06
-1.63056061810079e-05
-8.29416451890122e-06
-2.40200540879483e-05
-2.99761747576198e-05
-2.47189816409529e-05
-2.48676404877562e-05
-1.80356384202439e-05
-2.90294483054111e-05
-5.46658722582146e-05
-2.42101771041279e-06
-1.70152162168502e-05
-7.94388465068388e-06
-6.18020565240626e-06
-1.86949666574874e-05
-1.83056684953768e-05
-1.07688254005546e-05
-2.49015277744112e-06
-2.74619068014035e-05
-2.66217055482677e-05
-9.08274175579941e-06
9.82206133213452e-06
-1.10438097691489e-05
-3.67774848130315e-05
-2.2936953612844e-05
-8.49600362113904e-06
-9.84110406568796e-06
-2.92541247278131e-05
-1.86822014419451e-05
-1.24013883095873e-05
-1.63331419902213e-05
-2.59275748201612e-05
-1.21794841414222e-05
-9.4697090722999e-06
2.9401188666905e-06
-3.75970421050324e-05
-1.70384721464878e-05
-1.20224752581712e-05
8.33501212134419e-08
-9.52450224700036e-06
-2.06054238727592e-05
-1.85652447186361e-05
-9.26131622464505e-06
-3.50355517085152e-05
-3.45395548137931e-05
2.25237681873608e-06
-1.06578483990772e-07
-4.08259417021314e-05
-3.24751466679012e-05
-3.43717084414835e-05
-1.3644579165832e-06
-1.12053181116483e-05
-2.07422449852137e-05
-1.58746062026166e-05
7.53457885741323e-06
-5.16475150518876e-06
-1.15503509217496e-05
-5.50101539466831e-06
5.4736220450962e-06
-1.09750564823746e-05
-3.07969929085389e-05
-9.77797007826857e-06
-6.08788410970709e-06
-7.87267621071448e-06
-3.05680884739365e-05
-2.05229847670176e-05
-2.72188797200586e-05
-1.67583602275141e-05
-1.0869005677604e-05
-3.2767794546673e-05
-3.04710271804219e-05
-2.17259764047714e-05
-1.51907418880817e-05
-2.55495204936161e-05
-1.13141105076872e-05
-4.10844774906423e-06
-2.17497959673744e-05
-8.96325624778279e-06
-1.6724890342246e-06
-1.32260674548222e-05
-1.27899705099041e-05
-2.0367718726518e-05
-2.0041842026323e-05
-4.12435144772055e-05
-1.14753803290078e-05
-1.02706513202363e-05
-2.16132767831368e-05
6.91612425920683e-07
4.68774376460916e-06
-3.72798881787557e-05
-2.03975198035082e-05
-2.10448765669984e-05
5.9037914426199e-06
-1.76718751940791e-05
-4.53433061841976e-05
-1.89131038305495e-05
1.0310154816721e-05
-1.2027251963422e-05
-1.59578813951583e-05
-1.16886551687996e-05
-1.02130932098664e-05
1.32645492632139e-05
-4.04105625910944e-05
-3.33724636331977e-05
-2.84854489460752e-05
-8.35875519131153e-06
-2.68438166474133e-05
-3.90731169372253e-05
-2.07913313126843e-05
-2.59416991275379e-05
-2.84097407553664e-05
-6.98324986191085e-06
-9.58652440969899e-06
-1.1623634271475e-05
-8.98463605459871e-06
-1.71544742127846e-05
-1.15445492579177e-05
1.08364566734587e-06
9.10563381133607e-06
1.15612402552771e-05
-9.16832481244109e-06
-6.84842971613213e-06
-1.24073416604627e-05
3.4862151038816e-06
-1.33651369702521e-06
-1.26129650053046e-05
4.43305087018492e-06
-2.72023692946515e-05
-2.44193336756552e-05
-1.95828207792035e-05
-3.81944522360878e-05
-1.33064439929802e-05
-1.75058147148996e-05
-1.8852728041624e-05
-5.84629900241388e-06
3.68124436092572e-06
-5.62093679210807e-06
-2.54844725114543e-05
-1.18277970152404e-05
-1.39219771676256e-05
-2.44780553891591e-05
-1.40603590567187e-05
4.18555551462182e-06
-1.69554423215251e-05
-1.16919551238621e-05
-7.40847615053416e-06
-2.51606342810318e-05
-2.8294621469975e-05
-1.83502273095648e-05
-3.69408203989443e-05
-1.7580675318132e-05
-1.98227172450705e-05
-2.76093579199731e-05
-4.55672986146911e-05
-2.20699111744846e-05
7.91566944319753e-06
-2.01989078773842e-05
-1.13287287821755e-05
-1.13128257264699e-05
-1.56295770323305e-05
-6.0358554677891e-06
-1.23312051759572e-05
1.08082822985161e-05
-1.42885716540718e-05
1.34690735624057e-05
9.45145950867916e-06
-9.50834726612498e-06
-1.67227349179715e-05
-1.86673402605525e-05
-5.09293319789854e-06
-3.73949843787801e-05
-3.59056483439685e-05
-1.64327346747372e-05
-3.42244854192175e-05
-1.41483035912893e-05
-2.53680025576714e-05
-3.23965437002857e-05
-3.16387258487101e-05
-2.58460159174612e-05
3.76182002347947e-07
-1.18309400519396e-05
-2.46602519126089e-05
1.12687401548115e-05
-1.31644600109016e-05
-6.40187438334626e-06
-4.01634455215829e-06
-7.12227249798998e-07
4.02238573497819e-06
-2.33929329461349e-05
-3.26641198336705e-06
-5.874913233316e-06
-2.27930921331965e-05
-2.57531623502297e-05
-1.79183403182972e-05
-1.10210337631171e-05
-2.46492561501984e-05
-1.65299746724545e-05
-5.67506525441132e-06
-1.58684844029765e-05
4.59027259416066e-06
-1.28399496548653e-05
1.18946308511198e-05
-2.14258399021866e-06
-1.44211609235726e-05
-1.56146316331115e-05
-1.52352778067405e-05
2.79312005487738e-06
-1.57873052362355e-05
-8.87084807995617e-06
-1.2931433653303e-05
-1.8631187504083e-05
-1.28347513562249e-05
-1.33811464374674e-05
-3.36969639669082e-05
-1.55190771285888e-05
-7.07419932044619e-06
2.34821759374747e-07
-1.36865893378729e-05
-1.93889542940904e-05
-2.87197323686243e-05
-9.12551762398151e-06
-1.96312307068731e-07
-8.52187043915956e-06
-1.54889464660896e-05
-3.22296967000221e-06
-8.41132448323807e-06
-2.65409117535219e-05
-1.05208146486164e-05
-1.45845491048719e-07
-1.96463695733275e-06
-1.84256652699493e-06
-1.92738722840421e-05
-3.61523893982112e-05
-3.52073222868421e-05
-2.84561734861253e-05
-8.78275146200402e-06
-3.72840544296007e-05
-1.45857832461399e-05
-2.07283754213128e-05
-2.36250747427422e-05
-2.44701948862585e-05
3.12415034281576e-06
-1.48092121383059e-06
-1.17298251167879e-05
-1.68899842432711e-05
-1.40809833978665e-05
-8.58375716603059e-06
-1.47393617047726e-05
-2.66407239084315e-05
-1.21866868743092e-05
-4.07158684424263e-05
-8.3075449458188e-07
-2.8386385368408e-05
-2.5941417289396e-05
-1.96194128956059e-05
-1.49559828870872e-06
-2.77437213871988e-05
-3.48707736837055e-05
-1.83897157443051e-05
-3.59670033727716e-05
-1.09344552471999e-05
-2.22464856039114e-05
-2.23218757923465e-05
-7.95428785899449e-06
-2.3103391192331e-05
-4.3831845658984e-06
-6.24185230652349e-06
-7.36417351108654e-06
-5.59774109239918e-07
-5.9266570601034e-06
-2.38136708882665e-05
-1.15864623312632e-05
-1.71050262569575e-05
-1.81644882357845e-05
-2.58932882396262e-05
-1.51734054136545e-05
-1.64849158667812e-05
-3.38613942976849e-05
-2.16153869544554e-05
-2.60172778199738e-05
-2.04879201488987e-05
-2.48820951258246e-05
-3.13129337945361e-05
-3.32769527780226e-05
2.22841546989167e-06
-9.20181138135339e-06
-1.57072252227856e-05
-4.97775668403914e-06
-7.30693524469411e-06
-7.14664579536363e-06
1.20929291375872e-06
1.11149863601043e-06
-7.2778844260664e-06
-1.82391534286576e-07
-1.82830031353948e-05
-2.0025575562215e-05
-1.85829682177815e-05
-1.02007167446636e-06
-1.2288095212007e-05
-2.21615510168279e-05
-2.547300878013e-05
-2.21616863390107e-05
-2.42911937595227e-05
-1.58993395519592e-05
-1.85813492354596e-05
7.18165540962414e-07
-4.45073093751394e-06
1.7093346349482e-05
-6.3060172577178e-06
-5.33389753743411e-06
6.87310340254679e-06
9.55148967234977e-06
3.45285443642785e-06
-1.49742689104278e-05
-3.17283496873917e-05
-1.89181299008567e-05
-3.68759619704727e-05
-7.84710617138147e-06
-2.68664060990418e-05
-4.09000694041851e-05
-2.81595484597967e-05
-2.3315108225219e-05
-1.70026011069957e-05
-1.0635558353667e-05
-1.16174377922011e-05
-1.02155653285397e-05
-1.24163139420446e-05
-9.73948688496585e-08
-1.94983428764357e-05
4.94594673584857e-06
-2.39456807187065e-05
-1.37344371047116e-05
8.75170190027965e-06
-2.75363854148592e-05
-1.00088273801852e-05
-1.6392359513221e-05
-2.00803673844825e-05
-3.14039893359126e-05
-3.12244995564839e-05
-3.33604532666798e-05
-1.2367713337734e-05
-2.66455944883514e-05
-1.70125288698371e-05
-2.21794210316768e-05
-2.87950268578296e-05
-1.14725723675618e-05
-4.43649531169541e-05
-2.33299332872777e-05
-1.0785283185635e-05
4.61724479145095e-06
-1.0115824919224e-05
-9.40656794703838e-06
-2.55122617327854e-05
-1.38543447892625e-06
-8.96894118689132e-06
1.51332719338199e-05
-6.61617781447096e-06
-3.93202839699717e-06
-9.71453750670456e-06
-6.43422139046204e-06
-2.70857752877716e-05
-2.28611600345096e-05
-4.59839594476566e-05
-3.54521957990195e-05
-2.04523994237903e-05
-1.54124432993474e-06
-8.70723883992071e-06
-1.60947208599767e-05
-2.43677992417319e-05
-1.77961079122542e-05
-2.33933145605911e-05
6.89290803555343e-06
-7.39402135355161e-06
-1.74699271201171e-05
-1.57101128744054e-05
-3.59796414590009e-06
-2.01338405492243e-05
-5.66396127966844e-06
-1.72678709648552e-05
-2.30334784472125e-05
-1.70925037184148e-05
-8.228542778575e-06
-1.44548765668461e-05
4.82862195062386e-06
-2.99243975019727e-05
-1.87813230637522e-05
-8.40528996904587e-06
-1.43257375734647e-05
-2.02468345251708e-05
-2.79464615405129e-05
-2.90254624873401e-05
-4.9479406849423e-05
-3.02714783833017e-05
-3.66078221544287e-05
-1.38118467716105e-05
-1.14301083289973e-05
-1.68412022082609e-05
-2.05900322907324e-05
-2.78667164752116e-05
-1.28115597698401e-05
8.23444136609411e-06
-1.71030173507245e-06
-4.27935327732525e-06
-1.83600610063167e-05
-1.74366339982066e-05
-2.22621188862674e-05
-1.17787197751292e-05
-2.64497191303767e-05
-2.21685480111532e-05
-2.06283930336245e-05
-1.72896716657689e-05
-1.66472886083978e-05
-9.90701576737453e-06
-9.05055958170101e-06
-1.75352474851119e-05
-1.3346139868414e-05
-2.06599477044599e-05
-4.59417329671554e-05
-1.17264112446278e-05
-8.07421731556732e-06
-1.16280911812003e-05
4.76627188441878e-06
-2.30324230703606e-05
-1.52869133757411e-05
-1.0854348837225e-05
-5.614288239983e-06
-4.96477496896959e-05
-2.0100265388315e-05
-1.71089382468205e-05
-3.10582945458163e-05
-5.9919078521176e-06
-2.4226609773768e-05
-1.04611865927001e-05
-1.0203548395564e-05
-2.41875579340534e-05
7.34483586439775e-06
4.65105371343051e-06
-3.29748053562987e-06
-3.98113490971683e-06
-2.45537099945235e-05
-5.65904540251307e-06
-1.63686929692537e-05
-1.93907678461054e-05
-3.17118573362054e-05
-4.8102678616964e-06
-1.61776710949969e-05
-4.45179364810186e-05
-3.16276601189534e-05
-2.12229034712763e-05
-1.51484923414744e-05
1.34806791156265e-07
-1.32788851839479e-05
9.53114474318018e-07
-1.67138133545201e-05
-1.13058057930528e-05
-2.42237108413228e-05
-2.9394683148039e-05
-7.75145387360251e-06
-2.35608543398547e-05
-1.41016265291168e-05
1.7050596694172e-07
-1.71295851471881e-05
-3.42052488500769e-05
-6.9712454124746e-06
-1.95657866830553e-05
-1.88184349176162e-05
-2.35501232766182e-05
-2.21668807464432e-05
-2.30663127874969e-05
-2.55283074130779e-05
-1.45066588048172e-05
-9.86229626264487e-06
-1.19139277115599e-05
-4.37789097655323e-06
1.02178505113422e-05
-8.24493492782479e-07
-3.33771803525541e-05
-2.0296648677895e-05
-2.89738384034567e-05
-4.9552669052946e-06
-2.32736664068411e-05
-3.64083315348536e-05
-2.67092728512526e-05
-3.88882288323238e-06
1.52433612530475e-06
1.13863890138039e-06
-6.06741270237286e-06
-2.99762691906734e-05
-1.05929663750983e-06
-2.85607391239849e-05
-7.71905508355963e-06
-4.14478852926605e-06
1.20561656049385e-05
-8.83516116347232e-06
-8.00930355946759e-06
-5.20254245560608e-06
-1.75970894065142e-05
-1.37376834047038e-05
-4.2973512120615e-06
6.41914994536094e-06
-2.15170294409357e-05
-1.68844445869828e-05
-2.31441195659553e-05
-3.6354138642552e-05
-1.22404935841215e-05
-2.2294189241443e-05
-3.85670768096407e-05
-1.70476434200534e-05
-1.43654429359777e-05
-4.91832149302415e-05
-2.09538568269739e-05
-1.75885170262255e-05
-4.37229867119587e-06
-1.71646693532879e-05
-1.32109634922443e-06
3.26917616146243e-06
-1.80423953909349e-05
5.35805645577374e-06
-5.13604302381759e-06
-2.91076447866988e-05
5.83197047028603e-06
-1.05840455177607e-05
-1.31625623624329e-05
-1.93106910167949e-05
-2.95360433432143e-05
-1.43435796331193e-05
-2.29549221520978e-05
-9.87807853736718e-06
-4.34476208582971e-06
-2.14125317498704e-05
-3.30011146685352e-05
-1.70652828911014e-05
-2.52574866457369e-05
-2.86500678015573e-05
-6.13088166987805e-06
-1.99005295566111e-05
-2.21282771099535e-05
-1.41752265303679e-06
-1.58779803973998e-06
-5.88729121186159e-06
-1.61352833404895e-05
-1.23366715533065e-06
-1.10063275757646e-05
-5.95252899282993e-06
-3.81284782745441e-05
-3.52298873838961e-05
-1.41630390020147e-05
-3.20705820625639e-05
-3.71368734867062e-05
-1.8900944228615e-05
7.40735665050836e-06
-2.38105359890207e-05
-5.40596157985036e-05
-8.13410835716293e-06
-8.82482194657261e-06
-2.35704289972511e-05
-1.91644914092262e-05
-1.50061596689018e-05
1.95311492020105e-06
-3.70489189232873e-06
-9.85267699645196e-06
-2.51750255974589e-05
-8.16411178425149e-06
3.021398989292e-06
-1.71691004285002e-05
-1.61442376151059e-05
-1.8190478206606e-05
-1.7015091291579e-05
-2.56394231582822e-05
-1.09663199133614e-05
-2.07648942926557e-05
-2.07785568681846e-05
-3.89145884174629e-05
-1.36078394060799e-05
-1.70277167739058e-05
-1.78611674656532e-05
-2.32256185626945e-05
-5.72885301320412e-06
-9.29480252551416e-06
-1.52519960066912e-05
1.71806128974053e-05
-7.7618801692973e-06
2.97009547841067e-06
-5.40001409781986e-06
4.41553693092084e-06
-8.0523784083535e-06
-4.67896625888559e-06
-1.82487398966419e-05
-1.99855782706687e-05
-1.207411589465e-05
-3.43207666985997e-05
-1.29372562706392e-05
-1.27388681280227e-06
-1.51707386323072e-05
-2.7450740952057e-05
-1.47774754308471e-06
-2.60474503470919e-05
-2.25778546054115e-05
-3.48034046001969e-05
-2.32468337491729e-05
-3.93227521984307e-06
-6.5634232549315e-06
1.00095232927186e-06
-1.05024400320167e-06
1.33844199255925e-05
-1.6090458906241e-05
-6.54295651773922e-06
5.46848117020511e-06
-1.62845541257621e-05
-6.84757138357483e-06
-7.23113882241208e-06
-4.29777286802432e-05
-5.24425446965383e-06
-2.43432905035838e-05
-2.35960612181471e-05
-2.26836071272204e-05
-1.94902126371051e-05
-1.68885096986482e-05
-3.90002219982404e-06
-1.72515596460726e-05
-3.66176972907349e-05
-2.83896417263521e-05
-6.14161713082431e-06
-5.83952847678345e-06
-8.43182686153538e-06
5.51746113784505e-06
-1.3224371262801e-05
-5.75121236466284e-06
-7.43149532781325e-07
-1.60066925178552e-05
-7.45553564909549e-06
-1.66697707346795e-05
1.03236117014205e-05
-9.2273559741668e-06
-2.70206247538304e-05
-3.12571363637103e-05
-1.3587260116565e-05
-2.64196051381192e-05
-7.79704463278935e-06
-2.64471715858841e-05
-1.46881709005253e-05
-8.19307489458415e-06
-1.41648005627878e-05
-2.11126815110321e-06
-2.08780243765103e-05
-2.93188911800225e-05
-1.75309813245487e-05
-8.15811183154692e-06
-2.51683273024906e-05
-1.16353994532267e-05
-2.37440265176474e-05
-1.3352410523054e-05
-2.2649659470936e-05
-3.39486509143766e-05
-1.90302491143396e-05
-1.53322476447831e-05
-2.38740898846128e-05
-2.64844304312886e-05
-1.11476960871036e-05
-1.76341961941697e-05
-1.59458182595646e-05
-2.51073112053418e-05
-1.33157243438165e-05
-1.55315621549682e-05
-1.90233423954798e-05
-2.07221658405903e-05
-1.32067666065995e-05
-2.16610553314234e-05
-1.3501245618764e-05
-2.08439077569165e-05
-2.51428889538288e-05
-1.38825319553615e-05
-9.38417773720983e-06
-7.41203061723879e-06
-3.63307538145912e-05
-1.88721554750379e-05
-4.59372723532276e-06
-2.57568695295152e-05
-8.55745752813364e-06
-1.11911103148655e-05
-2.36607945752857e-05
-4.02144435282327e-05
-3.02115307850824e-05
-1.05651674720996e-05
-1.50418551975633e-05
-1.73746899543141e-05
-3.20140415591619e-05
-2.99579700444777e-06
-2.08176027201939e-06
-2.25822273785682e-05
-2.30608717945006e-05
1.46615920066843e-06
3.33373849054051e-06
-1.46456165443906e-05
3.77664662412216e-06
-1.84741162566973e-05
-1.66020605940612e-05
4.28572376737572e-06
1.43143964339912e-06
-1.29131068067057e-05
3.1598649653233e-07
-6.11830776035652e-06
-1.30885029277351e-05
-1.10377449368914e-05
-3.61458031299326e-06
-1.566292709572e-05
-1.29229571881219e-05
-1.15339640619836e-05
-3.35061029643919e-05
-2.08286787512095e-05
-6.66684917886406e-07
-3.38126370715022e-05
-2.47575357627208e-05
3.21166202988512e-06
-1.94798085554058e-05
-3.38242518643699e-07
-4.73048091930926e-06
-7.47589131780684e-06
-1.66082420088282e-05
-1.49086260408653e-05
-1.47805304731454e-05
-1.61896106904808e-05
-3.37174580989157e-06
-3.37363011642742e-05
-3.99925829635554e-05
-2.22303202565129e-05
-1.12325941115414e-05
-2.88069748965389e-05
-7.18245308269302e-06
-1.29456023746198e-05
-5.99021275376057e-07
-2.79480665470293e-05
-3.32456189738938e-05
-1.5227099537612e-06
-1.09689257402393e-05
-9.95246417613384e-06
-3.08433930480211e-05
-1.00290776484968e-05
-4.40332375995332e-07
-2.36049899883088e-05
-2.68512597123444e-05
-2.90545606713532e-05
-4.6482727052618e-06
-1.38645102266765e-05
-8.16279884523237e-06
-3.04487147843281e-05
-3.54042074063855e-05
1.20685855187307e-05
-7.71520345817758e-06
-2.87499379043541e-05
5.366551319957e-06
-7.00916137187737e-06
-1.13507369299089e-05
-9.81102996391091e-06
-8.79613422085086e-06
-8.84489612955329e-06
-2.13944195283672e-05
-1.34636520139076e-05
-2.05553132944589e-05
-1.06695803777999e-05
-2.29087553116027e-05
-2.19632667132138e-05
-1.21825998351001e-05
-1.17599362547752e-05
-1.28829877321887e-05
-2.75212988322791e-05
-1.1838873793256e-05
-1.11736327605402e-05
-2.44899144066322e-05
1.02034233008155e-05
-1.81261401728718e-05
-9.71971822252362e-06
-1.95273498296503e-05
-3.45524710851925e-05
-2.86486669036515e-05
-1.47384036144907e-05
-3.98732352755169e-06
-2.95194657662837e-05
-6.81363047410313e-06
-1.44171688721974e-05
5.73855236368914e-06
-8.86550113523464e-06
-1.87673882591304e-05
-1.01241400721718e-05
-7.43671854209943e-06
-1.74681175439673e-05
-4.28098572808063e-05
-1.8196517400192e-05
-2.96882706326392e-05
-7.25227519013303e-06
-3.10451630613385e-05
-2.34396402292017e-05
-4.21917208095603e-05
-7.55442365139413e-06
-4.12077822988875e-05
-2.64448171564744e-05
1.15136402180742e-06
-3.21810283512907e-07
-2.27135852816634e-05
-1.4428545672814e-05
6.80966017951003e-06
2.28200319123096e-06
-2.40613153466337e-05
-7.60750559169929e-06
-1.23019237647332e-05
3.88605193060076e-06
-2.69680750161085e-05
-1.16834763765775e-05
-2.10682369445911e-05
-2.75311627934662e-05
-1.83120846233248e-05
-3.38371420312447e-05
-4.12554390804184e-05
-1.8987566559954e-05
-9.15419504490564e-06
-2.81343782608775e-05
-3.01603497717227e-05
-2.09518776007348e-05
-1.59204017458807e-05
-1.40499518053931e-05
-2.96693574624678e-05
-2.57710625657887e-06
-1.0237044993207e-05
3.09769947335412e-07
-2.30595367427778e-05
-2.06348745105357e-05
2.04206073415625e-06
1.85341982565652e-06
-2.27814137324972e-05
-2.5238730813889e-05
1.79309135935479e-06
-7.98488840861218e-07
-1.61546028418389e-05
-3.54180485074584e-05
-2.96148507200001e-06
-6.87111721078387e-06
-3.1293736759138e-05
-1.9410014917275e-05
-1.96696975893757e-05
4.38583286796202e-06
-8.24000044700286e-06
-4.36251830675364e-05
-3.44605434717367e-05
-2.32788932856508e-05
-2.63212763455406e-06
-2.06606140656349e-05
-2.39032766928422e-05
1.52537066419995e-06
-1.11603564278793e-05
-1.47504680014593e-05
-4.61992479236809e-06
1.41863577297877e-05
3.30589152441474e-06
-1.10864051823962e-05
-2.23423253064787e-05
2.53057511170764e-06
2.92224439437557e-06
-9.77823723448181e-06
-3.62414176238264e-05
-1.54799827861856e-05
-6.51177575272734e-06
-2.39758905085832e-06
-1.45125382489579e-05
-2.6074903296629e-05
-1.25046643266588e-05
-1.46256260390059e-05
-2.12015455149684e-06
-2.10689796831623e-05
-2.04713537066646e-05
-2.19528983208796e-05
-2.69546945842034e-05
-4.22363703045296e-05
-2.11635378314111e-05
-1.20343796413739e-05
-4.11335943689878e-05
-2.53098421778102e-05
-6.77142957413216e-06
-1.57140204783242e-05
-1.80513117382264e-05
-1.06809524366756e-05
-2.23333217100407e-05
9.40673234435191e-06
-1.93961377603361e-05
-4.35156522217246e-06
-1.90077689985272e-05
-1.55546417051936e-05
-1.6282152823239e-05
-3.55245997516759e-05
-1.81272420594694e-05
8.93227438248485e-06
-8.69625188445196e-06
-4.65647324250038e-06
-1.18849881164134e-05
-2.16933472260743e-05
-9.22051214350705e-06
-1.4512921711774e-05
-9.34920091023951e-06
-3.09364099404097e-05
3.41355497730573e-07
-1.8957902047904e-05
-1.91116104250455e-05
-2.70645615036597e-05
-1.73462270770685e-05
-3.58901974368157e-05
-3.29680705317429e-05
-3.45416291873242e-05
-3.65452489720518e-05
-1.48052223156719e-05
-2.86691169115917e-05
-1.06327417504483e-05
-1.69655845714344e-07
9.59994662715118e-06
1.71382477122631e-05
-2.54871916788517e-06
-1.67310161970223e-05
-1.88876400163731e-06
-1.91773325197973e-05
-1.95331068474708e-05
-1.87775183761932e-05
-7.55080833827071e-06
1.10019186038829e-06
-1.57596708974523e-07
-1.76300001120794e-05
-2.88589288955039e-05
-3.16049272045043e-05
-3.44590203591411e-05
-2.80345054115865e-05
-3.35436781640914e-05
-6.29079767742663e-06
4.43291970399132e-06
-2.77444766914407e-05
-1.216406384942e-05
-2.14194965542275e-05
5.54565843295576e-06
6.68061677456695e-07
-2.01633181401579e-05
-5.27331062045679e-06
-1.94781252102595e-06
-1.24351363660401e-05
-1.49779589316376e-05
6.44468275418966e-06
-9.17566790845549e-06
-2.67957859988477e-05
-1.28193979448504e-05
-2.51934161051373e-05
-2.01535860075526e-05
-3.9151488928786e-05
-1.25635772129992e-05
-2.31062255201212e-05
-1.86169473765218e-05
-1.40778999138541e-05
-1.38094151670621e-05
-1.95934718358572e-05
-2.74592003723874e-05
-1.45911408111031e-05
-2.53625183268688e-05
-5.00694175181757e-06
-1.00186503810757e-05
-2.04779917705091e-05
-1.94961844893256e-05
1.11856808550884e-06
-1.02190085662807e-05
-2.58202571351948e-05
-2.79181881678563e-05
-2.93742088303929e-05
-1.74928157693146e-05
-4.06523414746908e-05
-1.20787789328573e-05
-2.48243722599843e-05
-2.97116036227254e-05
-1.06340072448856e-05
-1.23342822883897e-05
-2.06415624077318e-05
-1.24992150212631e-05
-2.03190241606635e-05
-1.534647232372e-05
-8.57660101462379e-06
-6.0357784955929e-06
-2.01813738825104e-05
-1.18582457006865e-05
6.54351576967991e-07
-2.04291107610113e-05
-7.81756713581284e-06
-1.91454732691339e-05
-1.68494881124547e-05
-2.55090947047742e-05
-2.56894135758965e-05
-2.4016300785417e-05
-1.43565451949013e-05
-1.16389675939654e-05
-1.0888402220342e-05
-4.38568417233368e-06
6.72622814175025e-06
1.0137570062167e-05
1.00609735406433e-05
-1.14431908377984e-05
2.4567459971248e-06
-1.02115200685762e-05
-1.27692611151157e-05
-4.09973505584965e-06
5.73125654480528e-06
-1.34131509509788e-05
-9.23532196693515e-06
-2.57657873922732e-05
-4.75276998390525e-06
-2.51210927654956e-05
-6.91119018567173e-06
-8.34075456182392e-06
-2.55486269462051e-05
-2.93494645803039e-05
-1.95039021880188e-05
-7.9651578875089e-06
-4.80461949081437e-07
-4.12843212120104e-05
-6.24714716960525e-06
3.23864801769797e-06
-1.09100359596897e-05
9.6320112355758e-06
-7.01703558509313e-06
6.43692581722193e-06
-7.38789612916613e-06
-5.65575522325738e-06
-1.99209842972408e-05
-1.56412100489875e-05
-1.81020613039695e-05
-2.28308132122515e-05
-1.86609531775913e-05
-5.29978572626574e-05
-4.44238273118589e-05
-4.112003609667e-05
-1.7015303880128e-05
-2.51970551175395e-05
-1.83309017221658e-05
-7.70284834325214e-06
-1.45778984402723e-05
4.0869226233108e-06
1.18852730804613e-05
7.74707712724368e-06
-1.80996249386598e-05
-2.32863142566702e-05
-1.6151870753747e-05
-2.63836674608873e-06
-4.83152600744842e-06
-1.83010469031204e-05
-3.11266063851875e-05
-1.71738896568881e-05
-4.03649831145875e-05
-3.42557595515211e-05
-2.05359822208246e-05
-1.20841519253154e-05
-3.65120812574142e-05
-1.32428811409173e-05
-1.09236178357362e-05
-3.15990288247247e-06
-2.27956548098345e-05
-1.19136332904915e-05
-1.5335697660623e-06
-1.84743520450627e-06
-1.96491082266964e-05
-1.11889936459969e-05
-2.1297432248393e-07
6.75669699057351e-06
-3.88868601254999e-06
-5.64290888168669e-06
-1.07506783425849e-05
-1.67176623634568e-05
-1.12876519293424e-05
-2.60859326302981e-05
-2.85456048428519e-05
-3.42322246596813e-05
-4.91557630345756e-06
-2.08749773800761e-05
-3.28309563131977e-05
-1.10133725336241e-05
-4.13687683776275e-05
-1.20252292699689e-05
-1.22155040955535e-06
8.33286696082762e-07
-4.28343672108271e-06
-1.04353236973156e-05
-1.34265366795275e-05
-1.54355389854533e-05
-2.9905725243751e-05
-1.37294882995659e-05
-1.32636418041438e-05
-2.45908506863052e-05
-2.74265125991032e-05
-3.66185723874192e-05
-2.46123024559499e-05
-1.43500540022379e-05
-2.95738213804084e-06
-1.63970617360689e-05
-1.17216124655762e-05
-9.69660976208446e-06
-1.64403391689545e-05
-2.99294914700696e-05
-1.20489064428745e-05
-6.25508313808732e-06
1.56208916420312e-06
-1.1948985449987e-05
-3.10532740926656e-06
-7.93351467902681e-06
7.19772163629858e-06
-8.38166855727424e-06
1.81679246501908e-06
-3.86114502415591e-06
-2.96905109659646e-05
-1.72637549828251e-05
-4.82348220087082e-06
-3.21788402471395e-05
-5.03056012940204e-05
-1.47120600767879e-05
-8.00765673839505e-06
-2.89466540753027e-05
-2.10155907770246e-05
-2.49487402621946e-06
-1.1163748700151e-05
-1.54736810273932e-05
-1.43852965745541e-05
-4.2290782602922e-06
9.97979449643435e-06
-4.77187670690121e-06
-8.68185749442939e-06
5.07575191352314e-06
1.22121975615114e-05
-2.53550802265405e-05
-1.48161039170323e-05
-3.99345538714159e-05
-1.54200024734744e-05
-3.3047349298728e-05
-4.81453143541179e-05
-6.16603544035731e-05
-3.22006775546134e-05
-3.39440900787041e-05
-3.06825096557189e-05
-3.09478553028969e-05
-9.54428479166328e-06
-1.47079345801831e-05
-1.36368215586671e-05
-1.68189363555937e-05
2.13498531371993e-06
2.91417084567036e-06
1.23369960237338e-06
-1.17206283403004e-06
4.91507125840698e-06
-2.29522137573739e-06
-1.75252165444483e-05
-2.01939690582658e-05
-1.54764853829601e-05
-1.10781777331503e-05
-2.67701333656095e-05
-2.92413710362971e-05
-3.55357904862925e-05
-2.22594299493614e-05
-1.93985104844944e-05
-2.16880736873484e-05
-1.38837235730794e-05
-6.37745637918676e-06
-8.6554299822849e-06
-5.39827365995677e-06
-9.6824031682419e-06
7.05973882158395e-06
1.62676403991416e-05
1.35702294710473e-05
-2.01568442911291e-06
-1.35281412272798e-05
-7.72328658493738e-07
-3.41296400068773e-06
-2.10526725895305e-05
-3.35455698866833e-05
-1.78512206008189e-05
-1.54108036774262e-05
-3.18629075434229e-05
-2.00215318225108e-05
-1.82665243591319e-05
-1.8674661634949e-05
-1.73184715428652e-05
-4.37206165875435e-05
-2.1672616854706e-05
-3.88689938255404e-06
-7.1882527318125e-07
-2.20364327408694e-05
5.7616946299515e-07
-1.92884765533715e-06
-5.27907632081398e-07
-1.23574559496994e-05
-2.99087093925527e-06
8.58104133430341e-06
-1.87029990197345e-05
-1.88815156195077e-05
-1.42229717735442e-05
1.23238582187048e-06
-1.90088057634512e-05
-2.25353312796624e-05
-1.83715967768582e-05
-2.76319871595737e-05
-1.39129852258535e-05
-1.81981418449209e-05
-2.3797508980807e-05
-2.58161914480019e-05
1.42135634030075e-06
-2.59557171354106e-05
-2.15076497262613e-05
-6.35462057433162e-06
-3.48665954301505e-06
3.85979629384583e-07
-3.62003045040462e-05
-1.77813588144678e-05
-1.34351011711353e-05
-1.20542665334876e-05
-2.45308018713015e-05
-3.65468956848654e-05
-3.02940149429478e-05
-1.72572292297256e-05
-5.00410427389422e-05
-3.90759221004222e-05
-4.41356190708661e-06
-4.62087367944395e-05
-2.0820077367174e-05
-3.89808264920119e-05
-3.51456882934538e-06
-1.01117856974805e-05
-2.07661506009925e-05
-1.47005975703673e-05
-1.41909510465388e-05
-1.62057409367136e-05
-8.19855065246985e-07
-1.19351620826471e-07
3.48181526391025e-06
-8.10897185676698e-06
-9.55881357221249e-06
-9.94993325351531e-06
-1.41350874295742e-05
-1.82806226431881e-05
-1.99080367712269e-05
-2.45608621316073e-05
-3.02829785592066e-05
-2.7758650381933e-05
-3.59109359919249e-05
-4.16671093910947e-05
-2.73931328550873e-05
-3.82478574123586e-05
-2.54827144585717e-05
-7.69973632559424e-06
-2.1991907275608e-05
-1.25415382495919e-05
-1.63771549171549e-05
-4.34153510043544e-06
4.80235641055459e-06
-9.83971303004777e-06
3.24605522639515e-06
6.77167266085474e-06
9.61697813435401e-06
-7.63429871545198e-06
9.46498054552624e-07
2.28900264967521e-06
-1.29720093135493e-05
-2.06180291427882e-05
-2.66667249466288e-05
-1.13235128879436e-05
-3.44028148380908e-05
-3.04154796624046e-05
-1.68519906425398e-05
-1.4491425997919e-05
-2.56662542210295e-05
-1.70647070472141e-05
-2.3792638220347e-05
-9.6762511105985e-06
-8.18725618122129e-06
-1.88510766732545e-05
-1.27071058128614e-05
4.78080614667129e-06
-1.29168561349451e-05
-4.57089174775149e-06
-1.02830287992904e-06
-1.49400513851449e-05
-2.28972471667179e-05
1.00090157478283e-05
-1.13466148924276e-05
-2.21831813956426e-05
-3.36403706570399e-05
-1.92369176788499e-05
-1.39150955925107e-05
-1.46006345564066e-05
-2.74381328038956e-05
-3.1603175733631e-05
-2.16338423612507e-05
-2.07838687386568e-05
-6.46000212296653e-06
-2.72091355827155e-05
-1.183944746945e-05
-6.91132185444441e-06
-1.14322089399875e-05
3.3283702153811e-06
-2.08896161556796e-05
-2.5991018134087e-05
-1.01574797880527e-05
-2.04451354386681e-05
-8.96428180878428e-06
-3.18137682046821e-05
-3.15251970076582e-05
-1.68090440792157e-05
3.09946410396051e-06
-1.21054554914579e-05
-3.70195363746306e-05
-3.41875146498586e-05
-1.53844933508051e-05
-1.25297370261166e-05
-1.77013390430836e-06
-3.43056797476629e-05
-1.45014400824247e-05
-5.40769841732217e-06
4.41357423618398e-06
1.3329300922023e-06
6.36653265616836e-06
-2.36341242214869e-05
-6.32547685334519e-06
1.15578392809247e-05
-5.92759403148829e-06
-7.67093998181211e-06
-2.17183519236511e-05
-1.07742577653872e-05
-2.15017237817317e-05
-1.4450227385016e-05
-2.54225573899489e-05
-2.55468845240784e-05
-2.76469322684281e-05
-2.81311310777997e-05
-3.73852500364169e-05
1.0342175733754e-05
-1.84597360216126e-05
-1.83624140513388e-05
2.21982733437013e-05
-1.29664896204211e-06
-2.07933197114517e-05
-1.72172511239887e-05
-1.34173111375737e-05
-5.89451660961768e-06
-2.77219572469523e-05
-5.96256969439118e-07
-9.05154863452711e-06
-2.71212532135646e-06
-1.70446342566316e-05
-4.43325382759808e-05
-1.34503773820093e-05
-1.0750566468316e-05
-4.02503894321015e-05
-2.23650698376851e-05
-2.35259067409117e-05
-1.73653514091966e-05
-4.35876208995624e-05
-2.48308254611663e-05
-1.15167657781867e-05
5.98471996265941e-06
1.71665327922239e-05
-1.94129434291084e-05
-2.00154423264995e-05
-2.24164196831504e-06
-7.44232473964439e-06
-1.52441133505113e-05
-1.9674859584813e-05
-2.08104593180027e-05
-1.43126148094983e-05
1.62742707938981e-05
-4.17866420388924e-06
-3.83934606598231e-05
-1.28860302952652e-05
-3.14207763994233e-05
-2.96558683023244e-05
-4.01094617400592e-05
-8.74240644702693e-06
-1.03054703469423e-05
-2.64118260859933e-05
1.56598937929554e-06
-7.01764892602807e-06
-1.37947464041058e-05
-1.79193242375232e-05
-1.11636232386847e-05
-7.1583470693957e-08
-8.62694133162671e-06
-2.26483947080559e-05
-9.26538818769385e-06
-6.12004580692454e-07
-4.02365642800665e-06
-1.91329448743953e-05
-2.1738941486232e-05
-3.43962044112892e-05
-2.68906130955401e-05
-3.24372033263759e-05
-1.52927552706543e-05
-2.45925342309065e-05
-3.57422031836184e-05
-2.94296249669731e-05
-3.75859769161603e-06
-2.97445421927055e-05
1.03800341797265e-05
-7.94063671570695e-06
-1.06984702648607e-05
-1.33274059297312e-06
1.50639980709158e-06
1.98638671669932e-06
-1.37134699556582e-05
-3.67374774535173e-05
-1.65371308614513e-05
-5.89868624552646e-06
-1.43417311494044e-05
-3.29321422572983e-05
-1.57622192043141e-05
-3.04176622800194e-05
-2.7571277809771e-05
-1.54469222462359e-05
-2.1456217083526e-05
-4.25360382368497e-05
-1.48524157274963e-05
-1.4280363653573e-05
-2.52721613878547e-05
8.4407730433796e-07
-2.04779085700338e-05
-1.96232572436449e-05
-1.47985775514892e-05
-2.13991035605726e-05
-6.77484356433801e-06
-1.82943151846397e-05
-5.77571749747751e-06
-1.41964972049884e-05
-1.20476641341388e-05
-4.93055145586506e-06
-1.24787023400878e-05
-9.53560729579449e-06
-9.09796463548283e-06
-3.31367100973565e-06
-1.55646944099991e-05
-1.22408592904822e-05
2.62527869874641e-06
-6.28509048367365e-06
-2.73642469566242e-05
-2.83191126751972e-06
-5.58693682819613e-06
8.608438521954e-06
-1.66284671453711e-06
1.56371924550513e-06
-2.89632528630165e-05
-5.02252492259842e-06
1.37626194981455e-06
-2.11467200657541e-05
-1.23913395982766e-05
-3.6583742071637e-05
-1.8806932262751e-05
-3.91329872884854e-05
-2.53049527087859e-05
-3.1746296029344e-05
-3.25833181166256e-05
-3.30733892529779e-05
-2.70802162916547e-05
-1.62257056271175e-05
-4.54581116495745e-06
-1.19589716565826e-05
-2.49730488538132e-05
3.53330866136648e-06
-1.86935032951147e-05
-1.0533140826382e-05
-1.91355826272285e-05
-1.10449308417668e-05
-2.25566984002236e-07
4.24613713016413e-06
-2.0094099907855e-05
-1.82094989168915e-05
-2.94668244955877e-05
-1.64484180854837e-05
-1.48891614246227e-05
-2.14896213785331e-05
-1.65740100263057e-05
-2.70908888351771e-05
-1.40772319828251e-05
-3.26009350929396e-05
-1.15034051347657e-05
-6.23509374885341e-06
-1.32793055728358e-05
-2.8080331583016e-05
8.19752420318467e-06
-1.06333250813381e-05
-2.20469051139272e-05
-6.67546549122461e-06
-1.34641878837234e-05
-5.44457331946755e-06
-1.57340510822909e-05
1.41632693265057e-05
-1.63566341537115e-05
1.19760987917751e-06
-9.72788920127702e-06
-2.83327823834212e-05
-1.06450501822155e-05
-3.0489193709012e-05
-2.80915900910443e-05
-1.2390201543038e-05
-1.42691931417906e-05
-1.28367010928494e-05
-1.45089393869482e-05
-1.24850796595129e-05
1.04545770643504e-05
-8.0634196594494e-07
-1.35986771897117e-06
-2.77119445327096e-05
-2.10903444431011e-06
-9.18682253905257e-06
-9.74498588087019e-06
2.58955126919142e-05
9.73034325390805e-07
-1.14957825157878e-05
1.06112992005849e-05
-2.64694010371831e-05
-2.51301157574828e-05
-1.76481606837934e-05
-2.76519435296699e-05
-1.15284143585793e-05
-8.54387618051164e-06
-4.21386449868791e-05
-3.05045372097092e-05
-1.28448742711451e-05
-8.62670920481968e-06
-2.49699864371842e-05
-2.61588724338588e-05
-1.55290556841023e-05
-2.91629867201342e-06
-1.37391039618472e-05
-9.2471856157461e-06
-5.18276221216927e-06
-1.59634725989054e-05
-2.1397101015589e-05
-1.19763335709268e-05
-1.45559403975608e-05
-1.908701874283e-05
-3.68966363560644e-05
-1.97583521147739e-05
-2.1750126454966e-05
-4.18126081046158e-06
8.58798264802276e-06
-3.19616853036357e-05
-2.19178090745126e-05
-5.18811092973133e-06
-2.76800164887249e-05
-1.86329021765543e-05
-1.82647097406093e-05
-1.16850616169278e-06
-5.96831859124475e-06
-1.21342829666676e-06
-1.18468768677431e-05
7.23416459144169e-06
-2.01200509278381e-06
-3.51361907881858e-06
-5.7270650099962e-06
-1.77707045086907e-05
-9.631094235158e-06
-3.3787804564803e-06
-3.59712928516348e-05
-1.4076109175763e-05
-3.21471171989036e-05
-2.66546082832853e-05
-8.56453404303203e-06
-2.94598252215756e-05
-1.51080421592536e-05
6.10885711072618e-06
-2.15253192017849e-05
-6.2849635195279e-06
9.34310454482338e-07
-5.29143950790097e-06
-6.64617354545105e-06
-5.17501922375739e-06
-1.10920050999128e-05
9.51751277247169e-06
-1.61226139138438e-05
-4.74583570711899e-06
-2.18233563421232e-05
-9.98918805527444e-06
-2.98297984562729e-07
-3.38331063075018e-05
-2.9139128568861e-05
-8.21422082973532e-06
-2.79253628909125e-07
-7.17643008692741e-06
-2.60940352582913e-05
-2.33253518850252e-06
-1.07096951861712e-05
-9.04765050707523e-06
-3.33026600861004e-06
-1.55666459272846e-05
5.36565155893316e-06
8.80460349728059e-06
-2.14148656474011e-05
-2.59742416010909e-05
-3.89125898419829e-06
-1.1360893069613e-06
-3.50795236976029e-05
-3.08033494742228e-05
-2.16791717167568e-05
-4.71443579955485e-06
-2.82111695926393e-05
-2.62689935750568e-05
-3.55027878516877e-05
-4.19881226593924e-05
-5.63286479248905e-05
-2.08084193415989e-05
-1.64027353833385e-05
-5.78080963775181e-06
-2.96781284544346e-05
-1.76428819522711e-05
-7.88154276051081e-06
-1.34499004554834e-05
4.96396065860511e-06
-2.8639708304559e-06
-1.76484079977007e-05
-1.59323059235171e-06
-1.93225255366942e-05
-3.18535551704847e-05
-2.3156307917663e-05
4.55076274214549e-06
-1.37457014298698e-05
-4.35157428557684e-05
-2.59122925323908e-05
-1.92465623096604e-05
-1.95461673836131e-05
-2.64974870953097e-05
-1.73152999758017e-05
-2.69879954677888e-05
-2.92285541234087e-05
-1.87154085031677e-05
-2.09807286588673e-06
1.10073789386402e-05
1.28695681410077e-05
-1.4238097218203e-05
-1.76922021229452e-05
7.51013152657371e-06
-2.153193572173e-05
-1.82995392922266e-05
-2.05602709943139e-05
-3.2700116586901e-05
-3.31277333245397e-05
-1.30610787234319e-05
-2.82729574382283e-05
-5.48287211550602e-05
-3.50076714085441e-05
-1.24049865583166e-05
-1.44078775167911e-05
-2.33431612788675e-05
-1.98812803212171e-05
-2.97026540335798e-05
-5.45074761672742e-06
-5.43302394044735e-06
1.66112555773223e-05
-4.46765480892946e-06
-4.24612564394731e-06
-1.76256113101429e-05
-4.54270167835566e-06
5.45339027264615e-06
-1.63807679169287e-05
1.14529155689063e-05
-2.85227047880378e-05
-1.26804798280333e-05
-2.72290707614791e-05
-3.85362266066132e-05
-1.83128029182089e-05
-6.69657079928368e-06
-2.3167086840495e-05
-1.49146320386917e-05
-4.6714930241985e-06
-1.02225647719266e-05
-3.12157596199636e-05
-1.48901323952099e-05
-7.24522204432193e-06
-3.13437106567923e-05
3.14475831409178e-06
-3.18466490619071e-06
-2.08517172620156e-05
-2.30401038863912e-05
2.68823424549004e-06
1.01926162487609e-05
-1.12530686036286e-05
-1.05007140975972e-05
-1.56814207628714e-05
-2.4916232711241e-05
-5.65437073610434e-06
-2.29039714575728e-05
-1.23352624818784e-05
-1.53142869684357e-05
-1.49974706080813e-05
-1.25550391810493e-05
-8.08236730319814e-06
-2.36557895188424e-05
-2.38101044046673e-05
-2.62990020456901e-05
8.3823934613681e-08
1.10252515075988e-05
-3.09085701999247e-05
-2.66646536422034e-05
-8.27175614277005e-06
-1.79726585800336e-05
1.1836574469553e-06
-1.96952311101115e-05
-3.90921472620583e-05
-1.77079170971898e-05
-2.7119319726924e-05
-3.24087382823943e-05
-2.27115309369268e-05
-1.27110699514756e-05
-1.70930395604189e-05
-3.27746571666383e-05
-3.47981808668719e-05
-7.07519832081894e-06
-2.81430155058162e-05
-2.13168965268219e-05
-1.0276371706156e-05
1.27768805519792e-07
-1.17789270149469e-05
1.01440881756121e-05
-8.31854459458726e-06
-1.27219932429847e-06
-2.60706229796896e-06
-5.46640763400914e-06
-1.12628699962519e-05
-1.59495479965334e-05
-1.66073879736187e-05
-1.96791220968563e-05
-1.1241425081655e-05
-1.58594438208576e-05
-1.99804309869983e-05
-2.08183302986216e-05
-5.42517338933872e-06
-1.24149927612012e-05
-1.57244304152484e-05
-1.27711882695911e-05
3.10764191140798e-06
-1.89730590515841e-05
-1.98944948327007e-05
-2.22645351880919e-05
1.71819883050744e-05
-2.28910539739067e-05
-8.73175482307796e-07
-9.3457962248638e-06
-5.28961054863762e-06
-6.00458900743477e-06
-1.16909428198503e-05
-9.24557656252092e-06
-1.19480169521877e-05
-3.7756376278563e-05
-1.39499641770641e-05
-3.7082570119138e-07
-1.62534063570221e-05
-7.47856533626372e-06
-2.08265195318718e-05
-9.38478420748081e-06
-1.635857859125e-05
-3.03724009976048e-05
-1.30165565405382e-05
-1.19277162141609e-05
-2.72692983988483e-05
-9.50448804493446e-06
-1.84239220115965e-05
-2.34448654399961e-05
-1.39744238835344e-05
-1.63270323251377e-05
-3.11265071228481e-05
-3.08983345054993e-05
3.55774090902379e-06
7.46949858794598e-06
-6.19263702574634e-06
-3.36042373380496e-05
-2.47292523844172e-05
-1.31594397984617e-05
-5.79860229766687e-06
-1.73117490417975e-05
2.02180299176786e-05
2.0079150503735e-05
-3.13762998441637e-05
-1.62686289072517e-05
-1.59334353765916e-05
-7.00008786398242e-06
-5.62639129267883e-06
-1.7490503952887e-05
-1.58871560619474e-05
-1.19273245809407e-05
-1.48024423525289e-05
-1.58832441323443e-05
-2.51074402464432e-05
-1.31235911740491e-05
-2.44687153734275e-05
-4.51299893458441e-05
4.49806051068226e-07
-2.47891714843924e-05
-2.15990392106308e-05
-2.44203008529544e-05
-8.54797898480637e-06
-3.70432115896519e-06
-1.13138883303544e-05
-1.88295560816365e-05
-1.80670282524737e-05
-2.33704483834964e-05
-1.21877737789786e-05
-2.1824640463538e-05
-1.38907946460623e-05
-4.6042664971036e-06
-2.6192272227764e-07
-8.4207056367235e-06
-6.72010000068733e-06
2.07970069185356e-06
-1.95497598862521e-05
-1.82998911621075e-05
-2.12900003578806e-05
3.33840702734362e-06
-3.5142134469274e-05
-1.24541791701122e-05
4.30537046768101e-08
-2.88247008174069e-05
-1.96023375186434e-05
-1.95710254506994e-05
-1.7744876906493e-05
5.48999483959682e-06
-1.72195311034366e-05
-2.32256717455447e-05
-2.75928991548974e-05
-6.04304451074909e-06
-2.32176361064767e-05
-2.47043345513007e-05
-1.50556013131116e-05
-1.97449288521106e-05
-1.26729897959682e-05
-4.61556939110054e-05
-1.59514407014217e-05
-4.33094193851448e-05
-3.90934404875685e-05
-2.38467812925338e-05
-8.56443914141955e-06
-3.88812361199333e-05
-7.68224736952617e-06
-3.44957607061622e-05
-1.45150164603397e-05
-8.44780576179909e-06
-6.38082922157098e-06
-1.60152410501039e-05
-1.18909175466103e-05
1.60063667491658e-06
-2.00134036981873e-05
-1.66403744568176e-05
-2.34072795395748e-05
-7.07377862233544e-06
-2.82303072316102e-05
-1.50252655222149e-05
-1.10371748212614e-05
-3.01960595307126e-07
-2.35957072388047e-05
-1.61095126256914e-05
-1.32973762143619e-05
-1.35604850620796e-05
-1.40378023810348e-05
-2.06927825703486e-05
-1.42228794186586e-05
-8.83048666546749e-06
-2.70573229592118e-05
-1.37461594566197e-05
-1.31603841735628e-05
-1.90438445483247e-05
-1.80161115500207e-05
-2.85636053535069e-05
-1.93884867724418e-05
-1.97779506347562e-05
-1.21224246607047e-05
-6.66140543559558e-06
-3.71980043430553e-05
-1.79321334639932e-05
5.20394402111481e-06
-1.27370193607085e-05
9.93458502866816e-06
2.54764739418617e-06
-3.91152064397484e-06
-3.48341002587749e-05
-2.4560617741387e-05
1.26258003257992e-05
-2.88311028989216e-05
-2.75558982842161e-05
-2.47166202240097e-06
-4.57438637825409e-06
-2.14593624770727e-05
-4.11670472230309e-07
-3.57876817325662e-06
-2.24840274888484e-05
-1.24153053310645e-05
2.00508634329493e-06
-1.90397827494339e-05
6.88437536790021e-07
-2.58937178706862e-05
-4.74960275633675e-06
-2.19013943243859e-05
-1.70198998096938e-05
-2.55494939582009e-05
-2.17180050782446e-06
-1.29521918834341e-06
-1.42823561599582e-05
-4.38281185556014e-06
-1.30057792212597e-05
-2.14880260617281e-05
-1.07436330175107e-05
-7.52714626567732e-06
-3.56368589536015e-05
-1.35462449022322e-05
-2.3682272444106e-05
-1.15637309653584e-05
-1.30017895125976e-05
-1.32104672370164e-05
-1.95794417271862e-05
-1.56827797894138e-05
-4.16365148082702e-05
-2.03712429263566e-05
-2.4684849115502e-05
-2.03106244900613e-05
-7.29163981002161e-06
-1.90630988608192e-05
-1.93811360982109e-05
-2.63110944515448e-05
-2.54253967986388e-05
-1.42202343366189e-05
-3.7293858409564e-07
-1.56137349982853e-05
-1.11000253861675e-05
-3.94523015062754e-07
-1.33977647576677e-06
7.27039541206926e-06
-9.55283533700205e-06
-1.64402491562342e-05
-4.31586620219221e-05
-2.2370688308283e-05
-2.43770544979757e-05
-2.29623199297976e-05
-9.47516706477278e-06
-2.81787755101355e-05
-2.9801756798611e-05
-1.13815563955402e-05
-2.50510150872376e-05
-1.10817471964708e-05
-2.13237058737889e-05
-1.1389344206094e-05
-2.44063004146488e-05
2.3697457973672e-05
-2.86507169200037e-06
-8.69661740035258e-06
-8.82196679292495e-06
-2.99555703935738e-06
-2.28507895379975e-05
-3.28414047988843e-05
-3.65575233706217e-06
7.60832976867393e-06
-2.7839682356083e-05
-1.58237015795544e-05
-1.62528663397479e-05
2.55261701857608e-06
-9.18977380653749e-06
-1.4065339835882e-05
-2.87663686704892e-05
-1.30112426139542e-05
-6.49225070049133e-06
-2.14359948588518e-05
-1.21070371373721e-05
-2.48482723246034e-05
9.67191768012558e-06
-1.18505667258606e-05
-2.53387205835499e-05
5.43950810211461e-06
1.04860412881706e-05
-2.09554292343753e-06
-2.39896567195011e-05
-3.83212574045744e-05
-3.22075547138638e-05
-3.26629514508506e-06
-1.71995283208546e-05
-1.14582725514244e-05
-2.71231477575031e-05
-2.33128314043233e-05
-1.85296508054178e-05
-2.89475350966677e-05
3.41881384394905e-06
-8.44247347146441e-06
-2.60092874212347e-05
-1.60494840447576e-05
-1.63783386093165e-05
1.10262772046514e-05
8.20363461900685e-06
-2.86179342205081e-05
-5.11711391265158e-06
-2.81144113872627e-06
-6.54932033033942e-06
-1.69877526329893e-05
-3.27531183832894e-05
-2.4572802959152e-05
-1.70275287528334e-05
-2.44038711643955e-05
-5.29268574905634e-06
-3.53520515665027e-05
-6.89993700318633e-06
-1.79011067328867e-05
-2.07952182307128e-05
3.78012793809445e-06
-1.70986861172674e-05
-2.12854038602643e-06
-4.00391527991254e-06
-1.68841540205059e-05
-1.01319983662826e-05
-4.25696777165063e-05
-1.07482641265133e-05
-2.34262484755137e-05
-6.03795394832095e-06
-7.94102294391988e-07
-3.71770470268049e-05
-1.91516951722092e-05
-2.11483449165144e-05
-1.36121265821853e-05
-1.05218369222029e-05
-3.24625988331115e-05
-2.62742528840344e-05
-1.22678567261973e-06
-3.39102747552378e-05
-2.07111387193673e-05
-9.9741338231631e-06
-8.71594945887659e-06
-1.13491445071998e-05
-2.71790764923739e-05
-7.21001991405249e-06
-4.05071134422895e-06
-1.41531157197779e-05
-7.09593553813911e-06
-1.12013271735305e-05
-1.93718012089299e-05
-1.04933310926997e-05
-3.0976758588941e-06
1.10934520408976e-05
-1.70148313021373e-05
-1.01819493849023e-06
-1.87707833942647e-05
-2.66672605698181e-05
-1.70872708137856e-05
-2.09236721460541e-05
-3.02080930807366e-05
-1.35681963741022e-05
-1.16680135109376e-05
-1.49463105797547e-05
-3.45100568162764e-05
-4.64091951447084e-05
-2.58819518315636e-05
-4.7177758341073e-06
4.15768783969946e-06
-1.87004351803448e-06
-7.53507910366084e-06
-2.27809246257025e-05
-1.46590777228876e-06
5.55090565932324e-06
-1.62632925919779e-05
-3.05455023744807e-05
1.0147802155409e-05
-3.37367970202388e-06
-2.80949810639063e-05
-3.22747158321352e-05
-3.09343247007943e-05
-1.38854842446903e-05
-2.06719152861691e-05
-1.46576912058652e-06
-1.96472468196316e-05
-4.78870159108635e-06
-1.13285319748993e-05
-2.46900743802995e-05
-2.58978224138501e-06
-5.26130786288167e-06
-1.8956878981503e-05
-2.01222544688378e-05
-6.8625631213858e-06
-1.506609921869e-06
-1.74905984706465e-08
-3.76346888743135e-05
-2.01903904206716e-05
-2.46380095140963e-05
-1.54349112739245e-05
-2.32428670038995e-05
-2.6480676689224e-05
-4.23741670006449e-05
-3.71390681758991e-05
-1.71827957941049e-05
-1.4063873473607e-05
-7.15510244125744e-06
-2.96900543489681e-05
-1.91396186086201e-05
-1.8652806068023e-05
-2.87310116687511e-05
-1.10094991730325e-05
-1.18308007659503e-05
4.28605513700791e-06
-6.15702334646797e-07
3.06481565655961e-06
4.57622564669053e-06
-1.77721351732674e-05
-4.23272446384987e-05
-7.7921998143951e-06
-1.41601753710337e-05
-2.78594610492973e-05
-4.55285223438168e-05
-1.0499289549756e-05
-3.01346802014369e-05
-2.24516739129324e-05
-2.55698205748988e-05
-3.02848176199906e-05
-7.24824371057431e-06
-1.2730915803408e-05
-3.3480872734694e-05
-2.73561216747987e-05
5.81045585024409e-07
-2.02451378407689e-06
-5.19917448521128e-06
-1.26319757676839e-05
-7.81091314294016e-06
-2.15348237011162e-05
-1.87237354747103e-05
4.90171938170636e-07
-1.24080383331135e-05
-2.37894100194319e-05
-1.28545566197584e-05
-4.22910605164531e-06
-1.67575632412216e-05
-2.25176498938052e-05
-2.4862492980263e-05
-2.46551805002213e-05
-3.09743284889883e-06
4.72561814597302e-06
-3.70679256910784e-06
-2.04257522576244e-05
-1.70122335224962e-05
-1.77009195002666e-05
-2.59167599584303e-05
-1.04888234413056e-05
-6.27220408965159e-06
-1.14382762691293e-05
-8.20020700497135e-06
-2.95456968402038e-05
-3.08072774046152e-05
-1.52684783388284e-05
-1.03673259134071e-05
-2.64708417880841e-05
-2.56618293400907e-05
-1.92605666168335e-05
-1.84136856149006e-05
-4.17629659799351e-05
-1.9372514750073e-05
-1.07317433244455e-05
-4.23469372620702e-06
1.24227677986167e-05
-3.00412696969326e-06
-1.96890826145072e-06
7.50548193336259e-06
1.82145963970264e-06
-7.29723630314067e-06
2.21129171024123e-06
2.90747440200303e-06
-4.01950213404041e-06
-1.76644636172984e-05
-4.64951563500788e-06
-2.66033225789897e-05
-3.71928550664622e-05
-3.67479382450627e-05
-2.71757129522603e-05
-1.69242282443563e-05
-1.8817469199084e-05
-3.47040001030256e-05
-2.47335222118248e-05
-1.17438209340421e-05
6.42345580176101e-06
-2.78422323199209e-05
-1.34729710821876e-05
-4.09763809276656e-07
-1.17101236524796e-06
-5.53951007801269e-06
-1.89747901652509e-05
-3.57421274852097e-06
5.48386584514157e-06
-4.02930095424896e-05
-2.46710272728468e-05
-3.31399052498164e-05
-2.58360898930083e-05
-1.98975136315105e-05
-1.994604382996e-05
-2.43815817528536e-05
-1.51834274140777e-05
-3.01279922014424e-05
-7.84440548729202e-06
-1.95474616563455e-06
-2.48422954428022e-06
-3.77524647439249e-06
-2.01570027887828e-06
-4.06540696422889e-06
-2.43185844502671e-06
-8.52882675412722e-06
-6.11465716923824e-06
-1.63759831985852e-05
-7.34390900248808e-06
1.16501793408129e-05
3.35659905773841e-06
-2.63230511170321e-05
-2.54616643842459e-05
-1.81330096916533e-05
-3.62967859638161e-05
-4.26303059782097e-05
-3.53079165089087e-05
-2.40947374955611e-05
-1.57734519393926e-05
-1.87309247527793e-05
-3.80496334126234e-05
-1.40257088793679e-05
5.82698528560173e-07
1.62338802078783e-07
-1.31680798500768e-05
2.06957017035469e-05
4.53347556555312e-06
-1.48772129727122e-05
-2.47087892963733e-05
-1.39312139549191e-05
-3.42853884284509e-06
-1.91981286930809e-05
-3.59131533651075e-05
-1.97450885756814e-05
-4.86507681917388e-06
-3.5729957450269e-05
-3.63574881041557e-05
-1.61745538270457e-05
-3.64073512954422e-05
-2.51206727487293e-05
-4.23883322190041e-05
-3.43165163033056e-05
3.1909683578115e-07
-4.77391885088484e-06
-3.56579508720179e-06
-1.21439164903829e-05
-2.75369784600419e-06
-3.75134655086276e-06
-1.15996071466252e-05
-1.34533704131709e-06
-7.41695523071008e-06
-1.00478250005465e-05
-1.27014296508264e-05
-3.2815312939943e-05
-3.63103465391931e-05
-2.60210455984046e-05
-3.42636100608481e-05
-3.22896411955863e-05
-2.92878888601643e-05
-1.60275972002325e-05
-1.73492115493615e-05
-2.30420615435388e-05
-2.45745767935558e-05
-1.98358991150907e-05
-1.36978584618582e-05
-2.3340381475399e-05
-1.94831306595888e-05
1.2446057867484e-05
2.17741620778207e-05
4.54377321476068e-06
7.98201017706442e-06
9.7276185709344e-06
-2.68369359909359e-05
-1.32807253343777e-05
-1.47237011893818e-05
-2.34653113293298e-05
-2.85124371995772e-05
-3.3867831283592e-05
-2.71596099803956e-05
-4.65112361020866e-05
-4.12097273132265e-05
-2.91540027411157e-05
-3.68538894840266e-05
-2.51550530222609e-05
-2.04961585307153e-05
-1.5354726546898e-05
-2.04854199838955e-05
-8.08394158025771e-06
-5.26847311552379e-06
6.08813465573126e-06
2.16165397743566e-05
-1.04406910688754e-05
1.513206023259e-05
-5.95465798807747e-06
-4.43965953857066e-07
-2.52626064907703e-05
4.38711940489463e-06
-1.71233141301911e-05
-2.13437485340532e-05
-3.56462167334755e-05
-2.84523215247078e-05
-2.68655835862209e-05
-3.76065455077981e-05
-3.1396655267597e-05
-3.78899738018596e-05
-3.05369991072742e-05
-1.68613847307524e-05
-1.07420756985886e-05
-1.75641781254738e-05
-2.25919885677097e-06
1.70819255414621e-05
2.12663574832105e-05
-1.56508469929358e-05
-1.0092565141733e-05
-1.78720269281059e-06
-2.77751643927057e-05
-1.52258920026024e-05
-1.49483319299896e-05
-4.15606735869736e-05
-1.37559255915881e-05
-3.04880307743302e-05
-4.23170474015589e-05
-2.36167699621805e-05
-3.24816555336398e-05
-9.45965862771974e-06
-3.52497381054229e-05
-2.17023692675281e-05
-1.69340478203026e-05
-2.81264999883738e-05
1.06581003655022e-05
1.58311575935194e-05
-1.32980921027133e-05
-1.04972585878825e-06
-6.70403717099333e-06
-1.12054660708031e-05
-2.32269139222146e-05
-1.76118166045757e-05
-3.00125228597912e-05
-1.84684885425922e-05
-2.73974011375716e-05
-3.17135336576897e-05
-3.7379299288541e-05
-2.70135024835805e-05
-5.05772567387679e-05
-5.60449853570273e-05
-1.79963546328431e-05
-2.682355626102e-05
-2.82204332758876e-05
1.09043795926528e-05
-7.40506005698042e-06
7.88765068627525e-07
-1.13341497250035e-06
-1.21063846521881e-05
-4.09856607936114e-06
-7.51451693238677e-06
-1.18146935248869e-05
-9.84934086601279e-06
-2.36309775967062e-05
-5.88221247438302e-06
-1.98600465556768e-05
-3.36243506283767e-05
-2.28657009611429e-05
-1.93793576502833e-05
-4.48106087789772e-05
-3.20072101653955e-05
-2.37151899753937e-05
-1.82917712874004e-05
-1.76262452737004e-05
-1.40029755493124e-05
-1.2172929702875e-05
8.57584922861871e-06
5.07946133847035e-06
-8.74850499078706e-06
9.03056257421134e-06
-2.04613486845106e-05
-1.64871370799453e-05
1.48434891189851e-05
1.79828099811039e-06
-4.02118781208384e-06
-1.0909504411372e-05
-1.36474813969472e-05
-1.47758048659023e-05
-2.69159235189826e-05
-3.89211840308544e-05
-2.57603589602363e-05
-2.24835102564788e-05
-2.61536008202739e-05
-2.61577819864426e-05
-3.2156446511903e-05
-7.9953739427148e-06
-2.74756993348729e-05
-9.04554000572063e-07
-1.01673623473446e-05
8.68608212698155e-06
-4.99080929548564e-06
-1.4745450881539e-06
-1.03259594036361e-05
8.65374000799337e-06
-2.27722167686826e-05
-1.22119031608063e-05
-2.41563093909507e-05
-3.01784742025378e-05
-2.4949585456562e-05
-4.68996552773393e-05
-1.95880368667967e-05
-2.50134582599164e-05
-2.52049535234389e-05
-3.23092780347534e-05
-1.46358702548172e-05
-1.79056376692147e-05
-1.00204302710015e-05
-1.5783742189754e-05
-1.93562122494324e-05
5.52913343158418e-06
-5.31968118297724e-06
-4.52658088594867e-06
-2.27378094424212e-05
-9.25105886090552e-06
-3.22925323040352e-06
-4.13737030357464e-06
-1.91058296626188e-05
-1.98686492382388e-05
-2.32341587244038e-05
-2.21645198377486e-05
-5.41334995295093e-05
-3.49419520109885e-05
-1.47401352704343e-05
-3.23230583212234e-05
-2.55604370861289e-05
-1.88595783642855e-05
-7.70254699011832e-06
-1.8567947067441e-05
-3.34587978188465e-05
-1.83985333292562e-05
-1.18185632439969e-05
-7.11985553492889e-06
-1.0205275149348e-05
-8.55443057685407e-06
-3.7240551573308e-05
-1.22922111245438e-05
-4.68768226193588e-07
2.23787777998852e-06
-2.65129273579954e-05
-8.78239963443495e-06
-4.98597047559358e-06
-1.74001932045044e-05
-2.53944291460247e-05
-2.19672423368828e-05
-1.16729179856218e-05
-1.76554889467676e-05
-2.23973483501701e-05
-1.85870926017062e-05
-1.08204345271237e-05
-1.64140387032565e-05
-3.81116098020187e-05
-1.68004699051389e-05
-3.66588729978388e-06
-1.30515593370784e-05
-1.94921454130996e-05
-8.22480653526416e-06
-4.5930317636697e-07
5.83066883355162e-06
-1.46594445132971e-05
-4.02956770159454e-05
-1.31562435781581e-05
-2.2400817249807e-05
-1.91955796649296e-05
-3.3172663168935e-05
-2.22614231716678e-05
-2.26888004905178e-05
-2.15294701740336e-05
-2.29031013605548e-05
-4.66619730064868e-06
4.92837885660418e-06
-9.61355601222659e-06
-1.68938961982379e-05
-5.86335875856825e-06
-1.39112398980648e-05
1.39055905618613e-05
-1.4569465384714e-05
-9.25998949583451e-06
-3.51758817106844e-07
-9.94441513442863e-06
-2.21461554022282e-05
-8.61172289831086e-06
-1.9267623921509e-05
-8.61429248400013e-06
-1.89850479307802e-05
-3.59450662945066e-05
-3.42680557306572e-05
4.89877517238278e-07
-2.54029401644466e-05
-2.92524606318373e-05
-2.79800082527354e-05
-2.06870233347937e-05
-3.690756464375e-06
-2.47891161483503e-05
-3.88928620137129e-05
-1.21706437663814e-05
-1.77132370329187e-05
-7.06663351099285e-06
-1.79535398138626e-05
5.98178928726221e-06
-6.80581054975495e-06
-2.21743185862311e-05
-4.18091731593634e-06
-5.72892321996261e-06
-7.83528588814108e-06
-2.63397114493786e-05
-3.06856356882283e-05
-2.95895694800499e-05
-2.65155188413102e-05
-3.68383250282516e-05
-3.85981532048862e-05
-2.62775568560916e-05
-3.86805885935576e-06
-1.30195493291839e-05
-2.41387651750388e-05
-3.83083627051453e-05
-2.30048276220103e-05
-8.36302557174241e-06
-5.95895897518498e-06
-1.48672019154147e-05
-1.46230971978853e-05
6.40847263323657e-06
-4.90014093729255e-06
-2.60524880837662e-05
-1.99696340524383e-05
-2.24475105245383e-05
-7.60185885161295e-06
-2.98571009122513e-05
-1.76514325465127e-05
-1.9882684704706e-05
4.91740587411043e-06
-1.49718567635004e-05
-2.37640011161207e-05
-2.32123344376311e-05
-8.17835201196447e-06
-1.64774653036609e-05
-1.6762278949755e-05
-1.38736320594468e-05
-2.91334641061579e-06
-1.95389304037375e-05
-3.77090641168018e-05
-1.38799704184547e-05
-1.21968780475926e-05
-2.32517546807879e-06
-2.07518618591886e-05
-1.79609270026301e-05
-1.64078096445109e-05
-1.96116599498488e-05
-2.73471167007599e-05
-7.7996298926656e-06
-2.62242268305515e-05
3.8309709178376e-06
3.99350398771125e-06
-2.15604082171633e-05
-1.61611921586804e-05
-1.36126386942583e-05
-1.50560567709554e-05
-2.40890029855242e-05
-2.20631028365519e-05
-1.3023757507662e-06
-2.56414107032152e-05
-3.11808227797786e-05
-1.98958654576574e-05
-6.60517596815981e-06
-1.05896185385999e-05
-1.05713942811432e-05
-2.13431491409657e-05
-1.19815836183323e-05
-1.49457475937752e-05
-3.75270463560044e-05
-1.14765667970697e-05
2.28756063090607e-06
-2.12966585453454e-05
-1.49594690222988e-05
-1.41551687794203e-05
-1.22915828914696e-05
-2.2979438309972e-05
-2.19628673136929e-05
-6.62129288460436e-06
-1.0293867505172e-05
-3.23221817586517e-05
-3.16951842859562e-05
-9.15491814428945e-06
-5.58510309211155e-06
-9.73196969398043e-07
-2.56001996512797e-05
-3.13166259264239e-05
3.83333012279414e-06
-1.33668895921508e-05
-1.81073286459797e-05
-1.3770286764419e-05
-2.65695334612325e-05
-3.14906691625695e-05
1.08143296499271e-06
-2.75464678827884e-05
-2.58198961328047e-05
-2.83419061040802e-05
-6.8624234800966e-07
-1.6074874014512e-05
-2.13313648745245e-05
-2.08397160433767e-06
-1.06592979592887e-05
-1.08004168090764e-05
-1.33916136841529e-05
-7.85447305168352e-06
-2.44592304892438e-05
-1.72095887197435e-06
-1.1748692875002e-05
-1.05156667050648e-05
-2.62000290221565e-05
-3.63577184679405e-05
-2.87590258433831e-06
-3.6289863373641e-05
-2.14026333216754e-05
-2.32988031240152e-05
-1.09066858659893e-05
-2.47150380437562e-05
-4.37988318245248e-05
-5.46872795819382e-06
7.29712896980328e-06
-1.20962181438857e-05
-1.38679203762441e-05
-1.28454980186237e-05
-2.09523325764713e-05
2.50192888585336e-06
-4.98585422369728e-06
-1.75763130420935e-05
-8.59911379242217e-06
-2.42934413235732e-05
-1.5093519922821e-06
-1.31273537926496e-05
-1.33885923858858e-05
-7.46759198877475e-06
-1.9990796260049e-05
-3.01759151954971e-05
-2.32390894198486e-05
-1.97640450567455e-05
-2.01370835551073e-06
-2.52418505480118e-05
-1.65834474964328e-05
5.27176223274698e-06
-1.26086107360722e-05
-2.32948549487674e-05
-9.48292947591359e-06
-1.27446080897381e-05
-1.12317902906965e-05
3.59743686857852e-06
-2.09739244127364e-05
-2.03838748048623e-05
2.70903300988197e-06
-1.1133561223591e-05
-6.91173082409884e-06
-9.02294173825035e-06
2.44462117911008e-06
-1.90219754305053e-05
-1.7000249837128e-05
-2.89735955464204e-05
-1.780724811486e-05
-7.28839466057751e-06
-1.70840690295652e-05
-2.64216992586501e-05
-3.87720477815885e-05
-2.72155895965678e-06
-2.05674460822763e-05
-2.52476805905412e-05
-2.62228417628103e-05
-2.01223932843011e-05
-9.21801740227398e-06
4.62769777771145e-06
-2.69242817588569e-05
-1.09042221013067e-05
-8.1134949380811e-06
-3.13772653047325e-05
-8.47894380054089e-06
-7.81947023330175e-06
-7.2958672382935e-06
-1.63623188000359e-05
-1.12907073455035e-05
-2.93086137562529e-05
-1.93715850811075e-05
-2.98288211029876e-06
-1.01202394278954e-05
-2.2127071290013e-05
-2.752011512786e-05
-9.79895102206957e-06
-1.20394158733343e-05
-2.93297050351621e-05
-1.46742098596713e-05
7.66608425915233e-06
-6.04905311516104e-06
-8.04730456710995e-06
-1.86969544327935e-05
6.92569232893584e-06
-5.41671092288636e-06
-1.71071600893933e-05
-2.52304727660123e-05
-1.37517431818166e-05
-1.43143718991303e-05
-2.87185877101791e-05
-1.46235869014716e-05
-2.29398028135749e-05
-2.44094889132243e-05
-9.79414300996254e-06
-1.95789767708864e-05
1.06693521456926e-05
-1.978162924819e-05
-2.70955791798642e-05
-2.70495354283998e-05
-3.31256493928927e-05
-4.70837214538012e-06
-1.1144466900612e-05
-1.51669992712701e-05
-2.70792468911028e-05
-1.07150851215234e-05
-2.02213573789571e-05
-1.60140524526132e-05
-1.25002101343046e-05
-5.87478945442659e-06
-2.21926265336348e-05
-1.50695548934837e-05
-8.32144339939728e-06
-7.46871487778512e-06
-2.58779432567706e-05
-4.78874968255657e-06
-3.21241067742684e-05
-3.23824348990277e-06
-3.12875896375799e-05
-1.367230498512e-05
-7.70036188377209e-06
-1.63569355894782e-05
-8.20122938874636e-06
-1.51585143636447e-05
-5.2829913112357e-06
-1.59285102580557e-05
-2.3419853287024e-05
-1.64841808571045e-05
-1.65396536363579e-05
-9.69003625786979e-06
-3.1432941381418e-05
-2.66200365146516e-05
2.94109501247635e-06
-4.35722675669203e-06
-2.97928550297764e-05
-2.90048836072298e-05
-1.65658483977202e-05
-4.23241982472636e-06
-2.0749128825676e-05
-2.72660636601519e-05
-1.64296737244281e-05
-2.28441044353956e-05
-1.02166281624022e-05
1.08192450364097e-05
-1.45778272217726e-05
-2.17729124323411e-05
3.1627843794563e-06
-1.61902582161945e-05
-9.83321621487052e-06
-2.45089867438293e-06
-1.52473168949423e-05
-5.59553234084499e-06
2.87378105336023e-06
-1.70151730535021e-05
-1.07770861723269e-05
-2.45466117456379e-05
-3.46389799842886e-07
-1.07515094919447e-05
-9.53493250793585e-06
-1.83149416064222e-05
-2.36422238915712e-05
-2.01477564607007e-05
-1.04551397325151e-05
-5.82711127931755e-06
-2.18454929201351e-05
-1.61498636225853e-05
-1.73039051804209e-05
7.49109981973685e-06
3.90429556577708e-06
-2.60053008044095e-05
-1.76973002098302e-05
-1.55534631240512e-06
-5.44037004118162e-06
-8.68669871515659e-06
-8.12929924865055e-06
5.28603859176392e-06
-1.11854486427118e-05
-8.22068564692569e-06
-2.07522861710008e-05
-1.6949246858436e-06
5.63055799546281e-06
-1.50993832643411e-05
-8.45445536435348e-06
-2.36418845028583e-05
-9.97626068451078e-06
-3.50435999333167e-05
-1.05723065207123e-05
-1.06649381676211e-05
-1.64814071440972e-05
-2.16008328625467e-05
-2.18758871810782e-05
-8.65898558977044e-06
-3.21585840770508e-05
-2.09141835584944e-05
-1.01760525488831e-05
-5.42510171851611e-06
-1.79647501721506e-05
-2.03410048205335e-05
-8.23587270623363e-06
-1.7312070301088e-05
-1.94878754307552e-05
-1.66656310536054e-05
-2.52475575421583e-05
-1.84146983475396e-05
-5.88938270167558e-06
-7.77217805728077e-08
-3.43451355742449e-05
-2.97091442959773e-05
-1.18601402333829e-05
1.16743107249405e-05
-4.92672046734706e-06
-3.05980007211763e-05
-1.91802444918415e-05
-4.70813009459244e-06
-2.61835509835769e-05
-1.14548732687575e-05
-1.01307147414898e-05
-2.94523144171427e-05
-1.68333646548293e-05
-5.88560723066939e-06
2.73092343897959e-06
-2.2029052302266e-05
-2.27342833414056e-05
-1.49736465594289e-05
-3.17033640317295e-05
-1.15238696681262e-05
-1.38737513519215e-05
-4.094347534225e-05
-6.86405715053599e-06
-2.10388800034837e-05
-1.72391240108291e-05
-3.30781424015677e-05
-1.85314753208452e-05
-1.00196603485258e-05
-1.76584972205949e-05
1.57147860553357e-06
-1.75546894086904e-05
-2.3329604079742e-05
7.63871106802565e-06
1.90449030193631e-06
-2.84255816099193e-06
-8.85012842292096e-06
-3.57885248973054e-07
-1.65971280169945e-05
-1.46197360696861e-05
-3.64189651082899e-06
-1.80798062466412e-05
-2.73654127493597e-05
-2.32345280670252e-05
-1.46511339850882e-05
-5.26050998429801e-06
-3.0074183696671e-05
-2.15318897572265e-05
-2.32374556464014e-05
-1.28169383210839e-05
-1.37266557852004e-05
-2.46139478652974e-05
-1.15885056667497e-05
-2.26121580552936e-05
-9.42005423770664e-08
-3.10954404962907e-05
-2.1674767519005e-06
2.25727763910422e-06
-1.23902641938758e-05
-5.46761893902214e-06
-4.90104915018204e-06
-2.66241539503604e-05
-9.28520345709169e-06
-1.793364931307e-05
-9.70732621751912e-06
-1.6382602370945e-05
-1.04893766969032e-05
-1.83204343975364e-06
-2.07729630217044e-05
-2.28092013139767e-05
-1.93917779352634e-05
1.11115454111692e-05
-2.93697902921579e-05
9.04143683068264e-06
-1.02340623841337e-05
-1.52305336283489e-05
-6.23397735533953e-06
4.80669532065269e-06
-1.24727417411792e-05
-1.43742631026374e-05
-1.00330633948976e-05
-1.64357107454075e-05
-3.14583020598221e-05
-4.32670977405835e-06
-1.08484419853929e-05
-1.56271622077361e-05
-3.38704318740277e-05
-2.32745295002187e-05
-3.74375061811991e-05
-2.7262096600306e-05
-1.95267198330328e-05
-3.3261704844615e-05
-2.51745030824557e-05
-6.91374750991894e-06
-2.44260336306853e-05
-1.47087396589398e-05
-6.0733794034913e-06
-1.42783569993169e-06
-1.98858044483741e-05
-7.56645298488094e-06
-1.3530637144757e-05
-1.72099380834876e-05
-8.2807419685313e-06
-1.30780720913014e-05
4.22078697771783e-06
2.7065177377789e-06
-1.67518513639402e-05
5.87333332362092e-07
-1.9798362800523e-05
-7.57380664245422e-06
-3.53967873936036e-05
-2.00807552888603e-05
-2.21631041040458e-05
-1.72974040897311e-05
-3.04656914817524e-05
-1.25858523566207e-05
-1.5943003713281e-05
-1.55048297670265e-05
-1.17825292113538e-05
-1.46815242255521e-05
-3.80242158795855e-05
-2.27107460913915e-05
-8.80380576047025e-07
-1.23645880023198e-05
-1.45996479667988e-05
-2.405832189808e-06
-3.39535557301623e-05
-3.57207445604437e-05
-5.87808873461509e-06
-2.91004686694395e-06
-2.71229627622033e-05
-1.71808653739287e-05
-1.8149564065521e-05
2.61926620454344e-06
-2.52446203700685e-05
-1.44781484649608e-05
-3.2824671046778e-05
-1.38592322997254e-05
-1.61922879734523e-05
-2.95175264842131e-05
-1.72517119997284e-05
-8.97258779103564e-06
-2.50110960701654e-05
-2.17645986031485e-05
-1.32264034854158e-05
-1.90131523036732e-05
-1.82175161305667e-05
-2.40692372602963e-05
-4.97182555161074e-06
-2.97640422127576e-05
-1.84525308795656e-05
-7.16415221196722e-06
7.99381681940414e-07
-1.32355106561871e-05
-2.36583326437513e-05
-3.20435389198943e-05
-8.29611736555688e-06
-1.61515256629533e-05
-8.73189120715059e-06
-2.74592113908903e-05
-2.35485534097414e-05
-2.18874104075564e-05
-3.60186360219486e-05
-1.73206905262958e-05
-3.45629228586498e-05
-1.00371124325169e-05
-2.20048750890991e-05
-2.91233259987562e-05
-1.53192464595452e-05
-2.95078837662435e-05
-8.00858385567684e-06
2.34664135289528e-07
-2.92402552923228e-05
1.13349084363638e-06
-9.74231167343177e-06
-1.68548935626663e-05
-1.0382131535001e-05
-2.00140693817339e-05
-1.91863774494106e-05
-2.89484699001622e-05
-9.91868658543954e-06
-2.08666455422908e-05
-1.49027238109455e-05
-1.36556790436676e-05
-1.1857240801605e-05
-2.61344377480501e-05
-2.77292989212418e-05
-1.4515746801982e-05
-1.97637350660949e-05
-1.12230891115384e-05
2.50648994352673e-06
4.17147342796777e-06
4.12053607258935e-06
-5.07543505960909e-06
-8.73491742283139e-06
-7.56331142981042e-06
-1.25672289527529e-05
4.92222960161707e-07
-1.87114977304288e-05
-1.05620847805545e-05
-4.00435073026818e-06
-1.41601213170768e-05
-1.1018163131838e-05
-1.30322351259583e-05
-1.78530450863784e-05
-4.71151978649874e-05
-9.46331566455793e-06
-8.60514196012049e-06
-8.8809212704422e-06
-1.47151309194999e-05
-1.32875580285389e-05
-8.18135385388311e-06
-6.59241720609916e-06
-2.62163506591566e-06
-1.63460882415303e-05
-1.45820194515757e-05
-1.27098782549557e-05
7.9455767301549e-06
-1.36445515500582e-05
-3.29041393121748e-05
-5.58628608738509e-06
-1.35206546260925e-05
-1.38343894210594e-05
-3.28515814003069e-05
-1.89691579163666e-05
-2.69938623119893e-05
-6.26062161471925e-06
-7.20781369378845e-06
-1.78559410947688e-05
-1.68089964285229e-05
-1.97648038290421e-05
-1.61327474193706e-06
-1.25942777473706e-05
-2.49351427804309e-05
-3.09021292480382e-05
-1.53339090918067e-05
-1.70888581259964e-05
-1.72506328936103e-05
-1.44622377118212e-05
-1.57486909054823e-06
-2.37552152046208e-06
-1.87000036119659e-05
-7.47814443884012e-06
-1.59380276066649e-05
-3.28792569195253e-05
-1.94618282425608e-05
-2.0968440336183e-05
-2.79235095151151e-05
-2.19168331914452e-05
-2.35771842484481e-05
-2.86826088836916e-05
-2.5936231237608e-05
-4.0566180308688e-05
-2.31919342788095e-06
-2.54028058901635e-05
-2.16024573346263e-05
-1.34258075914259e-05
8.76453638877735e-06
-1.8705799374064e-05
-1.73802833641663e-05
-1.39517086296094e-05
-2.72759500537573e-06
-7.7684483297453e-06
-7.24079701788077e-06
-1.22974614651309e-05
-2.07964899263145e-05
-2.09499153329893e-05
-2.00829795493658e-05
-3.37557538539847e-05
-9.22463146668453e-06
-2.15787794314876e-05
-2.18792173435077e-05
-2.31967497237962e-05
-1.62028673876212e-05
-8.21433085412952e-06
-2.36553786166079e-05
-1.67628737371464e-05
-1.87487965044371e-05
-1.18084041579349e-05
-4.02213714315858e-06
-1.32148144232849e-05
-1.42198330515867e-05
-9.31288261436845e-06
-4.58313242319893e-07
-8.15826387684251e-07
-9.27170351453277e-06
7.54571257859772e-07
-1.64130480888967e-05
-3.47689340025048e-06
-7.4797304781191e-06
-7.07848190399157e-06
-2.92344154205323e-05
-2.43348533655846e-05
-2.92303385941804e-05
-3.73260224056516e-05
-2.90728954904434e-05
-1.4607676082205e-05
-3.09475318008093e-05
-1.60186976824623e-05
-1.35545811206859e-05
1.73282185911722e-06
-4.19556099771655e-05
8.43230399494016e-07
-2.21604956079637e-05
-9.34813490305406e-06
2.62777997119968e-07
-1.64459506505004e-05
-1.55921197114319e-05
-1.27067963183153e-05
-9.21804764785362e-06
-2.36916334069351e-05
-5.41317085274196e-07
-2.50922386178135e-05
-2.51158651403721e-05
-3.13247190300015e-05
-1.60008148688446e-05
-2.15771464274877e-05
-2.80394155142619e-05
-3.49469178977858e-05
-2.52297641181896e-05
3.04052387152018e-05
-1.52042916064294e-05
-2.8689163153275e-05
2.86901503779107e-06
-8.62602909330471e-06
-1.79048605187585e-05
-1.88993197289015e-05
2.00178936676036e-06
1.59377356153642e-05
-1.22772916728943e-05
-1.07094373498187e-05
-1.86983987004207e-05
-1.57091275939127e-05
-4.46157536658307e-06
-2.61141029737104e-05
-2.35228798321313e-05
-3.24611359728096e-05
-1.96682253992807e-05
-2.03715049972865e-05
-2.01426378971702e-05
6.8476812127423e-08
-1.40792696474119e-05
-3.65490691402361e-05
-2.62019973920078e-05
-2.51806930513351e-05
-1.67325598766416e-05
8.60442357090254e-06
-1.29340491788443e-05
-3.00617866880613e-05
-2.15905897040347e-05
-3.93442350370598e-05
-2.50910387445599e-05
1.3735676712159e-06
-1.56917537835639e-05
-1.71020880075295e-05
-1.36858233418792e-05
-1.06528242177508e-05
-1.87851106726325e-05
-2.6337053245949e-05
-1.90662184727405e-05
-3.25006517330583e-05
1.89501535697928e-06
2.29106232290399e-06
-7.66808501454806e-06
-2.30161080968765e-05
-1.43612635738559e-05
-1.27838855278976e-05
-1.97938662146582e-06
-2.57741835418862e-05
-2.58240148565201e-05
-1.00709963280518e-06
-7.07830427211828e-06
-2.22323432120327e-05
-3.89056876578836e-05
-2.34190834194421e-05
-2.5976302543712e-05
-8.25774322992803e-06
-2.0867261029019e-05
-9.92552498154835e-06
-7.43078521442711e-06
-1.7061770913849e-05
-6.64445589268284e-06
-1.58229500809691e-05
1.09186205150289e-05
2.44336548441542e-05
-1.74343429835978e-05
-1.1050866844613e-05
-1.25418068885335e-05
-2.65642286920503e-05
-6.52004348204119e-06
-5.74777498911582e-06
-9.00862355079302e-06
-9.62111140445703e-06
-2.19368677848207e-05
-3.29419526110587e-05
-2.35547908359361e-05
-2.31317868597518e-05
-2.16670196591213e-05
-2.32050912421186e-06
-2.80127182772438e-05
-3.11717197808871e-05
-1.50018601282532e-05
1.00136766557551e-07
-2.25880368126715e-06
-1.87105767893771e-05
-1.90121629355865e-05
-1.70740493026221e-05
-1.30755434918576e-06
-3.13120435719023e-05
-2.16746836197399e-05
-1.78065418200174e-05
-2.58798626318183e-05
-1.93538664946707e-05
-9.78640543233413e-06
-1.88226870590206e-05
-8.7395592585245e-06
6.65492772003047e-06
-4.06279761237529e-05
-1.19277309084949e-05
-5.030293332832e-06
2.31836896418699e-06
-4.2469212527771e-05
-1.93390460089081e-06
1.6573633999515e-06
-1.61984810224935e-06
-2.65819643234263e-05
6.53091761200701e-07
-1.28016277562938e-05
-2.69975723127193e-05
-1.80247672513076e-05
-3.03631258835374e-05
-7.97498339445364e-06
-2.25446726809978e-05
-2.2016521872008e-05
-2.29037363160169e-05
-6.92611842535197e-06
-1.44964439299103e-05
-1.91603479230492e-05
-2.30005208155572e-05
-8.74251736474693e-06
-7.75830324227332e-07
4.30451424204398e-06
-2.95248933769702e-05
-9.47646668779373e-06
-1.20914181987796e-05
-1.56714593791034e-05
-8.96424312828042e-06
2.97612282359694e-06
-1.31322527154573e-06
-5.75700119779573e-06
-4.52266381733303e-06
-2.01837947326979e-05
-2.37873523123631e-05
-2.9700038608477e-05
-2.91933074140127e-05
-3.27597828833433e-05
-2.95629421896357e-05
-2.46830323254796e-05
-2.9806524543209e-05
-3.56551156853615e-05
-1.37930091196359e-05
1.18221381743768e-05
1.36708623383356e-05
-4.22513541754496e-06
-1.36109914405208e-05
3.56571169256215e-06
3.16322061545739e-06
-3.01133043031788e-05
-6.44187318046921e-06
5.95053317671848e-06
-1.02334387340325e-05
-2.25333900494059e-05
-3.74955004609432e-05
-1.66456011828365e-05
-1.61324562372677e-05
-2.37788807173635e-05
-2.48447602010179e-05
2.15475328569863e-06
-2.30766816915026e-05
-1.10699804244399e-05
-4.0751617028955e-05
-3.04599527912426e-05
-2.14542858855625e-05
-7.82086986965549e-06
-2.85443670896143e-05
-2.49129212606332e-05
-4.01900790104111e-06
-1.57704147008184e-05
-5.92937272219634e-06
-1.28828882127144e-05
-1.43541501840327e-05
-1.41250663535444e-05
2.36342454177621e-06
-5.96372960610307e-06
-9.00067715877312e-06
-3.60554295850045e-05
-1.7008175825808e-05
-3.53519325577877e-05
-2.17146992449739e-05
-2.31215738432721e-05
-1.85200466360194e-05
-1.23212276772761e-05
-2.00722942323579e-05
-1.6636259001507e-05
-1.9460239013304e-05
-1.2632126217566e-05
-1.03373792422833e-05
-8.94988808462341e-06
-2.17859664518845e-05
-6.9961230556782e-06
-1.0868743679528e-06
-2.044954467455e-05
-3.12625441041225e-06
8.93796695275147e-06
-1.07771375301594e-05
-2.31933569836997e-05
-1.88024180497015e-05
-1.27390043140786e-05
-3.65940147947803e-05
-4.19728650243685e-05
-1.81361266070074e-05
-1.45793951199806e-05
-3.15225894994995e-05
-1.04832149728513e-05
-1.14893105797085e-05
-6.93821788211944e-06
1.61214705758297e-06
-1.36818771759023e-05
-2.05131838493388e-05
-9.57969846050796e-06
-6.31842797373114e-06
7.15853685886416e-06
1.07835348942224e-06
-2.11274816879764e-05
-1.51443550122263e-05
-7.04292722967261e-06
-2.75883633130812e-05
-1.87804340679923e-05
-1.42106397807057e-05
-1.59881328011646e-05
-7.99840470324116e-06
-2.77216203063426e-05
-6.18865809542983e-06
-2.48549344354325e-05
-1.50518874468704e-05
-3.24460394462303e-05
-2.01035578278746e-05
1.1413662246773e-06
-2.01534927962732e-05
-8.6799045707592e-06
-1.63599284962656e-05
-1.92847665212615e-05
-9.64606984113168e-06
-2.35912062111015e-05
9.62145670268874e-07
-8.12956849381092e-06
-3.17865267958686e-05
2.66462518277015e-06
-4.31118926278549e-05
-8.7429066585639e-06
-1.08583520004845e-05
-2.96010070415314e-05
-2.85026126350484e-05
-1.51797132492372e-05
-2.83688299363556e-05
-3.70656377626128e-05
-3.51574193895557e-05
6.22762728656342e-07
-4.527340775626e-06
-1.80074885950377e-05
-1.17623890891635e-05
1.41536293153611e-05
-1.16903052619817e-05
-6.88288014042413e-06
-1.83241431204089e-05
-2.09438975581044e-05
-1.02890447129231e-05
-1.12546011864323e-05
-1.47150482026474e-05
-3.32885206354785e-05
-1.57138431863871e-05
-1.3814953360997e-05
-1.92544469812313e-05
-2.51224306953191e-05
-2.65102073879515e-05
-2.37614474090185e-05
8.92134045828737e-07
-7.91878551229683e-06
-1.14661552033591e-05
-2.59638854730654e-06
-1.35493653206613e-05
-1.99273128080131e-05
-7.46500158692131e-06
-5.98610700647581e-07
-2.08578661168461e-05
-4.19408497679002e-06
-1.82869186285287e-05
2.29261632082074e-06
-3.91831523874867e-06
-2.77119651781611e-05
-5.00313915376533e-05
-3.19129946769099e-05
-1.42882709981516e-05
-2.13495106691039e-05
-2.52294314162036e-05
-3.26263813735392e-05
-5.65431586374399e-06
-7.73470470546611e-06
1.47003731935925e-06
-2.30969926022226e-05
-1.42551117190315e-05
-1.96973382189418e-05
-1.90025702064348e-05
-9.95770029883336e-06
-6.41612533137275e-06
-4.57345186718945e-06
-1.88302259446667e-05
-1.14297427214752e-05
1.3217038874734e-05
-3.0747290015447e-05
-5.10719855080037e-05
-2.63344509786286e-05
-2.51017043080906e-05
-3.36281522826227e-05
-9.21082507741615e-06
-1.32405424340443e-05
-1.39336781988147e-05
-1.89605637313308e-05
-7.75518528915965e-06
2.34053184238566e-06
4.92213730839199e-06
-1.09965268138002e-06
9.72658393352026e-06
1.31012095921567e-05
-3.41698821580244e-06
-6.26893072610942e-06
-7.53707933704979e-06
-1.3487157107896e-05
-8.03705838668139e-06
-2.56968403956684e-05
4.92167530445366e-06
-2.00598423573053e-05
-2.6735737187023e-05
-3.58023290891083e-05
-3.40198256611265e-05
-1.2156502895842e-05
-1.61326400472405e-05
-3.42270973096756e-05
-9.43491890854226e-06
-2.12792793007804e-05
-6.93359107290292e-06
-1.67174725922985e-05
-7.11639189094963e-06
-3.80412588761512e-06
-1.36542927220474e-05
-1.4211798355834e-05
-5.53345066441463e-06
-9.3284696449738e-06
-2.04748041973161e-05
-1.73317267883991e-05
-5.01344409665008e-06
-1.24956366733628e-05
-2.97301439575462e-05
-1.56340937927362e-05
-2.102057953988e-05
-1.91158070133065e-05
-2.68850587790663e-05
-1.60681185035577e-05
-4.33042178054918e-05
-3.93957808094698e-05
-2.63711591449164e-05
1.08350882609931e-05
-8.29504939767423e-06
-2.97646183712298e-05
-1.79237679115451e-05
-1.44459581248182e-05
-8.74209433652961e-06
-7.12521689689552e-06
-1.26899506722454e-05
-2.43885181900063e-05
-1.65336128342789e-05
-1.18674888827911e-05
-2.1699760788375e-05
-1.56175007426405e-05
-1.97641121403589e-05
-2.60913015225161e-05
-1.74863583987903e-05
-6.92867521976147e-06
-2.39971056940796e-05
-2.20856728856038e-05
-2.55412663843804e-05
-2.16536052186251e-05
-1.92680091561936e-05
-1.23615812635882e-05
-1.71022292413256e-05
-1.28068232287929e-05
-2.79582916246446e-05
-1.87020057550673e-05
-4.9933506441329e-06
-2.58706064122831e-05
-4.38797152419333e-06
-1.07378298595251e-05
-2.44631127709672e-05
-3.44234175325825e-05
-2.7244988508176e-05
-1.80043304055707e-05
-4.00366631491665e-05
-2.33546383335951e-05
-1.09729553631933e-05
-3.46887921788273e-05
-1.50637360508835e-05
-6.47565579832621e-06
-2.95919210272503e-06
-7.48495920409506e-06
-4.39891328057907e-06
-3.98952626452043e-07
-1.32854167293317e-05
-1.2909275332002e-05
-2.07229602142485e-05
-1.95883268548287e-05
-1.70219954195758e-05
-1.92338728159538e-05
-4.68570916915293e-05
-4.02113921793116e-05
-2.57157249404558e-05
-2.76207819927139e-05
-3.75128873471926e-05
-1.27555069529937e-05
-1.74402702010757e-05
-2.82208417996616e-05
-2.30646914252858e-05
7.0046606739981e-06
-2.64376824109877e-05
-6.16668068208097e-06
-5.74982452504583e-06
-5.52989839272008e-06
-7.07245045507086e-06
-1.47203223647798e-05
-1.49751536768522e-05
-6.14496644785589e-06
-1.89172690645537e-05
-2.43531854569039e-05
-3.00186987560362e-05
-2.91373580804433e-05
-2.41496171610152e-05
-1.76183649797661e-05
-2.52213715784134e-05
-3.60893925371861e-05
-2.84312121018538e-05
-3.21007817939035e-05
-3.62950521877138e-05
-3.62405642952472e-05
-2.03242059386678e-05
-2.23613890863756e-05
-4.1781935360174e-06
6.37459712093449e-06
7.51483746556932e-06
4.721250501686e-06
-5.4791994642382e-06
-6.10505761407638e-06
-1.00041489876548e-05
-1.489430044585e-05
-2.24901478736925e-05
-5.99811715683547e-06
-1.6675393132534e-05
-2.02581632800766e-05
-2.45111774266936e-05
-6.42827309278311e-06
-1.85981890116578e-05
-2.61296340618147e-05
-1.33549161812692e-05
-2.53656640794225e-05
-2.54499353795508e-05
-8.96738106727815e-06
-1.40742744130208e-05
8.1981932886448e-06
-2.130852250301e-05
-6.95370415981487e-06
-9.10347365161892e-06
2.41062710664055e-06
1.00027491205969e-05
-1.10162307842242e-05
-3.9943328460912e-06
-6.87952484053175e-06
-3.68189438838408e-05
-3.05631743228649e-05
-2.38141907609013e-05
-3.10821845210386e-05
-1.96815980508629e-05
-2.21606420831211e-05
-6.54572990950602e-06
-3.63947233330503e-05
-1.29855377298844e-05
-2.61336681911778e-05
-1.82278827412494e-05
-1.51067079893745e-05
-1.17287650670806e-05
-1.28949919407473e-05
-1.79555172530856e-05
1.03620589536346e-05
-7.65340724418542e-06
-1.23746154186889e-05
-2.07657282043395e-05
5.73249734656322e-06
-2.15205817118041e-05
2.30077652732821e-06
-1.14545556349981e-05
-1.70474414871168e-05
-3.38186848706277e-05
-1.10798241801349e-05
-1.24620279605748e-05
-2.17916761586126e-05
-1.26716617617732e-05
-5.25274265962893e-07
-2.89169134957428e-05
-2.14879288630101e-05
-1.34286424481442e-05
-2.55827976003894e-05
-9.94474839030544e-06
-5.05006799574451e-06
-7.84971429740646e-06
-1.19866302180151e-05
-1.09599985989574e-05
-7.79833671180064e-06
-1.28282732287339e-05
-5.05539611529833e-06
-3.02092454517449e-05
-3.02271924208065e-05
-2.24951373012358e-05
-4.1771884873832e-05
-1.68728726173254e-05
-1.63386623118903e-05
-1.52864288526037e-05
-2.31276995172026e-05
-2.13574256166118e-05
-2.64627274776692e-05
1.17275382844726e-06
-5.37197047043231e-06
-1.24790684287062e-05
-2.13619529341857e-05
1.43044056581627e-06
-1.23366065958864e-05
8.69759060433692e-06
-1.40256452762249e-05
-8.13493211309874e-07
-8.96373841939795e-06
-1.891122871104e-05
-2.80741141612958e-05
-2.28722482857789e-05
-2.48838308289078e-05
-2.41806344018203e-05
9.175900801537e-07
-9.05310569592984e-06
-1.54744979762544e-05
-3.32845568114997e-05
-2.80715012741125e-05
-1.47622652745186e-05
-1.64446075926464e-05
-2.24896057470694e-05
-9.26718474028576e-06
-1.18958573673345e-05
-2.83250768512787e-05
-1.13703073873723e-05
1.4228746374106e-05
5.91167202066489e-06
-2.2258085146561e-05
-9.32428654575316e-06
-1.90238498258803e-05
-2.29438852303979e-05
-9.10336511491001e-06
-3.94749299995718e-05
-4.2596951452069e-06
-1.63136060513464e-06
-2.93916529287062e-05
-2.19428960560854e-05
-2.09718151244393e-05
-3.43132481331683e-05
-3.04203729093145e-05
-2.47204728827811e-05
-1.33804310618881e-05
-3.19658865566926e-05
-1.49806090242862e-05
-1.34292713251942e-05
-3.53836100876967e-06
-1.40536259619178e-05
-2.76096379636875e-05
-1.59817788845449e-05
-8.60994057929456e-06
-1.12195524434073e-05
-2.23626047414354e-05
-3.71071427938939e-05
-2.44751121724351e-05
-3.08283792586594e-05
-2.77681292551129e-05
-2.42189587811323e-05
-7.84719788111263e-06
5.55309253049881e-06
-1.27933022106714e-05
-1.99825077757799e-05
-6.12445187573455e-06
-2.09805768442838e-05
-7.88951924047489e-06
8.37712827658448e-06
6.82608513756456e-06
3.41272384760165e-06
1.08717841143837e-05
-1.2875007207981e-05
-1.07965373277242e-05
-6.70892886106006e-06
1.66152928738481e-07
-2.944712832658e-05
-2.71018718751508e-05
-2.4949293456864e-05
-2.83606536335168e-05
-2.93692274133776e-05
-6.79230774961188e-05
-3.43454904659847e-05
-2.9343676852268e-05
-5.9905563170322e-06
-2.6503802811711e-05
5.00214315468151e-06
2.93615229829516e-06
1.04285468123974e-05
9.44753833781036e-06
2.39867619353101e-06
1.45717232013685e-05
2.10897833483077e-06
-6.76623775053906e-06
-8.06045563894708e-06
1.55208014880686e-06
-6.57485398136538e-06
-1.31876720314981e-05
-2.41407727291198e-05
-5.01145206714847e-05
-3.02738438535035e-05
-3.43617857697018e-05
-4.41980832775891e-05
-5.33500617473961e-06
1.74753846637067e-06
-4.71958123954493e-06
-2.16628287342785e-05
-2.01318951158115e-05
4.45019589958976e-06
-6.46645552948764e-06
-5.06447196541055e-06
3.49514428870774e-06
-9.58225462856896e-06
-1.04614609270131e-05
-9.62329085173212e-06
3.34288739683834e-06
8.83348937404503e-06
-8.68989807540986e-06
-1.97562925705239e-05
-3.71991512170171e-05
-3.42708812085691e-05
-3.88738361753645e-05
-4.2142357252974e-05
-4.52658495990156e-05
-3.71789631872402e-05
-3.71473197334562e-05
-8.74507224646028e-06
-1.07199902182436e-05
-1.35808536516655e-05
7.87728800735006e-06
6.26870298532789e-06
1.4425689159436e-05
2.49684550169834e-06
-1.18663222771223e-05
5.87141126381152e-06
-2.00594693405437e-05
-2.53534510107423e-05
-1.45645838122944e-05
-2.12505128949949e-05
-3.02398890466574e-05
-2.61019344121153e-05
-3.43000082144891e-05
-1.87839082156041e-05
-1.8556572482586e-05
-2.46798590757275e-05
-3.2562783388587e-05
-2.4290612450827e-05
-1.15546123191331e-05
-2.43772833093355e-05
5.03393775190076e-06
3.64829282989956e-06
1.0603963041303e-05
-1.18668305744557e-05
-3.82404141532256e-07
-1.09281567210437e-05
-7.27756316077165e-06
1.10759432229651e-06
-2.18581208247466e-05
-3.47109421769653e-06
9.93800745650639e-06
-9.82685567352717e-06
-1.69740625871902e-05
-3.60657384805994e-05
-2.85962990565262e-05
-2.81191279802928e-05
-3.0090718853634e-05
-4.01576078900851e-05
-2.38338254214291e-05
-1.02015721453163e-05
-8.54349679427056e-06
-3.29708920418928e-05
8.91849622983128e-06
7.18537059931687e-06
6.7223800742426e-06
9.63743195800542e-06
-8.13416200130367e-07
2.13223764142347e-06
-1.04378206690906e-05
-1.09200874132942e-05
-1.14119893748753e-07
-1.03847035037018e-05
-1.63455772208714e-05
-1.37893636937388e-05
-3.56344930723999e-05
-4.21643779327247e-05
-2.35994986643082e-05
-1.59451470508309e-05
-6.91824341240679e-06
-3.07125190645867e-05
-1.7460258156247e-05
-1.96533939495406e-05
-1.81616275842303e-05
-1.89525050809399e-06
-1.51507938449995e-05
-4.44685860026142e-06
-6.93913148590883e-06
-5.54785284574734e-06
-1.19634228216046e-05
-1.61795449176872e-05
-2.35458214367777e-05
-3.19195831974218e-05
-2.36482779555697e-05
-8.27412278869095e-06
-2.75524363742674e-05
-2.20324345781574e-05
-3.70576843775652e-05
-4.34088266072215e-05
-1.99074067332781e-05
-1.72182652915438e-05
-1.94664496400796e-05
-1.3469928510603e-05
-2.53552414530954e-05
-2.6715071277739e-06
-1.80618939557994e-05
-2.28291205799774e-05
-1.8900858861751e-05
7.33296818916187e-06
3.11774089773338e-06
-1.2641083835944e-05
-2.41535877270614e-07
-5.41734825720838e-06
-4.7952803904224e-06
-1.34344931577929e-05
-3.83564153075554e-05
3.82971466621892e-07
-1.61828817830742e-05
-3.7771307226619e-05
-3.67149397917444e-05
-9.1283928637976e-06
-1.4940472400837e-05
-1.15909384941887e-05
-3.27206929931777e-05
-1.30122325568625e-05
-7.15923205443018e-06
9.28563171029071e-07
4.05849902428112e-06
-1.17930742828923e-05
4.30527575052206e-06
1.01370513499219e-06
-1.53745075920855e-05
-1.06923610369607e-05
1.05858636814247e-07
3.87344834583983e-06
-3.46474551156771e-05
-1.6511781151729e-05
-1.71479014645416e-05
-3.98695603905469e-05
-2.63682776413752e-05
-2.602871622041e-05
-3.54042931478145e-05
-2.50254916798399e-05
-1.85170896361946e-05
-1.76297744221853e-05
-4.37138243306431e-06
-1.00713842997264e-06
-2.35451019308001e-05
-8.76129341151806e-06
-2.99707148860608e-05
-1.39783849640825e-05
1.05781536249041e-05
3.10999372260971e-06
-8.37585738433049e-06
1.51316864462623e-05
-1.86226279243515e-05
-1.66192171496033e-05
-1.1622601496605e-05
-3.56239028451554e-05
-8.25785663235658e-06
-1.3842268470158e-05
-3.07853658859327e-05
-3.20647531582463e-05
-2.102875551339e-05
-3.35355905658161e-05
-5.10694651384324e-06
-7.92551719123944e-06
2.53628662705502e-06
-5.1811978579462e-06
-2.71319550319511e-05
-1.74232319916533e-05
8.30927819863191e-06
4.28542228740843e-06
1.86712367051003e-06
-2.1457885640944e-05
-9.82456853756401e-06
-2.07666193631065e-05
-2.82853160618216e-05
-1.78159784735972e-05
-2.94774641777271e-05
-1.25789622832508e-05
-1.48237135880632e-05
-7.09979897280013e-06
-2.22234510171782e-05
-1.86921779622542e-05
-2.77843420204831e-05
-2.4495531531967e-05
-1.4702728203272e-05
-2.82171808962972e-05
1.108586794994e-06
-1.75581706547577e-05
-3.15724500673469e-06
2.42643583909543e-06
5.27636878463689e-06
-1.49390670156512e-05
-1.38348073082135e-05
-1.45036054280111e-05
-3.52718325825216e-05
-1.83023567232198e-05
-1.6469031685775e-05
-1.93013411518085e-05
-9.25809119266261e-06
-1.0190645829353e-05
-3.94187196005721e-05
-2.14330765018782e-05
-1.15909444382028e-05
7.39878189017416e-07
-1.80108263143011e-05
-2.35740802095003e-05
-3.06117354146387e-05
2.48955123323026e-06
-1.58612224392815e-05
-2.29718006768216e-05
8.38126001299329e-06
2.24061814822263e-05
-2.99582380703995e-06
-9.99534900387596e-06
-2.15676182337748e-05
-9.20807033780672e-07
-2.36140014013689e-05
-2.62207689162888e-05
-1.31758771212797e-05
-1.20810801910202e-05
3.56847674160445e-06
-2.63040794825587e-05
-2.19432131947769e-05
-3.03976881681328e-05
-1.10481236398486e-05
-2.50697849358819e-05
-3.48266887721391e-06
-1.64173940330803e-05
-3.99348219138001e-06
4.6283642906056e-06
-1.73551723530388e-05
-2.08916242711403e-05
-1.85036178833153e-05
-1.77024170941486e-05
-2.11585059712237e-05
-4.86629412511241e-06
-2.76644531485217e-05
2.7471233255394e-06
-9.84226386038346e-06
-1.64993302171627e-05
-1.86121406273863e-05
-8.9423903163644e-06
-1.47528125245142e-05
-3.89302426856653e-05
-1.46391838227421e-05
-5.42146467786197e-06
-2.75130624948143e-05
-1.91761957312596e-05
-2.41869269442232e-05
-1.91002163348674e-06
-2.09039827357347e-05
-2.84400343515277e-05
-7.5133661879632e-06
-3.10865265084532e-06
-2.85178514337987e-06
-2.47203545426761e-06
-7.35488506368659e-06
-1.26786104419841e-05
-7.16718516740795e-06
-1.90425783526178e-05
-2.97887196319754e-05
7.18093055619158e-08
-4.20104241250544e-05
-3.05960072815207e-05
-3.24364836709362e-05
-1.60663383694134e-05
-1.61161763677614e-05
-3.95469905597106e-05
-2.67146405467091e-05
-3.11164792822083e-05
1.41746164057983e-06
-1.64278451101117e-05
-2.33571763656088e-05
-1.41104401018146e-05
-1.58051522987544e-05
1.15719939724407e-05
-3.84228807106733e-06
-2.12483206581547e-05
-3.73145244233883e-06
1.93449179962743e-05
-1.50218939914585e-05
-2.86392385118954e-05
4.13502320048305e-07
-2.39680015975361e-05
-2.53675403324709e-05
-3.99981768483747e-05
-1.84141010320101e-05
-2.86243331863608e-06
-2.34817341160367e-05
-1.9340359823348e-05
-2.39603046851012e-05
-1.22758704861624e-05
1.25314447824989e-05
-2.22007855621787e-05
5.01468135136379e-06
1.00083114357952e-05
-1.91509259902088e-05
-2.44814540295208e-05
-1.34579290966851e-05
2.2742828924938e-06
-5.53677068997331e-06
-2.58871072180173e-05
-1.25901324420766e-05
-9.22446249328651e-06
9.19912627450544e-06
-2.08870901530744e-05
-2.16863092567654e-05
-2.37265065552071e-05
-8.10928820308772e-06
-1.97931764560397e-05
-2.05219740752403e-05
-1.35699831344251e-05
-1.04532083581113e-07
-1.1031056938511e-05
-3.08688448273903e-05
1.44230446026398e-08
-4.22228951644156e-06
8.25889707167654e-06
-3.49261115246786e-05
-1.43665004347015e-05
-1.11503775869216e-05
-7.10563063478557e-06
-1.61430014722653e-05
-3.42118212321986e-05
-2.4809860011445e-05
8.60787892240812e-06
-3.90849272902589e-05
-3.12148337255905e-05
-2.8034751713752e-05
-1.26179390600678e-05
-1.44254325662338e-06
-1.82773089762898e-05
-2.74430765436039e-05
-1.65686347928584e-05
-1.81777758360584e-05
-8.94811317456254e-06
-2.15440395898978e-05
-7.5796727294324e-06
-1.97599777884158e-06
-3.60096722918149e-05
-3.46808173535111e-05
-1.83594951260234e-05
-1.16864981683969e-05
-2.61895413707705e-05
-4.01349174576299e-05
-9.85337542282669e-06
-1.7254306848982e-05
-3.05013187234875e-05
-2.15324368457037e-05
-2.14795449702959e-05
-7.98675464580433e-06
-4.16962349868884e-06
-3.48841875821667e-05
-2.36890921068271e-05
-2.46080520749672e-05
-1.83640999380282e-05
-8.66020117679411e-06
-3.93594902819925e-05
-1.35607080141173e-05
-1.861226091827e-05
-1.93736102116285e-05
-4.15708716723855e-05
-1.03822387339402e-05
-4.39879291902645e-06
-4.22268955166623e-06
-2.91499958864847e-05
-2.4548051217108e-05
-4.22187282393814e-06
-1.45275587358677e-05
-2.76456287754433e-05
-2.2666485080709e-05
-4.52772059297874e-06
-9.76211654975643e-06
-3.669029575857e-05
-4.93635136970893e-05
-9.15682616878967e-06
-1.36657750785948e-05
-9.76472537487194e-06
-2.44717128908746e-05
2.63389708684339e-06
-3.04654675788959e-06
-3.39380023754083e-05
-1.81974837380426e-05
-6.81122095098573e-06
-9.56180340390508e-06
-3.17278588457397e-05
-3.56999450531104e-05
-3.65889370531375e-05
-1.77009100122764e-05
-1.36817630192761e-05
-2.36437857372078e-05
1.65225802558413e-05
-2.67209002629184e-06
-2.46174035315173e-05
-1.73582150901922e-05
-2.68935939034196e-05
-5.46696623576605e-06
-9.22822373094071e-06
-5.32686590811657e-06
-2.25265693718426e-05
-1.7400562789221e-05
-2.22039304800584e-05
-2.68641545057488e-05
-3.97236682964492e-05
-3.50264427093756e-05
-3.55129164625115e-06
-1.36741182176298e-05
-1.64896166070013e-05
-4.65419336988646e-05
-1.81694938794739e-05
-3.38744898576963e-05
-1.7080906395638e-05
-7.99172096699436e-06
-3.64616331693474e-06
-2.53242058289491e-05
-2.99605507020178e-05
-1.60802918528101e-05
-3.65803117985766e-06
-1.28512611877556e-05
-3.1588406293863e-05
-3.06305827637296e-05
-1.10733736503631e-05
-8.94333169810023e-06
-3.98363745050794e-05
-2.81761057242873e-05
-1.28290283962794e-05
-1.7966294517043e-05
-2.01121424399055e-05
-1.96306979531314e-05
-4.45227674167765e-06
2.69341240954634e-06
-2.78553254349529e-05
-8.66897887723259e-06
-1.562647654475e-05
-7.72966500396797e-06
-1.4427768003242e-05
-1.41604357757901e-05
1.21870058396882e-05
-3.35274311878297e-05
-1.71626884868927e-06
-2.22046286709592e-05
-3.54596544030229e-05
-3.82368687350269e-05
-2.54529536191477e-05
-2.25262625992929e-05
-2.08002079486382e-05
-1.02153834427714e-05
-1.17636726582422e-05
-2.87500877606961e-05
-1.92500056903407e-05
-1.39397897195015e-05
-1.03242881188611e-05
-2.29523952283526e-05
-1.53428119234277e-05
-1.85199333347999e-05
-6.91589020244001e-06
-3.24476406683627e-06
-8.21898594657876e-06
-1.11613232317078e-05
-1.85761875357758e-06
-1.55563585114678e-05
-2.04654077655088e-05
-1.09468264399375e-05
-1.72048051434114e-05
-3.01400026238175e-05
-3.36859040003421e-05
-4.15928727050693e-05
-1.12160297766037e-05
-1.16050226109136e-05
-3.71526931728639e-05
-3.18438089218139e-05
3.74636925399641e-06
3.93142064276158e-06
-7.33828608914188e-06
-8.38170459226164e-06
-6.19654271573534e-06
1.0818352080086e-05
1.52767675397459e-05
-1.54529763061413e-05
-8.15131983246137e-06
1.04601258288679e-05
-8.81875546070108e-06
-2.93900361542886e-05
-1.94171467281451e-05
2.22788057281212e-06
3.15997708326055e-06
-2.72567624339704e-05
-1.58692718386084e-05
-2.55419514274563e-05
-1.56411188059519e-05
-4.01977966196555e-05
-1.74467707370478e-05
-2.59208175451546e-05
-1.51713032735488e-05
-2.5048630480699e-05
-1.31018197205719e-05
-1.11591243689606e-05
-2.14082425601612e-06
-1.87444167748193e-05
-2.26563808641844e-05
-5.30759581938044e-06
4.16100809442006e-06
-1.35510373461224e-05
-1.5588915015083e-05
-3.27528544283015e-06
7.63501332692977e-06
-9.38599538943887e-06
-1.0297426262153e-05
-3.15392145140705e-05
-1.39167886428001e-05
-1.86806767997239e-05
-6.78802584617251e-06
-1.21969839127202e-05
-2.34106584330381e-05
-4.42754506194853e-06
-1.58166364399336e-05
-2.33048780820494e-05
-1.82036542429262e-05
2.41724367313459e-06
-1.1852697441432e-05
-2.30273765532932e-05
-2.32653011342176e-05
1.34533664005482e-05
-9.49309483362883e-07
-2.93798286384539e-05
-1.15592135872449e-05
-1.82684718055384e-05
-2.3629105871702e-05
-1.01423833977279e-05
1.85682905186604e-06
-2.4423849065674e-05
-1.4102540383276e-05
-1.99970057515925e-05
-1.64983152698074e-05
-1.96641521617267e-05
-6.00243603556658e-06
-1.44837461889894e-05
-8.4834469020915e-06
-8.37646432993279e-06
-7.05887717243683e-06
-3.53752950089146e-06
-1.37197249648236e-05
-1.29380967630894e-05
5.63377675078403e-06
-5.8484667766908e-06
-5.60444813279636e-06
8.64977889771267e-06
-1.82992623028083e-05
-2.98138689862681e-05
-2.96798733677767e-05
-5.30636431839067e-07
-7.0947897847344e-06
-3.00312434953753e-05
-2.50655765297824e-05
-1.79150373550154e-05
-6.56891459505039e-06
-3.10143930135016e-05
-2.5629686695461e-05
-7.68179312918451e-06
-1.80894004281026e-05
-4.50526265705845e-05
-4.6627163798553e-06
-9.10724265470453e-06
-1.28071881542281e-05
-2.28994609804303e-05
-3.11114641321707e-05
5.1887317050779e-06
-2.00510424071601e-05
-2.2521822360962e-05
-7.4455504276234e-06
-1.16771855096076e-05
-3.46304177548182e-05
-2.38572927998799e-05
-1.88420970088692e-05
-3.08106679681677e-06
-2.43399136954769e-05
-2.47913001958151e-05
-2.95196473912841e-05
-2.72990383124175e-05
-3.99958665319593e-05
-9.26461104117833e-06
-2.04791889895708e-05
-8.27257951812234e-06
-1.25579617352842e-05
-1.98803234509583e-05
-3.06666036400976e-05
-2.44738684779525e-05
-9.74675970263296e-06
-2.5311330153838e-05
-3.0093198238985e-05
7.50429869472048e-08
-9.68534628732931e-06
-1.54273199523165e-05
-2.38493933296015e-05
-2.25166128310874e-05
1.36866074701167e-06
-2.64923839478342e-05
-9.33940895063329e-06
-9.64315201669497e-06
-1.40633504057609e-05
-8.50810347701653e-06
-2.69694822297915e-05
-2.95384129439322e-05
-1.9465905505438e-05
-1.76755740465536e-05
-8.46075495605143e-06
-3.069040670797e-06
-1.44847649355213e-05
-1.51247875002904e-05
-2.53360797145462e-05
-2.35130985828605e-05
-2.53184967975763e-05
-3.52812900003109e-05
-3.13998370626317e-06
-2.19753724739169e-06
-2.29903843465769e-05
-1.50101586431319e-05
-2.33484309606347e-05
4.61029078811915e-06
-1.94049364650577e-05
-1.70428512381926e-05
3.67682179199296e-06
-3.41809453690365e-05
-7.85572825899894e-06
8.21758926084535e-08
-4.2612784096438e-06
-1.81137859019576e-05
-6.05236624327152e-06
-1.45175505449176e-05
-2.36328785963757e-05
-2.25885124974371e-05
-4.23264246121706e-06
-1.37880791414273e-06
-9.3708322749233e-06
-1.19722858981048e-06
1.28092360120521e-06
-4.55217907565629e-06
-7.94838722742968e-07
-3.20534588995874e-05
-9.15196870353963e-06
1.68119360012721e-05
-2.43232715702391e-05
-5.33158694250506e-06
-2.1315201591953e-05
-1.64729428090924e-05
-2.00546294133252e-05
-2.25334357301364e-05
-8.76294607982896e-06
-4.51710804709282e-05
-2.81669612710565e-05
-1.10784392459239e-05
-2.81512843442087e-05
-1.07547086414643e-05
-1.16196142709891e-05
-2.60113820384365e-05
-9.69218195741504e-06
-7.10406064769224e-06
-2.8894933242717e-05
-1.43331443397869e-05
-1.73111330172743e-05
2.76683539953657e-07
-1.6767338831958e-06
-6.03097562907892e-06
-1.94886128647e-07
-2.03595231660818e-05
-2.27439403302827e-05
-2.99418881254632e-05
-1.67416765021058e-05
-3.32010276299293e-05
-2.3996318133869e-05
-2.1317854899238e-05
-2.58187431597884e-05
-3.4357894609151e-05
-1.2890003936153e-05
-1.22089391113451e-05
-2.56654788108949e-05
-7.1898621984609e-06
-1.34808093459635e-06
-8.33208464617091e-06
3.7240981557459e-07
-1.62972254859555e-05
-1.72714308132402e-05
-2.49943347406752e-05
-1.75765874918608e-05
-3.32335310222106e-05
-1.63767578331464e-05
-8.54300990023014e-06
-2.77692174383123e-05
-3.20333518704295e-05
-1.58093303281058e-05
-1.54852311652984e-05
-3.23919438659501e-05
-1.13666640807565e-05
-1.35775642184766e-05
-1.69744025957429e-05
-1.49587779335417e-05
-2.5101644495586e-05
-1.87843456756708e-05
-3.04152555952735e-07
-1.3299125450818e-05
-1.11972487667084e-06
-1.62985804358536e-05
2.84403661900294e-06
-3.84608625517238e-06
-8.66392783432001e-06
-2.05237920731029e-05
-9.71057985054451e-06
-7.51846607313845e-06
-1.90876743604627e-05
-2.65739619884732e-05
-1.52865451954909e-05
-3.28240949519098e-05
-2.72293492413083e-05
-2.61968882700828e-05
-2.97456388134559e-05
-3.36963561077957e-05
-7.27029561832252e-06
-3.48941084335556e-05
2.86837291844698e-06
-1.54605679162117e-07
-8.08306304408686e-07
6.72556851549223e-06
-6.83408934383442e-06
1.65870168174564e-06
-2.24443564397553e-05
3.24576563685176e-07
-1.98543376019368e-06
-4.85613688426576e-06
-7.01542672958781e-06
-3.21989226744037e-05
-1.53782509140194e-05
-3.04667168229829e-05
-8.30910657439736e-06
-2.45189381160501e-05
-2.44185355134841e-05
-2.28962438811417e-05
-2.45540517552184e-05
-1.82662470753706e-05
-3.46880113638496e-05
-2.75805508743456e-05
-1.28068567711944e-05
5.28242898380667e-06
-4.0871216720992e-05
8.93784082918911e-06
5.56511325203349e-06
2.68630913769441e-05
-1.7015647683025e-05
-1.63303496284154e-05
1.73440975026065e-06
-2.48238930427408e-05
-1.70341692867807e-05
-4.84329721670518e-06
-3.78656164861933e-05
-1.13368247552184e-05
-1.99647590372288e-05
-2.11908975478695e-05
-1.27309816653523e-05
-1.52581649827185e-05
-1.09432557822289e-05
-3.66452207893259e-05
-3.45184273171388e-05
-1.68661355645066e-05
-1.32590297428194e-05
-2.34243689714252e-07
2.25356191861663e-06
-2.86356048703187e-05
-1.07838919115127e-05
3.68991280202673e-06
-1.96290385904852e-05
3.72999322677573e-06
-9.56276330967436e-06
-4.00846250151188e-06
-1.39728860523545e-05
-2.53288179961539e-05
-1.78232752864371e-05
-4.25608798583337e-05
-2.79773515891912e-05
-4.09135048617801e-05
-3.94677060026485e-05
-2.76097002158963e-05
-2.60981854946503e-05
-2.27357211739749e-05
-2.91852082179331e-05
-2.83999269552798e-06
-7.1833938777174e-06
-1.95779784382073e-05
-2.72784832066314e-05
-1.70657551357302e-05
-1.78418246228052e-05
-6.23236363891503e-06
-1.0966743211419e-05
-1.10817340135458e-05
-8.7639845813144e-06
-1.29732239974857e-05
-1.37648111029816e-05
-3.68453225539095e-05
-1.46067649941542e-05
-1.66279788662139e-05
-3.16199814519715e-05
-1.09715595526096e-05
-1.60402599801079e-05
7.63183357199661e-06
5.9074923936391e-07
-1.54743107638163e-05
-1.32061976621325e-05
5.37352971901424e-08
-1.58839261109762e-05
4.13076687798874e-06
-9.93658563834215e-06
-7.81395539718017e-06
-9.4888357835074e-06
-3.23057726003198e-05
-2.2017125939451e-05
-5.4802270810859e-06
-2.90400320316927e-05
3.05648813563216e-06
-2.22139882216219e-05
-1.84846948879586e-05
-3.35675817645325e-06
-2.06564418715929e-05
-4.12226286242318e-05
-2.7453331239539e-05
-3.95177746134272e-05
-2.66188405508566e-05
-2.81335821089709e-05
-1.2268750398555e-05
-7.03588091878218e-06
-2.27715618067969e-06
-5.50873328103216e-06
-2.31201435432671e-05
-3.96726411390642e-05
-2.49014738225207e-06
5.58696486150613e-06
-2.05415079514772e-06
-2.50739149182113e-05
-1.72680964563325e-05
-9.73263597813627e-06
-2.28703646374019e-05
-2.75238361335663e-05
-2.07354766607737e-05
-2.47578021629437e-05
-9.13436172587907e-06
-3.20341330725592e-05
-1.99876957139126e-05
-3.3693806023184e-05
-1.35519952037958e-05
-1.60344023767254e-05
-2.3963028981886e-05
-1.79617979185341e-06
-2.02098392295932e-06
-5.51960968055188e-06
-1.06617159957845e-06
-8.66033442778595e-06
-1.18558994838048e-05
-1.27142550308149e-05
-1.23474654338911e-05
-1.19076458716388e-05
-3.2246153584805e-06
-1.90682332392303e-05
-1.45993825155301e-05
-1.49885671478241e-06
-4.79087409559289e-05
-3.38611036639667e-05
-1.35351475082489e-05
-5.34719520910202e-06
-1.02545177216631e-05
-3.17845125955385e-05
-1.56620771205917e-05
-1.93488862512086e-05
-1.81556318468205e-05
-1.52897716781461e-05
-1.13713077003503e-05
-9.82778279782466e-06
-2.98551707866834e-05
-1.87216998214529e-05
4.06492607259372e-06
-2.49909975524172e-05
-1.48603930224844e-05
-1.71664721590068e-05
-1.68614078663641e-05
-2.3885572015682e-05
-1.78061806015942e-05
-9.87541492339257e-06
-2.97140791150877e-06
-1.37178665220062e-05
-2.93177164973511e-05
-7.28139274183649e-06
-1.92860290875506e-05
1.12576714394173e-05
-1.1913928111719e-05
-6.81758985735195e-06
-2.16403061158881e-05
-1.99403157246425e-06
-4.33130121455268e-06
-1.59113753259012e-06
6.77782324730848e-07
-1.53645218495015e-05
-6.43630621952691e-06
-2.40288873217714e-05
-2.72142387804385e-05
-2.36551350851804e-05
-3.76564745990153e-05
-6.50619297739798e-07
-2.56828644388325e-05
-5.67191525347353e-05
-2.07084031563881e-05
-1.71980595652364e-05
-1.47830814209473e-05
-5.78254666793267e-06
-1.53744896266526e-05
-2.25602285566262e-06
-1.26243369583532e-06
-1.84997028297258e-05
-3.41831136804216e-06
-2.01380723381422e-05
6.19903378447896e-06
-2.13318000023095e-05
-6.54417314912709e-07
-1.55692673367632e-05
-4.07818275526115e-06
-1.70841281657806e-05
-2.316449718768e-05
-2.06153591471808e-05
-1.38244021698141e-05
-2.13183393802585e-05
-2.48251525187217e-05
-1.00353566423178e-05
-6.26573063833551e-06
-3.83508413723753e-06
-7.71085630847309e-06
-1.08666415056453e-05
-6.72400449247882e-06
-6.01292625015662e-06
2.21722894213866e-06
-6.82964776198777e-06
-1.26991613280432e-05
1.42810609567874e-05
-2.2199862500306e-05
-1.44670698150218e-05
-1.46194034436545e-05
-2.47919959600709e-06
-2.63127646642388e-05
-2.78782529842497e-05
-1.5990459788753e-05
-2.39461906577741e-05
-1.08167745565756e-05
-9.61049261554828e-06
-1.89012882471619e-05
-7.60349922137051e-06
-8.8978001319561e-06
-2.93065651155618e-06
-2.55506687719922e-05
-1.20751244037412e-05
-4.86755797860955e-07
-1.49949720792505e-06
-2.23715444802962e-05
2.00416885474039e-06
6.18977483695159e-06
-3.0246608798902e-05
-1.29793218914152e-05
-8.42770454278553e-06
-2.24868575744035e-05
-3.87655659773047e-05
-2.53609420093461e-05
-1.3429926849052e-05
-3.1180719162809e-05
-3.29080232384403e-05
-4.65716949295958e-05
-2.26292022757897e-05
-7.2543156748802e-06
-2.20892777428031e-05
-2.97690186007726e-05
-2.49016351352866e-05
-1.89647393030624e-05
-1.58057869660066e-05
-3.08799835759278e-05
-1.22093735243728e-05
5.61068501209905e-06
-5.13194636001564e-06
-2.59929468809946e-05
-1.66620536097178e-05
3.01280661467772e-06
-2.8836151664229e-05
-5.14677331952943e-06
-1.55541519021132e-05
-3.36356421043991e-05
-2.70713396053474e-05
-4.37626220348259e-05
-1.4137554905655e-05
-1.53948014093247e-05
-2.46327714830529e-05
-2.09578873019218e-05
-2.1179771269803e-05
-7.90298190155674e-07
-1.95614182756984e-05
-1.0024274644717e-05
-2.35274500218182e-05
6.48949756586001e-07
-2.38300311327037e-05
-9.27736286866289e-06
-1.0864905456413e-05
-7.8522294625107e-06
-1.50541331950912e-05
-1.79799483564186e-05
-3.25210641996826e-05
-4.94374303118925e-06
1.07417354570507e-05
2.68589980136698e-06
-1.16303915180743e-05
-1.73708317339741e-05
-1.74823041387225e-05
-2.66397731339255e-05
-3.63400583082414e-05
-1.13338329938738e-05
-3.49953267230077e-05
-2.78441393529531e-05
-1.65880236813904e-05
-2.05437547519387e-05
1.20232766649512e-05
-4.98555504589725e-06
-1.35222363932456e-05
-6.83435950606528e-06
-1.79794821587654e-05
-4.15120429458838e-06
1.06933482984121e-05
-7.62426132599069e-06
-8.02556637741003e-06
-6.71623635845227e-06
-2.67907256295021e-05
-1.86840598081167e-05
-1.33966110788012e-05
-4.0221629395314e-06
-2.30551192037724e-05
-2.1298322619116e-05
-1.77145948407754e-05
-2.66889620636217e-05
-2.11692499963992e-05
-2.47696479629495e-05
-3.44332800731987e-05
8.33883580217915e-06
-1.04709182127959e-05
-1.64071564284255e-05
-1.62188706209157e-05
-8.85891703742578e-06
-1.21200499352335e-05
-1.1534532126361e-05
-2.75020976564913e-06
-9.27757971044514e-06
1.55785028071126e-05
-4.27788986500946e-06
-2.68297090194852e-05
-3.39443986150481e-05
-2.48790179952218e-06
-2.02922854877269e-05
-4.73165099125717e-05
-4.55648630400851e-05
-1.3221105930698e-05
-1.37645881951327e-05
-2.4362518585172e-05
-2.7632575503547e-05
-3.35436377249591e-05
-1.61194235572628e-05
-1.91235366504585e-05
-1.63588120141342e-05
-1.36517102748248e-05
-2.15613110852936e-05
-1.30662938110898e-05
-1.95806726180399e-05
-1.3477614335554e-05
5.61878496746026e-08
-4.00114512866722e-06
-2.18825921850645e-05
-3.28313353397506e-05
-1.88688283653627e-05
-7.06566022483029e-06
-8.70119935501246e-06
-2.24412613596448e-05
-3.4094327769973e-05
-2.3740679222332e-05
-2.27935379907175e-05
-2.95880505150407e-05
-2.86333139188975e-05
-1.45154259059483e-05
-1.28370694542816e-05
-1.53370200799441e-05
-1.60194440678679e-05
-1.45144044580391e-05
-5.35018346359254e-06
-1.28362026101264e-05
-2.21242298932745e-06
-1.46001642224328e-05
-1.1170225987326e-05
-1.71060115957397e-06
