# Supplementary material for: Research on computational propagation and identification of mine microseismic signals based on deep learning
Source: PLoS One. 2025 Oct 22;20(10):e0334641. doi: 10.1371/journal.pone.0334641 (PMC12543183; doi:10.1371/journal.pone.0334641)
Supplement: S9 Data — (ZIP) [file pone.0334641.s009.zip › 000101100000492.xlsx_0.txt_24.txt.txt]

-2.46528933971538e-05
-1.27879497584435e-05
-4.2516622130933e-06
-6.58921595440947e-06
-9.41922353687429e-06
1.43973206589632e-06
-1.33962481693407e-06
-4.02891199900556e-06
-1.31310023963503e-05
-3.38762163479854e-06
-2.11049398272557e-05
-3.95882102998248e-06
-2.4954522910416e-05
5.42569762072716e-06
-8.31833330520485e-07
-3.39313851415012e-05
-2.80506672207321e-05
-8.49840837314286e-06
-2.25983563057274e-05
-2.43725155713892e-05
-2.43309711781366e-05
-1.41300911732369e-05
-7.36199002963866e-06
-1.71400536000018e-05
-1.76004972383987e-05
-3.38003797466211e-05
-1.55458573206241e-05
2.0822243319083e-06
-4.04543385823766e-05
-1.43300485116316e-05
1.40381465511691e-06
-2.12925019497358e-05
-2.92284177838139e-05
-1.5341019558571e-05
-3.36330633557945e-05
-4.57872104700385e-08
-1.902250696095e-05
-2.54919234011543e-06
-2.34652655534626e-05
-4.65021741096831e-06
-2.86683217233436e-05
-1.6491597002282e-05
-9.46234514213886e-06
-1.8149001869712e-05
3.92715310498681e-06
-3.06257857752442e-05
-2.23161605675059e-05
-1.88576928234291e-05
-8.23902697322117e-06
-1.58460597239812e-05
-3.53598537575336e-05
-8.05264370416914e-07
6.44698210066409e-06
-2.09471881817466e-05
-2.63238718707173e-05
-1.76750688984212e-05
-1.96776309980997e-05
-1.70606161223972e-05
-2.83928451095358e-05
-2.23685581794607e-05
-7.63687473504912e-06
-1.45003555532828e-07
-2.51421076014815e-05
-1.46258738427727e-05
-5.48900005879568e-06
-9.15763333659184e-06
-1.92836769645503e-06
-7.15072781256263e-06
-1.69707363379565e-05
-1.99002099300661e-06
-7.77686492323465e-06
-3.88575461702762e-05
-3.03673801967866e-05
-5.90905953205738e-06
-1.85129565229985e-05
-3.4802539202365e-05
-3.0471437555197e-05
-2.55404734513606e-05
-1.08074947008411e-05
-2.90423784427254e-05
-3.5006495407488e-05
-2.10527394616216e-05
-1.7975117534632e-05
-1.4917746971606e-05
-2.45869943055054e-05
-5.92537845614216e-06
1.69251117301672e-05
-7.6212195213944e-06
-1.80159144757686e-05
-1.30273219070611e-05
-1.26819666586416e-05
6.0760441646755e-06
-4.05844025144201e-05
-1.43517829460937e-05
-1.03915724257662e-05
-7.07652295317046e-06
-1.14954239495987e-05
-1.92412704205299e-05
-1.47354696351897e-05
-9.81058422094232e-06
-2.11554829039117e-05
-1.99896670152082e-05
7.71880690906229e-06
8.58696552092096e-06
-8.633043449653e-06
-2.32717839327979e-05
-2.53227995342982e-05
-2.26704374975981e-05
-2.27565775354315e-05
-3.82219793587474e-05
-1.57848320571026e-05
-2.56669342139336e-05
-1.12981128182907e-05
-2.99462261863496e-05
-2.57791078749471e-05
-1.43415928379839e-05
-2.28926898587377e-05
-5.00931670137034e-05
-3.5378037030913e-05
-7.77681757303884e-06
-7.95085040619512e-07
-2.72728348874262e-05
-1.29265196888081e-05
-2.71846913115951e-05
-1.63395751069066e-05
-1.25167472284362e-05
-1.69623080383413e-05
-7.85454774670705e-06
-4.1326499303924e-06
-1.85353703335309e-05
-2.65455436897712e-05
2.56825192458188e-06
-2.36331761233818e-05
-3.17194462514708e-05
-2.10263680012281e-05
-5.13484938692207e-05
-2.28946728840968e-05
-1.30369220392767e-05
-3.27354579181649e-05
-2.24748264443933e-05
-1.29618840729377e-05
-1.76784031900837e-05
-1.92630142926518e-05
-9.04167510535959e-06
-1.04096248535664e-05
-4.72421286978692e-06
-1.38268159176289e-06
-1.24319368405733e-05
-6.11661358326085e-06
-5.04813285275074e-06
-2.23877765891062e-05
-2.562263079036e-05
-2.67411424304513e-05
-8.76330152336962e-06
-1.63169360328707e-05
-4.13218135624092e-05
-2.68734557057255e-05
-1.27835082753572e-05
-3.26995978524871e-05
-1.65778891534957e-05
-2.19483237317033e-05
-2.1333859449692e-05
-1.51517355196809e-05
-4.69547554084649e-05
-7.28480702255941e-06
-1.15939578145555e-05
-5.64046262986939e-06
-1.28161957780323e-05
-1.89171265845924e-05
-1.87854793176464e-06
-8.55624356369968e-07
-2.57982178197977e-05
-2.45695980298958e-06
-1.36782157506747e-05
-1.85639845276092e-05
-2.51130214355979e-05
-2.69046937065326e-05
-3.03890846651365e-05
-2.28432531020182e-05
-1.0811579367153e-05
-1.69796044031613e-05
-1.11532213701418e-05
-4.27700379053792e-06
-2.73483847575926e-05
-2.12573980417567e-05
-2.83653290314817e-05
-5.49927912943811e-06
1.18913042485632e-05
-2.28609702547753e-05
2.66031655260032e-06
-1.46516698668188e-06
4.1086642402453e-06
-4.66608185357516e-06
-3.27076898314662e-06
-6.11099699969227e-07
-7.43725646167773e-06
-1.94159854249247e-05
3.52870250032583e-06
-1.05414102013172e-05
-1.34162760864951e-05
-1.8719878817342e-05
-3.20659557064636e-05
-2.17253282643366e-05
-2.99540696970844e-05
-8.87263613197125e-06
-1.71976723895314e-06
-1.18695132948831e-06
-8.77545168277369e-06
-1.36545476383431e-05
-5.51007421168227e-06
-2.63822380673935e-05
-5.39068929994637e-06
-2.38676133672318e-07
-3.49601684872663e-06
-4.10972851400995e-06
-1.09734891052195e-05
-1.42038827182235e-05
-1.36446961960541e-05
-1.96492561206786e-05
-1.91919429286117e-05
-4.12137417764403e-05
-3.19866877296258e-05
-2.96768263210778e-05
-2.00158326386556e-05
-2.31263896912002e-05
-1.38142006578065e-05
-1.51534520670902e-05
-2.14498914929167e-05
-3.76953322765797e-06
1.98240191155456e-06
-1.83836876709521e-05
-1.18011009189968e-05
-7.31345999892232e-06
2.38711731499996e-07
-1.10419226347844e-05
-8.6823575951662e-06
-1.9177604644212e-05
-1.68046489583305e-05
-1.630688349268e-05
-1.3840155388491e-05
-2.72196236620914e-05
-2.47780963266997e-05
-2.84501158927831e-05
-3.28552466515191e-05
-1.14554007829397e-05
-1.63822140573013e-05
-5.58760507382156e-06
-1.27197615589314e-05
-2.96575226097244e-05
-1.45653611229918e-05
-3.33159752078997e-05
-1.54953323383509e-05
-1.29970479706899e-05
-9.01392380874692e-06
-6.88005260527264e-06
-1.19902028069507e-05
-2.97294066907853e-05
-8.10966604108125e-06
5.04395381336227e-06
-2.12859858889893e-05
-2.05851785143839e-05
-3.57276631266334e-05
-2.19847124407688e-05
-3.97385803453921e-05
-1.81616985449548e-05
-2.78203703628254e-05
-1.76784105964316e-05
-1.32685112607288e-05
-2.75175727985196e-05
1.1451507843368e-05
-1.35857395277423e-05
-5.03885844502978e-06
-1.79325027442516e-05
-5.22291696432129e-06
-2.6146775478769e-06
-9.46885216305899e-06
-3.78467281468093e-05
-2.76369942927456e-05
2.66761258242305e-06
-1.57817246531415e-05
-9.53476106098822e-06
-1.83635699961026e-06
-1.33633907617428e-05
-2.67946155342941e-05
-2.09443377683815e-05
-2.82662790841965e-05
-2.71862992875923e-05
-1.40302468365931e-05
-2.25705006025826e-05
-1.82116104565247e-05
-1.45346102599498e-05
-5.307853954946e-07
-9.6840379740288e-06
1.12837685379033e-06
-7.9139649063432e-06
-6.0195426980152e-07
-1.02131582287065e-05
-1.2457892759634e-05
-2.34961618938273e-05
-1.26777864875624e-05
-9.35547792101332e-06
-2.60263695341719e-05
-1.93300131647538e-06
-2.13021086054238e-05
-1.69940081740119e-05
-1.28376103699708e-05
-2.42133577953963e-05
-2.34817186169005e-05
-1.47888923306574e-05
-8.56855271941256e-06
-2.16700695999649e-05
-2.36730791906085e-05
-2.72321282622095e-05
-2.822841200289e-07
-1.23769230666264e-05
-2.80375394681937e-05
-9.08010655999124e-06
7.1827674920283e-06
-3.20023012690989e-05
-1.15178175422485e-05
-3.37302525036857e-05
-1.3130584519715e-05
-1.70137799772356e-06
-2.6858436359849e-05
-3.34512704549942e-05
-3.34686409277748e-05
-2.06688561563632e-05
-2.02810789026939e-05
-3.55133457124823e-05
-2.00397139697735e-05
-1.88946697416674e-05
-2.20584430002624e-05
-8.58300673146031e-06
-2.85534555941962e-05
-1.78648712036184e-05
-2.35086075130962e-05
-2.39444580222409e-05
-1.37316548481113e-05
-2.45293310342122e-05
-2.38979565515166e-06
-1.36434701579756e-07
-1.31785336062892e-06
-1.68112612694063e-05
-1.99121489982333e-05
-8.67850181727659e-06
-2.61323159512759e-05
-2.86165319588348e-05
-7.08245411379752e-06
-4.38911380834937e-06
-2.46255323178374e-05
-1.29415151380634e-05
-8.95556554683941e-06
-1.69137423781737e-05
-2.02267864911067e-05
-2.83205538615584e-05
2.76166942470839e-08
-2.77490138243563e-05
-2.29125931169388e-05
-1.02042655973759e-05
-2.88697844466592e-05
-1.70097226809246e-06
1.10762122549204e-05
2.45723298361462e-06
-2.44601272956227e-05
-2.13182182387501e-05
-2.9611651537641e-05
-3.11771345835569e-05
-1.31787245479806e-05
-3.00524550598693e-06
9.45566367733208e-07
-6.40946030802338e-06
-2.51231740360637e-05
-8.06380425874094e-06
-2.13275309039449e-05
-3.35394677802951e-05
-2.45130563784078e-05
-3.98387084771995e-05
-1.63902141925143e-05
-3.93074682579733e-05
-1.6970816680605e-05
-8.18882457142935e-06
-1.51472528786824e-05
-7.12010369430195e-06
-1.21635489409919e-05
-8.36376619622748e-06
-2.07015366498062e-05
-1.21819214702867e-05
-7.47127299548893e-06
-1.37855720744565e-05
-1.74769205856522e-05
-9.29102466922261e-06
-2.04226758406603e-05
-2.93596084980802e-05
-6.67143181265039e-06
-1.20130510805223e-05
-6.42921851426347e-06
-2.02730920785287e-05
-3.1394123437697e-05
-1.02615554559997e-05
-1.10561622940447e-05
-1.64464482886303e-05
-1.34615561177893e-05
-1.70009494432109e-05
-2.68404094268848e-05
-5.7407812293026e-06
7.68825875460335e-07
-6.49436460634884e-06
-1.44176759968849e-05
-1.43240380312846e-05
-1.0055176640684e-05
-1.42742849338654e-05
-3.1726647878198e-05
-1.49870421641481e-05
-3.18962701941225e-05
-1.78453382986833e-05
-3.2507888264271e-05
-2.41318375945762e-05
-3.35387950487614e-05
-1.78573222041819e-05
-3.38599581031536e-05
-1.67680502529514e-05
-3.68177713999892e-05
-2.16134424963026e-05
-5.84999693893084e-06
-1.78254397889988e-05
-7.29666521933148e-06
-1.74071977062502e-05
-1.05919303595905e-05
-9.21298516064972e-06
1.26441202422548e-05
-5.41532791087845e-06
-1.2494988836739e-05
-1.41716040510827e-05
-6.61929512769545e-06
2.32600456678931e-06
-6.55004685178162e-06
-6.62718778120622e-06
-2.32286977319448e-06
-8.77226067540928e-06
-1.97992198668503e-05
-1.24778720670048e-05
-2.66591159616525e-05
-2.61163504936099e-05
-1.77372478840273e-05
-5.49552579110464e-05
-2.48331820247878e-05
-2.7694305653782e-06
-2.07640554822889e-05
-1.63332402008186e-05
-1.07884117040865e-05
6.60042662338545e-06
-1.74334702153881e-05
-2.76308787844777e-05
-3.50360326116731e-06
-1.07531696014443e-05
-2.12787668780587e-05
-1.22808349671027e-05
-2.86026289639284e-05
-1.47308782736525e-05
-1.49022849293452e-05
-2.54526592157376e-05
-2.85402434415737e-05
-1.99083526599154e-05
-9.10447424495731e-06
-9.13661431419131e-06
-3.64420811051292e-06
-2.3614204224431e-05
-2.93700982731006e-05
-1.30073720443839e-05
-1.8766811503951e-05
-3.41509318083142e-05
-1.47182040199805e-05
-6.09711727384958e-08
-8.42737286186267e-06
-3.13677958165406e-05
-2.62109760994088e-05
-2.43330459831714e-05
-1.13214809543327e-05
-2.34641588274771e-05
-1.62065854539689e-05
-1.92003019969887e-05
-2.82440435386754e-05
-1.67315986187357e-05
-2.01355382247042e-05
-4.75048400669707e-06
-2.16462296232857e-05
-3.02093423659372e-05
-1.43609157576923e-05
-2.02835581983133e-05
-2.17779167117219e-06
-4.35107165095899e-06
-1.44074140434391e-05
-1.98609343138815e-05
6.74797757981218e-07
-1.26194295193226e-05
-3.62384888098824e-05
-2.66268553308768e-05
-1.81487787584193e-05
-1.04067148416355e-05
-2.33746684375391e-05
-1.76663850697617e-05
-1.65569149503554e-05
-9.04101390237259e-06
-2.81308131791552e-05
-3.15055639932538e-05
6.05791008774667e-06
-1.22617807936824e-05
-2.56285430303019e-05
-3.83807375145401e-05
-7.32589810415869e-07
2.35089450970883e-06
-1.95388341126842e-05
-1.88152114333602e-05
-2.42739915702761e-05
-6.74407398305296e-06
-2.5054893227616e-05
-2.95823749251417e-05
-1.61262430054135e-05
-3.53460933443902e-05
-2.79999666346884e-06
-1.64665776259596e-05
-2.94251032956364e-05
-1.98589661749414e-05
-1.43019228602941e-06
-3.19745266762536e-05
3.70616287125675e-06
-2.96124846582692e-05
-2.8245038123446e-05
-3.49034586788945e-05
-2.99291685510508e-07
-7.04536328040292e-06
9.98492949571081e-06
-8.15138074803221e-06
5.15999415648863e-07
8.18870682189334e-07
-1.11260757539241e-05
-1.18672370097702e-05
-1.90290761160476e-05
-5.02033882034963e-05
-2.70741899944119e-06
-2.27911621455517e-05
-3.38120967991214e-05
-3.16430563689735e-05
-1.78213249331715e-05
-1.76725370926697e-05
-2.98431267197995e-05
-3.20477322141169e-05
-4.69933074009498e-06
-2.49176333188231e-05
-4.20499118005015e-05
-1.02086579035071e-05
9.70233649862327e-07
-3.93987743542049e-06
1.86380021781342e-06
-9.32642949315828e-06
-6.16707345605794e-06
-1.96244397891889e-05
-1.61625932181624e-05
2.20735965741755e-06
-1.62608532019974e-05
-2.71841377007649e-05
-1.07500656312404e-05
-9.75538379387555e-06
-2.21328138392275e-05
-2.39286485094278e-06
-3.53156879147957e-05
-3.60572002091826e-05
-2.60389136841608e-05
-2.17556450560496e-05
7.90429950398115e-06
-4.47238652149873e-06
-3.42493861998031e-05
-1.19242342279788e-05
-2.57184331584443e-05
-1.42788245434462e-05
-3.8354417845379e-05
-1.94016966787286e-05
-3.49714251004242e-06
-5.00217848335297e-06
-4.59257860322075e-05
-8.4761368620307e-06
-4.50724799592239e-06
-2.50444418386921e-05
-2.63836175952641e-05
-1.60666683786954e-05
-1.74838552669413e-05
-8.44029257140887e-06
-1.8614540016845e-05
-1.82085813851863e-05
1.27806813228634e-05
-7.81262168932583e-06
-2.23444389456966e-05
-2.69819647730027e-05
-8.37296788159457e-06
5.53471935239549e-06
-1.90775182734499e-05
-9.92527341595414e-06
-4.86622611978255e-06
-1.97229134258286e-05
-2.05756788637188e-05
-3.23684379868672e-05
-1.74001851664094e-05
-2.73199001540537e-05
-4.35130146067223e-05
-2.42367605152864e-05
-4.73830059920447e-06
-5.24980426963024e-06
-1.10584516474302e-05
-1.96194030490001e-05
-8.78485099229567e-06
-9.05003893301699e-06
-9.0257589658169e-06
-1.52497154792185e-05
-2.39256701370093e-05
2.22307758588527e-06
-1.4979825246944e-05
-8.72138780436945e-06
-2.47487059777926e-05
-1.66468319251615e-05
-1.5990583484253e-05
-3.51855269685337e-05
-1.90661690767868e-05
-1.95989882160804e-05
-1.33865156071034e-05
-1.30268847717145e-05
-1.50135146264891e-05
-6.77274958066105e-06
-3.1196920162141e-05
-1.80908043053601e-05
-1.9217331567347e-05
-1.44199304012577e-05
-1.47324683691008e-05
7.51542971387709e-06
-1.25447677618855e-05
-3.42371455537481e-05
-1.45814525768994e-05
-4.6233314003038e-06
3.92928553418908e-06
-9.93280199912345e-06
6.66649944790562e-06
-1.53889400753343e-05
-2.62676137065789e-05
-4.17232254483401e-05
-2.24465069218135e-05
-4.85378073569886e-06
-7.09123073858714e-06
-4.29513048509514e-05
-1.41155723666487e-05
-2.61681742666755e-05
-8.29963624281396e-06
-2.53419295244696e-05
-2.416244143572e-05
-9.5010797915977e-06
-6.05889266583451e-06
-1.56058051601361e-05
-2.18665423634316e-05
-1.54575241197996e-05
2.44139299830892e-05
8.34264339007769e-06
-2.50975530773178e-05
-2.76737622514938e-05
-8.08005179935796e-06
-4.0435236898389e-05
-2.1118048969289e-05
-2.1740616146339e-05
-2.95844539227236e-05
-3.19989849760474e-05
-2.53449747623673e-05
-7.95159939294928e-06
-1.6295619821521e-05
-1.50755959627798e-05
-2.03635847007047e-05
-1.42223082872111e-05
-1.16998576091264e-06
-1.63984807960142e-05
-2.20820807301449e-05
-1.75406179194544e-05
-2.87527368526812e-06
-5.53113363623711e-06
5.5593003196945e-06
-1.41285352523374e-05
5.23270164617087e-06
-1.04905495801251e-05
-1.55358178113648e-05
-3.34017573807677e-05
-3.80382199281017e-05
-1.34527919821678e-05
-1.93123574799462e-05
-2.79532412017074e-05
-1.48846523195658e-05
-6.71846143527469e-06
-1.54917681000015e-05
-2.0775883589123e-05
-1.18512690009533e-05
-1.54057933732598e-05
-1.37230188790793e-05
-2.02640464734033e-05
-9.39016763823388e-06
-7.22432725835689e-06
-5.13393004247691e-06
-6.33013088013634e-06
-1.72251606830308e-05
1.71224948566198e-06
-7.05943054704833e-06
-1.48374241973055e-05
-2.36537103897934e-05
-3.20218927866505e-05
-6.15119034697773e-06
-2.40659595228948e-05
-3.52024827900618e-05
-1.8583796377697e-05
-3.45896760011468e-05
-3.05694080169189e-05
-4.02972873750939e-05
-3.17288531114023e-05
-1.57592272074075e-05
-2.65547226262236e-05
1.76266325111772e-06
-1.52212414092652e-05
-7.43911211955272e-06
-1.75293300402161e-05
-2.08175288042651e-05
-1.25727692698353e-05
-3.76589910665319e-06
1.03686825530209e-06
-2.45106414694789e-05
-3.49041399984474e-05
-2.02583842543091e-05
-1.77633434762723e-05
-3.19693422464167e-05
-4.09749841145244e-05
-1.64839078027014e-05
-1.32437881205546e-05
-2.131049836779e-05
-6.14382739108193e-06
-1.50741719999289e-05
-4.5762358968274e-06
-2.25752859915733e-05
-4.00819427937112e-06
-1.84982240494638e-05
-2.96221405948652e-06
-2.31820867289507e-05
-1.6238970030477e-05
-1.80693032950569e-05
-1.87437087986491e-05
4.57950555676509e-06
-2.49679054301853e-05
-1.63556051843179e-05
-3.34232833343814e-05
-2.96102794384037e-05
-6.3109399492502e-05
-3.65604851950422e-05
-1.88464854972213e-05
-5.58594202896066e-06
-3.51423914643894e-05
-8.21068692418287e-06
-1.4767942494194e-05
-9.08292411335691e-06
-9.99995213655161e-06
-1.58704753276291e-05
5.46694000602984e-06
1.33174679724447e-05
7.19399622900704e-06
-3.05163655503715e-05
-2.19036704706907e-05
7.64300985457339e-06
-1.0240308780543e-05
-3.38586147987981e-05
-1.21597110480523e-05
-1.71908384540985e-05
-5.79741643579508e-06
-2.50991050352288e-05
-1.84412128432147e-05
-1.91535014286036e-05
-1.16073920205736e-05
-1.79074879608446e-05
-2.26865784820591e-05
-2.00191071982229e-05
-1.32781122957557e-05
2.06251683125973e-05
-7.84880283077913e-06
-7.76248278488489e-06
-8.55889566901262e-06
-2.21649495735853e-05
-2.01399533707622e-05
-1.26777663572384e-05
-1.03500145383005e-05
-1.63433891811848e-05
-2.57858156904281e-05
-3.79614219234553e-05
-3.03499390292863e-05
-2.81969244186333e-05
-1.49957418977333e-05
-3.3664460552152e-05
-2.78966045955929e-05
-1.66380520447593e-05
-3.52205711376836e-05
-2.27105706150493e-06
-1.29990606044671e-05
-1.3017933680805e-05
-2.24916372927324e-05
-1.25133186625171e-05
-2.86061020000632e-06
-6.4331909992929e-06
-5.38664799252558e-06
-2.87013842080341e-05
-1.52656378807912e-05
-3.12621076022685e-05
-1.67035991654921e-05
-1.5761400217525e-05
-1.59915979215908e-06
-2.98818273500068e-05
-2.88567560114567e-05
-2.68988998144002e-05
-1.98854636816688e-05
-1.58661471450836e-05
-2.51489150455721e-05
-2.12721168319847e-05
-2.18751871245709e-05
-6.47442725967238e-06
9.89952280394204e-06
-2.72364758881177e-05
-4.4590969907523e-06
-2.75031469973334e-06
4.06711612822648e-06
-3.21912534042754e-05
-2.79106364232464e-05
-2.11033744890717e-05
-2.44828976040182e-05
-2.1829808226835e-05
-1.60667402573282e-05
-1.30080701881272e-05
-3.09686656270573e-05
-2.81681626760651e-05
-2.46167673439652e-05
-1.87362357247302e-05
-2.93797085886884e-05
-1.11246852194086e-05
-1.03040768310045e-05
-2.59628801308166e-05
-8.42108036641647e-06
-8.78013898613055e-06
-5.67267123682783e-06
-5.11950771492436e-06
-2.14377169170746e-05
-3.24176358696684e-05
-2.41122039923099e-07
-1.55631169482348e-06
-1.97170642574873e-05
-2.52353886550882e-06
-3.26013909150111e-05
-2.67822889692689e-05
3.39456730253645e-06
-1.15964319639274e-05
-3.27605305568716e-05
-1.84630626816851e-05
-3.66996339279051e-05
-3.82931346207379e-05
-1.26675313982995e-05
-1.51532685808154e-05
4.93436986951506e-06
8.89106041393221e-07
-2.66175732904926e-05
-1.58547011944566e-05
-9.05545043500663e-06
6.35131153843669e-06
-1.53666133897961e-05
-1.72476230977923e-05
-1.81116867603228e-05
-8.28514337316881e-06
-2.90193139390156e-05
-2.65300253745025e-05
-1.34189497722274e-05
-3.64516401034005e-05
-4.44853922404201e-05
-2.63914356094542e-05
-1.60737919852683e-05
-3.98845708210396e-05
-4.11398531991068e-05
-3.78442917549512e-05
-2.42312117977402e-05
-2.45214085880533e-05
-2.58973191853688e-05
-9.50102225191785e-06
-3.36080796228342e-06
4.51736198301143e-07
-1.87849274425473e-05
-8.36230630274529e-06
-6.02299571919526e-06
-1.03290362517392e-05
-2.53232832940996e-05
-1.18867731252056e-05
-1.97457720588631e-05
-2.81184851048918e-05
-3.12400258569344e-05
-3.22410325997395e-05
-3.39481618782654e-05
-1.99932340104158e-05
-1.56832662048625e-05
-9.28218079143084e-06
-5.85071856017064e-06
-1.70503701707493e-05
-1.00038010451736e-05
-1.27610619776918e-06
-7.2700518540964e-06
-1.24386282427432e-05
-1.90615788333516e-05
-2.43611997008845e-05
1.21566594875213e-05
1.53768433144867e-06
-6.55732141742344e-06
-9.95578748414135e-06
-3.49433546979669e-05
-1.47787364892555e-05
-2.54040900395345e-05
-3.52111422585034e-05
-4.24492982932775e-06
-2.54056061834617e-05
-3.6172162316721e-05
-1.12462748862435e-05
-1.2433286261852e-05
-1.05570576627697e-05
-1.08422998349369e-05
1.1577732351985e-06
-5.30821621797901e-06
9.96660469502881e-06
-2.17887473577505e-06
-5.76642283837195e-06
1.06743907797164e-05
9.85289366432211e-07
-1.17250467303606e-05
5.6526291536465e-06
8.21669176531476e-07
-2.91889517982749e-05
-3.24282499048216e-06
-2.23911714740596e-05
-2.5745140521773e-05
-1.98306816621447e-05
-3.89349835411618e-05
-3.60714657223001e-05
-7.86812279464628e-06
-2.07611085035649e-05
-1.55365201800108e-05
-2.03994093911487e-05
-2.32367172976055e-05
-1.38678543126641e-05
1.21429220236926e-05
-1.53056005201339e-05
-4.72057203972223e-06
6.27691469171042e-06
-1.48946784035209e-06
-1.46621221597072e-05
-1.65200522507268e-05
-1.05024184192591e-05
-6.81221578817009e-06
-4.46376037024692e-05
-3.48131435175786e-05
-1.6730079447491e-05
-2.94459574806534e-05
-3.40808991234103e-05
-2.45803278043913e-05
-4.74792607915801e-05
-1.73771719479404e-05
-5.10127733438524e-06
-2.37136766336463e-05
-2.536658650648e-05
-8.45255684773819e-06
1.98782475869003e-06
-1.60021540215876e-05
-1.80964972689896e-05
-1.2534672663826e-05
-9.89763579691334e-06
-1.53083777600653e-05
-4.14497133479971e-06
-3.23309887896344e-06
-1.41090385074468e-05
-7.75946112779136e-06
-4.01369491116171e-05
-1.1206028038052e-05
-1.80557934939278e-05
-2.32484127139762e-05
-1.38865105769126e-05
-3.46502857997204e-05
-7.52251565446717e-06
-2.90776804197043e-05
-1.80982195235941e-05
-2.1787819886529e-05
1.59581216403148e-06
5.48030142505175e-06
-2.90945361160787e-05
-4.98656243973835e-06
-4.81451322000024e-06
-2.0702796403986e-05
-1.57801632322366e-05
-2.88291537042194e-05
-1.5665424112767e-05
-3.13979247335345e-05
1.00543790672207e-06
-2.20656434734449e-05
-1.23664781811371e-05
-1.09781071327621e-05
-2.60450992787187e-06
-3.32869382314251e-05
-2.65778248945054e-05
-2.76350407443052e-05
-2.56877471737473e-05
7.96333029782928e-06
5.04590154237062e-06
-7.12447885894502e-06
-2.91451434881269e-06
-7.28942311414911e-06
-3.13721466629394e-06
-3.55146271262569e-06
2.71280908869516e-06
-2.2513231529432e-05
-2.56075649360056e-05
-2.19736305402553e-05
-2.88203902618779e-05
-2.54055768509069e-05
-9.69865123931787e-06
-3.08069761163077e-05
-2.42259534309115e-05
-2.33946177375332e-05
6.42879305585713e-06
-5.85928760470224e-06
-9.97351121865596e-06
-3.29041331087032e-05
-1.59306520465344e-05
-9.31574643330347e-06
-1.09719442219351e-05
6.8234592357229e-06
-4.49421196627217e-06
-9.7369867542157e-06
-1.64307662361661e-05
-3.15142399452189e-05
-1.9170534641858e-05
-7.1273875333986e-06
-4.07305095659262e-05
-1.30227424122156e-05
-2.64618588020131e-05
-8.35792929530686e-06
-4.76511093434619e-05
-8.99826681831216e-06
-1.78977148643488e-05
-9.20647363714627e-06
-1.48109726113722e-05
-2.67633835769499e-05
-2.20799324836062e-05
-1.35786814104255e-05
-2.28042640883552e-05
-7.42768976108472e-06
-1.45932825237769e-05
-4.93158414644481e-06
-1.18927467547428e-05
-2.7049124383625e-05
-1.78282454717936e-05
-2.8170539375125e-05
-3.16180176893769e-05
-2.56212601942279e-05
-3.43845772696058e-05
-1.02632673096191e-05
-1.18993048501808e-05
-4.28533022122877e-05
-4.05705602768607e-05
-1.38403567468502e-05
-5.12361170151888e-06
-2.85972528875503e-05
-1.13343769043253e-06
-6.01820497912845e-06
-8.30929165581297e-06
-2.39847085262542e-05
-1.30663180419597e-05
4.95576931456516e-06
4.59231463228066e-06
-7.02305494229329e-06
-1.07347207424811e-05
9.68139371763281e-06
-8.52995852670416e-06
6.04782052920926e-06
-1.92762343109002e-05
-2.53782951007322e-05
-9.97526016682005e-06
-3.44752498942338e-05
-4.43489575689564e-06
-2.79846325662056e-05
-2.17007576773261e-05
-1.17254845883942e-05
-1.08618046028507e-05
-1.06808615742542e-05
5.24111405612608e-06
-2.35801918296673e-05
-1.76418992293743e-06
-2.25278941669467e-05
8.40784772294711e-06
7.26846397561915e-06
-7.54174553945653e-06
-1.57185165830522e-05
-8.48502500684163e-06
-2.27038254310584e-05
-4.91116238175056e-06
-8.99175905888261e-06
-2.66056069774203e-05
-1.81063137403618e-05
-3.66912755793167e-05
-3.46525309652474e-05
-1.05014890641134e-05
-1.04380784900458e-05
-8.80023720199126e-06
-2.2583532076446e-05
-2.05152708676652e-05
-1.59636426899175e-05
-1.23972029406442e-05
-1.7552149086002e-05
-3.47864106305764e-05
6.34361787900232e-07
-1.47819624289759e-05
-1.17434218041108e-05
-2.09483430386172e-05
-2.10633511113514e-05
-2.05992665362743e-05
-3.04967275161184e-05
-4.59529516766171e-05
-7.98450789388798e-06
-1.64056691025558e-05
-5.10154327209734e-07
-9.83365075253554e-06
-2.67310685712739e-05
-2.8518413450939e-05
-1.34400044633463e-05
-2.17164386341102e-05
-2.14745722944998e-06
-1.69830366306137e-05
-9.66860503929094e-06
-2.5278468991848e-05
-6.85140781987199e-06
-1.01814649974582e-05
-5.67529356246271e-06
-1.62009599350099e-05
-7.12551432484007e-06
-1.02098801428103e-05
-2.15684100096304e-05
-2.6020899198677e-05
-3.08031435489444e-05
1.03105282630697e-05
-2.45430806818521e-05
-1.26279112576596e-08
-1.15055158682383e-05
-2.2324762383636e-05
-9.45565553424654e-06
-2.43403409059925e-05
-2.33090027857618e-05
-2.09213943281122e-05
2.44491570587742e-07
-1.43214025825754e-05
-2.34043479779122e-05
1.59564928989646e-05
-8.01221403528964e-06
-1.77041259323518e-05
-1.95401409119742e-05
1.43357499376661e-05
1.19387246707277e-07
-1.82937054379425e-05
-2.48814754539263e-06
-1.27897410565718e-05
-1.53926716661859e-05
-2.62361979886758e-05
-1.99289596121636e-05
-1.83591763598197e-05
-7.58298848213867e-06
-2.45070103332668e-05
2.30024464811051e-06
-1.78722542850015e-05
-7.19401669826386e-06
-1.64491476414489e-05
-2.38285714640749e-05
-7.83035514687938e-06
-1.30285384865342e-05
-2.34098957521348e-05
-2.10616141144898e-05
1.77041276894507e-07
-3.07564011944298e-05
-2.73752919032136e-05
-1.77745209692707e-05
-3.63978282065805e-05
-1.41841335788472e-05
-1.85816776841525e-06
-2.0122455281183e-05
-3.44073970390292e-05
-6.91529822256516e-07
-2.41689094826072e-05
-1.91638450616832e-05
-2.80218918459128e-05
-3.64328302281603e-05
2.93123357021077e-06
-2.94560122519488e-05
-1.29549824307942e-05
-3.4304229550705e-05
-2.25137287980195e-05
-6.52222025257438e-06
-3.0178096528598e-05
1.46393472673245e-06
-1.17044546686631e-05
-1.19263381177747e-05
-3.04955609776151e-06
-2.64104281198257e-05
-2.71706685325891e-06
-1.67117013921882e-05
-1.06245163201069e-05
-1.41717174266358e-05
-2.63629914971539e-05
-1.26911283588704e-05
6.72323620235724e-06
-1.13377602815865e-05
-3.90532924172873e-05
-1.1887240126229e-05
-1.505545577987e-05
-1.33103101185232e-05
-5.30959182909675e-06
-3.01871255892165e-05
-2.27865015584419e-05
-1.19109162805716e-05
-3.5398006680246e-05
3.42614542008933e-06
-1.18898205879025e-06
-2.35929809864223e-05
-1.43702474389691e-05
-1.99088057420491e-05
3.98428265398991e-07
-1.22017114393629e-05
-1.807928011847e-05
-3.65815683469764e-05
-1.30928793637577e-05
-7.4227364826601e-06
-4.9133378505743e-05
-1.49907272174437e-05
-2.99213476605242e-06
-1.51227558401906e-05
-3.00429857909701e-05
-3.4577475894201e-05
-2.01065978112743e-05
-8.33006324147203e-09
-2.69831038306198e-06
-2.23158241165418e-05
-1.52744490714085e-05
-2.39896963077558e-05
-7.13058715541687e-07
-3.49431190343118e-05
-3.57064697735215e-05
-4.20535693476061e-06
-3.04062935175751e-06
-1.27413364767722e-05
-2.33328791747013e-05
-8.24208624303706e-06
-9.57615361060133e-07
-2.54021122137318e-05
-2.88084746446315e-05
-2.06695675433703e-05
-1.45351575064235e-05
-2.79247462455956e-05
-1.96990011382238e-05
-1.6526536924343e-05
-9.9261810304336e-06
-2.42922509322049e-05
-3.16665363579645e-05
-1.24029241510539e-05
6.19731485954121e-06
-1.50921095384772e-05
-2.41163761001509e-05
-2.39596050597387e-05
-1.07463392371584e-05
3.2144364625076e-06
-1.27960681093126e-05
-3.12829733595214e-05
6.83249471485659e-06
-5.28237206759629e-06
-1.34722658664625e-05
-4.82056636907907e-06
-6.61249623868524e-06
-1.3749801953781e-05
-1.50355980120029e-05
-2.32508846761378e-05
-5.61634644165112e-06
-3.98585250734043e-06
-1.05533860301946e-05
-7.75090102564174e-06
7.54833311931671e-06
-4.4749849503399e-06
-2.15778332923851e-05
-3.12681168919237e-05
-2.77700083116192e-05
-1.3916053076068e-05
-5.31121461063284e-06
-2.99189003397235e-05
-2.18066053967118e-05
-7.12155014489508e-06
-1.12593423006246e-05
-1.48622841623826e-05
-1.80039538703443e-05
-5.92297380729091e-06
-4.63248438581634e-06
-1.92622678111386e-05
-1.98874519999455e-05
-1.08282091310334e-05
-1.70344668749214e-06
-2.67107710973427e-05
-1.86032778074015e-05
-8.26970559516011e-06
-5.3095936882246e-06
-1.32693572391572e-05
-4.08072455324653e-05
-1.28522496132e-05
-1.34912007825259e-05
-4.77110134419584e-05
-2.06393743876898e-05
-3.9214814706083e-05
-3.68420627503145e-06
-3.48438489497574e-05
-1.06791219690231e-05
-2.13035976218593e-05
-7.41878607805025e-06
2.49915331588931e-06
-1.47701196398791e-05
-8.42866880618154e-06
1.08933485640698e-05
-5.0523477606564e-06
-2.31169614691893e-06
-2.95277029224572e-06
-1.61594213670821e-05
-2.42279151815167e-05
-7.71252826859034e-07
-1.91049898756189e-05
-3.63649970604157e-05
-4.01613727287014e-06
-2.52058241087388e-05
-1.0148321053684e-05
-2.44494645023189e-05
-2.140110712199e-05
-2.29101318931012e-05
-2.60394110731185e-05
-3.37370839063581e-05
-3.94566187935044e-06
6.678514055971e-06
-9.74303832916643e-06
-3.17189849028804e-05
6.87387388003475e-06
2.08050333979379e-06
5.98025579170948e-06
-1.87178703084733e-05
-2.15432854335004e-05
-1.71581780696053e-06
6.81373676598543e-06
-2.86330918397461e-06
-1.53556820537499e-05
8.27482800746947e-06
-8.15642514425061e-06
-1.91940270631042e-05
-4.09471661856857e-05
-7.30577844386913e-06
-3.84806662243168e-06
-1.77612064800085e-05
-3.01600702679685e-05
-2.47956294666108e-05
8.46624943066597e-08
-1.69027288893097e-05
-2.79321333576364e-05
-1.09497028469752e-05
-1.67985877992511e-05
-2.33276294388407e-05
-3.01042229709219e-05
-2.873883743395e-05
-1.09103835139295e-05
-6.14957705014401e-06
-2.26113086656781e-05
-2.02248743954218e-05
-1.40276966509871e-05
-4.77903729186235e-07
-2.90426464676781e-05
-2.94751508010155e-05
1.358173262337e-07
2.70209699878826e-06
-9.55785203794442e-06
-1.01719796609493e-05
-1.0891327819857e-05
4.93649188935901e-06
-2.66210525090871e-05
-4.81662319752369e-05
-2.23121970586616e-05
-8.16244974461986e-06
-2.70315581498489e-05
-2.44297593894556e-05
-3.74116013419475e-05
1.21237094699965e-05
-7.68124061294376e-06
-2.39487137809366e-05
-2.72392351870988e-05
-2.55629693017781e-05
-6.04509700572142e-06
-1.41008709339305e-05
-1.90619109498501e-05
-1.83010662344594e-05
-3.34743334105197e-06
-2.31042628651563e-05
-1.48480675025749e-05
-1.22701208311507e-05
-1.49092516089423e-05
-1.13663189010435e-05
7.54926694253657e-07
-1.38328652011627e-05
-5.28661128495352e-06
-2.29933779245728e-05
3.45193394260533e-06
-3.63523012486865e-06
-1.70760638046342e-05
-1.81125492546226e-05
-4.04818719856359e-05
-1.7626325943003e-05
-1.41277135469458e-05
-1.48858649046468e-05
-1.28951749067592e-05
7.70191722924873e-06
-2.12304023214269e-05
-1.16114555337018e-05
-5.52673650871723e-07
-2.01385463686097e-05
4.60610826880931e-06
-3.33586015441537e-06
9.81733599979048e-06
-1.61766168975952e-05
-1.50051037665746e-06
-1.50151162860987e-05
-1.71611425676065e-05
-1.56329466191422e-05
-1.54985761158388e-05
-1.53843407301428e-05
-3.00546424854564e-05
-1.2042683091528e-05
5.73498184514657e-06
-2.41784324457651e-05
-2.89955885304734e-05
-1.37444782056091e-05
-1.42980522558632e-05
-2.27820434146265e-05
7.22002158667999e-06
-2.76199409669018e-05
-2.97998761491738e-05
-5.89912037344912e-06
-2.1106985964714e-05
-2.27539679179031e-05
-7.49326930608223e-06
-1.3760711194139e-05
-3.01628914080917e-05
-3.62331977071694e-05
-1.86789992007826e-05
-5.35612037903198e-06
-5.58589371122252e-06
-4.36089543868556e-05
-3.8376745356153e-05
-2.16300416805826e-05
-8.00246916680793e-06
-2.96815528067224e-05
-3.42973528914476e-05
-1.48208010315657e-05
-1.11970113233421e-05
-8.51881216220077e-06
-2.33270284402797e-05
-9.74454282097549e-06
-1.50282455252779e-05
-1.76883120567773e-05
-2.46412198984994e-05
-2.06515749229749e-05
-1.38099311576211e-05
-2.13578043152951e-05
-2.25568020546601e-05
-1.32323824787607e-05
-2.55249636015029e-05
-3.42039942591245e-05
-1.95794673596952e-05
-2.72957566725907e-05
-9.22981208797512e-06
-2.54387551651246e-05
-1.42408752054608e-05
-1.45334730585247e-05
-8.87041268039772e-06
-1.58764736268191e-05
-2.35197891102228e-05
-3.29556239688316e-05
-1.99548206502522e-05
3.28610320032118e-06
-1.66391034934319e-05
-4.4614298779497e-06
-1.71429583785231e-05
-1.44681537542693e-05
-1.28133128353009e-05
-2.85111944479338e-05
-1.8838030619853e-05
-1.8992863875671e-05
-2.79657000141233e-05
-2.50915564680907e-05
-1.54414464514299e-05
-2.59341761829804e-05
-2.96470443658421e-05
-1.55846897634925e-06
-2.7157515361953e-05
-9.96265958235487e-06
6.56291627244677e-06
-1.02725357351357e-05
-1.62403228357188e-05
9.14756350220062e-06
-2.12090241018292e-05
-2.54929394446505e-05
-8.28023659012904e-06
-1.86283027085682e-05
-1.21086536058868e-05
-1.25737177695201e-05
-3.27708412393313e-05
-2.75373592807208e-05
-2.938371662055e-05
-3.17892675676539e-05
-8.37456371385453e-06
-2.77861040033862e-05
-2.49520131143838e-05
-2.61594765026951e-05
-3.05875747524302e-05
-2.06575474245273e-05
-9.28743690760226e-06
1.10565277780474e-06
-3.11353861052051e-05
-1.24308350631047e-06
-2.00643537498802e-05
-1.83843026872832e-06
-3.90333807619502e-05
-6.612148176327e-06
-1.31054300487504e-05
-1.17060282325846e-05
-1.53426951630628e-05
-2.25705261548329e-05
5.80199460517912e-07
-2.44855725751493e-05
-3.98842420514315e-05
-1.11143480229014e-05
-3.13658197332149e-05
-7.44068116756866e-06
1.96521670322541e-06
-2.76021133214974e-05
-1.40717789015781e-05
-2.53425618617117e-06
-1.48929580699554e-05
-1.72427103798036e-05
-1.05426587208013e-05
5.50146442878606e-06
-1.0671931862875e-05
-1.68708956784219e-05
-1.81769470377032e-05
-1.6728205296395e-05
-2.14181997975086e-05
-3.11515434633936e-05
-2.21746950809689e-05
-3.88540908686812e-05
-3.65694866425192e-05
-2.13872589761995e-05
-1.1425379963228e-05
-3.94126456268054e-05
-1.53135713396099e-05
-2.45903377017971e-05
-1.03689637637663e-05
-2.28381598220184e-05
2.61881162389767e-06
-9.15338321415364e-06
-6.42869969949514e-06
8.5063347829535e-06
1.03346474969906e-06
4.0834372224047e-06
-5.0057516039534e-06
-5.23196624724833e-06
-9.44249011456826e-06
-1.37868020377126e-05
-6.35914141036295e-07
-3.32749688932839e-05
-3.07684541597712e-05
-1.26937352176695e-06
-2.01334226892812e-05
-3.01611332253827e-05
-7.44516937955952e-06
-3.48327082990775e-05
-1.60071421156551e-05
-2.19385773825419e-05
-1.25401292010538e-05
-1.80529058671465e-05
6.79789428930856e-06
-7.19354033073629e-06
-1.6403614678091e-05
-1.98645450741405e-05
-1.70906801656809e-05
-2.51252558769025e-05
-1.90525115274121e-05
3.58980154314686e-06
-4.85867547763741e-06
-1.43262552393979e-05
-1.4938442992196e-05
-5.54403446777184e-05
-1.65152678497969e-05
-2.4515734426723e-05
-2.95503510001973e-05
-3.2567954533439e-05
-3.11439126069684e-06
-9.8731208951209e-06
-2.8789898003264e-05
-2.10514330594699e-05
-8.29824365293246e-07
-1.28959061188736e-05
4.9472465610892e-06
-9.8534949275286e-06
1.28129606210065e-05
-8.32509414679617e-06
-2.41113383417908e-05
-1.37723712846034e-05
-6.87577308286873e-06
4.01846924103268e-06
-3.40616993217242e-05
-2.40170895405089e-05
-2.64660942011272e-07
-2.77961881681179e-05
-2.43886110140487e-05
-1.56199098085546e-05
-1.58385205566709e-05
-1.63072607648118e-05
-2.36442212582328e-06
-3.64446481547503e-05
-2.7625009486545e-05
-9.69564176612063e-06
-1.44684162879504e-06
-1.91841983389629e-05
5.48803524692307e-06
-7.0385208725659e-06
-6.58999697288082e-06
-1.21469695466568e-05
-3.7479966089642e-05
-2.81755226624678e-05
-1.44868332594551e-07
-1.75428540103391e-05
-1.12772251212708e-05
-3.54031198691155e-06
-1.31018228801945e-05
-1.90321516771974e-05
-3.52756493996737e-05
-1.81517331534824e-05
-4.76916438297326e-06
-1.03039243990939e-05
-3.44112031078684e-06
-2.32205322738363e-05
-6.68778481188933e-06
-2.60079241439333e-05
-3.55218987343517e-05
-1.205320543402e-05
-1.77421398484031e-05
-2.40502138026497e-05
-1.10605145238407e-05
-2.2656383223954e-05
-2.95084126049438e-05
1.00090557394864e-05
-3.68039834547437e-05
-2.85856618409631e-05
-1.65063532524575e-05
-2.83263713864116e-06
-1.14908337579396e-05
-3.93214692582678e-05
-3.33120525046688e-05
1.60627153124098e-06
-7.40375427146749e-06
-2.91802167659467e-05
-1.01726475752439e-05
1.47695793937871e-06
2.74273128836723e-06
-1.83170975257069e-05
-1.35528021227223e-05
-7.38420543723407e-06
5.1700066647253e-07
-2.43857807277499e-05
-1.25108453752996e-05
-1.96104928214461e-05
-1.20043932298063e-05
-3.71376952761225e-05
-4.5645773435063e-05
-2.24255734855034e-05
-8.53644324052448e-06
-1.73079332479436e-05
-2.84073550599644e-05
-1.91928988501542e-05
-2.93589339515494e-05
-1.52912868121086e-05
-1.75487125094895e-05
-2.38162892577903e-06
6.46262961942493e-06
-6.50597240814224e-06
-4.17686678960322e-06
-1.03207212829471e-05
-1.83584554574339e-05
4.68940907866953e-06
-1.72727716143451e-05
-1.82516437256415e-05
-1.65034801889024e-05
-2.81153622043565e-05
-2.81508345746968e-05
-1.50791216108387e-05
-3.38837643206437e-05
-3.85312171674284e-05
-4.34951020906271e-05
-3.63122600646136e-05
-2.07708022081703e-05
-1.63948959956546e-05
6.3494131656435e-06
9.86737313976122e-06
-1.12225530909741e-06
1.07511034205586e-05
-6.36782175315847e-06
2.30172392498947e-06
-2.50139702069016e-06
1.48285358688087e-05
-6.87104722223395e-07
-1.95575096321455e-05
-1.24848738914764e-05
-1.57944175178571e-05
-2.37823023709814e-05
-2.13967275586642e-05
-1.83981996191397e-05
-2.66662710424473e-05
-2.75705223588303e-05
-3.90353068919018e-05
-2.59136975503388e-05
1.14627979092538e-05
3.81345659907153e-06
-3.69239331330901e-05
-8.36344243411469e-06
-1.14610350035666e-05
-1.64344852371246e-05
1.45732989045587e-06
-6.02623870701682e-07
2.15938025402229e-05
9.29533829097086e-06
-1.37657268432383e-06
-8.12862738201172e-06
-2.39224521930621e-05
-7.95667997627321e-06
-1.04186417437528e-05
-2.3055517651125e-05
-2.11484325209277e-05
-1.6197620748932e-05
-3.16463975495599e-05
-3.25934158356974e-05
-1.79263369831313e-05
-2.27713075628243e-05
-1.53003366174126e-05
-1.10260612093963e-05
-1.58049479447085e-05
-6.33553235014649e-06
-1.52073868603114e-05
-1.46598004517048e-05
-1.50546164096761e-05
-8.30992423095674e-06
2.99442499920343e-06
-1.18827517349224e-05
-3.43556014578767e-06
2.54787013849438e-06
-1.3777856358335e-05
-1.35509103671264e-05
-2.12430025761947e-05
2.43200662617974e-06
-1.67088396833377e-05
-3.64190974754383e-05
-3.53113332074635e-05
-3.24988113988454e-05
-2.49253342748363e-05
-1.01571405095261e-05
-3.04569967714759e-05
-1.36326724044658e-05
-1.67724162507876e-05
-1.02016845073391e-05
-1.90169195894895e-05
-8.19291299812497e-06
-1.30300161619899e-06
-6.83702287492987e-06
-2.01943363213901e-05
-2.10481549169884e-05
2.36178823453829e-06
-1.05447354998479e-05
-3.90206301042313e-05
-2.13140407380581e-05
-1.433345038336e-05
-1.54024471337016e-05
-7.92196208527917e-06
-1.23530027139237e-05
-2.19477533396922e-05
-1.92000430460652e-05
-3.71190035088179e-06
-1.37164102805607e-05
-3.11724144978193e-05
-1.10861876569554e-05
3.24928991056006e-06
1.94505149777291e-06
-3.23335224459197e-05
-2.01217364168349e-05
-1.16352631314886e-05
-8.23424104875845e-06
-3.66678628407017e-05
-3.32430864970888e-05
4.76725310740423e-07
-1.80998200673594e-05
-1.70071635321839e-05
-2.06935234558369e-05
-1.27488501508476e-05
4.98126984743339e-06
-5.12347158565527e-06
-3.07224614613345e-05
-2.74262055941205e-05
-9.31765981093985e-06
-1.28948318755181e-05
-1.83390561370454e-05
6.82390340339147e-08
3.25173769366636e-06
-2.46062583813843e-05
-2.06218762774331e-05
-9.75288582958093e-06
-1.88765773584716e-05
-1.69186770110578e-05
-9.62964298898121e-06
-7.81862563924374e-06
-4.79948301878417e-06
-3.01489585125042e-06
-2.35930582269984e-05
-2.55385601454025e-06
-2.45396498310878e-05
-3.28402422391282e-05
-3.28301723412057e-06
-1.79570268062521e-05
-3.93762088990209e-05
-2.27838831922381e-05
-1.26156976874979e-05
-6.15086069064068e-06
-1.00109979567747e-05
-3.03425058249152e-05
-2.00826332238802e-05
-7.88385822883702e-06
-1.12645029277755e-05
-2.82204096821343e-05
-4.58137128125773e-05
-6.28395259805209e-06
-1.89684761463542e-05
-3.74843471892033e-05
-2.56786617214315e-05
-2.34861059702511e-05
-7.655941981914e-06
-1.24134416513545e-05
-1.89574238642172e-05
-1.06984927099355e-05
-2.22423708008454e-06
-1.31492375327919e-05
-2.84038873953435e-05
-2.02810678654437e-05
-2.92986642264847e-05
-1.40923236927191e-05
-1.25138830792707e-05
-1.96946175368613e-05
-1.9579469600678e-05
-1.77358930873377e-05
-1.54073473737399e-05
-1.48149575861274e-05
-1.83113453989575e-05
-1.99977845263799e-05
-2.89703474540675e-05
-1.22788500999548e-05
-4.46838389519389e-06
-2.57842144025868e-05
-1.09201125641124e-06
-3.93480451507081e-06
-1.63189212818357e-05
-2.49826605781972e-06
-1.52508098845954e-05
-1.10682759116914e-05
-8.07781544724506e-06
-2.02111876386412e-05
-2.11835764575076e-05
-4.20403290970444e-06
-3.10813768568365e-05
-2.60839327652404e-05
-1.54869140591326e-05
-3.64280678974655e-05
-3.31661387068519e-06
-2.61265878580542e-05
-1.16573888082257e-05
-1.59592771278336e-05
-1.55980698579893e-05
-2.06772500725798e-05
-1.33969279827696e-05
-1.25084274103875e-05
-2.88703984800859e-05
-1.46627832500671e-05
7.12045388782962e-07
-1.10992872144482e-05
-1.99575778043417e-06
-1.34773885479754e-05
-1.72219798259559e-05
-1.87680005679761e-06
-2.23805840488398e-05
4.30112307940651e-06
2.91858972330542e-06
-2.8150006303699e-05
-2.29057809100674e-05
-2.19422114149047e-05
-1.53450454950967e-05
-1.5504847970467e-05
-4.04807837985768e-05
-2.9967289590868e-05
-4.31989361962646e-06
-3.06989197373486e-05
-3.34428741656401e-05
-1.58629291444667e-05
2.34984206128405e-07
-3.04837155680342e-05
-8.8397175509893e-06
-9.84844650159248e-06
-8.81864505884527e-06
-1.17121660302377e-06
-4.63746722930025e-06
-2.45241361331756e-05
-7.33960570071529e-06
-1.58889567098481e-05
-2.17562201025166e-05
-3.15264738933872e-05
-2.82161955701971e-05
-2.85434160377816e-05
-6.47969077826087e-06
-2.73921879500162e-05
-2.26755083398517e-05
-1.34903899940993e-05
-4.00719601717842e-05
-1.47396984434125e-05
-2.94744752210237e-05
-1.23056136586139e-05
-7.39468454855093e-06
-1.14458058975756e-05
-2.32914135452593e-05
6.81007375110027e-06
-1.2681514283887e-05
-1.87351343775327e-05
-1.30486714288624e-05
-9.05077522557039e-06
1.58190146471823e-05
1.76801658070099e-06
-1.09891725710085e-05
-3.09254576031395e-05
-2.2564609584755e-05
-1.04017396825929e-05
-6.19779179344153e-06
-1.42903288678533e-05
-2.4444139057389e-05
-1.64952904053907e-05
-2.80018842625303e-05
-1.75770918809962e-05
-9.27377968333681e-06
-3.3924138461611e-06
-1.87944890517133e-05
8.67151781107579e-07
8.47833082938819e-06
3.98406683427309e-06
-1.25849461382255e-05
-7.97312029920785e-06
-1.5186779075799e-05
7.67819463849167e-06
-1.58981032871733e-05
-2.01727437806726e-05
-2.97369483515971e-05
-2.67433931342865e-05
-3.24036066243068e-05
-1.01305984758567e-05
-1.85898469368333e-05
-1.65550805435707e-05
-1.74229056582699e-05
-2.00410255667798e-05
-1.97506979983811e-05
-1.01500728194259e-05
-1.7332055302353e-05
-1.44225231983862e-05
-3.17379089866448e-05
-1.27534854221172e-05
-6.46880405072943e-06
-3.56494036257159e-06
-2.8354499616983e-05
-5.68530543019038e-06
-2.40954027346118e-05
-1.97074413013107e-05
-6.91598129193931e-06
-2.57132045462661e-05
-1.09355258319068e-05
-3.07298674619287e-05
-3.38833801440931e-05
-2.00579730513615e-05
-2.04174962078468e-05
-1.38533413009646e-05
-1.28946841571143e-05
-8.45263829264985e-06
-1.81861305008784e-05
9.80211086921357e-07
-2.41532824320967e-06
-3.58475172549947e-05
-1.20838146980513e-05
-6.06624082200605e-06
-4.15267142894588e-06
-1.32701737532728e-05
-6.14925265841947e-06
-1.19685581943337e-05
-1.0225489880514e-05
-2.41545441191343e-05
-2.5347892574662e-05
-2.24492299457051e-05
-1.62514603988235e-05
-9.80426269058654e-06
-2.48640195705767e-05
-2.54971908630071e-05
-2.23271056210702e-05
-1.03510769573583e-05
-2.77460233829698e-05
-4.81113763006369e-06
-1.58197140585311e-05
-1.52762253773182e-05
-7.88246100481388e-06
-1.59167382266617e-05
4.49191632387298e-07
9.14193436933725e-06
-1.86955160181538e-05
-2.8184734706801e-05
-1.66306413531524e-05
-5.77461320473396e-06
-1.00679402718006e-05
-3.04013125503315e-05
-3.07819625176506e-06
-2.29474574589397e-06
-2.03869187380708e-05
-1.50176530211761e-05
-1.12557138170836e-05
-1.94338365230517e-05
-3.43513226708809e-05
2.32183599633787e-06
-1.79060564112677e-05
-4.16903106516482e-05
5.91262213573906e-06
7.18793079343068e-07
-1.47760262728511e-05
1.19223816376127e-05
-2.66174412408015e-05
2.32863098895734e-05
-2.30393131064018e-05
-9.03074725576568e-06
-4.02206894028562e-05
-2.95922934576101e-05
-1.34202954674224e-05
-1.90912796352927e-05
-2.41605402908823e-05
-1.94044506637709e-05
-1.18313987101868e-05
-1.3379467864014e-05
-6.83017463772738e-06
-1.10876031880453e-06
-1.3030862185653e-05
4.49635482958384e-06
-2.46986730202581e-05
-8.47208827204294e-06
9.17579556851078e-06
-5.84347884912244e-06
-7.66805876663355e-06
-1.4066865475651e-05
-2.26413461028591e-05
-2.70068203361082e-05
-1.2983584619589e-05
-4.23302526923952e-05
-2.97257157965466e-05
-1.78842407943876e-05
-2.25735380855804e-05
-1.57010282374779e-05
-2.91378261414357e-05
-2.92668555496175e-05
-1.04266040127566e-05
-2.77239751878127e-05
-9.27847921403872e-06
-6.69739084737985e-06
-2.70297848483591e-05
-1.02679308735466e-06
-1.96015464321846e-05
-1.97764126691199e-05
-1.97546347848719e-06
-9.65382451905497e-06
-1.0413841969516e-05
-4.98625370964119e-05
-1.65142632067156e-05
-1.04998729859282e-05
-3.8123146367645e-05
-6.62557068825362e-06
-1.17371382120617e-05
-1.70261029647375e-05
-1.03755606916107e-05
-3.10052983621211e-05
-3.03067532380179e-05
2.08845355519683e-06
-1.14294228073093e-05
6.27767035140403e-07
-1.01160984024617e-05
4.46596681321978e-06
1.22865949408041e-05
-2.45258309645085e-05
-3.16507175285589e-05
-7.26320569947646e-06
-1.39560616560347e-05
5.08130396736637e-06
-2.12727922610632e-05
-2.42923674695612e-05
-1.8306399562537e-05
-1.88940911683498e-05
-3.22492283776046e-05
-2.08040246301204e-05
-1.57074127609378e-05
-1.16900771026122e-05
-2.37789420969592e-05
-1.44323943883713e-05
-7.39437692518898e-07
-9.16352424648295e-06
-2.21209200621524e-05
-5.92231480331699e-06
1.46129315955048e-06
6.21725818231209e-06
-1.68322033998802e-05
6.11296317933393e-06
-4.67706027961695e-06
-1.34334091933741e-05
-2.56139698613616e-06
-2.08237098598491e-05
-1.56008785060712e-05
-1.14636944049514e-06
-1.61273791295852e-05
-1.92406758819788e-05
-2.1756944797201e-05
-1.38333207121072e-05
-1.59655153345303e-05
-1.21380049137635e-05
-2.47923879940142e-05
-1.03532869329726e-05
-8.82261043558528e-06
-2.28164306639524e-05
-4.74016047626588e-06
-1.41059317993972e-05
-1.36073231065499e-05
-2.03494662155109e-05
-2.87851141527788e-05
-9.46875561159189e-06
-3.046663195067e-05
-1.30296582002971e-05
-1.92082311265481e-05
-3.36358102263837e-05
-9.62349932463938e-06
-1.95035154838682e-05
-2.4627222419841e-05
-4.03457805323005e-05
-1.00039403048836e-05
-1.95012851399552e-05
-1.8732964868841e-05
-1.85939939656584e-05
-1.96155390565416e-06
-1.24650224591575e-05
-6.69087396968803e-06
2.54704565832363e-07
-2.91688478307952e-05
-2.17593440756351e-05
-2.10194527649631e-05
-1.61090023597257e-05
-5.00622472860005e-06
-3.25776273520954e-05
-1.17915885645721e-05
-2.11158866789539e-05
-2.49656111037541e-05
-1.30518926380446e-05
-2.09919461181201e-05
-2.26717849858577e-05
-1.67097387914456e-05
-1.21017651623442e-05
-2.26107774929261e-05
-1.17058256679665e-05
-1.67641404083067e-06
-1.25011713446595e-05
-5.21448437870988e-06
1.25952640222446e-05
-8.01514014864013e-06
-6.31500854335724e-06
-9.80774865701398e-06
-1.90860927593082e-07
-1.62910852515677e-05
-1.10356823323982e-05
-3.72323325115079e-05
-4.18242022418047e-05
-2.22492724147762e-05
-2.15110166924785e-05
-1.13029495411857e-05
-1.23647651378122e-05
-2.38058770039054e-05
-1.8973985920996e-05
-1.89305953139199e-05
-5.20576746466747e-06
-1.69082202863067e-05
-2.47732785970519e-05
-4.37729538571473e-06
2.42530282371083e-05
-4.41718887011698e-06
-7.36217336950202e-06
-8.25215099730133e-06
-1.03540347218367e-05
9.64628174163925e-08
-4.60196649865272e-06
-2.90239088091319e-05
-2.93104847136884e-05
-1.94586703756808e-05
-2.34505338518665e-05
-2.83262306975907e-05
-1.33581229165884e-05
-6.36816365740322e-06
-3.2594795201107e-05
-4.33343473539379e-05
-1.82398022841065e-05
1.09581857411341e-06
-2.07690649962377e-05
-2.06065470572934e-05
-1.04077042795592e-05
-5.95978634813642e-06
-2.13451224022647e-05
-2.48728281862809e-05
-1.08797788184847e-05
8.03047359852598e-06
-3.79466526706315e-06
-1.39541858889682e-05
-1.32447501438353e-05
1.67303787896965e-06
-2.17795233965409e-05
-8.9470175186634e-06
-2.34101124383157e-05
-1.19131486477748e-05
-2.73342704909061e-06
-1.36947889575051e-05
-2.72749723948158e-05
-2.11461875800033e-05
2.48315187165604e-06
-1.22942458409255e-05
-1.98248696740622e-05
-1.96544732795699e-05
-1.0946592705835e-05
-4.52848114339484e-06
-1.62024138045439e-05
-2.59422885751741e-05
-2.32069250372607e-05
-2.52143627929827e-06
2.22698176526158e-06
-3.52063662825905e-05
-1.52928165900558e-05
6.10348266414809e-07
9.85662521120815e-06
-3.38604430275522e-05
-1.69435100107281e-05
-9.24403651634113e-06
-2.37116587760505e-05
-3.20010026737329e-05
-1.78954784661036e-05
-3.49635834929006e-06
-2.3028741047739e-05
-1.47728600252506e-05
-1.72960618825135e-05
1.74663646833701e-05
-1.09029176517861e-05
-1.96611857377283e-05
-2.41649505190222e-06
1.23822731473002e-06
-4.80754893318128e-06
4.61952800025368e-06
-1.79772957564382e-05
-2.6544699607047e-06
-1.73176278332198e-05
-2.98726888632652e-06
-3.26240352656816e-05
-2.10326782383215e-05
6.02565956577895e-07
-8.7055013059479e-06
-4.06684897367049e-06
-1.47188636620458e-05
-2.15183202721814e-05
-2.02394189338166e-05
-8.76000326129113e-06
-1.62846185003193e-05
-9.408221960327e-06
-2.76432813409066e-05
-1.82177071211754e-05
9.08993525608369e-07
-6.39603722378967e-06
-6.98939499657729e-06
-1.56225202088538e-05
-1.74381055450058e-05
-1.21633424767648e-05
-1.82245661723583e-05
9.20604070062259e-07
-4.48808819781072e-06
-2.79135199815092e-05
-3.14877389446696e-05
-5.06436108073907e-06
-2.04103400534366e-06
-2.20976941958828e-05
-1.3010800602084e-05
1.07517487950439e-05
-8.53913451693532e-06
-1.14795519843551e-05
-1.02892762391401e-05
-1.45025648664769e-05
-2.19293328321756e-05
-2.33423768472835e-05
-1.49137097409695e-05
-1.48962437644464e-05
-9.97711346866848e-06
-3.0489425523792e-05
-2.09060191218023e-05
-1.41821487540439e-05
-2.05728936312619e-05
-2.42541126881139e-05
-3.74758468297792e-05
-1.02692113066246e-05
-3.31926093032612e-05
-3.6601934934975e-06
-9.66177608272793e-06
-2.90319184624849e-05
-1.53818248288006e-05
-8.08666163751638e-06
-2.97923754594107e-05
2.19912979181107e-06
-1.02419346517768e-06
-1.5361303608169e-06
-1.30613840311162e-05
-2.4146448326341e-05
-1.17678010243026e-05
-1.51150983696512e-05
-4.90795597650503e-06
-3.77853304227082e-05
-9.11798115135804e-08
2.26940047396213e-06
-2.38687306302613e-05
-1.91726207767659e-05
1.08727958431971e-05
-4.25404203797688e-06
-9.48397985808387e-06
-1.97238571529048e-05
-9.85526717022247e-06
-1.36372210483655e-05
-3.72096551224964e-05
-1.730451916112e-05
-2.80227704699695e-05
-1.13020860272463e-05
-1.09944349108032e-05
-3.42787241651397e-05
-3.70707801957138e-05
-1.73886935269346e-05
-2.04058813521344e-05
-1.01708069080105e-05
-9.7567438003033e-06
-8.35813330725551e-06
-2.54689898840591e-05
-8.18038681691042e-06
-1.8143124915978e-05
-1.41481530031971e-05
4.03131770959947e-06
2.72904880477907e-06
-2.30952334340637e-05
-8.54865503976783e-06
-8.07380340179889e-06
-2.12907045470042e-07
-2.03432535798345e-05
-1.60706936169999e-05
-1.68780375794113e-05
-2.45102373844683e-06
-1.22917400536754e-05
-8.24527485179033e-06
-2.1621311059532e-05
-1.12982205280331e-05
6.29693734828998e-06
-1.62157449183918e-05
-1.54189701192785e-05
-7.40638112661117e-06
-3.82733686601036e-05
-2.22548649930385e-05
-2.09791308835221e-05
-2.31713079765259e-05
-1.30275937240042e-05
-1.79121801597465e-05
5.70483114632864e-06
-2.31931158305426e-05
-1.73237122514455e-05
9.31335091789309e-06
-2.38434151019857e-05
-1.79022364183567e-05
-9.12042914567632e-06
-3.68609888311285e-06
-2.47280367309478e-05
-2.31468775330933e-05
5.40201842876421e-06
-1.40191830485807e-05
-2.76650695603627e-05
4.91680422451039e-06
5.44711864690483e-07
-3.16627935804937e-05
-3.05502073179725e-05
-2.42858687346047e-05
7.72602644970363e-06
-1.12858283434563e-06
-2.17071370060472e-05
-3.18596243919205e-05
-1.88054870816759e-05
-3.35969459923641e-06
1.21759882364517e-05
-1.53924093845113e-05
-2.23884783451414e-05
-8.44394898442425e-06
-2.37296020534036e-05
-3.13851133754607e-05
-6.01987221783306e-06
-1.2898840988543e-05
-2.03446242197723e-05
-1.08101858579655e-05
-2.6831982021531e-05
-2.42196366288199e-05
-9.71742760140454e-06
-1.18179080393155e-05
-3.2073927175948e-05
-1.15372691191086e-05
7.99161389363553e-06
-1.88800015973828e-05
-3.02421644013865e-05
-1.70671277018605e-05
-3.98725985940667e-06
2.0843149414229e-06
-4.54489937712734e-06
-2.10518542062932e-05
-2.79238628847031e-06
4.76194107576232e-06
-1.53494321619241e-05
-2.00462545525447e-05
-5.51911865866268e-06
-1.74497150452248e-05
-2.90518235056652e-05
-9.20185416831627e-06
-1.17048205257981e-05
-3.18230721070186e-05
-1.51771054063284e-05
-2.2509477454188e-05
-1.12308817708903e-05
-2.9115526992937e-05
-2.79249932371849e-05
-7.57013951627601e-07
-1.69191519545527e-05
-7.65581956103211e-06
-1.71203638151931e-05
-1.80464363945324e-05
8.9308375485726e-06
9.2560321998183e-07
-2.93942911138751e-06
-2.08285428266371e-05
-1.51381669044763e-05
-7.51386001160598e-06
-3.30776792761501e-05
-1.95478575156233e-05
-3.66794766313735e-06
-1.60725288581604e-05
-2.15866091276008e-05
-1.62642469306207e-05
-4.31220184270745e-05
-3.17423571647679e-06
-2.17126857239486e-05
-2.31380047053601e-05
-1.43924480215646e-05
-1.71999008480191e-05
4.09383585192153e-06
-2.26097362099222e-05
-1.27043621051978e-05
-1.73225994550674e-05
-3.37451608117859e-05
-3.10855620539503e-05
-8.28694096587056e-06
-4.38201980088445e-06
-1.80120482736427e-06
-1.53905694433898e-05
-1.35191212266585e-05
-2.06118474298604e-05
-2.96030857669809e-05
-1.33164453310437e-05
-2.12834834277183e-05
-1.49878276417095e-05
-2.32263449008921e-05
-1.20375287361025e-05
-2.63886873485664e-05
-1.76478694426643e-05
-4.01144873826268e-06
-1.07849138130163e-05
1.44698728023357e-06
-1.3087229939608e-05
-1.77750807519068e-05
-9.38796480215112e-06
-1.13336047049125e-05
-2.44208673938432e-05
-2.30060846300149e-05
-4.29107048918683e-05
-1.00098528709893e-05
-2.23508124074243e-05
-2.86758828921241e-05
-2.67851890709343e-05
-1.92812188488121e-05
-3.17532520372877e-05
-3.59451550117393e-05
-1.30356405191911e-05
-2.37947673707504e-05
-3.80773005039217e-07
-1.18436294247665e-05
-1.43814073245923e-05
-4.86515132109085e-06
-1.01776146667431e-06
6.49210636188354e-06
9.15337378051471e-06
-3.06990279810078e-06
4.00416912921928e-07
-1.1629037332033e-05
-7.41438866883648e-06
-2.10183323415458e-05
-1.76000962914213e-05
-8.81180757388283e-06
-1.82122630254845e-05
-2.51108034522698e-05
-3.82476192875176e-06
-4.72450367941548e-07
-1.51506454556575e-05
-5.88547355380935e-06
-2.41005740863137e-05
-3.05923035286374e-05
-6.48838635475842e-06
-1.96039227580263e-05
-2.68954798270336e-05
-1.31377605728967e-05
-1.1263763771659e-05
-2.82017715498712e-05
-2.40603685939809e-05
-2.30083104395723e-06
-6.18970913552489e-06
-2.81767151408052e-05
-1.64096934711667e-06
-7.66233765198366e-06
-2.48302810351101e-05
-3.69705760233317e-05
-2.23902131455451e-05
-4.492125240132e-06
-2.01323221215187e-05
-2.37875193713441e-05
-4.35973487697756e-06
-1.87654449583696e-05
-1.40421948120039e-05
-1.83219119150924e-05
-1.37283736222799e-05
-3.63393952269383e-06
-1.74780122149941e-05
-2.11715883128395e-05
-4.56947046582451e-06
-2.78746079003757e-05
3.87681138209598e-07
-1.92537601471463e-05
-1.45839375284748e-05
-2.09779908474729e-05
-2.96813072024549e-05
-8.20848734383931e-06
-2.33859122058838e-05
-3.30120022221742e-05
-3.68508441498579e-05
-2.11987137755948e-05
-2.44991076325452e-05
-1.10439119325265e-05
-8.92360113290002e-06
-1.71109495289019e-05
-1.54052589645597e-05
-3.20288488378378e-05
-3.79341659250622e-05
-2.18477168888526e-05
-6.48418753645195e-06
-1.78037585837233e-05
-2.86254850776567e-05
-1.37544146641655e-05
-8.00278048235092e-06
-1.59100730761251e-06
-5.92635333353315e-06
3.89229853701344e-06
-2.12639374306255e-05
-2.28146005928342e-05
-1.48872563458445e-05
-1.52044252568871e-05
-4.06184882726691e-05
-3.26126171598477e-05
-3.52491150867615e-05
7.32126378564911e-06
-1.68481969867006e-05
-1.656456758262e-05
-1.9337740678269e-05
-2.69322689885349e-05
1.01317875774791e-06
-1.48378199692511e-05
-2.62531437286131e-05
-1.0124521725902e-05
5.1620182158525e-06
-1.51186727857017e-05
-7.39841320950854e-06
-7.52966805175072e-06
-1.6269977882292e-05
-2.36709961398799e-06
-1.67786236717375e-05
-1.83812837192828e-05
-2.49835922144157e-05
-2.55917786056817e-05
1.06664159695784e-05
-1.36627180898329e-05
-7.82825655592743e-06
-1.25526174651283e-05
-1.60115335615842e-05
-1.43929073664244e-05
-2.67984199516403e-05
4.86608207948963e-06
-2.18864426017074e-05
-9.81130306526092e-06
-1.30609296498102e-05
-1.79783370332797e-05
-1.22807998019419e-05
4.18674126428317e-06
-1.43248116943063e-05
-3.18455205467064e-05
-1.21918493529233e-05
-1.16170058970507e-05
-3.33559270981627e-05
-2.70847067133755e-05
-1.77424389859707e-05
-9.866438037453e-06
-8.09837411116591e-06
-3.00280679928187e-05
-2.51285336880789e-05
-2.49987818591772e-05
1.87421517311477e-05
-1.09393335394337e-05
-3.859128459006e-05
-1.00847706648269e-05
-1.17513420109123e-05
-2.57797839290983e-05
-1.22737201390203e-05
-1.33895696043614e-05
-6.97640711551807e-06
-1.42095279304905e-05
-1.46386961403149e-05
-2.71304657248693e-05
-3.04274183643586e-05
8.37398096052513e-06
-3.19143571083383e-06
-3.06283145766972e-05
-1.56664069967537e-05
-2.52230871513664e-05
-3.51783599649744e-06
-2.39314739068791e-05
-2.6411964946727e-05
-9.36841668587996e-06
-2.78739282550908e-05
-2.43326479456701e-05
-2.90149274412364e-05
-1.1796928943843e-05
-2.70159963800018e-05
-3.64665397502468e-05
-1.17171494539886e-05
-9.88367201334946e-06
6.42996604790071e-06
-4.56665512505652e-06
-9.95565596183182e-06
-1.98272640968623e-05
4.89649660743125e-06
-2.06881629246991e-05
-2.16926858499491e-05
-2.76088070890413e-05
-1.58052424608754e-05
-3.82944049408978e-06
-6.26274160207466e-06
-1.48994197022954e-05
-5.4141699543694e-07
-1.78490784230453e-05
-4.20705846890497e-05
-1.87921309324784e-05
-2.96305218792892e-05
-1.98596989426408e-05
-6.81438279643137e-06
-1.82484538427344e-05
-5.61084620098151e-06
-1.39838884747638e-05
-3.61436282359844e-06
7.68348191135045e-06
3.85484747561669e-06
-1.20880501758891e-05
-4.43135864868359e-06
-3.27167065957701e-06
-2.54036085411176e-05
-7.9000085217641e-06
-3.10075989705202e-06
-2.92633984745894e-05
-2.87445310361581e-05
-2.5116643834476e-06
-4.05789931580424e-06
-1.70709353770702e-05
-4.80314639737525e-05
-2.37109813420289e-05
-2.37977631694588e-05
1.12986475425208e-06
-4.64264415071587e-05
-3.74926099783253e-05
-1.3482029602023e-05
-1.74932766775233e-05
-2.67425113080662e-05
7.81551959809788e-06
-1.03072478666264e-05
-1.49556889285202e-05
1.55244059693779e-05
-3.23425310095375e-05
-4.40325216255387e-06
-8.38664441030013e-06
-3.75125190606437e-05
-1.23350525368863e-05
3.16396419788521e-06
-1.31190441072716e-05
-3.27584244952924e-05
-7.42674939235159e-06
-2.28336841599855e-05
-3.20481717869226e-05
-2.00470921001177e-05
-7.61285947627117e-07
-1.59489002125149e-05
-1.05118085377837e-05
-9.50953263872806e-06
-2.08846918964898e-05
-1.2223062911082e-05
-5.22081853578317e-06
-1.97060235231187e-06
-2.33145133124775e-05
-1.33473435658403e-05
2.72543850379023e-06
-2.30278191105609e-05
-1.56458399703233e-05
-9.91943925654005e-06
-2.22702971968917e-05
-1.44919549953974e-05
-2.07387898471872e-05
-2.77324208165445e-05
-1.04139624349713e-05
-2.30186177323371e-06
-2.25872577096468e-05
-8.89314760382583e-06
-1.1970409331828e-05
-1.11365871491455e-05
-7.36697395929927e-06
-3.68634380807588e-06
-3.0991907469252e-06
-8.26719109451661e-06
-7.84200014349569e-06
-1.01386523752992e-05
-3.45687741408581e-06
-2.77014300504328e-06
2.69985974149795e-06
1.90099468584605e-05
-1.59154776475337e-05
-5.8903922633288e-06
-1.39343103108068e-06
-1.47799122816961e-05
-1.11759620595525e-05
-3.68129036420084e-05
-3.84835033846841e-05
-3.20311552954758e-05
-3.31127368830443e-05
-2.96443075160677e-05
-3.33221490136708e-05
4.90815907026166e-07
-2.21341794412922e-05
-9.04768652062885e-06
-2.15907297956456e-05
-2.09804065763765e-05
-1.36392453556443e-05
-1.42663534122972e-07
1.9455448004388e-05
-4.50016686135762e-05
-5.63934005877305e-06
-1.94656708709015e-05
6.72905218172963e-06
5.19391439052888e-06
-1.89788169716221e-05
-1.19009518666853e-05
-1.92298521430931e-06
-1.52857182553332e-05
-2.84596349039942e-06
-3.00534770067183e-05
-1.18921607330189e-05
-2.62366592380789e-05
-4.5119727877696e-05
-8.2475726599443e-06
1.773200898031e-06
7.50657877286966e-06
-2.05336439706981e-05
-6.61180522439442e-06
-6.92970985280046e-06
-1.04154176138019e-05
-1.39358202832551e-05
-2.21526559051105e-05
-1.38400089591012e-05
-1.66504550260561e-05
-1.36474959465413e-05
-1.89122506358968e-05
-2.76257732710035e-05
-3.34162241720686e-05
-2.67355077939343e-05
-2.35448903457317e-05
-1.19315834602421e-05
-3.21485842943146e-05
-2.36361813517551e-05
-2.18661083719042e-05
-1.77049291982945e-05
-1.09583415296007e-05
-3.85561340531106e-05
4.04577607533492e-06
5.66035211048882e-06
-1.21328107303035e-05
-4.45465511104573e-06
-1.17300899281018e-05
-1.47640116961798e-05
-1.85488120471494e-05
-2.11822369554909e-05
-3.07158584378246e-05
-1.42193728491061e-05
-3.22002237138606e-05
-3.448706586353e-06
-2.38071411365359e-05
-2.98213088613181e-05
-1.82937603514354e-06
-3.16488584464203e-05
-2.68974357875915e-05
-1.31609393959387e-05
-3.11174389923765e-05
-1.58928422980633e-05
7.95446738186204e-06
4.89501933666144e-06
-2.75943374294069e-06
-5.15851776960933e-06
-2.57852061791146e-05
-1.43927121382186e-05
-2.25780559464112e-05
2.74961062279414e-06
-2.85866129465053e-05
-1.93716010325057e-05
9.27186723150881e-06
-2.41401473082804e-05
-1.79355267521549e-05
-2.33322767106494e-05
-2.89508873001487e-05
-1.93775420479696e-05
-3.54107278897341e-05
-1.66469791497271e-05
-1.65749189451486e-05
-1.36642002121349e-05
-1.22579956725077e-05
-9.11689474199072e-06
-6.24835439522474e-06
-3.26459987245734e-05
-1.53008411405328e-05
-1.25728730276033e-05
-1.69565180562751e-05
1.23424101295105e-05
-2.33874256365293e-05
-2.49872513800464e-05
-1.99647795057007e-05
-3.14000370416196e-05
-2.1064056004963e-05
-2.10136891629354e-05
-1.89906604218759e-05
-2.22469866281794e-05
-3.06277656903971e-05
-1.93665719081319e-05
-2.4939303487937e-05
-1.41732988407836e-05
-3.18571073467934e-05
1.03957094344873e-05
-2.27894967129121e-05
-1.17566313855164e-05
-3.77518417235989e-06
2.2737361708921e-06
5.59464905518189e-06
-1.85382612287936e-06
-3.48294580081138e-05
-2.36411044229834e-05
-1.67026237957892e-05
-2.66094967736186e-05
-6.25219880050911e-06
-1.94702743519187e-05
-1.74297787516116e-05
-9.62667069337302e-06
-4.2210239647887e-06
-2.04290041411405e-05
-1.80932828926549e-05
-1.61479187756782e-06
-2.28356481715389e-05
-1.37852337423057e-05
-4.89292807762757e-06
-1.0539323546856e-05
-1.99609598246212e-05
-1.84330009409991e-05
-2.59768125106944e-05
-3.29757588446575e-06
-2.4645919671577e-05
-2.3672889561533e-05
-2.0738017784634e-05
-1.42471994677357e-05
-1.66379259097101e-05
-3.66009031036944e-06
-9.46868661034038e-06
-2.28808795805205e-05
-1.47777110548194e-05
-1.68817226622074e-05
-1.63130609138683e-05
-2.09497361800646e-05
-2.10462391303232e-05
6.20683764778315e-06
-2.28978401516625e-05
-1.26043162202103e-06
2.07558902134348e-06
-6.8247071500155e-06
4.59199410197917e-06
-1.48057795959306e-05
1.13184983707755e-05
1.12869757656828e-06
-2.07050505893922e-05
-2.09390785881604e-05
-2.30319150860712e-05
-2.28761031867212e-05
-2.99774201633414e-06
-3.15172405813121e-05
-1.87556521798724e-05
-2.41412882837389e-05
-1.05012654926044e-05
-1.61724577998184e-05
-3.11583059606452e-05
-1.97259383769096e-05
-1.220384837475e-05
-1.17972814030615e-05
-9.04042821429028e-06
6.13211646398997e-07
-5.29352470817598e-06
-3.47087888917757e-06
-3.23980776138293e-05
-1.31517578050806e-05
-9.85199363042755e-06
-1.39255146748135e-05
-1.55917799443327e-05
1.25590516050727e-05
-1.72448604045338e-05
-3.81723844084156e-05
-5.29436936137414e-07
-3.00815339441802e-05
-2.97461495859757e-05
-1.10874493699896e-05
-3.50250176643634e-05
-1.34838171140997e-05
-6.78235451909153e-06
-3.61192874996971e-05
-1.89434465060444e-05
6.1086172079395e-06
-5.71983118533975e-06
7.96713714870065e-08
-5.38500579981374e-06
-7.29820499274593e-06
-2.43317495243504e-06
-7.78454402182206e-06
-3.27315397806915e-05
-2.41899411659221e-05
-1.94623579239107e-05
-2.58630944841749e-05
-2.76911086276197e-05
-2.36055440580021e-05
-1.61783463872793e-05
-9.9998252151782e-06
-2.22184615338049e-05
-3.28027767585917e-06
-1.91192070418853e-05
-9.46983583629148e-06
-2.90444177230343e-06
-4.26290127041811e-06
2.60051644268699e-06
-9.65687680404808e-06
-1.02474454658738e-05
1.32626856551272e-06
6.91836509836959e-06
-5.40276710257739e-06
-2.86435932790605e-06
-4.44035018189013e-05
-1.32869898127721e-05
-2.52508199513254e-05
-1.20612591707794e-05
-3.61132999719089e-05
-1.21402784232177e-05
-2.79330037622488e-05
-3.70543016846203e-06
-2.83951385170449e-05
-4.75422147439359e-05
-3.70123453083557e-06
1.16520399481719e-05
3.94459218753544e-06
-2.5495514363477e-05
-4.12778913826778e-06
-9.49085388779951e-06
-2.28367316537323e-05
-5.47859689895717e-06
-8.42978051510438e-07
-2.16059782398775e-05
-1.85441502124642e-05
-3.2388205067879e-05
-2.08428292447286e-05
-6.4500396229297e-06
-1.72848454241514e-05
-2.13430150271395e-05
-2.3051933618778e-05
-4.5047268845804e-06
-3.02773582956958e-05
-1.91675726980501e-05
-1.6537817948842e-05
-1.273665495516e-05
-1.252664183315e-05
-1.47446946809317e-05
-1.58419512971534e-05
-1.41588503605627e-05
-1.81823237221083e-06
1.58837508697436e-07
-1.26284872872817e-05
-1.0004765530178e-05
-1.80625899954985e-06
2.51259910471174e-06
-3.37621452735251e-05
-2.59736136219556e-05
-2.63369261527827e-05
-1.11977437879877e-05
-1.93482668820597e-05
-4.27999483105355e-05
-1.14108383317598e-05
-6.09898850274516e-06
-1.3508908863778e-05
-2.83781334402711e-05
-8.56429626476634e-06
-1.12052332348046e-05
-1.10547389593732e-05
-1.49713627445513e-05
-5.62233942220634e-06
-1.48294783162436e-05
6.39696736946118e-06
-2.23003752889848e-05
3.92713720313469e-06
-1.29502503073667e-05
-9.81336146928721e-06
-5.0970003429448e-07
-1.72733160009206e-05
-6.04219073709124e-07
-2.22939273615153e-05
-4.90711943747685e-05
-3.12650356999021e-05
-2.82985372523565e-05
-2.39310706704933e-05
-1.8839136602988e-05
-2.44717958887785e-05
-1.60142758943592e-05
9.21653051053244e-07
-2.55843136160776e-05
-2.24527694353289e-05
-1.08649951592379e-05
1.00510901973334e-05
-7.74735463744875e-06
-1.67398313386508e-05
-2.46992106793142e-05
-9.60316654561776e-06
-1.45974607770161e-05
-1.41492458007339e-05
-5.93019383360185e-06
-1.00010305621959e-05
-2.62017655590579e-05
-3.56281916336065e-05
-2.39021164720084e-05
-2.48760329907712e-05
-3.56701160739995e-06
-7.32698590271306e-07
-1.95440475256795e-05
-4.02753794822005e-06
-1.65536061190146e-05
-1.93894543469027e-05
-5.16448734591596e-06
-1.57754834913181e-05
-1.70331741985723e-05
-2.44314081784365e-05
-1.42456709749936e-05
-3.09180023724821e-05
-2.14896091932801e-05
-1.81192399481382e-05
-6.22108388170349e-06
-2.21925418868959e-05
-1.52517775820224e-05
-1.78117005320577e-05
-4.10108025763688e-05
-2.13526849244265e-05
-1.83409296148822e-05
-1.49086339600176e-05
-1.27248453735141e-05
-2.83537122424438e-05
9.97838534386544e-07
-2.54936074552849e-05
-1.75556522417364e-05
-1.0294654967853e-05
1.17316045655599e-05
-1.15696970906643e-05
-9.66061624426345e-06
-2.50007593870882e-05
-6.35694793692535e-07
1.6352705161478e-05
-2.1319209167293e-05
-3.45401157997125e-05
-2.32865448103704e-05
-1.98928967793644e-05
-2.79069722331116e-05
-1.70588637512125e-05
-1.42774389138439e-05
-2.34577143282145e-05
-1.90497258721348e-05
-3.71064013039159e-05
-2.41400316110709e-05
-2.56754572677407e-05
-5.76726623326824e-06
-1.930424244861e-05
-1.26385951910712e-05
2.97476460192618e-06
-2.24939950822247e-05
-3.4300153947315e-05
-8.31301546827864e-06
6.18589346243141e-06
-2.23587457080805e-05
-3.48247715581175e-05
-1.47035357601797e-05
-2.2639365051941e-05
-2.89099079992427e-05
-1.78876206182289e-05
-2.36041270137261e-05
-3.34955239686251e-05
-3.3279294790511e-05
-3.66017934064393e-05
-8.35881245621646e-06
-1.0633962212658e-05
-1.80644588582967e-05
-1.45497940915246e-05
-1.03847762601703e-05
-2.21505831665845e-05
-1.28981915745834e-05
5.04370534060707e-06
-9.34960190304104e-06
-2.56710604353146e-05
-7.61757643127989e-06
-1.31953985839242e-05
-2.3441900507073e-05
-1.24415543374147e-05
3.77216021478992e-06
-1.87739795434027e-05
-1.45105412747688e-05
-2.29031599899484e-05
-1.77821092214353e-05
-8.69259973656839e-06
-2.07351268705503e-05
-2.83974738267429e-05
-1.09814116129434e-05
-9.8393205947775e-06
-2.24789712230149e-05
-2.44146278321987e-05
-1.89040530550351e-05
1.48163058326544e-06
-2.45516814688852e-05
-8.48270380718792e-06
-1.07050146237478e-05
-1.30616152797979e-05
-2.43085215776724e-05
-2.55752057191348e-05
-2.91490166610499e-05
-4.23943092071812e-06
-1.24485380080445e-05
-2.25285794194599e-05
-2.28529444777148e-05
-8.17229479084066e-06
-1.43354790824829e-05
-2.33031936394004e-05
-2.91689127766919e-05
-1.47566724726959e-06
-1.34453072879309e-05
-1.02034224972375e-05
-7.75205454346108e-06
-2.70098467258722e-07
-2.1701293631592e-05
8.47506418625927e-07
-9.00430659609535e-06
-1.05071633646667e-05
-3.473759792028e-06
-1.7531870297297e-05
-2.6545750220646e-05
-2.67209379871225e-05
-1.60882597438373e-05
-1.69479701231902e-05
-8.65643621910919e-06
-2.86897308524423e-05
-7.68656971691046e-06
-1.35330054405277e-05
-3.43653030565949e-05
-3.11019321256754e-05
-5.58777860833183e-07
-9.20403989003233e-06
-2.4696338134598e-05
-1.05157599114264e-05
-2.10869958650568e-06
-2.36268281940867e-06
-1.09765141971425e-05
-1.21402080746057e-06
-3.11985958861465e-06
7.96781911970576e-06
-2.18753602427094e-05
-1.6443165144678e-05
-9.92635812890024e-06
-6.90672768300009e-06
-1.75680782919867e-05
-2.41846762550463e-05
-4.19296709432986e-05
-3.36702433977703e-05
-1.91645543514815e-05
-2.59263634540781e-05
-2.8706364480956e-05
2.16123847386112e-06
-1.82620592934016e-05
-1.77177636948129e-05
4.21020682115629e-06
-3.68367004638042e-06
-2.0993891079883e-05
-3.34204518934545e-06
9.66766851124896e-06
-1.36590242268676e-05
-2.46306529595671e-05
-1.07273949131547e-05
-1.54943610114242e-05
-3.47533784060089e-05
-3.35011133451122e-05
-2.70493323013285e-05
-2.74611534446405e-05
-1.47001485031635e-05
2.11138895981246e-07
-1.74294207516154e-05
-8.70853737017935e-06
-7.20847755885294e-06
-9.34173428879633e-06
-2.71319888909406e-05
-3.22188042214135e-05
1.85232282872487e-07
-1.66736699692623e-06
-1.15586528816733e-05
-2.92580560898706e-07
4.01053656747452e-06
-1.04153599646547e-05
-1.02510904396461e-05
-2.09007652915545e-05
-1.19113715691631e-05
-1.33722820133084e-05
-3.201364986217e-05
-3.88532768278897e-05
-2.85783105826245e-05
-2.8164954809568e-05
-2.1381907894706e-05
-3.80765404601398e-05
-2.07132539566507e-05
-1.41476398380133e-05
-1.51755733589554e-05
-2.21958046604305e-05
-9.19602552118048e-06
1.15858546693433e-05
-5.85941109840956e-06
-3.89172038673495e-06
-1.74280536106599e-05
-8.16137825837046e-06
4.41199506722213e-07
-8.01425408937044e-06
-2.96254561598764e-05
-1.44169439457174e-05
-6.60760360945411e-06
-2.80619285305516e-05
-3.97304333772707e-05
-2.81246093125517e-05
-2.54935581205459e-05
-9.48814898587448e-06
-1.92324747368272e-05
-4.32680461953683e-05
-1.35897706178119e-05
-2.2016003428661e-05
-3.16581529284578e-05
-7.23170240374178e-06
1.11809529706376e-06
1.08421297799292e-05
-1.34098736457146e-05
6.70104953937139e-06
-8.54053722691492e-06
-5.40785138201649e-07
-1.59731211973208e-05
-3.15144708211526e-05
-5.33004543839601e-07
-4.64807429802881e-05
-3.34958778147198e-05
-3.24559620089051e-05
-4.00846218298984e-06
-1.45209919621922e-05
-3.32440675268578e-05
-2.03266015366156e-05
-3.14639112539368e-05
-1.53114396928454e-05
-6.40335460535331e-06
-1.19121213698634e-05
-1.05267353499834e-05
-4.11854979316699e-06
-1.14757011223412e-06
8.39839430062338e-06
-1.74203436248262e-05
-3.74069691138011e-05
-1.11188120285028e-05
-1.97638895754649e-05
-3.35424874107897e-05
-1.14031774510422e-05
-3.93789522369619e-05
1.41702103260044e-06
-1.25181952256123e-05
-1.93518911280111e-05
-3.11416054990679e-05
-1.46759552564852e-05
-3.23500858142726e-05
-1.95906156496396e-05
-3.61245776230521e-05
-1.57977438229613e-05
-1.03795674958621e-05
-1.5128400668247e-05
-1.28316832964249e-05
-1.64004227192157e-05
-1.00339162181743e-05
-1.0589911943701e-05
-1.24268377477448e-05
-4.97704999701113e-06
-1.28599140781619e-05
-2.82457841769156e-05
-7.96580564144503e-06
-1.97890401521061e-05
-1.88081399434769e-05
-2.43904606186699e-05
-2.53379160396465e-05
-2.38836611565577e-05
-3.01946149519749e-05
-2.46744289439433e-05
-2.18692894912817e-05
-1.75581222433895e-05
-1.86442317356168e-06
-1.77784818080741e-05
-1.56003313533946e-05
-7.1647898947133e-06
-1.50804331207381e-05
-1.51702624885779e-05
-1.2705074712114e-05
-6.96847608965604e-06
-1.48401317136551e-05
-1.03049010293684e-06
-1.02327340833813e-05
-2.10537972896306e-05
-3.00964843305491e-05
-3.08612077924078e-05
-1.34319715349975e-05
-2.13256353968352e-05
-1.2421551502086e-05
-2.09248518986228e-05
1.63082540324269e-05
-1.77392864860112e-05
-2.25491826954082e-05
-2.08499868624251e-05
-7.60653846134845e-06
-1.03267247357388e-05
-2.87321467290106e-05
-1.75207808976669e-05
-6.2933906475318e-06
3.08997639733173e-06
-3.07986168395745e-06
1.04857800494667e-05
-1.35455225498814e-05
-7.63722394276987e-06
-1.16746728580394e-05
-6.44462503832624e-06
-7.35336479916863e-06
-5.3005566076863e-06
-1.61603545768312e-05
-2.46150741246565e-05
-2.08977246029637e-05
-3.44460375569177e-05
-7.22721254582791e-06
-6.40932699547038e-06
-2.13036738466357e-05
-3.09531393434482e-05
1.46589992235126e-05
1.18594461155384e-05
-2.32960648741253e-05
1.8264719982101e-06
-4.65594646098467e-06
9.31873623396559e-06
-8.37756427967925e-06
-1.87207555465395e-05
1.44711227232865e-06
-9.01004961284244e-06
-3.4898990722798e-06
1.93764480713585e-06
-1.88643530450212e-05
-1.32953683730728e-05
-2.12317434823596e-05
-1.3218047161401e-05
-1.74894782244218e-05
-1.37409281118724e-05
-2.05355587767913e-05
-2.15170653406777e-05
-2.39317375533799e-05
-1.72940900959472e-05
-2.86584298090703e-05
-1.41617833066725e-05
-1.31727963951659e-05
-2.20795147411316e-05
-1.35586682646207e-05
-1.61516526729505e-05
-1.75131886254123e-05
-2.69246187422861e-05
-1.50145896802827e-05
-1.12279580292497e-05
-2.21468902458838e-05
-3.02634711525167e-05
-3.58836461950944e-05
-2.3931904185858e-05
-2.96934384621559e-05
-6.08343489501418e-06
-3.01284984936335e-05
-1.3105719721078e-05
-3.05999459768114e-05
-2.33837280307308e-05
-1.3463684795365e-05
-1.40677405048657e-05
-1.99680107556189e-05
-2.07413497407811e-05
-1.37194294124021e-05
-1.08884638979902e-05
-3.17990870796614e-05
-2.25037265740252e-05
-9.77289477107855e-06
9.55925716761783e-06
-1.74055621619278e-05
-2.67171774307756e-05
-1.72647760770252e-05
-6.37057589375233e-06
-1.96941434481076e-05
-1.15178545532681e-05
-3.96435141328043e-05
-5.24593624100528e-06
-3.80657047880581e-05
4.9698949452484e-06
-2.02165347670227e-05
-2.14036138333084e-05
1.32556259993952e-05
-8.01864418301282e-06
-1.13027151244298e-05
-2.36327408984335e-05
-1.55552629496429e-05
3.35593850469461e-06
-1.18180672682923e-05
-1.27817833044723e-05
-2.13683892318296e-05
-4.00363663971792e-05
-3.75573183349928e-06
-2.8604836911108e-05
-4.22284107992988e-05
-5.75990745422902e-06
-2.5951733788601e-05
-7.07581329382866e-06
3.89083327625768e-06
-1.33223647034466e-05
-1.99646862995011e-05
-9.37026690361621e-06
-1.60913685743236e-05
-9.44054669486543e-07
-1.11545566055925e-05
-6.39340427492031e-06
-1.58683713770236e-05
-1.72099420582029e-05
-1.10074467460301e-05
-1.94514613681744e-05
-1.69541652376351e-05
-1.47590292020317e-05
-2.65127439338049e-05
-1.74662859440215e-05
-2.15423689623413e-05
-4.57729959264444e-06
-3.00943727245726e-06
-2.70099399148201e-05
-3.22368377985968e-06
-3.66967666572376e-05
-3.66460903152519e-07
-2.31688707367525e-06
-1.5849319159093e-05
-2.23571217465951e-06
1.41246113154833e-05
-9.45570071154316e-06
-2.05338509754422e-05
1.73526613441472e-05
-8.50236257897903e-06
-2.15196618472499e-05
-1.58319656362497e-05
-2.90135481430096e-05
-1.51930854172622e-05
-1.5467925128122e-05
-2.00475302992794e-05
-1.4431777835866e-05
-9.16113180990107e-06
-1.71564301988768e-05
-8.57814520718508e-06
-1.35094656235684e-05
-4.59194518139057e-05
-1.43396498251831e-05
-1.97332649366306e-05
-2.0845810036399e-06
-1.60718698374327e-05
-1.64446715556723e-05
-6.08369545617699e-06
-3.31214742805992e-06
-3.37779956691188e-05
-1.32130789099857e-05
-2.3831369401764e-05
-2.18934251650869e-05
-1.4557601949297e-05
-9.53659194374904e-06
-1.66209069894961e-06
-3.25410592595151e-05
-4.06443556958857e-05
-9.35289046164697e-06
-8.52572883539342e-06
-1.59895197089096e-05
-2.43048063038492e-05
-3.69013986934082e-05
-6.19994871329585e-06
-1.20878341735288e-05
-3.53094036364793e-05
-6.49990708165594e-06
1.09736729063724e-05
-1.76815393701318e-05
-1.86192900342798e-05
-5.44105451076571e-06
-8.17760285863868e-06
2.15457184768144e-06
-2.71465762034933e-05
-3.91190934022665e-05
-2.08964029578715e-05
-1.93933285339514e-05
-5.98144934694165e-06
-1.29670689427437e-05
-1.68804383027871e-05
-1.31805166325231e-05
-5.83921709827379e-06
-2.8362468843034e-05
-3.79456316177645e-06
1.63060442012752e-06
-1.93697188720739e-05
-5.27495012874896e-06
-9.81803141063222e-06
-2.19076897088956e-05
-3.79431628338877e-05
-1.37417191977254e-05
5.56923862288865e-06
9.75241571308353e-06
-2.64427044800645e-05
-3.13613702526604e-05
-4.07371985808545e-05
-2.34328654787119e-05
-2.880633266588e-05
-1.92548004694472e-05
-2.6676090425185e-05
-1.50659562651882e-05
-1.4174269331586e-05
-1.476309139865e-05
-9.34804626993071e-06
-1.23952925971067e-05
-1.54722654599995e-05
1.62447060249875e-05
-6.77997253462283e-06
-2.86168870886927e-05
-1.57822175832973e-05
7.31332836346176e-06
-2.27278986865826e-05
2.30402597658513e-06
-3.28514720504032e-05
-1.420789392698e-05
-1.1582680730824e-05
-2.25981314616459e-05
-2.34517492783482e-05
-8.06338458610658e-06
-1.86889092689532e-05
-5.04277922363451e-06
-2.33301136050173e-05
-1.97725809986166e-05
-1.363328598616e-05
-2.07927535357508e-05
-1.34417862389163e-05
-1.31433734518912e-05
-1.32335092054465e-05
-1.52970808383185e-05
7.78757715562279e-06
-6.50089515399708e-06
-3.18090246536044e-06
-1.68938732819392e-05
-1.89960217739476e-05
-6.85828025753576e-06
-8.11775135762574e-06
-3.65561146632619e-05
-2.10556995582607e-05
-3.62751685072614e-05
-1.65394766561613e-05
-7.11251232960346e-06
-2.50450805418162e-05
-1.52078880635052e-05
-1.46942989260503e-05
-3.0107138979447e-06
-2.91955759661999e-05
-1.26516862385347e-05
-2.70705299786837e-05
-1.47725147259086e-05
-1.20058527134897e-05
-1.21511460988965e-05
-4.3301652897895e-06
1.77277919145209e-05
7.51211782044765e-06
-2.56021395388049e-05
-9.92565594958961e-06
-1.73609383564778e-05
-4.10740450198822e-05
-2.14130725885048e-05
-4.04924900863988e-05
-1.7925160327114e-05
-1.00665176408467e-05
-2.06981576091546e-05
-2.10328715087036e-05
-2.49531625057884e-05
-2.00680297007475e-05
-1.74248686405727e-05
-1.97695760271723e-05
-2.9274707470669e-06
-9.62804609472274e-06
-1.93123060839697e-05
-2.92351470215596e-05
2.17260830771684e-07
7.24080468822688e-06
-2.20183103188549e-05
-1.88841821753174e-05
-2.97741280370497e-05
-1.78009109278335e-05
-8.67827778310801e-06
-1.26759155281784e-05
-1.89166888233928e-05
-1.64487095787446e-05
-2.50359652646985e-05
-1.77585597564631e-05
-2.746145215603e-05
-2.11323753431506e-05
-4.05250558362095e-06
-3.5008535455864e-05
-1.20105345963752e-05
-1.89561692977451e-05
-3.85772322861612e-05
-6.14244071232143e-06
-2.4605863207487e-05
-2.26421114638263e-05
-1.56959391895298e-05
-1.70524072181286e-05
-2.73386838626626e-05
-1.05204130097426e-05
-2.51859210018469e-05
-2.86977738574267e-07
-2.60181701289909e-05
-1.45099094452321e-05
-5.45599772443328e-05
-3.28152583097355e-06
-3.82246212530512e-05
-2.87252956475458e-05
-2.77701613035392e-05
-6.6467176360339e-06
-3.62053085553379e-05
-2.08451703454617e-05
-1.66888140540945e-05
-1.92320982669234e-05
-5.47992750859319e-06
-2.7738943575366e-05
-8.72520800516185e-06
3.6213632147795e-06
-1.31171284538157e-05
-7.81876277180151e-06
-2.34553765947247e-05
-2.5389251591496e-05
-3.4494815337446e-05
-2.16449242071632e-05
-1.91742624746596e-05
-1.51906824492083e-05
7.00940352152874e-07
-1.53143353628023e-05
-1.46006399727853e-05
1.27391993016237e-05
-6.37382870380661e-06
-1.0968072016628e-05
-1.61668340232789e-05
-1.21563686889177e-05
-2.63991398491351e-07
-1.71861939118745e-05
-2.18675472401263e-05
-2.32677026255439e-05
-6.89503806208658e-06
8.93464595816408e-06
-9.1831006235071e-06
-2.00934557726236e-05
8.77949869933934e-06
-2.28413220229934e-05
-1.76155400841325e-05
-3.50591433390395e-05
-4.58991027719891e-05
-1.05103916860636e-05
-1.89706587349831e-05
-1.05148757586036e-05
-1.67062727180166e-05
-1.0261666521201e-05
-6.10374135413574e-06
-3.08914024833998e-05
-1.94503954972788e-05
1.4244887159478e-06
2.6994657071253e-06
-4.12169436738698e-06
-3.32448540692461e-05
-4.72105116139549e-06
1.33700452382262e-05
-1.93591687138834e-05
-3.46683466857863e-05
-2.69073134388458e-05
-1.55022408763132e-05
-1.32714048351674e-05
-3.41113210715265e-05
-1.60551141334712e-05
4.77848463048996e-06
-2.42244199514662e-05
-3.45509067497416e-05
-2.0721556760858e-05
3.15194622263619e-06
-9.14874660655654e-06
-2.90473802811588e-05
-1.10747589461772e-05
-8.64377839511825e-06
1.0647860284477e-05
-5.49076520636513e-06
-2.33409225571573e-06
1.21217194963508e-05
-9.6724507266779e-06
-2.03214032471395e-05
-1.17808990641028e-05
-5.37116183204239e-06
-1.41254549744431e-05
-1.4705328897251e-05
-1.64772956333722e-05
-1.04410944800008e-05
-1.58419628613435e-05
-3.86581379853359e-05
-5.01674391569684e-06
-5.2139106839904e-06
-1.89198433457758e-05
-1.64583865613956e-05
-6.47672147221255e-06
-6.50824469787102e-06
1.81650815237189e-05
-1.44195567460389e-05
-3.64168580556065e-06
-1.51003013951307e-05
-7.19690613409831e-06
-6.46548540506271e-06
-1.21096424507356e-05
-4.1618417206392e-05
-2.47565443208054e-05
-9.14474943778705e-06
-2.46019882378479e-05
-3.37435192179078e-05
-2.71714547914228e-05
-1.19697991623978e-05
-4.72870148018079e-06
-1.26635060907069e-05
-1.88559867152726e-05
-1.75790221988203e-05
-1.56010133303689e-05
-1.76502123404745e-05
-2.56263477384434e-05
-4.59964488898225e-06
-1.10395249611137e-05
-3.53537293654147e-06
5.09350458293477e-06
1.42634162206447e-05
-1.81097868312294e-05
3.61453316639745e-06
-1.6592097121906e-05
-8.68515914894564e-06
-2.17912054714324e-05
-1.56676785337375e-05
-1.65677017076241e-05
-4.18366250008227e-05
-1.06032215525291e-05
-1.98077856284633e-05
-9.50649238472192e-06
-7.78188707488388e-07
-1.06074686064628e-05
-8.99218974221965e-06
-2.56963984222579e-05
-6.83004490262296e-06
-1.14493710016251e-05
-6.9733372453518e-06
-1.15163169314789e-05
-1.15791594117408e-05
-1.70657046028203e-06
-3.04678545566622e-05
-1.62158117480049e-05
-3.50045893463669e-06
-2.11288407742646e-05
-9.296411396752e-06
-7.05451757188555e-06
-3.10656076733617e-05
-1.69043784778605e-05
-7.32131384058976e-07
-8.69670510042926e-06
-1.19579774472372e-05
-3.13770268050391e-05
-1.40203107025456e-05
-2.31609873333501e-06
-4.78162994298433e-06
-1.27874977468985e-05
8.12348107806208e-06
-2.05458541970525e-05
-6.72851906699574e-06
3.94862264040701e-06
-2.45599968590659e-05
-8.14305090541256e-06
-9.55796096552571e-06
-2.74078679820528e-05
-1.90069715659676e-05
-1.59151124703825e-05
-2.22221601534632e-05
-1.38279442581029e-05
-3.20872938687504e-05
-2.66115626513169e-05
-1.84372879452333e-05
-1.94616767289531e-05
-3.12552507646177e-05
-7.62570597015409e-06
-6.40440543800221e-06
-3.61751180302091e-06
-5.9699324392493e-06
-1.56671287749512e-05
-8.07874620187985e-06
-1.23359568144182e-05
-2.44540989803774e-06
-1.81205972317031e-05
-3.83335546627553e-06
-8.93141893829262e-06
3.12302858891663e-06
-5.81914572001041e-06
-3.42662863135709e-05
-1.34281271211984e-05
-1.4045521035471e-05
-4.66349260081713e-06
-6.44251885662344e-06
-2.93494588303107e-05
-1.23783732315491e-05
-2.48871024855627e-05
-6.82752593411738e-06
-1.29488922013795e-05
-9.46435282361169e-06
-2.42443465302845e-05
-3.1216258525161e-06
-1.37838448807095e-05
-6.6185336393159e-06
-1.94452134071673e-05
-1.96376437690215e-05
-1.15804227188481e-05
-4.51407602050744e-06
-1.48354795812572e-05
-3.09865840846771e-05
-1.53943649139514e-05
5.42718627167864e-06
-3.58148348399747e-05
-3.32423245802497e-05
-2.83837291419346e-05
-2.39970999352084e-05
5.89225843481369e-06
-1.42521520188335e-05
-8.74239381312082e-06
9.8728953927847e-07
-7.02566072068775e-06
-1.62199433572459e-05
-2.19698154072656e-05
-6.98791068928722e-06
5.49004847649151e-06
-3.39314033485322e-05
-2.32862669601457e-05
-5.86727863555077e-06
-2.86279658407222e-05
-2.36327340300616e-05
-2.0391146544045e-05
-2.56834798424779e-05
-1.48370104586958e-05
-1.47719798572352e-05
-8.9744526738273e-06
-2.07850365920181e-05
-1.52528867100017e-05
-2.51787565540628e-05
-2.9599971650291e-05
-1.73054845841772e-05
-1.91127931264116e-05
-1.02915071771492e-05
-5.6825715977085e-06
-1.3295603377996e-05
-2.00892511707734e-05
-2.73849873932313e-05
-8.22624059983882e-06
-3.59076817005158e-05
-1.65034931469563e-05
-8.96248479562239e-06
-3.28067978293181e-05
-1.6686890925953e-05
-8.49716617388545e-06
-1.15553934881484e-05
-2.26978373498529e-05
-2.63361481447916e-05
-1.35191530973151e-05
8.93824861731658e-07
-1.72800660733509e-05
-6.92908625327443e-06
-1.0240757088374e-05
-8.62672617676044e-06
-2.84173481823536e-05
-2.78889606087268e-05
-2.28292182678112e-05
-1.26070180750445e-05
-2.57371969788887e-05
-1.63544642740842e-05
-2.35326181066081e-05
-6.35114120042852e-06
-1.06585274397102e-05
-3.33229199677526e-05
-2.1644139264413e-05
3.9674564268417e-06
-2.34192105738181e-05
-1.04049229652689e-05
-2.86347125891681e-05
-1.91213786622411e-05
-2.07530247640766e-05
-2.05335715717453e-05
-5.00720547270449e-06
-1.36100727036904e-05
-1.52413119526954e-05
-1.39041321034191e-05
-8.6302807189428e-06
-1.39786180978676e-05
1.74181021765289e-06
-1.57531280573969e-05
-1.03742891840813e-05
1.11139731561818e-05
-2.07463305924702e-06
1.30195087718524e-05
-2.15385209640333e-05
-1.72145303183212e-05
-2.00738588972356e-05
-2.1496368246097e-05
-3.64659655277495e-05
-6.76646611872568e-06
-1.14687828463763e-05
-1.18214405729081e-05
-1.53428947296224e-05
-1.1046235373189e-05
-9.6651852876386e-06
-9.0632874784973e-06
-4.67162337526501e-05
-7.94462186915108e-06
-2.56225910023276e-05
-1.92758261435561e-05
-3.21839917577281e-05
-3.61714825472246e-05
-2.50414147835669e-05
-1.25834378233832e-05
-1.82243275808132e-05
-8.43184806720222e-06
-1.0142705103359e-06
-3.63937676552437e-06
-1.84052580193036e-05
7.57557604687471e-06
1.52126765180877e-06
-2.0328007310385e-05
-1.22005533944023e-05
1.39271901199691e-05
-1.76702308235636e-05
-1.43896102126274e-05
-7.3880864734463e-06
-1.91483521588387e-05
-2.13887118515676e-05
-1.87696127773002e-05
-2.17551429985744e-05
-2.37061363554938e-05
-1.48381345712364e-05
-4.12032470034156e-05
-1.93543595680534e-05
-1.11548592155139e-05
-3.37676398075533e-05
-1.5286260472022e-05
-8.30100175096601e-06
-1.15850050821949e-05
-1.20079090899187e-05
-1.67834322603624e-05
-8.62341299708912e-07
-1.67138962934265e-05
-1.7279703937486e-05
2.59613509347957e-06
-2.23409472903259e-05
-7.95680286893279e-06
-4.33592987115597e-06
-2.03235000023686e-05
-2.08664126163811e-05
-1.71384384918572e-05
-2.46963939587374e-05
-1.89536869674653e-05
-2.97904615057007e-05
-3.65155728468912e-05
-7.13980005303493e-06
-3.35493927650066e-05
-2.22559119827609e-05
-1.79500306035818e-05
-1.92964463533208e-06
6.75447661078026e-06
-1.2562722269732e-05
-1.85312906767155e-05
2.23686503599787e-05
7.18876643453126e-06
5.57280040458034e-06
-8.1904268543151e-06
-2.23839597333515e-05
-1.03132795477735e-05
-2.55277679785709e-05
-2.90840689395648e-05
-1.0505815984796e-07
-1.81273148586592e-05
-2.23502147492402e-05
-4.10176231787279e-05
-1.26977602472866e-05
-1.88395864021748e-05
-1.76439370736978e-05
-2.31312285380384e-05
-2.43082989309397e-05
1.6350385079893e-05
-3.13823164235807e-06
-1.1014273394563e-05
3.62625205867896e-06
-7.97547445036631e-06
-3.11686440658863e-06
-1.5945641903435e-06
-1.5688215128125e-05
-1.03892410278395e-05
-3.04993845182528e-06
-2.19552401509364e-05
-2.09980986047983e-05
-1.27113657634794e-05
-1.41871333084605e-05
-3.69180810857069e-05
-1.27326595487587e-05
-2.39477445891608e-05
-1.99106430229076e-05
-9.19324917711367e-06
-2.58508899139242e-05
-2.58725852371905e-05
-1.37511422955022e-05
-2.13734195281369e-06
3.68446751027005e-06
8.17210739959839e-06
-4.92895820212388e-06
-1.74053046589688e-05
-2.23503925053351e-05
-1.89613367117329e-05
-7.76924991819773e-06
-2.70953557418292e-05
-2.81185256160301e-05
-1.81154380224735e-05
-2.8608070477658e-05
-2.76777689038076e-05
-4.24848067057167e-05
-9.97435691096922e-06
-9.98697184678747e-06
-1.41467515028022e-05
-3.76757512148512e-05
-5.82513643503931e-06
-1.05656857917974e-05
-1.93140908455478e-05
-1.03857906753396e-05
-1.59898429714806e-05
-9.88477596268701e-06
-1.00789557460827e-05
-8.75222470307423e-06
-1.27601169443298e-05
1.91384181606476e-06
7.03769842120817e-06
-1.50843938844459e-05
-3.18211551313175e-05
-2.71223341890457e-05
-9.70368727014774e-06
-1.41527309794876e-05
-4.43066931229754e-06
-1.72048073180471e-05
-2.31003445551604e-05
-1.01933189622618e-05
-3.23206471476356e-05
-2.51257897537071e-05
-5.90042044594031e-06
-1.91050336932588e-05
-1.07655743852093e-06
-8.73802056927542e-06
-4.65321742205038e-06
-8.52349281349834e-06
-1.81329616697061e-05
3.62742426696723e-06
-3.50974735036475e-05
1.03513584455794e-05
-6.63774295824393e-06
-3.13616063555236e-05
-2.50899993695533e-05
-2.22989871839905e-05
-2.43879197626844e-05
-2.11631740096295e-05
-5.58503050427075e-05
-2.1598623301349e-05
-1.99081328920643e-05
-8.09841759390468e-06
-5.32706804448872e-06
-3.14583540488145e-05
-9.85457532441062e-06
-1.9699360974441e-05
-1.1707038485978e-05
8.88998962297461e-06
7.00456741455766e-06
-9.13230495161395e-06
-1.47844335150906e-05
-5.58039737874326e-06
-1.08163177317493e-05
-1.24072052826794e-05
-2.18369926859657e-05
-1.99587864198959e-05
-1.44712158340463e-05
-4.10571884742141e-05
-2.63327706565388e-05
-3.80721993284257e-05
-2.76174457117043e-05
-2.42597785069654e-05
-2.82516207250898e-05
-1.60177334851055e-05
-6.80512346535185e-06
-2.14443280664702e-05
-1.11351124190073e-05
-1.30401198096151e-05
-1.94965299078382e-06
1.14528809352984e-05
3.74746309015215e-06
-2.75406560974964e-05
-8.58231413644474e-06
5.53576397247627e-06
-2.23535330201535e-05
-3.32892581555204e-05
-3.03793118762738e-05
-2.11323881171352e-05
-1.6047804609459e-05
-3.98872262830967e-05
-2.20593305565657e-05
-1.89874727587774e-05
-1.57508269072175e-06
-1.46499961627752e-05
-2.12398113023754e-05
2.21288831313966e-05
1.44555070415055e-05
-7.79933375487138e-06
-3.4184318050613e-05
-2.21405382506112e-05
2.73285416890247e-05
-5.97830868813297e-07
-1.90170856546069e-05
2.67348093248588e-07
-1.03331705585804e-05
-8.28787042717558e-07
-3.67940811373244e-05
-4.85731962017528e-05
-1.3316117522332e-05
-1.5211356751215e-07
-4.54681949161146e-05
-3.71303374550299e-05
-2.64851145185728e-05
-1.02973008769015e-05
-8.27585280683337e-06
-2.46378910371365e-05
-9.1801171488498e-06
1.49661444769348e-06
-2.51823660935581e-05
-2.70750927460517e-05
-1.1781714300712e-05
1.15185007783676e-05
3.6702753424207e-06
-2.27260629118981e-05
-3.39087439448604e-05
1.43938713074681e-06
-1.06125623593925e-05
-2.06685454767515e-05
-3.22096078445112e-05
2.31734642372962e-06
-1.77102722837714e-05
-3.04084766566274e-05
-3.40820827815837e-05
-5.41884366563036e-06
-6.18927097582019e-06
-3.35708530880984e-05
-2.06059347868817e-05
-4.45507190624556e-06
-2.56180403173815e-06
-9.82136973587093e-06
-3.14817247280709e-05
-4.27603067424972e-06
5.75633394104538e-06
-1.93885914824178e-05
-1.62448068016851e-05
-2.35685571133444e-05
-8.81599841927774e-06
3.74691291175189e-06
-3.86000825320215e-05
-3.45079507803578e-05
-2.40517271133632e-05
-2.02887076344505e-05
-2.80516386334957e-05
-3.66619451414742e-05
-2.2156308695785e-05
1.088297722403e-06
-1.83014162592565e-05
-4.79860578262853e-05
-6.27395109261769e-06
-3.56614244746639e-06
-2.59556237075942e-05
-1.05741458320717e-05
-8.95802644042137e-07
7.39317259714774e-06
-1.9220384743471e-05
-4.24941622530025e-06
-2.70064843081356e-05
4.48424222390789e-06
-1.85966590257121e-05
-1.82783295998334e-05
-1.29376364222252e-05
-2.19384223356748e-05
-1.64389389453222e-05
-3.58653623134652e-05
-3.15356644330693e-05
-1.75801042939562e-05
-1.35519876605001e-05
-6.91628492821129e-06
-2.1025163991514e-05
-3.94237244654899e-06
1.94976680442138e-05
-2.85410465805909e-05
-1.89799045147157e-05
-5.95199897931853e-06
1.27050018222786e-05
1.51834689686091e-06
2.38650617131522e-06
1.68781565941658e-06
-9.98641944906873e-06
-1.81225295538512e-05
-3.42768160031847e-05
-1.70239735515296e-05
-2.66171746387013e-05
-3.10781598971567e-05
-1.88306372715188e-05
-4.82300148183128e-05
-1.56111370570076e-05
5.64205561224615e-06
-4.5832276082996e-06
-2.33384812394219e-05
-1.80903536681206e-05
-5.27839236678834e-06
-1.59052432792872e-05
-1.30445764467346e-05
-8.02062482286502e-06
-5.84267343000912e-06
2.46423749879713e-06
-5.96779015280697e-06
-1.8061071311407e-05
2.22434178313915e-06
-2.50983499872156e-06
-3.49650278232661e-05
-3.20068470616147e-05
-8.44929818538755e-06
-2.83044906378514e-05
-6.14209354157408e-05
-5.11932708790553e-05
-4.49183001111426e-06
-1.65178606942249e-05
-2.34226377712583e-05
-2.61191882609124e-05
-4.89312863532431e-06
-5.42420701971856e-06
-2.00552732825855e-06
-1.41174265985741e-05
6.12591092720667e-06
-4.79427586640499e-06
-2.33849651840828e-05
9.39115131563908e-06
-2.51401404018595e-05
-1.1210583816287e-05
-2.02404562439174e-05
-1.83540480946183e-05
-2.20986658189727e-05
-1.99606076417372e-05
-1.78807646010251e-05
-3.19961538947931e-05
-3.13431245674747e-05
-3.23437307494455e-05
-3.16265740793244e-05
-4.12194171774401e-05
-2.42659046038482e-05
-2.78047432919881e-05
-2.67301804569499e-06
-2.31967445836326e-05
-1.5889297790263e-05
-7.52904904454172e-06
1.26115873126782e-05
-3.03200519409791e-06
-1.04996683056797e-05
-1.59816248379273e-05
-4.5267133109443e-06
-1.27223003117759e-05
-3.33108547554807e-05
-3.37683905456788e-05
-2.38895071290322e-05
-2.35487139611112e-05
-2.84496983773785e-05
-2.01986970052932e-05
-2.22721025997295e-05
-7.76761871298027e-06
-2.40633031365631e-05
-1.46839967970437e-05
6.68510095285685e-07
1.17022910952453e-05
2.50726708387674e-06
-1.15356555957912e-05
-1.42081051765491e-05
-5.44642623509099e-06
-5.67533907115e-06
-2.5917093187244e-05
-8.51870576136737e-06
6.10188321125395e-07
-3.54717375907995e-05
-2.88734972099057e-05
-2.35412254008409e-05
-3.85376028388304e-05
-1.64839860068014e-05
-2.80854496956304e-05
-3.22018300721288e-05
-2.61054277912105e-05
-2.31509458669179e-05
-1.53576093732159e-05
-2.33610851405936e-05
-1.64117592543589e-05
9.67679019241863e-07
-1.60280715481808e-05
-1.34267174642905e-05
-1.87687556370351e-05
-1.18423969659806e-05
1.49864978523388e-05
7.03406159421061e-06
-1.6337005131863e-05
-2.95297219415228e-05
-1.26614235270656e-05
-1.34340815777663e-05
-2.59914216324692e-05
-1.52145158719505e-05
-2.72779598764119e-05
-2.31466279802731e-05
-3.21732271351354e-05
-2.15657178132015e-05
-1.3037065612143e-05
-3.28875203950176e-05
-4.80173819295659e-05
-2.83394345048494e-05
-2.27329843700578e-05
-1.20007049229171e-05
-1.53264151914372e-05
4.95463478464005e-07
-2.24790679801627e-05
8.23689570764159e-06
-4.0446440246825e-06
-1.88465037112055e-05
5.15192616602626e-06
-2.48226108100052e-05
-2.36124600396331e-05
-3.6962514457748e-05
-1.35109747685306e-05
-2.89204832937233e-05
-4.47730282036338e-05
-2.99024714347364e-05
-3.95686357124088e-05
-1.88851588785063e-05
-9.85560719715276e-06
-1.01821545489015e-05
-1.97323849191036e-05
-2.42084932307398e-05
-1.16407873244083e-05
-1.68117210070414e-05
-7.19549343593727e-06
4.05989901471617e-06
6.39409366090696e-06
-1.02683938756802e-05
-2.26673298036638e-05
-3.24757901804684e-05
-2.21386594431054e-05
-3.0630334368276e-05
-3.08829361203356e-05
-1.75699049443332e-05
-2.61040469879378e-05
-1.86564667904789e-05
-1.22805606736195e-05
-3.01047718179192e-05
-1.48528536131174e-05
4.71352605335618e-06
-2.0568264535456e-05
-2.29654473428238e-05
-5.30428633947723e-06
-2.06704507725244e-05
1.23245499594721e-05
3.42343962801037e-06
1.98079713805893e-06
-1.33420106440357e-05
-4.09605748430276e-05
-2.80793876792479e-05
-1.11362732954187e-05
5.2461476120961e-06
-1.67963755547082e-05
-2.80097224619188e-05
-4.18563781018142e-05
-4.01585093345791e-05
-2.38634211020462e-05
-3.92258942995321e-05
-2.89017377969513e-05
-2.50683959358519e-05
-9.34085469023103e-06
-1.52426175009128e-05
-9.08356947014053e-06
-7.13636285326372e-06
-2.56096488323513e-06
-2.15785764536085e-05
-6.20567392387742e-06
-2.81035392145392e-05
-1.43440866926311e-05
-3.20253749394883e-06
-3.43689049608702e-06
-1.47064454388319e-05
8.64041364170313e-06
-1.63123161942037e-05
-2.24079956290891e-05
-4.49435312377365e-05
-2.8481815887885e-05
-3.21297242599885e-05
-3.03020805703557e-05
-2.3775219884467e-05
-3.70157915821116e-05
-1.74556941721704e-05
-1.10833790685732e-05
-2.02334884503164e-05
-2.52185710780105e-06
-3.7599513065411e-06
-1.76467234333173e-05
-2.50232230537253e-05
2.38362380286108e-07
1.21781902643156e-05
-6.24871489670087e-06
-2.31767300179214e-05
-1.76373003351487e-05
-1.44877175756178e-05
-3.42377545071145e-06
-2.01298444599675e-05
-4.21377135431629e-05
-2.1937993061954e-05
-2.40547272008543e-05
-3.60715223192826e-05
-1.53952339828157e-05
-1.49531387508687e-05
-1.6324303276577e-05
-1.91180694365892e-05
-2.6924582887267e-05
7.14699679035757e-06
-1.13463412284414e-05
-1.68138929798544e-06
-2.57993430123346e-05
7.06935296327179e-07
9.60294188133449e-06
1.24259173218387e-06
-1.0980553803409e-05
-2.36911460675517e-05
-1.34046930758397e-05
-1.56327025004053e-05
-2.83918658852226e-05
-2.94395538107601e-05
-3.78938827575413e-05
-4.1146138363038e-05
-2.00987115514411e-05
-3.24125309413047e-05
-2.4532786181798e-05
-1.43522602735187e-05
-7.63763655894192e-06
-3.80871518215255e-05
-2.04829318378328e-05
-1.33700421740289e-05
-1.01949085454743e-05
-5.85997972368684e-06
-1.99322955077346e-05
-9.8225349185968e-06
-2.52291590767581e-06
1.08401224271866e-05
-3.59055576282094e-06
6.72190899612464e-06
1.99935192603315e-07
-1.38585457715095e-05
-2.26485693657204e-05
-5.93064695561169e-06
-3.8774364094408e-05
-3.58408178355473e-05
-1.8711194641711e-05
-1.69401317009206e-05
-2.20833373163477e-05
-2.47379207071101e-05
-2.17015663008358e-05
-1.74030867941565e-05
-1.19953102603582e-05
-1.76030327093119e-05
-1.94581895696585e-05
-1.7155077809152e-05
-1.14865446002232e-05
-8.87551724778287e-06
-7.48962402350591e-06
-2.97259400252781e-05
-1.82038766515136e-05
-3.05998139056225e-07
-2.70881328752373e-05
-5.16214021204027e-06
-2.88171488579497e-05
-1.72433874677015e-05
-1.42035695477112e-05
-2.60828658445784e-05
-4.50651970633698e-05
-1.65320834110657e-05
-2.29838508503954e-05
-2.418559650211e-05
-1.40060518903203e-05
6.37107857133663e-06
-1.31100784845308e-05
-2.92387479292471e-05
-2.59685641618962e-06
-1.21705113453844e-05
-6.86078144686629e-06
-3.60689435356341e-05
-1.99296501565183e-05
-3.99760682644791e-06
-1.88862042749177e-05
-1.54961424120956e-05
-1.91957940848554e-05
-1.8379733861207e-05
-3.57559941564378e-06
-3.16745131417297e-05
-3.27105942419581e-05
-2.08315546800098e-05
-2.95532035173823e-05
-6.03900795889633e-06
-8.79787043166544e-06
-1.26356529660452e-05
-1.04498376580518e-05
1.47682918504757e-06
-8.34314938750939e-06
-2.13712381388631e-05
-1.22780341749594e-05
-8.76499585786064e-06
-2.22159860637355e-05
-2.58295805838504e-06
-4.68589210479235e-06
-1.11697982935549e-05
-2.869813957609e-05
-3.18008065261785e-06
1.21875962538963e-06
-2.33984396988565e-05
-2.41726156508413e-05
-8.12551069486164e-06
-1.58640477284943e-05
-8.10528493360349e-06
-5.50597601573471e-06
-2.24734571724901e-05
-1.28500278615508e-05
-1.20790905001837e-05
-1.93480789128675e-05
-1.30257761605683e-05
-1.87494543016942e-05
-2.16507938426545e-05
2.61053093626466e-06
-1.47656743006136e-06
-5.12981461796946e-06
-1.41052789579031e-05
-8.57105169654467e-06
-2.20338454155068e-05
-2.19707397300279e-05
-1.26332587721918e-05
-2.51950720887981e-06
-2.01974168515524e-05
-1.6801491887862e-05
-3.57863345390091e-05
-6.08365532460803e-07
-2.68208368162012e-05
-1.90206885051873e-05
-1.81088841456964e-05
-7.50838194738154e-06
-1.69148994791193e-05
-1.67460374548791e-05
-3.70492105154517e-06
-9.43603226570296e-06
-1.61691657475027e-05
9.46403954426603e-06
-3.21309148940145e-05
-1.93177047659514e-05
-1.77309736385554e-06
-2.61462626194279e-05
-1.472582090402e-05
-2.13253402287951e-05
-1.38948972747923e-05
-1.45055985483998e-05
-1.80203653849023e-05
-2.49454325393087e-05
-1.40773044663388e-06
-1.16178658960271e-05
-1.76195882509101e-05
-1.78754375719958e-06
-2.43640079657173e-05
-1.66439918490375e-05
-2.10200100272579e-05
-1.8747990531487e-05
4.44651903704227e-06
-2.83101600827551e-05
-1.1987466183539e-05
2.08723762540534e-06
-1.69759193993918e-05
-1.7971905353832e-05
-1.16258785203018e-05
-2.60267853665666e-06
-1.20539602956716e-05
-6.58371624815245e-06
-1.15966929033224e-05
-1.23105743615383e-05
1.7999830303029e-06
-2.27654908693345e-05
-1.97671242810201e-05
-1.40547385400156e-05
-7.2144998877175e-06
-1.18424881873333e-05
-8.17574564662037e-06
-1.35895168149033e-06
-6.43737631372114e-06
-9.33185692848101e-07
-2.14365146670507e-05
-7.16039450426787e-06
-2.78288590233227e-05
-4.52555739326529e-06
-5.46224906978214e-06
-9.77897353699455e-06
-2.61778989066081e-05
-3.36179951682465e-05
-1.28589423233831e-05
-4.83267556406521e-06
-1.56961568068553e-05
-1.79445241558763e-05
-2.49192104120022e-05
-1.02162362782245e-05
-2.15846914552584e-05
-1.52293505279277e-05
-1.97890066337469e-05
-1.09645104590284e-05
-6.2637389257539e-06
-1.9611732678297e-05
4.40469827603221e-06
-1.1368137799831e-05
-2.48307804438222e-05
-1.44825752836933e-05
-1.91892407267805e-05
-2.80392826368483e-05
-1.65079976050113e-05
-1.57302082690442e-05
-1.87342024745569e-05
-1.73810662536262e-05
-2.24875065452727e-05
-3.94483102167734e-06
-2.79355161249558e-05
-2.34973110965041e-05
-1.69745602849213e-05
-1.5268017636938e-05
-2.72819859485962e-05
-7.84956927898569e-06
-2.07194113009675e-05
-3.48133066193665e-06
-1.55342800233955e-05
-2.30705293661876e-05
-2.89948843070245e-06
-1.91146949079257e-05
-3.08966508094707e-05
-8.11630496999131e-07
2.38597677786266e-07
-1.94219214922893e-05
-1.58746753733166e-05
-1.11925734222497e-05
1.21124283784347e-05
-8.56539451698742e-06
-2.48499821375757e-05
-8.30709524459519e-06
-2.99655622788081e-05
-2.10546902409903e-05
-2.32592437644149e-05
-2.22845443822682e-05
-2.85300663283543e-05
1.69946317267705e-06
-2.10726098807342e-05
-2.64683180382256e-05
-1.12287181983378e-05
-1.24820025918487e-05
-1.6214235355974e-05
-7.2142422391291e-06
-5.33727476310376e-06
-4.45515074374736e-06
-4.11230909422737e-07
-2.64196896877877e-05
-1.62703221713299e-05
-1.64789844636872e-05
-1.55738546894852e-05
-7.66924190982815e-06
-3.99572461604963e-06
-1.98420303934243e-05
-1.27416810024502e-05
-2.20669398541186e-05
-2.44467750017335e-05
-1.84076110006032e-05
-3.73689170031506e-05
7.68944909462287e-06
-3.66145582237379e-05
-2.50327482811779e-05
-2.83892606594443e-06
-1.35049901307472e-05
-1.2089654808496e-05
-6.96113472553302e-06
2.24756748160699e-06
-9.4772817448786e-06
-1.03330864219736e-05
-7.95814659745476e-06
5.50972139717567e-06
-2.2518841774481e-05
5.07611754507216e-06
-1.53790298444968e-05
-2.72610464827252e-05
-1.89836494350888e-05
-2.77550884265251e-05
-1.6030661499244e-05
-2.94084296501618e-05
-3.77280438845225e-05
-3.37004661157946e-05
-2.07090046179405e-05
-3.83956624718343e-06
-8.12245400598129e-06
-7.06729525179561e-06
-1.61126809484496e-05
-2.49342658855407e-05
-8.03339984938363e-06
-3.48559237509575e-06
-1.41804959831456e-05
2.12967905957658e-06
-2.07976770441359e-05
-3.39547292941983e-05
-1.46036627469449e-05
-2.77787655535792e-05
-1.5276612631233e-05
-2.98690170420142e-05
-2.09457571034371e-05
-1.58132980499775e-05
-3.03419950307919e-05
-1.93507690887405e-05
-1.47980357759185e-06
-4.34166171524095e-05
-2.64646389183526e-05
-1.65179632178692e-05
-1.70667570965863e-05
-1.09376590620858e-05
-1.3200813186702e-05
-6.95937977236585e-06
-1.82441317426763e-05
-5.34199920274158e-06
-5.58962080820164e-06
-3.98652622898946e-06
5.79965565481229e-06
-3.17453629995715e-05
-5.83945252825783e-06
-6.57661521767755e-06
-2.2248485160952e-05
-8.32628006424264e-06
-3.18463411756633e-05
-3.8368091557375e-05
-2.38583352484543e-05
-1.85657151796977e-05
-3.00025941102129e-06
-3.21177148157976e-05
-4.84271758723174e-05
-2.89118185689132e-05
-2.82447732412771e-06
-1.31304371918059e-05
-1.33414311980118e-05
-4.01031049178373e-06
3.9039353037654e-06
9.5388241137846e-06
-1.50484224998369e-05
2.23576152923715e-06
-1.86547666183823e-05
-2.06378963949089e-05
-2.18659377564193e-05
-4.3853698270754e-05
-4.10568044181725e-05
-1.387290031191e-05
-2.37408971959271e-05
-1.32800510992341e-05
-1.94964917636463e-05
-2.61581021358697e-05
-1.13945326291547e-05
-1.18280918330853e-05
-1.749742208834e-05
4.67362263832386e-07
-8.49055680423073e-06
-3.69807573970405e-05
-1.2481825086348e-05
-4.92329280795764e-06
1.80925418064565e-05
-9.51283646925852e-06
-1.76060398425695e-05
-1.27520946531694e-05
-3.41688056348282e-05
-3.38636945811465e-05
-2.28253031249851e-05
-3.30337225616853e-05
-6.41773106114235e-07
-2.93336756666758e-05
-2.24976751597273e-05
-1.86803613805413e-05
-1.0485760223367e-05
-3.45965391087835e-06
-2.91659705007462e-05
-1.18398858402146e-05
-2.91160460918449e-08
-5.46654940620824e-06
-2.65654451731623e-05
-2.67759547162106e-05
4.81330514598691e-07
-3.69584776324275e-06
-2.57757894990806e-05
-2.09436386724656e-05
-3.09705467423919e-05
-4.8667660051906e-06
8.78522137175041e-06
-3.36754720176502e-05
-3.83933636862152e-05
-4.80599421182537e-06
-9.0727545140237e-06
-4.54118124670694e-05
-2.765625023216e-05
-2.66566180193618e-05
-3.21372566278011e-06
-2.04460415629821e-05
-1.64567151397948e-05
-4.34245305775696e-06
-5.22835973648619e-06
-2.46786165992629e-05
-2.60891950074697e-05
2.16360177920026e-06
-1.59880901978207e-05
-1.17941035630421e-05
-3.27375724531686e-05
-2.5715533234797e-05
-2.47998001648658e-05
-1.23953385099983e-05
-3.83341389030403e-05
-2.53585778627492e-05
2.0387849588112e-07
-1.82865372437891e-05
-4.07287323868566e-05
-2.26910380265277e-05
-1.22579946306661e-05
-1.9312411728143e-06
-2.3550922547077e-05
-1.22652851310964e-05
9.62531662425765e-06
-1.82920482258999e-05
-8.40415174982935e-06
-1.19493674074622e-05
-3.26011753750256e-06
6.10068295749003e-07
-5.31542187967622e-06
-7.04558253338893e-06
-2.74174348405979e-05
-3.06603801781096e-05
-1.26241661319389e-05
-2.85652264550124e-05
-3.66170223114133e-05
-1.27081795288874e-05
-8.08892101686201e-06
-2.86283337254997e-05
-8.66673975123146e-06
-1.30764807516866e-05
-2.10778222675782e-05
-2.3203530302187e-05
-1.30609729361286e-05
3.37611884837737e-06
1.6883734151239e-06
-1.50128387755627e-05
1.03497095133451e-05
2.33670376537622e-06
-1.48375348857378e-05
-1.19104969676936e-05
6.28177101432944e-06
-1.43348785515223e-06
-1.01807905450516e-06
-1.93426413188161e-05
-2.15782814607208e-05
-1.9127965876223e-05
1.09462681977486e-05
-2.17671858704714e-05
-1.2258012390989e-05
-1.84841799442322e-05
-6.19220666266386e-06
-1.63488768020403e-05
-1.15401096539246e-05
-2.714618663087e-05
-1.98095891609903e-05
-3.1954304029924e-06
-1.22089498982121e-05
-1.25703704427564e-05
-1.02552072664157e-05
-2.01008927234986e-05
-2.05441565422493e-05
-1.28335497415466e-05
-6.43721524031465e-06
-1.8863947362449e-05
-3.21479750770159e-05
-4.07720010817181e-05
-2.47246468211694e-05
-1.0457515737392e-05
-3.87739305940082e-05
-2.16059170530729e-05
-3.19885606696096e-05
1.17674337161608e-05
9.54482049218065e-06
-1.60830016209592e-05
-1.13469643503828e-05
-1.12825176616111e-05
-1.32644194579978e-05
-1.19134516198314e-05
-2.13866075389321e-05
-2.53240330094046e-05
-2.57767883116756e-05
-4.81735877452115e-06
-2.79212992127486e-05
-3.92873999840591e-05
-8.11446822111732e-06
-1.22850104039787e-05
-1.97719019974855e-05
-4.09763247586732e-05
-4.24369604468701e-06
-7.70500122054979e-06
-4.79152760099874e-05
-1.17722707152784e-05
-1.76477945644068e-06
-8.07693449554009e-06
-2.65172220293364e-05
