# Supplementary material for: Research on computational propagation and identification of mine microseismic signals based on deep learning
Source: PLoS One. 2025 Oct 22;20(10):e0334641. doi: 10.1371/journal.pone.0334641 (PMC12543183; doi:10.1371/journal.pone.0334641)
Supplement: S9 Data — (ZIP) [file pone.0334641.s009.zip › 000101100000493.xlsx_0.txt_24.txt.txt]

-1.12771828889158e-05
-1.30606582226802e-05
-9.7437022977007e-06
-2.5018845711089e-05
-1.16891582710191e-05
-2.31185175252369e-05
-3.69498229890302e-05
-4.07306793168384e-05
-3.34653972239033e-06
-2.79207816990547e-05
-3.98747572266073e-05
-1.36738322665307e-05
-2.58948539279737e-05
-1.83329065269121e-05
-1.75920828016342e-05
-2.75748877303787e-05
-1.37919054593874e-05
-9.40407864062116e-06
-3.3780906649859e-05
-3.93133358163439e-06
-1.71795741239261e-05
-2.92855116848933e-05
-3.66036349311238e-05
-9.22264338559079e-06
-4.29670834635081e-06
-1.3124463429524e-05
-2.78948533453593e-05
8.77379571632753e-06
-2.60023963221551e-05
-1.87811390614042e-05
-7.4446347505889e-06
-1.55678148070338e-05
-5.3473513294306e-06
-1.13568820887989e-05
-1.68370364644572e-05
8.53758977891543e-06
-2.60104837529874e-05
-1.38478568474421e-05
2.35748268124984e-06
-2.29028103256345e-05
-1.98492630648781e-05
8.70479546111032e-06
-6.29713274363384e-06
-1.07767119471624e-05
-6.0923239962896e-07
-1.80004745510797e-05
-4.02064116990054e-06
-2.1978465146038e-05
-2.31994140502881e-05
-2.13613820277314e-05
9.70039936902191e-06
9.03187387810286e-06
-1.29291833936541e-05
-1.28923886496822e-05
1.39577727920643e-05
-1.45955886647146e-05
-2.31232159300228e-05
-1.41038531285888e-05
-3.58049955974254e-07
-1.37227239846058e-05
-4.78074707767568e-06
-3.22124879566441e-05
-3.69590121066317e-07
-1.75854455249128e-05
-1.32504663177947e-05
2.12822947604141e-06
-3.52894309227336e-06
-2.15556495959021e-05
-2.29945835215879e-05
-2.16587626538725e-05
-1.19399254234414e-05
-2.78528066397511e-06
8.79067169149316e-06
-3.14190398613024e-05
-5.73567409608537e-05
-3.84025866603182e-06
-2.29956560456002e-06
6.0329057266716e-07
-3.22653665310808e-05
-4.05896077645556e-05
-1.45749257164361e-05
-1.21566422679442e-05
-2.0097091567895e-05
-2.31678482327318e-05
-1.49237738401485e-05
1.41863043030661e-06
-3.47150511943543e-05
-1.73869185441337e-05
-7.60382743245537e-06
-2.16989154411199e-05
-2.48673238983846e-05
-9.96234247701374e-06
1.55389949031811e-06
1.36558494515591e-05
-2.90665586217868e-05
-2.0760255231652e-05
-1.50018395157374e-06
8.61030893527512e-06
-6.354397523404e-06
-3.72290706263455e-05
-2.88295194661664e-05
-9.79173201320274e-06
-1.49304645656829e-06
-3.40116272733971e-05
-3.62561847122001e-05
9.78923837038831e-08
-2.04899968825209e-05
-1.48682702284138e-05
-1.37825890297914e-05
-2.18923728549372e-05
-5.43088927804768e-06
-1.71117694712871e-05
-9.79334521812357e-06
-9.07615273574834e-06
-2.09878721243079e-05
-7.68075150313106e-06
-2.48750497709584e-05
-1.58181607552277e-05
-7.57445775662837e-06
-7.78563183663582e-07
-1.68349569264741e-05
-1.68457843497205e-05
-1.75313478260825e-05
-1.38262268076157e-05
-3.53810654589e-05
-2.91568476057682e-05
-1.95011734057848e-05
-2.9992186796324e-05
-1.72397855139757e-05
-2.85029036267114e-05
-2.25465877545577e-05
-1.14976799814444e-05
-1.6814911421497e-05
-2.74570115583815e-05
-3.36807786123379e-06
1.52057321964023e-05
1.14503053088935e-05
-1.18071227909885e-05
-4.77973949444019e-07
-2.0456491825424e-06
6.62591631063197e-06
-4.90334764603742e-05
-3.42479772339319e-05
-2.07979502821466e-05
-2.0692418455982e-05
-3.70232544694931e-05
-3.40877751688538e-05
-1.90799972083832e-05
-1.24976951362757e-05
-2.36903275929178e-05
-3.73475148385541e-05
-3.31949409295611e-05
-7.53113713655289e-06
-3.18554250727688e-05
-9.99789103500286e-06
-5.2116782928602e-06
1.72354231763727e-05
1.18828055257794e-06
-1.87033636952641e-05
-1.64932215051936e-07
-6.40781724820473e-06
-1.0825973143932e-05
-2.810574310645e-05
-2.12715556081899e-05
-1.33647457146408e-05
-1.17424904220291e-05
-4.0285593990887e-05
-2.30017798717538e-05
-6.91744929338314e-06
-7.16991736086056e-06
-3.08659469016306e-05
-4.47480000614028e-05
-8.84350368028843e-06
-1.46444198663985e-05
-1.46642594805244e-05
-3.69212577260492e-05
-2.46015349162152e-05
2.31622291492233e-05
-9.610189453577e-06
-1.23332023393331e-05
-1.9963326845386e-05
-1.62176960028101e-05
-6.74896596664042e-06
-1.52323549386892e-05
-4.77916940718318e-06
-1.13135401520474e-05
-9.80641695838085e-06
-2.33309181787967e-05
-2.41785705914576e-05
-1.10706584335466e-05
-7.61258947803273e-06
-1.51841671698741e-05
-4.31162875101941e-05
-2.43793215017381e-05
1.38038447626897e-06
-1.51541705059694e-05
-2.82603014132343e-05
-5.55152885745931e-06
7.91086098660376e-06
1.46248605228588e-05
-7.85713362781052e-06
4.15089733149847e-07
-9.12425335503751e-06
-1.55943083527497e-05
-3.91854087018817e-05
-3.4467099738113e-05
1.27712094915954e-05
-1.39938416999007e-05
-5.38270520105157e-05
-1.84572652647755e-05
-8.79658530983977e-07
-8.66488378764646e-06
-1.92622547689671e-05
-2.05361114209504e-05
-1.93953872143108e-05
-2.32195877421653e-05
-9.20502103960101e-06
-6.64541760502715e-06
-1.19977295548906e-05
-6.6649019909759e-06
3.2642435581567e-07
-1.14932569282923e-05
-1.1137326629885e-05
-1.07703292930919e-06
-2.18806164886282e-05
-1.64986440965056e-05
-5.35502500411672e-06
-2.34395459941983e-05
-1.23795245105717e-05
-1.70044260825516e-05
-1.96660637308094e-06
-1.40805844377326e-05
-1.3324087303038e-05
-3.19676984402957e-05
-3.05525334081212e-05
-9.87573874553703e-06
-2.06005238099593e-05
-2.04436031525618e-05
1.32874081724703e-05
-5.20379739092688e-06
-1.9804429975586e-05
-2.4778203610312e-05
-1.80829154917459e-05
-6.02400790675339e-06
-4.57897783419657e-06
-1.88876421936965e-05
-3.30652328260665e-05
-1.36141650588396e-05
-3.39307725569138e-05
-3.27521923425418e-05
-8.41603444280304e-06
-1.26764777916524e-05
-4.91445566948456e-05
-2.43454531533908e-05
-1.98352615577553e-05
-1.40556766520251e-05
-2.31358286213671e-05
-6.83307795717062e-06
1.81438368953522e-05
-1.07980197822291e-05
-6.92728632395219e-06
-1.84290601781765e-05
-1.95476519116481e-06
4.42912317482319e-06
-5.67440596593418e-06
-9.39014701900181e-06
-1.65990387030917e-05
-1.79443055947566e-05
-1.86466964238449e-05
-4.3788527432004e-05
-3.74770449294322e-05
-2.34222550312986e-05
-4.06585445164261e-05
-1.52337043523482e-05
-1.68853234225753e-05
-2.36644021994069e-05
6.65214853982947e-06
7.21680442702883e-07
-1.63085898959154e-05
-4.21316998018122e-05
-2.33933816040512e-05
-5.32272373187074e-06
-1.70170488986278e-05
1.14799075322097e-05
4.15783828539975e-06
-2.1639012467339e-05
9.49059672950402e-06
-2.8091585458954e-05
-3.88393028504733e-05
-3.38836980231083e-05
-4.64369922916714e-05
-3.97425868112108e-05
-2.53682180106737e-05
-4.4451456953347e-05
-2.96583527192058e-05
-2.87474491595691e-05
-2.61402432478992e-05
-2.5725185416433e-05
-2.80166665113797e-05
-1.38391993134496e-05
-8.59930426675783e-06
-3.27416878760695e-05
-1.40987956527121e-05
-7.58315141887738e-06
-1.1258582105733e-05
5.57198945136743e-06
-2.08927099247993e-05
8.63641385296387e-06
-1.60439688205924e-05
-1.33669363535853e-05
-1.44244676206785e-05
-2.18513584809304e-05
-4.36072854289363e-05
-3.22030094717964e-05
-1.26378201511835e-05
-2.46852085959132e-05
-1.71850101548941e-05
-1.68620265301661e-05
-6.12967168352045e-06
-1.89144162351069e-05
-1.3093716225254e-05
8.94174689268012e-06
3.358171605339e-06
-2.24366092945197e-05
-5.28414768149577e-07
-1.41291997209283e-05
-1.39938321266083e-05
-5.60112117586269e-06
-7.74592011973572e-06
-1.33008045097409e-05
-7.16259973565241e-06
-2.36842390998121e-05
-2.14645052020561e-05
-3.1068287361966e-05
-1.41831727576525e-05
-1.58315547009196e-05
-3.43771880061039e-05
-1.1313116473381e-05
-2.05676123091823e-06
-2.38976005398329e-05
-1.67003765673252e-05
-2.79514073770568e-06
-1.11804462111544e-06
-1.56143143030414e-05
3.51276319007605e-06
-8.072097045466e-06
-4.18821646511411e-06
-2.4409846887538e-05
-1.53571921625052e-05
-1.61420278756783e-05
-3.74508207839208e-05
-1.53346729889573e-05
-3.03397949373704e-05
-3.86382653372483e-05
-3.61043611750934e-05
-2.22345528958849e-05
-3.16621362348073e-05
1.67941084746771e-05
-2.22275826571687e-05
-1.5199794164919e-05
-1.08112239159297e-05
-2.86948460816947e-06
3.34849850775794e-07
-5.75706186408634e-06
-4.00858528535156e-06
1.49267298076268e-05
-2.1457870638332e-06
-2.15087898105696e-05
-1.54665754462863e-05
5.90068491478609e-06
-7.38464501631136e-06
-1.30556753663553e-05
-2.45811536891389e-05
-3.47343100958041e-05
-1.24135367177564e-05
-3.68753699398291e-05
-2.23066326732633e-05
-1.68642521180014e-05
-2.66108391232607e-05
-6.72024467694119e-06
-2.23389946389296e-05
7.76360850567086e-06
5.28937328238002e-06
-2.42211169885877e-05
-1.96694208594256e-05
4.07985133877936e-06
-9.25222699674404e-07
-4.05261338402616e-06
-8.02645546031587e-06
2.3056027993616e-06
-9.61126578076598e-06
-1.01018401809998e-05
-9.89769041442376e-06
-1.09164257964461e-05
-3.09762626624216e-05
-2.95925406969267e-05
-3.23560100657241e-05
-1.63490623414333e-05
-2.54298723756938e-05
-1.47731276265115e-05
-2.01084570093509e-05
-6.22878282549503e-06
-3.77956027084139e-05
-3.22703418959436e-05
-1.20660780812507e-05
-4.07685812488219e-06
2.42230575834663e-05
-1.75732325221199e-05
-7.01130960739886e-06
-3.41053007371824e-05
9.71244704177395e-06
-1.50204574105978e-06
-4.1036523186563e-05
-3.68252714019248e-05
-1.93842837530866e-05
-1.90351408719795e-05
-2.89911096083607e-05
-1.21227203033748e-05
-3.69288606418337e-05
-2.32408625556204e-05
-4.07025360453555e-05
-3.46623970855244e-05
-2.32886567788679e-05
-1.96960913610552e-06
-1.03610425072407e-05
-8.35765660605376e-06
-2.0536500919048e-05
5.66386078280225e-06
-1.1088999395843e-05
-2.75938409419245e-05
-4.02487412934771e-06
-1.78807773919845e-05
1.3269960994588e-06
-3.36512510874126e-05
-4.3643980325919e-05
-9.63907774665417e-06
-1.76512077417449e-05
-2.34148166134035e-05
-2.84272945615731e-05
-2.287642436382e-05
-2.24508184733268e-05
-4.51134724572383e-05
-2.88164741872887e-05
-8.18118251569262e-06
-1.70617082457106e-05
-1.59157709123134e-05
1.22799553893867e-05
-2.16538801325236e-05
-1.41304098305117e-05
-3.55201154392502e-06
-5.85525755175753e-06
-1.32907599995341e-05
-1.18018936880879e-05
-1.09990008622067e-05
-2.7124446830457e-05
-8.45180464166631e-06
-3.74049423207454e-05
-3.78029300744048e-05
-2.37984502678784e-05
-2.99898870348167e-05
-2.89170242616359e-05
-1.26627481089396e-05
-8.96820777343679e-06
-1.9072147568486e-05
-5.26834914524431e-06
8.19308075001109e-07
-1.46270954371091e-05
9.07875987552509e-07
-1.02903928603639e-05
-2.51331804678053e-06
-6.29386456848077e-06
-1.51439648217725e-05
2.76229914903905e-06
-2.69842986396116e-06
-3.23326546830091e-05
-3.35690273331191e-05
-3.40202687829935e-05
-2.82555977189824e-05
-1.31204668335451e-05
-3.1589006449005e-05
-3.5552259026709e-05
-4.59489095253442e-05
-1.78839620123014e-05
-1.36102227925793e-05
-1.52454972397236e-05
1.01006440032114e-06
-2.39323491671727e-05
-8.00462723214796e-06
-8.25707777651474e-06
2.11993490080017e-05
8.39008244821769e-06
-2.00254426671027e-06
-1.92265802113413e-05
-2.37778653029942e-05
-1.18629207716393e-05
-3.67137699271973e-05
-1.84048422316097e-05
-1.28931788170305e-05
-2.56316108211268e-05
-2.23010280740194e-05
-2.85208166523125e-05
-2.65999112058768e-05
-6.39569293014461e-07
-1.75904987909136e-05
-8.96152950246501e-06
-1.999464036814e-05
1.50505217248783e-06
-1.50428597925176e-05
-1.01177500833462e-05
-9.51369551262945e-06
-2.31444003835451e-05
-3.31079564079257e-06
1.65459328738414e-05
-4.80511267463326e-06
9.90994953910672e-06
-1.1355094531288e-05
-1.04749321486911e-05
-3.7466317859878e-05
-2.65612789749187e-05
-2.8944169532364e-05
-3.47872346974736e-05
-3.29780588054327e-05
-3.02311747297426e-05
2.40595410753179e-06
-1.57167420673816e-05
-1.98630198505301e-06
-8.44317727271158e-06
-1.24360324443003e-05
-3.15987581853048e-05
-4.48302030704525e-06
-1.17186031200509e-05
-2.82926041711175e-05
1.14922249043173e-06
-3.61108975807281e-06
-2.40422245244984e-06
-5.98874645351643e-06
-2.46616966901229e-05
-1.04783993945549e-05
-1.1792741045305e-05
-1.30483690747368e-05
-2.102178056362e-05
-3.08953480411521e-05
-1.452766440887e-05
-8.68162444595867e-06
-2.88997506171016e-05
-2.83120600902739e-05
-2.97099718655919e-05
-1.68365383523845e-05
-4.14070372755861e-05
-7.34928844969799e-07
-2.06284464160706e-05
-1.00346331944763e-05
1.58863907813795e-05
-2.47848352913902e-05
-1.29680535436368e-05
-1.51867255982004e-05
-1.16906906662679e-05
-2.17529454617189e-05
-3.52458711262401e-05
-7.29664818571305e-06
-2.27377587363155e-05
-1.2462508277094e-05
-2.14722863831246e-05
-1.66526639507749e-05
-1.73717284491634e-05
-1.45045266033643e-05
-1.36866299729878e-05
-2.64813989850684e-05
-1.47119583838702e-06
-7.65202389414423e-06
-2.92177846423404e-05
-3.69600948853504e-06
8.08624941398121e-06
-7.05676797540056e-06
-3.63883774975618e-05
-3.07001682722268e-05
-7.43518831490632e-06
-3.70296155876426e-05
-4.02515431481747e-05
-2.65805539285391e-05
-1.48416386364579e-05
-2.64855880616091e-05
-2.88481741532798e-05
-3.32174620253855e-05
-1.44402066584062e-05
4.51962043837971e-06
-9.91604774440983e-06
-2.45462284389921e-05
1.29479455625009e-05
-4.02159129928468e-07
-1.76113745661483e-05
-2.02226397597277e-05
-2.01260528955378e-05
-9.8762983500198e-06
-1.58473161952796e-05
-2.21617162577986e-06
-9.54403724204235e-06
2.23910009336757e-05
7.95043089588643e-06
-2.98422218786833e-05
-1.8228234935777e-05
-2.09684528773126e-05
-2.27492013265626e-05
-1.95277239805673e-05
-3.1214040345996e-05
-1.9016272187915e-06
-3.57157298266744e-06
-3.56244320051891e-05
-7.05244696799889e-06
6.07154601320611e-06
1.23685399644851e-05
-1.79571835006314e-05
-6.13744915925476e-06
-3.03309245150464e-06
1.05639049718485e-05
-1.19579504855466e-05
6.26287390395633e-07
-1.20745988421747e-05
-8.62944568501085e-06
1.60615248599863e-06
-4.7325111214347e-05
-8.14963179440542e-06
-1.08681240649676e-05
-2.4718040989633e-05
-4.05900310895147e-05
-9.37011032718313e-06
1.02878636954881e-06
-1.97365631223744e-05
-2.9527513036387e-05
-1.00650207860686e-05
-1.58364539246336e-05
1.01109374828425e-05
-2.27669852560595e-05
-2.95422125262237e-05
2.27637210690341e-06
-1.07084993040256e-05
-1.96893942117029e-05
1.05723342644659e-06
-2.38449541077173e-05
-1.23272499559588e-05
-1.41047973665698e-05
-1.52855740366783e-05
-1.42359995210162e-05
-4.34885490510756e-06
-3.35976259386983e-05
9.23410479558289e-06
-1.61973508721689e-05
-5.79897587633576e-06
-4.76979712061119e-06
-1.49836124910116e-05
1.68908770590481e-06
-1.31070080707628e-06
-6.68677876887524e-06
1.08100750711089e-05
-5.1251690802172e-06
-2.45929788252043e-05
-1.05863106269786e-05
-1.8051085282364e-05
-3.28346525442035e-05
-3.29611850355056e-05
-2.19180125102918e-05
-1.65485752995691e-05
-4.64676477714818e-05
-4.39729708318285e-05
-2.08917897310267e-05
-1.64167591117228e-05
-7.01866403690762e-06
-2.11109116838104e-05
-1.01802635561014e-06
8.31287331885941e-06
-3.16747871731572e-05
-1.15774829622586e-05
-1.55619092837235e-06
-1.27223100624329e-05
-2.31837140524168e-05
-1.60279070644347e-05
-3.82032389900304e-05
-2.56978893361674e-06
-5.27083506420552e-06
-1.74899770219791e-06
-1.89478168341939e-05
-2.3414532413309e-07
-1.02855092402682e-05
-2.27572111364061e-05
-2.82426937622786e-05
-1.77133305021482e-05
-1.74011724444718e-05
-1.32124865416514e-05
-2.11849799632421e-05
-1.31809957667841e-05
-1.06294513146894e-06
7.77495384413404e-06
-2.25131527984592e-05
-2.74789678933047e-05
-1.97159858926484e-05
-1.15545283220521e-05
-1.30531680227696e-05
-2.32228599091776e-05
7.04418713381521e-06
-3.19498621196985e-05
-1.39524570081359e-05
-2.45550374844822e-05
-2.71468942289339e-05
-1.44854985737574e-05
-1.13583161345756e-05
-2.56671357696037e-05
-1.6854732689158e-05
-3.80466257509508e-05
-1.2595988392096e-05
-1.07343373354029e-05
-4.10241489043485e-05
-1.97096393864605e-05
-2.28779280251642e-05
-7.8907299027038e-06
-3.25040983056332e-06
-2.10353997973854e-05
7.93450315193367e-06
-1.68398305404899e-05
-3.39400569867967e-05
-7.37735133383858e-06
-1.52705188024258e-05
7.6206361476931e-06
-7.99670308094169e-06
-2.45201691140404e-05
-2.39686328279356e-05
-2.65838113639983e-05
-1.61508809942897e-05
-3.14145239659286e-05
6.47436143785733e-06
-1.89531254852379e-05
-2.5281230435532e-05
-9.45750139814914e-06
-2.8628580382016e-05
-3.85235701725631e-05
-2.09840811231948e-05
-3.45640180327497e-05
-1.42231187327983e-05
-6.36660752334975e-06
-1.24750014028234e-05
-2.36130899714112e-05
-1.62305863960878e-05
-2.58928257679534e-05
9.72248015252765e-06
-3.21455666415129e-05
-3.32873703570282e-05
5.23109191163894e-06
-2.6544112975078e-05
-2.65991104527762e-05
-2.33454930390446e-05
-4.7596841485616e-05
-9.95115961563462e-06
-3.10604390264428e-05
-1.81455788978136e-05
1.13386786044188e-05
-2.92075571542131e-05
1.19023772353253e-05
-3.10708577971378e-05
-1.86291115103436e-05
3.02788817288995e-05
-3.27291931081712e-05
-1.73411752415637e-05
-4.23401411450204e-05
-3.38434121825708e-05
2.06813130699674e-05
-2.70064219675242e-05
-3.26775249101783e-05
-2.1269621854007e-05
-2.06600219887245e-05
-1.45839012785202e-05
-2.48529938151568e-05
-2.77169518135534e-05
-7.07951138378437e-06
-3.3955993107055e-05
8.5697902206639e-06
-2.64323434552605e-05
-1.74700046158595e-05
3.27163793968262e-06
-3.70380027356552e-05
-7.93447351432487e-06
-1.71635576393623e-05
-1.26966461069399e-05
8.63024283980409e-06
-3.16547575497771e-05
-1.88187985026797e-05
-1.70073855538343e-05
-2.95126922029919e-05
1.90187210542913e-06
-1.94204024933323e-05
-1.65673821244232e-05
2.28697746118401e-06
-1.45299369387008e-05
-1.8956909269355e-05
-2.5780671674948e-05
-8.19889278758787e-06
1.14599369346993e-05
-3.64414155462002e-05
-4.22000405598496e-05
-2.52442299044414e-05
9.25557058079793e-06
-7.27420875892786e-06
-4.31224137849653e-05
-9.78106476365693e-06
-3.16561143930991e-05
-2.50613858656515e-05
-9.65744313549329e-06
-1.29291356681393e-05
9.9360961049831e-07
-1.12041765330963e-05
-4.09161561749576e-05
-1.50065721699388e-06
-4.32817186961965e-05
-3.00679693451332e-05
-2.16916726212591e-05
-3.66190556351929e-05
2.57543743894041e-06
-4.29865259829496e-05
-4.12313344437983e-05
1.03124035252683e-05
-3.47231664195445e-05
-5.31630483292264e-06
-2.55954234591527e-05
-4.97483953994852e-05
2.13418785992783e-05
-2.82402309953332e-05
3.28490248657851e-06
-1.1403093812026e-05
-5.84987360813878e-05
3.32122509126183e-06
-1.73776984809815e-05
-4.60548694834113e-05
-7.86693050758594e-06
-3.68354860180528e-05
1.08645766628816e-05
-3.09778700052958e-05
-4.51289722688361e-05
2.16987086347316e-05
-2.79245720220446e-05
4.23674988791524e-06
-5.92391108594919e-06
-2.25616689278811e-05
1.52564663605937e-05
-3.05118612307916e-05
-2.32221480319513e-05
9.51131660705218e-06
-3.32260842843287e-05
-2.22636958584192e-07
-3.46239619146357e-05
-3.3127006725584e-05
1.52490706762214e-05
-3.98872193364109e-05
-2.47566054511261e-05
-1.95275633654929e-05
-4.24668417689095e-05
1.52233713729306e-05
-5.76402865058827e-05
-3.89598293923616e-05
2.14525616469822e-05
-3.59366488149681e-05
-2.2894151527865e-05
-2.6704915341535e-05
-2.6909861123339e-05
1.58162838312654e-05
-3.63431889578087e-05
-3.32977005921199e-05
2.88539537567105e-06
-3.99414460576312e-05
5.97558655212495e-06
-3.52786303304396e-05
-4.74577174648054e-06
-9.59731827033077e-06
-5.0408529194599e-05
-8.74290588130451e-07
-2.79120080822299e-05
-2.06297764577047e-05
3.61235038624418e-05
-2.49453434222971e-05
-1.49770087244838e-05
-2.08310152231881e-05
-4.18052045128801e-05
-5.11810338648895e-06
-4.27717606086771e-05
-1.46643595391631e-05
1.56908302945707e-06
-1.81228546219075e-05
-1.0421010083286e-05
-3.64872161499737e-05
-1.69519443648066e-05
1.05777255040209e-05
-3.05186504953027e-05
-1.10243239762485e-05
-7.77384376025653e-06
-2.97601368928269e-05
-7.07114710413894e-06
-2.49749128962276e-05
-4.6898827237519e-06
1.13696740300958e-05
-1.7996021511493e-05
-2.23007201158204e-06
-6.76379536179698e-06
-6.07759021533932e-06
1.87169178168776e-05
-1.95253714680434e-05
4.7565200563933e-07
3.7754374670815e-07
-2.62620760327282e-05
-3.06573745725405e-05
-8.4867428037853e-06
-1.7794109980249e-05
-6.2528857988372e-06
-2.90075686758869e-05
-6.53354959422673e-06
-1.21128442939978e-05
-2.63665102678116e-05
-2.20517530908393e-05
-7.76554200919143e-06
-1.22140821756773e-06
-2.02957375912687e-05
-1.27442405057709e-05
7.93071506447118e-06
-2.09619514736002e-06
-3.82359946362005e-06
-1.7331662230078e-05
-5.50958294277937e-05
-3.71146315424497e-05
-2.30946540206886e-05
-1.76616768411469e-05
-1.87044269140808e-05
-4.7796613364074e-05
-3.09815805148757e-05
-1.13568765483574e-05
-2.53078248875608e-05
-2.09442029689731e-05
-1.38277776487354e-05
8.87048400003696e-06
-9.84334792948374e-06
-5.79303223232327e-06
-5.48453476483044e-06
-9.74068261963076e-06
-4.27244089348879e-06
9.36514692774927e-06
-2.00410822295005e-05
-8.67938824312348e-06
-3.08611821654657e-05
-1.29668475044292e-05
2.98585506930482e-07
-1.16710004810616e-05
-2.68695549462985e-05
-3.06049632692424e-05
-3.54501782722372e-05
-1.96807541881637e-05
-1.88390094608102e-05
-1.83505220118308e-05
-2.90423909997877e-05
-1.74664678333593e-05
-1.73133450872092e-05
-3.39147659316136e-05
1.1355772060304e-05
-4.3879421770805e-06
-2.47137948849765e-05
-1.52654780386137e-06
2.67587440144486e-06
-9.34328392551632e-06
-1.78630630235812e-05
-1.13951137000808e-05
-9.41218277751048e-06
-2.27134987524799e-05
-3.53492801339848e-05
-3.40206779971932e-05
-4.39019175342491e-06
-3.28201551340641e-05
-4.07945881806988e-05
-2.53173755434393e-05
-2.17693954974348e-05
-2.20238310438178e-05
-1.69661038204392e-05
-2.26664875103859e-05
3.34555552443411e-05
-8.25124162428765e-06
1.89442398106657e-06
-2.39226284967565e-06
1.08043661171991e-06
-7.17865530392265e-06
-1.51861432715672e-05
-1.55658506245826e-06
-1.94779343474605e-05
-2.89216186620544e-05
-2.0305448154644e-05
-1.58758132466324e-05
-2.71935791259026e-05
-2.97259789573324e-05
-5.12633348207877e-05
-4.61959142528166e-05
-1.88799788015965e-05
-2.80162917490487e-05
1.23625659303991e-05
-2.03944112677392e-05
-1.98761977753665e-05
1.19407255656136e-06
-1.49104482893629e-05
5.24526659467546e-06
5.85774401204957e-06
-8.43315485650958e-06
1.20343902183356e-05
1.41169816000549e-06
-1.47625129997351e-05
-8.6695128656399e-06
-5.76789528292608e-06
-2.46575377683608e-05
-2.63357707980751e-05
-1.44620478324177e-05
-3.03168761665546e-06
-2.92289439732768e-05
-8.51874279551194e-06
-1.13312635712234e-05
-1.10323547535004e-05
-2.37786571838327e-05
-3.51485058771398e-05
-2.08712277387771e-05
-1.20354721223107e-05
-2.17744818235864e-05
-1.34596443539071e-06
-3.52967993897445e-05
1.83185398353641e-05
-1.54590792117977e-05
-2.4405144566012e-05
1.00460520476644e-07
-2.94387784582645e-05
-2.11185258493099e-05
-1.92120283454816e-05
-2.87534264785656e-05
-2.24677128017283e-05
-2.06287713808919e-05
-2.8385463075254e-05
1.346276536458e-06
-3.04158891640414e-06
-1.55884841537406e-05
-3.09914656644517e-05
-3.51304035297573e-05
-9.14062220676663e-06
-1.85166513363599e-05
-3.46685727738556e-05
-1.81485934576033e-05
-2.66775526545232e-05
-2.17727407115584e-06
-1.75185078941402e-05
-1.14504709407325e-05
-2.11833178265716e-05
-2.58536196171628e-05
9.61753718091533e-06
-2.13861117726089e-05
-6.45353515666773e-05
-1.83381651690289e-05
-2.23038680600811e-05
-2.22350631888463e-05
-7.42190247217817e-06
-3.82200987679401e-05
1.14413416619518e-05
-2.13934371124672e-05
-4.21731832971656e-05
6.57932159800385e-07
-5.98371609304051e-06
-6.56304454655222e-06
-4.00482582336026e-05
-5.59141164008935e-05
9.35784867009574e-06
-2.2163815854304e-05
-1.7982521620044e-05
-2.90402025570249e-05
-1.78916711184719e-05
-8.23138846078455e-06
-1.83537689220703e-05
-3.70352940597063e-05
3.47299615629626e-06
1.36249166994922e-05
-5.41244917764845e-06
6.42331619116167e-07
-3.25995008636412e-05
1.59171897088649e-05
-2.39968424076392e-06
-2.24400266835692e-05
1.30881752665514e-05
-1.57839416333216e-05
-1.32483900364584e-05
-1.88663732671749e-05
-1.38916897745109e-05
1.36326784626021e-05
-1.26172948101209e-06
-1.43273328669675e-05
-3.31644702317274e-05
-4.48287601029985e-05
-1.37446280963856e-05
-3.72377255211407e-05
-1.99999006384893e-05
-2.0724682730865e-05
-2.16682859861565e-05
-1.29317851563878e-05
-2.33772085336383e-05
-4.47460449041439e-05
-1.50299786314942e-05
-3.10709052078846e-05
-7.84642226892952e-06
-1.92979080023223e-05
-8.07601577807923e-06
7.39840905293402e-06
-2.33241952358078e-06
-2.34073552014496e-05
-5.02276449471824e-06
-2.01171165993863e-05
-9.09430802474415e-06
-2.75697985566731e-05
-2.55371414871779e-05
-6.16567269391752e-06
-3.87128058014718e-05
-2.98517420871713e-05
-8.31018191412284e-06
-1.89001360424978e-05
-1.52812582478949e-05
-1.84395976193042e-05
-9.88098386828987e-06
-5.34201467999575e-06
-2.83646830211649e-05
-4.96797830545025e-06
-1.12825940335623e-05
-8.64326907786342e-06
-2.67278052009785e-06
-2.59816747650422e-05
-2.22889861618359e-05
-3.84410038899089e-05
-1.53722629919518e-05
-6.10101177367248e-06
-2.71109701311976e-05
-2.18945131937421e-06
-5.89273421866789e-06
-2.05801841628663e-05
-1.24374982105489e-05
-2.59888269966554e-05
9.35881788953918e-07
-4.65750540263244e-06
-3.29299853852535e-05
-2.25476624363141e-05
-3.65010274012634e-06
-1.4845798187704e-05
-2.13541265631518e-05
-3.2611496701553e-06
-3.48489413395926e-05
-1.0250480544929e-05
-4.98005799828721e-06
-1.90378256752079e-05
-2.6500468459615e-05
-5.78689280569746e-06
-1.78954578710569e-05
-1.49482165763271e-05
-2.60370854829181e-05
-2.33974762339989e-05
-3.87231317971055e-05
-1.01526355075091e-05
-2.36195101778272e-05
-1.89088785845758e-05
-6.60311560589483e-07
-2.18728021214431e-05
-5.01540661820193e-06
-2.09065875431004e-05
-2.00242052069257e-05
-2.13923017716307e-05
-2.49233986095401e-05
-7.51636886452186e-06
-1.83737939788926e-05
-9.53096648839645e-06
-3.06410273756403e-05
-3.31070458176034e-05
2.44001209095499e-05
6.37435978305489e-07
-3.35038525226987e-05
4.27968354876421e-06
-9.69003374592913e-06
-2.74468037980089e-05
-1.34974811472237e-05
-3.02206634581639e-05
-1.0890207811436e-05
-1.2297179784758e-05
-9.11049980510047e-06
-5.66977902787762e-06
-2.29994166939234e-05
-1.61456681956046e-06
-3.54634127287251e-05
-2.73378582148215e-05
1.42910719123517e-06
-1.97094529082626e-05
-1.71253306239518e-05
-3.38272951017086e-05
-2.27429090725171e-05
-1.46052365850648e-05
-2.6438082810524e-05
-3.95077947632564e-05
-1.95175035472546e-05
-1.48195142265577e-05
-5.19361549327196e-06
-2.77143350694285e-05
-2.60754132093959e-05
-6.74121681273718e-06
-1.56389973380121e-05
-1.69125048205704e-05
-1.93373676925225e-05
-2.62344326895798e-05
-2.02845047629859e-05
-5.16809930088044e-05
-1.97501008193503e-05
-2.38603298070585e-05
-3.05243797388466e-06
-2.60208043600499e-05
-7.6092720794345e-06
-3.56482190511671e-06
-1.83168997507901e-05
-2.15500890605695e-05
-1.35396733962365e-05
-2.49434979652415e-05
7.65334693078713e-06
-2.94408957244073e-05
-6.93978273820917e-06
-9.15635301106033e-06
-3.72872938088801e-05
7.84194337520626e-06
-2.69632181434152e-05
-1.62913020227915e-05
4.55018055434378e-06
-2.27493929044486e-06
-1.1013929318609e-05
-2.99688215681678e-05
-1.03900172007637e-05
6.53378609115857e-06
-1.46622241078439e-05
-1.73846098752349e-05
-6.93342860983051e-07
-1.3855610604943e-05
9.88537964058643e-07
-1.29442022847477e-05
-2.82498679645281e-05
2.05358727908763e-06
-2.33217072793762e-05
-3.24986976097486e-05
-1.97643648478681e-05
-4.8761490885938e-06
-8.57830306050169e-06
-3.72503085382174e-06
-5.43376054831795e-06
8.88186096016265e-06
-2.3051161764202e-05
-3.13396328288024e-05
-1.9967678997083e-05
-2.68628845718042e-05
1.06254649454935e-05
-1.26638748931018e-05
-2.73223147547261e-05
-2.87180487141889e-05
-3.39208279377275e-05
-1.83781131031098e-05
-2.37241381117619e-05
-3.40234817741186e-05
-3.9140789144128e-06
-1.85458316281113e-05
-2.48674098894271e-05
-2.72797077269217e-05
-1.98356210144881e-05
-4.79152092711281e-06
1.65133832392913e-06
-1.63337607947375e-05
-3.44562149581779e-06
-5.60879736004397e-06
-6.99614783541237e-06
-8.07007049703271e-06
-3.50967678204622e-05
-9.2462744598437e-06
-3.41922627495215e-05
-1.73660001396546e-05
-4.25300367343712e-05
6.60384355999427e-07
-3.89752912086774e-05
-3.24784898271742e-05
-4.64830906012878e-05
-1.60751823415804e-05
-3.2701684301309e-05
4.78828486806833e-06
-1.21290601311059e-05
-4.94507815458033e-06
6.54468074846501e-06
-2.69462747486708e-05
-2.2497557981766e-07
1.26755523459703e-05
-1.29333487330047e-05
-2.35068592365621e-06
-3.03799380096758e-05
-3.08984389696174e-05
-1.06675010546615e-05
-2.36751188351986e-05
-1.32918195227368e-05
-2.18029024188207e-05
-1.76366606123014e-05
-6.51388952660136e-06
-2.722781515665e-05
-1.72866964091519e-05
-8.61642756598852e-06
-1.00643276862994e-05
-7.62008225738692e-06
-2.51012298145368e-05
-6.62838523650401e-06
-4.03549706236881e-06
-1.81750979192807e-06
2.23797357611367e-06
-2.94374247603361e-05
-2.59432794137922e-05
3.71397998979615e-06
-4.50856395476892e-05
-1.76388382790886e-05
-1.71999120382275e-05
-3.8281814052712e-05
-2.54123613276585e-05
-2.82026886610567e-05
-1.63959127706853e-05
-2.15138085599216e-05
-3.84545956884095e-05
2.44674866705451e-06
-3.63228630923604e-06
8.90648797108177e-07
1.90238441932979e-05
-2.70113300705302e-05
-1.08785782743918e-05
6.95152833244603e-06
-9.15171393638681e-07
-2.60726800325567e-06
-2.73949893900713e-05
-7.85657702394498e-06
-2.51443186550878e-05
-6.11446293658297e-06
-2.9533139025104e-05
-3.55563763255648e-05
1.29205466596696e-06
-3.84834922725051e-05
-3.93926636665645e-05
-3.34779091496042e-05
-1.35202057901085e-05
-3.8287022888765e-05
-1.57635376068331e-05
-3.80738469364553e-05
-1.5040365724317e-05
-3.74678750376002e-05
-1.35134576856567e-05
-2.35956053592022e-05
1.31416345726844e-05
1.41051399157925e-05
2.43796840569896e-06
-1.33613612001388e-05
1.64274271629033e-05
-1.26280192291292e-05
-3.04628426609326e-05
6.86441103758798e-07
-1.64697236201747e-05
-1.82619816402729e-05
-3.06360350799716e-05
-3.64961603323258e-05
-1.75000299670976e-05
-4.02676355301832e-05
-4.00979295069243e-05
-2.75707915909111e-05
-4.61836607710391e-05
-2.63969008749986e-05
-2.5280964083211e-05
-2.65395275618372e-05
-9.93381710573924e-06
-2.37062265487721e-05
-1.81309494737685e-06
-1.67785337159393e-06
-1.39366994011727e-05
-1.40012471957875e-05
-1.34412001459824e-05
-5.58378964879864e-06
-1.0002557410573e-05
-8.25880772067497e-06
-2.39881812742219e-05
-1.40305119356391e-05
-2.32753038084017e-05
-1.50635152661765e-05
-3.60542962673787e-05
6.3169019820826e-06
-4.81434924666922e-05
-3.63610353933224e-05
-2.2125816500498e-06
-1.6948102744921e-05
-2.34776983964249e-05
-3.1647994127275e-05
-2.18323209351493e-05
-1.02863362616845e-06
-6.39358231662927e-06
-2.47824886439511e-05
-1.42707620266964e-06
-2.48075256554255e-06
-3.64196369303149e-05
-1.05250340232342e-05
-1.39812825350374e-05
-1.72255768057253e-05
-1.91547668304507e-05
-1.84697893306275e-05
-1.31998395647764e-05
-3.31908768806096e-06
-1.05400653292016e-05
-1.3144931967423e-05
-2.57593060332275e-05
-1.61115171435571e-05
-1.36220073213614e-05
-4.16635311198348e-05
-1.43828378803775e-05
-1.7385260281332e-06
1.19587116140626e-05
-8.6589446154197e-06
-1.24016584634794e-05
-1.63808080434438e-05
-1.51087982570462e-05
4.87838937243291e-06
-9.87014371822991e-06
-1.06533377070267e-05
-2.24518245879162e-05
-1.7749294809289e-05
-1.59320712160426e-05
5.23648149918378e-06
-1.20500830501409e-05
-2.43528958433811e-05
-1.21236477484911e-05
-3.00277359405002e-05
-1.43830409250215e-05
-8.21675400315718e-06
-8.66526015650579e-06
-3.23066049953905e-05
-1.27366567579045e-05
1.26690789366833e-05
-2.07789745258873e-05
-3.23502139375147e-06
-2.9795879156611e-05
-2.86431796082951e-05
-1.86885343000529e-05
-1.92802126340914e-05
-2.71267823314364e-05
-3.75828321660507e-05
-1.06830101411474e-05
-1.69646293673633e-05
-4.36792215686079e-05
-8.74197264279604e-06
-1.55558097856473e-05
-1.92941712012847e-05
-3.53835394491017e-05
-3.24980997288956e-05
-3.67156011471192e-05
-1.53607275550355e-05
-1.62545471385838e-05
-7.53493865347355e-06
1.3591804083347e-06
-1.48062855172719e-05
-1.17107600857474e-05
2.02932466938012e-06
-2.2795532952885e-05
-1.89070538000286e-05
-3.56926361282682e-05
-1.25331545762007e-05
-1.97908771352361e-05
-2.27038194887636e-05
-3.24320096403097e-05
-3.34860592215799e-05
-2.92719776281132e-05
-3.24776629815102e-05
-1.93947378154996e-05
-1.97153489723462e-05
-1.47541899794257e-05
-1.24766991124908e-05
-1.62022261323097e-06
-2.03634214824355e-05
1.20171940205457e-06
5.86034256006176e-06
2.08030535064256e-06
-1.39359702916351e-05
-3.43166269770528e-06
-2.95970480711161e-05
-1.78857213592151e-05
-1.332069539124e-06
-8.11747995938959e-06
-1.16398077737016e-05
-1.34419340734275e-05
-1.89828745426483e-05
-1.46705794684994e-05
-2.27129263996465e-05
-3.93907195812901e-05
-2.20806251546194e-05
-1.21603603652869e-05
-2.07891945582107e-05
-2.17541948914301e-05
-1.76479623061899e-05
5.98540672711255e-07
-2.2192128538309e-06
1.33324077130343e-05
-1.37904027673285e-05
3.54616150274168e-06
2.93429977815038e-06
-5.5768320423023e-06
-4.2355094670228e-06
1.1152714052844e-06
-1.14081333587273e-05
-9.63969545559443e-06
-2.56443620199985e-05
-5.06603411911762e-05
-1.94244169971727e-05
-2.67141931422348e-05
-1.64684418728475e-05
-1.76771457215712e-05
-2.27480128511033e-05
-3.25070048870255e-05
-3.11450855138959e-05
-3.31469406058135e-05
-1.52389445130572e-05
-3.658148376129e-06
-1.23157583505368e-05
-1.47771422659773e-05
-1.8677693078661e-05
-5.69698117779753e-06
-1.93179550997374e-05
-8.6098619813402e-06
3.08980151507245e-06
-5.66653299027348e-06
-2.29395751505485e-05
-2.82934425139726e-05
-2.17007199359256e-06
-4.6178992318624e-06
-3.34296460340864e-05
-3.01069265730535e-05
-1.14998707791512e-05
-2.79301001847039e-05
-5.39719052945762e-05
-3.55298021097512e-05
-6.29517449397945e-06
-1.7530726875693e-05
-1.83134329703679e-05
-1.89205244663918e-05
-5.607909108598e-06
-8.46289109346399e-06
-1.29779058901133e-05
-4.58424354882072e-06
-9.40141450502986e-06
-5.57398253137459e-06
-1.7209786242038e-05
-1.77728542645367e-05
-1.73701456950188e-05
-1.61644027538593e-05
-1.16995144964999e-06
-1.03070327526369e-05
-2.7029821039165e-05
-7.52111389031473e-06
-1.87243682504846e-06
-2.0965915468559e-05
-5.58613360414255e-06
2.43778591968437e-06
-1.12525208884238e-05
-2.22651300001464e-05
-1.86509953110001e-05
7.7336451105927e-07
-6.77421752226787e-06
6.81314379526289e-06
-4.8762043928467e-06
-1.80653600925597e-05
-1.69306745036683e-05
-3.15641262951184e-05
-3.57266275920925e-05
-2.58817150871316e-05
-1.44248609084595e-05
-3.82414784572739e-05
-4.08281497857883e-05
-3.7565191968707e-05
-1.37230823993822e-05
-1.5540648304224e-05
-9.94935874098057e-06
-7.57340393900539e-06
-9.67865911723905e-06
-2.81046164241977e-05
-2.48827839608462e-05
1.58156413994521e-05
1.87590358427252e-05
-6.24248469606181e-06
-1.17484898469971e-06
1.4504735998471e-07
8.61030168496367e-06
-1.75543189085967e-05
-2.66805479342542e-05
-4.40334638616812e-05
-1.0068896159075e-05
-3.00229003463332e-05
-3.25218625585759e-05
-5.02829594667422e-05
-2.42699589213476e-05
-1.77905475457719e-05
-4.58760052283458e-05
-1.54949780487948e-05
-2.47762968834216e-05
-3.26794945526833e-05
-2.74570842557028e-05
-1.37331632323351e-05
-1.14355139049932e-06
-1.10509817444448e-05
-2.7165157434983e-05
-2.07838515987962e-06
-1.17241613269309e-05
-2.68520662838262e-05
-1.06980084196055e-05
-5.43806510386975e-06
-1.50401435244693e-05
-2.07669950062119e-05
-2.39961530939742e-05
-5.41517736237757e-06
-1.88441996962297e-05
-1.91655048032013e-05
-1.93803374569763e-05
-3.77085912699882e-05
-6.90168327315006e-06
-1.26691167201883e-05
-2.0975573426124e-05
-1.68993872954924e-05
-1.18885827256669e-05
-5.89082980058991e-06
8.07905773464474e-06
1.06695752413831e-06
-1.07496479578969e-05
-3.28416695314213e-06
-4.41459525052391e-06
-2.43344279155257e-05
-1.33454868277503e-05
-2.45383843536864e-05
-1.21822785420604e-05
-3.70883089019572e-05
-1.55573798749881e-05
-4.10101940417003e-05
-1.43992183177841e-05
-1.94646819723602e-05
-3.486742302266e-05
-1.9162574020208e-05
-7.88335097690875e-06
1.56206175205904e-05
8.06476058343721e-06
-3.30049378579651e-06
5.95784511155868e-06
-3.55326628882874e-06
-2.55446504986112e-05
2.31468540157286e-06
-8.07029810315567e-08
-1.07275945206389e-05
-1.29896684725982e-05
-2.45829597801174e-05
-9.304842395492e-06
-1.9930742237438e-05
-3.47011814913318e-05
-5.37963568367606e-06
-3.75619060065289e-05
-2.4850610146099e-05
-4.32486039084173e-05
-1.6309035281173e-05
-1.91411155679945e-05
-7.94534050076637e-06
-2.26572188122534e-05
2.29828471122153e-06
9.88806690592273e-07
1.10695862055434e-05
-9.01188265565579e-06
-2.14381503160755e-05
-1.31579820082873e-05
6.24388770505332e-06
-1.08419908731168e-05
-1.05735231977164e-05
-2.37817569915449e-05
-1.45655509775599e-05
-3.22275124826466e-05
-4.0478815452155e-05
-2.68134906652563e-05
-2.06055321529403e-05
-1.5371130476401e-05
-3.53425286959318e-05
-4.96096099510593e-05
-2.96472004394952e-05
-7.79002486076519e-06
-7.49596404366832e-06
-1.09091252505051e-05
-1.86134061217863e-05
1.13149287765873e-05
-8.42051889315069e-06
-9.9536355170794e-06
-2.40857419071988e-05
3.53176540046774e-06
1.24124496622854e-05
-1.21244868328291e-05
-2.31110882124564e-05
-2.91220458826159e-05
-9.28722216816358e-06
-3.35761204410105e-05
-1.56089546755759e-05
-1.71607067601067e-05
-1.41055414784935e-05
-3.32369174081909e-05
-2.14177541854749e-05
2.58670877567292e-06
-1.5485306643437e-05
1.14803221903037e-05
-2.61216843707394e-06
-1.17493772850809e-05
-7.90069632007842e-06
-3.81017843125843e-07
-1.49268399007884e-05
-1.4906491839002e-07
6.58124171426536e-06
-1.67767296569802e-05
-2.25152271226631e-05
-7.32442979233794e-06
-2.83476046930736e-05
-1.8025371605177e-05
-3.33329757551306e-05
-2.33224310087286e-05
-1.52284094481691e-05
-2.25185345463821e-05
-2.93116149922888e-05
-1.60088403334074e-05
-1.90932704954439e-05
-1.1446159256934e-06
4.24951837136427e-06
1.84149721042087e-06
-9.2338026137967e-06
-6.29786593519217e-06
-8.53829091774269e-06
4.36418809325366e-06
-2.36893044811516e-05
-3.09075726478047e-05
-1.36479087870215e-05
-1.38198451660893e-05
-2.30001060035418e-05
-2.34276431647252e-05
-3.1861354021042e-05
-1.47913609308452e-05
-6.87692205328771e-06
-1.28368803603164e-05
-1.60082144042676e-05
-1.60043864449744e-05
1.27320135636711e-06
-1.47826594340977e-05
-9.96735447847676e-06
-1.42808638688707e-05
-1.21100546770056e-05
-4.90165460401868e-06
-1.29583487110775e-05
-2.25175370592628e-05
-7.5435968550774e-06
-2.56415657327023e-05
-1.63463129349129e-05
-2.70937120728032e-05
5.36822659287169e-06
-2.58905805162503e-05
-1.54397198115763e-05
-2.8942869546351e-05
-1.8004418043438e-05
-1.98252658219065e-05
-1.29652578665624e-05
-2.24673027381904e-05
-9.27301753645657e-06
-1.90469874009534e-05
-2.12627088128877e-05
1.882859561965e-06
-4.02772828285534e-05
-2.52935910597375e-05
-1.28012253505113e-05
-3.43288052007997e-05
-1.512731674717e-05
-3.05011138184861e-05
-2.63467262503586e-05
-4.19272146862459e-06
-1.64786867766177e-05
-2.84371435500198e-05
-3.29383697575229e-06
-7.0957652639099e-06
-4.45660990348263e-05
-2.33125189698544e-05
-8.36527069873659e-06
4.46417588249908e-06
-3.34584117705102e-05
-8.78030016589362e-06
1.08969644658141e-05
1.00789895716541e-06
-2.28903502683644e-05
-7.59484699832763e-06
8.26489104835632e-06
1.15258857265664e-05
-9.4016334394265e-06
-2.82788685753574e-05
-1.75963664460902e-05
-1.75085697735162e-05
-3.13999151922816e-05
-7.11874660008483e-06
-2.95072936077116e-05
-5.74246949639999e-06
-1.44377298064785e-05
-1.50001540103201e-05
-1.21500367832594e-05
-2.85961252046621e-05
-2.80272192318909e-05
-1.55111420196063e-05
-2.78285863825492e-05
-3.77609399476293e-05
-9.53051283726394e-06
-5.57969751442594e-06
2.92788183484915e-06
-1.58206852745077e-05
-3.21260075049577e-05
1.33098015664563e-05
-6.75343662716945e-06
1.29760964609687e-06
-1.295013453775e-06
-3.0892822879038e-05
-1.30739958391113e-05
-1.64959218088097e-05
-5.25826112528259e-06
9.65062390255248e-06
-7.12085651314324e-06
-1.18059171099926e-05
-6.1479290904221e-06
-2.55136378980742e-05
-2.80916229849742e-05
-2.60820470072159e-05
-1.64855474287284e-05
-4.11986472598113e-06
-2.06022067137607e-05
-1.29354967241404e-05
-1.52999866887132e-05
-1.17613467279312e-05
-4.8820671986095e-06
-2.47912115343975e-06
-6.68537886710711e-06
4.78613346832937e-07
-2.55824790753135e-05
-2.37720565020749e-05
-1.5056565893863e-05
-2.55493222448459e-05
-1.55931217566748e-05
-2.54353125587365e-05
-1.31910201023257e-05
-9.2916755241995e-06
-2.97371583881283e-05
-2.90182142149327e-05
-1.90447817945983e-05
-1.39212527889797e-05
-6.21739311955892e-06
-1.28089727098025e-05
6.88963413270346e-06
-1.64484258623068e-05
-2.18876051524426e-05
-1.380810743461e-05
-2.8825564384809e-05
-1.12973960232621e-05
-1.0885599456631e-05
-1.79922845879123e-05
-8.83282263455416e-06
-1.72974213359661e-05
-2.29588360641205e-05
-1.99693169147384e-05
-1.59841835736235e-05
-1.84812554817343e-05
-1.64478611135562e-05
-1.76585559382709e-05
-2.276313699261e-05
-1.31967592834878e-05
-1.78834499515411e-05
-1.75504989341686e-05
-1.27867937443201e-05
-7.70980545568368e-06
-1.07766580614726e-05
-3.65874064248039e-05
-4.36938498171691e-06
-7.60996416766806e-06
-2.9095423152669e-06
-1.74906856067115e-05
5.28778377376416e-07
-2.88866070121486e-06
-1.98572758715854e-05
-1.70996521526548e-05
-2.48157523740698e-07
-2.41519841239762e-05
-1.70534907822698e-05
-2.26563429102546e-06
7.97908055089169e-07
-1.21869325529641e-05
-4.97859649497555e-06
-1.27580540408793e-05
-4.26551550898736e-05
-1.2391195959123e-06
1.77815211178e-05
-1.67314017748879e-05
-2.39268699895299e-05
-1.71180937990304e-05
-8.75192914900393e-06
-1.6427934131954e-05
-2.93502895163497e-05
-3.29921481331494e-05
-1.07666072671948e-05
-1.48959982246532e-05
-9.67108421752585e-06
-2.15777968860643e-05
-2.93176555397222e-05
2.94270261732571e-06
-1.62975946911003e-05
-1.94830252848413e-05
-3.96883807255945e-05
1.03515064430385e-06
2.04594989372271e-06
-1.357572791488e-05
-2.83194228996017e-05
-2.15574393077472e-05
-7.93951217279306e-06
-1.47276745105545e-05
-2.55156766200245e-05
2.73956940785639e-06
-2.29003109333362e-05
-2.59801906013935e-05
-2.34468887099795e-05
2.17977694480402e-06
6.63715565906005e-07
-1.09027457269829e-05
-1.87138487475848e-05
-1.84944734693817e-05
-2.16591784920423e-06
6.3833458983633e-06
-2.89089302300897e-05
1.91912639271021e-05
1.09785099768801e-05
-4.04653247686694e-06
-9.36275073003113e-06
-2.97072656524721e-05
-3.48044432896484e-06
-1.54600679686406e-05
-1.89246687690191e-05
-3.45598893261656e-05
-9.04545217235411e-06
-1.53595156164969e-05
-1.26972940004554e-05
-3.48782737797091e-05
-1.54812556657115e-05
-1.98783244385886e-05
-2.56657445551426e-05
-3.73775555664016e-05
-2.59692071060665e-05
-1.48498580396522e-05
5.38652281470537e-06
-6.96330216093158e-06
-2.34351366491482e-05
-8.02243148836092e-06
-1.22473947412389e-05
-1.25521323701487e-05
-1.82710701523355e-05
-1.42110617520226e-05
8.02652080248782e-06
-1.7555386412915e-05
-2.42546356970626e-05
-2.93123303979056e-05
-1.05792097356179e-05
-2.94668110819495e-05
-2.22021064685274e-05
-6.25258412588992e-06
-1.91568641518462e-05
-1.51926638855703e-05
-1.98769309094382e-05
-1.9813203591867e-05
8.00181386049031e-07
-3.03241676457828e-05
-1.83775201144353e-05
5.92597558377118e-06
-7.57139445814395e-06
-6.67095879504758e-06
-3.57097767415856e-05
-9.55164109201724e-06
-3.63362059922964e-06
-2.78057271332466e-05
-3.83474724699244e-05
-8.58843183679917e-06
-3.50382693140318e-05
-1.69884440455073e-05
-2.66002361834596e-05
-4.86391552496633e-05
-1.70924398659948e-05
-1.53812989775593e-05
-3.75902529797268e-05
-2.51627162923465e-05
-7.10811672294904e-06
-2.89911899874877e-05
-2.20800043711602e-05
-1.23413387736422e-05
-4.92826625206971e-06
-1.49446659464504e-05
4.44316861637258e-06
-2.13150130447613e-05
-2.4278486270929e-05
4.07543033708327e-06
-6.73727573223921e-06
-1.11159754215694e-05
-2.33012414242207e-05
-3.36124099850612e-06
-1.56910152909306e-05
-4.09747753213013e-05
-3.20097994875598e-05
-2.77539006049317e-05
-1.80240800932904e-05
-2.93879350457766e-05
-2.70698829890361e-05
-2.62204151527738e-05
-5.25004905210044e-06
-2.77558012496353e-05
-5.86869291127326e-06
-1.7541168040723e-05
-1.79793978366604e-05
2.42178077228209e-06
-9.3014262944835e-06
-1.09832475334781e-05
-1.53252137391956e-05
-3.17513057007334e-05
-2.30090773611638e-05
-1.1768869856103e-05
-1.38796914175878e-05
-2.44155933018301e-05
-2.03817813730045e-05
-1.84036621655347e-05
-1.56490524676099e-05
-3.61238726725206e-05
-3.50351990442489e-06
-1.21416039654147e-05
-2.0486703286014e-05
-1.67267758168679e-05
3.73515901442573e-07
-3.22703274576302e-05
-1.51682823338056e-05
-2.41480940920179e-05
-4.36069570167464e-06
-1.29428771731734e-05
-1.48794245596835e-05
-2.44199001715735e-05
-1.71998720256084e-05
-1.58566792825891e-05
-1.54813930405979e-05
-2.98585517991288e-05
-1.2793124559421e-05
-1.12454363987185e-05
-1.09167827554495e-05
-3.97267906683374e-05
-1.53261461297371e-05
-2.33423466440271e-05
-1.5421141545343e-05
-2.31403700808059e-05
1.62577082390727e-07
-3.65970200422136e-05
6.02643825716429e-06
-1.65400599008582e-05
-2.45685206115609e-05
-3.97798206337226e-06
4.21813385725364e-06
-4.75662633409685e-06
-2.12826953893128e-05
-1.54654553580194e-05
-4.30253887863537e-05
-3.34666497801535e-05
-1.09998549356232e-05
-2.85243425951635e-05
-2.42041054795588e-05
-2.30047307782629e-05
-3.23272299767664e-06
-1.23427577545323e-05
-2.19315844240532e-05
-6.9305699009755e-06
-4.3683915659202e-06
-1.42070883734652e-05
-1.5917044939814e-05
-2.82342781050298e-05
-4.41964761800787e-06
9.57911999184789e-06
-2.76354734333905e-05
-2.45723363053472e-05
-1.45751658363653e-05
-1.25435946438447e-05
-2.35644058536649e-05
-3.39203683629611e-05
9.83875704437509e-06
-8.22041293251084e-06
-1.01674868353469e-05
-1.34169365801034e-05
-1.01553269342475e-05
-1.58728529230818e-05
-1.51362873436928e-05
-1.66411823224412e-05
-2.5294268610363e-05
-1.07481799656599e-05
-1.43158127934895e-05
-3.07453512318826e-05
-2.2253014823172e-05
8.32880747022365e-06
4.59688750260495e-06
-5.02171343685644e-05
-2.43990949850732e-05
-3.19641060691699e-05
-5.41291894416228e-07
-2.91048665438663e-06
-2.69183529542619e-06
-2.38179856738848e-05
-2.40597405383098e-05
-1.55661841951116e-05
7.90266251753947e-06
-8.90300725386018e-06
-1.27922316442622e-05
3.37665922193336e-06
-1.42347955218399e-05
-1.37274525768326e-05
-3.19677800750566e-05
-1.04574819026763e-05
-1.06709675021919e-05
5.76417215550544e-06
-1.6214764602604e-05
-1.3391713406896e-05
-2.89637283848189e-05
-1.69576114319736e-05
-2.42316105805359e-05
-9.14752770108267e-06
-2.67964061570108e-06
1.9567693835361e-07
-1.04452116212137e-05
8.28022475516192e-07
-1.48675819530947e-05
-3.58053498831799e-05
1.50797754935461e-05
-1.40629908535004e-05
-9.36717667269485e-06
-1.55162937284682e-05
-6.98288805750332e-06
-5.97862482356149e-06
2.54408183414038e-07
-1.66903325562341e-05
8.62574726959184e-07
-1.64586994245238e-05
-4.99496020172986e-05
-2.03270480174929e-05
-2.87688247072804e-05
-3.17895986953767e-05
-2.35658479883906e-05
-1.55762064498163e-05
-1.7044106753164e-05
-2.43739031255639e-05
-4.03106153081193e-05
-4.63518783456306e-06
-1.72877608971359e-05
-5.91831440768449e-06
-5.10837843373896e-06
-1.82951268389857e-05
-4.64010833112016e-06
-1.07520597386261e-05
-1.05768408281693e-05
-1.81433382002744e-05
5.01868368371612e-07
-2.04113040546176e-05
-3.0546230029487e-05
-1.27425349204907e-05
-1.12778189732527e-05
-1.53559172512235e-05
3.68698389556927e-06
-1.71165918138047e-06
-2.00316111314551e-05
-1.83514230845856e-06
-2.751556089585e-06
-2.62813660371481e-05
-7.74965044230843e-06
-3.77866328153958e-05
-1.72252051733529e-05
-3.3115338451503e-05
-3.06622498617814e-05
-2.43423685525297e-05
-2.58459042883426e-05
-2.18322946722133e-05
-2.31489707064228e-05
3.25174404787136e-06
3.79426845032475e-07
-1.82254098724846e-05
-6.24848446539152e-06
-2.81915365377364e-05
-3.22413941470987e-06
-1.37565801217755e-05
-1.08678790914482e-05
-2.98946011397532e-05
-2.14631054854169e-05
-9.80114164412228e-06
-2.02523925223609e-05
-4.51134837043975e-05
-8.19874699277982e-06
-1.10419422047572e-05
-1.81977089090071e-05
-1.74146032344002e-05
-7.18624153151921e-06
-1.41540646762602e-05
-2.8086699380957e-06
-1.71190525069563e-05
-1.82578007546676e-05
-1.99178087041785e-05
-1.26912551300601e-05
-1.32390481139041e-05
-2.01809665623741e-05
-4.16066866500667e-05
-2.70663063420044e-05
-5.13136216250889e-06
-2.59226384347017e-05
-3.12785398986856e-05
-1.92658654479751e-05
-2.13199966205145e-05
-2.35002925881299e-05
1.36582498987709e-05
-2.46198286086853e-06
-3.03382787957868e-05
-1.72486831429071e-05
-2.21431150799354e-05
-1.94502287170546e-05
-2.25773062322729e-05
-1.78483168689918e-05
3.80992751774606e-06
-5.32675526130981e-06
-1.34783271969515e-05
-3.02776765428578e-05
-2.62705956491254e-05
-1.05995382746171e-05
-2.00583129498475e-05
-8.16498740774658e-06
-1.68357424929144e-05
-2.70595222269274e-05
-2.43564109173981e-05
-1.06365004083289e-05
-2.91295150725578e-05
-3.09687196472106e-05
5.67994120476891e-06
5.22412825112392e-06
-2.09897209630887e-05
8.75993928243175e-06
-8.95936087955873e-06
-2.80528611611852e-05
-2.01685870030046e-05
8.69085429920533e-06
-1.39004020589597e-05
-2.81435445628719e-05
-9.40804863635672e-06
-2.2493866705337e-05
-2.1683619207231e-05
-3.60588686785664e-05
-2.58368262194532e-05
-1.92495101545348e-05
-2.32226055418645e-05
-2.2793851366897e-05
-8.33658867737065e-06
-2.38349713807432e-05
2.8216029724601e-06
-2.26135965482564e-05
-9.9058617663244e-07
-4.96103713223244e-06
-1.56865044809491e-05
-1.73299119385616e-05
-1.38214538598175e-05
1.16672711431034e-06
-1.40850411778778e-05
-3.78406130283613e-05
-6.93737162987691e-06
1.09661799545339e-05
-1.78476196185602e-05
-3.05146812965847e-05
-3.03807541558675e-05
-8.83671327064043e-06
-1.76098719944073e-05
-1.26514719045735e-05
-2.03758573617071e-05
-5.80372675798892e-06
-1.12590109266912e-05
-9.30227447370584e-06
-1.49092999809721e-05
4.22739459573583e-06
1.33391240956464e-05
-5.02795547988365e-06
-9.4578068558671e-06
2.46358532597943e-06
5.90801668125079e-06
-2.48130474587736e-05
-1.37319086081124e-05
-1.64168833330768e-05
-2.16146725671153e-05
-2.59184517279202e-05
-2.06298247002258e-05
-2.93416711895887e-05
-1.40681559190728e-05
-3.25550152328354e-06
-1.94539814652284e-05
-2.23671119149356e-05
-1.93430174421405e-05
1.08685122513929e-05
-2.99030441296404e-05
-1.20562471972683e-05
-2.70538879681872e-06
-1.81872430274085e-06
-2.94818971297437e-06
-1.52157183793781e-06
1.33936536525327e-05
8.64637526189857e-06
-2.3117954142579e-05
-3.73061058817967e-05
-5.90638306492255e-06
-2.55064177983447e-05
-1.27355769841753e-05
-3.48027144388865e-05
-3.61575399210784e-05
-1.57918722679961e-05
-4.27976435238411e-05
-2.72881098207222e-05
-4.43982165479532e-05
-2.70698448290721e-05
-1.76852189258485e-05
-3.57767075462317e-05
-1.59523354845921e-05
-1.85334695876615e-05
-1.02240212403135e-05
-9.75065019908864e-06
-1.61802942191416e-05
-7.33638837329974e-06
7.38251350929976e-07
-2.22177696567144e-07
-1.08738271505501e-05
-2.07360873786127e-05
4.3983214503428e-06
-6.38673120730469e-06
-2.19092236136535e-05
-2.29192081115439e-05
-2.54730504657612e-05
-2.69603667506507e-05
-2.66170104483489e-05
-3.03193096446251e-05
-1.2474772794911e-05
-3.26621155934879e-05
-2.43523811242151e-05
-5.46790164907371e-06
-1.15268613143413e-05
-1.73592162557871e-05
-2.50431683531596e-05
-1.37957624764868e-05
-2.51498918952211e-06
1.1731949325361e-05
-9.1011196074752e-06
-2.76692066894891e-05
-1.91403914694244e-05
-1.43928919194377e-05
-1.81036529877705e-05
-1.91330434928946e-05
-2.40596722794567e-05
-1.7355863535557e-05
-8.487743252029e-06
-3.34944015372331e-05
-5.30260995674978e-06
-6.93308323809054e-06
-2.40203130984244e-05
-1.1992553735461e-05
-3.7665673541568e-06
-8.04616294457792e-06
4.85659846590631e-06
-2.83356349092768e-05
-2.26057858351951e-06
2.37034873217339e-06
1.08336980208254e-06
-3.03356179321262e-06
-7.68294865245545e-06
-1.23780547331883e-05
-1.06422968388287e-05
-2.68868413964071e-05
-2.26252205146046e-05
-1.2085535270378e-05
-1.54374721019172e-05
-9.95613308464573e-06
-3.5549409130808e-05
-1.36024533598617e-05
-1.57169194097853e-05
-1.31994306703334e-05
-2.0188329907366e-05
-1.82924445012882e-05
2.30632819914523e-05
1.62015704001316e-05
1.74009692251592e-06
-2.62600895957331e-05
2.25718107090184e-06
-1.6829065028076e-05
-7.80386644375178e-06
4.3365411450625e-06
-1.03798586263987e-05
-1.80368258811557e-05
-1.91556376933521e-05
-1.58407382575244e-05
-5.03319193853133e-05
-1.03313268660171e-05
-1.27129930734099e-05
-5.03103307133483e-05
-1.92003693984895e-05
-1.28977706428201e-05
1.0377394964557e-05
-1.81667642188141e-05
-2.85794428044774e-05
1.0421467722862e-06
-1.12789190793229e-05
-5.53906546496318e-06
6.22637829159766e-06
1.11115150111177e-05
-1.10651226403808e-05
-2.65446647751239e-05
-3.8974825811937e-05
-9.64982102770395e-06
-1.11435134457612e-05
-4.32231329959003e-05
-3.94449757137739e-05
-8.02030530538599e-06
-1.58418113017528e-05
-3.83199454196674e-05
-3.09760053883702e-05
-1.87976775015955e-05
-1.54893051278289e-05
-2.59737605207669e-05
-6.48769040034642e-06
-1.85625569922219e-05
-5.87803066902534e-06
-2.18614469007908e-05
-4.62466127589834e-06
-1.40471260497708e-05
-2.79452410498292e-05
-1.95136391360235e-05
-9.41013769662624e-06
-2.04859707136888e-05
-1.16448530424613e-05
-3.21198783173854e-05
-2.81530096742392e-05
-5.39600275415454e-05
2.48464720781978e-06
-1.89326056869316e-05
-2.48579012202667e-05
-9.2501267318274e-07
-3.85846482008253e-06
-5.53956146295072e-06
-1.48635200106755e-05
-1.28441809367371e-05
-1.54525260505091e-05
-2.30062476691532e-05
-2.52936916877614e-05
-1.21140069821477e-05
-2.01659064966922e-05
-1.25587728805442e-05
-3.14239036036851e-05
-2.12838380350856e-05
-2.5789695394586e-05
-9.66490274697866e-06
-7.6834852146206e-06
-3.84207805250704e-05
-3.11859451147399e-05
-1.22593483277485e-05
-1.80911090852641e-05
1.79241909616807e-06
-2.36632446402025e-05
-1.20301018279688e-05
-6.84191139282625e-06
-2.02581295473535e-05
-1.51388812198947e-05
3.80790589705312e-06
4.36828725029595e-06
-6.17161268083161e-06
-1.33310158271012e-06
-9.26586762540964e-06
2.17444316630666e-06
-6.32948689776194e-06
-1.1614690184467e-05
-2.94728424720166e-05
-1.25572105821825e-05
-1.79263552210809e-05
-2.29614666301369e-05
-1.9592347448161e-05
1.23819918260956e-06
-1.96092607784311e-05
-3.11096077965779e-05
-2.37170818119123e-05
-1.02482127486899e-05
2.63492712045482e-06
-2.61564791228175e-05
-6.2078500412326e-06
1.23617167513447e-05
-1.17967962109448e-05
-1.29906532210434e-05
9.07441073842619e-06
-1.00670418779854e-05
-2.19943572362794e-05
-9.55432200843773e-06
-2.39684544118693e-06
-3.23665619479688e-05
-2.82029493218218e-05
-2.12393920161912e-05
-4.08867341943833e-05
-2.27509582989851e-05
-2.97643278860292e-05
-3.34321564023863e-05
-1.17608464441635e-05
-2.17108746095041e-05
-1.64310851092631e-05
3.1408762350528e-07
-1.10272681873012e-05
-6.60556227487675e-06
-1.34916446099634e-05
-1.16505125300387e-05
-1.14913989109074e-05
-8.01528908842524e-06
-6.79457453269525e-06
-5.74475264873277e-06
5.6577975160704e-06
-1.1158894030962e-05
-1.33144349622917e-05
-1.37914170398479e-05
-3.94002355586988e-05
-2.29546209385076e-05
-2.78662834475024e-05
-1.2478550731795e-05
-5.26197461753987e-05
-3.29397679013699e-05
-2.1111229215836e-05
-1.40887284984351e-05
-1.46672575454295e-05
-2.27492858764638e-05
-1.14101897083875e-05
7.75280634332979e-06
-1.48973727603075e-05
-1.32379230406489e-07
9.93118923238925e-06
1.09835055870179e-05
-6.64589618290955e-06
-6.73514014322025e-06
-1.1618680576645e-05
-2.84344286395469e-05
-3.87251656384463e-05
-2.44310510836191e-05
-3.28628531662514e-05
-3.86550119258359e-05
-2.01009054450006e-05
-3.60982459883714e-05
-2.73346062709767e-05
-7.03298474068858e-06
-2.73633708783896e-05
-3.9858928089568e-05
-1.58196043651902e-05
-1.67253002215978e-05
-1.96481368071621e-05
4.25710195338843e-07
-3.7415839447576e-06
-7.26859310366572e-06
1.39526111500907e-06
-1.7505484361195e-05
-8.93819739065289e-06
-8.15066217468498e-06
-2.37850738151975e-05
-1.19067409221705e-05
-5.75697846563653e-05
-3.65199183056415e-05
-1.02115575385537e-05
-2.70927546690724e-05
-9.1825596578546e-06
-2.0814837505132e-05
-3.56366700185418e-05
-4.7115460443525e-06
-3.39315389521002e-05
-4.31726532220446e-05
7.05446592529681e-06
-1.35772483883727e-06
-2.14057300255387e-05
-1.55672792504938e-05
-2.35611462295641e-05
-2.40302285453113e-05
-1.84522781772659e-05
-3.44998943808216e-05
-2.37260402782441e-05
-1.64024747861839e-05
-3.64430152908153e-05
-3.91093011382797e-05
-3.27591657526596e-05
-2.09054808595948e-05
-2.53710804332588e-05
-2.59172082524382e-05
-3.52798582856796e-05
-2.2274822617723e-05
-1.97748298845555e-05
-1.73428868345257e-05
-8.53679232966541e-06
4.13218136681741e-06
-1.12090262072861e-05
3.70170433034054e-06
-3.45045205634025e-05
-1.82861360209866e-05
-1.63074775827999e-05
-8.31331151052221e-06
-9.9631595983152e-06
-4.64382912977741e-05
-1.73210352924962e-05
-1.88466637653342e-05
-7.82663450125576e-06
-2.22351765222223e-05
-5.75423554370964e-06
-2.4943343436981e-05
-1.56713534269896e-06
-3.24021955891673e-05
-1.51553783063833e-05
-4.99333879539147e-07
-4.0249326250335e-06
-2.51608209959429e-05
-2.23792569871242e-05
-1.35302611102874e-05
2.74808397706126e-05
2.59526410230018e-07
-3.51608141287237e-05
4.26964419804386e-06
-1.92079410286825e-06
-2.13218330994673e-05
-4.41409814146024e-06
-3.87987596547013e-05
1.09423193286402e-05
-1.4862711378598e-05
-1.91064704507817e-05
-2.27467653054601e-05
-9.45914682142822e-06
-1.61362018843224e-05
-2.99091206627103e-05
-4.83165672268622e-06
-2.47602854509564e-05
-2.72475845417429e-05
-1.49587723096819e-05
-1.73608963319431e-05
3.74036105286529e-07
-2.108092021108e-06
-2.0518562833566e-05
-1.98014952407032e-05
8.55944328144141e-06
-9.55312672478917e-06
-3.13126567633538e-05
-8.56323848914445e-06
-2.18863402033584e-05
-2.30298346554085e-06
-9.75295033363085e-06
-1.76454799057243e-05
-4.12249329450367e-05
-1.05359810902374e-05
-1.23671149018981e-05
-2.95389267428496e-05
-1.95342330612223e-05
-1.94990745236324e-05
-6.28154175308493e-06
-1.79276654823104e-05
-2.3714440998284e-05
-3.58483800564152e-05
-9.97483419130127e-06
-1.45143082823272e-05
-2.0243172380734e-05
-2.43885351268632e-05
-2.08298541823756e-05
-2.62002317560825e-05
-6.77485900878753e-06
-3.74921428587605e-06
-2.19186942206554e-05
-2.07122424399301e-05
-1.68863782747692e-05
-2.2151095214893e-05
-1.48707164725004e-05
-1.51457195522772e-05
-1.49996092378125e-05
-1.38381447894354e-05
-1.91377292820533e-05
-2.2629956984854e-05
-7.50865198608479e-06
-6.27509022821369e-06
-2.64131693151071e-05
-1.33422881847857e-05
-1.978305707208e-05
-2.42847595381959e-05
-1.64239227992149e-05
-4.64755077182558e-06
-2.12814523856806e-05
-3.30027627111717e-05
-1.76870501502767e-05
3.48917350417048e-06
-1.34930642745626e-05
-2.8910919704774e-05
-1.96263987540194e-05
-1.2370439527859e-05
-1.3741384842816e-05
-2.0981859802944e-05
-1.07526991644594e-05
-6.17001316241296e-06
-1.57731103531988e-05
-4.61272431391298e-05
-3.15021931299327e-05
-7.1914180620928e-08
4.30306753981652e-06
-1.47754239548846e-05
-1.82343478319319e-05
-7.0636564040271e-06
2.26045154176951e-06
-1.70404027955787e-05
-1.92456473304377e-05
-9.94743164409211e-06
7.34352377575289e-06
-1.60983765389475e-06
-2.81294400997988e-05
-4.50553109001402e-05
2.44956114148516e-06
-2.6122458739379e-06
-2.7791888495267e-05
-3.31147618153889e-05
-2.44251747631658e-06
-1.00445936808734e-05
-1.96031007131932e-05
-2.44816892723528e-05
-5.49663327767895e-06
-6.86970877293e-06
-2.95665630888762e-05
-1.71651913104578e-05
-2.27675535646452e-05
-2.04748919507281e-05
-2.64121841907266e-05
-3.71176890979179e-05
-1.36037145045048e-05
2.8484832461773e-06
-6.27381885697226e-06
-1.39629809438958e-06
2.26972910875265e-05
-1.64010494065783e-06
-4.82197796407326e-06
-1.09554959147847e-05
-2.31392902699008e-05
-5.54645554125023e-06
-1.63846992905233e-05
-3.12890746967007e-05
-4.32410520496754e-05
-2.13811325007953e-05
-1.16429988237601e-05
-1.71989196235214e-05
-2.29902719465252e-05
-1.11898333116976e-05
-1.58938153189131e-05
-3.21227689123079e-05
-1.80171113203355e-05
-2.34622702603879e-05
-9.91273837520093e-06
-2.29618847953372e-05
-2.48269044306686e-06
-6.96079949905957e-07
-2.22690209487944e-05
-1.3048678188628e-05
-1.61386995041511e-05
-1.06766083997972e-05
-1.18253944913299e-05
6.31780577301319e-07
-2.60477715043865e-05
-1.23229038702307e-05
-3.13912051183738e-06
-1.87694391652585e-05
-4.3084266450401e-06
-8.61869356945658e-06
-2.07502697962958e-05
-8.55935402078719e-06
-1.12360257267218e-05
-2.56191422654742e-05
-7.35994394167175e-06
-1.92697170726127e-05
-8.8932115845563e-06
-2.75371273573384e-05
-2.63998134588963e-05
-7.83116521489081e-06
-1.43456294632502e-05
3.03209580034045e-06
-2.71891699394327e-05
1.92477384505076e-06
-2.6001437795823e-05
-1.34181633571242e-05
-1.10885266628373e-05
-1.19073626021944e-05
-1.99383310404607e-05
-2.2966549221462e-05
-3.53619462771113e-07
-1.68517928911443e-05
-5.84931884631847e-06
-5.51549349998167e-06
9.81755178661679e-06
-1.90376066166969e-05
-9.00982396633952e-06
-1.76868367944913e-06
-3.19056900890355e-05
-1.08554345557675e-05
-2.12925586625678e-05
-2.0518438657827e-05
-2.81002384887354e-05
-2.26586827983209e-05
-8.23042280262318e-06
-1.53661466901058e-05
-9.90967570568314e-06
-1.2140474299057e-05
-4.32979939180426e-05
-2.75984597491473e-05
-1.56139759443966e-05
-3.64767197553606e-05
-1.55129381678022e-05
8.84151929466122e-06
-9.44742920842277e-06
-2.42362240014752e-06
-3.76852762744087e-06
-1.68350069333104e-05
-2.52311334525954e-05
-1.65440379632086e-05
-3.14663715487885e-05
1.00335347338967e-05
-2.15335731440018e-05
-3.29434183153574e-05
-1.92876429647694e-05
-2.01469897790756e-05
-7.60873869256245e-06
-1.80206540855713e-05
-2.42892245866719e-05
-8.19371200026172e-06
-2.41250845741563e-05
-1.59814843528132e-05
-4.86729384405942e-06
3.78723595043046e-06
-1.17370164298946e-05
-1.75159127269628e-05
-1.55952055278185e-05
-1.66480204791586e-05
-1.6010754502068e-05
-3.42966624814184e-06
-8.17840343281825e-07
-1.5946059405523e-05
-9.35715812141571e-06
-1.87858882141798e-06
-1.64254903849247e-05
-5.1061209078602e-06
-4.84227857759093e-06
-3.06439539810018e-05
9.65604571600744e-07
-2.10764603233276e-05
-3.40719746283057e-06
2.51581714872736e-06
-2.62361071320465e-05
-2.43318029714867e-05
-2.94530361226421e-05
-3.27149502019383e-05
-2.56948431565269e-05
-2.80178652283339e-05
-2.64278590594855e-05
4.14888382421186e-06
-1.79848319769132e-05
-3.27638733954676e-05
-1.05452198292371e-05
-2.25211456917489e-05
-1.20429412223949e-05
-1.035772239142e-06
-1.24194235574287e-05
4.469275876003e-06
5.45712407154072e-06
-6.88396222008487e-06
-1.9625259259401e-06
-2.15716481452429e-05
-2.92016143314673e-05
-2.86170024307089e-05
-1.89365847086212e-05
-2.48752312756806e-05
-2.69551004294418e-05
-2.70534609059941e-05
-3.51979401786634e-05
-3.01486114937309e-05
-1.74325725044052e-05
-1.64643104239145e-05
-2.14762096418723e-05
-2.34504573749089e-06
-1.07006313315251e-05
3.10340524025975e-07
-2.36001694272816e-06
3.76249716507172e-06
1.69933767608744e-05
-9.33347341666471e-06
-1.21509982338163e-05
-3.62549277683821e-05
-1.6431206704663e-05
3.28621905739248e-06
-1.40270648348789e-05
-2.79928449479139e-05
-2.97485161928001e-05
-2.8732506731716e-05
-4.02956694679018e-05
-3.01775909657046e-05
-4.4478522878561e-05
-2.96003615193578e-05
-1.42134903017623e-05
-1.0515457897942e-05
-3.79080815974782e-05
-1.84287363062861e-05
8.83106406361501e-06
-7.32691624414538e-06
7.49277809044651e-06
-2.07546014658462e-05
2.46730251311923e-06
-1.1276094848668e-05
6.26307574554462e-06
-2.86778278931983e-05
-1.11476705145705e-05
1.04318558608664e-05
-2.61397077575774e-05
-3.46445180960595e-05
-1.89557060404417e-05
-1.88704007470894e-05
-2.97835281325614e-05
-3.51609410164333e-05
-1.76050099277259e-05
-1.08555802075325e-05
-3.92444693822852e-05
-3.82156976032286e-05
-6.77355595471279e-06
8.66573532205312e-06
-2.24133415132646e-05
-1.30832694330094e-05
6.7422500408206e-07
-1.65742240320293e-05
7.24443940060187e-06
-2.22177497221092e-05
-1.73458230166525e-05
-2.69762997978881e-05
-2.1480345547971e-05
-4.0048627377362e-06
-2.00441071339181e-05
-4.15100111560221e-06
-6.61755237046014e-06
-1.51556712868822e-05
-1.34248589127998e-05
-9.12237499450542e-06
-3.1183026342938e-05
-1.26110715503424e-05
-2.23825220207163e-05
-1.20327456260812e-05
3.22405144367302e-06
-1.96126061910336e-05
-5.44028229653947e-06
-1.40140172493611e-05
-1.46750881934168e-05
-1.84754914778181e-05
-1.52235857838874e-05
-7.04509649571772e-07
-1.3447713811343e-05
-4.06320306120064e-05
-2.59727296818747e-05
-2.95534201307759e-05
-2.96179717046664e-05
-4.2175031734815e-05
-1.75616423533816e-05
-3.92295562496736e-05
-9.3778178966339e-06
3.67244351148183e-06
-1.69270264968069e-05
-9.93262060368856e-06
-4.09383675743034e-06
-1.05268013884797e-05
-1.4833334882203e-05
-4.87128134436485e-06
-5.35233626168254e-06
-6.69422249303903e-06
-2.78097767454178e-05
-3.92615277355337e-05
-1.05728067071313e-05
-2.05813042674816e-05
-3.44442227034043e-05
-4.46746704440283e-05
-2.89394156308655e-05
-2.61816780202512e-05
-1.36150878429973e-05
-1.00135893622191e-05
-2.99156214474368e-05
-2.99052994191689e-05
-1.67956816432787e-05
9.43896216981796e-06
-1.70100901685664e-05
4.01641053295097e-06
-1.21195606020751e-06
-9.19952288261476e-06
-2.2360470365746e-05
-9.75862684522892e-06
-2.76711667652729e-06
-7.69586314667958e-06
-2.67243224166119e-05
-1.58126234239377e-05
-7.24881707896254e-06
-1.69502210072279e-05
-2.42080401025016e-05
-3.12473364012714e-05
-1.76174234055471e-05
-3.13531350892849e-05
-1.25344910459222e-05
-2.43097417781007e-05
-3.52874048859894e-05
-3.51193755494067e-05
-3.90523213865078e-06
-1.79798428646871e-06
5.77242747806046e-07
-1.37846019748518e-05
-1.65200827557492e-05
-1.43908031561994e-05
-1.04792083996525e-05
3.37527372303424e-06
-1.3687467704801e-05
-2.66103648611074e-05
-2.55570411584849e-05
9.78454267196452e-07
-2.24446583405301e-05
-1.93392281601307e-05
-2.12780278340343e-05
-3.60643005681195e-05
-1.60580917596843e-05
-2.30642613219498e-05
-1.38921952253218e-05
-2.47113099463975e-05
-2.33562521731567e-05
-2.48912670994751e-05
-2.9642903943529e-05
-3.48967837092616e-05
1.54736175712671e-06
-4.81733321571728e-06
-4.20396937975444e-06
5.6031553215567e-06
-1.21418613746045e-06
-3.29142369970258e-05
-4.67423729109954e-06
3.16503609992832e-06
-2.78467935883774e-05
-2.47428016484071e-05
-1.92567402541306e-05
-1.70140949445136e-05
-2.83674723242044e-05
-3.1959167361622e-05
-9.09295929564938e-06
-2.32578572003445e-05
-1.06858632316119e-05
-1.83072056219652e-05
-7.93871896082916e-06
-5.74625500919513e-06
-1.48931429634616e-05
-6.40402561586069e-06
-4.58047814631481e-06
-1.1590934649846e-05
-2.00637538857655e-05
-1.62795756121981e-05
1.77062106495753e-05
-1.90374068563578e-05
-3.05430108275406e-05
-1.77179232284969e-05
-3.98508347666456e-06
-5.54962257549471e-06
-1.48759407849763e-05
-3.55959282319347e-05
-4.13050632959709e-05
-3.49982262720646e-05
-3.32930182084519e-05
-1.97583888055101e-05
-2.37884675453923e-05
-1.88078759040499e-05
-4.71564754232776e-06
-1.18300530277821e-05
-1.77321863768284e-05
-2.14760566088657e-06
2.00289618349021e-06
-2.11177276611975e-06
9.53225947241589e-06
6.46218094985112e-06
-2.388164980804e-05
-1.33722594204948e-05
1.23947247788847e-05
-3.23183314422553e-05
-1.01467758363658e-05
-4.05357708173685e-06
-1.60466496096167e-05
-1.07874272888771e-05
-1.40234229875453e-05
-2.7866600241741e-05
-1.04647472142898e-05
-2.90791815842929e-05
-3.35762399376338e-05
-1.61136441111586e-05
-2.05752223619487e-05
5.78639036613452e-06
-1.97618545027747e-05
-1.72515591947468e-05
1.74052518739644e-05
-2.43238374501485e-05
-6.99951998307139e-07
2.03963111856912e-06
-1.45319048002103e-05
1.64698198415336e-06
-3.1022103820662e-05
-3.61218231396573e-05
1.33254680068931e-06
-2.54649083983213e-05
-2.21774958415019e-05
-2.99531537311905e-05
-2.40592262766965e-05
-8.16925711290685e-06
-4.42713407069865e-05
-3.18345343210599e-05
-5.26331994620679e-06
-1.99504102543929e-05
-8.949146786574e-06
1.70308074932756e-06
1.06626827184635e-05
1.60778261862288e-05
-2.98223831830309e-05
-1.13720676322476e-05
2.13078691456517e-07
1.57533730341902e-05
-1.84847898999859e-05
-2.06552663364799e-05
-3.3298913351664e-05
-3.15326210568169e-05
-3.59617441564663e-05
-1.7536237785729e-05
-1.59749651657914e-05
-2.48497474186326e-05
-1.88355436137076e-05
-1.79017129052189e-05
-3.68082964738505e-05
-3.4987850577543e-05
-5.24595749077826e-06
-6.16314933368435e-06
2.07357694628001e-06
2.89151598573345e-06
-1.47043693699649e-05
-1.27455726081031e-05
-8.06319787094388e-06
-1.47577155656383e-05
-1.41506940782805e-05
3.93077824727984e-07
-1.92079778748879e-05
-3.94565112199852e-05
-5.48582197125404e-06
-3.43871955799928e-05
-4.57309336051242e-05
-2.13166873734017e-05
-8.84409419199029e-06
-2.76324646682194e-05
-2.81535585699786e-05
-3.184341779792e-05
-2.67173141451132e-05
-7.33742420449326e-06
-4.06487869966497e-06
-1.63528453120631e-05
-1.81542920382945e-05
-6.2135738749216e-06
-1.26748661565716e-06
-1.8421008154317e-05
1.24858219476272e-05
-7.86952297420401e-06
-1.82997220446284e-05
-1.25990728883542e-05
3.99789971847817e-06
-7.5778907373035e-06
-1.77891119576099e-05
-3.21342573753443e-05
-3.00301032051986e-05
-1.65778077977616e-05
-6.40261261748123e-05
-1.90528267673204e-05
-2.35616084745264e-05
-5.95417521901829e-06
-3.06577822000096e-05
-2.44934781265371e-05
1.18976089339047e-05
-1.8049118375647e-06
-1.47450618102765e-05
-8.46765579821327e-06
2.20192357515054e-05
2.04350739931755e-05
-2.42774818796329e-06
-2.46251127391366e-05
-1.38455978880332e-05
-2.25002435091261e-06
-1.09399753040158e-05
1.57463368073633e-06
-2.91482970070173e-05
-3.48012909731482e-05
-3.29863436606046e-05
-5.22881003567785e-05
-2.52481229477956e-05
-6.22896007774609e-06
-1.1789116445184e-05
-6.26985595173074e-06
-2.61535565780493e-05
-3.93980326301409e-05
1.57070432008609e-06
-4.40700539502708e-06
-3.09386995803992e-05
-9.04277771956074e-06
-2.20520609476962e-06
2.82158799695372e-06
1.15670306918806e-05
-1.25281481766036e-05
-7.56917018241991e-06
-2.09313655954017e-07
-7.50279659093101e-06
-3.21938361283962e-05
-2.42962099423425e-05
6.67624330815055e-06
-1.35751955243165e-05
-3.6058032248344e-05
-1.68941104371572e-05
-1.24908450206172e-05
-1.89963188125763e-05
-7.66947068269102e-06
-1.86265529590015e-05
-7.53469386411293e-06
-7.06956284925682e-06
-1.82423106269689e-05
-2.69273045732323e-05
2.89691432720161e-06
2.65983143489674e-06
-3.3576959454688e-06
-2.78365830194674e-05
7.61309592020557e-06
-9.88164749176518e-06
-1.44165831161502e-05
-1.44463432444922e-05
-2.3982228258586e-05
-1.69010126086651e-05
-3.59424926349502e-05
-1.70507817641274e-05
-2.13091469106114e-05
-2.58276738984251e-05
1.43573444611748e-06
-4.4660599340039e-06
-1.83515623884447e-05
-3.3920152387445e-05
-1.81503177408213e-05
-1.63478674408924e-05
-5.72358265127853e-07
-2.22962353901488e-05
-8.92309886403844e-06
-1.49765277986543e-05
-2.34584118706217e-05
-2.19935890623416e-05
-2.17786631094811e-05
-6.28694476803416e-06
-2.76897999244522e-05
-4.80397070273467e-05
-1.05020121370093e-05
-5.29633651267013e-06
-1.67074124951538e-05
-1.39372322273701e-05
-1.79853691306025e-05
-2.11371683786314e-06
-7.0198324813493e-06
-1.37308211575031e-05
3.94449186951953e-06
1.77856921996127e-05
7.6101804140394e-06
-2.44082288966361e-05
-2.53086717960468e-05
1.90465364103049e-06
-2.97075697416919e-06
-9.32082248597687e-06
-1.55243982803492e-05
-1.31586511445734e-05
-2.40686331204303e-05
-1.26220355774981e-05
-1.95389089670127e-05
-1.20370563201489e-05
-2.82692115883852e-05
-7.50971292694246e-06
-2.17174394067159e-05
-1.49479914614656e-05
-7.56592281963427e-06
-1.86224586970994e-05
-2.60046469312926e-05
7.64230313876979e-06
1.80141900490797e-06
-1.35692328588462e-05
-3.19928991223722e-05
-1.23316279803762e-05
-9.73604507363833e-06
-1.88349862810242e-05
-2.03380797663476e-05
-2.01130987598696e-05
-2.43001389870603e-05
-1.0305573227117e-05
-6.34470439532805e-06
-2.23533932646965e-05
-2.81234065875952e-05
7.77704622816583e-06
-2.13314934345652e-05
-3.78408973400061e-05
-1.63488547625684e-05
-2.43328726932719e-06
-6.89588842890443e-07
-1.26667800788717e-06
4.80457246337797e-07
1.3802823261461e-05
5.21394253414074e-07
-3.17183407571869e-05
-1.96419086058663e-05
2.29707359047274e-07
4.51697139425859e-06
-2.80655221923797e-05
-2.38617960576398e-05
-2.51138443463721e-05
-6.87056782493371e-06
-2.2472645412925e-05
-2.43523040056299e-05
-2.1618047577952e-05
-1.6223035150157e-05
-3.09225788926348e-05
-2.82989963519371e-05
-1.2849463419942e-05
-4.27321166452733e-05
2.11463360909779e-06
-7.48150306383587e-06
-2.64398488815984e-05
3.92832452487512e-05
9.89531943385533e-07
2.45704617741249e-06
-1.83549248602665e-05
-5.21139024638721e-06
-2.24535468739936e-05
-1.75026144439402e-05
-3.95688395499487e-06
-2.08783581070574e-05
-1.1864654139746e-05
-4.13967410083735e-06
-1.98688043491119e-05
-1.21362509794946e-05
-2.03650848212523e-05
-1.65432726084017e-05
-1.43537252549691e-05
-1.07546094296132e-06
-2.46902060237149e-05
-2.879705091734e-05
-8.39648554546902e-06
8.66838356790025e-06
-1.58733471769255e-05
-6.15877162052429e-06
1.93686980726326e-06
-1.31154413711017e-05
-1.48755870348645e-05
-7.66228194931851e-06
-8.18939208685987e-06
-2.63119677016066e-06
-1.23886391532557e-05
-1.62189535035077e-05
-1.14074382763961e-05
-2.42407013023469e-06
-5.26926459462849e-06
-2.04733325104981e-05
-2.20743011487711e-05
-7.15291320489012e-06
-2.5879716236067e-05
-1.84884458075671e-05
-4.51521774850052e-06
-4.77267112306819e-06
-1.49936562083144e-05
-3.81389785857629e-05
1.62017878426376e-05
-7.91630676976794e-06
-2.53298975069178e-06
-2.44515744998317e-05
-1.80991904682146e-06
-2.1353689859206e-06
-1.32320163011685e-05
-3.19438345214559e-05
-1.83852729481351e-05
1.14453850557286e-05
-1.62772250495065e-05
-5.39049978720273e-06
-3.93935544840927e-05
-1.2104159763877e-05
-7.24275867663699e-06
-1.14639633354516e-05
-2.64540462214459e-05
-2.16399202850614e-05
-1.71562328803237e-05
-3.4938590484157e-05
-2.36847314481033e-05
-2.55473141377813e-05
6.02396812105078e-06
-1.29594621832788e-05
-9.33568820190685e-06
-7.38143744741689e-06
-2.39371523808727e-05
-1.7085132001774e-05
-3.30200615611057e-05
-1.88442322434182e-05
-3.38833004537194e-05
6.4904947947907e-06
-1.06737503007394e-05
-2.97493264139449e-05
-1.21259797535545e-05
-2.19748806913567e-05
-1.2276718371752e-05
-2.25419871327079e-05
-2.42186777316637e-05
-1.328580827688e-05
-9.22697004172107e-06
-2.45024160158071e-05
-2.76316612638359e-05
4.31291635760028e-06
-1.08395175190975e-05
-3.94623305284498e-05
-3.13689290738979e-05
-4.33010198213542e-06
1.02679497243218e-06
-2.99540974725649e-05
-1.53180621513414e-05
-5.10959665874855e-06
-1.83326281243089e-05
3.92322400159435e-06
-1.87166521677347e-05
1.46507913351647e-05
1.92140013405397e-06
-2.45056706576184e-05
-1.29376317313354e-05
-1.26691197306273e-05
-7.59677077780534e-07
-3.26524108845804e-05
-3.37081233811904e-05
-2.58237166561811e-05
-1.42832455729044e-06
-2.25777778484031e-05
-1.70772747425351e-05
-3.30256046021626e-05
-1.27017379226713e-05
-1.35864681233148e-05
-6.54881274871209e-06
-1.51400559705598e-05
-1.71223701499234e-05
-2.23475143726265e-05
-4.14761200145681e-06
-1.39956026189354e-05
-2.33863002017243e-05
-2.83977471865247e-05
-2.15860072859912e-05
-1.41990489052863e-05
-2.29455559911068e-05
-1.77398005282477e-07
-3.76901087648957e-06
-1.33236583561322e-05
-1.15066305164347e-05
-9.94061925929202e-07
3.65102850240717e-06
-1.14616007617845e-05
-2.83114721693293e-05
-1.31675594539021e-05
-1.73751261015411e-05
-7.06966424545086e-06
-2.50701729428579e-05
-1.52026306926771e-05
-1.09315871231999e-05
-2.82160264025396e-05
-3.64264576695654e-05
-3.28443953787423e-05
8.17466168594387e-08
-9.4537623740761e-06
-2.53501357511498e-05
-6.43033185978154e-06
2.17106133290818e-05
-2.85234173022068e-05
-1.9292387597518e-05
-1.76213672080953e-05
-2.68134939609675e-06
-1.80796440017331e-05
-1.09141802349925e-05
-1.48027600965672e-05
4.73200654901729e-06
-1.45298069272244e-05
-5.52533165855331e-05
3.78037046247326e-07
-2.19623600486555e-06
-8.34182554999838e-06
1.00357166638644e-06
-2.14717285019764e-05
-2.74627113376348e-05
-2.08615771133148e-06
-2.84928914464473e-05
-1.59498661708569e-05
-1.05643531655897e-05
-2.16082680178182e-05
-2.2171612728981e-05
-2.90316550704887e-05
-2.92207911077697e-05
-1.18587854468252e-05
-2.20945924760726e-05
-5.92958973301661e-06
-1.85349232040893e-05
1.94808930322682e-06
-6.72557793759861e-06
-8.82941853450875e-06
-3.18810433387341e-05
-1.99891905820659e-05
1.88536660998386e-05
-3.1651256443792e-05
-2.99503927280428e-05
-3.36189816776257e-05
-1.08451208167146e-05
-1.19520723912488e-05
-3.0093758568057e-05
-1.49468609610288e-05
-7.24385073353742e-06
-4.49001143747109e-06
-3.02403622582574e-05
4.71903356961948e-06
1.25855706792044e-05
1.25932546328119e-05
-1.57311563931013e-05
-9.4704125544409e-06
-2.06659966272484e-05
-1.87012464005875e-05
-1.83860889238656e-05
-1.3669431459514e-05
-3.69395588673248e-05
-3.06329028811162e-05
-4.16959541455309e-05
-2.22617255538272e-05
-3.17515656801365e-05
-3.03958988341433e-05
-1.76716556785923e-05
-2.72733166727309e-05
-2.74327386068975e-05
8.72174619253694e-06
1.59048884571819e-06
-3.00978403121463e-06
-2.1030748290857e-05
-7.82027540783824e-06
-2.69930582264492e-05
-9.90549069518832e-06
1.04053483280058e-05
-1.51570907941407e-05
-2.2149407152475e-05
-1.64229497260804e-05
-2.96786143192108e-05
-3.50270719367979e-05
-4.12012458303173e-05
-1.79702258396237e-05
-3.24589168329173e-05
-4.4345490247821e-05
-2.44392214020819e-05
-2.73646908548017e-05
-3.45246432197066e-06
-3.09948286498746e-05
-1.53670352302579e-05
-7.26375340917075e-06
-1.86736795046569e-05
-7.97616962538127e-06
-1.70907270823384e-05
-4.47377131830881e-06
6.41498053086486e-06
-7.18986011843683e-06
1.7742236562613e-05
-5.9355216788705e-06
-1.90469586353801e-05
-2.48020500860971e-05
-1.21257002083156e-05
-3.21510974544652e-05
-9.83913312065031e-06
-3.23680430194003e-05
-3.07654252737912e-05
-2.20034632750436e-05
-1.58880882530654e-05
-4.12305821302243e-05
-7.47174420372602e-06
-2.14165608010282e-05
-4.71851028724062e-06
-1.97687439176222e-05
1.52657327531312e-05
9.80624591344736e-06
-8.3367728672335e-06
2.81995163773482e-06
2.198933117616e-06
4.8690181587984e-06
-2.06753493059536e-05
-1.57799794243514e-05
-1.92240146868024e-05
7.24280328738936e-06
-1.24496340120505e-05
-1.64360457659375e-05
-2.32723648569619e-05
-2.87426865829492e-05
-4.86910683612016e-05
-7.39378378789565e-06
-2.85075121130383e-05
-1.6227423626862e-05
-2.40371399264896e-05
-3.86954774395518e-05
-2.16117823504105e-05
-3.56059916697535e-05
-7.7860527925678e-06
1.01330903562548e-06
-1.17161411907242e-05
-2.89520237394467e-05
-1.34971610237353e-05
6.36162997536189e-06
-6.68763040374693e-06
-1.75815664632759e-05
-1.65489200540371e-05
-1.26707159116336e-05
-9.80141882281831e-06
-4.36744806889677e-05
-2.09370180561684e-05
-7.46680146618606e-06
-1.68474673183626e-05
-4.10435038782651e-05
-2.14288630248875e-05
-2.06122305030683e-05
-7.47711294229103e-06
-2.01720403549038e-05
-2.60913933712652e-05
-2.26211737596593e-05
4.44669264902076e-07
-1.63419863858283e-05
-2.26548509927138e-05
-2.97684902834507e-05
1.69667003160674e-05
-8.7091447495179e-06
-1.8611832476244e-05
-3.21984459901709e-06
-5.27990465871135e-06
-4.00955794058107e-06
-8.56162902393217e-06
-2.25841155476628e-05
-1.09618532411785e-05
-2.53279469021427e-05
-2.64371160101477e-05
-1.18416905017749e-05
-7.94589063503312e-06
-2.23512598258662e-05
-1.10717439737427e-05
-8.82819569410832e-06
-1.61569471770045e-05
-1.88515030754319e-06
-5.58424948505462e-06
-1.2236632502717e-05
-2.42275573276229e-05
-2.45870299063667e-05
-1.99547629518012e-05
-2.89505283622974e-06
-2.1549714622215e-05
-9.74385352346735e-06
-1.63173167152257e-05
-1.47532246777461e-05
-1.58977958880316e-05
-2.32187179231158e-05
-3.478311116623e-06
-2.80023799222651e-05
-1.24193881335016e-05
-8.33790939598894e-06
-1.34078662449424e-05
5.8242826574319e-06
1.00519308033824e-05
-4.59495956944994e-06
2.33590752222337e-06
-2.9430146257207e-05
-1.29562945291223e-05
-1.09572607057322e-05
-1.27348022494879e-06
-2.10285953447336e-05
-1.95488824462279e-05
-1.87058797600856e-05
-1.24094170922509e-05
-1.52394700483433e-05
-7.1673395840855e-06
-2.59847298565526e-05
-9.34923304428883e-06
-6.4419280274329e-06
-4.23855226698712e-06
-2.6776668851814e-05
-2.54136377248187e-05
-8.66979372555154e-06
-9.96243982925728e-06
-3.03835637969643e-05
-3.44762055410069e-06
1.18068400264008e-05
-1.08887444437101e-05
-2.74136532661347e-05
-2.38235687629567e-05
-8.70486989494795e-06
-2.8208051860827e-06
-2.08813658271829e-05
-3.31182645581173e-05
-1.28068176730776e-05
-6.63865879684903e-06
-2.4286443496251e-05
-4.32900159349201e-05
-2.66557245237145e-05
-2.08312636871643e-05
-1.75242315366971e-06
-3.89463639254845e-05
-2.12950541018547e-05
-8.67416766149663e-06
2.83820981461593e-06
-2.60318327671362e-05
-3.24052590962021e-05
-3.23062558664143e-07
9.98923078758772e-06
-2.31433323719602e-05
-3.1151397396761e-05
2.18920811062729e-07
2.63217951536337e-07
-1.84874739084809e-05
-3.38895083409591e-05
-3.12543962978552e-05
-1.69833883709807e-05
-2.90436551413151e-05
-4.29138176362827e-05
-1.15714675377435e-05
-9.21442174658845e-06
-2.12174761471589e-05
-3.08392463584508e-05
-1.23641616989368e-05
1.14738366279912e-05
-1.55906548909931e-05
-1.59215571299336e-05
-3.61537784155818e-06
-3.12328682958972e-06
1.7467480509504e-05
-1.59271806777655e-05
-1.09619835903651e-05
-7.2502215740299e-06
-3.77408661323942e-06
-2.04675795043697e-05
-2.08171013554126e-05
-1.06403247056603e-06
-2.04563940806734e-05
-6.01171529542475e-05
-2.8790710111007e-05
-1.40388645423641e-05
2.4434394261807e-06
-4.6163555555704e-05
-5.35840812706685e-06
-6.65384391538823e-06
-1.02277435376766e-05
7.40085959253548e-06
-2.63244556548525e-06
8.04850725077249e-06
-2.6156366785211e-05
-1.82484920058643e-06
-1.72666109162989e-06
-3.63362624618584e-05
-2.90260262187998e-05
-2.00330486179679e-05
-1.50823970091822e-05
-2.24061971197883e-05
-2.71834951766087e-05
-1.18564462692401e-05
-2.60142377507017e-05
-3.344728847368e-05
4.3400763895007e-09
2.59173180011892e-06
-2.25747641506955e-05
-2.33109711046046e-05
-6.35878009141954e-06
-1.7376903553987e-06
-1.83882837816775e-05
-3.38022393568987e-05
8.81665135388021e-07
-1.01423963738105e-05
-2.37361159398763e-05
-2.90023342626954e-05
-3.08864003564536e-05
-3.08698681134773e-05
-2.47358012958e-05
-4.49946890703629e-05
1.88113008336229e-06
-1.87897268103004e-05
-2.1984426073171e-05
-2.22961870455432e-05
-2.55504706135971e-05
5.69494267840907e-06
-6.88188867843909e-06
-6.59450198963786e-06
-3.19472133248383e-05
-2.18990714676459e-05
-8.82229126560506e-06
-3.09602359033922e-05
-1.32974059603551e-05
-4.9489195897382e-06
-1.30649053919825e-05
-3.36865328766179e-05
-3.22073696806193e-05
-8.36024920574007e-06
-2.32780845218381e-05
-2.10912210403899e-05
-1.42058472189597e-05
-1.48908614014212e-05
-3.32148642066504e-05
-1.31831341761815e-05
-7.82840541508828e-07
1.25166030693348e-06
-1.36149943485958e-05
-7.6770615569792e-06
4.00268549899259e-06
-2.50340173068826e-05
-5.09999280870844e-06
-2.3049319022233e-05
4.64696165612375e-06
-7.55194780063901e-06
-5.53114858666991e-06
-2.52292840710317e-05
-6.77915184178151e-06
-4.1107652093597e-05
-2.58622786114718e-05
-2.64254988711137e-05
-1.46647335841831e-05
-3.13744075302425e-05
-2.3861994984579e-05
-2.04340944489746e-06
1.77530265727166e-05
-1.56828294670254e-05
-5.80645741992577e-06
-2.4076386568824e-06
-1.47533515790461e-05
1.41329949363786e-06
-2.26130509064663e-06
-1.42277836027967e-05
1.54046853102681e-05
-1.89592416134134e-05
-2.40291660149704e-05
-2.12035488446129e-06
-1.35720147615571e-05
-2.77643231700053e-05
-1.58595512842657e-05
-2.31482868618665e-05
-2.19478412500847e-06
-4.32019811934332e-05
-3.69380746892129e-05
-2.52506498508927e-05
-2.07555849002112e-05
-2.84836828155861e-05
4.16757900001877e-06
-1.56790662406273e-05
-1.61625593261655e-06
-2.78483115715726e-06
-1.18196463451447e-05
1.25742104132604e-05
-2.10728908213429e-05
-4.30484983500693e-05
-1.0491197190027e-05
-4.68852959732062e-06
-2.67722190573376e-05
-3.91140749528964e-05
2.15280426325003e-06
-1.70479837395807e-05
-4.97030488343591e-05
-3.74694153015368e-05
-3.02775553661211e-05
-2.06588863232106e-05
-3.12031035246952e-05
-1.70255094740307e-05
-3.53251958740284e-05
-9.66419425065644e-06
-1.0145801132044e-05
-3.23038416983395e-05
-2.6982890754797e-06
5.30216626155638e-06
-2.27209520928496e-05
-5.37615870192252e-06
-1.93584804978509e-05
7.93175772494714e-06
-1.13794852682133e-06
-2.68897839637784e-05
-1.556048548221e-05
-1.50488436525103e-05
-1.55552620392448e-05
-3.48743755183798e-05
-2.2367737574543e-05
-2.23641594865177e-05
-3.15185586675001e-05
-2.13495089534512e-05
-2.16706878040586e-05
-1.54788424084099e-05
-2.385396789181e-06
-6.01741354627688e-06
2.71468232565897e-06
-3.1082685486427e-06
-1.31763724481914e-05
5.94542156496555e-06
-7.92164618758167e-06
-7.46693125117837e-06
-1.16932575451753e-05
-1.37613931926796e-05
-1.86878008620661e-05
-1.60309377296214e-05
-6.29436454239344e-06
-2.46966493310595e-05
-2.65612762756316e-05
-2.36322965310882e-05
-2.58471735720502e-05
-3.46560004873049e-05
-3.25479550308146e-05
-3.15560729267682e-05
5.30433195303225e-06
-1.66341400146758e-05
-3.3955976720268e-05
1.07752776549556e-05
5.52837405110726e-06
7.07523398872798e-06
1.47843993825744e-05
-6.69524038157575e-06
2.14465594960234e-05
-3.49829390755987e-06
5.323249159892e-06
-7.51341559624404e-06
-1.71459211910083e-05
-3.04030529222886e-05
-3.61904035194103e-05
-1.60477025094617e-05
-4.34950541188409e-05
-2.78890107509437e-05
-4.05620748299056e-05
-1.66150502322568e-05
-2.03299792729895e-05
-2.70946998035928e-05
-1.22193746762521e-05
-2.04739228581483e-05
-1.72018587320179e-05
-8.7529789025011e-06
-1.71777726696836e-06
-1.30102035615049e-05
8.37944830569271e-06
1.16120702756987e-05
2.5073424775896e-06
-1.37533979598755e-05
-7.29139559179752e-06
-3.13463862720656e-05
-1.25962480633596e-05
-3.34992381340828e-05
-3.60445844136706e-05
-8.59082682494987e-06
-4.19817437575492e-05
-2.38634310103859e-05
-3.63896420951072e-05
-3.81983405425766e-05
-2.56153599607965e-05
-3.9766926543358e-05
-1.72301829970116e-05
-1.15567272788288e-05
-3.31572219529517e-06
-1.82304226343283e-06
-4.2371497887743e-06
1.01293932795406e-05
2.76579058437784e-05
-6.66540890574976e-06
-7.63176408577455e-06
-1.80560441408665e-05
-4.80315515344903e-06
-2.06572891571976e-05
-2.3615432679644e-05
-1.14603112379586e-05
-4.53197106029397e-05
-2.50278017700433e-05
-1.78057260816856e-05
-2.8865543207396e-05
-2.44125788107605e-05
-2.91771325691225e-05
-5.89126514369678e-07
-1.37879730094257e-05
-3.27035300324586e-06
-2.36511722374937e-05
5.60966854030718e-06
-2.6962207977241e-05
4.77300349871834e-07
1.66707493614215e-05
8.89764504235629e-06
4.4216720975357e-06
-1.06161345679461e-05
-6.40053012401508e-06
-2.66126424534774e-05
-2.8327013219083e-05
-2.22244661813852e-05
-2.08148891571655e-05
-1.92704185614325e-05
-8.30088752411044e-07
-2.39567853695242e-05
-1.74952794469704e-05
-9.23597462778733e-06
-9.62927590845752e-06
-1.95627302708287e-06
1.05392419035676e-05
-3.06949732935105e-06
-2.21038846783991e-05
-1.90302868830305e-05
-3.56446373065286e-06
-1.93467946675739e-05
3.99553874138344e-06
-9.28342001626667e-06
-2.0227716236983e-05
-2.09133450344615e-05
-1.92766875834048e-05
-3.83792981797868e-05
-2.50523544956172e-05
-3.75165009010105e-05
-3.61378050074658e-05
-1.53828328634465e-07
-2.16594099933133e-06
-2.33499437862971e-05
-2.39519184251327e-05
1.98797102841027e-05
-5.02268649091919e-06
-2.77088067832868e-05
-9.61711769815782e-07
4.94631069470578e-06
-4.57627120915708e-07
-2.68471919207905e-05
-2.04601451905349e-05
-6.54703807675867e-06
-1.74827303936134e-05
-3.85311243263547e-06
-2.67594286196081e-05
-2.63490855827277e-05
-2.25697921186671e-05
-1.22419171602903e-05
-2.18334567352133e-05
-1.19119470712217e-05
-1.25698475858292e-05
-3.08441454544502e-05
-2.97945211565888e-05
-9.64002112725769e-06
-3.43491954069123e-05
-2.36565355427536e-06
2.72245271199071e-06
-6.53778294109586e-06
-3.16341173162831e-06
-2.70959743977867e-05
4.00091002965249e-06
-2.15962641913687e-05
-7.80960579007606e-06
2.34721908824833e-06
-1.1235705505338e-05
-1.67146278647493e-05
-4.08457731695653e-06
-9.0459063593785e-06
-2.04903490748524e-05
-3.38874862662651e-05
-1.15930019300121e-05
-1.92957695645495e-05
-2.78373275644957e-05
-9.99842953069116e-06
-1.21020800083394e-05
2.07778866762985e-06
-3.26398685945733e-06
-1.2632988058814e-05
-8.86754787221302e-08
-6.8312930018048e-06
1.37400682167927e-05
-1.51333560773438e-05
-2.7351444075232e-05
-6.73794054146503e-06
-4.43345420617959e-06
-2.27932490428712e-06
-2.75958032283433e-05
-2.18201643612688e-05
-6.74376955824092e-06
-2.04723721012314e-05
-4.33603568595199e-05
-1.87398286660145e-05
-1.29620247238203e-05
-1.71039926590916e-05
-2.70690146985488e-05
-1.66870888956978e-05
8.45183446472657e-06
-8.3271759747535e-06
-6.60517325045397e-06
-8.32659778050745e-06
1.52288044618878e-05
-8.30566053639867e-06
2.87691286858556e-06
-7.31057471717402e-06
-8.99023126964259e-06
-1.3226379062828e-05
-2.76894251437564e-05
-1.22598459361593e-05
-2.62823224047001e-05
-1.1820632771242e-05
-4.37194607558961e-05
-3.73175395637134e-05
-1.24503830146301e-05
-1.73957058745453e-05
-2.43050627614243e-05
-2.56274076351752e-05
-2.02619790910399e-05
-2.22301765641181e-05
-2.01989920190573e-05
2.23841841499454e-06
-7.26771098643147e-06
-9.92339556787811e-06
-1.70472636363644e-05
1.05295634918062e-06
-1.8450206646828e-05
-1.59562163051541e-05
-5.68815512412568e-06
-6.36954790479593e-06
-3.19495955715412e-05
-1.23281692350863e-05
-1.76052640254133e-05
-2.74155333349312e-05
-3.35798065463565e-05
-3.85885349516072e-05
-1.17989813135112e-05
-1.17397207465483e-05
-1.89671265424926e-05
-4.17032765320946e-05
-1.37749471817722e-05
-1.258344177524e-05
-7.35200722637479e-06
-4.64062989728318e-06
2.31963182887752e-06
-1.23725664817321e-05
-7.18822046923672e-06
-1.42173620025774e-05
8.05748724303962e-06
-4.77081073707189e-06
-3.43013781572639e-05
-2.01451173050726e-05
-1.75285403025967e-05
-4.47717579123435e-05
-1.07713890006547e-05
-2.02548461169782e-05
-2.02427412172367e-05
-2.69125960804996e-05
-1.58090526819161e-05
-2.70764817189633e-05
-2.75949959534007e-05
-2.05683832579949e-05
4.59343969457233e-06
5.1383522170253e-06
7.31883121704814e-06
-2.08025662962703e-05
-3.82347851435701e-05
1.38407464893793e-06
-3.28441859554966e-06
-1.93674676483107e-05
-5.66554465424426e-06
-1.62442494341784e-05
-1.56828050732238e-05
-2.07132732782014e-05
-3.67336257859949e-05
-2.09531287518059e-05
-4.71685255866345e-06
-1.95656688560097e-05
-3.12616590827139e-05
-2.59488792139756e-05
-1.88195750922683e-05
-2.55043736824978e-05
-1.48612420410847e-05
-3.76149223839151e-06
-1.73156778288004e-05
-1.42073158413569e-05
-1.46896143809927e-05
-2.07748075021332e-05
-1.41840676682818e-05
-1.90346939660933e-05
-5.82920289633828e-06
-2.01336134397554e-05
-1.07686318247232e-05
-1.85696109272292e-05
-2.28253088239248e-05
-3.06306470288783e-05
-3.60434301898237e-05
-2.23551072630373e-05
-8.6513466802867e-06
-2.99754351862594e-05
2.13928508932508e-06
-7.10718560944151e-07
-2.64934079409702e-05
-3.93262394559032e-06
-1.16948303101025e-05
-4.80081732114204e-06
-2.52016999851977e-07
-6.94351451238594e-06
-3.27168852628913e-05
-1.24995775593053e-06
-3.21715996766628e-06
-3.07829892802502e-05
-3.69907172260773e-05
-1.88233716824106e-05
-2.04999535002186e-05
-2.28549964612539e-05
-1.57071996966667e-05
-3.19090643619849e-05
-2.78023403745363e-05
-3.35540572398735e-05
-3.31344757957331e-05
-1.73778432645457e-05
-7.53285271517289e-06
-2.82067358213954e-05
-1.01730455011304e-05
1.57765638607877e-06
2.41752031616553e-05
-1.11265193477076e-05
3.32243313374321e-06
2.96598065819695e-06
5.45420747665595e-06
-6.60544696973607e-06
-1.59633005461437e-05
-4.25354338553667e-06
1.00983968625267e-05
-1.92372678919115e-05
-2.46922172510707e-05
-3.65032353257338e-05
-2.78744738458187e-05
-2.00650260035507e-05
-5.42900349397568e-05
-3.41546823571398e-05
-1.76667919438559e-05
-1.06806034839484e-05
-8.72884293498407e-07
-8.33279365860772e-06
-2.01166503958214e-06
-1.45444060319188e-05
-2.77929632041096e-05
-1.02805210460395e-05
-1.53002999744802e-05
-3.95668951499035e-06
-1.90660729858817e-05
-5.33528503637418e-06
-2.6326880886697e-05
-2.46782899729809e-05
-2.59610971444235e-05
-2.36543330076827e-05
-9.70576066330441e-06
8.46730004325187e-06
-2.72152210725476e-05
-1.81982057925329e-05
-3.33212799657468e-05
-2.71792822921288e-06
-1.26816427443266e-05
-2.29717244871657e-05
-1.55723986108355e-05
-1.52355845002823e-05
-5.83962735299692e-06
-5.15538766167705e-06
-1.0665912078745e-05
-1.96248343975787e-05
-2.27880749230871e-06
-2.2896181778702e-06
-1.20738280706448e-05
-3.71991115430263e-05
-2.39366858835554e-05
-8.96235979772408e-06
-1.21209779231834e-05
-2.14172852678447e-05
-1.63512888729068e-05
-2.45785676622652e-05
-4.01446455239815e-05
-1.9905633356372e-05
-3.91060122847633e-06
-4.07066250978943e-06
-3.87667734710793e-05
-1.67034078826802e-05
-1.1368181521018e-05
-1.04730282500899e-05
-2.58173366610828e-05
-1.63523152782611e-05
-3.16444676315297e-05
-6.43429766003336e-06
-1.01321314646609e-05
-3.78223332264994e-05
-3.98423949702481e-05
-2.40408418538942e-05
-6.30819894501063e-06
-1.25145858486479e-05
-2.29517793803039e-05
-2.16936931415141e-06
-1.65929377984383e-05
-2.31222390979414e-05
-3.0886771959562e-05
-8.90346897492825e-06
-2.07459718178617e-05
1.94641374018211e-06
-2.99283502535267e-05
-1.31030014114413e-05
-1.21404319427329e-05
6.69306412446917e-06
-1.30209967645999e-05
-2.45766216371236e-05
-2.53703140617261e-05
-5.14543982540261e-06
1.27052795560729e-05
6.32535499554338e-06
-2.50872227603992e-05
-1.43114093043897e-05
-7.61207359814009e-06
-3.621320936841e-05
-2.17942837222433e-05
-1.70357092338926e-05
-5.43203824940764e-06
7.3478867165871e-06
-1.01395641459185e-05
-8.79471578799089e-06
-1.04187398413692e-05
-2.47066393857398e-05
-3.19837733645604e-05
-3.53715076943553e-05
-1.94906566663278e-05
9.46004427557405e-06
-1.71299307364595e-05
-2.11107476410337e-05
-1.58400141027332e-05
-3.37550936288275e-05
-1.33608941315993e-05
-1.25206413835463e-05
-8.3207597731895e-06
-1.31864114116379e-05
-1.38437262173082e-07
-1.02402082340115e-05
-2.51609012287638e-05
-3.43060923748547e-05
1.17955728914346e-06
-4.53508359467305e-06
-7.34164539301447e-06
-2.10774400342594e-05
-2.32528551935274e-06
-1.86650797730942e-05
-2.79948181490925e-05
-1.65868156794744e-05
-1.16637652965016e-05
-2.46752934473588e-06
-1.49795702913017e-05
-1.36509240739614e-05
-7.78876502712741e-06
-4.82331925270382e-06
-6.61276955648814e-06
-2.98242914753173e-05
-1.07841315960888e-05
-1.26619643426022e-05
-9.42031078690084e-06
-9.70442378806631e-06
-4.49816601510578e-06
-1.71885475011935e-05
-1.25037627148476e-05
-7.39949755009322e-06
5.87420391374418e-06
-2.13263424621647e-05
-1.03918853379798e-05
-8.56793212973464e-06
-2.12296807018759e-05
-1.74620592199014e-05
-3.19609843020334e-05
-3.90717113211026e-06
-1.26139127431635e-05
-2.58783489560248e-05
-2.55378530919753e-05
-1.08291915501283e-05
-2.61750699601716e-05
-1.33031647981869e-05
-1.81078560902258e-05
2.55330714653395e-07
-2.19702609466069e-05
-1.11134591324994e-05
1.58704585210911e-06
2.04902673980314e-06
-1.33939588982982e-05
-1.00127482546135e-05
-1.29179169669401e-05
-2.19411222727994e-05
-2.41496856686826e-05
-1.28753793414191e-05
-1.99188801741832e-05
-4.17482919095083e-05
-3.35569168769627e-05
-2.97406235188953e-05
-8.31093246961072e-06
-4.91619229947507e-05
6.10728036994829e-07
-2.3154769250488e-05
-6.94754104387566e-06
3.67810592691958e-06
-3.07175762998814e-05
-1.21736898681114e-06
-1.38439774108311e-05
-2.75815532440277e-05
-8.07789606022018e-06
-1.26959327245352e-05
-5.13263046596904e-06
-1.12784287115106e-06
-1.54494527965949e-05
5.52546068388011e-06
-3.71020044547168e-06
-9.23227334937672e-06
-6.80685807089048e-06
-1.39366176965051e-06
-2.26034576819685e-05
-2.49966828296431e-06
-2.05248924002921e-05
-2.84425284581262e-05
-1.39908697709035e-05
-2.34564514939738e-05
-2.54125618112308e-05
-2.01133800948244e-05
-1.64990330049632e-05
-1.35599615457779e-05
-2.20875543140973e-05
-1.80072473336619e-05
-1.58248107311819e-05
-7.16830462026672e-06
-1.24525534256079e-05
-1.88331382609448e-05
-2.10025392959926e-05
-1.39053177278895e-05
-3.42769005241558e-06
-1.14005794519687e-06
-2.33961211986822e-05
-3.3106834570924e-05
-1.32878558380139e-05
-3.54197726659038e-05
-2.49784519178864e-05
-1.20093539427179e-05
-7.39170547270002e-06
-3.84454618609763e-05
-4.37112929440196e-06
-3.08670962211651e-05
-3.03363726990513e-06
-1.91013580304154e-05
-1.19465845478703e-05
2.7471850213707e-06
-1.1554085970233e-05
2.49054528203966e-06
-9.83584838115091e-06
-2.8662167320933e-05
-1.22469984764012e-06
-2.7462213772311e-05
-2.59391902458929e-05
-2.15003818381849e-05
-1.51075150547236e-05
-4.94375809885396e-06
7.09240036656976e-06
-2.75152703109657e-05
-1.49772626039629e-05
-1.00338419269737e-05
-2.05313245862834e-05
-1.79078724276496e-06
-4.8907383421194e-06
5.65982394449859e-06
3.65840886396846e-06
-1.24160882017423e-05
3.59936742863422e-07
1.47343038271966e-06
-1.0241185025507e-05
-6.55779754432168e-06
-1.09210574489415e-05
-3.72808672566816e-05
-1.50181319136166e-05
-2.0193978033639e-05
-1.72220732955393e-05
-2.36748136759617e-05
-2.87665740255961e-05
-1.29820197503203e-05
-1.06482562430114e-05
-1.50958057392347e-05
-2.00606213080848e-05
-3.41542386136236e-05
8.08729643964429e-08
-9.95305237356023e-06
-8.49085191192293e-06
6.28978028356426e-06
-7.08626025740058e-06
3.08745443258945e-06
-3.90543683941277e-06
-1.92176617302996e-05
-1.75183248082388e-05
2.23532763577535e-06
3.62005048913532e-06
-2.20523443927599e-05
-2.37270405210551e-05
-7.72429633488539e-06
-2.84635526151764e-05
-3.10003482367387e-05
-3.40696507279154e-05
-2.04970294227854e-05
-2.78759185877439e-05
-2.14111631993352e-05
-2.76465933068018e-05
-3.00863777972305e-05
-3.48017816904281e-06
-3.04502167068237e-05
-8.79104390162052e-06
-1.14186178795374e-05
-1.00257777024057e-05
-5.6058237630085e-06
-6.54774429230036e-06
-9.85434522555672e-06
-6.62798990472398e-06
-8.45074011612919e-06
-2.32648666902751e-05
1.53520732513657e-05
7.66485805026458e-06
-4.00661857580534e-05
-1.86370406579584e-05
-5.84489236819872e-06
-1.6380317957605e-05
-6.2446235044277e-06
-1.38590406317474e-05
-1.74750726122226e-05
-3.40688454566362e-06
-4.80325941569602e-05
-7.68305560575739e-06
-1.89458172068247e-06
1.55764292563499e-05
-2.76903012711914e-06
-2.05176878529766e-05
-1.25294062079355e-05
-6.5844778658287e-06
-1.43524631645093e-05
-1.04010750431161e-05
-3.02936356465146e-05
-1.89643208891069e-05
-1.30660031274839e-06
-1.15017637118798e-05
-3.73399748833476e-05
-3.23060491812665e-05
-1.09622119052135e-05
-1.72940066175066e-07
-2.58647864323838e-05
-1.23272206326396e-06
1.62410076169338e-06
-4.55432328426896e-06
-5.00168628766094e-06
-3.22962063025631e-05
9.31655006138208e-06
-5.03473911524493e-06
-2.53584244419087e-05
-1.01692753432634e-05
-2.39573011686562e-05
-2.06617272103604e-05
-1.16356499293791e-05
-3.35696869496983e-05
-1.56339334461268e-05
-8.42860923010223e-06
-1.73008641802657e-05
-2.87852562849473e-05
-2.18594289287693e-05
-2.33910100477312e-05
-2.97184145505106e-05
-9.38223180347141e-06
4.11677483489932e-07
2.09567997103018e-05
2.52060848610877e-06
-1.12275095833339e-05
-1.09596776009963e-05
4.4510079498016e-06
1.10996591882986e-05
-1.35026573352282e-05
-1.25583910017301e-05
-1.41739141244021e-05
-7.43556073081158e-06
-2.5131311169279e-05
-1.94708006752229e-05
-3.0579127817219e-05
-1.36171253282765e-05
-2.24322828817484e-05
-2.87810784703871e-05
-3.79398585081908e-05
-2.71069976158678e-05
-1.01250279486272e-05
-3.24027849501352e-05
-2.37612628994649e-05
-1.90992829271053e-06
-1.14366162805276e-05
-1.69540719486816e-05
-2.2119903102412e-05
-2.96341281896245e-05
-1.45741117049642e-05
-3.37903536320524e-06
-1.26247283477776e-05
-1.06314815625463e-05
-1.4413079280315e-05
-8.22727416071553e-06
-8.56817397139071e-06
-8.00249898314219e-06
-3.48897065137418e-05
-3.1172319374632e-05
-6.18198339224394e-06
-1.21568394803235e-05
-7.00357035078365e-07
-4.48400665965814e-06
-4.68512079582888e-05
-2.71804322848139e-05
-1.50486001987584e-05
-1.04844646715854e-05
-3.44175239741581e-05
-1.84838905937895e-06
-2.22301678752672e-05
-1.67687682719312e-05
-2.04129960157003e-05
-1.80592245385128e-05
-8.59639509700914e-06
1.46090841106489e-06
-1.38269898057982e-05
-7.86491300557037e-06
-1.67668169888714e-05
2.05705432331958e-06
-1.7956274310361e-05
-2.70772450860204e-05
-7.53263010932873e-06
-4.48618573745887e-06
-2.35443332074229e-05
-1.50558298932404e-05
-1.49749920211716e-05
-1.07928282325148e-05
-8.45625945266328e-06
-6.14760920749964e-06
-3.07887764204834e-06
-1.93825951843459e-06
9.1964699573966e-06
-2.03789573853735e-05
-2.59414704998202e-05
-8.49268590351455e-06
-5.4211943947286e-06
-2.62390915945007e-05
-2.91855138126431e-05
-1.45585883264211e-05
3.87263644173051e-06
-3.82513992314878e-05
6.21977336269292e-06
-2.76948099808157e-05
-1.44943417620716e-05
-1.77184178515159e-05
-1.9629295567112e-05
-7.65973471242295e-06
-1.04978885006288e-05
-6.52576342782966e-06
-1.42148253086484e-05
-1.41414239243559e-05
4.99682615092569e-06
2.0967587252507e-06
3.15262105095424e-06
-1.13615788411102e-05
-2.36844697763859e-05
8.29812678719375e-06
-1.97556544372693e-05
-3.40961094144468e-05
-2.44183110684955e-05
-4.03476726843456e-05
-3.63190291225002e-05
-3.00594272124102e-05
-1.79506379684806e-05
-7.78027031868861e-06
-2.56741867436059e-05
-2.63839093598881e-05
-1.68654716029292e-05
-1.80894989157538e-05
-1.43654831320368e-05
-3.43383634817221e-05
-9.0895424427903e-06
-1.31987185437122e-05
-2.08996137510219e-05
-8.16744805177599e-06
-2.36254720498511e-05
-1.19152045367877e-05
-1.34878893973885e-05
-1.7725332838043e-05
-1.28735490327701e-05
-3.38057033241996e-07
3.77221762422236e-06
-2.64491566886244e-06
-1.63505029815064e-05
-1.53974355623826e-05
-1.51653658071893e-05
7.34527064357551e-07
5.15971468902281e-06
-3.01154758129208e-05
-3.31130543546527e-05
-1.14137082945702e-05
-3.68135886218494e-05
-1.3786329055735e-06
-3.05116648995141e-05
-2.8250789225818e-05
-6.39183536110974e-06
-1.18227398234936e-05
-9.59073146054511e-06
-2.31864619644932e-05
4.16462930015549e-06
-1.5740855648563e-05
-2.6113568878491e-05
-1.54975016966138e-05
-2.97277878057469e-05
-2.03285109569584e-05
-1.79553616442796e-05
-4.59299925776358e-06
-8.39395384172716e-06
-2.25339638010067e-05
-2.24171963807682e-05
-6.80389941339572e-06
-2.7347073722336e-06
-1.01027173683364e-05
-1.17910009295418e-05
-9.37444280753027e-06
-1.11821956555686e-05
-1.53009171532442e-05
-1.81454865426827e-05
-8.34268370438413e-06
-1.80855355382836e-05
-3.08891368619874e-05
-5.30618948307501e-06
-6.95308471694441e-07
6.78416018192971e-06
-1.49189486179699e-05
-1.0348273691611e-05
-1.08978241980509e-05
-7.83446726797914e-06
-2.76794032284447e-05
9.18851772717842e-06
-5.45244930619578e-06
-8.29304556526632e-06
-3.12969995422409e-05
-2.38829361952795e-07
-3.418912568041e-06
-5.11595969730732e-06
-8.0884433370653e-06
-9.64585115761822e-06
1.93510161179873e-06
-1.23509463669268e-06
-5.54932662273135e-05
-7.52917889722024e-06
-1.36157163712095e-05
-2.96124839383737e-06
-3.53665916197275e-05
-4.17440201453676e-05
-2.58920331397262e-05
-2.10002258650185e-05
-2.43686085150389e-05
-1.31227926282743e-05
2.195142463885e-06
9.78945762514059e-07
-1.30378909593394e-05
-1.60325481148154e-05
-1.73922190456651e-05
-1.17099663298652e-05
-1.29309832767502e-05
-1.59972158834731e-05
-2.44321701309521e-05
-1.30561291259922e-05
-1.06142441542241e-05
-2.72283785447341e-05
-1.36615619907092e-05
-3.14632822474998e-05
-7.79572803485305e-06
-2.60250015449463e-05
-2.25098787096274e-05
-3.23008737979868e-05
-5.1352160595185e-06
-1.36637103468154e-05
-1.45636802277149e-05
-1.13123705620982e-05
-5.65126404689817e-06
8.0626360296074e-07
-1.57114095468098e-05
-2.45075083461721e-05
-4.6465715142884e-06
1.58604750434995e-06
-4.50032887690174e-05
-2.76050273019422e-05
-2.51914591327642e-05
-3.59425719935581e-05
-3.10830392857944e-05
-2.40576264462207e-05
-1.51816272605948e-05
-6.04868643951305e-06
-4.467188328742e-05
-2.63101823300657e-05
8.25511730939471e-07
2.48965603599416e-06
-1.34665704416776e-05
-1.8294567553828e-05
-2.49958641155976e-06
7.33989574488174e-07
6.64793267277059e-06
7.09835463307171e-06
4.21104123115791e-06
-7.71884072106903e-06
-9.66523988610733e-06
-9.72342125528086e-07
-7.10558094144964e-06
-9.50283629008947e-06
-3.20079650473031e-05
-3.47692266223073e-05
-2.41283987289731e-05
-2.87680436673078e-05
-1.36114889263511e-05
-3.26136073390228e-05
-2.31736308966664e-05
-2.78145025006455e-06
-5.10777205042041e-06
-2.38517986110855e-05
-3.47130698268519e-05
-1.97619233416367e-05
-6.09183118726646e-06
-7.71516517527412e-06
-1.47132653986185e-05
9.24478665930107e-06
1.15988138169317e-05
-8.22117702596089e-06
-3.86127650826625e-05
-1.73460377478129e-05
-9.48121143577171e-06
-1.56824518804655e-05
-3.82063282157753e-05
-5.91980084330001e-05
-4.6187774126759e-05
-2.11203546665087e-05
-2.77075719463083e-05
-1.51135691741403e-05
-6.10716665119064e-07
3.7438677937403e-06
4.36047254605228e-07
-3.93574166322422e-05
6.34322660527533e-07
4.82034862185823e-06
-1.58956232794428e-05
-1.99452529580764e-07
-2.01311950710277e-05
-4.00639818692798e-06
-1.14327030812161e-05
-1.91110438422254e-05
-2.05866035575982e-05
-6.26240310276245e-06
-3.17028048488851e-05
-2.98541647896692e-05
-3.1618530393764e-05
-1.1318181983605e-05
-1.12742064478744e-05
-4.33815396520986e-05
-2.77845743806878e-05
1.8561103926262e-05
1.77757463586681e-05
-2.58340391168698e-05
-9.70566160085547e-06
-5.3067653413777e-06
-6.87487983938896e-06
-2.36345405016228e-05
-2.36467256073895e-05
-4.53903819315373e-06
-3.0896606346384e-05
-2.3025412317058e-05
-2.14836437658834e-05
-2.47365923203979e-05
-1.94687300817074e-05
-2.72814616925934e-05
-3.81411155143988e-05
-4.28897209927663e-05
-2.11514735298652e-05
-1.47094011097044e-05
-2.50910599702983e-05
-2.28219878434904e-05
-2.45662084210465e-05
1.9398075805637e-05
-2.49514351322893e-05
5.71066266076742e-06
-1.14920680959236e-05
4.57021461094173e-06
-1.65352837497756e-05
1.09495954995805e-05
5.90366220923502e-06
-8.00585260924677e-06
-4.52718779626829e-06
-2.13557966083539e-05
-7.21226535017086e-06
-2.68687836801452e-05
-3.89012621221832e-05
-3.36083244929077e-05
-2.66148322758831e-05
-2.23490420090815e-05
-3.49723889283625e-05
-3.39081750511662e-05
-2.51831638268265e-05
-2.01835076934027e-06
-2.21205911312615e-05
-2.61667615713406e-05
-4.11900436015296e-06
-1.34091732600771e-05
-1.33699234898421e-05
-1.570385836526e-05
-5.28533574667271e-06
8.64060690129177e-06
-1.95263385890527e-05
-1.20696199767219e-05
-4.3556129815951e-05
-3.3240313842234e-05
-2.68703638565225e-05
-7.21321954723518e-05
-3.76516513363237e-05
-2.30699696409265e-05
-1.89317100249537e-05
-4.47083143349778e-05
-3.78203243947616e-05
-2.58692845996553e-05
-9.27334281741782e-06
-1.55795633578241e-05
-1.01337215621246e-05
5.18001994729271e-06
2.8764971656953e-06
-1.0341490377312e-05
-5.96710479400637e-06
-1.85107738410192e-05
-1.37442765172942e-05
-9.87996114643045e-06
-6.30893783258895e-06
-2.62895389242819e-05
-1.60093962491239e-05
-3.23780519178403e-05
-3.39038391383264e-05
-3.6943882642468e-05
-3.49749929278244e-05
-3.49736129387988e-05
-1.96955483262779e-05
-1.71607247424575e-05
-9.11904464535825e-06
-2.22871566605934e-05
-1.38370739609391e-05
-7.12855432820907e-06
4.82132497068544e-07
3.03797761609233e-05
2.50509124228978e-06
4.53851126232259e-06
-5.77572922609984e-07
7.99708564202728e-06
4.78198891174646e-06
-1.39082382429005e-05
-8.36274919652806e-06
-5.34048522638945e-06
-4.4809866464888e-06
-3.93084591658853e-05
-2.90273354664394e-05
-3.98961529839451e-05
-1.91640345559619e-05
-2.73448044618728e-05
-4.55851327168554e-05
-1.08711587750229e-05
-1.64542378042213e-05
-1.26741601052145e-05
-1.43025526010675e-05
-2.74212102493903e-06
-9.56279059025373e-06
-7.06613203535425e-06
1.57673288099005e-06
2.91433075676243e-06
-7.73179575008081e-07
-3.05645619041257e-05
-2.34028657961567e-05
-1.88737702062142e-05
-3.1343521667352e-05
-2.49091448298974e-05
-3.3815055000361e-05
-1.95428817825782e-05
-2.89496543022477e-05
-3.50875546612668e-05
-4.09488610601995e-05
-4.5418241963155e-05
-1.37080322887492e-05
-6.34253698412454e-06
-5.26635417011071e-06
-2.26350555153292e-05
8.81312351150034e-06
-1.94319854553485e-05
-2.74268187379306e-06
-1.04373489249185e-05
4.78237218340897e-06
-7.00671478663377e-06
-1.00963455142874e-05
-8.37484982128501e-06
-9.22685764937881e-06
-7.72069255390148e-07
-3.92504547935191e-05
-2.89595282324156e-05
-3.45821114428447e-05
-4.38939025689539e-05
-4.49955998033642e-05
-3.45872559781923e-05
-1.88746769034382e-05
-2.15536930108221e-05
-2.99512278538367e-05
-2.20844778156944e-05
-4.51703398479552e-06
-7.59477243539258e-07
2.54351577862977e-06
-2.27517351925762e-07
2.020340046544e-05
-3.02343944224732e-06
-9.43293479896977e-06
-3.30547848941258e-06
2.80009447442825e-06
6.59095006597321e-07
6.76830088019746e-06
-9.91328336018219e-06
-3.1805870817879e-05
-2.10018367227052e-05
-3.37270702470228e-05
-4.1353183695196e-05
-3.21199723344114e-05
