# Supplementary material for: Research on computational propagation and identification of mine microseismic signals based on deep learning
Source: PLoS One. 2025 Oct 22;20(10):e0334641. doi: 10.1371/journal.pone.0334641 (PMC12543183; doi:10.1371/journal.pone.0334641)
Supplement: S9 Data — (ZIP) [file pone.0334641.s009.zip › 000101100000494.xlsx_0.txt_24.txt.txt]

3.25137805329225e-06
-4.88043326760509e-06
-1.05872804781899e-05
-2.41704373722673e-06
-9.40798314900229e-06
-1.97430875400882e-05
-3.85881541700929e-05
-4.43625991085915e-05
-2.8413156594596e-05
-3.02656440700653e-05
-1.52714993316541e-05
-2.59610113252183e-05
-2.90970222016135e-05
-2.27124232623039e-05
-4.03963550838663e-05
-1.51130323393476e-05
-1.74955489179488e-05
5.90171912814571e-06
-1.02106513543899e-06
1.289199324276e-05
-4.65311162371554e-07
-8.79481821302774e-06
1.08709392251102e-05
-2.78324150702694e-06
-4.49593031637272e-06
-1.34519018590614e-05
-1.2733106156256e-05
-1.70110996085141e-05
-1.59333018318645e-05
-1.92902544798772e-05
-2.81790602217225e-05
-1.57706179669246e-05
-3.2821446062877e-05
-3.85590764524071e-05
-1.23907070031935e-05
-1.85117163258115e-05
-2.51829022217478e-05
-1.60926805125476e-05
-1.33004840889096e-05
-1.81740001555175e-05
-6.54062766587163e-06
-2.03452463055558e-05
-6.36503338814289e-06
7.42136988376524e-06
-2.17508703350812e-05
-1.53720477080387e-05
-2.00473000213418e-06
-1.82535536961203e-06
-2.75109170941673e-05
-3.776384074141e-05
-2.5874981408718e-05
6.56917592085176e-06
-3.00973853291291e-05
-5.65036609992491e-06
-2.38154975841055e-05
-2.90997985552855e-05
1.21292659445187e-05
-3.26169663969453e-05
-9.384367944327e-06
-1.46370900227613e-05
1.74320931062209e-05
1.55775000557588e-07
5.04656065021613e-06
3.56018456375412e-06
-5.08288995058481e-06
-9.98191288785778e-06
-1.80241037717465e-05
-1.64475376457744e-05
-2.20436503811855e-05
-9.02369926920531e-06
-3.39777244460867e-05
-3.32946520928766e-05
-1.84930012906803e-05
-2.65808042571467e-05
1.41178888853549e-06
-3.65094214183344e-06
-9.76913316393035e-06
-3.68460421355437e-06
-1.0410550421385e-05
-9.87987000259821e-06
-1.0750087887159e-05
-2.60041594486057e-05
-1.85260699377839e-05
-1.56549312494903e-05
6.15247463244456e-06
-2.60038527762279e-05
-2.65101057213149e-05
-2.47586017529581e-05
2.3963349498005e-06
-2.72675749449966e-05
-2.44576139903283e-05
-2.15839770176662e-05
-1.82649298961873e-05
-9.13961466618017e-06
-1.13254306391696e-05
-1.06859326466345e-05
-1.09381240151613e-05
-2.06522521267503e-05
-2.66897937689052e-05
-3.1010844993043e-06
-4.52396766816409e-06
-1.5678574340672e-05
-8.21371645515549e-06
-3.70382545025384e-05
-1.41826106698656e-05
-2.08495893265983e-05
-1.35869527214865e-05
-4.13683441851222e-05
-6.4546109900144e-06
-2.15891563038645e-05
-2.11366764609011e-05
-1.82667044866374e-05
-2.04991366276465e-05
-2.64851728235843e-06
-9.13416443772639e-06
-6.97025239123142e-06
-9.06925966130183e-06
-1.16148212189343e-05
-2.71031619991976e-05
-2.05701182933703e-05
1.55705355705922e-05
-2.4797810243261e-06
-3.33707545817224e-06
-2.08995064257695e-05
-1.60869274878319e-05
-2.72477016415738e-05
-2.04212018651912e-05
-1.79947779201164e-05
-1.55376768262327e-05
-1.39943707981061e-05
-1.9868054388386e-05
-1.06981227103347e-05
-3.53214990224895e-05
-2.95717352797155e-05
-2.92346724310215e-05
-6.68038722189613e-06
-2.63081250515998e-05
-2.20808949100795e-05
-9.06319706233959e-06
-1.08155886905727e-05
8.64770186827047e-06
-8.89203375534054e-06
-1.57200718259291e-05
-1.67421260147968e-05
1.57363927301913e-06
-1.13938521698776e-05
-7.1867307861717e-06
-2.40506224770605e-05
-2.67996114019188e-05
-1.43432517791271e-05
-1.62012585151571e-05
-2.98124668240353e-05
-2.22029196716138e-05
-2.81450850063091e-05
-1.05951580031845e-05
-1.18347126661333e-05
-3.31244480301376e-05
-1.74529767891208e-05
-8.05976336054437e-06
4.25627050813496e-06
3.24605178589163e-06
1.30877247764938e-05
8.33407931098547e-07
8.85014223111506e-06
-4.55185078987709e-06
-1.28134105246787e-05
-3.67731091974471e-06
-7.16355919238843e-06
-4.77319476455781e-06
-1.62719348354119e-05
-2.3343846543108e-05
-2.13122035079264e-05
-3.05035996727096e-05
-2.64405450603858e-05
-2.50302573927719e-05
-2.82506380193949e-05
-1.26126627191462e-05
-2.04701845834359e-05
-6.44129217935717e-06
-9.86408439948493e-06
6.82792503052492e-06
-1.2036065639316e-05
-1.56501609687335e-05
2.94829967519024e-06
-1.12272481900552e-05
-4.02738060337981e-05
-2.1908519068414e-05
1.39358593977999e-05
-1.22663001537816e-05
-2.96253776683047e-05
-2.36651928175658e-05
-2.16622685528267e-05
-2.22234042411232e-05
-2.02795841372025e-05
-4.8006332398657e-05
-4.17067308509915e-05
-1.98401242725259e-05
-1.16340127446985e-05
2.13559396120554e-06
-9.66096349750223e-06
8.07803098865878e-06
-1.30334295695382e-05
-1.82842650748237e-06
9.34891754379882e-06
5.5480089346939e-06
-1.31824773364293e-05
-1.64217163080332e-06
-8.05698808446663e-06
-6.92176571757354e-06
-1.10872852019976e-05
-2.735685505994e-05
-2.62132628019728e-05
-6.92909772981424e-05
-3.47140359871953e-05
-2.42244212218806e-05
-2.87282898849526e-05
-2.68158377988917e-05
-5.33756717044906e-06
-1.69725056555923e-05
-2.96866143961676e-05
5.26094299175049e-07
2.48593701075409e-05
2.08634067122017e-05
-3.33734829256091e-06
1.47024658118423e-06
-3.66942574227694e-06
-4.57452311150404e-06
1.5007010712442e-05
3.03319877371906e-06
1.39998850379131e-06
-3.26333954396464e-05
-2.35892729385979e-06
-2.40223622536533e-05
-2.0724729629185e-05
-2.37593637757696e-05
-2.98596050417197e-05
-3.49896417831711e-05
-1.0295851106861e-05
-3.65149793464916e-05
-3.06842206289056e-05
-1.05668060260744e-05
-1.55567347121103e-05
-1.68612090615637e-05
-2.98399702297517e-05
-1.27019356866545e-05
-6.23732089321433e-06
4.49516386896229e-06
-1.45777824304431e-05
-1.22364150926453e-05
-2.61692764917859e-05
-1.05210440063661e-05
-2.94446728496482e-06
-8.13771364904519e-06
-2.15684925211753e-05
-3.02840643839762e-05
-3.68678568872195e-05
-2.85678341481435e-05
-1.85044014036422e-05
-2.90100779568272e-05
-2.08254945037184e-05
-1.05047110101193e-05
-2.79841264126184e-05
-9.09611487397575e-06
-1.21722274301176e-05
-9.9962805583057e-06
-5.51689683723722e-06
-6.65744802956258e-06
6.49514142392234e-06
1.64888917049235e-06
-1.29335442935091e-05
-2.51652600184243e-05
-1.0911557370758e-05
-2.13897150996817e-05
-2.6921733434457e-05
-3.08910190517281e-05
-3.71988848351548e-05
-2.56636143215197e-05
-2.85887715655887e-05
-3.26771363349184e-05
-1.95033291276807e-05
-2.81391361203477e-05
-2.30649014649904e-05
-2.91001760168114e-05
7.43652243903622e-06
4.60388139176929e-06
-1.76793872577775e-05
7.65354754806547e-06
3.23517511465931e-06
-1.34137203978577e-05
-2.09809766035375e-05
-7.59602026320667e-06
-1.35129957675101e-05
-2.48785356848789e-05
-2.36922607844562e-05
3.69705899167617e-06
-1.23917205571397e-06
-3.14785370293387e-05
-1.28080133532168e-05
-2.77218706935652e-05
-1.54591645459636e-05
-2.21132126345727e-05
-2.33049649431285e-05
-1.09515681276767e-05
9.75173396586855e-07
-8.82315909034718e-06
-9.23088944020114e-06
2.75630596660288e-07
3.55889417875816e-06
-4.80515120062208e-06
-3.5165659158766e-06
-1.66718043941313e-05
2.32797014265133e-05
-4.27351698622071e-07
-1.177392270163e-05
-1.61854662338354e-05
-1.35652169776859e-05
-1.27344286075316e-05
-2.26532150038791e-05
-3.42900602773544e-05
-2.86030171493812e-05
-1.49756829980096e-05
-6.35229669414283e-05
-1.37848094148107e-05
-2.57680798666491e-05
8.43393449723494e-06
1.90388768231399e-05
-9.83588898243124e-06
-2.8236812673897e-06
-1.4147660253831e-05
-2.13694097993037e-05
-2.15626164826063e-05
-2.39710346642538e-05
-7.4977455078807e-06
-1.89066864947841e-05
-1.61005567487279e-05
-2.18865928611567e-05
-2.12550475199454e-05
-2.86541411741215e-05
-3.35635368769668e-05
-3.63072214936482e-05
-3.14409324436894e-05
-3.35810981493778e-05
-2.5121032805117e-05
-9.58620173146757e-06
-8.51441880931832e-06
1.13749423674434e-07
-2.00505554903402e-05
3.40956414298524e-06
1.61071083230496e-05
-9.64593677191998e-06
-1.85868276546761e-05
-1.12798857305564e-05
3.18509712245973e-06
-2.43088819452029e-06
-2.51034009124144e-05
-2.50425764589703e-05
-5.38874935526995e-06
-1.37013319757188e-05
-3.36299037215462e-05
-4.56254794483395e-05
-2.83056329134663e-05
6.0469028932489e-06
-3.99230421415826e-06
-1.9467399294223e-05
-1.50681410214872e-05
-2.7925950074326e-06
-5.89378073271502e-06
-1.39816494467319e-05
-1.54900153960389e-05
-4.02678992020823e-06
1.01566326690596e-05
-1.74900728293322e-05
-2.86038806248826e-05
1.41375459987315e-05
-1.22047738886272e-05
-1.89530531927782e-05
-2.80358644006661e-05
-3.08659531383046e-05
9.0801143928457e-07
-1.118853481113e-05
-2.14547954800745e-05
-1.4944879958246e-05
-4.49928304279007e-06
-6.09115443648433e-06
-1.36134514853031e-05
-2.51615181136129e-05
8.84177758222541e-06
1.34168929426e-05
-5.05439871673727e-06
-1.03937898049914e-05
-2.90152582170754e-06
4.56844578904787e-06
-1.14899698792592e-05
-1.54488014276327e-05
-2.3225096402083e-05
-4.10260533697451e-06
-2.92063460356382e-05
-2.17305784611522e-05
-2.69857638718862e-05
-1.56445961891822e-05
-5.77869024209807e-06
-3.79502135968094e-05
-2.20989493419773e-05
-2.46455172915911e-05
-3.79941409069372e-06
-1.42334790355197e-05
-9.91173140957051e-06
-1.88247478162628e-05
-5.38482770483332e-06
4.88492309816783e-07
-2.91826792521393e-05
-6.8913133998101e-06
-1.16551814829393e-05
-2.09341771212135e-05
1.61931481622537e-06
-2.10468200690792e-05
-2.20498931713985e-05
-2.7962086017545e-05
-1.78385927229753e-05
-2.20456535470378e-05
-2.00418543864661e-05
-1.48495919795267e-05
-1.53117452358277e-06
7.41731084558071e-06
-2.34834545892858e-05
-2.800760074454e-05
-2.12168124653952e-05
-1.14828926336223e-05
-1.42731474088067e-05
-8.06689206850474e-06
-5.34183277613381e-06
1.42657193385131e-05
-8.56371651211745e-06
-1.68938675074917e-05
-1.20271036891271e-05
-1.83481732954065e-05
-1.08323884031652e-05
-2.18053619406154e-05
-4.8551299016874e-06
-9.25160988614902e-06
-2.53140966554063e-05
-1.07927881528167e-05
-1.56970856700741e-06
-1.51640078395183e-05
-2.14260652413611e-05
-2.12648981341446e-05
-3.27685894062523e-05
-2.58585681608391e-05
-2.60158830955263e-05
-1.87437498222419e-05
2.73103740193514e-07
1.62850394971222e-05
-2.99489843701516e-05
-1.16758953427158e-05
-4.21055185281353e-06
-1.39265105219651e-05
-2.23029906280208e-05
1.10757389429015e-05
1.10954612060307e-05
-2.7546619138735e-05
-2.19612069075073e-05
-1.98296666498945e-05
-9.45272116411654e-06
-1.00060002294938e-05
1.04084567402918e-05
-1.9967070045957e-05
-3.55729216027004e-06
-5.55012574218237e-06
-1.44201889682923e-05
-1.88559947564989e-05
-1.43683262476944e-05
-8.02022932171853e-06
-1.30837945632883e-05
-5.98293089544437e-06
-2.10640656757913e-05
3.87752408184763e-07
-1.47421094458664e-05
-2.66954887078885e-05
-1.60424699195495e-05
-2.54941033095305e-05
-1.58319307701671e-05
-2.24156779173867e-05
-2.16486620236947e-05
-3.14366822721629e-05
-1.2332303909368e-06
-9.11339453809824e-07
-8.87852379196205e-06
-2.24658597666874e-05
-2.75884674677229e-05
-1.49389912353805e-05
-8.47590330271554e-07
-2.08705060058868e-05
-3.10627489592889e-05
-3.67359314977242e-06
-1.588690940576e-05
-8.63820642891508e-06
-2.91118500959906e-05
9.54222070100572e-07
-2.80346808310779e-05
-1.8297115052625e-05
2.82227037598138e-06
-2.08484071622266e-05
-1.0624109630753e-05
-2.10134874147471e-05
-2.08405982273843e-06
-1.27960038395807e-05
-1.79815078793583e-05
-1.45561089735133e-05
-6.85466156733816e-06
-2.55513435374127e-05
-9.49916644372723e-06
-1.80055673892787e-05
-3.42491726533057e-05
-2.18129327291828e-05
-3.35286658934525e-05
-2.65232845908538e-05
-5.49709153169957e-06
-1.62941267805082e-05
8.46262252747086e-07
-1.87994216512446e-05
-2.18698258300268e-06
-2.34579871940391e-05
-1.63796292000056e-05
-3.20129129206218e-06
-5.98852954044161e-06
-6.04034798379896e-06
-6.42226253692144e-06
-1.84523193808419e-05
-4.88081584544375e-06
-1.50307486211717e-05
-3.22951688362524e-05
-2.08653605551035e-05
-1.42551960432909e-05
-3.09332292025788e-05
-1.79582188790926e-05
-2.62491427311083e-05
-6.3430205288655e-06
-2.44894702102662e-05
-2.7042807818172e-05
-1.1905156884594e-05
-1.09507072078274e-05
-2.47033737724819e-05
-3.97414851807379e-06
-4.24614820226674e-05
-8.02589763635829e-06
-2.27555395912394e-06
-1.00776938152278e-05
-4.4462234519213e-06
-1.07239214812525e-05
-2.36243124395283e-05
1.20375070695289e-06
-2.15034071638538e-05
-1.31030846297893e-05
-2.98675437951877e-05
-1.5839408998312e-05
-2.40280295170792e-05
-2.71322401781493e-05
-2.67628184704323e-05
-9.97607901497893e-06
-6.60417926381754e-06
-2.51334603303387e-05
-1.1940834625591e-05
-1.4295838560683e-05
-3.42080371018253e-05
-1.93586804612842e-05
-8.11721676851857e-06
-1.88097104299471e-05
-1.5922677466994e-05
-1.74736240439405e-05
-1.56733307249136e-05
-1.9800916862944e-05
-2.28379074098242e-05
-2.05411643194853e-05
-4.1025628539999e-06
-1.88793898486754e-05
-3.38284589124484e-05
-1.76576167911966e-05
3.88244945888636e-06
-2.81294620335377e-05
1.1453380593003e-06
-1.91789835511124e-05
-1.26376771547761e-05
-1.38895271388864e-05
-4.47299472018447e-06
-1.62632640687913e-05
-2.07932234448015e-05
-9.334541448081e-07
-2.7859212365514e-05
-4.533854955311e-05
-3.1482551110871e-05
-4.09137968315684e-05
-3.13001073642581e-05
-2.01190960139822e-05
-2.93560149337717e-06
-1.46729914540597e-05
-1.816027951345e-05
-2.2252491604172e-05
-2.97962438432211e-05
-2.54993565824822e-05
-2.4674588056473e-05
6.46780606646291e-06
-1.12392566076979e-05
-1.1347011932122e-05
-6.4826257657021e-06
-1.41584002199881e-06
-1.94196230864676e-05
-1.56187395677986e-06
1.61852578102818e-05
1.30350987971228e-05
-1.78494009897436e-05
-5.40411342396977e-06
-3.10343519156283e-05
-3.29439598008358e-05
-3.85977130950646e-06
-1.96050030546975e-05
-2.203063553746e-05
-7.11325598188163e-06
-2.26690080571281e-05
-2.539579824208e-05
-9.98851505477632e-07
-2.06246172680088e-05
-3.5014479965488e-05
-5.30738251832528e-06
-1.84418049448523e-06
-1.69676511350669e-05
-1.95896221622169e-05
-2.65315801418191e-05
-1.51399562798183e-05
-2.06204973861449e-05
-3.09784639574148e-06
-1.57205057979108e-05
-5.00106690820282e-06
-4.82938591087595e-06
-5.91237043375796e-06
-3.44386256430815e-05
-2.84833187625357e-05
-1.452591409974e-05
-2.34520846935118e-05
-2.95095141515535e-05
-2.39314735353378e-05
-3.08946677071906e-05
-1.24386230149861e-05
-6.4170288141902e-06
-3.80724944510417e-05
-4.75334370944514e-05
-9.84317165225295e-06
-6.82000260208012e-06
4.93199187142386e-06
-1.2876004212279e-06
-1.53107546152036e-06
-7.87596271474691e-07
1.0191096185645e-05
-1.14886815090914e-05
-1.07781080719994e-05
-4.83952168855769e-06
-8.71524746581529e-06
4.31837042397851e-06
-3.83731152545778e-05
5.26853370928255e-06
-1.94571493015044e-05
-3.40381416116029e-05
-3.37546900395292e-05
-2.45870011846012e-05
-1.35666708835446e-05
-2.99059658945399e-05
-2.04970118261054e-05
-4.27732439058247e-06
-7.76024791347451e-06
-2.63933314041656e-05
-9.64838063027708e-06
-1.03764983023584e-05
9.78862606392043e-06
-2.26154213504512e-05
-9.73397461519102e-06
-9.16562995018243e-06
-6.24679966722586e-06
2.35356810959119e-05
-7.63989630739459e-07
-2.01783391937304e-05
-1.74891832254059e-05
-3.99325324537047e-07
-2.54153233468216e-05
-9.45710584195011e-06
-5.28247155939125e-06
-2.60933348041923e-05
-2.65823118082327e-05
-1.6042207750084e-05
-6.47881555226312e-06
-1.91978792385837e-05
-1.64139581077404e-05
-2.23835268015131e-05
-2.16923569255262e-05
5.67985893019516e-07
-4.85202152541383e-06
-2.85048189138929e-06
-1.04316089747753e-05
4.66974063871533e-06
-2.35614444405871e-06
-8.87971608104985e-06
-1.76566470690802e-05
4.74600808143641e-06
2.01641177608879e-06
-2.64654851124498e-05
-2.99744136121411e-05
-3.48263447247297e-05
-2.38701656008697e-05
-3.48959637278465e-05
-1.86880305177454e-05
-1.36829188883433e-05
-1.86982030510979e-06
-2.81502585720674e-05
-2.62563630392441e-05
-4.77122020080574e-05
-1.78821185117555e-05
-1.95695125772514e-05
-1.08820921384032e-05
-2.4897974257608e-05
2.35951252916041e-05
1.19807139417361e-06
-9.02302267926831e-06
-1.46648378834182e-05
3.97388079092285e-06
-3.7629772543727e-06
1.82616400272893e-06
-1.36226443320804e-05
-8.73438863069641e-06
-1.23810165279344e-05
-2.80997079873475e-05
-2.97093284459042e-05
-1.45101261775737e-05
-1.61845715406508e-05
-3.07999902686324e-06
-2.58657672728502e-05
-1.93805806933807e-05
-1.95103580250099e-05
-2.3214522648766e-06
-2.40845374295462e-05
-2.02765745105936e-05
-7.25731082297905e-06
-1.03885169994116e-05
-4.99887744642137e-06
-2.73482588967845e-05
-1.8126494244674e-05
-2.40394888466799e-05
-1.21402528404301e-05
-2.20414547371035e-05
-1.02684873802716e-05
-1.01812423441357e-05
-3.19328255747707e-05
-2.54382592510388e-05
-1.27016194209272e-05
-9.41699808426335e-07
-2.63275500263126e-05
-4.17287254300965e-05
-1.42866359667683e-05
-1.64768487812355e-05
-1.82678158774529e-05
-2.82505223796982e-05
-1.21423438255259e-05
-1.01455745303181e-05
-9.89772315762674e-06
-2.1947425935273e-05
-2.25962003856079e-05
-1.27727960064563e-05
-1.46879738671631e-05
-8.15800278691556e-06
-3.48042913824185e-05
-3.49318013185403e-06
8.93149940373359e-06
3.2484854675886e-06
-2.25844172100508e-05
-2.7892325211063e-05
-1.27048596000649e-05
-2.61736514710354e-05
-2.76271338021197e-05
-2.03399829332189e-05
-5.28106826626288e-06
-1.03726097761717e-05
-5.47378605688459e-06
-1.96263064995809e-05
7.51687713329016e-06
-2.23797684829038e-07
-3.13406052184705e-05
-3.01739447610108e-05
-1.22841627463066e-06
-3.61025093783242e-06
-2.01020252671617e-05
-1.55025680279008e-05
-2.97174098750332e-05
-1.75864676774452e-05
-3.66655200440241e-05
-2.4118293701149e-05
-2.11828759518379e-05
-4.58249639268172e-06
-2.00221216594755e-05
-3.15108849879442e-05
-1.43255802868474e-05
-9.70093296012446e-06
-1.81941739102165e-05
-2.76252908362154e-05
-2.31023982339927e-05
-1.07402002946483e-05
-3.70900195504252e-05
-1.924943399079e-05
-1.82989603845921e-05
-5.58666479493834e-06
-1.13663492001672e-05
-2.02278175948491e-05
-2.15291389251486e-05
-2.5548227249332e-05
-1.45674138296403e-05
-2.28629170653555e-05
-3.19681929888545e-05
-2.10691983959691e-05
-2.13313972067217e-05
-1.0937170426703e-05
1.22596333194962e-05
4.76966257379896e-06
-3.40359675193363e-05
-5.66719804397511e-06
-2.52206781677873e-05
-2.54789436417777e-05
-1.44699923312587e-05
-2.26260931739502e-05
-1.96070777352021e-05
-2.3728293318959e-05
-2.53854136857888e-05
2.32726158641411e-06
-1.34042203101021e-05
-1.80796311078954e-05
-4.60069790286626e-05
-3.21730015302127e-05
-8.33342425076959e-06
-3.65971134957452e-05
-2.53059549950512e-05
-3.66400837110908e-06
-4.99038671893808e-06
-1.07758974626946e-05
-2.88261125482269e-05
-1.02643176640568e-05
-2.67105656097168e-05
7.97412877198393e-06
-9.41487503428459e-06
-1.9496979401511e-05
-1.09175790554451e-05
-3.75837730750944e-06
-1.20818162960349e-05
-5.25283144301866e-06
-1.27761805505657e-05
-2.49555059345775e-05
-3.13773167092719e-05
-3.95466019572394e-05
-1.61604527702758e-05
-2.16921492089336e-05
-1.40065056061825e-05
-3.17848685683122e-05
-1.22694253229996e-05
-1.85182958188394e-05
-1.16534695179354e-05
-9.80001045475498e-06
-1.83914512871683e-05
1.84881638355377e-06
4.98447578752395e-07
-3.37242403971774e-06
-3.21767222164346e-06
-1.81579209966042e-05
-4.1267726065241e-06
4.51894696680931e-06
-5.71999852969581e-06
-1.30253145046562e-05
-1.61065596273059e-05
-1.67504558445536e-05
-1.39362381923291e-05
-6.99269659663141e-06
3.76092774298688e-07
-1.47234728674374e-05
-2.15455847210702e-05
-2.31263417384269e-06
-1.49584444557826e-05
-2.28782814746963e-06
-6.85728917284265e-06
-2.03901656618974e-05
7.7251112883334e-06
-3.47430108101308e-06
4.61495322266318e-06
-8.82546643420503e-06
2.05082591388986e-06
-1.72887210552315e-05
-2.72525355148057e-05
-3.95260658471282e-05
-1.66006706000557e-05
-1.16673900548604e-05
-1.24136745510429e-05
-4.39805329259955e-05
-3.5357418998719e-05
-2.2666881544196e-06
-3.06368941559782e-05
-5.63919307289268e-05
-2.71160914998221e-05
-9.30075328779037e-06
-3.25222519851711e-05
-2.73685645067473e-05
-1.47133506028831e-05
-2.08073085199675e-05
-2.63959835759799e-05
-1.62202092116219e-05
-9.50417613033803e-06
5.62299292407708e-08
-4.8066947518054e-06
-2.82081405672258e-05
-2.89394288727376e-05
-1.51445726621295e-05
-1.51824365184447e-05
-1.94850826470615e-05
-1.55585422317098e-05
-5.75501097253049e-06
-2.22545711969131e-05
-2.52774483163323e-05
-2.53598295054915e-05
-4.14043574138382e-06
-3.38431907525969e-05
-2.13574913429334e-05
-6.40545239198445e-06
-9.43553058163976e-06
2.31118300858091e-06
-4.74307592313428e-06
4.80601216597089e-06
7.9575197150959e-07
-6.09398297659107e-06
-2.94001203290907e-05
-2.20198951345305e-05
-2.30353076485265e-05
-1.69175220791456e-05
-3.04683297228174e-05
-1.50530151432336e-05
-3.87576473847814e-05
-3.18534952737478e-05
-1.43684657471489e-05
-1.37101450903757e-05
-7.16966347863686e-06
-7.27658248168554e-07
2.239640402549e-06
-1.36237169098081e-05
-8.06692266018601e-06
2.90742476252961e-06
1.8852083381777e-05
-9.59832009993601e-06
-2.30891798773623e-05
-2.45131736586862e-05
-1.49034919018998e-05
-3.10103587756633e-05
-4.75739360647598e-05
-1.03515013122016e-05
-1.47047091208344e-05
-1.45634466473995e-05
-2.96696437457417e-05
-1.87294879103283e-05
-2.05320031999116e-06
-2.0067882232191e-05
-3.4861331253141e-05
-2.24278620887778e-05
4.44555025254858e-06
2.13294505043798e-05
1.47593452362853e-06
3.17094854958477e-06
-6.21667859014433e-06
1.02881169514229e-05
-2.82249544021966e-05
-2.55388020062707e-05
-3.76885901851785e-05
-2.46170694949619e-05
-6.12986933244871e-05
-2.67414181647541e-05
-4.70179931060594e-05
-3.05745798639621e-05
-2.17665286899208e-05
-3.95439093711755e-05
-2.8599885390579e-05
-1.47276750521422e-07
4.45529906555738e-07
-2.56331440114542e-05
7.27990951108867e-06
-1.55248161375146e-05
1.69649437861044e-06
-5.20362182201462e-06
-3.15937073482439e-06
-2.07546148897563e-06
-7.67966602196028e-06
-1.13161222836245e-05
7.82819215868936e-06
-1.85127099322776e-05
-8.41998031560164e-06
-2.22777604326578e-05
-2.8651866676394e-05
-3.15020551329519e-05
-9.20922421056074e-06
-2.49404366325315e-05
-3.01906250178063e-05
-2.94492209320086e-05
-4.38832032142565e-06
-2.03407710931156e-05
-2.76088522284782e-05
-2.38062602144899e-05
-2.09435415534912e-05
-1.46929559246854e-05
1.27007945829333e-06
-1.02478060275577e-05
-2.92101870353301e-07
1.14459667585288e-05
1.02426136671758e-06
-1.41539025608131e-05
-2.57362443885294e-05
-1.21331158595975e-05
-9.77118695581616e-06
-7.22167537633121e-06
-3.08203883274356e-05
-2.60322410745766e-05
-2.62205822105017e-05
-1.38469341081086e-05
-1.79465899639666e-05
-1.26435387818437e-05
-3.7128773898908e-05
-1.68914377734833e-05
-2.1797835070576e-05
-2.66106544972504e-05
-1.83653354324139e-05
-8.11151764943835e-06
-5.00938172683439e-06
8.15650295108734e-06
-1.75897070034938e-05
-1.18967988757987e-05
-2.63170517643231e-05
-1.49106574495419e-05
-1.43042868643897e-05
-1.74414473633001e-05
-9.04047593059862e-06
-1.95591197468883e-05
-2.04776947730652e-05
-1.6340936780751e-05
-1.75526416847481e-05
-1.94420204723738e-05
1.02268532794087e-05
-1.65311783575243e-05
-1.87514821452908e-06
-2.29626727077182e-05
-4.72369501011315e-06
2.77354950913577e-06
-2.70912098053409e-05
-1.52964232771798e-05
-9.38381839250527e-06
-9.79387685748154e-06
-1.10604141539903e-05
-1.4434297737887e-05
-1.50550607519502e-05
-2.55609271391243e-05
-2.91207025190958e-05
-2.58223688705863e-05
-3.77103268555121e-05
-8.88450767525859e-06
-1.95571695544889e-05
-1.66074032172943e-05
-3.34925304562755e-05
1.1156960476923e-06
-7.20940058450826e-06
-8.25632330447824e-06
-1.29539570736812e-05
-1.44403139360887e-06
-1.54412752283605e-05
-7.6804099008567e-06
-2.09861928587706e-05
-1.16418711611283e-05
-1.29299212708515e-05
-2.10430856819873e-05
-2.77088611281533e-05
-2.40760385123234e-05
-1.13857269956488e-05
-2.58061650763812e-05
-2.63849327877234e-05
-2.63071260965828e-05
-4.69755071870059e-05
-1.87481760954329e-05
-2.11048011015486e-05
-1.75751932118657e-05
-3.19732498544471e-06
-5.19308289316567e-06
1.00866885134173e-05
-1.87807538142818e-05
-2.97465167711995e-05
-2.6848645351593e-05
1.67642915128095e-05
-2.68174609138929e-06
-9.79252763100116e-06
-4.00512728378496e-06
-4.13497934718573e-06
-1.1112206768781e-05
-1.26761830968693e-05
-3.5913333960037e-05
2.1722918133451e-06
-1.97870920109235e-05
-1.82426123438984e-05
-5.66184995742475e-06
-1.60875078904174e-05
-2.81523330220783e-05
-1.02389527926436e-05
-4.29875635069655e-06
-4.1183638262775e-06
-6.67138473963464e-06
-3.28753280220617e-07
-1.14057509223213e-05
-1.42174661819611e-05
-1.22715574329752e-05
-9.72915802093795e-06
-1.40130181359799e-05
-1.20550425564088e-05
-2.30681348257697e-05
-2.19875250597801e-05
-4.93423555684813e-06
-7.10412708795977e-06
-3.60494037384164e-05
-2.51956548036553e-05
-3.73516849263018e-05
-2.1697364108964e-05
-1.08082019002815e-05
-2.96079433595492e-05
-5.74722112261173e-06
-1.05854977202401e-05
-1.28318309125917e-05
-2.52622055770085e-05
-1.31896203654566e-05
-9.23151825881112e-06
1.01383264799886e-05
-2.76352675008504e-05
-2.8470910675116e-05
-1.97838192086162e-05
-1.4307185823642e-05
-1.66725061433556e-05
-3.65242809608789e-05
-1.27771786479002e-05
-7.23862277884279e-06
-1.2168989444903e-05
-1.90780664778734e-05
-1.21617954760975e-05
-1.77889111401134e-05
7.59977837542875e-07
-2.82571027709778e-05
-2.18490363489425e-05
-8.09856677230371e-06
8.20608237787346e-06
1.47925862840713e-06
-2.56676204785861e-05
-1.58467175330751e-05
-4.3669081475686e-06
-2.11132393887895e-05
-3.46249993070648e-06
-9.34360207046444e-06
-6.18715032123061e-07
-6.73854370752982e-06
-1.92688139788377e-05
-3.67465285665092e-05
-4.44614920878182e-06
-2.83019894543635e-05
-1.99224564023785e-05
-2.45129622201297e-05
-2.13224594959996e-05
-1.99505704151123e-05
-2.25366082831848e-05
-1.10483054172823e-05
-8.52017601901397e-06
-3.01291846928899e-05
2.69698101308463e-06
-4.48383773377984e-07
-1.57755990685699e-05
-1.709632029661e-05
-1.38986966980899e-05
-1.82701682583594e-05
-2.06178015840847e-05
-6.9508332903623e-06
-2.48563049665822e-05
-2.46627461457224e-05
6.98748490223242e-06
7.63855626455344e-07
-4.18755704121044e-05
-3.22019789298568e-05
-1.63446345207713e-05
-1.5725836705559e-05
-2.77243355268567e-05
-1.24703863711277e-05
-1.35398818852265e-05
-3.15056987806814e-05
-4.97212558395667e-06
-2.90556936366954e-06
-5.66049752875326e-06
-3.46379177671801e-05
-1.36919682760928e-05
-9.91552286666865e-06
-1.65034956234925e-05
-2.41616943076545e-05
-1.06906742732155e-05
-2.33181476598593e-05
-4.54352581208279e-06
-2.56696490529918e-06
-1.61169895081792e-05
-1.89248376346898e-05
-2.15804003742781e-05
-2.60553834211483e-05
-2.07448411842774e-05
-1.37008981637263e-05
-1.35690298624939e-05
-3.71422281206471e-05
-2.06742590322035e-06
-2.40153469393285e-05
-7.40747153897601e-06
-3.90618241885601e-06
-8.15276418920913e-06
-1.46468426297e-05
-2.56678002940128e-05
-1.91394652029706e-05
-1.65930740183223e-05
-2.03099434586476e-05
-2.03852950308629e-05
-2.45393336524115e-05
-1.94328967629497e-05
-1.12117389351388e-05
2.49674140604699e-06
-4.55299137539284e-05
-3.15062782079972e-05
-4.28284087787293e-07
-1.75013217561863e-05
-7.54862218324156e-07
6.98315895510578e-06
4.79403840445747e-06
-1.98380544793906e-05
-8.47178161151146e-06
-3.35795167946506e-06
-2.37401971793151e-05
-2.68570800358389e-05
-2.65556289802155e-05
-3.08245097709059e-05
-2.11327145479276e-05
-1.5822857873244e-05
-1.60929054636478e-05
-1.73919817154991e-05
-3.45424799444752e-05
-1.81504525832111e-05
-9.74434318042243e-06
-1.00920575698802e-05
-6.84823761205258e-06
-1.79243870572982e-05
-1.19755941668638e-05
-1.48626615574851e-05
-9.06083736580607e-06
-1.22978075314284e-05
-1.59990206238027e-05
4.78746566323249e-07
-1.98404157373334e-05
-2.73997511335606e-05
-2.43986460423627e-05
-5.67463321460753e-06
-2.26997740243976e-05
-3.19883000661315e-05
2.52556135129957e-06
-2.67385157769809e-05
-2.02703392683999e-05
-1.8241194395289e-05
-7.0534753596698e-06
-3.43338427278378e-06
-2.87338302073525e-05
-2.05333655409662e-05
-9.44386056623647e-06
-1.41596087279413e-05
-1.17692161385181e-05
-2.39368362200739e-05
-4.25296325779045e-06
-6.39707581695582e-06
-4.52300779288634e-05
-1.63650198898898e-05
-2.03998436647058e-05
-2.60578985742111e-05
-4.06017092702085e-05
-5.33129217813111e-06
1.48174611411129e-07
-1.02774070455921e-05
-5.78758173769266e-05
-1.75238327796896e-06
-3.37775795775635e-06
-1.61393390640221e-05
-3.44510170986552e-05
-2.11781361604163e-05
-3.07897264735251e-06
-5.54355300401435e-06
-3.10279903004076e-05
-2.9713300553911e-05
-2.30654412306354e-05
-2.01396563527233e-05
-6.64014587318795e-06
-2.53198857586852e-05
-4.80601352376463e-06
-1.65823733903103e-05
-3.97991608760062e-05
-3.26158849230332e-05
-3.07204636122303e-05
-1.7350442845672e-05
-1.76959101594617e-05
-2.15293970609143e-05
-2.37642906243919e-05
-6.55226733089e-06
-1.53699916967209e-05
-4.00896728021237e-05
-3.04212144339715e-05
-1.68203205761691e-05
-6.013966248345e-06
-3.46934167527697e-05
-2.35555446881508e-05
-2.13033773684171e-05
-2.82807836352117e-05
-1.23086606017972e-05
-1.02191419051464e-05
-1.77867866558215e-05
-1.80733882811648e-05
-1.26509766088784e-05
-3.76378192284408e-05
-1.70615745455324e-05
-2.14303827124079e-05
-2.67686667085079e-05
-1.13946209415024e-05
-3.02273586741259e-06
-1.73566964198105e-06
4.68788962500777e-06
-3.47505995708922e-05
-2.76766317188243e-05
2.48668844567247e-06
-2.38443872051572e-05
-2.91972636970317e-05
-2.37979398171933e-05
9.61189657029427e-06
-2.65653476163367e-06
-1.48038696072483e-05
-2.67675485920448e-05
-7.54902550011011e-06
7.27996880896902e-06
-1.03206959066565e-05
-8.31226154491024e-06
-2.72603139734079e-05
-2.30352032176662e-05
-4.35370240770097e-06
-2.60585289943792e-05
-3.24737197850071e-05
-5.68474070961648e-06
-1.07663142743595e-05
-3.13509251155319e-05
-1.44477021039323e-05
-2.5892310274326e-05
-5.69950206657907e-06
-1.56215417672509e-05
-3.10872678253531e-05
-1.60907635564213e-05
-1.85795506860981e-07
-1.05261193061789e-05
-2.37550134990333e-05
-3.99261558689469e-06
5.29409097143677e-07
-1.68049970290216e-05
-3.15157671812119e-05
-1.77220187977331e-05
-9.71969711759219e-06
-1.38821620124099e-05
-1.99919646801964e-05
-1.89511870492378e-05
-3.50794286504446e-05
-1.7710017393239e-05
-2.25078493902253e-05
-1.30908907277621e-05
3.29769319397482e-06
-2.1703195533929e-05
-1.37883837898748e-05
-3.0891399161619e-05
-5.71644686110644e-06
-4.8023957308742e-06
-1.04542586418566e-05
-2.46796895279751e-05
-9.5106788843384e-06
-1.82030018626473e-05
-3.67582312739846e-05
-4.32163553760718e-05
-1.51046504631121e-05
-1.82884558748512e-05
-2.02571591918264e-05
-2.38470998190162e-05
-7.01965262763236e-07
-1.18786325020616e-05
-2.07696058387509e-05
-6.88410018217301e-06
-2.62247440786254e-05
-2.31361366252452e-05
-1.12874438303605e-05
1.19849790593626e-06
-9.83170179651997e-06
-1.49516590677331e-05
-6.52119017801063e-06
-6.93244629727706e-07
-4.23162040326433e-08
-2.29180987127058e-05
-1.51555268515174e-05
1.12046584361727e-05
-1.34219950148657e-05
-4.21008198331142e-05
-1.376903995545e-05
-8.68903930866947e-07
-1.63242719398063e-05
-3.28931489726067e-05
-6.73065638346424e-06
-2.98908805125796e-05
-3.610005397302e-05
-2.57343087153151e-05
-1.90424692307651e-05
-9.62236621290992e-06
-8.97129603887814e-06
-6.1462036246936e-06
-1.5796911547876e-05
-2.50258418918198e-05
-9.37960455277454e-06
-1.4018755351481e-05
-2.10456265063614e-05
-1.69981631345156e-05
-4.3348631403979e-06
-1.86210683890675e-05
-1.55324330317243e-05
-1.2244798003403e-05
-2.65596284085295e-05
-2.68595365898169e-05
-1.41858237201746e-05
-1.96133681234251e-05
-2.03586331755213e-05
-1.54440682901947e-05
-1.93672180645264e-06
-2.0220537517629e-05
-3.23895547109243e-06
1.70220418142858e-06
-1.7589140920795e-05
-2.83223179672218e-05
-3.01506907267469e-05
-2.89360648230546e-05
-3.46035468649554e-06
-1.62150641565481e-05
-3.82715328373843e-05
-3.00127652775172e-05
-1.07481318130628e-05
-4.95436915904745e-06
-4.794888521229e-05
-2.23491868180024e-05
-3.11850936160085e-05
-1.88261693684522e-05
-4.6766092345335e-06
-1.7242519971777e-05
-1.1598954736031e-05
-2.50577492260503e-05
-2.66957910673644e-06
-2.19866650451013e-05
-2.48870383736003e-05
-1.06371690967321e-05
-1.7600446282985e-05
-1.69115285982202e-05
-1.96606159479676e-05
-3.85147195152163e-05
-9.77002526778031e-06
-2.33786430259819e-05
-8.17952305855463e-06
-1.57065319884574e-05
-9.3653676544716e-06
-1.4695975354738e-05
-1.52673030470028e-06
-2.85393555578705e-05
-1.57386819642077e-05
-2.42556796864463e-05
-1.14250040376684e-05
1.6150390151e-06
-1.03638222259407e-05
-1.41108379403432e-05
-6.02840017858896e-06
-1.01308948539421e-05
-8.52020523567141e-06
-7.85562624112362e-06
-3.95014344062273e-06
8.48972935809029e-10
-2.91836042775138e-05
-2.83565170680665e-05
-2.62725318855965e-06
-1.76134052542318e-05
4.10642397369984e-06
-3.05873103685155e-05
-2.21445644995789e-05
-2.51085495506232e-05
-1.37628622447895e-05
-3.78828524699645e-05
-2.02864417151296e-05
-2.671223003659e-05
-5.68712890436285e-06
-1.75368856552038e-05
-1.2397662486393e-05
1.18633897483814e-06
6.8139806177762e-06
-1.02461423461592e-05
-1.18121901268136e-05
-1.08461991190122e-05
-4.29897543628253e-06
-4.51659652350636e-05
-2.72466031564828e-05
-1.2893393928493e-05
-3.23094206180387e-05
-8.89714847076029e-06
-1.55464122729587e-05
-1.92293558067247e-05
5.12366097025562e-06
-1.9549651423095e-05
-3.78105015014956e-05
-3.1898014238541e-05
-2.56068363745258e-05
-1.49471672899345e-05
-2.00147343199941e-05
-7.84345770029836e-06
-8.20956371557189e-06
-2.51506054211576e-05
-3.5514601855658e-05
-6.76045764423739e-06
-7.95274900280005e-06
-3.49781283074372e-05
-2.84593727547495e-05
-3.68079969695136e-05
-1.27267404109672e-05
2.63824393766426e-06
-1.68502335393776e-05
-2.88698853769616e-05
-1.63888547349554e-05
-6.84449622173984e-06
-1.47311252502191e-05
-2.9785314871919e-05
-3.13829451148484e-06
-3.71673933884268e-06
-2.8614370729503e-05
-4.74660134405587e-06
-2.25234846104434e-05
-1.96648282422504e-05
-2.04443024346494e-05
-8.57791971828979e-06
-3.12773365087674e-05
-9.07512873941891e-06
-2.32577015789921e-05
-7.69213445865241e-06
-4.63158408005546e-05
-1.92736004038449e-05
-1.02751366292337e-05
-6.04145190268571e-06
-1.00183357342937e-05
-2.03162396326165e-05
-1.69129432422233e-05
-6.21237595486297e-06
5.76523778519121e-06
-2.19314594888921e-05
-1.84052815770586e-05
-3.04522390182158e-06
4.46195001730404e-06
-3.08909241149455e-05
-6.88782086325473e-06
8.20625819635702e-07
-3.02664604990791e-06
-1.03573567606981e-05
-5.50607769986928e-06
-3.04385234309524e-05
-1.27513097784693e-05
-3.88351072753301e-05
-1.06016761397463e-05
-1.0230426655393e-05
-1.41040361528076e-05
-2.35354296183619e-05
-5.37976730858164e-06
-9.38790233506005e-06
-1.19984395089126e-05
-8.70230183784748e-07
-1.41928979947779e-05
-1.46955492381722e-05
-1.41580809463485e-07
-1.80795512574292e-05
-1.99010126197543e-05
-2.36061907390703e-05
4.0126084319217e-06
2.85783139259253e-07
-2.05928314147436e-05
-1.24693561704456e-05
-9.85442292193268e-06
-1.2171827689418e-05
-3.30757075921395e-05
-4.58557753719095e-05
-1.92437023514142e-05
-6.88239810092743e-06
-1.24774712104505e-05
-9.96967197585242e-06
-2.17549740665239e-05
-2.3068160447065e-05
-2.84690186206747e-06
-2.13367659224331e-05
-1.74987269866411e-05
9.42340064666324e-06
1.25283633789684e-06
-8.202585601705e-06
-2.56793386171686e-05
5.57253634577548e-06
-1.62595982068585e-05
-7.69746160110667e-06
-3.18514279186404e-05
-1.87844832024764e-05
-1.79733073514225e-06
-2.46289141312896e-05
-2.26102655391646e-05
-3.66096979378136e-05
-1.64055892120768e-05
-1.49324133281817e-05
-2.19232601926387e-05
-3.0007889409541e-05
-1.20857282333949e-05
-9.26043975154511e-06
3.08322498024833e-07
-8.29712674181217e-06
-2.02538071782319e-06
-9.6572458106719e-06
-1.93189010018465e-05
-9.55669013881098e-06
-7.04299017163883e-06
-6.15204973566657e-06
-1.58353135130149e-05
-2.89509052290238e-05
-2.19759702278119e-05
-2.51350341183519e-05
-9.04707366828628e-07
-1.79775786116521e-05
-2.40165189521181e-05
-1.73873724894851e-05
-9.31906023693638e-06
-1.32789410775938e-05
-4.41085640001356e-05
-7.64817684336281e-06
-3.78706015034521e-06
-6.55875222123447e-06
-2.2443338232846e-05
5.96568279298009e-06
3.3069774827772e-06
-1.03333173007182e-05
7.64685967654847e-06
-2.37477260616099e-05
-1.0192484168414e-05
-1.78055408824972e-05
-5.82398618302309e-06
-4.37462355894683e-05
-1.02043797771295e-05
-2.1185840838894e-05
-2.72156318299593e-05
-3.74617935398079e-05
-1.29961668576358e-05
-2.3742973565462e-05
-2.23302923730814e-05
-1.34005203839267e-05
9.76364229876318e-07
1.05553738766499e-05
3.14760993835844e-06
-4.54688506846255e-06
-8.20034766806434e-06
-7.74286269150733e-06
2.02609806954107e-05
-1.08143310646043e-05
-1.13513050503785e-05
-2.08650923804337e-05
2.46101283694838e-06
-1.83138049173521e-05
-3.71941345305211e-05
-8.82297778986212e-06
-7.7359979596566e-06
-2.09081773034391e-05
-5.63945639742872e-05
-3.74682547310703e-05
-1.15514458432682e-05
-1.42309676860913e-05
-1.45626845819782e-05
-1.12373566959633e-05
-1.00638323385089e-05
-1.81800745580084e-05
-5.41094161752971e-06
-2.22656257935205e-05
8.17372693455797e-06
-6.04483578301735e-06
-1.8015334619616e-05
5.45017850010657e-06
-3.00006296222766e-06
-2.40969667426884e-06
1.05021816470879e-05
-1.91952360650174e-05
-1.83029708472292e-06
-3.96170747845472e-05
-1.62844789223137e-05
-4.30152094615425e-05
-8.15446351865182e-06
-3.65510831548502e-05
-4.93750567081948e-05
-1.70043922125329e-05
-2.05296498706084e-05
-2.13902823498027e-05
-1.46706529973967e-06
-3.80273475934411e-06
-4.19755101800837e-06
-1.274516193389e-05
-6.6680712816263e-06
8.80555812462807e-07
1.5745449459228e-05
-1.66864443587477e-05
-1.46922150439348e-05
-1.76469744668422e-05
-2.23273122875883e-05
1.20157805525619e-06
-3.4299997149684e-05
-1.3123753787822e-05
-2.51239283731834e-05
-2.23346082769125e-05
-2.7367260968976e-05
4.62070799615601e-07
-3.47850856104222e-05
-2.77902371774543e-05
-1.40721404535832e-05
-1.48372307379507e-05
-9.07896822502824e-06
-2.82219892407335e-05
-5.02255267011996e-06
-1.02680477696798e-05
7.64111433045715e-06
7.78724209244105e-06
-1.98574640180559e-05
-4.03484508097295e-05
-6.16313772203418e-06
-4.00251332026874e-06
-1.61062619317671e-05
-1.91384893621416e-05
-1.00294485524374e-05
-2.84160812197518e-05
-2.24467714387782e-05
-3.19214015044416e-05
-1.69483016243823e-05
-1.19396097586727e-05
-1.02177299015737e-05
-1.2315466942692e-05
-1.77281822459584e-05
-4.44760271958733e-06
-1.34673716102265e-05
-1.06683078503941e-05
-1.03968084284276e-05
3.14782592858679e-06
-1.54484760719354e-06
-6.26019981874627e-07
-2.16629729873872e-05
-1.440444377148e-06
-2.25235321861941e-05
-1.39122971721033e-05
-1.68891509086042e-05
-1.50798336818024e-05
-1.18857705950977e-05
-3.95515350504885e-05
-2.77764759018077e-05
-2.2560290803648e-05
-1.43689314861567e-05
-2.36528229527425e-05
-4.3216315495521e-06
-2.19796523176062e-05
-1.50204284616945e-05
-2.89944869032244e-05
-2.75108542069765e-05
5.12501947299832e-06
-8.74079769622918e-06
-3.47587214253455e-06
-2.91469192609525e-05
-4.95765811787447e-06
-1.60621016049964e-05
-1.54725973073605e-05
-1.31067242524001e-05
-2.45946068812294e-05
-8.82386423514187e-06
-2.3368963842627e-05
-3.0949067031447e-05
-1.59494424996894e-06
-1.50005994030799e-05
-6.6729579455478e-07
-1.36171576867886e-05
-1.2773844076814e-05
-5.26676399442866e-06
-1.5771279291891e-05
-1.08102876692942e-05
-2.22096153553787e-05
1.87961191964263e-06
1.9089684291291e-06
-9.46826088803368e-06
-1.42521016516409e-05
-5.2590050937119e-06
-2.47819014764576e-05
-2.23257683550457e-05
-2.83981398825279e-05
-2.07759664993243e-05
-1.79341256731495e-05
-2.49199747336344e-05
-2.69965378158741e-05
-1.95091071383904e-05
2.65616417184157e-06
-1.6207159509426e-05
-7.41480841584132e-06
6.08599539630997e-06
-8.78826511892097e-07
-1.20910540296085e-05
-3.73154903389494e-06
-8.3043199157209e-06
2.25278402357289e-06
-7.3224761533724e-06
1.1326642472596e-05
-9.88015804211554e-06
-1.44370036452481e-05
-3.9739957296841e-06
-1.11789230782898e-05
-3.56474903772205e-05
-2.51802763004569e-05
-2.4776324998331e-05
-1.74469625885679e-05
-2.30076190556625e-05
-1.47739913638801e-05
-3.56670018044753e-05
-3.85245990700058e-05
-1.81664723740669e-05
-2.09357560175577e-06
-2.21175229809777e-05
-1.12498253351369e-05
-1.96658869457241e-06
-1.24383891392833e-05
1.06254153487265e-06
-1.97294100137333e-05
-5.03943733551405e-06
-1.04896231642394e-05
-1.82587837407715e-05
1.60429544518825e-06
-1.19121443938463e-05
-1.42244399696522e-05
-1.08163194831499e-05
-2.84898162017505e-05
-3.03352628783968e-05
-1.64435111976604e-05
-4.18413053418638e-05
-2.51572482037038e-05
-9.65744649486063e-06
-2.7203948787903e-05
-1.5092846187761e-05
-3.03591100964441e-05
-7.57447978111999e-06
-7.2748082520121e-06
-1.68229311958775e-05
-1.35054526496917e-05
-7.7107068693273e-06
-1.12920215002604e-06
1.63757904365059e-05
-2.40359338093417e-07
-2.32541067482868e-05
8.17165420179378e-06
-2.57443367777283e-05
-1.28572210644324e-05
-1.42204161587557e-05
-3.64864261596295e-05
-2.03518039078325e-06
-2.22541435316842e-05
-5.67654127950156e-05
-1.69274318150128e-05
-2.88090517027988e-05
-2.50308454486283e-05
-3.43910406596153e-05
-9.3993068835676e-06
-1.35058324856995e-05
-9.6672841390221e-07
-4.91160282688293e-06
-1.84400822010359e-05
1.56685430640795e-05
4.64523938184778e-06
-3.29045976979369e-06
2.1198656478144e-06
-7.49071223296692e-06
-3.30453739268889e-05
-8.06163034336129e-06
-2.04856371514547e-05
-1.79790310054402e-05
-8.83875338416249e-06
-2.20359889870985e-05
-2.78172692873332e-05
-2.95711867070112e-05
-1.8875504611595e-05
-1.75883723601594e-05
-2.50101197020189e-05
-3.41390880589772e-05
-1.39759362939115e-05
-2.64235410760888e-05
-5.95010058703378e-06
-1.5458990733283e-05
1.05817597841351e-05
6.90304983880139e-06
-2.43267117799753e-05
-1.02509432134286e-05
-1.37527692690097e-05
-1.86605750027351e-06
-3.02568973138368e-05
-4.39405213177767e-06
-1.20286934338772e-05
-1.44678833025019e-05
-3.279376145073e-05
-1.73087273823984e-05
-1.47157805804926e-05
-2.06781350230641e-05
-1.29455692140024e-05
-1.74050904442299e-05
-3.20701437667556e-06
-2.51135399440877e-05
-2.67220510433828e-05
-1.39048965255463e-05
-5.85297331043939e-07
-1.26687458405747e-06
-5.08910509967378e-06
-1.97993757183967e-05
-6.22494492367903e-06
-1.16267973642562e-05
-1.43523538291567e-05
-3.21974596130517e-05
-1.78392022484501e-05
-5.1117416029406e-06
-1.43286985314307e-05
-4.27426701078458e-05
-3.19406878082252e-05
-1.5163129001737e-05
-2.71538058850326e-05
-2.3510973581191e-05
-2.72814655496258e-05
-3.31976232150152e-06
-1.64767134719078e-05
-1.31024810639416e-05
-2.41382776947783e-05
-2.5084853955662e-05
1.94222706404858e-06
8.96641234349365e-06
-2.91986884928225e-05
-1.19266154412211e-05
-1.08951357644797e-05
-1.54870179765376e-05
-2.62152980171623e-05
-4.04376186492176e-05
-2.464866407752e-05
-1.72006222703952e-05
-1.44790945567318e-05
-3.367037776566e-05
-4.4051156706747e-06
-9.70619349638825e-06
3.96041914890405e-07
-4.11771065728194e-05
-3.15504126030732e-05
-5.20690317860309e-06
-6.98735242785474e-06
-2.47067174921465e-05
-7.14823158659594e-06
2.48092485788956e-05
-8.9901946611649e-06
-1.59783109168246e-05
-1.25897028062252e-05
2.33245150439461e-06
-3.71462366620154e-05
-2.38177985708848e-05
-3.19751108502262e-05
-8.7880819234843e-06
-4.35316554918315e-06
-1.47297951437101e-05
-3.39046736826371e-05
-1.56551378956248e-05
-3.86196232877267e-06
-1.01528105118422e-05
-6.39089047444867e-06
-5.83419459069261e-06
-6.62765241042983e-06
-1.58073103208725e-05
-2.17118468218696e-05
-1.52814714130316e-05
1.34067908276953e-05
-4.43607850986836e-06
-1.75638214477648e-05
-1.1180966139481e-05
-4.20732318376728e-06
6.13425244501355e-06
-2.12835906380573e-05
-4.27502029133691e-05
-2.69216845631237e-05
-2.39512681872916e-05
-3.14317645390197e-05
-2.38202549409936e-05
-2.71075150434962e-05
-2.42751443502752e-06
-2.74301174109604e-05
-2.76552293547342e-05
-1.73423598362821e-05
-1.29512892997293e-05
-1.95935989746689e-05
-8.50226176794333e-06
-7.57160124740327e-06
7.63035621131486e-06
4.84807625887822e-06
-7.24106364606185e-06
-1.95454798720176e-05
-5.48110014586204e-06
-1.08541515609331e-05
-1.94321267811808e-05
-3.62223881454793e-05
-1.81737317294168e-05
-2.57763618028708e-07
-2.45675451762269e-05
-1.54891269063634e-05
-2.77577587760491e-05
-2.00593409775435e-05
-2.19849242762025e-05
-2.97966394439324e-05
-7.13359275963723e-06
-1.42108066232983e-05
-1.85161979944633e-05
-1.45718496198811e-05
5.29549241210865e-06
5.37968832739422e-06
-1.29466899348606e-05
-2.93699105302479e-06
-7.23074548309256e-06
-1.08919049248077e-05
-2.30696025102703e-05
-2.6878494362979e-05
-3.22868248420617e-05
-1.58273744822199e-05
-1.25554881216361e-05
-4.96752975056433e-05
-3.83450261348542e-05
-1.92438839040501e-05
-1.05502158244167e-05
-1.71463151949083e-05
-4.91751401692118e-05
-1.85966311340989e-05
-3.41391525188335e-07
-4.40994281069163e-06
-2.80927562286866e-06
-7.80683339760064e-06
1.70519362050415e-05
-2.56584502367392e-06
-2.44248798498905e-05
-2.41674412319419e-06
-1.44005690632635e-05
-1.33410598338289e-05
-3.15553247465491e-05
-2.89901102624624e-05
-2.70882092597434e-05
-1.20837444239247e-05
-3.8339315792951e-05
-4.24041374523217e-05
-1.57618140452101e-05
-1.87207692788371e-05
-3.67665435289209e-05
2.85833194214345e-07
8.64780878594167e-06
2.21073018177899e-06
-2.31279104346253e-05
-1.25124040341672e-05
2.10569639641751e-06
2.52040090583881e-06
-1.78382192199484e-05
-8.49315537575324e-06
-1.65027005937556e-05
-1.63827337386294e-05
-1.68558773240712e-05
-3.17694328402625e-05
-1.71760984707261e-05
-1.2865322907997e-05
-1.91965095592182e-05
-4.53135856886375e-05
-2.77536521959327e-05
-9.46542489109597e-06
-3.4586178631177e-05
-1.93864925975854e-05
-2.36374451573812e-05
-2.17016622608869e-05
-2.11572162248106e-05
-1.86180497508324e-05
-1.31733921298966e-05
-4.87347176595216e-06
4.36904846247428e-06
-4.17528909977452e-05
-1.35009471833067e-05
-1.67760004794525e-05
-5.55230019063685e-06
-1.87011274747139e-05
-2.71638441548927e-05
-1.46708903445656e-05
-1.16416808730502e-05
-2.91212573261391e-05
-5.04715751266263e-05
-4.33911782128068e-06
2.17234248063912e-06
-2.41453341496901e-05
-4.20961579047875e-05
-1.1264779925989e-05
1.86023435911479e-06
-7.17457418342463e-06
-1.74495976661613e-05
-1.59137734399008e-05
-7.45684789901052e-06
-3.70824952626264e-06
-1.60244665633632e-05
-2.47179387821436e-05
-1.46335437480785e-05
6.73946154513748e-06
-3.12114799752756e-05
-3.320063120188e-05
-1.99691757840505e-05
-1.68385566904653e-05
-3.58728003190842e-05
-2.3746008597323e-05
-8.32787538215857e-06
-9.91465310245476e-06
7.24330782325625e-06
-2.84524489332779e-05
-1.67828437475691e-05
-1.60610549561683e-05
-6.41392436471712e-06
-2.46132474869243e-05
-1.94465242595914e-05
-1.35049148991339e-05
6.67813723649423e-06
-9.6968448044631e-06
-1.6534740132873e-05
-2.14113437177266e-06
3.77006565034852e-08
7.38959846838687e-06
-2.13733724582022e-05
-3.20469403027354e-05
-3.07382561586195e-05
-1.54989613866656e-05
-1.31794404905094e-05
-1.23245954555618e-05
-2.42738745770309e-05
-2.14285625378062e-05
-4.13780789515814e-05
-1.59367580501042e-05
-4.64952010789857e-06
-1.64185795700225e-05
-2.86734996520722e-05
-2.8066104154128e-05
-1.05500007578725e-05
-2.68916030960715e-05
-7.20875812057655e-06
-2.83476625059524e-05
-6.11215395354407e-06
-9.81495836407876e-06
-1.97332613144919e-05
-2.9132508362705e-05
-9.59407723430061e-06
-1.09063750497304e-05
-1.13800776644408e-05
-4.79535055626591e-05
-3.02834899877797e-05
-1.50097439147641e-06
-7.02898311023341e-06
-4.14547375588833e-05
-2.66512996914377e-05
-1.45722647848477e-05
3.79194874964331e-06
-1.62386910687396e-05
-1.65672737256941e-05
-7.25980569577529e-06
-1.49326278602225e-05
-2.02015231769806e-05
-8.00433276627248e-06
-1.66935097410847e-06
6.88124620035279e-06
-2.02129247041878e-05
-4.13091150095107e-05
-1.46288705888263e-05
-5.32879759591545e-06
-1.28296450639033e-05
-2.01132000404757e-05
-1.95975299709488e-05
1.23990145170683e-05
-2.3345054325499e-05
-2.71081839954471e-05
-1.69411207741693e-05
-1.11519301869072e-06
5.63064625872668e-07
-1.92036382705425e-05
-2.35453356182294e-05
-8.00764085129341e-06
1.06380860844384e-05
-2.91362238651499e-05
-3.09972437220986e-05
-2.69534329419203e-05
2.62965657729574e-06
-1.54271785606658e-05
-5.07779779420351e-05
-2.66522294006036e-05
-1.33202163337698e-05
-7.98242548577067e-06
-2.42819421337615e-05
-7.48323473302231e-06
-6.4979836851585e-06
-5.18081255163529e-06
-1.66173251974752e-05
-3.87612340438463e-05
-8.84350645453237e-06
-9.48163884400589e-06
-1.76681098313271e-05
-1.64430991954029e-05
-1.60850014894898e-05
8.77029821160079e-06
-1.85107905617327e-05
-2.46346014437887e-05
-3.13790846537583e-05
-1.44333853687928e-05
-2.12456118513005e-05
-3.17917283316962e-05
-6.36984720417092e-06
-1.13728942687006e-05
-2.03011447870422e-05
-2.14656781974386e-05
-3.06325511700445e-05
-2.23979916340248e-05
-1.31913858223038e-05
-2.51639236144375e-05
-1.65585714473354e-05
-2.04531680250208e-06
1.1672992639885e-05
1.84345192843053e-06
-2.09536669961306e-05
-1.92057665167618e-05
-3.99965400636215e-06
-3.11792230091324e-05
-4.01744061072399e-05
-2.83535044354755e-05
-8.92833330784076e-06
-2.29492504009836e-05
-3.40344305333697e-05
-2.66753349353722e-05
-2.49126988919387e-05
7.78206146890332e-06
-2.14250476595926e-05
-3.24518445326743e-05
-3.3247452375267e-05
8.1722813959808e-07
-4.13562770548921e-06
6.29810140012298e-06
-2.92480120569832e-05
-1.42860612066993e-05
1.16601771568782e-05
-1.14499847882619e-05
-8.98949826803453e-06
3.16143475173353e-06
4.95225784561823e-06
-9.49786680601626e-06
-2.10406007160895e-05
-1.92344719787092e-05
-1.98118041740355e-05
-3.46984707843723e-06
-2.71642556385056e-05
-9.53263840560908e-06
-2.78828849794058e-05
-2.46865805787468e-05
-2.41762711246661e-05
-1.53566935791407e-05
-3.3378476770558e-05
-2.76302364782116e-05
-2.50326499881677e-05
-1.48861628432273e-05
2.00771770881361e-06
3.64459952073807e-07
-9.04508769568383e-06
-1.90627635696911e-05
-1.23583522718999e-05
-1.65758753785298e-05
-6.1016884666093e-06
-1.64739146987756e-05
-2.11650141735714e-05
-8.68912692553396e-07
-3.13007382518475e-05
-1.64530150320804e-05
-1.1383919238762e-05
-8.52693153256576e-06
-2.78425129380588e-05
-1.01591798537242e-05
-4.20747180780091e-07
6.06820502174354e-06
-8.93122389532081e-06
-7.81497934176104e-06
-6.07965676216672e-06
-3.63885624435023e-06
-1.02650209282786e-05
-5.46406011845619e-06
-1.75268716881735e-05
-1.65252986341829e-05
-1.28166193138409e-05
-5.90364076943503e-06
-1.40498161994959e-05
-2.36862116724131e-05
-4.51800603036791e-05
-3.71382513125476e-05
-2.04208309709883e-05
-1.93916834043157e-05
-1.41985523519513e-05
-1.45938229292934e-05
-1.71731876406659e-05
-1.70340122200497e-06
1.63212511079234e-06
-1.44104747567503e-05
-2.27143962884719e-05
4.91704876528546e-06
7.91621298690203e-06
-9.4241073960586e-06
-2.01715738041212e-05
-1.96764813538116e-05
-2.31132183735139e-05
-1.50573258714542e-05
-1.6480335859951e-05
-3.05681057546536e-05
-2.22079495385559e-05
-6.26195414599692e-06
-2.83237136401552e-05
-9.85984530332577e-06
-1.44766850675235e-05
-1.33102139506558e-05
-2.32249708723021e-05
-2.42148870745415e-05
-1.21864925315811e-05
3.41467096808763e-06
7.77062448848238e-06
-4.1472733214104e-05
-2.3591787513638e-05
1.14909480955393e-06
-1.65359249113377e-05
-4.87344400696895e-06
-1.69027344374536e-05
-2.19644101269573e-06
-2.54853661869582e-05
-1.8543837221698e-05
-2.92735555076796e-05
-2.96724536911755e-05
-2.10682895672351e-05
-3.1266594602482e-05
-4.81169978589847e-05
-1.76830032688186e-05
-1.36376155369008e-05
-1.91856417023325e-05
-2.56318369886972e-05
-1.35960076448675e-05
2.73569367077818e-06
-1.02729308262557e-05
-2.0923649054163e-05
-1.56986008272347e-05
1.41005405965637e-05
-8.96444719750561e-06
-1.8810969529861e-05
-1.27246202839481e-05
-1.01975140239736e-05
-1.80741886162224e-05
-2.34323147971284e-05
-5.03258998679671e-05
-3.06630508472331e-05
-2.14869898667164e-05
-1.70061196501938e-05
-2.616188462914e-05
-1.67409572875657e-06
-8.3950959304506e-06
-3.09641317989921e-05
-3.30025394343192e-05
-5.11213095448272e-05
-9.59689698691837e-06
-8.37749545519267e-06
-2.85540275242553e-05
-1.94241742183489e-05
-9.75930713719373e-06
-1.11388217106284e-05
-8.23592073086134e-06
-1.86847505189022e-05
-3.97396231568819e-05
-1.14224334631997e-05
-4.1230329432722e-05
-1.90421933041904e-05
-3.06699692519448e-05
-4.85039176880248e-05
-3.90335152520969e-05
-1.86237000096029e-05
-3.22239302642094e-07
-1.36435524871903e-05
-7.08426104545553e-06
-1.85047109295478e-05
-8.13087982508508e-06
4.16735635055773e-06
-4.95212071560918e-06
-1.90499121942345e-05
-1.55756833844689e-05
7.41501535335701e-06
-1.62060877013333e-05
-7.92236249561669e-06
-2.61283561029679e-05
-2.69814182393876e-05
-2.79955774054085e-05
-5.12208287376447e-05
-1.05694641734073e-05
2.12154985488517e-06
-1.3947417578219e-05
-3.11931617470512e-05
-5.53151754833287e-06
-1.09028251457548e-05
-1.85650327141791e-05
-4.61167410916068e-06
-1.11565106803872e-05
-3.1877042994691e-06
-2.91830406528362e-05
7.06917778816673e-07
-2.47617235644883e-05
-6.77814677763237e-06
-8.76567759597706e-07
-3.66886390169501e-05
-1.49941544748095e-05
-1.60057302648216e-05
-1.44412106148087e-05
-3.48330226279868e-05
-1.83948072163841e-05
-5.26073528997105e-05
-2.69957792122068e-05
8.36367064542023e-06
-2.54169432983539e-05
-2.03237964183085e-05
-9.0909118139898e-06
-2.32573762745326e-05
9.50375790077554e-06
-9.21783517010759e-06
-2.56209770844829e-05
-1.89196599252244e-05
-5.54749479674076e-06
-8.39962948075359e-06
3.50757031510043e-07
-1.40509745438051e-05
-1.83382783471866e-05
-2.02371304605004e-05
-4.90125013203402e-05
-1.7769187166647e-05
-1.6826966474855e-05
-4.66989670465704e-05
-1.96954144189317e-05
-1.49027539926609e-05
-3.23390802817214e-06
-1.81446339019047e-05
-2.0751105932963e-05
-3.7933409862002e-05
1.53223295007729e-05
6.81176609003626e-06
7.9821297521577e-06
-1.01844087534504e-05
-3.16979350074079e-06
3.43857844069461e-07
-8.69555818218238e-06
1.03782057784551e-05
-3.01122107518759e-05
-6.34294177912938e-06
-2.61883993187804e-05
-5.66761231729638e-05
-2.0110540980828e-05
-4.16332886986558e-05
-3.39941898942806e-05
-1.40896606096116e-05
-4.97653906007815e-07
-1.2445675540722e-05
-5.18624634982634e-07
-1.84544785486072e-05
1.35497599042868e-05
1.03915277718372e-06
-2.99114311574294e-05
-5.0004028107188e-06
-1.06478840514931e-05
3.18537364876115e-06
-1.31017255345064e-05
6.02854136030804e-06
-1.47906085666892e-05
-2.19502443679987e-06
-2.59791248343615e-05
-2.83939390434655e-05
-2.28348343960423e-05
-1.59365137620414e-05
-3.68234304433835e-05
-3.82165874475476e-05
-1.13099869456408e-05
-2.61259072479538e-05
-8.0927915341321e-06
-1.67227652402376e-05
-1.9697461480753e-05
2.32597804499853e-06
-1.5914367305431e-05
-8.56545110564183e-06
1.38095111622364e-06
1.0816427825965e-05
8.56841076831873e-06
-2.8867769945097e-06
-9.33732115038382e-06
-1.87737812965351e-05
-1.6357284167035e-05
-1.56013016620726e-05
-2.56717599842456e-05
-2.92186052658827e-05
-2.67364850521564e-05
-1.42772630562999e-05
-3.02830004708456e-05
-3.13203263739412e-05
-2.57361101398882e-05
-2.11475480135715e-05
-5.58205842753702e-05
-2.24125386844885e-05
-4.37869541417639e-06
-5.63999683831029e-06
-7.01543859991051e-06
-2.74983472058774e-05
5.72906469534126e-06
6.79559228480429e-06
-1.17195089686587e-05
5.45546514015767e-06
-4.27659167305106e-06
1.24712544951131e-05
6.94260318871389e-07
-3.78005087694584e-05
-1.27957307349024e-05
-2.18005614553985e-05
-3.64153055887319e-05
-1.3352232265539e-05
-2.55540918561177e-05
-2.00282585510211e-05
-1.48657273291346e-05
-1.9390481363678e-05
-2.10716822467223e-05
-5.82439105118195e-06
-1.29611214996164e-05
-3.49055518538376e-06
-1.28091829447475e-05
-2.549724112652e-06
1.45914809429692e-06
-4.25754365519514e-07
-1.95080944588843e-05
-2.30841430987341e-05
-2.39176005254651e-05
-1.36016418696158e-05
-3.35123773229014e-05
-2.42771489030742e-05
-2.52876717610198e-05
-1.09983889099936e-05
-1.72544459122773e-05
-1.52511912770079e-05
-3.09152476730445e-05
-1.27029822429127e-05
1.06640140263861e-05
-7.56863522952548e-06
-1.12578566283105e-05
2.68577324927938e-06
2.95912101084604e-06
4.9418391120477e-06
-2.10016191113879e-06
-1.00790936902263e-05
2.32877868205956e-05
-3.59094138631697e-05
-2.72639831330735e-05
-3.05303038645224e-07
-1.0117226380685e-05
-1.3105145733652e-05
-3.498150761887e-05
-3.52995309941218e-05
-3.1592054232676e-05
-3.58215199576106e-05
-4.35339359659449e-05
-1.76765366055263e-05
-1.03187120544882e-05
-3.02969036881355e-05
-3.88338928043518e-05
-3.65507540451999e-06
-4.40714516221778e-07
-2.89578472897615e-06
-2.78375947324353e-05
5.29800748795509e-06
9.73563581082427e-06
-1.81905290319184e-06
-2.36477985668324e-06
-3.24531789832436e-06
-2.07279393336786e-05
-1.98348461207096e-05
-3.12300609668014e-05
-1.99453840947624e-05
-1.82267782655282e-05
-2.25877321800389e-05
-2.55928950526454e-05
-3.59422599105298e-05
-5.90805507058316e-06
-1.77361149836159e-05
-2.46608505310846e-05
-8.45482612412406e-06
-1.89766740990663e-05
-1.88716759141037e-05
-1.2522901177859e-05
-2.10796973019511e-05
-1.64432776416482e-05
-9.09260120935908e-06
1.18115619389846e-05
-2.47179284837375e-05
-1.64724321783882e-05
-1.49171338529297e-05
-1.52405650121127e-05
-2.09386197878465e-05
-3.4729700316897e-05
-2.40223079182802e-05
-2.43270280851968e-05
8.22369695736331e-06
-3.09498785386278e-05
-2.03870714435287e-05
-9.40649976341361e-06
-3.05873649607023e-05
-8.89696309370173e-06
-2.03477967055929e-05
-2.46843576681925e-06
-2.31628179085208e-05
-1.9228193104122e-05
4.54935493817089e-06
1.63435240855315e-05
-1.06092171555827e-05
-7.79266429994718e-06
-9.73162491307909e-07
1.29140814696342e-05
-8.07271539681522e-06
-2.24227779958847e-05
-1.40281729876522e-06
-1.14262534237819e-05
-2.15176339582673e-05
-9.6975117093307e-06
-2.19382770972297e-05
-2.45256459115723e-05
-2.86536643493252e-05
-3.55819182656434e-05
-3.44266922462998e-05
-1.43605612876792e-05
-1.05266338886244e-05
-5.85023878643324e-05
-1.74111894227803e-05
-9.71179511873171e-06
-1.47646591603598e-05
-1.40528028055623e-05
-6.23020753706559e-06
-1.2195489219821e-05
-9.57415451729973e-06
-1.04985688468299e-05
-1.74422701823469e-05
1.22924808213706e-05
-1.92461516620302e-05
-1.62569061491135e-05
-2.13737226020596e-05
-2.41052842666297e-05
-3.9085485012875e-05
-2.07793029766766e-05
-3.28248321235119e-05
-4.05918282315997e-05
-2.17990702884447e-05
-2.50357363527416e-05
-7.89962638082929e-06
-4.2945720403818e-05
-3.28123316257993e-06
-1.61470916793492e-05
-6.12600689305928e-07
-1.07754165420996e-05
-2.17193376800759e-05
1.51619626349151e-05
-8.07887201399678e-06
-1.86842584110116e-05
-1.54858959932472e-05
-1.61347125690704e-05
1.41909678247818e-06
-3.5407307466875e-05
-3.03466326758396e-05
-6.90617844858658e-06
-2.72261614056469e-06
-2.08521553491761e-05
-6.75859624599324e-06
-9.74149300374276e-06
-2.14312858868095e-06
-2.87935118283118e-05
-1.50244857791372e-05
-2.80162842998563e-05
2.89607415295559e-06
-9.02918864666812e-06
-1.54571353661759e-05
-1.60404684864484e-05
-3.16945107053393e-05
-2.60850175632416e-05
-8.71074071709502e-06
9.96471908854765e-06
-1.45138961432936e-05
-1.4517838318696e-05
-1.66468034843329e-06
-1.14223268403162e-05
-1.93940659713472e-05
-1.27556907688982e-05
-2.04074491317758e-05
-7.25591672329139e-06
-2.57171195772329e-05
-1.86468435220158e-05
-3.58285486412501e-05
-2.5743147359589e-05
-8.67633116798301e-06
-1.05676824419489e-05
-2.69612721605377e-05
-1.22996435889963e-05
-1.23941219285211e-05
-3.47516212823507e-06
-7.46963058165161e-06
4.97534426151248e-06
-1.08148804366611e-05
-1.01175014760559e-05
-1.06035755828595e-05
-2.03475285758306e-05
1.51466219354657e-06
1.56900631756067e-06
-3.0427328509499e-06
-1.46408379150706e-05
-2.53307189782378e-05
-8.55001762929195e-06
-4.10829016042679e-05
-3.39534377761777e-05
-3.5550656779831e-05
-2.40026210651675e-05
-9.72998994247726e-06
-1.88393735703644e-05
-3.84830134543553e-05
-1.84886680359912e-05
3.17509637597527e-06
-1.83325746331935e-05
-3.3683956388003e-05
4.9842575287205e-06
-1.47252490059288e-05
-1.79530713208773e-05
-6.70329297241663e-06
1.59601388271057e-06
-2.711503061377e-05
-3.55809027462896e-05
-1.94907683929307e-05
-1.35846031144789e-05
-5.01687003604277e-06
-2.77169926652804e-05
-2.20534242029581e-05
-1.31860423508092e-05
-6.35723682766521e-06
3.29559549725799e-06
-1.3535215980358e-05
-9.16169852653299e-07
-4.84005434509843e-06
1.07660011387304e-05
-8.73802647637217e-06
-1.43030556829502e-05
-1.06793718667039e-05
-8.7644215552569e-06
-1.2875040277056e-05
-1.15065059359451e-05
9.93675590847939e-07
-2.75432542715514e-05
-1.76914775456916e-05
-2.07013193343714e-05
-2.0878078505184e-05
-9.18688148014994e-06
-1.28279432790124e-05
-1.51661820966738e-05
-2.5011555579933e-05
-1.52992146809136e-05
-2.47930485285594e-05
-2.02211498292069e-05
-2.30653452499718e-05
-2.14594325857156e-05
-1.86664032631749e-06
-9.60692655061693e-06
1.65678929326301e-06
-5.27389264609372e-06
-8.83047373651529e-06
1.87680497495017e-06
-1.06597059065782e-05
-2.26196118810632e-05
-6.34734127333505e-06
-2.82509779555526e-05
-2.38946573826419e-05
-2.59451991476591e-06
-2.49228469971032e-05
-2.26618839577916e-05
1.06212594568382e-05
-4.84584712506232e-06
-2.00601055936624e-05
-5.96132046946726e-06
-6.00600056689027e-06
-2.7731761373084e-05
-5.30056669504482e-08
-1.75438769374447e-05
-1.74835693643434e-05
-8.3849589519803e-06
5.01070332485563e-06
-1.74753007784465e-05
-2.19589509266678e-05
-2.03843570669559e-05
-2.49387386801438e-06
-1.13603941157092e-05
-1.19980425012791e-05
-2.39222568920869e-05
1.39987598684725e-06
-4.33528322781514e-06
-2.20906348845605e-05
-1.44765049181668e-05
1.33520564422219e-05
-2.38682404768272e-05
-9.56989980724547e-06
-2.85119599566262e-05
-1.2709016835252e-05
-1.54791790657296e-05
-1.6199364786135e-05
-1.99217832673432e-05
-2.42334592413359e-05
-3.27189297686675e-06
-7.65811483296779e-06
-2.92585712743795e-05
-2.61991909342838e-06
-9.05265018466054e-06
-1.04627292858514e-06
-1.71064907538789e-05
-9.25395898477715e-06
9.26252639544326e-06
7.113216852622e-06
1.27161633707345e-06
-2.40854886900432e-07
-1.52986207590284e-05
-7.76530323073599e-06
-2.63063808245171e-05
-1.84772381329564e-05
-1.4279669314261e-05
-2.0242539583915e-06
-1.42264263360491e-05
-1.25466596018749e-05
-4.12429018319197e-06
-2.47081480777901e-05
-1.23624607275387e-05
-1.65753586624197e-05
-1.41031968643886e-05
-2.46720368240171e-05
-1.8843322448294e-05
-1.61121610176366e-05
-1.01688402564948e-05
-1.98028343268321e-05
-1.77180479811474e-05
-1.91178353081058e-05
-2.73328409746197e-05
-2.65296955164187e-05
-2.13249716161941e-05
-1.14713307710238e-06
-2.09754204776344e-05
-2.16099441504851e-05
1.64079100286587e-05
-6.18210458601886e-06
-1.65626050011395e-05
-1.06196192311626e-05
-1.00084305109466e-05
-1.02283633920164e-05
-1.9764104200202e-05
-2.22416155770363e-06
-1.34091165234005e-05
-3.27309489633388e-06
-1.18623428038973e-05
-1.82582446734961e-05
-1.50600235730799e-05
-2.80190093021592e-05
-3.8765597671024e-05
-7.68012774361474e-06
-1.38666495580319e-05
-4.04653343665162e-06
-2.95088786086394e-05
-3.08096847630867e-05
-7.05411306279007e-06
-2.53865208927305e-05
-4.95265791499178e-07
-1.83339614382575e-05
-3.16639267433312e-05
-2.66055707614224e-05
-6.54389093457228e-06
-2.05965584611352e-05
-2.20379771115486e-05
-3.64114090957996e-05
-1.05455437555928e-05
-9.17781345881855e-06
-3.26101793914973e-05
-3.98788278270614e-05
-6.42905218477651e-06
-1.76948247782548e-05
-1.58228773974893e-05
-2.97151614884205e-07
-1.05470651873392e-06
-3.14651264251533e-06
-3.30553773636473e-05
-4.63395013091371e-05
-4.86612738935446e-06
-1.36419568622604e-05
-1.13689226788106e-05
-3.05256637457818e-05
-6.23945253581775e-06
-6.34356850796771e-06
-1.75614847643907e-05
-1.90795810139069e-05
-1.29568871106795e-05
-1.22040682876783e-05
-2.30805482053832e-05
-2.59552888691559e-05
-1.76694380583277e-05
-1.17020880107775e-05
-1.06483950377092e-05
-1.29942573414936e-05
-2.54033808578935e-05
-9.30969150020765e-06
-2.53343030616945e-05
-2.28226797418667e-05
-8.29978947632543e-06
-1.68678603838551e-05
-5.46283688860066e-06
-2.74849510090268e-05
-1.85083623870465e-05
-1.44408068147784e-05
-6.52269156260452e-06
-9.9194774176372e-06
-1.82000632677045e-05
2.4620158093096e-06
-1.78070343663754e-05
2.74879330287291e-06
-1.64544844817736e-05
-2.70500729890368e-06
-3.14650228748165e-05
-2.41776036686676e-05
-2.43648862928021e-05
-1.88843991270048e-05
-2.9926068427284e-05
-2.33598074977159e-05
-2.24051095672927e-05
-7.85213318505828e-06
6.57465463211422e-06
-2.67845291184542e-05
-2.12063335567413e-05
-6.43903339652344e-07
-1.96982623901425e-05
-3.40056211935392e-06
-2.16410331473516e-05
-8.04649012743722e-06
-1.61684924045085e-05
-2.48527497143608e-05
-2.74123077226841e-06
-1.73100971913717e-05
-1.68888374927907e-05
-1.6419913841696e-05
-2.8517557310012e-05
-2.9407958034007e-05
-2.95824144359135e-05
-2.60980413238356e-05
-2.92115378087714e-05
-2.1077293036504e-05
-2.7594485807904e-05
-1.56896660438495e-06
-1.40700813696254e-05
-2.8475977209616e-05
-5.1959909407714e-06
1.81868229323106e-06
-6.35998709340422e-06
-1.41931700045422e-05
-6.91184106229445e-06
-1.10261988875823e-05
-2.68310832517823e-05
-1.82969539856565e-05
-4.93537064828718e-06
-6.08001724887281e-06
-1.05705150873499e-05
-1.34909102673667e-05
-1.15405745927163e-05
-7.50853442654483e-07
-1.16567617163606e-05
-3.1966290921082e-05
-3.54205478952245e-05
-2.3262604734405e-05
-2.07471553495968e-05
-3.09822790682046e-05
-1.58888079865667e-05
-9.64868280611479e-06
-2.11249840882279e-06
-1.31675350840454e-05
-1.95321481347593e-05
6.84522908495239e-06
-9.83318734092225e-06
-5.3298080997101e-06
-1.2779458674252e-05
-7.83089869566348e-06
-2.12655122246552e-05
-1.82942951071047e-05
-1.74586924631388e-05
-1.66075602718513e-05
-4.22086899618686e-06
-3.80101550058465e-05
-9.26531425330702e-06
-1.22164509031477e-05
-2.31494615096283e-05
-2.32404252541878e-05
-8.406902102635e-06
-1.41386775277365e-05
-1.87044462276545e-05
-2.10388830960856e-05
-1.21522311923435e-05
-2.26339621008479e-05
-1.70093669081524e-05
7.04300215119752e-07
-1.05930399835741e-05
-1.73836282359366e-05
-1.23020609561679e-05
-1.82508565618709e-05
4.4494500403149e-06
2.5602822744315e-06
-6.36246403555979e-06
-2.64325967567862e-05
-2.42786396087606e-05
-3.03671021729395e-05
-9.17404204722452e-06
-2.45814361586209e-05
-1.94636285904909e-05
-5.71421968106039e-05
-2.19666505977734e-05
-9.6014445904134e-06
-2.71884651715435e-05
-1.86340503052458e-05
-7.77651406924816e-06
-3.76946347311823e-06
-1.94166132105578e-06
-1.95562588006544e-05
-2.02134067132082e-05
-4.9678655371583e-06
5.72775735763028e-06
-3.19097723289836e-05
-2.60464321125474e-05
6.40427650634239e-08
-1.76536962852541e-05
4.7883332910954e-06
-2.37841501728452e-05
-2.30997786901584e-05
-9.96968966574745e-06
-1.18786244850026e-05
-2.12044811429604e-05
-1.59403441050026e-05
-1.36782086001292e-05
-2.03152275983312e-05
-8.15435452477082e-06
-2.70435773055655e-05
-1.66742713342324e-05
-1.77444204479769e-05
-2.58947219371071e-05
-1.39063755030283e-05
-2.21827752812625e-05
-1.02675732674114e-05
-1.44172122118966e-05
-3.6408315781165e-05
-1.98278066906609e-05
-2.58449903752394e-05
-1.78206761525713e-05
-1.32194538083319e-05
-1.25367012835775e-05
-2.19586774066321e-05
-5.71270480612781e-06
-1.39265881367265e-05
3.40477791505637e-06
6.28742408777767e-06
9.63059117123498e-07
-1.24170807268141e-05
-8.48997421586423e-06
-1.07322465676621e-05
6.8457084912248e-06
-2.14513026165349e-05
-1.8299584463516e-05
-2.09571739518213e-05
-1.06724056316704e-05
-2.85019224751328e-06
-2.08484687124439e-05
-3.99029650157969e-05
-3.1560382627986e-05
-1.21847872292541e-05
-3.47989791684723e-05
-2.01319271248192e-05
-1.46077309078554e-05
-1.9155624476061e-05
-2.1570314654951e-05
-2.34515618009725e-05
-8.93625974757328e-06
-7.87859361534518e-06
1.05833890339826e-05
-4.30626787253787e-05
-3.75505133836691e-06
1.42211336584307e-05
-7.13568274547478e-06
2.31847187509849e-06
-2.11853531785105e-05
-2.26314197663994e-05
-3.48009469814745e-05
-2.78917544792968e-05
-9.74674735321919e-06
-2.85016161119516e-05
-2.07660219876293e-05
-3.40488372424936e-05
-1.7604318843557e-05
-1.22772773251783e-05
-1.89831633116931e-05
-2.78417789312825e-05
-1.04195720175315e-05
-3.27359958813262e-05
-1.19449716253028e-06
-3.95834077607351e-06
-2.53810399723022e-06
-8.83336876074008e-06
2.02963011978246e-05
-1.4353396668002e-05
-1.29083796912044e-05
-1.76995884772734e-05
-2.77152878864317e-05
-2.82690562653531e-05
-2.35578498154088e-05
-3.38136673500729e-05
-3.29204037912447e-05
-3.12539306358255e-05
-1.92548849351867e-05
-1.72417272589617e-05
-1.92988566709048e-05
-4.61561002918039e-07
-2.14601827202713e-06
-1.98481896895225e-05
-1.17089664301941e-05
-7.37833356110796e-06
-1.72681267870266e-06
-3.43440750131265e-05
-3.69282170687229e-05
-3.34599567464813e-05
-3.5242450075938e-06
-1.27908295788674e-05
-1.43450052007619e-05
-2.29761781657735e-05
-1.59892771865782e-05
-2.20154418524278e-05
-8.30586910323521e-06
-1.94278146744427e-05
-2.28812263098918e-05
1.65724481110615e-05
-1.35337735826719e-05
-5.01556040049345e-06
3.51855496296512e-06
-2.60892769713347e-06
4.61212923870851e-07
-1.28141528910674e-05
-3.66109334370794e-06
7.21023019302615e-06
7.83210127304427e-07
-9.59435859002e-06
-7.2030827852324e-06
-1.17814384810804e-05
-2.58232311205792e-05
-1.97379427008841e-05
-2.48902128949466e-05
-2.40462277193535e-05
-2.04571425994061e-05
-2.66807707437572e-05
-2.52870879564037e-05
-1.62686180065655e-05
-1.1643709997082e-05
-3.35916363015454e-05
-2.917831615824e-05
-5.55159109958126e-06
-1.01007311959527e-05
-1.60412649545485e-05
-1.28526356466048e-05
4.0748738820333e-06
-7.60344646704087e-06
1.18339617400579e-05
1.48506220105504e-05
6.09781993171791e-07
-8.59918340920728e-06
5.84587780685301e-06
-1.16168074575553e-05
-1.60891952254035e-05
-1.80298159343758e-05
-2.20387913254903e-05
-1.62206916496151e-05
-1.76267979984237e-05
-3.01717930930915e-05
-2.28830066864807e-05
-2.44336750910777e-05
-2.63737157928863e-05
-2.50006701531297e-05
-2.16288299130371e-05
-4.68646997244651e-05
-1.75241768478574e-05
-1.64176175430493e-05
-1.66822064575004e-05
7.93968769803564e-06
-1.78743307976658e-05
3.98561625086141e-06
-1.50015987438593e-05
-2.82344499638254e-05
-7.80634234488068e-06
-5.94930097381471e-06
-1.93553216578386e-05
-2.33974660042067e-05
2.16072419805235e-06
-3.62161796259472e-05
-3.02819675755555e-06
-3.45444771557857e-05
-3.03748122589582e-05
-1.35297379507737e-05
-9.57300029858283e-06
-4.33995062906915e-05
-1.94649332161367e-05
-1.17429921542995e-06
1.14790234629879e-06
-1.71123813623757e-05
-2.88348903255664e-05
-1.35643608550411e-05
-2.87100382159612e-06
5.28196050465239e-06
-2.38683202141866e-05
-1.42881617118841e-06
-1.06300486687037e-06
-1.810289052934e-05
-3.31562912547209e-05
-2.65342879479215e-05
-7.58442725414348e-06
-4.14391927988483e-05
-5.18355932324476e-05
-1.08555921733865e-05
-1.05254252837376e-05
-8.14474374038728e-06
-2.70935352782457e-05
-2.15601718820062e-05
-3.49466321607185e-06
-1.81387672588683e-05
-1.9201040056489e-05
-1.40614456979327e-05
-1.25204828894164e-05
1.49076022867675e-05
-1.22775430621322e-05
1.04641226442472e-05
-1.86367524743572e-05
-5.03300219806685e-06
-1.61988838046111e-05
-2.32053006403032e-05
-1.99665601631273e-05
-1.01016091974603e-05
3.26055446241946e-06
-1.57109263059919e-05
-5.5365204362685e-06
-2.838884288161e-05
-2.12569214651984e-05
-2.14646134947417e-05
-2.72060940770347e-05
5.84227844203026e-06
-1.24583591158456e-05
-1.71833836825625e-05
-1.526891327954e-05
-1.75577538239356e-05
-1.98388336096541e-05
-2.05058357731525e-05
-1.7738510124409e-05
-2.70396699034932e-06
4.49672058196232e-06
-1.23869019381942e-05
-8.54451048363775e-06
-1.87986860094211e-05
-3.9894842643054e-05
-1.68084941683741e-05
-8.15298713243805e-06
-2.77257535724297e-05
-1.77278976276869e-05
-3.56386223451241e-05
-2.19320793604528e-05
-2.21194608526767e-05
-3.06447112471094e-05
-2.96937333158178e-05
-1.08837033383083e-05
-2.70369428201447e-05
-1.68776685764522e-05
-1.53318442539004e-05
-5.68738876421883e-07
-3.20714221815895e-05
3.49105074722956e-06
-5.6939685241609e-06
-1.59239787834261e-05
4.08017082616971e-06
-1.90505933649571e-05
-1.6310535089439e-05
-3.40062604386153e-05
-2.27692582808164e-05
-7.03050015107477e-06
-4.35091156665272e-06
1.38239222594628e-06
-3.1948330676876e-05
-3.77150401924566e-05
-3.48156868330247e-05
-2.7216117330048e-05
-3.53924080682737e-05
-9.77604695520083e-06
-2.12736535814056e-05
-2.2965452026149e-05
4.52745727740304e-06
-1.9250895410231e-06
-1.18131574463168e-05
1.16751677862814e-05
-2.15629812522516e-05
-9.41329183782187e-06
-1.01563247127684e-05
-3.69801256175794e-05
-2.1636483501262e-05
-2.15507636154294e-06
-1.77439060044466e-05
-3.252377684989e-05
-1.91785348107418e-05
-7.94517453524744e-06
-3.91516565641843e-05
-3.53247266608639e-05
-2.23139704098547e-05
-1.82642549434223e-05
-1.68705837126007e-07
-2.69266236443572e-05
-3.46942914172853e-05
-6.03905502030875e-06
-9.49365133014759e-06
-1.8228852611568e-05
1.16827243348111e-05
-7.85110156332216e-06
-1.41516239706562e-05
-4.20012157318811e-06
4.5954723689812e-06
5.69022867800276e-06
-1.66196277821645e-05
-1.4303217073496e-05
-2.05357572204168e-05
-1.73948079753436e-05
-1.51356123929034e-05
-2.89697092753938e-06
-1.79266182829818e-05
-1.57480742513129e-05
-1.03348299921144e-05
-8.38725677048017e-06
-2.20367945786076e-05
-2.1248689659888e-05
-1.07254852322e-05
-6.39977167068992e-06
-3.00852020673704e-05
-7.83376786252541e-06
-1.51699318489933e-05
-1.63320863453788e-05
-3.98081268786847e-05
-2.7225197894465e-05
-1.1840010518338e-05
-2.17897107090958e-05
-1.99148205266734e-05
-1.2900336003017e-05
-2.07564713076275e-05
-2.4033964569423e-05
-2.98448744404572e-05
-2.19740140345843e-05
-2.04797395791042e-05
-3.02723177649113e-05
-4.50231167057878e-06
-3.10145927863306e-06
-2.84171908276669e-05
-1.44300929877948e-05
-5.44156495665623e-06
-2.74351249778283e-05
-2.57742169209305e-05
-3.81126136436051e-05
-3.48676073797229e-07
-2.35138431983677e-05
-1.69518006498956e-05
-6.35765475711045e-06
-1.59037894272957e-05
-5.61411751793804e-06
-2.50371153854303e-05
-2.49453155077921e-05
-1.01322006593343e-05
-2.03258041192134e-05
-1.95630949487025e-05
-2.43745353814984e-05
-3.67595734217411e-05
-8.98261930360293e-06
-9.49923433913524e-07
-1.53280702560739e-06
-1.9793077079843e-05
-2.7347963879185e-05
-1.25587166129032e-05
-1.6071824468681e-05
-3.00563792868418e-07
-1.80051009537479e-05
-1.71075650716197e-05
-1.10677820324079e-05
-2.95757315330439e-06
-3.04479728888994e-05
-2.98258247215678e-05
1.80073522436503e-05
-9.04924578768621e-06
-1.05348398843589e-05
-1.86470076864426e-05
-2.13297181061621e-05
-2.25324718596292e-05
-1.48269669477479e-05
-1.80335962119186e-05
-2.08724089981765e-05
-1.74345269125225e-05
8.49654915681529e-07
-8.60986843329468e-06
-1.04161165022394e-05
-1.30121769564618e-05
7.84696259820933e-06
-3.3057685527761e-05
-2.1299030706575e-05
-1.00188081461159e-05
8.26681211036564e-07
-2.68178118921698e-05
-1.57313386670683e-05
-2.26291008043113e-05
-1.48451764856437e-05
6.92576310953265e-06
-2.72628244800592e-05
-1.1584961184425e-05
-9.51772090194555e-06
-1.01225578033229e-05
-2.25597845263903e-05
-1.40596134170355e-05
-2.317384628112e-05
-1.99413606638663e-05
-1.52096809856722e-05
-1.47111781900132e-05
3.24584587267835e-06
-3.61330434597555e-06
-1.86832552042422e-05
-1.45490928255712e-05
-2.19521703052114e-05
-1.96047562259702e-05
-2.17868228118266e-05
-2.35994244325807e-05
-1.90608161097569e-05
1.98365052905975e-06
-5.05426831608183e-06
-2.88384918393553e-05
5.20051007379838e-06
-2.62841753547755e-05
-2.10967571982123e-05
-1.94741553357724e-05
-1.86743434649903e-05
-1.74453095547282e-05
-2.24155904858844e-05
-4.32743952093814e-05
-1.36102990626069e-05
-1.56121174585398e-05
-8.99389342224193e-06
-9.59547351244929e-06
-2.16753748557486e-05
-3.10972934477141e-05
-5.57816649279629e-06
-7.75006860884712e-06
-3.08278227347169e-05
-2.63832577440646e-05
-1.60013061443184e-05
-1.51428042714753e-05
-6.62667714415738e-06
-1.4005841888098e-05
-1.45533202220687e-05
-2.46885599409196e-05
-7.9244336137767e-06
4.78753954352627e-06
-8.18699083173212e-06
3.7536613320066e-06
-1.07990695520716e-05
-3.32843786804635e-05
-1.34145888713576e-05
2.31016560462509e-05
-2.71431397243702e-05
-4.10777586501833e-05
4.1856757017926e-06
-1.31268027162852e-06
-2.26613879849971e-05
-1.21912913570222e-05
-9.08038061621765e-06
-1.57490663163698e-05
-4.71458740816976e-06
-9.20038177860986e-06
1.57312550326228e-06
-1.28575329701744e-07
-8.00835266050459e-06
-1.63131753806569e-05
4.14089902828326e-06
-3.26997086027439e-05
-1.23432276109737e-05
-1.64511241406191e-05
-1.92378163964615e-05
-1.88315278598299e-05
-2.60370360842834e-05
-2.07138436143465e-05
-1.86371718442819e-05
-4.27946950816447e-06
-1.81372112194143e-05
-5.10006033980074e-06
-6.80251359578146e-06
2.02443017895087e-06
-1.59011200791122e-05
-1.71431188065722e-05
-5.8716199133208e-06
1.18436108928231e-06
1.28720286916294e-05
-7.03009167542877e-06
-1.86207860558395e-05
-1.06639633220245e-05
-2.77014572743793e-05
-2.30702497323674e-06
-2.6307662977774e-05
-2.37879419725574e-05
-1.94950346007156e-05
-1.45043413650443e-06
-2.8601324452924e-05
-4.05741259420479e-05
-2.02520718306384e-05
-2.60302577593505e-06
-3.30380911907608e-05
-4.34575828869198e-06
-5.61073636265108e-06
-9.09979449319699e-06
6.7538961127545e-07
-7.14332818923965e-06
-3.36039641378957e-05
1.54619651299352e-05
-2.66632854536293e-05
-3.57104319042972e-05
-1.14248847307717e-05
-7.28923724991763e-06
-2.03107191411054e-05
-1.44706749535208e-05
-4.15984905919886e-05
-2.32107868280752e-05
-9.03705773860363e-06
-2.31746485591038e-05
-2.76157657922366e-05
-1.87256218548111e-05
-1.75588108537714e-05
-2.91273763086384e-05
-2.8125350392206e-05
-3.49624403555502e-06
1.78869599943715e-06
-1.34384492428851e-05
-1.66801907368114e-05
8.81378540750509e-06
7.33420476999538e-06
-2.00033388433303e-05
-1.63645313954182e-05
-1.24609307063294e-05
-1.46191582889414e-05
-1.50113626292344e-05
-2.35695611216249e-05
-9.5110845955165e-06
-1.7864904804722e-05
-1.4928471599874e-05
-1.68484912390406e-05
-3.23522891221479e-05
-2.51441302665861e-05
-2.82026164861236e-05
-2.14373608046935e-06
-1.3748635495672e-05
-1.7835908667989e-05
-1.73772165873576e-05
-2.49610036208825e-06
-2.60903853431131e-05
-5.22389227617477e-06
-1.66061480565418e-08
-2.819333176878e-05
-2.65804767960948e-05
-2.14032137910221e-05
-1.81975895540033e-05
-2.16594693055776e-05
-1.6915272625338e-05
-2.98276033193401e-05
-1.95123836519039e-05
-7.04872921016189e-06
-7.85414338428439e-06
-2.60087445250621e-05
-8.44196080409969e-06
-8.57697398118311e-06
-1.76700964158596e-05
-1.8029114504797e-05
-2.60837081074701e-06
-3.24005998285451e-06
-1.03368647701981e-05
-4.82714764105191e-05
-3.11473940226241e-05
1.71462377578843e-06
-2.04010404540839e-05
-3.36903983930368e-05
-2.28711419699904e-05
-3.81117452874451e-06
3.8503479741819e-06
-5.97007964707653e-05
-3.1136597590099e-05
2.98349750593491e-06
1.20059894001949e-05
-2.43262697051009e-05
-3.03263849359048e-05
-2.73647294657561e-05
-2.0200303532125e-05
-4.25852479393751e-07
-1.76533599817855e-05
-1.40013988790758e-05
-8.09804388915681e-07
-9.16713357460512e-06
-4.49434718513132e-05
-4.09214345683319e-06
-2.80051673882494e-06
-2.13998968158343e-05
-2.75285265339676e-05
-1.78575476223843e-05
-2.0360914443738e-05
-1.49027069426232e-05
-3.0291306879154e-05
-4.73332644000817e-05
1.66304121159107e-06
-2.64220251944127e-05
-3.41899147370538e-05
-4.49682282665308e-05
-2.42570265263083e-05
2.63700187280685e-06
-9.76798268774526e-06
-1.60566540400352e-05
8.52804434930137e-06
-9.34981623161688e-06
-3.73752275980938e-05
-5.14472138213358e-06
9.12973011590049e-06
-4.80726034436313e-06
-4.09542810350655e-05
-3.76384044577691e-05
-2.3710937410134e-05
-3.02844628986308e-06
-2.61608442005796e-05
-4.18064803857908e-05
-1.34290204495368e-05
-8.41006584439117e-06
-1.60763087933759e-05
-3.02357094334813e-05
-1.90572362887813e-05
8.89300839577675e-06
-1.739901930059e-05
-2.67519438290409e-05
-1.82332867096578e-05
8.15284503913311e-06
-2.71092525773962e-07
-1.8685945117144e-05
-2.69322824642734e-05
-1.62673767492723e-05
-5.62911939844391e-06
-3.01890059179736e-05
-5.89810045059423e-05
-4.06406543738412e-06
-8.08769449050639e-06
-3.75172965922411e-05
-2.91088639813047e-05
-2.06263781284919e-05
-4.38948688645191e-06
-1.45374502782095e-05
-1.93307474632958e-05
-1.63256529346522e-05
-3.90168500671376e-06
9.615848793531e-06
-1.86704216399093e-05
-2.73779125559009e-05
-9.56503990266812e-06
2.70263486587117e-06
-8.05776691999822e-06
-3.76315923618092e-05
-8.46735217727868e-06
7.2408288158835e-06
-9.36946464687406e-06
-1.82621087628133e-05
-1.08714562091886e-05
-4.0076235415456e-06
-1.70048951940502e-05
-3.69907404394385e-05
-3.09947640671147e-05
-4.01274634324966e-06
-1.9295267733618e-05
-2.165384296487e-05
-7.03571617939303e-06
1.67407376802595e-05
3.58844819579026e-06
-6.00418048936892e-06
-1.27811612994883e-05
-3.27683226800761e-05
7.95255635671443e-06
-1.63960154340661e-05
-4.45159685213468e-05
-1.27073422024046e-05
-2.28476614944798e-06
-4.10218495538435e-05
-3.0518682812627e-05
-1.47687978324732e-05
-1.03482363419233e-05
-8.7461690044391e-06
-2.83717696584296e-05
-1.35679941488548e-05
-1.33346813138531e-05
-2.05423519952336e-05
-7.42168782567602e-06
-2.16218932712154e-05
-1.64839103896479e-05
-5.59258646379866e-06
-3.70232140166681e-06
-8.82230426097325e-06
3.51391827230734e-06
-2.05772954404845e-05
-1.63334679640371e-05
-1.91086426114264e-05
-2.29582650147716e-05
-1.48663783359572e-06
-2.26085944753415e-05
-2.56757169477095e-05
-3.56180862461381e-05
-1.06442463118909e-05
-2.1366964202341e-05
-2.94344683970206e-05
-2.85619104149159e-05
-8.46594190665769e-06
-1.88576651600294e-05
-2.05715643156674e-05
-2.50009881684417e-05
-1.09059461733882e-05
1.35767824173584e-05
-1.78360481099937e-05
-1.06396231052245e-05
-1.02104148211698e-05
2.10527571609986e-06
-3.05510548446219e-05
-3.02217787466674e-05
-4.77329886678547e-06
-2.32711776483634e-05
2.49600925752456e-06
-3.02376336207458e-05
-2.84930140737321e-05
-3.86257400999073e-06
-2.91183745136177e-05
-7.51197302638624e-06
-1.13264586540048e-05
-1.69658736605148e-05
-6.36602662357093e-06
-1.80995772040109e-05
-1.24139776394222e-05
-3.27263500768599e-05
-5.71325644202181e-06
-2.07577143568324e-05
-1.56690562262877e-05
-1.7760863557753e-05
1.52958785447005e-05
-1.34932225283e-05
9.1133721951092e-07
-1.15227617216808e-05
-2.50917067251404e-06
-3.90702773277306e-05
-7.56540876013326e-06
-1.43871567298364e-05
-2.67468803476661e-05
-1.25963865661912e-05
-2.75600319761921e-05
-2.2570228555257e-05
-1.4541637663022e-05
9.18943177755437e-08
-2.24875404444171e-05
-2.47003225185881e-05
-2.56877539330682e-05
-1.44963591773943e-07
-3.12835473503941e-06
-2.58094894276302e-05
-1.46845629838167e-05
1.34525042017714e-05
-2.15630934103157e-05
-1.46269075455797e-05
-2.29256502420638e-05
-1.27423259064189e-05
-2.50511231643955e-05
-4.82788372552561e-05
-2.85123679648824e-05
-1.86891939871749e-05
-1.33739230072788e-05
-1.66853994012033e-05
-3.65340797973092e-05
-1.44287967351419e-05
-9.79129321091513e-06
-1.37527763527843e-05
-3.41511898718488e-05
2.43980204307655e-06
-8.60164980554529e-06
-1.19797844332809e-05
-2.80353468058001e-05
-1.51829031811901e-05
1.3923013282014e-06
-8.32794152856869e-06
-1.03368110452106e-05
-1.21259999563152e-05
-1.93889719153644e-05
-3.12244586809084e-05
-1.05780934698677e-05
-1.05662403382153e-05
-1.23246005090656e-05
-1.97349753411617e-05
-4.0262088790093e-06
-7.54575536981957e-08
-1.63029564262255e-05
-2.24072907998131e-05
1.87653300818071e-06
7.96617576095131e-06
-8.62864803834054e-06
-4.61405519002115e-06
2.20879811467777e-05
-2.44077847607149e-05
-5.90688568348502e-06
5.84274461289786e-06
1.19030589581679e-05
-1.1308167331243e-05
-8.5621367480592e-06
-1.23104364079373e-05
-1.88813741890594e-05
-2.72793938628734e-05
-1.99249202927779e-05
-2.74183459937248e-05
-1.4520684352935e-05
-2.59534853073351e-05
-1.87877107012182e-05
-1.96218202059692e-05
-9.2518608573795e-06
-1.08143128735705e-05
5.86908691117303e-07
-3.96133884608216e-06
-9.41857700532754e-06
-1.91470752799268e-05
-1.46027667646295e-05
-2.28210418554677e-05
-2.55663560370671e-05
-9.95837962850664e-06
-4.14112028486442e-06
-1.15928845287225e-05
-3.23422151411318e-06
-2.68266273266198e-05
-9.20676406708582e-06
-1.69610279574526e-05
-3.33310399215678e-05
-1.41524582452044e-05
-1.69641517027746e-05
-2.74691153846453e-05
-1.02401816498818e-05
-2.35709952321364e-05
-2.34836094069388e-05
8.6921893448683e-06
-3.07644946682989e-05
-1.3829367100118e-06
-1.14513240369928e-05
-7.5396987386441e-06
-1.21665885000599e-05
5.09883021536007e-06
-1.95933101434955e-05
-4.21397517379303e-06
-2.22902655536416e-05
-6.36928380333148e-06
-1.60003707120682e-05
-4.2210109891175e-05
-2.14605724781226e-05
-7.00061713404308e-06
-6.42145278498522e-06
-2.07804241032484e-05
-3.37873196351831e-05
-1.30730786208768e-05
-1.43239952115665e-05
-1.49174881767484e-05
3.57689534462991e-06
-1.18826096925504e-05
-7.73596386374981e-06
-2.42068148941034e-05
-1.0334219582482e-05
-7.21309884878908e-06
-1.83376616615291e-05
-1.70050038223865e-05
-1.89141570474386e-05
1.14550488541335e-05
1.61052819877582e-06
-2.05186640879782e-06
-4.35363495585306e-06
-3.12912182946671e-05
-1.64026581636783e-05
-2.14527097025085e-05
-1.29759220423e-05
-8.55447727368707e-06
-9.91559961930367e-06
-1.98762552190609e-05
-1.93192213380187e-06
-8.70597444496492e-06
-9.60054283403762e-06
-1.58318396575964e-05
-3.12303601717822e-06
-8.78921721321039e-06
-2.95692809231568e-05
-2.14879330932861e-05
-1.56712807119478e-05
-8.56116942642759e-06
-1.29866069233009e-05
-2.668145652806e-05
-2.19616249062979e-05
5.58592867776355e-06
-3.27482108356105e-05
-2.50790680968242e-05
5.93663431450332e-06
-2.37422504627995e-05
-3.14079417575172e-05
-2.38992559631715e-05
-1.91712602468019e-05
-3.70465247339181e-06
-6.13880276079228e-06
4.70445313685272e-06
-2.64941786033383e-05
-1.77010368067429e-05
-2.33055338141798e-05
-1.30622901798594e-05
-6.49457436265846e-06
6.17544803029591e-06
-1.81084516011738e-05
-1.77499437617645e-05
-2.46453642488163e-06
-3.28808004050346e-05
-3.79604098727769e-06
-3.17905044295489e-05
-3.04557982662948e-05
-1.43145519037505e-05
-2.05777080135657e-05
-2.54945226140067e-05
-1.21697350639398e-05
2.14323411097837e-06
-9.2560071990387e-06
3.57730211006928e-06
-1.80918335603914e-06
-4.56738164025236e-06
-1.1301045227633e-05
-1.91158078366813e-05
-2.54897622981161e-05
-2.24422208408496e-05
-9.01694259415344e-06
-7.46331958493796e-06
-3.20800785927933e-05
-3.21915751225373e-05
-5.76936742875349e-06
-1.04620147466602e-05
-1.65640169268921e-05
-3.00987759179021e-05
-4.43430318670567e-05
1.98438708205235e-06
-7.54970468129213e-06
-3.05140457416458e-05
9.71166923860539e-07
3.75848176073439e-06
-2.36340841031609e-05
-1.4683990379383e-05
-7.75074146674463e-06
2.30717646542889e-06
-1.11214067132374e-05
-1.4527380129762e-05
-2.77558909996046e-05
-3.73459253771219e-05
-2.10221133439357e-05
-2.74670143210799e-05
-1.5741306850298e-05
-3.38712117753682e-05
-1.58896399925733e-05
-8.32418546677312e-06
-2.89333831236022e-05
-2.88801759116779e-05
-7.18436273375925e-06
-1.64352504825184e-05
-1.95324338575504e-05
-6.99364054761462e-06
-1.14371041193487e-06
-9.39620567681363e-07
-1.53388073270328e-05
-1.02639407204946e-05
-1.23309649719183e-05
-1.59844243524237e-06
-3.14923342125454e-05
-2.88209541625526e-05
-9.30989516479532e-08
-1.09480251375798e-05
-2.26707759417545e-05
-3.95204168871268e-05
-6.76619512849548e-06
-2.03119606117517e-05
-3.66226342297968e-05
-3.93618274794109e-05
-1.97482177442707e-05
-1.0052912692814e-05
-1.98734284338509e-06
-2.3722093301429e-05
-2.49130303063933e-05
-1.45810321031641e-05
-2.60784232122322e-05
-9.57811767869567e-06
-2.86912764020131e-05
2.05502197963575e-05
5.07248394097101e-06
3.54394368491044e-06
-2.82264462995479e-05
-1.58691122914894e-05
-6.50135667240294e-06
-2.11802588894702e-05
-9.08392109347608e-06
-6.02612137193377e-06
-1.70204265017247e-05
8.52524537065297e-08
-9.99551848378018e-06
-3.84465939328723e-05
-3.24207061238157e-06
-2.07941248134964e-05
-2.09814449047574e-05
-3.52465906224115e-05
-2.35091510086933e-05
7.78976314471204e-06
-8.46022320398955e-06
-2.9298138456412e-05
-1.78929078012578e-05
1.83348456646668e-05
4.77301107870591e-06
-8.78355972777803e-06
-1.16481879062702e-05
-2.07147036754549e-06
1.30022690949222e-05
-2.36240227404582e-05
-2.60111446321587e-05
-1.93685767929161e-05
-1.61412493122697e-05
-1.82102361493296e-05
-2.58944072522981e-05
-1.53013152500959e-05
-7.08853069596467e-06
-2.16476951878995e-05
-2.9424095332211e-05
-4.99950510208882e-06
-4.47988990409377e-06
-5.33862417933077e-06
-1.53013203791859e-05
-1.25676052343424e-05
8.80776921347954e-06
-6.59897360521539e-06
-5.34416036218155e-06
-4.67917788655879e-06
-1.12825860171756e-05
-8.55883476817671e-06
-2.64810267305556e-05
-3.0547316010729e-05
6.04755294270491e-06
-7.1742295449238e-06
-3.69043039369987e-05
-1.6347611229816e-05
-4.44288088514667e-05
7.37904729975142e-06
-1.30679548981425e-05
-7.50543125901348e-06
-2.31899218783882e-05
-2.38433911149142e-05
4.75118379571251e-06
-5.86245554071471e-06
-8.81809595556126e-07
-9.0873515160203e-06
-7.64675839620005e-06
-2.60365901386965e-05
-1.09296942566271e-05
2.51532387138131e-06
-1.75749492384766e-06
-9.70592427737509e-06
-1.79364305642314e-05
-4.03922744182688e-05
-1.7222639403298e-05
-2.86156398821996e-05
-3.19076990813677e-05
-3.297161980363e-05
-2.00513952044029e-05
-2.89129912176529e-05
-2.56093087300797e-05
-1.67122421648194e-05
4.8715624851121e-06
-7.42803822046817e-06
-1.03484720666077e-05
-3.50462365206495e-05
-1.11907909210807e-05
-1.09679296942732e-05
-2.87519967309291e-05
-2.81961242824786e-06
-2.15518003973918e-05
-1.72762467259936e-05
-1.85332587152297e-05
-3.82787933170085e-05
-9.25454876089419e-06
2.03109779400063e-06
-4.22857919422049e-06
-2.79267192431554e-05
-2.44895471617884e-05
-2.07251135966214e-05
3.00513961002535e-06
-1.55930971622722e-06
-1.73890283191933e-05
-7.59381353309343e-06
9.87271308055801e-07
-1.36355413752081e-05
-2.06614255630888e-05
-2.60358781430769e-06
-7.05969033887748e-06
-3.90460235150423e-06
-1.66382645019039e-05
-3.20024263458545e-05
-1.36394816692554e-05
-1.56360029713183e-05
-9.44011962116208e-06
-1.84271686168223e-05
-3.25926890387941e-05
-9.47260761228674e-06
6.00576280413468e-06
-3.93058966035434e-05
-1.89694670765035e-05
3.06594374607764e-06
-1.78204955740138e-05
-1.70262827865222e-05
-1.12499363152649e-05
1.72911778163675e-05
1.2631912282904e-05
-4.29668281426267e-06
-1.68514565829839e-05
1.30052315398331e-05
1.99632207642505e-05
-1.43534865269842e-05
-1.92842636031435e-06
-1.70710185449592e-05
7.27667952487005e-06
-1.74061349399678e-05
-2.4361483637764e-05
-3.4901421570034e-05
8.69632194342538e-06
-2.95533335691149e-05
-2.47200640670356e-05
-4.83007303874002e-06
-9.10633294365412e-06
1.2274397844797e-05
-2.7816330858579e-05
-2.04480673239164e-05
-3.2930751433209e-06
1.61626238234931e-06
-2.43396146911773e-05
-9.08366074597092e-06
-4.06273312243023e-06
-2.35946584104766e-05
-1.44997806299145e-05
-2.43447539842801e-05
-3.27600391390347e-05
-1.80762349660625e-05
-4.26612661484613e-05
-3.75784895504734e-05
-1.90600567452772e-05
-3.28025978870211e-05
-2.53887737503257e-05
-3.59004373796367e-05
-2.98509960553265e-05
-3.56391018280423e-06
-2.30964747363454e-05
-3.71093338784455e-05
-1.81466882777176e-05
-1.28803793892814e-05
-1.56529327639461e-05
-2.91439096982254e-05
-1.41322735757961e-05
1.00152839443793e-05
-1.92949494873621e-05
-1.10582685881653e-05
-2.75085842284254e-06
1.06824875014727e-05
-1.42783276826546e-06
-2.43509230784251e-05
-2.35536134722781e-05
-1.22767682823679e-05
-1.35488962657233e-05
-3.76386607099181e-05
-3.542406867819e-05
-5.63287089292588e-06
-6.15233055228813e-06
-2.71788878529165e-05
-2.36065998384354e-05
-1.61119403808288e-05
-5.3636867978496e-06
-2.24813760280934e-05
-1.72923926210675e-05
-3.71919588408844e-06
5.55722412713964e-06
-2.4058640613648e-05
-2.20014954611036e-05
-8.78300827117608e-07
3.20402905167436e-06
-1.48329644233497e-05
-2.92769952988239e-05
-4.88673794948396e-06
-1.1789374189986e-05
-2.82583454563805e-05
-2.85655910539799e-05
-8.79491598655444e-06
-9.47993987173271e-06
-7.28263215601713e-06
-1.76460406205279e-05
1.43244800722602e-06
6.89395214346889e-06
-5.32709052830277e-06
-6.35712144390606e-06
-1.64002714612104e-05
-1.60841957155016e-05
-1.90173385763639e-06
-2.42718947106615e-05
-4.12646589478907e-06
-2.36886047591957e-06
-3.40207130350497e-05
-3.05659333204874e-05
-3.50365238453985e-05
-1.41032509272149e-05
-2.89994326240428e-05
-1.78891959726441e-05
-4.16374352889015e-05
-8.18487807220086e-06
-2.11366221773215e-05
-1.15199258597117e-05
-2.66501403577017e-05
-2.57322264343444e-05
-1.97389795392425e-05
-1.15747904247158e-05
-6.59217591536396e-06
-9.1616664435331e-06
-1.36113346718763e-05
-1.12255967475311e-05
-1.83231793882715e-05
-3.30322653788631e-05
-2.09576427378875e-05
-1.18784384424848e-05
-2.00912784638649e-05
-3.23987043005254e-05
-2.13977620353037e-05
-9.8072557189095e-06
4.51553247985547e-07
-3.31876659643513e-05
-1.80446636419437e-05
4.61849526141133e-06
-1.31441141543047e-05
-4.0131427787899e-05
-1.01098221615394e-05
1.17929341540708e-05
1.43214254797508e-05
-2.99696949676719e-05
-3.45171817659269e-05
1.78164270613505e-06
-1.54993732027619e-05
-3.15310232743746e-05
-1.7989939978737e-05
-3.03861621801943e-05
-2.59974371009985e-05
-2.62090737573622e-05
-3.2256667083669e-05
-1.244560334586e-05
-2.17798743308884e-05
-1.40939315560902e-05
-1.63776937104761e-05
-2.38715958816841e-05
-2.2949394693451e-05
-2.69197450179328e-05
4.90933270587328e-06
-9.75441933345228e-06
-1.22813535890992e-05
-1.71739090435685e-05
8.23277686978671e-06
-2.12305906443931e-05
-8.28094464386254e-06
-9.87594195686365e-06
-1.25716361334228e-05
-2.88788270601686e-05
-9.56061859342706e-06
-2.02136514448562e-05
-3.10262379796515e-05
-1.11379050644429e-05
-3.25635356123482e-05
-2.65700598446057e-05
-3.97675328994585e-06
3.30023000874858e-07
-4.76665244280788e-06
-3.11098055835492e-05
-1.01358085486432e-05
-1.80334618251947e-05
2.4952564265749e-06
-1.20736169048449e-05
-1.86032959662693e-05
-2.29952451466759e-05
2.18777856200885e-06
-1.97893906844792e-05
-1.13681242794669e-05
-3.4455386736512e-05
-7.65699682451356e-06
-2.02677074552814e-05
-3.49327953586037e-05
-2.02379051999782e-05
-6.15817580274739e-06
-9.72301273758944e-06
-1.30865482033158e-05
-3.94624317401767e-05
-3.15219262796606e-05
-2.01559552202715e-05
-5.04076153123132e-06
-2.04905432275979e-05
-1.33650552542118e-05
1.87539405284002e-06
-1.85301729893478e-05
-1.77322462632773e-05
-1.60734606961198e-05
-7.64994708504947e-06
-4.02871852471898e-05
-2.79955423842013e-05
-2.40308630923123e-05
-2.28313260727831e-05
-1.71904873897281e-05
-2.63620861366976e-05
7.52354326701052e-06
3.53834648234646e-07
-1.52747799039458e-05
-1.92565500244619e-05
-1.82057386609576e-05
-1.13266226501441e-05
-3.53974958571002e-05
-1.60806356782507e-05
-5.24794614939641e-06
-2.39571253776189e-05
-1.46963436241831e-05
-2.99167047191936e-05
-2.33251997416581e-05
-1.01373665128514e-05
-1.92961241209896e-05
-2.34616406351171e-05
-2.12583975140249e-05
-1.08239561712338e-05
-1.02171443973361e-05
6.43143683440636e-06
-2.87851566620369e-06
-2.42567459542101e-05
-9.03301196602621e-06
-1.51361644405107e-05
-7.96548503143076e-06
-3.66445391424643e-05
-1.2630839114112e-05
-1.33686069684865e-05
-3.32067962226246e-05
-2.23698894766567e-05
-3.12342345207816e-05
-1.39119374566582e-05
-3.63507001145085e-05
-2.45185210337712e-05
-1.55271054651665e-05
-7.93179077668652e-06
-1.80562105851415e-05
7.54154849635144e-07
-1.74195425528864e-05
-2.35468282013433e-06
-1.51802638494611e-05
3.0073914276567e-06
1.95844423544591e-06
-1.49053522374906e-05
-2.36192163227802e-06
-1.47159682676293e-05
-1.93928013275972e-05
-2.13560001214413e-05
-6.94164264235224e-06
-4.04569860973659e-05
-2.32052000536134e-05
-1.03255350890761e-05
-2.43792231300439e-05
-1.71016406347253e-06
-2.41050302669306e-05
-9.64011943259462e-06
-2.93435000564833e-05
-2.22406020627474e-05
-9.71243695172299e-06
-6.60981985317379e-06
-1.58520563096718e-05
-2.65065559755955e-05
-1.68433939504627e-05
8.56778098511078e-07
-2.8661229558172e-05
-1.24687271769938e-05
-1.02068135843032e-05
-8.47625345305874e-06
-1.06138643768968e-05
-1.89558766847879e-05
-1.98225550609184e-05
-8.21662392080521e-06
-1.23144951716869e-05
-3.31464144653276e-05
-1.87868312577059e-05
-2.36170244862454e-06
-9.34798012774069e-06
-2.67732272070832e-05
-2.55589959705757e-05
-2.11570108960334e-05
-1.50693459565734e-05
-2.02666760191154e-05
-9.4344898659387e-06
-3.91014452402446e-06
-1.11586940273544e-05
-8.93378608246761e-06
-5.37130279764096e-06
-1.45536099607376e-05
-7.40479102018648e-06
-1.36144809015579e-05
-2.06810997256515e-05
-8.60237457294086e-06
-4.62672497604788e-06
-2.09408937523336e-05
-3.47403278477227e-05
-1.91837256588089e-05
-1.40874616179066e-05
-8.35003075904752e-06
-2.87066845139503e-05
-1.42807479798441e-05
-7.47608556078888e-06
-7.40124222893061e-06
-3.24626379965908e-05
-5.17772202089816e-06
-5.55188537815693e-06
-8.39180632217628e-06
-2.22757374123719e-05
-1.02001444909209e-05
-1.29216810984815e-05
-2.11937513103374e-05
-2.98051122599625e-05
-2.50878922850693e-05
2.96551529291278e-06
-1.37084862832435e-05
-1.43977715655524e-05
-2.55930807267186e-05
-2.73949110609457e-05
-5.56996657542203e-06
-2.84325861976931e-05
-2.21813226735476e-05
-2.28443334815917e-05
-1.23514073018935e-05
-1.53436064450281e-05
-1.80315459034045e-05
-1.92971534576769e-05
3.53530804378597e-06
4.36267158994308e-06
-7.93885804484323e-06
1.96064483146096e-06
-1.13386904607506e-05
-7.12822018213455e-06
-2.72452312797655e-06
-1.15307073473482e-05
-2.85455008875681e-05
-2.36963160790961e-05
7.85455159191228e-06
-2.38216023705525e-05
-1.73702294352454e-05
-6.41773507846802e-06
-2.33830203865495e-05
-1.86245716681628e-05
-2.41169802830552e-05
-3.84645647144373e-05
-2.07356355414188e-05
-3.7475337697379e-05
-3.5751739895292e-05
-7.33079048276126e-06
-6.07333552369617e-06
2.81230942927231e-06
-8.2431528680537e-06
-2.11557467136538e-05
-2.09780428599127e-05
-1.25030367469491e-05
-1.51680206769969e-05
-3.5997599282875e-05
-8.37463389162593e-06
-2.03875374509927e-05
-7.74650970172241e-06
3.97053836888603e-06
-1.76183237560919e-05
-2.05748042449757e-05
-4.22962638894948e-06
-1.10008737744247e-05
-2.73420288489212e-06
-4.11561131866374e-05
-1.8111262234072e-05
-2.30607299642363e-05
-1.69923597477201e-05
-1.87906834344982e-05
-7.52381612788991e-06
-2.0080987453188e-05
-3.65931857686276e-06
-1.38042516318572e-05
-1.11432829883215e-05
-2.1475972920372e-05
-2.45087357053269e-05
-9.3087998164887e-06
-2.31620601925395e-05
-2.15139570975138e-05
-1.73680238267026e-05
-4.00246501371848e-05
-1.68434130048987e-05
-8.85892718314888e-06
-4.12436425050591e-06
-2.56942564496155e-05
3.11430442670941e-06
2.27636028609398e-06
8.5600141753889e-06
-5.91853553206307e-06
-3.07175638249364e-05
-1.81571452142582e-05
-1.82350287945484e-05
3.29713051721423e-06
-3.67562831178703e-06
-1.44049113336066e-05
-6.61543314965791e-06
-2.27222652614071e-05
-1.974080451344e-05
-1.63066517020848e-05
-4.19559537867072e-06
-2.1992209357726e-05
-2.5978810043909e-05
-8.10055626727063e-06
-4.34505424884053e-06
-2.13051107960983e-05
6.10594807039317e-06
-1.19381057851427e-05
-3.05410744566196e-06
-4.89871681057277e-06
-3.53130976437561e-05
-2.59858337466377e-05
-1.30730569276723e-05
-1.89089638746498e-05
-2.46729366650826e-06
-1.9868494317724e-05
-2.34630217393741e-05
-1.82649173643914e-05
-8.02959113711184e-06
-3.09554370400281e-06
-1.88862400713854e-05
-2.12626840653347e-05
-2.65096533732922e-05
-1.39491515147518e-05
-2.29088896506105e-05
-2.18285321195909e-05
-1.76081618299145e-05
-2.88724195323797e-05
-4.15213360112153e-06
-1.5855190188857e-06
-1.92555100152456e-05
-1.71411194934934e-05
-9.62049773396536e-06
-6.81692814467741e-06
-1.26585834666249e-05
-9.84799678197872e-06
-4.05104188536737e-06
-2.0171108316187e-05
-1.47023669298203e-05
-5.18728310450941e-05
-2.30604765457574e-05
-2.42310450649083e-05
-1.48521512800213e-05
-2.59743376694521e-05
-3.63841414941809e-05
-4.87392656149441e-05
-1.71817591533733e-05
-1.12400615262962e-05
4.57338192641075e-06
9.34205841317208e-06
-2.76264605060988e-05
-6.45010977450299e-06
7.6820733297095e-06
-2.90417149022961e-05
2.08791817349191e-06
-1.58335413574477e-05
-6.12382622770702e-06
-3.25748203095538e-05
-2.18363891558515e-05
-2.66373304326736e-05
-5.0216656831174e-06
-2.23409131705499e-05
-3.71784689356666e-05
-2.94019524970785e-05
-1.44708963201376e-05
-2.60281592985918e-05
-2.10971300652365e-05
-2.58908451812758e-05
-1.01936683216288e-05
-2.67127392195982e-05
-8.24795862771453e-06
-5.30639432914122e-06
-7.13459475952442e-06
-1.65628674748177e-05
-9.8854310589272e-06
-1.64157004037171e-05
-4.84562807430114e-06
-3.11244987355231e-06
-1.2107672891936e-05
-5.73508600525589e-06
-2.52427224710768e-05
-2.33750715989685e-05
-1.28795090726006e-05
-2.77444753901398e-05
-3.89842554673534e-05
-3.50992169713926e-05
-3.85461131485282e-05
-2.45080214935025e-05
-2.82118986006058e-05
-1.57669062122053e-06
-4.23040628407535e-06
-9.51901846769628e-06
-2.10599936142275e-05
-2.17369424624544e-05
-9.64174645898685e-06
7.03037016052481e-06
-1.08354540512888e-05
1.43865302447107e-05
-1.07398454766022e-05
-1.058346084714e-05
-2.83098822337655e-05
-3.11369279491367e-05
-2.21935486892163e-05
-1.99925192098858e-05
-2.47788042100042e-05
-2.68642301033024e-05
1.65633345808844e-06
-1.57940170537791e-05
-1.3035365533523e-05
-3.02181673904853e-05
-2.19365963583205e-05
-2.24233941321932e-05
-9.5998640279367e-06
-2.09560931408535e-05
-1.74468500972989e-06
2.63633545151008e-06
-2.30128158335572e-05
-1.33152160707609e-05
-2.07201009974946e-05
-1.27604832173752e-05
-1.32846681366488e-05
-1.53480144739039e-05
-1.57526078098814e-07
-1.11375974630256e-05
-2.56086078677173e-05
-2.41595622096349e-05
-1.41625252223497e-05
-1.83931610290451e-05
-6.68823234715706e-06
-1.08237014578809e-05
-1.07183112607316e-05
-1.47219571134653e-05
-1.53128275831985e-05
-1.11255451759979e-05
-1.10258471443903e-05
-2.06619993377408e-05
1.08752233586062e-05
2.17769524999309e-06
-8.74193434474793e-06
-7.22881295773497e-06
-7.28032027033728e-06
-2.54199699087013e-05
-2.25001839043465e-05
-6.26222562288239e-05
-1.64959289308973e-05
-1.10781572214625e-05
-2.11597562901879e-05
-3.19354602350371e-05
-6.14608580320705e-06
-1.0658280808109e-05
-1.84488644257882e-05
-1.50517853717335e-05
-2.03941677983091e-05
-9.86496941441981e-06
-1.16339915931427e-05
-1.80618174077986e-05
-7.24721722872025e-06
-6.00123940294867e-06
4.12377916827837e-06
-2.22218325397623e-05
8.28367482203604e-07
-1.22191141525073e-05
-3.01990401478573e-05
-2.16456711771898e-06
-1.51680652172196e-05
-1.46213602945932e-05
-2.61196442957116e-05
-2.37656001676186e-05
-9.10408615758795e-06
-1.0849417786407e-05
-3.45437130198626e-05
-1.9102602697737e-05
1.01663865678046e-06
-1.67151919734063e-05
-2.53829108581315e-05
-6.83625361645858e-06
3.87239834124547e-07
1.4288386744623e-05
-1.38630945089574e-05
-1.99318197457106e-05
2.7178344579123e-06
-1.17139144181785e-05
-2.76822837179131e-05
-4.04646437503407e-05
-1.22640656525306e-05
-1.46484431763387e-05
-2.37169648233628e-05
-8.02506475628166e-06
-1.76944034885452e-05
-1.29952380218929e-05
-1.34718652106558e-05
-2.15943350895687e-06
-1.75112838734062e-05
-2.48282857783379e-05
-7.32581524658632e-06
-6.57399558854115e-06
-6.36084824375487e-06
-1.37290862612973e-05
-9.01400889126124e-06
-7.65509288186928e-06
-2.18969958183325e-05
-1.54295598130167e-05
-1.47258508966616e-05
-3.58483575540584e-05
-1.96875085465487e-05
-4.18081075688098e-05
-1.70540597481024e-05
7.51301249139159e-06
-3.42452948194287e-05
-1.24700248401796e-05
-3.0385748658565e-05
-2.53127571365475e-05
-1.90360952490399e-05
4.46022042673612e-07
-5.04280289692293e-06
-2.92123764443505e-05
-1.79827762616022e-05
-3.77528883437261e-06
-1.48526223035181e-05
-6.37513318154579e-06
-9.5277815694625e-06
-1.24922990562862e-05
-7.45801902534947e-06
-1.76111050320573e-05
-1.78621685522495e-05
-3.15256896009251e-05
-1.81907703468383e-05
-2.81727930832368e-05
-2.77735168658711e-05
-9.25213961139251e-06
-1.9659125026725e-05
-7.67568055712738e-06
-3.12089365624007e-05
-1.58217297847781e-05
-2.1802676842622e-06
-2.38435540607874e-05
-3.78868122475582e-06
2.832714846669e-06
1.77192404003441e-05
-3.295082956015e-05
-1.00572800226414e-05
-7.84119869808539e-06
-2.39097130038179e-05
-2.46966393470297e-05
-1.21743943582571e-05
-2.63829069291683e-06
-1.67121138504097e-06
-3.78805884326023e-05
-2.74752500118405e-05
-3.33880792584524e-05
-1.41458960506281e-05
-1.72665614192657e-05
-1.95720783233754e-05
-9.52153943991373e-06
-7.68463097747721e-06
-2.0625569801006e-05
-2.32394057954511e-05
-2.53884874384082e-05
6.22680916794453e-07
-1.00641529378535e-05
-6.31214110994518e-06
-2.66583514214498e-06
-1.15603514388655e-05
-4.29288984022606e-06
-1.1978446486649e-05
-2.20253711564618e-05
-1.78685719993324e-05
-2.47812985194824e-05
-3.22674118452504e-05
-2.75352941246001e-05
-3.76460910686614e-05
-2.32721462082152e-05
-1.25466064270358e-05
-1.28558756086194e-05
-2.73945638792515e-05
-2.20454600048035e-05
-2.11650104730448e-05
-8.24199808847201e-06
-3.9231438140456e-05
-1.53381482227402e-05
5.25272512245668e-06
-3.35025425218215e-05
-3.1562650405901e-06
3.92245044023116e-06
-1.57770268717668e-05
-1.56450913349394e-05
-2.13184525473679e-05
-3.11974349138003e-05
-1.90266101778346e-05
-2.4983984136906e-05
-3.53490197151558e-05
-2.19992354888679e-05
-1.81079350812873e-05
-4.05158414333987e-05
-3.19420257311225e-05
-1.55337588059164e-05
-1.57909604279823e-05
-2.59429071786887e-05
-3.59522649111638e-05
-7.7322601237847e-06
1.69112141562608e-07
-8.46650566491576e-07
-3.13624576578198e-05
-1.85426987808238e-05
-2.56477517379647e-05
-1.67440078341995e-05
-1.3546194969066e-05
-1.9970818876422e-05
-1.30665491499448e-05
3.85454038674316e-06
-5.46002448476485e-06
-1.03620015187206e-05
-1.39753385438177e-05
-2.7961261398283e-05
-2.91912942374839e-06
-5.70060195075436e-06
7.66050498002435e-06
2.51221560245333e-06
-8.7155987073968e-06
-3.00928588096739e-05
-9.27150113939239e-06
-1.17951205256816e-05
-1.17866079649534e-05
-3.7064151964307e-06
-4.36744573415402e-06
-2.69966146381244e-06
-1.42174248356426e-05
-7.46425735781637e-06
-1.16389658985459e-05
-1.13937837482862e-05
-2.88840080178327e-05
-3.49453825166473e-05
-3.01823960857725e-05
-3.07487834931737e-05
-1.45963335057711e-05
-2.89861063470959e-05
-2.332757519378e-05
-1.672585615087e-05
-2.0732936742133e-05
4.55985667064267e-06
-8.61999664346841e-06
-9.73330563270823e-06
-1.41839948894654e-05
-1.38232405848415e-05
-5.73552431150738e-06
8.11768104941652e-06
-1.86344262512559e-05
-1.28324886941534e-05
-8.97658372426557e-06
-3.43355765208239e-05
-3.30924851464454e-05
-3.90706902929774e-06
-1.54571613706707e-06
-2.92759831943433e-05
-3.11764593727146e-05
-1.5602797977723e-05
-2.67242110000084e-05
-2.68148525757541e-05
-1.40774823413817e-05
6.48231130264237e-06
-6.48158182962302e-07
1.43512334194382e-05
-2.5713790878706e-05
-1.67270507626842e-05
-1.68097345252355e-05
-1.90772553572154e-05
4.7250951814699e-07
-2.09290998147077e-05
-1.27225361242211e-05
-5.98141167042818e-06
-4.01529550446406e-05
-3.02590890703858e-05
-3.18203266665222e-05
-2.14006883396125e-05
-3.62650144125501e-05
-2.03026412405019e-05
-8.79764308340475e-06
-3.77843441375839e-05
-1.54290703852938e-05
-2.30072773193455e-05
-1.71000972483532e-05
4.47389069975572e-06
6.04907157536233e-07
-2.51185292014958e-05
-1.70303460718896e-05
3.53855808934427e-06
-9.10084851444678e-06
-2.53915367549468e-05
-2.67117200771213e-05
-1.57307456423192e-05
-1.59689034466982e-05
-3.16413771043308e-05
-7.53685540344231e-06
-1.63875255154496e-05
-1.92250510170277e-05
-2.0355816048792e-05
-1.59118512335717e-05
-3.67771657181119e-05
-3.47821076338943e-05
5.13183438088796e-07
-2.0471138578473e-05
-1.54140086393381e-05
-1.76042862084944e-05
7.84764202363695e-06
-1.38364744949869e-05
-6.4566348108505e-06
8.36430934883255e-06
-1.24363180111768e-05
-1.98382389310341e-05
-1.91986633512746e-05
-1.21613067282469e-06
-2.16808118878297e-05
-1.91913693891446e-05
-1.11155379852914e-05
-2.79589755500433e-05
-7.96729859596446e-07
-1.65292068735742e-05
-1.66137755593751e-05
-3.39097687905306e-05
8.2993801324509e-06
-8.88592342870044e-06
-2.95797624751412e-05
-3.73458052538674e-06
-6.11526798993444e-06
-2.84083375316275e-06
-1.8142445725396e-05
-1.07249604081972e-05
-1.37947052277602e-05
-2.09636272833136e-05
-1.65303690001526e-05
-2.52925698540249e-06
7.01166456104567e-06
-1.942293468945e-05
-1.61119701884281e-05
-3.60420038816461e-05
-3.47697123468627e-05
2.77591633115288e-06
-2.76416560237198e-05
-2.8818283899488e-05
-7.44988285806897e-06
-1.3838590764326e-05
-9.81082193879696e-07
-6.86217095384043e-07
-1.51109430415297e-05
8.19191185973362e-06
-1.82489037468629e-05
-6.36884654862426e-06
-1.88600130375293e-05
-9.86953105613698e-06
-5.50996304516042e-06
9.82323087523139e-06
-1.05249945523968e-05
-1.30675836608646e-05
-3.86922254372526e-05
-3.63318131340137e-05
-3.33012509722371e-05
-4.52724334297889e-05
-2.79127704832863e-05
-5.61685754085774e-05
-3.21192067660498e-05
-2.67021776245066e-05
-1.53450440031418e-05
-8.92334210451904e-06
-7.35341150195908e-06
-6.05301912527503e-06
-5.45840932692326e-06
-2.09317690025309e-05
