# Supplementary material for: Research on computational propagation and identification of mine microseismic signals based on deep learning
Source: PLoS One. 2025 Oct 22;20(10):e0334641. doi: 10.1371/journal.pone.0334641 (PMC12543183; doi:10.1371/journal.pone.0334641)
Supplement: S9 Data — (ZIP) [file pone.0334641.s009.zip › 000101100000495.xlsx_0.txt_24.txt.txt]

-2.59062869136955e-05
-2.67342546506863e-05
-4.91337152541053e-05
-6.89372793954804e-06
1.96030257986415e-06
-8.85900238347058e-07
1.43676999272042e-06
-1.20259733854522e-05
-1.92422533054244e-05
8.90750618031025e-06
-2.88240998036023e-07
-8.49553255220694e-06
-2.8203698019506e-05
-1.16878354823532e-05
-7.95804063879715e-06
-1.06860714900233e-05
-1.19533919706959e-05
3.29365052733217e-07
-9.52853017439262e-06
-2.26067243765143e-05
-3.02620584855645e-05
-3.44646104638732e-05
-3.28903784695283e-05
-7.38712938956796e-06
-1.53800428766016e-05
-2.60196864545418e-06
-1.3743695285604e-05
-2.01946662688806e-05
-2.94812125330826e-05
-1.86383221786218e-05
-1.79455754238594e-05
-1.20311388595651e-05
-1.18895271851231e-05
-3.11648907602853e-05
-1.31348633481197e-05
-1.13247781919759e-05
-1.59977637704697e-05
-1.7472563765203e-05
-1.19303473210621e-05
-2.52128659312127e-05
-1.49359956320327e-05
-1.17628861521901e-05
-1.40153779246083e-05
-1.90837899804967e-05
-9.02074273744738e-06
-2.26664094749982e-05
2.94072468493208e-06
-1.34542715597407e-05
-1.13042030702406e-05
-5.06826069411915e-06
-1.50847304632998e-05
-2.17249436915801e-05
-1.1868885825021e-05
1.04391996168028e-05
7.12642578221469e-06
-3.31157316904356e-06
-1.21443422676352e-06
-9.65424278412977e-06
-2.7283506311668e-05
-1.35486642640188e-05
-1.08837009556757e-05
-2.3875297481583e-05
-2.48368191684919e-05
-1.26907926625693e-05
-4.13065389125054e-05
-3.97280508370683e-05
-2.64541495726351e-05
-3.66385001160016e-05
-2.81873254605487e-05
-9.676719348777e-06
9.98271189259335e-06
-1.30733482974572e-05
-1.96080294154476e-05
-1.16198578936449e-05
-3.98586437158733e-06
3.13312480074331e-06
-1.6807573354926e-05
-2.16508044281895e-06
-1.4646664997719e-05
-2.25524884465795e-05
-3.16157865686974e-06
-1.84037122519205e-05
-2.04261696634669e-05
-2.2244203841493e-05
-1.23887775620467e-05
-8.91769964398098e-06
-2.55894060499618e-05
-2.99800984532449e-05
-2.14576201820864e-05
-2.54403113043888e-05
-1.28233517578186e-05
-1.51434382264249e-05
-2.01235654181331e-05
-6.44267137853939e-06
-5.87347139744836e-06
-1.64374214368857e-06
1.56288801305675e-05
-1.66446861205825e-05
-1.02399084931251e-05
-2.2188843430866e-05
-1.36604648195758e-05
-1.43632817930793e-05
-1.31642029940791e-05
-3.81878926719793e-05
-2.50891023781664e-05
-3.77712035781529e-05
-3.75463563212317e-05
-2.60499560606002e-05
-1.4790461062853e-05
-3.352138856437e-05
-7.52688378018398e-07
2.00211615787916e-06
-1.26290924547745e-05
-5.92553380449082e-06
-4.83495843022811e-06
-8.90808596662224e-06
-8.32026410412004e-06
-5.08799076448576e-06
-8.59482857344112e-06
-2.07258408494647e-05
-2.68065544599694e-05
-2.7097561961574e-05
-2.26249850241765e-05
-2.87934574143877e-05
-4.93288271319247e-08
-2.73632376907943e-05
1.01204854372604e-05
-2.70524867983856e-06
-1.81953642660311e-05
5.62238236181533e-06
-3.04563769128091e-05
-1.74519068362548e-05
-1.76740846675205e-05
-1.60824846846986e-05
-3.01362361582331e-05
-1.95116824677153e-05
-1.83295113229638e-05
-1.97329926068269e-05
-5.79952334415894e-06
-1.75669650467586e-05
-7.66985813166775e-06
-6.39222360758925e-06
-2.0552298081658e-05
1.02037944371862e-05
-1.12894146724272e-05
-1.31507031156129e-05
-2.08686713846234e-05
-7.44896730775642e-06
-1.22065503126285e-05
-2.7791495863211e-05
-1.8756939403438e-05
-1.40001355665697e-05
-1.80908777164179e-05
-3.63918470654358e-05
-1.79516046491142e-05
-8.0754416326722e-06
-1.53778643795912e-05
-2.13073044958055e-05
-2.10926868134068e-05
-8.30308496050885e-06
-3.82537562490413e-05
-2.57271638174442e-05
-1.65238047083744e-05
-4.93757273756999e-06
-1.55084395114735e-05
-1.28366461634172e-05
-4.4278973763838e-06
-1.2754266880436e-05
-6.26787669991339e-06
-2.8160057229854e-05
-1.18223862432159e-05
-1.68604374923889e-05
-2.37051668739769e-05
-5.95450128640142e-06
-4.40428860023628e-05
-1.96828900098702e-05
-1.63493811031375e-05
-1.1457552209116e-05
-3.60906663437798e-05
-1.44805647856764e-06
-1.55749076955327e-05
-1.58624735143693e-05
-2.20542033120228e-05
-2.98168392684408e-05
-1.8288022746903e-05
-1.49718978967085e-05
-2.97086994095117e-05
-1.97081446301764e-05
-9.8454444224553e-06
-1.64553361068276e-05
-2.01962695517499e-05
-2.18695800182294e-05
-5.46817427842318e-06
-4.13639237714429e-06
-3.08909531428045e-05
-1.48233970344585e-05
-2.80345298134952e-05
-1.3604486575058e-06
-1.73672435543649e-05
-1.52929096729058e-05
-2.14042186743354e-05
-5.12581602274852e-06
1.3138737053612e-05
-1.8138020473625e-05
-1.08436759500221e-05
-1.15773849559208e-05
-1.70904730123076e-05
-2.49090473479093e-05
-1.73058267138306e-05
-1.01875394871138e-05
-3.28269016673883e-05
-1.8599506926024e-05
-1.47403699642209e-05
-2.62510216667165e-05
-2.36116699003359e-05
-1.45885625144232e-05
-1.80123709493762e-05
4.07393672672012e-06
-1.25516916258757e-05
-1.0950779204817e-05
-1.96320884467774e-05
-8.82085404540416e-06
-1.00667884362877e-05
-1.32323922861836e-05
2.70216535079995e-06
-1.90536281442075e-05
-4.1875685582754e-06
-2.43949337949619e-06
-1.90207474737435e-05
-2.26858178395814e-05
-1.3837041812854e-05
7.72440218964545e-06
-9.24459706645785e-07
-3.09648515813449e-05
-4.8619954594106e-06
-1.76398803434976e-05
-2.72917085824961e-05
-1.64431674369316e-05
-2.13415257178266e-05
-1.99368454290629e-05
-9.71977026350602e-06
-3.73012303812575e-05
-3.7209943297896e-05
-2.18068069322012e-05
-1.47431896167929e-05
-5.71029261885825e-06
-2.08568714102865e-05
-2.24917351081964e-05
-3.39968034939905e-05
-1.72187359785211e-05
-1.16427163445391e-05
-1.05837766195348e-05
-3.3409965636861e-05
-2.20340325470804e-05
-1.27225740892668e-05
-1.90708027721007e-05
-2.97629007966778e-05
-3.12383281264298e-05
9.10607104911101e-07
-1.17548076236905e-05
-2.2939562664905e-05
-5.07411731214941e-06
-7.96102634994165e-06
-1.53478508509463e-05
-3.57120197016941e-05
6.70443938391928e-06
-1.34691064923914e-05
-1.58340892975447e-05
-5.6745436447988e-06
-1.04467341350815e-05
-2.20545869994553e-05
-1.43383549279232e-05
4.88498024506796e-06
-3.64208920802278e-05
-1.07582268836449e-05
-4.61158743461933e-06
-1.86353164838141e-05
-3.58651902947583e-05
-1.89921608589824e-05
-1.19669420607426e-05
-1.86083256487892e-05
-5.38440832717544e-06
-2.80683928153675e-05
-1.38562602455869e-05
-1.25278784199516e-05
7.62987660437652e-06
-4.6137416356674e-06
-9.64652949770977e-06
-1.50023790122449e-05
-9.62561529845546e-06
-1.21417868691712e-05
-4.97480388951949e-06
-9.49997719504413e-06
-2.73069022079973e-05
-2.45002640074574e-05
-2.21906550188334e-05
-2.53026447726024e-05
-2.38504181375145e-05
-2.59863495491425e-05
-3.69695991281609e-05
-1.81364300614191e-05
-3.05730840715692e-05
-1.60121550425795e-05
-5.03401097496095e-07
-9.92041236407299e-06
-1.89402813539601e-05
-1.89083910662291e-05
-6.85092645863536e-06
2.72621343997016e-06
-5.90375749137043e-06
-1.35195500794887e-05
-1.21198739774668e-05
-5.52237201068846e-06
1.11299415466261e-05
1.91982145198057e-06
-2.44275872241373e-05
-2.3232392012429e-05
-5.35816801918438e-06
-1.54015118444491e-05
-1.76818148769124e-05
-1.35715623292517e-05
-2.98195329355345e-05
-1.75387488343299e-05
-2.70342491726072e-05
-6.89394008598394e-06
-1.37734761807853e-05
-1.23714983546032e-05
4.21826577941778e-06
-2.71701032454799e-06
-1.97254805445135e-06
-1.42779448402884e-05
-5.38410913279773e-06
-1.71751752759513e-05
-1.63469119495057e-05
-2.20204261690271e-05
-2.36126405713985e-05
-3.0827431530795e-05
-1.26732409127401e-05
-2.99244903193037e-05
-1.75854688808586e-05
-3.04771529018232e-05
-2.71146822556609e-05
-3.87381544978645e-05
-3.63930669541894e-05
-2.75094905344406e-05
-1.95142088155356e-05
-1.73124948960564e-05
-3.73793285333558e-05
-1.64147274254133e-05
-2.06503389252534e-05
1.88736308730246e-06
-1.63604808352847e-06
4.56134767958653e-07
-1.23126960346719e-05
-1.43990701467283e-05
-1.38998121254521e-05
-1.07681347421176e-05
-1.05101807265368e-05
-1.81045225615642e-05
-1.61463069309891e-07
-1.59705139520004e-05
-2.63935281494424e-05
-3.24996584312219e-05
-2.74973440944624e-05
-1.00591438075194e-05
-2.91608366444706e-05
-2.02268108191711e-05
-1.58434140587645e-05
-1.01786988204771e-05
-1.795590789246e-05
-1.39776723867852e-05
1.39323448278973e-07
3.34338144469741e-06
1.66775814611025e-06
-1.52877880859652e-05
-5.47200875932152e-06
-1.85448035481903e-05
-6.1821828015098e-06
-3.64611328397563e-06
-1.63006738995154e-05
3.33006836868959e-06
-1.12618399980529e-05
-3.83701230013154e-05
-6.63266184587693e-06
-1.29705449164684e-05
-3.42413708556632e-05
-3.47093876896063e-05
-6.54777979451965e-06
-1.49467695730991e-05
-1.82556290738979e-05
-2.48379065396955e-05
-7.87890481246006e-06
-1.79950688068645e-05
-2.59719214192179e-05
-1.99522133140435e-05
-1.16889706597475e-05
-1.85121028194248e-05
-6.61041820529041e-06
-1.81698075256235e-05
-1.18158855832797e-05
-1.09664493127871e-05
-1.4479936792128e-05
-1.69488002374151e-05
-1.78260100386081e-05
-1.00364091455903e-05
-2.71619965369168e-06
-2.36359987485119e-05
-1.72326151619169e-05
-7.84603206976014e-06
-1.65385629914374e-05
-1.17751856312413e-05
3.34387880636759e-06
-8.8493634040795e-06
-1.69515084816711e-05
1.26759288189765e-05
1.37304378801697e-06
-2.19110814466159e-05
-2.99645748057256e-05
-1.245994606616e-05
-1.53579474322101e-05
-2.94162691072231e-05
-1.62692520849989e-05
-6.17101675487704e-06
-1.20009375274794e-05
-3.195033990625e-05
-1.89727824882378e-05
-1.82070992822808e-05
-1.50986588507786e-05
-2.01089842654807e-05
-2.69686134340442e-06
-2.1270893588662e-05
-1.35909034338241e-05
-1.81340306923636e-05
-1.36756837434277e-05
1.11492897975081e-06
-1.40493327480425e-05
-1.7757806923108e-05
-1.61782361783547e-05
-8.22053845234181e-06
-1.60109868831862e-05
-1.89083287790517e-05
-3.30181444089248e-05
-9.64423141158765e-06
-4.1998487252578e-06
-1.02440372444689e-05
-2.13255498588871e-05
-2.05383038933586e-05
6.25800407471132e-06
-1.9932383748169e-05
-1.90838795595843e-06
-1.41512271832334e-05
-2.40353346767145e-06
-6.11882294514696e-07
-1.24681715768149e-05
-9.26790475556783e-06
2.88021287459989e-06
-1.3607151372408e-05
-1.7150897911433e-05
-2.45325715102222e-05
-1.64572121013336e-05
-5.23343157483093e-06
-1.27741130066832e-05
-3.35962223113969e-06
-1.08492769252412e-05
-3.57806339783091e-05
-3.45436117973374e-05
6.82588786030206e-06
-2.56733036926119e-05
-1.98676814443058e-05
-9.87946649280057e-06
-2.70577704500889e-05
-2.2528096599203e-05
-1.76226552112227e-05
-7.59141293659851e-06
-4.09440181045255e-06
-7.1959193525829e-06
-1.66562375427985e-05
7.41850152847181e-06
-9.98299218647744e-06
-3.50023381129118e-05
-2.47270990425333e-05
2.60921735651263e-07
-3.73515941419555e-06
-2.90350733552676e-05
-2.78265867927019e-05
-3.08139104937113e-05
-1.86051838700528e-05
-2.14175527583881e-05
-1.59460377716233e-05
-1.81421848091135e-05
-1.45575512346051e-06
-2.15067752290552e-05
-1.47603090595611e-05
-1.94166942437639e-05
-1.60327893700186e-05
-1.13010608088735e-05
-2.55964153174456e-05
-5.43622408066805e-06
4.57470560940745e-06
-2.46455014438705e-05
-3.22826199163399e-06
-1.02126883169365e-05
-2.21761787507564e-05
-1.62542024632259e-05
-2.0864695014132e-05
-2.33428343543443e-05
-3.97064149952545e-05
-1.18126235676353e-05
-2.64318455787308e-05
-3.6142996227387e-05
-3.21643172765706e-05
-5.83631343101559e-06
-1.40460995821094e-05
-1.97314495437831e-05
-1.71460326209869e-05
-1.67943316182123e-05
-2.00385098504643e-06
-1.53838050683865e-05
-2.74697219213966e-05
-2.31020068934865e-05
-2.39535647899559e-05
-2.27672248491115e-06
-2.90300802320502e-05
-1.82502334788224e-05
-2.84053035360997e-05
-4.69130706455742e-05
-3.86970015171824e-05
-1.99044784454086e-05
-1.8709641712684e-05
-2.67380123998198e-06
-3.32228755221194e-05
-1.64055623508347e-05
-6.59955901280656e-06
-1.32046450435545e-05
-1.22139271102463e-05
-9.84385832385778e-06
-2.1154812406039e-05
2.49142937937693e-06
3.11003008150872e-06
-1.00790152278128e-05
-1.44380538953811e-05
-1.87493870694402e-05
-2.13403885020118e-05
-1.68449297568457e-05
-2.11413527519643e-10
-2.70881103239009e-05
-2.10398774799021e-05
-2.44861933210011e-05
-7.04033417764423e-06
-6.544479886039e-06
-2.49412174941389e-05
-8.27732812850585e-06
-4.04005300842999e-05
-2.52741086456144e-05
-1.55352240131641e-05
-1.87204130471273e-05
-8.33452350290697e-06
-7.59930626624957e-06
-1.7193105064574e-05
-1.35120205880592e-05
-3.01716080921163e-06
-7.48752274236637e-06
-8.80420884527118e-06
-6.99088124298114e-06
-1.55635054685568e-05
-2.07485374714981e-05
-1.08444665363434e-05
-1.50622949604378e-05
-2.89129450727567e-05
-1.26575441013181e-05
-4.7564871257924e-06
-1.39448438788e-05
-2.02262591009177e-05
-2.68177130977397e-06
-2.31815069213149e-05
-2.98900127657691e-05
-1.52740610774346e-05
5.72504693506887e-06
-1.05961986945382e-05
-1.63211191317339e-05
-2.41053578336252e-05
-7.15949144929123e-06
-2.35635504987643e-05
-1.04420235835258e-05
-7.54830777747825e-06
-5.94717288322698e-06
-2.27173379432278e-05
-2.62833594182008e-05
-8.05632568187862e-06
-2.13088235699112e-05
-1.78871420684322e-05
-8.56449631309706e-06
-2.51769866011739e-05
-7.01895781789997e-06
-3.33436052701714e-05
-1.9082593412679e-05
-1.64294964638567e-05
-1.35252218170037e-05
-2.67125079116585e-05
-2.17640324166273e-05
-7.58041063156961e-06
1.10108423273773e-06
-6.14010709686736e-06
-2.00366655364764e-05
-1.21637808410737e-05
-9.89084586192193e-06
-1.419603947941e-05
-9.81588205904752e-06
-2.66186311227542e-05
-1.38731725952969e-05
-2.35209051792736e-05
-6.71474944373958e-06
-1.8003762027745e-05
-2.0584896483775e-05
-2.21328822223361e-05
-1.7271142869977e-05
-2.83943540921095e-05
-2.25380696865012e-06
-1.16865344148571e-05
-1.83213565440401e-05
-1.71730789572134e-05
-1.2729390827458e-05
-2.09934019354293e-05
-2.75710560933162e-05
-1.36167671803908e-05
-2.10773961396148e-05
-3.00487474569374e-05
-8.6156835749058e-07
-8.038114235675e-06
-2.44923129092798e-05
-1.20778410920927e-05
-5.94728607660495e-06
1.96340163408932e-06
-3.50608036255845e-05
-1.3627145618719e-05
-3.68649936704759e-06
-2.77148504117973e-05
-2.00762248573357e-05
-1.40361653105271e-05
-3.33673792673178e-05
-1.60183349907803e-05
-1.3613704652973e-05
-2.55015821584855e-05
-1.10373727869075e-05
-2.43184279287583e-05
-2.35366041194181e-05
-1.82173518272191e-05
-7.50099839550458e-06
-1.51502563197626e-05
-6.4905862830627e-06
-2.67114780023858e-05
-3.12953702792112e-05
-2.09600840401615e-05
-9.73236840025823e-06
-2.04527981364562e-05
-7.89622948666954e-06
-3.28900890536654e-05
-3.16208544406602e-05
-2.72978042323538e-05
-9.53191982753175e-06
-3.86475902569504e-05
-1.49312040283929e-05
-3.04093442326933e-05
-2.40769112653996e-05
-8.51097163084204e-06
3.20924098278818e-07
-1.38138833475388e-05
-9.7919959560753e-06
-1.96408844920627e-06
-1.74089831393621e-05
-3.29629293952244e-05
4.59896124832647e-07
-1.83678404784159e-05
-3.09123669447227e-05
-2.30576640206871e-05
-1.86968955226548e-05
-8.80997442071882e-06
-2.30381886453943e-05
-2.32894558943685e-05
-1.15720553383718e-05
-1.02491896701883e-05
1.5990839814912e-06
-1.07845867336709e-05
-1.9215956751975e-05
-1.07519026591359e-05
-7.24124533861305e-06
-1.63948594339049e-05
4.28943778924433e-06
-1.3598093260735e-05
-6.67790789188305e-06
-1.2894200900531e-05
-1.93392828275205e-05
-1.14935116653352e-05
-6.64926951565395e-06
-7.16418517955526e-08
-3.56301866755431e-05
-4.00292475335167e-06
-1.86870529033488e-05
-3.11149378780464e-05
-2.46788442025485e-05
-2.9175858617144e-05
-3.54870463970067e-05
-1.22935390567708e-05
-3.11320580005687e-05
-5.07248880689291e-06
-3.52096206657288e-05
-1.55181459080816e-05
-2.37726822389713e-05
-5.99772485384028e-06
1.36785391202877e-07
-1.72343862996482e-06
-2.476426143873e-05
-1.49943801780384e-05
2.87268249334491e-06
-3.51661763482995e-05
9.29560374778685e-06
-1.30191877745739e-05
-1.96534533839914e-05
-1.7414158199571e-05
-8.81048411971501e-06
-2.27645393176521e-05
-3.10484343669629e-05
-7.94676463173324e-06
-3.19662075041276e-05
-3.13976600762076e-05
-1.26544854476966e-05
-2.35740010754559e-05
-3.5328597000987e-05
-2.30509412626274e-05
-3.17420695792841e-05
-6.85744249728692e-07
-1.60726564650801e-05
-1.53719547389033e-05
-8.56119143383768e-06
1.5103819044443e-05
-1.74526579744339e-05
-2.96370844430618e-05
-1.90386663406215e-05
-5.0281695238051e-05
-1.98691408788306e-05
-1.16237648973461e-05
-4.57618055547307e-06
-1.40583715820655e-05
-2.54827773265991e-05
-1.22722535991611e-05
-6.65008105666864e-06
-2.41653925956658e-05
-1.19282015425804e-05
-3.84854526432597e-05
-1.19697233830284e-05
-4.09517042375063e-06
-3.35080953851091e-05
6.28423395293052e-06
-4.11721240544249e-06
1.37610758101706e-06
-7.46204630238851e-06
-1.60058365307353e-05
-1.88663662320493e-06
-2.18860016864849e-05
-5.60500713138305e-06
-4.33681646910197e-06
9.2895987214093e-06
-3.58100165601346e-05
-3.67018958791775e-05
-2.14306852576007e-05
-1.28655657720782e-05
-6.63165211163723e-06
-1.76963575381422e-05
-2.07108229453114e-05
-9.74443539101266e-06
-1.44631818150889e-05
-3.51512708212299e-05
-1.50340719347256e-05
-3.43009651742841e-06
-1.71482518699238e-05
-1.17376528734248e-05
-6.45749228211377e-06
-1.39107985246942e-05
-1.72489909382618e-05
-1.68983097909542e-05
-1.7884190134233e-05
-1.04547760301673e-05
-2.6161375465605e-05
-2.17574882214654e-05
-9.81047648415604e-06
-1.83151493554035e-05
-7.32531644527142e-06
-2.82451531441093e-06
-1.35134264550738e-05
-2.30907690270429e-05
-3.66762857092919e-05
-7.77399362443427e-06
-1.31260011259941e-05
-1.54138543504989e-05
-3.20607223610878e-05
-4.88954361192102e-06
-1.13236872469767e-05
-1.88514890338526e-06
-3.62026163565173e-05
-1.47125007396263e-06
-1.50801497024329e-05
-2.92930254231338e-06
-1.0819227929273e-05
-3.83230559076233e-06
-1.54780531050332e-05
-1.20213758914942e-05
-2.38728756806733e-05
-5.59094932056785e-06
-8.72645318194491e-06
-9.38112430363642e-06
-2.81686453590831e-05
-8.12482979178212e-06
-3.67671414911444e-06
-9.20466035529129e-06
1.27200507525696e-05
7.09919455460732e-06
-2.11116678838071e-05
-1.92355342448679e-05
-3.5903945922947e-05
-2.14826111811586e-05
-2.90927216597452e-05
-6.81918402414858e-06
-2.05832563907965e-05
-1.46944562946014e-05
-6.70521089757201e-06
-3.25673942576962e-06
-1.37586168272256e-05
-3.48866564743516e-05
-1.88587039647698e-05
-2.33262245778359e-05
-1.92808378892979e-05
-6.49238463884198e-06
6.02900680332813e-06
-1.12600577472872e-05
-1.6029615654452e-05
-7.79977348309328e-06
-1.79333929123699e-05
-2.31268314744852e-05
-1.73255517585349e-05
6.54880992895515e-07
-2.63758306582741e-05
-7.04024788805416e-06
-1.53210419882301e-05
-4.43392529454775e-06
-2.22576354817607e-05
-2.45720118931666e-05
-4.08697833465082e-05
-1.69551517026151e-05
1.12999544247988e-06
-1.22541839424724e-05
-2.36800767480112e-05
-1.33017248191672e-05
-1.95811708272806e-05
-3.23154545118693e-05
-3.670280741877e-05
-1.88567887847346e-05
-2.48872768867006e-05
-1.32444141168254e-05
-1.77103423010479e-05
-2.26010187016411e-05
-1.99273080657726e-05
7.50111775427957e-06
-1.01172207253713e-05
-2.24977127803926e-05
-2.45575632953895e-05
-2.12298892058064e-05
-3.10069792926189e-05
-1.10359132526001e-05
-8.11723353308386e-06
-1.09431727618195e-05
-1.23051617129588e-05
-2.11664320019303e-05
-1.72183121951704e-05
-2.78604609440626e-05
-1.78422136466645e-05
-1.67319147718847e-05
-1.422328417869e-05
-2.26526954021491e-05
-1.04955614239727e-05
-2.63054068813161e-05
-2.95710490299159e-05
-2.57572193682984e-05
-1.13783179467084e-05
-8.80099458180838e-06
-1.03758387108054e-05
-2.5171827381731e-05
-1.54652143497417e-05
-1.52238414681328e-05
6.38105546301314e-06
-3.88460241638986e-05
-1.00344145416164e-05
-6.49477826975995e-06
-1.95275261283497e-05
-1.42345920120652e-05
-1.11867946996602e-05
-4.45642133843924e-06
-1.32206780220789e-05
-1.22607902919666e-05
-1.94457408844885e-05
-2.16174113089188e-05
-1.70848806620203e-06
-3.41507909928928e-05
-2.49964393208699e-05
-2.34842190557798e-05
-1.18305302481054e-05
-4.22509731279013e-05
-2.15956100713198e-05
-3.13993588931442e-05
-4.20667602774403e-05
-1.53625852279987e-05
-2.2195409918579e-05
-1.82489015748862e-05
-2.31149300262482e-05
-9.52120218037285e-06
-3.46311765440952e-05
-4.39801646917194e-06
-1.71779879176022e-05
-2.15603081042434e-05
-6.29148328576302e-06
-2.73901267837483e-05
-1.12277267153645e-06
-6.09861607577682e-06
-2.13119072187945e-05
-1.41414414603892e-05
-1.4204078330606e-05
-6.58198220196639e-06
-4.72507480569649e-05
-1.5479203628633e-05
6.96165985990092e-06
-1.04996520428173e-05
-2.13660190848874e-05
-1.1298922207847e-05
-8.36532235015026e-07
-1.92170877803336e-05
-1.83313971125911e-05
-7.80779246172631e-06
-8.89994052804955e-06
-9.62976097224634e-06
-8.62376882572025e-06
-1.3113000044061e-05
-1.28180567979601e-05
-2.4759119789465e-05
-3.62347592080693e-05
-2.56642397266187e-05
-2.31584369804622e-05
-1.40897334847251e-05
-2.91433155950572e-05
-1.22799381182635e-05
-2.49983978289325e-05
-1.97219220445157e-05
-1.97092201512859e-05
-2.82810078186345e-05
-2.55752568801193e-05
-3.21853202348636e-05
-1.88671271676704e-05
-1.51726977322895e-05
-1.62915636679594e-05
-1.85269052481668e-05
-1.79683630542149e-05
-2.62624821984952e-05
-1.30464366445929e-05
8.62499657251103e-06
-8.99345013170108e-06
-8.11535758883102e-06
-2.97899273656673e-05
-8.74269622974842e-06
-2.700993554215e-05
-2.96651086492203e-05
-2.14963954983105e-07
-1.70376793818281e-05
-2.46958871287734e-05
-2.03839347131946e-05
-1.93683385319196e-05
-1.52320929966935e-05
-7.86056194299184e-06
-9.93984395671196e-06
4.1161741704308e-07
-1.57952637369483e-05
-1.51898739091447e-05
-3.32789000730693e-05
-2.3246172516239e-05
-1.8983361020753e-06
-1.52130629147724e-05
-1.7027137482944e-05
-7.24397317059296e-06
1.03549356456891e-05
-3.1137410862699e-05
-1.35996016268392e-05
-2.0026652969254e-05
-2.29950746841637e-05
-2.40208174999012e-05
-3.98976271197141e-06
-1.01050546937271e-05
-1.7914791769967e-05
-2.05919391575188e-05
-2.91009128864252e-05
-2.94893307053356e-05
-1.28429078662808e-05
-8.28591158130134e-06
-1.40077729485819e-05
-7.59355546857197e-06
-1.96099426768085e-05
6.74654044586549e-06
-2.2356806617477e-05
-1.46641693267449e-05
-2.34940735949312e-05
-1.36574656751391e-05
-3.11544127226868e-05
-2.74718774109944e-05
-1.97696136388808e-05
-1.40179442740107e-06
-1.38104621240968e-05
-2.96607629625926e-05
-2.46129577179191e-05
-2.67394657410587e-05
-1.15546673649445e-05
-1.09022808779659e-05
-2.30246256583258e-05
-2.32363809523268e-05
-2.37005812514574e-05
4.83114119078657e-06
-4.59810188006493e-06
1.11765963913905e-06
-2.54445909073469e-05
-2.78269407098244e-05
-5.07737943545844e-06
-1.57108418754408e-05
5.8008562796519e-06
-3.4278551177072e-05
-3.82994984329372e-05
-2.57792240876693e-07
-1.81112850637499e-05
-2.91026969735995e-05
-3.72833260900129e-05
-3.3521552109241e-05
-2.35786860949652e-05
-3.8927052551916e-05
-1.2470801460719e-05
-1.78267254889251e-05
-4.50944213044629e-06
-4.7399398303502e-06
-1.52448327715115e-05
-1.47986344967364e-05
-2.66211865862517e-05
-3.1429286666066e-05
-2.91471682624876e-05
-9.28021855261437e-06
-2.20242442559789e-05
-2.25010739603452e-05
-2.07162356876151e-05
-2.31684537311587e-05
-2.65905996841695e-05
-1.73706183514533e-05
-3.11952786237915e-05
-2.06433039208895e-05
-1.8478709520386e-05
-3.11968629212262e-05
-1.97070551763354e-05
-3.62334939213543e-05
-2.57436073883173e-05
-1.04888481075625e-05
-1.60802454549542e-05
-1.65943387263853e-05
-1.16081334812612e-06
-1.05088527510691e-05
-2.13994143550432e-05
-1.33094258947152e-05
-7.06912936001289e-06
-2.6719424883667e-06
3.26959902653205e-06
-6.91745935137141e-06
-3.89111525038243e-05
-1.94178956605536e-05
-2.43609752161437e-05
-2.74742221975223e-05
-2.32634777863518e-05
-1.61868281403388e-05
-2.44809758823096e-05
-8.99822577031944e-06
-1.57457549771446e-05
-1.80500658899038e-05
-4.56225181461127e-07
-1.45542183366669e-05
-1.59885843510447e-05
-1.43165540906197e-05
-1.81738434465779e-05
-6.80420980173676e-06
-1.15570141177299e-05
-1.61746696167054e-06
-1.07945267682969e-05
-4.15719397102133e-05
-1.85754312409345e-05
-1.55597865487265e-05
-1.67049135691158e-05
-2.07717077505544e-05
-3.63970402292362e-05
-1.88785302222377e-05
-2.2074828067881e-05
-2.10869878895057e-05
-1.3448532467393e-05
4.68710290144692e-07
-1.5676785752519e-05
-1.4880792125731e-05
-1.78804949794176e-05
-1.41817450997126e-05
-1.61034840820505e-05
-1.30321694774548e-05
-5.21494863032054e-06
-4.0589522433155e-05
-1.95752287701888e-05
-1.49023682428917e-05
-2.66806020821108e-05
-2.02773831099059e-05
-2.332481497181e-05
-2.46257322164882e-05
-2.62645794495365e-05
-1.65717949746309e-05
-1.06170800736822e-05
-7.36206997690021e-06
-3.23611745345815e-05
-1.00137181311643e-05
-8.98469013798943e-06
-2.71281069690865e-05
1.05019373394384e-05
-1.54726605156577e-05
-1.34254013880134e-05
-1.35139279578949e-05
-1.53923808869389e-06
-2.40828320314349e-05
-6.88583176355853e-06
-2.00503699701065e-05
-1.61542658250256e-05
-7.72651896345774e-06
-1.8282677630168e-05
-4.4715874631401e-05
-7.6140838512851e-06
-4.92364567121902e-06
-2.69106595847427e-05
-1.71944813967527e-05
-1.49021936611327e-05
-1.04059063315936e-05
-1.79481747212952e-05
-2.31801967665662e-05
-1.35913637251074e-05
-1.99778432079122e-05
-2.14004464221313e-05
-1.13448150620477e-05
-5.30652491035278e-06
-2.74733292291745e-05
-2.05433976075384e-05
-2.03398933097512e-05
-2.04634688538203e-05
-1.74681116895636e-05
-2.61850486229647e-05
-1.82434165577547e-05
-2.19445078679302e-05
-2.99868635629759e-05
-9.71267288033737e-06
-7.18562340098303e-06
6.28236725175056e-07
-1.60398181133284e-05
-2.89620043494497e-05
-1.1145116087019e-05
-1.42440144945509e-05
-1.75419599485651e-05
-4.67783678382656e-06
-1.55376128624347e-05
-1.22446614389924e-05
-2.14476171553246e-05
-1.21565121216576e-06
-2.56557793269356e-05
-6.74442464000247e-06
-1.42131029559235e-05
-2.22399720529729e-06
-5.4923919864794e-06
-1.05039538060244e-05
-7.69722352702132e-06
-2.81905006555078e-05
-2.05003876529483e-05
-2.13038013176723e-05
-3.44382632791145e-05
3.83567617282845e-06
-2.66605253139616e-05
-6.12593952113042e-06
-1.65574068340982e-05
-1.04467532214047e-05
-1.03833359946241e-05
-1.89278952202059e-05
-6.45541172431498e-06
-1.95675909094221e-05
-2.03151503314461e-05
-2.07380276772805e-05
-9.89403335831731e-06
-2.65971954112969e-05
-1.8259876529642e-05
-2.43474861496131e-05
-1.84766422228375e-05
-1.99965311385472e-05
-2.65424201690866e-05
-2.24631454519096e-05
-2.11661353402673e-05
-1.59191390391361e-05
7.12671242411911e-06
-7.96849782728604e-06
-2.37815553746922e-05
-1.13399687178225e-05
-4.40406573622612e-07
-1.68410051126171e-05
-7.27546778415316e-06
-1.75391944225103e-05
-3.3218736884868e-05
-1.44794545868524e-05
-2.38998240597633e-05
-2.17196587030536e-05
-3.0899467338977e-05
-9.7909094230713e-06
-2.89143969217595e-05
-2.4346829014066e-05
-1.56274461474583e-05
-2.2651486857093e-05
-2.61915617440549e-05
-1.49685312702511e-05
-1.52242135455814e-05
-1.74663036113618e-05
-2.58717240361276e-05
-5.32159771206807e-06
-1.50043242680799e-07
-2.18890972447289e-05
-3.57228155273674e-06
-4.5540025554142e-06
-1.41866945502179e-05
-1.7716473233636e-05
-2.14570367294122e-05
-3.86043305661557e-05
-2.16364199739758e-05
-1.11513733238389e-05
-2.0897103510522e-05
-2.53490848247392e-06
-1.68882971205024e-05
-2.69034935736459e-05
-3.02298485322158e-05
-4.12563156883239e-05
-1.63760703938589e-05
-2.32644853193404e-05
-1.88791320957826e-05
-1.8004383750109e-05
-2.46187363732428e-05
-3.79437329454837e-06
-8.48347500630919e-07
-1.30339741990086e-05
-1.79555111492874e-05
-2.47527226097279e-06
-1.85682112155914e-05
-9.69350651398434e-06
-1.45739413731049e-05
-2.29321368164768e-05
-1.90439824399097e-05
-1.39229332651552e-05
-2.41390002631284e-05
-3.45445029790715e-05
-1.47702590365142e-05
-2.59697984199297e-05
-2.43263070980751e-05
-3.38650132909383e-05
-2.29952382615251e-05
-2.01642726397249e-05
-2.04218306891927e-05
-2.31218472865312e-05
-1.53496272017901e-05
-2.45638162682706e-05
-9.72978978227794e-06
-2.47464932047565e-05
-1.81992366690062e-06
-9.8902585414607e-06
-1.50077447835313e-05
-1.68701831391221e-05
-1.35594210227196e-05
-3.38887311625533e-05
-1.30209730862463e-05
-1.6403442005515e-05
-3.36438128294014e-05
-3.42970430380874e-05
-7.12120416425232e-06
-2.5615470884999e-05
-2.74014553882637e-05
-1.46681130031102e-05
-1.85368171254391e-05
-2.31145214902445e-05
-3.0242850357758e-05
-4.73851241029349e-07
-1.70154615209673e-05
-1.4909626311412e-05
-1.93606153792978e-05
-1.67573963869846e-05
-1.82500785707036e-05
-2.3424011485933e-05
-4.36527772365619e-06
-1.03443872016708e-05
-2.13107280821555e-05
-2.79983417672221e-05
-3.17972387287331e-06
-1.63812515038365e-05
-2.37512620243498e-05
-8.67893808432232e-06
-1.46387050717951e-05
-3.86874241747464e-05
-2.00559940982927e-05
-6.79809617543479e-06
-2.17068393965374e-05
-2.05795339123529e-05
-2.71899908684978e-05
-1.8904298358905e-05
-2.49305084640377e-05
-2.68383884508388e-05
-7.43657413112613e-06
-2.61662335935264e-05
-1.49207369480381e-05
-1.70153115297971e-05
-7.23251663658641e-06
-3.70691233583702e-05
-6.78035677636475e-06
-1.8086027347996e-05
-8.87310014979733e-07
-6.94485216941523e-06
-1.92292071087007e-05
-2.63660600915053e-05
1.38633891698039e-06
-2.12840963530709e-05
-2.34156060051288e-05
2.18787077348718e-06
-1.21887799381487e-05
-1.21786761197203e-05
-3.78596789703566e-06
-2.19617173579385e-05
-1.06150262230622e-05
-9.52701187155583e-06
-2.6896481862796e-05
-1.12607693994559e-06
2.17392630286379e-06
-2.76550501998836e-05
-2.52654687631885e-05
-1.80141743061961e-05
-1.48383799139725e-05
-4.1945912366888e-06
-2.68519941049441e-05
-2.36799773938959e-05
-6.42471472313089e-06
-1.13524424770876e-05
-1.23207521601376e-05
-5.68877468437553e-06
-5.48723943206157e-06
-1.90313750182886e-06
-2.5017130517277e-05
-2.43989433079073e-05
-3.88735286908027e-06
-2.26064752400493e-05
-2.80920454215204e-05
-4.17000654782283e-05
-3.64236336620663e-05
-2.27036110447478e-05
-1.65371184710196e-05
-2.0272995249754e-05
-2.40550180769308e-05
-2.58931032251207e-05
-1.84320461283096e-05
-2.53276916898074e-05
-2.58212659487328e-05
-9.55300346282903e-06
-1.32314840602334e-05
-2.92177364659226e-06
7.61918719080238e-06
-1.13516618500279e-05
4.72048167004133e-06
-2.04119168245526e-07
-1.29992343774317e-05
1.01959261013937e-06
-5.17705484531007e-06
-3.89157918989505e-05
-3.1990351821495e-05
-2.37495178696201e-05
-2.53542656201859e-05
-2.71159585764253e-05
1.16226061793254e-05
-3.41704537211871e-05
-1.37708945467946e-05
-2.16581960884354e-05
-8.85147691355279e-07
-1.56117536801101e-06
-6.17871587115371e-06
-1.58580825192392e-05
-2.15120568518625e-05
-2.4576989655356e-05
-1.61471779174744e-05
-6.92578319943033e-06
-1.6837401008031e-05
-1.60938839012683e-06
-1.92885997574737e-05
-3.33136997774102e-05
-1.63805873165425e-05
-1.60013407991354e-05
-2.66552664514342e-05
-3.25209130999661e-05
-3.24600596449202e-06
-2.15290928301171e-05
-3.09483232386144e-05
-1.44171749953458e-05
-1.59641721835447e-05
9.1177247848215e-06
-8.93143176855716e-06
-9.17185850089362e-06
-6.33916433366255e-06
-6.31369843433263e-06
6.49786323710837e-07
-1.92558421482408e-05
-2.31514436560338e-05
-3.23621512183224e-05
-1.64306981742647e-05
-5.49771649433628e-06
-1.8609342835418e-05
-5.98241356888152e-06
-4.14232477982655e-05
-2.93215602240433e-05
-2.01117331722921e-05
-5.76149854266734e-06
-2.17363069184682e-05
-1.72224053445853e-05
-2.12716432526909e-05
-1.15166562831885e-05
-2.90937771391462e-05
-2.75932802646242e-05
-1.92124362832505e-05
-1.59599073549538e-05
-1.58134942258145e-05
2.38162314087115e-06
-1.97859375383159e-05
-2.50104006609359e-05
-5.45521842383049e-07
-9.28651557554748e-06
-2.09568333147614e-05
-2.09003483340754e-05
-2.04230307019479e-05
-1.03021208153081e-05
-2.07750968833123e-05
-2.93065536578006e-05
-1.29142208353257e-05
-2.14604245986395e-05
-2.90699037710019e-05
-2.40442080902833e-05
-6.05536471118614e-06
-1.66533620200117e-05
-3.33740295558737e-05
-3.38377130525957e-05
-6.5977586842488e-06
-4.36155012619574e-06
-2.77861854715819e-05
-1.04321313426419e-05
-3.21207758181653e-06
2.3937053071824e-06
-2.07030398095327e-05
-2.02540391648775e-05
-1.53498940939266e-05
-5.79173085814083e-06
-2.01374100770319e-05
-2.6643773094468e-05
-2.76943591019303e-05
-2.51474056199475e-05
-1.33717213351473e-05
-3.30387306257438e-05
-2.6768787099251e-05
-2.75881715604727e-05
-3.19069813562289e-06
-1.43298667186831e-05
8.67786275104776e-06
-3.64838809849721e-06
6.49161022942838e-06
-1.80318423107198e-05
1.12449994940062e-05
-2.52458378302751e-07
4.19623323230717e-06
-1.541025617901e-05
-1.80588033611874e-05
-3.38414303387517e-05
3.99534861046153e-06
-9.60769588835864e-07
-1.35964685061782e-05
-1.88383077725784e-05
-1.10055138685658e-06
-3.02891277648307e-05
-2.24591355668504e-05
-1.67065367858696e-05
-9.72276142549072e-06
-2.65634695467661e-05
-2.31644828827315e-05
-1.73163638333889e-05
-5.99221292087875e-06
-2.46790041808877e-05
-2.27792906587354e-05
-1.31107500290541e-05
-1.81845695703613e-05
-9.02087263931022e-06
2.2857953926992e-07
-1.74146479813034e-05
-2.16390775357163e-05
-8.25876781792969e-06
-1.25238871106089e-05
-1.82034526024215e-05
-3.10111205837621e-05
-2.18057141154198e-05
-5.19276559959795e-06
-2.9415575783722e-05
7.78631301723762e-06
-3.49249493899417e-05
-1.18678362456583e-05
-1.03055745953442e-05
-1.91129646353371e-05
-8.89324048863732e-06
-1.33763093261116e-05
-2.00764702961729e-05
-2.94188624237682e-05
-1.09469190657426e-05
-2.31985079188078e-05
-2.89039054191876e-05
-2.09024031015987e-05
-2.40128314060436e-05
-2.25990196094602e-05
-1.63166096507234e-05
-2.31799694106705e-05
-7.02490326099798e-06
-2.52982214902605e-05
-2.50047582485178e-05
-3.02912065340193e-05
-8.31386549872508e-06
-1.27125760711053e-05
-2.04600332365835e-05
-8.4493587379561e-06
-1.26922875351847e-05
-1.0468408655537e-05
9.5862177263003e-07
-1.40610154169073e-05
1.94558992218282e-06
-7.48985387392755e-06
-1.10030563313933e-05
-1.05609399525414e-05
-2.88459925405799e-05
-3.22717479429516e-05
-1.04067987660428e-06
-1.92961992164569e-05
-4.04564795456806e-05
-2.66531203943694e-05
-1.42276238962863e-05
-2.30124707488999e-05
-4.48355659924627e-06
-1.26109254044884e-05
-1.28128757027271e-05
-2.44767769033738e-05
-2.80903612370384e-05
-9.6646500418136e-06
-2.31659346017454e-05
-1.62383333479671e-05
2.45882283999258e-06
-1.17970180369912e-05
-1.74124567527848e-05
-1.35707697706345e-05
-9.32085214534457e-06
-6.70733221216186e-06
-1.01905885339315e-05
9.46615493413279e-07
-2.93800655809025e-05
-2.60331106961746e-05
-1.4178694275963e-05
-6.43164409139412e-06
-2.58984186816525e-05
-1.38323488261374e-05
-1.55817822147581e-05
-1.15138542881184e-06
-3.13220981454383e-05
-1.7219650098692e-05
5.2275019832778e-07
-2.12145008923449e-05
-2.53088797003608e-05
-1.45951189344362e-05
-3.11573403563452e-05
-3.59940485904472e-05
6.91438312366154e-07
-2.01301999836393e-05
-1.48001944878237e-05
-6.42667821967178e-06
-3.71387135572266e-06
-2.64712906961936e-05
-9.64593979304152e-06
-1.25192562613583e-05
-3.07193117478402e-06
-8.03765948014443e-06
-6.23723713102885e-06
-2.05594768951384e-05
2.0724989361577e-06
-1.82077886077977e-05
-1.34088379221147e-05
-2.60959096150581e-05
-2.31331653428997e-05
-3.17864680883316e-05
-2.27800129766692e-05
-2.03558778622651e-05
-9.60264517001097e-06
-1.06979485707396e-05
-1.56937046642112e-05
-8.49784390025456e-06
-3.90449179285315e-05
-1.72143732147568e-05
-2.74649088143993e-05
-2.17037151905164e-05
-1.2286185936974e-05
-6.27907112982361e-06
-3.28783388092221e-06
-3.08399601604699e-06
-6.75040264084189e-06
-1.45684689220452e-05
-1.97304745480292e-05
-1.8297257705288e-05
8.36866506706743e-07
-2.64333210208304e-05
-3.82537890685491e-05
-7.1187146423002e-06
-1.91397713501073e-05
1.0251963601917e-05
-1.21481066235862e-05
-6.38866385714429e-07
-3.11980565125248e-05
-7.81227968077681e-06
-1.87709620109001e-05
-1.5405758321853e-05
-7.30581309410637e-07
-2.86495691148421e-05
-1.85909895011476e-05
-2.18662526097758e-05
-2.16988783934428e-05
-3.08345766701186e-06
-2.04534079971615e-05
-2.67633092544257e-05
-1.37331243151172e-05
-1.42872435436828e-05
-1.79616559631861e-05
7.17816234486212e-06
2.45294142621414e-06
-2.00030537747326e-05
-7.23801706926258e-06
-3.12956979064343e-05
-8.86473159650076e-06
-9.57299027918554e-06
-1.51750757511297e-05
1.27215541050947e-06
-1.95553794317077e-05
-3.70680289182576e-05
-5.31624831699377e-07
-1.47646419403802e-05
-1.52175068264005e-05
-2.59277192151702e-05
-2.01959114768275e-05
2.23995652824272e-06
-5.19836046806595e-06
-8.9779051223598e-06
-1.53937569886788e-05
-2.4677396532908e-05
-1.53246811272274e-05
-9.87991284116265e-06
-2.05797876789943e-05
-2.55731718947224e-06
-2.37416102619006e-05
-7.34239769107899e-06
-1.56440351077175e-05
-2.28053420679315e-05
3.07024290588415e-07
-6.69034346765395e-06
-1.41214475988772e-05
-1.94111018753913e-05
-1.56434940694696e-05
-1.46403668957673e-05
-3.83412144131259e-06
-2.84762954081132e-05
-6.89726199826464e-06
-2.5431370338017e-05
-4.47085045817645e-05
-2.0975397567962e-05
-1.80197949152006e-05
-2.56579427634844e-05
-2.10206860285411e-05
-2.01354285209572e-05
-1.38238842147734e-05
-1.9684097010795e-05
-1.01305492112595e-05
-9.5265898644289e-06
-1.07814842690557e-05
-6.22415063193749e-06
-1.86961538215088e-05
-2.48944212715898e-05
-3.50134567306272e-05
-2.17766548296807e-05
-1.35619164966945e-05
-2.35432866877038e-05
-2.49514608264743e-05
-6.45825678487427e-06
-3.27546206299522e-05
-2.75423085148547e-05
-1.80818013891756e-05
-2.35870744330245e-05
-1.99233036157813e-05
-8.81469248472263e-06
-2.02914314766586e-05
-1.62104900081195e-05
-1.63543351208084e-05
2.21476617214424e-06
-2.59450951726368e-05
-9.60096736168338e-06
-1.62866103031469e-05
-3.92635077127641e-07
-1.36519691904324e-05
-3.25726398586193e-05
-1.3640559175315e-05
-1.45306791592282e-05
-7.47490656128631e-06
-1.15466978216757e-05
-5.88987384640671e-06
-8.44995752117395e-06
-1.1006857291716e-05
-2.77615270339504e-05
-2.14794047719615e-05
-1.20962475555341e-05
-1.01197461653744e-05
-4.53805091099734e-06
-2.01567503742727e-05
8.21947920779966e-07
-1.22997232595372e-05
-9.67051450701649e-06
-2.8384917246825e-06
-7.76486351877785e-06
-3.30929761564843e-05
-1.4807851918279e-05
-1.74039028543941e-05
-1.91046385505529e-05
-2.22721137323943e-05
-1.85263184467357e-05
-1.66221809262966e-05
-1.24655468541214e-05
-1.74437311117391e-05
-3.25513996008586e-05
-1.59096398519979e-05
-1.45428854973034e-05
-2.82960785499927e-05
-5.98848679306798e-07
-2.04479281703576e-05
-1.8069203747131e-05
-1.7930173438643e-05
-1.55511476847997e-05
-1.69942552925e-05
-3.16935500042146e-05
-1.8672793834559e-05
-2.00525697593331e-05
-1.33773644815742e-05
-1.64724692418889e-05
-1.90717343371053e-05
-1.55608676602302e-05
-9.0315273779186e-06
-2.98477083194052e-05
-2.66949886532743e-05
-2.5481064777179e-05
-3.81752299454515e-05
-2.06880467994168e-05
-2.18078610019595e-05
-1.25312274097542e-05
-2.90250508843598e-05
-2.29591891177068e-05
-2.59932957585423e-05
-2.3969939886267e-05
-5.17045473995335e-06
-2.2564200036211e-05
7.82082977565993e-07
-9.97494063593564e-06
-5.29910993811906e-06
1.67211398370006e-05
2.60485754479501e-06
-1.91602983233873e-05
-2.74217168619955e-05
-1.13525070367759e-05
1.62268323240365e-06
-1.18712532836417e-05
-1.60422807159009e-05
-1.99856660455239e-05
-5.01049934192726e-05
-3.82537075588089e-05
-1.01075146512967e-05
-3.55480621714441e-05
-3.38867249951925e-05
-3.00715513823934e-05
-1.47407846706967e-05
-2.33145025532158e-05
-5.32113848586421e-06
-5.86667469643725e-06
-3.88475367339119e-06
-1.27853877263114e-05
-1.4223941493323e-05
-6.49054618751154e-07
-1.91620610091301e-05
-1.51353801483426e-05
-1.9687479927452e-05
-5.34635465725578e-06
-5.28350924593389e-06
-2.76096365125555e-05
-1.99749751977325e-05
-1.25276789840609e-05
-7.4643291920868e-06
-2.17489344018554e-05
-2.41479519120895e-05
-2.16081089320981e-05
-1.8655571528105e-05
-4.27930800671573e-06
-2.1159134873191e-06
-3.09448082266736e-05
1.30068952115928e-05
-2.20266505180688e-05
-9.60833797585725e-06
-1.31422241426198e-05
-2.08623078679104e-05
-6.82811937736698e-07
-9.44619865239277e-06
-1.49812633798713e-05
-1.85462921123662e-05
-4.62295194286702e-06
-2.94906814690989e-05
-3.54645383772157e-05
-2.82905359493559e-05
-2.70565532922937e-05
-2.36561279255855e-05
-1.88742100823127e-05
-9.76139406904268e-06
-1.31692668935257e-05
-2.24699573411854e-05
-8.35782172150425e-06
-1.17200053060982e-05
-1.72281370716236e-05
-1.1911208151689e-05
-8.71571494002962e-06
-2.12274858166214e-06
2.08487841718792e-06
-2.02253832733338e-05
-1.86671801912644e-05
-2.31105342156862e-05
-2.32540640431611e-05
-9.28195445636067e-06
-2.24134157241162e-05
-3.34711312048643e-05
-2.93458213631179e-05
-1.70890169236491e-05
-2.12669844493065e-05
-7.34480114958808e-06
-2.13926542776794e-05
-1.16978486103253e-05
-3.98283720816582e-07
-2.11233492894935e-05
-1.57885501816465e-05
-3.83600795418798e-05
-2.28420371531653e-05
-2.91057967389646e-06
-1.40234507285634e-05
-1.71122182448093e-05
-2.70617395977987e-05
-2.07262589734645e-05
-2.72732214216999e-05
-2.88437035001013e-05
-2.1858606869109e-05
-2.59954892252998e-05
-2.80081423672487e-05
-1.31090489339031e-05
-3.85140665106837e-05
-3.20783544902529e-05
-1.49239600627974e-05
-6.62278356625824e-06
-1.40096290298126e-05
-1.41830992378368e-05
4.99095932699871e-06
-2.23334770248663e-05
-1.92735537136756e-05
-2.98423352050166e-05
-2.32481784531606e-05
-2.33047902059831e-05
-1.65671244201896e-05
-3.15860969226466e-05
-1.0456496172339e-05
-1.92676336640717e-05
-2.34234499924857e-05
-1.35454525649863e-05
-2.68675193465353e-05
-8.3790568922337e-06
-2.2122066390219e-05
-3.04195399331249e-05
-1.22007970719322e-05
-1.03120304143233e-05
-1.95503218304397e-05
-1.98832644643599e-05
-2.9653334739678e-05
1.94899294445567e-06
-2.7262305729439e-07
-2.46907284571259e-05
-1.3795453685684e-05
-3.12409612494645e-05
-1.24937854940498e-05
-4.42013373625964e-06
-2.49345944605062e-05
-1.24382781235206e-05
-1.78231890987124e-06
-2.23618188751387e-05
-1.98094861808775e-05
-5.01991572192656e-06
-2.36887004420496e-05
-2.27434193233241e-05
-1.72904131927745e-05
-1.84209562539796e-05
-1.32569959164957e-05
-3.64387414778275e-05
1.06531558413204e-05
-1.22003906446493e-05
-2.78555517793526e-05
-2.07446282261695e-05
-1.41549557629991e-05
-1.1848299979006e-05
-1.42564827589014e-05
-1.78763994840856e-05
-2.58056196473062e-06
-2.2793678578127e-05
-3.13445329888214e-05
-2.01671266290963e-05
-2.5784489465344e-05
-1.20708315548488e-05
-2.28125649200039e-05
-1.64978159534429e-05
-2.19725836528234e-05
-2.69893050741808e-05
-1.691467132858e-05
-1.35034429453519e-05
6.99687797418349e-06
-1.61385484452093e-05
-2.05026315950035e-05
-2.19007890057218e-05
-1.48064987926636e-05
-6.87993775916182e-06
-3.18181058965827e-05
-2.19762826099851e-05
-6.15558648676545e-06
-1.02257089027425e-05
-1.31016872643764e-05
-1.65970432951838e-05
1.06675913635229e-06
-3.07207478907598e-05
-1.13925076776326e-05
-3.06564859484472e-06
-2.50863077479964e-05
-1.15110876319245e-06
-1.38236285996522e-05
-2.48366282347896e-05
-1.741089286341e-05
-1.53201117519626e-05
-2.62854564211777e-05
-1.31716287240933e-05
-1.22126317325032e-05
-1.63955949806414e-05
-8.03624974849152e-06
-2.90407665167708e-05
-1.67335688824353e-05
-2.25708615261013e-05
-2.88856513615844e-05
2.2157163393065e-05
-7.26245098415223e-06
2.48444389929991e-06
-2.4913637072984e-05
-3.70360467106376e-05
5.22982443300802e-06
-1.98694717727201e-05
-1.22829168795227e-05
-1.45968164549968e-05
-1.2986481009851e-05
-2.4491366632821e-05
-7.79228026903335e-06
-1.78821774042637e-05
-1.88343304662779e-05
-2.66174913793617e-05
-1.32123685525894e-05
-2.42634436726168e-05
-1.12125142423121e-05
-8.69508686160187e-06
-1.23077746821836e-05
-9.29602925646828e-06
3.92706032256168e-06
-7.81057987406003e-06
-3.15074757366684e-05
-2.49094016096658e-06
-1.28090340214919e-05
-3.52524483504198e-05
-1.32699287391752e-05
-2.01848782026366e-05
-1.76391401832554e-05
-6.30971984361598e-06
-1.05096540790708e-05
-2.06037289618332e-05
-3.80126579068942e-06
-2.13389474763338e-05
-2.33887477947577e-05
-1.09705570468724e-05
-1.9603977992996e-05
-2.76746477995113e-05
-1.67208252844699e-05
-2.40778889887539e-05
-1.43039396474421e-05
-2.69841792516984e-05
-4.36602406668433e-05
-2.46453345896552e-05
-2.21130661219543e-05
-1.30456146366106e-05
-7.00195329846675e-06
-3.09287235277273e-05
-2.53118495032665e-05
-1.57841591333342e-05
-8.24792189077883e-06
-6.16511239210998e-06
-1.89108872376817e-05
-2.84472282113837e-05
-2.82194879884157e-05
-1.04691081879425e-05
-6.32207999651052e-06
-1.97430274676136e-05
3.61966236055536e-06
-1.65162170684059e-05
-3.0382719009799e-05
-2.67088265063743e-05
-1.81341930796675e-05
-6.33264749994036e-06
-2.21009663584023e-05
-1.89597352067196e-05
-2.71917295001521e-05
-3.19042835071136e-05
-1.35548381397929e-05
-2.23385984310124e-05
-6.48767657035385e-06
-9.23598288383945e-06
-2.26985189136846e-05
4.712423103612e-06
-8.02147779822753e-06
-1.97629533257018e-05
-3.06128701458593e-06
8.50222630650802e-07
3.35346472600249e-06
-7.03413835806188e-06
-8.26000326169966e-06
-1.3988620534301e-05
-1.31196158974054e-05
-1.18510518821638e-05
-1.80740161618601e-05
-1.68883324516044e-05
-2.77026857228974e-05
-1.16119047132996e-05
-3.2588996636511e-05
-1.63854132429479e-05
-1.71128564689946e-05
-1.31278864795619e-06
-1.68884867692455e-05
5.48126685553602e-06
-1.59857218751789e-05
-5.938115211901e-06
-2.14696526835138e-05
-4.57908509261138e-06
-2.10029295342352e-05
-1.67051459729653e-05
5.58051958595731e-06
-1.4784516936192e-05
-5.90619027763224e-06
-1.51800800896528e-05
-1.28029245474422e-05
-2.06551365993069e-05
-1.49736312049124e-06
-3.34281192471587e-05
-1.6699307707155e-05
-3.96334452329062e-05
-2.08547633795039e-05
-3.42862132293483e-05
-4.24591152408731e-05
-2.262171557715e-05
-6.02850264102129e-06
-1.68216253700151e-05
-1.59465249286089e-05
-4.66692751303687e-06
-3.46210027413611e-06
7.89748048841775e-07
-1.78130561297672e-05
-2.54955929105047e-05
-3.88163686137505e-06
-1.36519443882917e-05
-2.27759890577671e-05
-4.21245518052732e-06
-1.83997060996364e-06
-2.39571300454043e-05
-3.77481877397061e-05
-2.27277578797439e-05
-3.41426985297067e-05
-9.07083768992562e-06
-2.33108883144303e-05
-9.80306015558788e-06
-5.16832674932267e-05
-1.71910120642066e-05
-7.93377210820982e-06
-2.50056008190194e-05
-1.59391012373261e-05
-2.44056826187115e-05
-1.81454051631049e-05
-9.10976904182584e-06
-1.91781946482822e-05
-8.14934778002438e-06
-1.26113464161764e-05
-2.69827990664115e-05
-2.28751844174167e-05
-3.07247204696442e-05
-2.78261059294615e-05
-2.73947972052598e-05
-1.25694962723005e-05
-2.66217554516315e-05
-7.8441693142128e-06
-1.9741123921958e-05
-7.75289488961586e-06
-1.30700686620893e-05
9.03504900389822e-06
-1.673509866586e-05
-2.76114186168005e-05
-4.87334399194588e-06
4.76044204310507e-06
2.51339886712365e-06
4.93497950788067e-06
-1.06624701681338e-05
-1.0169689008778e-05
-2.21266687911643e-05
-1.66580563930983e-05
-2.74637788732286e-05
-2.19560114641468e-05
-3.69921344486412e-05
-1.92585667350012e-05
-1.30816622900799e-05
-1.77043330483201e-06
-1.17823933016419e-05
-3.02203174125814e-05
-1.46738866968177e-05
-1.4252388184984e-05
-2.85842873893132e-05
-4.88208451459094e-06
-2.61643565362309e-05
-1.39278622567867e-05
-6.81440741586084e-06
-1.25480926305984e-05
-1.1907798808932e-05
-1.36813726340514e-05
-6.17438232348542e-06
-1.01842012646206e-05
-7.41303005527569e-06
-1.00463102112785e-05
-2.39704743958041e-05
-1.13995708152096e-05
-7.34151386842582e-06
-2.80393359396687e-05
-2.59626438744984e-05
-1.44840122194756e-05
-2.32503945497759e-05
-9.89129852841807e-06
-2.85157278700513e-05
-2.74765079338921e-05
-1.14815059222746e-05
3.97451689554599e-06
-1.91936649088693e-05
-1.90424457014241e-05
-2.07860552677634e-05
1.07127485932507e-07
-2.34991458671879e-05
-2.57400722278845e-05
-6.96982072620578e-06
-8.29429259929855e-06
-2.79201984919523e-05
-1.29932937522303e-05
-7.6410788308546e-06
-1.59419660676563e-05
-1.31840037190739e-05
2.96112360889558e-06
-2.52674489585811e-05
-2.51272003304298e-05
-1.39139786853714e-05
-1.19350034742394e-05
-1.22574622639415e-05
-1.28490944522852e-05
-2.3282062607481e-05
-3.42456974750216e-05
-5.99042591120551e-06
-8.7138644901486e-06
-1.18535889793223e-05
-8.79147199349345e-06
-2.00957597875644e-05
-1.39052106388055e-05
-3.61083426293921e-05
-2.20052941098716e-05
-6.45823284423231e-06
-3.1675754575852e-06
-1.14324941027749e-05
-2.22068405127817e-05
-9.79502758978494e-07
-3.46959923543435e-05
-1.879355325218e-05
-1.56535187533721e-05
-1.59604033249215e-05
-1.69897013475e-05
-1.18991402612747e-05
2.98564313039049e-06
-3.18684730278907e-05
-1.0497189277689e-05
-2.13116170122355e-05
-4.34299146269752e-06
-1.89937050488367e-05
-1.63358440581829e-05
9.48814029905173e-07
-2.14687264889439e-05
-2.25965829968567e-05
-3.94419645892904e-06
-1.79742344606609e-07
-5.7027973988621e-06
-1.17776334733752e-05
-2.12068347208514e-05
-1.64032389520292e-05
-8.73078188581135e-06
-1.32715567383617e-05
-2.86134351851369e-05
-4.23243240830832e-06
-1.39421079338552e-05
-2.74204801447449e-05
-1.21935000570027e-05
9.99132095755748e-07
-1.28270652018919e-05
-1.05307626772298e-05
-3.77000570862362e-06
-1.60104775929831e-05
-1.9442556687161e-05
-1.24342751831151e-05
-2.09663942564926e-05
-1.49356883714841e-05
-1.45979516717643e-05
-2.47778727902776e-05
-1.0421415180706e-05
-2.04720963492386e-05
-1.32131809531764e-05
-1.84988475862295e-05
-2.82298886872911e-05
-8.18515563776115e-06
-5.74810302197097e-06
-4.34126068806196e-05
-1.45482347546875e-05
-1.03911615445597e-05
-1.66539197290505e-05
-2.23641561368908e-05
-2.9021173330472e-05
-2.40353620990272e-05
-2.31876612035612e-05
-1.59007943258098e-05
-6.45149313697098e-06
-1.31360712115001e-05
-3.20725264387425e-05
-1.50081777245549e-05
-2.55851712116796e-05
-1.03225275110961e-06
-2.41548060692632e-05
-1.81048282939128e-05
-9.25863940133331e-06
-1.27971504752773e-05
-1.17298823949611e-05
-1.833661451295e-05
-1.7350799429253e-05
1.25490725559225e-06
-1.94593019187636e-05
4.25281895884311e-07
-1.52186964305527e-05
-2.31017829957906e-05
-2.34570390776489e-05
-1.39773627959205e-05
-9.8793055082317e-06
-1.5618488747251e-05
-1.72336737892528e-05
-4.50069291710995e-06
-1.51271081076489e-05
-4.01769294181776e-06
-1.13170727429816e-05
4.87765605483976e-06
-1.50994438804248e-05
-3.43275668799591e-05
-1.61316289446185e-05
-1.68030977417546e-05
-2.52142804915842e-05
-1.5857481877352e-05
-1.66552744071903e-05
-3.4876131702861e-05
-2.17689861997956e-05
-2.03168260510209e-05
-2.27971421900589e-05
-4.96189054070252e-06
-1.08066918129819e-05
-3.61948290062221e-05
-8.75099640486273e-06
-1.81464519207079e-05
-1.95617044610742e-05
7.01134320281868e-06
-3.09449490451135e-05
-2.20429600377582e-05
-1.42238652731481e-05
6.24551195240961e-07
3.34613053355406e-06
-1.84465985157996e-05
-1.01765542245076e-05
-2.68857068796862e-05
-5.81966282681182e-06
-3.74803114759985e-06
-2.39031918005143e-05
-1.35510198242401e-05
-2.24011147266584e-05
-2.15289292897091e-05
-1.24414388992434e-05
-1.06500526364531e-05
-2.24390029764642e-05
-1.9071128019406e-05
-4.06182850982029e-05
-2.0549388346465e-05
-9.21151299504273e-06
-1.70688361159415e-05
-2.53168691718309e-05
-4.14297144262827e-06
-1.73984445710188e-05
-6.22798211035931e-06
4.36308336147245e-06
-1.17279292296134e-05
5.01471130034353e-06
-1.33189030004335e-05
-1.17654597526736e-05
-2.17424671365215e-05
-1.70975984326238e-05
-7.00365424492002e-06
-1.505105776576e-05
-1.16794551264315e-05
-2.43686723132538e-05
-3.00802370622205e-05
-3.31166234596424e-05
-2.24622250598787e-06
-1.32296314225633e-05
2.68556959778172e-06
-8.57175246204991e-06
-1.38482776483724e-05
-2.255747277832e-05
-1.0694147511656e-05
-1.43332110532418e-05
-1.06564813018185e-05
-9.89139550799096e-06
-7.92087605170318e-06
-3.27171292349653e-05
-2.45848796086182e-05
-2.48573616789818e-05
-2.16853815619371e-05
-2.09932936957255e-05
-3.04516336444921e-05
-2.49529175381184e-05
-1.59087639853143e-05
3.06485675204957e-06
-2.23272361574799e-05
-1.73253838633272e-05
-3.14990716930767e-05
-8.69628572941035e-06
-2.62896430393712e-05
-2.63524332328094e-05
-5.27013027611768e-06
-3.92417684209704e-07
-4.49826850840253e-07
-4.21375122785456e-05
-1.43654461366898e-05
-1.87959725975175e-05
-5.12900357638735e-05
-1.19015131046411e-05
-3.63278334632675e-05
-1.30092195483173e-05
-1.80413967864268e-05
-1.43163421255947e-05
-2.26427715832073e-05
-1.23831332809556e-05
-2.05751986617857e-05
-5.75928958023433e-06
-1.22158375215504e-05
-5.16867401883197e-06
-7.18143717560733e-06
-1.68975837879339e-05
-3.41972439203194e-06
-2.38614486570423e-05
-7.56798017065599e-06
-1.45956592262956e-05
-1.85486593499269e-05
-1.42164778635936e-05
-5.64710847064794e-06
-2.38312470399237e-05
-9.37990662696697e-06
-1.68411582068189e-05
-2.21320727131758e-05
-1.93999533917368e-05
-2.05409190513791e-05
-2.3835271873701e-05
-2.17639812540063e-05
-1.8226090712077e-05
-1.88591023274691e-05
-3.15498623595025e-05
1.19223509847183e-06
-2.61694462335862e-05
-2.5993910832899e-05
-2.18068752978843e-05
-1.09146056870576e-05
-2.1588600605706e-05
-4.16219392879633e-06
-1.0605572192722e-05
-2.05844011161291e-05
-8.61553305133898e-06
-2.30198579508912e-06
-3.4924780664783e-05
-1.16533178510536e-05
-1.44388378909673e-05
-1.28790788723275e-05
-5.18762591817952e-06
-3.73487570209216e-05
-1.66706985394985e-05
-2.17594170860376e-05
-1.4341099679908e-05
-1.01351787641025e-05
-8.7973623722136e-06
-1.28042907287012e-06
-2.30112538294417e-05
-1.55883488004003e-05
-8.84146481692501e-06
1.17403966918047e-06
-2.22232971720922e-05
-1.49863262664927e-05
-8.14987455954517e-06
-1.31530139984867e-05
-1.83913595612623e-05
-2.35198692956564e-05
-1.6234540467897e-05
-4.28625104584524e-05
-1.42327907741967e-05
-1.59195038327979e-05
-1.32954679719569e-05
-1.52799304428323e-05
1.00442837361845e-05
-1.96627327120598e-05
-4.11043277428125e-05
-5.95357561193091e-06
-1.79219226692008e-05
-1.94535635018493e-05
-3.70131661018243e-05
-6.9264159308802e-06
-6.608854919061e-06
1.43983430109338e-07
-2.13251840079673e-05
-2.39098919302529e-05
-1.52790262570823e-05
-1.48154505854539e-05
-4.32753494876071e-06
-8.06380795684966e-06
-2.19457471361948e-05
-2.01018250673129e-05
-1.56243138019401e-06
-1.72360850032541e-05
-1.66237689302428e-05
-1.50737161112784e-05
-1.17378754739247e-05
-1.0481775499238e-05
-6.1601808078098e-06
-2.09686961613052e-05
-3.35105499025802e-06
-5.80557003238559e-06
-4.39329173193982e-06
-3.15498769416174e-05
-2.80701699122496e-05
-1.76307791580242e-05
-2.54117793482347e-05
-1.78950433069775e-05
-2.76685227408335e-05
-2.42979633162449e-05
-6.11504758797702e-06
-1.88041714365543e-05
-2.84119550939537e-05
-2.22823451101967e-05
-9.66663624845772e-06
3.09610532602244e-06
-3.61898196538335e-06
-3.1178649686934e-05
6.02266890022698e-07
-1.85300187348886e-05
-9.24068479718343e-06
-1.92930919454678e-06
-1.49319421309108e-05
-2.67937378879835e-05
-1.29720394445699e-05
-1.74217615989256e-05
-2.22234376474196e-05
-2.9326562543647e-05
-2.59466034740406e-05
-2.20576824043474e-05
-3.16495619407973e-05
-1.51296162773035e-05
-2.70029658475587e-05
-6.37249606910682e-06
-1.73976796575835e-05
-1.08913216143034e-05
-1.74830368621616e-05
-3.87967479263884e-06
5.69821122913937e-06
-3.43347001593115e-06
3.23617663628768e-06
-1.75259478935626e-05
-1.5330030730441e-05
-2.00849886352477e-05
-6.21064632978211e-06
6.97145181054017e-06
-2.28072384633731e-05
-3.84796936879779e-05
-1.94628312730711e-05
-9.12414211610103e-06
-2.72493556900674e-05
-3.5926276981307e-05
-3.01344109144903e-05
-6.32112348857783e-06
-1.84690514769851e-05
-2.15469316400069e-05
-1.27360368221665e-05
1.08551834402867e-05
-1.62258423212559e-05
-1.81127208340258e-05
-1.25076231874145e-05
-1.56189916980254e-05
-5.18910757006539e-06
-3.79787616185535e-06
2.29591553897317e-06
-8.31422610819709e-06
-1.46909854318536e-05
-2.20642200146313e-05
-1.64255214805661e-05
-7.71761282216359e-06
-1.06970515705562e-05
-1.72286710398857e-05
-3.34973741038805e-05
-2.12130682372622e-05
-1.74023055648882e-05
-2.00765775132985e-05
-2.62991392960475e-05
-1.45498991463616e-05
-1.54922536504253e-05
-2.71701348170119e-07
-2.44985603059923e-05
-3.16742304170213e-05
-1.98606029677941e-05
-7.94455920461953e-06
-1.31485808496385e-07
-1.21755943009262e-05
-1.13615548611709e-05
-1.2918341024256e-05
-1.32902303661814e-05
-2.51951346044233e-05
-2.21382018250994e-05
-3.36814992878612e-05
-3.35477297421383e-05
-2.32163640718935e-06
-1.38179079213789e-05
-2.67634745865394e-05
-1.35941528644907e-05
-3.53225041395304e-05
-1.75723135000851e-05
-3.0657033958066e-05
-1.11497825004278e-05
-1.69384727171907e-05
-9.73917037752241e-06
-5.22626808126014e-06
-1.16283431513555e-05
-2.217722259215e-05
-2.16545398241557e-05
-1.59353959592341e-05
-2.26205487436896e-05
-1.91125321499611e-05
1.86194851571968e-06
-3.69498894866649e-05
-3.3107908334149e-05
-1.68911585087523e-05
-3.0302081387817e-05
-1.09192208065861e-05
-1.93583990616096e-05
-2.034682605913e-05
-2.16699346718292e-05
-8.51347880257412e-06
-1.15292056924008e-05
-3.87890568981402e-06
-2.50442822498357e-05
-9.08644752033467e-06
-6.69217219747113e-06
-5.02501022368383e-06
-7.43261982768375e-06
6.6618904800789e-06
-2.38933012496304e-05
-2.06581788752057e-05
-2.63227315451212e-05
-3.26438518750668e-05
-2.94945948566263e-05
-3.46495450885552e-05
-3.65663552982306e-05
-1.22118999399042e-05
-2.08286081510172e-05
-9.88790262003566e-06
-1.39042581566134e-05
-2.0747833305139e-05
-1.29706157156452e-05
-1.6031489547433e-05
-3.9276083147112e-07
-9.23301214243595e-06
-1.03030960464733e-05
-2.93282588664696e-05
-1.53244162678509e-05
-3.30909277753311e-05
-6.66233530996055e-06
-1.35493100193011e-05
3.24277123991337e-07
-1.04945182872813e-05
7.36507567231776e-08
-3.0967481064013e-05
-2.76387977564448e-05
-1.67018180382857e-05
-1.41631957996494e-05
-1.90018059655718e-05
-4.52548875331275e-06
-1.10281462483616e-05
-1.06215088811835e-05
-1.97889674444831e-05
-8.32799963973125e-06
-1.67092494296441e-05
-1.85259681831358e-05
-1.34189996599291e-05
-2.23514408082738e-05
-9.21157502021195e-06
-2.34061034848983e-05
-1.05382288468596e-05
-3.42108056601646e-05
-1.13397332508467e-05
-1.29571034953548e-05
-1.90855296100249e-05
-1.40219986863661e-05
-4.08190933757293e-05
-3.76035334891002e-05
-3.52705428884867e-05
-1.88816169212385e-05
-1.33202280650741e-05
-6.36504502488375e-06
-4.71742521130931e-06
-6.91843715556932e-06
1.30309820314793e-05
-1.97280343180819e-05
-1.54114011788592e-05
-6.38108653838383e-07
-6.86198237076832e-06
-3.83175583156557e-06
-1.36392555324428e-05
-2.52915818690362e-05
-1.90144022170527e-05
-2.44953846681757e-05
-1.10928218788026e-05
-2.17056961054507e-05
-6.52081948973501e-06
-2.07615643282543e-05
-1.24141682238194e-05
-2.76020436749775e-05
-2.33289085650029e-05
-1.38597719533725e-05
-1.97301131974169e-05
-3.62227853211471e-05
-1.56077065570438e-05
-4.80840890560889e-06
-2.92564797337267e-06
-1.83091455104885e-05
-1.39709761168306e-05
4.02038415798743e-06
-1.34491015601082e-05
-1.53168783854068e-05
-1.32780302785658e-05
-4.49970524847478e-06
-2.31180970118962e-05
-1.46594254800155e-05
-2.23390662190913e-05
-2.20129641009866e-05
-1.20133890321738e-05
2.24921749338538e-06
-3.7301326001617e-05
-1.54491978134423e-05
-2.01260178778834e-05
-3.2810281895774e-06
-1.59142896751695e-05
-2.18953376519186e-06
-1.63898564715287e-05
-1.93705915212799e-05
-2.14579302738935e-05
3.06669352142794e-08
4.53060750694844e-06
-1.33973779445137e-05
-1.28484587265022e-05
-7.12317253258326e-06
-2.06199594354644e-05
-7.39055813580684e-06
-2.44787835040825e-05
-1.06199272552247e-05
-2.38309272964594e-05
-2.4120472784898e-05
-2.52959541877835e-05
-2.46852000668312e-05
-1.62347939335568e-05
-1.75859101777925e-05
-5.4684457145479e-06
-1.32575707705398e-05
-8.50433802195132e-06
-3.55342394096096e-05
3.52581365359911e-06
-1.63803332301969e-05
-1.74404360828325e-05
-1.68816795701094e-05
-2.08711670217066e-05
-1.7903011780055e-05
-1.88615841229304e-05
-2.47309950763625e-05
-2.67190812506827e-05
-3.64618181219256e-05
-2.5042432323068e-05
-2.8918418001946e-05
-1.58610802879781e-05
-3.77759218733916e-05
-1.75499089203687e-05
-2.99133697205498e-05
-9.80053268728714e-06
-2.83769374076664e-05
-3.10276445455946e-05
-3.16739127170833e-05
-1.43457642837474e-05
-1.5816744782927e-05
-5.5123827689739e-06
-2.00420080516351e-05
-1.00881251299031e-05
-1.4840793947515e-05
-1.43553380256843e-05
-1.55079338713626e-05
-1.50063642421244e-05
-3.55251057905225e-05
-2.35962654467547e-05
-2.94779069118597e-05
-2.7978667570794e-05
-4.987233512657e-06
-2.40621133699138e-05
-4.0612766397542e-05
-2.84250685015973e-05
-2.18928736289765e-05
-6.05426342331234e-06
-2.64147073103852e-05
-3.61542089470796e-06
-1.61227711567065e-05
-1.57667994590365e-05
-1.77059251116434e-05
-2.96629472533777e-05
-1.25339657125496e-05
-8.75246391532283e-06
4.08984343643118e-06
-7.95793002050307e-07
-1.12253855085975e-05
-1.65073753448753e-05
-1.74301219253212e-05
-1.65430095362459e-05
-1.95097462641791e-05
-4.81314386171465e-06
-2.99901226349191e-06
-1.28089665126661e-05
-3.56125396772163e-05
-1.15661988789703e-05
-3.38279376507716e-06
-2.09863471157554e-05
-8.76255172264662e-06
-7.64047185344644e-06
-2.52578523795116e-05
-1.17877669265863e-05
-1.08442490877055e-05
-2.33735640593592e-05
-2.09806074510155e-05
-1.32754804090475e-05
-1.20846759566327e-05
-1.3893910746284e-05
-2.04776595693396e-05
-1.7449990420208e-05
-3.23359972651737e-05
-2.48737607684808e-05
-1.71424592505059e-05
-2.50281082852317e-05
-2.15741611192862e-05
-7.48206978312725e-06
-4.11853212394841e-06
-2.89857435198635e-05
-9.60130541613951e-06
-1.78904103719383e-06
3.40284257201826e-06
-2.68120582427313e-05
-8.96722117696302e-06
-4.66463221821808e-06
-1.40501166556466e-06
-5.98703947171432e-06
-3.25290567152937e-05
-1.50716550466432e-05
-6.94835578756447e-06
-1.65036874376646e-05
-9.9313526661178e-06
-1.19402805138549e-05
-1.81960535601407e-05
-7.55798370965581e-06
-1.97412282065615e-05
-2.64133939050294e-05
-1.44001006940617e-05
-2.13308414606099e-07
-1.18885652021037e-05
-3.45995407107963e-05
9.367778386378e-06
-1.11834746101732e-05
-1.95850356044188e-05
2.48818631672111e-06
-8.63274524424211e-07
-3.64690885403943e-05
-1.32429246068527e-05
-2.73411062739339e-05
-2.62983015844222e-05
-9.58736392855949e-06
-7.53563698725521e-06
-1.5739419215425e-05
-2.28904218551432e-05
-1.40434916743746e-05
-2.06826071995235e-05
-1.99938439451014e-05
-2.96986909983084e-05
-2.97894399254298e-05
-8.02254605101725e-06
-2.19327818269726e-07
-2.73566571671483e-05
-1.73373078888697e-05
-1.59334451893712e-05
-1.64602593653946e-05
-1.10199429031311e-05
-4.38005199725025e-06
-1.86641427523117e-05
-1.33785058977243e-05
-9.12341352819623e-06
-1.92067534264288e-05
-1.89240049957667e-05
-1.54538982423627e-05
-1.11113498160649e-05
-1.50004750504787e-05
1.95799495587174e-06
-9.62297271927733e-06
-9.44542448036833e-06
-2.03336953871584e-05
-1.27808674642935e-05
-2.40264884458058e-05
-1.80450601303828e-05
-3.25035312693934e-05
-6.31209194336112e-06
6.5202861855366e-07
-2.23199156372384e-05
-1.74552659952752e-05
-1.26222659137611e-05
-1.3373685974216e-05
-1.79780256879534e-05
4.61574319015636e-06
-9.11304980808645e-06
-1.01439331611237e-05
-1.32375812463079e-05
-1.36539531069862e-05
-1.29064543614749e-05
-1.64479411503671e-05
-2.95054126075609e-05
-2.37306457266956e-05
-9.3166558237463e-06
-1.45981267994647e-05
-2.16495031941354e-05
-1.72496523440887e-05
-1.25973982648924e-05
-6.4217058998788e-06
-3.06559491361873e-05
-2.79810684276088e-05
-3.86631862927495e-06
-2.47803298065157e-05
-2.62900559775834e-05
-3.52733256874578e-05
1.21608881824617e-05
-2.62896780127795e-05
-2.21518899496275e-05
-3.2698519435365e-05
-1.18393448520443e-05
-2.08364105621335e-05
-1.04864995665056e-05
-3.63615532076356e-05
-3.97423721397264e-05
-1.46263594771907e-05
-2.05809106588036e-05
-2.08991221664654e-05
-4.39814335413004e-05
-2.58605770952471e-05
-2.22697034159047e-05
-2.06188862297595e-05
-4.57651054602191e-06
-4.23615324666283e-08
-1.98968989053114e-05
-3.07503042211045e-05
2.69307519112256e-06
-5.97382762367885e-06
-4.71046761165163e-06
5.05038135047819e-07
-5.57713765013505e-06
-3.07713639748862e-05
-1.52648958131058e-05
-1.47423511754256e-05
-1.8605764721876e-05
-2.71299073456609e-05
-2.84564369357822e-05
-9.36945037915571e-06
-4.40069046712624e-05
-3.13293240719489e-05
-3.01942429057788e-05
-1.32459900059246e-05
-1.15479750072039e-05
-1.1246534486483e-05
-6.49309882980485e-07
4.40090166469629e-06
-2.20716383957588e-05
-1.27102703972566e-05
2.86869493994582e-06
-2.58108782208016e-06
-1.00366197073358e-05
-2.21239890430115e-06
-2.39104885385187e-05
-6.98031570633142e-06
-2.13476707413359e-05
-3.38244551787103e-05
-2.86210737038727e-05
-2.0828161894739e-05
-7.98872491775993e-06
9.89928999991782e-06
-1.63872793794149e-05
-1.29168652030642e-05
-1.5714499323623e-05
-1.36729151310587e-05
-6.30791137994609e-06
-1.73635204875657e-05
-1.05388513192379e-05
7.41958987798416e-07
-1.06078072120309e-05
-2.10116125120296e-05
3.71881330368659e-06
-1.65051496094837e-05
-3.34188281995426e-05
-1.4735077837594e-05
-1.53266886132378e-05
-2.94290442609956e-05
-3.78892167295292e-05
-2.6966356281185e-05
-1.14447317733254e-05
-1.53202759737295e-05
-1.50770780644166e-05
-2.25262666932908e-05
-1.62081087933454e-05
-1.22963514093581e-05
-6.30244266562888e-06
-2.99735918550858e-06
-2.01180820582471e-05
-1.52716076256653e-05
5.4663955191e-06
-2.4536070236456e-05
-8.84080210163717e-06
-1.20056512559505e-05
-1.80227111576472e-05
-1.26095519535113e-05
-1.17873364340417e-05
-1.37450956115664e-05
-1.58455383029007e-05
-2.30660009349164e-05
-2.79398424473369e-05
-3.69546698450309e-06
-2.90605098364088e-06
-4.11481180895269e-05
-2.17042796739939e-05
-2.23984361354582e-05
-1.92212471727502e-05
-2.91314675042444e-05
-3.17945662557529e-05
-2.00483533382938e-05
-7.33689187355336e-07
-2.6832560414558e-05
-1.04192074195245e-05
-1.43309881266415e-05
-6.2290638453228e-06
-3.15063858122085e-05
-2.16953717492133e-05
-7.24444019157203e-06
-2.77794715693448e-05
-2.031101902679e-05
-5.29122650335814e-06
-1.22123276421008e-05
-2.42416209034373e-05
-2.57588111438647e-05
-1.40029866955031e-05
-1.72996347100669e-05
-3.07268094402196e-05
-1.49446208856748e-05
-2.18698845171121e-05
-2.41061817853801e-05
-3.35330213711882e-05
-5.02006170290618e-06
-2.19002193557561e-05
-3.0265216014885e-06
-2.99576017352326e-05
-9.23045658173554e-06
-1.57401798933261e-05
-8.70115666641062e-06
-3.28003849150428e-06
-1.60949084943422e-05
-8.38137320694476e-06
-2.0049861860732e-05
-3.38153417429479e-05
-2.14615429115349e-05
-1.55442108396023e-05
-1.69033609678735e-05
-7.5572512939659e-06
-2.78968508325522e-05
-2.09994600657766e-05
-1.47497163983218e-05
-1.92261841422927e-05
-9.98226037860954e-06
-7.51962385005823e-06
-5.30277270396764e-06
-1.25833058506073e-05
-1.82631434629222e-05
-1.77080317956328e-05
7.57509867367206e-06
-5.43187392132552e-06
5.72870774412339e-06
3.68396286809202e-06
-1.8827957525379e-05
-1.5694477213233e-06
-3.07058069019872e-05
7.62810795793812e-06
-1.16979314977866e-05
-1.61930263001607e-05
-2.67622860280798e-05
-6.31672487069352e-06
-1.02266160830849e-05
-1.83030409625788e-05
-1.94188302730226e-05
-2.98444091981608e-05
-2.05487280795631e-05
-1.4719429931349e-05
-1.9344385487998e-05
-1.90987840333186e-05
-2.12065463389413e-05
-2.09092944856938e-05
-1.36276786130613e-05
-2.46060004447452e-05
-2.9863436981685e-05
-6.61675326837963e-06
-4.22947858941528e-06
-4.25693291590081e-06
-2.54543329001669e-05
-2.73522267365218e-05
-3.66789450676404e-05
-1.09799461137855e-05
-1.17804932416393e-05
-1.18137888358563e-05
-4.78269834754629e-06
-1.9839031949544e-05
-1.98249407142346e-05
-6.07343786011965e-06
-2.21250583008505e-05
-3.21493545624709e-05
-2.52781630830051e-05
-2.01943132497973e-05
-2.78950816755249e-05
-1.87129897381797e-05
-2.08845213695138e-05
-2.42203457565663e-05
-1.4626302752522e-05
-6.06194679729209e-06
-1.77035916587593e-05
-1.01612024421603e-05
-1.17855636991882e-05
-1.70682633651721e-05
-9.95541528223872e-07
-1.90555954444942e-05
-1.09682082819905e-05
-2.41478908551099e-05
-1.27592885786685e-05
-1.44068062105454e-05
-3.57565961817084e-05
-2.59738024912884e-05
-2.31886929157702e-05
-2.51468427169146e-05
-6.51944524703052e-06
-2.33713976057084e-05
-1.81061049978137e-05
-1.08881068235138e-05
-1.89419449035912e-05
-2.07935447373114e-05
-1.60693765099008e-05
-2.40512014435879e-05
-2.01454692839508e-05
-2.59342640176343e-05
-1.17146659677714e-05
-3.01088686205531e-05
-1.84975907726695e-05
-3.27934118549985e-05
-1.36161162551077e-05
-1.49134176211332e-05
-2.0467798740284e-05
-1.19220131639391e-05
-2.81586602533338e-05
-8.77197648307805e-06
-1.97872169610595e-05
-1.84221656555233e-05
-2.52108961525328e-05
-4.68714269598964e-06
-7.95118592160359e-06
-3.36346764240154e-06
-2.98367719914254e-05
-8.42545978536794e-06
-1.07143370149241e-05
-7.34665659950303e-06
-2.14879124021363e-05
-2.57730955402948e-05
-1.1296095662001e-05
-2.42699954611711e-05
-3.00911488258428e-05
-1.74024793542393e-05
-2.60101068210329e-05
-1.00801675062363e-05
-1.50859441247701e-05
-1.73427781468465e-05
-2.3243061784052e-05
-2.77970594754673e-05
-2.16789396687935e-05
-1.4537515436908e-05
-2.22484248660746e-05
-9.0573535860568e-06
1.2534627142899e-05
-3.43416200031042e-05
-1.61926570210481e-05
-6.76500872795946e-06
-2.28119653812022e-06
-1.31401754587958e-05
-3.12882534493814e-05
-1.29276836723172e-05
-1.61797513411819e-05
-2.75652381455842e-05
-2.60375312739694e-05
-3.10448628101262e-07
-1.2713133136989e-05
-2.52030278543654e-05
-2.55040195256296e-05
-2.73556099231451e-05
-1.38697505070949e-05
-1.24213640723443e-05
-1.45858264095215e-05
-2.2731600500876e-05
-1.10744555377023e-05
-5.24838971696462e-06
2.90724784380318e-07
-2.74622833415753e-05
-2.88990091564406e-05
-2.85586765015613e-05
-3.28707976051612e-05
-2.10356776246379e-05
-2.13668771523979e-05
-2.72983989741297e-05
-1.90444606197723e-05
-1.55715085977578e-05
-6.53276648512452e-06
-2.08891692161635e-05
-3.85257460593376e-05
-2.50055463992871e-06
-1.05396191576793e-05
-6.32612015766868e-06
-1.57166209817034e-07
-1.44880155924061e-05
-2.20104816146395e-05
-1.68746995595023e-05
-7.87275039973225e-07
1.70539246184844e-06
-6.40620505713656e-06
2.72102496749907e-06
-8.2590831018508e-06
-5.96582793846783e-06
-1.70843375412435e-05
-3.89576750716017e-06
-1.76226335323722e-05
-1.17629884041592e-05
-4.37944766656968e-06
-3.73054754270927e-06
-1.38037771068782e-06
-3.11006746028463e-05
-2.33529904033988e-06
-1.22208366122659e-05
-1.95527775481522e-05
-9.23236373602052e-06
-4.89054547161882e-05
-2.24427646139991e-05
-3.1397840849851e-05
-5.91510592551017e-06
-2.04668677653601e-05
-1.88370962422234e-05
-5.07059867475613e-06
-1.56001956068093e-05
-1.73089741224754e-05
-1.0836653506312e-05
-2.5890675427768e-05
-1.99207297628446e-05
-1.48145690185668e-05
-1.27533146819451e-05
-1.42533335301543e-05
-2.06119643475925e-05
-2.23587950146792e-05
-2.24969596575936e-05
-2.94758320848208e-05
-1.38333259581821e-05
-2.83340530629754e-05
-1.66996025298229e-05
-1.54032362743006e-05
-1.7531485905741e-05
-1.44293983960957e-05
-3.0927086318765e-05
-3.25993281502054e-06
-8.36532579850795e-06
-2.72392701222331e-05
-7.2466953787094e-06
-2.92789374880471e-05
-2.15146025675358e-05
-1.44806228591044e-05
-2.1724776500745e-05
-1.2041768861707e-05
-1.53015632220099e-05
-1.10057203660013e-05
-1.24450612118308e-05
-1.69844496447303e-05
-1.91586119277432e-05
-2.34855782601497e-06
-2.427861450336e-05
-4.98049816317486e-06
-1.43422920656306e-05
-2.38250612031917e-05
-9.31895241604049e-06
-8.12244776619566e-06
6.30758111268503e-07
-2.14549226244444e-05
-1.46812124209557e-05
-1.25794708865522e-05
-6.35829607475283e-06
-4.62997876434891e-06
-1.82794935880732e-06
-1.85320688119103e-05
-1.65283688804285e-05
-6.18812898209201e-06
-1.41301933025369e-05
-1.54144455418058e-05
-2.69492485263841e-05
-2.12822663265138e-05
-4.4926267536518e-06
-1.37870507334268e-05
-7.37152326619375e-06
-9.29816418871132e-06
-1.53280645419943e-05
-2.18885309797136e-05
-1.4638303018135e-05
-9.07551963725707e-07
-1.96957392643183e-05
-3.10229191150012e-05
-1.65904696808284e-05
-1.05986735321882e-05
-2.46387824866998e-05
-5.79925844201398e-06
-1.63825272645609e-05
-3.22275368610179e-05
-9.29894922049844e-07
-2.65541898913706e-05
-3.25527006806714e-05
-6.9672237538856e-06
-2.39651216123041e-05
-2.09593921174245e-05
-5.65527902035766e-06
-4.55729015286111e-08
-2.66727606672718e-06
-1.98119302109026e-05
-3.06896683339944e-05
-1.59479564782237e-05
-1.25267978469729e-05
-1.57054991782356e-05
-5.57575913849506e-06
-2.24229543978276e-05
-1.39442036748317e-05
-3.88878506484052e-05
-1.27868062413619e-05
-3.39817480493386e-05
-2.7113626501821e-05
-2.59689353852524e-05
-2.32419796487813e-05
7.43477429743707e-06
-1.35601302579365e-05
-2.10855994385921e-05
-1.22170674499234e-05
-1.39240800161069e-05
-1.42980846231177e-05
-1.03373109828085e-05
-2.75958746529876e-05
-1.24316105469042e-05
1.11642920228517e-05
-2.62970299472997e-05
-9.41724002056512e-06
-9.84962458532911e-06
-1.96385036507971e-05
-1.52308559575741e-05
-1.47601576580899e-05
-1.70143782012368e-05
-1.84737989131412e-05
-1.49835017061361e-05
-2.12286128843942e-05
-1.52783060057035e-05
-4.4298172000533e-06
-1.40860790453672e-05
-2.63690169223927e-05
-1.78365153227203e-05
-9.86838623915972e-06
-2.12846467809109e-05
-2.4870502501121e-05
2.45596048373486e-06
-1.71764544290168e-05
-2.27808980186821e-05
-1.69247512384005e-05
-2.45749897059199e-05
-3.67208604066779e-06
-5.98434175419185e-06
-7.40228864466951e-06
-2.7410129153074e-05
-6.53318951291451e-06
-6.85985276880946e-06
-1.49245517874741e-05
-2.2246511793205e-06
-1.83527179080842e-05
-1.55214652777561e-05
-6.43950535313565e-06
-2.12236324898646e-05
-1.13651214889738e-05
-8.80001405749604e-06
-2.47173896452714e-05
-3.15742502291161e-05
-2.25682172657641e-05
-2.07648431155742e-05
-1.82040306449202e-05
-1.34985419977931e-05
-2.22432122814295e-05
-2.8184966256115e-05
-2.33738046607323e-05
-1.51578737676634e-05
-2.59667277112539e-05
-1.37713695040146e-06
-2.40788585550109e-05
-3.24236144947392e-05
-1.69097332379423e-05
-1.89205436190044e-05
-8.31142276176342e-07
-3.54014553820357e-06
-1.51379409863693e-05
-1.62015523587097e-05
-1.71612797266615e-05
-1.38836409678269e-05
-2.43262177056915e-05
-2.07836800703295e-05
-2.64111416577792e-06
-1.24197234350246e-05
-8.23789395819059e-06
-2.68791867208428e-05
-3.11543868208099e-05
-1.9922947303745e-05
-1.94744331862132e-05
-3.57227947080246e-05
-3.27254312426863e-05
-1.42540619774647e-05
4.93846481098483e-07
-1.60703978017008e-05
-1.27805696290648e-05
-1.83250744544989e-05
-4.69473531044365e-06
-1.40843533011608e-05
-1.18829858437758e-05
-2.29151098571177e-05
-1.09607838797982e-05
-2.20725905680428e-05
-1.49264187347531e-05
-9.73597387800598e-06
-2.31624099904125e-05
-1.60902008439785e-05
-2.16138903847597e-05
-2.57770568331056e-05
-2.3374419614411e-05
-1.84260240756307e-06
-2.31459995224489e-05
-1.58227330177094e-05
-5.34153387855162e-06
-3.0944607013892e-05
-2.41447882064336e-05
-1.44510675243579e-05
-5.31414853579178e-06
-1.23097915821386e-05
-2.94969477855005e-05
-2.10458626311916e-05
-4.82526807418834e-06
-9.19451525490205e-06
-7.62103543242489e-07
-2.48942759545244e-05
-1.56407798270734e-05
-1.39481270594456e-05
-1.87778795138157e-05
-2.11782670506506e-05
-6.45751218503889e-06
-1.31331735011346e-05
-2.88532243832301e-05
-2.85276653985332e-05
-3.57082390650594e-05
-1.56995215634429e-05
-1.7075130991747e-05
-1.34081197315931e-05
-3.7288535984596e-05
-1.19952020887142e-05
-1.52809723092211e-05
-2.41295423061547e-05
-2.75130596444578e-05
-2.08954476208281e-05
1.18510957253353e-05
-1.70973812693321e-05
-2.3163009727286e-05
5.81000085538985e-06
-1.48197020133702e-05
-2.10334386664534e-05
-1.94558426112711e-05
-3.68561591881663e-05
-1.69719187310963e-05
-2.29121129751954e-05
-3.12702270279646e-05
-1.81141348918789e-05
-2.45993943943118e-05
-1.25044911879432e-05
-3.31260213225586e-05
-2.53964974685406e-05
2.65743664939713e-06
-9.73898461883227e-06
-2.04817624152061e-05
-1.56038498310068e-05
-1.53414604672144e-05
-2.058026244795e-05
-1.28438296769041e-05
-7.5648603815504e-06
-1.182516229438e-05
6.03232601013528e-06
-3.0624754921931e-05
-3.59395327241509e-05
-2.44085814773158e-05
-2.09979556101287e-05
-2.10130184665884e-05
-2.77897158958795e-05
-9.04108981056748e-06
-1.20687535533892e-05
-1.12515802478364e-05
-1.6802156750298e-05
-1.84854421692442e-05
-1.47353811540178e-05
-1.46617545108872e-05
-8.62819320336924e-06
-2.46262119853783e-05
-5.67719340028148e-06
-8.44376130700282e-06
-2.20048514552856e-05
1.33447479682541e-06
-1.01693251597283e-05
-2.26839862926665e-05
-6.59974349431294e-06
-3.29940600892062e-05
-1.08769388333421e-05
-2.00251154288823e-05
3.15605320471844e-06
-1.91094836692175e-05
-2.96310570444576e-05
-4.89789554071458e-06
-2.54461542731513e-05
-2.07838669740755e-05
-2.25102733977684e-05
-7.41524016273725e-06
-3.02840365794531e-05
-4.73646855290197e-06
-2.29759732468122e-05
-2.30346085280246e-05
-2.1055002886181e-06
8.57824943067169e-06
8.45449476356785e-07
-3.27215436267724e-06
-2.12093531772017e-06
-8.93150554984913e-06
-2.38109984502184e-05
-1.48330287986729e-05
-4.34143107839332e-06
-8.18527556381567e-06
-2.9759102492836e-05
-2.97829477186918e-05
4.24611791671861e-07
-2.10192427908771e-07
-1.19534271105236e-05
-3.16659491233594e-05
-6.84300869984544e-06
-2.31822705955544e-05
-9.08624201830441e-06
-2.7940787802441e-05
-2.82695795543125e-05
-2.11166158389537e-05
-9.57262068185894e-06
-7.63176377360386e-06
-1.50734594321653e-05
-2.19481332422275e-05
-2.28478012412071e-05
-2.69849547967086e-06
-1.19119272232523e-05
-1.96596369896233e-06
-1.38814421288369e-05
-1.45333686550449e-05
-2.3535440826027e-05
-2.3090795553059e-05
-2.08773326168488e-05
-2.79352450453494e-05
-1.71434276341877e-05
-4.48607910573703e-05
-3.08592366942086e-05
-2.71565959883697e-05
-3.08174679487677e-05
5.12393392040298e-06
-1.27907351312362e-05
-1.88311834611766e-05
-3.28956201928587e-05
-4.44032733607119e-06
-3.90037364068564e-06
-1.81935499800926e-05
-7.02331902619712e-06
-2.16254441434225e-05
-6.89800821222187e-06
4.90690056509113e-06
-7.91903990984157e-06
-1.23049523413121e-06
-8.3378870153857e-06
-1.22760130215777e-05
-7.55367155017963e-06
-1.36951319262815e-05
-2.52244626690943e-05
-1.8131710349168e-05
-1.58780372058284e-05
-3.26361338543626e-05
3.10115403897683e-06
-7.10646024455517e-06
-3.06500022539523e-05
-1.78849078012602e-05
-1.31167585650703e-05
-1.15214374913243e-05
-1.47149193136006e-05
-1.43041755541305e-05
-2.750086667563e-05
-1.66486547176781e-05
-9.48052632438737e-06
1.65427038543202e-09
-1.51616037625581e-06
-1.9701619013729e-05
-1.49256642005675e-06
-1.50307315503876e-05
-1.4896640600014e-05
-3.23425874257864e-05
-2.56706663603645e-05
-1.62246785926038e-05
-1.20642683493058e-05
-2.38343217151713e-05
-1.17167048541738e-05
-2.14026169586037e-05
-3.77243709879813e-05
-2.56159899653834e-05
-8.84483445883937e-06
-1.71670376879972e-05
-1.63547765069295e-05
-1.01986641869774e-05
-8.99720207709386e-06
-4.04651769703084e-05
-1.86108449916346e-05
-2.63021011320193e-05
-1.30552942977953e-05
-2.14372103148592e-05
-2.22212287770321e-05
-2.44091222822164e-05
-2.06180251595019e-05
-2.13328972602577e-05
-3.17161407712719e-05
-2.32210640394981e-05
-1.01775466082999e-05
-1.37172056835754e-05
-2.47083659056282e-05
-3.01057988879836e-05
-1.01616963018785e-05
-1.96587088842692e-05
-1.33958189585666e-05
-1.21356424279978e-05
-2.35398392460376e-05
-3.63210053575472e-05
-1.3696967643166e-05
-2.01801475191081e-05
-1.81346851268412e-05
-1.95017627361463e-05
-6.89541033079472e-06
-1.12255637349977e-05
-1.19498371181857e-05
-2.67588386110113e-05
-3.11085231416656e-05
-6.01062559839848e-06
-1.78759206015954e-05
-1.74112834837367e-05
-1.19427011714532e-05
-1.54751530500614e-05
-7.53772162164353e-06
-2.72269433853469e-05
-2.92050006820507e-05
-1.87842437021861e-05
-1.85872494010235e-05
-1.87517206319999e-05
-1.31517913145346e-05
-1.13543989400223e-05
-1.46682328956865e-05
3.10495839776719e-06
-1.61109700921224e-05
1.08115046680025e-06
-1.39276096211571e-05
-1.80106068880161e-05
1.52921151102024e-05
-4.08272350687844e-06
-2.8075067240055e-06
-1.40335081081713e-05
-2.37026867622941e-05
-1.72505018805272e-05
-1.89314911289615e-05
-1.94839708667416e-05
-2.9681009137918e-05
-2.33109300811071e-05
-9.30420455914071e-06
-1.76672435572374e-05
-5.84448169534524e-06
-1.02032066716383e-05
-1.32738697295102e-05
-2.33243172042853e-05
-2.36056924861527e-05
-2.90386850436865e-05
-1.02798484457681e-05
-8.19803134705508e-06
-2.31074069576655e-05
-3.74470223359147e-06
-2.67817576753432e-05
1.04401375733011e-06
8.9388520372219e-06
-4.76335187864191e-06
-1.25048236226089e-05
-1.18484778611253e-05
-2.96947916911058e-06
-3.29376139426863e-06
-2.37988985431276e-05
2.44278899443831e-06
3.442553616087e-07
-1.57536641626299e-05
-2.77973105229291e-05
-2.41197434592088e-05
4.07914749523709e-07
-2.5964906216363e-05
-2.48518403525036e-05
-9.94718465073398e-06
-1.96490322058362e-05
-1.98855294033779e-05
-1.47187171429141e-05
-1.42355265732023e-05
2.38563458705417e-05
-5.92692517548928e-06
-2.23855736545278e-05
-1.91157388474027e-05
-8.63034171086816e-06
-1.24727831465524e-05
-7.08288778736756e-06
-2.45144798968265e-05
-3.28542295612424e-05
-2.61468491530483e-05
-3.03938949633604e-05
-1.57781666439431e-05
-1.29462665671023e-05
-2.54430889255596e-05
-1.17309667424036e-05
-1.10005964292821e-05
-2.98715195817116e-05
-1.10349377654178e-05
-2.57511515881547e-06
-8.47163586044305e-06
-1.55755339230665e-05
-9.27667208401707e-06
-2.08104827919722e-05
-6.15233605713111e-06
-6.823942068693e-06
-2.60786800323658e-06
-7.59099476665395e-06
-5.36189252171365e-06
-1.66168699381811e-05
-1.68266601753597e-05
-2.23637444408416e-05
-2.30150042302577e-05
-2.08088025070867e-05
-2.3682918825299e-05
-9.37272507921678e-06
-1.83936421738687e-05
-3.0372319665364e-05
-1.95145606154637e-05
-1.30412932623131e-05
-2.29182100558668e-05
-1.21730805724787e-05
-2.51123401420758e-05
-3.47476903762817e-05
-3.47131255496886e-05
-1.18483581527951e-05
2.00953983437293e-05
5.94870476916093e-06
-3.20527507874024e-05
6.5650153001448e-06
-1.64316798191969e-05
-2.33059682064789e-05
-2.89766912440652e-05
-2.25220369613719e-05
-2.60305087636712e-05
-2.04331717607428e-05
-4.7326270861601e-06
1.04026367612014e-05
-8.17203950347837e-06
-1.66739573584633e-05
-3.8474860874992e-05
-1.97191998562287e-05
-1.72487777153708e-05
-9.51339814808896e-06
-1.96115100665805e-05
1.33550492161192e-05
-2.16945051825632e-05
-2.04296456795232e-05
7.48007686173543e-07
-8.38525161439549e-06
-1.78681787697973e-05
-4.95945528510211e-06
-6.09281040750279e-06
-3.74482700290044e-06
-3.01013432204092e-05
-1.21593696505459e-05
-1.56800040945496e-05
-2.93529301269466e-05
-2.54969646113903e-05
-2.17373717974373e-05
-4.72132347812974e-06
-3.30261191064067e-05
-1.65797977382356e-05
-6.43111134248433e-06
-1.45332179429527e-05
-3.257800678994e-06
-8.00681216993196e-06
-2.61869464805815e-05
-6.31613418957669e-06
-5.60128559949464e-06
-1.97021628744768e-05
-1.88905755686348e-05
-4.69262449929163e-06
-1.30400459081136e-05
-1.45630802800188e-05
-7.40594992165634e-06
-2.11573170663802e-05
-2.59917300196279e-05
-3.12232084411038e-05
-3.4213267537405e-05
-1.03863527652905e-06
-1.42504327102563e-05
-3.11139285623817e-05
-1.50881515266566e-05
-6.6205966018363e-06
-1.25046472574594e-05
-2.98068181396298e-05
-9.39886158234212e-06
-5.48283883239359e-06
-3.47394386364354e-06
-2.92214731582776e-05
-6.26460348404289e-06
-7.66858860356488e-06
-1.13601841774985e-05
-2.39772302689804e-05
-1.96892449075937e-05
-1.10630935432699e-05
-2.70083112645033e-05
-1.64132069254463e-05
-1.63547247912627e-08
-2.5429263889781e-05
-3.6555568988188e-05
-2.10344861505063e-05
-3.12438119937151e-05
-1.72237049045286e-05
-1.69520054966287e-05
-1.37686230550036e-05
-3.55515517641972e-05
-1.34481003220221e-05
-1.28436696588994e-05
-4.08660907329399e-06
-1.64428305096115e-05
-2.19492466980797e-05
-1.50863455906126e-05
-1.99715138045606e-05
-2.29455375059903e-06
-2.29869902463776e-05
-1.96061738539697e-05
-2.13655128153124e-06
-2.32482055785501e-05
-1.66970594329176e-05
-1.53749941321738e-05
-2.75884090402901e-05
-2.98053724802941e-05
-6.35884672783752e-06
-1.389642072577e-05
-2.09033819536396e-05
-4.57033845047553e-06
-1.98385056422733e-05
-2.35776785088898e-05
1.62855902323384e-08
-1.33486198317684e-05
-2.57071782284867e-05
6.30899960033152e-06
-1.23083693659596e-05
-8.09368598268375e-06
-2.71322739130522e-05
2.5464434059202e-06
-8.48526627197109e-06
-4.48946433928836e-06
-1.12632506229313e-05
-2.25163053323095e-05
-1.98106391743409e-05
-3.58055432746314e-05
-1.50122367885748e-05
-1.6191889052918e-05
-2.30461676302087e-05
-2.18475229268911e-05
-1.41801059587191e-05
-8.89166098040363e-06
-3.39857444491448e-05
-1.08985801523056e-05
-4.18574712549018e-06
5.24033629808407e-06
-1.43338369831597e-05
-9.02685587403587e-06
-2.23232596054521e-05
-2.89363412704889e-05
-2.87941221791773e-05
-1.49654273615429e-05
-1.93989785078221e-05
-3.7294674968013e-05
-1.47949876793476e-05
-3.99706364263294e-05
-9.42123504954125e-06
-1.00615579540853e-05
-3.08149808018109e-05
-1.41772207818935e-05
-1.45836953742414e-05
-1.04428435290575e-05
-1.60698979143543e-05
7.28474135146338e-06
-5.56937935863991e-06
-1.53058891098855e-05
2.83208002205733e-06
-2.68028724877123e-05
-2.11501919822944e-05
-2.29041120456005e-05
-1.14341084319151e-05
-1.30740229808852e-05
-2.27407709534815e-05
-1.06647210787184e-05
-1.25138627648258e-05
-2.16114586205512e-05
-2.98397623458768e-05
-7.44712348742615e-06
3.59153905713038e-06
-6.27307541475117e-06
-4.19149915135972e-06
-9.71333486149913e-06
-2.94763216115223e-05
-2.4929890979117e-05
-3.66197935887818e-05
-2.93301498172893e-05
3.35179329868493e-06
4.21284213672461e-06
-5.97557808068836e-06
-8.24403471379786e-06
-5.30230137429463e-07
-2.28118256670866e-05
-7.47713848523568e-06
-2.68986105355016e-06
-5.24472416747252e-06
-2.54233742443382e-05
-1.14250322239413e-05
-1.90363866373602e-05
-2.17151430302723e-05
-1.80211434859436e-05
-9.61706817842239e-06
3.43970863956635e-06
-9.82569397239502e-06
-2.10913237751387e-05
-9.40119931983215e-06
-1.12960941759765e-05
-2.86048316859916e-05
-1.21564604563359e-05
-1.31972485487575e-05
-4.86342239243765e-06
-2.25686875304652e-05
-2.22062736521703e-05
-7.16325567395322e-06
-4.97911292477819e-06
-2.85230399498796e-05
-2.17409461990051e-05
-2.53948218802777e-05
-1.93195455261373e-06
-3.10697294522504e-06
-1.62709103640611e-05
-1.68518045895573e-05
-3.21482675476441e-05
-7.96974945125539e-06
-1.76180700312701e-05
7.80599133030137e-07
-1.76449180060219e-05
-2.33340178329571e-05
-2.9332532157271e-05
-2.80401774544613e-05
-1.28805863625313e-05
-5.63729202115296e-06
-1.14776663965474e-05
-1.19205734481845e-05
-1.11304001499046e-05
-4.34040499649499e-05
-1.07340554506295e-05
-1.25024800380552e-05
-2.46722553946187e-05
-4.4668826213007e-06
-1.00748118428631e-05
-9.78931426952403e-06
-8.92525778128488e-06
7.76881051318338e-06
-5.61168980872482e-06
1.55323720357473e-05
-1.44454020962697e-05
-7.97242070316877e-07
-2.01863483977963e-05
-1.11814213168941e-05
1.81025349082297e-06
-1.17846466234881e-05
-1.18025816080806e-05
-1.1674781453839e-05
-3.41688948736229e-05
-2.9658944988964e-05
-1.81099614994824e-05
-1.34554597529849e-05
-1.94653875887602e-05
-1.39995763634223e-05
-2.39590006957435e-05
-1.3187830678359e-05
-9.87695458084175e-06
-1.64038964474429e-05
1.38153842657944e-06
-2.20088649953033e-05
-2.20220508632843e-06
-5.33290122310664e-06
-8.95004677772899e-06
-1.08898524937173e-05
-1.05529930126158e-05
-2.37702513234088e-05
-4.86244655152174e-05
-2.54719889532039e-06
-1.59338440408989e-05
-1.46165280119158e-05
-1.49201554545374e-05
-1.76399304718607e-05
-2.39921447017351e-05
-2.50972117476067e-05
-3.00125350873983e-05
-1.18270450998748e-05
-3.08156207451166e-05
-3.14736500186252e-05
-2.54772841562724e-05
-1.78092409392175e-05
-1.52243493369233e-05
-2.43263930488646e-05
-2.0447662053324e-05
-6.37801458664931e-06
-1.43528786737286e-05
-1.16742691483073e-05
-2.85098294539372e-05
-2.48028785660387e-05
-1.40757207793312e-05
-1.77051229323307e-05
-1.21677576461705e-05
-1.79557435184567e-05
-1.33534880138207e-05
-2.74673595610393e-05
-1.26045083078296e-05
-1.74200145272345e-05
-1.19066802265836e-05
-2.28134180002663e-05
-2.30273966628797e-05
-1.22553953708363e-05
-2.25053239277738e-05
-1.77870462212729e-05
-1.86427837141554e-05
-1.76108742597224e-05
-2.44356378899002e-05
-1.85639773861743e-05
3.92342424514532e-06
-1.19451005001837e-05
-1.33228821598741e-05
-1.63807400852519e-05
-1.33860780391335e-05
-2.23572972306856e-05
-7.24258970949348e-06
-1.78450429923885e-05
-3.83182450493937e-05
2.93275706917922e-06
-1.93860158228994e-05
-3.04299189545694e-05
-7.11373510943776e-07
-7.19018385729105e-06
-1.62429213797912e-05
-1.88034091305846e-05
2.92988635304615e-06
-1.14898082687417e-05
-2.79999768078246e-07
-1.35184898494303e-05
-2.47789055835375e-05
2.95942423096105e-06
2.41904474494084e-06
-2.51598498593958e-05
-1.9129012428629e-05
-1.68969460361156e-05
-2.17983231354475e-05
-2.26754388905463e-05
-5.23673707137711e-06
-2.32320287890819e-05
-2.79324838055667e-05
-2.15146937996641e-05
-2.19808056876441e-05
-1.66253427631176e-05
-5.91953289934088e-06
-1.63175394832035e-05
-3.70990224547296e-05
1.98604383345066e-06
1.38375163310464e-05
-1.28514991546357e-05
-6.03202912180905e-06
-1.4124665465236e-06
-8.70289832538703e-06
6.42895800146726e-07
-1.34689027746461e-05
-1.71854978804821e-05
-2.35798921803258e-05
-3.32222919176398e-05
-3.40145212045025e-05
-5.09998291895464e-06
-2.17378046381646e-05
-2.61557336652987e-05
-2.10248897307235e-05
-7.77997156133814e-06
-1.40916775326535e-05
-5.87013265024118e-06
-1.33505445449676e-05
-8.80905191712973e-06
-1.72411430060924e-05
-1.72980628811907e-05
-7.50472891912892e-06
-4.9527396522967e-06
-1.40795117160797e-05
-2.30288245655029e-05
-7.62184152184477e-06
-7.51853616352456e-06
-1.54264940117674e-05
-1.23417155658626e-05
-6.32690505734423e-06
-3.88549339577912e-05
-3.77748823159158e-05
-2.81109123852698e-05
-3.62721733364343e-05
-2.81486280904065e-05
-1.54384391908718e-05
-3.40895547666899e-05
-3.28291974533773e-05
-1.62309979603921e-05
-3.14208228183301e-05
-5.98824466112634e-06
-1.68503739643118e-05
-3.43874356838247e-05
-2.70678431658479e-05
-1.05510111074678e-05
-1.55918665955584e-05
-6.58229105899885e-06
-1.86590945321098e-05
-3.62523603531421e-05
-2.70557630075883e-05
-1.0390824157806e-05
-3.09857987385762e-05
-2.94121869400329e-05
-5.92461818055475e-06
-2.53012390787581e-05
-1.57463114109843e-05
-2.07987744430802e-05
5.35627630700678e-06
1.86073985638013e-06
-2.11811166592843e-05
-3.38634692625562e-05
-1.52489793336534e-05
-3.0123198611636e-05
-1.5863010381797e-05
-1.25422710177861e-05
-1.2503431487861e-05
-3.04230170987167e-05
-1.60342891945724e-05
-1.08074262255523e-06
-1.16105081415061e-05
-1.6979965205366e-05
-1.76737438309421e-05
-9.59732887041917e-06
-1.03223469818959e-05
-2.74973578909621e-05
-2.20707499966154e-05
-2.42077894783824e-05
-1.42306447481235e-05
-1.76564356807111e-05
-1.66901549309529e-05
-1.57815045454126e-05
-1.62003066655713e-05
-2.85009951087283e-05
-1.97221541131541e-05
-2.50004473567516e-05
-9.92033221519308e-06
-1.52573380533929e-05
-2.07046702943018e-05
-3.03968985699699e-05
-1.27260903216826e-05
-1.05579664754174e-05
-2.15616489541106e-05
-4.51818938441082e-06
-2.81421960976749e-06
-2.534075277699e-05
-2.56121308660638e-05
-6.69679357693325e-06
-2.98268053980195e-05
-3.61202244885521e-05
-3.30539911200659e-05
-4.63950938339872e-05
-2.5589894372766e-05
-5.23781112874233e-08
-1.86249259190082e-05
-3.49959667295309e-05
-1.74150349855243e-05
-1.28019019728813e-05
5.6549019927583e-06
-3.36910957469922e-06
-7.84175885756416e-06
-2.02636406233302e-05
-1.61348655274864e-05
-5.92635362923942e-06
-2.46167088907126e-05
-1.52854775541618e-05
-2.32414479780346e-05
-2.63472371482235e-05
-1.96724575651684e-05
-1.64375434992166e-05
1.89398387597623e-06
7.00135655111252e-07
-1.67757428216573e-05
-1.60426988232115e-05
-1.66368918072614e-05
-2.85088628429862e-05
-2.44390807771874e-05
-1.2299110709149e-05
-3.19058620844943e-05
-3.9432204428831e-05
-1.44979060380232e-05
-2.60638413218939e-05
-1.25030744951657e-05
-2.54066568551287e-05
-1.44204692622263e-05
7.37624944437175e-06
-2.18548509196667e-05
-1.84035222697682e-05
-1.97007280199809e-05
-1.42950254033791e-05
-1.67688271240396e-05
-1.16862914146581e-05
-5.00100770194807e-06
2.53530253375998e-07
-2.0490312628922e-05
-1.8909624551808e-05
-7.08250232976182e-06
-3.18871807243681e-05
-2.5321191367804e-05
-1.28383046214255e-05
-2.98780495746479e-05
-5.42907108227409e-06
2.90063495758853e-06
-2.19523149266494e-05
-2.15887151129186e-05
-1.39126336366942e-05
-2.67834939400096e-06
5.54117446100332e-07
1.41582619035038e-06
-1.27987608200935e-05
-2.46157488145525e-05
-1.91543442795409e-05
-2.48480954384906e-05
-1.54613711405544e-05
-1.79407934842742e-05
2.80540482541433e-06
-3.84742965438885e-05
-1.15056383351595e-05
-1.58323357271416e-05
-5.3393737331011e-06
-1.14232159865066e-05
-2.51592798655416e-05
-3.160980465883e-05
-9.39427980715964e-06
-1.82927618029983e-05
-5.03979589472316e-06
-1.67190512540225e-05
-5.81718945409869e-06
-1.47470377478142e-05
-1.62738555546869e-05
-7.21193183713687e-06
-2.31440308525861e-05
-1.07720139393972e-05
-3.14193828347374e-05
-9.70404171554693e-06
-3.51581444101524e-06
-2.89551144605264e-05
-2.5185761165952e-05
9.09787223098491e-06
-3.05390794700928e-05
-1.77747455775113e-05
-1.63955213342623e-05
-1.84540872391039e-05
-2.7926704913599e-05
-5.87240177407818e-06
-1.75693703223996e-05
-1.09433687900238e-05
-3.91531085092828e-07
-2.87442390939936e-05
2.00178413297521e-06
-5.12542996551503e-06
-1.58536369096347e-05
-1.18521758394896e-05
-2.30114391523729e-05
-2.18265252689332e-05
-2.49968949024387e-05
-1.61619097519077e-05
-2.862398827544e-05
-8.27064935822042e-06
-4.28320181437734e-06
-2.21863061310313e-05
-2.11056823564009e-05
-7.50275417938943e-06
-6.22895694662577e-07
-1.18092790270297e-05
-7.181608100611e-06
-2.27947376346701e-05
1.45019454832522e-05
-3.96947914675937e-06
2.0126842782549e-08
-3.34870097410299e-06
-9.25918597934161e-06
-5.55285081888497e-06
-9.30986907594776e-07
-2.83319333679693e-05
-1.93768985016814e-05
-2.53507200507049e-05
-3.05467079269592e-05
-1.84857212971367e-05
-1.00521013793391e-05
-4.78865654331695e-06
-1.62300085079099e-05
-2.81690325662725e-06
-2.79953464548449e-05
-1.65697008990693e-05
-4.77093528046945e-06
-5.05653764427157e-06
1.94934861121906e-06
-2.87049873305793e-05
-7.50748410865854e-06
3.39300278842871e-06
3.70046738517915e-06
-9.64235068912746e-06
-1.21669376721579e-05
-1.54790160476771e-05
-6.0402985357646e-06
-7.90300823238635e-06
-2.00380792953641e-05
-1.46207368329485e-05
-1.47728190849647e-05
-2.57649013624701e-05
-2.11045625350622e-05
-7.08797422751416e-06
-5.12522495083903e-06
-2.0937476363062e-05
-2.82564440834558e-05
-3.82466378619086e-05
-3.32892122875612e-05
-2.26264463148807e-05
-3.47686835140302e-05
-3.65503092689759e-06
-1.33316590046954e-05
-1.84486871325955e-05
-1.72530140552319e-05
-3.82150420211784e-05
-1.69517240208532e-05
-1.45329438668118e-05
-4.43949302891204e-06
-8.56641967039429e-06
-2.11795702674729e-05
-2.23786863273026e-05
-1.97106109516901e-05
-1.31173948027138e-05
-1.82237166606834e-05
-3.69036646640706e-06
-3.53653507776718e-06
-3.75377431735916e-05
1.01972645001646e-06
-8.37496016544445e-06
-2.31959092344197e-05
-1.1370400096803e-05
-1.97517601131067e-05
-1.71536469880142e-05
-1.21867490010056e-05
-8.69920886112158e-06
-2.07833984221025e-05
-1.41214144934346e-05
-2.49249222798133e-05
1.47821618787031e-07
-2.64758963289582e-05
-3.76224619504117e-05
-3.00004295559973e-05
-2.72413729756213e-05
-6.94400044600532e-06
-1.91602744363401e-05
-1.69252342794441e-05
-1.22960206440066e-05
-2.39755209634899e-05
-6.60786189665546e-06
-3.53142646928765e-05
-8.83374925416531e-06
-6.5610509324297e-06
-1.36560935780633e-05
-2.12613326956186e-05
4.31743561234518e-06
2.79026111390175e-06
-8.59046719431084e-06
-8.90073171611713e-06
-7.07201793903243e-06
-1.2342004436232e-05
-9.26802351667556e-06
-1.09495823221637e-05
2.93207570838544e-06
-2.13836598874572e-05
-2.17450502110655e-05
-2.08066617363463e-05
-1.39821094746276e-05
-1.9817917127808e-05
-1.45688161307247e-05
-4.70303312164682e-06
-1.002874860491e-05
-1.39226936930713e-05
-3.57604641390897e-06
-2.09071798305349e-06
-1.52143850584714e-05
-3.60742413761371e-05
-1.80380462936706e-05
-7.03916475327324e-06
-1.48104297581224e-05
-4.1644676571172e-06
-2.7985199235674e-05
-2.47228369409214e-05
-3.76865676941016e-05
-6.1471604767505e-06
-3.1098837499162e-05
-2.60484357381634e-05
-3.27620837336672e-05
-1.28592087897532e-05
-1.55921525195997e-05
8.29522745792286e-07
-1.81685073300163e-05
-2.00897939858469e-05
-1.95852678794246e-05
-1.58044488303949e-05
-9.0593356320591e-06
-1.76774681133198e-05
-1.10699999877992e-05
7.35118550035296e-06
-1.95296242569939e-05
-2.93954326576983e-05
-1.69438745962165e-05
-2.68155205516236e-05
-2.1893247495709e-05
-1.174361620558e-05
-2.16335438767636e-05
-2.17239104275945e-05
-2.64003011378286e-05
-1.93531216612671e-05
-1.27993082110106e-05
1.01173370764612e-06
-7.25657572783202e-06
-1.61504282783071e-05
-8.05526570652513e-06
-1.46010083935308e-05
-2.60391655318491e-05
-2.25036673576945e-05
9.42542718232766e-07
-8.97917098590964e-06
-2.48546646097508e-05
-9.39005295090292e-06
-7.26035797166438e-06
-2.26301881958274e-05
-5.81945226513296e-06
-2.3695324950412e-05
-9.94891136819692e-06
-2.03853794388711e-05
-1.99485440742016e-05
-5.23801562066606e-06
-2.60683280757994e-05
-1.71044663762844e-05
-2.13480893968548e-05
-1.92762379143709e-05
-1.64623088357701e-05
-6.96840489767003e-06
-2.36987841348984e-05
-3.50089065099164e-05
-9.62055808294767e-06
-2.93847296754002e-05
-1.9578629474953e-05
-1.56488207942182e-05
-3.01505143365637e-05
-7.85438778588035e-06
-9.10520739049331e-06
-2.19403714759209e-05
-1.74627197033893e-05
-2.72486740543682e-05
-1.53747018623466e-05
-2.90725663736555e-06
-2.47943199221859e-05
-2.61359083689482e-05
-1.61908648381971e-05
-2.02635210705981e-05
-1.62445985552907e-05
-2.56426038452884e-05
-7.42563552940879e-06
-1.52359705670545e-05
-1.89495819717337e-05
-2.28182176840456e-05
-2.60927272211431e-05
-1.45070686460823e-05
1.425098599558e-06
-3.79030143748901e-05
-1.43698692426195e-05
-8.39664593640565e-06
-1.37284159242672e-05
-1.34836803829289e-05
-1.90492948040825e-05
-4.50807618297969e-05
-2.64739535008733e-05
1.26777004246154e-06
-2.36387624616621e-05
-1.30298973229305e-05
-2.47365312085544e-05
-1.46029268992246e-05
-7.78017955024185e-06
-1.28102917081592e-05
-2.11824621771096e-05
-1.47067324490239e-05
-1.93186642727978e-05
-1.84935031505568e-05
-7.2136985455616e-06
6.0713637693856e-06
-7.80636512992448e-06
-3.42878875795661e-06
-2.69189228160337e-05
-1.44027588902996e-05
-2.06919183912558e-05
-1.73745629884128e-05
-2.8234862633106e-05
1.82925276906827e-06
-4.34535994991049e-05
-1.50140834103134e-05
-8.88108581038181e-06
-1.00198289338769e-05
-1.43829957481049e-05
-7.89990834687677e-06
-2.65400799054882e-05
-3.33017238928745e-05
-5.36511971906503e-05
-2.18108475745921e-05
-3.33741385761587e-06
7.98851808071925e-07
-1.34622158097614e-05
-2.46389560138224e-05
1.04818405315239e-05
-2.407468116453e-05
-2.7363169027568e-05
-3.19937996183617e-05
-2.15598971605575e-05
-3.33272978780524e-05
-1.96021801695703e-05
-2.18489997082267e-05
-6.78325768417829e-06
-7.89808036186067e-06
-4.61258690295284e-05
-2.91931195596396e-05
-8.56517987344467e-06
-1.70813274201558e-05
-1.04306016609848e-05
-1.05964820057142e-05
-1.31261461126894e-06
-4.63195981588733e-07
-1.77692598385222e-05
-8.54013058866536e-06
-2.17836689941744e-05
-1.0981993339382e-05
-1.09701448138012e-05
-2.16385020013975e-05
-2.35541906061603e-05
3.7189422403671e-06
-1.96833767529961e-05
-4.4608267491229e-06
-2.14528397039817e-05
-9.21374874923832e-06
-1.408374551687e-05
-4.34235316815103e-06
-1.04133350354569e-05
-1.58277527765379e-05
-2.59066544159948e-05
-7.09138492249033e-06
8.13873046094912e-07
-1.88239159125071e-05
-1.06812162139096e-05
-1.75201275135209e-05
-1.94558949812919e-05
-7.25340273129005e-06
-1.39483514521272e-05
2.25274203657813e-06
-3.41735412428737e-05
-2.12511145225126e-05
-1.30882835187435e-05
-2.3534733265235e-05
-1.8519346216074e-05
-1.69618911546796e-05
-2.89000594664018e-05
-3.63448567829312e-06
-1.2115071786828e-05
-1.46722341537389e-05
-4.41200964477094e-06
-2.64238276261724e-05
-1.85061941549707e-05
-1.47331049576587e-05
1.49990496151293e-07
-2.10635957124491e-05
-2.13721839059537e-05
-2.00176973961487e-05
-2.87097663243227e-05
-2.69442849497694e-05
-1.84137865398693e-05
-6.21578242949124e-06
-2.21127727570228e-05
-1.59072543978465e-05
-2.8154798899342e-05
-3.68997557497058e-05
-1.70795686507687e-05
-4.99303853345789e-06
-2.5001971575845e-05
-2.67363611194545e-05
-1.18883421843214e-05
-1.485875641784e-05
-3.71865555107539e-05
9.83413409283656e-06
-8.95295533034062e-06
-3.38231225937542e-05
-3.34428073258543e-06
-5.52389411039503e-06
-2.18061145446925e-06
-2.92872983770021e-05
-3.12136020141166e-05
-1.75860206200407e-05
-9.52742902076512e-06
-2.5582572403489e-05
8.61211179279915e-06
-1.89110999645147e-05
-1.49849140125837e-05
-1.7599877646594e-05
-3.29650832937433e-05
-4.28295123144327e-07
-4.03863612181914e-05
-1.78185751655121e-05
-1.55023391112125e-05
-2.57817893989877e-05
-2.88875748072317e-05
-1.15302993089243e-05
-1.32593009201266e-05
-2.16236126556874e-05
-9.96110066512573e-06
8.66181953498656e-06
-1.0655531759024e-05
-1.19033089466433e-06
-1.76152312515339e-06
-1.89209368033481e-05
-4.23541378287909e-05
-1.00664171567363e-05
-1.28459481735389e-05
-4.0093079659602e-05
-2.85461017496661e-05
-5.06377814296796e-06
-3.76820347315821e-06
-3.68561658301383e-05
-2.50917922634548e-05
-1.69481541025993e-05
-1.43079319797242e-05
-1.18813538213375e-05
-2.25379480783287e-05
-2.61793574039104e-05
-4.32868182674382e-06
-1.77356286909418e-05
-4.2797741320636e-06
-1.1042574630835e-05
-3.05973849282629e-05
-3.05890001555543e-05
7.80248920851241e-06
-1.23272311458715e-05
-1.91165016920243e-05
-1.47408898683979e-05
-8.97070281578618e-06
-1.40271308877985e-05
-1.77516215796334e-06
-2.25257362614655e-05
-3.64624673247169e-05
-3.35144877064757e-05
-2.4813168724492e-05
-6.43660491567537e-06
-3.4737426879663e-05
-1.42160790357028e-05
-6.25245972806266e-06
-7.24264354956406e-06
-2.38297897929953e-05
-7.6829101287388e-07
-1.9088428461661e-05
4.07108325306457e-06
-2.18405153501641e-05
-6.08704510976582e-06
-1.89533847201534e-05
-2.07440621050247e-05
-2.07854134161413e-05
-1.2827872903518e-06
-1.70030709877217e-05
-2.76551619442185e-05
-2.80965809653506e-05
-1.0541685115856e-05
-1.47285704785201e-06
-8.2535990808747e-06
-2.53791743418022e-05
1.04839448531686e-05
-1.01836621371356e-05
-1.54520960672019e-05
-9.42666733618149e-06
-8.38743028750018e-06
-5.10658416041125e-06
-2.5730078183889e-05
-1.38936420568506e-05
-1.2314191491735e-05
-2.19817491695815e-05
-1.67400259254553e-05
-2.37748961176986e-05
-6.43449026462232e-06
-2.48246736940575e-05
-3.32976934551102e-05
1.27554422555414e-06
-6.07418735578875e-06
-1.79847511936634e-05
-1.15119009418582e-06
-7.69562652043088e-06
4.5683630360713e-06
-2.94854665955349e-05
-2.19747674517764e-05
-2.28726878045267e-05
-8.33914495799014e-06
-2.14861904319682e-05
-1.64929013178672e-05
1.03252497294773e-05
-1.63136450907081e-05
-2.02232880920893e-05
-1.45427791317903e-05
-6.56468504990319e-06
-4.21053522500455e-05
-9.74621418347959e-06
-6.2766388782318e-06
-1.44245293813834e-05
-9.6294432858991e-06
-1.46526049948436e-05
-1.8131722797602e-05
-1.44992384349107e-05
-1.1115310937866e-06
-1.05967475577827e-05
-9.9553155894977e-07
-1.99910546448994e-05
-2.66756825947026e-05
-2.1149498591088e-05
-3.09647263825269e-05
-6.15649950368371e-06
-8.93305800091751e-06
-2.81206496763948e-05
-3.11281048985678e-05
-2.93191783915647e-05
-2.23877490174057e-05
-1.12898398926196e-05
-1.55344460908634e-05
-5.37041498443268e-06
-3.16889070050618e-05
-1.60376628747753e-05
-1.51679119922851e-05
-1.34921561546712e-05
-2.24460870916351e-05
-1.58936805859155e-05
-1.36466816792681e-05
-1.03221210114813e-05
-2.33153274711854e-05
-6.53581468607176e-06
-4.07276307087769e-06
-3.82323793706472e-05
-2.00711027988749e-05
-1.37509295765217e-05
2.52672851650209e-06
-1.48671694720226e-05
-2.42823843874959e-05
-1.18957881801263e-05
-2.15236329840164e-05
-4.07559789244954e-05
-3.11488001088888e-06
-1.48528770006276e-06
-1.30028192232377e-05
-1.77508547552971e-05
-1.4614699067955e-05
-2.29374564528472e-05
-2.40516150760249e-05
-1.33857010056262e-05
-5.38357216095289e-06
-1.48487229622674e-05
2.11597754831589e-05
-9.90523472726363e-06
-9.79488905606394e-06
1.40461768769774e-06
-4.50710647745161e-06
-7.78265687422079e-07
-2.02523840863131e-05
-1.500467686337e-05
-2.31656708745142e-05
-1.13398701601009e-05
-2.3760705120405e-05
-1.51187154751009e-05
-1.57958066214732e-05
-3.3249748335282e-05
-2.64009476232405e-05
-2.94409393900949e-05
-1.91043290438157e-05
-2.53814704498273e-05
-3.75834381816381e-05
-1.45022853132053e-05
-1.42907396786148e-05
-2.14998510936271e-05
-1.50764919310294e-05
-2.74358281657312e-05
-1.58457117144148e-05
-2.82270329541573e-05
-1.32885447467216e-06
-1.26058835834426e-05
-6.83890105305041e-06
-8.37014237684136e-06
-1.55572801047165e-05
-3.89387120121532e-05
-2.01524674282519e-05
-1.36228616466761e-06
-1.84915598400648e-05
-1.77225708846258e-05
-1.6594752725631e-05
-2.00901243623218e-06
-2.84025777845623e-05
-1.60730512936823e-05
-2.13250597843448e-05
-1.65786584210742e-05
-3.89472924822066e-06
-1.02156476863569e-05
-2.3616629762853e-05
-1.38259227149499e-05
-1.0796448006007e-05
-1.01737976438633e-05
5.77566382297401e-06
-3.00315560916889e-05
-7.17307264268003e-06
-2.64511474131794e-05
-1.51650470595573e-05
-2.87817521985706e-05
-2.47511924384237e-05
-1.29008102625041e-05
-1.49931583012776e-05
-7.06671156157123e-06
-2.52046331766171e-05
-1.92007524818956e-05
-3.0131789328681e-05
7.80234421934569e-06
-2.74410510474067e-05
-3.0821957442455e-06
-2.92624285971496e-05
-8.17970326370588e-06
-2.13412881659098e-05
-3.16276842887165e-05
-2.92586612186993e-05
-1.14580719719739e-05
-1.77362215373767e-05
-1.16467342747359e-05
-2.38685822192025e-05
3.78002168187859e-08
-2.27239246196877e-05
-1.52642579014424e-05
-2.10040235952875e-05
-1.30674953006326e-05
-2.16752433345127e-06
-2.25165515724076e-05
-1.21189867639674e-05
-2.08648133203373e-05
-2.90519287982767e-06
-2.09022197580301e-05
-1.45116176870703e-05
-2.89131266972402e-05
-1.01108975260004e-05
-2.1640231325043e-05
-7.61159236071626e-06
-1.5505973971413e-05
-1.71231139840445e-05
-1.2568210722319e-05
-2.126664864114e-05
-1.10740485204117e-05
-9.12578150834938e-06
-2.06604038480993e-05
-9.09955231661409e-07
-2.00123529985888e-05
-1.74992986220203e-05
-1.5192906595487e-05
-6.29570509908312e-06
-1.5908929439065e-05
-1.48008400197271e-05
-1.54764205589987e-05
-2.19057622763895e-05
-2.23471922283969e-05
-1.53591646051145e-05
-3.40286876450388e-05
-2.32044323138983e-05
-2.11657995370533e-05
-8.94707157053134e-06
5.61524479373967e-07
-2.99686831678871e-06
8.30578858206965e-07
-1.92534749163705e-05
-2.67410903448018e-05
-2.44953782525049e-05
9.48546725926678e-06
-3.08256446699514e-06
-1.8958750118807e-05
-4.22341755133864e-07
-1.74578389249785e-05
-1.93772167399849e-05
-1.4689846783705e-05
-9.13278117072689e-06
1.02553581548156e-06
-1.5010721902053e-05
-2.95732413928047e-05
9.25082768891662e-06
-2.70364244948268e-05
4.4152955955047e-06
-1.74345404293372e-05
-1.19081038143505e-05
-1.01189330139168e-05
-2.61487723629305e-05
-1.47087477341124e-05
-2.42355112811844e-05
-9.94044109544023e-06
2.24947985639703e-07
-4.89011660978673e-06
-2.85917484972062e-05
-4.63856250090319e-06
2.34090743610651e-06
-1.84622717383621e-05
-3.2729664158986e-05
-4.24787820219986e-05
-3.12706145214106e-05
-2.298838133312e-05
-8.99667942400649e-06
-2.65070462147066e-05
-1.97975049223161e-05
-2.77813469456352e-05
-3.15595271624364e-05
-2.15657986622988e-05
-3.34000763959626e-05
-1.40048966939225e-05
-2.21479947400207e-05
-7.01596714906873e-06
-2.3502675683259e-07
-2.73853355983421e-05
-2.44782877803591e-05
-1.23937027679406e-05
-2.67046623612035e-05
-1.98299082504583e-05
-2.77803951870054e-06
1.07551076381368e-05
-2.71762554221892e-05
-1.17991427719383e-05
-3.2224042684602e-05
-1.65904890402965e-05
-1.29496308473507e-05
-1.61941035597755e-05
-1.69054887584968e-05
-3.18798978482724e-05
6.78016551708501e-06
-1.57435565766734e-05
-1.71100703363317e-05
-2.04770714394242e-05
-2.97471307600776e-05
-1.55483698966168e-05
-1.3049912787664e-05
-2.28707062303883e-06
1.45993572746991e-05
-1.04684548391641e-05
-4.09790575439849e-06
-2.11968725523927e-05
-1.48800326010638e-05
-3.79232528242219e-05
1.42339378032727e-06
-1.41114712395452e-05
-2.36517834595499e-05
-5.5447679360758e-06
-2.72627875970951e-05
-2.83495049860256e-05
-1.2579476313449e-05
-8.83721844247e-06
-2.69247914578677e-05
-9.2805877815233e-06
-1.1425368448162e-05
-2.27455528388306e-05
-2.62509043628777e-05
-2.19287817369993e-05
-3.32997693080465e-05
-6.11232872162324e-06
-1.57278450274319e-05
-2.3721182908225e-05
-1.63574662457406e-05
-1.61263592204416e-05
-2.10404538767072e-05
-7.28705455212274e-06
-1.34480998965158e-05
-1.62729494928201e-05
-5.24779665672801e-06
-3.35666208193241e-05
-2.32502681281401e-05
-7.03106520332574e-06
-2.00546194612593e-05
-1.84394940347416e-05
-3.11752924963406e-05
-3.65127077602048e-05
-1.99140317720896e-05
-1.68032638172739e-05
-2.14279855445379e-05
-1.36469872414182e-05
-3.89361833745995e-06
-1.28582057858443e-05
-1.23837623927802e-05
-1.93551076068161e-05
-4.90237117469963e-06
-8.03511913385331e-06
