# Supplementary material for: Research on computational propagation and identification of mine microseismic signals based on deep learning
Source: PLoS One. 2025 Oct 22;20(10):e0334641. doi: 10.1371/journal.pone.0334641 (PMC12543183; doi:10.1371/journal.pone.0334641)
Supplement: S9 Data — (ZIP) [file pone.0334641.s009.zip › 000101100000496.xlsx_0.txt_24.txt.txt]

-1.63118884767809e-05
-2.21828849064543e-05
-1.57699709623633e-05
-1.2682881638948e-05
3.14936234165947e-06
-5.69757499261188e-06
-6.15155390810107e-06
-2.76330446473542e-05
7.22125042700157e-07
-2.06286670458021e-05
-1.09921190875445e-05
-3.24115302187348e-05
-4.23928635035163e-05
-1.98442788549574e-05
-2.53406468233735e-05
-2.17007622641471e-05
-5.91194599933359e-06
-2.90011326178545e-05
1.03552624553197e-05
-1.2875685013369e-05
-1.06051831287738e-05
-1.45473632018699e-05
-1.99489267358674e-05
-5.66852031716821e-06
-5.8384656169291e-06
-1.16162543854688e-05
-2.01509666411241e-05
-3.19477690614612e-06
-2.16408232946211e-05
-2.08777659069802e-05
-2.20199978197888e-05
-1.72840196818898e-05
-3.22587912738906e-05
-1.24263556077681e-06
-1.57375143165261e-05
-1.64244508740983e-05
8.1714384273926e-06
-4.68598418962329e-06
-1.19976842479392e-05
-5.55010486991744e-06
-2.4200628190256e-05
1.37863099485874e-07
-1.78908513000658e-05
-2.24362127007074e-05
-1.16187002637223e-05
-1.32242365183048e-05
-2.44732170616679e-05
-1.92692476048698e-05
-2.23528473492016e-05
-9.37814844726498e-06
-1.37406980171106e-05
-1.12022908103357e-05
-1.41826234315047e-05
6.13085905132941e-07
-7.60849225739059e-06
-7.0169175683391e-06
-2.04979871567311e-05
-4.15886918002961e-05
-7.67018379378876e-06
-2.1120378355242e-05
-6.06498658569572e-06
-2.38317775751391e-06
-2.71216296549559e-05
-2.05728981890882e-05
-6.96880038685389e-06
-2.39909237079282e-05
-1.56004588043253e-05
-4.79833467027852e-06
8.00210377368196e-07
-3.46707986431621e-07
-1.88442656323753e-05
-2.14867544088865e-05
-1.86322326894408e-05
-2.76339176445721e-05
-2.57195850301742e-05
-3.68994288673774e-06
-1.51407693828311e-05
-2.45242781716649e-05
-1.84711486559871e-05
-1.92709468776578e-05
-2.42378288865004e-05
-1.66341365445819e-05
-1.39878821752977e-05
-1.90728057572014e-06
-2.02399581439033e-05
-1.76513037417166e-05
-1.78034267209924e-05
-2.42885974214734e-05
-1.63502166830716e-05
-2.58363089874297e-05
-3.58090235177961e-05
-1.75879286840198e-05
-6.43856122040143e-06
-1.48018188275475e-05
-2.27379733813451e-05
-2.14588818951948e-05
-3.60572268914125e-05
-1.81792692324741e-05
-2.65692671938932e-05
-4.60549675924407e-06
-2.05413544662261e-05
-2.29800320933529e-05
-1.22628595975687e-05
-2.82336410682425e-05
-1.19756005283446e-05
-1.72717131415069e-05
-7.4991361233738e-06
-2.81058682377961e-05
-1.56769916680262e-05
-7.0715629755027e-06
-1.0765585880236e-05
-1.01845207909362e-05
-1.45552434372756e-05
-1.80787709944623e-05
-3.27343237668021e-05
-2.02502926562697e-05
1.0411652103157e-06
-2.18755137236976e-05
-2.30391473348942e-05
-1.94154267950994e-05
-1.78072104501079e-05
-8.13142326729526e-06
-3.41658871210737e-06
-1.52109907281213e-05
-1.79641362779586e-05
-2.37172390134365e-05
-1.40571780886593e-05
-1.79522685241022e-05
-1.48425452455607e-05
7.88636450802221e-06
7.27168834376858e-06
-2.8206236595384e-05
1.08140390569137e-05
-6.16658573066395e-06
-1.60402506565734e-05
-2.48394325009439e-05
-1.23417853892055e-05
-1.34362282763195e-05
-2.90945368761074e-05
-2.44987811239006e-05
-5.57611186671582e-06
-6.33638762497845e-06
-5.18451480189429e-06
-2.34721424671584e-05
-5.46547876143636e-06
-1.24681992800744e-05
-1.8320298271788e-05
-7.46296416883009e-06
-1.86261188405742e-05
-1.92015586933541e-05
-2.07835392510698e-05
-7.48858219618803e-06
-3.36626373134056e-05
-2.70295811434805e-05
-7.02076505209018e-06
-8.60643891702316e-06
-2.49582802043034e-05
-9.20893799852455e-06
-2.13675553530634e-06
-3.09030459025133e-05
-1.38237226519335e-05
-2.79216820019807e-05
-1.88978909260351e-05
-2.70667897125976e-05
-1.49050662024626e-05
-1.5587893254197e-05
-1.20542648993496e-05
-1.94316385782114e-05
-2.20400753175285e-05
-2.67997106864663e-05
-1.40972212096129e-05
-5.36750216879646e-06
-1.16906512174662e-05
-3.76992656459143e-05
-8.04046599292062e-06
-2.96312962439906e-05
-2.24723266100147e-05
-1.82595866851355e-05
-2.83510628895442e-05
-1.58462813839509e-05
-5.98543916749827e-06
-2.06815000478283e-05
-1.59895880654653e-05
-1.21631994529653e-05
-1.82797687619986e-05
-3.00906195446104e-05
4.97447452585692e-07
1.65551557467263e-06
-1.45862669340243e-05
-1.54689392611588e-05
-2.56188376499686e-05
-8.57843717131764e-06
-2.32423107175792e-05
-1.08345954201676e-05
-8.56132857768761e-06
-1.38226640099323e-05
-2.38144962713592e-05
-3.3171762699273e-05
-1.79291168325521e-05
-1.1175609815298e-05
-2.55826405357541e-06
-1.80272471508414e-05
-1.84823784664331e-05
-4.28216885704439e-06
-2.74597464296386e-05
-1.95094592697846e-05
-1.94708263994618e-05
-1.96099579737331e-05
-1.93208481992822e-05
-1.39975786341186e-05
-3.12704310139617e-06
-1.95770536825398e-05
-2.21929860257518e-05
-9.91250886240872e-06
-3.07431796393843e-06
-1.59147623412331e-07
-1.93083561872157e-05
-2.26119374407538e-05
-1.2949797122288e-05
-1.15196954313869e-05
-3.68148582866768e-06
-2.37136103352287e-05
-1.54439158498683e-05
-1.52263103192463e-05
-4.61040342227739e-06
-1.29147662505326e-05
-1.99640434771779e-05
-1.20051783799795e-06
-1.13960045087415e-05
-3.48806097644574e-06
-2.57806492762904e-05
-1.60180430789613e-06
-2.83329544787853e-05
-1.32281211048274e-05
-1.15815615904659e-05
-1.33010595854822e-05
-1.82903407404637e-05
-2.4331409293227e-05
2.19986491542929e-07
-2.70538704047133e-05
-3.70727861205449e-06
1.45318742549099e-06
-2.65224978377495e-05
-8.6142828025717e-06
-1.65307609573114e-05
-1.92788265901034e-05
-1.5926962304366e-05
-2.0932793546025e-05
3.91309225585401e-06
-2.39527854910578e-05
-4.97861101045903e-06
-1.96688070867258e-05
-1.66496301303625e-05
-1.7787766921487e-05
-9.24504074288113e-06
-1.30361645900827e-05
-2.20475504908636e-05
-1.69166975840896e-05
-2.58706524236978e-05
-3.75665429661828e-05
-3.41886533306282e-05
-3.1920149375453e-05
-3.29219445521257e-06
-1.4325005712775e-05
-8.92275363134595e-06
-1.6438212351024e-05
-1.09888791142415e-05
7.75965941344636e-06
-8.04927411264016e-06
-2.95630451241304e-05
-1.77140549784147e-05
8.47292350713744e-06
-1.80207262468591e-05
-3.78773526287157e-06
-1.7164683260699e-05
-2.32668368080651e-05
-2.34379550623465e-05
-6.31584592084087e-06
-2.57978638870954e-05
-1.84687752987347e-05
-1.72801871498764e-05
-3.75123548950203e-05
-1.39706773247122e-05
-6.91931499302473e-06
-1.36067760911713e-05
-3.50751826093027e-05
-2.64825726587869e-05
-2.38688551436629e-05
-1.28384307865616e-05
-7.42025941984638e-06
-6.25410877640266e-06
-5.40197857358806e-06
4.00629773525676e-06
-1.0120380450928e-05
-1.16572534539794e-05
-2.04884513075904e-05
-2.47994040184818e-05
-2.00503821343011e-05
-2.426610818119e-05
-1.95501704031015e-05
-2.01029653195621e-05
-1.50262940660854e-05
-7.52146393982339e-06
-1.71094418863031e-05
-2.41516633444239e-06
2.82053608200706e-06
-1.32518351322949e-05
-2.31294178707274e-05
-1.35701152405762e-05
-1.11972434874604e-05
-3.91706170115908e-06
-5.29880850897949e-06
6.41366528280606e-06
-2.65387808752927e-05
-1.00039791433508e-05
-6.30174267876158e-06
-1.62022483986013e-05
-4.21580857742043e-06
-3.62793501246375e-05
-1.24427759890866e-05
-1.8214237954252e-05
1.49466693232927e-06
-4.42294285632836e-07
-3.32091339832349e-05
-1.87067800463971e-05
-8.80180454289445e-06
-2.4027493794021e-05
-3.76382685443544e-05
-2.45133327061603e-05
-9.56320243868566e-06
-3.77319848324233e-05
-2.59737792234048e-05
-1.77750587317468e-05
-1.08324627591799e-05
-1.05399086947877e-05
-1.41129040009346e-05
-1.2464409532521e-05
-2.25969480252359e-05
-1.95210330509454e-05
-1.80877784117895e-05
-3.52182794732583e-05
-2.12326668589098e-05
-7.95522490881148e-06
-6.08450787915582e-06
-3.09013922843003e-05
-2.27378962055741e-05
-1.53716818953996e-05
-9.93752629756755e-06
-1.73199213438763e-05
-1.26936048632763e-05
-1.08712434338904e-05
-1.69624167339632e-05
-1.80394814153117e-05
-3.08094974009216e-05
1.36896461609423e-06
-2.04473773115376e-05
-2.29639071094997e-05
-1.25988150301597e-05
-3.77519057990337e-05
-1.36456094068659e-05
-1.93952273552525e-05
-9.57418304347371e-06
-1.28262741788297e-05
-1.62131272869416e-05
-1.42976478775453e-05
-5.73927246145159e-06
-1.03372627182236e-05
7.53916273733866e-06
-2.50076309790201e-05
-2.12771522889409e-05
-1.29925610359006e-05
4.10593715563704e-06
-1.41372107167929e-05
8.5193847428082e-07
-2.37270128853212e-05
-1.53266909491036e-06
-2.76176358479795e-05
-1.40214728387462e-05
1.01659241227858e-06
-1.02585819899088e-05
-1.37265714549981e-05
-1.62453640118849e-05
4.55036131798585e-06
-2.26965445051887e-05
-1.31343209670113e-05
-1.34693224850684e-05
-1.96083523780927e-05
1.30222047294285e-05
-1.9273270708972e-05
-6.62638316996323e-06
-1.14322610690758e-05
-2.17051233142132e-05
-1.21258475585696e-05
-2.70032564759266e-05
-1.10659359520931e-05
-5.42291108315752e-06
-1.72734512287925e-05
-1.76452684494455e-05
-1.78072809370181e-05
-5.79206225138973e-06
-1.6602624280426e-05
-2.7747893743605e-05
-1.23343158346888e-05
-2.43636747260303e-05
-2.46598775610531e-05
-1.35019374000129e-05
-1.90268125743001e-05
-1.86319992952236e-05
-3.45046405120616e-05
-1.42986295053526e-05
-1.10488596511081e-05
-2.05113644142393e-05
-1.20204296150883e-05
-2.38884195365547e-05
-1.07720138156727e-05
-2.92392466453113e-05
-9.85491350571224e-06
7.31403020970244e-07
-1.7791088053182e-05
-1.67920052682e-05
9.85989973634374e-06
-2.71959160635906e-05
-1.59438958644742e-05
-9.54663628880667e-06
-2.11812295896658e-05
-1.10805816097827e-05
-1.64812754862077e-05
-3.65430152577184e-05
-1.98177740564588e-05
-2.73781247342186e-05
-1.55585836191444e-05
-2.06338427897491e-05
-1.02970045149581e-05
-1.35255762367352e-05
-2.48188032264412e-05
-1.83079648265195e-05
-7.79443980965938e-06
-1.24854009332612e-05
-6.61500859647104e-06
-2.22174535713332e-05
2.04185694137223e-06
-1.83433449641836e-05
-2.03408531221606e-05
-1.0010968177898e-05
-3.36992464971632e-05
-8.94606749976928e-06
-3.10060748235736e-05
-3.23405235479791e-05
1.08198252219314e-05
-6.09371026059722e-06
-3.44834761529432e-06
6.54845388835564e-07
-1.36567534931435e-05
-2.61640834738654e-05
-8.87360009866276e-06
-1.93191844917856e-06
-1.59761114340008e-05
-1.1363020470102e-05
-4.92389313996152e-06
-8.31316341208497e-07
-9.41327120060744e-06
-1.65262834903187e-06
-2.11212673558346e-05
-1.05211362524323e-05
-2.57282908494698e-05
-1.77900005152105e-05
-2.11735988443194e-05
-6.82416077487151e-06
-2.25229216853089e-05
-3.36997268495843e-05
-1.77020867661905e-05
-1.20178887420576e-05
-1.74668423038175e-05
-1.43885158369638e-06
-2.24737575559627e-05
9.84527609646537e-07
-1.9566706610677e-05
-1.88034914570383e-05
-7.62229259883336e-06
5.62064616394072e-07
-2.06984826022066e-06
-1.25457437828818e-05
-8.22156007665203e-06
-3.9380138975809e-06
-1.71674225957257e-05
-1.90989757204876e-05
-2.05995996212031e-05
-1.80511530913098e-05
-1.65323134072228e-05
-3.02710681622419e-05
-2.76310400682505e-05
-2.23855901432595e-05
-3.13152739197982e-05
-2.80995141248528e-05
-1.32229483619793e-05
-3.54625601310469e-05
-2.15728917395701e-05
-1.21293310168189e-05
-1.82025901457161e-05
-1.95769549021352e-05
-3.41345160630321e-06
-3.13369571188502e-06
-6.2984071960129e-06
-2.16777620504558e-05
-2.21295640973105e-05
-1.54011863329268e-05
-2.7974701171082e-05
-1.19201609547919e-05
-2.01557778526921e-05
-1.61522050180183e-05
-2.50613178916862e-05
-2.62774264722767e-05
-2.84193482530894e-05
-3.28273883201905e-05
-1.94269167827295e-05
-3.50587430969437e-05
-1.90605827802881e-05
-3.68761977388763e-05
7.55307662872352e-06
-3.75772032775682e-06
-2.60041403417182e-06
-1.1215561054949e-05
4.00327876140531e-06
6.04116025146387e-07
-9.66298073434833e-06
1.54961436209304e-07
-3.17513333597864e-06
-2.23655936448633e-06
-6.44640959699391e-06
-7.9759411405006e-06
-1.69101865877953e-05
-2.37237158622606e-05
-1.33736205770212e-05
-5.93265537846619e-06
-2.08996126971695e-05
-1.41944253567721e-05
-2.33181540164862e-05
-1.57326464185179e-05
-4.48787310194492e-06
1.89201170931672e-05
2.7438449698591e-06
7.62330680331043e-06
-1.09997581700744e-05
-4.97842830623492e-06
-4.29237749553103e-06
-2.86928529164187e-07
-1.89952357283807e-05
-5.10006016745069e-06
-1.60872327910565e-05
-2.50307060023808e-05
-2.14582133732228e-05
-2.68531349491312e-05
-2.45874270042077e-05
-2.13960033501368e-05
-2.00972921368055e-05
-4.84551414629468e-05
-4.58015836238872e-05
-3.80354751202697e-05
-1.62666470510324e-05
-1.63734032550184e-05
-9.96027125695623e-06
-8.86972463765914e-06
-2.29240608410672e-06
-2.27807251203217e-05
5.89926126143763e-06
-1.84309652145194e-05
-2.49748291381581e-05
-5.63895173794471e-06
-2.443349641363e-05
-2.54908640559595e-05
-1.96636723506258e-05
-1.72705629069355e-05
-1.52500841383137e-05
-2.18676025418998e-05
-2.69867046159109e-05
-2.82602506383765e-05
-4.67165756532388e-06
-2.28942369243948e-05
-2.65461718876251e-05
-1.39565769359127e-05
-2.58188937625592e-05
-2.73136142143576e-05
-1.69305109043633e-05
-1.40439026528824e-05
-6.39649153083553e-06
-2.49446647498772e-06
1.5174952677562e-06
-1.21388349110478e-05
-2.72192270956802e-05
-1.77439511106284e-05
-1.24241145048358e-05
-4.76811619453768e-06
-5.5152423327997e-06
-1.94454799145338e-05
-1.33740830601628e-05
-4.67818068213969e-05
-2.56533784368273e-05
-1.62375199179949e-05
-1.21521348071203e-05
-9.79814655134755e-06
-1.08433939784516e-05
-1.48757917645244e-05
-3.15749915424855e-06
-4.2377278405597e-06
-1.30556169747467e-05
7.6998125696469e-06
1.40236173642892e-05
7.22633583158642e-06
7.85748121068614e-06
-8.64518142204848e-06
-1.34980116049052e-05
-4.39707118781255e-06
-5.70823746182404e-06
-2.53471856238302e-05
-8.7608981008243e-06
-1.00694210461258e-05
-2.35326809082582e-05
-4.04564068838686e-05
-2.0975286370616e-05
-2.98440285510987e-06
-1.37366964771715e-05
-2.41712346068376e-06
-2.11232278657748e-05
-6.9247462576943e-06
-1.87337640134668e-06
-8.39575138910315e-06
6.97793976005299e-06
-1.63006947923819e-05
-1.93870139369067e-05
8.01542112328538e-06
-1.97285559526547e-05
-1.89396343681872e-05
-4.1911443136637e-05
-1.17458596337365e-05
-1.34522683628746e-05
-2.45645695197911e-05
-1.91197697344743e-05
-9.04796100696505e-06
1.27667001272163e-06
-1.51652194130983e-05
-3.16771652586656e-05
-1.7478250907193e-05
-3.17710085270556e-05
-2.90825213145044e-05
-7.17624750491557e-06
-1.32928832817263e-05
-1.36721430060371e-05
-2.56328105128962e-05
-2.56971463846785e-05
-1.95158496888846e-05
6.74864407882495e-06
-9.28735471578686e-06
-5.86064297279861e-06
-1.48108534012993e-05
-2.02337718786376e-05
-7.08292909168734e-06
-2.43392297092539e-05
-5.56647795145187e-06
-2.1651885015978e-05
-2.8928086203237e-05
-9.11145551126098e-06
-1.11123902034326e-05
-2.12758422000423e-05
-1.90301111503411e-05
-1.27374825771831e-05
-2.42182038517267e-05
-3.02279700134382e-06
-3.21321949672647e-06
-8.24628723035945e-06
-2.10700610147909e-05
-1.17163558788703e-05
-1.28802157714258e-05
8.2320001450276e-06
-1.64786087030046e-05
-1.09479332221846e-05
-1.91541965991627e-05
-4.02408711757381e-05
-1.4902557606312e-05
-2.42098780463917e-05
-3.76765171107337e-05
-5.12116121686422e-06
-1.92038967131462e-05
-8.73912979079931e-06
-1.54272629172708e-05
-1.27795116909948e-05
4.64858614433456e-06
-8.89421674381939e-06
3.19059730864224e-06
-1.84843928208858e-07
-1.17339159668929e-05
-1.63370530154703e-06
-1.70885727501144e-05
-1.010555317394e-05
2.62417987884802e-08
-5.54983417159323e-06
-1.01823913853228e-05
-1.23608710383562e-05
-3.16379100483329e-05
-2.69453375631024e-05
-1.3509929900344e-05
-1.59990882872851e-05
2.88465811785051e-06
-1.80775615733705e-05
-1.58173662971852e-05
-2.72428861117944e-05
-6.87602262908335e-06
-3.60427657659573e-06
-2.33811902806261e-05
-1.50090412345198e-05
-7.95079721206733e-06
-2.75596166078224e-06
-2.28233778272243e-05
-6.56551377241306e-06
-1.08593420326905e-05
-2.34529656670892e-05
-3.00621951687115e-05
-3.8716796539475e-05
-1.76329323359738e-05
-2.88744051545772e-05
-1.44015348718252e-05
-8.94788832938224e-06
-2.56903188240119e-05
-2.20523762639041e-05
-1.19239240016666e-05
-1.36194563607124e-05
-1.51648696441429e-05
-2.82961247453834e-05
-6.9223762996847e-07
-1.5387505330756e-05
-8.70024276684076e-06
-1.45224184115359e-05
8.75848258208507e-06
-1.75709517820003e-05
-3.06841375728572e-05
-1.52101107922058e-05
-2.73587051888495e-05
-1.21645025556476e-05
-1.29624238902024e-05
-2.05624541554294e-05
-3.02280578981522e-07
-8.54205497051478e-06
-2.06533494495743e-05
-1.42846523262682e-05
-2.55439336138353e-05
-1.8313105799007e-05
-1.7247421933772e-05
-8.13085566174488e-06
-1.35077252694969e-05
-2.41253796912032e-05
-8.58983354238243e-06
-1.2289186891551e-05
-2.58004608536835e-05
-2.01702538354014e-05
-1.73082240702801e-06
-1.78321674001022e-05
-4.43404003635145e-06
-1.49443775741524e-05
-3.82475260366982e-05
-1.7003606212256e-05
-2.53859322657078e-05
-3.80784210872678e-05
-1.541810549174e-05
-2.89625634313902e-05
-2.87382895306413e-05
-2.40526231109308e-05
-1.25614408277583e-05
-3.52669330995319e-06
-2.24896619892419e-05
-1.0285094202434e-05
-1.09793484878219e-05
-1.29936334307805e-05
-5.5123199411847e-06
-2.75862413874107e-05
-9.82628992380619e-06
-1.67379228060492e-05
-1.06199145498513e-05
-4.3426233228264e-06
-2.84901101999558e-05
6.97726009970956e-07
-2.66941498066342e-05
-2.80794649626901e-05
-2.5223123397552e-05
-9.32905154548249e-06
-1.43854075796172e-05
-2.7368769315438e-05
-2.36164112142932e-05
-2.43732347420369e-05
-2.68375726180752e-05
-1.95303002560894e-05
-2.69066874306856e-05
-1.39747532377672e-05
-2.96207206347401e-05
-1.64963559712341e-05
1.13888268612031e-05
-1.09225898768559e-05
-1.54246842360115e-05
-1.21867496701699e-05
-1.45258664354016e-05
-3.5335147452413e-05
-2.31024607992259e-05
-1.76367244734427e-05
-1.68372898670513e-05
-1.40795689869966e-05
-1.68674758751888e-05
-4.17833626467786e-05
-2.84831328661697e-05
-1.60214958856997e-05
-2.91227343440506e-05
-3.31109712312667e-06
-5.59679858969352e-07
-2.64845972376562e-07
-8.37389143068742e-06
-1.47590488147665e-05
-1.75493755458598e-05
-1.76066973210657e-05
-9.94147062904418e-06
-1.65201028117694e-05
-6.7618681157758e-06
-6.30811510719436e-06
-1.35711061720272e-05
-2.10207967939016e-05
-3.11555688604841e-05
-1.15933036038497e-05
-1.83779823875046e-05
-2.86086033214605e-05
-1.39527250017416e-05
-1.04926765170378e-05
-7.16492192030203e-06
-1.39202635678154e-05
-2.15417084866512e-05
-3.10766468025837e-06
-1.64145672217378e-05
-2.96710850888234e-05
-4.87656035820284e-06
-1.35295130007128e-05
-1.95323171022273e-05
-5.47018054382519e-06
-7.90099447177152e-06
-2.21765628970244e-05
-1.46307740056019e-05
-1.63840800628109e-05
-2.96361023169474e-05
-1.6165749107584e-05
-3.63884864920915e-05
-1.88887806179182e-05
-1.21012344766694e-05
-6.32732147949366e-06
-1.92118255922707e-05
-1.67980657761268e-05
-1.42280209916992e-05
-1.74946104040126e-05
-1.52396292978633e-06
4.41684046801844e-06
-2.48839546620893e-06
-1.88188072663386e-05
-1.4714522081078e-05
-1.06191697119028e-05
-1.85871251665748e-05
-1.65261532826099e-05
-1.12935136218793e-05
-6.40933952240926e-06
-7.83827078417535e-06
6.51214464560737e-06
-3.37401190907426e-05
-1.06775120962187e-05
-2.87512857736258e-05
-2.64394940112388e-05
-2.13364485563585e-05
-2.8066008587003e-05
-8.62344477275547e-06
-1.47531752670249e-05
-1.22183730406817e-05
-2.65917643828297e-05
-2.14567339148956e-06
-1.33392980391604e-05
-2.2712972783855e-05
-2.52051096890802e-05
-1.04121047831739e-05
-9.86342936939818e-06
-2.43533845065696e-05
-1.73798527712899e-05
-6.61949964082523e-06
-2.47221410078517e-05
-8.64988869996341e-06
-2.83126045451401e-05
-7.37436808555695e-06
-2.55146282355042e-05
-3.0570795532263e-06
-2.61630709839189e-05
-1.72237441711825e-05
-2.88380307174172e-05
-2.76307290450017e-05
-1.05078192309739e-05
-1.54093506836807e-06
-1.63209697122889e-05
-1.46531794601308e-06
9.87036100046805e-07
3.14847521374044e-06
-1.57767959480936e-05
-2.22169517034392e-05
-5.12685621475673e-06
-1.70140912450858e-05
-1.14623408613419e-05
-2.98110393039399e-05
-3.76877838751357e-05
-3.08147317570053e-05
-3.38481648827347e-05
-2.68272521084045e-05
-2.9572898185041e-05
-2.53218082236241e-05
-1.54131908723816e-05
-1.79592301071228e-05
-5.00811102521324e-06
-1.01320789840615e-05
-5.5097566155571e-06
-9.93151462715436e-06
4.33105636222583e-06
-1.71243264723302e-05
-2.36435159851363e-05
-1.62110262425811e-05
-1.76387658322052e-05
-1.36043609050513e-05
-1.69942439680937e-05
-1.96169106172374e-05
-1.47327326294824e-06
-7.39896708427184e-06
-3.98664959361443e-05
3.01530597003546e-06
-1.19418729096815e-05
4.88856013197448e-06
1.10598972101295e-06
-1.81302012255186e-05
-1.17759903098949e-05
-1.90657113050133e-05
-6.5647545666132e-06
-1.98558103249048e-05
-2.30087704961453e-05
-2.09587495943749e-05
-1.75372972699916e-05
-2.84676214157607e-05
-4.91917819742504e-06
-2.98528549939896e-05
-7.87869216487697e-06
-1.25298691432787e-05
-2.37858455714424e-05
-2.77733398150339e-05
-1.81594757831162e-05
-1.87446568942151e-05
-1.59190069660268e-05
-2.13689677893589e-05
-1.50262168373351e-05
-3.74095894354583e-05
-2.33891722932857e-05
-2.63404895597485e-05
-8.8661971079667e-06
-1.38098907553406e-05
1.02596458487323e-05
-2.80319602946068e-05
-1.18602917950071e-05
-1.93818642154423e-05
-4.62390272007596e-06
-5.12178591919389e-06
-1.35250929086863e-05
-7.65294355258557e-06
-2.55046616623841e-05
-2.12336251244048e-05
-1.72170411796802e-05
-1.73187013905205e-05
-1.44792958875582e-05
-1.5050936416223e-05
-4.01499444494216e-05
2.65941494673994e-06
-2.68345216051576e-05
-1.79718649121468e-05
-1.66540868196983e-05
-1.0828726334394e-05
-1.15994814855689e-05
-2.89322815312136e-06
-1.56500118609668e-05
3.21355553829843e-07
-5.26230255885384e-06
-1.71427009075686e-05
-1.49563046291256e-05
-1.33930579437732e-05
-2.28602493201273e-05
-9.63822771041196e-06
-1.75155082692634e-05
-3.18320618849793e-05
-3.16594056622449e-05
-1.53411522544144e-05
-2.36780837566912e-05
-1.71511264712779e-05
-1.92045350480662e-05
-1.46280678561055e-05
-3.47642277433655e-05
-1.72414174312724e-05
-1.96639061365048e-05
-2.31975805190079e-05
-1.03564849330231e-05
-1.34721992186982e-05
-9.92546392731064e-06
-1.86698945915721e-06
-1.46141359515608e-05
3.21515219179963e-07
-2.13992983400625e-05
-2.73164999591072e-06
-1.5064163687694e-05
-2.35155052331289e-05
-1.37831731439032e-05
-1.20583988846991e-05
-3.13689443052126e-05
-2.90731797116701e-05
-1.71412082040422e-05
-2.35049700267626e-05
-2.16676163376194e-05
-1.54263359937e-05
-4.91234720029719e-06
-3.55210686275242e-05
-8.39856110280794e-06
1.49418928515078e-06
-1.06741028939231e-05
-1.7557873528512e-05
-9.20631186317524e-06
-2.31337295460829e-06
-2.77033577345368e-05
-1.16436800743409e-05
-2.33360118352265e-05
-2.49750723333059e-05
1.33703895982185e-06
-2.02888705493279e-05
-1.6562563220378e-05
-1.69227500567038e-05
-1.84991908435067e-05
-2.4101630492923e-05
-1.60133445721067e-05
-2.39593665059049e-05
-1.98622526518932e-05
-2.01451128138809e-05
-1.32173537332788e-05
-3.02143607135736e-05
-1.65046336212614e-05
-1.63564051111375e-05
-1.61945625979773e-05
-1.39717387002897e-05
-1.43667717715448e-05
-1.81922286030685e-05
-1.28613371703218e-05
-1.07635740422586e-05
-2.24556001430805e-05
-3.37880215546372e-05
-2.63189503356458e-05
-1.83075377387316e-05
-1.9157209007707e-05
-5.2435921922707e-06
-2.18751441022236e-05
-2.62410928555222e-05
-1.49808785746108e-05
-9.07702381575621e-06
-2.22635350969616e-05
-1.46305421667488e-05
-3.67373640329844e-05
-1.49262273038944e-05
-1.95041333576121e-05
-1.58580252543261e-05
1.92962669597375e-06
-4.0169433611565e-05
-2.21783107666514e-05
1.14717307644876e-07
-1.59857055259466e-06
-2.86192625989758e-05
-8.09038492635204e-06
-2.0226157517722e-05
-1.01334436742523e-05
-1.35489310294929e-05
-3.17827479223754e-05
-1.58537063880509e-05
-1.8192171153006e-05
-1.8776747490097e-05
-1.59379524615323e-05
4.14428982472737e-06
-2.61582158079482e-05
-1.07057917387167e-05
-1.79599010225687e-05
-3.34163579624847e-06
-3.0815833536863e-05
-1.85775682703664e-05
-9.87412611947699e-06
3.11037583591655e-06
-1.23405849059135e-05
-6.96222038100784e-06
-2.73777747459485e-05
-1.11922505437551e-05
-1.43606694998222e-05
-3.29616492477677e-06
-3.44917193392032e-06
-5.26808892998037e-06
-3.41187550822322e-06
-1.00826449653752e-05
-3.61014122967804e-05
-1.11761566006271e-05
-3.51276061314198e-05
-2.49584895358339e-06
-3.63454623596132e-05
-1.8056120071686e-05
-1.94591417351069e-05
-1.14684970909814e-05
-1.14149747756909e-05
-2.43299055083142e-05
-3.35981349731932e-06
-4.54238426847523e-06
-1.79758115817996e-05
-1.68182755760797e-05
-1.66756883190771e-05
-1.88389240817797e-05
-2.86354506206658e-05
-5.00154055842467e-06
-1.05294634847832e-05
-6.12447259926481e-06
-2.46314972408364e-05
-3.50920807405987e-05
-7.84517068364881e-06
-4.53622180861592e-06
-2.48858697411521e-05
-3.09687762729528e-05
-5.0386975880619e-06
-2.77653226118855e-05
-6.39872171040143e-06
-5.77066053116647e-07
-1.60387797079529e-05
-4.42037235474787e-06
-1.46535018503398e-05
-2.35849918557789e-05
-1.72428872278126e-05
-1.76916661873926e-05
-1.587319813329e-05
-5.1913603291909e-05
-1.66414645566998e-05
-8.68506583799073e-06
-2.8840700856908e-05
-1.62654469943312e-05
-1.38982167759745e-05
-2.4172472186573e-05
-2.34152343319617e-05
-1.95683705140187e-05
-2.34960731958583e-05
-1.56251545466673e-05
-4.94149527912275e-06
-4.00432927451486e-06
-7.39535495033603e-06
6.49118977150278e-06
-9.80897252548629e-06
-6.57249562901009e-06
-6.787454860451e-06
-1.407340212506e-05
-2.97642641221136e-05
-2.75492635723028e-05
-1.87133047697033e-05
-1.76850145297045e-05
-1.77809030755275e-05
-1.65727137943745e-06
-2.02596781446267e-05
-3.6655049746886e-05
9.47910711621499e-06
-2.0546314200824e-05
-3.44535106924396e-06
-1.99321098205905e-05
-1.77761988246636e-05
1.16840198437878e-06
-2.13503952764113e-05
-3.74013058903299e-05
-1.10891243041748e-05
-1.23158433111196e-05
-9.75901036310035e-06
-1.57651337791035e-05
-2.21157838514477e-05
-1.26168293836948e-05
-6.6525098759538e-06
-2.53400049001742e-05
-2.84563245160526e-05
-2.23843817439842e-05
-2.83794056296459e-05
-2.35262525754158e-05
-1.92507439559206e-05
-1.47112884978701e-05
7.703985810198e-06
-9.54809595201539e-06
-2.49467018090957e-05
-1.18742282322353e-05
-6.94982967066912e-06
-2.20749769666195e-05
-2.14271140910796e-05
-2.17742993333703e-05
-2.40639165395538e-06
-1.17455047891846e-05
-1.96750277535896e-05
-1.55025832761399e-05
-2.16802219927057e-05
1.01310906948276e-06
-1.29127790676119e-05
-2.86916246865244e-05
-4.44951407424018e-06
-1.76810668414872e-05
-2.81725918925829e-05
-2.29865235878203e-05
-1.2322593008529e-05
-1.09884650322621e-05
-2.44672998584883e-05
-3.00694194142896e-05
-1.38230991608447e-05
-1.56626456241484e-05
-2.99506514671281e-06
-2.0112035342156e-05
8.86523346261987e-07
-1.2898173263794e-05
-1.51165969588245e-05
-1.66703915246601e-05
-3.47347823467581e-05
-2.4550346175395e-05
-1.61001408195582e-05
-3.02649259538476e-05
-5.71955769276427e-06
-2.32283475922436e-05
-2.20736631328026e-05
-1.86360059250652e-05
-3.22960074241145e-05
3.15403292699338e-07
-1.49162215317077e-05
-2.00357394702206e-05
-1.05606693688338e-05
-1.36790158901514e-05
-1.60949499852125e-05
-2.65714443056727e-05
-9.74522127227453e-06
5.33102768188505e-07
-3.52207619210875e-05
-7.59386377316993e-06
-1.96864704409193e-05
-1.38249992626061e-05
-2.29148988913313e-05
9.79173833727381e-07
-1.70632139765258e-05
-2.60851208043336e-05
-1.82990003617961e-05
-2.97501764200435e-05
-1.52228401489287e-05
-2.61744320921771e-06
-2.55292889362048e-06
-6.88628124967391e-06
-1.74557483067499e-05
-2.14129546547822e-06
-1.01345961297155e-05
-1.35151961259175e-05
-9.41559711712423e-06
-1.96051995187664e-05
-1.73131438281482e-05
-1.6357604498751e-05
-3.23846012416936e-06
-2.44820200952927e-05
-3.68024493008498e-05
-1.52091621368576e-05
-2.80029518467528e-05
-5.22425948972078e-06
1.29838935907777e-05
-3.13140680231044e-05
-8.69367644604301e-06
-5.39526646836084e-06
-1.31705786191262e-05
-2.30652471044622e-05
-2.14853174134082e-05
-1.38282968085751e-05
-2.15309235301111e-05
-2.2331300434089e-05
-6.05974117221639e-06
-4.07724642373042e-06
-3.46528880908358e-05
-9.72984195933026e-06
-1.47175751628356e-05
-1.4583815729451e-05
-2.63904211307143e-05
-1.94052114435243e-05
-1.50849876123634e-05
-8.52888930675732e-06
-1.66010027850928e-05
-1.71320781161207e-05
-1.66183456783319e-05
1.68440832731664e-05
-1.86465256309268e-05
-7.70184614508776e-06
-2.0306141942514e-05
-2.29454437435871e-05
-2.05462071890237e-05
-1.74037889246326e-05
-1.54009730745809e-05
-2.86707159879551e-05
-3.0848945228611e-05
-4.80735483401567e-05
-1.33781829048809e-05
-5.12196437584683e-06
-6.54915293994422e-06
-1.16531715153533e-05
-1.65720226300264e-05
-1.46307142524369e-05
-1.95662231144442e-05
-1.98516020671053e-05
-3.47772520665857e-05
-2.39635105820543e-05
-2.66237135601716e-05
-2.0339581295437e-05
-2.79735689902149e-05
-1.63965059748635e-06
-1.30516863706153e-05
-1.2170004999984e-05
-1.22575761188026e-05
-2.36915247734774e-05
-8.47365576400794e-06
-2.58144654374542e-05
-3.19453495725557e-05
-2.84279496055095e-05
-7.07758750285714e-06
-1.80755574417472e-05
-2.87458215314951e-06
-3.53318861215289e-05
-1.03165952031181e-05
-4.53287724892735e-06
-1.92255963494166e-05
-1.71423393029757e-05
-2.26768705507684e-05
-1.20686526480635e-05
-2.25298444642247e-05
-9.07936664438978e-06
-1.5173111686632e-05
-6.69235383380015e-06
-1.16493820379898e-05
-1.89741764804341e-05
-1.19227208214542e-06
-7.26129227223343e-06
-9.52823611490994e-07
-1.51643823479548e-05
-8.85549753571006e-06
-1.00031416210232e-05
-1.80881343191472e-06
-3.16303263736507e-05
-9.9845043650288e-06
-3.29979019183704e-05
-2.13051276756264e-05
-1.76992078353333e-05
-4.34964290281881e-05
-3.68794686255494e-06
-1.92819841591129e-05
-2.84737593501126e-05
-2.1063565307489e-05
-3.75854470627544e-05
6.84138138835003e-06
-2.06947434572417e-05
-3.28871327629354e-05
-7.29471479194978e-06
-6.88325131633095e-06
-5.32128757958038e-06
-2.60048296718452e-06
-1.52256282002897e-05
-2.87649525111477e-05
-2.92589003715481e-05
-4.37085751349995e-06
-7.93940455569285e-06
-1.70932704392159e-05
-2.1562377011734e-05
-4.39820567739463e-06
-2.30939168981987e-05
-7.93778803203951e-06
-1.74418866060042e-05
-1.12932326169597e-05
-1.81621336682273e-05
-3.00660271656093e-05
-1.75480920035347e-05
-1.73126258296774e-05
-2.46492414629052e-05
-5.08860026457003e-05
-2.08755525669242e-06
-1.45881065287169e-05
-2.88247614167269e-05
-1.2247117317563e-05
-2.27006085725645e-05
-5.89000426657347e-06
-3.34915388302446e-07
-1.53378928881613e-06
-2.47853895662375e-05
-1.09514656076109e-05
-2.8258870950485e-05
-2.6530679813209e-05
-2.63546031863031e-05
-1.1150991890389e-05
-1.78823485093855e-05
-6.77653721531294e-06
-2.15300842265621e-05
-1.39579885977818e-06
-8.93068664922987e-06
-2.47322356568882e-05
-2.42398950845352e-05
2.66350527466232e-07
-2.21953118347773e-05
-4.75216505883413e-05
-1.06351835654433e-05
-7.52332897176211e-06
3.10898345098091e-06
-3.16918951955348e-05
-3.17139848213456e-05
-9.17322900942295e-06
-1.64256843668885e-05
-2.32154266695286e-05
-1.219881932115e-05
-2.27367022248507e-05
-1.25443945011516e-05
-1.76945749737505e-05
-4.08276885115436e-05
-8.06965396541038e-06
5.19451303220995e-07
-2.21642223211167e-05
-1.84590248605976e-05
6.26123974334758e-06
-2.5276494199238e-05
-3.38420529039355e-06
-1.5262558279083e-05
-1.94380627845115e-05
-2.89218445119807e-06
-1.1498272112069e-05
-1.07451972822907e-05
-5.57202831289378e-06
-2.1131935808357e-05
-9.72972292234403e-06
-2.9450309639742e-05
-1.05923664938255e-05
-2.88159641120274e-05
-8.09253056526726e-06
-2.20479672534486e-05
-2.77136652427256e-05
-1.99649281600294e-05
-1.23350059624713e-05
-2.91887331706911e-05
-8.04903488807199e-06
-1.67105136962267e-05
-1.2731756624653e-05
-7.7830056648098e-06
-8.74940254281073e-06
-1.4691993996579e-05
-3.39366235950113e-05
-2.96508560131964e-06
-2.20047280518895e-05
-1.84197323590079e-05
-1.21701119025975e-05
-1.40539831407922e-05
-2.01291295090033e-05
-2.36003120443293e-05
-2.37211137767356e-05
-2.67324086718068e-05
-3.09747206940209e-05
-2.73399126356802e-05
-2.49137326929892e-05
-3.86972701213031e-06
-2.59033405570927e-05
-2.31676010109695e-05
-6.12181316507913e-06
-5.61164977327332e-06
-1.43113281598712e-05
-3.38731892195217e-05
-1.78923132771721e-05
-5.76679758312814e-06
-1.0737784066729e-05
-1.7451335235431e-05
-1.0295645339896e-05
-2.59645625244977e-05
-2.80109011095081e-05
-2.82957816985084e-05
-2.72410573562109e-05
-2.06909144276904e-05
-4.14091912427108e-06
-2.21697876630397e-05
-1.99272951988408e-05
-6.81322667592239e-06
-1.49971724829832e-05
-2.01421125990673e-05
-2.59913826019498e-05
-1.51695668601772e-05
-2.14532152307833e-05
-2.31570327161679e-05
-2.80945210363134e-05
-3.00983161474528e-06
-1.90485239919653e-05
-2.33694668890995e-05
5.8229044142202e-07
-3.20811106145753e-05
-1.76179262343399e-05
-2.78603951980636e-05
-2.83978154219998e-05
-1.24444774358255e-05
-1.64938275967343e-05
-6.54412011611103e-06
-1.04479924396105e-05
-3.53617515979013e-05
-2.02807335607858e-05
6.77261431782353e-07
-1.09069627684207e-05
-1.09408496377449e-05
-2.78999998738364e-05
-1.15307005208235e-06
-5.08063262583746e-06
3.50061846563749e-06
-3.00833417611084e-05
-6.70135561360709e-06
-1.3661397178461e-06
-6.85387772528422e-07
-1.4738319803596e-05
3.63837881618045e-06
-8.46023823875261e-06
-7.56678517178879e-06
-3.9414378638365e-06
-1.45708931249024e-05
-1.99782770470459e-06
-2.50849554572876e-05
-2.14113387363404e-05
-2.32278403068216e-05
-1.38779344909887e-05
-3.45235668806423e-06
-2.94498807145434e-05
4.18783764676215e-06
-3.03832761704433e-06
-5.93547140531146e-06
-2.04988901532617e-05
-2.73406178749916e-05
-2.33001461530457e-05
-1.90516644259141e-05
-2.02738633175824e-05
-2.18159002873221e-05
-2.38975912020366e-05
-2.38616667155858e-05
-1.3475733391461e-05
-2.70794740968584e-05
-1.74789793190608e-05
-1.28812767706455e-05
-1.62927981025991e-05
-1.71238827498067e-06
-1.55460102647259e-05
-4.12874310749392e-06
-1.64344414016489e-05
-2.00836566869724e-05
2.78317108492636e-06
-1.61510118483342e-05
-1.63260408163052e-06
-4.37281352694366e-06
-3.65224218595381e-05
-2.21509617019592e-05
-2.58511830878454e-05
-2.78225918946057e-05
-2.51811178251053e-05
-2.29016867972915e-05
-2.14125271110658e-05
-2.95764828466229e-05
-3.1020578404531e-05
-3.54195369410077e-05
-4.04868372520807e-05
-1.77070051448671e-05
-2.09050481486889e-05
-1.06398809390205e-05
-1.07491387737507e-05
-7.76501931546712e-06
-1.04317426752768e-05
-1.73352065601225e-05
-1.4984832166039e-05
-1.97493546513214e-05
8.81521714804544e-06
-5.48352961789733e-06
-3.0585950525774e-05
-8.2055928730185e-06
-1.62976278350999e-05
-2.68029827498052e-05
-1.20936090055719e-05
-1.47644201750996e-05
-8.85389341808482e-06
-2.01874873677436e-05
-3.57681938835672e-05
-2.22575617123698e-05
9.2486702370821e-07
-1.4213069040219e-05
6.74448761481493e-06
-2.98080583082742e-05
-2.10578250529341e-05
-1.64053966075928e-05
-1.43786248425183e-05
-3.61041272229517e-06
-2.53320506513084e-05
-1.79007840718661e-05
-2.12209324431841e-05
-3.86273439593194e-06
-8.29691969143801e-06
-1.5082761841369e-05
-7.49805260279378e-06
-2.68750955678302e-05
-3.12146303073616e-05
-6.28992874714824e-07
-2.28822586448315e-05
-5.41149436816547e-06
-1.91666646795182e-05
-1.1339983867613e-05
-2.7126145567608e-05
-1.22192543492962e-05
-2.86713050806903e-05
-1.83885720784457e-06
-2.14105135422922e-07
-2.32018712843391e-05
-6.99030956474191e-06
-1.35702708579101e-05
-1.7495710741364e-06
-3.29437611850691e-05
-2.77012828736882e-05
-1.60816624434433e-05
-1.02842532262962e-05
-1.65897281757758e-05
-2.33015343148551e-05
5.61374456244695e-06
-2.90077768329724e-05
-3.12476095767424e-05
-2.22239575199756e-05
-1.52550048098001e-05
-2.70652750155203e-05
-2.69166704484956e-05
-1.22163850529566e-05
-2.48038379692003e-05
-6.70518287432918e-07
-3.22139336745143e-05
-2.72649471288619e-05
-1.61586215999558e-05
-8.64945675875862e-06
-2.59968965161207e-05
-1.51013395256939e-05
-2.48184521335747e-05
-2.54490216060601e-05
-5.06955662392064e-06
-1.91027699627372e-05
-2.67267650070847e-05
-7.35967931316303e-06
-1.65901929821354e-05
-2.52947299465619e-05
-1.07551314611885e-05
-1.29282398176808e-05
-3.35807391889829e-05
-1.4883956400737e-05
-2.36391378445722e-05
-1.10939695703216e-05
-1.23959107160434e-05
2.02738818520444e-05
-2.6587722795961e-05
1.11784623458852e-06
-4.0149497043093e-05
-2.45040118459061e-05
2.23005238432818e-06
-2.13221168652493e-05
1.5333452495857e-06
-2.19573039226776e-05
-2.3044665101628e-05
-2.72985213455359e-05
-2.35309700209647e-05
-2.67818426798604e-05
-1.99319910754315e-05
-6.04302833662786e-06
-1.5137139092896e-05
-1.43015197937801e-05
1.10368597962714e-05
-1.7270347436896e-05
-9.51255014638547e-06
-1.74728807231006e-05
-1.41583299897885e-05
-1.22579503983825e-05
-1.60654257438948e-05
-3.93872330869688e-05
-1.89839901601557e-05
-2.11785019135641e-05
-1.30529340173667e-05
-2.85274769141902e-05
-3.3766105792273e-05
-2.69488720202913e-05
-6.92247913369826e-06
-3.17277826293182e-05
-1.02549420329939e-05
-1.11950228272706e-05
-1.79113340396201e-05
-2.41131318209473e-05
-1.72743591346888e-05
-1.81280225670334e-05
-1.16133662555423e-05
-5.50685050376957e-06
-2.93326697400427e-05
-2.71992424666892e-05
-1.86917509167617e-05
-2.74909607546282e-05
-7.2303192780765e-06
-9.63574429631216e-06
-1.46196412180759e-05
-7.38788853824164e-06
-3.0466439202177e-05
-2.53522062378775e-05
-3.07094933036572e-05
-1.44292713446208e-05
-7.38122336169623e-06
-4.07678145775899e-06
-1.34374258805767e-05
-2.85435820833244e-05
-2.36655191444685e-05
-1.86241713234246e-05
-1.9133456621366e-05
-1.08881170368227e-05
-2.17135701561991e-05
-1.34458898817248e-05
-8.29652053494658e-06
-2.11306311634903e-05
-2.25113975886946e-05
-5.23689937939699e-07
-2.42561358026094e-05
-8.8435170373004e-06
-4.34996990683176e-05
-3.69678816594981e-05
-1.76098689544891e-05
-7.91005822186613e-06
-1.61004268438611e-05
-1.6228852506652e-05
-1.25841504621229e-05
-1.49718530060297e-05
-1.34823864944939e-05
-2.57891154169529e-05
-1.01946705160913e-05
-1.8888924300182e-05
9.9240584903872e-06
-8.17434913329293e-06
-1.52012151547958e-05
-1.95075853374479e-05
-1.19537042631684e-05
6.50231740601281e-07
-1.97532374896891e-05
-1.32342823071395e-05
-3.2911806840148e-05
-2.41988565082467e-05
-2.84119666337305e-05
-1.34349717513469e-05
6.19085645759119e-07
-2.14068659244961e-05
-3.25864941543812e-06
-1.51948559992666e-05
-2.46245223443853e-06
-2.3582529267047e-05
-2.07475157886946e-05
-7.70172186697326e-06
-6.53379847182027e-06
-9.0001114365937e-06
-1.19746331505955e-06
-2.43401714788665e-05
-7.40693612147737e-06
3.79029334119867e-06
-2.48109291205795e-05
-1.56226754795014e-05
-3.38371628373895e-05
-1.95043757211764e-05
-2.69749048114941e-05
-3.18932176176429e-05
-2.92512186139147e-05
-3.70759392785944e-05
-2.30429580106288e-05
-1.88924270355477e-05
-3.13554886463136e-05
-1.71041839829995e-06
-8.30046455127133e-06
-1.0875964895969e-05
-1.41781020920442e-05
-2.46232561896926e-05
-2.40323445522549e-05
-6.73858284758052e-06
-7.997459682837e-06
-1.48190870821518e-06
-1.70849588808913e-05
-4.02200134308367e-06
-2.34744336389113e-06
-2.27429055522608e-05
-2.75284006606065e-05
-1.64294486506415e-05
-1.87194589767719e-05
-2.57962764598495e-05
-8.27841511094466e-06
-1.63571916125578e-05
-2.09763791454746e-05
-7.82807811661863e-06
-1.12850406952011e-05
-1.04518329438608e-05
-1.39473037995204e-05
-1.14575822324303e-05
-9.99812350754602e-06
-3.08937046936768e-05
-8.03523930978374e-06
-9.20442291895186e-06
-5.63689560518076e-06
-1.46902129276513e-05
-5.61348037179808e-06
-1.53112404873456e-05
-7.75431023500863e-06
-9.270249599587e-06
-2.54956604786836e-05
-2.33652798758095e-05
-1.97640067123229e-05
-5.76034996884773e-06
-1.95366083629638e-05
-2.26686671871732e-05
-1.82527972487313e-05
-2.99272467036693e-05
-1.40847591344083e-05
-2.80124525300988e-05
-5.41585981064357e-06
-1.17901535811277e-05
-1.22848750994605e-05
-4.43460521731819e-06
1.54024846175094e-06
-2.6151757843039e-05
-3.11795415917901e-05
-1.97017602196016e-05
-1.38076997453092e-05
-6.45210207893714e-06
-8.97074871436391e-06
-1.35931735741907e-05
-1.0661502096512e-05
-1.63545748558784e-05
-8.37560886699929e-06
-1.20612435605835e-05
-6.21513530546356e-06
-1.32007120848173e-05
-1.15295296307249e-05
-2.07601483074658e-05
-8.45962026163486e-06
-8.42822179548083e-06
-2.48015986895461e-05
2.39123057668665e-07
6.03177947855255e-06
-9.98832156587286e-06
-7.72552413909614e-06
-6.46452009189621e-06
1.83762621615822e-07
-1.23737228163947e-05
-1.74759426606381e-05
-1.67143666792817e-05
-3.7973413979524e-05
-3.18332049165257e-05
-1.9272150394165e-05
-1.22706099886391e-05
-4.0556556396264e-05
-1.98129593236516e-05
-2.32521706067964e-05
-1.48797062702605e-05
-9.09575213321579e-06
-2.19117911834995e-05
-2.34005983794658e-05
-1.87930526138652e-05
-1.92791439615626e-05
-2.80991074831375e-05
-3.19326246163103e-06
-4.99400574374617e-06
-2.71172785970988e-05
5.34155138580149e-07
-2.55466863115868e-05
-1.2265102925897e-05
-4.29694915419081e-06
7.8756251243964e-06
-3.9005684975083e-05
-3.78829977074804e-05
-1.69521837040732e-05
-2.69102974729144e-05
-1.1010137111572e-05
-1.97462367118333e-05
-1.77533269447487e-05
-2.48703343069876e-05
-2.59120701959876e-05
-2.15320068324774e-05
-2.37699142583829e-05
-1.50064184046493e-05
-8.86026258576779e-06
-9.75058368176405e-06
4.68439697905228e-06
-2.20552687394216e-05
-5.19257431110806e-06
-2.44189849452462e-05
-1.90668313475711e-05
-1.81503413045306e-05
-2.02281493099683e-05
-1.05825032314534e-05
-1.07884273622385e-05
-6.73887319456936e-06
-6.32090899524158e-06
-2.83817258208134e-06
-7.34694305065239e-06
-1.00216915218925e-05
-2.45618190860485e-05
-1.89709881840025e-05
-1.61781916985805e-05
-7.05286144576166e-06
-4.58309851385127e-06
-1.23455930335294e-05
5.70234613803806e-06
-1.50030346263509e-07
-1.35983702295709e-05
-1.36057678430811e-05
-1.56839516311504e-05
-1.79499069784494e-06
-1.50438003864319e-05
-3.07681652763263e-05
-6.70621234574844e-06
-9.6182352883434e-06
-2.09164442957065e-05
-7.00725909486273e-06
-1.46494742591705e-05
-1.53760978855964e-06
-1.55431717983792e-05
-7.51928664690296e-06
-1.14530038266824e-06
-2.23204163748891e-05
-2.6334100478863e-05
-2.81112518876279e-06
-5.58422009797448e-06
-1.32584231134374e-05
-2.80878023668438e-05
-7.38327078328811e-07
-5.66204408086349e-06
-1.78495160473124e-05
-2.97299948753851e-07
-2.50406081699659e-05
-1.09711589933085e-06
-1.17273908158575e-05
-1.67216200564323e-05
-2.23540552712775e-05
-8.77733548218897e-06
-2.62433146041594e-06
-2.64360427619731e-05
-6.66492379784294e-06
-5.44210848076356e-06
-1.28875681169224e-05
-1.87891240627937e-05
-2.34725984409315e-05
-1.49857158487437e-05
5.04202495904278e-06
-1.12039184596292e-05
-3.87773297044527e-05
-1.00210019051436e-05
-1.7791084609631e-05
-2.11158097234978e-05
-1.7260577498493e-05
-1.73730628176699e-05
1.19499319803848e-06
-1.10910605618933e-05
-2.4570286058925e-05
-3.42342839021799e-05
-1.79777462064167e-05
-1.54392076101006e-05
-8.76443519917186e-06
-3.86413751561593e-06
-1.12876624182927e-05
-5.67644314029669e-06
-4.81228977436406e-06
-1.37545655137916e-05
-6.78458160699358e-06
-1.31709984793136e-05
-2.56349438784538e-05
-1.30809003583192e-05
-2.00213955290002e-05
1.30048448758306e-06
-1.67810361671732e-05
-1.82030732561222e-05
-5.58058944226766e-06
-1.09217564479619e-05
-2.0432409008036e-05
-2.61251884892889e-05
-1.12360037328454e-05
-2.13243936500973e-05
-2.93087173236884e-05
-1.06729171664321e-05
-1.67085983138855e-05
-2.17965567343531e-05
-1.53615893585025e-05
-1.35049791931626e-05
-1.57818758928973e-05
-1.30821176057596e-05
-7.32247254877765e-06
-3.39533127336746e-05
-1.28668310771925e-05
-3.24283409102424e-05
-2.04010984363599e-05
-8.20310627113527e-06
1.64006973957522e-06
-6.28832000204877e-06
-2.22092867438562e-05
-1.76541692964396e-05
-7.82603210076095e-06
-1.0909049587474e-05
7.77775335667786e-07
-6.16898480153241e-06
-8.3656202615527e-06
2.95420512949894e-07
-3.80535174147461e-06
-1.3145251546424e-05
-1.73100649382699e-05
-3.86761167798442e-07
-1.50662161540554e-05
-2.40570742735035e-05
-1.71649652099271e-05
-8.15650091726038e-06
-2.3652425195222e-05
-9.68602664212606e-06
-3.12502390650121e-05
-1.70181868783867e-05
-3.08024838987024e-05
-1.90725521239459e-05
-2.59344730670147e-05
-1.6626806443447e-05
-2.33008503839189e-05
-1.5792737563319e-05
-1.77745546513693e-05
-1.87017684306067e-05
-1.53801471074419e-05
-2.53302333345221e-05
-2.8249944509782e-05
-1.0626070547199e-05
-8.37067417247391e-06
-3.7009864458269e-05
-2.83446974403234e-05
-2.0039929683554e-05
-1.8538554987203e-05
-4.3893754274477e-06
-1.63608771892327e-05
-2.85107741691784e-05
-4.44322641988225e-06
-2.51675988385419e-05
-2.2975954879549e-05
-2.17886789976222e-05
-1.25075695281538e-05
-1.04748014447726e-07
-1.5973185876193e-05
-9.45633783762429e-07
-3.89148659603171e-05
-2.33379934324358e-05
1.72579115422013e-06
-1.73735669008292e-05
-7.76698129450973e-06
-2.09351828256753e-05
-9.2178782513818e-06
-2.08070152049073e-05
-1.57574680051816e-05
-1.43283751832953e-05
-9.86514117302251e-06
-3.39368575364874e-05
-2.82079952358623e-05
-1.1626414627257e-05
-5.85134095612536e-06
-2.11437594316781e-05
-1.34174184011244e-05
-1.92976114014648e-05
-4.48370971989413e-06
-6.77889498309707e-06
-7.28414792032365e-06
-5.71950172323445e-06
-1.03780417732362e-05
-2.70686987879685e-05
-1.02686742851362e-05
-8.88253871782426e-06
-2.5304988696156e-06
-2.18807373685261e-05
-1.60878937409729e-05
-1.83350000363619e-05
-1.2722960803449e-05
-2.19830960171725e-05
-1.39081401976901e-05
-2.48102639659017e-05
-2.10757234209661e-05
-3.24106131887263e-05
-3.27658001702643e-05
-2.90194717477168e-05
-1.81983979947337e-05
-4.31324290537421e-06
-2.35222172788869e-05
-2.78767270004344e-05
-1.48452438003297e-05
-2.38759051082626e-05
-2.43404176260795e-05
-9.10644164472702e-06
-1.18952226216853e-05
-4.54755165063615e-06
-5.70876000084355e-07
-1.79511341282371e-05
-1.58611018063267e-05
-1.34408079673778e-05
-1.20327590228273e-05
-1.65702413185806e-05
-1.73012486273114e-05
-3.95029420059308e-05
-1.96504704023669e-05
-6.79292044033242e-06
-2.97577856324643e-05
-1.3602350910573e-05
-1.99680228887505e-05
-1.7531676029057e-05
-2.1094331181611e-05
-2.26569168738346e-05
-2.26375273475258e-05
-1.86270558230117e-05
-1.16613112452374e-05
-1.04302938810977e-05
-1.86583114982781e-05
-1.192672281515e-05
-7.68760097631134e-06
-1.95300997200549e-05
-1.99671349844452e-05
-2.56388580696134e-05
-2.21226884058763e-05
4.09022751315265e-06
-2.08155221475336e-05
-1.50315869260534e-06
-2.05181668685048e-05
-1.77084579110544e-05
-1.80038070866188e-05
-1.82966807888089e-05
-8.08633951105221e-06
-1.47483341907854e-05
-2.24874378906104e-05
-3.03123563774761e-05
-2.69613173715386e-05
-1.7168118200955e-05
-4.37661962526483e-06
-6.04786603657374e-06
-5.7239330260459e-06
-1.68931935910574e-05
-2.21122967504504e-05
-1.03978068713649e-05
-2.76977309609186e-05
-1.65376541669148e-05
2.54047076495819e-06
-2.79298223843479e-06
-4.0756139269126e-06
9.83291928645551e-08
-1.47844169568992e-05
-7.3510838000139e-06
-1.87364681085832e-05
-1.48050139410738e-05
6.39893408594591e-06
-2.94825871665818e-05
-1.59049489592254e-05
-2.6661946305746e-05
-1.92439483702878e-05
-6.04232307672645e-06
-2.66696350491389e-05
-7.2045396360208e-06
-2.52151256669905e-05
-1.03986959568521e-05
-3.03222344107699e-05
-1.27343282287085e-05
-2.63274944014782e-05
-5.95595737960416e-06
-5.27253295983039e-06
-1.53678758829959e-05
1.5605464508148e-06
-2.01834064618437e-06
-1.09400902862625e-05
-7.91731145147267e-07
-1.02502282811199e-05
-7.96837663683701e-06
-2.39733883824978e-05
-2.71417169699838e-05
-3.0147685345892e-05
1.05905443474557e-06
-1.73026694061582e-05
-3.73288515704386e-05
-2.57593259291075e-05
-1.00976327359061e-05
-9.2632476692281e-06
-1.85673382708553e-05
-1.88560457911793e-05
-2.17205503601073e-05
-2.16241373150604e-05
-1.99759786336243e-05
-1.57784300239717e-05
-1.22809022819827e-05
-1.02500843158203e-05
-2.09501400334831e-05
-4.04146678053732e-05
-3.24492968465327e-05
-1.24863224286278e-05
-2.67087002342088e-05
-1.68960341764074e-05
-1.67657401171416e-05
-2.51029036197176e-05
-8.64807232073471e-06
-3.51264680355112e-05
-1.72704213978729e-05
-2.12503618808008e-05
-2.39638181319898e-05
-2.67566940548947e-05
-1.37967165347075e-05
-1.83958267785358e-05
-1.47376561499605e-05
-2.63986565638296e-05
-1.35346105106178e-05
-2.55667430793035e-05
-2.56912611236945e-05
-4.47920605425741e-06
-1.44162045762853e-05
-8.47577591152681e-06
-1.72991273001498e-05
-2.07413097996509e-05
-2.23126748315558e-05
-1.44258686833983e-05
-1.83937265188321e-05
-2.45479309633652e-05
-1.9370318052305e-05
-1.51723114568516e-05
-1.12141892757444e-05
-7.65204905728056e-06
-1.91792401656709e-05
-1.2789153435691e-05
-2.84314666770119e-05
-2.72418703215102e-05
-1.65709770892911e-05
-1.87418561100873e-05
-8.62562109614843e-06
-6.41620130271035e-06
-2.90301496264417e-05
-2.44952954881101e-06
-3.96340004607313e-05
-2.9177590882061e-05
-2.54063858561216e-05
-3.14897248011263e-05
-2.88632136746041e-05
-2.2421677568669e-05
-3.29124168375569e-05
-3.51195915518118e-05
-2.2389691839784e-05
2.73844216968648e-07
-1.28504106760963e-05
-1.98561814163759e-05
-1.61121758984758e-05
-1.51051582454804e-05
-1.58925989218708e-05
-1.08111576443323e-05
-1.25143824958129e-05
-2.43370714594533e-06
-3.6752845056598e-05
-2.93746587086525e-05
-3.36038242788059e-05
-1.46234429136053e-05
-1.17616144114506e-05
-2.05723702238787e-05
-3.67611203094672e-06
-8.1450018172816e-06
-6.51417191151163e-06
-7.98051251720984e-06
-2.31254701797058e-05
-1.38381663833017e-05
-2.03488186673433e-05
-2.69356769153657e-07
-2.05810961438354e-05
-2.2367544168843e-05
-1.3897675447541e-05
-7.13193976718058e-06
-7.54824376761206e-06
-6.14909989758006e-06
-1.50868031728059e-05
-1.69065296026898e-06
-4.51419916011871e-06
-1.23383239639218e-05
-2.76199158840732e-05
-1.87026504360376e-05
4.65598989641409e-06
-1.21934629501872e-05
-1.51252572785687e-05
-2.90186954979151e-05
-2.3024323537923e-05
-1.08828766655663e-05
-2.25771064119829e-05
-2.52291216688679e-05
-1.0071937470982e-06
5.53324242937207e-06
-3.7093102635938e-05
-1.38845988110205e-05
-1.93993846607525e-05
-1.53123412777972e-05
-1.94215957786224e-05
-2.47921447082656e-06
3.05414148937657e-06
-1.5201308816996e-05
-7.23862265155167e-06
-2.00924891472476e-05
-6.76145726774427e-06
-1.21767252140267e-05
-1.39626954496192e-05
-2.04907849048812e-05
-2.10441362518068e-05
-3.07603951005314e-05
-2.65447597394112e-05
-2.613256533006e-05
-2.093723569935e-05
-4.10152950662796e-06
-5.44571117471062e-06
-2.31615063771856e-05
-5.13092628257335e-06
-1.80264642029107e-05
-5.57166671060959e-06
-1.19443421317966e-05
-1.39146262009427e-06
-2.56897305669753e-05
-1.30186558697348e-05
-8.17814209337295e-06
-2.13367445460546e-05
-1.82603547561582e-05
-4.44461043841452e-06
-2.38741395388147e-05
-2.30307066159688e-05
-1.65715781215716e-06
-2.23664919108794e-05
-2.76215355364399e-05
-2.07141930912713e-05
-1.4225572108107e-05
-3.4015418918201e-06
-1.2410060732305e-05
-1.48002715337321e-05
-7.28082065308616e-06
-1.95027963076606e-05
1.28282429100085e-06
-1.42984253808338e-05
-6.52085539518309e-06
-1.89600863638734e-05
5.97621357035464e-06
-5.39288812889855e-06
-1.56426583412318e-05
-2.39752844332004e-05
1.16899289317579e-06
-1.28904765719444e-05
-1.00531523489921e-05
-8.03627098005145e-06
-2.61394103201613e-05
-1.60217398900241e-05
-2.27084038215923e-05
-3.08973670311548e-05
-5.46522304665141e-06
-1.73983416722714e-05
-2.86892594789005e-05
-1.3885707837475e-05
-3.84014822967557e-05
-2.18388153847075e-05
-1.18705250539977e-06
8.41608800480827e-07
-7.99825992732748e-06
-1.11083916509634e-05
-1.26920227530777e-05
-1.82767342832096e-05
-1.46961947865191e-05
-2.81063164805275e-05
-9.84871686355561e-06
-8.91345001455121e-06
-2.36192788333047e-05
-2.24225275622e-05
-1.89986211313133e-05
-2.57533491455582e-05
-1.36465587934635e-05
-1.15814334262089e-05
-6.85652085859206e-06
-8.63452722998986e-06
-2.89600180665392e-05
-3.0473099673157e-07
1.79655596490378e-06
-2.82264656958791e-05
-1.58922321574971e-05
-2.03907066482541e-05
-8.95151843405075e-06
-1.12084958764899e-05
-2.82562420623764e-05
-4.59356172298144e-06
-1.89936658961863e-05
-3.04841375298869e-05
-3.16317825280722e-05
-3.59917838137509e-05
-2.29704256011682e-05
-1.98298690647696e-05
-1.65500399331896e-05
-2.08366947971515e-05
-7.1241975247958e-06
-2.49963728634476e-05
-2.48894751580688e-05
-2.19145598835995e-05
8.72822923147114e-06
-1.94839578971174e-05
-1.5751282495461e-05
-3.71104592780982e-06
-2.29281079673659e-05
-1.12295155018701e-05
-3.31066498010344e-05
-1.76490116073403e-05
6.87743015956275e-06
-2.64903187633633e-05
-2.29574495483049e-05
-4.05320200703876e-05
3.80332283058593e-06
-1.02812010958717e-05
-2.46869358262573e-05
2.06210475038702e-06
-1.07806742252837e-05
-3.24147106810292e-05
-2.00639453998317e-05
-6.66034028358412e-06
-1.99322913371601e-05
-3.93729963946517e-05
-2.39943604237518e-05
-1.7617509663346e-05
-2.70785724655251e-05
-2.35585964001677e-05
-1.16925627753273e-05
-7.41414136388135e-06
-2.91577505591555e-05
-2.23704816842494e-05
-2.80517768447637e-05
9.29089712229049e-07
-1.51284981587427e-05
-3.7407119297046e-05
-2.26610609617664e-05
-1.01700671352574e-05
-2.47316588921283e-05
-2.82646138993794e-06
-2.08053283107283e-05
-1.4933411701435e-05
2.41730883458447e-06
-2.23317541633837e-05
-1.64558425000738e-05
-1.41954993850709e-05
-1.65342113085951e-05
-2.14272791418251e-05
-1.48799508466245e-05
-7.56679695739671e-06
-3.08292220975907e-05
-3.5816840170107e-05
-1.10494198650108e-05
-1.6501517246124e-05
-7.11262062358418e-06
-3.15057526147029e-05
-2.10622171257589e-05
-1.84185385198821e-05
-3.13394989445042e-05
-4.13496354508942e-05
-2.96011722230338e-05
-2.79248399088868e-05
-3.65661677146386e-05
-3.82645065371758e-05
-1.52397208004678e-05
-3.24071612651135e-07
-1.10702090224227e-05
-1.33015027825442e-05
-1.6181625327149e-05
-6.38960462682338e-06
-1.56489521688632e-05
-8.07645709159723e-06
-2.40040039318347e-06
-2.10806186829835e-05
-3.03528414179563e-05
-3.12893126706332e-06
-1.90174486960281e-05
-8.1176597747078e-06
-1.1357370279488e-05
-6.12812538244689e-06
-4.75190192723027e-06
-2.42303721404893e-05
-3.33410124005571e-05
3.08535561563602e-07
5.65576854804466e-06
-2.71903533401983e-05
-1.876297285492e-05
-7.61850579573096e-06
-2.12282066830065e-05
-2.39424945684072e-05
1.21404158501794e-06
-3.25206003036097e-06
-1.81142871153284e-05
-1.19403626527946e-05
-2.40566303204532e-05
-7.76454811387442e-06
-1.78229693463294e-05
-4.10954359595709e-05
-1.59752614456837e-05
-2.64341201315492e-05
-1.94142590556775e-05
-2.22929835632138e-05
-1.78915350325294e-05
-6.44258500826047e-06
-9.47549310605381e-06
-3.07155732918377e-05
-1.54090504699642e-05
-1.44366671801568e-05
-2.54161441339806e-07
-8.38648895411607e-06
-3.17153958848576e-05
-2.2371274834563e-05
-2.43373174913631e-05
-1.6918666043231e-05
-1.1867225066847e-05
-3.45130512964624e-05
-2.32828998167096e-05
-2.8581655968629e-05
-2.25109844813887e-05
-1.7960969690098e-05
-2.34163189855774e-05
-1.92953822355716e-05
-1.12856058403069e-05
-2.0230113192291e-05
-1.70528659435097e-05
-1.53046923439827e-05
-3.39296816745065e-05
-1.94945661442129e-05
-7.90200916544025e-06
-1.09194686892677e-05
-2.81302907816944e-05
-5.50812957123654e-06
-1.6604418568757e-05
-1.37854446861119e-05
-4.89139861689723e-05
-3.54988660118e-06
-1.95694967227771e-05
-2.13111869537883e-05
-1.16086801264292e-05
-3.20407766686886e-05
-2.20556235231794e-05
-2.94407060340689e-05
-2.28276418424601e-05
-1.63736040828232e-05
-2.3272562659137e-05
-3.0598094981777e-05
-2.09572429570144e-05
4.93226572393961e-06
-1.87876208389159e-05
-9.81069829434409e-06
-4.45759235705079e-06
-1.52123255966699e-05
-9.17023627527943e-06
-3.70929798248157e-05
-1.9481252605921e-07
-1.12743976286499e-05
5.85071951864492e-06
-2.59895386417058e-05
-1.98352900271209e-05
-2.63119199129128e-05
-3.16460766916677e-05
-8.14130287503147e-06
-1.36311651445601e-05
-3.35626339707523e-05
-1.91397556484237e-05
-3.34494493364307e-05
-5.12158260029953e-06
-2.4659908636339e-05
-8.40055695822629e-06
-1.3045417633912e-06
-2.52445424232058e-06
9.94371673529584e-07
-1.39155937167284e-05
-2.52028156299138e-05
-2.20402682656685e-05
-2.33501914920459e-05
-1.73678911978284e-05
-5.16451462619195e-06
-2.32674337581489e-05
-3.42803834301279e-05
-4.68396261155921e-05
-2.72167989916723e-05
-2.61464272797039e-05
-2.53017976528797e-05
-2.97934995842437e-05
-2.67285791776276e-05
-2.42353576576355e-05
-1.38879513920855e-05
-2.69699364616372e-05
-1.77388177362068e-06
-1.78009309266952e-05
-1.62187254411995e-05
-1.50945440453738e-05
1.19055552875123e-05
-1.28183422210476e-06
-1.86754764645112e-05
4.24449419457886e-06
-3.00028812049421e-06
-2.95117773406493e-05
-3.64253810607132e-05
-2.7201734605459e-05
-3.34289893985518e-05
-2.91877738788769e-05
-7.24717285692061e-06
-3.29666341128241e-05
-1.76733605150082e-05
-2.92404685104839e-05
-8.1678340386064e-06
-3.39510389609076e-06
-1.75105748748635e-05
-1.78344542894562e-05
-2.12094240980983e-05
-2.80985104464174e-05
-6.01441119162344e-06
4.6790800547277e-06
-3.34241112886843e-05
1.41872712942862e-06
-1.99292040479607e-05
-2.39412482456589e-06
-1.08580070804558e-05
-1.56850474583876e-06
-1.88493276666023e-05
-1.78357925858642e-05
-2.4075775385729e-05
-4.66946082201653e-06
-1.30391097110083e-05
-1.16831512431288e-05
-2.08986597045203e-05
-1.21757796645841e-05
-1.8064291741012e-05
-1.91783264631379e-05
-3.22727358417046e-05
-1.81087248561595e-05
-2.69483935892065e-05
-2.42462010682878e-05
-1.19582283866875e-05
1.24859260770466e-07
-1.54285891017397e-05
-1.43358463777904e-05
-1.24647384742024e-05
1.63962070254428e-05
-1.81130102768067e-05
-9.49824912687531e-06
-2.49205394186268e-05
-2.22214341312547e-05
-1.18064177287202e-05
-1.22368582724113e-05
4.40243751700867e-07
-3.16081203344263e-05
-1.44447721989022e-05
-9.65444055252311e-06
-2.1716768242599e-05
-2.34512984055326e-05
-2.52466527921511e-06
-1.35419899005482e-05
-2.12219285894407e-05
-7.50616632776059e-06
-1.18373883464046e-05
-1.05094733231977e-06
-3.40985881921166e-05
-2.37835424519946e-05
-2.63036598839377e-05
-1.86221924046245e-05
-2.20099318653288e-05
-4.42818715611075e-05
-3.50928176603734e-05
-3.82059339892625e-06
-1.05650293384535e-05
-2.84820022026185e-05
-3.98108437108151e-05
-1.48221895266172e-05
-2.26970987361291e-05
-1.7751542072983e-05
-3.00257555917543e-05
-7.63109594536219e-07
-2.0858320454148e-05
-1.75351238954894e-05
-1.28073773677803e-05
-2.31151972943605e-05
7.8834250712539e-07
-2.14156072739674e-05
-2.65549289739369e-05
-2.43413381536189e-05
-1.84538275250104e-05
5.48253790239707e-06
-3.56884952598724e-05
-2.26142029662818e-05
-1.25672147997493e-05
-1.98118794209203e-05
-1.95284118047861e-05
-3.05591762688625e-05
-1.90508017277445e-05
-7.14815705423748e-06
5.11078431409454e-08
-1.09220072144096e-05
-8.89616979312129e-06
-2.17069892617636e-05
-2.30385398447937e-05
-1.84833980848707e-05
-8.66253349983547e-06
-6.61614814661138e-06
-2.77803368999315e-05
-2.06169194818284e-05
-2.56417118290822e-05
-2.0886538551973e-05
-1.2796756671236e-05
-2.19532857095844e-05
-1.66316408070448e-05
-2.31579830223787e-05
-3.06012253425578e-05
-2.3485225752395e-05
3.78967922479768e-08
-3.58915206548662e-06
-2.18824708994943e-05
-2.01880549340109e-05
-1.19620058380054e-05
-2.07741103443579e-06
-1.56057391777468e-05
-5.95498997962483e-06
-1.83767716764598e-05
-3.87622037731071e-05
-1.02292243498035e-05
2.74064725395168e-06
-3.22827092433337e-05
-9.54408150325404e-06
-1.30379668320573e-05
-3.62916071128982e-05
-1.14678193589554e-05
-3.72311479213324e-05
-3.28634059471659e-05
-2.11782033445161e-05
-3.1813879029635e-05
-2.28236456668981e-05
-1.82210759232588e-05
-4.08308325022484e-07
-1.53116880888721e-05
-3.46730369373215e-05
2.81917715880448e-06
3.9374521029902e-06
-1.68908227386077e-05
-7.87620885410274e-06
1.28671985132254e-05
1.37177604108818e-06
-2.69036911189701e-05
-1.43873295705735e-05
-1.20485589703903e-05
-1.30100786835519e-05
-2.67148783663551e-05
-2.96781571564136e-05
-3.78197865285412e-06
-3.25183355613099e-05
-7.42303801905106e-06
-2.44664564109763e-05
-8.73981852401096e-06
-6.19095422259689e-06
-2.17166004734203e-05
-1.76687282210368e-05
-3.09327707599998e-05
-1.50063816520079e-05
-3.31302983017219e-06
1.09984668702877e-05
1.01468251898236e-05
-1.30268172042483e-05
-8.75876874638387e-06
-2.6832439687857e-05
-1.19336885854164e-05
-3.18325426107821e-05
-2.51196868669843e-05
-3.00887489797608e-05
-2.48492578611708e-05
-1.70269776727493e-05
-1.39337949301232e-05
-2.01950283521361e-05
-1.57543350873857e-05
-1.92516658806228e-05
-6.65541391933893e-06
-8.97354966960281e-06
-3.14610816783226e-05
-1.94573724462032e-05
-2.65481707425802e-05
-2.73467578814915e-05
-2.59691762304033e-05
-5.59689032351895e-06
-5.76511954861279e-06
-8.59124384027164e-06
-1.14220782271025e-05
-4.76411821440033e-05
-2.65279914654334e-05
-8.18653970557513e-06
-3.51084030245209e-05
-1.23795797126996e-05
-7.19416770086422e-06
-9.28983377719571e-06
-2.07268799905503e-05
-1.08046768884951e-05
-1.24504585029648e-05
-9.87635399899743e-06
-2.61926205882293e-05
-1.44596773658675e-05
-5.61460776737145e-06
2.20852216431316e-07
-8.84327025928808e-06
-3.06445505103332e-05
-2.5316738565277e-05
-1.13989486053049e-05
-1.56317323732146e-05
-1.81610162857789e-05
-3.49910842554696e-06
-2.54141712762109e-05
-9.5807479050457e-06
-3.20056104018871e-05
-1.5178319046402e-05
1.58403864755134e-06
-2.15295269450139e-05
-1.82850443427444e-05
-2.13754197567179e-05
-2.56915284051203e-07
-1.51310289725443e-05
-7.80158870701981e-06
-1.82119828263833e-05
-1.9033239025119e-05
-3.7447999768381e-06
-3.81365517605816e-05
-2.06992009985981e-05
-1.79984466095028e-05
-1.29783318307906e-05
-1.81720184694263e-05
-1.12545592949931e-05
-2.92766674926206e-05
-2.54206291798025e-05
-2.75749699497089e-05
-1.46350844625757e-05
-2.36626787104694e-05
-2.25985031789216e-05
-2.85449058539568e-05
-1.85966319882064e-05
-8.95652292374517e-06
-3.70164155148472e-06
-2.57818664592166e-05
-1.36831561037682e-05
-9.04726869760656e-06
-1.94271363938922e-05
-1.66811555055369e-05
8.2421515559734e-06
-1.03686507415213e-05
-1.91571109400647e-05
-1.66060509314838e-05
-1.55000150596423e-05
-1.3373541175061e-06
-1.46511428492781e-05
-2.62525372639369e-05
-5.47188195506579e-06
-1.37409267263474e-05
-2.2124994202381e-05
-2.58055340400397e-05
-1.12843277426246e-05
-3.28231192045864e-05
-2.56340938807757e-05
-1.33716136966711e-05
-1.49700972760939e-05
-2.64408891910258e-05
-1.72828316323719e-05
-2.10530656547147e-05
-7.0714109616459e-06
2.43646956236942e-06
-2.27286463510874e-05
1.07013071103517e-05
-1.67455445212621e-05
-1.53122704479152e-05
-9.8979401487811e-06
-1.24575309771245e-05
-3.31048913005849e-05
-7.41828542590461e-06
-2.1290785305431e-05
-2.83853384143069e-05
-4.3521209189771e-06
-3.64922372826088e-06
-2.62139047453589e-05
-7.74221005932036e-06
-2.88028069583586e-05
-3.64054006462533e-05
-3.81784135352043e-05
-8.26262561266234e-06
-3.9111419606848e-05
-1.3275086561694e-05
-6.44854513257162e-06
6.88012021634973e-06
-9.91618585802369e-06
-1.7190699521851e-05
-1.72724095080805e-06
-3.06323517573662e-05
-4.2372709747895e-07
-1.36709573059875e-05
-2.28525381449057e-05
-1.3259235978674e-05
-2.15021265669086e-05
-7.46305431481026e-06
-1.45088355599593e-05
-1.5899684973549e-05
-1.41164714035711e-05
-4.23354869301145e-05
-2.09805130628291e-06
-2.41866379569565e-05
-1.33760839421322e-06
-1.90448980575477e-05
-2.62900229394322e-05
-2.31891368808365e-05
-2.18689822630757e-05
-1.97775009674554e-05
-2.14644853831054e-05
-3.40545855901686e-05
-8.25963276496243e-06
5.73577956742215e-06
-1.18708839889564e-05
-3.04349468925223e-05
-1.20411449821819e-05
-2.22417049382859e-05
-1.30941116132011e-05
-2.57613352096875e-05
-1.0523604942006e-05
-4.53317571163687e-05
-3.27198074454915e-05
-3.68114917576781e-05
-2.85041665502246e-05
-2.25188182183824e-05
-3.66415447023984e-05
-2.59120598956937e-05
-1.85551304328635e-05
-1.85943318089225e-05
-3.75575729355954e-07
-1.21306860385465e-05
-5.68547117748744e-06
-6.77238075681021e-06
-5.28854766661808e-06
-1.33009764782836e-05
-2.85040957241176e-05
-2.22171511010344e-05
2.45733491398696e-07
-1.41743610083358e-05
-1.87703265239929e-05
-2.85216102863943e-05
-2.15385946639215e-06
-1.20161599620026e-05
-2.06140529248684e-05
-5.99222985418112e-06
-1.96390700750989e-05
-1.77579525572107e-05
-1.17838597350895e-05
-1.3336577195531e-05
-7.96815396814765e-06
-7.93590187844322e-06
-2.69601490011556e-06
1.19814227935032e-05
-1.27444515419751e-05
-3.33470614520558e-06
-2.91362921241735e-06
-1.85577027250359e-05
-9.44188507757956e-06
-1.64614608715348e-05
-3.22906161091326e-05
-1.29607956017167e-05
-2.90162853342858e-05
-2.75806807290129e-05
-9.64863433526414e-06
1.20688351679277e-06
-1.25619577861532e-05
-4.58782608298961e-06
-1.29984124637335e-05
-2.06338049627355e-05
-1.23235034494742e-05
-6.09960709816405e-06
-1.83237726409811e-05
1.29653044185915e-07
-9.8646141998247e-06
-4.47416884489077e-06
-1.16255747838936e-05
-1.12065768487972e-06
-2.02218136922175e-05
-3.85199013848204e-06
-2.62408399595163e-05
-1.81003918246094e-05
-1.78070146333255e-05
-3.45859861426576e-05
-3.46919349286402e-05
-2.18351220387581e-05
-2.11656151002377e-05
-1.10228184263738e-05
-2.9562367696488e-05
-1.75463610690599e-05
-1.88326105312146e-05
-2.36546626551567e-05
-1.23993546848978e-05
-1.56970718904238e-05
-1.05465493272352e-05
-6.74259106354516e-06
-8.18966296764655e-06
-1.59364105439086e-05
-2.02022133262348e-05
-5.47563665510057e-06
-2.0688640021935e-05
-2.41525819374411e-05
-1.15145582322165e-05
-1.09459699211808e-05
-2.72477894550192e-05
-1.79097971269832e-05
-1.54641458478896e-05
-1.21651689720079e-05
-2.44476796507282e-05
-4.83807120888929e-06
2.36021853088678e-06
-1.90643591426203e-05
-2.62675548014606e-06
2.40751137810064e-06
-2.53512410386648e-05
-1.96275905107134e-05
-3.37588445337359e-05
-3.21014008837521e-05
-4.75406062877869e-06
-4.77934041622713e-05
-7.9701971873309e-06
-1.71612059249149e-05
-1.70968204542596e-06
-2.53202011906733e-05
-5.64021000527742e-06
-4.70526595167859e-06
-1.47243035572619e-05
-2.91602427513568e-05
-1.94624896346735e-05
-2.75553376576744e-05
-1.34093117603995e-05
-9.61187790549147e-06
-2.24702991290538e-05
-5.84333822861281e-06
-8.38556292215877e-06
-5.74754593584034e-06
-1.06875996527958e-05
-1.50954354070109e-05
-8.43325330914814e-06
-1.01298598645666e-05
-1.13438742953681e-06
-4.064996430997e-06
-1.48108451564252e-05
-1.60181235916122e-05
-2.53467987812664e-05
-8.38182159303811e-06
-4.60091568526558e-06
-1.64784723667438e-05
-1.15975783084793e-05
-1.94213536207862e-05
-1.32415320032928e-05
-1.21651116937864e-06
-2.57046734296544e-05
-3.07826492149202e-06
5.57652551401602e-06
-6.67960973658835e-06
-2.99132870831412e-05
-2.20304650135523e-05
-2.28886158004642e-05
-1.31421029423244e-05
-1.74776539358578e-05
-1.83933846492591e-05
-6.71782868209616e-05
-3.96381686959468e-06
-8.67494443225753e-06
-1.96464354548295e-05
-1.02845204688529e-05
-1.42926112110864e-05
-1.8268733527756e-05
3.64917392801114e-06
-1.57461825749249e-05
-1.04528707974454e-05
5.00842352774885e-06
-2.87753391211973e-06
-2.06700387825991e-05
-1.99910877845211e-05
1.67969583130071e-06
-2.23268479857004e-05
-1.10105756124164e-06
-1.72994073578959e-05
-5.46954467107341e-06
-4.66581365355644e-06
-2.33320871634185e-05
-1.66717737509162e-05
-3.20183588554293e-06
-3.60229331976184e-06
-1.25224469991122e-05
-2.44729778116854e-06
-3.16862899209284e-05
-3.05781783064213e-05
-1.52865290603128e-05
-5.16572372657321e-06
-7.6312678212351e-06
-1.55717718538086e-05
-1.32060143817831e-05
-1.704681540146e-05
-1.02737464628541e-05
-9.57481142497154e-06
-1.54149199573968e-05
-8.04711843749841e-06
-2.10194055680384e-05
-2.00313211591903e-05
-1.74883389352656e-05
-1.16666069147262e-05
-2.59987875279221e-06
-1.48279575847125e-05
-1.7169906902211e-05
-1.64731012234313e-05
-3.09940552316764e-05
-1.26935645156851e-05
-1.29223804508425e-05
1.93582825396618e-05
-2.12410928835235e-05
-1.38943151997825e-05
-3.09174590066778e-05
-3.36607532982082e-05
-2.30213738705359e-05
-8.28437276729317e-06
-1.1487023690639e-05
-5.86171721655911e-06
6.26148386180998e-06
-1.21180471493143e-05
-2.41216077075371e-05
-2.29301017475303e-05
-3.07853792357628e-07
-1.10006024420472e-05
-2.11260130611433e-05
-2.12801057481999e-05
-1.84624274731182e-05
-1.83535690664262e-05
-4.41141844974156e-07
-2.01968113546155e-05
3.84515225448308e-06
-2.74069432324271e-05
-3.87809972092208e-05
-1.61422751469059e-05
3.05589019402972e-06
-1.74649339990299e-07
-2.01143555860631e-05
-2.22672600906366e-05
2.28872548272956e-06
-2.24268446395936e-05
-1.14602550302914e-05
-1.63943373078699e-05
-2.99233741308637e-05
-2.26428023012898e-05
4.8701221480722e-06
-2.73522043657259e-05
-1.36219518492925e-05
6.68883459432459e-07
-1.45778578715871e-05
-4.3977424295029e-06
-1.76733000433388e-05
-1.20799028268316e-05
-1.74848541426866e-05
-1.21369029589358e-05
-2.43277602717914e-05
-1.31428444914165e-05
-1.2816825231123e-05
-3.36039410650457e-05
-3.92107009316599e-05
-1.25298578414056e-05
-7.47595396501268e-06
-1.71566281359281e-05
-3.08435534186925e-05
-1.08823071729132e-05
1.20647700578567e-05
-1.15459800054264e-05
-1.19553674587425e-05
-5.58314308316921e-06
-1.41223510193721e-05
-1.8546733087932e-05
-5.1428305840874e-06
-3.03438180496885e-05
-2.11555884376574e-05
-1.09714036593108e-05
-2.82850978654567e-05
-9.69405660526126e-06
-1.01192197092802e-05
-1.17659165550377e-05
3.51258341718462e-06
-2.13469440385204e-05
-2.60306199386047e-05
-7.82145460312649e-06
-2.96573695766291e-05
-1.88054032279088e-05
1.25685848482507e-05
-2.13809374941596e-06
-9.18708873688923e-06
-4.45343309640314e-05
-3.12051233066713e-05
-1.77295958637203e-05
-2.66417282859239e-05
-1.94471397633937e-05
-1.13623277916705e-05
-9.27061933473256e-06
-7.17014592496635e-06
-1.39266522330271e-05
-1.2134960739117e-05
-7.60193943683393e-06
-2.84910730351715e-05
-1.99771681650169e-05
-2.43953245329899e-05
-2.51638348340774e-05
-1.01987701624226e-05
-2.49044715641828e-05
-8.98157222472169e-06
-7.29275029131722e-06
-8.51980698850264e-06
-1.24997240405461e-05
-3.40377085204166e-05
-1.3799545146697e-05
-1.24053795670577e-05
-1.31812351580617e-05
-2.91338365578537e-05
-1.53677607002852e-05
-2.2215806661011e-05
-2.51486442268898e-05
-1.80193147862138e-05
-1.27212852773309e-05
-1.86446158224211e-05
-9.60349204122168e-06
6.90555988865263e-06
-2.15697236973143e-05
-1.95288384443137e-05
-1.56775395772577e-05
-2.62311119410391e-05
-9.07860241014079e-06
-3.50516510087259e-05
-3.20001361672399e-05
-3.64680572738793e-05
-1.3408459806617e-05
-2.54108431403456e-05
-2.24764570123888e-05
-2.29239879663994e-05
-5.54505931718543e-06
-9.00619041368241e-06
-1.53987394880071e-05
-1.39744084351694e-05
-7.33761535739003e-06
-4.19345998277326e-05
-2.77671943518258e-05
-1.43326106545595e-05
-1.66071443663707e-05
-3.32246539716203e-05
-1.57245852157117e-05
-9.44286318932685e-06
-3.21852393496318e-06
-1.67090854972675e-05
-2.0401871709919e-05
-1.67779867305444e-05
-1.56350329527306e-05
-2.71090851915598e-05
-1.67529713850321e-05
-2.84100040581124e-05
-8.94760339005671e-06
-2.58953881559327e-05
-2.45814559246353e-05
-2.10017456873816e-05
-1.93821757165014e-05
-2.35189683128082e-05
-2.4410963672289e-05
-8.1548495894064e-07
-1.10164886254143e-05
-9.56072488064418e-06
-2.21070689796377e-05
-2.09634446824179e-05
-4.20426217311628e-05
-3.80102132202627e-05
-2.6598627094387e-05
-1.83199880535634e-05
-1.03529236613186e-05
-1.47427867224584e-05
-1.07340732559676e-05
-1.68052545696629e-05
-2.95310740094713e-05
-6.01508949013997e-06
-1.05857797359222e-05
-2.16457531276529e-05
-2.51350643872455e-05
2.36142144125422e-07
-1.62683851310502e-05
-1.86442668210801e-05
-3.54254043743101e-06
-6.6036704020888e-06
-2.59093583288643e-05
-7.04547944540012e-06
-2.51285256267921e-05
-2.96161350533818e-05
-9.64979772416449e-06
-1.71796103989148e-05
-3.15951123602072e-05
-2.10401464920609e-05
-9.4190820891641e-06
-2.84153206267601e-05
-1.14475625546795e-05
-2.50396785039496e-05
-4.8467086325396e-06
-4.1531422539959e-05
-1.88856019501804e-05
-8.93263487176251e-06
-4.00870412235901e-06
-1.07607971178113e-05
-2.0181071027265e-05
-2.65086348488075e-05
-2.0129173761637e-05
-2.66209101174802e-05
-1.7235739174518e-05
-1.97572701519923e-05
-6.35147032690013e-06
-3.5132981745162e-06
-1.97740280017743e-05
-7.51051131996141e-06
-3.87391675813266e-06
-3.48537688321681e-05
-2.13605040573916e-05
-1.7469794484781e-05
-2.73340795241512e-05
-1.18114519427231e-05
-3.89018394292556e-05
-2.69791602909326e-05
-2.81600942420347e-05
-2.85339502121247e-05
-2.71071449152001e-05
-1.39079015103174e-05
-1.30833681948127e-05
-9.54525853908621e-06
-1.63340320416917e-05
-1.8909780508434e-05
-2.83026887253594e-05
-5.27391934506146e-06
-1.82151308859235e-05
-7.14176723171494e-06
-2.36242174439458e-05
-3.06879048741042e-05
-9.8463062247292e-06
-8.54888562850751e-06
-1.58307792272072e-05
-1.46557904743891e-05
-1.3200137993123e-05
-2.19075646555837e-05
-1.0670106396895e-05
-2.70578230251751e-05
-3.56268027346173e-05
-1.41158091297587e-05
-5.78636588357031e-06
-1.57554956994911e-05
-2.51656654191311e-05
-1.10303098446857e-05
-1.05235695137287e-05
-1.55861410268155e-05
-2.29124260470176e-05
1.00481318773004e-05
-1.25716378161211e-05
-5.16668473221056e-06
-3.70376891359933e-05
-4.9340861359224e-06
-2.64233860257587e-05
-3.24329657050134e-05
-1.88463839601598e-05
-2.07441306028308e-05
-1.80597035713327e-05
-2.351073983454e-05
-7.09534516009933e-06
9.65287646759864e-06
-1.58780884978726e-05
-1.22517185213722e-05
-1.62796717574517e-05
-2.08932073909088e-05
-7.69090349439852e-06
-8.1257418388171e-06
-1.16470398151881e-05
-1.32843719138648e-06
-5.63182863915815e-06
8.02763496946099e-06
-8.5883007406523e-06
-1.05666097009841e-05
-1.31017901945281e-05
-2.04661379922638e-05
-2.6018774104247e-05
-9.12673955624063e-06
-1.91666062758685e-05
-1.24907245723082e-05
-1.70017079180309e-05
-2.56502754808693e-05
-2.84484029725733e-05
-2.16446552021683e-05
-2.8161143022581e-05
-2.25792773126037e-05
-1.96287981457478e-05
-2.1119897352161e-05
-1.4768233276239e-05
-1.1895532146482e-05
-1.04959802714481e-06
-1.21157744921327e-05
-2.85385802737313e-05
-2.41169008143957e-05
-1.55242195512772e-05
-1.8267283035085e-05
-1.4863133389535e-05
-7.40881876181017e-06
-1.19334456174623e-05
-1.98546047387132e-05
-8.87005722414931e-06
-3.28761755224431e-06
-5.37134643178527e-06
-1.64259984981923e-05
-2.13064892129244e-05
2.74448059415076e-06
-1.56375786941054e-05
-1.24710726454119e-05
-9.48815934442499e-06
-7.32729101917683e-06
-2.85366216349969e-05
-9.62732592512919e-06
-3.08923255946562e-05
-2.22779552531144e-05
-4.32159367508497e-06
-2.03269381546458e-05
-2.55583280444682e-05
-1.14596486913772e-05
-1.07157587819321e-05
-1.8873020748367e-05
-2.71513881878828e-05
-8.31033459305779e-06
3.2730513365921e-06
-1.53436060944314e-05
-2.49725725827035e-05
-2.50919532205701e-05
-1.70470742776563e-05
-2.73631975877636e-05
-2.2014628015873e-05
6.82501381956419e-07
5.69886634876602e-06
-1.47495297822425e-05
-1.63680323195866e-06
3.71071102439604e-06
-1.77808880707619e-05
2.05602240277751e-06
-1.56286349950836e-05
-4.73963716408016e-06
-1.70913879749123e-05
-1.5922893117718e-05
-1.86448922931308e-05
-1.01051562603352e-05
-2.56588355357462e-05
-1.00694230005262e-05
-1.25331392657857e-05
-6.23219743000661e-06
-2.29175308428181e-05
-1.7570849172941e-05
-1.27435295008437e-05
-3.59134304797048e-05
-6.44807689252444e-06
3.63379522016027e-06
3.63257421287401e-06
-2.11366962087327e-05
-1.84818451390157e-05
-2.59195565917249e-05
1.12166952520209e-06
-2.11665610508636e-05
-1.09638744683253e-05
-2.11978251175227e-05
-9.66586000757323e-06
-2.64961658316488e-05
-2.01356334211452e-05
-1.73117577813825e-05
-2.81442106654382e-05
-7.98233761021263e-06
-1.94287708702193e-05
-3.73016883727345e-05
-2.69520515252104e-05
-1.06708206363422e-05
-1.31929403636754e-05
-2.36901394298498e-05
-3.20036374153533e-05
-8.71488717284441e-06
-1.75865168580466e-05
-2.04061628483338e-05
-3.42284629974525e-06
-2.88065313012976e-05
-7.32923302843509e-06
-1.76702427372466e-05
-1.43383861941679e-05
-3.08215482328359e-05
-2.80051673548164e-05
-3.20519346310084e-05
-1.44584501179038e-05
-1.6266713476047e-05
6.58915948136864e-07
-1.41526912699687e-05
-1.20964574146281e-05
-1.14525350173588e-05
-1.67497415444185e-05
-2.16273878115041e-05
-1.29596007495119e-05
-9.34665213000295e-06
-1.46766674994523e-05
-1.59650176863351e-05
2.54434597957648e-06
-2.28193344270741e-05
-9.55044626789717e-06
-2.42254825363381e-06
-1.53275059016639e-05
8.78450904123325e-06
-3.4321745032858e-05
-2.63315118527296e-05
-1.08202704264383e-05
1.97629292436196e-06
-1.61211691929134e-05
-2.56883283771481e-05
-1.5641164000578e-05
-1.31260632694777e-05
-1.26361206830501e-05
-1.24163264449671e-05
3.40373066086066e-06
-1.10997802541472e-05
-3.40659425406213e-05
-3.57805347869552e-06
3.46193285902679e-07
-1.06920300290738e-05
-1.35185297609103e-05
3.16780376251849e-06
-1.66711009407038e-05
-2.16467271403164e-05
-8.42387598752108e-07
-1.98662619541807e-05
3.06292955832961e-06
-2.5005731852186e-05
-2.2817319381021e-05
-3.55681698039981e-05
-1.99522103233255e-05
-1.32505654307562e-05
-1.09706148164687e-05
-2.15525143073801e-05
-1.22146290484071e-05
-1.10289753177642e-05
-9.0460924518347e-06
-2.43992848925057e-05
8.49494704646714e-06
3.17659402760808e-06
-4.33990901197776e-06
-2.60321866154596e-05
-1.54334339851282e-05
-1.95992351147521e-05
-3.51309838877217e-05
-3.56945613548291e-05
-2.59055307770528e-05
-7.5683985338904e-06
-1.49362674726063e-05
-1.9886596512804e-05
-2.59350655078935e-05
-2.3861793603527e-05
-2.59131928169572e-05
-1.49747903372889e-05
-6.75967660790792e-06
1.47839076333132e-06
-1.79151689491384e-05
-2.46374229004795e-05
-2.33988019507341e-05
-1.02861733698324e-05
-4.6246204067255e-06
-1.35108315176481e-06
-3.70779483423482e-05
-2.72930242428035e-05
8.88736180927772e-06
-9.22463335603366e-06
-1.75177653065852e-05
-1.74427048056948e-05
-5.67757481742876e-06
-1.85643494682287e-05
-3.10286398459413e-05
-2.76328601281467e-05
-2.1890090461342e-05
1.84443830662088e-05
-2.56178215730137e-06
-2.76343320018388e-05
-5.61548815212619e-06
-3.86556564235746e-05
-1.33719279486193e-05
-7.99270033311796e-06
-2.2686339050917e-05
-1.04136213982516e-05
-2.15405298767506e-05
-1.06840560729764e-05
-1.13644070403639e-05
-3.06371540073908e-05
-1.57953715192004e-05
-1.7769430671844e-05
-2.01320105310689e-05
-1.5972733575625e-05
-1.23098985858402e-05
-1.93703580217618e-06
-8.05128637201191e-06
-3.38644123683607e-05
-4.97639748818608e-06
-1.07376317028275e-05
-1.2845947203498e-05
-1.388405319e-05
-4.05708520065792e-06
-4.65141430991298e-06
-1.82513448351075e-05
-4.93696201592267e-06
-1.08021363760508e-05
-1.28678714567632e-05
-8.95066787865617e-06
4.5865814995856e-07
-1.2055930439496e-05
-2.30825270298211e-05
-1.2467156695521e-05
-2.05212351322665e-05
-1.19659609400009e-05
-3.06264349184512e-05
-1.34071800554883e-05
-2.17394017834213e-05
-2.57504912639913e-06
-1.78695523800038e-05
-2.69502592712371e-05
3.86360490719028e-06
-2.21566627150295e-06
-5.93506839420803e-06
-2.73471697558126e-05
-7.06327399159932e-06
-1.1841556947627e-05
-3.76999400472144e-06
-1.08591104638654e-05
-2.25793949500833e-05
-6.2149727565765e-06
5.25835217909766e-06
-1.23391585683368e-05
-2.057259013747e-05
-1.20709858791341e-05
-2.43685473077712e-05
-1.8307213832222e-05
-3.71074380273556e-05
-2.58065502840948e-05
3.68824629936547e-06
-2.89074745922819e-05
-2.99951426204548e-05
-2.86575925094204e-05
-2.46308708717045e-05
-6.51555900568234e-06
-3.26495111766111e-05
-1.6743692898652e-05
-1.1375479004839e-05
-2.29198185424113e-05
-8.03007437576533e-07
-5.02289011043439e-06
2.40385341757151e-06
-6.3519930400308e-06
-2.95599794628681e-05
-4.03564402932748e-05
-5.95178749013264e-06
-2.93212892845941e-06
-1.81472978198025e-05
-3.38858209674819e-06
-1.75677117331433e-05
-3.01288696109461e-05
-9.05527304303883e-06
-2.59410012594104e-05
-1.61047723730103e-05
-1.1342194223012e-05
-2.85242118718889e-05
-3.09674121557273e-05
5.5167866213246e-06
-1.68067096828614e-05
-3.07534260740927e-05
-9.12733714231256e-06
-2.61401558736915e-05
-2.07526027941198e-05
-5.77661984238016e-06
-8.76283254594914e-06
-2.8090716083195e-05
-2.09621821308528e-05
-6.20044808957758e-06
-1.99117832379965e-05
-2.16390447003797e-05
-7.32379141688167e-06
-3.48655175133818e-05
-7.94214029798823e-06
-1.3113220049889e-05
-5.18381129338216e-06
-4.54970684241089e-06
-1.1491865704748e-05
-2.23325755868248e-05
-4.90305394181786e-06
-1.59002648146686e-05
-6.04705535800732e-06
2.47188726800666e-06
-1.65705622206098e-05
-2.01215039578098e-05
-1.30647063487906e-05
-1.06471322001431e-05
-1.23886310582651e-05
-8.05465925541434e-06
-5.45108694422405e-06
-3.42675349598723e-06
-1.83852780065217e-05
-1.31279295326864e-05
-1.87901195422183e-05
-1.42558140197458e-05
-1.01102800150594e-05
-1.34655684738395e-05
-3.55243402609781e-05
-1.75328124826382e-05
-5.74389002207178e-06
-8.79958497216395e-06
-5.98080258553605e-06
-2.71401988289821e-05
4.56366290318569e-06
-2.37287437037196e-05
-1.15727037955872e-05
-4.29723495613057e-05
-1.09243940277285e-05
-2.59835255897925e-05
-7.59196448246938e-06
-2.91495694144846e-06
-6.22146866675004e-06
-2.09644278329165e-05
-9.2754359789408e-06
-5.30314135301681e-06
-1.70987581931524e-05
-2.37780005718055e-05
-1.73152866756353e-05
-9.84010488528689e-06
-2.0636696165257e-05
-3.07594190374545e-06
-1.5662443404708e-06
-2.95091687746082e-05
-1.64627709136171e-05
-2.82450134195406e-06
-1.24930527019763e-06
-1.59610518502488e-05
-1.49666322428614e-06
-3.27547538496438e-05
-2.4824350017362e-06
-2.16236416245834e-05
-4.55020414276063e-05
-1.45698099186377e-05
-2.42583745248946e-05
-2.57178372330135e-05
-3.7202997109503e-05
-1.16114722802543e-05
-2.2856505068944e-05
9.01489673201027e-06
9.36587634140559e-07
-7.92947297445698e-06
-1.46613345714748e-05
-2.70746463150027e-05
-1.53720839876262e-05
-1.54104652459194e-05
-1.11918583731325e-05
-1.73447278215859e-06
-2.20494271597216e-05
-2.7938587367618e-05
-7.5678950135927e-06
-8.8644071821723e-06
-2.41106669081056e-05
-2.11259057478997e-05
-1.26330752673704e-05
-3.64937335376121e-05
-2.38256335492161e-05
-1.32303711909482e-05
-7.22394637406536e-06
-1.16003318832613e-05
-1.67076170051142e-05
-5.67553196947665e-07
-6.34845624119031e-06
-1.47260403152931e-05
-3.32584994943012e-05
-1.70004035469447e-06
-1.08113838866262e-06
-1.44784127489945e-05
7.45735127686503e-06
-1.41118046246057e-06
-1.02241656169179e-05
-2.37163725590511e-05
-1.78845989896172e-05
-2.28235923510735e-05
-2.05535079026203e-05
-1.41278926571825e-05
-2.08418706406995e-05
-2.72355940986496e-05
-2.53268599378145e-05
-1.46556827205097e-05
-1.67373077478994e-05
-1.75892388913021e-05
-7.01195433580365e-06
-1.19588957511613e-05
-1.1602167841975e-05
-2.19777637350631e-05
-1.51944386187303e-05
-1.34094683609068e-05
-1.3794367924286e-05
-3.36145853838681e-05
-1.42919300718641e-05
-1.98372694852125e-05
-1.60277054593157e-05
-2.65402365622285e-05
-3.71312654421747e-05
-1.15984565111786e-05
-2.11438659244759e-05
-2.01707745926071e-05
-6.9622357522113e-06
-1.59204461114629e-05
-1.1549959123056e-05
6.34078496737845e-07
-3.00994670181835e-05
-9.15673163781636e-06
2.95810653453493e-07
-1.69352873025702e-05
-7.93641408046359e-06
-1.68832659841231e-05
-1.35437359957276e-05
-1.19857048407225e-05
-1.20540377950231e-05
-1.07329607120219e-05
-1.02685046329413e-05
-2.20699264228373e-05
-6.14022537034623e-06
-9.49450009495875e-06
-6.25300795441775e-06
-1.73833706782136e-05
-3.07107746067988e-05
-9.57530944023893e-06
-9.02706387810874e-06
-1.84332785002234e-05
-1.19087925803084e-05
-1.95859177529162e-05
-2.71393494446401e-05
-1.39428679081762e-05
-8.28729788784469e-06
3.63117952011248e-06
3.31243299810423e-06
-1.13969685336217e-05
-7.12240953583216e-06
-1.48214239599656e-05
-1.25770666192934e-05
-7.96521257252181e-06
-6.28814449531803e-06
1.60041506580166e-06
-2.46382233794914e-05
-2.76285718483858e-05
-4.67880750181945e-06
-7.19594800160875e-06
-1.73005927988099e-05
-2.66401223973583e-06
1.41596172431004e-06
-1.32264116956201e-05
-2.16006456825983e-05
-6.75291012229958e-06
6.72778147110166e-07
-1.40046327168692e-05
-2.62462744981302e-05
-1.31588506236039e-05
-2.15485071224826e-05
-1.57177429463455e-05
-1.9432408591367e-05
-2.5544962103024e-05
-7.84868412256837e-08
-3.74149923985512e-06
-1.1480426553675e-05
-2.54416438356745e-05
-1.54299759487456e-05
-3.39102367860372e-05
-1.89244096603479e-05
-1.86128739958017e-05
-4.84515892612936e-06
-1.11429064273691e-05
-2.3316728759028e-05
-1.59841945077438e-05
-2.62284352684069e-05
-1.78229565859208e-05
-2.77572378148233e-05
-7.2020544933676e-06
-8.59827036951786e-06
-6.60668626631733e-06
-1.85027456244172e-05
-4.14398155249232e-05
-2.45802524534689e-05
-1.49160062734755e-05
-3.39719876995715e-06
-4.08287127197813e-05
-2.72500610453083e-05
-1.70720969624992e-05
7.97162221977264e-06
-2.45146991878814e-05
-1.29905435940284e-05
6.45093984343007e-06
1.97753787244187e-06
-1.9634301551961e-06
-1.12242083830533e-05
-9.35300246684594e-06
-1.75396179133813e-05
-2.20656224404292e-05
-1.77724686847233e-05
-2.9218094928763e-05
-1.49295510696061e-06
-1.07605968842537e-05
-1.99136938653738e-05
-2.0445771603704e-05
-2.35136899136182e-05
-7.51722714605606e-06
-3.35596662776903e-05
-2.69492173335701e-05
-2.12309881476531e-05
-9.52606953852196e-06
-2.04211387519992e-05
-2.48570063962489e-05
-5.85747860336079e-06
-5.39449330482778e-06
-1.74284448190904e-05
-1.1369591179055e-05
-6.52512784086377e-06
2.96433919994037e-06
-2.0724505114073e-05
-1.18915614501554e-05
-6.78554799408016e-06
-7.73967485580887e-06
-6.5785009738359e-06
-3.09674820406863e-06
-3.59562925466226e-05
-3.13759387804805e-07
-1.65925514062518e-05
-7.98511073583426e-06
-2.38218238911209e-05
-4.88152346534931e-06
-2.44689463136864e-05
-3.09605327654349e-06
-1.50710119043405e-05
-3.39219157766643e-05
-5.58592771735959e-06
-6.19281103310571e-06
-2.40767173811641e-05
-2.51762555793735e-05
-1.11420866080504e-05
-8.6903470174236e-06
-1.03454781384505e-05
-1.78906780432213e-05
-1.83809632705385e-05
-5.48343947639578e-06
-2.86243577092425e-05
-2.23846142907166e-05
-1.92373742040922e-05
-9.9374330828511e-06
-2.70496744406791e-05
-2.73417444383353e-05
-1.7348310646668e-05
-1.61882084584565e-05
-2.45159925881512e-05
-2.67434587749914e-05
-2.01728882568214e-05
-9.91318661392029e-06
-1.68420572538733e-05
-2.44423411675542e-05
-2.24525458891147e-06
-1.13721408934466e-05
-2.24267008955442e-05
-1.82277256032669e-05
-2.65460384521432e-05
-3.52016921829529e-05
-3.12874028536985e-05
-2.88067986019771e-05
-2.56056932294981e-05
-5.81589541564626e-06
-4.15208095983525e-05
-3.52130222244782e-05
-3.98848384626336e-05
-2.07132046601557e-05
3.58146033681476e-06
-1.38612780008118e-05
-1.21560244046912e-05
-9.08880598297772e-06
-1.22878255397432e-06
-1.56087232375941e-05
-2.6745958397424e-05
-3.25024214754568e-05
-2.50088005958843e-06
-1.03602835783784e-05
-2.7644920818269e-05
-1.54840036306975e-05
-3.31071203149902e-06
-6.68978837953373e-06
-3.47611867757849e-05
-2.8756828458207e-05
-1.66879814817418e-05
-4.94675743917e-06
-2.93853054921478e-05
3.17984706222304e-07
-6.96118872298697e-06
-1.57450907817875e-05
-3.71426163563889e-05
-8.71217728715467e-06
-4.09807987825918e-06
-1.10821356356173e-05
-2.98870961408791e-05
-2.89419678026923e-05
-7.80279452354038e-06
5.87766249273456e-06
-3.87047824097159e-06
-2.84606255505528e-06
-2.38414033019615e-05
-2.83013096487895e-05
-6.71979934005319e-06
-2.76458229344144e-05
-2.93357176076879e-05
-7.61019177627749e-06
-2.29854544252743e-05
-2.51576395556106e-05
-2.27094790160926e-05
6.23085003342626e-06
-6.04098300129382e-07
-2.32447321372073e-06
-1.22281209108005e-05
-1.2491057638332e-05
-2.0976609782154e-05
-1.87787620110703e-05
-1.12739405249853e-05
-1.1509381086976e-05
-4.2783750803566e-06
-9.7730582323426e-06
-1.93096931669373e-05
-1.69414929292702e-05
-8.19022061433653e-06
-2.30127881137508e-05
-2.08718883671326e-05
-7.45630775238159e-06
5.15360633821353e-06
-9.64857693371902e-06
-1.80578187636612e-05
-1.86377210882291e-05
-1.26763290805789e-05
-2.19467072384398e-05
-1.42483823751442e-05
-3.10726856227823e-05
-1.34642794467829e-05
-1.92218170463103e-05
-2.71032426092481e-05
-6.0546991479241e-06
-1.5083561319334e-05
-1.64244203803547e-06
-2.22834227028426e-05
-3.17953380680038e-05
-1.62167391994078e-05
-1.19591505031275e-05
-1.9681682910205e-05
-1.52814322966978e-05
-1.5537918226138e-05
-1.60574232018503e-05
-1.34348594439368e-05
-1.79775184293904e-05
-2.12139123643333e-05
-1.05928103741913e-05
-3.5080032309848e-07
-1.65319438249853e-05
-2.04752109876068e-05
-1.23348383194537e-05
-8.58207544169009e-06
-8.86405115809523e-06
-1.25644828002444e-05
4.16716301170742e-06
6.56331791121631e-06
-1.4305510756195e-05
-3.77791431079123e-05
-2.50813370662344e-05
-7.10981102923611e-06
-1.94984199296855e-06
-3.43510557906507e-05
-1.22014523317793e-05
-1.77230127614459e-05
-1.00697860303943e-05
-8.99051245694965e-06
1.02571064172096e-05
-2.39649863481106e-05
-6.10797756899815e-06
-3.57156622430476e-05
-1.34453885274653e-05
4.99279122358777e-06
-2.52340856991082e-05
-2.33110381187272e-05
-2.39937826254709e-05
-1.06980205592891e-05
-2.2857501188102e-05
-1.1940275249091e-05
-1.24728061905047e-05
-6.60780097734663e-06
-3.06824603728853e-05
-2.39103632320947e-05
-2.36157678513767e-06
-3.99998019986753e-05
-1.16801197887259e-05
-2.01281544361757e-05
-2.56407410317743e-05
-1.46969842563186e-05
-2.32549018081413e-05
-2.18665041791685e-05
-1.58952656562285e-05
-1.38195633893001e-05
-1.76019499038967e-05
-1.43524365520283e-05
-2.25085036447516e-05
-1.91391241124742e-05
2.46007927337508e-07
-1.13894220793474e-05
-2.46475244005441e-05
-9.64064012136456e-06
-3.07288670029577e-05
-1.93067651100846e-05
-1.21294847537209e-05
-2.11345682031762e-05
-3.08565836393852e-06
-3.45614959725251e-05
-2.15652129091242e-05
-1.72739265536002e-05
-3.8189974022342e-05
-1.84214392915438e-05
-5.22156321897469e-06
-1.67436422493889e-05
-1.65353924695248e-05
-1.95623886398388e-05
-2.48848811242221e-05
-2.44416964968621e-05
-1.94195988900434e-05
-1.83755066843042e-05
-1.27358060719955e-05
-6.0326538266996e-06
-2.07258640778383e-05
-1.14020909364376e-05
-1.25930599961412e-05
-2.08439580893243e-05
-2.37419660654389e-05
-3.80784473412392e-06
-2.16828838235508e-05
-1.16632922630125e-05
-2.54728305553869e-05
-2.31655780664996e-05
-3.05570781684088e-05
-1.2720538218057e-05
-1.86003227752229e-05
-2.29549956306281e-05
-4.35334507773133e-06
-9.23890234300852e-06
-1.01298724096774e-05
-6.58583904131868e-06
-1.23746591205692e-05
-1.87972600244554e-05
3.86031714961541e-06
-2.02185520287349e-06
-2.84259421393608e-05
-1.74675945256729e-05
-3.6358338168078e-06
-4.89397650468048e-05
-6.62933752598601e-06
-1.08417142273582e-05
-1.98888454864765e-05
-1.59227326522986e-05
-2.77598294061645e-05
-1.04938212618477e-05
-1.66143234627712e-05
-5.27119198976387e-06
-2.06840610808933e-05
-7.53579182541554e-06
-6.81423694913267e-06
-1.51848589354384e-05
-1.94668984968391e-05
-5.96970964805364e-06
-2.26353971060237e-05
-8.86839623593714e-06
-2.27043508174126e-05
-8.97886345268249e-06
-6.5003771047246e-06
-1.2105655102124e-05
-6.41533281852287e-06
-1.21187593445942e-05
-1.72664596029166e-05
-1.94172633334212e-05
-2.17783232132121e-05
-1.4989080944656e-05
-3.44389541931571e-08
-2.47388746299099e-05
-2.58760714189567e-05
-4.99967712176544e-06
2.78676588573401e-06
-2.86796779921841e-05
-1.57259952771388e-05
6.09376766355555e-06
-1.93913513049979e-05
-2.27061490157731e-05
-2.02870462228414e-05
-1.01403068841932e-05
-9.12985380305442e-06
-5.64468994176866e-06
-1.21653814797128e-05
-3.52185897543877e-05
-1.49071172581281e-05
-7.7744592661148e-06
-2.28907180495913e-05
-1.76847671269276e-05
-2.88735177014836e-05
-1.80108372360617e-05
-9.95533434383024e-06
-1.10993722746913e-05
-1.27291294494474e-05
7.67068713726879e-07
-1.16919423071464e-05
-2.17451354185831e-05
-7.41459013962853e-06
-3.7236463828683e-06
5.25384643011547e-06
-2.48948646976265e-05
-2.36461475435811e-05
-1.59205274284501e-05
-1.31723415985218e-05
-2.12005883059629e-05
-3.60164493573483e-05
-2.43286448128317e-05
-2.71105209939002e-05
-2.09852475739858e-05
-4.58039949656529e-05
-4.51046459910567e-06
-2.09872268958294e-05
-2.54149736333467e-05
-1.77155826458634e-05
-1.68174711802939e-05
-6.28745568634665e-06
-5.67982923854377e-06
-3.2580432976171e-06
-1.15556220699484e-05
4.38657621656811e-06
-2.03293899937921e-05
-4.37158541091929e-06
-1.05091338688073e-05
-2.05558564175928e-05
-2.02696778402246e-05
-2.48965935734045e-05
-1.68386988238074e-05
-1.47475547350249e-05
2.36800199183321e-06
-1.64490846211875e-05
-1.20508610506351e-06
-2.85622117387106e-06
-6.45226439244967e-06
-1.5529154067248e-06
-1.58707757667792e-06
5.33479149348776e-06
-3.75716840073022e-06
-5.83174246954587e-06
-2.80431367605378e-05
-3.04866368360281e-07
1.68150530090489e-06
8.02832694299976e-06
-1.18696885990378e-06
-2.52837982093509e-05
-1.69597672681196e-05
-2.41837311138402e-05
-1.31024027340385e-05
-2.26032305130575e-05
-2.08821500016781e-07
-2.30458822619449e-05
-1.92912589185524e-05
-1.80720587041892e-05
-3.26840520471972e-05
-8.00934284129618e-06
-1.09764370982309e-05
-2.36159624352979e-05
-8.34875508817812e-06
-1.57826347476033e-05
-1.03871901352962e-05
-2.90845122064426e-07
-6.70613018560304e-06
-1.36924776144229e-05
-1.90569728800171e-05
-3.40123063295627e-06
4.12653572992827e-07
-1.03887451445642e-05
-7.59775539563434e-06
-2.81574457050285e-05
-1.93096380312787e-05
-2.75846577313944e-05
-3.38655930190777e-05
-1.59535739917531e-05
-1.25807674748512e-05
-3.19422471605217e-05
-1.88716038108773e-05
-2.66683662658973e-05
-2.90510936048277e-06
-1.94945550622436e-05
-1.38177512859116e-05
-2.38731792195656e-05
9.14428016658018e-06
-3.49907018743744e-06
-1.72677095239685e-05
-2.08483617695786e-05
-1.93222630659109e-06
-2.14733786962137e-05
-2.74812804935716e-05
-1.52097893455639e-05
-3.84013877699283e-05
-2.0747557060936e-05
-1.71271867038338e-05
-6.5864897184702e-06
-2.24613374309789e-05
-2.56838550924927e-05
-1.60274918594372e-05
-1.61008307919296e-05
-3.59370400304665e-06
-1.62344693755561e-05
-1.34359940610111e-06
-9.7286510620773e-06
-7.15223420292116e-06
5.80206571691604e-06
-2.03322247369454e-05
-1.03832094772765e-05
-1.59488619181443e-05
-1.57274076459332e-05
-3.1510754608099e-05
-1.29729895661666e-05
-3.64998876592073e-06
-4.01999303297771e-06
-2.80219575239905e-05
-1.99538158233317e-05
-9.04172546127385e-06
-1.09662095337997e-05
-1.2207393873248e-05
-2.00096131143416e-05
-5.11597294563524e-06
6.4504489890807e-06
-5.35046668713106e-06
-1.62648232412016e-05
-1.72762366651551e-05
-1.19991860015298e-05
-7.50175945481033e-06
-1.81074938149032e-05
-2.77057109655067e-06
8.85294714918933e-07
-2.06108752655403e-05
-6.6917438146559e-06
-3.08745145829151e-05
-3.03960994494488e-05
-3.71398691668189e-06
-2.92179390258885e-05
7.00976460095888e-06
-2.44621667118974e-05
-1.69973602160128e-05
2.84849199758039e-06
-1.91313837492207e-05
-1.41757566416291e-05
-2.0250336148011e-05
-2.62448282987339e-05
-3.0458360227655e-05
-1.22371566513657e-05
-1.70263178531016e-05
-1.32017741573647e-05
-2.24607036712888e-05
-8.97473646943877e-06
1.96549461637359e-06
-1.75033181568489e-05
-3.30783016909488e-05
-2.96341858045078e-05
-3.01141973586875e-05
-2.23345538361137e-05
-1.08787127239224e-05
-2.12773910835845e-05
-2.51080217258527e-06
-2.13823693744061e-05
-2.06284551513605e-05
-1.28707403425096e-05
-1.73224276871055e-05
-1.58390081347046e-05
-2.87707434898685e-05
-1.79242734713633e-05
-7.90950860372823e-06
-2.73092272381506e-05
-2.0588534132587e-05
-4.94414431762907e-06
-5.52965986615247e-06
-1.67742229643308e-05
-1.39228705486528e-05
-1.03580205799242e-05
-2.31181054433193e-05
-9.99360109694785e-06
-1.21984938857405e-05
-2.99894368348297e-05
-2.81698245803739e-05
-1.16491982765512e-05
-1.2589248309953e-05
-1.39099566445698e-05
-1.25373125000299e-05
-1.44598249263355e-05
-3.66670404234026e-06
-2.64952356607543e-05
-2.01838604453267e-05
-1.38455760419936e-05
-2.77321396402286e-05
-1.0349055552998e-05
-3.65326319073245e-07
-1.6239305277384e-05
-3.35618236155571e-06
-8.34991236285157e-06
-1.1927467124239e-05
-6.74038087684705e-06
-1.28921962440945e-05
-2.57342408041962e-05
-3.30414215907767e-05
-1.26280791891756e-05
-1.82165097749785e-05
-2.46300635760384e-05
-2.35102080433714e-05
-2.17253377629785e-08
-2.19496906494455e-05
-4.8236049688647e-06
-1.35799339998871e-05
-2.75282902247617e-05
-1.59514704932975e-05
-1.7263941367362e-05
-3.63776096678139e-05
-2.29703658141181e-05
-1.05026855269465e-05
-1.82928062763376e-05
-6.0170163820659e-06
-1.12050270565317e-05
-1.65081406222397e-05
-2.72498616870915e-05
-1.69513464112116e-05
-2.3735341253474e-05
-9.54469045211235e-07
1.35975650916859e-05
-3.75962179521713e-06
-1.64903959243371e-05
-2.20198021454119e-05
-2.16220551189973e-05
2.32231263180596e-06
-8.71265692096606e-06
-1.5513615755535e-05
-3.693122630289e-05
-8.17136539415924e-06
-1.06621485176561e-05
-1.9438669912279e-05
-2.85895539533798e-05
-2.94018934201026e-05
-3.47156377102837e-05
-4.62901888356518e-06
-2.4126087897997e-05
-4.67129531103269e-05
-3.69253779225625e-05
-1.88670608096763e-05
-2.63184353470384e-05
6.90351641691868e-06
-1.18438972566414e-06
-3.53949382338462e-06
-2.28424138749609e-05
-1.04119071680708e-05
-2.62310902587268e-05
-7.01410296589648e-06
-1.6395986665123e-05
-1.35763541601657e-05
3.20489083196908e-06
-2.43574596584808e-05
-2.96355307675958e-05
-2.37666636238716e-05
-9.94992963576136e-06
-2.80658310291543e-05
-3.25554628519632e-05
-2.2193631606878e-05
-3.4088168476712e-05
-6.43560844813435e-06
-3.15443018312794e-05
-1.93523030092916e-06
2.00813258835696e-06
-3.4745966295909e-05
-2.87110428891016e-05
-1.62848557675442e-05
-1.10637089866063e-05
2.0502415645066e-06
-1.84008082632123e-06
-9.55341337514531e-06
-9.00245075269947e-06
-2.19322852651485e-05
-3.21667293912461e-06
-9.95508587534397e-06
-1.42158291788936e-05
-1.34390136706596e-05
-8.19242745500273e-06
-1.32710230169018e-05
-1.04213425020413e-05
-7.96209295694944e-06
-2.19360821040422e-05
-2.3487409711226e-05
-9.26312967519911e-06
-2.54318344256189e-05
-1.897309931293e-05
-4.42796348601568e-06
-6.25174062250327e-06
-1.70225028517603e-05
-8.15964707639746e-06
-2.53020547589457e-05
-1.28729259253111e-05
-5.62740039024341e-05
-6.78032441627398e-06
-2.71700390796501e-05
-1.95744165406021e-05
-5.79660882890315e-06
-1.30342012994193e-05
3.10410975884013e-07
-3.21396773925178e-05
-6.20107329714287e-07
-1.76047075687281e-05
-9.36326484874554e-06
-2.46949311584212e-05
-2.17427300783731e-05
-1.00025622498628e-05
-1.21389362484472e-05
-7.65250186699841e-06
-5.61626692677657e-06
-8.98150440585601e-06
1.53089545475935e-07
-5.50611850848993e-06
-1.08853362756363e-05
-2.36053748080294e-05
-1.15500921636789e-05
-2.40209872874491e-05
-1.74894365140127e-05
-3.62534087726709e-05
-2.7245145249214e-05
-1.47273721774813e-05
-1.30004017534269e-05
-1.28541566976911e-05
-2.44386555082793e-05
-1.80833757978397e-05
1.37518791982644e-06
-8.81982596631527e-06
-5.99827305886047e-06
-2.08429908435153e-05
-1.43728833282565e-05
-2.14515742519722e-05
1.36429834010836e-06
2.51630208058348e-07
1.68117535463979e-06
-4.10467754483622e-06
3.00584492256939e-06
-2.35832501916723e-05
-1.75163573996092e-05
-1.47736333150181e-05
-8.60783227137312e-06
-3.46945817560996e-05
-2.14095391246216e-05
-3.23028117514037e-05
-1.34254534575787e-05
-2.88504647193336e-05
-2.7923435120903e-05
4.2657119087071e-06
-2.14166439940147e-05
-1.50317757469248e-05
-2.34499262754273e-05
-1.74412101404349e-05
-1.79205659368775e-05
-8.60182061002396e-06
-1.16958284697395e-06
-1.00268691555384e-05
4.35677339081125e-06
-9.80492053035987e-06
-1.62505075231356e-05
-7.74220101242573e-06
-2.267576173212e-05
-1.94439264974372e-05
-1.14771574322933e-05
-2.36289900714859e-05
-8.75347569133344e-06
-2.87840140765742e-05
-1.10177853242776e-05
-1.17579675122399e-05
-1.0333283976721e-05
-1.55234063206838e-05
6.27914918982441e-07
-1.32343641342175e-05
3.2731435323183e-07
4.97327005521535e-07
-9.08668474613892e-06
-1.21913815774981e-05
-3.30573299692777e-05
-5.5678570356644e-06
-1.757140296772e-05
-1.68615596768994e-05
-1.67280097305851e-05
-2.99309593579998e-05
-2.61406780208507e-05
-2.36592904669966e-05
-3.31874314760235e-05
-2.28683757792688e-05
1.70789800669145e-06
-1.0560826858543e-05
-1.70569976780644e-05
-1.8227518364938e-06
-1.03814518335966e-05
-1.40904362669045e-05
-6.07241074262242e-06
9.71456775621496e-06
-2.92070520779816e-05
-1.62103967889906e-05
-1.55136556187154e-05
-1.03792326108616e-05
-1.70088532002683e-05
-2.05482454862413e-05
-1.25937730321495e-05
-2.76007128982984e-05
-2.66468776231947e-05
-2.45388384615626e-05
-2.00550072635589e-05
-2.43389361526609e-05
-2.23450909278538e-05
-2.19450368863134e-05
-2.27499943303918e-05
-1.63447715870671e-05
-2.57396682028052e-07
-1.25441005880615e-05
-2.3046979370142e-05
-1.35598934653448e-05
-1.28657948622372e-05
-5.41764147405033e-06
-7.70072286855117e-06
-2.11621383341866e-05
-1.93135278948532e-05
-1.853968962788e-05
-4.62187032087686e-06
-2.27728401811346e-05
-2.22565569944225e-05
-2.30817207099431e-05
-1.60190935129917e-05
-1.19622186059749e-05
-2.61689642623021e-05
-2.45127391430031e-05
-5.26935939122437e-06
4.12776175046384e-07
-1.95603547041104e-05
-1.26032702162033e-05
-2.73522852537298e-05
-1.18231500527075e-05
-1.1775091998832e-05
6.82163750923855e-07
-3.65029893653749e-06
3.64411901056673e-06
-1.62200719785713e-05
6.39198811990634e-07
-4.00027321180493e-06
-8.59503681993257e-06
-2.27706440452902e-05
4.03553859588928e-06
-1.35801294241287e-05
-1.28999506427086e-05
-1.23661432660628e-05
-1.93005768176484e-05
-2.50503016610869e-06
-1.18476054579127e-05
-1.28953931606285e-05
-2.56056244389248e-05
-1.21153851069359e-05
-4.62489111418423e-07
-1.25161578395939e-05
-1.08782138216447e-06
-1.31195937102846e-05
-7.68068691571168e-06
-2.2136840997951e-05
-1.84204963279172e-06
-2.99014376180488e-05
-2.34343541609303e-05
-1.40857675208957e-05
-2.69088250482183e-05
-1.15070259247822e-05
-1.864585762717e-05
-4.03180086355059e-06
-3.27750471107428e-05
-1.17375151348237e-05
-5.73973392798157e-06
-2.03083061287238e-05
-1.77163481106701e-05
-2.22425224697908e-05
-1.39775901893849e-05
-1.91274502150732e-05
-3.11629379763917e-05
-2.50880651687259e-05
-2.56815774262557e-05
-1.68574767852241e-05
-2.46208433339384e-05
-1.05254714212279e-05
-1.85909774341959e-05
-1.85239618821879e-05
-2.98558172921119e-05
-3.43172658818671e-05
-1.95944825755444e-05
-8.61203863424499e-06
-1.41407330092922e-05
-2.70804119298619e-05
-2.50654681949285e-05
-2.40095779635466e-05
-1.06016162759372e-05
8.97765566448855e-06
-7.93587812596009e-06
-2.8794456043428e-05
7.21286193697661e-07
-9.37863541531578e-06
-8.62996231973515e-06
-1.2303970348343e-05
-9.99347032931615e-06
-1.75752126877951e-05
-2.10715564183732e-05
-2.80912053804621e-05
-2.39629517699257e-05
-2.68996851095621e-05
-3.31812069008856e-05
-2.55939298805654e-05
-2.24416004284916e-05
-2.65660868367881e-05
-1.22550213208638e-05
-1.85074314094938e-05
-1.86043595274985e-05
-1.14563600989936e-05
2.10026658820257e-07
-1.29841036737444e-05
-4.33197788248394e-06
-2.6520553404938e-06
-1.44938373689931e-05
-1.18173935767052e-05
-2.45261936919112e-06
-8.44331152615829e-06
-1.79300765990413e-05
-2.15116816046407e-06
-9.58672788544329e-06
-9.43225039817713e-06
1.11846800905276e-06
-2.36367915066213e-05
-6.88705669641739e-06
-2.75102974391361e-05
-2.52857543954836e-05
-1.60836899755878e-05
-1.80697165358222e-05
-1.20635029284393e-05
-2.25292160482851e-05
-3.56821040509538e-06
-2.29745683650427e-05
-9.48308289010391e-06
-1.1847038080851e-05
-2.29255822114616e-05
-1.38368051823493e-05
-5.57186921313286e-06
-1.01748455297604e-05
-1.59156129067941e-05
-5.94681183942491e-06
-3.04591603445481e-05
-3.19272008503661e-06
-4.40530561178328e-05
-2.53882727708942e-05
-2.00433174035415e-05
-1.00148866170106e-06
-4.40398302192575e-05
-1.78079424117637e-05
-8.78227088515761e-06
-1.82470457476211e-05
-3.99835737734022e-05
-8.67627851289248e-06
-2.2376417277631e-05
-1.15303270950732e-05
-1.94403137078042e-05
-3.17789637324881e-06
-1.30372967043466e-05
-3.61998343491002e-06
-1.22041409981105e-05
-1.45190813932611e-05
-3.20035082003654e-06
-1.56501043810244e-05
1.62477759511081e-06
-1.96779769094367e-05
-2.34274307257789e-05
-1.19610091261872e-05
-1.12132849212076e-05
-2.23176699624554e-05
-1.43915350487174e-05
-5.9841144364259e-06
-1.26787837484637e-05
-6.63737275316822e-06
-2.37091520503441e-05
5.59440321770272e-07
-4.4385890545e-06
-2.10294647040405e-05
-7.53250611710661e-06
1.27783319743189e-06
-1.0480481832567e-05
-1.74501966734387e-05
-6.290035256887e-06
-1.19245021384748e-05
-1.49741188885428e-05
-1.64693164277281e-05
-3.07954476055662e-06
-9.39228040926463e-06
-7.51589019235723e-06
-2.75696446267931e-05
-4.38438867119603e-05
-1.95205897137949e-05
-1.38980404773944e-05
-5.62857053609146e-06
7.68138712223721e-06
-1.50153643529658e-05
-1.45308125600438e-05
-1.60989759807099e-05
-1.62294185711707e-06
-3.04038739083712e-06
-2.48007325780306e-05
-1.05660677291288e-05
-1.33938199432283e-05
-1.62566729898758e-05
-3.33261224383552e-05
-1.69967156538951e-05
-3.80210572597571e-05
-3.3769747830386e-06
-3.76435994268479e-05
-3.1142526209189e-05
-1.45798845566696e-05
-2.80190576644536e-05
-1.76715230481696e-05
5.02893007346308e-06
-1.33778498384123e-05
-1.15652148689073e-05
-1.09416258311373e-05
-2.35775388721801e-05
-2.29537865169499e-05
-1.4728063138865e-05
-2.03741193907406e-05
-1.20454477743077e-05
-2.09311519814342e-05
-1.23521711499577e-05
-4.31153603198337e-05
-1.93616917867235e-06
-1.2282829265217e-05
-2.70645806464046e-05
-1.0397113519967e-05
-1.57370025814396e-05
-2.0369070846233e-05
-2.14218787082276e-05
-3.64426387888534e-05
-1.39167582696753e-05
-1.12231151796877e-05
-2.01347852507972e-05
-3.17531949835224e-05
-1.51229623391863e-05
-1.72799390216948e-05
-2.01745454827771e-05
-1.15799711187906e-05
-2.93142141128649e-05
-1.69476338022188e-05
-7.11206237600947e-06
-2.96442914060749e-05
-3.49268175737022e-05
-3.37980433823943e-05
-3.35515405195072e-05
4.49872970960041e-06
-1.49903093793195e-05
-1.9498960636771e-05
-2.05748032307634e-05
-1.00139312727824e-05
-1.27156206632658e-05
-2.10506505494867e-05
-6.20264312196133e-06
-3.37386636223198e-05
-2.10822165140253e-05
-3.86236957267586e-05
-1.79673088734738e-05
-1.03664009955588e-05
-1.18206531514565e-05
-1.92098258975386e-05
-1.78953998800285e-05
-4.32655039431792e-06
-1.50440280950694e-05
-1.0070044373019e-05
-1.47139573761072e-05
-7.4225957545623e-06
-1.71267889666675e-05
-2.84452345154062e-05
-9.42617287049431e-06
-2.29574201158521e-05
-1.9700118987249e-05
-2.0567865713741e-05
-1.88962283236006e-05
6.06042031421761e-06
-1.91771777239972e-05
-1.13215294439025e-05
-2.60409653640894e-05
-2.62745057689494e-05
-1.19866743632207e-05
-2.27083099428182e-05
-1.56605660697886e-05
-2.22603979434854e-05
-2.16418681017483e-05
-3.56619526023708e-06
-2.60862677114711e-05
-1.22190217307837e-05
-1.19989011353982e-05
-2.13893696900148e-05
-2.26018569050746e-05
-1.83440189586423e-05
-6.63670662748841e-06
-1.76376547850643e-05
-1.41997340488321e-05
-1.71494331622444e-05
-3.17867919947609e-05
-2.06494870174867e-05
-1.43688977692735e-05
-1.12650879982284e-05
-3.11430910256341e-05
-2.95240228117363e-05
-2.05234131112474e-05
-1.88882290388782e-05
-3.06369006760991e-05
-4.25963429246173e-06
-5.56474308001609e-06
-1.70693827845396e-05
-7.31805090213926e-06
-2.71059824593569e-05
1.37875484163276e-05
-1.24863920263074e-05
-2.63687870268043e-05
-1.13409603499534e-05
-8.3493866239225e-06
-3.47384385381314e-05
-3.05115484997179e-05
-1.14978680158375e-05
-2.02515064414624e-05
-6.7255087835245e-06
-1.31528080511156e-05
-3.07890593174582e-05
-1.54619037544583e-05
-1.81338949330554e-05
-1.34725138327717e-05
-1.57915680941238e-05
-2.0259436171957e-05
-2.04161798319939e-05
-1.22052488753161e-05
-1.65136802042931e-05
-6.90734618476063e-07
-2.36456425743738e-05
5.85980499937964e-06
-2.59511969006746e-05
-6.16009782526146e-06
-1.8676451720022e-05
-1.20475192569222e-05
2.86995236408668e-06
-7.89110106766418e-06
-1.10344037360727e-05
-1.54490927549616e-05
-3.22655263750575e-05
-5.68216967064533e-06
1.42573911918228e-05
-1.20541022889815e-05
-1.94877305627244e-05
-5.40814872608159e-06
-2.65402344832823e-05
-2.15444647321141e-05
-1.01762366473662e-05
-7.09826455833805e-06
-2.13146636331724e-05
-2.6095853980832e-05
-9.9662543307814e-06
-2.12725281590612e-05
-4.2881650914975e-05
-2.04472380368277e-05
-1.6734524520717e-05
-3.2523003650503e-05
-2.13374280054097e-05
-2.4236141672256e-05
-1.13964081417002e-05
-7.12290452435508e-06
-1.11463226368462e-05
-8.09962416305733e-06
-1.13575173780898e-05
-6.98113115363831e-06
4.84172684483331e-06
-1.80516947009289e-05
-5.69837732357239e-06
1.8437990158479e-06
-5.56891127627108e-06
-4.92856166726047e-06
-8.60611892096717e-06
-1.22885960385842e-05
-2.94641796404734e-05
-1.29371472607979e-06
-1.60128193773578e-05
-4.10407434894827e-05
-4.23231608447323e-05
-3.20604542021582e-05
-1.57673183651311e-05
-3.9989752303977e-05
-2.64149766796541e-05
-1.58029431482628e-05
-1.54695998663664e-05
-2.4771502838746e-05
-3.48842869901128e-05
-1.41876481581952e-05
6.76142118721951e-06
-2.958512776118e-05
-3.75567556108623e-06
-1.09304256505956e-05
-9.61867463404681e-06
-6.21113528707698e-06
-2.49338361582266e-05
-9.82754566486811e-06
-2.51375703268501e-06
-2.80394402673569e-05
-1.66329370335875e-05
-2.62186147599315e-05
-1.29606447574928e-05
-3.67975090396611e-05
-3.04836171596577e-05
-2.9705226476568e-05
-3.69184892774446e-05
-2.86880809660122e-05
-3.56816118174269e-05
-1.22722848975782e-05
-1.52876688487954e-06
-1.59222096777601e-05
