# Supplementary material for: Research on computational propagation and identification of mine microseismic signals based on deep learning
Source: PLoS One. 2025 Oct 22;20(10):e0334641. doi: 10.1371/journal.pone.0334641 (PMC12543183; doi:10.1371/journal.pone.0334641)
Supplement: S9 Data — (ZIP) [file pone.0334641.s009.zip › 000101100000497.xlsx_0.txt_24.txt.txt]

-2.09868727973417e-05
-2.10824227537337e-05
-9.73907788706361e-06
-1.71154892078281e-05
-1.88046240743486e-05
4.88886284703792e-06
-1.4225115484135e-05
-2.39208654575334e-05
2.94390808767399e-06
-1.38909638643393e-05
-1.75763364838572e-05
-1.07364044213859e-05
-2.38723752569146e-05
-2.36990899931349e-05
-3.27578753254383e-05
-2.09626077924011e-05
-2.89102259625795e-05
-2.83499020888042e-06
5.90669139035589e-06
-1.35034445761759e-05
-1.05572375203469e-05
-1.78332983475232e-05
-2.82586436288483e-05
-1.0984669222849e-05
-2.0243500971287e-05
-1.56785333081696e-05
-1.13394635019523e-05
-1.36968312440986e-05
-7.34883864934029e-06
-1.97136418698957e-05
-1.06503812972328e-05
-1.81177536760215e-05
-1.00770950373602e-05
-1.77834679836082e-05
-1.80918261090246e-05
-1.70277810311021e-05
-1.49599332938427e-05
-2.89156454711014e-05
-4.44879721305142e-07
-1.12358681677188e-05
-7.79404604718318e-06
-3.41723902174044e-05
-1.26186387640427e-05
-2.36668903701103e-05
-4.71227632610673e-06
-2.50296563988322e-05
-1.41295479830255e-05
-1.13755294562535e-05
2.09656393868546e-06
-1.10259317948709e-05
-8.44594552976487e-06
-1.55639875219685e-05
-7.17229667396114e-06
-3.89914025345597e-05
1.4154055052101e-05
4.46348197422712e-06
-1.5058674955986e-05
-1.13898198701047e-05
-2.16173632501659e-05
-1.30198171282567e-05
-1.51021665084352e-05
-2.29902821532556e-06
-1.305086594391e-05
-1.19281806931218e-05
-1.66192003848951e-05
-1.60756814819322e-05
-2.20701645103315e-05
-3.78090677515307e-06
-2.29684844627241e-05
-1.64551979766064e-05
3.49659826006127e-06
-2.11774000006743e-05
-1.24527651972375e-05
-1.37848111345589e-05
-4.10007842741518e-05
-1.42860488429391e-05
-2.92608621957213e-06
-1.19154129866128e-05
-2.28819407212971e-05
-4.19920438591875e-06
-3.87357693277575e-06
-2.06741420612218e-05
-2.05464177739741e-05
-8.2522457265455e-06
-1.77027769121976e-05
-1.81769188277801e-05
-2.61174891865274e-05
-1.8143019908603e-05
-2.11335698325517e-05
-1.21909452436914e-05
-6.24499547991071e-06
-3.2162127019061e-06
-1.10837221721305e-06
-3.44401608535201e-06
-3.01133962100324e-05
-2.34396408804992e-05
-4.54837988929246e-06
-1.10869085937948e-05
-2.32912513281748e-05
-2.00150943417983e-05
-3.05966702526298e-06
-1.43754371105452e-05
-1.80132472424795e-05
-1.6977216419288e-05
-1.87559795930212e-05
2.12518354703667e-09
-1.45656308523946e-05
-1.76443891468835e-05
-1.78703600055277e-06
-2.91266757835227e-05
-2.09632434429503e-05
-1.42078521509457e-05
-8.10252743701803e-06
1.51463658402167e-06
-3.02600017442875e-05
-2.47371920673096e-05
-1.30516068675385e-05
-1.52075788615161e-05
-3.26573800529234e-05
-1.70396780688942e-05
7.31332918741335e-06
-1.21466448367826e-05
-1.13463874405689e-05
-1.72766291866894e-05
-2.11716090119904e-05
-1.32038344761753e-05
-3.30854442701429e-05
-2.03560199662782e-05
-7.83150833719882e-06
-2.74405098194581e-05
-2.58766519811918e-05
-1.74715482609168e-05
-5.83228579735424e-06
-1.63141771579643e-06
-7.04227550205108e-06
-2.68023241888378e-05
-8.92082225121955e-06
-1.42749860393533e-05
-1.75275957004033e-05
1.56449687145478e-05
-8.36765266777233e-06
-1.39376984710993e-05
-2.68534702871315e-06
-1.65119565671669e-05
-1.9455695623692e-05
-1.27483167405928e-05
-1.77559520991462e-05
1.70516853597295e-06
-3.98935319497533e-05
3.29064033006401e-06
-1.97412478283194e-05
5.95504723806126e-06
-3.69118674875918e-05
-6.28721134149767e-06
-1.18449443897513e-05
-1.48984017063436e-05
2.35800449446707e-06
-8.088452649343e-06
-9.03394692596249e-06
-2.35921420051837e-05
5.65728044334724e-06
-2.95479049380925e-05
-1.98517649782262e-05
-1.97257192151812e-05
-2.90535229753969e-05
1.40247756149606e-05
-1.43644685224828e-06
-2.00019717055263e-05
-9.57948971647612e-06
-1.01012608678558e-05
-8.64841533903369e-07
-2.48435021227215e-05
-1.17040826230604e-05
-1.89730950239481e-05
-2.42757617885044e-05
-8.536827714571e-06
-8.46281052164833e-06
-2.90752373949895e-05
-1.33221471033608e-05
-1.94639398185208e-05
-3.73031569004586e-05
-2.34612721047739e-05
-1.75260260986071e-05
-3.1477599775442e-05
-9.65629087676049e-06
-2.42098546266651e-05
-1.58921660109656e-05
-2.11925767262344e-05
-1.4643333790816e-05
4.98202771721134e-08
-1.89285613360606e-05
-7.84606293582912e-06
-8.43180313573323e-06
-5.13857471494299e-06
-2.12814600566705e-05
-1.8698582993515e-05
-1.7514549847839e-05
-3.00471362028914e-05
-3.21495928032077e-05
-1.30651762633378e-05
-1.56633956629749e-05
-1.44723579779643e-05
4.88891469748911e-06
-2.41340949755261e-05
-2.52338965238122e-05
-3.33860781672813e-05
-2.23155020600883e-05
1.10995536627068e-05
-2.22544362670881e-05
-7.33232978045458e-06
-1.82571248996828e-05
-6.43877937165856e-06
-7.01432823858127e-06
-5.63558666305302e-06
4.32771385067975e-07
-1.09664634375969e-05
-1.40335486998304e-05
-1.73728081238333e-05
-1.59702342920371e-05
-1.65353583023065e-05
-8.18758324865263e-06
-2.28832363141327e-05
-1.33661591685775e-05
-8.356347557109e-06
-2.69628468682501e-05
-1.78914846098823e-05
-7.15881666868194e-06
-1.50363563288828e-05
-1.82753062131447e-05
-6.55888943707083e-06
-2.63956510750913e-05
-1.61427782895382e-05
-1.18712648765975e-05
-4.46434093030023e-06
-1.08502240477521e-05
-2.62179395832224e-05
-1.5099486401072e-05
-2.77764570934491e-05
-2.75408446163528e-05
-2.85324811405826e-05
-3.21088485866619e-05
-3.23534839511327e-05
-1.22860897156959e-05
1.57052186920819e-05
-8.55599638650642e-06
-1.09032787201629e-05
-1.32909596062556e-05
-1.78778891696171e-05
5.55747609551971e-07
-1.39764877037998e-05
-1.52203099996225e-05
8.97316047264003e-06
-5.94199685362288e-06
-1.09859893194821e-05
-2.34159196132975e-05
-1.16554012173716e-05
-5.54650654640796e-06
7.62103089508954e-06
-1.13747086112406e-05
-9.63814953321842e-06
-1.74354841400125e-05
-2.54868347544765e-05
-5.03280154760861e-05
-2.62575308619608e-05
-3.09504852491588e-05
-3.15891664972154e-05
-2.92159493462961e-05
-1.53766594995115e-05
-3.8914007516164e-06
-1.33688178580338e-05
-1.97528541998825e-05
-2.13327342282166e-05
-1.55737215211634e-05
-1.44963208474135e-05
-1.58841111033504e-05
-2.04082073554273e-05
-1.58699708319682e-05
-6.96709079537114e-06
-8.33890624879681e-06
-2.4089716438427e-05
-5.75688996638622e-06
-1.41403055571251e-05
-2.07226146258737e-05
-1.51423583639326e-05
-2.29622195094048e-05
-2.36823845702463e-05
-2.91943037546764e-05
-1.47786179899407e-05
-3.26619655349169e-05
-3.60876902919016e-05
-3.77122070862818e-06
-2.56583114533944e-05
-1.36044045281202e-05
-2.64890086634782e-05
-1.90092623641927e-05
-2.1329507745564e-05
1.93406176997645e-06
-4.73750789200002e-06
-3.27276139288353e-05
-1.26779858795548e-05
-2.51421248051237e-06
-2.12612834094726e-05
-1.21073958457391e-05
-1.02462379339304e-05
-6.86030582565055e-06
-2.99210685709372e-05
-1.56430407100831e-05
-1.54590874662357e-05
-1.61502535541292e-05
1.07491681036977e-05
-1.17860110132469e-05
-1.63925772231664e-05
-1.39408985580178e-05
-1.65584368109506e-05
-2.4593492283427e-05
-8.29359939732423e-06
-2.13630243569188e-05
-2.32058568117808e-05
-8.1285228446951e-06
-1.35223557520527e-05
-2.15717671210819e-05
-1.40444818375245e-05
-1.81782618300584e-05
-1.3199797796496e-05
-1.60071026616578e-05
-4.42964743286899e-06
-8.26208615524036e-06
6.03418282850872e-07
-1.74071453544868e-05
9.06922441296481e-07
-1.21019503582193e-05
-4.52232602885116e-06
-1.7173407448809e-05
-1.80544603041476e-05
-1.96297576389886e-05
-2.78510950395522e-05
-6.08481049699422e-06
-2.99584555423021e-06
-7.05806598041622e-06
-2.25229617650805e-05
-1.93164618305386e-05
-2.9958998045454e-05
-8.18686850394753e-06
-9.24644385147199e-06
-1.49433856024546e-05
-1.20867399668085e-05
-1.58291418346044e-05
-1.12693565244201e-05
-1.4809402000643e-05
-1.24171121244216e-05
-1.91463178386912e-05
-2.12969360861328e-05
-4.73953874583568e-06
-3.37007458561735e-05
-2.58969262559557e-05
-2.62344634621467e-05
-1.72704640826898e-05
-9.00554915201698e-06
-2.24979754898941e-05
-1.97199691093921e-05
-1.6980727364148e-05
-1.66723156770827e-05
-7.83601761734851e-06
3.77557284298079e-06
-8.80451124092955e-06
-7.56788265802016e-06
-7.42859735701012e-06
-2.43517229516862e-05
-1.12733126556789e-05
-2.22190779980301e-05
-2.01629252429984e-05
-9.68106607469943e-06
-1.47661256199831e-05
-1.78226962055177e-05
-1.8053137414686e-05
-1.46477757800841e-05
-2.62734825858249e-05
-1.12902518911966e-05
-1.92147754432098e-06
-1.05145578902773e-05
-2.17992131282538e-05
6.48374943490989e-06
-1.43973757436254e-05
-1.19338472263228e-05
-2.87870772499042e-05
-8.09879901729791e-06
-2.30323509204769e-05
-3.50314139497862e-05
-3.14427625665383e-05
-3.91311239786486e-05
-2.95634398359053e-05
-9.51413908916576e-06
-1.06900031253452e-05
-1.91150925997322e-05
-1.63007751546801e-05
-2.52593969092558e-05
-8.95348110365831e-07
-1.65254219398232e-05
-1.11739199861259e-05
-7.01311145563131e-06
2.62778907875861e-06
-2.80116454595297e-05
-7.20277002102355e-06
-1.26599765842686e-06
1.99053238358577e-06
-1.14307479507882e-05
-1.04033480280582e-05
-1.4015552924404e-05
-2.26828566817879e-05
-1.38016981046442e-05
-2.47409392001985e-05
-1.74973794100161e-05
-6.83370368655859e-06
-1.22130720958025e-05
-2.73408473226712e-05
-8.65100503770663e-06
-1.84987948078745e-05
-2.89468108587013e-05
-2.02994022641269e-05
-5.68758573512512e-06
-1.39972342536595e-05
-2.20875945044012e-05
-2.10034009768036e-05
-1.88649602115687e-05
-1.11430258619167e-05
-1.57306399229963e-05
-1.47815574758416e-05
-1.96674874172617e-05
-3.31083551296013e-05
-1.30718308287877e-05
-1.47552332297196e-05
-1.16297237415153e-05
-1.04615376911023e-05
-1.54881278979205e-05
-2.63747366308328e-05
-1.12560474212017e-05
-5.71677065866145e-06
-1.71990074101009e-05
-1.41031359785631e-05
-2.08113254957787e-05
-4.12883574854885e-06
-6.81002854397005e-06
-3.13430524772701e-05
-1.31050966506933e-05
-7.03958546720538e-06
-2.75185286898111e-05
-1.12788420154616e-06
-1.47002237287314e-05
-2.18590475727907e-05
-2.80972979262023e-05
-3.8577708680054e-05
-3.86421717103003e-05
-2.77391232039424e-06
-1.87333646225711e-05
-9.25078822800942e-06
-6.23718946081329e-06
-1.56773085701349e-05
-1.66358438877332e-05
-2.55248748488813e-05
-1.44742384355736e-05
1.40307675928358e-06
8.29576654158392e-06
-9.23717129765969e-06
-1.33725974228353e-05
-6.05178953325069e-06
-2.80223451361888e-05
-1.89525496169537e-05
-9.29162040226053e-06
-1.58961514395906e-05
-5.52747028360247e-06
-2.24528321944198e-05
-1.24828272544862e-05
-2.27699190245992e-05
2.54578871868227e-08
-7.673119622387e-07
-2.39366304796029e-05
-3.22949282826849e-05
-2.64736644577355e-05
-1.32032449000678e-05
-2.38754137100564e-05
-3.62169297779474e-05
-1.45155367751475e-05
-2.03300716505769e-05
-3.56718153782609e-05
-1.77834921581391e-05
-2.58975442526779e-05
1.0017182421844e-06
-1.71515075201838e-05
-1.32581318991322e-05
5.26923827813946e-06
-7.05080671806686e-06
-1.3074675031286e-05
1.55711370988352e-06
-1.62466506397326e-05
-2.62726956183376e-05
-9.56436905021698e-06
-3.92715388100349e-05
-1.04038971299748e-05
-1.09929896319924e-05
-2.42185952500174e-05
-6.50111013125271e-06
-3.93347944025746e-06
-2.54982938692809e-05
-3.74873492666586e-05
-2.80692832345471e-05
-2.33881139048955e-06
-2.5373544309307e-05
-1.91037216179177e-05
-3.45247164226911e-05
-3.3300517320412e-05
4.30386704806673e-06
-1.06324928563106e-05
-2.19259749912099e-05
-1.69185598778738e-05
-2.77298171816476e-05
-5.2511479899646e-06
-1.62574985915573e-05
-2.15987155620626e-05
-1.26200236930834e-05
-2.53216890304525e-05
-3.82900069835377e-07
-3.41405244292832e-06
-2.71250762098134e-05
-1.3471077274919e-05
-3.01170786022179e-06
6.05478480452475e-06
-9.04551719013648e-06
6.30617666590922e-06
-1.25839231916041e-05
-2.18192937321364e-05
-1.91583560225769e-05
-1.61431166305542e-05
6.92552377929905e-07
-2.13583156121706e-05
-2.48268962896715e-05
-1.02866211421749e-05
-9.28989960662609e-06
-3.76034555738174e-05
-1.55751627912355e-05
1.34519631783976e-06
-2.01155047981032e-05
-2.23062209751583e-05
-2.73612327757798e-05
-1.01985325118395e-05
-1.7366019903484e-05
-2.89576676573644e-05
-5.80723228066604e-06
-2.80474960316522e-05
-6.27827313133157e-06
-2.46475771324689e-05
6.6308266412947e-06
-1.6670243881192e-05
-1.85780167004313e-05
-1.885125359855e-05
-8.00748340817339e-06
-2.02793298122447e-05
-1.9922934732574e-05
-2.76413121422406e-05
-1.57995580330705e-05
-1.9303220874543e-05
4.51381717213715e-06
-1.60854322162596e-05
-8.43220441022877e-06
-1.63440067446176e-05
-1.33049774304356e-05
-2.32762666801383e-05
-2.40183088193512e-05
-1.36067777326775e-05
-7.4734911029717e-06
-1.86235610180952e-05
-1.87859493513165e-06
-1.36595516565518e-05
-3.62925891238968e-05
-1.44771455241594e-05
-8.08611460175811e-06
-1.75349301811002e-05
-6.57987546565601e-06
-8.37585971923023e-06
-2.39427999273535e-05
-1.40336892796469e-05
-1.90051158669539e-06
-2.37757271217115e-05
-1.77837432779628e-05
-2.2953433543099e-05
-1.49240968758672e-05
-4.14600485196271e-05
-1.67666972277702e-05
-1.14719155232009e-05
-2.08755684682112e-05
-1.64612209096311e-05
-8.18422871184619e-06
-8.2898400433926e-06
-2.51172822060292e-05
-2.13486081980099e-05
-2.26155600941111e-05
2.06930292743011e-06
-2.16262510074429e-05
-2.8518441713498e-05
-2.04572952636571e-05
-3.95360247337951e-06
-1.35362285091458e-05
-1.39993735410954e-05
-2.71841598767113e-05
-3.79661400493918e-05
-1.15594462784914e-05
-3.38467581741752e-05
-9.1450561894152e-06
-4.85423507204834e-06
-3.2455808889203e-06
-1.31556691672118e-06
-1.4329389020043e-05
-6.25000030618081e-07
-1.34374963279521e-05
-2.27170927191717e-05
-1.12403847170205e-05
-2.60066200126508e-05
-1.29126689469618e-05
-2.46061394682783e-05
-2.62357789796318e-05
-1.33390024810812e-05
-1.54149353410383e-05
-5.92794347435492e-06
-2.04740506615296e-05
-2.21070301206499e-05
-2.67412572681974e-05
-1.33217427782846e-05
-2.68496462667848e-05
-5.07394891247485e-06
-2.54991993780887e-05
-2.47062172973934e-05
-8.79404338054178e-06
-8.40956177917173e-06
-1.26655796384736e-06
-6.50465808337078e-06
-2.33882085438431e-05
-2.55834073260117e-05
-2.30688033017576e-05
-1.55369516305055e-05
-1.81422972675581e-05
-1.98647447951911e-05
-3.73628853753212e-05
-1.6530056877083e-05
-2.76692707983302e-05
-2.55471780430545e-05
-1.65915234015404e-05
2.32737390550295e-07
-2.55132849468032e-05
-2.28096013797415e-05
-4.70237143233421e-06
-2.67415811194476e-06
-1.28767588711448e-05
-1.29028082935411e-05
-1.57341229214926e-05
-1.97155682867329e-05
-1.58788774908902e-05
-2.97951722910015e-05
-2.61507895013625e-05
-1.51096401864626e-05
-6.90563722942499e-06
-1.91705423394342e-05
-2.06305413546573e-05
-9.0897046562738e-06
-3.14040061418422e-06
-1.7157431655431e-05
-2.50040012789348e-05
-1.52135056764693e-05
-1.21601628588753e-05
-1.97037791248124e-05
-4.21196995290327e-06
-2.43458356910632e-05
-2.72349793888132e-05
-1.94818949526342e-05
-8.41093951432203e-06
-1.57558615495369e-06
-2.14835829154689e-05
-1.39994623703385e-05
-2.50510435781996e-05
-1.98228529823194e-05
-2.17207032435425e-05
-1.20809858628063e-05
-1.26016131390766e-05
-2.13470080280501e-05
-1.72571855976696e-05
8.17480809693077e-06
-2.46409094022377e-05
-3.61962713227797e-05
-8.22347352835748e-06
-1.40143233491844e-05
-7.93628598509809e-06
-1.62217672217219e-05
-2.49778766138006e-05
-2.1578643893194e-06
-2.11396146568949e-05
-2.37236259859115e-05
-9.47066088651085e-06
5.73275655989326e-06
-7.71863261004496e-06
-1.33262295166637e-05
-9.84812585239156e-06
-2.06937618462946e-05
-1.12037518607881e-05
1.12016648470234e-05
-2.43604157391813e-05
-7.35128004098773e-06
-1.82151808808752e-05
-1.42694825210474e-05
-1.24909227342221e-05
-1.54632380129023e-05
-2.93686025208909e-05
-1.2012466696018e-05
-5.62069106356146e-06
-2.08351475602751e-05
-2.75393770365303e-05
-2.05821634462685e-05
-1.50938514884719e-05
-1.48940581458993e-05
-1.69125743102484e-05
-2.14296521746858e-05
-1.51445497067254e-05
-1.4847681575301e-05
8.5206931908612e-06
-2.68613219148067e-05
-7.49623787840096e-06
-2.74077862733739e-05
-1.31235060950928e-05
-7.81624873611128e-06
-2.73015656102049e-05
-1.36187915926614e-05
-2.18626467603968e-05
-1.48100288480369e-05
-5.59632051667444e-06
-1.36953451331649e-05
-9.26823949422931e-06
-8.56544201629414e-06
-1.73832484832214e-05
-2.36242684943921e-05
-1.70818089748385e-05
-1.4701992161337e-05
-2.30099398316999e-05
-2.30953919252365e-05
-1.96473757627761e-06
-3.13220258327184e-05
-1.64147062381518e-05
-1.02265781011164e-05
-1.6023329748426e-05
-3.19219256001269e-05
-2.02496254890987e-05
-3.57741600893057e-05
-3.01114911192519e-05
-3.25819423170448e-05
-3.30087743842212e-05
-1.56495558505272e-05
-1.53891551478956e-05
-2.41103476806285e-05
-1.85550155989249e-05
-2.03026335941107e-05
-9.81934883816891e-06
-2.047822717783e-05
-1.8404537226507e-05
-1.59279714967378e-05
-9.50029677888782e-06
-2.21822346139736e-06
3.41209758760197e-06
-1.18006885209587e-05
-1.6990400694326e-05
-1.23208085827892e-05
-2.82919722377273e-05
-3.45742905017347e-05
-1.40076418796916e-05
-3.2057332692822e-05
-1.1118872682601e-05
-2.49101200746976e-05
-3.45964206266101e-05
-1.15027294687396e-05
7.07609372660853e-06
-1.50530108694703e-05
-2.37300426667865e-05
-1.30222846255304e-05
-1.34479945534055e-05
-6.71742582499854e-07
-1.54050749240791e-05
-2.80093432440576e-05
-1.30680572609291e-05
-2.17260965512213e-05
-2.05415526020857e-05
-1.6239224279012e-05
-2.65262890983032e-05
-8.75470349665947e-06
-2.04437742612234e-05
-7.1043636816125e-06
-1.19685783743272e-05
-2.99665603770663e-05
-2.05323377335015e-05
-2.65620399860153e-05
-2.1897971941503e-05
-3.25519472407677e-05
-2.5848663948611e-05
-2.56792291315672e-05
-1.34289342006115e-05
-3.43950597351112e-05
-6.48535610615536e-06
-2.55824464411489e-05
-1.12913080072984e-05
-2.47843583925989e-05
-2.77012137557047e-05
-1.72237086519889e-05
-2.52488362897417e-05
-1.13342940199173e-05
-1.86475898141202e-06
-8.10512432556107e-06
-3.94099792624662e-05
-1.6502903876232e-05
-3.53716510637011e-06
-1.22836346540981e-05
-8.9237383203665e-06
-2.83067353653716e-05
-1.64182312770668e-05
-1.12067605557613e-05
-3.4390851790183e-06
-2.78722095600298e-05
-1.15154974047482e-05
6.7593932019998e-06
-1.5721098696305e-06
9.56015852040019e-06
-7.68396910208426e-06
-3.14837738566189e-05
-2.94854286480009e-05
-3.30151140339859e-05
-2.27307811292556e-05
-2.70526765407822e-05
-1.87840543808893e-05
-1.50480258203073e-05
-2.25626094048401e-05
-3.99366647172831e-05
-1.90898809437597e-05
-2.95224266540644e-05
-1.25207133582192e-06
-1.18027736872062e-05
-2.08716075720171e-05
-2.48534485333966e-06
-3.80587438322982e-05
-2.77723949317974e-05
-2.05872006081027e-05
-1.3975323900339e-05
-2.36729957443685e-05
-2.15519384414204e-05
-2.31749212723834e-05
-2.08871410747642e-06
-8.58811738990108e-06
1.42422392100097e-06
-3.18098200159672e-05
-2.37750811762816e-05
-1.02332604414606e-05
-2.27332052844034e-05
-1.40904302259516e-05
-7.55119614162174e-06
-1.78683796208298e-05
-1.00889751116138e-05
-2.79992619755095e-05
-2.37029187994243e-05
-1.04913020562566e-05
-1.89972182933114e-05
-5.59198384977561e-06
-1.61645636874751e-05
-1.58703486518254e-05
-2.08730065589257e-05
-1.44880989600579e-05
-1.92480761887357e-05
-9.74853403882104e-06
-6.89748972131006e-06
-1.30886037270829e-05
-1.65240902823964e-05
-8.10046329473192e-06
-1.63490496315686e-05
-3.27055874662047e-05
-4.27979386725621e-06
-2.67207408582247e-05
-4.71976714454817e-06
-2.92860245962964e-05
-2.68470100529256e-05
-7.95165260758851e-06
-1.54762478810885e-05
-2.44752470764452e-05
-1.30942842710743e-05
-2.48614291535375e-05
-3.58325601055047e-05
-2.3506142055093e-05
-7.10492434633587e-06
-2.76902407019105e-05
-2.34413779164788e-05
-2.21616688391851e-05
-2.38125984502267e-05
-2.36264076794994e-05
-2.16480743978486e-05
-9.48964572547483e-06
-1.02368693037671e-05
-1.82565477192064e-05
-7.54418135319145e-06
-1.03293950207781e-05
-1.33722126753252e-05
-2.67328174131889e-06
-2.44150371138022e-05
-1.48161479513219e-05
-1.974762947658e-05
-1.20801909794851e-05
-1.52127956956308e-05
-4.17880163475737e-05
-2.52731081476344e-05
-1.78585727037661e-05
-3.35961403981638e-05
-2.79497770743442e-05
-2.0276751469951e-05
-6.83129600278356e-06
-3.01406226691165e-06
-2.14832166591133e-05
-2.38650375635793e-05
7.53352974257376e-06
-2.13113400127965e-05
-9.88204547012901e-06
-3.33838767209965e-05
-1.3438637787297e-05
-1.94803308901088e-05
-8.5890774401805e-06
-9.77209107765114e-06
-2.11137107197435e-05
-2.58361355114295e-05
-3.57119864849947e-06
-4.0210382172081e-05
-1.27940177676308e-05
-2.20653606157764e-05
-2.18961020087581e-05
-1.02087916218657e-05
-2.75262762184404e-05
-1.06590328668742e-05
-2.33831950700347e-05
-1.67353445731175e-05
4.93234464191255e-06
-5.78266732934231e-06
-2.10958738313698e-05
-1.50927806094227e-05
-1.02661386179055e-05
2.29503946931142e-07
-1.21085121931272e-05
-1.93308832017579e-05
-1.4864663616953e-05
-2.25220673332723e-05
-1.58683384191775e-05
-6.74058895806419e-06
-1.16676086847612e-05
-1.41766039939702e-05
-1.05355106096242e-05
-5.6641997380858e-06
-2.0704328483963e-05
-1.33073530492225e-05
-1.17500003613063e-05
-1.15816685703646e-05
-2.3944153440462e-05
6.46488223930336e-07
-1.02633094114958e-05
6.0793057669421e-06
-1.39981327148424e-05
6.54622612306812e-06
-1.52303378742481e-05
-1.65358069541265e-05
-1.82796462568236e-05
-1.85527184737267e-05
-1.26120098341138e-05
-3.2313186196766e-05
-2.26575760320975e-05
-2.4231067935533e-05
-3.29577932690463e-05
-3.17678449011964e-05
-2.74389491822287e-05
-2.36439160868849e-05
-3.23307017583086e-05
-2.85772398772792e-05
-1.25004497880295e-05
-2.48728689371779e-05
-2.18669332732457e-05
-9.19619762697428e-06
-9.92879418947693e-06
-2.8171175850614e-06
-5.85507745853732e-06
-2.78280823985974e-05
-8.04010052942085e-06
-1.0713213417187e-06
-6.5227168309167e-06
-2.04112536994496e-05
-1.27934695690446e-06
-4.55444011676468e-06
-2.51190297971157e-05
-1.67385449527266e-05
-3.05235378585457e-05
-2.6044482440821e-05
-3.00660779737372e-05
-2.55087511289644e-05
-2.0835634012921e-05
-1.32716869735375e-05
-9.96027807913699e-06
-2.49454353573464e-05
-3.64320500679223e-06
8.06206456913676e-07
-2.15630660139713e-05
-1.64447603418066e-05
-5.01291956539899e-06
-1.46929359630837e-05
-1.69495394984119e-05
-3.9581691593008e-06
-3.02539611112218e-05
-1.43124608957194e-05
-1.46060215588447e-05
-1.17395297060842e-05
-2.49839048771359e-05
-3.80605365939541e-05
-1.95518625603124e-05
-8.03473724168298e-06
-2.67164522815717e-05
-2.00219562864997e-06
-2.04864081171818e-05
-2.50947755323609e-05
-4.0898878495479e-07
-1.04245428313514e-05
1.00441625014154e-06
-2.0517541661373e-05
-2.50457496163649e-05
-3.51610805817585e-07
-1.55484742034301e-05
-1.0886280068811e-05
-2.74234145060281e-05
-1.53060487108885e-05
-4.17161668940949e-06
-3.0462684862198e-05
-6.65745078707775e-06
-1.94126367289481e-05
-1.49356285888914e-05
-3.36503576190025e-05
-4.4648850803676e-05
-2.257516220672e-05
-2.10304550682241e-05
-2.5254512209003e-05
-2.32189824742362e-05
-2.22000509651608e-05
-7.27928184378498e-07
-1.79753795671875e-05
-1.45696908583868e-05
-4.72109338654723e-06
-1.13567260124084e-05
-1.65687566140657e-05
-3.43275127894639e-05
-1.5518916747514e-05
-1.19717612651278e-05
-1.79922144685386e-05
-1.8926178055566e-05
-1.96779148223793e-05
-2.39796768237265e-05
-2.11395554909521e-05
-3.04881965666435e-05
-2.25392249846045e-05
-2.08335798789783e-05
-2.16659109893905e-05
-1.21442026178459e-05
-1.01172471804383e-05
-2.12394061745629e-05
-1.66189014926015e-05
3.19996673143772e-07
-2.10061424198052e-05
-2.74495556086407e-05
-1.84855115494054e-05
-2.30167822526084e-05
-2.17892666028484e-05
-3.067100472042e-05
-1.34756637793545e-05
-1.32877558700615e-05
-1.16722945681499e-05
-3.89397627445234e-05
-2.18283773932131e-05
6.0702771442835e-06
-1.03219308970509e-05
-2.58856580632985e-05
-2.48096574962593e-05
-9.1722156590558e-06
-1.79726837186776e-05
-5.55187684130724e-06
-7.96472434180184e-06
-1.71902377779141e-05
-2.23774980435599e-06
4.91994461482602e-06
3.02997719921116e-06
-3.16573834029452e-06
-2.03546130661069e-05
-1.60337162359523e-05
-9.51931320709377e-06
-9.82503755701452e-06
-2.57522066437887e-06
-4.32781526659622e-06
-1.63076039027858e-05
-2.48680227226306e-05
-3.73115006186221e-05
-4.9147819337378e-05
-8.67346402000194e-06
-1.27366302606383e-05
-1.03962660472181e-05
-2.02642769525311e-07
-1.49616709546355e-05
-1.75069222345842e-05
1.00584738089602e-05
-8.68913727258027e-06
-1.38364048099354e-05
-1.09734710554815e-05
-3.82130005249283e-07
1.65140281110505e-05
-1.11679355487741e-06
-2.85706063420596e-05
-1.0908477875989e-05
-1.01229388478854e-05
-1.73384954150242e-05
-5.4226166660648e-06
-1.32832047185812e-05
-1.78079171174416e-05
-3.29276915292108e-05
-4.11147096742227e-05
-2.57044169156326e-05
-3.21280488142174e-05
-2.21609223839605e-05
-1.78432716367415e-05
-1.49174043487019e-05
-4.66740810020725e-06
-4.22080020609774e-06
-2.03609553242909e-05
9.62542576301881e-06
-1.81298398337425e-05
-2.15388138943625e-05
-1.0200100695318e-05
6.85250482892366e-06
-2.91531916409688e-06
-3.72675291208032e-06
-1.6923716053339e-05
-3.14826013029631e-05
-1.90968141771467e-05
-2.09705901925972e-05
-2.32088859514803e-05
-7.84980136483374e-06
-3.27576456631669e-05
-5.45331419186322e-06
-2.09570639061971e-05
-1.62165635776171e-05
-1.77199947037151e-05
-1.48493531292259e-05
-1.27069614299064e-05
-1.25690301772807e-05
-2.25672052739742e-06
4.46090489135556e-06
2.25498340703734e-06
-2.54747505871026e-05
-1.64365394460798e-05
-5.68298257963039e-06
-2.88487720175964e-05
-2.54109022972468e-05
-3.50390445524089e-05
-1.44641379554872e-05
5.045629517876e-07
-2.34911268469887e-05
-1.88682584110292e-05
-2.54652488403207e-05
-2.11985008288886e-05
-2.24667994803038e-05
-2.89636033579449e-05
-1.70009862698733e-05
8.33566065122229e-06
-1.60127278707232e-08
-2.1763862007716e-06
4.24800173121324e-06
-1.28147157165684e-05
-3.26395542398496e-06
-3.74752489615521e-06
-2.18777671939671e-05
4.08724695419753e-06
-1.79641413595438e-05
-1.71063578912463e-05
-9.80697478931767e-06
-1.31689816196417e-05
-2.16741920563366e-05
-1.8241137750857e-05
-7.97782447999915e-06
-1.81678712556029e-05
-1.6629027853268e-05
-1.65966261404987e-05
1.2418053284661e-06
-1.14668342456952e-05
-1.99155332309778e-05
-3.51129441242012e-05
-7.09167770182117e-06
-5.4308185272824e-06
2.39237992059162e-06
-1.6624526586679e-05
-2.93661834888996e-05
-2.78022336393459e-05
-3.63441182507192e-05
-1.59248340875261e-05
-2.62872055539242e-05
-1.62134030723922e-05
-9.49901716027336e-06
-2.10144470646377e-05
-1.56737622824744e-05
-1.8916695404851e-05
-3.22364658190143e-05
-1.52359672852711e-05
-1.28073237025532e-05
-2.15168391697806e-05
-1.71804041310182e-05
-6.1453206712064e-06
-3.62123871159896e-06
-3.13246494567934e-05
-2.2526858267726e-05
1.13115217783363e-06
-1.66722710537055e-05
-1.99910325615338e-05
-2.34385421456898e-05
-1.68393102843843e-05
2.62284355122567e-07
-8.07695166096687e-06
-2.86073442674023e-05
-3.2522380629233e-05
-1.69625037812865e-05
-1.81190641250456e-05
-2.57675487369373e-05
-2.03621278901124e-05
-2.90804350083719e-05
-4.47768464025254e-05
-9.15263994936394e-06
-8.7535928355412e-06
-1.58734516579149e-05
-3.8092460824868e-06
-1.85502691694678e-05
-1.76511774566313e-05
-7.1791191808069e-06
-1.4677548041962e-05
-1.50039582691334e-05
-2.91549785299142e-05
-2.79732918245901e-05
-6.02477282001191e-06
-3.00975807241475e-05
-2.57037955147359e-06
-2.69059501675201e-05
-2.78688468199489e-05
-1.31052344473197e-05
-2.53044790819784e-05
-2.16160061320734e-05
-3.24306712830777e-05
-4.25765375551716e-07
-1.07775474865382e-05
-2.03912338941833e-05
-1.05082659981462e-05
9.58204891534196e-06
-6.25035458460373e-06
-1.22753257373998e-05
-1.33099943413283e-05
-3.23534494687788e-05
-1.02281410559718e-05
-6.48910432414282e-06
-1.46379937635317e-05
-6.40387177416953e-06
-2.3987539666662e-05
-1.38780008261558e-05
-2.58143415240515e-05
-1.43848953677686e-05
-1.72409735142889e-05
-1.8425218377072e-05
-1.56622123342647e-05
3.40029563141586e-06
5.11620160254913e-07
-2.96902715302137e-05
-1.3680934812507e-05
-1.022288346266e-05
-1.48046265867836e-05
-1.36021550956769e-05
-5.20941639243257e-06
8.65511572482899e-06
-4.85131888368592e-06
-2.94562054624934e-05
-2.08820937059462e-05
-2.10139504632681e-05
-2.71199282689433e-05
-3.67916319439688e-05
-2.24620493543976e-05
-7.75389169200058e-06
1.6570549052061e-06
-2.03694525672912e-05
-2.32660407482898e-05
-5.29292662137223e-06
-2.78291169028334e-05
-1.59649137284096e-05
-1.45941218692393e-05
-1.42860043651708e-05
-1.63397673779477e-05
-2.28669051877595e-05
-2.90474652113819e-05
5.34728750124348e-06
-1.58297009531546e-05
-2.51397249827847e-05
-2.07226911912812e-05
-2.37846135554722e-05
-9.29644816470927e-06
-1.5182248885966e-05
-1.96730204442831e-05
-1.61125915368855e-05
-1.41585396639878e-05
-1.25867149474356e-05
-1.79336231740656e-05
-2.05123309174813e-05
-8.89300104361555e-06
-2.68034670432595e-05
-3.00075990929208e-05
-1.03926748956273e-05
-1.61853625947899e-05
1.12838599141687e-05
-1.67255632186786e-05
-4.84442307498556e-06
-1.01814123865967e-05
-9.95958384105969e-07
-2.0499600414277e-05
-2.73590302731022e-05
-2.8349406897436e-06
-2.59269553765267e-05
8.04283780075541e-06
-6.53136909467433e-06
-7.5657968861536e-06
-4.55479404338865e-06
-1.65035256966627e-05
-2.09786694280107e-05
-1.87003295778227e-05
-2.12825114157297e-05
3.69137945843058e-07
-7.39892315987429e-06
-8.24678752723239e-06
-4.47464593387262e-06
-1.28766181370842e-05
-3.77604481929421e-06
-1.04549614218963e-05
3.55545115703439e-06
-2.11620866121043e-05
-1.29966515794274e-05
-5.68787280449827e-06
-3.23537318078561e-05
9.28143826720577e-06
-2.09039719436298e-05
-1.20897296425109e-05
-2.25343731095539e-05
-1.37030735723259e-05
-3.8276622836865e-05
-7.78773887297427e-06
-1.46237027911711e-05
-1.87943817665358e-05
-2.31117731058104e-05
-1.19579295141149e-05
-2.2351580152606e-05
-8.06033733324213e-06
-1.28700510670316e-05
-3.08868931628871e-05
-1.59397966879451e-05
-3.13315452911587e-05
-2.82815407885973e-05
-2.96909272386007e-05
-1.68106840086241e-05
-3.97995875853311e-06
-2.60543629715846e-05
-2.63721085913893e-05
-2.00521924822057e-05
-1.34619082785478e-05
-4.08137407222244e-06
-1.91384955247442e-05
-1.08788304646051e-05
-2.17796471956188e-05
-1.85485486955023e-05
-1.35070823224011e-05
-1.88976163108972e-05
-1.98152450749844e-05
-2.49293027104865e-05
-2.15171316338342e-05
-2.38424958490098e-05
-1.9877913463447e-06
-1.97132323547339e-05
-1.3715597172397e-05
-4.08919795998769e-06
-1.55984807414439e-05
-2.59490779757601e-05
1.53079535307536e-06
-1.99218299794872e-05
-2.61244854386357e-05
-2.29355318807859e-05
-2.48443919286031e-05
-7.24391239225228e-06
-3.51674295726366e-05
-2.40655586581103e-05
-2.41121587264698e-05
-1.73720397235406e-05
-1.45663533333771e-05
-6.7101741407363e-06
-1.91729966707871e-05
-2.51070848563661e-05
-2.93736514581323e-05
-1.87117502354653e-05
-5.80925277653992e-06
-8.8303853428694e-06
-1.08929984482624e-05
-1.29474596196787e-05
-1.12106404750048e-06
-1.12500554709973e-05
-6.99689229345916e-06
5.49313447648744e-08
-1.91858900785885e-05
-8.37054441568895e-06
-2.91476934170734e-05
-9.61291800577473e-06
-4.43623794108876e-05
-2.15928299882506e-05
-2.44717066182744e-05
-8.10280771809925e-06
-8.71114588916702e-06
-2.95494918719379e-05
-9.09401454862767e-06
-9.67968180647934e-06
-1.7535532174806e-05
-9.50331867707504e-06
-1.6220568146131e-05
-2.15824737668024e-06
-9.69983312112968e-07
-4.26721876252e-06
-5.41586575323517e-06
-7.52493578788597e-06
-1.05635088526584e-05
-2.81334904392821e-05
-2.46011857654311e-05
-6.98969569490779e-06
-1.16197134339101e-05
-2.00437944022602e-05
3.46041653672096e-06
-1.27084717910073e-05
-3.79929589999088e-05
-1.39793215715413e-05
-1.22126244612142e-05
-2.22173085295776e-05
-1.94056016383519e-05
-2.35272581516569e-05
-8.84703504645023e-06
-2.46076114015555e-05
-1.44573518937665e-05
-2.20362356466153e-05
-1.63551990182918e-05
-1.66710357660063e-05
-1.07556292593351e-05
-1.46622407961369e-05
-1.54923229628255e-05
-9.37367349782551e-06
-2.00168233053931e-05
-1.6269907121307e-05
-2.14314425043802e-05
-1.77121750632301e-05
-6.80324089816929e-06
-5.09085113295749e-06
-2.45734113293653e-05
-2.40296003957178e-05
-3.05140654590975e-05
-3.10766574535003e-06
-2.08592172926019e-05
-1.70233540150515e-05
-2.79019437258463e-05
-2.14040770383693e-05
-2.09832691996041e-05
-1.86581596414461e-05
-9.75142510752469e-06
-3.04768774692537e-05
-3.86142897277907e-06
-2.19518466432025e-05
-3.71683655828399e-05
-6.00464570541902e-06
-1.6880474042026e-05
-1.72497786832078e-06
-1.59801054432557e-05
4.32152046552e-06
-2.11100331464314e-05
-1.32239120022303e-05
-1.53577343912041e-05
-1.08775138926944e-05
-4.84252615292245e-06
-1.34074703075329e-05
-9.23138521688319e-06
-1.52659215423854e-05
-4.38458293389119e-06
-8.83485220344921e-06
-1.73889736785371e-05
-1.01160609699503e-05
-6.60519501795126e-06
-2.18349560846588e-05
-9.69700976142333e-06
-2.26401219952698e-05
-7.71141769218258e-06
-1.21379209848122e-05
-2.30170296164175e-05
-6.55696998980101e-07
4.14687658590336e-06
-2.62781924108487e-05
-8.96688911045212e-06
-2.05724637828223e-05
-1.98325171981473e-05
-2.64878504036542e-05
1.11702476681253e-05
-1.05050409338667e-05
-3.85409106203138e-06
-9.8303730214084e-06
-1.78629692615545e-05
-6.09161371331932e-06
7.61159305260113e-06
-1.47174352541671e-05
-2.75508813506054e-05
-5.43784997491602e-06
-1.17350652131671e-05
-2.29147042935772e-05
-2.19007016929013e-05
-4.79531249549024e-07
-3.85166001296499e-05
-1.07418739149453e-05
-1.67821908316679e-05
-1.15344959831176e-05
-1.18560198336287e-05
-5.44430023940116e-06
-1.82901073788872e-05
-1.5263395407395e-06
-3.40024187315054e-05
-2.85279662394633e-05
-5.93540822219105e-06
-2.00011547460969e-05
-2.29738990989932e-07
1.40713994731405e-06
-3.20853098250586e-05
-2.85046848307129e-05
-9.52972621001843e-06
-1.75756842525518e-05
-1.22378067893749e-05
-1.18690468176564e-05
-1.99679696285781e-05
-2.67060208622843e-05
-1.46867587388745e-05
-2.09073947363524e-05
-2.94712153227635e-06
-1.76099609280035e-05
-2.03400210939044e-05
-1.33069558446259e-05
-7.10911820470744e-06
-1.37172848512894e-05
-9.88712706373097e-06
5.0253806854362e-06
-1.42776167098688e-07
-5.5683725935223e-06
-1.24811877393248e-05
-9.18265961472438e-06
-2.80224810463798e-05
-2.75504455114527e-05
-2.2730622800373e-05
-3.45996889683379e-05
1.33636661069719e-05
-3.15195989804016e-05
-3.04274391639841e-05
-1.2100790384873e-06
-1.41283978034295e-05
-2.32946797812808e-05
-1.36894954297485e-05
-1.6027905830937e-06
-1.58159693319429e-05
-9.27890676928508e-06
-1.90169927930087e-05
-2.10490777237481e-05
-8.15606509580882e-06
-1.99125049824298e-05
7.86654248673045e-07
-3.03617105252782e-06
-1.80836120337196e-05
-1.04578433760542e-05
-3.20978736853461e-05
-1.35033876216142e-05
-1.10827265073254e-05
-2.84837771132658e-05
-1.94104167173515e-05
-3.00464759732913e-05
-1.40666287542863e-05
-1.77730694455039e-05
-8.70386633476729e-06
-1.65465086094242e-05
-3.05929106066297e-05
-2.78397317320067e-05
-2.84073768548606e-05
-1.8489370018703e-05
-2.42872702346435e-05
-9.00486568220427e-06
-1.37660357378835e-05
-2.16386844124972e-05
-1.04273041074358e-05
-8.65884364406597e-06
-7.80382650412278e-08
-6.18860703619077e-06
-2.77801863606745e-06
-1.33006638002667e-05
-2.35551805172382e-06
-5.28311793650109e-06
-2.31772718107732e-05
-1.92875137668979e-05
-2.00779738437851e-05
-2.10195890322345e-05
-2.98878992030247e-05
-3.06652211095186e-05
4.60992947454254e-06
-1.80387348794943e-05
-2.89849843098438e-05
-2.75191064445554e-05
-2.25764502851785e-05
-2.53000176706529e-05
-1.22962169908134e-05
-3.066853622399e-05
-8.02929061730314e-06
-8.22859011212499e-06
-1.56017576980245e-05
-1.64615961594881e-05
-9.05609343933418e-06
-2.86313467329089e-05
-1.20974413665603e-05
-3.19670152916947e-05
-3.52980781840169e-05
-1.27634048033334e-05
-7.09469297952767e-06
-1.03290050386414e-05
-1.37223735232672e-05
-2.08039733762666e-05
-2.69809414467268e-05
-3.45559126213093e-06
-2.41861090390534e-05
1.96341791942743e-06
-1.39896495922815e-05
-2.60603135616246e-05
-5.96561311708127e-06
-1.98173618253287e-05
-3.46230948678675e-06
-6.24493596520806e-07
-2.39859625316005e-05
-1.09487450661672e-05
-3.26206242631538e-05
-2.06332274387183e-05
-1.7743466456983e-05
-3.71928408375458e-05
-1.65166485504143e-05
-3.28816687222669e-05
-1.91445054551063e-05
-2.0270243887595e-05
-2.42262136339017e-05
-4.33186760985349e-06
-2.47347347485234e-06
-1.13644681423475e-05
2.07471041874164e-06
-1.87850861109629e-05
-2.39695465304687e-05
-1.29762686430137e-05
-2.47348741000996e-05
-1.10658722124605e-05
8.90524089223076e-06
-5.83401159865155e-06
-1.06632674813295e-05
-5.38885812035401e-06
-1.46171624927092e-05
-2.28781111676678e-05
-2.91241176486457e-05
-2.70083472908869e-05
-2.2049921822288e-05
-3.35528007326322e-05
-2.29301446703455e-05
-1.94060862329039e-05
-1.88904769775781e-05
-2.10785315519634e-05
-1.29722671810319e-05
-1.40631969155919e-05
-5.70837407108021e-06
-8.008823385969e-06
-7.4632781118487e-07
-1.61020737610972e-05
-1.94901888862809e-05
-2.23098664713986e-05
-2.93564945231853e-05
-4.10787242688419e-05
-1.3872364551957e-05
-1.5786184703543e-05
-3.47659866207347e-05
-2.0060237191666e-05
-2.05868249477793e-05
-6.54315488861081e-06
-1.64772870989317e-05
-4.19571381662137e-05
-2.90288078674404e-05
-1.32934001661678e-05
-7.10664067967771e-06
-3.17340397771346e-06
-1.5663835422894e-05
-2.70021311181087e-05
-2.22339770220789e-05
-3.07206556822569e-05
-2.25225594328075e-05
-9.6580590958943e-06
-2.17279969694075e-05
-3.24100895926421e-05
-2.66118200694193e-05
-1.3537819716477e-05
-1.36249090680952e-05
-2.17495260453645e-05
-2.08608559073273e-05
-1.52465882557804e-05
-2.29164886271933e-05
-2.17106041286719e-05
7.1045410904151e-06
-9.77246829164405e-06
-5.40660948202473e-07
-1.41932145404578e-05
-2.59279378432897e-05
-1.73738983906997e-05
-9.79199691358365e-06
-2.51764429997162e-06
-1.68316019190139e-06
-3.00044559837036e-05
-1.20886045881822e-05
-2.1495391576125e-05
-1.18242045668041e-05
-2.53703830526194e-05
-2.005994816986e-05
-1.76392429831851e-05
-3.43243267278324e-05
-1.62553378644104e-05
-2.17546729083256e-05
-9.54117925176057e-06
-2.28213987759915e-05
-2.84671764321067e-05
7.73966451927131e-06
-1.91303924495159e-05
-1.26343328627792e-05
7.38970138619126e-06
-1.34141660822186e-05
7.44332657374593e-06
-2.55617802974922e-06
-8.35740111995336e-06
-4.76684147988641e-06
2.7633507719372e-07
9.53371591011337e-06
-2.90226602690663e-05
-1.97304500203834e-05
-1.00245053882941e-05
1.17964814917574e-06
-5.30834604049381e-05
-1.90266027445347e-05
-4.52265005916604e-05
-3.26490259826763e-05
-1.6087241871159e-05
-2.41048477817808e-05
-1.24049932973488e-05
-9.68199525071618e-06
-3.72456503745982e-06
-1.64362603333646e-05
-1.41129601071923e-05
7.70521929660364e-06
3.98037920253534e-07
-1.2003750538343e-05
-2.64861587509968e-05
-1.14351171669641e-05
-2.64962110946205e-05
-2.71229088583183e-05
-2.66459949255705e-05
-2.51166918798693e-05
-3.13291973893923e-05
-1.96529402657459e-05
-2.01301487206935e-05
-3.31359961967961e-05
-1.06154806292785e-05
-2.53554623815694e-05
-1.0651606801805e-05
7.14453520721948e-06
-7.71698836860083e-06
-2.49113556594779e-05
3.30449062403951e-06
-5.46136497540173e-06
-2.07022435769212e-05
2.84861049949728e-06
-2.73246289914712e-06
6.63034214146619e-06
-8.55291516566421e-06
-2.01794449801475e-05
-9.19939338710749e-06
-3.68324150420703e-05
1.56929507464202e-05
-2.47451255891284e-05
-1.46138525668244e-05
-3.32528936172365e-05
-1.81950561536406e-05
1.22139544762682e-06
-2.34960561917805e-05
-9.51868543254867e-06
-3.56763910961711e-05
-1.59128613299304e-05
-4.93343325519175e-06
-9.05204064351278e-06
6.09712741160978e-06
4.46236152572069e-06
-1.71646242184629e-05
-1.45378643258083e-05
-2.40027393522771e-06
-1.48169200844049e-05
-4.74209788695919e-06
-1.07158781219821e-05
-3.21668464793361e-05
-1.40281946328007e-05
-1.88678125272821e-05
-2.90275617098258e-05
-7.74795776500575e-06
-1.92115696710618e-05
-2.96293941260006e-05
-3.95985792170929e-05
-2.50296300809973e-05
-6.36372124497916e-06
-1.57268256190332e-05
-9.43240310814968e-06
-8.32374812248097e-06
-6.09854216730711e-06
-1.02664703721738e-06
3.02388120780296e-06
-2.02157441499586e-05
-1.45104636420521e-05
-7.83381628291976e-07
-1.6875039035609e-05
-6.61423267113777e-06
-1.0192897940595e-05
-3.27254360457277e-05
-2.03844627665018e-05
-2.83970436234716e-05
-3.05925458397133e-05
-2.98782838412602e-05
-1.59385880094128e-05
-1.63557125622131e-05
-3.72254732049623e-06
-2.89891315367743e-06
-3.0665365463628e-06
-1.68215257155743e-05
-2.33947166759844e-05
-1.23934952493209e-05
-2.20548943459444e-06
3.51912691840059e-07
-1.67566368861178e-05
-1.04206166623843e-05
6.01797930774409e-07
-1.81623764722158e-05
-2.7097043860666e-05
-5.09587975219637e-06
-2.31244228006281e-05
-9.64141396919794e-06
-2.71146206786677e-05
-1.52790682023342e-05
-5.61427387969225e-06
-2.28662325447712e-05
-1.864360019368e-05
-2.26133899017205e-05
-1.68080561347526e-05
-1.22860617668342e-05
-1.75812783825364e-05
-1.98535889085707e-05
-2.97106269025309e-05
-8.09277921881845e-06
-3.49773824642377e-07
-2.09900770270733e-05
-2.91708138638207e-05
-9.24760854390765e-06
-2.04200920976652e-05
-9.64949488257381e-06
-5.87444722447285e-06
-3.19861883277014e-05
-7.82707343672688e-06
-1.3321407760885e-05
-2.43531730742599e-05
-1.34148222990858e-05
-1.82183803804395e-05
-2.4150114678825e-05
-2.64815465880566e-05
-1.43519790584696e-05
-1.37717166132293e-05
-3.52466086599281e-06
-6.87047565656461e-06
4.93725194907739e-06
-7.33930293056161e-06
-3.36327354391099e-05
-2.32312445941936e-05
-1.28492088277028e-05
-2.65739563632372e-05
-1.4333532413257e-05
-2.7883066396174e-06
-1.01593750935824e-05
-1.73444273269786e-05
8.15449728688817e-07
-3.46256810438182e-05
-1.76538275390066e-05
-1.64666027456881e-05
-1.5987051045731e-05
-1.9660345220236e-05
-8.77805111386679e-06
6.27700091994618e-06
-6.9783930746744e-06
3.56911370612109e-07
4.1626711864031e-08
-1.56744099055261e-05
5.27532351881822e-06
5.11504914135791e-06
-1.09555792553858e-05
-2.01729603066861e-05
-8.50184378747859e-06
-1.00145482503772e-05
-1.19186046138354e-05
-2.28920631293083e-05
-2.18169893589379e-05
-2.33894474423719e-05
-8.99656752031462e-06
-1.61539822511215e-05
-2.61793110671719e-05
-2.80271564357204e-05
-2.38718495816908e-05
-3.54731140807725e-05
-2.90735483227655e-05
-2.69898971321529e-05
-1.38629574226051e-05
-1.91871622996015e-05
-1.92170852426788e-05
-2.08160017263558e-06
-1.39169770402109e-05
-9.50934288005208e-06
-2.19075977886373e-05
-1.18673147120098e-05
-2.04817176565464e-05
-2.67741699750563e-05
-5.26096998923126e-06
-9.0292568965111e-06
-1.54013920933222e-07
-4.42805567312357e-05
-4.52602102474069e-05
-1.82659958989751e-05
-3.03376499399693e-05
-2.08847428669358e-05
-2.86092045684974e-05
-2.6856340676803e-05
-1.64842013370369e-05
-2.92744309281788e-05
-2.03699703878091e-06
2.99542900567801e-06
-1.27258003797431e-05
-1.23190386017819e-05
-2.98226431012937e-06
-3.29536008498818e-05
-4.1112285772753e-05
-2.26424442242426e-05
-4.1596741397056e-05
-2.55870265801335e-05
-7.11122196718292e-06
-2.21770797879958e-05
-1.91740421114285e-05
-1.60020853116004e-05
-7.52536565478499e-06
-2.40390096397067e-05
-2.25021342069631e-05
-1.21965511492662e-05
-1.72582273688566e-05
1.31804512590861e-05
-7.41890457534574e-06
-2.75116681634175e-05
5.13874803912056e-06
4.11299417271967e-06
-1.79773894097876e-05
-6.65936500865415e-06
-3.27194774950752e-05
7.01110166434805e-08
-3.90693101115669e-05
-3.66742890718047e-05
-9.72183089686753e-06
-2.29529982800467e-05
-2.15669190950297e-05
-3.95118511347454e-05
-2.39361703050256e-05
-2.37124381322474e-05
-2.83328363638052e-05
-2.52324499905107e-05
-1.61252125466027e-05
-5.90051525088168e-06
2.25771045120479e-05
-1.44601630564097e-05
-2.9776178518003e-06
-4.19857963534893e-06
-8.57751023416894e-07
-1.27006143307465e-05
5.61685965180944e-06
-2.21954816748534e-05
-2.83257154334571e-05
-1.75632194154796e-05
-1.7490400750646e-05
-1.80150458476191e-05
-1.68634924934854e-05
-1.50547737168029e-05
-2.09267696677148e-05
-2.70317337808357e-05
-3.49828409944365e-05
-4.15570114330602e-05
-2.66280833155162e-05
-2.06271667147724e-05
-2.31684097350615e-05
-2.77135118374763e-05
-2.0923707774655e-05
3.05865035068367e-06
-2.09049754483337e-05
1.12876334333221e-05
-1.32260804782846e-05
-2.36337940531342e-05
-1.28106573316621e-05
-2.17179762425915e-07
-2.2394458313695e-05
-2.11646487387164e-05
-2.47675932282319e-05
-3.59600581018558e-05
-1.97231935271205e-05
-4.51206703958153e-06
-4.24206783651504e-05
-2.39892725043617e-05
-2.35136174887261e-05
-1.92979194843581e-05
-2.49611251644165e-05
-2.07111560429387e-05
9.3649827752805e-06
-1.62633974142292e-05
-1.86922649671375e-05
-1.18560761353956e-06
4.85147384447973e-07
-5.18832596585074e-06
-2.14056616613735e-05
-1.67144974937016e-05
-5.12349050221621e-06
-2.63410628385828e-05
-2.0663768598402e-05
-4.51751721116813e-05
-2.52359769621152e-05
-4.78497120959066e-05
-1.3725746478858e-05
-2.97420984223838e-05
-1.68812385654203e-05
-1.53737526997567e-05
-7.66444168205816e-06
5.53465931990229e-06
-1.06455479924334e-05
-1.08013995200805e-05
-4.9876424220605e-06
-1.01759088439581e-05
-2.71947784301567e-06
-1.53575473807353e-05
-1.53797072363323e-05
-2.06484777093572e-05
-3.6512874238286e-05
-2.57343910135006e-05
-1.33317393148486e-05
-2.97027971175222e-05
-1.32954110541134e-05
-1.99905710300184e-05
-3.72661695965005e-05
-2.84749524377757e-05
-9.95134069765106e-06
-1.34595624286437e-05
-2.71186452141636e-06
-9.83391289440416e-06
-9.34893344771127e-06
-1.37030001090811e-05
-1.55153734925647e-05
-9.8189399443341e-06
-1.14731903384024e-05
-1.62134287764041e-05
-3.03453402969086e-05
-2.01911111658027e-05
-9.58762449755827e-06
-1.00436088053135e-05
-1.77384936164247e-05
-2.44030540332688e-05
-1.71156898760619e-05
-1.81836351932812e-05
-2.37075479667798e-05
-1.69184227645042e-05
-1.4160000429604e-05
-2.34209128925588e-05
-8.61308282366388e-06
-1.78010844532875e-05
-1.37048030486568e-05
-1.41014280733918e-05
-8.53486428318302e-06
-1.05688659840798e-05
5.3106547707841e-06
-1.41351932055046e-05
-1.43575997894831e-05
-1.19077731331364e-05
-2.96297644794429e-05
-2.90055423248659e-05
-3.44961030343613e-05
-1.55807916357215e-05
-2.80548694301815e-05
-1.06040132656536e-05
-2.91431357289205e-05
-4.60251575588728e-05
-1.06444350113287e-05
-1.18438157874564e-05
-3.80475979667997e-05
-6.3945569706252e-06
3.97351962251668e-06
-4.0161594668069e-06
-1.25433396386993e-05
6.35487547064579e-06
-2.79537681642838e-06
-1.32504392887614e-06
4.51813405956497e-06
-1.09082251378365e-05
1.6389852145617e-06
-2.91046376170096e-05
-2.55350307777292e-05
-1.87563428548723e-05
-1.79275179844025e-05
-2.8867766429235e-05
-1.12583680078862e-05
-2.21721843618314e-05
-2.1654532114678e-05
-1.56757649117655e-05
-2.26066703315277e-05
-1.10294214736609e-05
-2.14240405979733e-05
1.42780099022258e-05
-6.14287275646984e-06
-9.0190997732448e-06
9.27960695039933e-06
4.72770954565171e-06
-1.19427560109964e-05
4.33378205071323e-06
5.94459561277818e-07
-1.73781478637661e-05
-6.39433452071669e-06
-4.65975486885936e-05
-1.13262507110953e-05
-2.05813060833943e-05
-3.23099469246392e-05
-4.70700618873756e-05
-4.79472737954553e-05
-1.81752499770938e-05
-2.13001969172319e-05
-3.24139659436717e-05
-3.461124224192e-05
-4.93876929453561e-06
-9.02298366433289e-06
-1.24038049810434e-05
9.94064265706579e-07
1.10354802595829e-05
1.43240329826802e-05
-2.68364066739368e-05
-7.86756174511393e-06
-1.19908645368341e-05
-1.1815878970875e-05
-1.7153696906295e-05
-2.42430913777278e-05
-2.1297062749037e-05
-2.46742764677823e-05
-3.96661036727886e-05
-8.6132137490409e-06
-3.91190993400031e-05
-3.41315652478908e-05
-1.66198497007124e-05
-3.08374339190413e-05
-2.27559485613782e-05
-1.84221247632677e-05
-2.05780299658849e-05
-1.81398130501617e-05
-1.43880708293182e-05
-3.56228104301402e-06
2.07601702960783e-06
-6.79226440769374e-06
-1.25744783225065e-05
-1.39794419841969e-05
-6.64100269462747e-06
-2.31024383174906e-05
-3.46651250846963e-05
-2.59061757335111e-05
-8.66094450673121e-06
-3.90175892132776e-06
-3.88905095588572e-05
-1.94745850319674e-05
-2.81069232927373e-05
-6.1445387718029e-06
-2.32653829745843e-05
-2.26087865566717e-05
-4.97330713423165e-06
-3.72906527634013e-06
-6.13095690436981e-06
-1.74663100907682e-05
-3.83610215851842e-06
2.07831467761126e-06
-2.93358394076218e-06
-7.7269194364559e-06
1.05263984743068e-06
-9.56658989626164e-06
-3.79024495421786e-05
-1.29441172850431e-05
-2.14608990965344e-05
-1.30647125746378e-05
-2.34667648590087e-05
-2.37697721999779e-05
-2.01788076398068e-05
-1.05718542719544e-05
-2.99003522960887e-05
-8.1223268866763e-06
-8.45049338476975e-06
-7.57789157802574e-06
-1.81508037741481e-05
-1.90387446061477e-06
-2.01207625639624e-05
1.93705918616677e-06
-1.44920916303222e-05
-1.92735964777667e-05
-2.36510722143299e-05
-2.03759419450198e-05
-2.48184125672693e-05
-1.59660384517523e-05
9.92383509048727e-07
-2.4919108475672e-05
-2.04407222631618e-05
-2.50367761330699e-05
-1.59993573252646e-05
-1.93627905270932e-05
-2.0947629069734e-05
-1.19167388083657e-05
-2.84815395183153e-05
-3.89448675032483e-05
-2.23517707848497e-05
3.02210187224089e-06
-3.26556126521463e-06
-1.07093028569007e-05
-9.86837917616794e-06
-1.92019222966866e-05
-1.19793086061315e-05
-1.2862359232666e-05
1.45134836574172e-06
-1.52581556896947e-05
-2.67833389689399e-05
-6.60351085429614e-06
-1.5633193300229e-05
-1.28437333909263e-05
-3.2858154493243e-06
-4.49650882975375e-05
-3.45366658603939e-05
-1.57610945300369e-05
-3.48948720119212e-05
-1.16864786965029e-05
-1.1667940489503e-05
-1.6961024869328e-05
-1.11681745336816e-05
-1.30147167001179e-05
-1.72025552050945e-05
4.99434482343917e-07
-1.15059111499215e-05
-1.54949499150689e-05
-2.08403789097301e-05
-1.63906923034669e-05
-2.26351276186897e-05
-2.16142485900587e-05
-2.3412016972941e-05
-3.10620098506518e-05
-3.95950521262769e-05
-3.91223390874155e-05
-4.65991570252743e-05
-2.59353734127977e-05
-1.94548553771594e-05
-5.41432446164565e-06
-1.55971178582607e-05
-2.36886643725259e-06
-2.11855269331531e-05
-3.27871703062795e-06
-2.35626950396971e-05
-2.78433319996239e-06
-1.3854497537709e-05
-4.85560241781966e-06
-6.71667150947034e-06
-2.49558753846212e-06
-1.87894010876619e-05
-1.48240805370896e-05
-7.98962174933758e-06
-1.59944963865613e-05
-3.37816374257262e-05
-2.73611026305623e-05
-2.85520053322505e-05
-2.60007868899329e-05
-2.38702308848694e-05
-1.45381272420149e-05
-3.65625080819747e-05
-8.27864584097676e-06
-2.96317568304732e-05
-9.84066022985652e-07
2.64109572790513e-06
2.67117673392423e-06
-1.7296465890884e-06
-8.57769185692994e-06
1.18825883689864e-05
-1.65135364376872e-05
-1.48309597959762e-05
-3.06988099891828e-06
-9.35228935094377e-06
-2.57767534390802e-05
-2.63353271058841e-05
-2.8599019068029e-05
-1.07910707513387e-05
-2.32920735396708e-05
-1.57755454213497e-05
-5.70609873362178e-06
-1.41341488038031e-05
-2.48893052835755e-05
-1.52979480794778e-05
-1.15358675223764e-05
-4.32001407753966e-06
-6.61349321969262e-06
-1.48049673956834e-05
-4.16588892453649e-06
3.58234442409652e-06
-7.95736805072949e-06
-2.24230468254991e-05
-9.92007871555832e-06
-8.89703321290524e-06
-1.19955633868848e-05
-3.02103070120196e-05
-3.6825631582288e-05
-3.14291326339028e-05
-3.00482583891719e-05
-2.8081652908209e-05
-1.56239135215369e-05
-3.18161646980782e-05
-2.39028594399829e-05
-4.70092702828304e-06
-1.40967194118761e-05
-7.49858949216728e-06
-1.49300448914231e-05
-7.09022687198866e-06
-9.48215224711477e-06
-9.59967883068521e-06
-1.07189773450669e-05
-2.40244120327181e-06
-1.77828133307504e-05
-3.5039677691938e-05
-1.39884398783957e-05
-2.22547573595756e-06
-2.27584756110558e-05
-3.99478992079353e-05
-2.20434562856247e-05
-3.13146885799617e-05
-3.57967831135316e-05
-2.16131691326159e-05
-2.03131647224658e-05
-6.23805146070768e-06
-2.80865566927023e-05
-2.26750956575738e-05
4.63133809946087e-06
-1.40379230697168e-05
-8.46420552379746e-06
1.08391159188856e-05
-1.33193375497021e-05
1.90712367149499e-05
-3.24057914378173e-05
-2.02205811453109e-05
-1.07531121185584e-05
-2.99780744064754e-05
-2.63184628723653e-05
-2.28201343453913e-05
-3.88049255674815e-05
-1.74340166154198e-05
-2.40264937243025e-05
-1.56857566423843e-05
-3.10482112210184e-05
-2.4904792193205e-05
-3.84681070761607e-05
-1.05140438451928e-05
-1.45236852474792e-05
-2.16648926709708e-05
-9.33023546169418e-06
-1.14554686945063e-05
-3.31068556218314e-06
-2.05786088183362e-05
-9.0815253298743e-06
-2.11373341960324e-05
-2.02241630981235e-05
-5.67157299324637e-06
-1.78938691318128e-05
-1.62822330310474e-05
-2.76498105790502e-05
-2.69505022588869e-05
-2.4565488572812e-05
7.00066778216146e-07
-1.74440576049545e-05
-1.60852742698443e-05
-1.12084658628168e-05
-2.68894051431994e-05
-2.65804710948609e-05
-1.5143646297814e-05
-1.54489056360587e-05
-1.04264350601891e-05
-1.75723427023937e-05
-7.32228399090754e-06
-1.36439792219524e-05
-1.37975956414584e-05
-1.27705837771342e-05
-1.33336703408954e-05
-2.36644551430358e-05
3.64319320005021e-06
-3.10928757746672e-05
-1.49032888719248e-05
-3.45360227037299e-05
-3.72596262068394e-05
-1.76993606107967e-05
-1.23750511285963e-05
-2.5642867997667e-05
-3.10045994780787e-05
-2.4199247986467e-05
-2.27417573234489e-05
6.31747194530008e-07
-1.1666499557555e-05
-1.34663124012533e-05
-9.42949919688177e-06
-7.24703596331175e-06
-1.90007990161031e-05
-6.39775383316561e-06
-2.03478801355782e-05
-2.5658243048437e-05
-2.50357824187171e-05
-2.25239768298039e-05
-6.66373395692399e-06
-3.20098665621163e-05
-2.54756364826392e-05
-2.27778644452254e-05
-7.61694500727505e-06
-3.76283791158754e-05
-1.74454277142506e-05
-2.29563091605191e-05
-2.71818506390688e-05
-2.54514563560233e-06
-2.55376252641625e-05
2.99344285624442e-06
-2.6264698666679e-05
-1.40820205523742e-05
1.84941705903444e-05
-1.62198099553118e-05
-6.47099857378467e-06
-5.75898103371535e-06
-6.39975397560102e-06
-9.63151442055651e-06
-1.07455816545917e-05
-8.10554907747155e-06
-5.24574806858966e-06
-1.82412826449321e-05
-3.18396432786552e-05
-2.29912417907784e-05
-2.18497865063858e-05
-1.88192225407364e-05
-1.71252369353624e-05
-3.28425960734953e-05
-1.43945098360364e-05
-3.1129548264026e-05
-1.0773258313037e-05
-1.87314631443209e-05
-1.027636258823e-05
-1.49622056666502e-07
-1.21362563028391e-05
-2.15716405160848e-05
-2.26448689209928e-05
-2.01863346900243e-05
-6.72671846572112e-06
-1.17063349592983e-05
-2.37606141180623e-05
-2.48642078544185e-05
-1.70263773926397e-05
-4.12610641627923e-05
-2.25236921476846e-05
-1.77219463823947e-05
-2.673844061665e-05
-1.39404631589355e-05
-1.28835263282045e-05
-1.39284635967041e-05
-1.84106744251235e-05
-2.53536764054185e-05
-2.34645347624082e-05
-1.03276248710821e-05
-1.50553996925567e-05
-2.86136060787646e-05
-2.23492621023961e-05
-6.0661196079463e-06
-3.58764173808271e-06
-1.56848719276524e-05
-2.45084846809913e-05
-1.25140794120917e-05
-9.68854312711166e-06
-9.22794535269262e-06
-8.80446957073628e-06
-6.87588577577165e-06
-3.18510293259831e-05
-6.98251639030472e-06
-8.94379962845263e-06
-1.93407651987319e-05
-4.11769317410663e-05
1.01406584625649e-06
-1.01454941578129e-05
2.43540433960159e-07
-2.1362032609138e-05
1.97076412699219e-06
-2.18513415213086e-05
-1.03610876238278e-05
-1.34703810816075e-05
-2.05812002307507e-05
-9.58935354599819e-06
-2.35899018558485e-05
-2.36297034892602e-05
-4.97786113634206e-06
-3.19911982578896e-05
-7.94928163174202e-06
-1.93992870665606e-05
-1.1835780739897e-05
-1.27308801370028e-05
-2.5005776190264e-05
-1.37648418868865e-05
-1.19935002657554e-05
1.46667168750475e-05
-4.66321381637354e-06
-1.60412831338002e-05
1.51292294352329e-05
-5.45641748929204e-06
-1.98348654273088e-05
-2.23655428708642e-05
-2.18678084438637e-05
-3.23491875029705e-05
-5.40039309101733e-06
-2.15524169285667e-05
-1.99234388745645e-05
-1.51962113062323e-05
-7.26122197942247e-06
-3.05485754990027e-05
-1.77120883684083e-05
-1.6533912370605e-05
-4.89476008735979e-06
-2.05120159621662e-05
-5.23744549547553e-05
-1.93465754441466e-05
-8.23291643055625e-06
-1.55540213585348e-05
-1.92760507382451e-05
-1.20951773681083e-05
-3.04203690381492e-05
-9.74669849456533e-06
-6.03506297052855e-06
-2.11112893479492e-05
-1.91199961955581e-05
1.52739021186281e-06
-1.75001364553706e-05
-1.37542149560913e-05
-2.73938347014204e-05
2.14115591421294e-06
-1.60459417706132e-05
-1.77198971047297e-05
-1.80808877122308e-05
-1.59468083883873e-05
-7.13766177168652e-06
-1.19847139684022e-05
-2.38427484454334e-05
-1.20569332963932e-05
-1.12069945420062e-05
-1.08802711947745e-05
-2.05380311815252e-05
-6.08883536997219e-06
-2.23336691442142e-05
-1.42522845291601e-05
-2.35081065966203e-05
-1.84720427280778e-05
-2.32686261642532e-05
-2.59515702536299e-05
-2.29004339529711e-06
-2.48430237558394e-05
-2.65618765122134e-05
6.61102172495509e-06
-2.53695799145492e-05
-3.44899125467287e-05
-2.29570392368858e-05
-1.75008065364665e-05
-2.28275807927794e-05
-1.32793094806438e-05
-1.84928998366061e-05
-1.8003042666018e-05
-2.19503203572296e-05
4.52798972152095e-06
-2.11489627841746e-05
-1.87197461824202e-05
1.13835891595444e-05
-9.22407366560323e-06
8.95378063870729e-06
-1.56957223979391e-05
-2.02778093935751e-05
-2.28700665416832e-05
-8.33160302395315e-06
-9.43397402184909e-06
-1.89450048116359e-05
6.37162581889423e-07
-3.46049184357859e-05
-3.12156089319888e-05
-1.58060089667154e-05
-2.28397127381199e-05
-3.89043312617898e-06
-3.56634436571296e-05
-3.26031105929874e-05
-2.67450803386636e-05
-1.88204340541872e-05
4.95625435656256e-06
-7.55855838514432e-06
-3.30766977047515e-05
9.75461635162765e-06
-2.3747507084186e-06
-7.08383998498872e-07
-1.14427210667053e-06
-3.1008340909777e-05
-1.36016543859213e-05
-1.13767858375761e-05
-2.74901297076224e-05
-1.28594238180611e-05
-1.90116344606711e-05
-7.75525595049585e-06
-3.05094302678392e-05
-2.10988698532894e-05
-1.19120122291287e-05
-1.43470917111896e-05
-2.40434350756151e-05
-1.61032844850606e-05
-2.07423302298303e-05
-4.17864197744288e-06
-1.91167392416705e-05
-2.15303403337682e-05
-3.86027156476496e-06
-1.00982924553774e-05
1.9392939527853e-06
-2.35819148391942e-06
-1.71876735934221e-05
-1.03318184999379e-05
-1.71970446264968e-05
-1.34264774396635e-05
-1.05578491400786e-05
-2.04237838740695e-05
-2.65527366420779e-05
-3.12123890076446e-06
-5.42498603833162e-06
-1.3609907797702e-05
-1.96463114475949e-05
-2.00687668309324e-05
-1.76573118731559e-05
-2.19447096714026e-05
3.478823544529e-07
-2.77169016941617e-05
-6.39486856960588e-06
-9.66421393174734e-06
-2.67393634612093e-05
-2.55652514070148e-05
-2.0394473849761e-05
-2.81100270763688e-06
-2.53433406428047e-05
-3.11577721854283e-05
-1.90270583689926e-05
-2.64320229028367e-05
-1.92512876301675e-05
1.03620640496166e-06
-1.13230850577169e-05
-1.67610836268274e-05
-1.5305650313426e-05
-4.74480212802506e-06
-2.33882903515323e-05
-2.65888887162933e-05
-4.04707268497127e-06
-1.47215906686298e-08
-2.63456027727449e-05
-1.96181438299846e-05
-2.29838564110442e-05
-2.80212382384279e-06
-2.59705249975193e-05
8.34694540811241e-06
-3.47837529633546e-05
-2.03161459667531e-05
-8.49467600708859e-06
-1.06099999084307e-05
-9.94798059613447e-06
-8.23092564108492e-06
-4.74725099846203e-06
-7.91116781392123e-06
-2.40381097962475e-05
-1.09042079244001e-05
-8.23759248553304e-06
-1.85070444216284e-05
-3.81206931243843e-05
-1.19598154676664e-05
-2.09197832296884e-07
-3.52633245541537e-05
-1.90040987160186e-05
-3.09507602136974e-05
-1.57446255016137e-05
-2.74245616488448e-05
-8.1418254836897e-06
-2.06603553470834e-05
-8.03840774307851e-06
-6.38490274878174e-06
-1.06810347252154e-05
-2.28124003753433e-05
-7.14136965156009e-06
3.9960260626027e-06
-2.00768007226656e-06
-1.89367700374825e-05
1.88498850872154e-06
-1.41968189545416e-05
-1.01066883793211e-05
-3.10400428633742e-05
-1.56150635571208e-05
-1.64748948132039e-05
-1.33076488416435e-05
-2.64575748823768e-05
-1.73846117190987e-05
-1.70680334014294e-05
-7.82072371701638e-06
-2.12514357864567e-05
-3.34225176699908e-05
-1.92289293957532e-05
-1.76844570627485e-05
-1.24468713991627e-05
-2.47227526838484e-05
-1.78552636486506e-05
-1.23165903770029e-05
-1.41853739826001e-05
-8.42543516670353e-06
1.30277559994086e-07
-1.38866954646932e-05
-2.0419939118236e-05
-1.05784756037924e-05
-6.99733408877002e-06
-1.11241361442193e-05
-2.52920770827444e-05
-1.05322417464356e-05
-1.56497197103584e-05
-1.79575234839014e-05
-3.35243341702556e-05
-2.62375300509625e-05
-2.74235072098623e-05
-1.32542829028741e-05
-2.86997355797324e-05
-9.77840579737822e-06
-2.64975510025977e-05
-2.25779072856849e-05
-2.55103509907356e-05
-2.29960814858787e-05
-8.52488504698215e-06
-2.66357642445831e-05
-2.03003895243563e-06
-1.98896007709987e-05
-6.73072095620179e-06
-8.7942177896525e-07
-2.27110734266717e-05
-7.27070354781608e-06
-3.4356514678676e-05
-9.05654217203598e-06
-2.93792746748708e-05
-6.21763775296601e-06
-2.46373190106081e-05
-8.29468629544135e-06
-2.70845158132641e-05
-1.02701320226555e-05
-2.50736361308429e-05
1.32069397388324e-06
-3.25282370024575e-05
-1.9145534893963e-05
-1.94970817684465e-05
-2.78441115652969e-05
8.76665895257945e-06
-2.0998089662784e-05
-2.42835765820253e-05
-1.08479124007327e-05
-1.36700366933924e-05
9.1887597864814e-06
-6.04319084714545e-06
-8.68286422560287e-06
-7.02403679020899e-06
-1.94593257402378e-05
-1.89841059262852e-05
-1.00090675951102e-05
-2.24256268972961e-05
-1.61205197448366e-05
-1.23231046150725e-05
-1.67681545463187e-05
1.6187503794665e-07
-2.12340700486761e-05
-1.60924328695315e-05
-9.67405169496475e-06
-6.45642956792906e-06
-1.14964102292267e-05
-3.45580800874155e-05
-2.13801300430408e-05
-8.09351438258188e-06
-1.61925631421338e-05
-1.22410104211543e-05
2.50214418362925e-06
-5.30483940635024e-06
-1.2654657608311e-05
-2.3816587611794e-05
-1.54781734495865e-05
-1.02439596029751e-05
-2.23580643404818e-06
-1.12843813293726e-05
1.71108827947504e-08
6.2440086879456e-06
-1.27196611525683e-05
-2.44850444696951e-05
-2.37451016320161e-05
-1.22904421712936e-05
-1.82837844431924e-05
-1.335444401692e-05
-2.45158967428586e-05
-2.01233021240295e-05
-1.0092491312327e-05
-1.81491608761431e-05
-1.45828500716177e-05
-7.92984862511587e-06
-2.13242464987997e-05
-2.42879682898872e-05
-1.12499650184683e-05
3.41716602569136e-06
-2.21525524190443e-05
-2.65179924525866e-05
-1.45380843297227e-05
-1.00051829517154e-05
-5.00197459012277e-06
-1.11457038483572e-05
-2.29709764862276e-05
-1.66529809000757e-05
1.44922256355351e-06
4.38184434330242e-06
-2.5169115165551e-05
-9.83198552030638e-06
-2.13821378278063e-05
-2.04141052346355e-05
-1.39862734514077e-05
-2.23476951337607e-05
-2.38919182380478e-05
-2.28967100506263e-05
-1.17315072021921e-05
-1.55966384958394e-05
-2.93208359416481e-05
-1.2632805436882e-05
-2.18469818812212e-05
-3.41198531857564e-05
-2.22479130857958e-05
-1.72838182136236e-05
-1.91277999552047e-05
-1.33632289786847e-05
1.32108629711189e-06
-4.40648185354472e-05
-1.68428800255852e-05
-2.05625452860208e-06
-2.13783081940455e-05
-3.90306695138817e-05
-2.25044143938223e-05
-1.58798906986587e-05
-7.01947705295417e-06
-9.23306512023221e-06
-1.37692910363224e-05
-3.65092152585676e-05
-1.83502115453846e-05
-1.95384843367362e-05
-2.86127708716666e-05
-1.17356276851853e-05
-1.12415841115197e-05
-1.63019218691276e-05
-8.27972636266216e-06
-2.25542429564697e-05
-2.85381823481044e-05
-2.65297786541134e-05
-2.12696072073378e-05
-2.47840018444283e-05
-2.38059970248729e-05
-3.24180264380639e-05
-2.14315455477491e-05
-1.96356882505162e-05
-6.88654895431109e-06
-2.74811687459481e-05
-2.64665460767772e-05
-1.54839363266472e-05
-1.24592878865471e-05
-2.15453143538325e-06
-1.22280974594421e-05
-4.4705703229009e-06
-2.63040960971058e-05
-9.85112956116573e-06
-7.9601389556654e-06
8.774357454646e-06
-1.9450944863882e-05
-1.29932879588928e-05
-1.86389304820668e-05
-1.59405672521135e-05
-1.19770214878193e-05
-1.66031905937745e-05
-1.04595465742481e-05
-3.46067888457537e-06
-2.47084860822047e-05
-2.08641692380679e-05
-1.58422357956037e-05
-2.27878006193806e-06
-2.78975818543346e-05
-1.29037212722336e-05
-2.18764148686362e-05
-2.15811552680597e-05
-8.84081167836996e-06
-3.44336771441181e-05
-1.28187397001348e-05
5.73003369844501e-06
-1.6735490151665e-05
1.33401318981876e-05
-1.96936271002548e-06
-1.79818120937981e-05
-9.9975304430466e-06
1.8641818120691e-06
-1.82076218912678e-05
-9.19194289192587e-06
-2.8096751893842e-05
-3.00857226337181e-05
-1.33172408844252e-05
-1.55279741766578e-05
-2.33890309122104e-05
-2.35262350990375e-05
-9.00095003899659e-06
-1.30945280476743e-05
-2.07230664628583e-05
-1.36158993262729e-05
3.04610873222416e-06
6.41161875838813e-06
-1.27219451473247e-05
-1.153627980518e-05
-5.03977845342341e-06
-9.77072767557496e-06
-1.97242709186135e-05
-1.35389458169427e-05
-1.96383427746014e-05
-3.18414488201232e-05
-3.66982503576207e-05
-2.79110975594446e-05
-2.72949076166724e-05
5.80747619262648e-07
-1.0487997179825e-05
-2.21151927373846e-05
-2.42398825703079e-05
-1.47181174648414e-05
-2.10540488292176e-05
-1.22880647133547e-05
-1.85784595162269e-05
-3.16829873078162e-05
-3.71712180015279e-05
8.81098861814708e-06
-6.41732847133223e-06
-1.19483901896213e-05
-1.64905675632546e-05
-1.28013182383912e-05
-1.2198539611757e-05
9.33708330136875e-06
-1.25786441568065e-05
-2.22843189029082e-05
-1.98863749602177e-05
-3.01229440804763e-05
-2.25728755016589e-05
-2.67965318238908e-05
-4.98789124518522e-05
-4.36308474654814e-05
-1.91231213726632e-05
-2.65931709146802e-05
-1.28768382337571e-05
-1.97388317067777e-05
-9.71994626894553e-06
-1.95963954223993e-05
-6.56713392241684e-06
-1.80214872551069e-05
-2.05614581637126e-06
-4.48894915901998e-06
-2.16287346587033e-05
-1.67931377555621e-05
-8.83534128223325e-06
-1.84174276412409e-05
-1.76089029431976e-05
-2.29760785851001e-05
-2.74032005962678e-05
-1.72569059965717e-05
-2.66089626989426e-05
-2.21291294811128e-05
8.25762486787267e-08
-2.64905342048567e-05
-1.32986385048429e-06
-7.9401282782921e-06
-4.17153687248343e-06
-1.07920551191588e-05
-8.22531148503707e-06
-1.1193204599801e-05
1.32725682855424e-05
-8.60762403314849e-06
-1.79873438275456e-05
-1.46644159029646e-05
-7.73119421139861e-06
-2.1691101567199e-05
-9.92143906874948e-06
-2.99863826252898e-06
-1.47193591240332e-05
-1.10731637851699e-05
-3.4807855642882e-05
-6.92769077274941e-07
-1.77464405572352e-05
-2.33911391912926e-05
-2.05415972681823e-05
-1.12910477621524e-05
-2.66420172692374e-05
-1.50778248947691e-05
-1.58489630317701e-05
2.53867376114242e-06
-1.03836004798635e-05
-1.90627891469933e-05
-1.44885586288369e-05
2.55653264511352e-06
-1.09506606412204e-05
-1.49134739005653e-05
5.58440746998536e-06
-3.73046052851148e-05
-2.68208751289398e-05
-2.18310972645533e-05
-2.45037696829433e-05
-1.25251902812979e-05
-1.29084691903948e-05
3.58724916260881e-06
2.21870114764127e-06
-9.4978408205675e-06
-3.96711314383066e-05
-9.35784219312127e-06
-3.60597751391821e-06
-9.8780483745006e-07
-2.30184721326878e-05
7.81864943079192e-06
-2.39387279325314e-05
-1.87439910502221e-05
-1.10871795693151e-05
-2.37829820197178e-05
-1.58419455715137e-05
-3.6845272049398e-05
-1.88464714783332e-05
-3.55971831252532e-06
-1.60591088968628e-05
-2.87174040888072e-05
-1.80911409273288e-05
-1.50210317346006e-05
-2.40725503023901e-05
-2.03263160611578e-05
-1.71277916782783e-05
-2.0196686086072e-05
-2.29068639941652e-05
5.23756938338574e-06
-1.10022863991618e-05
-5.98444979784649e-06
-2.08564045276916e-05
-5.13755553194531e-06
-1.41340388700997e-05
-1.57292982322404e-05
-2.09001475119561e-05
-1.60551611324873e-05
-2.64322186877729e-05
-6.16582771914058e-06
-2.69899238366743e-05
-1.12170719197724e-05
6.56821442000248e-07
-1.55499304266815e-05
-1.12525485692766e-05
-2.04506127226105e-05
-3.96330915878575e-05
-7.04111540165086e-06
-2.70797005571065e-05
-6.34444771102648e-06
-1.79880037699158e-05
-3.47179146141208e-05
-1.22929726326574e-05
-1.10636037291643e-05
-2.32739170636088e-05
-2.13083449430791e-05
-4.97383088603864e-06
-1.34258362787388e-05
-9.7707922141866e-06
-2.79934635275103e-05
-1.36553821723568e-05
-8.84830944929503e-06
-3.64156905324521e-05
-2.28192980896289e-05
-2.14541075879363e-05
-1.24883470510077e-05
-1.89295962179335e-05
-2.37771184760652e-06
3.03216524379275e-06
6.35006687811467e-06
2.60555089826345e-06
-4.94995828400851e-06
4.17653548142982e-08
1.0613975398964e-05
-8.12305448035742e-07
-1.13087890969848e-05
-6.82574422488954e-06
-1.27783964332538e-05
-3.07418214438105e-05
-3.22481644457258e-05
-2.64402473768347e-05
-1.78096371729698e-05
-1.81632813687094e-05
-2.59198231332849e-05
-5.02013547978452e-06
-3.43616556807493e-06
-9.88017083477868e-07
-9.50340611594094e-06
-2.08361546860731e-05
-1.0129012280178e-06
-7.60155385267143e-06
-9.19548652286424e-06
-1.6103022778555e-05
-1.32730184773043e-05
-5.14923585760835e-06
-1.78073475955881e-05
-2.17829754176499e-05
-3.86549069831061e-05
-1.42284331756399e-05
-3.39950660983699e-05
-2.29715873598246e-05
-2.91622923993134e-05
-2.4980014702919e-05
-1.52509804425768e-05
-7.16148229536248e-07
-2.37313227571336e-05
-1.37396570506611e-05
-1.29174012653261e-05
-2.99538145690508e-05
-3.55584019740128e-05
-3.53141869744669e-05
-1.53423877892183e-05
-9.29322193837562e-06
-1.37673134138202e-05
-4.68221807619345e-06
-2.50829683728266e-05
-9.77975717203979e-06
-1.88562147185924e-05
-2.55079263184568e-05
-1.74475860811605e-05
-3.87907289810398e-05
2.63962736002192e-06
-3.5906541833129e-05
-2.43047245246218e-05
-7.90685882445894e-06
-1.19442708269526e-05
-9.95830048775649e-06
-5.31861174458526e-06
-2.73690124756396e-05
-1.04523953528928e-05
-9.18056000985316e-06
-7.63909735188508e-06
-6.09153285526026e-06
-1.73421036612985e-05
-2.90485707528311e-05
-2.20707575076357e-05
-2.40841359106264e-05
-1.71804928682911e-05
-6.76270166731451e-06
-3.16596957219485e-05
-1.37186537060187e-05
-2.46212345990205e-05
-2.35813323534188e-05
-8.7758093911658e-06
-2.24577229122868e-05
-1.53229131672383e-05
-1.21934330147816e-05
-6.11159774779378e-06
-1.54912896711062e-05
3.29028105209522e-06
-1.53125826815011e-05
-7.39815463946945e-06
-7.54893753081888e-06
-9.37888909822773e-06
-2.01653105570323e-05
-1.29040780068546e-05
-2.43862000438714e-05
-3.00688939992199e-05
-3.00540257594666e-05
-1.69718091712468e-05
-2.86363615871334e-05
-1.54547381463984e-06
-9.36441731545806e-06
-2.63162142814561e-05
-2.15545643027791e-05
-2.43751927495615e-05
-2.72730548425359e-05
-2.98566530912764e-05
-1.15631465411983e-05
-4.85673629759037e-06
-1.5300010651811e-05
-1.67575247615602e-05
-2.14606474388542e-05
3.01827635433117e-06
-8.75346855376381e-06
-2.36760830266326e-05
-1.73089506934875e-05
-5.84922526492615e-06
-1.25470516022541e-05
-2.58611127475254e-05
-3.21624287604785e-05
-2.35569414554753e-05
-2.73749651894818e-05
-8.66544895289011e-06
-1.31034999094369e-05
-1.90020166821429e-05
-1.09952800067071e-05
-3.62168625658132e-05
3.20117421801974e-06
-9.69595748294575e-06
-2.59098450595576e-05
-1.87348220993084e-05
-2.28250646610731e-05
-1.06269338915046e-05
-2.22793932464063e-05
-2.56222509029669e-05
-2.1304534187867e-05
-1.72651565657696e-05
-1.58665031224342e-05
-1.63554564312161e-05
-2.67897151713774e-05
-1.6424965078316e-05
-1.515711100084e-05
-3.15126634920227e-05
-2.58920038010514e-05
-3.90347719651435e-05
-3.86897663802013e-05
-1.63700648607025e-05
-3.19197915071416e-05
-9.96287867056412e-06
-2.63256256429303e-05
-2.40253892150672e-05
-1.24948316264243e-06
-2.25430018024104e-05
-1.9050781497594e-05
-4.80912104015887e-06
4.30894631184201e-06
-1.57571845914516e-05
-2.21475483674678e-05
-1.64931849211787e-05
-6.75796161052442e-06
-1.53858794634309e-05
-1.69856155438169e-05
-1.57064564497816e-05
-2.20387789285448e-05
-1.92632754089039e-05
-8.55212767149439e-06
-1.0419448115066e-05
-2.5942449386762e-07
-2.09304109038722e-05
-1.39900708371906e-05
-7.59507661972407e-06
4.54681928575274e-06
-8.36107529725852e-06
-1.48846496594048e-05
-1.19649670894126e-05
-1.37099300316753e-05
-2.57376936824107e-05
-2.90611637306419e-05
-1.64650686770048e-05
-1.67307586516367e-05
-2.08708988080969e-05
-3.49255989901604e-05
-1.79446411398128e-05
-2.3144874670418e-05
-5.13069539959632e-06
-3.07054991407374e-05
-4.61670907426454e-06
-1.04408800021982e-05
-1.39104886293681e-05
-3.56191316672267e-05
-2.35283786208454e-05
-2.96188746034939e-06
-1.57336987248548e-05
-6.89916264149915e-06
-1.47176527740477e-05
-2.19339806894293e-05
-1.1086320807217e-05
-2.07269684619878e-07
-1.08276316079796e-06
-1.1987332004763e-05
-2.6491253624683e-05
-8.00254399643015e-06
-2.50149309003332e-05
-1.46726935838587e-05
-1.98172876150566e-05
-2.23312034193783e-05
-2.0741342469324e-05
-3.34041323335387e-05
-1.87481374957743e-05
-2.18871747179434e-05
-3.02544663739407e-05
-1.78295661780602e-05
-1.83309428718717e-05
2.72898578051227e-06
-7.15946935739695e-06
-2.58246523230123e-05
-1.41487864248732e-05
-1.52667764084911e-07
-2.91491624541618e-05
-2.01964809621488e-05
-2.18451064192574e-05
-1.86970255686326e-05
-2.91120412139058e-05
-3.35706805542073e-05
-3.07815591837702e-05
-1.30878104759311e-05
-3.03025284804474e-05
-2.83247139767872e-06
-5.49558316697034e-06
-1.44641804752154e-05
-5.618568388032e-06
-6.26045809737827e-06
-2.11123526427183e-05
-1.40076943172926e-05
1.16684666689578e-05
-2.22362897486341e-05
-9.05024678895395e-06
-3.3320510233416e-05
-3.33062669564416e-05
-2.29405079988185e-05
-2.44058657061439e-05
2.32972416582417e-06
-2.00129911685093e-05
-2.17121854478859e-05
-2.48808001100882e-05
-2.1468659238086e-05
-3.57127475996474e-05
6.40646893138712e-06
-3.031077233121e-05
-1.48460461269462e-05
-2.86564853800238e-05
-3.48137765723835e-06
-5.33987296885313e-06
-8.66854743914798e-06
-9.39270909941298e-06
2.10828692112845e-06
-1.21201937892245e-05
-1.76212498685224e-05
-1.36630031858578e-05
-1.56596610143242e-05
-2.2599451334679e-05
-1.82586771721357e-05
-2.44638302929296e-06
-2.05547721386214e-05
-1.07179269904295e-05
-1.78741095893892e-05
-2.08346197517149e-05
-1.09717762079467e-05
-4.2499641912135e-05
-2.99738194277684e-05
-8.67736462226687e-06
-9.35900002016682e-06
-7.42589906397289e-06
-1.02918276538939e-05
-1.69868394348491e-05
-1.40192479159542e-05
3.34927808427679e-06
-2.0772968442277e-05
-2.96335150277002e-05
-2.12928001450106e-05
-1.30825855164668e-05
-3.644343114107e-05
-1.98957707488169e-05
-5.05186895527923e-06
-2.59114401786378e-05
-2.04394647979437e-05
-1.01131715127082e-05
-3.08885547719731e-05
-1.98111798267335e-05
-4.79340866734033e-06
-4.69081207347965e-06
-1.34605632466641e-05
4.87287920907609e-06
-1.65256487913515e-05
-6.08605163380023e-07
-2.7043330975279e-05
-1.03152457909174e-05
-2.70631914651377e-05
-9.46867297724323e-06
6.17008956920824e-06
-2.34490163730296e-05
-2.62682404626857e-05
-2.34553685243215e-05
-1.84146593966171e-05
-9.49862774990263e-06
-1.23478332989472e-05
-2.25329181458176e-05
-2.25407671058387e-05
-1.35361774302923e-05
-5.93166686590205e-06
-2.4369916357596e-05
-5.77739858805866e-06
-2.09368742092618e-05
-2.42921049380422e-05
-3.24442419315272e-06
-6.47383705726705e-06
-1.28257828593061e-05
5.23487435915794e-06
-2.594267424507e-06
-2.50353497887555e-05
-1.34949683020736e-05
-1.3706911897196e-05
-2.78420776312036e-05
-3.75393594564682e-05
-7.13560383162678e-06
-1.98197665729738e-05
-1.11728140689649e-05
-1.25766247593506e-05
-1.18278368676031e-05
-6.81343928762467e-06
-4.22711789785185e-06
-8.52531918087918e-06
-1.378698053342e-06
-6.33815418414792e-06
-2.77730711873407e-05
-1.09887276159757e-05
2.50813540956376e-06
-1.949627432908e-05
-1.06592985211664e-05
-1.94151627168204e-05
-1.73523957668499e-05
-2.45714084134107e-05
1.77402222387431e-06
-1.51704381296613e-05
-1.77497083633171e-05
-2.40217972593952e-05
-2.18571008160583e-05
-2.30020022288164e-05
-3.30383067736089e-05
-2.16968831285026e-05
-2.91668948668389e-05
-1.15592333794081e-05
-2.68273317094859e-05
-5.26052586686322e-06
-2.33408555105647e-05
-3.83198326151e-06
-2.22276474473072e-05
-4.62808579483492e-06
-2.29515660553826e-05
-7.75195038188025e-06
-2.16093580319188e-06
-2.25556518180405e-05
-2.0933497572308e-06
-1.81605479716344e-05
-1.01591723956221e-05
-6.16847276947362e-06
-1.95506307757092e-05
-3.14622787897798e-05
-2.42154629860065e-05
-2.28830646506076e-05
-2.349109923175e-05
-2.78714759281466e-05
-1.16874879734749e-05
-2.77263765368181e-05
-2.46748259534458e-05
-3.28065335583903e-05
-2.7454512831974e-06
-3.27933422489865e-06
-1.33195492692154e-05
6.22291049975997e-07
-1.80750101409682e-05
-1.23622860114625e-05
-2.22186432778445e-05
-2.29326645827523e-05
-2.91329742190209e-06
-2.64560371613054e-05
-3.23904270743733e-05
-2.67466892877529e-05
-9.31763144335961e-06
-2.8738277514002e-05
-1.69811156472384e-05
-1.65125326807048e-05
-2.47141744425853e-05
-1.24660775338001e-05
-1.98336383770651e-05
-1.13301696717464e-05
-1.18564790134512e-05
-7.33064007827787e-06
-1.36760674476949e-05
-5.14565259181753e-06
-2.66281266274107e-05
3.9361438294336e-06
-1.63859087809102e-05
-2.18429188196556e-05
-2.23716201313847e-05
-1.7500002787397e-05
-1.34910898294294e-05
9.00196028424721e-06
1.78480769280542e-07
-2.943930819688e-05
-1.45680291377239e-05
-1.25844922082254e-05
-3.67634523224357e-06
-2.29881224038399e-05
-1.61913410846159e-05
-3.17111110355916e-05
-1.88039146972304e-05
-1.3345772985561e-05
-9.67812212810906e-06
-2.39858564695796e-05
-2.90126337862357e-05
-1.37247027435927e-05
-2.24052939645252e-05
-1.15148340986908e-05
-2.65110649969298e-05
-9.55000459236548e-06
-1.56438768497043e-05
-1.8635550032236e-05
-2.88166005663065e-05
-1.15466388869951e-05
-3.47247930095037e-05
-1.64266840072737e-05
-1.7515681983892e-05
-1.09588395091405e-05
-3.75814317913228e-05
-2.57917086235498e-05
-8.19264290258089e-06
-1.52142573664721e-06
-2.57030598116314e-05
-3.08481456407728e-05
-2.7895350715432e-05
-8.43433804585341e-06
-1.10518661520204e-05
-2.12103416273772e-05
-7.91375928383778e-06
-1.05309659930328e-05
-2.12081384530202e-05
-3.99432201321687e-06
-8.38529687463368e-06
2.44011762874423e-06
-2.61499286150245e-05
-1.78059508104428e-05
-2.39977009229323e-05
-2.41219490116782e-05
-2.41134382005479e-05
-1.46186437811698e-05
-9.9711416927645e-06
-1.0510838990987e-05
-1.82608646897994e-05
-1.18732034099564e-05
-2.69149393222105e-05
-1.55151850604838e-05
-1.717478282574e-05
-1.11344704969174e-05
-2.41736169899197e-05
-2.80520077569523e-05
-2.02022878938782e-05
3.59840987074584e-06
-1.45151963570532e-05
1.6534411386129e-05
-7.72454916473842e-06
-3.18281780129069e-06
-1.99411750399233e-05
-1.91901955932645e-05
-1.17711515224558e-05
-2.29891540735285e-05
-1.34383926915035e-05
-1.02701325563242e-05
-6.48657766819781e-06
-7.26426560139324e-06
-2.96886389950796e-07
-1.42011605943609e-05
-2.55717075794308e-05
-2.12197130546632e-05
-2.79313924838059e-05
-1.00982208351307e-05
-1.63907438184262e-05
-8.57364995066509e-06
-1.42147321288672e-05
-4.31143830035141e-06
-1.73780497949863e-05
-2.6798411732265e-05
3.22731301394787e-06
-9.18326247675077e-06
-1.50440125110907e-05
-9.53424926622203e-06
4.48615705249177e-06
-2.68148845461308e-05
-2.02288208663823e-05
-6.23617147199681e-07
-2.07484097699388e-05
-1.75782270370071e-05
-3.57836294653421e-06
-2.00142031747151e-05
-2.12581527288426e-05
-1.68181403677594e-05
-2.14254124687366e-05
-3.02315696250104e-05
2.08335565647621e-07
-1.89494555053854e-05
-1.79858291253712e-05
-7.10749790648245e-06
-2.45955377061462e-05
2.20068402258125e-06
-1.05050287754133e-05
-2.38463704562218e-05
-1.7668790712743e-05
-9.79066081728787e-06
-5.93092389864639e-06
-3.00003098125573e-05
-3.9872841182219e-05
-1.40638082015888e-05
-1.86172561777564e-05
-1.70667548519934e-06
-2.66874392514734e-05
-2.38789644891958e-05
-2.11560627152069e-05
-1.45722612792108e-05
-1.56742161211929e-05
-2.01786228810974e-05
-8.68741368129824e-06
-7.80778717479622e-06
-2.53843089488583e-05
-1.05042566488321e-05
-7.28805159000384e-06
-4.07920871116703e-06
1.54463669618822e-06
-1.0264774653686e-05
-1.50083513863874e-05
-2.30749728088838e-05
-1.48514522596173e-05
-1.66702472192601e-05
-4.12094340846547e-05
-1.56013082376267e-05
-1.97508903343002e-05
-1.71472249634428e-05
-2.28857311216171e-05
-2.03075851701677e-05
-1.99559288114841e-05
-2.91363434806475e-05
-1.18296147640827e-05
-5.1708392075789e-06
-5.9205623611299e-06
-2.58064605024638e-06
-2.23774022685766e-05
3.30869694645871e-06
-2.14851633869437e-05
-1.17844015960877e-06
-3.67992557181874e-06
2.68694236961658e-06
-1.12705195282501e-05
-2.09549339110922e-05
-2.13223370436254e-05
-2.71525209833873e-05
-2.5208976445116e-05
-2.16694752452537e-05
-2.95178384145238e-05
-8.15190370832397e-06
-3.23871899841888e-05
-3.52169351172942e-05
-2.46969027016076e-06
-1.08309400485561e-05
-6.36101339523287e-06
-5.13507011280382e-06
-9.55516371831833e-06
-1.93386416552593e-05
-3.20181278816452e-06
-7.93334115172076e-06
-2.18150276220982e-05
6.99313568675784e-07
-1.95694812835931e-05
1.12170068001888e-06
-3.11820110073391e-05
-2.90220661308971e-05
-3.15503720254861e-05
-3.41857427285287e-05
-2.49567878234194e-05
-2.32144858744033e-05
-1.18001374874403e-06
-1.17857136555215e-05
-6.25869106225944e-06
3.7495872765832e-06
-2.01549322296888e-05
-2.20043468704114e-05
-7.52624650049479e-06
-2.47420201465025e-05
-1.87863391876031e-05
4.13304786073148e-06
-2.43951130001578e-06
-1.27721090149984e-05
-2.72372072302912e-05
-1.87858800788106e-05
-1.62055233980076e-05
-1.67567961908782e-05
-1.22228969210217e-05
-7.77215911685378e-06
-1.9399874272374e-05
-1.61567605411277e-05
-1.49098305733795e-05
-6.43504515133162e-06
-2.72714542236574e-05
-2.28872337802994e-05
-2.10680709467498e-05
-1.85547343928772e-05
-1.01812291605783e-05
-1.16416265576263e-05
-1.14204577930079e-05
-4.8998045484853e-06
-1.73600049295758e-05
-9.318065097482e-06
-1.88326692793548e-05
-2.98279482367281e-05
-1.93587369941164e-05
5.65293030095309e-06
-9.27592483355228e-06
-2.33129877860702e-05
-2.65221403154963e-05
-2.42984576064236e-05
-2.32485975573582e-05
-2.6272886383082e-05
-1.38456796841095e-05
-6.36904308320932e-06
-1.8155812583346e-05
-7.96718203135263e-07
-5.02109669427384e-06
-5.37089649184261e-06
-1.988822360136e-05
-2.86088143852636e-05
-1.44027802714272e-05
5.69032543948272e-06
-1.41849844768089e-05
-1.09631245265495e-05
-1.12752766732383e-05
-1.14516078328596e-05
-1.54843009273078e-05
-1.29478322120152e-05
-8.98939192751672e-06
-1.69474887398148e-05
1.44018199750006e-06
-1.62391392339182e-05
-2.2408933176614e-05
-1.98413364627267e-05
-1.20005990705391e-05
-7.49544867590498e-06
-3.28799313415725e-05
-1.0714242574364e-05
5.32843700307234e-07
-2.01280267752373e-05
-2.61655497754246e-06
-2.85805792029497e-05
-2.40613772772182e-05
-8.6064014294374e-07
-1.04979429783068e-05
-2.18175123218562e-05
-1.43609552212874e-05
-7.74247304272524e-06
-1.48541293761194e-05
-2.20709053265704e-05
-2.09339393939229e-05
-1.9269036777757e-05
-2.06266058092195e-05
-5.26132951001672e-06
-2.00935292369514e-05
-2.06324349428403e-05
-6.41174376571486e-06
-4.63637261429124e-06
2.60404280594989e-05
2.03508888955019e-06
-4.71048706969036e-05
-1.68610030051649e-05
-1.33716782715042e-05
-3.23069365041022e-05
-1.44456915800306e-05
-1.48988613631069e-05
-1.63770256545757e-05
-2.11660708326612e-05
-9.99029242261485e-06
-2.79304673605016e-05
-2.52795761684535e-05
-1.88657204246784e-05
-1.26634969087343e-05
-3.06908094642834e-05
-3.04879396842549e-06
-8.91982804344115e-06
-8.759171161406e-06
-1.06135244850589e-05
-5.24287748509371e-06
-1.92142656068383e-05
-2.70421053240259e-05
-1.28927707470747e-05
-1.54633309948478e-05
-3.280529763527e-06
-1.31907201679239e-05
-1.45095358869865e-05
-2.04264039245665e-05
-1.41152540046688e-05
-2.91492049109087e-05
-3.03089933685803e-05
-2.80779281763269e-05
-4.60848144139435e-05
-9.97367725871861e-06
-1.77265820394181e-05
-1.59649574742579e-05
-1.09026120707672e-05
-3.38702536711733e-05
-4.25771955494029e-06
-1.04106544381284e-05
-3.72152944942531e-05
1.3237771495017e-06
-1.19494567504343e-05
-2.18303106046753e-05
4.21193957988048e-06
-1.36570827564773e-05
-4.22735570473602e-05
-3.19875872208355e-05
-2.22851201120778e-05
-2.88409127808619e-05
-1.87038704821613e-05
-2.13935358133318e-05
-2.54755147528015e-05
-8.79005740102803e-06
-1.27084276054412e-05
-2.86715432415718e-05
-2.23455487874884e-05
-1.68134411066752e-05
-1.50344336182656e-05
-1.23344106855583e-05
-3.7301858632462e-05
-1.02400359916725e-05
-5.48827685779222e-06
-5.76578088148911e-06
-2.35915011577927e-05
-1.43374835982562e-06
-3.07288817114574e-05
-6.35093615739512e-06
-1.72591247137776e-05
-4.59509279378958e-05
-3.20121674940858e-05
-2.45136528190754e-05
-3.74041887265968e-05
-3.06251650367029e-05
-2.63049863437133e-05
-4.78840880671213e-06
-2.19715633222283e-05
-3.05048358730937e-05
-1.00352838638449e-05
-3.36675078178216e-05
-1.80923359527631e-05
-1.33406013024745e-05
-1.32302985808292e-05
-4.75051779484909e-06
6.3389191366456e-07
-3.78363517511486e-05
-9.60863213232812e-06
-7.48549106248061e-06
-2.2387607771958e-05
-2.76488326607099e-07
-2.05729295596783e-05
-8.52120814988196e-06
-1.08656496899797e-05
-2.12405209110794e-05
-6.92199871732523e-06
-1.49175894085775e-05
-1.96108624679459e-05
-2.17705558976559e-05
-2.77675769427443e-05
-9.76665273106313e-06
-1.90538137705382e-05
-1.96711641786991e-05
-2.18368605963639e-05
-4.23492447068473e-06
-7.16451392963929e-06
5.33238053106518e-06
-2.05333775079945e-05
-1.27029951799013e-05
-2.71760917411162e-05
-1.69001416284911e-05
1.99486098146546e-05
-2.51920443724957e-05
-2.56574722737729e-05
-1.86706219945392e-05
-1.392006054489e-05
-6.58671574253032e-06
-9.23885263229829e-07
-2.4933205973981e-05
-2.11468680965342e-05
-5.10945705618792e-06
-1.02015820817852e-05
-2.18637032998436e-06
5.17801525532677e-06
-1.58798177258622e-05
-8.51892134716847e-06
-1.21059733695877e-05
-2.56123249178246e-05
3.0939415310635e-06
-2.07398375615075e-05
-1.97086634521052e-05
-1.59764417117285e-05
-3.55118989997405e-05
1.90579898051109e-06
-1.10882371818595e-05
-7.606330292353e-06
-9.65314667079501e-07
-2.8366037222987e-05
-2.04723707823322e-05
6.19236988704977e-06
-1.69997741238236e-05
-8.89562850354115e-06
-2.28799429799973e-05
-1.12602778020767e-05
-8.59202154381016e-06
-1.28580019864317e-05
-1.52178205560718e-05
-1.02820754806115e-05
-2.59624042197994e-05
-2.92012288904019e-05
-1.09565904385396e-05
-1.18061617148649e-05
-2.54914818667486e-05
-3.76462532703236e-05
-2.45095825975581e-05
-1.72206613570159e-05
-4.0263624774559e-05
-1.60905083459648e-05
-1.13206776077206e-05
-1.51460046920299e-05
-2.6169107240728e-05
-2.07859119035645e-05
-6.95435308773222e-06
-1.77471062213406e-07
-4.84856266967883e-06
-1.53934083528722e-05
-1.03648049146277e-05
2.99127558855327e-06
-1.98364212677427e-05
-6.67523331942374e-06
7.51820670804883e-07
-3.37598947836136e-05
-1.39668221908546e-05
-2.46723172647386e-05
-1.66327751650558e-05
-1.75119327412301e-05
-2.22859856468829e-05
-1.51838589454786e-05
-1.35671883226338e-05
-7.52362053163843e-06
-1.34600116031892e-05
5.11292009934309e-06
-1.0179471267839e-05
-1.51007164578216e-05
-2.57081457150841e-05
1.03652828371072e-05
-1.81346245973171e-05
-9.07149663561559e-06
-2.68301958655969e-05
-2.1549848145375e-05
-1.63087064714893e-05
-7.30185293288006e-06
-3.76705657986349e-06
-1.01725307870781e-05
-1.02963091514646e-05
-1.16981211418266e-05
-6.57533005356036e-06
-2.45651902268444e-05
-2.43112180993253e-05
-2.20838247689356e-05
-1.68718287079117e-05
-1.2441984324436e-05
-3.62592315726814e-06
-1.24242998169393e-05
-8.7675056811426e-06
-2.56054176491863e-05
-7.92638955318492e-06
-8.5054725796678e-06
-1.40895649636588e-05
-2.47496538607363e-05
-7.42907436113901e-06
-3.17419435785007e-05
-2.51061612209863e-05
-1.07311871502492e-05
-1.04105025532047e-05
-1.93849416772385e-05
2.69449841102265e-06
-3.00715653835812e-06
-1.42342878390802e-05
-7.18900295521324e-06
-2.36017263936516e-05
2.55224416279603e-06
1.13893485569971e-06
-1.100793628865e-05
-4.6241921870042e-06
-2.57827874167142e-06
-8.6936345934521e-06
-4.16888783487494e-06
3.98350625306795e-06
-2.40850255519445e-05
-1.89409146944514e-05
-1.7307067721923e-05
-2.69086376504183e-05
-2.50839002421079e-05
7.05177781441701e-06
-1.86181009939084e-05
-3.54912443170551e-05
-6.91830550106796e-06
-2.53525675113357e-05
-1.33382894913986e-05
-1.40943748979629e-05
-2.83499437013836e-05
-1.86551281128054e-05
2.12437343141987e-06
-2.91978518221205e-05
-8.39306165942225e-06
-8.78738639899471e-06
-9.17535060975601e-06
-9.20509335727288e-06
-3.1943402427705e-05
-2.48206658905601e-05
-1.43050614465234e-05
-1.43842732282824e-05
-5.57121986000699e-06
-2.40389747950491e-05
-3.34606898463142e-05
-2.43348277212002e-05
-2.53216848829774e-05
-3.5627048314236e-05
-1.60300647783539e-05
-2.2708021803117e-05
-2.14145265291078e-05
-5.95614427832388e-06
-1.15354443324747e-05
-3.51942536777428e-05
-1.95993486845506e-06
-2.36802901553766e-05
-2.1975691565089e-05
-1.36962664319783e-05
-1.18085233471722e-05
-3.11629067476156e-05
-9.78566890960302e-06
-1.44739829731998e-05
-2.4196349326031e-05
-2.79338825233917e-07
-3.15274257885101e-05
-7.6646670694162e-06
-5.20356584655727e-07
-2.09276949301343e-05
-7.27336232528825e-06
-1.47264555057403e-05
-1.59924736206067e-05
-2.20954335514555e-05
-1.02325328722394e-05
-1.67882499343183e-06
-1.93555019929736e-05
-1.47396938673904e-05
-2.46145848552749e-05
-2.75608221270946e-05
1.09113739969314e-05
-6.54458322574277e-07
-6.17149811006756e-06
-5.55887235679046e-07
-2.85064972343199e-06
-1.87892840219646e-05
-7.51184546819674e-06
-7.11834835987743e-06
-1.83850127134035e-05
-7.9911576346563e-06
-1.60385799774619e-05
-1.12238111092689e-07
-2.06386206057803e-05
-2.082809796781e-05
-2.21468518082259e-05
-1.03157601167716e-05
-1.27769066588408e-05
-2.21170497276239e-05
-1.60518231480109e-05
-7.2186552814045e-06
-1.46291952430294e-05
-2.08755817628097e-05
-1.99387803495018e-05
-2.88719103086065e-05
-2.07772370518899e-05
-5.44482121258245e-07
-1.28512740412846e-05
-1.65446989028915e-05
-9.67844870511134e-06
-1.03897452325685e-05
-9.06878842610844e-06
-7.77368424920484e-06
-6.94431490491187e-06
-2.39110324712484e-05
-1.88364400142613e-05
-1.23830440156843e-05
-2.96264561623611e-05
1.87282448565582e-06
-2.01337452397247e-05
-2.95730117006278e-05
-2.85420787288899e-05
-2.97859184123076e-05
-3.18199696387433e-05
-1.97257562160262e-05
-1.15587492810912e-05
-1.86125551446347e-05
-4.39511727818584e-06
-2.79234230575044e-05
-1.99952394993809e-05
-3.05411670140084e-05
-5.75667488463171e-06
-6.20365271603522e-06
-1.46460136919701e-05
-1.87450102853342e-05
-1.49323015649973e-05
-2.40896723860302e-05
-2.25217291014677e-05
-3.14631305517847e-05
-2.6626176837039e-05
-1.78171471350356e-05
-1.76971193326574e-05
1.59143049588174e-06
-2.42168296555485e-05
-2.95156127646555e-06
-3.17699289958985e-05
-2.19308746211103e-05
-6.63679832678437e-07
-2.22500984634891e-06
-2.1926578025783e-05
-6.77393142085628e-06
-2.62101204629897e-06
-2.13652457664838e-05
-2.32969865020334e-05
-2.10216376688837e-05
-1.51263072857365e-05
-2.63085467280896e-05
-1.81000089349744e-05
-2.08823629339824e-05
-2.09881191158034e-05
-1.6215827933789e-05
-1.64640794977833e-05
4.40421776051554e-06
-1.93284563700806e-05
-4.50912393997572e-06
4.33271667602289e-06
-1.10319116878097e-05
-7.16018446842186e-06
1.29220760841206e-05
-1.20093749512057e-06
-1.43439214417845e-05
-1.38990964284018e-05
-1.51871838006835e-05
-4.08446221545483e-06
-6.61282781573265e-06
-1.50137390138626e-05
5.15866576127544e-06
-2.45309243306103e-05
-2.06629305177975e-05
-2.49403805143508e-05
-1.63931381594104e-05
-2.58429908723434e-05
-1.91203771682273e-05
-1.58283513534022e-05
-1.96042884627262e-05
-1.74719630764107e-05
-1.02889427827875e-05
-2.12272847948092e-05
-3.75191268817364e-05
-1.01180169950719e-05
-3.36889716763705e-05
-3.6556510391489e-05
6.62733167861215e-07
-1.36089173542759e-05
-2.10986560995417e-06
-5.4551105957463e-06
-8.73699086271691e-06
-8.82489096179167e-06
-2.271216106054e-05
-2.45388364941546e-06
-2.0177893243424e-05
-2.52000602880003e-05
-8.0902636110769e-06
-2.66590751245493e-05
-1.01500393323018e-05
-1.49581448485518e-05
-2.8099566563394e-05
-2.00087652536621e-05
-2.58591110832453e-05
-2.17345066346992e-05
-2.09099522910819e-05
-3.40615005728883e-05
-2.96653180889213e-05
-1.73928630329347e-05
-2.51512404648537e-05
-1.62316352625822e-05
-1.58539970419399e-05
-3.36953209544614e-05
-3.98227025629033e-05
1.76576562852795e-06
-6.0369814592822e-06
-7.2327255193604e-06
-1.42078219634148e-05
-2.64594480084437e-05
-2.88673555979233e-05
-9.02951346005109e-07
-9.094297540373e-06
-3.10821551624276e-05
-1.46728524577693e-05
-1.95749866440472e-05
-3.4225244596807e-05
-2.22696801906893e-05
-1.04103048827359e-05
-1.74585714382582e-05
-1.58967585037816e-05
8.63049804440979e-06
-1.86306651440523e-05
-3.08505032876106e-05
-4.33587682513835e-05
-2.1136582185864e-05
-2.09833431175039e-05
-2.84513388602811e-05
3.38301772848714e-06
-3.59528949135533e-05
-3.2556384324081e-06
-5.39315340449976e-08
-1.36658978209169e-05
-1.41583302785782e-05
5.50559720374757e-06
-1.82001710079832e-05
-1.78032510124265e-05
-1.58913545411242e-05
-5.66746042888845e-06
9.69698310105783e-06
-2.52293843698733e-05
-5.08823827083524e-06
-2.6509304778971e-05
-1.82160945042138e-05
-1.45381782526305e-05
-2.77998515567902e-05
-1.78459239801214e-05
-1.86320015726901e-05
-4.68652239653542e-06
-1.47603983486764e-05
-2.87509037342647e-05
-2.84224446626592e-05
-1.83043458482196e-05
-2.98360503486343e-05
-1.93767126621625e-05
-1.66445625346093e-05
-6.47172540949524e-06
-2.49763280367799e-05
-2.23827661577795e-05
-1.5053581345612e-05
3.34636196080516e-07
-1.50860969922524e-05
-1.51966280304367e-05
-3.64133855872004e-06
-1.62791621976777e-05
-6.07341395019117e-06
-1.82057910801643e-05
-3.33308154091306e-06
-8.5928092520234e-06
-1.0054264950241e-05
-3.0239820838958e-05
-1.07664531563685e-05
-3.36746073187566e-06
-1.11766677924758e-05
-1.92593365802884e-05
-1.37383975121483e-05
-2.21817847764955e-05
-2.99196044314744e-05
-1.79362651013046e-05
-2.67038507651436e-05
3.69889237689918e-06
-1.9343862564027e-05
-8.97447948895647e-06
-1.51102683773427e-05
-2.06538569788177e-05
-2.24289354226604e-05
-5.03510763354228e-06
-2.23029947796432e-06
-2.15950741716334e-06
-3.62309081504506e-05
-1.8937120530023e-05
-1.80206907299111e-05
-1.27388804749986e-05
-3.14680406112794e-05
-8.40421431467315e-06
-2.5049360338786e-05
-1.70735909225126e-05
-2.2908690818272e-05
-1.86641218931696e-05
-1.48148185039409e-05
-2.23353080842304e-06
-2.35428593794835e-05
-1.52943143587156e-05
-1.50663426505681e-05
-1.30902447247161e-05
-3.32234873852689e-05
-2.56348701875645e-05
-1.43240123141586e-05
-1.08284445613267e-05
-1.83477730316923e-05
3.52253594542618e-06
-9.93253900634187e-06
-6.82805396928637e-06
-3.41720895127565e-06
2.71927064684255e-06
-7.07887668607198e-06
-2.01436728606453e-05
-1.61543050680057e-05
-3.47861248859661e-06
-3.11142843992102e-05
-6.09478965152952e-06
-3.29536377042927e-05
-1.30835941446724e-05
-8.130033509578e-06
-1.70614069850895e-05
-2.47078330827061e-05
-2.38725567471674e-05
-1.2512491712816e-05
-8.01888149743817e-06
-3.08202194027028e-05
-1.26807602717337e-05
1.1568234617875e-06
-1.29982766870424e-05
-1.93694089032472e-05
-2.8393432829452e-05
-1.25302012437472e-05
-1.02239630181339e-05
-2.05861788255788e-05
-7.29364580956761e-06
-1.0876646685268e-05
-1.19293909631841e-05
-2.40971825416986e-05
7.36057455251021e-07
-1.36474545901043e-05
-2.08814010905089e-05
-1.93581610145904e-05
-2.34899777452538e-06
-2.07749258424425e-05
-2.84930179235924e-05
-8.67125461288056e-06
-2.87038102839486e-05
-1.85381239782506e-05
-6.85124539774881e-06
-1.28185787429992e-05
-2.61383501790586e-05
-2.29410807816172e-05
-2.83662140835666e-05
-1.71375520084705e-05
-2.32847236522687e-05
-1.17472479262697e-05
-2.38367228455617e-05
-1.34275016256416e-05
-1.41381949421498e-06
-2.52168172242865e-05
-2.65960112627706e-05
-1.0283637985695e-05
-1.97534749087509e-05
-7.95758795939641e-06
-2.63276663411979e-05
-2.24891758692104e-05
-1.33224337937104e-05
-1.73711308607134e-05
1.24721344651934e-07
-9.87948000260313e-06
-1.36409938811943e-05
-2.6007907613903e-05
-1.07833005171702e-05
-8.02842268260681e-06
-1.47313800809674e-05
-1.81590583826256e-05
-1.61533804065393e-05
-7.67262341410065e-06
-2.35560794361651e-05
-1.95511438853168e-05
-1.48626138658928e-05
-2.15016094380406e-05
-8.29678101095171e-06
-1.28610800192546e-05
-6.35691836772262e-06
-1.00755380931044e-05
-1.84108631956889e-05
-6.15918416052512e-06
-4.70907517225235e-06
1.14480503910591e-06
-5.98872874895573e-06
-1.98554547990485e-05
-1.99193461687726e-06
-2.6271530980752e-05
-7.3851961497055e-07
-1.47670593673241e-05
-1.84521238075775e-05
-1.11987594052225e-06
-1.56897012892393e-05
-1.7965705754134e-05
-3.08183278387957e-05
-1.67490762834258e-05
-2.97198064696651e-05
-2.32531091965581e-05
-1.77985369260615e-05
-1.2644853967162e-05
-1.25505394387508e-05
-1.59464879726642e-05
4.13170186631227e-07
-1.48950320246877e-05
-2.52643492185128e-05
-2.13771983297203e-05
-3.08857543294457e-05
-3.26630565112018e-05
-1.27987299301777e-05
-1.44992598880193e-05
-7.82312884769541e-06
-2.47464881761087e-05
-2.42848727431916e-05
2.76288684346061e-06
-2.96343987994983e-05
-5.54995021300016e-06
-1.20182505311667e-05
-2.24884577163833e-05
-2.03633994351462e-05
-3.3451552108455e-05
-2.08463590719664e-05
-1.26256745056586e-05
-9.54145886397226e-06
-3.64606595782378e-05
-2.62915889483695e-05
6.00657225232914e-06
-8.55009918051552e-06
-2.04507918084291e-05
-3.24075342659716e-05
-3.23124364062266e-06
-1.37936079080342e-05
-9.49477127960409e-06
-1.88472358715203e-05
-1.65359162105222e-05
-1.0555757540148e-05
-1.78345898829548e-05
-1.43370793382314e-05
-1.56780922664017e-05
-1.86604205698997e-05
-2.06968376958632e-05
-3.02504647372861e-05
-1.60088550735363e-06
-2.73134155940381e-05
-1.17709613871381e-05
5.46648537320971e-07
-8.09722447417285e-06
-9.04621561540954e-06
-1.65556266571348e-05
-1.60025991417883e-05
-1.2997152056434e-05
-5.48962101596786e-06
-2.81479930171963e-06
-1.57554330780365e-05
-5.41339874397581e-06
-1.27663713056483e-05
-5.45446694219395e-06
-3.55497260791148e-05
-2.59800094032345e-05
-1.21300867647937e-05
-6.48277081550789e-06
-2.4202309857325e-05
-1.13369961678237e-05
-1.07592217883899e-05
-1.07304913928729e-05
-8.6820757859692e-06
-2.65147838927853e-05
7.72720647070611e-06
-2.16480741478178e-05
-9.84214496404485e-06
-2.47940923794655e-05
-2.00878396231916e-05
-1.68053556049797e-05
-8.67357772462787e-06
-2.76251038741412e-05
-2.6914825877255e-06
-5.89084987623097e-06
-1.81868107406952e-05
-1.31696767196281e-05
-1.68319132732259e-05
1.10275355047446e-05
-2.89871544922751e-05
-3.49636511681507e-05
-1.10931063684114e-05
-1.48436771453001e-05
-2.90336942139874e-05
3.1185642583523e-06
-1.92914856439212e-06
-1.52654137070009e-05
-2.88692873237862e-05
-2.0024808271001e-05
-2.69975954938739e-05
-4.17143831968949e-06
-2.09946994662611e-05
-2.50549433773898e-05
-1.16055328529997e-05
-1.77643804231598e-06
-1.39302512305408e-05
-2.26632477007611e-06
-3.21482455846102e-05
3.23368779760991e-08
-2.38674762959774e-05
-5.41981412403184e-06
-1.44501310834929e-05
-1.6128375876459e-05
-3.14729824577839e-05
-4.18623408524855e-05
-7.65721729484341e-06
-5.64919904434468e-06
-1.64150089409353e-05
-1.92352605188249e-05
-9.58273589295311e-06
-2.33414440537424e-05
-2.74686843767748e-05
-2.05554905506475e-05
-1.87910736815601e-05
-3.82842965073543e-05
-2.54314603687818e-06
-1.24827557376956e-05
-2.30587502054734e-05
-7.62554128136335e-06
-5.47211024039933e-06
-1.52272796127822e-05
-1.66093142772842e-05
-1.90585435252745e-07
-4.30030640761671e-06
-1.99187583616468e-05
-2.6454046187616e-05
-2.68532609159752e-05
-9.2928036132926e-06
-1.3558486772974e-05
-2.46270498329071e-05
3.47634055630823e-08
-2.33924057809489e-05
-1.94152135562141e-05
-3.49067428927569e-05
-2.35867103150336e-05
-2.60706213661837e-05
-1.02504219908847e-05
-1.23703411579742e-05
-1.70612309656366e-05
-8.62819078823793e-06
-1.10738563225899e-05
-2.00088169044447e-05
-2.86568239210532e-05
-1.65143540191517e-05
-2.02551713196776e-05
-1.00149681180973e-05
-2.12743250885842e-05
-6.10055724738895e-06
-2.81061873447624e-05
-1.90959407659357e-05
-1.50666863122996e-05
-2.56627279584465e-05
-1.02808811906942e-05
-5.16118150308998e-06
2.42516301399243e-05
6.52992490800823e-06
-2.17788762226075e-05
-1.65812930633445e-05
-9.20252552864894e-06
-1.50373619354086e-05
-2.10031897238168e-05
-2.14778433215399e-05
-1.46844815179842e-05
-1.64870368005517e-05
-1.00879574499949e-05
-1.37936758354566e-05
-2.4279776540955e-05
-1.72858327835631e-05
-3.35988573460839e-05
-2.19534868186171e-05
-1.27573351510029e-05
-2.04946785676544e-05
-9.63542053788493e-08
-3.33698863381306e-05
9.67491752554239e-07
-1.19316807896411e-05
-2.9346579390083e-05
-2.16452355158598e-05
-1.61273927746085e-05
-7.40479608531274e-06
-4.44262773264795e-06
2.25936284493253e-08
-1.60067792247856e-05
-2.16914415246625e-05
-7.26438283050484e-06
-1.8190904126674e-05
-2.7862618658592e-05
-1.3031623507135e-05
-9.97766993634348e-06
-1.71989579491866e-05
-2.66095781045012e-05
-2.83278090338706e-05
-6.87039016772346e-06
1.91505638331774e-06
-1.7417095188759e-07
-3.49715215669643e-05
-1.92822328379426e-05
-2.69456798966263e-05
-9.98729724008453e-06
1.12828905464936e-06
-5.75435883054574e-06
-1.78537632531532e-05
-1.30713281728923e-05
-2.45441211222146e-06
-3.81409005228323e-06
-1.21721647532816e-05
-1.94848637703937e-05
-1.76381791099798e-05
5.01001495036788e-06
-1.56978269643425e-05
-1.96804364464519e-05
-2.15480976130806e-06
-1.31454363513136e-05
-1.80379429417607e-05
-3.28714604289225e-05
-2.87564618442925e-05
-1.32074858072472e-06
-2.17974852320173e-05
-1.68869746402457e-05
-1.90155940162571e-05
-3.23688250330057e-06
-1.56467686535219e-05
-2.90169584200567e-05
-8.04219192546811e-06
-3.48113906537314e-06
-1.1497101651562e-05
-6.1609016943592e-06
-1.65038116287116e-05
-2.06754534403834e-05
-2.18255741092407e-05
-1.64847311390671e-05
-1.36626377947231e-05
-2.0670491581859e-05
-1.95478451843393e-05
-6.21511779123471e-06
-9.45957345334736e-06
-1.23314355264735e-05
-1.9691246597367e-05
-6.53319719417218e-06
-7.80650133052183e-06
-1.95623386488939e-05
-1.161612557411e-05
-2.61308782293231e-05
-2.48925868372592e-05
-1.7613976957275e-05
-2.09611304842302e-05
-1.78817898713947e-05
-4.53389706822218e-06
-9.72135895374751e-06
-9.12444562807277e-06
-2.80938366877786e-05
-2.59273642710836e-05
-3.84985498027194e-06
1.65565962942157e-06
2.17282654041537e-06
1.56703803168975e-06
-1.35452259079098e-05
-1.09540929494075e-05
-1.64482384335613e-05
-2.60886552614149e-05
-3.2225958428495e-05
-2.52999835374571e-05
-1.76337438158765e-05
-3.71070596863127e-05
-2.65453163937157e-05
-1.67024899734382e-05
-2.09445895375642e-05
-9.33220695970382e-06
-1.91119329221994e-05
-5.94845603876246e-07
-1.23776065756191e-06
-2.26819841392752e-05
2.27227657798321e-06
-1.14706344380584e-05
-6.85520911099682e-06
-1.72803833328054e-05
-4.22140076472189e-06
6.22615796988343e-06
-2.90277522167828e-05
1.09452075846759e-05
-2.30755893999298e-05
-4.11760085986149e-06
-5.94271771293143e-06
-3.51181599169389e-05
-1.65966036108415e-05
-1.7786524696588e-05
-1.10448068632154e-05
-1.8529029354646e-05
-1.12248206993216e-05
-2.85523663225572e-05
2.92958615158513e-06
-6.29301656032498e-06
-2.29738955333919e-05
-1.43263374802866e-05
-2.13753677600352e-05
-3.27076540959382e-05
-2.18751359398783e-05
-1.56915961418807e-05
-1.84788525552738e-06
5.29814155642704e-06
-2.49866177799313e-05
-1.65744788829849e-05
-2.93765438452729e-05
-1.00814569086229e-06
-7.24358922470981e-06
-2.38721359838041e-05
-2.77351374612056e-05
-2.13056725994514e-05
-2.45620679903923e-05
-8.00550961875799e-06
-1.24623369661469e-05
-2.69433360313178e-05
6.81184019357358e-06
-1.74870829598897e-05
-3.08244211433301e-05
-1.73429139918981e-05
2.24708244099095e-06
-2.1559774663904e-05
-2.36488415547159e-05
-1.07346462530844e-05
-2.69020898161004e-05
-3.6575160247636e-05
-1.62953902664008e-05
-1.98933629382168e-05
-3.10972102187844e-05
-2.39574586403599e-05
-5.19361598616266e-05
-8.79565017364501e-06
-1.01065944608173e-05
-3.11441215792644e-05
-1.53325768475548e-05
-1.16135724353758e-05
-1.48587014023101e-05
-2.47434744381767e-05
-2.06157838346412e-05
-2.59370799232499e-05
-3.30411664169474e-06
4.84685398743285e-09
-3.16532088624801e-05
-2.04788623908677e-05
-2.63251047418631e-05
-2.96359790019239e-05
-1.34298035439848e-05
-1.66954999503358e-05
-2.37713855060099e-05
-1.62036678159363e-05
-2.92768587508055e-05
-1.54154047732772e-05
-2.23360047129196e-05
-1.90559712049532e-05
-6.6906765363322e-06
-2.05497534837414e-05
-3.06994668116785e-05
-3.82390437335024e-06
-1.48450010565075e-05
-1.58095011649831e-05
-9.49192111677725e-06
-1.06542595575833e-05
-1.81929317449086e-05
-1.37735252574297e-05
-5.20730111233081e-06
-2.87908229329196e-06
-1.27525959283985e-05
-9.35079333917901e-06
-1.37388056670432e-05
-1.74392376403956e-05
-1.49654089622107e-05
-3.73892349198579e-05
-3.4448672078326e-05
-1.86763848760974e-05
-2.29525097404378e-05
-2.43323674377513e-05
-3.44966989612668e-05
-5.96843178782461e-06
-3.82795944173851e-06
-1.41691464899793e-05
-8.21850217595876e-06
-1.71781428619742e-05
-6.87733010763274e-06
1.2677771531333e-05
-5.47777072075971e-06
-2.19714935726765e-05
-1.50754362361125e-05
-2.82334726540537e-05
-2.37316461303464e-06
-1.07374679989548e-05
-2.86418886525043e-05
-1.4770118837903e-05
-1.8384471811287e-05
-3.64665752096917e-05
-1.94657512890963e-05
-6.42640680770946e-06
-1.93279001848601e-05
-1.81052457162738e-05
-9.60055221816019e-06
-1.24035666917268e-05
-2.3105178994657e-05
-2.47649167774116e-05
-2.00405478015803e-05
-1.38294502819005e-05
-1.54907159358595e-05
3.6794950732242e-06
-2.34189105663712e-05
-2.0726088063957e-05
-1.00421482994504e-05
-2.74985713585324e-05
-3.95248874646015e-05
-2.55386753364359e-05
-8.70700791689668e-06
-3.42117600082511e-05
-1.78188227876558e-05
-3.1551144470319e-05
-2.8967061177913e-05
-3.53659167500507e-05
-3.14599324576959e-06
-2.70690783561531e-07
-6.55750798077531e-07
-2.0420566434263e-05
-5.4176758107367e-06
3.87216830045872e-06
-1.89608523930502e-05
-8.93920405144725e-06
-1.95763050153944e-05
-2.01943448810908e-05
-1.19482913858418e-05
-1.77847744265667e-05
-1.06674031243171e-05
-1.67590906176082e-05
-1.89485479963761e-05
-2.58088077648413e-05
-2.93039437687908e-05
-2.43152640595473e-05
-3.54866103586341e-05
-2.93882747409994e-05
-3.53730213730312e-05
-1.35617197567387e-05
-2.75810269087084e-05
-1.21573273633674e-05
-7.88192264846612e-06
-1.51231678480848e-05
-1.04621597715852e-05
-2.55773206336249e-06
-1.29504492707276e-05
4.80359367111432e-06
-3.09198096162511e-06
-1.31137560987087e-05
-4.5744966301158e-06
-2.2859555204439e-05
-1.72958154335889e-05
-1.93563457620401e-05
-2.99605321223287e-05
-1.31801441572303e-05
-2.62041651983753e-05
8.44990010434655e-07
-2.56930384012563e-05
-3.35958743853874e-05
-2.2586350384597e-05
-1.02166516156226e-05
-2.61548746925162e-06
7.6874513898563e-06
-2.63033100073455e-05
-9.44659889334318e-06
-2.42378569984659e-06
-1.67315817551393e-05
-9.01181267859624e-06
-1.83595216008046e-05
-3.65710766486784e-05
-2.8097038557098e-05
-9.66212709814876e-06
2.89442570822255e-06
-1.91468357544071e-05
-1.72728109448747e-05
-2.41950297581878e-05
-1.36153626148023e-05
-2.59162219857893e-05
-2.64676529527424e-05
2.51464677782422e-06
-1.29166650150852e-05
3.67468616790729e-06
-3.94950131228301e-05
-3.53440119643617e-06
-1.76717641861294e-05
-2.11758510373245e-05
3.52080009021488e-06
-2.5603146167341e-05
-1.61441696662888e-05
-1.00612876454393e-05
-9.19529037000955e-07
-2.21110011544702e-05
-1.31447581948115e-05
-2.07122589436543e-05
-2.76500360028589e-05
-1.0392865072212e-05
-1.77600347665315e-05
-1.32875894977735e-05
-1.34760014397427e-05
-3.2752047536508e-05
-8.01531132635269e-06
-1.75178182918068e-05
-1.561996626509e-05
-3.49511786078953e-06
-2.91003015090804e-05
-9.29461520326758e-06
-1.08293627047197e-05
-3.31822869306159e-05
-6.47309727063187e-06
-2.22819871249872e-05
-1.55941099672204e-05
-1.06514979130332e-06
-8.4887220266067e-06
-1.35349345022024e-05
-1.08387610027836e-05
-2.86240613940554e-05
-3.15742416559735e-05
-2.38916690598114e-05
-1.05964457055599e-05
-1.71020538781375e-05
-7.58062233204355e-06
-1.80625928031585e-05
-2.60313916966842e-07
-5.36983284694515e-06
-2.01177201144834e-05
-3.29179992875992e-06
-1.33554918926844e-05
-1.90405897986967e-05
-2.90335452066534e-05
-1.16712540430854e-05
4.86057958727156e-06
-1.20864426715061e-05
-1.65126678814414e-05
-5.10842546461029e-06
-3.04828688315302e-05
-1.87046742492214e-05
4.44468449626472e-06
-2.13678856997662e-05
-2.05052314414412e-05
-2.54936039957887e-05
-1.7284481593612e-05
-3.46670283185065e-05
-9.37468268023703e-06
-1.16837377495945e-05
-4.53528357181282e-06
-2.96071516768701e-06
-8.22724568522621e-06
-6.52030047657364e-06
-4.29312257691755e-05
-9.27642434920458e-06
-3.29779619537876e-06
-3.35024305336681e-05
-2.65955214347822e-06
-1.27875647787093e-05
-1.4693160068295e-05
-1.87173740406673e-05
-8.99617447000377e-06
-4.17888396518235e-05
-2.82902949798073e-05
-1.72830864178215e-05
-2.1276229749085e-05
-8.54001511442783e-06
-3.47631405163548e-06
-6.77635655787673e-06
-1.34434738551389e-05
-7.1363380197125e-06
-9.6406319617684e-06
-3.190138059497e-05
-1.41549370950185e-05
-2.88123768412031e-05
-3.04047322706787e-05
-1.06105131586209e-05
-1.70137525536749e-06
-8.14502861907846e-06
-9.00400893362724e-06
-3.48846412383323e-05
-1.28376976446252e-05
-1.27159808375728e-05
-2.62974673589431e-05
-7.05693964247655e-06
-1.96498117802243e-05
-1.22194880029431e-05
-1.07900959347166e-05
-1.56924349490074e-05
-1.394307227045e-05
-6.32266733690497e-06
-4.14646415238718e-06
-1.17224346370796e-05
-2.59451728667896e-05
-5.05623384689912e-06
-1.17548648729966e-05
-8.21833458396056e-06
-2.9563005153662e-08
-2.32440115360375e-05
-3.17224106076607e-05
-1.85343180283345e-05
-3.65062175625563e-05
-1.07955036719413e-05
2.37318793856779e-06
