# Supplementary material for: Research on computational propagation and identification of mine microseismic signals based on deep learning
Source: PLoS One. 2025 Oct 22;20(10):e0334641. doi: 10.1371/journal.pone.0334641 (PMC12543183; doi:10.1371/journal.pone.0334641)
Supplement: S9 Data — (ZIP) [file pone.0334641.s009.zip › 000101100000498.xlsx_0.txt_24.txt.txt]

-7.80112318322721e-06
2.70431453555342e-06
-1.09871284478802e-05
-1.34451002131664e-05
-1.94873372127283e-05
-2.2603865315964e-05
-1.25036571448477e-05
-2.19219348043403e-05
-1.46150273912512e-05
-2.43632974516984e-05
-3.11954895651473e-05
-8.15112300460642e-06
-2.68330008520508e-05
-2.19823716157189e-05
-1.87020062066409e-06
-1.27658078741569e-05
-2.53708508411259e-05
-2.16134189708645e-05
-3.68001061839924e-06
8.31138261204431e-06
-2.14457202622731e-05
-1.73216088449244e-06
-3.6604918729696e-06
-2.92648597213998e-05
-2.04495999426891e-05
-3.65650548064964e-06
-2.35506618252927e-05
-4.68571901239862e-07
-1.62014827842445e-05
-3.98299221058095e-05
-3.07889766126727e-05
3.33856513208365e-07
-3.49005838175017e-05
-2.07692468219848e-05
-1.87152316881296e-05
-1.05116077754497e-05
-1.95707862886217e-05
-1.51916409741214e-06
-1.02495854702871e-05
-3.37136415963646e-08
2.41434504113717e-06
-7.17788687691261e-06
1.27809623119242e-06
1.67279932193169e-07
-2.33772837348337e-05
-1.26361816503688e-05
-2.94172747269747e-05
-1.72404177327441e-05
-1.44210760775306e-05
-1.81309104405614e-05
-1.20668646424923e-05
-1.60760037313934e-05
-1.91989043952768e-05
-2.25576077935412e-05
-1.32532631317764e-05
6.4252778175286e-06
-5.71345746382682e-06
-2.56169532464217e-06
-2.10049828162601e-05
-3.57121897254508e-05
-1.79958865846785e-05
-1.56130922372365e-05
-2.54247545877993e-05
-2.34152587480526e-05
-8.48491998425524e-06
-1.97493554492433e-06
1.36893101979251e-06
-9.19831369790307e-06
-1.01670680850888e-05
-4.01588843102611e-05
-1.60917268960477e-05
-1.19861121709363e-05
-2.74821344573928e-05
-1.95794701106691e-05
-3.59835617072706e-05
-1.09009560326774e-05
-1.30672632612247e-05
-8.53686208482775e-06
-1.36011016641906e-05
-5.00488504299892e-06
-1.09819942380454e-05
-1.26059992699308e-06
-1.96729118070273e-05
-2.10218957836903e-05
-5.52751449950022e-06
-5.27174726060564e-06
-4.3080093709173e-06
-2.14500904100829e-05
-1.72238287140534e-05
-4.28380640510309e-06
-4.08044501753902e-05
-2.4065422707924e-05
-1.99648620350341e-05
-1.37421615445809e-05
5.40582877814828e-06
-2.76356053067509e-05
-2.19446308535479e-05
-2.56889626900552e-05
-1.94576646819813e-05
-1.88896368528978e-05
-7.74421502699985e-06
-1.69154701410504e-05
-2.93941794207858e-05
-1.96849342187372e-05
-8.5067182641998e-06
-1.24754612786155e-05
-2.66707227319825e-05
-2.24538635932852e-05
-2.12758416619472e-05
-2.35196391831535e-05
9.16462141307256e-06
-2.26108623073175e-05
-1.52617729411279e-05
-1.49706802370564e-05
-1.77401701195637e-05
-2.33907665983971e-05
-1.16168174917072e-05
-1.74235127538051e-05
-2.57946441407537e-05
-1.13886460259111e-05
-8.60718552281859e-06
-9.55834560594762e-06
-5.14454010004623e-06
-2.18194611686937e-05
-1.7830634497375e-05
-2.217472882336e-05
-1.64367911544882e-05
-1.27049814017277e-05
-1.2559276366815e-05
-1.55626559446425e-05
-1.49392476879762e-05
-3.29194382325623e-05
-1.70656137773855e-05
-1.95912159072748e-05
-1.67135733170709e-05
-5.46689807273496e-06
-2.13176330872339e-06
-2.41350627730732e-05
-2.59909887565308e-06
6.98713733210917e-06
-1.66927487443377e-05
-7.1374378107952e-06
-1.2555595921284e-05
-9.47917803243355e-06
-1.14670709944336e-05
-1.17389122501651e-05
-2.65928568060018e-05
-3.69955086487063e-05
-3.06441555359527e-05
-1.7594516078156e-05
-1.8809109620233e-05
-1.78123763509911e-05
-1.79054682061599e-05
-2.56794150758554e-05
-2.36895716388507e-05
-1.24858117427863e-05
-1.42712573671014e-05
-2.87470284706387e-05
-3.29117603817685e-05
-7.32220900705394e-06
-1.65501762550398e-05
-3.33131121033244e-05
2.32513612441759e-07
2.08983504938179e-06
9.73533593864088e-06
6.92520978117237e-06
3.28056952527618e-06
-1.87628704656061e-05
-1.85410144594612e-05
-2.55397714607976e-05
-2.16940470119092e-05
-1.44883088842013e-05
9.20657337548939e-06
-1.67236997280814e-05
-1.37804209980651e-05
-6.70713240398183e-06
-3.42355820455172e-05
-2.07023703129032e-05
-7.47639434136006e-06
-2.04113233036321e-05
-3.27164484700188e-05
-1.42779377940524e-05
-7.64561302690784e-06
-2.63627334936027e-05
-2.69895853315741e-05
3.87404665130172e-06
-3.72969873952411e-06
-5.75989882173776e-06
-1.47073946288067e-05
-2.40033833063278e-05
4.36771671588017e-06
-2.74832229199039e-05
-3.71385125426317e-05
-2.26985179852337e-05
-2.77483230857076e-05
-1.09737056606841e-05
-2.06967381037288e-05
-2.2990057502668e-05
-1.93804897853007e-05
1.38212742146778e-05
3.26975411746631e-07
-1.76898026513271e-05
-1.03539480072508e-05
-1.6399300791177e-05
-2.09906363324402e-05
-9.38379555335468e-06
-2.03193761131992e-05
-2.21933142273304e-05
-3.74065038268333e-05
-2.37912247781072e-05
-1.33304169410822e-06
-5.63002169842854e-06
-1.30464757691818e-05
-3.02055222884357e-06
-7.15341975266194e-06
-1.69385998223691e-05
-1.76696374364903e-05
-5.17856465117484e-05
-1.70829854457557e-05
-9.33556503044842e-06
6.5639384288712e-06
-2.55425656620771e-05
-1.20940814466597e-05
-1.49137042667857e-05
-1.88412238360483e-06
9.22572292852125e-07
-1.75550845608099e-05
-5.80267159375968e-06
-9.19159248258796e-06
-6.73669437358056e-06
-2.23624753462561e-05
-3.25855840820835e-05
-1.49200410612386e-05
-1.81860044864697e-05
-2.60053243226179e-05
-2.27717239966747e-05
-2.28601885769359e-05
-1.5891749963001e-05
-8.6084718935779e-06
-3.69477107074935e-05
-2.13436275691631e-05
-1.20356968854889e-05
-1.34010850118591e-05
-1.2078725284357e-06
-5.8351465198849e-06
-2.39655762372797e-05
-1.96164343441477e-05
-2.90888886020525e-05
-1.82949483038152e-05
-2.88997525811149e-05
-1.01043806698775e-05
-3.0237680609735e-05
-2.87186181790873e-05
-1.68915459114501e-05
1.19651207775169e-05
-1.71235878375318e-05
-1.94623680653392e-05
-2.38639386938169e-05
-3.53989148119441e-06
-2.96177872468825e-05
-4.89368257491708e-06
-1.44047503421141e-05
-6.23575120651603e-06
-9.88185674083271e-06
-1.41183949194344e-05
-2.61784471908261e-05
-1.63386551675421e-05
7.90478332065196e-06
-1.38639300209299e-05
-1.15896552325722e-05
-1.1099001479355e-05
-1.64534664650335e-05
-1.48616206123341e-05
-1.76419379991499e-05
-6.85830592804172e-06
-1.92895731293036e-05
-2.32135216886024e-05
-1.55787862143291e-05
-1.30276077290596e-05
-7.07956702877399e-06
-2.45447651682574e-05
5.74153816325377e-06
9.83023779035383e-07
-1.12812723627436e-05
-1.1754586750412e-05
-1.35181435470536e-05
-1.51565991650685e-05
-1.88150439474182e-05
7.53182977257907e-06
-9.32198027913252e-06
-3.42388605411068e-05
-1.67357714218877e-05
-7.6369550740191e-06
-1.70499217700792e-06
-1.67727297725957e-05
-1.78692264457079e-05
-4.99559206073284e-06
-3.15283956610704e-05
-2.25997895855881e-05
-3.94981182865515e-06
-1.65135449104598e-05
-1.00933159369714e-05
-1.15675303923613e-05
-1.54323058200383e-05
-2.3091446390033e-05
-9.75488455522596e-06
-1.00103677820228e-05
-1.1395123201047e-05
-1.82328259074857e-06
-2.8728107775383e-06
-8.29937977468072e-06
-2.12675061905064e-05
-2.83374069861276e-05
-2.79405498728255e-05
-3.57364030497266e-05
-3.56224165058229e-05
-3.18972135490631e-05
-1.28536859138468e-05
-3.97223351277108e-05
-8.95307759884733e-06
-1.40710155626363e-05
-7.42169354094975e-06
-3.47198614985788e-05
-4.38244538925515e-06
-1.73258455742808e-05
-1.6963503146037e-05
-2.06448576862139e-05
-1.74986244233787e-05
-3.35700411892917e-06
-2.17127371529566e-06
-6.51883210032017e-06
3.42271311233987e-06
-1.07324491969562e-05
-2.34095388551255e-05
-4.16390496009621e-05
-4.51613303782947e-05
-1.98973578347392e-05
-2.61276418117853e-05
-2.19582883450516e-05
-1.83196215550321e-05
-2.61656095437453e-05
-1.31338635369722e-05
-1.30844659815369e-05
-2.2430714194291e-05
1.10405414863872e-05
-1.79314708416848e-05
-1.70326193906445e-05
1.3471444447506e-05
-6.79719442730702e-06
5.74396552840007e-06
-1.12095869764008e-05
-1.77691548521066e-05
-1.99467716871721e-05
1.16122906691968e-05
-6.85811390680018e-06
-3.00305710214592e-05
-2.68579586591661e-05
-1.15404919232823e-05
-1.39239948896383e-05
-1.56902001143873e-05
-3.7803570763956e-05
-1.49476040925856e-05
-2.84439093923543e-05
-2.35642905722971e-05
-2.95953238661924e-05
-5.95356698671376e-06
-1.67035002198418e-05
-8.74841644927017e-06
-1.75923439587163e-05
-2.16398390898191e-06
-8.07185375929446e-06
-1.12588729095775e-05
-1.53025985703488e-05
3.56590563867446e-06
-1.05664103844667e-05
-1.48115890460323e-05
-2.58335951973337e-05
-1.44459299312274e-05
-1.88058386841514e-05
-1.93131108430003e-05
-3.97287577422371e-05
-1.7831964086022e-05
-2.42392538785708e-05
-2.07150461239888e-05
-1.78768561433745e-05
-1.11472322222196e-05
-3.42892435362047e-05
-1.52030920529224e-05
-6.91430141892802e-06
-1.52547319622737e-05
-5.58623679267419e-06
-1.79932626066786e-05
-1.14730020977493e-05
-7.83738216736497e-06
-3.09558742903775e-06
-3.23945239426618e-06
-1.226013535464e-05
-7.79499280346263e-06
-1.64684408223407e-05
-1.95194355075774e-05
-3.27558998489703e-05
-3.09913396501547e-05
-3.49924730407906e-05
-1.85152800723503e-05
-3.06239679987816e-05
-2.28100813402709e-05
-1.63319193811763e-05
-1.68327114149241e-05
-1.80634717651482e-05
-2.21335352744162e-05
-8.62338908902357e-06
-4.13233015964692e-09
7.10191055627291e-06
-1.78506555722094e-05
-1.98044103231988e-05
2.63559071039436e-06
-1.37143955081803e-05
-1.62678071160055e-05
-2.75934766893947e-05
-3.44701679238165e-05
-3.17051126889473e-05
-3.11617018417638e-05
-2.59315383068488e-05
-1.87509581407496e-05
-2.89767671669336e-05
-3.17857143100237e-05
-2.37714562763286e-05
-2.31233200877436e-05
-2.84001162137736e-05
-1.23097116503322e-05
-7.16866821909686e-06
-4.62772762953252e-07
-1.16523125089463e-05
-1.69375915350786e-05
-2.27867234567643e-05
-1.49715441326792e-05
-8.03439417421126e-06
-1.58089791750845e-05
-1.8847418553976e-05
-1.3945653279797e-05
-2.46678304103636e-05
-2.40285032651515e-05
-2.28688757687507e-05
-2.43182260919479e-05
-3.67884023241946e-05
-4.37464108841832e-05
-4.40721722487494e-05
-1.71208183351315e-05
-2.58213602120393e-05
-1.35586057408754e-05
-1.67546292787947e-05
-1.87727457196381e-05
5.02472390990205e-06
-7.38213251436222e-06
-3.22643055327689e-06
3.45177084645498e-06
3.9071651782797e-06
-5.4849874369878e-06
-1.42273046611054e-05
-1.41908775899165e-06
-2.68523664575607e-05
-1.4252027289341e-05
-2.12476033279417e-05
-1.21515799463894e-05
-1.76435933215394e-05
-1.93639273852476e-05
-2.7948528542755e-05
-3.33167213899293e-05
-2.57498992364143e-05
-2.40601875612999e-06
-1.51793010396634e-05
-2.81973334139952e-05
-1.04614182372697e-05
1.2732827164425e-06
9.14296093051438e-06
-2.24453461740763e-05
4.11621970323776e-06
-1.67745208101742e-05
-1.26353813074358e-05
-3.08267398787397e-06
-5.72451003234347e-06
-2.44425482182256e-05
-1.21937698337438e-05
-3.26645756044438e-05
-1.45090881728866e-05
-4.27092096411032e-05
-4.23800827463833e-05
-2.1897426569491e-05
-1.97166971748965e-05
-2.14559551812945e-05
-8.64607696781979e-06
-1.31061700872743e-05
-8.73176737478865e-06
-7.78070523675554e-06
5.62649042411278e-06
-5.41841438940747e-06
-1.94433768249494e-05
1.26611132145811e-05
-2.03162059167413e-06
-3.61928299835185e-06
3.41411102710972e-06
-3.18144734596435e-05
-2.17312206672334e-05
-2.05495882647757e-05
-1.89691202321628e-05
-2.41114020572194e-05
-3.4784701602396e-05
-3.61371500345597e-05
-2.84464131716472e-05
-2.13673766097067e-05
-2.43164561578503e-05
-1.04587526297765e-05
-1.05386621608363e-05
-2.45279759536174e-05
-5.17099440438136e-06
-2.1564044349568e-05
-5.8441818158392e-06
-2.12760625293847e-05
-2.9026867342933e-05
-1.46225250994693e-05
7.06888373573023e-06
-2.9655480281999e-05
-3.27025567625984e-05
-3.62419079929622e-06
-1.72123932849744e-05
-3.61723807057493e-05
-1.77237043677061e-05
-1.98481859600033e-06
-3.28480107307468e-05
-3.22718115376693e-05
3.26397959576355e-06
2.98325757128299e-06
-2.4246934997162e-05
2.6947376455235e-06
-2.04400031765615e-05
-2.10526570284473e-05
-9.03581937467974e-06
3.77538464734485e-06
-1.47804785559907e-05
-6.5076466334347e-06
-1.94450474871823e-05
-7.86836731241546e-06
1.62279603686261e-05
-2.58343664677783e-05
-2.5071617405277e-05
-2.28044779690492e-05
-3.16311783354893e-05
-2.80341661282541e-05
-1.73011630281721e-05
-1.66310665301514e-05
-2.39710808417673e-05
-1.31801408312432e-05
-2.62112779203871e-05
9.87715119437488e-06
-7.7758066250468e-06
-2.54972329178501e-05
-1.54901725811518e-05
-2.82453938860638e-06
5.90145526238946e-06
-1.05170813861479e-05
-1.34641515712144e-05
-1.42121906377998e-06
-2.39418273263662e-05
-1.21392512960578e-05
-1.97658801997549e-05
-3.40348912119407e-05
-3.09989300301089e-05
-1.1395660618233e-05
-1.91586722015347e-05
-2.20812413556531e-05
-3.95971493525537e-05
-1.81694026519923e-05
7.91109434096697e-07
-2.41961738286528e-05
-2.73441633214033e-05
-1.20197971723915e-05
-2.20381778686014e-05
-1.62852334458729e-05
-2.73133097552742e-06
-2.33968459564888e-05
-5.63401973646109e-06
-2.88830507322259e-05
-2.79627655412841e-05
-1.9219302027392e-05
-2.39873957844341e-05
-2.30898432681886e-05
-2.64134758734756e-05
-1.2765938239716e-05
-1.64653101631374e-05
-1.69513252799829e-05
-7.20749379839678e-06
-1.39143185612712e-05
-9.34009722525024e-06
-1.70051602145369e-05
-1.25393781500121e-05
-3.44863425147305e-05
6.99666601840709e-06
-1.14866313285643e-05
-1.83964953754484e-05
-3.14760784838534e-05
-7.69608796932289e-06
-2.63231990279746e-05
7.03641995761814e-06
-3.04626336588104e-05
-1.31110109191834e-05
-5.99568396928897e-06
-2.29331726106576e-05
-2.57233579073285e-05
-1.53987924354485e-05
-2.27135302527918e-05
-3.50112475505454e-05
-9.52346099636537e-07
-1.23927583153098e-05
-1.08319011892882e-05
-8.29195738557791e-06
-2.17273592202696e-05
-2.23289286739813e-05
-1.45355372129063e-05
-1.79464480914861e-06
-2.9313015547803e-05
-1.86072786687265e-05
-1.42234465310802e-05
-4.10232798514323e-07
-5.79772594748277e-06
-1.16653911954581e-05
-1.25220178551186e-06
-1.76168896767285e-05
-1.37057179567354e-05
-1.44594384329894e-05
9.15564253281694e-07
-1.37972572289823e-05
-2.2425999224321e-05
-7.26945354246962e-07
-2.0227168240194e-06
-1.22176882486698e-05
-2.79166297352972e-05
-1.97724198247969e-05
-2.6882615951464e-05
-7.30912421683729e-06
-1.82081854593175e-05
-1.19007966703848e-05
-1.37225816351779e-05
-1.52319975610398e-05
-2.50309598181055e-05
-1.5969529769861e-05
-1.81690780469735e-05
1.01187905588258e-05
-8.29091823120291e-06
-1.27767658071506e-05
-2.9567541013909e-05
-2.0035727596653e-05
-1.73126956951238e-05
-2.25090691124289e-05
-2.14848398826992e-05
-7.11615022476453e-06
-1.32575868859086e-05
-3.34908689253153e-05
-6.56335021464796e-06
-1.9661511255363e-05
-4.55888792569102e-05
-1.84294223755483e-05
-2.11922808309756e-05
-9.00410968081075e-06
-1.31535817835612e-05
-3.2904850156518e-05
-9.19633156437421e-06
-1.22854515556459e-05
-2.40618957619601e-05
-3.90820377130319e-05
8.0952519549177e-07
-9.0124548902e-06
-1.10787779058257e-05
-4.94980979192612e-06
-2.58139461194742e-06
-1.55838397565346e-05
-1.7222847078232e-05
-1.06735053787826e-05
-1.90417871129463e-05
-2.01573072860992e-06
-2.37066007063061e-05
-2.21604882571316e-05
-7.22593382263865e-07
-2.36977088616074e-05
-2.78642410243981e-05
-1.07176861523751e-05
-3.26250483099528e-06
-1.87514896153573e-05
-1.07398371974998e-05
-1.3532378476309e-05
-8.25506496762583e-06
-2.04568329965969e-05
-3.26718860102754e-05
-6.39928742233519e-06
-1.3912048547988e-05
-2.13792072036926e-05
-3.16064396895566e-05
-1.76997888268775e-05
-1.72456749371931e-05
-4.1484338045978e-06
-2.4018970672689e-05
-7.71904429515617e-06
-5.91498247742983e-06
-1.28051259504753e-05
-3.29503541556164e-05
-6.49883404323494e-06
-3.21760997612383e-05
-1.66094262957989e-05
-1.34395065845208e-05
-1.56671869536048e-05
1.1515803420629e-05
-1.52803989311392e-05
4.44207857660243e-07
-8.30257135858659e-06
-1.9841759770308e-05
-1.95608342803275e-05
-2.89741059158384e-05
-1.26611320227197e-05
-5.81326987294374e-06
-1.66295704194182e-05
-1.83044132590806e-05
-3.14468810067049e-05
-2.45897271894054e-05
-1.62830150039025e-05
-3.22314330959511e-05
-2.14589702282004e-05
-9.13220529870165e-06
-2.03423036484153e-05
-1.85288599189623e-05
-1.73544045961033e-05
-3.7383391797102e-05
-2.24461869503572e-05
-6.63380632886799e-06
-5.43217409764059e-06
-3.12535351012862e-05
-1.15716333063026e-05
-1.7433506697521e-05
-2.33065487649339e-05
-1.02731818258972e-05
-1.52574544548884e-05
-1.05356820523242e-05
-1.93137345274927e-05
-2.7823048517891e-05
-2.94397347017433e-05
-2.15381369930016e-05
-2.05085063168581e-05
-2.54935935762438e-05
-1.12309008197219e-05
-1.31219673494954e-05
-7.25600090990282e-06
-2.98028384632e-05
-2.81088334757172e-05
-1.26808867086162e-06
-2.22230424092296e-05
-2.7753274169563e-05
-1.56482001047655e-05
3.22199859036067e-06
-2.05356456896872e-05
-1.69072869413996e-05
-2.82420682634948e-05
-3.20693415376909e-05
-1.91053087777034e-05
-2.15744319153323e-05
-1.82730547293685e-05
-2.1297762015969e-05
-1.83507690224366e-05
-1.31508501574861e-05
-4.6397879559131e-06
-2.09438953885389e-05
-9.42520103111422e-06
-4.62003146997833e-06
-5.11169701399614e-06
-1.59515732273066e-05
-1.68790271880402e-05
-1.88921862686191e-05
-1.23156969273684e-05
-2.44824436786826e-05
-1.06597331586748e-05
-3.34365559248475e-05
-2.15843628850591e-05
-4.8363524056369e-06
-2.04890576533491e-05
-7.26802360896469e-06
-2.09420713010696e-05
-2.09768780218962e-05
-1.18379532367696e-05
-2.22664779428745e-05
-6.34161400288092e-06
-1.85600497692216e-05
-1.36784498247674e-05
-2.96710946533202e-05
-2.54362669481132e-05
-1.64736975146274e-05
-2.17876304446677e-05
-3.52002276563643e-05
-2.19706870701472e-05
-2.15396734888567e-05
-1.44320003319599e-05
-2.57684852979259e-05
4.1845309196436e-06
6.79579278954795e-06
-1.53630544471061e-05
-1.19700422236196e-05
-2.26479218840385e-05
-2.82264933877777e-06
9.33504055700966e-06
-1.49737354095189e-05
-1.0427948378382e-05
-1.48152351466717e-05
-1.98171987066252e-05
-1.97269081099871e-06
-2.33959333084294e-05
-2.60896456943844e-05
-3.02023602551251e-05
-9.13097076824677e-06
-2.50144194084663e-05
-1.33505702158935e-05
-1.09299682129935e-05
-2.76161900596402e-05
-3.68180253718602e-05
-1.64328884427857e-05
-2.37120669756257e-05
-1.94381415986175e-05
-2.66312568286239e-05
-1.78046991997394e-05
-1.19828011896963e-05
-1.413957622193e-05
-3.21735496594466e-05
4.84963622769875e-06
-1.70214524524623e-05
-6.52556206982793e-06
-3.28305480441618e-06
-2.18336063640238e-05
-1.6110075144439e-05
-2.64536160198835e-05
-4.6777590171644e-06
-2.16098082143539e-05
-1.09705131253595e-05
-2.57408485372831e-05
-3.22253897449722e-05
-2.61867879470008e-05
-1.80857272189749e-05
-2.20406186909166e-05
-2.92165166050886e-05
-1.55654378776275e-05
-1.4306545015932e-05
-1.23598807657516e-05
-2.51707089301969e-05
7.89730853957786e-06
-2.55809072894819e-05
-1.39113176462397e-05
-9.54696341992412e-06
-7.83018409197614e-06
-6.12505533203812e-06
-1.35448150423611e-05
-2.79357899945316e-05
2.28796910122781e-06
-2.13608726432881e-05
-4.90018225543501e-05
-2.08879333767111e-05
-7.14961470738636e-06
-3.09260219013639e-05
-2.85176537836354e-05
-1.04261748047234e-05
1.14058962815976e-05
-2.94408152475799e-05
1.2472344601304e-06
-1.57590633339436e-05
-1.11404744240063e-05
9.14150542507322e-08
-2.4868983245588e-05
-9.9366362434043e-06
1.36139636802956e-07
2.18308784172109e-06
-3.04902908776834e-05
-2.61779792744243e-05
-2.61045240647175e-05
-2.71342986027207e-05
-2.95329689227759e-05
-2.00079661689475e-05
-2.10389766615345e-05
-7.47047209186675e-06
-4.02378650862721e-05
-2.0903985932169e-05
-5.6758489020895e-06
-1.89623689763818e-05
-4.64211975759371e-06
-1.21691879789108e-05
-1.48832058012941e-05
-1.20580025783189e-05
-2.27306236482697e-05
-1.13123862828377e-05
-1.46558484046318e-05
-2.97082038552136e-05
-1.49895379861205e-05
-2.01816174423658e-06
-7.50844942942087e-06
-4.15125548246804e-06
-4.5224874559942e-06
-5.57996137120003e-06
-1.67194274386652e-05
-1.86370300794977e-05
-1.66761296608392e-05
-2.52770221155577e-05
-3.04867328339779e-05
-2.4370437827063e-05
-2.82108014232578e-06
-1.0808880369957e-05
-2.50509206492382e-05
-2.19373661741088e-05
-4.06819501701876e-05
-1.27435188612067e-05
-2.55747643407648e-05
-2.59837097137623e-05
-6.0562747852676e-06
-1.89451511774169e-05
-2.79097598609092e-05
-2.35304364169051e-05
-2.54217064159089e-05
-1.91116201580659e-05
-1.88730774612847e-05
-6.92706594936337e-06
6.97985577706623e-06
-8.42752131390056e-06
-9.02399262792644e-06
-1.30585970450701e-05
-1.48213381784458e-05
-1.19060403244943e-05
-1.99073269421537e-05
-3.08568358049636e-05
-1.51296621508909e-05
-3.08106193828564e-05
-9.5749873834175e-06
-2.35049270999809e-05
-2.79628271544458e-05
-1.66618082199007e-05
-2.7542440647914e-05
-8.90786224940983e-06
-2.26929414141341e-05
-2.24612259762852e-05
-3.29031012151592e-05
-2.67667778715724e-05
-1.17662627518873e-05
-8.36952660737329e-06
-7.09115477746102e-06
-1.87587017525008e-05
-2.60146069837893e-05
-2.96145534933807e-06
-1.91396362068631e-05
-9.77273273811845e-06
-3.93963482974337e-06
-2.99122600892113e-05
-1.02031319315456e-05
-2.6190599033163e-05
-1.58978000907148e-05
-2.33636380796487e-05
-2.47571077807217e-05
-1.96842066238193e-05
-2.87703966674251e-05
-2.37006069478762e-05
-8.572591477921e-06
-2.29870268464048e-05
-8.70012144836874e-06
1.07419560820282e-06
-6.67357575667167e-07
-6.13186304612006e-06
-2.43794899499461e-05
-2.71778815132097e-05
-1.46006525782096e-05
-1.67400262101768e-05
-2.82641065267858e-05
-2.40590971816861e-05
-2.37826925861385e-05
-1.41743009810786e-05
-1.37608319122457e-05
-2.21352617919234e-05
-1.31945632745108e-05
-2.18959918589339e-05
-3.76894854490678e-05
-4.84095585820549e-06
-1.627296454978e-05
-2.24066724139509e-05
-2.05262619445722e-05
-2.75129526452093e-05
-1.89051657378525e-05
-3.05025495782607e-06
-1.3405730744296e-05
-2.74094221448059e-05
-2.41700043027602e-05
-1.92630621728459e-05
-3.26399372040384e-05
-3.89903152512082e-05
-3.18739076701939e-05
-1.88800407892724e-05
-8.40885358882898e-06
-2.89210219668216e-06
-1.28118806225238e-05
-2.6741045022e-05
2.3949200929037e-06
-6.57078845408504e-06
-9.65127198891595e-06
1.91054133205315e-06
-1.57337655786943e-05
-1.51648391010665e-05
-1.49444645147518e-05
-9.29095051032339e-06
-1.91094727630938e-05
-2.96070517126024e-06
-1.89048238559818e-05
-2.36873702093717e-05
-7.98260274402175e-06
-9.50809968731273e-06
-1.98943785410017e-05
-3.64140055656773e-05
-3.47876928923749e-05
-3.74262135622304e-05
-1.6705528402809e-05
-1.64137502967273e-05
-1.54588120337265e-05
-1.06545673442291e-05
-8.21730765930328e-06
-1.75600109664747e-05
-1.18552549269835e-05
-1.11801422260674e-05
-5.1748301922069e-06
2.42686608891286e-06
-8.61294200993773e-07
-2.75371696661114e-05
-8.74831532977919e-06
-1.23299446509829e-05
-1.57217542495628e-05
-2.44668164799177e-05
-5.8300171212975e-06
-2.49734891309029e-05
-2.43356898272224e-05
-6.35775321656084e-06
-4.12978768529745e-06
-1.74002097020149e-05
-2.23771328374491e-05
-2.38862531341681e-05
-1.24351295886683e-05
-3.00881173067612e-06
-2.66910311194864e-05
-2.31677373529631e-05
-5.10309887085493e-06
-1.28462481651699e-05
-3.80504910117369e-05
-2.56169668346591e-05
5.76488880861032e-06
-5.99295788799151e-06
-1.71945151415591e-05
-1.41297271170025e-05
-2.97104289758007e-05
-2.49143262488476e-05
-5.40082625965567e-06
-1.56936983447555e-05
-2.9671520396813e-05
-2.10439542211543e-05
-7.18941606972451e-06
-2.042191572982e-05
-2.3980482254305e-05
-1.74479118141277e-05
-2.2925806335771e-06
-1.98244039266468e-05
-1.84271436921957e-05
-1.38868241618632e-05
-1.54643399593288e-05
-2.50898838773529e-05
-2.2420582473698e-05
-1.9086462843617e-05
-1.31644259256436e-05
-2.82803363931199e-05
-2.73781080285289e-05
-1.36906848569869e-05
-2.48535267263649e-06
-3.13004107156593e-05
4.07175739018447e-06
-5.93081881703831e-06
-1.66785439519921e-05
-3.36417299138769e-06
-1.133240627954e-05
3.04407872996126e-06
1.545014215575e-05
-2.29499397824929e-05
1.70542800908306e-06
-1.32830518589177e-05
-6.67050575466043e-06
-2.33766882564508e-05
-6.20174484550553e-06
-4.00498710350144e-05
-1.72971812643735e-05
-2.47479718228477e-05
-3.22329702226842e-05
-2.78166275870333e-05
-2.64795311916148e-05
-1.99652748303507e-05
-1.7734210004015e-05
-4.01491718642226e-06
-1.87494844670804e-05
-1.5775808164283e-05
-2.06124365316243e-07
-1.56687783561496e-05
9.26655838499706e-06
-2.77538440023352e-05
-1.20210519728001e-05
-1.25882471863933e-05
-2.10589994331214e-05
-1.55098464698085e-05
-2.80940182323143e-06
-2.23240333026024e-05
-2.72031917583922e-05
-1.18747114506867e-05
-3.42926132045224e-05
-2.90846648195008e-05
-2.29631785122891e-05
-1.77087896408554e-05
-2.14517949872307e-05
-2.83388251517181e-05
-2.14171167276105e-05
-2.24250863491832e-05
-9.19763227420531e-06
1.25469948665031e-06
-1.64141540970227e-05
-5.05248813292261e-06
-4.72458456444272e-06
8.03596734939497e-06
-1.52168258519325e-05
-2.65545502750535e-05
-2.03417321760691e-05
-1.83635496336695e-05
-8.67978775315799e-06
-3.49525047695145e-05
-3.21847246805556e-05
-3.50617261542462e-05
-3.02796643037502e-05
-1.31722388449288e-05
-2.6985216320667e-05
-2.51987310807191e-05
-2.29770093374542e-05
6.16613752391323e-06
-4.48194999383909e-06
9.54382633419963e-06
-1.0178432470439e-06
-1.996958837921e-05
1.02143646094084e-06
-1.44740940567284e-05
-1.18214605201047e-05
-3.03209773745995e-05
-5.08290351435356e-05
-3.52159535541938e-05
-2.91567325312751e-05
-2.37711384473515e-05
-2.98955804912641e-05
-1.29417510572708e-05
-1.53571698902044e-05
-5.84926007813759e-06
-4.14246345339056e-06
-8.4146675487716e-06
-2.27783704465239e-05
-4.15271975351237e-06
1.20407951346467e-05
-1.09921018903675e-05
4.99585517743773e-06
-1.64052655564928e-05
-9.96515368388456e-06
-4.9592071156523e-06
-1.00447233719652e-05
-3.03185435067298e-05
-7.3904034319717e-06
-1.74382228216287e-05
-2.64381625017212e-05
-2.2948326412091e-05
-2.07289084780266e-05
-1.12548278284862e-05
-2.85983176434029e-05
-1.77140002602815e-05
-4.24723046750434e-05
-5.0880949696443e-06
-1.56321446704328e-05
-1.91512576758789e-05
-6.05650172167871e-06
-5.79748737675874e-06
-6.2712914386724e-06
-1.63790019945951e-05
-9.62934855472907e-06
-1.9500836834239e-05
9.00970140071428e-06
4.48892188511797e-06
-2.14813146450549e-05
-2.20596047904841e-05
-1.33539570185668e-05
-3.04370136390476e-05
-3.68726825910379e-05
-2.36055938924589e-05
-2.49124523801447e-05
-2.26223624081663e-05
-1.75486757229733e-05
-2.456073959354e-05
-2.09586887256264e-05
4.69043184101176e-07
4.11200039257485e-06
-1.98638441265103e-05
-5.69440028445173e-06
-7.81210526801871e-07
1.21006696872852e-06
-1.91165708156007e-05
-1.20990303245845e-06
-5.13809983991994e-06
-1.86550746784313e-05
-3.26307294467008e-05
-2.96151897853109e-05
-2.28964074820561e-05
-3.4020642755854e-05
-1.72587562572002e-05
-4.25662345612522e-05
-3.42760428644614e-05
-2.80449809959933e-05
-3.51942775084287e-05
-3.13734459192005e-05
-1.36273758466883e-05
-5.55428808619088e-06
-1.87331102408081e-05
-1.85519078229076e-05
2.53279111894018e-06
8.22506963562635e-06
-1.26397780832774e-05
-7.87691165816287e-06
-9.81548146021898e-06
-8.59922122474484e-06
-4.80860157756994e-06
-2.34748593879878e-05
-1.04072290890536e-05
-2.89977237542619e-05
-1.86895084276806e-05
-4.22389346439959e-05
-2.6320385808682e-05
-1.28778182731626e-05
-1.42532607036124e-05
-2.63029650742307e-05
-3.4524868286066e-05
-2.53746321671674e-05
-1.65585215181842e-05
-1.18491091388631e-05
-2.35989175093007e-05
5.95085038274309e-06
-1.87798643496762e-06
-1.81713820626348e-05
5.40518920723735e-06
6.19207269325207e-06
-4.01982363399579e-06
-2.43577886308847e-06
-1.48737042040084e-05
-3.67240999380573e-06
-2.81008775883024e-05
-1.81237242633618e-05
-4.19621790510768e-05
-1.60376941920992e-05
-1.80682778260701e-05
-2.7712786372108e-05
-3.304139229688e-05
-1.37432339255972e-05
-9.57495094065484e-06
-2.54479753934166e-05
-2.96425804727087e-07
-1.1420484262402e-05
-2.32648124301416e-06
-1.03732468253864e-05
-1.5481302036368e-06
-8.27830064159951e-06
-8.77802097455193e-07
-7.82882261323793e-06
-1.56972953962069e-05
-5.9643524508244e-06
-1.80445005767725e-05
-1.59652362235524e-05
-3.86702905458139e-05
-1.28194518034529e-05
-1.95035942342104e-05
-1.01556534402413e-05
-1.77049901181218e-05
-3.17505917871972e-05
-2.22526546998094e-05
-9.75336977030094e-06
-2.43902993029461e-05
-1.15844685331818e-05
2.18248508041087e-06
3.6288516981078e-06
-1.36820275907215e-05
-2.44941745428829e-05
-7.26201598513975e-06
7.55837759834657e-06
-2.21424423730243e-05
8.45457774634849e-07
-2.55105135917475e-05
-2.13879164443883e-05
-1.50071858429419e-05
-1.96056882711244e-05
-2.61539944367304e-05
-1.23731957219923e-05
-1.93867038019766e-05
-2.16336119037658e-05
-2.64447448380224e-05
-2.0155417717896e-05
2.59926592757421e-06
-6.73431470762007e-06
-4.71863536196089e-06
8.36580950515817e-06
-8.57355251037001e-06
9.86989778111725e-06
8.93375174539552e-06
-7.78381364260844e-06
-2.11133051337123e-05
-3.26037496724387e-06
-1.58270984304753e-05
-2.22722892629473e-08
-2.65287621292326e-05
-2.57651718668847e-05
-2.24855835953783e-05
-4.26470877704637e-05
-4.05907157347498e-05
-3.68112193631775e-05
-3.74313644614566e-05
-2.72164502289417e-05
-8.61048627027726e-06
-2.05069704192023e-05
-1.59600836753873e-05
-2.81875401228549e-05
-9.6287023727712e-06
2.10382867252257e-06
-2.98996754652791e-06
1.10884721640553e-06
1.08711479597741e-05
-1.91965196134176e-06
-1.49344051358643e-05
-2.20111430130324e-05
-2.46234337044671e-05
-1.99333302609464e-05
-2.66384216844504e-05
-5.06062560273972e-05
-3.21162390963419e-05
-3.33012535067693e-05
-2.3411883334498e-05
-9.45017484141716e-06
-4.28937616751625e-05
-3.38803878546576e-05
1.05553948452163e-05
-7.8944250213242e-06
9.12314350064529e-07
-5.15768928761487e-07
-5.36608057685689e-06
-1.29606799536312e-05
6.61588373827633e-06
-9.07825305689208e-06
-1.39686955272577e-05
-1.67465103012026e-05
-1.44400074117585e-05
-9.16961357840839e-06
-3.22310559472267e-05
-2.49864050714739e-05
-3.12472647927131e-05
-4.28135402002567e-05
-4.68776427893168e-05
-3.07361231753813e-05
-2.10561148350657e-05
-1.89650328508682e-05
-1.57518396957827e-05
-9.04019064960866e-06
4.97773449318536e-06
8.24902296853939e-07
1.15838506236606e-05
-1.58166710047455e-05
2.57003748085688e-07
-2.62933186753136e-05
-1.43590690529572e-05
-8.31748825303806e-06
-6.84654900117447e-06
-2.76403881751907e-05
-2.82601423864513e-05
-2.50256587579866e-05
-4.75718983781055e-06
-2.99791247966021e-05
-3.96577131633193e-05
-3.99892720028806e-05
-1.33309385933187e-05
-2.07181051659701e-05
-2.0559601710054e-05
-2.0853292896358e-05
-1.20808768798511e-05
-3.09994551666143e-05
1.09812457070671e-05
-9.67335560433055e-06
-1.64422308244699e-05
-3.83109904190488e-07
-6.40230593543809e-06
2.39045991383473e-06
-2.16834332684654e-05
-2.86426354538165e-06
-1.41209599842421e-05
-1.96567443895197e-05
-9.8616002429494e-06
-2.77378820402443e-05
-2.50208724304542e-05
-1.71765976940306e-05
-9.97565945689773e-06
-4.71777537922881e-05
-2.75312522362922e-05
-1.84084635089463e-05
-3.02533638114244e-05
-3.60358866449983e-05
-2.81376678869073e-06
-1.18627838095208e-05
-1.28764492986842e-05
-9.02821924825401e-06
1.14755593927143e-06
-2.52182401212226e-06
-9.93217869332127e-07
-1.75652552455789e-05
-1.12234360779905e-05
-3.54088139349238e-05
-3.614361408486e-05
-2.14674513891567e-05
-2.90213940135834e-05
-1.86937050292801e-05
-1.84879331594374e-05
-2.25326098795759e-05
-3.01318869499479e-05
-2.11521791568671e-05
-6.93020815937041e-06
-1.92605833606905e-05
-1.31134846043675e-05
-4.91103208440239e-06
-1.10437179261145e-05
5.24280391793874e-06
9.52422620894522e-06
-4.81705659267239e-06
-3.63282181404589e-08
-1.50552164675237e-05
-3.27881987825722e-05
-1.75894008764888e-05
-1.38567241406216e-05
-2.2463581707288e-05
-2.30758489457256e-05
-2.28847284133995e-05
-2.77555513985329e-05
-2.75717092836947e-05
-1.32138750201061e-05
-2.18363541775471e-05
-2.46243810893235e-05
-1.87861817117698e-05
-8.09525360105317e-07
-1.44242861230097e-05
5.04263845661199e-06
6.87714301179958e-07
-8.11830492956777e-06
-2.3202298137623e-05
-2.71544416398521e-05
-1.86189080729111e-05
-1.51694423927865e-05
-1.78620972284976e-07
-2.57946571272224e-05
-2.47366019343436e-05
-1.37217905570405e-05
-2.22617443308309e-05
-3.59233603417081e-05
-2.58976091288281e-05
-1.44829592926141e-05
-3.22584112172987e-05
-1.6565867312152e-05
6.05039652736354e-06
-2.81403147173424e-05
-6.36863933557858e-06
-8.19317077581199e-06
-1.78456783989373e-05
-2.57037131229028e-06
-1.43082496314885e-05
-1.52466501978137e-05
-8.17674564521459e-06
-1.55143860849903e-05
-2.19921734791583e-05
-1.57345161903913e-05
-1.98322047265836e-05
-1.30421364115792e-05
-4.33245528555534e-05
-3.12733996563634e-05
-1.27738642238772e-05
-1.78857408601371e-05
-1.34422868002428e-05
-1.64088299610332e-05
-1.93714551687506e-05
8.09974354096267e-07
8.58516519704006e-06
2.75421794938911e-06
-1.3407539917769e-05
-1.77469746078644e-05
-7.45260314756096e-06
-3.08688833271053e-07
-4.7095891414388e-06
-1.94496343379892e-05
-7.56399640532192e-07
-1.77675028619783e-05
-2.37712006538181e-05
-1.67193923790301e-05
-2.30505484753102e-05
-2.16974482596903e-05
-1.4890834593161e-05
-3.54929941916205e-05
-1.7159172082383e-05
-2.33504170523283e-05
1.57624699935623e-05
-5.03524343645911e-06
-3.24800707363713e-05
-6.96665137802378e-06
4.58830184106921e-06
-1.50449868975096e-05
1.04337261157872e-05
-1.06740283893557e-05
-6.64539523962655e-06
-4.03625298092788e-06
-2.38535665239796e-05
-1.64288133366732e-05
-2.54034947644834e-05
-4.00694032892654e-05
-1.50997584389124e-05
-2.58530591132825e-05
-3.77017553438838e-05
-1.85058731419038e-05
-4.54017660555784e-05
-4.1668600021923e-05
-3.02347298527439e-05
-4.56188287832662e-06
-1.97993248744613e-05
-1.26346456000892e-05
-2.21744838487236e-05
-1.2938752601756e-05
-1.25141801556097e-05
-1.45795920068492e-05
-1.99096241645837e-05
-1.15058418502183e-05
-2.15869235261813e-06
-1.53795507256001e-05
-1.50271202082477e-05
1.48951262650873e-06
-1.31825901136698e-05
-4.57897337870312e-05
-2.86609728760527e-05
-3.09718733306468e-05
-4.39894944811239e-05
-5.63495889620781e-05
-3.80677010077161e-05
-3.14568312875642e-05
-1.56241168328593e-05
3.9511565542908e-06
-3.03549174350648e-05
-1.64451492826394e-05
-8.2036398489517e-06
-1.88120551436068e-05
1.66427063892555e-06
1.3515444001018e-06
7.19782005474715e-06
-2.12474145129536e-05
-9.18506337254637e-06
-1.89853914521845e-05
-1.67426640872688e-05
-1.36059525913204e-05
-2.36558186104408e-06
-4.88598129275905e-06
-2.38302286409725e-05
-1.78373642076458e-05
2.20871011216487e-06
-5.90688720208869e-06
-1.04351469678218e-05
-3.54343372317725e-05
-1.88751869947787e-05
3.08193455715873e-06
-1.49061136150916e-05
-1.93662222431682e-05
-8.84067452246115e-06
-1.39092407901862e-05
-3.41690551271538e-05
-1.10502203312759e-05
-9.27832661371218e-06
-1.47078764369013e-06
-1.11748912718048e-05
-1.42187538432145e-05
-1.01436734433313e-05
-2.51905915131524e-05
-1.06322481368447e-05
-2.47216411773824e-05
-5.80580038181132e-06
-1.43414159027157e-05
-3.26542523534851e-05
-7.24814613024678e-06
-1.84294145479131e-05
-4.14953318203723e-06
-1.14682366533486e-05
-1.24040502573957e-05
-1.4905119434561e-05
-2.70218340453532e-05
-2.00124789296389e-05
-1.16875245232587e-05
-2.65383531417506e-05
-1.45958692475914e-05
-8.34483516861879e-06
-1.37078121307611e-05
-2.07560781083566e-05
-2.13430985401612e-05
-2.25684381652707e-05
-2.42031643176135e-05
-3.52938632187775e-05
-1.39261724600606e-05
-2.00498771740264e-05
-2.96377086928984e-05
-1.97514584211181e-05
-2.85101753818544e-05
-3.18353118333425e-05
-1.99147041884739e-05
-1.77910869349734e-05
-4.99658161729886e-06
-1.10309323158824e-05
1.90187379884913e-05
-2.24736619639357e-05
-9.62944065683707e-06
-2.13147423464128e-05
-4.73020744092795e-06
-2.30680503811246e-05
-2.40582957109428e-05
-2.39366324950307e-05
-2.18285909936963e-05
-1.30592130443409e-05
-2.56480293085236e-05
-2.84004442503316e-05
-7.34318911428938e-06
-4.48394909997838e-05
-2.26246128394806e-05
-1.06129583738767e-05
-1.86115151447007e-05
-2.7293530226699e-05
2.09267017041738e-06
-2.43573487328973e-05
-4.02430134409204e-06
-2.57483296428871e-05
-1.20377732741212e-05
-2.36373737258832e-06
-1.92854743362581e-06
-2.03905686698929e-05
-2.05720585205967e-05
-1.58320346338224e-05
-2.08141732607715e-06
-4.46382065475718e-05
-1.78050072138564e-05
-2.1400906405043e-05
-2.52949004253281e-05
-9.7960011998889e-07
-2.35887372340644e-05
-3.37669505994251e-05
-2.42392404933067e-05
-2.04637914672134e-05
-2.19268948437274e-05
-1.31121629973794e-05
-9.07698379242255e-06
-6.33565952568144e-06
-8.9627876251969e-06
-1.00637553727649e-06
4.91356996484693e-06
-4.70546923250939e-06
-3.48441314127272e-06
-5.2413219129928e-06
-1.00266160411036e-05
-1.85224979975708e-05
-3.0436705201518e-05
-1.76252665477426e-05
-2.78110714154296e-05
-1.86194901491737e-05
-6.62269364232074e-06
-9.62828945319937e-06
-2.29898378621708e-05
-2.11631094022555e-05
-2.87077813027497e-05
-3.38743688262599e-05
-6.11304553728428e-06
-1.69860357138169e-05
-2.63720722164808e-05
9.04884155442283e-06
-1.14171450032453e-05
-3.2269121520986e-06
-9.44675187077454e-06
-5.98318359496808e-06
-2.31963910968843e-05
-1.24136384791595e-05
-1.05955265760346e-05
-2.26592474187912e-05
-2.64490154868139e-05
-1.83258628886436e-05
-1.28250547807735e-05
-3.18473646767877e-05
-1.02124129754423e-05
-7.80739604062248e-06
-1.83387050231842e-05
-2.78257734355209e-05
-1.02679454760309e-05
-8.89427324168844e-06
-1.74074858969145e-05
-1.38390320606146e-05
-1.56513039999399e-05
-1.82557153499565e-06
-5.13335648617861e-06
-1.25762439744733e-05
-9.8176280047565e-06
-1.15232901025992e-05
-7.08870902692169e-06
-4.03677376652453e-05
-2.42827837033933e-05
-2.04139376198121e-05
-1.15838448824992e-05
-1.12535370792078e-05
-2.59261008686578e-05
-3.59221918271952e-05
-1.59726789493012e-05
-4.78268348578172e-07
-1.55290621174834e-05
-2.95587702530614e-05
-3.70067680257028e-05
-2.00218510110907e-06
-1.11978348080039e-05
-2.21993034827431e-05
-1.51647490087771e-05
-1.28579648661397e-05
-1.07883380046585e-05
-2.51731943562251e-05
-1.71082991015909e-05
-2.01618090012986e-06
-2.95977442005103e-05
-1.20275910750225e-05
-2.44802737422424e-05
-1.87746383792941e-05
-1.00387872944814e-05
-1.61211786119308e-05
-1.68710754411613e-05
-6.55179976145245e-06
-1.89959926290936e-05
-1.74466434550841e-05
-1.44248938546801e-05
-3.63395443693433e-05
-7.72372901530486e-06
-2.41853371567825e-05
-5.04980922841312e-06
-1.97135165520994e-05
-1.81726163262512e-05
-2.38975935571631e-05
3.17135176220802e-06
-2.0550919766967e-05
-2.43667614155351e-05
-2.52314423794948e-05
-2.07229983223092e-05
-8.76810571039968e-06
-6.20985109009745e-06
-1.5886618974911e-05
-1.30167697846272e-05
-1.87876911002743e-05
-1.48636311201766e-05
3.38468936145708e-06
-2.84890938340486e-05
-7.10289751845705e-06
-1.84491853698764e-05
-1.47888912180466e-05
-1.98487584547763e-05
-1.57617150575949e-05
-1.37256132082405e-05
-1.03590019468432e-05
-4.48355254267966e-06
-2.87888588373424e-05
-2.02926057650611e-05
-1.65510838940708e-05
-3.55467532614597e-05
-1.0242357862217e-05
-6.86945260105733e-06
-1.84472843064798e-05
-2.10079730066523e-05
-1.40190517170272e-05
6.02600594081558e-06
-2.25234307660477e-05
-2.41682658465794e-05
-2.88212510531592e-05
-1.7310189116432e-05
-2.97926393233449e-05
-1.68465817723775e-05
-1.80865131035399e-05
-2.35800139332316e-05
-1.99477683999383e-05
-6.55343499447315e-06
-2.61382339322567e-05
-2.76860394950148e-05
-1.05350790367523e-05
-2.34068864204316e-05
-2.83897609801184e-05
-1.02424316584901e-05
-5.18504366406345e-05
-2.64141822197574e-05
-2.78237894105941e-05
-2.33933743546171e-06
-2.66897594865451e-05
6.29792429819684e-06
-2.61755859237201e-05
-1.37403919670547e-05
-2.68169307733227e-05
-1.87894231285183e-05
-1.93612980698547e-05
-2.6152980683141e-05
-2.21617338073074e-05
1.22361170390505e-05
-2.87420643223278e-05
-6.56628799699427e-06
1.93486003765336e-06
-6.0598181192965e-06
-8.92708634722288e-06
-1.48648707477718e-05
-2.38144372625079e-05
-2.18299256524868e-05
-1.42783017564187e-05
-2.66527922021816e-05
-2.10359469321779e-05
-1.53774740800971e-05
-1.77339545917648e-05
7.93148170444804e-06
1.93767124709782e-06
7.80520585426578e-06
-2.5416645496658e-05
-3.45399886861862e-05
-1.53885040258121e-05
-3.33187646076364e-06
-3.39153104509388e-05
-1.6504842262465e-07
-4.13050748325904e-06
-9.65067227424949e-06
-1.94252256494047e-05
-1.6909284604843e-05
-3.00817216433403e-05
2.85530331699059e-06
-2.21759770068605e-06
-3.76903733867091e-05
-6.98503465110084e-06
-9.39300149813432e-06
-4.28027571182488e-05
-2.10058558263236e-05
-2.74742055304858e-05
-2.37901780248881e-05
-2.2299838484547e-05
-2.50712261730577e-05
-2.25853412889871e-05
-1.93534326536206e-05
-1.99331522367087e-05
-1.74003406654197e-05
-9.98125000860426e-06
-2.12592836815857e-05
-2.12209640469414e-05
-1.57675712311954e-05
-2.58707356749467e-05
-1.64694854672747e-05
-8.0900250850289e-06
-2.18703218223281e-05
-2.4172416460079e-05
8.70826188725098e-06
-1.43763309493242e-05
-3.03051132089704e-05
-2.51905964715488e-05
-3.76148652794817e-05
-5.08763425101172e-07
-3.36919997739952e-05
-1.63315436327194e-05
-1.09556681771761e-05
-2.52260803134534e-05
-2.10210568878788e-05
7.24673752257882e-06
-2.86078990672193e-05
-2.08622349701625e-05
3.13739187933189e-06
-2.28059637743303e-05
-8.00234626661654e-06
-1.38354477631764e-05
-2.50596946024668e-05
-2.71277684954693e-05
-5.84668839814845e-06
-2.19763081725794e-05
-3.17221595712055e-05
-5.67480080490458e-06
-1.83013544767471e-05
-1.37806962374653e-05
-1.55077700341625e-05
-3.871593636633e-06
-9.29146802464436e-06
-1.44575464299142e-05
6.62734925871139e-06
-2.44616988981288e-05
-1.29200594659318e-05
-8.1355567213778e-06
-6.49359082334788e-06
-2.30062595217608e-05
-3.2035265143054e-05
-9.00216323333791e-06
-5.47444205594121e-06
-3.33495253910318e-05
-2.28667256825783e-05
-3.77277037261751e-05
-3.24140191074756e-05
-1.1364306069373e-05
-1.38134517058783e-05
-9.20340413343894e-06
-1.28795071526196e-05
-1.11609349963005e-05
-1.43318598839894e-05
-4.3862699080013e-06
-3.64418122106249e-06
-2.90568358866249e-06
-1.46010125686964e-05
-2.34344064636753e-05
-1.51541546889754e-05
-1.95990461261274e-05
9.19476667818781e-06
-2.68196800902407e-06
-3.01369897849709e-05
-1.63134853313721e-05
-3.67986002962434e-05
-2.28248992601003e-05
-3.7524230854408e-05
-2.65987165048566e-05
-2.87387928664898e-05
-1.11760319763077e-05
3.53713626835368e-07
-1.42049601053673e-05
1.07206851255549e-06
-3.16911093013225e-05
-9.54110491048645e-06
-3.10871360919868e-05
1.19861038073616e-05
-1.74383204580637e-05
-1.6538074068736e-05
-1.32448399090958e-05
-2.33865281478819e-05
-2.25267782434016e-05
-2.58821903013941e-05
-4.05684484583312e-05
-2.49965068696563e-05
-7.96982395661359e-06
-1.11446434581058e-05
-3.22119743592706e-05
-3.2453707678657e-05
-1.33362679122394e-05
-3.08586219110026e-05
-1.79631454401964e-05
9.17342070295445e-07
-1.74791856064004e-05
-3.04495945791483e-05
-7.94958108278011e-06
2.87932456160895e-06
5.56498277540135e-06
-2.27108632253611e-05
-1.20954391824335e-05
-1.69356634019309e-05
-2.81566999902408e-05
-2.44461263756134e-05
-3.18272859905416e-05
-1.36782498727914e-05
-7.63440936881867e-06
-2.27956106550833e-05
-2.26226958437557e-05
-1.21906503328997e-05
-4.7504809138529e-05
-9.05363183851885e-06
-7.38163611554347e-06
-1.25187415564601e-05
2.05502707597201e-06
-7.1637999037654e-06
-1.2460620930142e-05
1.16971390876822e-06
-2.21632525832008e-05
-1.09032990215912e-06
-1.28850887007243e-05
-2.72794896050357e-05
-1.75916901763922e-05
-1.90099349297443e-05
-2.01054569626087e-05
-1.43474167009907e-05
-1.30352180986631e-05
2.26265820699333e-06
-4.11396372460436e-05
-2.24858189261936e-05
-2.12884161099277e-05
-3.60714847191877e-05
-1.33513565372172e-05
1.08149056599696e-05
-5.4162901784073e-06
1.56774700557535e-05
-1.39554256346207e-05
-3.29265983000481e-05
-1.21804217459338e-06
-1.76699718488921e-05
-1.48714188904329e-05
-1.98727183079513e-05
-8.99326979743346e-06
-1.01135290293352e-05
-8.28034616282123e-06
-2.5406970712868e-05
-3.35432670114573e-05
-1.58169613725751e-05
-2.80472808997021e-05
-2.38007147282767e-05
-1.29666028005702e-05
-8.37026953592204e-06
-1.34412278453967e-05
-5.08150938757993e-06
-2.80543933992206e-05
-7.17968555093655e-06
-1.3009957462878e-05
-2.50771839852322e-05
-3.90845608629336e-06
-2.7443762853332e-05
-1.2062504343752e-05
-2.40009523392992e-05
-2.08847169790524e-05
-2.9691048764313e-06
-4.49485911825548e-05
-2.84035114391381e-05
-1.2866605640731e-05
-9.43084442220978e-06
-3.51301855775474e-05
-1.0637746624957e-05
-1.49473848125758e-05
-8.5851469011946e-06
-5.7770895935297e-06
-9.96235620759758e-06
-1.57018027490249e-05
-1.37269017161958e-05
-2.06382324603093e-05
2.1393833788283e-07
-9.9812612431844e-06
-3.49425632888264e-06
-5.27283436785298e-06
-1.48843343746685e-05
-2.57030439660671e-05
-1.04868683038006e-05
-2.02599913356324e-05
-1.54091946024322e-05
-2.45628504717827e-05
-4.26376090185815e-05
-3.49764673568361e-06
-2.36744515731008e-05
-3.03861606096614e-05
-2.69048548047485e-05
-5.40708473440274e-06
-1.5086299026968e-05
-1.2772053613148e-05
-2.27898207154122e-05
-1.76848390114668e-05
-2.41223300215977e-06
-8.92894988401672e-06
-8.54554429671841e-06
-1.13833063475807e-05
-3.2688592124298e-06
-1.15160096284171e-05
-1.19092557428236e-05
-2.70272322755397e-05
-2.05250832359341e-05
-2.17249327420241e-05
-8.99900150836509e-06
5.73384523976149e-06
-1.78519183746491e-05
-1.1779393841534e-05
-1.73956957345545e-05
-1.80788124193183e-05
3.07496880738672e-06
2.30174001718756e-06
-1.38170891937661e-05
-4.75614779276975e-06
-9.15523391080114e-06
-2.11007264572166e-05
-9.17372887239683e-06
-1.02254681990293e-05
2.07577149496101e-06
-1.62885583865179e-05
-2.21857150695289e-05
-3.30288396209968e-05
-1.92429536912742e-05
-4.92478159843709e-05
-2.7658415010932e-05
-1.28073714162538e-05
-3.56515881231725e-06
-2.38729536771505e-05
-3.54235607295491e-05
-6.70689810875283e-07
-5.39748445583404e-06
-3.92070996958646e-06
-7.78472292704973e-06
-1.60567758844098e-05
-1.3893873236231e-06
-6.90295825458662e-06
-1.58027501978612e-05
1.54807733543299e-05
-5.8313701431194e-07
2.40067278470811e-06
-1.14636137033122e-05
-2.97361675958786e-05
-1.64355416714913e-05
-2.71538374741264e-05
-3.90885984398802e-05
-2.79825738996607e-05
-1.77301102540425e-05
-1.5171250088329e-05
-1.54724631560232e-05
-2.9704136082354e-05
-1.51510594813032e-05
-3.27229258784004e-06
-1.39576572984917e-05
-2.65237696676582e-06
-1.73405783370389e-05
-2.03474862472944e-05
-1.32257164754596e-05
-1.88022610129572e-06
-1.09976279855503e-05
-2.61782408945042e-05
-5.06647965168163e-06
-1.92979934536396e-05
-2.61295334803263e-05
-2.50945888359313e-05
-1.66379105407133e-05
-2.83612128733039e-05
-1.71102086896868e-05
-1.82146943230602e-05
-2.96520704328818e-05
9.91078467329467e-06
9.82771480993382e-07
-1.28712018282614e-05
-1.83847426505329e-05
4.51982482742785e-06
-8.04792237288893e-06
-1.39389119288948e-05
-1.249324643636e-05
-8.05774270574578e-06
5.93563102684548e-06
-7.24015418111812e-06
-3.16324947763888e-05
3.43558806431324e-07
-6.9457432618622e-06
1.72000001026804e-06
-2.88443065414175e-05
-3.0506750782218e-05
-1.83580445060271e-05
-1.12616815066931e-06
-2.84092961585755e-05
-8.69264821307908e-06
-2.61054602626646e-05
5.57545952629661e-07
-1.89157171875949e-05
-2.06313872327236e-05
-1.30943732422568e-05
-1.90708878782924e-05
-8.49063937822226e-06
-1.43741782362428e-05
-1.53892397824396e-05
-3.61331520649764e-06
-1.06874052283831e-05
-2.07227901038132e-05
-1.14839579164852e-05
-5.2659145631772e-06
-1.29023831321105e-06
2.30460446939877e-06
-8.22751544878213e-06
-2.13816727996234e-05
-3.61187106763616e-06
-2.72971726082875e-05
-2.36479538258882e-05
-1.97409204267025e-05
-1.83056474976701e-06
-1.7533446768116e-05
-2.31304603833527e-05
-1.58392419480462e-05
-3.60726568805411e-06
-2.92753002309377e-05
-2.63892751561032e-05
-5.9727308776274e-06
-7.92290098346784e-06
-1.26129798536532e-05
-1.98742705836091e-05
-6.45574111242338e-06
-3.07847255313501e-05
-1.41129116909531e-05
1.87653634635588e-05
-2.7840963205461e-05
-3.200666572543e-05
-2.13133730962913e-05
-4.50143250388844e-05
-1.90636354098697e-05
-7.19921313909562e-06
-8.75377011340109e-06
-1.15471800381137e-05
-1.57108543897383e-06
-1.47948638729511e-05
-2.8338727092391e-05
-5.69775562468464e-06
-1.28974982165936e-05
-1.59610964720748e-05
-2.81247555078884e-05
-7.88476628484507e-06
-1.04018875684332e-05
-2.96222968627803e-05
-4.92066928141796e-05
-1.70940618786253e-05
-6.52759753500756e-06
-1.55941238195956e-05
6.88152978874143e-06
7.83249364968332e-06
-2.201859818634e-05
-2.71439110011038e-05
-2.39601484033412e-05
-1.08977555799916e-05
-1.3466700014198e-05
-1.42358216014096e-05
-1.22442456849617e-05
-3.15863176153873e-05
-1.94045609618338e-05
-9.66780120510935e-06
2.49155440264754e-06
-1.07469768905463e-05
-8.94876849810748e-06
-2.7359502657943e-05
-3.25169121144784e-05
-1.20482391441097e-05
-7.19230072517382e-06
-2.10193956913618e-05
-7.48097660298152e-06
-3.70123067722337e-05
-2.12929827197087e-05
-1.79593083308352e-05
-2.17977463005909e-05
-5.62217109741484e-06
-1.53874772115433e-05
-6.78004529140638e-06
9.29235595996425e-07
-7.66072186129329e-06
9.46952717743158e-06
-2.38687979136496e-06
6.44111417977644e-07
-1.3569166706154e-05
-7.11968654419968e-06
-1.7779196773128e-05
-1.00896383985069e-05
-2.38074390387627e-05
-9.69906187723457e-06
-2.5267683192569e-05
-2.26316805761245e-05
-2.43852779907096e-05
-1.1634147895357e-05
-1.99839802463478e-05
-1.77483299217453e-05
-1.56176615250854e-05
-1.81146281012047e-05
-1.93046785277163e-05
-8.42798233561408e-06
-1.15475870446164e-05
-7.6314910316327e-06
7.64366401574473e-06
-1.91625959965027e-05
-1.68261846097693e-05
7.26033220618095e-06
5.65398738081573e-06
-2.9057579953433e-05
-3.50210844141152e-06
7.76731905862683e-06
-2.68356076352575e-05
-1.29568222845178e-05
-2.45745470601143e-05
-2.51990763982646e-05
-5.56100315589102e-06
-2.6132777253911e-05
-2.11888856713432e-05
-1.3596110124349e-05
-1.6931092394794e-05
-7.94980718061563e-06
-1.67228160802339e-05
-2.40817948628948e-05
-8.71791507921263e-06
-6.20461825522327e-06
-2.03802501655865e-05
-8.37821595255614e-06
-2.58852268890282e-06
3.13069345447753e-06
-1.32962047692666e-05
-2.54664361231332e-05
-1.12264063207831e-05
-2.26276468625684e-05
-4.15179225028637e-05
-3.65453581661703e-06
-3.02756130107554e-05
-3.0556448575218e-05
-2.83808309753056e-05
-1.28263738025524e-05
-3.15664267152817e-05
-1.96519803158553e-05
-1.69038991090979e-05
-1.61132819940649e-05
-1.08124461472578e-05
-8.32174905536713e-06
2.68980190026193e-06
1.49322888376362e-05
-7.40079193311019e-06
-3.38358997082013e-06
-6.17508084492598e-07
3.23535269764983e-06
-1.93104616682312e-05
-1.47122055860593e-05
-2.71375602091883e-05
-5.91462225962572e-06
-1.68583769867761e-06
-1.78641900459507e-05
-1.61197177503711e-05
-4.3723701763071e-05
-2.17468667596033e-05
-2.23750130759125e-05
-8.80902921734247e-06
-2.40748046064169e-05
-1.14719396279043e-05
1.12774509624411e-05
-1.09224706677756e-05
1.32957357846341e-05
-2.81677899986901e-05
-2.29393181513067e-06
1.41015514477207e-06
9.37171666587903e-06
-4.03953977173606e-06
-1.29357497883218e-05
-3.56119817592919e-05
-1.42819888290372e-05
-1.80607370236339e-05
-1.62750228087465e-05
-3.60208863062312e-05
-2.85836904768857e-05
-4.89655510119374e-05
-4.19673449609985e-05
-2.70710814794369e-05
-2.22018421246731e-05
-1.8215340094877e-05
-2.06887720663285e-06
-1.16370904773793e-05
-1.49400734055148e-05
-7.94696935907685e-06
-7.57094345915762e-06
1.11651225756196e-06
6.11290536909349e-06
4.39344427833154e-06
-7.07394750470884e-06
-6.92476961590043e-06
-8.9492241507892e-06
1.17088359350655e-05
-2.45712612967679e-05
-2.92777654598375e-05
-7.12954673753807e-06
-1.09195011487554e-05
-2.49075402384917e-05
-2.43002408698031e-05
-2.23979007797396e-05
-1.04376326336312e-05
-7.80412835051076e-06
-2.88706272381577e-05
-2.14726791438127e-05
-1.19410805469779e-05
9.41663572259674e-06
-1.95952657771476e-05
-1.26483850892969e-05
-1.11256103437656e-05
-1.43470478051179e-05
7.96111334055623e-06
-1.93423740452195e-05
-1.22677904740806e-05
-1.99900657772543e-05
-2.52057506766265e-05
-2.44227155774069e-05
-8.80082766534215e-07
-1.15354940839584e-05
-3.16675177272627e-05
-1.41892759397288e-05
-8.73506218129677e-06
-1.46872376115058e-05
-1.89246208541986e-06
8.50732232499008e-07
-1.22314305836605e-06
-3.40227647344075e-06
4.81005090775868e-06
-4.31210124267701e-06
-7.46639174955751e-06
-4.22983365669898e-06
-1.78780680236982e-06
-9.61314791736919e-06
-1.43880781055714e-05
-1.53181288196233e-05
-1.98016572306382e-05
-3.0678057286493e-05
-1.93697485347992e-05
-3.47093241205523e-06
-9.35950670215115e-06
-2.75958984019681e-05
-1.79454035729023e-05
-5.91859377676106e-06
-1.03513980243036e-05
-3.69978523951615e-05
-6.09060290508258e-06
-1.58333800558305e-05
-3.46549818332086e-05
-8.25779976780107e-06
-1.07558665183791e-05
-4.91973863888624e-06
-7.44796345934911e-06
-3.28911343274259e-05
-1.88903598296318e-05
-3.29284177885824e-05
-2.25488269343594e-05
1.05793323779844e-06
2.89054008131637e-06
-2.55759924165529e-05
-1.97403163076535e-05
-8.29865023333228e-06
-2.96380735337339e-05
-9.89592198357711e-06
-1.80835553767579e-05
-1.3378736970529e-05
-1.72198136480105e-05
-1.36093977871058e-05
-3.29051670324129e-05
-2.76355080780549e-05
-1.04717756610364e-05
-2.96020269310801e-05
-2.21132089957274e-05
-1.74141520863224e-05
-8.3557419788452e-06
1.75882226332546e-06
4.34934667793517e-06
-3.29744749634976e-05
-1.25527730921117e-05
-1.91571509285957e-05
-2.10897574268343e-05
-1.4578146733378e-05
-1.03143214352847e-05
-1.14697797214915e-05
-2.36326026303306e-05
-7.60291889837334e-06
-1.24568381498557e-05
-5.75683940249109e-06
4.42520269279999e-06
-1.76432323087845e-05
-2.86824037402213e-05
-2.19514200681252e-05
-3.99821519674247e-06
-2.17287035328288e-05
-1.49159154859374e-05
4.78140900052286e-06
-1.3729677357906e-05
-2.46930426665711e-05
3.61990505287845e-06
-1.19445781443251e-05
-1.5779414255228e-05
-3.11115356670101e-05
-1.65709985442589e-05
-9.05933427161441e-06
-7.02761249522743e-06
-2.26789957777132e-05
-1.54253195839381e-05
-2.56631909801613e-05
-6.45400920148843e-06
-2.62609091678783e-05
-1.23688918981518e-05
-1.56786265706673e-05
3.28013541975608e-06
-1.0813501408891e-05
-1.57772122039241e-05
-3.0580487838958e-05
7.1235333762179e-06
-1.05774465797148e-05
-1.79951434305311e-05
-1.65370691190273e-05
-2.72389671840398e-06
-1.33173397194477e-05
-2.03010355794225e-05
-1.25145569350919e-05
-1.94466908172202e-05
4.27726874498755e-06
-1.44807810612901e-05
-1.63068343212031e-05
-2.98969467945241e-05
-2.00148587946671e-05
-8.25100251893918e-06
-2.48206763782745e-05
-1.12302221003941e-05
-1.0011488929988e-05
-3.77263726044716e-05
-7.65687723347855e-06
-2.67576907498628e-06
-1.17542682566372e-05
-4.07294986710341e-05
-1.47445056974342e-05
-2.60249878918193e-05
-1.64826168749071e-05
4.99442797931344e-06
-6.29615460583922e-06
-6.65614596259123e-06
-2.67703600247053e-05
-2.9789527943786e-05
-3.18830162056467e-05
-1.37827675222402e-05
-5.94932001859457e-06
-2.08984914260019e-05
-1.59355557750472e-05
-1.91256354109817e-05
-1.44430062085521e-05
-1.2558525497183e-05
-4.04497840131601e-06
-9.98145985308596e-06
-1.2447670356274e-05
-9.26788274689029e-06
-2.94749008349158e-06
-3.19596436649679e-06
-1.51063525146905e-05
-1.55639468441934e-05
-1.58944620095848e-05
-1.80551723495202e-05
-2.2537100521511e-05
-2.03267970765453e-06
-1.79736513748744e-05
-2.03040076359249e-05
-3.94454672775613e-06
-4.89174706322233e-06
-6.12514968003108e-06
-7.35070211101467e-06
4.83192526694779e-06
-3.8831846711944e-06
-1.73822633810326e-05
-1.65719639818649e-05
-1.23081147759445e-05
-1.2566442874431e-05
-1.12720892030851e-05
-2.72746084885821e-06
-1.21810425267792e-05
-1.01952838535884e-05
-1.00444575633554e-05
-2.57762106070794e-05
-1.25924063726847e-06
4.94268912586161e-07
6.29360264250523e-06
5.64505004852415e-06
1.09294475517947e-05
-1.70561149523711e-05
-2.02072998226949e-05
-2.92857695581987e-05
1.03386094452165e-06
-1.37279991574385e-05
-1.91557540230636e-05
-2.01142775616006e-05
-3.53781203421572e-05
-3.55904002259566e-05
-1.93616055951818e-05
-1.11420610535021e-05
-2.89245826771999e-05
-1.38017898095385e-05
-1.06312824890687e-05
-1.02382098909158e-05
-3.07610521694135e-05
-1.59303308513525e-05
-6.05655948390627e-06
-3.93426533744058e-06
-1.03131610559861e-05
-1.7922224645865e-05
-1.48834738565382e-05
-2.25611319762508e-05
-1.15159984869099e-05
-3.63331971687704e-06
-1.80478887395312e-05
-6.29445534077274e-06
-7.57383251027877e-06
-1.67341217144151e-05
-1.74533341720531e-05
-4.50722586244202e-05
-1.28927180601103e-05
-2.14187731358512e-05
-1.82398302358107e-05
-1.46212518065819e-05
-4.10477367842277e-06
-7.79680053880719e-06
-2.79462134504981e-06
-1.39415681988307e-05
-5.19829660852974e-06
-9.2250760860626e-06
-2.31024398198686e-06
-7.55099202245999e-06
-2.37204983825839e-05
-2.25840315788625e-05
-4.94077963797599e-07
-2.7231810989632e-05
-1.77467323681891e-05
-1.05128021329405e-05
-1.34593537532159e-05
-1.18083913771704e-05
-2.27953960491176e-05
-1.94327200707189e-05
-9.22364221708966e-07
-2.80501726463258e-05
-2.24937089807917e-05
-5.49873660754131e-06
-1.69180952308573e-05
-1.87925050353049e-05
-1.11117612396091e-05
-1.96675415518421e-05
-3.61131691854372e-06
-2.63589777066735e-05
-4.67170982371545e-06
-1.4365529877083e-05
5.86433019361534e-07
-1.65570962334411e-05
-2.3286406087977e-05
1.1383422239368e-05
-1.81954445147138e-05
-2.28311012568502e-05
-6.49316598772772e-06
-2.82611442258907e-05
-1.36105681620591e-06
-2.10576002801438e-05
-2.63173271349303e-05
-2.07011385433337e-05
-3.81493219725175e-05
-2.27041538420452e-06
5.27693007103919e-06
-3.03161473314192e-06
-2.94595612434948e-05
-1.33457454316465e-06
-1.18777240182115e-05
-3.03162180638714e-05
-2.45322071482487e-05
-1.4949293688921e-05
-2.48106301900794e-05
-1.93423070669115e-05
-1.65697781038754e-05
-5.51290793536404e-06
-3.66487156154447e-06
-1.38697392497779e-05
-3.85344985219541e-05
-1.56891556566766e-05
-2.03575977713916e-05
-2.12157992575215e-05
-2.6137383829602e-05
-1.57340219760945e-05
-1.77777214372749e-05
-2.18772908225912e-05
-1.67446065169939e-05
-1.24009204036803e-05
-1.7517028028327e-05
-3.08697067096408e-05
-2.31593373956142e-05
-6.33928514295553e-07
-5.84496977962527e-06
-1.05283141671687e-05
-4.25755263004798e-05
-2.55191713178103e-05
-1.06592087521918e-06
-2.39969343683046e-05
-1.76075264820071e-05
-3.08163648010429e-05
-1.20921630750857e-05
-2.34481307911611e-05
-1.3415323732409e-05
-7.43077762755296e-06
-2.29544248946112e-05
-8.30129292371662e-06
-2.486162987083e-05
-2.16746177064501e-05
8.92974791050152e-06
-6.34840876805619e-07
-2.41067532610534e-05
-8.32699219686079e-06
-2.23582632600621e-05
-1.84968176525812e-05
-3.02462633904018e-05
-2.90733469815729e-05
-2.743300371984e-05
-1.94098487839922e-05
-1.32071961185309e-05
-2.32416915367806e-05
-8.31482852966425e-06
-2.56867656396919e-05
-2.40977183353691e-05
-2.33226250967955e-05
-1.1278779046447e-06
-3.05686898106187e-05
-9.21727249664862e-06
-1.03798687882443e-05
-2.96369641808758e-05
-7.8181597003006e-06
-1.31305352381747e-05
-1.3211427312455e-05
1.23268820094418e-06
-1.63561060246487e-05
-1.53925212216071e-05
8.36306126158638e-06
2.14226753295343e-06
-2.79936372090679e-05
-2.97589898906211e-05
-2.37744553357263e-05
-2.72649665689956e-05
-1.72168249258902e-05
-3.4095698320755e-05
-9.69547221122531e-06
-2.92705315925523e-05
-2.52593185008414e-05
-2.58760556918789e-05
-8.60556812259676e-06
2.26081353921827e-06
-5.89595198022272e-06
-2.16600427512601e-05
-5.31151668524107e-06
4.72796033302987e-06
-9.37173712266406e-06
-1.789312465384e-05
1.14319360232108e-05
-1.74942241091626e-05
-1.54671642944001e-05
-1.40246351749779e-05
-1.70855651299971e-05
-1.5063891528457e-05
-1.83277556846031e-05
-2.25151471332595e-05
-3.09880380056345e-05
-1.94896314159907e-05
-2.64881027664224e-05
-2.53874130918104e-06
-2.25674820067962e-05
-1.99246647009761e-05
1.63822647400737e-06
-5.38938955012587e-06
-5.63048076790754e-06
-2.10907129198448e-05
-2.23878913452151e-05
-2.15067460019713e-05
3.99067948816875e-06
-1.82690237297356e-05
-1.22686041072021e-05
-9.07068381116903e-06
-1.72949770603881e-05
-6.80826882602135e-06
-1.14651246688113e-05
-1.94598221308095e-05
-5.50026517353974e-06
-2.93463343255594e-05
-1.93243413960344e-05
-1.53941033018156e-05
-5.54546499809698e-05
-5.80177644786809e-06
-2.49066484108371e-05
-2.2966371396201e-05
-4.09595057121416e-06
5.30554112338903e-06
-1.18764891000013e-05
-1.26816458883514e-05
-1.25435978908675e-06
7.3607374561178e-06
-1.37558474425776e-05
7.12306177010967e-06
-1.79977423463662e-05
-7.3252977746291e-07
-7.05233727378894e-06
-2.12645126975677e-05
-1.93967748255268e-05
-6.83164709510079e-06
-1.81492634738125e-05
-3.74602371443005e-05
-1.49906791760319e-05
-2.24763981672345e-05
1.53699497500312e-06
-3.30811853319807e-05
-2.8616485152362e-05
-2.49054836563838e-05
-1.04160858260306e-05
8.18586279953823e-08
-8.05187825847663e-06
-1.5191044403274e-05
-1.76669190409828e-06
-1.87853485230391e-05
-1.02099424143332e-06
-6.34750868778657e-06
-9.92808426037434e-06
-1.1221148986735e-05
-3.38025003263426e-05
-2.54833988855461e-06
-1.05600252088338e-05
-2.26504493292654e-05
-8.14555030795678e-06
-2.26711492911636e-05
-1.94651420286788e-05
-3.08376198697067e-05
-3.0513725845029e-05
-3.67106736831233e-05
-1.48642333037672e-05
-8.59464954856776e-06
-2.88017286775098e-05
-2.21372993277602e-05
-7.58640286598987e-06
-1.07807280557156e-05
-4.67800754921101e-06
6.7564413693182e-06
-3.00539397019094e-06
4.37859304903522e-06
2.71688100683017e-06
-5.27023772116088e-06
-1.43859622297335e-05
-5.11691704902839e-06
-1.23917078182025e-05
-1.26600754539014e-05
-2.47137403081022e-05
-6.55417902750668e-06
-1.64512769830368e-05
-1.56350404551638e-05
-3.04636187062884e-05
-6.50617643089435e-06
-1.3031393463377e-05
-1.5380687809273e-05
-1.071155935706e-05
-1.32361943477071e-05
-2.85529413478719e-05
-2.26980980248491e-05
-2.57244746828452e-05
-2.80238173556727e-05
-5.59721685324556e-06
-2.66735989869698e-06
-8.26777231892291e-06
-2.63787080797954e-05
-9.09843878457039e-06
-1.82661945429077e-05
-1.74539026985921e-05
-3.62029291717429e-05
-8.68635061000413e-06
-1.37717675643843e-05
-3.01596899651119e-05
-1.5968278442125e-05
-2.16622411688827e-05
-2.70187153252986e-05
-1.88296269436113e-05
-1.57672863376342e-05
-2.2781229817509e-05
-1.15137868272122e-05
-1.35439775375563e-05
-2.76920178544934e-06
1.32741218281978e-06
-1.68289047989885e-06
-4.44542932818159e-06
-1.82446165173492e-05
-1.38823585165315e-05
-2.0584709494971e-05
3.62549397838968e-06
-2.33352199345904e-05
-1.68403038017801e-05
-2.18968566168253e-05
-2.67967089487043e-07
-2.68540028156205e-05
-1.32491206139369e-05
-1.58865637326348e-05
-9.15124621778591e-06
-2.86241078603567e-05
-2.63692618013771e-05
-2.81570352719618e-05
-1.11074627249173e-05
-1.414936285641e-05
1.59089850805477e-06
-1.99272218919069e-05
-8.27051917973713e-06
-8.93124879267005e-06
1.3515616286873e-05
-1.25474938137464e-05
-1.53179805239508e-05
-2.48950141766698e-05
-3.51393720316597e-07
4.1571905509381e-06
-1.69692563903858e-05
-5.53144542528219e-06
-1.18489572161687e-05
1.54241446630586e-05
-1.82222652956082e-05
-1.36010577958001e-05
-3.88018943624485e-06
-4.34994704351348e-06
-7.97885015363755e-06
-2.13301599744811e-05
-1.58445862790017e-05
-2.56010328603182e-05
-1.97721273137175e-05
-3.82782840977838e-05
-1.42453639742762e-05
-3.04407235852728e-05
-1.4190958932702e-05
-2.70810366876537e-05
-2.33339187441892e-05
-9.46782918288665e-06
-2.92955340517887e-05
-2.61496320039761e-05
-1.7015378690119e-05
-5.03681337484782e-06
-5.34269659614186e-07
-2.399224944337e-05
-2.93582542668995e-05
-6.43229411778386e-06
-2.51535213701212e-05
-1.06779677291628e-05
-2.43099014926403e-05
-1.06939258352475e-07
-2.86097399321102e-05
-3.41729312163436e-05
-1.14650688148508e-05
-2.37795011379324e-05
1.4861711666209e-06
-1.67569976522826e-05
-2.15020621997722e-05
-2.0674194251068e-05
-2.80233314767085e-05
-6.27441295824542e-06
-6.80325525370596e-06
-8.45788901964832e-06
-1.56299670611821e-05
-2.4941724653645e-05
-1.35625922096909e-05
-1.7970955694986e-05
-3.03719662817775e-05
-3.89494355096346e-06
-9.74768139628562e-06
-1.19261790479585e-06
-1.90234986568681e-06
-2.50469038619099e-05
-2.78746228476887e-05
-4.67031728006282e-06
-2.06674583433671e-05
-1.16472518862744e-05
4.56286139765984e-07
-1.86686026870276e-05
-2.70342712417701e-05
-3.61876594523991e-05
-2.5209358246076e-05
-3.29726718044119e-05
-1.06017560966853e-05
-1.96403175051597e-06
-1.20028959188571e-05
-2.09218406105442e-05
-3.30941719653104e-05
-2.57136292099031e-05
-9.9304972211573e-06
-1.46396645415106e-05
2.97841502018299e-07
-1.17402394523066e-05
-6.29329071991205e-06
8.20957300954044e-07
1.00041613778399e-06
-1.54791480001436e-05
-6.80254101729062e-06
-1.96460476353014e-05
-1.90745969133869e-05
-1.87080702319892e-05
-4.14898024616671e-07
-1.67278553512806e-05
-2.57201337046376e-05
-3.3629859736328e-05
-1.02917198687941e-05
-2.36520680171437e-05
2.68369099237246e-07
-2.19423755084662e-05
-3.53322108572628e-05
-2.44492505445043e-05
-1.16306911740266e-05
-4.70437940730299e-05
-1.10224797448097e-05
-2.04071439398001e-05
-2.19647795088653e-05
-6.96762648097093e-06
-2.1424422513306e-05
-2.36129683294699e-06
-3.31147192711445e-07
-1.05147624087307e-05
-3.79419190010322e-05
-2.75205032958571e-05
1.66728065664187e-05
-3.40148296623492e-05
-2.30548655516862e-05
-2.10660506583227e-05
-3.72308479286099e-05
-9.92073392516946e-06
-1.26253193074623e-05
-1.58174000852558e-05
-2.44664131078475e-05
-2.0932550965773e-05
-1.54277943869006e-05
-2.62058700158763e-05
-1.39016476655051e-06
-2.32811337129533e-06
-7.18573156124418e-06
-1.6048137883622e-05
-2.03125960762129e-05
-2.53026244283143e-05
-1.82202983690131e-05
-1.54794570820442e-05
-2.05265986772271e-05
-2.56573022417204e-05
-1.85106302495354e-05
-2.671220731585e-05
-3.55981579655255e-05
-1.02796933005175e-05
-1.84728932418392e-06
-2.21235517121729e-05
-3.16887490632691e-05
-1.48160307139165e-06
-1.66446548720695e-05
-1.13310834695605e-05
-9.52511281433673e-06
-4.1703279229838e-06
6.46768530174301e-06
-2.66822885895956e-05
-1.8210786335153e-05
-3.29892852214461e-05
-1.60829147672697e-05
-3.05022877785432e-05
-2.28586723179554e-05
-2.33515585159762e-05
-1.83840843142785e-05
-2.37764799219694e-05
-1.02208022750722e-05
-5.09944710937394e-06
1.14772021342581e-06
-6.8179061569083e-06
-1.71969065229891e-05
-1.27087156280456e-05
-4.69986936548085e-06
2.7423920137747e-07
-6.88949610782418e-06
-1.1057395151484e-05
-1.06364723543419e-05
-3.96350983061946e-05
-1.31952950219291e-05
-3.68822638726111e-06
-7.46633536341997e-06
-3.12242661952015e-05
-3.84250831208887e-05
-1.96388475123305e-05
-2.57106769718301e-05
-1.11377034687182e-05
-1.24617010639466e-05
-6.82482834148559e-06
-2.95375577629859e-05
-9.8005952161613e-06
-2.2782491882298e-05
-1.2765825649621e-06
-1.35456090907699e-05
-1.74937983681764e-05
8.60694628726306e-07
4.08153255655505e-06
-1.61560423829954e-05
-2.55655834986797e-06
-6.06538200213519e-06
-3.35131705767716e-05
-4.03505921924396e-05
-1.43650391243621e-05
-9.66392064661552e-06
-3.3431954174124e-05
-4.7105384997648e-05
-1.8849382944142e-05
-1.89997410227994e-05
-4.4670956570742e-05
-1.32532048494993e-05
-2.61853159227807e-06
-3.97061305048505e-05
-2.20411280671675e-05
-2.30872025902197e-06
-2.37100885864441e-05
-9.6239700415668e-06
-1.78089156354133e-05
-1.64361821338544e-06
-2.66012302184669e-05
2.08633534133747e-06
8.91997491933859e-06
-1.32701446663916e-05
-2.19140055593073e-05
-2.23566261062452e-05
-2.80082118646955e-05
-3.01339167564257e-05
-2.59640189165442e-05
-1.03108275231974e-05
-3.50991254398239e-05
-1.68184432493318e-05
-2.40178361199299e-05
-9.27018486928946e-06
-2.44026906498824e-05
-2.10210856325469e-05
-1.79888151479719e-05
-1.30951033962472e-06
-6.16373071322277e-06
-9.32346996409001e-06
-1.39709308688902e-05
-9.83422506792786e-06
-1.31883817112321e-05
-5.97313072986087e-06
-1.65039407531203e-05
-3.55298561029391e-05
-1.98862222468544e-05
-1.05842064078748e-05
-1.61533166910458e-05
-8.64686628759084e-06
-1.7413762797009e-05
-2.57028987859783e-05
-2.50057194574315e-05
-6.64997732737205e-06
-4.29024288048953e-06
-1.53713523334122e-05
-1.32554759787258e-05
-1.95905483465131e-05
-7.10321526927081e-06
6.29040348937624e-06
-2.12718120412918e-05
-2.68662446951296e-05
-1.09326587040599e-05
-1.17781977423989e-05
4.4304642602135e-06
-1.66513684340808e-05
-8.98583440276346e-06
-1.93452756253893e-06
-1.08537300111691e-05
-6.57030743666194e-06
-1.11968445140594e-05
-6.49410744798221e-06
-3.66444707726348e-05
-2.36682590224493e-05
-2.09819040376304e-05
-1.06704860877788e-05
-9.45305558465039e-06
-2.78486669950132e-05
-3.59401224643153e-05
-5.51192485102091e-06
-1.87899136437391e-05
-3.81937491159937e-05
-1.02472206460827e-05
-1.77850541620266e-05
-2.48697901795673e-05
-1.6877420818138e-05
-2.12744790721066e-05
-9.68302098238762e-06
-1.42136544638084e-05
-9.39203201787621e-06
-1.26339985704047e-06
-2.49330981001438e-05
-4.41324493394149e-06
-2.69007609773263e-05
-2.60658896285598e-05
-1.44883163963829e-05
-2.59151096596741e-05
-1.30243250880794e-05
-2.2734693224042e-05
-1.05968622622311e-05
-1.42496940543633e-05
-1.92868304014779e-05
-3.51353033591014e-05
-2.09687069372433e-05
-4.11406360251284e-06
-1.13687905323147e-05
-3.10502129155064e-05
-2.60133502166186e-05
-3.31617687166701e-05
-2.67198153422425e-07
-1.91374847626032e-05
-1.65213936248525e-05
-3.9041820031867e-06
-5.97202175310019e-06
-1.03801222419949e-05
-2.54270962811567e-05
-2.62491437541824e-05
-2.49375514307364e-05
-1.33857664908275e-05
-1.52181756464731e-05
2.70737669777986e-06
-2.65713262731841e-05
-2.71361505957299e-05
-1.00041178537823e-05
-1.83187752727504e-05
-1.52776013961614e-05
5.98623142253806e-06
-2.11021511847757e-05
-8.83131445038859e-06
-1.19003707499354e-05
-9.04704545956033e-06
4.1195168364829e-06
-6.39967536087641e-07
-1.77500112027071e-05
-2.22373908392081e-05
-9.89078837356462e-06
-1.2469862371467e-05
-5.80723679144552e-06
-1.35459409325442e-05
-1.64074594271606e-05
-2.76805899805912e-05
-1.21900550907361e-05
-2.5409543342328e-06
-2.69066781241073e-05
-3.77990897541214e-05
-2.35643408811734e-05
-1.80376557691382e-05
-2.69047352494571e-05
-2.65303968573992e-06
-3.961455122608e-06
-1.07289030090003e-05
-1.50545350238212e-05
6.08783542038067e-06
-2.20975093112116e-06
-1.55360860584489e-05
-2.80739221853661e-05
-1.8139769414805e-05
-2.47246662843155e-05
-2.07659517328329e-05
-1.27840885182467e-05
-3.19297266208098e-05
-1.28953522399462e-05
-4.68286266676048e-06
-1.46453198873312e-05
-2.12166997140079e-05
-1.60393178065601e-05
-3.95556469825113e-05
-3.07041798173265e-05
-1.93470909007371e-05
-2.92491871133599e-05
-3.35899859639038e-05
-1.39880491875865e-05
-9.45959289873644e-06
-2.63287311436935e-05
-3.25658984100043e-05
-1.35842360429768e-06
-6.55637418195852e-06
-4.14518577988285e-05
-2.18987342199311e-05
-2.87431395299299e-06
-2.29951721939374e-05
-2.04815119823016e-06
-1.91608216874009e-05
-1.13665396015632e-05
-2.28282062655543e-06
-1.18882959780752e-05
7.70081360034125e-06
-1.4822298561691e-05
-1.01932913883987e-05
-1.08784460514939e-05
-9.65637165475431e-07
-2.57890672321433e-05
-5.02652317700504e-06
-1.2560430494829e-05
-1.05071937144421e-05
-9.21741975352763e-06
-1.02892764437867e-05
-1.64702879300194e-05
-2.17586883439812e-06
-9.96721534239966e-06
-4.35305813185978e-06
6.07602748402079e-07
-7.16834601924465e-06
-1.29111288723132e-06
-9.47823805101088e-06
-2.58088121207834e-05
-1.57106310874709e-05
-3.93371538947379e-06
-2.88907837187528e-05
-1.23748206657826e-05
-4.39789111219037e-06
-1.46901118904565e-05
-3.05449006984328e-05
-2.29141786011338e-05
-7.35573872762099e-06
-1.38319668983524e-05
-1.48979671109946e-06
-1.90545127808626e-05
-3.80651346395052e-05
-2.80014246554446e-05
-4.1584090769125e-06
4.18456957322202e-06
-1.22550715258432e-05
-1.15968328484818e-05
-2.14941127867748e-05
-2.22078391966404e-05
-4.05044060708709e-05
-2.01096365530879e-05
-3.06861029412924e-05
-1.65973194350765e-05
-3.09173699387628e-05
-7.15262272730127e-06
-3.3035622607182e-05
-3.07093400290161e-05
-2.95251119967939e-05
-2.16426217157209e-05
-2.39328058575149e-05
-1.82329150958625e-05
-2.47321712322018e-05
-3.20160262109988e-05
-1.38228344271004e-05
-1.29308609848965e-05
-8.59488129077918e-06
-9.24865536205083e-06
2.67072139185168e-06
-4.35224971548569e-06
-6.52703195801962e-06
-1.79515042062546e-05
-1.38278708571633e-05
-8.67615843967229e-06
-3.96883111567839e-05
-3.0373978309263e-05
-1.40965356808038e-05
-7.3436263415476e-06
-3.77327055033936e-05
-8.21199463417772e-06
-1.38464415330279e-05
-4.63937874850742e-05
-2.93700544195018e-05
-1.92149374323593e-05
-8.45330088697111e-06
1.32713793277561e-05
5.73051884894068e-06
-1.59453147911581e-05
-1.17602591504048e-05
-1.49339294912292e-05
-2.64612877193537e-05
-5.48658061773341e-06
-6.62563751590881e-06
-9.77846477529483e-06
-1.35476812157223e-05
-1.56719253655101e-05
-2.96672985283607e-05
-2.62011744352432e-05
-1.26223192856232e-05
9.49236752160929e-06
-1.08545424181629e-06
-1.182384562994e-06
-9.3556603433503e-06
-9.21030171036453e-06
-3.52151585715919e-06
-1.75561012634341e-06
-2.77889756734431e-06
-4.20230467929518e-06
-1.62853237579906e-05
-1.62585142687437e-05
-1.90945998521253e-05
-1.39330643453185e-05
-9.03720850096496e-06
-3.70723804109033e-05
-3.12842936746115e-05
-2.52369110792526e-07
-2.69877572714704e-05
-3.05671117010948e-05
-1.12375374985694e-05
3.77908057821612e-06
7.30710684381979e-06
-9.16683061342824e-06
-7.63844808644986e-06
3.99033758638804e-06
1.90499839438904e-06
-1.55144328653126e-05
-2.95939128936595e-05
-1.19060458879752e-05
-1.14733048444265e-05
-1.68371566625988e-05
-1.58977456879936e-05
-7.35806814505196e-06
-1.14522254061837e-05
-2.17983362066312e-05
-1.90953950290669e-05
-1.1190051001662e-05
-7.82285497350863e-06
-2.4491483136509e-05
-1.87688931908765e-05
-2.74215907965135e-05
-2.75491896926947e-05
-1.77916239217559e-05
-5.33507712900249e-06
-1.30550315512358e-05
-1.4305729093674e-05
-6.78168960012382e-06
-7.25074808068505e-06
-6.08498682249561e-07
-4.93293907996701e-06
-5.02618681250922e-06
-2.55269384142304e-05
-2.06943120613309e-05
-2.07381717633893e-05
-3.80396385472811e-05
-1.55193637027238e-05
-1.9248327672816e-05
-1.28819897029732e-05
-2.33770855541939e-05
-7.37539262177365e-06
3.86569362677813e-06
-1.88958703708248e-05
-1.08726321776911e-05
-4.86295139201074e-06
1.18960645270363e-05
4.89526428058716e-06
3.79276154115966e-06
-8.80931315670051e-06
6.31581891067628e-06
-1.36471149475312e-05
-2.55307819837787e-05
-1.46108862021011e-05
2.79754453488343e-06
-1.82605454635351e-05
-2.8848298001615e-05
-1.04927088269793e-05
-2.96971112714045e-06
-1.62235620892935e-05
-3.36081141661741e-05
-9.78182186728584e-06
-3.47634592560048e-05
-2.13983492097735e-05
-1.69652663641244e-05
-3.26953268462984e-05
-2.74205874250041e-05
-8.52920083174767e-06
-1.23102677163736e-05
-5.70650267506696e-06
-9.72531604181865e-06
-1.06441928557325e-05
-4.8293012339786e-06
-3.6998656210359e-05
-2.19534097866102e-05
-1.19973987583817e-05
-2.28192062961511e-05
-2.83383933996928e-05
1.35020216752115e-06
-2.71297535976308e-05
-2.97870879621536e-05
-9.87045495425604e-06
-3.66816264561037e-05
1.22777247521877e-06
-2.38471664900702e-05
-2.46067760845151e-05
-1.02422680598305e-05
-2.07867510868369e-05
-8.33002618235637e-06
-2.73627681707443e-05
-7.64808954994178e-06
5.61934148216554e-07
-2.29923109075059e-07
-7.66390319923793e-06
-4.39140327002645e-06
-2.03351061127344e-05
-2.44808133838531e-05
-3.78400427644396e-05
-2.29778897282849e-05
-2.8557100676367e-05
-2.04447862480934e-05
-2.63769741171737e-05
-3.03187665447259e-05
-3.09723911355784e-05
-1.09515111246922e-05
-2.20643294916925e-05
-3.54968196392072e-06
-1.15820534172066e-05
-1.05062589403183e-05
-1.58596585368119e-05
-3.25340890276155e-05
1.14665747017904e-06
-7.79680744469848e-06
-2.81772430911092e-05
-1.75576547458068e-05
-6.82077586615798e-06
8.99936197889001e-06
-2.0336227485719e-05
-3.18980019222614e-06
-3.45219215728675e-05
-1.33622373295907e-06
-2.01850775204411e-05
-2.0971975756534e-05
-2.63087173901699e-05
-1.5628689398754e-05
-2.35101075804675e-05
-1.88690673301827e-05
-3.74960422645737e-05
-3.25728596015429e-06
-2.49122428493677e-05
-1.94252749709876e-05
-1.35160509118954e-05
-8.3490832368488e-07
3.94203703890745e-06
-7.03308199994255e-06
-1.38321782802132e-05
-2.4551310413036e-05
-6.71042911727382e-06
-1.89335057921869e-05
-1.11289771584918e-05
-1.32373325647864e-05
-1.52308579913029e-05
-2.30167728932553e-05
-3.81714900876518e-05
-2.31200419612368e-05
-8.61322758494297e-06
-3.38988473152594e-05
-2.00662236611441e-05
-2.45701595000731e-05
2.5358638662436e-06
-1.87003748823315e-05
-9.76049335150367e-06
-9.73290924498566e-06
-1.57436930473893e-05
-7.65025992539813e-07
-2.12446354525972e-05
1.00194493808857e-05
-1.4923502190438e-05
-4.57811123104927e-06
3.5220023510439e-06
-2.7861698272256e-05
-2.82094849151367e-05
-1.24906016954665e-05
-3.28791667188908e-05
-1.19681477186909e-05
-8.16366275346906e-06
-1.77155118844706e-05
-3.16400883287171e-05
-9.9621713802158e-06
-1.07209510270648e-05
4.48976463338715e-06
-2.40697993476053e-05
-1.14920451701825e-05
6.67805143058871e-06
-3.91240873063447e-06
7.78591815074164e-06
3.94486149893267e-06
4.17543135368008e-06
-3.7101950905561e-06
-3.46605818340257e-05
-1.10381211709037e-05
-2.74370526132957e-06
-1.28540477397968e-05
-1.85007663122614e-05
-1.28285948031721e-05
-2.75169927190929e-05
-1.94108229713973e-05
-2.54689077461557e-06
-3.0336367393286e-05
-2.02946740950356e-05
-2.69414345375152e-05
-1.30227348673622e-05
-5.39948682019541e-08
-6.45730441932272e-06
-1.23346589255623e-05
1.37776723061624e-06
-1.70520161966368e-05
1.4375020654714e-06
-1.40702594002093e-05
-3.86710586601352e-06
5.11676542867074e-06
-1.6910860140149e-05
-1.13844131298564e-05
-2.59381118296184e-05
-1.18180138252263e-05
-2.27269861651354e-05
-4.32320738029234e-05
-3.14165708700234e-05
-1.38938436862943e-05
-3.40767022178974e-05
-2.13538532559653e-05
-1.54158308426637e-05
-3.4810065814516e-05
-4.51487653526365e-06
-1.19216201363711e-05
-1.6223306095692e-05
-1.52604816211928e-05
2.77968631975944e-06
-2.35662358262501e-06
-4.63915555694806e-06
-1.52231273388073e-05
5.52889954432171e-06
1.89074591752939e-06
-4.20779914809919e-05
-1.21325186234999e-05
-3.01574611052467e-05
-1.59908200855254e-05
-2.45807599901237e-05
3.47849575221891e-06
-1.78548194976518e-05
-9.17846852178583e-06
-2.54820979254518e-05
-1.66298093771259e-05
4.12835566557301e-06
-2.12844364093051e-05
3.86098137770848e-07
-1.9121675248539e-05
-8.58272439148842e-06
-6.54448163396489e-06
2.09434351059583e-06
-1.85990239220492e-05
-4.87970524250289e-07
-1.31838345432826e-05
-3.49509347073981e-05
-3.32489341121603e-05
-1.56397527419452e-05
-1.48748398240181e-05
-4.81613761356567e-05
-1.68286730125204e-05
-1.67072657772392e-05
-3.08462829938566e-05
-1.80332551841038e-05
-2.23715031841048e-05
4.87886576276492e-06
-1.21313750784722e-07
-9.41212134093653e-06
-1.15995022372544e-06
6.00462878390262e-06
3.12226033500313e-06
-8.35498286195682e-06
-1.29237186067655e-05
-5.76263782954682e-06
-1.07273303982253e-05
-1.72143455341728e-05
-6.40144571739641e-07
-4.06919068901136e-05
-3.45364000768279e-05
-2.69345212773614e-05
-2.25064119397285e-05
-4.24353647398841e-05
-2.28828734569265e-05
-3.55946429567534e-05
-2.63703378436194e-05
-3.91498651580908e-05
-1.3489591419665e-05
-7.44150891125505e-07
-7.33442650128443e-06
2.58745508779256e-06
-1.91339609705939e-05
6.43068841819298e-07
3.17733358362124e-06
-2.10924007202988e-05
-2.96160824646307e-05
-2.34912393863785e-05
-1.4162369370387e-05
-1.034004784826e-05
-2.77360009623653e-05
-2.86931503316839e-05
-4.51332194543234e-05
-2.87187715605503e-05
-3.07417079525642e-05
-4.00378595730551e-05
-8.76752536377235e-06
-1.97236331443473e-05
-2.64943330285093e-05
-1.12669905027805e-05
-1.18606128071625e-05
-2.15879886265193e-05
6.81368168170287e-06
-8.71883008051254e-06
-2.199951213306e-05
-1.29500831136814e-05
-9.50870743091082e-06
-2.00432842565756e-05
-3.47408568511542e-05
-1.75610111356057e-05
6.30722070541862e-06
-4.07874626737318e-05
-2.97615527985208e-05
-2.40233719687132e-05
-4.42979626347534e-06
-4.74220681904659e-05
-2.24954302392426e-05
-3.56836949346007e-05
-1.08268302650476e-05
2.31895784582169e-07
-1.10774869093802e-06
-3.03440200771012e-06
1.19375029424675e-05
-5.25897360803283e-06
-1.12212188332185e-05
5.15044969176441e-06
-7.37987630507523e-07
-1.90101309438956e-05
-5.09514007424602e-06
-1.44351981243667e-05
-2.66085930371011e-05
-3.60520850034247e-05
-2.20430097015584e-05
-2.43458629407077e-05
-3.43720902459847e-05
-4.43854410036638e-05
-2.37098882601519e-05
-5.39048177333735e-06
-5.55337102017059e-06
-2.41514587790907e-05
9.53631034277301e-07
-1.03177563578943e-05
-4.0925501963538e-06
-4.40754825562904e-06
-1.29547337653548e-05
6.11610295086092e-06
-3.92561407439406e-06
-4.22232210043984e-07
-2.01147738137926e-05
-1.97913652751168e-05
-2.89969477089942e-05
-1.44438974048619e-05
-2.55586519730023e-05
-3.89972586180301e-05
-4.23752397784029e-05
-2.095458561659e-05
-1.81214053197376e-05
-1.27508011661567e-05
-3.02207996220327e-05
-1.06737979934188e-05
-1.79709980002045e-05
-2.07288539004989e-05
-1.69106212644537e-05
-1.25624436006487e-05
5.77485794520988e-06
-1.50399574984101e-06
-1.00167105167901e-05
1.62495676759307e-05
-1.27887869530201e-05
-3.58837465716287e-06
-3.6417731057015e-06
-2.23856776964661e-05
-2.38461699015013e-05
-4.49896241729027e-05
-4.68558257449701e-05
-2.94370485956947e-05
-2.36652766486938e-05
-3.28051980932612e-05
-2.0079836864473e-05
3.9749224465728e-07
2.44917275444022e-06
-2.91483560221857e-06
3.41303940975315e-06
2.02613828933953e-06
-2.54191103802726e-05
-1.57513743017419e-05
-7.53344529457547e-06
-1.54502179754927e-05
5.08803796949632e-06
-1.51675824422539e-05
-2.57711603788388e-05
-8.26341877636185e-06
-3.59148165291498e-05
-1.69471792735659e-05
-3.65866490487565e-05
-2.58856079946874e-05
-4.68197742232672e-06
-3.96537095130684e-05
-4.02080406297123e-05
-1.15099211570062e-05
-1.97000112793086e-05
-7.20390690620206e-06
-1.56971181342175e-05
-2.2089429299737e-06
1.06714857114727e-05
-1.51430381628777e-05
1.23771681932897e-05
-1.07929497866904e-05
2.77815894075275e-06
1.12927559521366e-06
-1.48807726908128e-05
-2.06007582030476e-05
-1.04570148325702e-05
-3.50121320464082e-05
-4.03671721702945e-05
-1.14577971989089e-05
-2.85672323835549e-05
-2.39428445157389e-05
-1.5645178413704e-05
-2.34582604003432e-05
-3.80589904032491e-05
-1.35105938111228e-05
2.60894776867705e-06
-1.38350166401627e-05
1.76775860482298e-05
3.57116895669973e-06
-4.84252354581385e-06
-2.29809268471415e-05
-1.61209215441246e-06
-2.22222128573835e-05
-1.0091148904675e-05
-1.21793238397178e-05
-2.84333371081704e-05
-2.8843613408173e-05
-2.89560842502149e-05
-7.65272525887355e-06
-4.56544379183425e-06
-4.13819604632624e-05
-3.95390248026067e-05
-1.83068861376135e-05
-1.86308377393654e-05
-2.21613568175872e-05
-2.83719993716004e-06
1.14230285275918e-06
-9.35863421368618e-06
7.12010881155161e-07
-2.50497306432891e-05
-6.7546124089258e-06
-3.12001547620425e-05
7.21558807433106e-06
-8.47777174332345e-06
-9.922226891375e-06
-1.10112616693011e-05
-1.45187778688854e-05
-3.32919863559938e-05
-2.18330242711751e-05
-1.48469953759684e-05
-3.05718283759445e-05
-2.78152560638889e-05
-1.80398450698552e-05
-3.32589165320834e-05
-1.37210787293063e-05
-1.57227412024702e-05
-1.7818407521085e-05
-2.02524976667836e-05
-1.55183380827697e-05
-1.07014001531236e-05
-1.1234655405558e-05
-4.19326956197669e-06
2.15791951146772e-06
-8.00774129406692e-06
-2.21735260828292e-06
1.16128004267817e-06
-6.45239745879947e-06
-2.52805804933878e-05
-1.88310713675172e-05
-3.03697789889041e-05
-2.78259572947356e-05
-1.17549876561492e-05
-1.89758885401416e-05
4.10903933516463e-06
-1.4248744628888e-06
-7.33008578473467e-06
-1.01066054401207e-05
-9.71344690830931e-06
-7.38599096407498e-06
-3.40393781719719e-06
1.0420208907354e-06
-2.44094183544766e-06
-5.18295218142407e-06
-1.25911880253404e-05
-1.28140201050677e-05
7.06129291486556e-06
-1.90387497815502e-05
-8.42020363228147e-06
-2.32508310172646e-06
-1.90273287012122e-05
-3.3618297569089e-05
-2.65383956511651e-05
-1.91125257351743e-05
-4.15505533440539e-05
-2.78278368990887e-05
-2.62727551176452e-05
-1.99582255469418e-05
-2.0696862291158e-05
-2.52781159302365e-05
1.07450830198645e-05
-7.12648245355303e-06
-2.10318895261712e-05
-1.53549336873996e-05
-3.71916971244089e-06
2.56415845555459e-06
-6.1330791505904e-06
-1.70740572309359e-05
-1.47785621317962e-05
7.11918167538906e-07
-2.9009033776718e-05
-1.52243661428232e-05
-1.58494330228749e-05
-2.66558899938706e-05
-2.38716130611873e-05
-2.68283401281858e-05
-2.990558144999e-05
-2.65178813520011e-05
-2.68970900464597e-05
-2.68409433560875e-05
-4.07910032097277e-05
-2.08832645639246e-05
-2.05921338217956e-05
-6.05911705716371e-06
-4.87130974220683e-06
-1.44507072098567e-05
-1.64678264273943e-05
-2.56169232140416e-05
-4.69581328434628e-06
-1.56558540199152e-05
-1.39938084235885e-05
-1.25388900208624e-05
-1.63714566234555e-05
-8.07678183177333e-06
-3.87128175280757e-05
-3.31787844717268e-05
-1.36799283611911e-05
-2.45417970522314e-05
-2.28127044764372e-06
-2.39911295805187e-06
-5.3084928934484e-06
-2.70621695139222e-05
-2.59190352028301e-05
-6.91959378764723e-06
-2.65054941295157e-05
-2.56791237001181e-06
-2.7222930286242e-05
2.01373113523947e-07
-7.53547210684598e-06
-2.80147116243102e-05
-3.10169722061718e-05
-1.96483917709127e-05
-6.61008418568093e-06
-1.70099959232376e-05
-3.25353858439959e-05
-2.6902328656554e-05
-3.15620809217104e-05
-2.26023199784516e-05
-4.15046367214083e-05
-1.10965097154464e-05
-1.4634015812233e-05
-2.10783922922418e-05
-2.27567759839729e-05
-1.74070126388808e-05
-4.20408981808129e-06
-1.1258734289849e-05
-2.85182176489452e-05
-2.53110797311271e-05
-3.21251676535593e-05
1.1419133466959e-05
-3.83137174708847e-06
-3.62260679871134e-05
-2.93402577535209e-05
-2.80843688451488e-05
-2.88034443341401e-05
-3.15721461225856e-05
-1.48297012981441e-05
-3.46358775982362e-05
-2.65421202887458e-05
-3.0338505064967e-05
-2.02929985548488e-05
-2.11227771097843e-05
-1.48264083044654e-05
-7.26488995783516e-06
-1.8658649296679e-06
-1.99902262724651e-05
-2.0294450637953e-05
-1.25589576223149e-05
-1.96027363269052e-05
-1.76845536562601e-05
-1.45202831756774e-05
-2.07310765617766e-05
-3.7716426125773e-05
-6.27181643378358e-06
-1.99441623753388e-05
-1.67723772074476e-05
-3.33728488339023e-05
-1.24700803815187e-05
-3.0261338521114e-05
-8.14628512469095e-06
-1.70440501731676e-05
-2.2545481006644e-05
-5.12393723428473e-06
-1.84607464118163e-05
1.04161828943898e-07
-1.4427372063713e-05
-1.00832430272402e-05
-9.75316439869731e-06
-1.54322744335461e-05
-1.09128144589858e-05
-2.45687239481972e-05
-3.48342394147552e-05
-2.4514084509031e-05
5.22805194694355e-06
-7.80157764278982e-06
-1.81683341252504e-05
-6.49352291698626e-06
-4.98385259385644e-06
-1.35252879899097e-05
1.55971076216167e-06
-7.98826098235881e-06
-1.81379805778621e-05
-8.18327575792535e-06
-1.43768331778588e-05
-1.78610271692362e-05
-9.71866555932132e-06
1.68171598297686e-05
-2.40273828212095e-05
-4.70905468182276e-05
-9.79733823205769e-06
-2.41437743676355e-05
-1.14005889324884e-05
-2.36843143996808e-05
-1.20445966415887e-05
-1.38664270809263e-05
-2.31779532580071e-05
-2.18083308502564e-05
-1.29432748083154e-05
-1.10135946699411e-05
-2.1603067897224e-05
-6.20309609060407e-06
-4.52173926915184e-06
-2.46626412569727e-05
2.82118685378835e-06
-1.22118451996406e-06
-1.18612974641917e-05
6.94004494811018e-06
-1.96415938622063e-05
-2.05000063681617e-05
-2.48241030976776e-05
-2.33228170421116e-05
-1.10024167326667e-05
-1.96154163677602e-05
-1.0439130871091e-05
-7.92103331526154e-06
-7.23361778083977e-06
-3.54780977768149e-06
-1.17246592887665e-05
-2.37836235840658e-05
-1.22189814607364e-05
-1.96375810131173e-05
-9.68418064697318e-06
-1.87585621129914e-05
-2.89277392521748e-05
-2.78930882228121e-05
-1.94574797932273e-05
4.53188035509307e-06
-1.90582106965846e-05
-1.89981016425112e-05
-1.38483537943674e-05
-1.24445215775911e-05
-1.05464237760072e-05
-2.70765832422672e-05
-5.01859017645864e-05
-2.23389581174974e-05
-3.15108525544873e-05
-2.0480037709548e-05
-1.47623039340381e-05
-2.01185547155479e-05
-4.90536523388817e-06
8.8223903737954e-08
-8.42152629662695e-06
-1.79264576755256e-05
-2.63951045475411e-05
-8.75789697813343e-07
-4.81243044169419e-06
-2.81192145622896e-05
-2.66216642465051e-05
-1.78188122576139e-05
-2.09084279042631e-05
-3.20719990821977e-05
-1.30756860716898e-05
-2.15948957689932e-07
-4.27871356444516e-06
-2.74113152778024e-05
-9.31597637086568e-06
-4.6012285290723e-05
-1.38091620041372e-05
-1.66012487198594e-05
-1.19788496755099e-05
-2.99456767262327e-05
-2.97640849945987e-05
-1.92049653655146e-05
1.612690206788e-05
-1.40327668477164e-05
-1.59283781310392e-05
-1.53401698046201e-05
-2.21532746236747e-05
5.88862952684654e-07
-1.18954865434679e-05
5.2586773872568e-06
-2.33395650300676e-05
-1.09835597762246e-05
9.20423457059219e-06
-1.05757630412021e-05
-4.12878933210396e-06
-9.74053860339477e-07
-2.9994439822842e-05
-2.34887709859129e-06
-4.41969654347576e-06
-1.58821452563581e-05
-1.06177014525749e-05
-1.24446020569632e-05
-5.59165006015858e-06
-1.32520325688244e-05
-9.11482293167721e-06
-2.22125659520537e-05
-1.07729936697581e-06
-5.5407728732683e-06
-1.74515207756037e-05
-4.05576431560367e-05
-2.68888215051752e-05
-3.45430844008523e-05
-2.02075274496437e-05
-1.33097936384741e-05
-2.76612644036633e-05
-2.91140009156597e-05
-9.8381780390665e-06
-2.17022966028045e-06
-1.33441673856847e-05
-1.31632204482589e-05
-1.59587360093517e-05
-1.54281321061727e-05
-2.90265515795232e-05
1.99548474651324e-06
-2.15213867242452e-05
-2.59139325945648e-05
-2.34434995570707e-05
-2.58743376855142e-05
-1.05743501620989e-05
-1.81654886868752e-06
-5.02227383370019e-06
-1.82818087199744e-05
-1.12137858726431e-05
-3.03905095671415e-05
-7.72691951370437e-06
-2.97772069622347e-05
-4.1535429672623e-05
-2.79177538586455e-05
-3.87988747432678e-05
4.12999793461307e-07
2.95719023883299e-06
-1.51854394463454e-05
-6.33725591622508e-06
2.29926438490622e-06
-3.69027265267741e-05
-7.54607293456018e-06
-3.31497238800338e-05
-1.88092887185467e-05
-1.88688057644334e-05
-4.58295664290071e-06
-1.91766960243724e-05
-3.72172803094911e-05
-2.35864521957724e-05
-1.70177685377137e-06
-2.60621292374966e-05
-1.91800416361813e-05
-2.28757085098837e-05
-1.85175106931148e-05
-1.71403819765639e-05
-2.40156154786618e-05
-1.95856695379323e-05
-1.95558649098742e-05
-6.64098597938628e-06
-1.06616160232837e-05
-1.57712056647468e-05
-7.81402304405793e-06
5.33298264140091e-07
-6.79875298099198e-06
-3.22343155615074e-05
-1.54033339169863e-05
-1.67036308090561e-05
-1.97649677749375e-05
-1.89584616817464e-05
-1.07727424375962e-05
-1.61454516112812e-07
-7.10397083882162e-06
-2.41867706634633e-05
-2.48244036246564e-05
-9.05742363174211e-06
-2.91305350426233e-05
-1.44303345028912e-05
1.06899333968225e-05
-1.15994470293748e-05
-1.72163946368267e-05
-2.99720944528027e-05
-1.71551082273894e-05
-9.99910732631351e-06
-2.91322275824986e-05
-1.9800908470092e-05
-3.10706461656221e-05
-3.44944442112427e-06
8.12103039756237e-06
-3.45510328390436e-05
-9.90165761377167e-06
-4.42423197553694e-06
-1.71317309876272e-05
-2.84475841534523e-05
-1.94828329071993e-05
-1.8746717764677e-05
-2.14139752969218e-05
-1.94118253426505e-05
-1.03446943682843e-05
1.56973784532822e-06
-1.13348669184469e-05
-2.50204896161754e-05
2.33612425566957e-06
-1.16848660143521e-05
-1.89388632568725e-06
-7.65628828994077e-06
-7.3209406896903e-06
-2.25901425017857e-05
-8.77135396728169e-06
-2.31162585842183e-05
-3.06296915639361e-05
5.49667102121818e-06
-1.37971740636614e-05
-1.91651599178033e-05
-2.73852180277516e-05
-1.62256541216489e-05
-8.50054095046717e-06
-3.99429740664698e-05
-1.23108367143242e-05
-1.74203662048403e-05
-9.64907046764498e-06
7.74028669660183e-06
-7.55057126436424e-06
-2.07039977558764e-05
2.16369850150271e-05
-1.20502261182572e-05
-2.08279555920767e-05
-3.48444603166494e-05
2.94665776068188e-06
-4.92075522958651e-06
-7.89321897137725e-06
-2.23028943497913e-05
-5.21190181740971e-06
7.22488978443027e-08
-2.29365632771226e-05
-1.3660621684882e-05
8.66231853211326e-06
5.86707337372884e-06
-1.39729010823273e-05
-3.29999257671086e-07
-5.1401657543739e-06
-1.32077139068882e-05
-4.24131782133871e-06
-4.60925413294427e-06
1.20412005393323e-05
-1.02034648313464e-05
-1.36235118655774e-05
-8.27604952270715e-06
-2.98592470438416e-05
-2.19611334400875e-05
-2.04673720466468e-05
-2.78304828637091e-05
-4.36194973303337e-05
-3.42382471980908e-05
-1.27074485248543e-05
-1.35548756391133e-05
-2.14045619991922e-05
-1.57429628796525e-05
2.46230295777636e-06
-1.2158509085881e-05
2.96371049914036e-06
-3.57423854602189e-06
-6.11605865470066e-06
1.31354851289921e-05
-1.09469215255386e-05
-3.33944204652058e-05
-4.78223967687196e-06
-4.609117123646e-06
-2.25188788372473e-05
-2.16437572266059e-05
-1.41154983766403e-05
-9.0610973224218e-06
-2.93371512079148e-05
-1.52312770825824e-05
-3.78628339049571e-05
-3.33561572490099e-05
-3.49789168030882e-05
-2.66237855098947e-05
-2.75548854840441e-05
-2.41931274973493e-05
-9.89527464422531e-07
-2.75226376732717e-05
-2.33640929772717e-05
1.21922673471621e-05
-1.79163483974618e-06
6.32119209333826e-06
-2.23455543089736e-05
-5.53742799378462e-06
-4.73985978688442e-06
-2.08419181469669e-05
-2.86663355901447e-05
-1.36233732839427e-05
-3.43452979278993e-05
2.96115984426043e-06
-2.71825203928216e-05
-2.70626172044459e-05
-2.5146020972453e-05
-2.13416341156597e-05
-3.20775387244028e-05
-1.82986792552609e-05
-2.25861621378002e-05
-1.4945830663161e-05
-7.5742583838701e-07
-1.70685255099055e-05
-9.36459816782458e-06
-1.04491897204723e-05
-1.6267369777645e-05
-7.73310716110449e-06
-2.71590648224798e-06
-1.34023378807092e-06
-3.10718994110227e-05
-1.06226354008996e-05
-2.2298353158853e-05
-5.50344506849516e-06
-2.46316953429142e-05
-2.12713674702235e-05
-2.38230833392681e-05
-2.03765069198189e-05
-1.11695547188911e-05
-2.47834177738037e-05
-8.1756810722678e-06
-1.47944433140291e-05
-2.55925790743479e-06
-1.58368895440464e-05
-2.30427950944161e-05
-2.34821512970136e-05
-9.90805603395853e-06
-8.92281729337538e-07
5.71396070771552e-06
-1.79792334360408e-05
-1.85948499629144e-05
-1.35912585120465e-05
-2.4736279894777e-05
-9.55454038173068e-06
-2.58591683428774e-05
1.81300072516729e-06
-3.29310356400784e-05
-1.87458466964894e-05
-8.52868866645861e-06
-5.70108965162316e-06
-4.19266390053141e-05
-9.77078205751152e-06
-4.51620150554873e-06
-2.05761874636753e-05
2.10293753228777e-06
-1.42291979867039e-05
-4.71528315369509e-06
-2.3232282823902e-05
-3.64988177719257e-05
-3.77048218702197e-05
-6.37659642754033e-06
-1.96824572809315e-05
-8.87839400545412e-06
-3.30560199985836e-05
-2.36615298984185e-05
-3.87912089312177e-05
-3.28468831284627e-05
-3.01157262901103e-05
-2.16022147305613e-05
-1.26331023221386e-05
-6.51646399998868e-06
-3.05021099295817e-05
-1.60102043232076e-05
-1.60312096068718e-05
-2.7926892921288e-05
-9.11689467912952e-06
-1.83405556436213e-05
-2.36722106244932e-05
-2.11864217590898e-05
-2.04736375659611e-05
-3.15278056101978e-05
-2.82611633068603e-05
-2.11927374928402e-05
-9.49381554121401e-08
-8.06502125393221e-06
-3.52733254511959e-05
-3.38185312905714e-05
-4.39322734263465e-05
-1.80258824112848e-05
-3.4305981829397e-05
-2.51392079147897e-06
-3.07305662426798e-06
-1.16568257773585e-06
-1.85507975211503e-05
-1.90151189769485e-06
-1.77725370825202e-05
-1.14596502620006e-05
-1.29551606432655e-05
-6.80594338604353e-06
-2.19327478990109e-05
-8.34085514224859e-06
-7.92353947377801e-06
-3.79717344119655e-05
-1.69320577930226e-05
-1.14447506738552e-05
-1.27543386438852e-05
-1.76109247783389e-05
-2.75688758534848e-06
-8.26303308413936e-06
-1.89767477323306e-05
-2.38909034739942e-05
-1.23809548623429e-05
-2.17458941736402e-05
-2.49643442852434e-05
-2.11233755898936e-05
-1.74383780366418e-05
-1.65900307872284e-05
-1.14007146133946e-05
-2.94179626617092e-06
-2.16602253821862e-05
-1.51275444000186e-06
-4.80064019572959e-06
-2.2426631929287e-05
-9.0171943146426e-06
-1.0367423577012e-06
4.10430263884815e-07
-2.06454764264201e-05
-1.47205289335662e-05
-5.0300584100091e-06
-2.92686055926679e-05
-1.03959566406832e-05
-2.90733697835437e-05
-7.48766794136132e-06
-5.37719277635761e-06
-3.55023689176237e-05
-2.79663628413286e-05
-1.47645467167719e-05
-2.11782216963587e-05
-9.10258823396218e-06
-1.20567999569546e-05
-1.2558945226513e-05
-6.00909674428145e-06
1.77975051901411e-05
-9.51697071256662e-06
-2.39676169851618e-06
-2.16038624669077e-05
-4.47390193923952e-06
-1.84784626479345e-05
-7.34733825362285e-06
-9.98486632781543e-06
-2.20978927165577e-05
-1.56324019030708e-05
-1.61773344909449e-05
-1.09120940856244e-05
-1.71748694562997e-05
-2.17721134885128e-05
-1.20301087361464e-05
-1.5436544952582e-05
-2.3947667751891e-05
-9.4729259449819e-06
-4.6225042023563e-05
-2.95622169154557e-05
-1.47774108834596e-05
-6.92271942652048e-06
-1.83515719405113e-05
2.5626249682107e-06
-1.5738288117975e-05
-1.39936185656744e-05
-8.28873424710257e-06
-9.26386389363046e-06
-3.88340576847023e-06
-1.25216779690692e-05
-6.3686954036066e-06
-1.38008902373048e-05
1.05622505402421e-06
-3.68796456969921e-05
-1.42017222760657e-05
-1.0876521390201e-05
-1.76716278296448e-05
-4.39069340254784e-06
-4.4071273013686e-05
-1.39297130754241e-05
-2.04848671590139e-05
-2.25895665527852e-05
-1.24531191340927e-05
-1.31872332395596e-05
-1.16734703526663e-05
-6.37301117038617e-06
-7.39800151219622e-06
-4.14203494553646e-06
-1.00155245446787e-05
-2.48659798949615e-05
-1.47346348525129e-05
-2.05854937908149e-05
-2.50420040672541e-05
-2.20749843958856e-05
6.36833725675456e-06
-1.18293827918179e-05
-1.10644835381628e-05
-6.95753324566953e-06
-1.6672236534129e-05
-8.88593270440513e-06
-1.10660363006595e-06
6.72900661859588e-06
-2.52319060042495e-05
-2.14389502884313e-05
-4.49734713894874e-07
-2.06710250415232e-05
-2.17792459539866e-05
-5.1828537641407e-06
-2.01136840724134e-05
-2.39069763970099e-05
-2.872970831306e-05
-2.77049718558305e-05
-2.14393519163754e-05
-4.18311946137672e-05
-2.68311194714428e-05
-2.40111232940351e-05
-1.50010581270751e-05
-2.48989666740649e-05
-4.54655274883487e-07
-6.727932092543e-06
-2.05059332312862e-06
4.47242463212724e-06
-3.01755260025353e-06
-1.47044021724629e-05
-2.41453778463125e-05
-7.34996498746034e-06
-1.90650509941505e-05
-3.07829589660362e-05
-1.50594438982052e-05
-2.430869466231e-05
-1.13008744693138e-05
-2.78223440060473e-05
-3.01372266064974e-05
-9.54459532264384e-06
-3.67024734454776e-05
-3.22041320594308e-05
-2.66993059046948e-05
-6.7786592128004e-06
-1.0933871768663e-05
-1.45146608079216e-05
-1.54054763029769e-05
-2.4687581528063e-05
-9.72530483279805e-06
-1.07193203447616e-05
-2.7492695544557e-05
9.0960992045415e-08
-2.99259031804548e-05
-1.17446021590928e-05
-5.22297641114888e-06
-2.56888688631684e-05
-2.36829768245995e-05
-2.13830037061324e-05
-2.47588263994221e-05
-1.40235162553326e-05
1.68588157091673e-06
-7.78397722857304e-06
-1.29613942629332e-05
-3.60755379938888e-05
-2.49569206546937e-06
-1.68532282455918e-05
-1.7442458162061e-05
-1.08152469942164e-05
-1.4672150466771e-05
-5.61534219481556e-06
-2.2620228806188e-06
-4.0159643787776e-06
-1.44991514896722e-05
-1.12269454585e-05
3.5944178829226e-06
-1.17464602618605e-05
-1.39248767157354e-06
-1.98246458563756e-05
-2.81450276643554e-05
-2.56650611124281e-05
-3.42254161074141e-05
-3.50018343346397e-05
-1.79132603322118e-05
-1.09167821534654e-05
-3.1254317247423e-05
-2.0062074529233e-05
6.93188400523532e-06
-7.45952900465506e-07
3.79677823851053e-07
-4.99865591771767e-06
2.81181396891241e-07
-5.65992084008061e-06
-2.48753653296178e-05
-1.95999277872899e-05
-1.84134439612635e-05
-1.77840775029171e-05
-2.96532950723529e-05
-1.91761901536672e-05
-2.90707683931036e-05
-1.46693810725918e-05
-3.48473608234309e-05
-3.76401656028985e-05
-2.16737474142051e-05
-3.04950888634997e-05
-2.29586163230241e-05
-9.30890997999748e-06
-8.89795276119842e-06
-3.14803408181006e-05
-3.39426894232338e-06
-1.01157817272361e-06
-1.99038173386612e-05
5.27945436500934e-06
-2.049956749136e-06
-2.43060426964152e-06
-1.86618891126515e-05
-1.64335880242598e-05
-1.15760052633682e-05
-8.94962049722616e-08
-9.75513702146332e-06
-3.15214458142944e-05
-3.07491415674834e-05
-6.85936707684526e-06
-3.31092219219356e-05
-3.52964789036829e-05
-3.97070564968821e-05
-3.86065110179736e-06
-2.62005748209671e-05
-2.35562594548376e-05
-9.02303326952925e-06
-2.09910049291453e-05
-1.03115559609837e-05
9.65339682321174e-07
-1.48533082306236e-05
-1.00708533718054e-05
-1.96910585701046e-05
-2.20608767810177e-05
-1.54687282454752e-05
-2.28594145262292e-05
-2.87109274023581e-05
-2.5517749611472e-05
-2.65114988635451e-05
-4.4825493751685e-05
-1.74686504076743e-05
-2.15047397318829e-05
-1.78597499246191e-05
-1.35958842310881e-05
-1.5965517272683e-05
-3.78569970378843e-05
-1.01681610219599e-05
-2.27655703403834e-05
-1.43748643132118e-05
-1.41446092444283e-05
1.2766833946343e-05
4.759188221582e-06
2.61314946530563e-06
-1.68091614326391e-05
-1.0329063169222e-05
-1.273628166537e-05
-3.00450690780713e-05
-1.95168244915056e-05
-1.03850633537205e-05
-1.64345643405392e-05
-2.24649543918427e-05
4.13103968630652e-06
-2.00531544245055e-05
-2.50246065903891e-05
-3.17781595395231e-05
-2.50988091859523e-05
-1.47567657997324e-05
-1.6453612345663e-06
-2.33418755214615e-05
1.57480849463138e-05
-9.35263047162493e-06
-2.3191075635055e-06
2.30933460739484e-06
1.18094134627729e-06
-2.148543448603e-05
-4.84577340238639e-06
-1.42403458453936e-05
-2.28647418404306e-05
-9.96173808483073e-06
-1.64560710064864e-05
-4.07827682771105e-05
-2.88822755814416e-05
-9.10673436335271e-06
-1.76229956129856e-05
-2.96610123862259e-05
-3.62613568865555e-05
-1.29918865596692e-05
-1.758258501284e-05
-1.93398837434456e-05
1.78095123322415e-06
-3.18489528758126e-08
1.33966757754147e-05
-9.97112784235912e-06
-2.11727176194145e-05
-1.7256603556588e-05
-1.13702797307747e-05
-8.43272601996443e-06
-2.7925616551627e-05
-2.83483716223841e-05
-2.09520176414301e-05
-3.09592551172675e-05
-4.41215089668747e-05
-1.26277232297919e-05
-3.1785791836377e-05
-3.72924899361925e-05
-2.8056672476846e-05
-2.16562163023818e-05
-1.33990010168524e-06
-1.8216694653276e-05
-1.93209995334573e-05
-1.75515896577015e-05
-1.12695765362925e-06
-2.21774156664648e-06
2.58287891644044e-06
-1.41512217581847e-05
3.67458366417285e-06
-1.32071050708291e-05
-2.405624547191e-05
-2.72965372872125e-05
-1.71739961114881e-05
-1.04547484984996e-05
-2.28428878677436e-05
-7.26970474172769e-06
-3.02417954693925e-05
-1.5111692958338e-05
-3.68811135229344e-05
-1.97017792890502e-05
-2.51427864295959e-05
-1.46637127786213e-05
-1.55147597053347e-05
-7.06530586099195e-06
5.31854037998545e-06
-8.53972071206818e-06
-4.26630510401502e-07
1.56557666930303e-06
-1.61925302993737e-05
-9.27098910658514e-06
-1.16329174740246e-05
-1.54840963561405e-05
-2.65121374881369e-05
-2.18484163895229e-05
-1.97219335853237e-05
-1.98894166620856e-05
-1.24741626815714e-05
-3.29344247374414e-05
-1.89651716554395e-05
-2.43012457620675e-05
-2.30637797006639e-05
-2.5762617080021e-05
-1.1557242590188e-05
-4.9433514434799e-06
-6.52232398650892e-06
-6.95716304781209e-06
-1.16877638362707e-05
1.00407325476521e-05
-1.844256502713e-05
4.52849184959592e-06
-1.36205564071437e-05
-2.02279948423898e-05
-1.59317416726978e-05
-1.11685073134379e-05
-3.4061841817278e-05
-1.24950678509701e-05
-3.42828864148516e-05
-2.96316030567611e-05
-2.94547815806045e-05
-3.07719109259097e-05
-2.41199401934989e-05
-2.07499236766282e-05
-5.28523227681191e-06
-3.08741183976491e-05
-9.51960995338003e-06
-2.65738075834713e-05
-9.38996310392537e-07
-3.100173725491e-06
-9.44965393419595e-06
-2.02624843088885e-05
-8.20603153367562e-06
-8.59716574028594e-06
-1.45450003200822e-05
-1.76502872155182e-05
-3.29518369803459e-05
-2.49794143697052e-05
-2.72015278644357e-05
-2.18273569378154e-05
-1.41104563044077e-05
-2.84159461181419e-05
-8.77182032399188e-06
-2.77396684838496e-05
-5.62563856464843e-06
-3.52812747188927e-05
-1.32169508937111e-05
-1.42080619272795e-05
5.16857893094878e-06
-7.60728692484665e-06
-1.98769381230568e-05
-1.68925971806517e-06
-2.1344512798294e-05
1.77089552533899e-06
8.56414170325675e-07
-9.49426566780467e-06
-2.07959422352441e-05
3.2580952645141e-06
-2.03063796841102e-05
-2.9105666247754e-05
-1.40405785501708e-05
-3.40255795146724e-05
-2.8375543165516e-05
-3.97350453187211e-05
-1.43419042712908e-05
-1.73177820567059e-05
-2.03222251437583e-05
-2.17873253578181e-05
-5.46097456926875e-06
9.31665997439626e-06
-1.11804135332714e-05
-1.94983353054504e-05
-2.29202717748028e-05
-1.91195036782581e-05
-1.29735788974014e-05
-1.11150869230863e-05
8.17270390357028e-06
-1.16247643227745e-05
-3.05806866978687e-05
-1.74207694518261e-05
-3.2735167562935e-05
-2.17301256752554e-05
-4.89783836893372e-06
-3.26798372371147e-05
-2.48446255687157e-05
-3.24082770447256e-05
-3.23228241085624e-05
-1.72520661343849e-05
-1.17078361816588e-05
-5.90018319926483e-06
-1.69273896921988e-05
-8.12598732938181e-06
-2.11791319124795e-05
7.76340806178242e-07
-7.96012405300774e-06
-1.43731638540542e-05
-1.09163863359391e-06
-1.56226374392447e-05
-5.57020023886614e-06
-1.80477168375351e-05
-1.87292744363606e-05
-2.62330098065586e-05
-2.03332835068445e-05
-2.74535388164537e-05
-2.86368611806503e-05
-2.5014038730083e-05
-1.79405367280639e-05
-5.02262007347145e-05
-2.90680316375206e-05
2.39100450848789e-06
-3.37072000028875e-06
6.84484833306911e-06
5.72527914736791e-06
-9.28077682854356e-06
9.6567954081895e-06
1.21358122156866e-05
-1.26310231543622e-05
-1.4083940717251e-05
-1.57523787710697e-05
-1.27076449735378e-05
-1.6363491405494e-05
-2.0078584621918e-05
-2.14434294662228e-05
-1.28485921664192e-05
-3.95771729099546e-05
-3.74351742052646e-05
-4.01156736108932e-05
-1.39726177085186e-05
1.26763125211937e-06
-1.24909072648014e-05
-2.50018980822574e-05
-4.03748727958965e-06
-1.49090358074913e-05
-1.3900726126617e-05
-7.5310822878429e-06
-7.70139358413428e-06
1.36998688077622e-05
-1.08775004468935e-06
2.56153689477366e-07
-1.01551798625075e-05
-9.60450461240842e-06
-3.48226289764874e-05
-2.41104118841566e-05
-7.3440597825207e-06
-2.69754995710988e-05
-2.44089112800046e-05
-6.13009577216875e-06
-3.3084642452035e-05
-2.23137945432504e-05
-2.13618530097926e-05
-2.01834758532812e-05
-1.88732943005304e-05
-1.98925941684889e-05
-2.06953931922277e-05
1.58012928561958e-05
-2.45646608816949e-06
8.85959590341163e-06
-3.8044128828692e-08
-5.88651718370717e-06
-1.57442855719461e-05
-1.71624001553829e-06
-1.96050610041483e-05
-1.78141445717363e-05
-1.83077793647572e-05
-2.93702290313176e-05
-2.85294208787665e-05
-2.33672926564139e-05
-2.36034129633147e-05
-2.07188093422923e-05
-1.59027104899439e-05
-1.17906953440723e-05
-1.79923000208795e-05
2.94884257699432e-06
-7.82043205039318e-06
-5.95403230616598e-06
3.06436535884463e-06
-3.54581753684457e-05
6.4557928083619e-07
3.50586849863722e-06
-2.53109887599587e-06
-5.09452963834968e-06
-1.94564114324186e-05
-1.03312426181836e-05
-3.26233931244761e-05
-4.52220711592066e-05
-1.02635091014202e-05
-3.80836131483701e-05
-1.12454051243573e-05
-2.72632847486732e-05
-2.16695787622435e-05
-1.06472514176507e-06
-3.77134813395641e-05
-1.37173216430301e-05
-2.88729261350011e-05
-1.52593255347949e-06
-1.22635131831725e-05
8.0222311523886e-07
-1.59484064036686e-05
-2.88103727145306e-05
9.57481402523399e-06
-1.30674085208744e-05
-2.79371366332857e-05
-7.99473994889492e-06
-8.48633770886196e-06
-2.98797927430208e-05
-2.14122842209042e-05
-2.98168629108485e-05
-3.75944697420811e-05
-2.73205461340854e-05
-3.05721060611207e-05
-4.34838719425684e-05
-2.33439053715656e-05
-1.9853679227444e-05
-2.20487091210292e-05
-1.56749597336154e-05
-1.22952339836842e-05
-1.87018222625391e-05
-1.62822042924258e-05
-7.48320142644324e-06
-1.3973978516438e-05
1.60824479311957e-05
-1.33753635366852e-05
3.11538191880689e-06
-2.41395122254411e-05
-1.18950350733416e-05
-2.15327975272085e-05
-2.88391566852944e-05
-2.28364253627345e-05
-3.61597763950525e-05
-3.61278776072517e-05
-3.26019028579818e-05
-1.9767214443935e-05
-2.99026141748776e-05
-1.33864327572372e-05
2.57960869755062e-07
-1.44653835270296e-05
1.42486953545568e-05
1.45030953942028e-06
-4.76706970230965e-06
-1.9214091739534e-05
-2.41740335711881e-05
-1.30694933456197e-05
1.4939744644585e-05
-1.78527228029721e-05
-2.32267153437316e-07
-4.69475802819765e-05
-2.85773056511425e-05
-2.16962779789552e-05
-4.31510267171941e-05
-3.64339724203546e-05
-2.32001592426647e-05
-3.40135198970045e-05
-4.30704490730191e-05
-2.9951669291997e-05
-2.5375152474248e-05
-1.39103922110989e-05
-1.04453531979417e-05
3.17885227733802e-06
3.34663572521103e-06
-3.65660264912465e-06
8.92294250600773e-06
-3.39491968944205e-06
-5.01695474474383e-06
5.89298675678988e-06
-2.43410991434394e-05
-1.8781055295655e-05
-4.04276529843343e-05
-2.76401956093167e-05
-3.74327062554093e-05
-2.91723043234779e-05
-4.55194453929859e-05
-3.93447284256983e-05
-2.97760653012651e-05
-2.6181549223043e-05
-2.82677048147768e-05
-1.79917327510242e-05
-1.84832917820542e-05
-9.47867489133629e-06
7.12910069758515e-06
-7.51906360570395e-06
-1.02858151607931e-06
1.34873414685573e-05
-1.48272333928631e-06
-1.61040634312525e-05
-1.37936192880595e-05
3.35546424967643e-06
-1.93012279813656e-05
-1.31084792345065e-05
-2.13422873503777e-05
-2.14798276407205e-05
-2.26416935719658e-05
-3.27879547673781e-05
-4.65336282750797e-05
-3.36300725574808e-05
-2.95231120547654e-05
