# Supplementary material for: Research on computational propagation and identification of mine microseismic signals based on deep learning
Source: PLoS One. 2025 Oct 22;20(10):e0334641. doi: 10.1371/journal.pone.0334641 (PMC12543183; doi:10.1371/journal.pone.0334641)
Supplement: S9 Data — (ZIP) [file pone.0334641.s009.zip › 000101100000499.xlsx_0.txt_24.txt.txt]

-1.39782969195798e-05
-1.93460890859056e-05
-6.64736912322496e-06
-1.9006775330845e-05
-1.30950852803163e-05
-1.32967502643581e-05
-3.02643896883068e-05
-1.27317212724289e-05
-7.48547908957942e-06
-1.68803979139055e-05
-1.19578298720391e-05
-1.28080706828788e-05
-2.00430405244816e-05
-1.657097936729e-05
-1.88186896922703e-05
-2.62721867926224e-05
-2.03220628760621e-05
-2.79212471440688e-05
-2.3174070269537e-05
-1.81804620176375e-05
-2.11867642799685e-05
-3.19288115250565e-05
-4.00327835902382e-05
-1.6657946333486e-05
-1.12763260558742e-05
-1.82168495191367e-06
-2.87564260655441e-05
8.63480367865417e-06
-1.93034691867673e-05
-1.5454671008106e-05
-1.93938733475498e-05
-1.45674007896833e-05
-1.69815348557576e-05
-1.17732129418771e-05
1.7962160663313e-06
-1.97752564688855e-05
-3.38024180041484e-05
-2.08933206596678e-05
-3.18527545757031e-05
-2.28774366279009e-05
-3.9155219827114e-05
-1.74824927901771e-05
-2.28029504571653e-05
-3.42923713274505e-05
-1.68391650079644e-05
-2.3627458256632e-05
-2.1414899529388e-05
-1.24751853142192e-05
-3.12367774540522e-06
-1.49672225847398e-06
4.39141183090234e-06
-5.15421483802174e-06
-1.2880816900115e-05
5.98120878352887e-06
2.59348037104111e-06
-1.1776862006987e-05
-2.44250701591887e-05
-7.3945094493307e-06
-1.71336330353139e-05
-8.58118216710888e-07
-1.06621279795798e-05
-2.379965331669e-05
-2.06139504707835e-05
-2.3889635620517e-05
-5.56629532111468e-07
-1.84633132613511e-05
-1.34942406045032e-05
-1.07310366286821e-05
-1.21385172691297e-05
-3.53126317395722e-05
-1.68411636407125e-06
-1.16367846937948e-07
-7.10616580803449e-06
-1.94291821546887e-06
-1.88545188172157e-05
-2.95820607100585e-05
-2.63484534679233e-05
-1.77606927758343e-06
-2.30912083094103e-05
-3.80143152200275e-05
-9.69852344421695e-06
-1.70124140745971e-05
-2.67778538963042e-05
-2.21456070527152e-05
-2.56702090870988e-05
-2.20497657216855e-05
-2.18933002894239e-05
-1.37483422637596e-05
-1.25401276490428e-05
-2.66497570100797e-05
5.68390553399569e-06
6.24318284170439e-06
-2.27691640120592e-05
-1.60321643234003e-05
-2.35606207816696e-05
-1.60712506889881e-05
-2.85410693591241e-06
-8.17861079266459e-06
-3.27302688937359e-05
-1.44978894023337e-05
-4.80660961631638e-05
-2.77992526346519e-05
-2.69134003769256e-05
-9.12500182759798e-06
-1.48987771106162e-05
-1.9153396242823e-05
-2.90692010578945e-05
-2.30019206805249e-05
-2.56010167415121e-05
-2.86539599068729e-07
-9.37008154962943e-07
-1.93027810040476e-05
-6.72072492412538e-06
-2.7199715282153e-05
3.75171082037104e-07
-6.09061033533582e-06
-3.53021705498722e-06
4.212956627187e-06
-1.42886234984752e-05
-1.92226190655728e-05
-1.21950603785304e-05
-1.48503142138265e-05
-3.22533920211501e-05
-3.2160016774177e-05
-1.52314698518224e-05
-2.87951156723005e-05
-1.71907179792626e-05
-2.82844138542847e-05
-2.72665595680411e-05
-1.2308838025048e-06
-1.19633858792681e-06
2.4450300808418e-06
-5.71507847801773e-06
1.67707270823482e-05
-5.0351216545618e-06
2.92641132688012e-06
-2.83076462262158e-07
-1.06292909621802e-05
-2.51926465706995e-05
-6.47412124552381e-06
-1.92863719013482e-05
-2.28181733332653e-05
-1.65677141015192e-05
-2.17776525790126e-05
-3.36636750802766e-05
-2.4580542584775e-05
-6.27035521718007e-06
-8.32684760832847e-06
-1.26896671553667e-05
-1.41194759832113e-05
-1.87620417254263e-05
-2.09205629808512e-05
-3.44455859113641e-05
-3.88175695947366e-05
-1.92933658923851e-05
7.09671455096278e-07
-1.29077825990851e-05
9.66166176346033e-06
-1.48577735380808e-06
-1.2028866524299e-05
-2.54870853465722e-05
-7.5161592407082e-06
-1.10040403659956e-05
-1.98432589761496e-05
-2.31960300820534e-05
-1.43975703955239e-05
-2.38391103359593e-05
2.01109009212851e-06
-2.30351106173199e-05
-2.25520420336029e-05
-2.53328058286685e-05
-2.59066062710647e-05
-1.36763887119665e-05
-2.25266686175435e-05
-2.164998882696e-06
-2.57654738202377e-05
-6.6366570963684e-06
-2.86534359772253e-05
-1.68469226036637e-05
-1.59554108876628e-05
-2.67046021064391e-05
-2.93686041782971e-06
-7.28365275012778e-06
-2.91004150210572e-05
-2.45427863900805e-05
-1.60331169259679e-05
-1.15204243532654e-05
-1.45066638387227e-05
-1.23934563553794e-05
-2.26384159133818e-05
-9.20222547354006e-06
-8.1051407659651e-06
-1.51744656456041e-05
-3.62354538057759e-05
-1.53829313035458e-05
-1.8291033610076e-06
-1.3061470085356e-05
-1.3117660661639e-06
-7.87039518875063e-06
-9.72311461862711e-06
-2.48544857091621e-05
-3.53937176602934e-06
-1.54697712002237e-05
-1.97908369447052e-05
-2.66759725601257e-06
-3.19726882755092e-05
-1.93241454937011e-05
-1.72825313759723e-05
-1.96570262286427e-05
-3.10084309970357e-05
-2.03568775644865e-05
-1.81727616034536e-05
-9.4943567791113e-06
-2.14800013784714e-05
2.06086932278178e-06
1.31482111799799e-05
-4.73397515703053e-06
-5.26288404014872e-06
-8.60959246978902e-06
-1.57777988198957e-05
-1.70711112606564e-05
-1.99890927142039e-05
1.91445774542768e-06
-2.33133137497255e-05
-2.01559784684593e-06
-1.5453817359414e-05
-2.15226763299984e-05
-1.43710331931826e-05
-3.78397733048371e-05
-1.59742618519614e-05
-9.27647481901086e-06
-4.18506249238317e-05
-2.25553613360391e-05
-3.16603249004534e-05
-1.97577733100414e-06
3.45312657571157e-06
-1.52353090582211e-05
-3.3821410637283e-06
1.2879932685699e-07
4.63737019481251e-06
-1.61881594860162e-05
-7.69973445059317e-06
7.56403296964147e-06
-1.46958309162418e-05
-3.00239040767283e-05
-2.21926373142127e-05
-1.45973500936483e-05
-2.11740030807688e-05
-1.99734196173379e-05
-3.07226508787144e-05
-1.77845912154467e-05
-7.46221746886592e-07
-2.27235698408868e-05
-2.05265829933993e-05
-3.07408222674023e-05
-1.50942365993249e-05
-7.00110602847116e-06
-1.49509151563924e-05
-2.83216368526319e-05
-1.22355206339914e-05
-1.24697120302128e-05
-2.21351063087304e-05
-1.23106158014837e-05
-1.91572263051285e-05
-1.02386671826517e-05
-1.13169240662084e-05
-2.14469234443916e-05
-3.49002978271449e-05
-1.02266646900718e-05
-3.2855425822795e-05
-1.69446065873145e-05
-1.73088374995367e-05
-3.09780835787023e-05
-1.98452100747441e-05
-3.41692528761618e-05
-2.38712674162224e-05
-1.81362199398241e-05
-1.20777925136041e-05
-2.03693892341718e-05
-2.17019721875791e-05
-3.11739919734298e-05
-3.08794710716672e-06
3.87654471483306e-06
-1.6448103996812e-06
-1.11832400152055e-05
-2.30068602694612e-05
-2.92887358312871e-05
-7.40096075484463e-06
-3.13853135797436e-06
-2.2978436445286e-05
-1.91545815238064e-05
-1.1592895880638e-05
-1.36551100224081e-05
-2.57956187907542e-05
-3.4663715529153e-05
-2.88867731104188e-05
-1.88640828128413e-05
-1.97726816481274e-05
-9.69559356861375e-06
-5.51888712476267e-06
-7.58360927473432e-06
-1.81412874507006e-05
-1.16865032031682e-05
-2.31551888203505e-05
-1.81106935820247e-05
-1.56410203231053e-05
-3.28711111851576e-05
-1.34690419685392e-05
-4.58379557232539e-06
-1.00804288806363e-05
-1.44997553812026e-05
-2.40493589875019e-05
-5.1334746040821e-06
-2.10417331774964e-05
-1.50599608717743e-05
-2.3348144517565e-06
-1.62559176144884e-05
-9.84625903534144e-06
-1.43110551540772e-05
-2.77649784002364e-05
-3.45553546096761e-05
-5.69738534030724e-06
-1.41646230332224e-05
-8.79594464725676e-06
-2.00696896450468e-05
-7.62532452456834e-06
-2.57316940558398e-05
-2.25927006457638e-05
-9.28539218087953e-06
-2.92537412193962e-05
-2.18250710976515e-05
-1.69509206178551e-05
-2.43790776871739e-05
-2.71257081463557e-06
-1.35146301800932e-05
-5.46985050608658e-06
6.54825571772571e-06
1.44738544374781e-06
-1.33478181693536e-05
-1.01311252358659e-05
-2.53120434773197e-05
-2.01147233361998e-05
-1.75877811563849e-05
-1.05289695004359e-05
-1.26919087146278e-06
-1.62583180311939e-05
-3.70813856606228e-05
-2.06138058414438e-05
-1.42590541647044e-05
-2.74626295164383e-06
4.01785902116365e-07
-2.21555382710083e-05
-2.22079892621268e-05
-1.154381188411e-05
-3.09083370083554e-05
-2.38776366029967e-05
-2.10826789347849e-05
-9.0325778161077e-06
1.81929974011953e-06
-1.42241745248106e-05
-3.18466248536982e-05
-2.13016462956173e-05
-6.21695463383295e-06
-1.76467586500606e-05
-1.88871189911201e-05
-2.74627553813705e-05
-1.85721355291139e-05
-2.24787114679557e-05
-1.73189026699453e-05
-1.65733040225804e-05
-1.43124706764449e-05
-1.58443836083179e-05
-2.49250584538228e-05
-8.55584457969796e-06
-1.24711672480634e-05
-1.4525072279224e-07
-4.61797287522607e-05
-2.09722503820595e-06
-7.25416817002663e-06
-1.13078986065873e-05
-3.12526301743326e-06
-1.37406912036477e-05
-8.93104084206661e-06
-1.37236826317448e-05
-8.31121215460386e-06
-8.89365414351226e-06
-2.49548769064932e-05
-1.85048473803322e-05
5.93108522260315e-06
-2.87196201344608e-05
-3.48961329993274e-05
-1.80388262672003e-05
-2.75865836766188e-05
-3.62677860074802e-05
-2.64452321560915e-05
-2.52611980465696e-05
-2.08755628305821e-05
-2.61966868403658e-05
-2.29510375698799e-05
-2.63423992799396e-05
-4.18607560274275e-06
-1.2740608214927e-05
-3.40052651681976e-06
-1.97501695112438e-06
-1.31317045955672e-05
-1.37844551972167e-06
-7.50960595542996e-06
-1.16370879195849e-05
3.58188077599664e-06
-1.9288258347933e-05
-1.90562562054341e-05
-3.30990549209602e-05
-1.65126471148796e-05
-2.13706716549479e-05
-2.90673069916469e-05
-3.03867992049873e-05
-1.44225791838431e-05
6.93628990892599e-07
-6.73250492212661e-06
-1.42317371413328e-05
-9.4718402710687e-06
-9.45360171184405e-06
-2.35267606689922e-05
-1.5874204244416e-05
9.75496943746071e-06
-2.46164691214572e-05
-2.19043651930149e-06
-2.86116343972843e-05
-1.35727533139236e-05
-1.50426887312637e-05
-4.07211094723152e-06
-8.9016419170521e-06
-2.60392679296641e-05
-2.48270603994859e-05
-2.74300217407292e-05
-3.78771533253386e-05
-3.15697997378477e-05
8.63863013263636e-06
-1.3387731284565e-05
-8.84481953756324e-06
-1.36110594721169e-05
-1.46717230321656e-05
1.28490458775332e-05
-1.8444101328674e-05
-1.2113184149612e-05
-8.08389319121869e-06
-1.14174240352066e-07
-1.36431433399458e-05
-3.63583586406202e-05
-7.73872552597681e-06
-1.16606811249096e-05
1.33141025635333e-05
-2.92946124574815e-05
-1.19255728423162e-05
-3.48863115093311e-05
-5.18281482247654e-06
-2.43488158575158e-05
-1.53914528940189e-05
-1.59893517967571e-05
-3.70855567430598e-06
-2.15663373239543e-05
-3.06163512599469e-05
-3.02344533401244e-05
1.38367983368653e-06
-2.90916432277212e-05
-2.40637452822526e-05
-1.48746468521888e-05
-4.83296718572013e-06
2.15822164922067e-06
-1.36477411264218e-05
-2.88549235172148e-05
-6.38211727695164e-06
-1.62434119239909e-05
-1.01850856797153e-05
-1.95500272147499e-05
-1.69892873085226e-05
-9.90328046570256e-06
-2.95454120145889e-05
-1.72939393093965e-05
-1.64879624615287e-05
-1.61378423645638e-05
7.65525669291201e-08
1.05312871115426e-06
-5.26683616916165e-06
-1.37325076148085e-05
-8.81546286767308e-06
-1.74997812866185e-05
-8.41653578378524e-06
-1.34436707755494e-05
-1.48294594839602e-05
-2.10294645228513e-05
-2.27047549863691e-05
-2.53988170301954e-05
-1.18338047458689e-05
-4.26172333443421e-05
-1.23625111164792e-05
-2.39944411308361e-05
-2.07887631064697e-05
-1.91100979950228e-05
-2.260540347257e-05
-2.16502848626282e-05
-1.11764974676157e-06
-1.77592900160786e-05
1.013290781833e-05
-1.44569158970088e-05
-2.05742439794536e-05
-2.96618642907943e-06
5.04194913560739e-06
-9.40967916555078e-06
-8.84666540547256e-06
-1.85335680183898e-05
-2.27258382344869e-05
-1.30323524078891e-05
-3.10349051555356e-05
-2.50969853851563e-05
-1.5391837638607e-05
-4.31613497012479e-05
-5.52622080006832e-06
-1.29101453129882e-05
-2.41964920605387e-05
-2.40311811863029e-05
-3.44887132754488e-05
-1.06741605586848e-05
-2.31221223477475e-05
-1.05841728186074e-05
-1.91608219527194e-05
8.97449301069173e-06
-1.63996211657343e-05
-1.32477929614947e-05
-1.33662185725603e-05
-1.04511974266637e-05
-1.13281181127475e-05
-1.83362600818567e-05
-2.87328783943269e-05
-8.77022988088629e-06
-4.28728801000358e-05
-1.66068461309966e-05
-1.62179908616428e-05
-2.20407699292819e-05
-9.60555256823797e-06
-6.38961894310784e-06
-1.90099411895617e-05
-2.61484343714896e-06
-1.64656988716903e-05
4.91103779388219e-06
-1.68269410166922e-05
-9.09780117315253e-06
-1.28869166792581e-05
-8.83442534074475e-06
-4.04030367730832e-06
-1.34780923926622e-05
-2.10740108865376e-05
-1.00813970532122e-05
-7.9206379047768e-06
-2.01309781846395e-05
-1.53573591313461e-05
-2.20678526489816e-05
-2.8494046505149e-05
-3.4113595783511e-05
-3.52999573395316e-06
-1.07015049368903e-05
-1.26313098664977e-05
-1.81185162702065e-05
-1.61061283770875e-05
-1.56611023774933e-05
-1.51226630154725e-05
1.52059483814128e-07
-1.45078461974255e-05
-2.28989822571766e-05
-3.16646820178837e-05
-1.30593266929255e-05
-2.4301741640124e-05
2.75529894831801e-07
-1.38897355553923e-05
-3.70329943121892e-05
-2.99070422850296e-05
-1.56859232409537e-05
-1.07179703857603e-05
-2.99650648410698e-05
-2.68602548850805e-05
-2.44782508789474e-05
-4.45450452746966e-05
-2.56184933597681e-05
-2.08367363731118e-05
-2.12238832661258e-05
-5.25032732526687e-06
-3.37630964880412e-05
-1.00580237050311e-05
-5.62603453263312e-06
-2.93452049258489e-05
-1.50421921900342e-05
-1.27947384747327e-05
-4.85062543690244e-06
-1.57464720204452e-05
1.37018098675764e-06
-3.42443328470069e-06
-3.15547681846391e-05
-2.97655891580338e-05
-2.41968397153658e-05
-1.60058995119957e-05
-1.4454924264054e-05
-1.38421426701459e-05
-3.17260565739527e-05
-1.57062105699493e-05
9.24787295234841e-06
-1.41151193879551e-05
-2.00360579267672e-05
-2.19213352166219e-05
5.80262707953934e-07
-6.00948334762162e-06
-1.48188784132615e-05
-2.03482854255659e-05
-8.28845764847829e-06
-2.23052831218344e-05
-1.25240658562533e-05
-6.04975119720383e-06
-1.62524856520707e-05
-2.91045866562176e-05
-1.79080275265153e-05
-3.76321400945498e-06
-5.25116224721103e-06
-1.4969793951229e-05
-8.24808033810225e-06
-2.36802294970389e-05
-1.41831214235506e-05
-1.20495307271349e-05
-2.38964125913054e-05
-4.92353425412799e-06
-8.72967930125985e-06
-1.0613793339823e-05
1.88422339516449e-07
-1.02000189814846e-05
-1.22822849890825e-05
-1.58269508366546e-05
-1.54767254198644e-05
-1.25411985188954e-05
-4.84002118599454e-06
-2.23788939956267e-05
-1.5955774071759e-05
-2.42489867297046e-05
-7.34863797060415e-06
-7.93449787158057e-06
-2.05175787612468e-05
-1.09445715624389e-05
-2.89175522505489e-05
-1.69347440028063e-05
-4.16351658975835e-06
-1.52888701459476e-05
-6.94298702605785e-06
-9.07209259450681e-06
7.99237803925186e-06
-7.40061489496419e-06
-1.67111260335051e-05
-8.95908834152777e-06
-1.38699250578592e-05
-1.78626026905826e-05
-1.07735988967263e-05
-1.84350343971227e-05
-8.08012111574806e-06
-2.25432540918605e-05
-3.82314968097572e-05
-2.29123898313098e-05
-3.65059462091447e-05
-9.45285961927215e-06
-2.86278714563082e-05
-2.37412890496395e-05
-1.05227701539804e-05
-4.71474038051503e-06
-1.04022473044665e-05
-2.06812382839526e-06
-9.25429928039171e-06
-5.78575156305224e-06
-1.69664337386735e-05
3.22228479537064e-06
-7.38466234091301e-06
-1.61236669433303e-05
-1.955265385778e-05
-1.87063796993109e-05
-1.53295033627451e-05
-2.32419102924828e-05
-1.3824597242083e-05
-3.26800047828454e-05
-3.58747630854756e-05
-3.08003966941718e-05
-3.53132837342367e-05
-2.45199625161911e-05
-9.63830779849876e-06
-1.44841870373042e-05
1.61116864300133e-06
-8.47626892826824e-06
-1.46210517027675e-05
-2.72002575850569e-06
-4.02825511821895e-06
1.55413439120225e-06
-8.4879268212911e-06
-2.01198884975198e-05
-3.04324793773966e-05
-1.22064712529067e-05
-8.69522292518212e-06
-2.48551280290519e-05
-2.24124142730547e-05
-1.9373693162401e-05
-1.56634868173293e-05
-2.18883761491066e-05
-2.11203240873683e-05
-1.59497589674576e-05
-2.17924766802952e-05
-3.02558821777807e-05
-2.07947505681417e-05
-2.24438769170759e-06
-2.23364605680301e-05
-1.25802596111536e-05
3.03313036057599e-07
-1.24012488247979e-05
-2.57490647507077e-06
-9.65229982145843e-06
-1.51028282900188e-05
-2.0191890012187e-05
-4.58730265407679e-06
-7.01979667633471e-06
-2.44207245630382e-05
1.86635456813796e-06
-3.1025795086081e-05
-2.43833228258869e-05
-1.64167904870171e-05
-1.09380457139193e-05
-2.24265282790378e-05
-3.09823785842595e-05
1.06280028016541e-05
2.4077574994303e-07
-7.12898900251371e-06
-2.80523731446451e-06
-2.48656550851175e-06
-1.14144087232752e-05
3.72179915095384e-07
-1.09155697723024e-06
8.00676918212629e-06
-9.79052135832374e-06
-1.4012131358998e-05
-1.71890356818544e-05
-2.77426980453637e-05
-1.92175321754354e-05
-1.59442822690578e-05
-2.23593943904581e-05
-3.0135468490769e-05
-3.96460889823119e-05
-1.92635771447075e-05
-3.1052167810138e-05
-1.55957913964364e-05
-1.29728100299647e-05
-2.7333269586031e-05
-1.94005047685612e-05
1.82164504357476e-06
1.63838431149726e-05
-1.90788084214777e-05
-1.7731614605239e-05
-2.27701209710421e-06
-3.40827100257661e-06
-1.97072908447672e-05
-1.47469496276664e-07
2.1314892538839e-06
-2.34309717621231e-05
6.19104976701274e-06
-8.7525936734004e-06
-2.08799428547402e-05
-2.44805993101853e-05
-1.77912948964208e-05
-1.84058949136884e-05
-4.43376320238768e-06
-2.71698186871347e-05
-2.22613368349601e-05
-1.70530664988585e-05
-1.72581104354619e-05
-2.46390411738188e-05
-2.70953407317095e-05
-1.44271668965317e-05
-1.16610394634047e-05
-3.50103398310705e-06
-1.69158532435065e-06
-5.69639952685067e-06
5.17578202749993e-06
-1.75453007165988e-05
-1.15087407719985e-05
-1.60207292944917e-05
-8.69409336422813e-06
-2.42968766653635e-05
-2.30237286503526e-05
-3.27860319097561e-06
-4.70587773852487e-05
-2.23954790416616e-05
-3.45570907103906e-05
-5.77585405857696e-06
-1.18475692202283e-05
-1.65413001707015e-06
-1.39528024002836e-05
1.38664604564302e-06
-9.78927894321078e-06
7.46486599705593e-06
-2.34158703489699e-06
-9.01220656856192e-06
-1.15449453682789e-05
-2.22675102554867e-05
-1.22435907475661e-05
-1.53010008206845e-05
-1.8737854228189e-05
1.53123818688011e-06
-1.96512110392885e-05
-1.4844017542294e-05
-3.36390389768087e-05
-3.48701392771648e-05
-2.44034382908751e-05
-2.12867376589715e-05
-1.76501947822247e-05
-2.57873051490338e-05
-9.43573032093061e-06
-2.04491377416245e-05
-1.58154245130554e-05
-2.75613183672978e-05
-1.58695544395488e-05
2.15790471041176e-07
-2.12880647793208e-05
-1.18305727182465e-05
-8.5001173464492e-06
-2.21667717295178e-05
-3.00550174799789e-05
-7.95562745994489e-06
-2.28884588344975e-05
-2.55847311720915e-05
-4.07114489516437e-06
-2.65004584022304e-05
-2.85137265683696e-05
-2.89852879773026e-05
-1.65812389446235e-05
-2.063444994047e-05
-2.08063229078503e-05
-1.83765400852615e-05
-2.68065681384606e-05
-1.56295223745618e-05
-1.11469059867291e-05
-2.88129251887515e-05
-8.71801035786438e-06
2.78574465496346e-06
-3.6630834920397e-05
-2.21495899414514e-05
-8.11731375515564e-06
-1.24952925632631e-05
-2.82180101960129e-05
-1.0916943590518e-05
-2.32828115639264e-05
-2.16203165740295e-05
-3.4901599102344e-05
-2.29170266052476e-05
-1.29743347172304e-05
-3.09265403798827e-05
-1.65023327921129e-05
-2.55368737701604e-05
-2.60506409957809e-06
-1.88747612250138e-05
-1.66485893732015e-05
-2.13510274046532e-06
-2.13090154477475e-06
-1.50589695893837e-05
1.24322220115758e-05
2.00319582459152e-05
-1.49416435837294e-05
-7.65886403231298e-06
-2.06960007211705e-05
-2.27926797727527e-05
-1.14132020409807e-05
-3.51234965322565e-05
-1.56335356821369e-05
-1.94313648232744e-05
-2.36577266674868e-06
-2.98914542614552e-05
-6.52409099762103e-06
-1.70343651579793e-05
-1.81179722019623e-05
-1.92979814216365e-05
-5.03119286670974e-06
-1.81708883470775e-05
-1.62514007579854e-05
-1.11737374351862e-06
-4.12638601700126e-06
-9.09495706526395e-06
-5.422845475922e-06
-5.4336156368402e-06
-3.18516396068499e-05
2.59526814419444e-06
-1.47923179451729e-05
-1.4001508966284e-05
-3.2133165387161e-05
-2.67055237378852e-05
-9.96460542168756e-06
-2.53905563175926e-05
-1.93484916103866e-05
-1.29887584144381e-05
-1.79878882087836e-05
-2.37591599592572e-05
-1.54603308194482e-05
-2.53437708540998e-05
-4.32630270613987e-06
-1.31868405154747e-05
-1.55857285177436e-05
-1.72948498385879e-05
-1.55140707496722e-05
-1.37625711133517e-05
-1.86131709239842e-05
-3.36514508378292e-05
-2.26307397398949e-05
-1.91618185973002e-05
-2.71833075288608e-05
-3.09799130493035e-05
-1.83303588420793e-05
-3.13457002276413e-05
-1.50347842148495e-05
-2.98977899801125e-05
-2.84759871653873e-05
-1.95329177930903e-05
-9.34535950407588e-06
-1.56286465278848e-05
-2.02103659664168e-05
-1.90707248152381e-06
-5.17083709305908e-06
-2.51302007639206e-05
-8.34844225073859e-06
-1.32028599478779e-05
7.2377304937417e-06
-2.13939032612852e-06
-1.52000845123638e-05
1.00421962616091e-05
-3.76238703028012e-06
-2.12325463933591e-05
-1.44484212560159e-05
-1.93939191859424e-05
-2.17753191229615e-06
-3.4259393633513e-05
-3.33830476126602e-05
-1.30767158632515e-05
-1.45117684472902e-05
-1.33191907473721e-05
-3.39389158711754e-05
-2.58478172066606e-05
-3.04083192166966e-05
-1.91650629782772e-05
-7.23900420651686e-06
-3.1181276437576e-06
-1.6035191980908e-05
-2.03182487426284e-05
-1.72526272356327e-05
3.24786901635751e-06
-1.55709710617742e-05
9.3634404084316e-06
-3.65493592571067e-05
-2.02726583884012e-05
-1.77368732019472e-05
-1.02999179594237e-05
-1.05090749918627e-05
-1.81950546650858e-05
-2.32457180249717e-05
-7.23063224693706e-06
-9.8993571251635e-06
-1.63051630653979e-05
-2.12801164328016e-05
-1.9225131569539e-05
-2.09761631228429e-05
-2.69370872263065e-05
-2.4006070497876e-05
-6.34722578143143e-06
-2.61513659522864e-05
-1.61685786444804e-05
-3.12780417402252e-05
8.09873686882882e-06
-2.74958684820317e-05
-1.85690974424077e-05
-2.10684559587468e-05
-1.36120442708432e-05
-3.19032589559088e-05
-1.02636061646408e-06
-6.26521645312367e-06
-1.64866153881115e-05
-2.67854374243724e-05
-2.50678233113479e-05
-1.76831294621249e-05
-2.12118652050717e-05
-1.57152720618717e-05
-2.23366924775234e-05
-1.86218815506291e-05
-1.26694886590447e-05
-3.29454637017769e-05
-2.9871699783288e-06
-1.56611092195518e-05
-2.07276692023394e-05
-1.28455052172561e-05
-1.75724568192318e-05
-1.31090860664451e-05
-1.16109078954668e-05
-1.3868081154482e-05
-2.36938110032897e-05
-3.26538649299782e-05
-1.24117634249631e-05
-1.04658094731905e-06
-2.08301698535746e-05
-8.02521705302136e-07
-1.42524148896052e-05
-8.4716821508745e-06
-2.37557669678971e-05
-1.39974139392239e-05
-2.60725390534258e-05
-1.35710325753588e-05
-1.0369934836649e-05
-8.2834679410139e-06
-2.52622739836118e-05
-1.43416645377644e-05
-3.34727265813456e-05
-2.29118502005373e-05
-3.29230175004242e-05
-1.59721005628116e-05
-1.56937923246702e-05
-1.52548434497986e-05
-1.43117293117715e-05
8.86128405221011e-06
-8.35841374769667e-07
-5.09601768271161e-06
-3.14250343635399e-06
-5.87797311316887e-06
-1.00626100735273e-05
-2.51778142212027e-05
-2.77815185423298e-05
-9.86800980346476e-06
-1.75741321696515e-05
-1.87818899840348e-05
-6.93233150237732e-06
-2.71574963243477e-05
-2.08390844825256e-05
-1.67519395286342e-05
-1.43741896947112e-05
-4.51180275326477e-06
-2.1745112754826e-05
-1.56478890283696e-05
-1.85901517504426e-05
-2.64694498287341e-05
-1.28485434331017e-05
-1.57396361511263e-05
-1.26090053754339e-05
-1.05028949408875e-05
-1.40011134676785e-06
-1.59954962644742e-05
-8.94339299900874e-07
-1.49398202956115e-05
-1.63854670392603e-05
-2.4487512859152e-05
-3.94035417013241e-06
-5.88911193383148e-07
-1.11731016160911e-05
-2.00477808538769e-05
-4.2647877694486e-05
3.758456914908e-06
-8.56663474941485e-06
-3.03978405023584e-05
-1.99245255205836e-05
-4.59113799589798e-05
-1.30825470972901e-05
-2.94676685183269e-05
2.77631469459868e-06
-2.43432167202555e-05
-1.95582708109358e-05
-8.3011874551088e-06
3.59882133973014e-06
-8.81780943704119e-06
-2.24379664352515e-05
3.12171770430576e-06
-3.09885776297931e-05
-2.14910814596651e-05
9.57090091955608e-07
-9.866394933485e-06
-7.59449270904988e-06
-2.49948924328036e-05
-1.83727812475496e-05
-1.74746256141198e-05
-2.6758229690971e-05
-1.4850030194345e-05
-3.39573239026939e-05
-1.13045592277426e-05
-7.69053038519082e-06
-2.40480196256202e-05
-2.61712891440763e-05
-9.95471032922583e-06
-2.552546284452e-05
-1.2618931602394e-05
-1.05990255655042e-05
-1.44811849249984e-05
-1.48618035003528e-05
-1.42317263022349e-05
-9.71566573814667e-08
-1.72829482857293e-05
-3.02129484325214e-05
-1.37167025743245e-05
-3.01744122490063e-05
-2.08692264969902e-05
-4.18379581912791e-05
-1.88638307292515e-05
-1.62852782917258e-05
-2.65754088203511e-05
-1.2175061827273e-05
-6.64094893180478e-06
-9.86400147448893e-06
-9.68308182878584e-06
-1.85968231650565e-05
-6.72159640995256e-06
-7.93243645570161e-06
-2.77609784881546e-05
-3.71221841254332e-06
-1.06998681790909e-05
2.064250344883e-05
-5.60693694930379e-06
-1.21087444708211e-05
-1.82961187831999e-07
-1.40954819295949e-05
-1.02497065822576e-05
-1.9200039709751e-05
-2.57941565108481e-05
-3.13219968440152e-05
-1.92122746551279e-05
-1.73319260426988e-05
-9.80439442238917e-06
-2.13259003150348e-05
-1.63028516264475e-05
-2.52226591267696e-05
3.63065043352076e-06
-3.16395990542076e-05
-1.59444044029252e-05
-2.56546967123901e-05
-3.05908658314177e-05
-3.10096382496324e-05
-9.57755445146104e-06
-1.08158933827205e-05
-2.61754011413681e-05
-2.67075331340866e-05
-2.11168417375321e-05
-2.36311300421596e-05
-4.64854996985902e-06
-1.186522135948e-05
-1.7114164313271e-05
-3.21641988892458e-06
-2.58639584585988e-05
-1.79476001715497e-05
8.9255066088194e-06
-2.99943997115823e-05
-1.32859159935315e-05
-7.4347990870116e-06
-1.71701112359709e-05
-2.09317190313461e-05
-9.78215940794348e-06
-1.97053987632149e-05
-2.4209920955812e-05
-1.28623846368274e-05
-1.21637504783867e-05
-1.57571642333651e-05
-1.55769739140662e-05
-2.64922684573204e-05
-2.3197500958856e-05
-5.89829306361921e-06
-2.32601784219805e-05
-4.18568274241551e-05
-8.09295869240232e-06
2.0311461471187e-06
-1.50132511422108e-05
-7.01680411138606e-06
-3.35645581606821e-06
-2.11244959909559e-05
-2.13801344745044e-05
-3.4232633917389e-06
-3.79626311122978e-06
-6.98676253021636e-06
-1.85920741777884e-05
-1.08254142223908e-05
-1.7627206557358e-05
-1.63968566606343e-05
-2.97909535672144e-05
-3.0334038166979e-05
-1.35349974302921e-06
-2.09493435239151e-05
1.05859972150495e-06
-2.40463854923881e-05
-2.05630427872271e-05
-8.44578594587219e-06
-1.25342678197825e-05
-1.93569902631536e-05
-1.39239967376214e-05
1.27841095272242e-06
-1.18527621146737e-05
-6.02666629918856e-06
-1.59817114037168e-05
-3.237035983202e-05
-6.63212516713947e-06
1.04202811610862e-05
-3.09570844015837e-05
-6.39778636375799e-07
-1.85535572273056e-05
-1.32485201550176e-05
-1.19671708691717e-05
-2.29812212230714e-05
-2.0226084712499e-05
-4.96501151492268e-06
-2.32049058854354e-05
-9.05618468798308e-06
-1.38931692668467e-05
-3.25181698942801e-05
-1.83194002307855e-05
-1.53929383201792e-05
-2.20371894423414e-05
4.17088861625602e-06
-6.69099481739186e-06
-1.22648539799512e-05
-1.05719222740208e-05
-1.27855999332411e-05
-1.64049098579871e-05
-1.1406133844367e-05
-2.22590202012064e-05
-2.83897391729867e-05
-2.89761373128696e-05
-1.82349685912421e-05
-1.92289647770661e-05
-2.95113214967613e-05
-3.49146862589883e-05
-2.10155177272399e-05
-2.72692556046638e-05
-3.11051342049681e-05
-2.46091030192881e-05
-1.55835531141591e-05
-4.1523930612189e-06
-1.81799115696534e-05
-1.11606319109061e-05
-2.62620080411297e-06
-1.50373729296121e-05
-6.4785724441924e-06
-2.29716245692716e-05
3.63045747907923e-06
-1.48765858700808e-05
-1.9318122291921e-05
-1.20387613952856e-05
-1.17791430944974e-05
-1.44765532569516e-05
-2.21393195083589e-05
-2.44804963144228e-05
-2.67071135504401e-05
-2.30338741313119e-05
-2.10440357530864e-05
-2.83842136066437e-05
-1.9943395158557e-05
1.35826544516975e-05
-1.96188010963826e-05
-5.38822349842404e-06
-1.09156954750972e-05
-1.75921265995716e-05
-2.45609257136032e-05
-4.66447288714972e-05
-3.05114945210747e-05
-1.96807194564499e-05
-5.93008142535916e-06
-1.43880617579789e-05
-1.38487469316153e-05
-7.91143289519146e-06
-1.76780958735071e-05
-9.39650216464333e-06
-5.49724826087379e-06
-1.59113450810319e-05
-1.57086612238133e-05
-4.61132747078421e-06
-1.92391565098451e-05
-1.9926811658784e-06
-1.7971888157143e-05
-1.25728037948861e-05
-2.11979820869592e-06
-1.14828683471108e-06
-1.21345461026047e-05
-5.21013583733764e-06
-9.08042350055192e-06
-4.51555817426626e-06
-1.75828921353361e-05
-1.36011049366353e-05
-6.04259990543192e-06
5.15040722718286e-06
-2.69039266265761e-05
-2.35584208898161e-05
-2.39701709364627e-06
-2.77288389234971e-05
-2.01040823847325e-05
-5.11986312079468e-06
-2.88555231079647e-05
-1.5324108301089e-05
-8.87496320887344e-06
-2.26780208785257e-05
-1.42921096649307e-05
-4.59282813519395e-06
-6.12920272829221e-06
3.36349205972008e-06
-2.50140355811737e-05
-3.19311087592756e-05
-1.4235069948371e-05
-1.94368343428641e-05
3.89595925632128e-06
-1.85932836532522e-05
-2.73411060324324e-05
-2.02806881834462e-06
-1.54569464288295e-05
-2.58214585778556e-05
-2.46697154778572e-05
-1.94407076565486e-05
-1.65406845936777e-05
-2.54659396631184e-05
-1.78934956254133e-05
-2.19406718809978e-05
-2.12937219556875e-05
-3.76274363051361e-05
-8.14774789622069e-06
-3.64916875880644e-05
-3.47881659036339e-05
-3.69184869549459e-06
-7.31942738821861e-06
1.50186209483117e-06
-1.47929518711985e-05
-7.96734608584538e-07
-3.1344842154668e-05
-2.11681965728397e-05
-3.34735964890116e-05
-1.01012434426742e-05
-1.3925076937555e-05
-1.74343301949987e-05
-1.97954210533376e-05
-1.60970273782306e-05
-2.57471193309929e-05
-1.08845377415638e-05
-2.05333530099352e-05
-2.77373721124013e-05
-1.62421282211812e-05
-1.23784501791491e-05
-1.59763740920515e-05
-7.98823990039028e-06
-2.09261890996103e-06
-2.36426686737515e-05
-7.2118014195497e-06
-1.17841220365704e-05
-1.22442120232979e-05
-4.85537610979993e-05
-1.01878921987488e-05
-1.61857729155971e-06
-2.43277695395261e-05
-3.53167881885524e-05
-1.66931055662584e-05
-1.55956584469071e-05
-1.33785138003771e-05
-2.60304352848733e-05
-1.64640975370657e-05
-1.69595459138668e-05
-9.5394681025577e-06
-1.78339710021259e-05
-5.26373779834175e-06
6.22701594562373e-06
2.94854869868938e-07
4.60080495659712e-06
-1.8375936853006e-05
-7.8296542823049e-06
4.31195023378916e-06
-2.16001573150299e-05
-2.1026263577079e-05
-2.48200118377435e-05
-5.72338719356872e-06
-1.16610144573152e-05
-1.1999245195672e-05
-9.42413786704467e-06
-5.634623629249e-06
-1.67550107064066e-05
-2.08048529502576e-05
6.49262805231242e-06
-7.60330688702357e-06
-8.24981658274581e-06
-1.68778043846078e-05
-1.69301527337978e-05
-1.2086819630019e-05
-5.5808371716479e-06
-1.23664753114131e-05
-1.39415010197565e-05
-3.19979295502754e-05
-3.45073912291823e-06
-1.57042819607111e-05
-5.26449316593316e-06
-2.78479452250792e-05
-1.89596602525932e-05
-2.22842252484503e-05
-3.01574468923203e-05
-2.47154337938735e-05
-2.45133375284227e-05
-1.6430246834964e-05
-1.14699169383693e-06
-2.9103163233394e-05
-1.0818859441822e-05
5.6292196186513e-06
-1.40965130958908e-06
-1.71418289598598e-06
-2.1988923275871e-07
-1.99750448930649e-05
-2.53270071590629e-06
-1.87106624862754e-07
-1.95520356927818e-05
-2.84066262016168e-05
-6.21629078987881e-06
-1.66506171497988e-05
9.46615294909383e-06
-3.43161314320897e-05
-7.26823423152765e-06
-4.47672877268377e-06
-2.61741300369591e-05
-5.87105142172956e-06
-2.41443193452381e-05
-2.85943440081493e-05
-2.5354805100026e-05
-2.56312942198641e-05
2.72942643473447e-06
-7.63693920939407e-06
-5.85654961986533e-06
1.60467014916448e-06
-2.19778304118567e-05
-9.09659271564895e-06
2.00904688985332e-06
-1.77653323659222e-05
-1.76104498544836e-05
-2.18243555417721e-05
-9.82990699956946e-06
-5.38909015000274e-06
-1.24308832569132e-05
-3.75878688335769e-05
-2.92262529559908e-05
-1.85710808786067e-05
-2.71011107038054e-05
-8.81569649152301e-06
-1.60913503880809e-05
-2.53246203617527e-05
-2.39371673120856e-05
-2.63872025955013e-05
-2.00369921054964e-05
-2.82974293953095e-06
-2.83845613403948e-05
-1.65155851101395e-05
7.65421128640957e-06
-1.6163490121519e-05
-2.10955949536619e-05
-5.39492453094501e-06
-1.74951949734523e-05
-1.63924207228566e-05
-1.7296223818961e-05
2.58689734732197e-06
-1.56706010253155e-05
6.02453833007219e-06
-1.15592400601188e-05
-2.01913183847781e-05
-2.4085455661602e-05
-1.62365745775095e-05
-5.535585513611e-06
-2.497929117087e-05
-1.74556284221382e-05
-3.01496384562486e-05
-2.85295184916383e-06
-1.74375190760858e-05
-4.22266643370907e-05
-1.38664637219709e-05
-2.98508280027004e-06
-1.36164788143876e-05
-9.03799072627117e-06
-1.96691307754214e-05
-1.63049850141233e-05
-6.53191844248175e-06
-2.11628177479334e-05
-1.15174373748887e-05
-1.29546711435803e-05
-2.24385011731426e-06
-1.18423167624461e-05
-1.86067832604319e-05
-2.91921073090713e-05
-3.38390753093863e-06
-2.4038526590054e-05
5.0125470085591e-06
-1.70537029614883e-05
-1.52240701171041e-05
-3.44722655181879e-06
-1.96480432055026e-05
-1.69983847814432e-05
-4.77467968440893e-06
-3.22854164127566e-05
-1.50673023454268e-05
-1.55260505431526e-05
-2.88697871225215e-05
-2.40149585115848e-05
-6.1780353044759e-06
4.46511882646403e-06
-2.62730479705585e-05
-3.84974001546786e-05
-1.0520022978619e-05
-1.29989186493789e-05
-1.65367249712641e-05
-9.47725224727539e-07
-3.83644349167959e-06
-1.19144454539671e-05
-8.9601218259969e-06
-1.56473855569803e-05
-1.48582904370922e-05
-8.39724882383956e-07
-1.30029840386934e-06
-8.06320478152106e-06
-1.33652429517947e-05
-3.98032682981878e-06
-1.40521772019872e-05
-1.46116242884374e-05
-1.10655990127796e-05
-1.29545547060451e-05
-1.5948556177356e-05
-2.28775366128303e-05
-1.329758133914e-05
-1.27626885878478e-05
-1.23617795521521e-05
-7.72695560262557e-06
-3.16139319698141e-05
-2.77435817696387e-05
-2.87273970432255e-06
-2.05132479463025e-05
-1.56386044481229e-05
-2.09710411164757e-05
-1.23658081255364e-05
-1.44880991059714e-05
-2.89545416521965e-05
-2.88065480782902e-05
-2.52660250407444e-05
-3.51272484663849e-05
-1.35099072697529e-05
-2.0951473153042e-05
-9.62880362414462e-06
-7.27117348772763e-06
-1.74796279452107e-05
-1.12860556237731e-05
7.27009763786022e-06
-1.86518333953378e-05
1.35742303088988e-05
-1.31028666568562e-05
-1.76572217567661e-05
-2.10795093581323e-05
-1.21103503419579e-05
-1.44323765012489e-06
-2.78734358102004e-05
-8.52215252944295e-06
-1.45925549635837e-05
-1.32288692722913e-05
-8.45147033761544e-06
-3.81445012245202e-05
7.64504869815101e-06
-4.05878277508062e-05
-2.24249020670861e-06
3.27604636877877e-06
-1.93664437260833e-05
-1.39669716414844e-05
-2.62762604040329e-05
-1.41218876928962e-05
-1.29662355576295e-05
-1.58685648717092e-05
-2.28017673575558e-05
-1.92189736117073e-05
7.05643762306712e-06
-1.94852488883528e-05
-1.78069097930401e-05
-2.82911972051186e-05
-2.00023935826973e-05
-2.6971261307573e-05
-1.78837252643111e-05
-2.43876228754714e-05
-7.73659276562479e-06
-1.44910008812408e-05
-2.51993560606155e-05
-1.96172862488244e-05
-2.20485151527156e-05
-1.79457336161143e-05
-1.52814229470892e-05
-1.92291706423041e-05
-2.90604542495035e-06
-2.20194809331327e-05
-6.57150934273962e-06
-6.89197204476203e-06
-8.88430754906278e-06
-5.25253738610036e-06
-1.93833486785165e-05
-1.69161024031681e-05
-3.63511079465583e-06
-1.04856348021587e-05
-7.83764063865239e-06
-1.60269012552493e-05
-2.24942548457119e-05
-7.63183387443653e-06
-2.47529603913538e-05
-1.97777700565414e-05
-1.65732428480346e-05
-2.92203843290309e-05
-1.70140067173945e-05
-1.741553635939e-05
-6.4433747525016e-06
-1.2341860119046e-05
-2.02309876777198e-05
-1.39876496769722e-05
5.24899608988454e-06
-3.5671418430639e-05
-3.96448842258088e-06
-1.785763574885e-05
-1.73705993875e-05
-1.43664862316286e-05
-2.80731644795035e-05
-2.01010188606572e-05
-2.29408805872639e-05
3.66784901264908e-06
-2.32190305820099e-05
-7.05064698468329e-06
-2.66572633787107e-05
-3.39629785789364e-05
-3.69195624198042e-05
-2.11157810034455e-05
-2.48153704163133e-05
-1.20624980033222e-06
-2.1436633366856e-05
-1.05119852764003e-05
-5.59523063131424e-06
-1.84077602798918e-05
-1.3723845513779e-05
-1.32196933054304e-05
-1.13214113932049e-05
-3.55137340336208e-05
-1.39235928071987e-05
-1.37958729819908e-05
-2.18562868404568e-05
-5.50563436395694e-06
-2.9018155698949e-05
-3.84902316741649e-05
-1.93056815967516e-05
-2.15113977429783e-05
-1.80939526078617e-05
-2.10303417875455e-05
-1.97030570902676e-05
-2.00226877376095e-05
-2.15851403856339e-05
-6.2198689993566e-06
-2.18502575271321e-05
-3.0742054942549e-05
-1.38276394588008e-05
-1.33866569179127e-05
-6.54250706433203e-06
-1.03623456384272e-05
-1.75742351189482e-05
5.30803741739786e-06
-1.59255263448801e-05
-1.43951321204782e-05
-6.49936794940598e-06
-2.74104639513995e-05
-1.76802262724492e-05
3.24134254176601e-06
-6.22913644049833e-06
-3.46107491697561e-06
1.07923190431102e-05
-5.15349282885038e-06
1.59166015711993e-06
-1.92888917914421e-05
-1.00690298878618e-05
-9.38253633663116e-06
-1.26068304088785e-05
-1.44569602947482e-05
-2.24820487987404e-05
-1.7097419687425e-05
-3.107176181518e-05
-5.70236434682662e-06
-3.07239809826349e-06
-2.39110653168955e-05
-2.59570922451602e-05
2.70995431818719e-06
-9.62320727932638e-06
1.15720811869605e-05
-1.37334543067164e-05
-2.2767266527058e-05
-1.14475209577635e-05
-1.32523093928845e-05
-2.70633489709719e-05
-2.89883109736404e-05
-9.00828059197526e-06
-7.58885012875293e-06
-1.4380888386901e-05
-1.08651907485978e-05
-4.37211010179643e-06
-2.6106629702095e-05
-3.05916827574815e-06
-1.48229765429769e-05
-8.84542267558767e-06
-1.46601392611548e-05
-4.36369932112443e-06
-4.96249004849313e-06
-1.32514711588767e-05
-3.09247840275205e-05
-1.41371399882034e-05
-1.79693736962119e-05
-4.67519971166021e-06
-1.24526757895909e-05
-2.26557350393405e-05
-2.4293901095924e-05
-2.98492819590387e-05
-2.20572271728454e-05
-1.14821675251888e-05
-3.53677634352463e-05
-3.69838947414997e-05
-2.02623813245145e-05
-2.45565868682886e-05
-1.82806087371277e-05
-3.3636962005147e-05
-3.40942328705439e-05
-1.10262613487904e-05
-2.83350933769299e-06
-7.08435437261933e-06
-3.88000069182385e-05
-1.95263035332433e-05
-5.78451569765201e-06
1.26051804642312e-05
-3.54525389222644e-06
-2.47430185785702e-05
5.9635099771197e-06
-3.27954065653397e-05
-4.8110379831619e-06
-1.08233188411843e-05
-1.56152410578121e-05
-1.8689797627718e-05
-2.44890935837623e-05
-1.93009164834176e-05
-7.94794314252233e-06
-3.9820787686757e-06
-1.18382323404901e-05
-8.01562465172654e-06
-1.43791996035499e-05
-1.33135945842689e-05
-1.58861733512882e-05
-5.41188850097624e-06
-1.12614964925895e-05
-1.36684988694749e-05
-1.25083034035746e-05
-8.47556732315976e-06
-2.73781260341122e-05
-2.93107319953257e-05
-2.10749598868528e-05
-5.42649470039934e-06
-1.7130158874171e-05
-1.86201754736257e-05
-1.26855673135212e-05
-3.06137397091827e-05
-1.78896592976181e-05
-1.77329648935015e-05
-3.27815497671598e-05
6.76977523780772e-06
-2.03006223625485e-05
-2.22772915490609e-05
-1.43584864999241e-05
-8.30441311976121e-06
-6.87400056815605e-06
-1.95608809643904e-05
-4.45575126470939e-06
-1.99351979325379e-05
-2.26351831062733e-05
-1.65795020121857e-05
-2.61628475848155e-05
-3.21287217588539e-05
-1.43544606446541e-05
-2.57338010664501e-05
-3.04714045254715e-05
-2.46683786483639e-05
-2.48482017546508e-05
-2.40407549779888e-05
-1.76305857718241e-05
-1.71252682087151e-05
-1.50732795150529e-05
-1.30342145166961e-05
-1.56284709382189e-05
-7.36444623588949e-06
-2.78462507172444e-05
-2.58021239489176e-05
-5.55654699882044e-06
-1.75847730358591e-05
-1.35847483526339e-05
-2.27432477323869e-05
-1.76477680677581e-05
-2.93117261227528e-05
-6.42954997256102e-06
-1.06492827521781e-05
-1.80155620503274e-05
-2.04616422936495e-05
-2.71218182811552e-05
-2.62891631774286e-05
-1.6859068065549e-05
-1.10770665225997e-06
-1.8523242107897e-05
-8.35536214805766e-06
-1.51493728629812e-05
-1.22252220889714e-05
-2.82247252011065e-05
-2.40622217007002e-05
-2.7753803496776e-06
-1.73294476610298e-05
-2.55064579181964e-05
-8.15762801264308e-06
-2.40670799252037e-05
-9.94545110443496e-06
-1.31531472707574e-05
-2.38217364181501e-05
2.13020027686802e-06
-2.0499519731416e-05
2.72448175740528e-06
-2.23456242571812e-06
-7.34469275761331e-06
-3.84639907218713e-05
-1.68450502820033e-05
-4.1267259262111e-06
-4.86236492557035e-06
-1.55576734707344e-05
-3.42380057665065e-05
3.51287128613861e-07
-4.32285705925221e-06
3.75137558671513e-06
-3.11975340864469e-05
-3.79934516616396e-06
-1.44912959565359e-05
-1.78398247845095e-05
-6.82454831922897e-06
-2.27544732422713e-05
-7.02868707409283e-06
-3.16429434076454e-06
-4.09484746889293e-06
-1.60690125312301e-05
-3.21829893766604e-05
-1.04298643072e-05
-9.02531302218403e-06
-8.04056592601119e-06
-1.85715075149669e-05
5.19606667552881e-06
-1.99826360774208e-05
-6.40611490845982e-06
-1.49890468935315e-05
-3.13017004497858e-05
-1.17071684694334e-05
-1.12754986531542e-05
-1.10096985952909e-05
-8.74113531751238e-06
-1.38519693489921e-05
-2.80602748246809e-05
-1.23852925799833e-05
-1.81651128870401e-05
-1.0377419734656e-05
-2.82381058173582e-05
-1.04276425394492e-05
-2.14302781817374e-05
-4.50082393684098e-06
9.22617878106449e-07
-7.21576890695841e-06
-2.38816076780871e-05
-1.95728357073202e-05
-9.21916699496571e-06
-2.01280126942634e-05
-2.24155484873154e-05
-1.63218397242994e-05
-2.57075731332703e-05
-2.31136033355333e-05
-3.28066173838008e-05
-1.11492838064971e-05
-1.35767040585473e-05
-1.07794381446678e-05
-3.30542847149898e-05
3.56582958826094e-06
-1.75256243775363e-05
-1.53248802568191e-05
-2.44902629807354e-05
-1.17854068945466e-05
-7.77354803796836e-06
-1.45762873323822e-05
-1.4758251325675e-05
-1.63074413443894e-05
2.02792150478792e-06
1.46252609380342e-05
-9.55711416607216e-06
-1.09346050842891e-05
-1.86677323841134e-05
-1.54138501273933e-05
5.69252299849496e-06
-1.33746592942528e-05
-1.08331384385476e-05
-1.21332412044213e-05
-4.43534680215463e-06
-2.27558969744964e-05
-9.80552529065111e-06
-3.64320508592084e-06
-1.47175720028329e-05
-2.77383543460761e-05
-1.06377914427926e-05
-8.00982143158239e-06
-9.11553278968501e-06
1.45405016443376e-05
-2.05052577196945e-05
-2.30218396015334e-05
-2.08561398556445e-05
-2.13221006432605e-05
-1.31672334124846e-05
2.16352635479954e-06
-4.90285936396095e-06
-1.67117487233471e-05
-1.10638116238822e-05
-2.07296902759036e-05
-1.34282050743638e-05
-2.13791840916375e-05
-1.18665085788868e-05
-3.31831680790608e-05
-1.86029381239248e-05
-1.7888335920366e-05
-9.71698118905255e-06
1.50513761559218e-05
-1.44786137392841e-05
-1.2420267466451e-05
-3.26299151956838e-06
2.65450692546963e-06
-5.06843744409396e-06
-8.26515594130684e-06
-2.1460019356524e-05
3.33301627152105e-06
3.71359428871385e-06
-3.04173739242017e-05
-1.23396374003995e-05
-7.28134466515197e-06
-2.83456644872363e-05
-1.98427849790777e-05
-3.21318553702199e-05
-2.91608440584782e-05
-1.90154448612639e-05
-4.01457116495991e-05
-1.23061319666134e-05
1.3006045777621e-06
-1.81463659399946e-05
7.25083680411476e-06
-2.10503848789535e-05
-3.00345364636151e-05
5.56480636176882e-06
-1.47110303666342e-05
-3.83029180441425e-06
-8.85191381557125e-06
-2.9637613900763e-05
-1.9829329108704e-05
-9.35338217491678e-06
-1.81021363597261e-05
-6.54177574703553e-06
-2.25409985818545e-05
-1.53893683816242e-05
-5.4454129384419e-06
-3.80357843805004e-05
-1.95659343587156e-05
-2.32782029081098e-05
-1.60977073385388e-05
-1.06239706378387e-05
-2.01813400289014e-05
-6.99774357335391e-06
3.34437663113217e-06
1.06240008764862e-05
5.06856076314451e-06
-1.68649265312071e-05
-1.67630986278244e-05
-1.89397333004899e-05
-1.0514719480861e-05
-3.67857587499822e-06
-4.14467298317711e-06
-2.28175232736737e-05
-1.33161317033792e-05
-1.34629201856582e-05
-2.92561655046725e-05
-1.7879092506957e-05
-1.32833859661539e-05
-1.85744155920659e-05
-2.53910271426922e-05
-2.40476821579963e-05
-1.24474380733527e-05
-1.15085482344251e-05
-2.6401956590448e-05
-1.2998029880742e-05
-2.12785513269734e-05
-1.62584273218083e-05
5.35170837929353e-06
-7.1547779993799e-06
-1.43373202783158e-05
-5.37069904440076e-06
-1.69805493445693e-05
2.80738334607724e-06
-2.28700293935515e-05
-1.12771301882497e-05
-1.85306901344243e-05
-2.01845373810418e-05
-1.17034472612872e-05
-2.82166956054461e-05
-1.5417501894122e-05
-2.12270819534232e-05
-3.1693405071685e-05
-1.47267439213488e-05
-1.49439272426413e-05
-2.20693894084158e-05
-2.77242833497638e-05
-1.23967335865107e-05
-2.97593507075034e-05
-1.81292439329636e-06
-3.5700880305002e-06
-7.83494201420815e-06
-2.55365114170887e-05
-1.17440374040315e-05
-1.61752148930089e-05
-1.18952149091709e-05
-3.35339222929656e-05
-1.95019879305443e-05
-2.14623018895736e-05
-9.52311692591556e-06
-1.64163349755008e-05
-3.11403321067722e-05
-1.76204887775108e-05
-1.69610249518068e-05
-1.63908337006355e-06
-2.63272691782886e-05
-2.61830697285493e-05
-4.56211210726109e-06
-1.19330754552573e-05
-9.48834134295366e-06
-1.3922690613399e-05
-1.71078809819103e-05
-2.55435530072232e-05
-1.92650300119582e-05
-1.75486863325282e-06
-1.74665107484729e-05
-1.14125473510116e-05
-2.54840241638278e-05
-1.61558338957519e-05
-1.66406827415401e-05
-1.44268948341953e-05
-1.42521601305672e-05
-1.46365733913286e-05
-1.4954172871021e-05
-2.47780874425613e-05
-3.34336764016356e-07
-8.21272231312194e-06
-3.55147429057694e-06
-2.34885842912405e-05
1.28251170686862e-06
-2.1955533271051e-05
-1.07602303520039e-05
-1.51362262049131e-05
2.35327273020075e-06
-2.09605641930867e-05
8.97982103718207e-06
3.21869465004304e-06
-5.53890827689872e-06
-2.79898000183423e-06
-1.1533106531098e-05
-1.18977089748327e-05
4.92167896571334e-06
5.51355181693268e-06
-1.53241057417825e-05
-1.58755229054114e-05
-1.95398007491746e-05
-1.61727353014422e-05
-1.06056617803612e-05
3.49205143104211e-06
-2.15108514213247e-05
-8.77769009161395e-07
5.52560010647515e-08
-1.7448534890267e-05
-1.88321592944104e-05
-1.65880835484745e-05
-1.04404831493891e-05
-1.14192093651625e-05
-1.37512658615173e-05
-1.14458127043282e-05
-1.19594210459375e-05
-1.20212731214083e-05
-1.93638410142017e-05
-1.01452921973975e-05
-2.21562493849883e-05
-7.24124308048092e-06
-1.24063881750612e-05
-2.16869294555622e-05
-1.89141586924279e-05
-1.14043692357776e-05
-2.22006680394637e-05
-1.70992673010078e-05
-3.58237534823451e-05
-1.87755444883457e-05
-3.99958759222415e-05
-1.59326270022791e-05
-1.64630446298923e-05
-9.97133828473561e-06
-1.91794003644138e-05
4.04198155273129e-06
-2.40783170931422e-05
-2.4660414558564e-06
-2.56833264023322e-05
-1.21738098113478e-05
-1.24136349867881e-05
-2.63742882495339e-05
-2.16272325402816e-05
-1.26093904548089e-05
-2.76803423798266e-05
-2.68200586028407e-05
-3.46960512885447e-05
-2.67944858847946e-05
-9.62752532393719e-06
-2.64567003396643e-05
-1.39828335259083e-05
-2.17422291224697e-05
-1.33572458024463e-05
-6.6496553263354e-06
-1.98886495574206e-05
-2.17276953639493e-05
-3.09526012933898e-05
-1.44307857938752e-05
-9.2911299436702e-06
-1.22445492569251e-05
-3.16226819212815e-06
-5.86752608843376e-06
-8.44332849055722e-06
2.8461292171175e-06
-3.63145973738953e-06
-1.56047149820231e-05
2.1987949099899e-06
-2.53483856131199e-05
-2.39681181259515e-05
-2.3073115587742e-05
-1.82004812593599e-05
-6.92911061501067e-06
-9.69898230389461e-06
-1.82958170665826e-05
-2.33349064314309e-05
-9.96447761583437e-06
-2.40178571704177e-05
-1.79239306087869e-05
5.5798880551591e-06
1.17047559614238e-06
-8.1458109118167e-06
-1.34728768810192e-06
1.91855450906616e-06
-2.45013720734805e-05
-4.56839621335652e-06
-1.93990163801971e-05
-8.55707899128041e-06
-2.21385155659918e-05
-1.34353939315574e-05
-8.60460602602697e-06
-2.53008527016594e-05
-3.25310954992041e-05
-1.33932526203946e-05
-1.63602937374075e-05
-2.59982498295327e-05
-1.15252397254609e-05
-2.683613392227e-05
-1.42683082120896e-05
-7.89901329148213e-06
-1.42700714733434e-05
6.94020711352228e-06
-2.49573190626561e-05
-2.98912278800253e-05
-1.76766402516363e-05
6.53059986593689e-06
-2.6317936176168e-06
-1.54493516599158e-05
-2.18956085651414e-05
-1.06700185728712e-05
-1.45230063293187e-05
-2.58545505607527e-05
-1.37890344501725e-05
-3.86708284990432e-05
-2.3168477229427e-05
-2.15051436912849e-05
-2.65720618994339e-05
-1.79986608765294e-05
-2.76757261120648e-05
-1.17295577952768e-05
-1.42819395325645e-05
-1.30206312432999e-05
-2.08455185846725e-06
-1.25570304092067e-05
-1.4944729903855e-05
-1.99931003675961e-05
3.88881924159674e-06
-1.39943989752676e-05
-8.84742607646635e-06
-8.37700936380159e-06
-2.78495456759111e-05
-5.42863911501114e-06
-2.73802818219548e-05
-2.51497683862847e-05
-2.87353859490946e-05
-2.08997311963566e-05
-1.77386776322202e-05
-1.96808231375393e-05
-3.11776048741116e-05
-9.0865192508872e-06
-1.7107069672138e-05
-1.37847536773069e-05
-2.50218218850824e-05
7.25749841148468e-06
-1.34180593968141e-05
-2.46413070864655e-06
-2.42180266468243e-05
-2.60424532359517e-06
-1.95663811178465e-05
-5.71684327975025e-06
-3.95456850388973e-05
-1.84802277512827e-05
-1.52035123094438e-05
-1.38264947563446e-05
-1.08569810597716e-05
-2.20036046443408e-05
-1.0967044258294e-05
-1.56408887819812e-05
-1.81489201821113e-05
-1.83839425870262e-05
-2.87417618796694e-05
-1.69773499793397e-05
-3.98920124992782e-06
-1.78099763417207e-05
-6.57064243815943e-06
9.53315117164344e-06
-1.43491445396693e-05
-1.88322456930116e-05
-1.70291570430971e-05
-1.15980943582615e-05
-1.68148255749224e-05
4.55700129982325e-07
-3.29666057345538e-05
-3.3525510573831e-05
-2.25197586303879e-05
-1.9746299864706e-05
-3.87508711655287e-05
-3.99243946530873e-05
-2.28075865923522e-05
-1.90321322803863e-05
-7.21284323723269e-06
-2.63921745538996e-05
-2.89908897768203e-05
-3.45477887994004e-05
1.14684776157783e-05
-1.91037547175979e-05
-1.08857650508689e-05
-6.91834084308942e-06
-8.91489726056322e-06
-1.85539957859844e-05
-3.40773190313752e-05
-3.91624420915728e-05
-1.90662601556455e-05
-1.94058995927972e-05
-1.72697194404109e-05
-1.40304178945787e-05
-1.37354940731141e-05
-1.84238473217345e-05
-2.86122575908277e-05
-3.02048472216309e-05
-4.86368324631864e-05
-1.27479035658788e-05
-2.57080608235542e-05
-2.30332991661226e-05
-1.85775301124392e-05
-1.19799368561312e-05
-3.57195046626148e-05
-1.14327201890385e-05
-2.23691310417714e-05
-2.90145641392232e-05
-2.78756445097296e-05
-1.49605347920229e-05
-3.23719170223949e-05
-1.63979628394003e-05
-1.68296298269599e-05
-1.58795762958329e-05
-8.70362873687739e-06
-3.20697602924381e-05
-2.27615615620246e-05
-1.81798591476933e-05
-4.71765939531596e-06
-1.86983143819977e-05
-2.38508119159488e-05
-3.96109665230965e-07
-1.43632553599722e-05
-9.45957717145985e-06
-1.69036470121727e-05
-2.32806442631637e-05
-5.11181241161297e-06
-1.99649347259476e-05
-1.2149310753048e-05
-1.55494298797338e-05
-1.01513525880493e-05
-3.02656989315904e-05
-1.6299164223277e-05
-1.42848208821226e-05
-8.10861607963136e-06
-1.35145492829734e-05
-2.32246763894182e-05
-1.04949477243357e-05
-1.50690120512434e-05
-1.16638290881381e-05
-1.15472603620986e-05
-2.83644088065061e-05
-1.1577215813508e-05
-1.17053633016549e-05
-2.57030506867602e-05
-1.79271005179411e-05
-1.50209640380489e-05
-1.50159984124166e-05
-2.32131007306844e-05
-1.43584926619569e-05
-1.25843601313107e-05
-1.11017905013473e-05
-6.90668856365798e-06
-2.16011675028285e-05
-2.02891882432586e-05
-2.51495058919172e-05
-2.27307022789255e-05
-1.4514231535471e-05
-2.2047527736056e-05
-1.39051908871742e-05
-1.04976733155069e-05
-2.16057420585254e-05
-2.63956334282236e-05
-2.91859561841727e-05
-2.27551836333121e-05
-1.70781705318857e-05
-3.07142629926316e-05
-2.41374032446464e-05
-2.68351558677762e-05
-4.32037163309112e-05
-3.62164588573764e-05
-2.32531525863696e-05
-2.36015941616833e-05
-3.14776705019039e-05
-1.97539108512388e-05
-3.12086849165717e-05
-9.27883546924041e-06
-1.9478874832102e-05
-2.16620490458743e-05
-5.65682412665114e-06
-2.31364831855305e-05
-1.14447235079801e-05
-1.72962621542462e-05
-1.11321207659756e-05
-1.93019019810068e-05
-1.23389503256177e-05
-1.41372364478919e-05
-2.82917140365752e-05
-1.29385914622644e-05
-3.27277500782644e-05
-2.61778632245604e-05
-1.10435635433226e-05
-1.38908436983498e-05
-2.58476462563302e-05
-3.11065379278808e-05
-1.88100158206215e-05
-1.40421697393873e-05
-2.78235283069912e-05
1.8745993993523e-06
-6.71318521745231e-06
-2.54620191443092e-05
-1.10896992804661e-05
-2.16772401052745e-05
-1.62257035335908e-06
-1.71962879511003e-05
-7.6499890225274e-06
-3.20164146681667e-05
-1.6874768059498e-05
-1.76004640832092e-05
-3.03209617096747e-05
-6.46981156912144e-06
-1.74994885385326e-08
-1.89994422686239e-05
-2.13364025949762e-05
-2.08575030677675e-05
-1.13950431978644e-05
-2.10948566566506e-05
-1.43891283208069e-05
-2.17092756719466e-05
-2.07653873483129e-05
-2.17352644090555e-05
-1.04758395459327e-05
-1.78315851202495e-05
-9.56865376128582e-06
-1.00348587458879e-05
-1.39771424207983e-05
-1.48869297844711e-05
-2.14995984123555e-05
-2.0101533845449e-05
2.40956346637785e-06
-1.92422425160606e-06
-5.06911119431513e-06
-1.98847557354988e-05
-1.75440905407501e-05
-2.50221036695635e-05
-3.16093679085359e-05
-2.61765366813097e-05
-2.06204044618074e-05
-9.90833904698252e-06
-9.89692201514261e-06
-2.45778391303554e-05
-1.88043313467905e-05
-2.63298999395329e-05
-1.0832453093853e-05
-9.97609516024189e-06
3.46020762223116e-06
-3.71167372298687e-05
-2.94058379678464e-05
-1.51704279071547e-05
-3.26760993667146e-05
-3.21316791596258e-05
-2.69115910482917e-05
-2.6145645085719e-06
-3.28377370552087e-05
-1.71749552674188e-06
-5.57721498294936e-06
-1.78049249987228e-05
1.5781820066234e-06
-2.39776379315252e-05
-2.25616858349764e-05
-1.83760380593345e-05
-2.77053798315847e-05
-2.60427849580918e-05
-1.67343415278777e-05
-2.43927914535123e-06
-6.84333970789118e-06
-2.71730404628246e-05
-2.35504578457472e-05
-9.73894903439284e-06
-1.58364835494298e-05
-5.36269418993726e-06
-7.24017295497359e-06
-1.09677650822029e-05
-1.59129326697548e-05
-1.23976373844097e-05
-1.94531672829119e-05
-1.62853875251203e-05
-1.14408049627283e-05
-2.74230169066212e-05
-3.1033054579891e-05
3.0871465265455e-07
-3.20817346852141e-05
-2.62100489076338e-05
-1.41236847757055e-05
-7.25815629111568e-06
-9.1342596914117e-06
-1.0184012905558e-05
-1.84303139649223e-05
-6.87038010972005e-06
-1.393279295681e-05
-1.57301084387504e-05
-1.20631386915888e-05
-1.1042108489742e-05
-2.30695967947651e-05
-1.95419200809795e-05
-2.32755950767392e-05
-5.80321791870391e-06
-1.48832312399135e-05
-8.02897807037829e-06
-3.463441033632e-06
-2.56609880439052e-05
5.38416470012508e-06
-2.68074386238946e-05
-7.82607084377896e-06
-9.36536090149739e-06
-1.8253374193976e-05
-1.5780913840608e-05
-1.91435716979733e-05
-3.62745759741158e-06
-1.01938742561946e-05
-1.99875327106567e-05
-2.34848684627842e-05
-1.73724430059885e-05
-1.47675134547243e-05
-2.2416909855541e-05
8.9214642209909e-07
-2.48169158262997e-05
-9.02102003951369e-06
-1.7323352096231e-05
-1.65954086013634e-05
-9.06031882213277e-06
-2.73866816586403e-05
-1.8712117616996e-06
-1.18301935816595e-05
-1.31268595047322e-05
-1.70451163306818e-05
-2.3571232576304e-05
-1.3613468934659e-05
-1.96785221708368e-05
-5.9842985305149e-06
-1.71269582875846e-05
-1.90727177210219e-05
-1.11909662964589e-05
-2.72266942855949e-05
-7.50125864650011e-06
-2.17514611929413e-05
-2.23225642654741e-05
-1.84199868342171e-05
-2.09963566898384e-05
1.52594019761043e-05
-2.22356215746603e-05
-8.08980227067043e-06
-1.26792733742453e-05
-1.69930139986009e-05
-2.28340003126369e-05
-1.47282362653925e-05
-1.52139401645154e-05
-9.49742638689228e-06
-3.42222933191742e-06
-2.68623502848964e-05
-4.99454631080228e-06
-2.61430757746423e-05
-1.16522494090161e-06
-2.35525855830896e-05
-3.13987309589985e-05
-1.03690216824429e-05
-1.70030419244736e-05
-2.33657227487357e-05
-1.22290483383182e-05
-7.50905584892953e-06
-9.38363485280262e-06
-1.08404887159268e-05
-1.90041559250629e-05
-2.34033071884003e-05
-2.50022744158597e-06
-1.64626957811167e-06
-5.12437802800629e-06
-7.61937142721388e-06
-2.79681030196566e-05
-2.28712926092943e-05
-2.51999353798167e-05
-2.45682811873152e-05
-1.60067874844078e-05
-2.64273746445003e-05
-7.19657380891215e-06
-1.50108305211582e-05
-8.87252776280742e-06
-4.9856031789231e-06
-1.50229636185317e-05
-9.04662498093044e-06
-6.71101265337734e-06
-2.27493528055512e-05
-2.52817981589832e-05
-1.0226581498002e-05
-3.06533445953501e-06
-4.26727787115617e-06
-1.32525075121861e-05
-7.71561797301573e-06
-1.70448500823806e-05
-3.27871547402546e-05
-1.28483843486949e-05
-1.92574161768907e-05
-1.12739311169247e-05
-1.36415183062298e-05
-1.19839582971152e-05
-4.26744910247149e-05
-3.93417486344028e-05
-2.22772431342789e-05
-3.93427090270264e-06
-2.58464868004891e-05
-1.20692328183169e-05
-2.67451434107246e-05
-3.12616828141316e-05
-1.25400675552804e-05
-2.32922479944749e-05
-1.7927956803695e-06
-4.79337157504183e-06
-1.38634263174127e-05
-1.20629046636193e-05
3.69102515653242e-06
-2.78963430161017e-05
-6.23940328149135e-06
-7.00076251103504e-06
-8.46459711180084e-06
-5.00710921830703e-06
-3.65744708125146e-06
-1.97047131344115e-05
-5.2369211135422e-06
-1.82602754491524e-05
-3.100754629221e-05
-1.52838895122071e-05
-2.02640305265222e-05
-3.17534597658206e-05
-1.34025069512172e-05
-1.84928474240144e-05
-4.63600682799656e-06
-2.39417218765465e-05
-9.42320910793002e-06
-1.36146503823725e-05
-3.29197462557125e-06
-1.02651823781367e-05
-1.59372336641551e-05
-6.75452021320612e-06
-5.40135469168709e-06
-1.56793138734939e-05
-1.82394529848327e-05
-6.61436455463985e-06
-6.44871057058638e-06
-1.17388045707241e-05
-9.30797633233274e-07
-4.75542186345684e-06
-1.06130186928302e-06
-6.49951695222739e-06
1.53918491306814e-06
-1.59525451838323e-05
-5.77338232926132e-06
-1.7527936807387e-05
-1.27243067598785e-05
-1.6395676415302e-05
-1.97527000391708e-06
-1.28129941347281e-05
1.8696827307163e-06
1.77222341732598e-06
-2.59668847309825e-05
-1.52537858388801e-05
-1.30273356061759e-05
-3.21728085658182e-05
-1.86255816147689e-05
-2.08430676638562e-05
-1.59528077140915e-05
-6.79272491313947e-06
-3.2007316943186e-05
-1.10165957554508e-05
-8.47528237744031e-06
-1.33116294951311e-05
-1.79317472020607e-05
-7.93420659255891e-06
-9.6170260764994e-06
-7.7383547712318e-06
-3.45747490765183e-05
-1.42685221939956e-05
-2.64856157783825e-05
-2.1508474087924e-05
-1.16270596760384e-05
-1.8831644240544e-05
3.01954586134706e-06
-2.5406150917387e-05
-2.19748970948217e-05
-2.08677041020656e-05
-2.02473375075776e-06
-3.71649641729253e-05
-3.22728613682187e-05
-6.45469604566482e-06
-1.94750213914291e-05
-1.26028748074419e-06
-1.47256199491742e-05
-1.35848541216571e-05
-8.87578824408217e-06
-2.11294107004929e-05
-1.6442954636273e-05
-1.45003178530978e-05
-1.25688297422753e-05
-2.19806920910297e-05
-7.47012893287412e-06
-2.2266628439981e-05
-2.15388501628537e-05
-3.85336840447265e-05
-3.65023059156585e-05
-2.30464557995253e-05
-6.69804326894383e-06
-1.31236994990781e-05
-1.60890263033934e-05
-2.13027890029204e-05
-7.882430105751e-06
-2.77115895686188e-05
-4.29927150002875e-06
-7.29053283200286e-06
3.43509587065808e-06
-1.56885434273207e-05
-1.92741351769596e-05
1.16729466973693e-05
-2.12853608946761e-05
-1.61927048401828e-05
-1.423962137727e-05
-2.28507656894997e-05
-1.77936374769849e-05
-4.90813266922998e-06
-1.78300825071756e-05
-2.09331744436447e-05
-2.92064699211188e-05
-3.06553175738954e-05
-1.37053975946463e-05
-2.1144552781735e-05
-2.16951788117094e-05
-2.49754275842565e-05
-9.78203523313893e-06
-1.53457514074195e-05
1.15661653619057e-06
-2.60291412479821e-05
-2.01747258841844e-05
-2.71725849151259e-07
-6.93464261889312e-06
-2.19626205108799e-05
-1.50746563295653e-05
-4.43389225874534e-06
-2.07209827726274e-05
-1.76075563773717e-05
-4.77772970021793e-08
-2.08989073646743e-05
-1.2556125269233e-05
-7.83072177948506e-06
-2.24618183027524e-05
-6.5840594302142e-06
-1.65534541701781e-05
6.53607134993685e-07
-1.78096573852486e-05
-1.29277427182102e-05
-2.15802917461973e-05
1.19743767720025e-05
-7.66371625063737e-06
-5.39155474713033e-06
-1.23157728972687e-05
-2.33952703627688e-06
-2.10435900207522e-05
-2.79340014806477e-05
-1.47248160866483e-05
-1.09385279311746e-05
-1.99998929277e-05
-3.58456313236664e-05
-2.5282896363655e-05
-2.84670139068233e-05
-2.7556355091177e-05
1.63658729679415e-06
-2.10685437685883e-05
-9.5112785981619e-06
-2.0091940291824e-05
-1.52361680487843e-05
-2.19387530363536e-05
1.50544152595196e-06
-6.47801972321619e-06
-2.84749555620595e-05
-1.47634904203117e-06
-1.6079092013014e-05
-8.38114975715005e-06
-7.10775282369073e-06
-2.53263447891617e-05
-1.16550496482608e-05
-1.6856065947656e-05
2.95704795393494e-07
-1.6058132911285e-05
-1.46895441713583e-05
-2.68063899564955e-05
-1.55648950272015e-05
-3.63264390038682e-05
-1.89729545155382e-05
-1.94611300832208e-05
-2.23509058205305e-05
-1.67978494161862e-05
-1.91403779477165e-05
-1.79429986934141e-05
-1.16928143401115e-05
-4.69699821295617e-06
-1.11065557819142e-05
-1.44549732127869e-05
-2.83380170292964e-05
-1.9852849510692e-05
-1.81895132665604e-05
-1.91514583757261e-05
-1.69892688168474e-05
-9.56407073751668e-06
-2.81113573311268e-05
-1.36153771898835e-05
-2.83738526409362e-06
-1.66419557428966e-05
-1.03621072797996e-05
-1.81962174430702e-05
-6.317413930338e-06
-1.07439955927694e-05
-1.68478469059079e-05
-1.32225363783506e-05
-1.57341664224165e-05
-1.82681483744034e-05
-8.25377603899218e-06
-1.79553232993966e-05
-1.84708003272625e-05
-1.1344015059437e-05
-2.96115249397543e-05
-2.0745195899745e-05
-1.16723843640173e-05
-2.60027894965898e-06
-1.99921753585304e-05
-1.87064647517986e-05
-2.94516304652542e-05
-1.28192691130334e-05
-1.7471063455103e-05
-1.8752668956474e-05
-5.82244357118138e-06
-3.74463901040818e-07
-9.23701135475643e-06
-1.05086692943802e-05
-1.28064165752076e-05
-8.10406744753563e-06
-1.11191991691383e-05
-5.65059243132377e-06
-1.9826977445696e-05
-1.77320414052715e-05
-1.46705444141591e-05
-2.62943736701509e-05
-1.8593959779504e-05
-7.27853844818818e-06
-3.60717586080637e-05
-1.71372276639063e-05
1.34909028547074e-05
-2.84110243329201e-05
-1.37305200909022e-05
-1.54513399000475e-05
-1.71883492960863e-05
-3.44205952354087e-05
-1.54483504114587e-05
-2.40135964382671e-06
-1.34462511354468e-05
-2.00469672385271e-05
-2.75097491022248e-05
-2.60566653993793e-06
-2.40621887032903e-05
-2.64728507039415e-05
-2.53811247430686e-05
-1.43019036441744e-05
-2.08838030706646e-05
-3.5199962941988e-05
-6.19218794576473e-06
-2.19826903618215e-05
-3.55000703864418e-05
-1.90901157887771e-05
-2.31348681949176e-05
-7.72107663280002e-06
-1.69901561203814e-05
-2.08932245255144e-05
-1.41212723300733e-05
-5.91453242199019e-06
-2.42919659884894e-05
-2.21893524180786e-06
-2.38635489014463e-05
-1.2676605693215e-05
-1.41872494270279e-05
-1.73309242389182e-05
-1.66845251915412e-05
1.69021966661476e-05
-7.1812792947614e-06
-1.40890673798213e-05
-1.75981932466637e-05
-9.75755573115571e-06
-1.33673236723697e-05
-1.87829722260955e-05
-1.86519924652054e-05
-2.04504393034238e-05
-2.23432662574927e-05
-1.06355448278162e-05
-3.18932569241609e-06
-1.70719129342996e-05
-1.20983896558497e-06
-1.18779853784398e-05
-1.9468575784015e-06
-2.26494241817985e-05
7.71232924070371e-06
5.26127824307628e-06
-1.51820518086891e-05
2.35239811296385e-06
-2.56551225526847e-06
-1.52222094333745e-05
-1.40266096048377e-05
-5.34583946430588e-06
-2.16183250085349e-05
-1.56508407020054e-05
-4.33768734633464e-05
-3.46667612101924e-05
-3.03986981316147e-05
-4.26490616127918e-05
-1.14919901566891e-05
-1.22777100611439e-05
-2.0789407136123e-05
-2.22773907754903e-05
-9.82951767822508e-06
-1.61312664416536e-05
-4.27227119827113e-06
-1.9398055279057e-05
3.48504342348752e-06
-1.81922706850063e-05
2.77620391426676e-06
9.52902186107422e-06
-8.76118757728348e-06
-7.85920246173953e-06
-1.05266158318786e-05
-1.34210914730194e-05
-4.73978671964955e-05
-3.34757983491942e-05
-2.02126647156478e-05
-2.80095180691359e-05
-1.56239767544428e-05
-2.84520232426607e-05
-2.36973091468299e-05
-4.29709098973816e-05
-2.03149413874876e-05
-1.49644551088862e-05
-1.76740910057364e-05
-1.40225800320298e-05
-7.15515853874394e-06
-2.54371464426312e-05
-1.25886058185901e-05
-7.98968110670548e-06
-1.16922985766715e-05
-4.05906231479497e-06
-9.13073339475091e-06
-7.13176291570845e-06
-1.65499784468069e-05
-1.53247905086694e-05
-1.30468188670804e-05
-7.38092452720484e-06
-6.32409236956028e-06
-2.4457735803686e-05
-1.21601657462007e-05
-2.24459819484413e-05
-1.6460729356778e-05
-1.9848459832703e-05
2.65085297808316e-06
-9.71805027800155e-06
-1.42414262347379e-06
-2.28615896282086e-05
-1.14788670562559e-05
-1.33578873115274e-05
-2.47545068097936e-05
-1.87528830314498e-05
-1.10568603928839e-05
-1.19070182042521e-05
-2.56762917250255e-05
-6.18369018526965e-06
-2.09599739479253e-05
-1.28014028381796e-05
-2.26627424851784e-05
-1.44070955594957e-05
-1.32830667729365e-05
-2.02606702318955e-05
-2.31367090826079e-05
-4.2771093319134e-06
-3.58364837485936e-05
-1.62273320282132e-05
-4.47005107664449e-06
1.49275149557553e-05
-2.98652018654867e-07
-5.94175143966531e-06
-1.37979709951712e-05
-2.14815130380849e-06
-1.78194501033895e-05
-2.28802093875314e-05
9.18701461433078e-06
7.79591155854867e-06
2.33892802250688e-06
-1.24223171434554e-05
-1.71377803896328e-05
-2.55326041794782e-05
-1.82936164725811e-05
-2.51454991313705e-05
-2.08028143346467e-05
-6.983942477417e-06
-1.46231463738338e-05
-1.99876011070267e-05
-2.15159728668695e-05
-2.72600546164572e-05
-1.84946866209157e-05
-2.34821444624171e-05
-4.19199773616871e-06
-1.12052844926948e-05
-1.99841960357766e-05
-2.61622436925413e-05
-8.53792950144906e-06
-1.48082822723703e-05
-2.63547807897974e-05
-2.46496941586441e-05
-1.40196928144477e-05
-1.51064091380002e-05
-2.31794807770731e-05
1.85973229463003e-06
-3.18256700946479e-05
-3.3112661003361e-06
-1.87302827478131e-05
-1.78856488908478e-05
-2.57927713479921e-05
-1.73234614497427e-05
-1.90802940561174e-05
-9.56867974566164e-06
-7.8002054116001e-06
-9.09304737768233e-06
-1.18790141228448e-05
-1.74147494837835e-05
-6.89864376692917e-06
-1.14227895068157e-05
-1.05908520599857e-05
-2.75886042041587e-05
-1.32766161495207e-05
-2.56994150565479e-05
-2.64649055232764e-05
-2.28567960655844e-05
-7.17291483181048e-06
-1.1448452229212e-05
-1.01210110723742e-05
-1.25045585473353e-05
-1.6536228893841e-05
-2.20373081017721e-05
-1.41220241974048e-05
-3.60932764978004e-05
-1.6864080550928e-05
-1.41949328188829e-05
-1.4861867988104e-05
-3.11607292572507e-05
-2.02884252737808e-05
-9.61219570816064e-06
-1.87117510842632e-05
-7.58498714244214e-06
-1.48043649633976e-05
-1.55731988882741e-05
-1.35342981914268e-05
-2.76595722290567e-05
-6.695440454898e-06
-2.33120565935892e-05
-6.66076600487692e-06
-3.23710781992018e-05
-1.50581137555063e-05
-2.59281294605058e-05
-1.67350162369268e-05
3.09942448871402e-06
-6.84273430186029e-06
3.9632349286831e-06
1.87507938396484e-06
5.26535639776972e-06
-1.67100181827479e-05
-8.51671437959846e-06
-1.65648996735923e-05
2.67054196293492e-08
-7.4056128800571e-06
-1.23772546169499e-05
-1.75428581776091e-05
-9.31221206022522e-06
-1.4225850951744e-05
1.76493590075142e-06
5.93748193902966e-06
-8.8369920151939e-06
-5.4121486789924e-06
-1.81956903587172e-05
-2.35862156617969e-05
-1.1789261078618e-05
-2.01212330612633e-05
-1.17844415306494e-05
-2.44538046318149e-05
-4.07685699020015e-06
-1.46519121243574e-05
-8.41624212861417e-06
-1.81419254598138e-05
-2.4467905751284e-05
-1.60942076124289e-05
-9.87543674833579e-06
-2.13069206224065e-05
-1.64107113774679e-05
-1.30195354939549e-05
-3.20545722673553e-05
-1.71760021965532e-05
-9.31581047221666e-06
-3.59363819646325e-05
-3.60457924534512e-05
-1.1974394335945e-05
-3.77880113487163e-05
-2.20928504335012e-05
-1.43408071548542e-05
-1.23299997333048e-05
-1.99557696626501e-05
-1.30199969180438e-05
-1.67165801478715e-05
-1.37300358624009e-05
-1.60251837518948e-05
-2.23150720707916e-05
-1.85235294542828e-05
-2.14058896612536e-05
-2.30044944342877e-06
-1.03547835673112e-05
-1.34255450770038e-05
1.52773953749352e-06
-1.27313125196039e-05
6.86476589587995e-07
-2.41942560541085e-05
-1.31814725738917e-05
-2.74512968633023e-05
-3.04286859688221e-05
-1.78200225061943e-05
-1.58323505094192e-05
-3.96603993578426e-05
-1.83113663395795e-05
1.82661024923943e-05
-1.1461244783531e-05
-2.65898636375936e-05
-1.96889627559794e-05
-5.74309794363339e-06
-1.18003880100226e-06
-8.23918442313247e-06
-1.85750822771966e-05
-1.43763796948907e-05
-2.32552347302654e-05
-2.80403696948681e-05
-1.18247554878876e-05
9.47585831152314e-06
-8.13648930297048e-06
-2.6987327552363e-06
-8.26099502488375e-06
-1.7122415532473e-05
-1.93926678420128e-05
-2.55471112462492e-05
-1.45772823771149e-05
-1.09773600394962e-05
-1.1501961010101e-05
-2.81112595553554e-05
-2.68705383430786e-05
-1.24667553537919e-05
-2.82243070906945e-05
-1.32523762992846e-05
-5.86178141734975e-06
-6.13729256882613e-06
1.87771045376549e-05
-2.81037995740481e-05
-1.76878354539371e-05
-2.44308205311213e-05
-1.71743347126861e-05
-2.96748759995685e-05
-1.7486189814812e-05
-1.23227243340127e-05
-1.73690736571899e-05
-2.45762011795169e-05
-2.86311592782705e-06
-1.10719155176413e-05
-1.84763635132603e-05
-2.40841062569522e-05
-1.66493053300203e-05
-7.33882010219965e-06
-3.67190961571814e-05
-2.67556628099786e-05
-2.47110330557443e-05
-2.67019151335072e-05
-8.27338943699013e-06
-2.11698233969664e-06
-7.22766375115554e-06
-1.55473683846356e-05
-1.17397225264415e-05
-2.50911105897707e-05
-1.48946595757087e-05
-4.91196606897122e-06
2.8993267725282e-06
-9.04313040663005e-06
-1.60629879787117e-05
-5.56775523589604e-07
-1.05490248240074e-05
-1.09099868488463e-05
1.62457292749871e-06
-5.88955454524609e-06
-1.6826613989944e-05
-3.54884293770772e-05
-1.42777779235895e-05
-1.54425136818417e-05
-1.59333816764553e-05
-1.53240557077816e-05
-1.93478306483756e-05
-8.4142639984495e-06
-1.23104891254685e-05
-2.88753511213534e-05
6.36246789486139e-07
-1.40019999452685e-05
-8.36462233923758e-06
-4.76165906339309e-06
-2.49625556832455e-05
-7.73551608372071e-06
-2.14958463391162e-05
-1.74238357520069e-06
-2.87344296736685e-05
1.24366617247432e-07
-6.70344223018284e-06
-2.60810045520397e-05
-2.07534584848782e-05
-4.11766386462974e-05
4.26744328049257e-06
-1.30943548395033e-05
-1.48351213479541e-05
-2.01110395440231e-05
5.49934233399647e-07
-1.15913493097638e-05
-2.31922087178959e-05
-3.28746803285843e-05
-1.093969939682e-05
-1.41575596129156e-05
-2.73727252142678e-05
-1.24329297772056e-05
-1.36272349452887e-05
-5.89434058915871e-07
-2.34599364363117e-05
-1.96792893490119e-05
-5.08870067774993e-06
-2.12412425205927e-05
-9.86593423901418e-06
-2.10957456342539e-05
-1.01337368943154e-05
-8.14393756508278e-06
-1.99317743878533e-05
-2.87992213030953e-05
-1.07151535851653e-05
-2.90047164788435e-05
-4.56508616515089e-07
-3.58416173758248e-05
-2.50424086289451e-05
-3.3523811865471e-05
-1.44879090293801e-05
-2.73152469249989e-05
-1.94722311158649e-05
-5.30712604332554e-06
-8.07627483814466e-06
-1.8985753050555e-05
-2.15831035256613e-05
-1.372086085282e-05
-5.00926130270657e-06
-1.05889505956538e-05
-2.41780807814991e-05
-9.75632990208509e-06
-1.03412826934786e-05
-2.70372352489305e-05
-3.76778289667803e-05
-1.82659099332399e-05
-1.19104966165004e-05
-2.26938743444813e-05
-2.60669064113581e-05
-2.24851583691202e-06
-1.52081250134122e-05
-1.82073754343002e-05
-3.13982294677201e-05
-5.06789385305336e-06
1.01543449899182e-06
-3.65718908419158e-06
-3.18993663966379e-05
-1.37363223663075e-05
-7.48334231100853e-06
-1.51263823763779e-05
-1.71662737266019e-05
-1.5375495378801e-05
-1.27256518135662e-05
-1.93337305748297e-05
-6.96220503206291e-06
-4.02044434172896e-06
-1.96201427261904e-05
-5.44622074346075e-06
-3.20833992858758e-05
-3.8093690575841e-05
-3.06564614587234e-05
-2.73475974744361e-05
-9.81072372031137e-06
-1.18439720486489e-05
-1.07329347976516e-05
6.29685177961246e-06
1.31441230366437e-05
1.58769652952478e-06
-5.63731839328433e-06
-1.65884385865284e-05
-1.42196056644158e-05
-4.52612288689568e-06
-2.05694066449223e-05
-9.06819300662495e-06
-1.2411986790742e-06
-3.67324011224368e-06
-3.75580606695303e-05
-1.27262097451371e-05
-2.29570224643265e-05
-1.43311576126638e-05
-1.06190641215798e-05
-5.1275494931287e-06
-1.8113954976884e-05
-2.85305836219676e-06
-2.77954697294967e-05
-3.6060956491818e-05
-2.56674635828162e-06
-5.35047478737938e-06
-3.64915599737791e-05
-1.05559330832741e-05
-2.08722901036732e-05
-6.52232707562616e-06
-2.37840169705125e-05
-7.69843748192029e-06
-2.50695591993584e-05
-1.42112700341177e-05
-2.2043710585026e-05
-3.2350963490175e-05
-2.53999011768437e-05
-3.92049236978478e-05
-1.93129678066603e-05
-3.04937095865104e-05
-2.39551043467253e-05
-2.28678160715428e-05
-9.69435566935038e-06
-2.34629886303623e-05
-1.09238393303482e-05
-1.45160265584146e-05
-2.21277560707487e-05
-7.92367682572214e-06
4.4655260643373e-06
1.3495651480179e-06
-1.70289967376046e-05
-5.62202500908846e-06
-1.81047239422691e-05
-2.34690129342387e-05
-2.7520241397373e-05
-1.13416101478491e-05
-8.1110612313189e-06
-2.36614049037808e-06
-1.70585884848091e-05
-1.93914717478066e-05
-8.22813949167285e-06
-3.35500086358413e-05
-1.67065320562018e-05
-1.54477042261068e-05
-2.00721831556035e-05
-1.69153833642063e-05
-1.94679182668663e-05
-7.18065438749305e-06
-6.5874074308273e-06
2.53286040608912e-06
-2.43674289881978e-05
-2.64779933065612e-05
-1.27876307747908e-05
-1.16341819188757e-05
-4.27286001881533e-07
-2.28514978387306e-05
-1.00307869850697e-05
-2.02842611154224e-05
-3.45607055682538e-05
-9.81238521152158e-06
-1.07192407242222e-05
-1.9623077565399e-05
-6.90759341861094e-06
-1.0278300806573e-05
-1.87320764764542e-05
-1.80627093349722e-05
-8.58054324950899e-06
-3.37764013095229e-05
-1.8703272476783e-05
-6.55544058776025e-06
-9.23031786467566e-06
-1.46455676161074e-05
-1.4426293686111e-05
-1.60119635011076e-05
-2.54775348333617e-05
2.14317860068166e-07
-5.6125026790887e-06
-1.3664937053646e-05
-2.32131200970824e-05
4.30376582232606e-07
-6.25006068455135e-06
-2.13257905574528e-05
-4.53977877350897e-06
-9.94388517712741e-06
-2.08810964506375e-05
-3.01243609098644e-05
-1.12236415699621e-05
-2.06474482039042e-05
-1.30022204739956e-05
-1.70546015067765e-05
-1.78581171982797e-05
-1.03222960185614e-05
-3.59349000236034e-06
-2.36350193084596e-05
-3.31254528346672e-05
-1.8356325995982e-05
-1.53919969101776e-05
-7.93411215443972e-06
-2.03549410657035e-05
-3.22538315442287e-05
-1.63205799515279e-05
-2.28876218642655e-05
-1.66141150178785e-05
-2.37758307214141e-05
-1.93354942023609e-05
-1.98736349700137e-05
-2.40092289373508e-05
-3.04656169444818e-06
-1.76551681194421e-05
-9.87655773723578e-06
-2.24589978558365e-05
-4.01925658747321e-05
-2.222459671189e-05
-1.74768496436178e-05
-1.32911858662099e-05
-1.02329597800517e-05
-6.63521770835887e-06
-2.31610576874411e-05
-4.52087260462484e-07
-1.92053739048568e-05
-4.20901373729732e-05
-2.19866798967387e-05
-2.17940717053404e-05
-3.00410315031407e-05
-2.31414313073759e-05
-2.84436354780315e-05
-1.58685841852327e-05
-7.98366915927008e-06
-1.73956454711059e-05
-2.82489147622658e-05
-1.13274244515743e-05
-6.14994782718202e-06
-7.68307845853338e-06
-4.55270499285314e-06
-1.12508019197858e-05
-1.13419226768621e-05
-9.92390496128351e-06
-2.65152991067792e-05
-2.70556616137674e-06
-2.70773312342642e-05
-2.62274075905864e-05
-3.16663600753344e-05
-1.56859095838364e-05
-1.86609093816974e-05
-1.15364138387215e-05
-2.42997234008285e-05
-9.81199415706114e-06
-3.41974783128369e-05
-2.83193889642363e-05
-2.26456503809803e-05
-1.59247506342653e-05
5.32980905553244e-06
-9.51865094407266e-06
-2.01686000180576e-05
-4.09147174453541e-06
-1.31819625035066e-05
-1.48520567911548e-05
-5.59930831756585e-06
-2.21871882006866e-05
-4.44536766175132e-06
-9.11375944341371e-06
-9.217461811984e-06
-2.72776704788157e-05
-1.89082455895579e-05
-1.15776108196603e-05
-2.17060532669629e-05
-3.72751433949778e-05
-3.64787082625427e-05
-3.30871381015495e-05
-1.10789888770868e-05
-9.18908712294419e-06
-1.71771493740495e-05
-1.7028871562185e-05
-2.51485447244932e-05
-1.65205787504779e-05
-1.41947493026095e-05
-2.03821451944409e-05
-1.40390288287541e-05
-2.6388721083058e-05
-3.36226845458211e-05
-2.6292721026081e-05
-1.03156433805878e-05
-1.98305930725189e-05
-2.11224997514961e-05
-7.58245853155187e-06
-1.7419123391839e-05
-1.81192357628979e-05
-1.86878882899954e-05
-2.12911792674324e-06
-7.49103179480375e-06
-1.1472861624928e-05
-2.31612790350094e-05
-1.59974036297305e-05
-2.46161026948883e-05
-3.763596416491e-06
-1.11223888335496e-05
-1.09856377182908e-05
-7.27675026542076e-06
-2.11275890883737e-05
-1.48213060590908e-05
-2.79915126196134e-06
-1.6936294570364e-05
-2.78397750677949e-07
-2.67525554876331e-05
-1.58035986375301e-05
-2.91292946938062e-05
-1.75254627931034e-05
-2.64797110411132e-05
-3.58706218847861e-05
-1.90425085238405e-05
-4.71137049203095e-06
-2.81988893378285e-05
-1.76295586739961e-05
-1.90091089815802e-05
4.48767858288934e-06
-2.63369570631778e-05
2.4207547730166e-07
-7.42311864934484e-06
-2.53866901346553e-06
-1.54162729120318e-05
-1.23699471481665e-05
-1.1305678935568e-05
6.26540297297036e-07
-2.32081158288885e-05
-2.1421877019635e-05
-1.91571152958015e-05
-1.35690146037818e-05
-2.78088380779966e-05
-1.51848383443923e-05
-2.20081418661675e-06
-8.36016033128923e-06
-7.01666827337142e-06
-8.810245451078e-06
-1.64755223487967e-05
-7.66793486256914e-06
-8.69300201386666e-06
-2.06628789514759e-06
-2.90071484431309e-05
-3.76544420813748e-05
-1.536370107172e-05
-1.29881165687417e-05
-1.08369022261163e-05
-2.55919495112024e-05
-1.16490997293171e-05
-2.1600249903092e-05
-3.09692348585502e-05
-1.29125514117145e-05
-2.44970074636782e-05
-1.54480170543006e-05
-1.8911607395037e-05
-2.03166037833649e-05
-3.27565450093757e-05
-1.21539908528057e-05
-1.26823594427278e-05
-1.84924600588148e-05
-9.82359031090204e-06
-8.79249232262561e-06
-1.58035534521662e-05
-1.32082664348289e-05
-2.80843518744736e-05
-1.67245649840978e-05
-9.05297247055099e-06
-1.81810244788351e-05
-1.71795036450646e-05
2.91677269678038e-06
-2.83274698960868e-05
-2.97577997889516e-05
-1.51997478346634e-05
-2.37743397860065e-05
-2.31235160442806e-05
-2.3514562961566e-05
-1.64417582112462e-05
-8.38044046324178e-06
-3.70383518382219e-06
-1.18142009312514e-05
-6.79973033932714e-06
-2.99224579232701e-05
5.34165131046405e-06
-1.03934452914765e-05
-2.53178706478509e-05
-2.47960067996099e-05
3.52526741200281e-06
-5.81472103241481e-06
-3.05321873176168e-05
-1.48563482933762e-05
-1.1157257747148e-05
-1.19286901131418e-05
-1.88254144335464e-05
-3.74112268235948e-05
-1.67068142872914e-05
-1.01445063128036e-05
-1.759755885588e-05
-1.41355421986928e-05
-2.12221964112165e-05
-2.67706677030517e-05
-1.15873812437292e-05
-2.30916919825089e-05
-1.45798541536819e-05
-2.2628934149054e-05
-6.86672212913684e-06
-3.72600885313683e-05
-1.08932258904989e-05
-7.38298611957752e-06
-3.68523792034733e-06
-2.54069361544079e-05
-1.52498573298455e-05
-1.29398356309227e-05
-2.07832457437747e-05
-4.49044213000932e-05
-8.85891355064491e-06
-1.26051532843943e-05
-1.98721410809458e-05
-1.52381771970231e-05
-1.22220675314336e-05
-2.11219397438631e-05
-4.94113518159127e-07
-8.35237276938404e-06
-7.60964954429324e-06
-9.58369792014131e-06
-1.01382221720903e-05
-1.48117385588863e-05
-1.80467125869497e-05
-1.7090688279214e-05
-2.42799760219819e-05
-7.22043603573146e-06
-9.66623606464798e-06
-1.65616834662352e-05
-1.67636973376519e-05
-1.96890946954295e-05
-1.43157433044699e-05
-3.38348850297321e-05
-2.02288459624247e-05
-1.66040396045195e-05
-2.27216822283077e-05
-2.11326316299153e-05
-2.29444743821774e-05
-8.15585575917781e-06
-1.07639025004622e-05
-9.29667701985192e-06
1.33688550363868e-06
-1.55642112529548e-05
-1.68428354137127e-05
-9.4100121196039e-06
-1.09639119512957e-05
-2.31461967562542e-05
1.22461507776322e-06
-2.25282779907064e-05
-3.4148474674222e-05
-8.61983415098238e-06
-2.18485542091099e-05
-1.77797174498947e-05
-9.04463216912213e-06
-3.28397913273035e-05
-2.51692691150504e-05
-2.01925215891892e-05
-1.21947178779954e-05
-1.18139093900219e-05
-2.43308217183145e-05
-1.25688877406505e-05
3.80801393560011e-06
-2.98673854480459e-05
-3.96105047434072e-05
-2.3805354164609e-05
-1.0830492192737e-05
-1.05537400523643e-05
-2.44802503294967e-05
-3.06629160348538e-05
-7.7022217917203e-06
-3.12920579871183e-05
-1.01006832956819e-05
-2.33040328219803e-05
-1.26524290433266e-06
-2.35172844473695e-05
-5.27786545747643e-06
-1.68945519280852e-05
-1.68784357268981e-05
-3.25160173528607e-05
-1.06547414735903e-05
-1.22407491232618e-06
-1.37139765222814e-05
-3.91259610816717e-06
5.58633380012996e-07
4.15883488208668e-06
2.03517084545812e-05
-1.86701646525864e-05
-3.01841005476565e-05
-2.57648672344758e-05
-1.6825118025332e-05
-2.27430731279735e-05
-2.3048374524797e-05
-1.68673255643834e-05
-1.46537677059433e-05
-2.28826902426746e-05
-2.64702080401113e-05
-2.45402353022484e-05
-2.31511917299124e-05
-1.10416988144935e-05
-1.12952229164912e-06
-1.4186879915573e-05
-2.57013459039118e-05
-2.21797060499084e-05
-7.73530597549533e-06
2.00205594825359e-05
-4.46694816382947e-06
-2.36071715041473e-05
3.86779432072733e-06
-1.98948746561384e-06
-9.2746844377394e-06
-9.28060871771068e-06
-1.24778257371978e-05
-1.86124085103519e-05
-9.7928103253128e-06
-1.44494718173064e-05
-2.75669031844933e-05
-7.13981904234473e-06
-2.07733117161085e-05
-3.09578537207571e-05
-1.70459045395533e-05
-1.04111864059905e-05
-3.29795665244248e-05
-3.1392283459198e-05
-1.01084386375461e-05
-8.66258223712706e-06
-3.18296948875818e-05
-1.76153987497579e-05
1.27426120704116e-06
-4.1929687949806e-06
-9.06648143827942e-06
-2.6679365176922e-05
-1.59538812905277e-05
-1.68334974258659e-05
-8.81814112354287e-06
-1.58844382854051e-05
-2.40872942544137e-05
-1.44843801868011e-05
-4.92531124882276e-06
-1.00687243908242e-05
-8.05801034787744e-06
7.54416275608693e-07
-1.82529207932904e-05
-3.02790137410783e-05
-1.12501938417693e-05
6.19757638304254e-06
-1.38976679528403e-05
-1.9738623082814e-05
-8.28959703013593e-06
-1.42264459878505e-05
-1.64402608957299e-05
-7.44815647406159e-06
1.08372800927007e-05
-2.02175637379494e-05
-1.26963835448809e-05
-1.71825112282258e-05
-1.08527401063979e-05
-8.17802157544727e-06
-2.1665558314047e-05
-3.53311363025341e-05
-2.15560177785232e-05
-1.27175200725207e-07
-1.09343440216417e-05
-2.22683340551625e-05
1.28263279028524e-06
4.54431115379413e-06
-1.69033740735469e-05
-1.54781341447552e-05
-2.37453319217229e-05
-2.34320268433059e-05
-1.92848586535167e-05
-3.12922218064374e-05
-8.11949374684833e-06
8.85182051467382e-07
-1.34768211521236e-05
-1.71675124527953e-05
-2.53252296573077e-05
-2.3152889588145e-05
-2.43215584146679e-05
-1.85151521001164e-05
-1.21699480401102e-05
-2.74829000692335e-05
-9.73226339081943e-06
-2.55584438132847e-05
-2.50278567997011e-05
-3.44801181815685e-05
-7.70146038939881e-06
2.03149783009439e-06
8.91242617850264e-07
-1.9591767378121e-05
-1.56193527812704e-05
-1.09232317329931e-05
-2.5359879899257e-05
-2.18016854846479e-05
9.50298771390463e-07
-1.31482425329867e-05
-1.61990243072274e-05
-1.78670815345383e-05
-1.55556470088834e-05
-1.68746944103091e-05
-9.58540368203287e-06
-2.33733734606035e-05
-1.58951083324625e-05
-2.42009504011904e-05
-1.01219473808211e-05
-1.2575283589669e-05
-1.29421224989029e-05
-8.63251591166727e-06
-1.97275942240482e-05
-1.37857899822094e-05
-7.3532495496003e-06
-5.70102260069073e-06
-1.10919532752221e-05
-2.19959374573337e-06
-1.16713315861673e-05
-2.24235373973209e-05
7.17866659167906e-06
-1.76440937455092e-05
-1.45973596750265e-05
-1.0173233864898e-05
-2.64869357778525e-05
-1.74733961847451e-05
-1.54748878883178e-05
-3.38135626343198e-05
-7.40115822052341e-06
-2.79946279407321e-05
-2.64372251445944e-05
-1.94329293303501e-05
-2.51264194407458e-05
-3.79205987030172e-06
-1.03542935767405e-05
-1.1826562894988e-05
-1.63796158605959e-05
-1.43054301689596e-05
-2.26730334594809e-05
-8.78011928907858e-06
-1.892007139122e-05
-5.60904323927603e-06
-6.98808679360608e-06
-9.43836652007099e-06
-3.56453363478759e-05
3.32562601764318e-06
-2.14473617809877e-05
-7.61275875781374e-06
-1.32020445932398e-05
-9.47911075191391e-06
-2.05811267684301e-05
-3.63250474481367e-06
-1.70594843659592e-05
-1.19061634499859e-05
4.61724714974627e-06
-2.25653419424388e-05
-1.1533103652197e-05
-1.15414129843541e-05
4.51488601124049e-06
-4.49849611347057e-07
-2.13460594529352e-05
-1.7827801007144e-05
-2.4006010896989e-05
-1.11734892540359e-05
-3.73559903855862e-05
-2.71054777344585e-05
-2.10224945820826e-05
1.45826135233863e-06
-2.1711662766039e-05
-7.23788851713891e-06
-1.76972634083663e-06
-8.45176326574827e-06
-3.51920962003747e-06
-1.08062362136602e-05
-2.02271472663333e-05
-2.90035023375388e-05
-2.19260193003939e-05
-1.41433159129847e-05
-2.9957136946585e-06
-3.39762476160874e-05
-1.5850506340546e-05
-7.85113459967656e-06
-2.31171527422227e-05
-2.49602627104693e-05
-2.43685646644212e-05
-1.58539727461416e-05
-4.1703574102194e-05
-2.78625170361786e-05
-1.76069066447791e-05
-2.02637369577966e-05
-1.21003671380597e-05
-1.50063212425426e-05
-2.7237075659422e-05
-1.22318480107568e-05
-1.86370550104965e-05
-2.14355137169879e-05
-3.36566176289792e-05
-2.60673804654086e-05
-2.33988997224995e-05
-9.09838136306942e-06
-1.68660167482573e-05
-1.71203187753067e-05
-7.33727080264499e-06
-2.29066999079983e-05
-2.32224228341202e-05
-2.19927384852852e-05
-2.94453594267273e-05
-1.30645398555708e-05
-1.49545018871596e-05
-2.23758644212248e-05
-7.54132994297966e-06
4.88634153544105e-06
-2.43396532011385e-05
-1.81021072181032e-05
-1.40067343255806e-05
-1.64794241135127e-05
-5.47145294856908e-06
-1.09984336024367e-05
-8.07160290158673e-06
-1.10497045116618e-05
-1.22376400158305e-05
-5.60122612103538e-06
-1.34120577681159e-05
-4.28225502374672e-06
-1.14519577878407e-05
-1.80451464516979e-05
-2.94331551578996e-05
-1.84346335294443e-05
-2.22773992832548e-05
-1.35604880376963e-05
-1.4149759007493e-05
-9.92677819714379e-06
-2.0566467568904e-05
-2.23054232459871e-05
-1.61012152724047e-05
-9.23229043298957e-06
-1.46242512290772e-05
-2.04396481722906e-05
-2.841333608699e-05
-2.39378318315668e-06
-1.63398417439648e-05
-1.23301108788101e-05
-4.54883697302301e-06
-8.61233767594632e-06
-1.92820754538418e-06
-1.61559345407777e-05
-2.20528831160938e-05
5.63509035661447e-06
-1.65086655520106e-05
-3.59085914062907e-05
-8.75773751586235e-06
-9.96248821409904e-06
-7.3047550655826e-06
-2.37630397775582e-05
-1.18465001813405e-05
-3.60540555315136e-05
-9.94460542232943e-06
-9.992761054275e-06
-2.07991501228641e-05
-8.9481395011001e-06
1.154118344109e-05
-1.52787953949198e-05
-2.12541807683794e-05
-1.81762492345044e-05
-1.43702313697315e-05
-2.25665809210975e-05
-5.11643695190082e-06
-1.19298868927689e-05
-4.13698762784965e-06
-1.61934149279779e-05
-5.40138192768503e-06
-9.68755569197022e-06
-1.61242772139081e-06
-1.31372379654868e-05
-2.76779826037246e-05
-1.59278657736498e-05
-2.56979663223211e-05
-1.66776229726138e-05
-3.18555584275686e-05
-3.34351708750169e-05
-3.97986756711208e-06
-3.17466457354125e-06
-3.33303276458508e-05
-5.06231637634116e-06
-1.38092596056569e-05
-4.00548285239025e-06
-1.89102090303038e-05
-1.0343293183312e-05
-1.41071613079312e-05
-1.5114723818303e-05
-1.85580240856366e-05
-2.99403334253069e-05
-1.59221223828607e-05
-8.37140336183209e-06
-1.32183421301602e-05
-2.70701200218452e-05
-7.96277522436187e-06
-3.90154053340264e-06
-1.65654029174233e-05
-1.94844051787643e-05
-9.69173066889724e-06
9.42210259451338e-07
-1.0235537727583e-05
-9.73149309397643e-06
-2.76508778345731e-05
-2.15631698771357e-05
-4.07766607256311e-07
-1.74389536567252e-05
-2.00110311326372e-05
-2.83850455201304e-06
-1.73406203309021e-05
-1.02475219598929e-05
-1.65419334515019e-05
-2.07869835418573e-05
-9.66971267389984e-06
-1.99946256885046e-05
-1.10979022321007e-05
-1.45124309917655e-05
-1.431955479477e-05
-3.30315384241482e-05
-9.35755620440042e-06
-2.07303610805037e-05
-1.59177612446411e-05
-1.22992114360122e-05
-1.9880454501245e-05
-6.75003559834098e-07
-1.51884622758741e-05
-3.04893582291778e-05
-2.12244788686161e-05
-1.89752017719437e-05
1.76421537992308e-06
-2.23207247814685e-05
-2.00726246634112e-05
-8.37304456404943e-06
-8.63391396006538e-06
-2.26093233646441e-05
-7.2318929440956e-06
5.79898902016847e-06
-2.49412330602467e-05
-1.3224719175034e-05
-1.94064857329452e-05
-2.36356013563264e-05
-4.00818011249309e-05
-2.53853139427366e-05
-1.42929239043832e-05
-1.87150590882158e-05
-2.42962385915381e-05
-1.00189347725141e-05
-1.31088738535489e-05
-7.2011374562454e-06
-1.41642362503598e-05
-1.53853816329132e-05
-7.20018313242947e-06
-2.23609753281589e-05
-3.13922143010023e-05
2.35194146544813e-06
-1.47644773015747e-05
-2.38195151439917e-05
-1.82906469365251e-05
-1.35121419820122e-05
-6.10310964453599e-06
-3.50200229030893e-05
-1.43459424311421e-05
-3.35015184849164e-05
-2.39448943958863e-05
-4.61598302387256e-05
-1.3686897103416e-05
-2.50108098292417e-05
-3.77385066645367e-05
-5.87005953550776e-06
-6.02714180745653e-06
-2.84521057493172e-05
-1.75046840106123e-05
-8.82406552014297e-06
-1.15060708388105e-05
-1.5464452551746e-05
-2.71591680255852e-05
-2.10449305457792e-05
-2.23864377368176e-05
-2.01008081540834e-05
-2.22240318022974e-05
-5.80531112702146e-06
-1.45444235595517e-05
-4.34068720493234e-06
-1.7083640456497e-05
-6.88334334218979e-06
1.86881979049256e-06
-1.01152172823676e-05
-1.52038590896404e-05
-9.75264195819192e-06
-5.80982359735521e-06
-1.68406625377238e-05
-1.26422035092819e-05
-7.20786523290324e-06
-7.71742489016955e-06
-2.36007924307065e-05
-5.5332951240531e-06
-2.70689384842515e-05
-1.18565563854323e-06
-1.45799217234563e-05
-1.31565145399075e-05
-1.67224411299271e-05
1.66797293210386e-06
-6.29999226810786e-06
-4.72529498398319e-06
-2.85723126949979e-05
4.20960269481882e-06
-1.67545929101725e-05
-4.14465598805059e-06
-3.33623340498376e-05
-1.98133887149336e-05
-2.02535043360047e-05
-1.61005278510215e-05
-1.16806894238203e-05
-1.62589767871677e-05
-6.66053312430724e-06
-1.82987457747606e-05
-2.64874127629419e-05
-1.56938500085149e-05
-6.71995768014545e-06
-9.33300309406271e-06
-1.80535573407099e-05
-1.09459836851201e-05
-9.52288607561408e-06
-1.24717436294366e-05
-2.62434276923218e-06
-1.41607170243456e-05
4.45803350307295e-06
-2.31771682920305e-05
-1.57894694295516e-05
-1.9718615960176e-05
-3.25042930575591e-05
-2.11947056758477e-05
-1.63209064413666e-05
-7.52215167790388e-06
-1.45923703517568e-05
-2.58795418358289e-05
-2.84716496733699e-06
-7.72218869935034e-06
-1.70065656260535e-05
-2.47057393332636e-06
-2.10629327689083e-05
-4.49357060941348e-05
-1.16470956908969e-05
-1.06365535144547e-05
-1.26584558464641e-05
-1.78294532035642e-05
-7.44355931025705e-06
-2.82698630218419e-05
-1.31819952288183e-05
-3.29290577159794e-05
-1.04851607285066e-05
-1.16319200681741e-06
-2.04104548925964e-05
-1.83181239646395e-05
-9.42785270115171e-06
-1.07631408242002e-05
-1.83438713886769e-05
-3.00805168240511e-05
-2.4332561168685e-07
-8.90234104374987e-06
-1.3717242133798e-05
-2.33276750357914e-05
-1.15822647347664e-05
-1.27924836502275e-05
-1.97692247030437e-05
-9.73890615247553e-06
-1.17541633293498e-05
-2.99902342097353e-05
-1.66380388672803e-05
-2.41707204034197e-05
-8.86442033152439e-06
-4.62739222581781e-06
-8.41712421148326e-06
-3.14044661306624e-05
-4.56538591425786e-05
-2.82707629734208e-05
7.63822498290778e-06
-3.31634094492961e-07
-2.26937809093343e-05
-1.97181699490171e-05
-1.42579001696531e-05
-7.85251469678278e-06
-8.19961266885055e-06
-8.53635715230326e-06
1.2642536486359e-05
-1.76618668901863e-05
3.75833713164009e-06
-4.69262801752395e-06
-1.74483945273697e-05
-1.60611301749773e-05
-3.32124520252763e-05
-7.64809280788012e-06
-1.90519347967192e-05
-1.18137889512161e-05
-7.08401555467351e-06
-2.05105242693525e-05
3.6709521683332e-06
-8.71882005390929e-06
-2.54941709954591e-05
1.48616897102688e-05
-3.04626967834377e-06
-1.46808814010046e-05
-9.8730571100785e-06
-8.96296753274036e-06
-1.9728316159936e-05
-1.91104431917284e-05
-2.91502898595484e-05
-1.33000014112102e-05
-2.09376099857587e-05
-2.69234637759484e-05
-1.59224303859444e-05
-2.10654631343463e-05
-3.93165881210828e-05
-6.4513050364992e-06
-1.25089503124674e-05
-2.4956268782777e-05
-2.04687165059818e-05
-1.21372298331369e-06
-1.65437894499726e-05
-3.1836555535386e-05
-2.02817217386921e-05
-5.79408994673429e-06
-1.59045878911019e-05
-1.25634976252356e-05
1.17527435447439e-05
-2.18539986296815e-05
-2.08386729405571e-05
4.11984193666389e-07
-2.11005605672965e-05
-6.8986882933456e-06
-2.66758722581455e-05
-1.1005711927977e-05
-3.01896431594839e-05
-3.34695362934152e-05
-1.27447572173561e-05
-2.09980374518971e-05
-2.51465007536765e-05
7.74966952373114e-07
-1.28488472964231e-05
-5.3145859068001e-06
-7.61165102469619e-06
2.21029129515014e-06
-1.61668367086876e-05
-5.38789587948571e-06
3.86558244366204e-06
-1.46589967010624e-05
-8.07514982997527e-06
-2.44035919424483e-05
-2.44547941812138e-05
-1.23910102522517e-05
-2.64113304418466e-05
-3.49702340424188e-05
-2.2841666693596e-05
-3.27261194699866e-05
-1.59248162798498e-05
-1.18184193422517e-05
-2.2454719310531e-05
-2.85208461443916e-05
-1.5457475931835e-05
-1.34254559354946e-05
9.81865148048265e-07
-1.41223851889347e-05
-4.15904334173146e-06
2.8520274555555e-07
-1.46679134149082e-06
-2.90449318327741e-05
-1.24883477917834e-05
-3.24936629303182e-05
-3.61512279674396e-05
-5.78159188136728e-06
-8.24654594069438e-06
-3.42410253243999e-06
-1.43689097162687e-05
-3.92821204297107e-05
-3.16958021897567e-05
-2.57413770522813e-05
-2.54071075402323e-05
-2.08200826328521e-05
-2.32569852230008e-05
-1.20863389275615e-05
-3.0141833401388e-06
-1.07927387806251e-05
-1.55932489706754e-05
-8.97750073774239e-06
-2.66315798008153e-05
-1.34734800123284e-05
-9.98363965086331e-06
-6.39587353278823e-06
-1.33215752058026e-05
3.97459507813139e-07
-1.48527380545027e-05
-1.42257600058826e-05
-2.01817380939128e-05
-2.17639645000593e-05
-2.48881357087649e-07
-1.35824027022174e-05
-2.61360999452882e-05
-2.96101176171563e-05
-3.32293269576761e-05
-3.05110941570829e-05
-2.77283124898322e-05
-2.05312957712782e-05
-2.15848966015587e-05
-6.546489082553e-06
-2.18950829652734e-05
-4.96003183489875e-06
-1.63727345849406e-05
-1.13624689125679e-05
-1.79466656850607e-05
-2.03992541414092e-05
-2.74407920624586e-05
-2.72119458736369e-05
-2.15233274272765e-05
-1.76938863834441e-05
-1.44274087284229e-05
-1.69054524827253e-05
-3.94052070703214e-05
-2.91487039372497e-05
-1.70849053659267e-05
4.22293373059717e-06
-3.40206096997678e-07
-2.06344760922997e-05
-1.7837983300932e-05
-8.92752320758116e-06
-7.50623043383243e-06
-1.21036621230339e-05
-7.39764805615597e-07
-1.45705096122159e-06
-1.12439265220148e-05
-1.47595363335392e-07
-1.1121132741821e-06
-9.81484575786429e-06
-1.49185149245952e-05
-1.38213667696839e-05
-2.60833137986673e-05
-1.18369662445588e-05
-3.53104040858738e-05
-2.25514100562277e-05
-1.04720531076256e-05
-1.20426251781731e-05
-3.02718057114828e-05
-2.85440933480179e-05
-1.7592809215211e-05
-1.14009393427159e-05
-7.66853738505425e-06
-1.3988368270706e-06
7.88444817795038e-07
-1.60853948837483e-05
-6.06476030698709e-06
-1.87121969738391e-05
-1.15629191903619e-05
-1.06018261600836e-05
-1.65440622675765e-05
-2.30767239266117e-05
-6.63367518204254e-06
-1.36683862542587e-05
-1.97899263887554e-05
-6.43362663573715e-06
-3.80456657105488e-05
-6.38112880903172e-06
-8.22069095998733e-06
-1.85788570329878e-05
-1.65830025180853e-05
-4.03205416233441e-06
-4.005653547894e-06
-2.81808665089071e-05
-2.30534184276181e-05
-1.66293544606973e-05
-9.61194791105187e-06
-6.71817149022821e-06
-1.68237966575133e-05
-2.60759102780045e-05
-1.47766196340176e-05
-1.25850681138813e-05
-9.99619851509884e-06
-1.49273735590601e-05
-2.53777826047531e-05
-2.09513384117548e-05
-1.92659071444565e-05
-1.47556199804471e-05
-1.80684014873336e-05
-7.40764069514073e-06
-3.77211638998642e-07
-1.97189178788768e-05
-4.3971307896092e-06
-1.98650436599686e-05
-6.98911185915598e-06
-1.52499464127584e-05
-6.04576351255162e-06
-6.38619632803478e-06
-1.3175972421178e-05
2.86782114047481e-06
-1.99774666263311e-05
-2.28883918512702e-05
-1.92750029657199e-05
-3.07267879982458e-05
-2.23706216691875e-05
-3.99111236799099e-05
-1.60166111094549e-05
-1.31666575173449e-05
-3.48868129892673e-06
-1.4399086085992e-05
-9.63597694138131e-06
-1.32071747581791e-05
-9.67394628378335e-06
-5.88825541287937e-06
-3.17794941508025e-06
-6.45203157078797e-06
-1.56793709057483e-05
-1.74292441833855e-05
-3.98720005786775e-06
-1.9021225569496e-05
-7.55237244207264e-06
-3.41474711240839e-05
-1.86534732232533e-05
-1.39683081400885e-05
-1.01639462772124e-05
2.51704497845725e-06
-5.60760979572915e-06
-1.23757131877053e-05
1.69604180701013e-05
-1.75650553500998e-05
-1.50449374035752e-05
-1.18428726777235e-05
2.86479400785833e-09
-2.9490536546628e-06
-1.87497785732333e-05
-1.49064661016161e-05
-2.3217750028387e-05
-1.40897821778116e-05
2.54358390847757e-06
-1.3147208094126e-05
-1.18655151863881e-05
-2.10331892591964e-05
-2.69653693421791e-05
-5.86281185880149e-06
-1.57380878775733e-05
-1.95799935636543e-05
-2.19170793089684e-05
-1.76191198312899e-05
-1.51912342555687e-05
1.3762145433432e-05
-7.11129817693502e-06
-2.85884310986749e-05
-1.28781336886048e-06
-7.00861138917577e-06
-3.15463764282791e-05
-8.00977133477141e-06
-1.48843921611068e-05
-2.7439326968759e-05
-3.02661737651786e-05
-1.35424716550617e-05
-3.12369971236614e-05
-1.52294938526979e-05
-2.11771982708714e-05
-2.22097496658994e-05
-1.08432020626767e-05
-1.75105970954574e-05
-1.53804516319417e-05
-3.15779196516088e-05
7.32944076875351e-06
-1.07704689944613e-05
-3.85815362611292e-05
-1.3106103124904e-05
-9.13665957687751e-06
-1.30752348957889e-05
-4.24021002188133e-06
-1.33557213181381e-05
4.38152555026077e-06
-1.67651721943383e-05
-2.54756978347172e-05
-2.24512322980522e-05
-7.71616393810475e-06
-1.47477383012819e-05
-2.2171663697717e-05
-4.44994049761366e-06
-1.74396904978171e-05
-1.40439202411634e-05
-2.73923246740824e-05
-5.74572499054564e-06
-2.64876873186222e-05
-6.01246495308471e-06
-1.23035160890079e-05
7.15223899505714e-06
-9.8215342598251e-06
-2.30637236882598e-05
-1.91910094376054e-06
-1.11702670140885e-05
-2.37038551838452e-05
-2.44944491723934e-05
-4.76195427318799e-06
-9.00672869509144e-06
1.40281136821786e-06
-1.46012004248277e-05
-1.02322364007434e-05
-1.79968347561567e-05
-3.55124637837537e-05
-2.09420304245545e-05
-2.13551149690892e-06
-6.11915735672596e-06
-1.76540561804136e-05
-2.54464438847492e-05
-8.07831597440042e-06
-1.35426953162433e-05
-2.07255613866954e-05
-1.69140540490397e-05
-1.55896603607622e-05
-9.85189890996647e-06
7.4660743797199e-06
-1.59011099186975e-05
-8.81915387973042e-06
-9.41177995466385e-06
-1.22444657413156e-05
-1.30240753344928e-05
-3.22296522171565e-06
-3.51042159809613e-06
-8.79046043528824e-06
1.54299189812031e-06
-2.68243095166639e-05
-1.76066539884238e-05
-3.0277077833974e-05
-3.879846711172e-05
-1.43771639676005e-05
-1.76625789215954e-05
-2.28895432741292e-05
-1.43764620856566e-05
-2.05405583830946e-05
-1.26585042140383e-05
-8.90510480143213e-06
-3.00347791347262e-05
-2.89279164909465e-05
-2.81174264472725e-06
-2.09141968336767e-05
-6.93073033330571e-06
-6.77429505477131e-07
-2.49446369514133e-05
-3.12741770437969e-05
-2.9311832053586e-05
-1.70512425880988e-05
-1.18562340692516e-05
-1.59856145823967e-05
-1.34425443802548e-05
-2.10386671149431e-05
-2.23239002097908e-05
6.02033973149677e-07
-1.56035567269799e-05
3.10827823254757e-06
-6.56952273407144e-06
-3.77206825728298e-05
-1.18758472749671e-05
-1.08017147737047e-05
-2.27964206118601e-05
-2.12291431349139e-05
-2.82961811123246e-05
-2.07644969667473e-05
-1.88727251264296e-05
-2.50811028960181e-05
-1.62995858417614e-05
-2.62966540921158e-05
-2.39063411348027e-05
-1.97527132126818e-05
-1.06004813030799e-05
-1.49262772523461e-05
-2.9210107577034e-05
-2.58875656841789e-05
-1.66812824854796e-05
1.04514843964961e-05
-3.16515166080211e-05
1.75132829144673e-05
-2.17486580542218e-05
-1.27898005931246e-05
-1.17541972031397e-05
-9.44898026764083e-06
-1.63999618049747e-05
-1.15812845044805e-05
3.78865737401824e-06
-4.17469004543458e-06
-1.86958410657312e-05
-1.636586810156e-05
-1.3662919176553e-05
-1.77285312926757e-05
-1.52616505117385e-05
-1.04892647385937e-05
-2.77569119775868e-05
-3.02793054569237e-05
-1.96537770318467e-05
-2.55154767694153e-05
-8.00405145776419e-07
-3.51455070721287e-05
1.04160316343664e-05
6.10547400027776e-06
-4.03717819167022e-06
5.58079826026759e-06
-6.87166466061103e-06
-2.34871195545334e-05
-5.59491224706651e-06
-1.38501727830529e-05
-5.81863647622618e-06
-7.01303492453636e-06
-2.43357025946003e-05
-1.96176222782688e-05
-3.35578053013255e-05
-2.3058564695754e-05
-2.96946852154358e-05
-2.65233648651914e-05
-1.07290913182078e-05
-1.01383317131875e-05
-2.08259557603736e-05
-1.55420785189061e-05
-1.74694502804174e-05
-3.22443370239174e-06
-1.43864672981161e-06
4.34943223096207e-07
-1.8494711933467e-05
-1.26861317300437e-05
-1.04037082041617e-05
-1.5522118007201e-05
-9.05136862695813e-06
-2.56880334745271e-05
-3.00430668478685e-05
-1.28573820566474e-05
-3.33543332553282e-06
-6.54783158127476e-06
-2.04613120307852e-05
-3.4736438702598e-05
-1.72656770399723e-05
-4.99765461143199e-05
-1.79667226771173e-05
-1.44858441864894e-05
-1.38655670569796e-05
-2.66075634918885e-05
-2.97857252994868e-05
1.33917472976801e-05
-1.40524918457068e-05
-2.92926869148669e-05
1.30680280158638e-05
-4.05125445884675e-06
1.87308182514994e-06
1.01187307919217e-05
-1.66476514692188e-05
-9.78529853188112e-07
-3.64796060276496e-06
-7.86726551421197e-06
-2.66604005619096e-05
-6.24515824286985e-06
-1.76818100488095e-05
-2.6399678412816e-05
-2.54270349969617e-05
-3.65458516892746e-06
-2.00627011811192e-05
-4.74398029815445e-06
-2.14927255372209e-05
-1.98679830602927e-05
-7.29098031193983e-06
-2.67251325432526e-05
-6.82783964016072e-06
-7.88570975049202e-06
-1.00111512599258e-05
2.6337046802543e-06
-6.90225236470444e-06
-2.49374628436457e-05
-4.44032301168009e-06
-9.41072236664577e-06
-1.42071713227593e-05
-7.43247760972059e-06
-3.12170619907233e-06
-1.02511932885715e-05
-3.0432039735019e-05
-6.01809894208603e-06
-1.4130363601507e-05
-2.77856427760699e-05
-3.76100556879457e-05
-3.48920614134802e-05
-3.52739061261186e-05
-3.11861592125103e-05
-3.62840865781769e-06
-1.30463293859934e-05
-9.55735554295506e-06
-2.89857999726305e-06
-1.31560308531727e-05
-4.19543386930177e-06
-2.14531525161204e-07
-1.23502395159571e-05
-9.48892474672531e-06
-2.62036364684359e-05
-2.22552489783175e-05
-5.43475929965023e-06
-4.30854327913372e-05
-2.42698869159272e-05
-1.08603180289284e-05
-2.90300961372284e-05
-3.00182066028493e-05
-4.7135526538424e-05
-1.65892804970516e-05
-1.52013203497635e-05
2.72797001328505e-06
-2.27318585320947e-05
-2.13884926455997e-05
1.05634366810331e-05
3.41170484186079e-06
-4.99268303649479e-06
-1.67821449158375e-05
-2.92718434293061e-05
-1.19754371417995e-05
-1.08461179200773e-06
1.70661476755652e-05
-1.15672826529509e-05
-2.71286980554114e-05
-7.20742363516901e-06
-1.34739976284203e-05
-2.74751125238563e-05
-1.35336185265788e-05
-3.17191350016503e-05
-3.05277621813739e-05
-2.51756675426904e-05
-3.27890254873545e-05
-4.64057336282109e-05
-1.18560925091319e-05
2.87751997975052e-06
-9.49414837985993e-06
-2.09357745963799e-07
7.82982518549565e-06
-2.33385295490876e-06
1.21890335154708e-06
-1.08463933023336e-05
-4.5089072831295e-08
-1.78068504805546e-07
-7.4609451184364e-06
-7.65873873867305e-07
-3.24015041561134e-05
-1.01490025475232e-05
-1.84525823425365e-05
-3.06396397252405e-05
-2.56128954598308e-05
-2.01038249945698e-05
-1.44499828067874e-05
-1.29508547049809e-05
-1.14595739210477e-05
-1.44600680662451e-05
-1.07246782325973e-05
-4.32931241149259e-06
-2.19458766191058e-06
-4.55054051574167e-06
-1.97609665798828e-05
-2.01547795704224e-07
8.72144856347003e-06
-1.55676476736872e-05
-1.88161966385589e-05
-1.48930845321309e-05
-2.77358744286555e-05
2.61825864142022e-06
-3.01616883992431e-05
-2.70349422851557e-05
-1.91393846835452e-05
-3.47992863946295e-05
-2.71256457953094e-05
-2.82167036174481e-05
-9.94307536822473e-06
-2.17317328433774e-05
-2.11094065840294e-05
-1.04843861255514e-05
-1.70040042624495e-05
-1.87918296904782e-05
-7.81481575342992e-06
-2.07916038412777e-05
-3.84497629225924e-06
-1.33323517056975e-05
-2.05857497211472e-05
-2.56155546038996e-05
-3.30762188967432e-06
-2.57256975522641e-05
-3.4859033338652e-05
-4.04832948466249e-05
-8.55770371364878e-06
-8.1159844586611e-06
-1.54906621734843e-05
-2.28505534240393e-05
-2.98593352443679e-05
-4.64226539844437e-06
-2.23010733277023e-05
-1.95204944842044e-05
-1.95841518894491e-05
3.82042978553024e-06
-1.76371489196612e-05
2.07470606366291e-06
-1.61383557440402e-05
-1.82986421057396e-05
-1.13461373247535e-05
-1.89526297981316e-05
-2.66415700320938e-05
-1.33102626908401e-05
-4.98237288264655e-06
-1.02686282727384e-05
-7.735373897431e-06
-2.86914108461739e-05
-1.88695299264457e-05
-1.82448379084488e-05
-1.15008583774457e-05
-2.21693902818348e-05
-2.33426727233369e-05
-2.59638550681059e-05
-2.95040191009938e-05
-8.23050456936803e-06
-7.78470741903843e-07
-1.65172032159368e-05
-5.14481778920855e-06
-1.76189549032488e-05
-1.17645727958201e-05
-1.74133999056229e-05
-1.71583453672811e-05
-3.7852065203438e-08
-1.84587713296378e-05
-1.06242655289168e-05
-2.20392929762573e-05
-2.23270613772596e-05
-9.2387649845431e-06
-1.6275837736459e-05
-2.32814484483292e-05
-1.25205400182443e-05
-1.03949541437156e-05
-1.87379028021199e-05
-1.45128600172587e-05
-1.434307028459e-05
-4.89438353315063e-06
-3.33940298401667e-05
-1.17878887061156e-05
-4.93868329790129e-06
-8.60957989098314e-06
-1.17129243180179e-05
-1.23947545349815e-05
-2.15846145237194e-05
-1.48752210861388e-05
-9.53376447914436e-06
-2.31084373212816e-05
-2.67169699571504e-05
-1.53875717559302e-05
-1.44796485371695e-05
-2.0100965492816e-05
-1.81269029220618e-05
-3.03972151681849e-05
-1.29436278995969e-05
-2.25732997180657e-05
-3.30614951925845e-05
-1.16171048757787e-05
-1.80568599705538e-05
-1.16372223497031e-05
-1.2574715178651e-05
-1.79938510122801e-05
-1.35077458222372e-05
-1.73221117671558e-05
-1.23284317108932e-05
-2.17263685296882e-05
3.28864888239834e-07
-8.49275505277062e-06
-2.06162398549874e-05
-1.69630543190226e-05
-2.1372383553838e-05
-1.67942024658332e-05
-2.04296250848531e-05
-1.06022460919728e-05
-3.586845896759e-05
-3.89975912936813e-05
-3.26042424894428e-05
-4.32075850345179e-05
-9.67430602395052e-06
-8.55595792799334e-06
-2.04681391965345e-05
-1.55707250480898e-05
-6.40947223231184e-06
-1.86329796817305e-05
-1.0283226847744e-05
-1.96124427441972e-05
-6.64259604722682e-06
3.27036777322854e-06
-2.81544236190643e-05
-5.72862777049757e-05
-1.31063497483588e-05
-1.98059600827027e-05
-1.85843615337904e-05
-3.14805807823636e-05
-1.63284468896301e-05
-1.59895327723955e-05
-1.93629279778966e-05
-2.37872583907903e-05
-1.29612157415768e-05
-4.64292522291795e-06
-1.56214148416666e-05
-4.01680983851174e-06
-1.14200283425617e-05
-1.27739144815095e-05
-1.02740664207021e-05
-1.75294928268513e-05
-6.88061955233906e-06
4.37763055396683e-06
-4.75763097881937e-07
-2.0918419741746e-05
-1.44047277263708e-05
-1.89864326116325e-05
-2.09872674079464e-05
-2.61569008779695e-05
-8.90368608940218e-06
-1.19221746698947e-05
-1.1699226078612e-05
-1.42362468876194e-05
-1.8814019507738e-05
-2.4671056638956e-05
-2.61673720447594e-05
-9.79278065179966e-06
-3.96886624963772e-05
-1.74053047110762e-05
-1.5375017850807e-05
-2.07778250713404e-05
-2.68476779867699e-06
-5.2927793831778e-06
-1.76775025825135e-05
-7.0064335794685e-06
-3.32124513398665e-05
-1.82617457939206e-05
-2.75972880654279e-05
-1.3568303371887e-05
-1.14554051110447e-05
-1.64861949685894e-05
-1.07785047921478e-05
-1.25549816441455e-05
-9.88606678776303e-06
-1.3564271867115e-05
-2.0478895359741e-05
-1.82757923869909e-05
-1.2316610550018e-05
-1.63669713369787e-05
-3.08098460292883e-05
-1.53892142534501e-05
-4.52102080886416e-06
-9.58152294346631e-06
-1.17361435082445e-05
-4.8285561168225e-06
-1.40975778571572e-05
-1.24737895779258e-05
-2.11715188299039e-05
-7.65719492623902e-06
-1.41480251624181e-05
-5.51863683786376e-06
1.17861876266122e-05
-2.51768525024118e-05
-2.53800054902369e-05
-1.77625887354405e-05
-4.09391463320918e-05
-2.4840265417277e-05
-2.93586231443745e-05
-1.81919206754559e-05
-1.33235583297546e-05
-1.06018641074731e-05
-1.72086969691889e-05
-6.22223973362674e-06
-1.24811637966917e-05
-2.40387439072675e-05
-8.11544628500523e-06
-2.96513497422261e-06
-1.53472856955089e-05
-1.40484909162151e-05
1.02238130114094e-05
-6.95958121894461e-06
-1.41107585012031e-05
-3.26387863019281e-06
-2.91979717714619e-05
-3.37717404204044e-06
-6.58009124366677e-06
-1.33923179552973e-05
-2.90724536674923e-05
-2.33496174720072e-05
-2.84590825777531e-05
-3.01622489837821e-05
-2.06947893411091e-05
-2.24022885450384e-05
-2.19368774126195e-05
-1.52180011141692e-05
-1.71349401789118e-05
-1.95116452378753e-05
-5.604199825892e-06
-6.5624282370243e-06
-1.13681228028661e-07
-1.59394458184169e-05
-1.92406180507326e-05
-1.2969772060833e-05
-9.64973793796147e-06
-9.75107360871039e-06
-2.09324899074057e-05
-3.32140142866867e-05
-2.31942932495872e-05
-1.11675064212332e-05
-1.96997422697613e-05
-3.10991617240753e-05
-2.30699578603133e-05
-3.64230102737428e-05
-1.20843675617897e-05
1.09403247631334e-06
-1.88172412706248e-05
-2.61840349503613e-05
-1.14538565936751e-05
-2.34170409417339e-05
-3.14378040641335e-05
-2.69494418016269e-05
-2.73590196251163e-06
-2.13200665685765e-05
-4.32193744592983e-06
-2.65805692697889e-05
-2.84713337957914e-05
-1.01566316849929e-05
-4.16766644816753e-06
-1.79128575885214e-05
1.73339967100551e-05
-1.11531000645623e-06
-4.74427578929039e-06
-5.06895328797617e-07
-2.31032299818945e-05
-1.33802254682268e-05
-1.47743755572697e-05
-1.66270954879293e-05
-3.95705557460071e-06
6.70631671632191e-06
-1.76430772995431e-05
-2.24346106010625e-05
-5.81604510952396e-06
-6.14432439200265e-06
-1.57046251207983e-05
-2.54970955398165e-05
-3.09049013878159e-06
-9.87538290484951e-06
-1.68526413694512e-05
-1.07671575105698e-05
-1.25805874749501e-05
-3.13891482565405e-05
-1.45721267171984e-05
-2.40319156422876e-05
-1.41430050983804e-05
-1.64174102655065e-05
-1.33250755409357e-05
-6.78006692168962e-06
