# Supplementary material for: Research on computational propagation and identification of mine microseismic signals based on deep learning
Source: PLoS One. 2025 Oct 22;20(10):e0334641. doi: 10.1371/journal.pone.0334641 (PMC12543183; doi:10.1371/journal.pone.0334641)
Supplement: S9 Data — (ZIP) [file pone.0334641.s009.zip › 000101100000500.xlsx_0.txt_24.txt.txt]

-8.10258153549142e-06
-2.77439294224134e-05
-1.26181561325018e-05
-7.62957623327756e-06
-1.62486357706944e-06
-1.80629780246569e-05
-1.80737163202464e-05
-2.55298757322312e-05
-1.39374319081494e-05
-2.10858172889634e-05
-1.37975424914059e-05
-8.06279745134073e-07
-2.36663049923384e-05
-9.50931682678499e-06
-1.40281561612478e-05
-3.57380404835095e-05
-1.97662884643895e-05
-1.06152396368273e-05
-2.71344799798513e-05
-2.12161216707876e-05
-2.46111554822597e-05
-1.71982181509268e-05
-2.51312051116368e-05
-1.58511214450641e-05
-1.7554052659671e-05
-1.44318689195389e-05
-7.97969552277346e-06
-1.61361408201365e-05
-3.03359949484883e-05
-3.78424245347947e-05
-7.66011429017232e-06
-2.59213009737329e-06
-1.44228708656547e-05
-9.62536607573117e-06
-3.89125434986999e-05
-2.4277667133396e-05
-1.06521859034062e-05
-2.67552095615526e-05
-2.0694349762636e-05
-1.56495634826716e-06
-2.29538649923834e-05
-1.65494976411736e-05
-2.3267219591657e-05
-3.27782197104524e-05
-9.40628896301226e-06
-5.07220591924361e-06
4.18840449132343e-06
-2.2635127630651e-05
-3.09794202316489e-06
-1.93688819625136e-05
-5.26303094500778e-06
-5.18411481923842e-06
-6.20481028436492e-06
7.11243434743639e-06
-1.75003351666456e-05
-8.70620931734001e-06
-9.52502777761614e-06
1.18662857462911e-05
-1.91625749777931e-05
-3.07958844974939e-05
-1.69815854685932e-05
-1.30142830518812e-05
-2.13290328243605e-05
-1.63855920296209e-05
-1.574084982472e-05
-1.20984058542141e-05
-2.30762893739096e-05
-2.69174023892819e-05
-1.66661709820132e-06
1.67482280080452e-06
-7.27538508079051e-06
-2.45798438803284e-06
-8.09387112152997e-06
-3.22423655756789e-06
3.14370066937018e-06
-1.43536549555799e-05
-1.94913524462855e-05
-4.98388016171424e-06
-2.21218061767815e-05
-2.81677340992151e-05
-1.47530162964327e-05
-2.27024513256702e-05
-1.71928346146742e-05
-3.28325399284241e-06
-1.34482038532383e-05
-3.64021860633056e-05
-2.59323494809906e-05
-2.44511715102932e-05
4.69330835850814e-06
-6.33513219734242e-06
-2.04755409542645e-05
-8.92882596163808e-06
-2.62456478324234e-05
-1.85557706434446e-05
9.77705605608981e-07
-1.1416811078182e-05
-1.72909423764648e-05
-5.49269533412448e-06
-3.58343154527459e-06
-2.41736386677366e-05
-1.45655267089691e-05
-6.16580347840788e-06
-1.90602355332746e-05
-8.45163314620015e-06
-3.72103016429029e-05
-2.39040995936088e-05
-2.07155680862714e-05
-3.38627023819822e-05
-9.40578088402447e-07
-1.35962853231495e-05
-1.98073175100695e-05
-2.91251319466202e-06
-2.20683286948717e-05
-1.70115868971192e-05
-1.11104562706346e-05
-1.83942571621443e-05
-1.60063934119436e-05
-4.1754571052916e-06
5.025093831814e-06
-1.19426588339265e-05
-1.69206484477533e-05
-1.9984955145318e-05
-2.76355042856594e-05
-1.64554835053111e-05
-1.22813244486391e-05
-1.47753976277474e-05
-1.22498747455022e-05
4.37602622200402e-07
-9.45349274381024e-06
-2.25791432002535e-05
-1.10737585441038e-05
9.84163384234323e-07
-2.04504599876586e-05
-9.68540364090706e-06
-1.48312383262544e-05
-1.40714063233539e-05
-8.45001369884545e-06
-8.27299581139617e-06
-2.50172901959537e-05
-4.5203598121812e-07
-2.97157830514068e-05
-8.17168004330714e-06
-1.58982806266077e-05
-6.81939840629485e-06
-7.8922854076708e-06
-1.70103429552523e-05
-4.17523519717786e-06
-3.13356217011073e-05
-2.99855005939751e-05
-3.89229639704169e-06
-8.27647746605287e-06
-5.58459460984801e-06
-1.58861282330526e-05
-3.95041662729973e-06
5.26212681942169e-06
-1.58399912384036e-05
-1.96308001868124e-05
4.97215763754279e-06
-1.90849320444802e-05
6.17265706478785e-06
-2.82794943983766e-06
-5.12382357342678e-06
-2.58474893131938e-05
-2.94839492716724e-05
-2.22516759548099e-05
-2.96052978284699e-05
-1.52285138388076e-05
-1.86956704067347e-05
-1.77762509406e-05
-1.6675877350702e-05
-8.80582366526419e-06
-2.5154123235494e-05
-3.10790054226107e-05
3.45329939158997e-06
-1.15205133027344e-05
-2.65286134273824e-05
-3.24457739252368e-05
1.02538956824053e-06
-2.47833204095422e-06
-2.05578603763215e-05
-1.50919449211306e-05
-7.04711834818721e-06
-2.51832881976787e-05
-1.54305755769912e-05
-1.25967436742907e-05
-3.32821472465901e-05
-1.99754310333122e-05
-1.29454623486131e-05
-1.10534618033294e-06
-2.09031612908865e-05
-1.84644276351545e-05
-2.55980626291137e-05
-2.01559786142639e-05
-3.24647459396703e-05
-1.07291358672703e-05
-1.01063503951418e-05
-1.58135492643327e-05
-2.57533285914156e-06
-3.53835833482973e-06
-1.59716363798616e-05
-9.67054077559309e-07
-2.96236834727289e-05
-1.15435553227571e-05
-1.74746831238312e-05
-2.04661736005384e-05
-1.66648727734353e-05
-3.0125189002637e-05
-3.67118650824414e-05
-2.22646098808592e-05
-6.0576601285008e-06
-2.16132004717175e-05
-8.00620877486633e-06
-1.24334315045829e-05
-3.2815270793118e-05
-5.65917202367874e-06
8.79533950460456e-06
-6.035835278344e-06
-1.50819563031186e-05
-3.16731146406995e-07
-1.43716068062073e-05
-1.19148305944768e-06
-8.95010008627221e-06
-5.39952577649749e-06
-1.36631281408207e-05
-6.03687817040854e-06
-2.32400375389649e-06
-2.33422826162872e-05
-3.15642996694385e-05
-3.48028969464262e-05
-2.77083711998455e-05
-2.24429655348564e-05
-3.83587128299431e-05
-1.9012042797238e-05
-1.4043604240689e-06
-6.31909334308951e-06
-2.07561317276677e-05
-2.28632100151791e-05
-8.12933162942661e-06
-2.08773397095304e-06
8.8593440162327e-07
-6.51319275415304e-06
4.53527155133496e-06
-5.76791959811201e-06
-2.4730064385472e-06
-3.60995025719759e-05
-7.52591541435303e-06
-2.04555340625145e-05
-9.89841954401998e-06
-4.12492566991015e-05
-5.56822353504712e-06
-1.6617898328445e-05
-3.54118846179468e-05
-2.30223176257542e-05
3.5472807289451e-07
-1.96307372726524e-05
-2.4026791607184e-05
-1.52883063521021e-05
-1.82226298989174e-05
-1.24912018996172e-05
-1.73027522530873e-05
8.9262081920304e-06
-3.41175668732593e-06
8.32499103264772e-06
2.54118504600396e-06
-1.43377670500847e-05
-1.70055976505392e-05
-2.60664256765659e-05
3.66194799734948e-06
-1.54966921058634e-05
-1.25595807619795e-05
-2.92374251978924e-05
-1.20337822566174e-05
-2.08358690058721e-05
-3.01616038330134e-05
-2.01144526913082e-05
-1.45194954673434e-05
-1.62542565382232e-05
-4.45975834207967e-06
-1.19086330777928e-05
-4.9993181143799e-06
-1.0114057517284e-05
-2.10187500077662e-05
-5.59777457960664e-06
-1.80186000742752e-05
-6.98496165820863e-06
-1.12272964564156e-05
-2.21455536013773e-05
-2.84011101196519e-05
3.49478988838212e-06
-1.21772986011648e-05
-2.07692278748142e-05
-2.63016206848841e-05
-1.91624708051697e-05
-2.1152489584006e-05
-2.81216769271968e-05
-4.32147976823545e-05
-1.24196425506356e-05
1.81141186606462e-07
-6.56997802827862e-06
5.62438770587425e-06
-4.68746706608642e-06
3.42792367849039e-06
-1.50731684986717e-06
-2.06744783797673e-05
-2.51395992473448e-05
-3.90645607007081e-06
-7.93109843734495e-06
-3.49386850569367e-05
-1.12856629368173e-05
-2.29723608769191e-05
-2.06327137456578e-05
-1.35251416804757e-05
-1.28862472448256e-05
-2.69302370907855e-05
-2.85049317338231e-05
-1.6312791046592e-05
-2.0977366434059e-05
-1.27003326161157e-05
-7.54767353309e-06
-1.93030141534679e-05
-1.88707192430775e-05
-5.0329233303173e-06
3.85215831257316e-06
3.60997332940454e-06
-1.6400079789161e-05
-9.37621405594878e-06
-1.64973558996729e-05
-2.3080211703937e-05
-7.97622852117299e-06
-2.00934888966845e-05
-2.75876972562563e-05
-1.32139986736056e-05
-2.9212749347087e-05
-2.61499364151552e-05
-2.03785424859627e-05
-2.77218958478682e-05
-2.3595501296109e-05
-2.52666838211618e-05
-1.26427694271036e-05
-2.64373317973843e-06
-1.37082327747609e-05
-3.1283102451329e-05
1.92967565059876e-06
-1.12334519803646e-05
-3.30059999110343e-05
-1.01202066717304e-05
-8.41657757879902e-06
-9.58053713669981e-06
-1.31557809355172e-05
-1.54549590787565e-05
-2.08811667501898e-05
-5.67311727221174e-06
-3.07420993374626e-05
-3.88539391793805e-05
-2.93991787056607e-05
-3.59371400027599e-05
-2.12969859592285e-05
-1.64785071219912e-05
-1.04707193075685e-05
2.75032245719527e-06
-3.14982319801194e-06
-1.12741575868874e-05
-6.01333409413864e-06
-1.52122883954096e-05
-1.8715595109341e-05
-2.27041308691207e-06
3.00428749804902e-07
1.22654068097956e-05
-1.40101037059641e-05
-9.59684966233785e-07
-1.69458070700771e-05
-2.19172193021841e-05
3.54376962753877e-06
-2.65899850543573e-05
-2.15077638131893e-05
-1.11967107692465e-05
-3.27085891448688e-05
-3.43203501624326e-06
-2.97775715753759e-05
-1.45853016873402e-05
-2.87328811723962e-05
-1.3045086528228e-05
-5.69449193827611e-06
-1.77815202345306e-05
-2.14531586919047e-05
-1.90528255554894e-05
-1.22445975307567e-05
1.5262695694805e-05
-1.41792313223192e-05
-2.46095154673461e-05
-1.52555523278868e-05
-6.03064427639022e-06
-1.77026059776542e-05
-1.9622373163241e-05
-1.45347305019107e-05
-1.81707361854788e-05
-1.61279658487606e-05
-2.01039392203333e-05
-3.63205242221536e-05
-2.03997949305081e-05
3.33241293170609e-06
-3.15235152525222e-05
-3.2292685387133e-05
7.50699332734648e-06
-1.90424281374185e-05
-1.36440313127731e-05
-1.32279102408679e-05
-2.85940027685785e-05
-3.42505123224057e-05
6.37467688034805e-06
-2.84459273330166e-06
-2.95632767180051e-05
-2.52009777067344e-05
-1.67031652646191e-06
-5.52916357784842e-06
-7.39062235075836e-06
-4.86887155125309e-06
-1.90159819593323e-05
-2.80023036911703e-05
-1.31084748284024e-05
-2.74723824102869e-05
-1.46609886051085e-05
-2.42969714491858e-05
-1.23865770890903e-05
-2.42769202484496e-05
-1.94578888393453e-05
-3.09349298161993e-05
-1.02359497222786e-05
-6.28477121563332e-06
-8.35953683487324e-06
-1.46773557870981e-05
-9.48667743240959e-06
3.82030453874852e-08
-2.00495953716634e-05
-3.2044439710942e-05
-2.19382853787367e-05
-2.52663235734106e-05
4.81596239020837e-08
-1.33634224399471e-05
-2.16844458445219e-05
-1.50796835764528e-05
-1.69795409831225e-05
-1.95879890255157e-05
-2.82533060444236e-05
-9.59318441631356e-06
-3.39720090862495e-06
-4.16565546167349e-05
-2.51803309531443e-05
-1.25854527258964e-05
5.07928968206144e-06
-2.47267832164822e-05
-1.60103875955131e-05
-1.88675483642137e-05
-2.16503234510277e-05
-2.76229603176277e-05
-6.86900140051507e-06
-1.44473304826785e-05
-2.37898790494079e-05
-1.26537187036074e-05
-2.29090178244058e-05
-1.81280472646627e-05
3.90331945609944e-07
-6.60070290588053e-06
-7.58315838546371e-06
-2.01191864291082e-06
-2.87028601466058e-05
-2.55752342745507e-05
-1.39383505982657e-05
-1.87371182876231e-05
-2.55576778367276e-06
-1.5939740496275e-05
-1.8345110618316e-05
-1.59906817521344e-05
-2.18335088373225e-05
-1.45404401146471e-05
-4.66139416747212e-08
-1.49629252814458e-05
-7.71871451632066e-06
-3.04308203215524e-05
-1.87951378885375e-05
-1.99695493460452e-05
-3.27423919657852e-05
-2.10316856203179e-05
-2.16347518712084e-05
-1.76979499630151e-05
-1.82220560359885e-05
-2.74026229739443e-05
-1.38911627527048e-05
-2.80516669658184e-05
-2.07637004238014e-05
-3.03385333459859e-05
-3.04262613730366e-05
-2.31045263003783e-05
-2.46765981096943e-05
-8.97209053014362e-06
-6.08307793836675e-06
-7.77960967524083e-06
-2.48234285879175e-06
-4.11188110263866e-05
-9.3951334839459e-06
-1.36962872756581e-05
-8.54978152003219e-06
-1.79274599818148e-05
-1.32537318592165e-05
-8.39372822895965e-06
-2.92250322275181e-05
-1.32266614276818e-05
-4.05742300737227e-06
-2.12742537675738e-05
-2.6637237563822e-05
-3.02746631211815e-05
-2.61224389799036e-05
-2.84133138957194e-05
1.09952363629862e-06
-1.78383666240032e-05
-1.64886459634138e-05
-1.07464013352663e-05
-1.74743055648647e-05
-1.20688469036819e-05
-1.58890639560907e-05
-3.0630446053871e-05
-3.69804210860219e-06
-1.56962461561115e-05
-1.37205038060537e-05
-8.55331099906733e-06
-8.15287205658982e-06
-4.31924046120631e-06
-2.15770091920451e-05
-1.63648767320255e-05
-1.82682300598706e-05
-7.62161690335272e-06
-2.40876554837771e-05
-3.42067309279413e-06
-1.53937034396277e-05
1.12740433472608e-06
-1.89851460618541e-05
-1.26400262596672e-05
5.62746148951148e-06
-2.66316791412438e-05
4.51352095081992e-06
-1.43859843167801e-05
-1.56397679651366e-06
-7.23072674878073e-06
-2.11272461217899e-05
-2.24833277701809e-05
-3.34174052343778e-05
-1.4427953026997e-05
-3.17901282612165e-05
-1.34862446547689e-05
-7.4951602626886e-06
-9.41029954585757e-06
-3.6387013982206e-05
-2.36833137465595e-05
-7.40704236902617e-06
-1.18752226127365e-06
6.79549637555371e-06
-2.08931501806039e-05
-7.63832038374881e-06
-1.08363286353582e-05
1.16627515885745e-05
-2.15052912345872e-05
-8.028974183892e-06
-2.10416034095303e-05
-2.60074061218881e-05
-2.10423894005125e-05
-1.72053790307007e-05
-2.43547600518375e-05
-3.05286167139409e-05
-1.06806113898538e-05
-1.78672648971605e-06
-3.05628959457599e-05
-1.37329392515215e-05
-2.32792540207975e-05
-1.82805425515015e-05
-1.40317843722563e-05
-9.75886350027285e-06
-3.751516779526e-05
5.15391145980762e-07
-1.61788323286279e-05
-2.31245242944407e-05
-1.14780683000424e-05
-2.9646596448169e-05
-3.52180250998599e-06
-1.7165005334812e-05
-1.96218601945149e-05
-3.52325512595508e-05
-3.35896031224282e-05
-1.94822200007735e-05
-1.77814636887478e-05
-2.73382352420105e-05
-2.4510249820657e-05
-2.79052101034556e-05
-1.37416276537971e-05
-1.28598399091395e-05
-1.53042037071319e-05
-1.04441906338278e-05
-4.00674421939004e-05
-5.5129246810516e-06
-4.97564675531262e-06
-1.36820953885941e-05
-1.50713428465004e-05
-8.57187848078376e-06
8.22451638828927e-06
-1.85872955256271e-05
-3.76225426604998e-05
-2.13867078759216e-05
-1.00845568038079e-06
-2.13968500744128e-05
-1.8644761241296e-05
-1.72824125996524e-05
-7.08738044521137e-06
-1.04413720229839e-06
-3.4927808663777e-05
-2.93118491723318e-05
9.75222634150893e-06
-1.88497094172182e-05
-1.05218235617925e-05
-3.60036787904954e-05
8.36128225839565e-06
-1.14734973335384e-05
-1.8963449547927e-05
-2.73991888124213e-05
-1.6791393430644e-05
-1.04062881840433e-05
-3.39673393511958e-05
-5.3386333348457e-06
-1.55349208388791e-05
-2.47042712507247e-06
2.89660798944297e-06
-2.07789033412042e-05
-1.7277620889793e-05
-5.8062060383486e-06
-1.62889381467263e-05
-1.99222948909037e-05
-1.41212965621792e-05
-5.27387990007638e-06
-6.67875790999268e-06
-1.23729177107585e-05
-2.64718252399438e-05
-1.04029902884005e-05
-2.51212133791988e-05
-1.89509515851073e-05
-1.89594354451211e-05
-1.95804813379899e-05
-2.74349986132888e-05
4.38076467080409e-06
-3.44696530956839e-05
-2.09033356599191e-05
-1.81022346783389e-05
-2.32494884242894e-05
-1.68137825279139e-05
-2.85404355443566e-06
-1.3046547650802e-05
4.60973827131964e-07
3.87340215443455e-07
-2.86552328458551e-05
-2.87547308561157e-05
-3.49466341461026e-05
-2.60143969292375e-05
-2.23499440009959e-05
-8.99134870464447e-06
-5.09959733554082e-06
-1.95958236007857e-05
2.32557467172143e-06
-1.94903389156198e-05
-5.06016306802211e-06
-1.12250983510503e-05
-2.81705555369657e-05
-4.17399567962153e-06
-2.17810992875877e-05
-9.59963499666988e-06
-2.4607614239611e-05
-2.82750977331809e-05
-2.54007535852028e-05
-1.25665082640204e-05
-2.43258575613721e-05
-3.09739566669078e-05
-8.89591419868492e-06
-1.7678849351211e-05
-2.19078801469243e-05
-1.82644727546272e-05
4.26940444399952e-06
-2.00142437720025e-06
-1.12308545007118e-05
-2.76737512420087e-06
-2.09069062113801e-05
1.45627236822454e-06
-9.31216009889209e-06
-1.48471227065041e-05
-1.71514149314329e-05
-1.99636244600732e-05
-2.05025702407139e-05
-3.91401369890223e-06
-2.92244339904896e-05
-1.55248791100775e-05
-1.27730079705571e-05
-1.43100710539898e-05
-1.10779256616346e-05
-2.76106915764374e-05
-2.85170116498905e-05
-3.1682563362346e-05
-2.00886128196105e-05
-2.19584567347401e-06
-3.90045235936579e-07
-1.59632531302044e-05
-2.78997659875107e-06
-1.14844790007824e-05
-1.73803131913718e-05
-9.19715034717903e-06
-1.58858225105248e-05
-1.57397677362249e-05
-1.22450131069832e-05
-2.75518027746277e-05
-2.48573212767179e-05
-2.03749571251907e-05
-2.92477507428433e-05
-2.41399451954365e-05
-2.04858186094879e-05
-1.9407113362256e-05
-3.70737921381303e-05
-1.53227200777654e-05
-1.32313010940425e-05
-1.58879959082111e-05
-1.05302852302327e-05
-1.08777904574542e-05
-6.62854446707869e-06
-6.28894489261588e-06
-2.09403446624706e-05
-2.30085822514606e-05
-2.05572340041804e-05
-1.02940291292788e-05
-2.03375573215153e-06
-1.13817241496606e-05
-1.6488430468166e-05
-1.59981071175896e-05
-4.2203143131222e-05
-3.01452516312517e-05
-9.72775618285947e-06
-2.18663225168865e-05
-2.6341474024018e-05
-3.91780054742162e-05
-2.49913851868781e-06
-3.33302437271879e-05
-2.96098010311392e-05
-1.05955132859454e-05
-1.595166560028e-05
2.4139219832411e-06
-2.3474369303037e-05
3.16262164134104e-06
-2.42067845261612e-06
4.04442534513763e-06
-2.08501798375651e-05
-2.05320055692459e-05
-6.069872306532e-06
-1.48599645887035e-05
-1.17430182195755e-05
-1.31575313185301e-05
-2.00556317118763e-05
-1.83408250964075e-05
-2.89452366284556e-05
-1.79534185154825e-05
-9.01880499048002e-06
-1.32263568248204e-05
-1.37965643783127e-05
-1.55432908659712e-05
-8.88688651482029e-06
-5.29823048513234e-06
-6.59331057765458e-06
-1.48268251351187e-05
-2.1360557332518e-05
-4.07642540788555e-06
-1.70413769164494e-05
-8.64832487858267e-06
-2.80321201124504e-05
-1.46033305762091e-05
-2.05018813448397e-05
-1.54344532298121e-05
-4.13331012659822e-07
-9.4006271098383e-07
-7.90316110592262e-06
-2.20741028982379e-05
-2.31181179005654e-05
-2.50490771734473e-06
-2.33982859142369e-05
-9.40648961353347e-06
-2.34026740665206e-05
-2.16575610299108e-05
-7.00548016804413e-06
1.37544554039124e-06
-8.24755993369695e-06
-1.84199203837941e-05
-8.47215913655812e-06
-2.53564281782718e-05
-2.35236777389295e-05
5.10825432673008e-06
-3.16954022711028e-05
-1.08475736123236e-05
-1.0117870119667e-05
-1.93194969087613e-06
-3.97641828759528e-05
-2.30193463491113e-06
-3.44546147256207e-05
-1.49210543959087e-05
-1.30834304208425e-05
-3.21468892471475e-05
-1.97326347211511e-05
-3.88355253817448e-05
-2.10635027382468e-05
-5.29448309398594e-06
-2.0844269263361e-05
-3.58756759568492e-05
-7.51507690094994e-06
-2.41558131365576e-05
-2.15588937991759e-05
-1.38309340156035e-05
-8.70395254954576e-06
-2.3836753002888e-05
-6.27663681049879e-06
-2.77996612271144e-05
-1.40792960083006e-05
-1.50218283971677e-06
-1.91914444398853e-05
-1.91416222534261e-05
-2.70169492937596e-06
-1.80401360785477e-05
-1.78412528633431e-05
-8.89553843747731e-06
1.55564625747471e-07
-1.61755750709555e-05
6.12412496157279e-07
-1.93170615317201e-05
-9.9068017816976e-06
-2.58726429772259e-05
-8.58985223907105e-06
-1.5378886863034e-05
-2.03275458697292e-05
-2.61962018169958e-05
-1.47839096952976e-05
-2.68812688089381e-05
-1.16829875377453e-05
-1.69165879186778e-05
-8.08343683357025e-06
-3.2891565674317e-05
-9.5200021663668e-06
-4.71115331723354e-06
-1.63529026046796e-05
-9.74255088197576e-06
-1.88477963432881e-05
-1.36999777896203e-05
-8.0319159472965e-07
3.99827504494913e-06
-2.45797261907653e-05
-9.36494655115455e-06
-2.3670381774347e-05
-2.59486124629124e-05
-1.63048320752088e-05
-6.961574189652e-06
-2.73009359456597e-05
-4.21911096076043e-06
-2.4280031778828e-05
-1.16577736609468e-05
-2.45761445020775e-05
-2.48421707348113e-05
-1.17395291218903e-05
-1.73759562440348e-05
7.65162696222719e-06
-3.64449941635514e-06
-2.51927027125366e-05
-1.98019468464654e-05
-1.91469684603218e-05
-2.29054670533178e-05
-2.59288612607533e-05
-1.11687303911304e-05
3.63010551128541e-06
-1.92595150982513e-05
-2.09050912002776e-05
-1.41153395467789e-05
-9.23513347512996e-06
-2.16579636169207e-05
-8.11287133353712e-07
5.24478666214943e-06
-1.60386542260476e-05
-5.03244239071204e-06
-2.14911131045976e-05
-1.95968512866344e-05
-1.89952997582631e-05
-1.52407047419033e-05
-1.63814982632605e-05
-1.44581211413902e-05
-1.68573596150384e-05
-1.86424612035846e-05
-2.0834403509862e-05
-1.9502909013912e-05
-2.8029696115055e-05
-1.92828010790003e-05
-2.7384133765003e-05
-3.00376031032661e-05
-2.1611870274698e-05
-1.50737454576568e-05
-2.65130063685174e-05
-2.76072272053581e-05
-1.03399159907932e-05
-3.47501446702093e-05
-1.94645715599143e-05
-2.22046640825565e-05
-4.00890731737272e-05
-2.02465906777268e-05
-5.30772562260161e-06
-1.91722534399612e-06
-1.37771429231821e-06
-2.50034009958926e-05
-3.25906796653596e-06
-1.241327463562e-05
-2.75328260066025e-05
-3.97786487149841e-05
-1.80456601839917e-05
-1.81367265773157e-05
-3.3346457087421e-07
-1.50116277263366e-05
-3.21310652538913e-05
-6.3465860261828e-06
-2.24614790294331e-05
-1.12475688464385e-05
-1.63752498836218e-05
-3.09251492241408e-05
-1.14388161450287e-05
-2.65486331515542e-06
-5.31007494876596e-06
-3.21318132199951e-05
-1.5218742220344e-05
8.67056536705307e-07
-1.10110277481905e-05
-3.27229698975185e-05
-9.47198285678839e-06
-2.63022206777456e-05
-3.2883061053113e-05
-2.3452435460634e-05
-1.83564436725969e-05
-5.03507009791042e-06
-1.90335454559234e-05
-3.14248525144228e-06
-4.30535982603289e-05
-1.89186796388017e-05
-3.42337519446937e-05
-1.02261406872728e-05
-4.96985334709294e-06
-2.91081330227153e-05
-2.3711527466997e-05
-1.58755488560406e-05
-1.91394175275718e-05
-1.66494328847417e-05
-2.49192230355655e-05
-1.64113432471535e-05
-2.42508753192606e-05
-1.31677497950253e-05
-1.42814894489628e-05
-2.21175506648503e-05
-2.73356086038956e-05
-1.498189545232e-05
-9.72400448578393e-06
-2.141298181381e-05
-2.72189617298743e-05
-3.55085907353433e-05
-2.26117976433409e-05
-4.68006499242122e-06
-2.19601601866264e-05
8.55570944214367e-07
1.7215379344153e-06
-1.06154936097233e-05
-6.34193385591341e-06
-1.34638975954091e-05
-9.20585698851419e-06
-3.4690481865773e-05
-2.08177692445253e-05
-6.43871840999899e-06
-3.3769176915329e-05
-1.15575967529439e-05
-4.14775518720057e-05
-3.01570956078123e-05
1.29772204084351e-06
-2.14544946412123e-05
-2.152514449994e-05
-3.63713616930246e-06
-1.02483973279198e-05
-2.06302407117568e-05
-1.69042627748412e-05
-1.25767077012628e-05
-1.32172904533948e-05
-1.07486248029585e-05
-2.53480097434358e-05
-2.08805053297872e-05
-1.38633116945693e-05
-3.07550744058372e-05
-1.31992175298936e-05
-2.37495147498e-05
-2.00097626117883e-06
-2.93965631256825e-05
-3.78819240892e-05
-1.60402122019273e-05
-7.49142975799304e-06
-9.15687161041632e-06
-1.11099473271358e-06
1.61673801411155e-05
-8.48537286204708e-06
-2.53980546488793e-05
-4.97134956262168e-07
-1.6112111890327e-05
-9.41415085181017e-06
-7.64750372457769e-06
-1.93082282334331e-05
-2.5141067080473e-05
-1.77226608916713e-05
-2.56790180244292e-05
-1.56350500428127e-05
-2.87540635566573e-05
-2.48298262579345e-05
-2.58579689331281e-06
-2.66399186026423e-05
-1.28464518720803e-05
-4.75164560046597e-06
-5.17549284263587e-06
-2.0284324665039e-05
-2.60262431921843e-05
-5.75848939603406e-06
-7.22825809767286e-06
-2.3228672692468e-05
4.16048537426659e-06
-3.29142400395047e-05
-9.65443086680567e-06
1.23939027183718e-06
-1.28259379428717e-05
-1.40681640743685e-05
2.32798878678543e-06
-1.55577408877639e-05
-6.87534263065934e-06
-2.28514214540213e-05
-3.10380856097321e-05
-9.97909261601131e-06
-3.24092177108161e-05
-1.81630022461337e-05
-1.54725706008275e-05
-1.22020414910232e-05
-1.43586535269301e-05
-8.8217370822682e-06
-2.0762589696202e-05
-2.48550027309123e-05
-9.92841214113325e-06
-2.83089515634644e-05
-1.1911293923657e-05
5.06153125874663e-06
-1.63311978755279e-05
2.60010529204044e-05
-1.57715807735427e-05
-5.68226514494309e-06
2.78904792142641e-06
-2.90010405384488e-05
-3.17009831292092e-05
-1.37604604562179e-05
-1.10462503184193e-05
-2.10476866230395e-05
-4.03991572836434e-05
-1.66478836664724e-05
-3.26552688276872e-05
-1.33098045631109e-05
-3.36539673593647e-06
-2.04205120799211e-05
-1.15756719249406e-05
-1.18980797428982e-05
-1.97056267336111e-05
-3.51525966257226e-05
-1.19320029357046e-05
-1.28732727719549e-05
-2.97345861071948e-05
-1.02659403951775e-05
-3.33729292227048e-05
-3.86886584473828e-05
-1.42319791440535e-05
-8.55946405021314e-06
-3.85126887849933e-05
-2.01255110101617e-05
-3.64096914037137e-05
-2.52682041676137e-05
-2.85519561575582e-05
-6.37657460452645e-06
3.39796632841825e-06
-2.56619000064347e-05
-2.27134529553786e-06
-1.78422608578972e-05
-8.39061590551823e-06
1.53386362775127e-05
-2.00690012904735e-05
-1.47487769120386e-05
-5.19306721624322e-07
-1.0745639940999e-05
-2.63802189550023e-05
-2.66136327575655e-05
-1.85784776663723e-05
-8.69584755906011e-06
-2.35852301447852e-05
-1.23404760239236e-05
-2.05433333635096e-05
-3.31140259388004e-05
-4.04256546512961e-05
-1.85825829165183e-07
-1.59929049157499e-05
-8.29393647731659e-06
-1.78985505238886e-05
-2.33617390698339e-05
-1.58077999430269e-05
-3.07811674634155e-05
-1.7669899379422e-05
-1.17624889780678e-05
-9.37028114415581e-06
-1.26472905620945e-05
-2.35273007979114e-05
-7.75841431997791e-06
-5.81861501361797e-06
-1.70275568077039e-05
-2.39451551708583e-05
-1.50495203751408e-05
-3.11481981615242e-05
-4.01412081399315e-05
-3.41816141267585e-05
-2.00347595565777e-05
-2.91052609425526e-05
-1.02618263054131e-05
-2.31114087887782e-05
-1.5033233052222e-05
-3.26077820462897e-05
-2.80593535071751e-05
-8.06151021399113e-06
-5.09097830389815e-07
-1.98462499196636e-05
-1.42153338355683e-06
-8.88767191719765e-06
-1.43061624798097e-05
-1.26684756813961e-05
-1.4068840493352e-05
-2.50878732519832e-05
-1.56400699799776e-05
-1.32763090303026e-05
-1.92007939883714e-05
-2.32641259803219e-05
-1.69813917283839e-05
-4.22932880501358e-05
-2.05310002670252e-05
-4.61012833362807e-05
-2.59433547880424e-05
-3.05278472507061e-05
-2.17055230230994e-05
-2.1730716433649e-05
-2.11324384554375e-05
-5.3790253134925e-06
-1.11507696393755e-05
-1.2468259709128e-05
-1.57224614277453e-05
-1.47875432900615e-05
-4.14387291549423e-06
-6.53057864244487e-06
-2.77822844396108e-06
-1.24358210762838e-05
-7.39305322575293e-06
-1.68945871086397e-05
-2.48625120457446e-05
-2.6448157356959e-05
-3.36893941486631e-05
-1.44003695772329e-05
-4.16161896002276e-05
-2.44727544539043e-05
-1.68751402604591e-05
-2.91957449873638e-05
-1.84949897755744e-05
-1.9281592244302e-05
-1.30590439149054e-05
-7.08473280253469e-06
-1.91934209089718e-05
-8.36796590533274e-06
-1.86742347836271e-05
-8.38280059719427e-06
-2.68036913620576e-05
-2.25037701354249e-05
-1.53789872541217e-05
-1.15908362044276e-05
-1.60759103512689e-05
-1.04976711866183e-06
-2.17805910546544e-05
-2.28422253804683e-05
-5.77317703612687e-06
-1.70485048353611e-05
-2.22420652391824e-05
-1.45258229804039e-05
-3.01889854353938e-05
-1.58690200608965e-05
-1.64134798689555e-05
-2.62303197560795e-05
-2.12065232614448e-05
-1.75540443300631e-05
-1.71605411220015e-05
-1.78472272259433e-05
-1.19326187702516e-05
-1.28643679284313e-05
-1.07778082648914e-05
-1.27125943576243e-05
-3.10946120408057e-05
-1.39534154300252e-05
-2.27822659374627e-05
-2.68128539502398e-05
-6.68717328174793e-06
-2.55319831400893e-05
-2.8546154024062e-05
-2.72727086840943e-05
-1.83510054990846e-05
-3.65700093208752e-05
1.55533929389505e-05
-3.3334807387633e-06
-1.28351079842188e-05
-2.48667069143978e-05
-2.77883209502338e-05
-5.55044659341517e-06
-3.16564561752625e-05
-1.89313516700063e-05
-1.86639476487516e-05
-3.53386987580361e-06
-3.56464363261448e-06
-1.93229476865157e-05
-1.43295617628618e-05
-1.21622127141576e-05
-5.72484342533477e-06
-2.79347266324451e-05
-1.34879122753487e-05
-2.20926744619578e-05
-1.33276833642011e-05
-2.19364590549149e-05
-8.63223967158069e-06
-1.80829361687524e-05
-1.65693786499515e-05
-9.75696677186503e-06
-1.09416285864805e-05
-1.36224600225555e-05
-8.25352440869194e-06
4.9614459576207e-06
-7.6898722160341e-06
-1.6936457873226e-05
-1.26434258175048e-05
-1.78945058062738e-05
-1.4896853674349e-06
-2.21179643293801e-06
-1.65988316617583e-05
-1.1804657416501e-05
-1.35829757127118e-05
-1.14229056602905e-05
-2.6749622164868e-05
-3.21081336757479e-05
-3.09118696418116e-05
-2.17352483144847e-05
-1.21282654493026e-06
2.03064516752727e-07
5.94102406348606e-06
-6.65080432564529e-06
-3.86414797197612e-05
-1.10972822703101e-05
6.783530305287e-06
-1.55005855527261e-06
-1.00978946253206e-05
-1.43638188297453e-05
-2.71681472757678e-05
-3.11620358058192e-05
-7.71650794238883e-06
-1.26288879304753e-05
-2.73752846928489e-05
-6.71262741546172e-06
-2.90520522136756e-05
-2.91342459967193e-05
-3.73675348953684e-05
-3.60057614093781e-05
-2.33624650517234e-05
-2.03549515340205e-05
-2.61554690272185e-05
-9.04874313788032e-06
-2.48974137580296e-05
-1.34630913379633e-05
-1.19822502564098e-05
-2.06094540774857e-05
-3.19988260196272e-05
-1.08725589444901e-05
-3.72195035184916e-05
-2.17669813128286e-05
-1.81906951187879e-05
-1.13302014716465e-05
-1.92275480983154e-05
-1.43685807409567e-05
-2.65295755830275e-05
-3.14061329940037e-05
-2.88425074175038e-05
-9.70682848446338e-06
-2.94086367538037e-05
-1.77016088053248e-05
-2.0658366551431e-05
-2.59440011903737e-05
-1.02623274909371e-05
-1.58894754662757e-05
-3.09331018741605e-05
-1.51468310037293e-05
-1.25186181932481e-05
-7.97907856289486e-06
-9.64607837318482e-06
-1.78324937864443e-05
-1.23740982788923e-05
-4.15847248994715e-06
-1.51291552106187e-05
-1.32296045526534e-05
-3.28301032176266e-05
-2.49859753071489e-05
3.22136660534449e-06
-2.42688084121716e-05
-2.16455456642658e-05
-2.75806961740184e-05
-9.34400203091598e-06
-3.09454114988612e-05
-1.59132215445471e-05
-3.63253012370868e-05
-1.41672290172754e-05
-7.84074868375196e-06
-9.6248318956248e-06
-1.91134493441156e-05
-1.07198643098137e-05
-1.10830537604842e-05
-4.05885722559779e-06
-1.59616907325738e-05
-1.81933265045821e-05
-1.83922598273073e-05
-3.64268311695282e-05
-4.85033754854223e-05
-1.65240935110574e-05
-2.89985771551735e-05
-2.06351987015865e-05
-3.29580641834302e-05
-2.24943917151315e-05
-1.12302648223153e-05
-2.34859010271097e-06
-1.16574355376534e-05
-1.00790739709169e-05
-1.10104793212746e-05
-1.54198554591519e-05
-1.02703317421792e-05
-1.96375296623424e-06
-1.32028186998162e-05
-1.35709044405989e-05
-1.09136658205798e-05
-1.58280542836468e-05
-1.3664591045803e-05
-1.69389005960056e-05
-2.03791635606416e-05
-2.97620643896012e-05
-2.60439111379225e-05
-3.85231632978417e-05
-1.71989322356535e-05
-3.01271627911272e-05
-1.82930699309458e-05
-4.27537354275494e-06
-7.5720748286671e-06
-2.59857499203567e-06
-1.15470444049341e-05
-1.90761328514284e-05
-2.90381629676658e-05
-9.01263591420327e-06
-2.06824695251774e-05
-1.21214432246579e-05
-9.88298555595467e-06
-1.46147604834282e-05
-1.69543745628976e-05
-1.37402144200105e-05
-2.92563589660616e-05
-2.80438431693308e-05
-5.74853511658097e-06
-1.06555892572587e-05
-1.78605568343329e-05
-2.92449003019248e-05
-2.70244133580578e-05
-1.06692556595587e-05
-1.31247550668845e-05
-3.59936797508403e-05
-1.2278761086504e-05
-5.05600602665334e-06
-2.29260594423262e-05
-1.20516239720372e-05
-2.41952854361194e-05
-1.18150690263362e-05
-2.24006904517838e-06
-2.64929657485589e-05
-1.62812756339503e-05
-1.13874546911729e-05
-5.23727883414297e-06
-1.47424063479332e-05
-1.79893759337342e-05
-4.09339066493248e-06
-1.77473151806145e-05
-2.16024674068957e-05
-3.3516109372724e-05
-1.92986049449882e-05
-2.27031861177952e-05
-6.26842005046633e-06
-1.65009475610672e-05
-1.78295354599605e-05
-8.55288684761442e-06
-2.55925328940357e-05
-1.54464285942643e-05
-2.28354851537318e-05
-3.06076470831935e-06
-2.07025807277641e-06
-8.19196072598886e-06
-2.13546021906177e-05
-1.55262375991556e-05
-1.50575635971768e-05
-2.33412264688048e-05
-1.41582484408048e-05
-1.16011993175886e-05
-1.18984417904776e-05
-5.24139147871867e-06
-9.50425114463713e-06
1.18879129145805e-05
-1.72141283447341e-05
-1.16109369652977e-05
-8.47913212350552e-06
-3.47950188226269e-05
-2.6729674308529e-06
-6.0200435785958e-06
-1.05987392941378e-05
-1.71222921208104e-05
-3.03994565583268e-05
-2.41303843081795e-05
-2.5425425590791e-05
-5.66190366565916e-06
-1.99875181141417e-05
-2.22257836469789e-05
-1.42158574858828e-05
-2.97210985857328e-05
-3.18756405067126e-05
-7.41086676158729e-06
-1.23550820582247e-05
-2.17446821720914e-05
-7.0087680111546e-06
-2.41099089922592e-05
1.15855684147797e-07
-1.02871460095624e-05
-8.40036407126857e-06
-1.48617111188158e-05
-6.76808331938197e-06
-1.28418568697242e-05
-8.14063270622263e-06
-3.59335569905156e-05
-5.91818284832263e-06
-1.40960699303532e-05
-1.15773747486703e-05
-1.68398387389408e-05
-2.74613358323589e-05
-1.91466486788727e-05
-1.92408564952146e-05
-2.40105843636668e-05
-1.74024628048106e-05
-3.69346646252184e-05
-3.88695483984165e-05
-2.82864860618605e-05
5.20903937741276e-07
-1.37978925046029e-05
-5.73379384648176e-07
-1.77698386437804e-05
-1.11977067937688e-05
-1.45496492486518e-05
-1.28447982645805e-05
-1.00293205779989e-05
-5.26107967699558e-05
-3.42126573624506e-05
-6.49638091206385e-06
-1.40745670551078e-05
1.45505556991127e-06
-1.70072181022417e-05
-9.30708343213206e-06
-3.58807241948589e-05
-3.04700649728683e-05
-1.96704114338408e-05
1.62870858435829e-06
-2.1021884254897e-06
-2.98034827291127e-05
-1.39156805281484e-05
5.39282833826372e-07
-1.04176441987789e-05
-2.42008388048351e-05
-1.8873097021552e-06
-6.96529123173227e-06
-7.50537427941831e-06
-9.95549892585508e-07
-7.43784560538939e-06
-3.88684775802595e-06
-2.98402346200313e-05
-2.25373952384888e-05
-1.56882988065168e-05
-2.77772150859327e-05
-2.5689804891107e-05
-2.29933428653387e-05
-2.49164078498149e-05
-2.19624397073502e-05
-3.31419971390819e-06
-1.55570403518374e-05
-1.38901691769546e-05
-1.07023767004365e-05
1.05043389469538e-06
-5.80000773252558e-06
-1.84452093248008e-06
-2.77439204660987e-05
8.64752032264484e-06
-1.30679502743669e-05
-7.30212347494456e-06
-3.05955393893305e-05
-3.63771026485908e-05
-6.32098224185755e-07
-1.79981320957611e-05
-2.68874805836441e-05
-2.04272171383128e-05
-3.51253443563603e-05
-4.00471411919391e-05
-2.32207990254584e-05
-3.02668020092947e-05
-2.87090202656726e-05
-1.95118525689747e-05
-2.23011226958344e-05
-2.25343628107217e-05
-2.93760066436246e-05
-6.53308358636029e-06
5.5477902332236e-07
-1.00485218819074e-05
-3.17280499216441e-05
-1.80948276606723e-05
-3.7032075563914e-06
-1.52738310766431e-05
-4.45351107197086e-05
-2.08861247626312e-05
-2.4110846831663e-05
-2.76216085927515e-05
-2.81400709305042e-05
-1.04850410224557e-05
-2.71213237623484e-05
-3.12313605253753e-05
-2.0212665926434e-05
-1.42988845625883e-05
1.64850248564631e-06
-1.68825087300845e-05
-1.63968396891526e-05
-1.50665181140496e-05
-1.47187230304558e-05
-2.87793139303146e-05
-1.70757963578906e-05
-8.17227053099916e-06
-1.20227962381334e-05
-1.23673502000703e-05
-2.11063278816078e-05
-1.71958755264767e-05
-1.68211340411249e-05
-2.99305065331225e-05
-2.0178415545358e-05
-9.78991639606848e-06
-1.48845523092822e-05
-4.53829182368557e-06
-2.14295050223082e-05
-6.56858361088296e-06
-1.9683134154185e-05
-5.95795423120269e-06
-3.28331981999247e-05
-9.99653634774101e-06
-1.52418087905975e-05
-2.3783979660233e-05
-9.7277306057003e-06
-1.05402775435244e-05
-2.57125051077263e-05
-1.24187033230595e-05
1.5509384711357e-06
-9.65334354172925e-06
-2.05202143646871e-05
-1.20507036730371e-05
-2.02243089462286e-05
-2.24199132991758e-05
-1.35564702215363e-05
-3.73610322044239e-06
-6.70085927165118e-06
-8.15527579217969e-06
9.39796427999258e-06
-9.32240761181395e-06
2.19931448265442e-07
-1.29295915295105e-05
-1.75529752254951e-05
-2.10193919888184e-05
-2.56357879578828e-05
-2.35562628785907e-05
-1.57042189619615e-05
-1.34807150651658e-05
-1.37940869961217e-05
-7.38216587332634e-06
-2.34629045770726e-05
-3.25270960421402e-06
-2.40598233989137e-05
-3.64158757050709e-05
-1.69519340984549e-05
-1.4911188323198e-05
-2.63212249916922e-05
-1.91245387189703e-05
-2.44626175569579e-05
-2.30768084727712e-05
-2.32093489581254e-05
-2.44094294502053e-05
-2.565207364499e-05
-2.35792097217123e-05
-1.95890556858032e-05
-1.74528779095575e-05
5.51744524456883e-06
-1.59565444076668e-05
-3.11055689140543e-05
-2.3999627913153e-05
-1.34243434443562e-05
-1.00193877019976e-05
-1.35240894599126e-05
-1.54250853818061e-05
-1.62905045719919e-05
-9.03876543544005e-06
-2.5331785960915e-05
-2.20425024136031e-05
-1.09496271820258e-05
-1.77110002832085e-05
-1.09168791609751e-05
-1.09617143007143e-05
-2.4536977109446e-05
-1.76118773647009e-06
-1.52851410532125e-05
-2.834771110439e-05
-1.95433309877373e-05
-1.27720855110826e-05
-1.07213945138125e-05
-2.11829128408005e-05
-1.62302474957021e-05
-7.33308974358287e-06
-2.49994248573986e-05
-2.35735396126389e-05
-2.38620993114499e-05
-1.567614411647e-05
-1.62721136849137e-05
-1.24631843162795e-05
-1.54985271530621e-05
-2.58590003309074e-06
-1.74088223277514e-05
-1.9217027784401e-05
-1.21850709658189e-06
-6.39885671087595e-07
-1.41548176161189e-05
-2.43903925635651e-05
-1.68419221279931e-05
-3.64780448120598e-06
-1.17372066448022e-05
-8.72387401759059e-06
-3.48162583640851e-05
-2.30306585640356e-05
-1.09843358505896e-05
5.21412530704551e-06
-7.87247662753111e-06
-6.4038805615513e-06
-1.52351789117627e-06
-1.56757781727888e-05
-1.99086099233752e-05
-2.45423906669442e-05
-1.95774472373021e-05
-2.39893140491812e-05
-3.10745954790849e-07
-5.84134296075785e-06
-2.07576714417076e-05
-7.79195671304526e-06
-1.09161555859311e-05
-1.29423193631842e-05
-1.61342500073475e-06
-2.01321543796024e-05
-2.44323737172229e-05
-1.18016733488266e-05
-3.22702271574064e-05
-8.61756379296478e-06
-1.16799942274756e-05
-3.45457089691197e-05
-2.7772959831791e-05
-2.02878955871906e-05
-2.47572378481099e-05
-1.54869676889065e-05
-1.54086031683902e-05
1.93289099995586e-06
-2.58615955994233e-05
1.0672245218389e-06
-1.93673835944881e-05
-3.33338088531734e-06
1.62302584633673e-06
-3.62721418390323e-07
-9.11209862884352e-06
-7.49953541500568e-06
-2.88823648743417e-05
1.26766409353507e-06
-1.22469133840814e-05
-2.65489975620606e-05
6.25964065433096e-06
-1.61887808099198e-05
-1.74229886968619e-05
-2.94725909666704e-06
-1.87389095891207e-05
-4.11083034171946e-05
-2.85859310467355e-05
-1.53583892015254e-05
-6.26806814528106e-07
-2.73888323866785e-05
-2.30620530109388e-05
-9.99571249716763e-06
-9.30130515793705e-06
-3.08267354271098e-05
-1.58627850127137e-05
-1.31396354408491e-05
-3.84456171955817e-05
-8.46943090277399e-06
-3.8238648659694e-06
-8.17008158242385e-06
-1.53704018420078e-05
-7.70206727950938e-06
-1.454054545881e-06
5.35718076197327e-07
-1.32604720806416e-05
-4.28494616835509e-07
-2.55656451867646e-05
-2.60089444115539e-05
-3.21169662981023e-05
-2.0437031327595e-05
-2.11544714124708e-05
-1.44325996890106e-05
-6.68132362142898e-06
-3.51813782820483e-05
-3.14659530847116e-05
-2.81573263586706e-05
-2.50320532665019e-05
-1.68993346295443e-07
-2.7298832770146e-05
-1.91262718085155e-05
-8.75887355196138e-06
-1.26767386519203e-05
-2.67108841292319e-05
-1.04727252855488e-05
4.4489302019863e-06
-7.23984091260988e-06
3.79554244661458e-06
-4.03072364328091e-06
-1.69350422149404e-05
3.85797414221956e-06
-1.69591449520852e-05
-2.25885070206021e-05
-2.34097946907097e-05
3.14318356604637e-06
-1.64746968231979e-05
-2.69773655723897e-05
-2.351716931201e-05
-4.27999951897207e-06
-2.56194110447798e-05
-3.42815331523116e-05
-1.8242208760047e-05
-1.11614577868947e-05
-1.86065627029643e-05
-1.88774501023814e-05
-9.4878829466413e-06
-2.53074277116946e-05
-1.75169797986172e-05
-1.19673247134343e-05
-2.03383133104769e-05
-2.74473831804109e-05
-2.99809135211103e-05
-3.09893984603707e-05
-1.86163893377463e-05
-8.48982579250685e-07
-2.55934934270488e-05
-3.14056232366476e-05
-2.03409300181468e-05
-1.32952617559142e-05
-2.17540868025612e-05
-2.15217181360774e-05
-1.38340109844545e-05
-1.7837914196589e-05
-2.24512654753612e-05
-1.27820414366996e-05
-6.9274343439554e-06
5.8564926268749e-06
-2.12162778503276e-05
-1.99866948467951e-05
-3.37569781309373e-05
-1.86912216090266e-05
-2.59926970894861e-05
-6.63950528227526e-06
-6.4494674771835e-06
-1.57484434168144e-05
-3.32256295654386e-05
-1.78042932108692e-05
-1.64952781374137e-05
-5.696073538048e-06
-1.77046431036331e-05
-3.70942412532437e-05
-6.34581731260102e-06
-1.01241667387533e-05
-2.19054814919523e-05
-2.14732928126449e-05
-1.17908843022231e-05
-1.15623657059607e-05
-6.38346959472102e-06
-4.03252165317736e-06
-2.4475654489e-05
-1.48840955996683e-05
-5.06007526254818e-06
-1.07672848873825e-05
-2.5373872152411e-05
-8.11103800354555e-06
-1.37979242328764e-05
-1.6578366106192e-05
-3.19101602162967e-05
-1.18197174871639e-05
-3.91814390851968e-06
-1.80914781270331e-05
2.76688827510229e-07
-1.9771735767271e-05
-8.52296239229995e-06
-6.19491633920962e-06
-1.08357542916407e-05
1.34264270855549e-05
1.82246968900893e-05
-1.8022432793434e-05
-5.82722410152449e-06
-2.23619437863206e-05
-1.71661490806972e-05
-1.34618694169009e-05
-2.94970303122716e-05
-1.32515699262372e-05
-1.68823547419392e-05
-1.49367132449794e-05
-2.94639696765702e-05
-3.90821122379121e-05
-8.19019770453039e-06
-9.03693774680483e-06
-2.61253249215854e-05
-2.01418104931378e-05
-1.85775113823924e-05
-8.34205215515343e-06
-9.73011805892455e-06
-1.5981468195054e-05
-4.82867478594213e-06
-2.16148837759868e-05
-2.71436472184781e-05
-1.87391858914644e-05
-9.16935229108093e-06
-1.53159310468167e-05
-2.40359296409896e-05
-2.18500282285647e-05
-7.25224237087132e-06
-1.9090180019631e-05
-3.48910400550902e-06
-1.92442220951728e-05
-1.48735511849164e-05
-8.91068922767815e-07
-1.92622614386795e-05
-2.22555062009729e-05
-4.56095494955669e-06
-1.47747555194784e-05
-1.56195700921371e-05
-3.47729956133196e-05
-1.71559720197404e-05
-1.21106535040963e-05
-1.24076505713302e-05
-3.52252579351352e-05
-1.4648574476906e-05
-1.57359715506869e-05
-1.4236883504466e-05
-1.4368283306267e-05
2.19721532543054e-07
-2.5005806122122e-05
-1.95940037062216e-05
-2.65289757791836e-05
-6.5275549950533e-06
-1.02878691549659e-05
-2.22074741222242e-05
-3.50667969508778e-05
-3.27712344279255e-05
-1.5983545363688e-05
-3.85196887555671e-06
-1.56449805296672e-05
-2.07666036903947e-05
-1.34151095204863e-05
-1.49859828829415e-05
-2.47478507052974e-05
-6.04531794565255e-07
-3.15624370413856e-05
-1.52256199299784e-05
-2.16938151230556e-05
-3.12820842681143e-05
-2.60629865698831e-05
-9.82375742732394e-06
-2.55740401988085e-05
-2.34664711269663e-05
-2.28444032697132e-05
-2.21196399156064e-05
-1.20523867947206e-05
-2.39175173401755e-05
-3.59991074531701e-05
-2.08156763891967e-05
-1.62532486858957e-05
-2.0858066115628e-05
-2.84915796994021e-05
-1.44891638889963e-05
-1.41069343315073e-05
-1.82095411541832e-05
-2.40341171369679e-05
-2.08018434360197e-05
-2.78875873161333e-05
-4.19499294961556e-05
-9.31375784046245e-06
-1.71168456935123e-05
-6.71097369322842e-06
-3.87647214028161e-06
1.72347024612711e-06
-1.36342780468998e-05
-2.33573055735207e-05
-2.11556602970462e-05
-1.58249168383731e-05
-2.9193128277874e-05
-1.71389278741762e-05
-2.40004898228736e-05
-2.72303888886169e-05
-2.38314359618688e-05
-7.41269435981154e-06
-1.27218930247525e-05
-1.4385183291203e-05
-1.83380002457442e-06
-2.05244094242405e-05
-1.5361399993627e-05
-1.01718948177174e-05
-1.79382685236754e-05
-7.34016765407796e-06
-1.48459122869193e-05
-2.59702362170958e-05
-1.65135803045304e-05
-2.76967764382213e-05
-8.94174802711425e-06
-2.32185930237268e-05
-1.30394072857835e-05
1.09840276683812e-06
-1.43270918212527e-05
-1.35072966882165e-05
-1.43447515931346e-05
8.53539429316423e-07
-1.73498742730465e-05
-1.9111541672457e-06
-1.95242485445702e-05
-2.46008803638996e-05
-3.90445328460002e-06
-1.3917594861547e-05
-1.98204537662191e-05
-1.19806219336882e-05
-2.03653601500973e-05
-1.14439185066822e-05
-9.62536535142292e-06
-1.10471422459707e-05
-4.03751776432111e-06
-2.25345816347173e-06
-4.27595269940343e-06
-2.52647888038984e-05
-4.7426801445684e-06
-9.88125632091193e-06
-2.2170043232215e-05
-1.74667772324591e-05
-1.69280915362454e-05
-1.97282615417566e-05
-3.11588443481871e-05
-1.55582900055383e-05
-1.94444905440947e-05
-1.41445254315533e-05
-2.19241277654999e-06
-1.53932672043501e-05
-2.28525977469289e-05
-1.80649167121535e-05
-8.80605830281281e-06
-3.32326212950099e-05
-2.21242857943189e-05
-7.32283878832098e-06
-3.35614014903356e-05
-1.14732710596289e-05
-2.6524999466942e-05
-3.7874292914004e-05
-4.51001426711655e-06
-2.69389869478858e-05
-2.27974643396647e-05
-2.87649402599201e-05
-1.93747752566228e-05
-9.34428029642587e-06
-1.38915081876162e-05
-2.65638927572091e-05
-2.66381441815055e-06
-3.21980019206552e-06
-3.60164362696151e-05
-4.72392207551307e-06
9.33880200510152e-06
-9.61503491240091e-06
-3.38714112887578e-05
-1.03485971633625e-05
-9.50522880721967e-07
-1.83698810346374e-05
-2.44484719492933e-05
-2.62207326103292e-05
-3.82819348136202e-05
-2.57516402563484e-05
-2.41786146398655e-05
-1.85394627609406e-05
-6.83195040101526e-06
-2.50526129108662e-05
-3.09964420315218e-05
-1.53656595584772e-05
-2.38869887412325e-05
-1.96822566911606e-06
-1.33830734560568e-05
-9.09755677881371e-06
5.57835372402545e-06
-1.3458519768702e-05
-1.28536997390663e-05
-1.00084394370598e-05
-1.23890591594896e-05
7.26359079571013e-06
-2.60117327179551e-05
-1.51996597675336e-05
-2.07835354580424e-05
-1.55438794746149e-05
-2.62624463435231e-05
-1.12824020938296e-05
-3.14438999157086e-05
-1.91456804594261e-05
-2.00920042616619e-05
-1.80159206288817e-05
3.13911756712924e-06
-2.87261579540659e-05
-1.72486177842594e-05
-1.356895801483e-05
-6.6997912047738e-06
-1.8610097867544e-05
-7.45627184287301e-06
-4.28454473681603e-06
-2.46854889306986e-06
-9.78383922241092e-06
-2.45825491270556e-05
-6.65821124438563e-06
-1.33367527051169e-05
-2.9305081046287e-05
-3.05480450316447e-05
-1.58335780408545e-05
-1.316512183023e-05
-1.81670448237953e-05
-2.12967661288559e-05
-1.62453970674114e-05
1.53176552498892e-06
-2.36583645849771e-05
-1.29162128384293e-05
-3.64799213755999e-06
-1.0803793528847e-05
-8.89466254759501e-07
-1.1946900152674e-05
3.58433317364327e-06
-7.96589402351887e-06
-2.2389340880118e-05
-2.03985408377287e-05
-1.65571718601645e-05
3.53560659331236e-06
-1.64011695398301e-05
-1.71532922330847e-05
-2.86058343462128e-05
-2.80402247251419e-05
-2.03850369462455e-05
-6.77519823784079e-06
-2.78003514029797e-05
-3.03572711503939e-05
-2.12596118455655e-05
-1.2674756262364e-05
-1.39623222998098e-05
-2.97496555272026e-05
1.93315753625208e-07
-6.84677474682507e-06
-1.94823252169144e-05
-4.62147393471937e-06
-1.54431968280071e-05
-5.4854257857879e-06
-3.66511788570127e-06
-1.77733219557405e-05
-5.12042796455895e-06
-1.72320979364839e-05
-1.4465321511669e-05
2.01994567615985e-07
-1.6086900591655e-05
-7.17637628574018e-08
-8.32880789268598e-06
-3.70549640360607e-05
-8.39946483621206e-06
-1.78936496533493e-05
-3.33956064509746e-05
-5.0756807227741e-06
-3.62767517871231e-06
-1.71439319154244e-05
-9.2021358139067e-06
-2.44659145090084e-05
-1.30687249653882e-05
-1.54623966161289e-05
-4.7783012262343e-06
2.7699712336064e-06
-2.10221823505118e-05
-1.69271864261799e-05
-2.01071838488997e-05
-9.77707483670273e-06
-1.37465552635962e-05
-7.54177245985084e-06
-2.18042199020206e-05
-1.80073400280386e-05
-8.53641887033528e-06
-1.87790766634852e-05
-2.28349219850024e-05
-2.5876298463331e-05
-3.27401940555554e-05
-8.12299012699553e-07
1.04317345646823e-05
-3.90337537229359e-06
8.20856366976118e-06
-2.02895502379847e-05
7.73011640813803e-06
-2.22135397401212e-05
6.25754882102969e-07
-2.04706501876175e-05
-1.35484181815113e-05
-1.41154178745018e-05
-1.48756256408146e-05
-2.50624928205539e-05
-7.88019697647517e-06
-2.15079435389351e-05
-2.66255249456718e-05
-1.18231796474834e-05
-2.19032824517274e-05
-1.15882307534131e-05
-4.15714064442882e-06
-6.32847361211434e-06
2.31085524759937e-06
-2.82070182248815e-05
1.41047088067258e-06
-1.24773292757989e-05
-2.57088777726395e-05
-1.67192816860842e-05
9.08172627059242e-08
-1.12874700123353e-05
8.84726624933054e-07
-7.20554202641424e-06
-7.95314126707299e-06
-8.34230383734916e-06
-2.2891491721471e-05
-2.36819637927729e-05
-1.92311786042634e-05
-1.78075968729634e-05
-2.39454960215543e-05
-1.04759762897582e-05
-2.61307270945597e-05
-2.18030093570011e-05
-1.10612412370206e-05
-1.99229855741043e-06
-1.42563342102563e-05
-3.74157222351442e-05
-2.702044169611e-05
-2.3334974597166e-05
-2.21928382108637e-05
-1.31123330005796e-05
-3.1725924161354e-05
1.40886464158219e-05
-1.42197587742731e-05
-2.76693691950378e-06
-1.43215867621623e-05
-3.7379716089204e-05
-2.17894307883893e-05
-3.29877224758357e-05
-2.40754585811109e-05
-3.77241434496418e-05
-3.11792597215176e-05
-2.52893059812665e-05
-2.7353780031341e-05
-1.98225540952068e-05
-1.28299035979472e-05
-1.23097180037846e-05
-2.33983461680727e-05
3.68053536107222e-09
2.10859098103118e-06
-7.62540806712991e-06
-8.94452147856115e-06
-9.95292533952292e-06
-1.63266601552282e-05
-2.17055550261804e-05
-1.14971080440538e-05
-1.95778581794024e-05
1.67019358635692e-06
1.00515756159704e-05
-1.37836188771663e-05
-2.01629771700116e-05
1.90152706926039e-05
-1.48780404760575e-05
-1.81296329827786e-05
4.054918096035e-06
-2.2640745856672e-05
-4.65930620662567e-05
-3.57896257887689e-05
-2.22538144532368e-05
-1.71304306205187e-05
-8.44243651156733e-07
-2.31700165945313e-06
-3.89309595831526e-05
-2.64721475739299e-05
5.68645655677351e-06
-2.67620755928731e-06
-1.81995054119293e-05
-1.68795250577702e-05
-2.06516794821434e-05
-2.84795936936e-05
-2.49654784542209e-05
7.00325025568668e-06
-2.65381907701093e-05
-2.41921575292582e-05
-1.69239013454863e-05
-7.13840384617692e-06
-2.71957671264005e-05
-1.98472874807298e-05
-2.79656971817579e-05
-1.26284522444649e-05
-1.57174206999325e-05
-8.02151514482404e-06
-3.84562809980906e-05
3.34933678533344e-06
-1.23896368812807e-05
-2.86690291822063e-05
-2.12486818052674e-05
-5.39283466554777e-06
-1.61611684842885e-05
-2.12763738864757e-05
-1.81197115062667e-05
-3.66585712678771e-05
-3.55584758152345e-05
-1.72977742805968e-05
-3.38610563424825e-05
-3.32858581802389e-05
-1.38929219312298e-05
-2.92479643756344e-05
-8.67379654922607e-06
-7.82693870206114e-06
-2.13271092419436e-05
-1.32220785418065e-05
-2.03897675253415e-05
-1.41921176678384e-05
-2.50542318450544e-05
5.95455459252332e-06
-2.15500325813605e-05
-1.68682568057476e-05
-1.80916503675036e-05
-1.51885578293013e-05
-2.05199510037802e-05
-1.86093887830286e-05
-9.02651427446083e-06
-2.77998992557534e-05
-1.75602892846261e-05
-9.07009076793196e-06
1.3680213459984e-07
-1.45676311339466e-05
-2.09365000468438e-05
-2.36866644014377e-05
-2.99578599108635e-06
2.39782324620802e-06
-2.02039021916046e-05
-1.88054199509744e-05
-8.61523565651636e-06
-1.55024892999809e-05
-3.4648128507412e-05
-2.34731397763409e-05
-1.08659959127396e-05
-2.0753303052388e-05
-1.43277775311253e-05
-9.45789128741393e-06
-1.65284059991444e-05
-6.24577765966853e-06
-6.87158323106323e-07
-5.7031098632828e-06
-8.74192781864386e-06
-2.09044457266071e-05
-1.11474976150565e-05
-1.05663790805952e-05
-1.82654525840817e-05
-1.80590598691001e-05
-2.40469877275076e-05
-2.49936806151235e-05
-1.17545950728722e-05
5.96466768381827e-06
6.84039677974142e-06
-4.06307216700071e-06
-1.18782680651049e-05
-2.07172771881338e-05
-1.08385069113855e-05
-8.33316371573625e-06
-1.04597287478388e-05
-1.36104611891247e-05
-1.43292560919745e-05
-2.19604885687714e-05
-1.54654102950933e-05
-1.93388897934928e-05
-2.36428550460585e-05
-2.14398623684857e-05
-9.17689273188721e-06
-2.72873785615438e-05
-3.35790685541303e-05
-9.02235431183901e-07
-2.54902906292373e-05
-2.10318458819706e-05
-3.30221465104059e-05
-1.10723629577392e-05
-2.12540889497268e-05
-3.24368993204833e-05
-2.85740669771958e-05
-3.03851668784402e-05
-3.03325621828328e-05
-2.75274360621683e-05
-2.73934755970047e-05
-3.13414793243513e-05
-2.05798598001842e-05
-1.14760589366325e-05
-1.3311975246519e-05
-2.13265286410002e-06
-1.79504149785185e-05
-3.61671779121548e-06
-1.36745853960724e-05
-2.36714798571191e-06
-1.38988062221319e-05
-8.9875744936515e-06
-3.5007889029159e-05
-4.97765051837723e-07
-3.20115116666173e-05
-2.29271665790529e-05
-1.9302447972323e-05
-3.58746744555164e-06
-1.64838464625744e-05
-1.56507143625578e-05
-2.23155192426241e-05
-1.49874883902406e-05
-2.3316618538351e-05
-7.26021124391362e-06
-9.76260112241907e-06
-4.11833021186273e-06
-9.63283393793919e-06
-1.48109456318868e-05
-3.76774634719005e-06
-1.24682791270857e-06
-2.07042021816447e-06
-1.43016134136943e-05
-1.02346296109818e-05
-3.14239798079995e-05
-2.22714168729284e-05
-1.51713211112793e-05
-1.14107440714702e-05
-2.31352496830559e-05
-1.50950214690567e-05
-1.84166965016575e-05
-6.17957251713318e-06
-2.34393879590528e-05
2.77887175538813e-06
-2.58698784629057e-05
-1.48410331347938e-05
-1.46682260466874e-05
-1.75153259413198e-05
-1.55029057471377e-05
-1.80818684336951e-05
-2.00057353089934e-05
-8.57728993697096e-06
9.57230437222947e-06
-1.65893084080788e-05
3.25448982120401e-06
-1.2376619260446e-05
-2.43065416017444e-05
-3.78542316624029e-05
-1.67478074939258e-05
-1.96617871817557e-05
-2.860912113546e-05
-2.31865213488503e-05
-2.79596541176173e-06
-8.77532606480022e-07
-8.32948140081168e-08
5.84724734557198e-07
-9.85819349513839e-06
-1.61696239651302e-05
-1.03971580453602e-05
-9.79836379017621e-06
-1.03219761677521e-05
-3.39629654918218e-05
-1.37677367197153e-05
-4.57437976076473e-06
-1.34876067928591e-05
-1.95040631365987e-06
-9.83446563564442e-06
-2.72642881933436e-05
-3.48319412125287e-05
-2.61710023457304e-05
-1.67504974539422e-05
-2.07805107967498e-05
3.51308668753093e-06
-2.55480518742418e-05
-4.16054339113114e-05
9.39822650259936e-06
-3.43306554674724e-06
-1.98700359518221e-05
-1.13996378210339e-05
4.71875149738976e-06
-1.31112833762262e-05
-8.98224110058774e-06
-2.20943481980832e-05
-1.8478709339687e-05
-3.97041199758817e-05
-5.61612130483452e-06
-1.84798262121881e-05
-1.75469099082353e-05
-6.5524049789589e-06
-2.10662995533045e-05
-2.59659540889081e-05
-3.06955071840304e-05
-2.15768823723474e-05
-2.19691509165677e-05
-2.03308417319507e-05
-5.84675461349734e-06
-3.66691679317023e-05
-7.82314425903333e-06
-8.59867870508671e-06
-3.1078592907876e-05
-7.83647424288303e-06
-3.06022639192336e-05
-1.00352616990903e-05
-1.96848902931131e-05
-4.36342960253571e-06
-6.09081093177637e-06
-1.78332629314981e-06
-3.02941264105952e-05
-1.96965651858548e-05
-1.04699143709184e-05
-2.17446063143509e-05
-1.26684481760891e-05
-2.71687620178575e-05
-1.92603991807132e-05
-2.24232366522988e-05
-2.47080809191789e-05
-1.21712371963857e-05
-8.78555064394177e-06
-2.93669097155285e-05
-2.15858076293043e-05
-1.99578185195783e-05
-1.77995620348276e-05
-5.44255040914695e-06
-5.70484460151585e-06
-1.15381648877647e-05
-1.24251449585317e-05
5.40682727323099e-06
-1.30526980517888e-05
7.54070383370673e-07
-3.82430390144417e-06
-1.33270711921678e-05
-2.36771459987578e-05
-3.05094207504616e-05
-3.83209665740971e-05
-2.82347909983047e-05
-6.09568040100243e-06
-1.4451858834011e-05
-7.32298704418987e-07
-4.53964387529394e-06
-7.14115444143537e-07
-1.0548535022451e-05
-2.48079779210722e-05
-1.1184780658972e-05
-7.76468661829547e-06
-5.45187250425404e-06
-1.11150819103506e-05
-1.14900195300532e-05
-6.06011954328354e-06
-1.05578422368946e-05
5.44925382191476e-06
-3.09560214597472e-06
-1.19871387129383e-05
-1.19807970648865e-05
-1.88432853987633e-05
-1.33167687756733e-05
-2.14810646777098e-05
-2.40280804812232e-05
-2.38459763543588e-05
-2.83325348467757e-05
-2.11367274172696e-05
-1.72885614965377e-05
-1.87003006763859e-05
-2.15054805475998e-05
-9.75075976186988e-06
-3.95009002418509e-06
-1.79380881967494e-05
-1.27259836305358e-05
1.74247329476546e-06
-2.25674044917977e-05
-1.56989737843549e-05
-1.73040709593369e-05
-5.61706724743175e-06
-1.75462085724639e-05
-1.3960104853054e-05
-6.75717600740864e-06
-1.44702863853067e-05
-1.09530240436466e-05
-3.81067886947137e-05
-2.82795959371478e-05
-2.13743090306886e-05
-1.68338863981904e-06
-3.51151494354934e-05
-5.74108825921871e-06
-7.80979579457948e-06
-1.48474601017162e-05
-1.10800413556708e-05
5.11017583223134e-06
-1.64954222331431e-05
-5.10655189927437e-06
-7.13445415397566e-06
-1.62177742820551e-05
-1.16269727668708e-05
-2.04432566210801e-05
-6.67498779037628e-06
-1.15690283786366e-05
-7.67817275056205e-06
-1.53834945071727e-05
-5.8549839555081e-06
-2.10016391445091e-05
-1.01392233392641e-05
-2.84933144113616e-05
-2.20081157369014e-05
-1.06061676719146e-05
6.4998093383752e-06
-1.6766916664289e-05
1.95263384178007e-05
-1.37637479121424e-06
-2.1319060574638e-05
-2.62050803245217e-05
6.50949713029196e-06
-3.28758053481213e-06
-2.15163689555488e-05
-1.35218552498173e-05
-1.97186863367848e-05
-1.72702721767379e-05
-5.69329811120559e-06
-2.47567421312147e-05
-2.02313439484176e-05
-1.26331792237047e-05
-1.7382021838119e-05
-2.01616968866049e-05
-1.3256194927651e-05
-1.36193688118311e-05
-2.23431294197294e-05
-1.00738286634374e-05
-1.04129552577134e-05
-8.2442706142861e-06
-1.49014721041715e-05
-1.76392936919787e-06
-3.36793723987142e-05
-1.51084661451695e-05
-4.82707451618801e-06
-4.31255023166123e-06
-2.74009511837716e-05
-1.67899327252068e-05
-3.56674728236803e-05
-4.69433569572344e-06
-3.00321766345748e-05
-3.03281629782847e-05
-5.61585722357226e-07
-5.75363764390896e-06
-2.91572601619829e-05
-2.84059661778891e-05
-3.9611270492128e-07
-8.79177926411126e-06
-4.21029349366681e-06
-2.49916339878151e-05
-2.98545128505325e-05
-3.8567606620823e-06
-1.74258685405909e-05
-2.32356206794725e-05
-2.93469188856285e-05
-3.17741853718098e-05
-1.71206275051614e-05
-3.54579145982467e-05
-1.75957579380227e-05
-2.53754852592732e-05
-2.3170961762141e-05
-3.58183339112959e-05
-5.3144060734228e-07
-1.94680710453927e-05
-1.93982398203438e-05
-1.16392927141141e-05
-7.20429446444461e-06
-1.94619037552856e-05
-2.48433180418035e-05
-1.37822778866373e-05
-1.73435881176552e-05
-6.36877843523523e-06
-7.70731060732898e-06
1.04287600637859e-05
-5.48413799344238e-06
3.2408148876055e-06
-1.44369061702368e-05
-1.86408748968288e-05
-1.22853554156545e-05
-1.45601758269087e-05
-2.6454025802775e-05
-2.72635008126418e-05
-3.79357914139262e-05
-3.506774707713e-05
-2.52724475661184e-05
-4.72687627081859e-06
-1.06382183104225e-05
-1.51558344718227e-06
-3.05706114040601e-05
-2.23598340834831e-06
-3.08636831209483e-05
-1.99473058591119e-05
8.89609386386681e-07
-1.48471406977879e-05
-9.7806741046453e-06
-1.11595980284848e-05
-1.64635937336585e-05
-3.05889038124713e-05
-2.56394436203724e-05
-2.21534472660026e-05
-1.02158717709106e-05
-3.22255615167795e-05
-3.03398993983285e-05
-2.4587379497984e-05
-2.49183603106843e-05
-1.22635043018226e-05
-1.80432250817851e-05
-2.50587517275852e-05
-3.12853866352123e-05
-1.06244301044692e-05
-4.63999431215436e-06
-3.88918262095713e-06
-5.93698812462986e-06
-4.27753568122297e-07
-1.7497090776658e-05
-2.3307858280916e-05
-2.28002712146125e-05
-2.40156565808421e-05
-1.1307265016055e-05
3.27585737421773e-06
-1.50844523778091e-06
-1.13795106621396e-05
-1.28757996652112e-07
-5.72503824691708e-06
-2.20995920747728e-05
-1.28363493776717e-05
-1.70837968633425e-05
-2.6661158069889e-05
-1.1726171227924e-05
-9.60902470190954e-06
-2.00026340528559e-05
-1.75904737782967e-05
-1.17245239043168e-06
-1.82873162813375e-05
-1.00518522091528e-05
-9.72846368621834e-06
2.19287217973557e-06
3.04422248803914e-06
1.76902882307477e-06
-1.75727784996776e-05
-6.38612020982473e-06
-5.44710655385922e-06
-1.31700958624956e-05
-3.83396354486181e-05
-2.93607145528033e-05
-7.3303315202188e-06
-1.88707994683828e-05
-2.23555603029082e-05
-7.04759007997132e-06
-9.32894409676666e-06
-2.29513314221572e-05
-8.41857061707816e-06
-1.61631459724261e-06
-1.8290477638978e-05
-4.23164310082305e-06
-1.64405456370083e-05
-5.5563041715572e-06
-2.18277973257075e-05
-2.37954112678695e-06
-3.43097356332841e-06
-7.76934186968724e-06
-1.13282192760669e-07
-1.67580466818054e-05
-1.09909456705764e-05
-2.42223339689205e-05
-2.67803342576171e-05
-2.60447630769813e-05
-2.01106579869118e-05
-2.15715171104381e-05
-7.96893145334294e-06
-1.9433200728394e-05
-1.40165378183269e-05
-2.05484455052371e-05
2.1316308559493e-06
6.4375576896793e-06
-2.08026253858136e-05
-2.93353250613205e-05
-2.09215307849287e-05
-2.23059964745565e-05
-9.804586365198e-06
-1.25054642913669e-05
-5.0527210822717e-06
-2.01477380013354e-05
7.24778935247673e-06
-2.65027135867795e-05
-1.20912444767755e-06
-5.14859724681061e-06
-2.15495113110527e-05
-3.87268803471384e-06
-8.85521129880066e-06
-1.40532342074094e-05
-1.81020509148682e-05
-2.2729954357211e-05
-1.85459615615606e-05
-1.32819746032887e-05
-1.77706991905554e-05
-4.12936172192842e-06
-3.03494825117758e-06
-1.03298875963931e-05
-1.22114267737314e-05
-1.72926407055712e-05
-2.24239975816896e-05
-1.38776667038492e-05
-2.34907122045168e-07
-2.42543121175497e-05
-1.10180824670178e-05
-2.84742115564286e-05
-3.34935124149835e-05
-3.24867186011983e-05
-1.80834500510334e-05
-2.53120724897797e-05
-8.3350467717531e-06
-2.60741027404024e-05
-1.55972311550575e-05
-4.4567538044506e-06
-3.28642330158358e-05
-2.26357076444559e-05
-7.99672369209137e-06
-3.21989412546536e-06
-3.0329971740536e-05
-1.65264260085267e-05
-1.06095826975068e-05
6.9485402467773e-06
8.92985541931297e-06
-1.06538094589951e-05
-2.10141368764051e-05
-1.05289484537646e-05
-1.13894519419669e-05
-6.35014904886155e-06
-2.12991988025226e-05
-7.62427318743954e-06
-7.8483663905918e-06
-3.29327170338219e-05
-2.31026832263161e-05
-1.80648376580335e-05
-2.19529285041117e-05
-3.33672963354248e-05
-2.3389610944117e-05
-7.05496482037021e-06
-3.07675410988276e-05
-1.2434990291422e-05
-1.13815499725291e-05
-2.17608940188301e-05
-1.55418025477839e-05
5.60419718278626e-06
-5.8911786525716e-06
-9.45753245932383e-06
-2.93526360356177e-05
-1.02194130252279e-05
-1.44683076653119e-05
-1.23005207417017e-05
-7.07685086818296e-06
-1.36764900027346e-05
-2.30116564898368e-05
-3.51328654856787e-05
-2.99149294119158e-05
-3.38579085622472e-06
-8.35542674312899e-06
-1.1277150607878e-05
-1.94072692289274e-05
-2.69119672571449e-05
-1.3153624724729e-05
1.80993890705145e-06
-1.57435642986258e-05
-2.18683475032127e-05
-4.29918781017494e-06
-1.17510724307313e-05
-2.87370729629426e-05
-2.57429856841837e-05
-7.25470882928252e-06
-1.55296616957583e-05
-6.66928742543212e-06
-1.6083189507778e-05
-7.88836805300253e-06
-2.61926933741876e-05
-1.29782120383155e-05
-1.41734287165549e-05
-2.04866590501357e-05
-3.32864643899927e-05
-2.50070647606259e-05
-3.10123286272868e-05
-7.9421351050248e-06
-2.49510331349199e-06
-8.39138921476676e-06
-2.03241865520337e-05
-2.41703127798409e-05
-1.92520097152318e-05
-3.08951895648756e-05
-9.94846339574167e-06
-1.06565981845904e-05
-1.96576080318875e-05
-8.88754575131151e-06
-1.78923953961004e-05
-1.68739937568391e-05
-1.8079706739987e-05
-2.7440879035345e-05
-9.43449018935035e-06
-1.17004783472032e-05
-5.7366807940296e-06
-2.87880894445222e-05
-1.25042905643649e-05
-5.62892833558536e-06
2.6249901614041e-06
-5.70405713457651e-06
-1.8738617070078e-05
-1.79073185086216e-05
-1.74923937698638e-05
-1.68747805255154e-05
-1.37423578883202e-05
-1.86560799895679e-05
-1.38397507067296e-05
-4.37301396497781e-06
-3.77174632676353e-05
-3.48716997392001e-05
-1.08917783155457e-05
-3.07298944562833e-05
-1.50204700323535e-05
-2.58180565741861e-06
5.43490227745032e-06
-3.42677835374976e-06
-1.96881548323938e-05
-2.05019604896341e-05
-1.87583937036755e-05
-9.75308651450735e-06
-9.78714589853963e-06
-5.12069878939251e-06
2.37791583072117e-06
-1.02148430709966e-05
6.39852573511497e-06
-1.16608640484438e-05
4.32059061349618e-06
-6.73087915887876e-06
-3.06825246794023e-05
-2.24064754367346e-05
-8.70546633133898e-06
-1.5136710690564e-05
-2.93365295044494e-05
-1.30678888499772e-05
-3.9621324194016e-05
-1.55137758293942e-05
5.62238516416685e-06
-1.6431207718189e-05
-1.67821314902844e-07
-2.71236937227069e-05
-1.49149596479561e-06
-1.37556790562788e-05
-3.51603163070112e-05
-1.59715738499055e-05
-2.9063676824179e-05
-1.0347335669776e-05
-1.9290656821076e-05
-9.66794224349963e-06
-1.41327551289279e-05
-5.39798095927627e-06
-2.38679831927481e-05
-2.64648286043553e-05
-2.05128327672121e-05
-3.57571067000465e-06
-1.82893039946225e-05
-1.86300779529292e-05
-1.04676334097612e-05
-1.67566653506208e-05
-1.40523602090301e-05
3.67289472107143e-06
-1.97332159409671e-05
-1.99603232665268e-05
-1.86349461782893e-05
-1.34974571951021e-05
-1.66838700772937e-06
-1.61946351243006e-05
-3.26978964862074e-05
-1.83814462376239e-05
-2.71950283732387e-05
-2.37546729394283e-05
-9.58500664129877e-06
-2.43091136595092e-05
-1.41534689477988e-05
-3.36321606277065e-05
-2.20803025452845e-05
-5.22038314875949e-06
-1.69325544356913e-05
-1.88346032644025e-05
-2.53508852104841e-06
-1.09321338318684e-06
-9.53871838684115e-07
-6.68001874918227e-06
-1.0663309117398e-05
-2.53152957345969e-05
-1.59245932648631e-05
-6.33393566421148e-06
-5.95528009907619e-06
-1.01037977111889e-05
-2.39791756653656e-05
-1.78437016443636e-05
-1.00893019381102e-05
-3.7069115487811e-05
-2.26006882208048e-05
-5.38127497386288e-06
-1.87728154134829e-05
4.10423553988221e-06
-2.27080918137488e-05
-1.21864162431239e-05
-2.08141104203604e-05
-7.83090350857633e-06
-3.24333499151276e-05
-1.3102451552491e-05
1.37942089494078e-05
-4.52234096748521e-06
-1.91156252861006e-06
2.06564281590775e-06
-1.82975514933175e-05
-1.24749165751753e-05
-1.78482584253459e-05
-8.99258982236122e-06
5.89921427617402e-07
-1.28523097259633e-05
-2.44012326005597e-05
-1.32385495684946e-05
-1.41478328768262e-05
-2.21406025983409e-05
-8.12488712267863e-06
-1.2129450774246e-05
-2.79295009316172e-05
-1.11859027433462e-05
-1.64304216270546e-05
-1.18700556546223e-05
-1.28362193818909e-05
-2.99691821076813e-05
-1.2723197069154e-05
-1.44081633955966e-05
-2.00511601953013e-05
-5.73883063205646e-07
2.69754244994787e-06
-1.15512849370793e-05
-2.9595262260316e-05
-2.24933958562335e-05
1.12183053665034e-05
-2.76319120986765e-06
-3.27403838475941e-05
-2.37361050209145e-05
-1.05189124890946e-05
-2.94833560983605e-05
-1.23255982455477e-05
-2.21067525211703e-05
-2.98333847818106e-05
-6.86772578358963e-06
-2.49064943519198e-05
-1.36948008150043e-05
-5.31816003372907e-06
-1.35639966685506e-05
-8.85679423694867e-06
-1.31515417846088e-05
-2.26157213115431e-07
-1.56451486462897e-05
-2.10907050796556e-05
-1.11153644052927e-05
-2.24680670532852e-05
-2.83912277847513e-05
-2.06357343851639e-05
-3.64977341469253e-05
-2.19582813080044e-05
-1.53079125339476e-05
-1.40169153277844e-05
-7.01193334210134e-06
-1.90812215581428e-05
-1.04542619293903e-05
-3.95581247774252e-06
-1.63025417411399e-05
-6.15771035473489e-06
-6.21586074802876e-06
3.66705471340586e-06
1.30590970203026e-07
-3.66629375240005e-06
-7.02537272728382e-06
-1.36053746261188e-05
3.252725422472e-06
-1.93643068287615e-05
-1.696772878925e-05
-7.78527411862887e-06
-3.21602982778594e-05
-2.79634882388304e-05
-2.25253117326773e-05
6.27108324000797e-07
-1.63344954329644e-05
-1.58805995963486e-05
-1.59370579768359e-05
-3.84275794072219e-05
-1.24921705648875e-05
6.40178714793687e-06
-6.5553856882159e-06
-6.99939658964033e-06
-1.1757606516473e-05
-1.74259363251786e-07
-1.15403376490662e-05
-2.13870160215358e-05
-2.27116108492177e-05
-2.66985778672164e-05
-1.79275806311371e-05
-2.20591799135008e-05
-1.9980340858125e-05
-3.21548894159878e-05
-3.15130275408164e-05
-1.61667871478411e-05
-2.82433736990431e-05
-3.98562594962409e-06
-2.60791029187556e-05
-2.97252002235302e-05
-3.55022182451869e-05
-1.3389584913445e-05
-1.36612403261566e-05
-1.54175794998756e-05
-3.80286922520891e-05
-9.97570178212444e-06
-1.19880501437548e-05
-1.58536041920055e-05
-6.2194960133945e-06
-1.31687576187395e-05
-2.36400423640426e-05
-1.79957283677041e-05
-7.67803544189685e-06
-2.56992197013479e-05
-1.29395769741502e-05
-5.30059348401649e-06
-2.28146963571571e-05
-5.91466577163116e-06
-2.82761476736644e-05
-2.23378895167432e-05
-1.72892894536963e-05
-1.54188427675823e-05
-1.33490337873811e-05
-9.51626911853623e-06
-4.88230398398479e-06
-2.10217350806814e-05
-1.11697315493566e-05
-2.08968287360773e-05
-4.72434172374454e-06
-2.36892766635619e-06
-1.81021104889279e-05
-1.9316439737906e-05
-1.38917325297048e-05
-1.94145249706889e-05
-4.09768774351236e-05
-1.21500069351227e-05
-1.82964172078229e-05
-5.58960000071771e-06
-2.13124576544875e-06
-1.44970078119674e-05
-1.63301909637919e-05
-3.14998771951942e-05
-2.34176682804781e-05
7.47632146138228e-06
-5.97155830568587e-08
-3.32429681100498e-05
-6.34464694459269e-06
-2.378034194103e-05
-4.47515761889242e-05
-1.81712028333604e-05
-3.00975449185821e-05
-2.90830793792794e-05
-2.45331831410589e-05
-2.46734085017897e-05
-3.28031338816763e-05
-1.96819970897301e-05
2.72958700404233e-06
-1.63730522667477e-05
-1.37005349034563e-05
-1.16631202079886e-05
-1.09452282716779e-05
1.02542922901609e-05
-7.31268112127614e-06
1.10442163395251e-05
-1.30631626368424e-05
-6.09865441293418e-06
-1.32715338813272e-05
-1.91354213584812e-06
5.87871338319805e-06
-2.99410840153056e-05
-9.53975025183545e-06
-3.5060936397627e-05
-5.17766570057304e-06
-3.30945929908462e-06
-1.28513221789539e-05
-2.14938290154794e-05
-2.75361311332783e-05
-1.66719426001032e-05
-1.00566318085745e-05
-3.35936231868919e-05
-2.51706265384184e-05
-5.38915739115131e-06
-2.61823861158519e-06
-1.04100995436515e-05
-2.19092548716115e-05
3.8747365589125e-06
-1.38700447724985e-05
-5.11867528158582e-06
-8.43835621388395e-06
-2.63521929696504e-05
-2.99715430421577e-05
-2.62002347277548e-05
-1.31281480910634e-05
-1.92678746103072e-05
-1.65863571923686e-05
-1.59288398867201e-05
-3.28546573262947e-06
-3.02171924257921e-05
-8.246196409017e-06
-2.00205221558702e-05
-4.05552636109507e-05
-6.48551710740435e-06
9.24779962230792e-06
1.94880867618341e-06
-1.76710233082668e-05
-2.60281491518684e-05
-2.10658611258154e-05
-4.28221784092141e-06
-1.70695344995363e-06
-1.47454576091577e-05
-1.85372798290354e-05
-8.17466649882666e-06
-2.2762588133578e-05
-2.73314784404915e-05
-4.14828916983009e-05
-2.1764010296824e-05
-1.45646711268637e-05
-2.14781740648602e-05
-1.8805749039379e-05
-3.13269304466274e-05
-3.07805557204062e-05
-1.85503929470682e-05
-6.71655524310269e-06
-2.34343663913008e-05
-2.40958857556665e-05
-1.05966406667714e-05
-4.11699796898868e-06
3.00533843277494e-06
-6.33190027258985e-06
-2.58433389785146e-06
-5.3369428744628e-06
-7.60529956874167e-06
-2.42051743092183e-05
-1.8476952063369e-05
1.52425199348154e-07
-1.32342561727601e-05
-1.46232681697098e-05
-2.38065205392602e-05
-2.60113321722451e-05
-1.0214872827633e-05
-3.24975615014697e-05
-1.42413630522652e-05
-2.50498494235632e-05
-1.66111340067116e-05
-9.98642746960551e-06
-1.67711661784617e-05
-1.02513708521994e-05
5.04680184614238e-06
-6.6491750652631e-06
-7.03751147450472e-06
-1.22494620605348e-05
-1.27315042309565e-05
-1.18202133711432e-05
-5.16715798641955e-06
-7.94747384598511e-06
-1.44954064810938e-05
-1.02556799802245e-05
-1.65478146513858e-06
-2.82632457874074e-05
-1.80701394748553e-05
-4.61885296108103e-05
-2.81130512510023e-05
-1.91100086468219e-05
-2.12891791365383e-05
-7.75014629818727e-07
-2.14239490373934e-05
-2.66869786362868e-05
-1.50672939811666e-05
-2.73562809684193e-05
-1.36878562771408e-05
-1.69715028043949e-05
-1.71337397330723e-05
-1.81889118313541e-05
-5.33602438771177e-06
7.16671040796651e-06
-1.56167874449952e-05
-2.1689969524654e-05
-1.08614585383701e-05
-1.27628507157296e-06
-5.74120044910207e-06
-3.18351894168644e-05
-3.1935606889204e-05
-2.42227654383772e-05
-3.46133179643934e-05
-2.01899118804533e-05
-9.69019174487838e-06
-2.10128913048712e-05
1.73994589401047e-06
-3.61629940763197e-05
-7.46603850910061e-07
-2.36451394693269e-05
-1.13434368078147e-05
3.88143325057377e-06
-1.92745455826031e-05
-1.83722623711095e-05
-1.22032432191639e-05
-2.11537334164728e-05
-1.59198054960777e-05
-1.63777385699649e-05
-3.35829572490338e-05
-1.48976548448435e-05
-2.6844958109314e-05
-8.33344102734597e-06
-2.00182711991255e-05
-1.99136105448152e-05
-1.95035325150838e-06
-1.53904457439728e-05
-1.06442871278551e-05
-6.82788341172537e-06
-1.91329674763565e-05
2.69250205964371e-06
-1.62527317406124e-05
-1.22526382094539e-05
-6.52508178092377e-06
-1.63592099589692e-05
-1.95884330564759e-05
-2.31593237709946e-05
-8.58768073597973e-07
-6.75467265913656e-06
-1.10912589581429e-05
-1.68250591278895e-05
-2.5275682881101e-05
-2.02131678640902e-05
-1.65491843639423e-05
-1.48722745582814e-05
-9.61038312085159e-06
-2.88474822599176e-05
-8.67465315204644e-06
-3.53063571193427e-05
-5.5464482032622e-06
4.86113774546879e-07
-2.66708680520317e-05
-2.46691073097912e-05
-1.18227581496577e-05
-1.60855040895617e-05
3.84377764515925e-06
-1.38995532517584e-05
2.98491449860756e-06
-1.88653818491529e-05
-2.50545570489361e-05
-1.1725848388403e-05
-2.52233445670152e-05
-2.18120306370267e-05
-9.42695390701227e-06
-2.70688392327371e-05
-1.79897961929456e-05
-1.78704962002546e-05
-5.7611138425927e-06
-1.31871726093396e-05
-1.73001394091429e-05
-2.2693424887605e-05
-1.40111560128668e-05
-1.39858044943264e-05
-4.40019857772596e-06
-1.48065279453266e-05
-1.30884871073966e-06
-5.98668130557738e-06
-8.73039990590862e-06
-1.96250523705663e-05
-1.06110966931021e-05
-1.29474817312358e-05
-1.70007807322148e-06
7.01685966990688e-06
-9.04983587763696e-06
-8.39972848927402e-06
-2.53102897401751e-05
-2.84442265387645e-05
-1.54524864840305e-05
-1.44761452791723e-05
-1.65153492339472e-05
3.19649084329501e-06
-2.03674216110894e-05
-1.72471753456345e-05
-2.05167602919982e-05
-4.74456278829655e-05
-2.49122846512143e-06
-6.80853699552234e-06
2.0855818230843e-06
-1.43131790180399e-05
-2.3815559378486e-05
-2.42462224968362e-05
-1.38270114030609e-05
-2.09957513344014e-05
-2.62947692606429e-05
-2.34817009275786e-05
-5.95041185530701e-06
-2.31420562935784e-05
-1.90889026200077e-05
-1.32257847595459e-05
-1.88312644515751e-05
-8.88698312266488e-06
-1.6881529956929e-05
1.67490761606149e-06
-2.23519720977641e-05
-1.87188934980308e-05
-3.19114222537588e-05
-3.36662834509335e-05
-5.08951652982903e-06
-1.97474420063225e-05
-1.36449192146076e-05
-3.76279550719412e-06
-1.66897804385818e-05
-2.45801528139248e-05
-3.42393294311332e-05
-1.31152864107892e-05
-3.7066003334231e-05
-9.63646175065667e-06
-1.57366533726285e-05
-9.32890566991965e-06
-4.14038876038275e-06
-8.41573463398998e-07
-2.18162070127091e-05
-2.33843403511038e-05
-6.78063971302673e-06
-3.08748850921794e-05
-2.53543407401585e-05
-6.84350118266114e-06
-1.58726427030731e-05
-1.38711462259129e-05
-2.17021097569611e-05
-1.6671273392913e-05
-5.34406958241814e-06
1.44383947714183e-06
-3.34693660916066e-06
-3.96922957135757e-05
-2.89576546801157e-06
-2.01119639142319e-05
-2.84382254203293e-05
-1.62300826577208e-05
-1.98962220105574e-06
-9.3721983367692e-06
-3.35366058024077e-05
-1.13240841726417e-05
-3.20616217695514e-05
-5.90713667296238e-06
2.71146236298391e-06
7.73523617885837e-06
-1.54790442889455e-05
-8.64584880900364e-06
-6.40010236140342e-06
-1.5661113821785e-05
-3.72173528475312e-05
-2.10380627650585e-05
-1.4049610005639e-05
-6.50622871014999e-06
-1.26668707288446e-05
-8.60323156361513e-06
-8.76340734925574e-06
-6.96019982555947e-06
-2.91315961557882e-05
-1.1338027341124e-05
-1.78203557009977e-05
-1.605708509427e-05
-2.40053375019103e-05
-2.93917694473782e-06
-8.68070292530072e-06
-1.93746697378689e-05
-1.60467821796954e-05
-1.3484752645971e-05
-1.80892723978937e-05
-2.88603268732127e-05
-1.46795884336957e-05
-4.68250318348177e-06
-2.12246496524317e-05
-1.55200091085133e-05
-8.18317091519295e-06
-1.60687258659734e-05
-3.4688897527897e-05
-7.20629853568204e-06
-2.03651882381346e-05
-1.80618203789983e-05
-2.74933470034293e-05
-2.18787617370878e-05
-3.39656997484802e-05
-1.27297641625477e-05
-3.0727283552632e-05
-1.1834937373863e-06
-1.49706823437615e-05
-2.77672326961741e-05
-1.40907170827674e-05
-1.36243747153026e-07
-9.45480015146848e-06
2.26511239893651e-06
2.84261196700612e-06
-1.18074622659223e-05
-9.63835340154874e-06
7.1668571605375e-06
1.08700774874527e-05
-1.76488139479354e-05
-5.40819484824397e-06
-3.22083848262702e-05
-7.59746277609629e-06
-1.72790679258048e-05
-2.01039084819164e-05
-1.12644831604295e-05
-3.05773727198382e-05
-2.29773437328516e-05
-1.88404890662762e-05
-2.74697646727818e-05
-1.12881342573934e-05
-1.27749833966548e-05
-5.19577423719391e-06
-1.13122692635206e-05
-1.52832931867907e-05
-2.39901158638551e-05
-1.39394410441109e-05
-8.54186583926965e-06
-9.70479325537222e-06
-1.41580934529359e-05
-1.21277749683516e-05
-3.10392254073043e-07
-1.82119686971357e-06
-4.29835839525477e-05
-3.61331399397811e-05
-2.38987322741174e-06
-3.38781939198927e-05
-1.4911007012108e-05
-1.65708477435784e-06
-2.55015170398956e-05
-2.22866804327422e-05
-2.14441947288126e-05
-2.19953885974547e-06
-1.66857336431789e-05
-3.12975926777853e-05
-1.57574489376494e-05
-4.50244486822425e-06
9.13968506033347e-08
1.4861401300859e-06
1.18110232843677e-05
-3.18128080515457e-06
-1.79795874426413e-05
-1.89092635554383e-05
-1.52773531279435e-05
-3.11460569990129e-05
-2.44797570186209e-05
-9.65900470162786e-06
-1.86526706901361e-05
-3.00452135754668e-05
-1.72666058786734e-05
-3.59887016377094e-05
-7.17441705139689e-06
-6.95341562892307e-07
-6.0202703102961e-06
-7.84015839488224e-06
-1.23152306205464e-05
-8.2726474546566e-06
-9.0831945099563e-06
-1.60108512038077e-05
-1.15828367636012e-05
-2.52911192477622e-05
-5.55360831116428e-06
-9.80139364883645e-06
-6.80656055558334e-06
-8.63964799355024e-06
-1.35762457781523e-05
-1.68369335008576e-05
-2.42959554377268e-05
-1.50487242988843e-05
-9.96787158262697e-06
-2.14919462954651e-05
-9.90636021547275e-06
-2.02345971969013e-05
-1.48403411567218e-05
-3.0747952630479e-05
-8.92231197103152e-06
-1.29302724806788e-05
-1.24414022880154e-05
-1.12284668494745e-05
-1.47014982590587e-05
-2.30603029974191e-05
-1.36060809886015e-05
-9.04723552822893e-06
-6.16138961919177e-07
-3.28668473989014e-05
-1.95387052713836e-05
-1.12054510761304e-05
-9.87646084238835e-06
-1.72367534381092e-05
-2.56547016005735e-05
-8.60062607796279e-06
-2.66322841309378e-05
-2.07518481649979e-05
-2.76318276896054e-05
-1.61533633263388e-05
-3.16104916592004e-05
-1.98507450878056e-05
-2.44946500322152e-05
-1.52087318254369e-05
-8.53963685600286e-06
-1.51772331429173e-05
-2.63102901427577e-05
4.03429241479822e-06
-2.349440590974e-05
-2.59092261112293e-05
-3.34038694934761e-05
-3.01977452925709e-05
-2.54756421631758e-05
7.95903744614584e-07
-2.0238020988716e-05
-3.55451516580149e-05
-2.16599211323609e-05
-2.12663090189783e-05
-3.27204377808606e-05
-1.60736011754944e-05
-2.10591343258386e-05
-8.78103694348852e-06
-1.94194404679642e-05
-1.64950684776821e-05
-2.10668131414725e-05
1.04662711973988e-06
-5.78140509910167e-06
-9.64411483541515e-06
-9.26359345647031e-06
-4.29902916368364e-06
-2.13894637103741e-05
-2.34100427184831e-05
-2.59607153417684e-05
-1.21265241584971e-05
-2.06863746158319e-05
-2.45287968883912e-05
-1.71647190081897e-05
-2.47948745966854e-05
-2.04928076088478e-05
-1.84990286790586e-05
-8.09420746301978e-06
-1.01244424241255e-05
-1.90204243463769e-05
-1.26815393361086e-05
-1.70397482936816e-05
-2.42351780533805e-05
-2.21113424699093e-05
-1.60687988625167e-05
-1.95888412688659e-05
-5.31520877500737e-06
-1.82452791707338e-05
-2.03404422310998e-05
5.01421342376588e-06
-2.98247696441669e-05
-1.01267251883315e-05
-3.71689241328054e-05
-2.15903130088802e-05
-2.11545849087972e-05
-2.49349236218556e-05
-2.73988224799729e-05
-1.61369851618061e-05
3.4038988821618e-06
-1.32893518013146e-05
-8.38781503997639e-06
-2.0468252364585e-05
-2.1472633644829e-05
-3.6672001303312e-06
-8.30885725503045e-06
-7.08765060513594e-06
-7.79335964489257e-06
-1.66226179695373e-05
-1.39630624054824e-05
-2.07560288862792e-05
-4.93172069261816e-06
-8.2687839720765e-06
-1.61551265262416e-05
-2.69928381108299e-05
-2.07620080167101e-05
-2.55652120722176e-05
-3.1263967863783e-05
-2.94975131992825e-05
-1.59471180545686e-05
-3.01035503181955e-05
-1.21166389018315e-05
-3.1267817864639e-05
-2.65864011577038e-06
-7.86126780587257e-06
-7.29214545190572e-06
-1.61411049403665e-05
-1.76534509129593e-05
7.66711884904497e-06
-1.69099397237797e-05
-9.84812352539736e-06
-1.60302524766494e-05
-1.95083311844272e-05
-2.05669341821367e-05
-2.01317316582678e-05
-1.62194981808583e-05
-6.1217472223871e-06
-4.61955526183642e-05
-1.61527326902203e-05
-6.5075641159898e-06
-2.03032603012877e-05
-1.85484052390726e-05
-2.96880199043779e-05
-2.94843462674213e-05
2.73123268402113e-06
-2.20405375814411e-05
-1.84250500032586e-05
-1.76076104761101e-05
-1.40228441231582e-05
-1.37492772267449e-05
-2.31762143343545e-05
-2.78600963093758e-05
-6.48609742838767e-06
-1.73002069888116e-05
-2.29343483829892e-05
-1.02984844349218e-05
-2.41371769601969e-05
-1.79822896893595e-05
-1.82834866428758e-05
-2.95231377269646e-05
-6.52260310583357e-06
-5.22750347995414e-06
-2.12541052850809e-06
-1.45760824423246e-05
-7.80079098800401e-06
-1.20435507339737e-05
-9.34581912015712e-06
-2.51447367852921e-06
-3.14506636800993e-05
-2.03069673574062e-05
3.82037773032172e-06
-1.79168519994949e-05
-1.97452178514458e-05
-7.04022426278009e-06
-1.64898500198032e-05
-1.60570478832616e-05
-2.1670099277626e-05
-1.46031531143148e-05
-2.39423243374128e-05
-1.27096262891029e-05
-2.53622739842073e-05
-2.21493234569443e-05
-2.53991580470349e-05
-1.20862200489737e-05
-1.69324776385484e-05
-6.08651118950378e-06
-2.11256073062156e-05
-2.46492279807728e-05
-1.28745950004765e-05
-1.85718475237332e-05
-2.05725423420959e-05
-6.02223152544826e-06
-1.05606043277697e-05
-1.57596603439107e-05
-6.78060003119892e-06
-8.75404552356686e-06
-2.62174792880096e-05
-8.18568248016858e-06
-2.19148899733936e-05
-2.16367663695259e-05
-2.32999761373366e-05
-3.49040306294768e-05
-2.12571029611948e-05
-3.20114984094932e-05
-1.82454508582864e-05
-2.68059590868055e-05
-9.56432356015954e-06
-3.21009017812194e-05
-2.05303895011958e-05
-1.41675194345751e-05
-1.98837360929896e-05
-1.46937900358582e-05
-1.76314461763371e-05
-4.62167066878918e-06
-1.4984365042199e-05
-1.49121461613707e-05
-2.15721575350618e-05
-1.79346454697451e-05
-1.14404599258207e-05
-1.58181033870789e-05
-6.3828030767571e-06
-2.68199452615586e-05
-3.1344335046138e-05
-3.62907525638427e-05
-1.20822521887452e-05
-1.26021979575204e-05
-2.20472046037184e-05
-2.2608357076364e-05
-2.12325551384735e-05
-1.38651422627242e-05
-2.38296451214202e-05
1.44088968764754e-05
-1.70346358110529e-05
5.67362176116286e-06
-1.18669132548445e-05
9.32029924351912e-08
-3.84464886389533e-06
-2.55098591126466e-05
-2.40972287645553e-05
-1.97966735896115e-05
-1.38615838896441e-05
-1.23125088204307e-05
-2.27748063036817e-05
-2.20175697074041e-05
4.7191249764739e-06
-1.97992554099627e-05
-2.62967133518889e-05
-1.99954983796271e-05
-2.26906111377705e-05
-2.98870869583593e-05
-4.83532585481305e-06
2.44344325790454e-06
-1.03869483287084e-05
2.46615609898751e-06
6.16795681729465e-06
-3.81494253073245e-06
-4.1052901825974e-06
-1.67811078721356e-05
-1.56056114329716e-05
5.87510395431006e-06
-2.31808909732752e-05
-3.31582374480675e-05
-1.16251909770553e-05
-1.20775202676013e-05
-7.90083146464818e-06
-1.39062744286815e-05
-2.3418079289214e-05
-4.44104262547478e-06
-2.5207890679257e-05
-3.68183046371981e-05
-2.28920218101556e-05
-2.45994279119645e-05
-2.13402179983563e-05
-1.64615612777988e-05
-2.1898868214647e-05
-1.90794677740469e-05
-1.16274373085289e-05
-2.22694355612671e-05
-1.86249269521024e-05
-1.75900830785693e-05
-1.87843007703734e-05
-8.54704166192354e-06
-2.52436673773255e-05
-4.32735825019946e-05
-2.07000987675539e-05
-9.61654153287475e-06
-1.74605945092149e-05
-3.45671100076156e-05
-2.26585578432029e-05
-8.90267740327151e-06
-1.85139312406103e-06
-2.80751913416407e-05
-2.93821223063916e-05
-2.4859731125815e-05
-1.24531138510849e-05
-3.44519407533537e-05
-2.07898591331678e-05
-2.57985932105024e-05
-2.03344944969806e-05
-1.8418512288583e-05
-1.93236978079873e-07
-3.06602540758738e-05
-2.53538777033068e-05
-6.4239523329409e-06
-4.12723635033299e-05
-2.23882553439968e-05
-3.4842505109187e-06
-1.32934752643817e-05
-2.68788008916504e-05
-1.21876644905798e-05
-1.27601909763041e-05
-1.887663891854e-05
-2.71542237606569e-05
-7.9680408880492e-06
-1.85513807971534e-05
-2.79878562908082e-06
3.35328163328759e-06
-1.55855003877858e-05
-6.00027350004056e-06
-4.40922648783808e-06
-1.22256794114975e-05
-9.27266961187931e-06
-1.68813640075389e-05
-4.85780946374958e-06
-1.67690214622751e-06
-1.02814608165194e-05
-3.28443255516759e-06
-2.41893003772165e-05
-1.92780701142668e-05
-1.58175029076592e-05
-1.22054430317309e-05
-1.41436975682271e-05
-1.48010560627959e-05
-1.64475985178066e-05
-3.29962824839492e-05
-2.69972634138452e-06
-3.2948446548184e-06
1.13449272441629e-05
6.47237418439862e-06
-3.40800881340611e-05
-4.14930824566703e-06
-2.53593892672602e-06
-5.38082686003834e-06
-9.98004537640177e-06
-9.78519330995008e-06
-6.21467254684045e-06
-2.5330317288475e-05
-4.05989005337746e-05
-1.34643645814458e-05
-4.06557066412151e-06
-3.2119743684612e-06
-1.60159220001365e-05
-3.43057887884685e-05
3.6154669773109e-06
-1.82632277238305e-05
-1.42083751089237e-05
-1.85153140544774e-05
-8.56614040451031e-06
-1.42657027769246e-05
-1.54516224267912e-05
-4.71126937830441e-06
-9.44779098919716e-06
-3.57626379224165e-06
-9.53106678237926e-06
-2.40316197043659e-05
1.86957649374681e-06
-2.64694000954196e-05
3.35887692163471e-06
-2.52056189384933e-05
-7.45576655392744e-07
-3.73215703536452e-05
-3.15581287291612e-05
-2.87050298059937e-05
-2.40981526620155e-05
-1.40786021701363e-05
-3.77879611181629e-05
-2.36774730425223e-05
-6.7394887845993e-06
-3.62744448179021e-07
-9.24451066216079e-07
-2.22254875523094e-05
-1.8426607339638e-05
-1.35130499840282e-05
-2.40650015194129e-05
-2.76389873079341e-05
-1.90276812934441e-05
-2.45897673400147e-05
-1.00191787325729e-06
-3.06057816476292e-05
-2.33989564430012e-05
-1.32008859756349e-05
5.75425642910299e-06
-2.11453813472775e-06
-3.28066451795641e-05
1.23712723018848e-06
-6.99682611360236e-06
-1.4074708814292e-06
-2.94086243331071e-06
-1.42121614496304e-05
-1.13909245522983e-05
-2.14789945841318e-05
-9.55471299891888e-06
-1.65219052019038e-07
3.07749948353997e-06
-3.33831342312828e-06
-2.33655116650713e-05
-1.46090129232144e-05
-2.73660454930689e-05
-1.32489455166171e-05
-8.72829109005828e-06
-6.62754558774987e-06
-1.8588946229761e-05
-1.38846711690673e-05
-9.06618318607001e-06
-1.23710873760709e-05
3.84484751109542e-06
-1.06937877142522e-05
-1.10113122780432e-05
-2.73579192266382e-05
-7.562228878803e-06
9.61421648545533e-06
-2.46844240747361e-05
8.17916158692226e-07
-1.8260633391601e-05
-1.29434668839758e-05
-1.80304813313956e-05
-2.15822844881849e-05
-1.1427566593561e-05
-1.75331050328408e-06
-2.274265110076e-05
-1.45480940281376e-05
-2.61619548422716e-05
-1.11104591676427e-06
-1.41183459765159e-05
-2.25303965492856e-06
-1.46001764486702e-05
-1.76060790557461e-05
-1.39612842143323e-05
-3.24923126268507e-05
-3.61221168717767e-05
-1.05035968890987e-05
-1.68601297993393e-05
-1.11116080971406e-05
-1.69503789562108e-05
2.89259271436636e-06
8.74860290387836e-08
-1.9182641572875e-05
-1.96746031955275e-05
-6.26058292552323e-06
-1.14749541116995e-05
-2.22175975669887e-05
-2.40546160783858e-05
3.08074558190059e-06
-3.03833421876902e-05
-2.98492549861895e-05
-3.40495422425699e-06
-2.69910968908462e-05
-2.32675697233556e-05
-2.11762494271759e-05
-1.58005137329341e-05
-1.50978140668887e-05
-2.85188490828741e-05
-1.10907769463338e-05
-1.6827663536292e-05
-1.59617323883035e-05
-3.87431992283373e-06
6.2752405937169e-07
-2.6336771591966e-05
-2.54011848983686e-05
-2.16557834537913e-05
-1.82762297959261e-05
-2.60862959560467e-05
-6.80638540500547e-06
-2.35420391522051e-05
-1.98387351352715e-05
4.88519018837822e-06
-8.70617448563786e-06
5.2034839181167e-06
-2.4076113780324e-05
-4.8469860656214e-06
-1.05732939384317e-05
-2.37598523137298e-05
-1.05834513138991e-05
7.09980991257378e-06
-1.08047206875639e-05
-1.23842494645115e-05
-1.94881420718855e-05
-1.14309543995101e-05
-2.6600290087953e-05
-2.49449202058377e-05
5.85483512977627e-08
-2.65925756055944e-05
-2.23841109243602e-05
-2.00876530881084e-05
-1.28633212376101e-05
-1.70651513470709e-05
-3.5692783076992e-05
-2.26299906654431e-05
-1.89850529268e-05
-3.01336817151895e-05
-1.64120409603903e-05
-1.73596904069328e-05
-1.60952261580277e-05
1.09861162613116e-05
-1.92559488219145e-05
1.11169371606345e-06
2.41149256339441e-06
-1.32613267378297e-05
-1.04947524421088e-05
-9.77264823725975e-06
-4.07631749808675e-06
-6.59384215267572e-06
-4.19064677454347e-05
-3.64195233009814e-05
-1.94871474223764e-05
-1.25844864103339e-05
-2.01462383951549e-05
-3.83178825290503e-05
-1.52358764787122e-05
-3.23400797306029e-05
-2.75033155936086e-05
-3.1941026033463e-05
-2.32512859249956e-05
-2.49035217189096e-05
-2.25137909533945e-05
-1.07403293594892e-05
-2.5664905428921e-05
-2.79525658206866e-05
-5.6582425368981e-06
-8.99438796508361e-06
-8.32363160911898e-06
-1.06527509344285e-05
-2.53974075458603e-05
-1.08810968677264e-05
-2.89486847303759e-05
-3.29993644865645e-05
-2.4688257996232e-05
-2.81323182722477e-05
-2.29558545189299e-05
-3.65186734694134e-06
-2.71018669616465e-05
-1.0588810162864e-05
-2.38419653914131e-05
-1.40402935024227e-05
-1.91327185046559e-05
-2.14253073818302e-05
-7.08011527038514e-06
-2.73108001421475e-06
-3.03666132023815e-06
-1.04916246078313e-05
-2.0204200140458e-05
-2.75862616239931e-05
-2.73906215927883e-05
2.01086179411336e-05
-1.74778932552299e-05
-1.44974802976041e-05
-1.09008085035939e-05
-9.27297363125874e-06
-6.36754335543601e-06
-1.10241578428336e-05
-1.53688860609463e-05
-1.6113296091659e-05
-1.89126531362456e-05
5.13701398034263e-06
-3.4062472540112e-06
-8.67518017765852e-06
-1.69843670683766e-05
-2.46785277302321e-05
-2.86782397452034e-05
-1.48606514212884e-05
-1.85181520182295e-05
-3.48507380856895e-06
-7.23835083854987e-07
-2.63449331341162e-05
-5.60131617826666e-06
-1.50349152275021e-05
-2.56345629279898e-05
-2.25574050853013e-05
-1.59742646648137e-05
-2.29723552855421e-05
-2.22699867349775e-05
-1.47503502734305e-05
-1.25902919067363e-05
-1.63982398782297e-05
-2.18182830663293e-05
-1.5022685474399e-05
-2.32997314891356e-05
-4.80665720476435e-05
-2.00839628751428e-05
-8.55609880981407e-06
-1.18668604416557e-05
-1.18500509400783e-05
-2.18897249588165e-06
-1.6851355156801e-05
-5.44157550355909e-06
-2.91252632304076e-05
-1.77007151321006e-06
-2.48946847422703e-05
-3.11503169529552e-06
-1.74883200931564e-05
-2.71027247746208e-05
-1.54191198601455e-05
-2.11388226756343e-05
-1.95770180502066e-05
-1.31590650170225e-05
-2.44423896294691e-05
-2.29108489064683e-05
-1.28041267628263e-05
-2.06982803655999e-05
-2.15186721046509e-05
-2.20664354012533e-05
-2.09389020278052e-05
-1.99832043595506e-05
-2.66723910473188e-05
-9.95992016078537e-06
-2.60896869304889e-05
-2.22735015441639e-05
-2.43284602089352e-05
1.20932863039677e-06
-1.98911668596601e-05
-1.86515486959536e-05
-1.37896601200626e-05
-1.52818179895425e-06
-2.25947615916026e-05
-2.15382299089488e-05
-1.15923843545238e-05
-2.75808378253925e-06
-2.31886248076321e-05
-1.56600238475156e-05
-1.63828288524963e-05
-5.78748941301245e-06
-1.04966630197711e-05
3.7348820705696e-06
-1.11054868092443e-05
-2.33831297761563e-05
-8.25180029137281e-06
-2.33700158136358e-05
-1.5024602610281e-05
-2.90055115034706e-05
-1.35947706794978e-05
-1.73189812260002e-05
-2.32456112644209e-06
-5.33454510249912e-06
-3.15306694120427e-06
-2.16543402448269e-05
-2.052021337422e-05
-9.58660619512722e-06
-1.66710815338427e-05
-1.63583785747236e-05
-1.18236015811522e-05
-1.23541634934754e-05
-2.6458211627123e-05
-1.38261161097755e-05
-5.34900115066529e-06
1.77363399782757e-06
-1.39517371476129e-05
-2.43474089772335e-05
-1.94149404228294e-05
-1.87626626319793e-05
-1.28525606783023e-05
-1.19174970805965e-05
-2.08505271254096e-05
-4.5821134547051e-06
-5.44084848416391e-06
-1.77879811776483e-05
2.68059184130426e-06
-2.10136744478691e-05
-2.20536712175743e-05
-1.99223847942633e-05
-4.07164297543158e-06
-1.24607109204812e-05
-1.9627500525038e-05
-2.27504193420756e-06
-1.63683765738324e-05
-3.76140174524366e-06
-2.75707365666067e-06
-2.29603358025354e-05
-1.10987256139319e-05
-8.40249498329218e-06
-2.00825710796267e-05
-5.50855760107734e-06
-1.62837109952338e-05
-2.94256347255313e-05
-2.82815387738567e-05
-6.48277056286783e-07
-1.59375106329133e-05
-1.22315039606757e-05
-1.25677830578887e-05
-2.183485091171e-05
-1.80956637543409e-05
-2.11544451646252e-05
-2.77877619264519e-05
-1.84115291600103e-05
-1.65787473372265e-05
-1.8077358876183e-05
-1.00954329389151e-05
-1.04016979672685e-05
-1.8339052853613e-05
-8.49495604177934e-06
-2.07932715287205e-05
-1.62733560437853e-05
-1.16687274944955e-05
-3.34448678710311e-06
-1.23143014551397e-05
-1.76126081337164e-05
-3.1832461318518e-05
-1.79347413219012e-05
-4.27901864479159e-05
-2.15371578069414e-05
-1.12341634422379e-06
-4.10926312028604e-06
-1.71740716304182e-05
-2.30575667258767e-05
-1.68223342206459e-06
-1.99481215188978e-06
-1.40256827150575e-05
-1.1585940718269e-05
-8.42161069817478e-06
-1.34164038171593e-05
-2.11327117942243e-05
-1.73590640276691e-06
-2.74559556872237e-06
-1.53400708415152e-05
-8.46480273957868e-06
-4.86796767949596e-06
-2.10410198763118e-05
-1.73508031990174e-05
-3.30156232154125e-06
-1.58838674671976e-05
-2.08540334523287e-05
1.56631525143485e-07
-3.132970261867e-06
7.64437578694736e-07
-2.21936028750922e-05
1.37078185830604e-05
1.21625550832287e-05
-1.96119751972313e-05
-6.24437352900378e-06
-1.33867693504648e-05
-1.83430562951615e-05
-1.20286897673689e-05
-2.81067639809264e-05
-2.86004493535704e-05
-2.55262278921828e-05
-6.34667945721916e-06
-1.58740547332724e-05
5.48905848896426e-07
-2.97981810066521e-05
-2.81873926476551e-05
-1.62982949661308e-05
-6.18661213571432e-06
7.66581745141513e-07
-2.64366616835163e-05
-1.68259933838877e-05
-6.71182925932538e-06
-2.28785107993907e-05
-1.08318447999494e-05
-4.18392413235518e-06
-2.43426809173376e-05
-2.59753161852151e-05
-2.02376592135491e-05
-2.94709934947742e-05
-2.60608206572526e-05
-1.72181886986828e-05
-1.71578326261207e-05
-9.02597586066312e-06
-1.91134168391289e-05
-3.76139493978209e-05
-6.45581231384625e-06
-3.48788991649997e-06
-2.40486191152012e-05
-2.31660079893402e-06
-2.7451195151356e-05
-1.24815134808341e-05
-1.60225349131457e-05
-1.38871579567976e-05
-4.09813047691437e-06
-4.83920641382747e-06
-1.62483736085532e-05
-3.52724906041108e-05
-2.49508353900379e-05
-3.02251114085161e-05
-1.73422917396461e-05
-2.4489461659244e-05
-8.98112058402297e-06
-2.34657105858744e-05
-3.23574340419624e-05
7.11314987900896e-06
-8.81476988904924e-06
2.11405099396583e-06
-2.27690286002777e-05
-8.11338370008416e-06
-1.24520931861729e-05
-2.34262111613952e-05
-1.78394014025844e-05
-1.42892664279476e-05
-1.68999680900455e-05
-7.35217507126055e-06
-1.7603799386869e-05
-1.53126897136485e-06
-7.58377818348819e-06
-1.26386241733852e-05
6.27552112013548e-06
-4.30457586328872e-07
-1.37166760067241e-05
-2.20021518013156e-05
-1.50280379144281e-05
-1.35141035930098e-05
-2.4479287028827e-05
-2.52502516532953e-05
-2.19113162407075e-05
-2.48264026902391e-05
-1.05996705952321e-05
-2.31683870681037e-05
-7.75612833444552e-06
-6.41102124986003e-06
-1.15684719618813e-05
-2.07709212359743e-05
-5.40895801903452e-06
-1.28044802640556e-05
-7.50224262495106e-06
-3.66461677212061e-06
-1.39098895761272e-05
-2.75878791694334e-05
-1.00599087023288e-05
-1.90823336223618e-05
-2.17542966562548e-05
-1.99603115023825e-05
-1.38007408527048e-05
-1.82777922561464e-05
-3.28973775117544e-05
-1.55730747482962e-05
-2.20322820336061e-05
-1.85165267692445e-05
-2.2117824378931e-05
6.00314350767115e-06
-5.28199950552563e-06
-2.284204864823e-05
-5.07647033046473e-06
-2.39764522814726e-05
-1.40963730654567e-06
-4.65678188915638e-06
-2.14766785402835e-05
-2.35480646968977e-05
-1.08991021775403e-05
-3.4025262109913e-05
-2.31969756805182e-05
-1.90415432233252e-05
-1.57201071632939e-05
-8.17221045675757e-06
-1.69992739144633e-05
-8.10233099349648e-06
-3.19153320607561e-05
-1.7857118799497e-05
-2.27459565805486e-05
-2.83147000290807e-05
-2.98426010069563e-05
-1.96617902225387e-05
-4.17865139229563e-05
-6.79598696406989e-06
-2.0502345754443e-05
-1.11971142214783e-05
5.39085361506195e-06
-2.19927401441145e-05
-9.17432076247755e-06
-1.41117338309599e-05
-2.7740655255742e-05
-1.42197882198349e-05
-8.06390533620297e-06
7.03371892246579e-06
-7.65454404208797e-06
-2.1934667731801e-05
-1.79719643826422e-05
-1.31447157368097e-05
-9.74315513217658e-06
-3.06283599013323e-05
-2.4989112271489e-05
-7.82987325546177e-06
-2.27472258270088e-05
-1.23734974455256e-05
-1.95149036239115e-05
-2.60474222800251e-05
-2.74816782842904e-05
-3.52676735836288e-06
-1.23194761786531e-05
-1.96491266747476e-05
-3.30365868437324e-05
-1.06992571044792e-05
-1.36027755409553e-05
-1.74273977636616e-05
-3.48717662360245e-06
-8.75492928448775e-06
-1.60374102909132e-05
-1.01549734533494e-05
-8.1013594233098e-06
-1.87092636409431e-05
-2.15648442645638e-05
-2.24590224524719e-05
-3.04111312544727e-05
-8.98442488669846e-06
-2.6167603175666e-05
-2.95566374493745e-05
-1.61319942059302e-05
-2.55420189805331e-05
-1.00154179409798e-05
-2.17393274711655e-05
-7.10172137197264e-06
-3.0245379117947e-05
-8.28011010323364e-06
-2.0231734698023e-05
-6.30542821349037e-06
-4.71299865881376e-06
6.28003945821416e-06
-2.67460254770574e-05
-1.2983963351442e-05
-1.98698986549341e-05
-3.15242658908705e-05
-1.08277238164339e-05
-7.34656869196965e-06
-4.26622861904906e-05
-1.66762426182728e-05
-2.90104224983854e-05
-8.62176869888979e-07
-1.0772412103369e-05
-1.5560762233659e-05
-2.81935802382562e-06
5.02940982139262e-06
-2.26406876494487e-05
-1.89633143749536e-06
-5.5168329140883e-06
-2.47166136605127e-05
-2.41416856300806e-05
-9.21555179614885e-06
-1.89664569481897e-05
-1.95872543080723e-05
-1.60565823178931e-05
-3.05691217038238e-05
-9.62515481843225e-06
-3.38344802266876e-05
-1.64210186043343e-05
-2.44652995015557e-05
-3.28201086748765e-05
-5.23205713146182e-06
-1.24150130834593e-05
-3.2074496374451e-05
-2.37947168531307e-05
-4.63258229134609e-06
-6.41055846039091e-07
-2.16751236004469e-05
-7.81146073705874e-06
-2.6683279387049e-05
-1.86911496936431e-05
-1.06685637579633e-05
-2.7614343140469e-05
1.36782846245582e-06
-1.4551077712616e-05
-8.69343982366705e-06
-2.56065086184836e-05
-2.35742633803062e-05
-2.33405768103658e-05
-1.90077625501044e-05
-1.60799610106644e-05
-2.99823767779367e-05
-2.5411395846581e-05
-1.31863337594563e-05
-1.0885464786827e-05
6.19558066776827e-08
-1.90821261782888e-05
-1.35679229576596e-05
-1.69725774964029e-05
-1.52084350092257e-05
-1.64903270744922e-05
-4.88066448011728e-06
-2.7849964856564e-05
-2.38197357252248e-05
-2.57209298074025e-05
-2.67383159880274e-05
-1.92920842393916e-05
-1.56453746900251e-05
-8.6884424753447e-08
-2.29740988226993e-05
-2.09721120307966e-05
-2.37540900618485e-05
-2.55679945218829e-05
-2.41948126697892e-05
-2.75178013951619e-05
-1.59026046550065e-05
-2.83041933209153e-05
8.70062560886532e-06
-3.95313480039235e-05
-8.87634901475228e-06
-9.62335566810945e-06
-2.26932005271363e-05
-6.68394077094216e-06
4.30594745281339e-06
-1.25318455294508e-05
-4.65728455791896e-06
-1.75094861497414e-05
-2.26631215703481e-05
2.68806920153434e-07
-4.14184244697664e-05
-2.08858444721588e-05
-4.64803922689819e-06
-1.54072878923671e-05
-3.83142068309192e-06
-1.25210763676927e-05
-1.38455500915524e-05
-2.21938605895835e-05
-5.94141635807963e-06
-5.61361234298933e-06
-5.21013321728053e-06
-1.32403820648268e-05
7.27940419594305e-06
-1.96200019461201e-05
-2.29179162999276e-06
-1.08085090430793e-05
-2.82943146585894e-05
-2.6778489566321e-05
-1.0632383315908e-05
-2.62824858368427e-05
-2.10140893244972e-05
-3.51605181664572e-05
-1.25754722170637e-05
-1.08275548079569e-05
-1.06824574451485e-05
-2.82544430486891e-05
-1.9841679812234e-05
-1.37326307365538e-05
-1.82629119862329e-05
-2.90291003225053e-06
-6.03479294893807e-06
-1.08913680972069e-05
-1.81906974712413e-05
-2.49907225545326e-06
-1.18825368051144e-05
-3.26490378381703e-06
-2.69012019705518e-05
-1.03993995592561e-05
-2.13062594685908e-05
-7.20024569985713e-06
-1.36513119200864e-05
-1.91234183424177e-05
-2.02878775326537e-05
-2.04767723001103e-05
-3.75052742268525e-06
-1.57078937047606e-05
-1.78615748837228e-05
-2.35446072314938e-05
-2.05072661774187e-05
-6.12517352332371e-06
-1.12066291202165e-05
-1.18116534658535e-05
-2.09026559668777e-05
-5.01913693498651e-06
3.50403460478383e-06
-8.96500439233987e-06
-1.5815049096886e-05
-8.11834975707543e-06
-1.09029233096268e-05
-8.80213549360821e-06
-2.31559508328781e-05
1.21032511816404e-06
-1.07453514133261e-05
-2.15657251718906e-05
-2.59368109205509e-05
-4.51832402717644e-06
-1.90519541951924e-06
-6.4862767326415e-06
-1.02671420110039e-05
-1.93563108509893e-05
-1.19735755578506e-05
-1.6813733339923e-05
-2.47202966446343e-05
-2.17747624051486e-05
-1.00112156667141e-05
-1.9184974099226e-05
-2.00634051581547e-05
-1.63713115905466e-07
-4.77480194852874e-06
-1.85033136630216e-05
-1.10173571489455e-05
-1.84300723918536e-05
-1.93878600836085e-05
-1.74549581289595e-05
-1.23314319124822e-05
-9.55193278106329e-06
-1.33180901915213e-05
-1.29981642394153e-05
-1.3084905688411e-05
6.88653410293441e-06
-2.03688940087644e-05
-4.22518445956414e-06
5.41924617539658e-06
-1.72181646566199e-05
-7.9400135130423e-07
-1.11878902460983e-05
-5.00468641809573e-06
-1.38705900387118e-05
-1.24712956103476e-05
-1.76445925451177e-05
-1.92708221501333e-05
-2.77772455411953e-05
-1.48809301201229e-05
-1.72998586148794e-05
-2.97366509277241e-05
-3.58077423304954e-05
-1.85283571668384e-05
-2.7008936602697e-05
-2.17675968173872e-05
-1.0981493321003e-05
-2.40686137802647e-05
-2.44303106131788e-05
-1.05494063485984e-05
-2.06784232790647e-05
-2.59318707471408e-05
-6.26420878928989e-06
-2.85769759440746e-05
-7.78160631520302e-06
-1.88242304962717e-05
-1.71865430663131e-05
5.22802439452406e-06
-9.64374614216838e-06
-6.97003586958716e-06
-1.41311483061262e-05
-7.79705923308409e-06
-1.41467472751242e-05
-2.55948721418295e-05
-2.4793677195508e-05
-2.72923719998759e-05
-1.67047130537383e-05
-1.50283732210941e-05
-1.92132960103283e-05
-1.70498785663161e-05
-1.9856590021405e-05
-1.57170211706715e-05
-1.90276356581016e-05
-2.17949794972622e-05
-5.98100908316525e-06
-1.78425801184822e-05
-2.66387957473489e-05
-7.53638936984463e-06
-9.16455314207099e-07
-9.40282029584207e-06
-1.14897407432473e-05
-6.35080675911617e-06
-3.30792779978718e-05
-2.33009753358384e-05
-1.02433837297387e-05
-2.27642521188775e-05
-1.49339857503605e-05
3.76621768250271e-06
-2.86699904978261e-05
-2.80263409640201e-05
-4.45318679140062e-05
-1.1581523001042e-05
-2.54200400377527e-05
-2.78022787468386e-05
-1.85122564077356e-05
-2.29463896871656e-05
-1.21436783846813e-05
-2.72013059168343e-05
-4.19196222881864e-06
-1.42388567302053e-05
-3.14751614911713e-05
-4.80155497670496e-06
-6.61055284187598e-06
-3.75566238228007e-05
-2.98754653645566e-05
-2.02653463495329e-05
-1.31839569387691e-05
-1.60175346075997e-05
-2.03330660875127e-05
-3.091466849711e-05
-2.14784259914455e-05
-2.32432651230254e-05
-2.51661187268627e-05
-1.60949945948512e-05
-1.65884639257237e-05
-3.00329577127405e-05
-9.86107404109504e-06
-1.95814177446705e-05
-3.32057614390787e-05
-1.6413724850084e-05
-4.43260235634503e-06
-1.11811013411321e-05
-3.20209197014218e-05
-2.45116740601989e-05
-4.91863307099619e-06
-8.34935382497017e-06
-9.39249341215466e-06
-1.568652549831e-06
-2.67676063199248e-05
2.42765309334035e-07
-1.76558795533944e-05
-1.52057488839548e-05
-3.14163914164594e-05
-1.70708733326942e-05
-1.50388996091261e-05
-8.73885083741639e-06
-2.26146805028003e-07
-7.37469083998239e-06
-9.44709044790105e-06
1.88341244453255e-06
-6.30494441136402e-06
-2.45878830961563e-06
-1.85401929341773e-05
-1.4149129484127e-05
6.84825419489867e-06
-1.50791700531563e-05
-3.85426501867688e-05
-1.67262255076879e-05
-1.3762638005955e-05
-1.1542780371191e-05
-1.61628233960511e-05
-3.54794147591883e-05
-1.70051227442843e-05
-1.54766130973644e-05
-2.39691098828959e-05
-9.18307127003419e-06
-1.01909368341087e-05
-8.5055941405681e-06
-1.93584696817662e-05
-1.94277853988629e-05
-3.17362547129855e-05
-1.4599448999887e-05
-1.10574887252885e-05
-1.08076367957534e-05
-1.48162693279801e-05
-2.95501827967679e-05
-2.65656878886763e-05
-9.27989686904816e-10
-2.25789743605118e-05
-2.22919679845943e-05
-1.79689712603014e-05
-8.60731700218088e-06
-9.16200129017391e-06
-1.6594173051262e-05
-3.03560934691629e-05
-3.97185746179987e-06
-1.86123182394423e-05
-1.00092572732908e-05
-1.41890788863937e-05
2.4112589642943e-06
-1.97667470207623e-05
-1.52101168210528e-05
-1.33861423656605e-05
-2.02467622895859e-05
-2.28457235340423e-05
-2.5120690290459e-05
-4.53075129873099e-06
-4.24476377412725e-06
-3.33545133645707e-05
3.2667528890878e-06
-2.4304537328614e-05
-3.12834748699482e-05
-8.59011297672094e-06
-1.99333959972616e-05
-1.20085914945999e-05
-4.06863550084206e-05
-2.43481657071394e-05
-2.19699017791056e-05
-3.22272017528653e-05
-3.24075550130516e-05
9.23434693729586e-07
-3.30695828528168e-05
-1.62018967904492e-05
-8.20778044113728e-06
-7.50517119692009e-06
-1.25135540841381e-05
-1.98596757496503e-05
-2.38426613091624e-05
-1.5047263681983e-05
-2.01238378769366e-05
-6.98543481645321e-06
-6.68887552533002e-06
-2.71531049589274e-05
-2.81585922195307e-05
-2.39329769739817e-05
-2.7719006015297e-05
-1.62899814090421e-05
-9.08855396140377e-06
-2.90932940730192e-06
-4.12779641801446e-06
-1.28437378299057e-05
-2.35658074584404e-05
-2.45325114068911e-05
-5.87477992946188e-06
-4.3787385649287e-06
-1.46702472285441e-05
-4.93178550899283e-06
-9.55557816469411e-06
-1.66575962891568e-05
-1.29162980208714e-05
-3.04726429446116e-06
-6.15708749482175e-06
-1.69628210952565e-05
-3.18516250145035e-05
-8.69809221394742e-06
-9.15082753561641e-06
-1.86451691319411e-05
-3.9091599669128e-05
-1.20795124488166e-05
-1.6966232452262e-05
4.32891101610942e-06
-1.03810505155728e-05
-3.09503180500669e-05
-1.1223762286309e-05
-1.91129023168077e-05
-2.92700792419171e-05
-8.94379557252956e-06
-1.98360221652613e-05
-1.43351310429348e-05
1.3625490056788e-05
-9.23855065914643e-06
-1.32598413407243e-05
-8.60602604975113e-06
-1.60765709200354e-05
-1.24572731676847e-05
-6.81138983906053e-06
-1.37167166378657e-05
-2.05186210487089e-05
-1.78705124438652e-05
-3.11260633074137e-05
-3.45538269608835e-05
-1.34621279899118e-05
-2.74567389994619e-05
-4.38979729106728e-05
-2.48916473105462e-05
-1.93376680000615e-05
-2.09426820059169e-05
-1.5175751509749e-05
-2.24065220178814e-05
-2.642580477393e-05
-3.0904461236157e-05
-5.39971021143127e-09
-8.74843754784422e-06
-1.96567813895419e-05
-1.38414943353575e-05
-1.01910453683731e-05
-7.21237983262694e-06
-1.22553112607815e-05
-1.43028857638622e-05
-3.30236437899296e-05
-1.69018838051153e-05
-1.50786133559055e-05
-1.0529834079108e-05
-2.01623721157842e-05
-3.28773547734503e-05
-1.9256327475019e-05
-1.73600244392454e-05
-2.37884610076415e-05
-1.1361560934452e-05
-4.09289591433277e-06
-2.07601636956828e-05
-1.21614824308425e-05
-3.86406424439668e-06
-1.85782284666073e-05
-9.77317624401649e-06
-1.1332106892819e-05
-8.52611632273769e-06
-2.17895986796489e-05
-7.78906591085437e-06
-1.7294455771359e-05
-1.99634811982898e-05
-1.00374422969517e-05
-8.76110648763524e-06
-1.274179709208e-05
-1.03713002783989e-05
-2.75496739325939e-05
-4.54638943500752e-06
-2.54563551123092e-05
-7.37344627567829e-06
-2.86514009008316e-05
-1.39806213093297e-05
-4.12581890398426e-05
-1.27119736334679e-05
-1.39116395345469e-05
-1.12636791542213e-05
1.16643123608458e-05
-2.21384440686148e-05
-1.84404211608758e-05
-1.37323411520168e-05
-2.61036320487786e-05
-1.68832243782039e-05
-7.02962843945534e-06
-1.64207640628548e-05
1.84754945013738e-06
-2.11773449810467e-05
-2.92713981031309e-05
-8.45441173129583e-06
-1.0525701349274e-05
-2.91808790616481e-05
-9.60320850951409e-06
-9.19454975202058e-06
-3.74915939206917e-06
-8.28486394335825e-06
-1.68816172229585e-05
-3.14707161837035e-05
-4.35631684925109e-06
-1.31193982271015e-05
-8.08522182665889e-06
-1.65712268816358e-05
-1.88458116329434e-05
-1.41197795369867e-05
-2.36086157475287e-05
-1.25989781922836e-05
8.83843282329726e-06
-1.88297000730279e-05
9.23701871219488e-06
-1.75149391240555e-05
-3.14972706565324e-05
-6.55005276838796e-06
-8.81157002147311e-06
-1.94904968362481e-05
-1.17894527421017e-05
-4.70212817811932e-06
-2.76492942471391e-05
-1.87015962163988e-05
-4.68877238171027e-06
1.71459018577408e-06
-7.00847579961388e-06
-7.60512739958646e-06
-1.18317070404295e-05
-3.21798906814388e-05
-2.26251756130812e-05
-1.91948366861835e-05
-9.49269766062289e-06
-4.05347118797193e-06
-3.38629343396709e-05
-2.64274073029714e-05
-1.54575382656751e-05
-4.26355030739568e-05
-1.1279122957098e-05
4.77046676986572e-07
-1.80523187639452e-05
-2.73151593424459e-05
-9.08045366621736e-06
-8.9356927766481e-06
-1.37438424332946e-05
-6.9504829540526e-06
-5.05529742347064e-06
-1.7854968236303e-05
2.06340907501833e-06
-3.41690560348041e-05
-2.12706587045878e-05
-2.37017789410723e-07
-2.37602334146846e-05
-1.92073598411311e-05
-2.44203377069111e-05
-1.87164192975885e-05
-3.22773389141502e-05
-5.86742963596673e-06
8.76241383676918e-08
8.40959823699143e-09
7.37303849835561e-07
-1.07122248827479e-06
-8.39919431399569e-06
-1.05203847611076e-05
-1.22018098565716e-05
-9.61668727178646e-06
-1.28963886095498e-05
-3.9276245002771e-06
-1.14875434275591e-06
-1.04293051210816e-05
-2.93541650814565e-05
-1.48362070836666e-05
-1.97994054106699e-05
1.36441075022686e-06
-4.46865295043681e-06
-2.33686696725364e-05
-1.83370852235835e-05
-3.0829624200684e-05
-2.30100435738217e-05
-2.54607134078517e-05
-1.44315307544072e-05
-1.570726226958e-05
-2.75210117941605e-06
-1.0571122939259e-05
-1.82067602476227e-05
1.20168265067944e-05
-1.8815274722019e-05
-1.92775925222123e-05
-3.9459204439249e-05
-8.72707163059116e-06
-4.36140579031598e-06
-6.16519509218682e-06
-2.59686019651154e-06
-6.05706602652579e-06
-1.69708324865206e-05
-2.71375696807444e-05
-2.46687065027673e-05
-8.29755269278979e-06
-8.09817436587437e-06
-1.96614580686126e-05
-3.4605330101739e-05
-1.94631688513908e-05
7.23714544990007e-07
1.93319266150374e-06
-2.24029877783769e-05
-1.67381479113845e-05
-1.82273437623273e-05
-1.91355238529686e-06
-2.14035015814813e-05
-2.3549161903047e-05
-1.46549125248966e-07
4.13928234930408e-06
-1.45843621069037e-05
-1.45394791089238e-05
-2.47725542832333e-05
-3.36113246870048e-06
-8.14010084935934e-06
-2.13098740271201e-05
-1.47807053841523e-05
2.44250857566713e-06
-1.9891404090742e-05
-2.30781606127559e-05
