# Supplementary material for: Research on computational propagation and identification of mine microseismic signals based on deep learning
Source: PLoS One. 2025 Oct 22;20(10):e0334641. doi: 10.1371/journal.pone.0334641 (PMC12543183; doi:10.1371/journal.pone.0334641)
Supplement: S9 Data — (ZIP) [file pone.0334641.s009.zip › 000101100000501.xlsx_0.txt_24.txt.txt]

-1.57652187819405e-05
-3.48891871153283e-05
1.06488726942413e-06
-1.27213268247781e-05
-6.36736091187898e-06
-1.20389880449381e-05
-9.58221153359019e-06
-2.09875073809827e-05
-2.1816165353612e-05
-3.14064069946478e-05
-2.35114130030362e-05
-1.78544292944207e-05
-1.45231628881414e-05
-1.38359798730132e-05
-1.34981712421795e-05
-1.51633067461218e-05
-2.1595639764954e-05
-1.00367909220894e-05
-2.75315590746844e-05
-1.03954997789633e-05
7.56635394138225e-07
-2.95110928036664e-05
-1.96178295244905e-05
-1.45155516596504e-05
-2.297619838352e-05
-3.12658747572205e-06
-3.81415647236387e-05
-5.74907832689139e-06
-8.43790248647438e-07
-3.55050359214621e-05
-7.48182765954797e-06
-9.11203585369377e-06
-2.06276211807803e-05
-2.06571905155262e-05
-2.01365844180744e-05
-8.97529397574676e-06
-1.14873332865775e-05
-1.32865261572755e-05
-6.63222488555011e-06
-1.3709735403509e-05
-1.68654874846293e-05
-2.17896468935593e-05
-2.71497098336809e-05
-8.8303510410132e-06
1.16259871282952e-05
-1.77953164356833e-05
-1.21069657749155e-05
-2.0232054738233e-05
-2.23967683025118e-06
2.53879838551736e-06
-1.2724052820434e-05
-2.23843183884096e-05
-5.08435384771105e-06
-1.05372161891326e-05
-1.52730222294557e-05
-2.46023417407187e-05
-2.36224877929412e-05
-1.38281649061042e-05
-6.04770444394778e-06
-2.16375948751287e-05
-1.48775351149716e-05
-1.80500299518928e-05
-3.09053301919528e-05
-3.561290426417e-05
-2.29502570973531e-05
-1.80156938487759e-05
-1.43886353321002e-05
-2.32478651222201e-05
-1.74639611671182e-05
7.2993219319231e-06
-8.86151474381806e-06
-2.0229608498681e-05
-2.38138690707474e-05
-3.04188317019093e-05
-2.8454998078484e-05
3.21600970105857e-06
-7.01699008619664e-06
-2.74322945905111e-05
-1.41450077501782e-05
-1.53743648616748e-05
-1.25962901221868e-05
-3.95752914652009e-05
-2.73898024575708e-05
-8.83417219526433e-06
6.63165173215931e-06
-2.51253260158742e-05
-6.50697287929279e-06
-3.14660664027681e-06
-4.91615637683203e-06
-2.19716592866786e-05
-1.43821714910575e-05
-9.42047484375591e-06
-2.08739286873091e-05
-2.71398418340072e-05
-1.273141485525e-05
-3.45762184952211e-05
-2.41850491348713e-05
-1.97637535968335e-05
-2.56204383752426e-05
-8.25876954444837e-07
-3.61802040123846e-05
-2.21846561578277e-05
-1.00933369835939e-05
-1.68959081209364e-05
-1.03075413391579e-05
-1.09693359913435e-05
-1.35754878146499e-05
-1.18453278095817e-05
-1.10655684349326e-05
-1.26627974216383e-05
5.68777912489321e-06
-1.46687500090654e-05
-2.76587361952735e-05
-1.35898358110764e-05
-9.21222251542035e-06
-3.34150219602397e-06
-1.53748115482834e-05
-2.50556213062321e-05
-2.75167562725364e-05
-3.67213387836084e-06
-2.37578889580103e-05
-1.33718734738308e-05
-1.84709223750189e-05
-1.47560550628332e-05
-1.38921313823751e-05
-1.46498039291048e-05
-1.24345107155142e-05
-9.72841802159167e-06
-4.04355429366207e-06
-9.58875571706005e-06
-8.28171646081428e-06
-1.08990501827169e-05
3.90010003960021e-06
-8.41939237551209e-06
-5.46055123912674e-06
-2.64823932973656e-05
-1.84077358711252e-05
-1.03714933064437e-05
-4.30331043958825e-06
2.43127508345208e-06
-3.29753920687146e-06
-2.34158332949459e-05
-2.22868683744079e-05
-1.47109517566746e-05
-1.45973781378363e-05
-2.06201959772538e-05
-2.87478103905495e-06
-1.94608833422712e-05
-2.70523459888215e-05
-1.3657293240422e-05
-1.87183998204269e-05
-1.99135987915067e-05
-1.87996398461938e-05
-2.51913676298888e-05
-3.4271101269655e-05
-8.30399759022658e-06
-2.22375969541386e-05
-1.43008306266708e-05
-1.53212477649613e-05
-2.33924266257115e-05
-1.85428293886383e-05
-2.56011741873778e-05
-4.54413134978411e-06
-2.15202004137461e-05
-1.97787271775257e-05
-1.35869624973067e-05
-1.58759510926453e-05
-2.482330223302e-05
-7.95631620045732e-06
-3.44609227533917e-05
-3.31371245491032e-06
-6.80840393974483e-07
-1.44120489472756e-05
-1.55583309911384e-05
-1.03593714226065e-05
-1.29493641075245e-05
-1.89072260597509e-05
-2.31855842337982e-05
-1.97136767997159e-05
-2.46515848627052e-05
-2.39096981330349e-05
-2.81431177309353e-05
-8.89597095436139e-06
-2.34760158691209e-05
-9.17261261813643e-06
-7.66826239848506e-06
-2.33094597444234e-05
-1.61606427659012e-05
-1.12923969472746e-05
-1.66590766242724e-05
-6.96710797650997e-06
-3.88393220246905e-06
-2.06573836571576e-05
1.72130089871944e-07
-2.1959079465142e-05
-1.03472111138696e-05
-1.44525644159954e-05
-2.19124643628943e-05
-2.42163382182717e-05
-4.99304888567528e-06
2.53170589354698e-06
-1.69502362803224e-05
-1.97533377350537e-05
-3.31070791693773e-05
-2.63985733869359e-05
-1.83385766942807e-05
-4.66137914232036e-06
-8.78876581625788e-06
-4.86414904394469e-06
-1.26940514694739e-05
-6.2144931813294e-06
-2.64150923962299e-05
7.34036560313991e-06
1.13481974942507e-05
-1.74261287632664e-05
2.05053849222591e-06
-1.62316823367115e-05
-6.29697720873407e-06
-6.18158642907223e-06
1.48965067019391e-05
-7.06687693722645e-06
-2.60363235302116e-06
-1.78893526170154e-05
-2.53579508068942e-05
-6.6785325411646e-06
-2.12374443643012e-05
-2.35636211018207e-05
-1.20205719391969e-05
-7.94514230095933e-06
-2.22037934093387e-06
-7.50760044021646e-07
-1.8590173204813e-05
-9.51729943960406e-06
-1.10444260300803e-05
-2.07701482016859e-05
6.17777049305968e-06
-5.92713368824653e-06
8.11714750119724e-07
-1.79269060999845e-05
-2.22522904726018e-05
-1.64061545537163e-05
-1.96176307276523e-05
-2.40348562199145e-05
-3.67087184897817e-05
-3.50506258803852e-05
-1.74826939702153e-05
-1.84523512597584e-05
8.47242373123901e-07
-6.09727728747909e-06
-2.56408721038459e-05
-8.7692306833012e-06
3.11470723916179e-06
-8.47919337204397e-06
-2.47982386170642e-06
-1.77972194270228e-05
-6.60161765910046e-06
-5.41110832948576e-06
-2.76214850406734e-05
5.27547589565396e-07
-1.44039611527524e-05
-3.59221832517983e-05
-2.37823253101431e-05
-1.70847178329244e-05
-1.61399261961577e-05
-3.40184348459038e-06
-2.63320692368891e-05
-2.71621346014086e-05
-1.78439082753684e-05
-2.41839293580042e-05
-7.60581078296648e-06
2.65183839477865e-06
-9.16956308714693e-06
-1.92745438816458e-05
-1.24433301229317e-05
-1.45023929490945e-05
8.95012113032097e-07
6.21830742014788e-06
-1.02404170961627e-05
-2.50210461099613e-05
-2.95826721270716e-06
-1.24110331022002e-05
-3.02333095289396e-05
-2.89421574627633e-05
-2.17588140150942e-05
-1.54454671714233e-05
-2.85200399449491e-06
-1.01627743274414e-05
-1.55958851378986e-05
-1.64340496179808e-05
-1.43797485200618e-05
-2.82694842977444e-05
-2.99034956923949e-05
-9.18824174125151e-06
-1.1647959775993e-05
-5.33183970405047e-06
-1.54908552194813e-05
-1.46549812630735e-05
-7.82453012037777e-06
-6.03396623363869e-06
-2.04122019602838e-05
-1.0025649823778e-05
-1.16960415564868e-05
-1.29143358137093e-05
-1.350779051161e-05
-1.1336082236526e-05
-2.29558471619321e-05
-5.90325731468685e-06
-2.24897546144334e-05
-7.62183520924704e-06
-1.19656211221096e-05
-9.66398673089542e-06
-1.43508359220296e-05
-2.50636430769991e-05
-2.35477011503815e-05
-5.6042932374154e-06
-2.08016789652705e-05
-1.15360315431345e-05
-1.31256253189221e-05
-8.5061898738777e-06
-2.70857176087863e-05
-2.72993916673719e-05
-1.67863378856799e-05
-1.28955809622183e-05
6.9025849268404e-06
-3.40932185156475e-05
-2.40322384923553e-05
-1.01262033827308e-05
-1.54997502589736e-05
-1.0137562485112e-05
-2.0798051980441e-05
-2.37633877432265e-05
-1.56150422344699e-05
2.48472226810337e-08
-3.56427959748573e-05
-1.26823817689809e-05
-1.65561533263056e-05
-5.92332636314842e-06
-1.92699707920518e-05
-2.30794686558227e-05
-1.87604500663612e-05
-3.23613785308828e-05
-1.51915744668809e-05
-6.50620871161655e-07
-1.73326639244638e-05
-2.7952825918523e-05
-1.64682018303864e-05
-2.58154591843558e-05
-1.35540261711108e-05
-2.20272105756418e-05
-8.33663767514102e-06
-2.60695719943184e-05
-2.77563884397101e-05
-1.08223469398929e-05
-3.00340944476502e-06
-2.2166390871067e-05
-1.0219289266848e-05
-9.82802471451348e-06
1.88860967075437e-06
-1.18702251566938e-05
-2.14908761731696e-05
-2.50419298000769e-05
3.24909349419549e-06
-1.96508390761968e-05
-9.84206892944831e-06
-2.13833947857464e-05
-4.30584000956578e-05
-1.48702584853997e-05
-2.30077258302595e-05
-1.44988648871935e-05
-2.83375618469483e-05
-2.34871848274092e-05
-3.95018494021956e-05
-3.46194330670675e-05
-6.21574407141367e-06
-9.6035222848167e-06
-2.2851973327939e-05
-2.30628588695469e-05
-2.50617884005159e-05
-5.78119580432107e-06
1.10523322579272e-06
-8.02557848428019e-06
-1.71595620262127e-05
2.02332478193789e-06
-2.29587798396732e-05
-2.43095594988279e-05
-2.09005582128174e-06
-5.231433051858e-06
-2.03389463510821e-05
6.80526908594515e-07
-2.3597157401932e-05
-5.21135978588655e-06
-1.7076918185284e-05
-1.03826484438588e-05
-1.79472900864734e-05
-8.30048561976866e-06
-1.59195590470846e-05
-2.38418033271912e-05
-1.11243189479789e-05
-2.13601257977956e-06
-2.48005960995715e-05
-1.97114220175216e-05
-2.12356692177933e-05
-1.98591147041875e-05
-1.21396446599272e-05
-3.35689733593339e-05
-1.61155775663986e-05
-1.79883789215453e-05
-1.28685212282362e-05
-2.87167766057601e-05
-1.42304979059694e-05
-3.45261258961552e-06
-2.76449550799736e-05
-1.50681512095033e-05
-1.09833382341426e-05
-2.34050107572663e-05
1.9385526998272e-06
-2.89387757634271e-05
-1.99959097531669e-05
-1.62830663497144e-05
-2.34347403200652e-05
-9.37301985378001e-06
-2.31124553775171e-05
-1.50197633069392e-05
-2.45605595796026e-05
-2.92675641977744e-05
-2.39035953174989e-05
-2.41995037321157e-05
-1.77286815051603e-05
-1.53553719122453e-05
-1.91442075075719e-05
-4.39810412221522e-06
-3.20204912600857e-05
-3.6157558997743e-05
-3.20869195690499e-05
-3.24374090071776e-05
-1.81422755417252e-05
-1.79919815298969e-05
-8.2589837795897e-06
-3.05440951494272e-05
-2.32008833436631e-06
-2.66082901430349e-05
-1.89875388867753e-05
-1.03508712541166e-05
-2.96897786805473e-05
-1.32465308393341e-05
-1.25751538954606e-05
-4.31309703814381e-06
-2.35485678595157e-05
-1.26446885172138e-05
-1.810732580074e-05
-2.40760773166762e-05
-1.45562738722251e-05
-1.06853598407106e-05
-2.38285387686247e-05
-1.11751694233398e-05
2.14397385622587e-06
-8.21704451813232e-06
-2.42099112242927e-05
-1.43752793089895e-05
-1.68274607940194e-05
-2.38939389302191e-05
-4.4316117856985e-06
-1.73598707182167e-05
-9.6720593800212e-06
-1.72737153136276e-05
-7.10514233857909e-06
-1.84766149000132e-05
-1.94360180795675e-05
-1.8823125184353e-05
-7.02581807224746e-06
-8.49978686292677e-06
-1.31002110655166e-05
6.4550583544586e-06
-7.58736551586169e-06
-2.44569108294555e-05
-1.21993785800992e-05
-3.74928303708107e-05
-1.53318239467798e-05
-2.91804350228779e-05
-1.7142147280927e-05
-2.9440854084581e-05
-2.3012213842317e-05
-2.04414068370053e-05
-1.22931239793501e-05
-3.71352535316875e-05
-2.99596516070846e-05
-2.15216953770214e-05
-2.35699659998037e-05
-1.09488604160948e-05
3.34272889657194e-06
-1.88831065535038e-05
-2.83641945696945e-06
-1.72638112897844e-05
-2.80148131562924e-05
-1.94602117942567e-05
-2.61844034319243e-05
-1.23044178840286e-05
-2.97481297778812e-05
-1.39361434620012e-05
-1.29318591017528e-05
-1.46630907745302e-05
-3.09080382125703e-05
-1.36948380342041e-05
-2.401523529761e-05
-2.00984983309789e-05
-1.1401166432757e-05
-1.75345075063113e-05
-4.63444152594048e-07
-1.64517470732237e-05
-2.33171809103864e-05
-1.96483191859831e-05
-2.43362801152605e-05
-8.93255095784554e-06
2.82148230730479e-06
-1.37901331097702e-05
-3.02065867009582e-06
-1.9516863931754e-05
-5.57563093189486e-06
-1.67315079203203e-05
-2.37772889904704e-05
-7.29543983792733e-06
-1.2772262316205e-05
-9.57753291324444e-06
-6.79018688076688e-06
-1.78434482848419e-05
-8.09774793499675e-06
-2.49808539709859e-05
-9.18463126619753e-06
-1.60449691325691e-05
-2.77440883975571e-05
-1.98160614438081e-05
-1.10117259507157e-05
-1.03958538278374e-05
-1.87377981427027e-05
-2.62953064602482e-05
-1.59189261181371e-05
5.49212544717184e-07
-3.22513013559315e-05
-2.38959421753334e-05
-4.5935851763907e-06
-1.91371926027665e-05
-5.88574343904435e-06
-1.36965520164082e-05
-2.27552619083265e-06
3.59006412003118e-06
-1.54398078215587e-05
-4.95967023742182e-06
-1.25531882614079e-05
-6.38781317070603e-06
1.81828980965668e-06
1.73905416896596e-06
-6.1585301558407e-07
-1.32104172044409e-05
-2.59218027457761e-05
-3.44330758430928e-05
-1.36396973408874e-05
-4.09277770857766e-06
-1.96676657032901e-05
-1.33339708651931e-05
-6.60106696623499e-06
-1.55570447714608e-05
-1.48045195909105e-05
-1.99900511088557e-05
-1.63683517005584e-05
-1.33973197477065e-05
-1.76186802191847e-05
-1.67069624009871e-05
-1.507845289911e-05
-1.08828366398372e-05
-1.46379234384793e-05
-1.85446403748983e-05
-6.88680094820896e-06
-9.37853477287187e-07
-4.36662575369465e-06
-1.54886331280799e-05
-2.17479916679029e-05
-2.72907297531178e-05
-3.03187387550681e-05
-6.14601808599655e-06
-2.72639681202298e-05
-9.468509897664e-06
-1.0355379073954e-05
-1.05991197346551e-05
-1.49666697008397e-05
-2.19336860469948e-05
-3.73397712605392e-05
-8.69154497139353e-06
-1.9931979579684e-05
-1.53705712597097e-05
-2.44738578626246e-05
-2.9553149954517e-05
-2.58568089792897e-05
-3.50858006599023e-05
-2.83575381448414e-05
-1.2537872569948e-05
-8.90046615181174e-06
-1.17182618811887e-05
-1.58946699197239e-05
-1.61656367875397e-05
-8.77925589839239e-06
-5.11478806389678e-06
-1.71510532858629e-05
-1.1848832837198e-05
-1.67430309739055e-05
-8.28789447606307e-06
-2.25217525414558e-05
-1.79494735994806e-05
-2.1514132965141e-05
-2.7378702590641e-05
-2.28248785619824e-05
-2.08522019127821e-05
-2.17301153626111e-05
9.84162364009078e-07
-1.32724438070027e-05
-2.47582316146755e-05
-9.21709109517633e-06
-3.93567761851597e-06
-8.16237074746837e-06
-5.7427669961501e-06
-1.00743997725112e-05
-1.47665442725306e-05
-3.80684350122488e-05
-1.03655161243135e-05
-2.21313905100872e-05
-1.79323525655708e-05
-2.65117361956776e-06
-2.65546553405833e-05
-1.41141261477084e-05
-9.54200608674637e-06
-1.0017985885871e-05
-2.08031100451146e-05
-1.80932266235861e-05
-7.17751603525659e-06
-2.38811271660432e-05
-2.32319398649095e-05
-1.57212024648745e-05
8.93924060963173e-07
-2.59266313317784e-05
-7.10452449596707e-06
-1.03671075773917e-05
-1.86062524646247e-05
-1.89866186617503e-05
-2.22574737115746e-05
-2.64577743207717e-05
-2.70252440464313e-05
-1.01482392351563e-05
-1.50867986698884e-05
-1.5202130398918e-05
-3.51974544131907e-06
-1.77044970520547e-05
-7.28425435630761e-06
-2.51919303731032e-05
-6.83747577427867e-06
-1.8016198938655e-05
-2.21793036998795e-05
-2.22630568169251e-05
-1.12616690139608e-05
-2.17928243300676e-05
-2.96961036260094e-05
2.33475324101455e-06
-1.95878737603263e-05
-2.17130665093821e-05
-3.40336992366043e-06
-4.67653640741429e-06
-1.16987730997254e-05
-3.05058125691544e-05
-9.34462922575449e-06
4.01963154409689e-06
-1.54794770603163e-06
-1.68495798580202e-05
-1.58305822052145e-05
-1.55551648946316e-05
-1.47061051056049e-05
-1.30626483350904e-05
-2.21325619867309e-05
-2.85358794871117e-05
-2.35455314944887e-05
-1.96396220470675e-05
4.58196490730161e-06
1.13293591788458e-07
-1.80276130390112e-05
-1.2887903710688e-05
1.45962732761227e-05
-1.17813699755312e-05
-8.71671935315481e-06
-1.04940212203063e-05
-1.72094041944543e-05
-5.63650090281306e-06
-1.21129993130565e-05
5.90277761434855e-06
-1.7103234489951e-05
-1.17238139381219e-05
-6.38569625573671e-06
-1.58527264688144e-05
7.06223873514668e-07
-2.31522925835347e-05
-1.98115142680934e-05
-2.93848777781227e-05
-2.69612448561136e-05
-8.29899951867599e-06
5.44889684545733e-06
-1.80027706416244e-05
-1.45449827393402e-05
-1.032255859908e-05
-2.11803421764386e-05
4.86101711494245e-06
-4.98876087098945e-06
-1.92585838859627e-05
-4.00101914376388e-06
-2.33470723931664e-05
-2.09813371919899e-05
-2.3120625876405e-05
-1.5745491841181e-05
-3.48767110058804e-06
-3.13203483900395e-05
-1.49200007544644e-05
-1.94032125184799e-05
-2.85091519668182e-05
-1.76657493067688e-05
-2.5084065584193e-05
-2.41767715627797e-05
-1.61988029080924e-05
-1.20933354281033e-05
-2.12610366331503e-05
-2.65559172836131e-05
-1.15443177582888e-05
-2.02992583800958e-05
-2.66276483187087e-05
-2.24727365667394e-05
-1.4104806555863e-05
-2.23737627906328e-05
-5.36363150326979e-06
-2.28276085589145e-06
-1.47824578210504e-05
-2.39456409219851e-05
-2.78657335214451e-05
-2.39356884328422e-05
-3.17159264540891e-05
-2.08465305285784e-05
-7.60119707694128e-06
-2.21666868240811e-05
-1.14130579486832e-05
-1.45781913711598e-05
-1.40753225067942e-05
-1.07664211494362e-05
-2.28823965261701e-05
-9.28760949728352e-06
-2.59575649193962e-05
-1.18706783267214e-05
-1.45184168097725e-05
-2.26324509808904e-05
-2.3118183132372e-05
-8.03472775085774e-06
2.13295718633766e-06
-2.44143092934175e-05
-1.23850426644656e-05
-2.40990778510143e-05
-2.37619482070983e-05
-1.41674526208373e-05
-1.93463601791132e-05
-1.75744988897143e-05
-3.17279082242708e-05
-5.82970216203549e-06
-1.65414052099137e-05
-1.99836461914853e-05
-1.22049436899538e-05
-1.47851160945194e-05
-2.39987024943602e-06
-1.06750689165999e-05
1.03571050783562e-05
-1.69535204810646e-05
-2.94964917940048e-05
-1.52812361641462e-05
-1.98990826446209e-05
-3.43661030881989e-06
-8.52474083339323e-06
-2.11738264391364e-05
-1.1789591213763e-05
-1.56101621192474e-05
-1.48093285347522e-05
-1.11197570076872e-05
-6.63632060852879e-06
-3.05864187237688e-05
-2.34351376985291e-05
-8.78258298555202e-07
-1.47602562318769e-05
-1.24036024608703e-05
-2.24621476239753e-05
-1.10501465527342e-05
9.04965619889292e-07
-6.84681288949774e-06
-1.4674271699195e-05
-1.4355718587148e-06
-2.92775964753874e-05
-1.51433940579182e-05
-2.37505324903949e-05
-1.44114591207678e-05
-2.15786612135271e-05
-1.01817471498869e-05
-6.9520821811945e-06
-1.77683121841489e-05
-3.06261023090825e-05
-1.57713804823515e-05
-2.1429700786781e-05
-1.3426667976782e-05
-1.4971549654726e-05
-1.67033905119414e-05
-1.58996958791522e-05
-1.23539358857663e-05
-1.74692158590969e-06
4.56763371683606e-06
-1.51540460460005e-06
-7.92357665942748e-06
-2.10841913475292e-05
-7.44466954317185e-08
-1.10205549731722e-05
-2.26222496340136e-05
-1.46581278622235e-05
-1.23701634924136e-05
-1.43990346814666e-05
-2.3981339757632e-05
-1.33156226794223e-05
-3.18418434831019e-05
-1.81153296580962e-05
-1.70718966702493e-05
-1.71021431913347e-05
-2.96014024260611e-05
-1.71133745104072e-05
-1.60768259065796e-05
-1.23615713783859e-05
-2.82858734048236e-05
-9.85339672304997e-06
-1.40488033589563e-05
-1.38848548610314e-05
-1.05162481543329e-05
-7.5161544998518e-06
-1.5668594474713e-05
-7.01062101837785e-06
-1.88402922197328e-05
-1.39218191330577e-05
-6.00205294141692e-06
-8.04856716841256e-06
-5.67872575076532e-06
-9.81280597993223e-06
4.36197958355308e-06
-3.0018158309417e-05
-1.50837073446412e-05
-8.93751385070436e-06
-1.37742312718309e-05
-2.59172328368931e-05
-3.37639927962393e-05
-3.46994249409614e-05
-6.35486614780196e-06
-1.43350156758115e-05
-1.07142609981202e-05
-8.76387625238218e-06
-6.02930307894221e-06
-1.57264010790221e-05
-1.23701440250566e-05
-2.36428040546303e-05
-1.15892737067201e-05
-1.41398543868616e-05
-6.83175589118267e-06
-1.54219449269048e-05
-1.05326484220415e-05
-1.62633777246451e-05
1.4649337133824e-06
-1.14588158353839e-05
-1.20218977375701e-05
-1.7828752022227e-05
4.42600283960482e-06
3.49427120873087e-06
-1.14103933632183e-05
-1.17151945330549e-05
-1.15402112078293e-05
-1.79387375427837e-05
-1.12851699157319e-05
-2.38337166778385e-06
-2.00116034572166e-05
-1.22549913869827e-05
3.4429354173128e-07
-3.60762550732483e-05
-1.46115705837773e-05
-2.22253300252848e-05
-1.51674007195754e-05
-1.12765741259332e-05
-2.80522427335892e-05
-4.99072035463326e-05
-2.21394968220637e-05
-1.06746475116256e-05
-2.585931099018e-05
-7.03437323156576e-06
-6.9680570821595e-07
-5.85235234765289e-06
-8.69685203604974e-06
-2.80634482440576e-05
-1.7607790092158e-05
-4.42057190476513e-06
-2.68540936720083e-06
-1.19177679387809e-05
-1.35363074175252e-05
-9.71300569590649e-06
-1.33151894187944e-05
-1.81709184685207e-05
-1.66794602607707e-05
-1.32017652123946e-05
-2.07958463482313e-05
-2.40292621046306e-05
-2.48611460755837e-05
-1.30196559293345e-05
-5.28167944696207e-06
-2.29049779159742e-05
-2.81597254605241e-05
-1.25797833856254e-05
-9.91533759078602e-06
-2.27034819663803e-05
-1.98670403264599e-05
-1.3113082967156e-05
-6.46983015727327e-06
-1.87419547676685e-05
-2.01946285676963e-05
-2.38787078901397e-05
1.73948201700827e-06
-3.21662164330757e-06
-1.73190130720081e-05
-8.36036616765459e-06
-2.44614341897348e-05
-3.95191596682538e-06
-1.27928110245467e-05
-2.59252149803728e-05
-2.3678865861885e-05
-5.04532578908181e-06
-2.20271708679546e-05
-9.60286881028023e-06
-1.17634877568085e-05
-4.49288785318164e-06
-1.86108211761827e-05
-4.16526688740326e-06
-1.74103846819145e-06
-2.16415403332504e-05
-3.39842479097528e-05
-2.51694183879596e-06
3.75039052104402e-06
-1.7118732110114e-06
-2.15954588817451e-05
-1.80871846784458e-05
-2.05210518529352e-05
-1.66993655312225e-05
-6.20344235889246e-06
-2.09133389952612e-05
2.57860913610896e-07
-1.76882167295867e-05
-1.66664425592098e-05
-7.07329857726136e-06
-2.12015093215122e-05
-2.10374394225169e-05
-2.62633756874121e-05
-2.00664399451529e-05
-1.36707226911395e-05
-1.16238717279265e-05
-8.91865736774289e-06
-4.25813265770374e-06
-5.84112592125615e-06
-1.16951580891975e-05
-2.90830330976845e-05
-5.93838392819043e-06
-9.446252503107e-06
-1.20139146492802e-05
-2.34225492336153e-05
-3.10475152168937e-05
-1.85518159806515e-05
3.21396624083873e-06
-2.38629752745819e-05
-4.11087810450794e-05
-2.96734168387171e-05
-1.34912700560737e-05
2.29032504133444e-06
-2.8921595487365e-05
-1.5600831396168e-05
7.33032648237455e-06
-2.66040914272452e-05
-1.49497614005531e-05
-9.92309855325056e-06
-5.56989720825688e-06
-1.91926051617696e-05
-1.0259329765975e-05
-1.16910785589226e-05
-2.30843501175462e-05
-8.82761168644468e-07
-1.57172322215002e-05
8.47445753569031e-07
-1.72184928906339e-05
-6.29859922592913e-06
-1.73372593918046e-05
-1.14270180567547e-05
-1.68850540055894e-07
-1.43764179187875e-05
-1.25831650502166e-05
-2.33713003931187e-06
-3.01964763857144e-05
-1.82324702935996e-06
-7.41327444773312e-06
7.75803298810504e-06
-9.90794990312881e-06
-1.78588752500546e-05
-3.97994094831008e-06
-5.6507118627616e-06
-2.20612307530449e-05
-1.55142772956352e-05
-3.44187472226072e-05
-1.22027551418236e-05
-2.45184239470697e-05
6.88656854741192e-06
-1.05384354069669e-05
-8.67032137865568e-06
-1.65531470727293e-05
-1.87950730054004e-05
-9.72429349287247e-06
-2.21888097513068e-05
-1.23925463472541e-05
-2.52716405174647e-05
-6.3018779541495e-06
-1.88700738011539e-05
-1.93202056171354e-05
-1.62775503335549e-05
-2.02698247745029e-05
-1.84306150971848e-05
-7.12748150533381e-06
-2.4594851997267e-05
-2.05222792274056e-05
-2.73632058417608e-05
-1.34572942031551e-05
-1.81601101880409e-05
-9.79839591180843e-06
-1.20683064534759e-05
-1.03182785869205e-05
-1.46298752446985e-05
-5.59564091789366e-06
-2.72594654489477e-05
-7.09091363585981e-06
-4.84150383632489e-06
-3.34100112356661e-05
-3.08991694561452e-05
2.18747152485427e-06
-8.18143516219349e-06
-2.56728032346798e-05
-2.87499743466853e-05
-1.65917471252147e-05
-1.87304408092246e-05
-9.50910859594582e-06
-1.15721547590325e-05
-2.73615233235943e-05
3.9891960129006e-07
-1.65749604137111e-05
-1.96736978789078e-05
-2.51863294750317e-05
-2.15502459552832e-05
-1.41635241252258e-05
-1.94559824448035e-05
-2.9097301649247e-05
-3.19719686279528e-06
-2.57393340279458e-05
-3.49189221069627e-06
-2.1323878625135e-05
-7.38186164577846e-06
-2.37553389376659e-05
-2.66499417700653e-05
-1.39125072544883e-05
-7.30566142379357e-06
-6.97879338465698e-06
-1.97483738560837e-05
-1.7938296765435e-05
1.48450952744527e-05
-2.64562465719624e-05
-1.47647033238355e-05
-1.22283318305291e-05
-2.82743755757979e-05
-2.40463464701815e-05
-1.00237304356149e-06
-1.67579229778381e-05
-1.04353663630475e-05
-2.24450991097727e-05
-8.64994715430828e-06
-9.00942144829761e-06
-7.02087259766133e-06
-1.0982685329405e-05
-6.52484337888927e-06
1.71587973178269e-05
-1.89818644963849e-05
-8.25305299871938e-06
-9.50049018268147e-06
-7.36164871668706e-06
7.72444749728878e-06
-4.05655988056775e-06
4.22293359383133e-06
-1.7882054138366e-05
-9.59283204816474e-06
-1.97568817022885e-05
-1.99907713323364e-06
-1.58189838782296e-05
-6.58154120933956e-06
-1.594111861523e-05
-2.70587076899019e-05
-1.81120301268672e-05
-1.45708718614631e-05
-1.02617484601748e-05
-1.10547780250681e-05
-1.30741869305726e-05
-5.61432554664364e-06
-2.54088236173436e-05
-3.45187144593738e-06
-2.67686612826593e-07
-2.75202315855469e-05
-1.94297868836013e-05
-1.07006380355734e-05
-1.41279333362138e-05
-2.42838956006793e-05
-3.43668680106065e-05
-1.80383281049627e-05
-1.17703172975839e-05
-8.23221344453969e-06
-9.05865602080951e-06
9.08052841344868e-07
6.52092690663824e-07
-4.13925579130715e-07
-1.92642711699224e-05
-4.96374278520364e-06
-8.77721939174396e-06
-1.31288698946532e-05
-1.00435244323546e-06
-2.65156074851214e-06
-5.88613502773305e-06
-1.33262256146283e-05
-2.2249451897305e-05
-2.6079504818435e-05
-1.59438898066738e-05
-1.75376007545038e-05
-2.10336383190974e-05
-2.3947741033056e-05
-3.12785667855637e-05
-3.29786842198354e-05
-1.85155184332493e-05
-7.73346872836793e-06
-2.53963146689661e-05
-1.09672961740967e-05
-3.04605789696959e-05
-3.98139229190438e-06
-1.04826833086984e-05
-1.16132181112709e-05
-7.60074760339479e-06
-6.03184544864991e-06
-1.55584686436816e-05
-1.38188382786393e-05
-1.91788113961587e-05
-2.27992614785201e-05
-1.50050457001609e-05
-2.54158786797606e-05
-3.57964491358365e-05
-1.78132116814412e-05
-2.22460813211091e-05
-6.15997941119492e-06
-2.48129497267588e-05
-1.45562661203431e-05
-2.06015469008003e-05
-1.70993097288429e-05
4.52478696956175e-07
-7.35529967640589e-06
-1.16855044316465e-05
9.91132533151898e-07
-1.7996194936626e-05
-1.1287398405268e-05
-4.15755012987013e-06
-1.52160159863598e-05
-7.39747066642005e-06
-9.93254068822676e-06
-8.01160083294416e-06
1.50612323304501e-07
-1.55996301307101e-05
-1.07828526817491e-05
-1.78454844339824e-05
-1.47710174655544e-05
-1.78648092294542e-05
-7.00632274183139e-06
-2.74079093211767e-05
-3.07080592652513e-05
-1.08538215560029e-05
-2.66336769009136e-05
6.54788732334375e-06
-2.83202367412381e-05
-8.13269762364942e-07
1.23350112510569e-05
-2.65155311555343e-05
-9.61050422923629e-06
-1.43864160422448e-05
-1.69745018149471e-05
-3.03598602529619e-05
-4.79722461704451e-06
-2.00068178292364e-05
-4.43141019818668e-06
-2.15372431176596e-05
-7.16614433829507e-06
-1.68467774641871e-06
-3.60585547521736e-06
-6.69321118038683e-06
-8.50684379350255e-06
-2.15274138151801e-05
-3.52179065622183e-05
-4.07269447744664e-05
-1.76944249365975e-05
-3.71403942837808e-06
-1.52089805719015e-05
-1.07746713986397e-05
-2.71208961650472e-05
6.31088561049686e-06
3.07329688205511e-06
-2.87688908928337e-05
-3.51012757547225e-05
-1.84704758040104e-05
-8.95721661602943e-06
-1.12299658901326e-05
4.9993478108945e-07
-3.03229795664946e-06
-3.35301711932442e-06
-1.19261758022237e-05
-1.81159316774283e-05
-2.99303204283529e-05
-9.0176098731472e-07
-1.11194666304652e-05
-3.57859757078946e-05
-3.17648895040784e-05
3.86124378970869e-06
-1.28063429688036e-05
-4.12484480719319e-05
7.58292534788357e-07
-1.05835522665443e-05
-4.23128485440592e-06
-1.00595387474303e-05
-1.14827747492006e-05
-1.06167445826379e-05
-2.22433171997237e-05
-1.11488160031047e-06
-3.64633081941409e-06
-1.64066570096179e-05
-7.40602254015017e-06
-2.70975151019205e-05
-1.84816914447119e-05
-9.45936812983831e-06
-7.38547660553102e-06
-2.9236347612504e-05
-1.41939443864087e-05
-3.34484191670996e-05
-2.40979888670055e-05
-1.05039560278417e-05
-1.93070431121505e-05
-2.12151273692465e-05
7.84639282905196e-06
9.89879684826043e-06
-2.09176644456633e-05
-1.53981439630969e-05
-6.56289991658284e-06
5.60801913443353e-06
6.53598175511242e-06
-1.7741890653395e-05
-1.07810400254194e-05
-1.9759799231423e-05
2.8157169249914e-06
3.45395653697875e-06
7.61458948186049e-06
-1.04824892131942e-05
-2.02917249708061e-05
-2.15124470899999e-05
-2.43482396871565e-05
-2.22072758601249e-05
-1.27941604122746e-05
-2.78620338463306e-05
2.8051462234883e-07
-9.91247885618488e-07
-3.35582913967291e-05
-2.09908697500332e-05
-1.90712416236526e-05
-1.52652413061558e-05
-1.24946565093518e-05
-1.61300834095026e-05
-2.84736902395861e-05
-1.47712380516507e-05
-5.53150480842371e-06
-1.55066916866206e-05
-1.18918784686087e-05
-2.69300040595566e-06
-8.43605468411659e-06
-1.32821880858324e-05
-9.51476733473593e-06
-9.63313710391327e-06
-1.95050149637439e-05
-3.07832498425319e-05
-2.25979685623556e-05
-1.76689067988705e-05
-8.92123981057494e-06
-5.50072060177974e-06
-2.46165771999381e-05
-2.06738809549916e-05
-8.86722011894257e-06
-2.33669129968481e-05
-2.08735785233237e-05
-9.63607154960933e-06
-6.7286539152251e-06
-3.05845928400722e-05
-3.04547617658442e-05
-2.03869114409293e-05
-5.6284986912758e-06
9.31196547845812e-07
-1.10650686759957e-05
-9.00524522393684e-06
-8.54589265436231e-06
-6.84853988609852e-06
-2.14387762008924e-05
-2.38304380143131e-05
-1.98660622027079e-05
-1.03092070925857e-05
-2.09590167816114e-05
-7.18288670999862e-06
-1.269500883768e-05
2.83597403317285e-06
-1.19706979302204e-05
-1.0824512659605e-05
-4.22446739098357e-06
-6.08226076773414e-06
-1.70337405237548e-05
-8.1330218743132e-06
-2.38337772788544e-05
-2.31983490969845e-05
-1.49653139634488e-05
-1.45161790675142e-05
-2.11977122753316e-05
-2.68637868974048e-05
-9.11588675117162e-06
-2.87170542112617e-05
-1.47067321159355e-05
-1.6100102311824e-05
-2.84397718689678e-05
-2.61507420942909e-05
-1.93867821846193e-05
-3.11626562811543e-05
-1.54990131838589e-05
-2.23911034351299e-05
-2.28545038838402e-05
-1.50031177670321e-05
-3.82159180667789e-06
1.20637733140834e-05
-7.23996362610576e-06
-8.48719164541489e-06
-2.23022545950382e-05
-9.18312186137603e-06
-1.11642370313997e-05
-4.01954966991316e-06
-1.77287251339932e-05
-2.16722326790326e-05
-1.86308772084e-05
-6.79526391102829e-06
-2.75721668274447e-05
-2.54520594962756e-05
-1.99043670240687e-05
-1.70626336823895e-05
-2.07575935542227e-05
-2.88323232686764e-05
-2.66678950290202e-05
-1.17569783069058e-05
-2.71461772815866e-06
-1.91948861785994e-05
-6.83724967188115e-06
-1.46187014547553e-05
1.25665829179916e-06
-2.20872165081213e-05
-1.7202301329476e-05
-3.4745766706243e-05
-1.47592871457803e-05
-1.24193278747633e-05
-1.90833049929654e-05
-6.54226551025429e-06
-1.56040506356798e-05
-2.03129034549276e-05
-1.31506911433935e-05
-2.97330153137614e-05
-2.15708109403642e-05
-1.32454146699029e-05
-2.90519521668936e-05
-2.84052582217842e-05
-1.48303255683665e-05
-1.43611573768443e-05
-9.09632029030195e-06
-1.13673581451001e-05
-2.17927992163026e-05
-2.04747126361965e-05
-1.77912454721378e-05
-1.82698543800775e-05
-5.99221175482078e-06
-1.79577704635959e-05
-1.09590005931128e-05
-2.46336552688042e-05
-2.66460870371662e-05
-1.40430767090544e-05
-1.61572629848904e-05
-3.34708846882962e-05
-2.36345551562929e-05
-8.60506712843596e-06
-1.34429943133149e-05
-1.24554654505615e-05
-9.05503465039004e-06
-2.02239473410827e-05
-9.76742169743947e-06
-1.3204430391333e-05
-7.82816895806767e-07
-9.03098433161399e-06
-7.38412414201833e-06
-1.63095643951073e-05
-2.10686421801139e-05
-8.01990174459147e-07
-7.23774743476501e-06
-1.57613717892651e-05
-1.878683538297e-05
-9.53538244201153e-06
-1.00702050441907e-06
-2.25241873402463e-05
-1.14729222005428e-05
-2.60477342111237e-05
-8.29343841673629e-06
-1.60978394805372e-05
-1.25298546603309e-05
-1.19709731748641e-05
-2.63796114777135e-05
-1.44989113545148e-05
-1.73683576083138e-05
-1.69025213854059e-05
-9.39447132691152e-06
-2.60655750225537e-05
-2.20654973955571e-05
-1.21870900761637e-05
-2.7520181996028e-05
-2.67887192464099e-05
-2.67371182111548e-05
-2.59553752814123e-05
-1.52930463743181e-05
-2.10683591186611e-05
-1.07639342532161e-05
-1.6496006533312e-05
-1.65921806811828e-05
-1.75666683610066e-05
-1.15801819261615e-05
-1.7602743596035e-05
-3.0359467948748e-05
-1.51986723379063e-05
-1.80288865249428e-05
-1.92197876254436e-05
-2.3946362783288e-05
-3.70006102450865e-05
-1.63442905731939e-05
-1.33027159547751e-05
-1.16994294703368e-05
-1.81743235215542e-05
-1.31789507088437e-05
-2.58026794086917e-05
-1.24289155053944e-05
-4.30904798872536e-06
-2.74514899881816e-06
-2.24598637148414e-05
3.27478178726857e-06
-1.35153127427199e-05
-3.57173746892338e-05
-9.91025931764169e-06
-1.14177127498669e-05
-2.63234400210653e-05
-2.99323723454736e-05
-2.01910430694807e-05
4.54800273148727e-06
-2.33756285112297e-05
-4.87106753808113e-06
-1.7340655653191e-05
-2.52000180676483e-05
-3.45827820089761e-05
-1.21466926647918e-05
6.54098373430872e-06
-1.62231471031933e-05
-2.45202239128397e-05
-1.54806015933128e-05
-8.37877249755178e-06
-3.13643687914842e-05
-4.74216808722916e-06
-8.24494588818769e-06
-6.31219973630946e-06
-7.23592003474452e-06
-1.40400655600886e-05
-2.22894052619538e-05
-1.02148160999277e-05
1.1153354998602e-06
4.4176995768297e-09
-1.75189780693039e-05
-1.65802229652411e-05
-8.63814109896434e-06
-2.41767420388394e-05
-1.6261963026893e-05
-9.80156512810425e-06
-3.31233673225361e-06
-2.20674163398127e-05
-1.69055657735143e-05
-2.57172244410665e-05
-8.68941670215873e-06
-1.31072250619151e-05
-2.30380771367208e-05
-1.38478367736995e-05
-1.54781696297378e-05
1.31567258351179e-05
1.28516671851563e-05
-3.90481535687914e-06
-6.85244112331738e-06
-1.58376363197718e-05
-6.78410876979403e-06
-1.62545207084935e-06
-1.62212708537752e-05
-1.65821724712195e-05
-1.91503244055268e-05
-2.0427562758764e-06
-2.61158008818733e-05
-5.30230688510152e-06
-1.29849716978299e-05
-2.36928536396603e-05
-1.08114492257746e-05
-1.44868850162646e-05
-9.55081785494193e-06
-1.64285873274642e-05
-6.57738244871026e-06
-7.86366010090971e-06
-1.15635728347448e-05
-1.1214386529474e-05
-6.92321411728173e-06
-9.24840038199281e-06
4.70853666437827e-07
-1.84797509120929e-05
-1.16785287387997e-05
-8.05722629939348e-06
-3.11084226378022e-05
-7.01786410139426e-06
-1.03132867673459e-05
-4.8815944698911e-06
-1.7026207790247e-05
-1.3036993259502e-06
-2.11745791730869e-05
-2.09412465360719e-05
-2.02350613625802e-05
-1.37871113912081e-05
-1.13041994989797e-05
-6.2899956216756e-06
-9.56357953989772e-06
-1.20089407349356e-05
-2.05305985895495e-05
-8.9957837077852e-06
-7.03763055878898e-06
-1.60196265516479e-05
-1.49838189586226e-05
-5.69914463735078e-07
-1.31064196804413e-05
-2.87428128242575e-05
-2.65746963361361e-05
-2.9385523203393e-05
-1.22896680029928e-05
-7.34606438751743e-06
-3.23122760060098e-06
-2.56919486749533e-05
-1.8868595617812e-05
-3.93343467852139e-06
-7.71386809889927e-06
-3.35003445235823e-05
-4.40559564798038e-06
-3.97404540489516e-06
-1.45985610532529e-05
-2.54613976442395e-05
1.67423736488145e-05
-1.00110089364629e-05
-4.04260332806035e-05
-1.64224356855153e-05
-2.81799241949273e-05
-1.77142409384061e-05
-2.14128499109107e-05
-1.824715791815e-05
-1.49791375432435e-05
-1.6953511542249e-05
-8.22757709411338e-06
-2.35775500834934e-05
-1.8193240899584e-05
-1.37626307795902e-05
-2.41436658971836e-05
-1.13436013229721e-05
-2.99447641826771e-05
-1.43780481745765e-05
-6.40982318517768e-06
-1.26227121473244e-05
-3.87517503838408e-07
-2.23577689079979e-05
-2.12310272125161e-05
-2.30067909322148e-05
-9.65885744841889e-06
-1.43771398381026e-05
-1.31862337926032e-05
-1.91834341989541e-05
-1.59679569585312e-05
-3.18561886041662e-06
-2.48665882854362e-05
-1.33641675245914e-05
-8.96266946172698e-06
-2.80963252276173e-05
-1.89751154907483e-05
-1.57916357670118e-05
-1.13215695413785e-05
-1.46184414951973e-05
-5.58165032178647e-06
-8.21010260894952e-06
-8.05047557831764e-06
-2.3807910710082e-05
-3.78748937815697e-05
-1.81468519389028e-05
-3.55295344821471e-06
-1.52621606503977e-05
-2.19509407691158e-05
-1.69247904610282e-05
-2.39873117042272e-05
-1.78685875831492e-05
-4.35094547450791e-07
9.55301086920414e-06
-3.98992701857401e-05
-1.7014017560783e-05
-4.46245511182317e-06
-2.1367595736649e-06
-2.87718888520186e-05
-2.33532999760454e-05
-8.25515072501585e-06
-1.13015490571042e-05
-2.12819069484261e-06
-1.04740062052806e-05
-1.78884160420139e-05
-9.76389888808126e-06
-1.9912578943774e-05
-3.80035574867064e-06
-1.80027570479864e-05
-1.26370566411187e-05
-1.51489149951334e-05
-1.37235729829601e-05
-3.16221106927824e-05
-2.62505824829121e-05
-2.21816080193708e-05
-1.29471749975657e-06
-1.38409518238126e-05
-1.29980338776538e-05
-2.35767632948633e-05
-6.74448831495922e-06
-5.77825566423074e-06
-1.75322097135543e-05
-2.25149531536629e-05
-3.97985190851646e-06
-3.48112448769335e-06
-2.63269169072694e-05
-2.87772422001989e-06
-7.19741939498036e-06
-1.15098987236257e-05
-5.32106751385135e-06
-1.98386947026092e-05
-2.13430493341524e-05
-1.41706098865571e-05
-1.31316159924067e-05
-1.05480040331461e-05
-1.37921484489431e-05
-2.92109731862982e-05
-1.63696116779877e-05
-6.48697348064613e-06
-9.17466331067661e-06
-2.27124721743907e-05
-1.17643174964826e-05
-2.40541737951269e-05
-3.03984181601782e-06
-3.60459445788704e-06
-1.41760334753981e-05
-6.88630692883964e-06
-2.02375176166085e-05
-2.333900257887e-05
-1.84876018160107e-06
-2.01922923376504e-05
-2.0298281032396e-05
-2.92967773958252e-05
-5.39895314352362e-06
-1.82748275222824e-05
-3.02127583090251e-05
-1.32972590415316e-05
-1.54665529611265e-05
-1.99213211993254e-05
-2.1530380778403e-05
-2.80849756685526e-05
-2.33688108533248e-05
-7.94137293666881e-06
3.78464481646484e-06
1.0405857669237e-07
-9.78436797813641e-06
-2.89789610181353e-05
-9.15968986658906e-06
-1.26863846831151e-05
-2.29671741048565e-05
-1.18151972463298e-05
-1.07580646575184e-05
-1.60105482384185e-05
-3.44418208707278e-05
-1.54894834703395e-05
-3.22438009703251e-05
-7.61157499157512e-06
-1.9040482341816e-05
-1.45606553152014e-05
-1.20915093736075e-05
-5.96527221423141e-08
-1.6089935097514e-05
-9.83706850391933e-06
-1.51676164827518e-05
3.88908739855185e-07
-8.28086365039056e-06
-3.34250567829123e-06
-8.15254148557031e-06
-8.45147581951723e-06
-4.63445547204432e-06
-3.86770280998251e-05
-2.92480095559427e-05
-1.02303758120736e-06
-6.96851362391622e-06
-3.52152312829636e-05
-2.79380958390916e-05
-1.71481629618657e-05
-2.78798625573883e-05
-8.38652533490669e-06
-2.07237593552916e-05
-3.06195796946471e-07
-1.42158502516299e-05
-1.11724778372636e-05
-1.31070094605814e-05
-1.0849208488572e-05
-5.68655642979254e-06
1.44809004301737e-06
2.20788563205716e-06
-9.84374428890327e-06
1.08627622459217e-05
-3.46432676659756e-05
-1.89718804451192e-05
-1.53634593857719e-05
-1.6484257536619e-05
-2.11633840353327e-05
-3.00772203113058e-05
-9.9270783172884e-06
-7.90262265005814e-06
-2.48803793475745e-05
1.33993975593668e-06
-1.00218939467191e-05
-1.9657368373494e-05
-2.05441992534263e-05
-1.50079191499027e-06
-1.97674557977253e-05
-2.17543265366675e-05
-1.39305958413603e-05
-1.79633861968299e-05
1.39838674893137e-06
-2.98317410287807e-05
-1.50500253370938e-05
-8.3094785194229e-06
-9.48328155314644e-06
-1.19842000147712e-05
-2.21147885019946e-05
-4.51414472676284e-05
-2.67496144172704e-05
-8.38780227272259e-06
-2.54746224087248e-05
-2.83944677319992e-05
-2.74842470604594e-05
-7.81198024186774e-06
-1.97363802788679e-05
-1.43241788894241e-05
-1.99895252854162e-05
-2.07816208783553e-05
-8.93278076489339e-06
-2.77851853701523e-05
-4.32719489417799e-06
-1.81837114549238e-05
5.58192873471189e-06
-3.79211057301921e-06
5.51518643752948e-06
-1.46018725479881e-05
-1.95601083340564e-05
2.2378479664153e-06
1.71583348670339e-06
-2.86907473215966e-05
-8.41442763826043e-06
-2.2016550706893e-05
-1.51474285673444e-05
-2.09752350046221e-05
-1.1889107817759e-05
-6.71517454840454e-06
-8.25451519721908e-06
-2.84879077774422e-05
-1.55913512495955e-06
-2.29080401882522e-05
-4.25874901867958e-06
-6.43921545807633e-07
3.83255558695667e-06
-1.78587379648187e-05
-7.35929156218581e-06
-1.19962113935026e-05
-5.86379831736789e-06
-2.48204462855811e-05
-2.93640326006822e-05
-2.28838907511207e-05
2.87647890292144e-06
-2.08016933411638e-05
-3.308196229082e-05
-4.40902477852524e-06
-1.80630079361387e-05
-2.33018083513701e-05
-1.22990985965996e-05
1.02311790789224e-05
2.29790138195869e-06
-2.62721730667681e-05
-8.50051037249677e-06
-8.25208534748224e-06
-1.04090132363441e-05
-1.65247270644643e-05
-1.87438873702598e-05
-1.53108193906239e-05
-2.13574207329709e-05
-2.02432425243222e-05
-4.14447056853203e-05
-7.66427197296446e-06
-2.38646044809505e-05
-1.45824816349511e-05
-2.53451307739406e-05
-2.8655057205178e-05
-1.33701596923192e-05
-2.50736999753676e-05
-1.89200046058534e-05
-2.52685606676739e-05
-1.07956448952651e-05
-2.05096302234645e-05
-1.72091562482737e-07
-4.2431130197183e-06
1.29435736348544e-06
-1.32456107911794e-05
-9.18320987234268e-06
-5.19910858693626e-06
-3.1888890239105e-05
-1.4468934657496e-05
-2.13974192739791e-05
-5.79682880566111e-06
-2.59261361569116e-05
-2.03913291599274e-05
-1.83294104040866e-05
-2.73946044038201e-05
-8.04730195286969e-06
-1.83443192909035e-05
-1.94796425731019e-05
-8.5651759515839e-06
-1.85140383350515e-05
-1.43830982106593e-05
-1.0570083137088e-06
-1.46490829986581e-05
-1.94824279130971e-05
-1.40250350173775e-05
9.80953769813754e-06
-1.3301394837007e-05
8.79691593038738e-06
-1.05053444955705e-05
-3.37037228048745e-05
-4.40614104557898e-06
6.70869711108143e-06
-1.68291722227564e-05
-1.43939360354373e-05
-2.71045267371036e-05
-2.07206394536173e-05
-2.40987630104186e-05
4.79236468851599e-07
-3.89051722703634e-06
-4.49116484716556e-05
-1.5910078833888e-05
5.71936453827533e-06
-2.29524083817394e-07
-1.17237627990711e-05
-1.40228598094197e-05
-1.47831637677415e-05
-2.07190331809439e-06
1.48883225206269e-06
-1.04826440750509e-05
-8.05030691779997e-07
-8.9923640143506e-06
-6.8509650783389e-06
-3.53843208359172e-06
-1.69909534439426e-05
-1.39629865197957e-05
-1.01954573505842e-05
-1.65250173323751e-05
1.47743975911829e-06
-1.27722083808927e-05
-1.33659286263553e-05
-2.10400606536966e-05
4.33190019437658e-06
1.65548649314989e-06
-2.48507407698169e-05
-2.55696602453136e-05
-2.30701174217521e-05
-1.1620481474077e-05
-2.15479630445876e-05
-1.10856483120075e-05
-2.33203962845518e-05
-1.45356685928307e-05
-3.17658869024781e-05
-1.93939889007207e-05
-2.72639971814404e-05
-2.66546232781559e-05
-5.93908697154877e-06
-1.95075733575951e-05
-1.60612073582061e-05
-1.80625990211643e-05
-1.46081966534623e-05
-3.13759107448788e-05
8.92107734689928e-06
9.36555846660164e-07
-1.7726785068244e-05
-9.49373403479155e-06
-2.19022856290329e-05
-1.44903719853034e-05
-2.5256941410923e-05
-6.91293094030274e-06
-1.22496777589732e-05
-7.85840076384077e-06
-1.42290373627655e-05
-1.13600238825945e-05
-1.57619387836189e-05
-3.01179587082438e-05
-1.14439125939097e-05
-1.48948943042593e-05
-1.7998582003456e-05
-1.98715569199409e-05
-2.32467536638478e-05
-9.92041359960946e-06
-8.11979132535048e-06
-1.80766739081641e-05
-1.66233417590148e-06
-2.2837235206193e-05
-1.39384520221119e-05
-1.98325936581823e-05
-1.19112244678665e-05
-4.90400941729919e-06
-7.24980702629141e-06
-1.82470276003757e-05
-2.30675997333665e-05
-2.40878811882582e-05
-1.22695953827493e-05
-9.53107040163565e-06
-3.79393588466619e-06
-2.71665214939466e-05
-2.58669293906333e-05
-2.37980974022007e-05
-1.39006196393891e-05
-1.38416440935346e-05
-4.8671229661121e-06
-1.00700935264084e-05
-1.13805005673482e-05
-1.22937867562872e-05
-8.49978999978948e-06
-3.79154978662322e-06
-1.21774849505157e-05
1.31588505044902e-07
-1.33555857358574e-05
-3.47035352732275e-05
-1.14984646352053e-05
-1.74781228494853e-05
-1.21162133239683e-05
-1.42740795430864e-05
-1.18699414291457e-05
-1.71506731949476e-05
-9.38391136706592e-06
-2.30403379176252e-05
-7.01593196113653e-06
-1.3967787924432e-05
-1.49348794683315e-05
-1.91979984688322e-05
-3.34244180505247e-07
-2.54281600565941e-05
-7.53309057445296e-06
-1.27019164035155e-07
-3.27359790627608e-06
-9.54778931082949e-06
-7.64011940295314e-06
-1.25606701762875e-06
-8.19628190910412e-06
-7.8943192109386e-08
-1.71058938721678e-06
-1.7992632223226e-05
-1.05754659607898e-05
-1.39206069483467e-06
-1.64138509015303e-05
-2.03602623340174e-05
-1.44640094069361e-06
-2.59503748048739e-05
-2.62019889195201e-05
-1.90774379432872e-05
-2.15318273821471e-05
-2.71276502672458e-05
-1.36125710332779e-05
-1.55181099772572e-05
-6.48671802497139e-06
-8.26155647431068e-06
-1.95609878262988e-06
8.39331326059746e-06
1.66324741085236e-07
-4.80947249297969e-06
-1.72178832282237e-05
-1.73344948059269e-05
-9.97141630487962e-06
-3.13771304261826e-05
-1.25349031858848e-05
-2.49210590441181e-05
-1.13195608531811e-05
-9.93920016728803e-06
-1.4125995058816e-05
-2.46317202849877e-05
-1.59724912714307e-06
-2.73936138876004e-05
-9.56112480275304e-06
-6.48080516351722e-06
2.89563034394053e-06
-7.3903178230392e-06
-3.02316298413563e-05
-7.91591731820128e-06
-1.3404825714249e-05
-3.5222437109685e-06
-1.68301582523059e-05
-2.32302804523969e-05
1.11394341223316e-06
-1.60756090091914e-05
-7.09847920180424e-06
-2.1399326599816e-05
-2.24737101005021e-05
-8.01722333545158e-06
7.75064589119574e-06
-2.17535320096625e-05
-2.66328570376469e-05
-9.86838901172098e-06
-3.02965674484896e-05
-2.88009120049361e-05
-2.10205872255839e-05
-1.79049941981085e-05
-7.61574862360915e-06
-2.19824038651691e-05
-4.34915018496178e-06
-4.18228115039753e-06
-1.36180790412767e-05
-3.69172660063555e-06
-1.64667206322965e-05
-1.64956058008997e-05
-1.5597112819772e-05
-1.31749863743232e-05
-1.72566889113027e-05
-6.33760066154543e-06
-1.38731002819488e-05
-2.51980565357017e-06
-8.76270180953295e-06
-4.99749458357011e-06
-1.53150240602908e-05
-1.4002158447123e-05
-1.63655080694691e-05
-2.97999171637308e-05
-1.18335820421239e-05
-9.48090563631067e-06
-9.13095325630023e-06
-3.82119171167098e-05
-1.55937588287517e-05
-1.5738758541057e-05
-1.90682819984674e-05
-3.62738006020709e-05
-1.95136672869023e-05
-1.32224895561857e-05
1.39954150258595e-06
-2.48832280706731e-05
-1.84183300787935e-05
-1.02278914848843e-05
-1.88113293230807e-05
-1.66298010713817e-05
-1.01785634097198e-06
-1.52847738196007e-05
-1.48774771904974e-05
3.57932058887683e-07
-1.80196958631436e-05
-9.21434091553595e-06
-2.18089971642701e-05
-2.77322086236074e-05
-1.66105598023223e-05
-1.74842781191702e-05
-2.70022389451232e-05
-1.80896849287084e-05
-2.73057709970067e-05
-7.93373007023e-06
-1.69530208323426e-05
-7.08022900793547e-06
4.01688423607523e-07
-1.94359730732056e-05
-1.08347664021441e-05
-1.70340616886648e-05
-1.61626939763594e-05
-1.32236154686452e-05
-1.82514126634339e-06
-1.79803880832572e-05
-3.06439678021837e-05
-2.36267107896131e-05
4.35099963238043e-06
-1.47457056415275e-05
-3.90558597022375e-06
-6.65524284450484e-06
1.2639850215124e-06
-1.53741953747559e-05
-2.48817578377763e-05
-1.42931300391927e-05
-1.32439289089207e-05
-2.02916299702271e-05
9.61025672734073e-07
-9.29357512321814e-06
-1.12614203202146e-05
-9.81702534012371e-06
6.07613287499604e-06
-1.42554753280464e-05
-1.9213171945371e-05
-1.22497536208381e-05
-1.59959715677802e-06
-1.357740938279e-05
-1.47274812095793e-05
-5.86424640995586e-06
-3.21717064502567e-06
-1.85680078365583e-05
-3.49859558709758e-06
1.60016387416293e-06
-2.4140584619577e-06
-1.11055237184921e-05
-2.14816258593544e-05
-1.23136359308016e-05
-1.50623263865151e-05
-1.28647303093176e-05
-2.24687244324047e-06
-1.26910836507468e-05
2.07389123502636e-08
-4.67413045966899e-06
-2.62222726436097e-05
-3.79019811446186e-06
-1.22166119738382e-05
-3.4878347819512e-05
-1.27681845779858e-05
-1.57270539174954e-05
-1.63315947481817e-06
-1.49211296439587e-05
-2.00572756907402e-05
-2.03838812090019e-05
-2.60973371931634e-05
-2.7909573933178e-05
-1.36935172159028e-05
-1.96584264580929e-05
-2.34914745603095e-05
-3.07411364015233e-05
-3.52434126255263e-05
-2.03441786222602e-05
-1.39871249382327e-05
-8.47210573029569e-06
-3.9192664691303e-06
-7.41139799437238e-06
-1.32253679513907e-05
-8.21382229247471e-06
-7.11151658814834e-06
-1.50478009898621e-05
-1.96018686408792e-05
-9.15881420877236e-06
-1.03169984616885e-05
-3.43016617812489e-05
-1.43264446787576e-05
8.57728655125636e-08
1.48540417936644e-06
-2.09606601326066e-05
-9.22232729389607e-06
-1.11005780818247e-05
-1.58708084863892e-05
-2.67439587462897e-05
-2.90486344057001e-05
-1.65007538243219e-05
-7.62786791823279e-06
-7.52918816955705e-06
-1.30892517091188e-05
-3.08856577306074e-05
1.12628231096424e-05
-1.68548557456584e-05
-2.38026106655921e-05
-2.21914734189597e-06
-5.76058958564148e-07
3.98723425085325e-06
-2.48526270516967e-05
-1.55919189568964e-05
-2.28720525540513e-05
-1.62601020009918e-06
-6.14431015368179e-06
2.36533857589432e-06
-9.80262863307712e-06
-1.03315861888027e-05
-1.15538521122543e-05
-9.46831911944045e-06
-1.71793219575604e-05
-1.00599020043094e-05
-2.07954917109295e-05
-2.54420759260991e-05
-1.5312512300747e-05
-7.65197252661084e-06
-2.9452055440552e-06
-1.46917241289122e-06
5.27483585386689e-06
-1.27766884880008e-06
-2.80848891706335e-05
-1.47694627493954e-05
-1.30427792036001e-05
-1.88125258277086e-05
-1.23194740635786e-05
-2.21300615374648e-05
-6.43906574337535e-06
-2.54285276290848e-05
-5.23185187604711e-06
-2.99326890501241e-05
-3.26767575739181e-05
-1.6172330366356e-05
-9.3596474890874e-06
-1.23412047979574e-05
-9.20939893927368e-06
-1.21367977824309e-05
-2.2396150567188e-05
-7.03632876447525e-07
-2.53050945431042e-05
-2.81283746394479e-05
-2.93206141619141e-05
-1.05977476321659e-05
-2.76783239094838e-07
-1.29092231920242e-05
-2.04686749112265e-06
-2.02499215912678e-05
-7.73782809430744e-06
-1.00322350703336e-05
-6.52102585789207e-06
-8.95819717005433e-06
-1.05085649702699e-05
-2.34389780227477e-05
-2.75890810754187e-05
-3.76289014563829e-06
-1.54508962175831e-05
-2.41454626106119e-05
-1.44566780525799e-05
-1.03600428672927e-05
-1.92660181847172e-05
-1.61679497822176e-05
-7.70690677397002e-06
-1.24167338112488e-05
-9.79315890089936e-06
-1.18190276506963e-05
-1.22259038628501e-05
-1.45467191072207e-05
-3.06824164736758e-05
-1.30665859369996e-05
-1.08269680509506e-05
-5.30319472557861e-06
-3.14586220508596e-05
-2.10911970657803e-05
-1.00346972620719e-05
-6.68633216037682e-07
-3.61322328319819e-07
4.16101887490975e-06
-1.98040704591609e-05
-3.01682555967468e-05
-2.03601974302537e-05
-1.35040917026095e-05
-1.55054038464009e-05
-9.59217175547726e-06
-2.50983260648177e-05
-1.22807589138528e-05
-1.08999917922557e-05
-8.52066858216585e-06
-1.18875972158651e-05
-1.07151013027284e-06
-3.09145747879512e-05
-7.85301286740752e-06
-1.22295952488415e-05
-2.00279846260698e-06
-9.79418547193566e-06
-2.58973650429207e-05
-5.83028723846239e-06
-1.8037486002599e-05
-2.22598583252555e-05
-1.46161855877265e-05
-1.8268218522815e-05
-8.08349987432163e-06
-1.74079183573014e-05
-1.47844499416434e-05
1.89857351083946e-05
-1.22748018602878e-05
-3.43592065023678e-06
8.03673815461187e-06
-8.5429359590546e-06
2.77793309927567e-06
-1.68976250773248e-05
-2.50186002072556e-06
-7.12987050053644e-06
-1.40589351480807e-05
-2.64001975032379e-05
-6.7359069289003e-06
-5.61948140218914e-06
-1.60259691068973e-05
-1.76138378292297e-05
-3.21901824990792e-05
-6.39634541218169e-06
-2.48025397263802e-05
-1.82176214003103e-05
-1.02707389990225e-05
-3.50432196340138e-05
-1.3365212174469e-06
-1.79402806892007e-05
-1.4272657801748e-05
-2.19678258420241e-05
-1.72778708314148e-05
1.02061917598267e-05
-1.18145426795416e-05
-1.64652338070352e-05
-1.04155988648845e-05
-2.61476588595098e-05
-1.42989182930853e-05
-1.43309246532335e-05
-2.03453417538733e-05
-1.97364997377173e-05
-1.13489687446671e-05
-2.25205891551779e-05
6.90611384723266e-06
-1.5805500382451e-05
4.10005094082581e-06
1.06445484705344e-06
-1.12902780419445e-05
-1.46421452390855e-05
-1.13208224942719e-05
-2.95250698456285e-05
-6.40516321544833e-06
-2.34673351076378e-05
-1.95357682224016e-06
-1.47714823004833e-05
-1.4012039540316e-05
4.44297718208988e-06
-2.54764864092912e-05
-1.5840853258595e-05
-1.96763508890888e-05
-1.19546837088568e-05
-6.05116616711235e-06
-2.43992742261687e-05
-9.57139876258829e-06
-2.75600495712164e-05
-6.37148401811172e-06
-9.76232119005587e-06
-1.39551460883065e-05
-1.63587271833744e-05
-9.58214808860829e-06
-1.58004154271268e-05
-1.39546046074036e-05
-4.56384488928261e-06
-3.0677509629805e-05
-2.08382674070562e-05
-1.40523948977886e-05
-5.28074192774884e-06
-2.8609355180362e-05
-3.32605932867739e-05
-2.74668132478224e-05
-1.80131441042922e-05
-1.53415659710294e-05
-1.20012125957692e-05
-1.37776567269958e-05
-6.73414550230199e-06
-1.5149772949047e-05
-1.29309620757773e-05
-8.3299367284623e-06
-2.85057458354e-05
7.45673794406894e-06
7.84025741846185e-07
-1.13244673976519e-05
-7.49982999432413e-06
2.1733422430233e-06
-2.41148593815135e-05
-7.4640688956854e-06
-1.5953867449143e-05
-1.57251008614467e-05
-3.80410922522574e-05
-2.12051627539481e-05
-1.95743140059639e-05
-1.5078630946218e-05
-2.75283797848582e-05
-2.52714552501942e-05
-1.72374484691897e-05
-1.23630391653401e-05
-1.77288407758545e-05
-1.27806003778739e-06
-1.79282488011423e-05
-1.85887156412694e-05
-2.28985665456796e-05
-1.8414579474279e-05
-1.84069257397861e-05
-9.62396693933979e-06
-6.43054400787299e-06
3.13206753454602e-06
-1.23225150905076e-05
-2.92886509693844e-05
-1.38653445136034e-05
-1.9765552351013e-05
-1.26504213236622e-05
-2.85980048627776e-05
-9.81077480464885e-06
-2.37663896534843e-05
-2.44738917216371e-05
-1.53778141848226e-05
-2.16695202953456e-05
-2.22075084306243e-05
-2.68927543778466e-05
-1.71750734187858e-05
-1.17516461490739e-05
-1.84676014163245e-05
-4.43374053140414e-05
-1.74595047687184e-06
-5.70222563938624e-06
-1.08118461208327e-05
-1.39801199597241e-05
-2.52496970478957e-05
-2.53880542351988e-05
-9.07967464788456e-06
-6.90266423588746e-06
-2.82762125876807e-05
-2.0512089549187e-05
-9.83524891597584e-06
-1.68719377776217e-05
-3.01986313820115e-05
-3.30159623676129e-05
-3.87838039206296e-05
-1.85796045250852e-05
3.58499543517908e-06
-2.47270257925805e-05
-8.85886292474886e-06
-1.32913807904441e-05
8.51968436125579e-06
-1.15447846131058e-05
-1.07612820535271e-05
-2.75406645041407e-06
-8.90641328072336e-06
-1.65602229182481e-05
-3.28370130351574e-06
-1.60854202913036e-05
1.19213722971764e-06
-3.1656739747023e-05
-7.54356863465625e-06
-1.11600526737016e-05
-3.41546702086928e-06
-1.21841811481216e-05
-4.32770204608967e-06
-2.73833014019421e-05
-8.72895370276314e-06
-1.22662819069189e-05
-2.33361468962963e-05
-9.81144229288693e-06
-1.70750821201963e-05
-1.08008984998783e-05
-1.8746985280506e-05
-2.42924980391214e-05
-1.70411285619412e-05
-1.31891679119208e-05
-9.18176710045926e-06
-1.49803680144297e-05
-3.39449482296955e-06
-1.2121084270931e-05
-3.70732378828498e-05
-1.88864157148118e-05
-1.48122491816524e-05
-2.44096868001534e-05
-1.28202735811689e-05
-2.37746804751724e-05
-6.77451371158536e-06
-2.30618295274445e-05
-3.54257978494203e-05
-7.30239637595106e-06
-2.124442790804e-05
-1.75277232250194e-05
-3.20125325333583e-05
6.33049141531555e-06
-1.69862114491157e-06
-2.98330840441501e-05
-5.15355422320921e-07
-2.63398790375171e-05
-1.56662015427734e-05
-1.42983662781777e-05
-1.65299601860422e-05
-8.17637790708038e-06
-1.63794325161379e-05
-1.15476096584368e-05
-3.58839976808231e-05
-2.9861162839465e-05
-1.29850870410427e-05
-2.01758954999607e-05
-5.2755647885335e-06
-7.72495213553911e-07
-1.47024350864709e-05
-1.61996753081869e-05
-3.31786438267049e-06
-1.33626656349642e-05
-8.06975915532616e-06
-8.49870841546118e-06
-2.43100367558232e-05
-3.1179485305801e-06
-2.24647685345428e-05
-2.10766960475505e-05
-9.59932740654657e-06
-7.1994889280296e-06
-1.51198846986001e-05
-1.82630699865835e-05
7.03599466777482e-07
-2.40679320336951e-06
-5.98609255563977e-06
-2.12432065821752e-05
-2.67970008419415e-05
-2.56878142073838e-05
2.53634254031111e-06
-2.39573355555141e-05
-2.35994891808712e-05
-1.92298725371987e-05
-8.24370079766583e-06
-1.07618106282042e-05
-1.6038717961821e-05
-1.63785744241183e-05
-2.62190335385306e-05
-1.84135439415706e-05
-1.69786110197913e-05
-6.42676586244922e-06
-2.23647595772145e-06
-4.24138194421579e-06
-1.59673591376858e-05
-1.83556308181491e-05
-2.16096602996734e-05
-2.53981037413375e-05
-1.92288257992914e-05
-1.62196086615059e-05
-1.96059529400339e-05
-1.99932544000246e-05
-2.49983938575839e-05
-1.66636026092465e-05
-2.09379880991714e-05
-1.7931244943325e-05
-6.19748075852721e-06
-1.03646172866966e-05
-5.26369586076956e-06
-1.78833739834045e-05
-1.01565446305539e-05
-2.05449943617788e-05
-2.4877893453619e-05
-1.8805332854697e-05
-1.52211829524665e-05
-2.85709013558165e-05
-1.28774686944559e-05
-1.9635010022295e-05
-1.69338381929922e-05
-1.77364413378162e-05
-1.86888774456966e-05
-1.59693077589436e-05
-1.32918398610285e-05
-7.81380665326034e-06
-3.49070399625429e-08
-1.25479723268419e-05
-1.88516936777673e-05
-2.54902122757219e-05
-2.4728526325812e-05
8.83359884054105e-07
-1.68138234474454e-05
-2.57026189900101e-06
-1.13589704363235e-05
8.07232825847728e-06
-1.81486750892274e-05
-1.62217491520037e-05
-1.30410857641662e-05
-2.41409616223467e-05
-1.48099897494659e-05
-1.35092726329749e-05
-1.31247799061541e-05
-2.03886933663365e-05
-2.26449259474587e-05
-1.35501137086943e-05
-2.32883639400908e-05
-1.59205632938401e-05
-1.6822529126876e-05
-2.08397278753032e-05
-1.39542198686255e-05
-1.99033437062526e-05
-1.77946588996388e-05
-2.60728517096482e-05
-2.88966961131146e-05
1.83672194674416e-06
-8.65271881637619e-06
-2.29790010907087e-05
-1.28419373150665e-05
-1.13570806226372e-05
-5.73443601007554e-06
-8.05320366344354e-06
-7.48628405684682e-06
-1.34199549097456e-05
-1.36762659814623e-05
-2.2864660884669e-05
-2.05581720006646e-05
-1.40808677589868e-05
-4.89032152316439e-06
-1.1663080585326e-05
-1.15802720725152e-05
-3.23705303287227e-06
-3.59193238567995e-05
-2.47614828909448e-05
-1.46141205486905e-05
-9.36768491390451e-06
-2.78218770621902e-05
-2.06425179726308e-05
-4.68579904783314e-06
-8.94652468305736e-06
-9.39628428353633e-06
-1.04924788286165e-05
-3.00262219076877e-05
-2.75601185232297e-06
5.70144551283922e-06
-1.45402268301882e-05
-8.40146715892591e-06
-2.87103870475466e-05
-2.52681205006859e-05
-6.66535173326655e-06
-1.35316308017834e-05
-9.90726942263798e-06
-1.44882267200472e-05
-1.44282891473286e-05
-6.09463692971388e-06
-3.51617156263599e-05
-2.76406376058292e-05
-1.87067353681769e-05
-1.26223379256901e-05
-2.52825434754661e-05
-1.98610902641851e-06
4.3924100923708e-06
-2.30835075919985e-05
-1.22629381054499e-05
-1.66026283712004e-05
-2.48652841720468e-05
-1.05597702003266e-05
-1.56367283688821e-05
-1.70891880921164e-05
-1.83949890474084e-05
-2.54135631260364e-05
-1.03018442395768e-05
-2.20114541472471e-05
-2.20625954089105e-05
-1.40734963857015e-05
-1.89374718689609e-05
-2.36343987577583e-05
-2.23599898695855e-05
-1.1351838547112e-05
-2.25783837950679e-05
-1.47468268639893e-05
-1.66184228793416e-05
-2.75623603485698e-05
5.44660847877064e-06
-1.98147638916226e-05
-2.24961502852667e-05
-9.3401409319431e-06
-2.42202487528568e-05
-1.34917167977866e-05
-4.28039692885908e-06
-2.09440056311746e-05
-2.01668294477583e-05
-8.83578642075923e-06
-1.1594303065328e-05
-1.09897856764102e-05
-2.53854154712686e-05
-1.17304424747067e-05
-1.08913015318804e-05
-3.10810693019609e-05
-1.91452576635576e-05
-1.65216790805411e-05
-6.93278886299256e-07
-1.69372968631928e-05
-3.3797305077717e-05
-1.85161819360338e-05
-9.61243565949082e-06
-6.51367967265659e-06
-6.44581742115233e-06
9.36464835691342e-06
-1.17895929267593e-05
-2.16086388568954e-05
-1.37510335772806e-05
-2.8969456592383e-05
-1.70635586260859e-05
-2.88911854058847e-06
-2.51937533528497e-05
-7.0688628085558e-06
-1.71442956475814e-05
-2.82541120716054e-05
-1.81387876453329e-05
-1.26242589555729e-05
3.46173859618943e-07
-9.70633392865911e-06
-1.54526581487476e-05
-1.99727658865163e-05
-1.41682070351248e-05
2.84158650705042e-06
-6.15743921401226e-06
-1.17428683061624e-05
-1.16984578759355e-06
-1.48801807770171e-05
-2.10092707242781e-05
4.53023461330772e-06
-1.95068896592425e-05
-1.56161853517236e-05
-2.83308372635867e-05
-1.20126843326676e-05
-5.22759856512399e-06
-1.56353115545077e-05
-2.88083552069453e-06
-2.12904220966372e-05
-3.99994280268708e-05
-1.20302614247716e-05
-1.12545373134669e-05
-1.98483423641366e-05
2.87847402013616e-06
1.1344002443245e-05
-1.82111428369334e-05
-2.04275887085196e-05
-1.45818660527971e-05
-1.58249446649826e-05
-1.75128910823898e-05
-3.30943727480839e-05
-1.60927327917514e-05
-1.45250322243462e-05
-1.94789993301468e-05
-1.47497778715157e-05
-2.84687314283159e-05
-3.35208954575195e-05
-2.17291079115554e-05
7.92374740273648e-07
-1.13901831549789e-05
-1.68973495776002e-05
-9.96296211371747e-06
6.38018957410452e-06
-1.89793112376843e-05
-1.42040561935545e-05
-1.66667995989338e-05
-1.37862383720969e-05
-2.9272032372539e-05
8.94751284196741e-06
-1.7484183746409e-05
-2.27190218815664e-05
-1.52568592445651e-05
-2.08735989004041e-05
-1.68061217507328e-06
-1.50927188809245e-05
-2.2491753579716e-05
-3.77500694098337e-05
-2.52817470811121e-05
-4.08208327365339e-06
-1.86008651052586e-05
4.32708292577338e-06
-2.02255972168777e-05
-3.26623436904221e-05
-7.99793566268057e-06
-3.08923438273392e-05
-9.7219957095559e-06
4.30591242808411e-06
-1.77349837234644e-05
-9.0589692581005e-06
-1.30163924474992e-05
-1.92724144391372e-05
2.84196148786206e-06
-2.25514678013437e-05
-1.46153270307983e-05
-1.78904134841417e-05
-1.62872548555235e-05
-3.2755646269913e-06
-2.76323589486491e-05
-2.1038194699088e-05
-2.25033580204619e-05
-5.00763794339301e-06
-1.67838923595891e-05
-3.46110058513845e-05
-1.04384240851425e-05
-2.49683547196226e-05
-1.1097812721194e-05
-2.0330240643998e-05
-1.33209906498648e-05
4.14970545257941e-06
-1.43846393066087e-05
-1.11439191025068e-05
-3.35877176263478e-05
-2.40763954985471e-05
-3.18337764986898e-05
-3.40272270983964e-05
-8.78504113020986e-06
-1.46624879198348e-05
-1.6714912720543e-05
-7.73680631877142e-06
-1.49792703889823e-05
-2.97889099929167e-05
-2.38356184755851e-05
-2.049234423606e-05
-2.69709255960611e-06
-6.6430997454984e-06
-2.65757254924342e-05
-2.55339089358908e-05
-1.48188681083713e-05
-1.37823513797149e-05
-1.98672925380657e-05
-1.13847648292216e-05
-1.93598421087275e-05
-3.10541884783166e-05
-1.23132559678616e-05
-1.93479228501835e-05
-1.81092247264504e-05
-1.01333920815631e-05
-2.24143858178187e-05
-2.75059785443412e-05
-3.24749709431609e-05
-2.02433474291432e-05
-6.38743741610919e-06
-1.62218970312708e-05
-1.91244703630129e-05
-2.49294971212951e-05
-1.44941632519669e-05
-1.40567246765303e-05
-1.30183702767668e-05
-6.72169881552066e-07
-9.58236596518246e-06
-1.7261428633949e-05
-2.18414001839184e-05
-1.78825468577059e-05
-1.30833698949019e-05
-6.4872649679409e-06
4.50417394192578e-06
4.9389167521985e-06
-2.70286552976021e-05
-1.14362468580162e-05
-1.46806016173791e-06
-1.77814261872279e-05
-1.44066860145259e-05
-3.06782973928013e-05
-2.5552870427775e-05
-1.85470047136016e-05
-2.16934781468991e-05
-9.987855771715e-06
-9.03709653371151e-06
-5.12125196033809e-06
-1.70938843810256e-05
-8.70226695973743e-06
-9.49476099292088e-06
-1.16532085806659e-05
-2.49990532960056e-05
4.05843756095852e-06
-1.94644993645978e-05
-1.1149028439674e-05
-2.16638864165497e-05
-2.58150771078486e-05
-5.04535143339019e-06
-1.04241779721001e-05
-3.27797415050786e-05
-2.90276287109916e-05
-1.22014614417174e-05
-2.38335964269181e-05
-1.23426863321177e-05
-1.26702509708359e-05
-2.01021757147306e-05
-2.40768567736402e-05
-1.40668074494196e-05
-1.18973118080346e-05
-1.21641362675752e-05
-4.38582686323399e-06
-1.92838353877589e-05
8.83171799215084e-06
-7.79147627899753e-06
-1.44757027675368e-05
-4.86441373146872e-06
-2.29288272141257e-05
5.64671832154148e-07
-2.81781178349085e-05
-2.06555425988008e-05
-1.62880698951164e-05
-4.84150176209228e-05
-1.50849634348442e-05
-1.20762267533091e-05
-1.89318047618851e-05
-2.71580201014341e-05
-3.23436971970934e-05
-8.18234119237389e-06
-1.00068208846247e-05
-1.48232533458195e-06
-1.73197615701167e-05
-3.64761514825187e-06
-1.25689675750911e-05
-5.88879375047461e-07
-1.34171294188863e-05
-1.37200581779581e-05
-1.68638160918075e-05
-2.42559113862911e-05
-7.31051718651374e-06
-3.32067154314493e-05
-3.03000148327181e-05
-1.48659675852225e-05
-2.3899151111877e-05
-2.86771038949247e-05
-3.14980848325016e-05
-1.45355632242278e-05
-1.62914734281434e-05
-1.15296744464326e-05
-1.80898847007063e-05
-2.04218650147633e-05
-1.81407729532902e-05
-1.01435171269398e-05
-7.2890888071411e-06
-1.86462394574588e-05
-2.12091495244028e-05
-1.02640586391549e-05
-1.9279866580154e-05
-8.87939889699116e-06
-2.05144959832923e-05
-9.60570229434255e-06
-2.61066258999879e-05
-1.62295288848996e-05
-2.43206882673102e-05
-1.01300820870399e-05
-2.37804552541758e-05
-1.93436342374092e-05
-2.33937467159843e-05
-1.76131914121692e-05
-7.70366175653717e-06
-7.69645205595709e-06
-1.42258580903114e-05
-4.6930073454933e-06
-1.52915018791736e-05
-1.67447915002713e-05
-5.68911016076848e-06
-2.74907436639313e-05
-2.18435268283374e-05
-1.47457800168426e-05
-1.12360488095713e-05
-2.2190024808608e-05
-1.85331702019986e-05
-1.19489307427523e-05
-1.24038541340289e-05
-2.07124544295103e-05
-2.50193122458709e-05
-3.62965196979542e-05
-2.18831189236396e-05
-1.9588940468001e-05
-3.14568887784532e-05
-1.78107250390535e-05
-1.34176080582996e-05
-2.10558147586441e-05
-2.40466674520748e-05
-1.70314170892486e-05
-2.2948957336064e-05
-1.5070201502512e-05
-3.25973491459655e-05
-5.84157054960862e-06
-2.05402175893477e-05
-6.67824609247707e-06
-3.20194256278268e-05
1.13355797367397e-05
-8.00166709337236e-06
-1.36272831144976e-05
-1.43145727105413e-05
-2.06818593500818e-05
-2.10840803483978e-05
-1.71536079417888e-05
-2.20544062298385e-05
-1.15316883803457e-05
-2.18861393942771e-05
-2.50289433911768e-06
-3.10273449878368e-05
-2.82525492235185e-05
-1.44303095715068e-05
-1.70595650822586e-05
-1.49509488896719e-05
-9.44608893247755e-06
-2.61415849104214e-05
-8.38530538814707e-06
-2.55667218250424e-05
7.94267502734192e-06
-6.66150867653575e-06
-1.77259477742397e-06
-2.4751433029477e-05
-3.25680250048172e-05
-2.26692042411203e-05
-1.08855039775285e-05
-9.8774223224617e-06
-1.26085483908139e-05
-3.02463002615599e-05
-2.62016715852957e-05
-1.32688826836165e-05
-1.54459247553248e-05
-2.23641520598292e-05
-3.55257169658722e-05
-1.7006623594988e-05
8.96740996281203e-07
-2.5708884587938e-05
-5.3215815816823e-06
-9.39566886862367e-06
-2.58850243502576e-05
-3.63359817665592e-05
-2.70791506325254e-06
-1.05272413910776e-05
-2.02238294092893e-05
-8.04240518155544e-06
-2.47590970253185e-05
-1.33056900899369e-05
-7.82808444656128e-06
-1.19186114435281e-05
-6.11296834350898e-06
2.56004508253251e-06
-7.66666431468793e-06
-9.41940093859403e-06
-2.39415620131722e-05
-7.96091767461148e-06
-2.86316453757219e-05
-1.25245140193451e-05
-3.5643203076014e-05
-1.78526171148086e-05
-1.6117864725601e-05
-1.48079142610184e-05
-1.89566273444232e-05
-1.28185831841024e-05
-2.80425120377966e-05
-2.54263764201297e-05
-5.26389700848203e-06
-9.11811536377383e-06
-2.21402746763306e-05
-1.72511176377926e-05
-1.70970705970342e-05
-2.43955011399738e-05
-1.35171145274812e-05
-2.47603480118418e-05
-1.47437152578801e-05
-4.26043317175333e-06
8.10767879454531e-06
-1.64535724845401e-05
-1.25755371493849e-05
-1.00444516820687e-05
-2.31534421972412e-05
-8.82468898577659e-06
-2.85960197202798e-05
9.36785547657003e-06
-1.53673070456059e-05
-1.02917903534462e-05
-1.64183057569584e-05
-1.61990450260608e-05
-5.99467256080143e-06
-3.85101235341547e-06
-2.57866787108406e-05
-2.14297346455166e-05
-3.14430275477268e-05
-4.63260383909826e-06
-1.67403351874068e-05
-1.13032771422285e-05
-2.71644040894443e-05
4.65418909793338e-06
-1.51965747584647e-05
1.78795979894216e-06
-1.19293654567322e-07
-2.05593772711244e-06
-9.6571277881185e-06
-4.44378502981704e-06
-9.08032178613546e-06
-7.56100721339553e-06
-1.42277560273322e-05
-1.53191514064137e-05
-2.05342654930052e-05
-1.55311293673481e-05
-5.89021929548516e-06
-9.81800784960238e-06
-1.6064295429609e-05
-1.90365818793527e-05
-2.53836009247214e-06
-7.60978500585961e-06
-1.7165099462575e-05
4.88941613725887e-06
-1.26022794023616e-06
-2.27111833281757e-05
-4.64295379297566e-05
-2.53146625942799e-05
-2.24103280996811e-05
9.12244354928253e-07
-1.97081468261747e-05
3.84154047182954e-06
6.48890157841257e-06
-6.65686754813977e-06
-2.91339000072398e-05
-3.24250048451924e-06
-2.54727912402442e-05
-1.48850675134525e-05
-9.73567274881464e-06
-1.31275493419074e-05
-1.8968643920992e-05
-1.72905636363583e-05
-1.95842108228665e-05
-4.67118699329172e-06
-5.40118917431046e-06
-1.33235301009612e-05
-8.60545791887559e-06
2.05882570931861e-06
-4.24063023932693e-06
-2.5960539543189e-05
-1.54456240951462e-06
-1.8843736518532e-05
-2.25858023001233e-05
-1.19840052101363e-05
-1.08418354874469e-05
-2.01225537570791e-05
-2.55149702347345e-05
-1.07076734350928e-05
-2.08335724795718e-05
-3.38460944955073e-05
-3.5363452289956e-05
-1.45550827812209e-05
-1.97553043935491e-05
-1.70883759496385e-05
-1.74078510126881e-05
-2.35384739176902e-05
-3.11250311202944e-05
-5.99691489856741e-06
-9.23982080354054e-06
-1.70522999652609e-05
-1.89358837500624e-05
-2.4946600604297e-05
-2.50089678993601e-05
-1.25908624253336e-05
-3.65599244359031e-05
-1.75762686440528e-05
-2.006611781011e-05
-1.11194845436518e-05
-1.83149891136131e-05
-4.26346430018236e-05
-2.31109325846651e-05
-6.62295937081177e-06
-1.81064779752869e-05
-1.90927686456628e-05
-2.83832287236311e-05
-8.35036523220626e-06
-3.35129503943148e-06
-1.10646258277325e-05
6.95654490648175e-07
-1.16613756536331e-05
1.75791578656993e-06
-9.37126837554844e-06
-5.42466993620838e-06
-1.51052526788855e-05
-8.26935797040511e-06
-9.72800368738291e-06
-1.12503138160494e-05
-4.25032507805998e-06
7.25251351866804e-06
-1.67235600159162e-05
-3.19911145818428e-05
-2.3099886754736e-05
-1.02091362153701e-05
-3.90063409233766e-06
-2.84902379471706e-05
-2.13691154377285e-05
-2.4901543433922e-05
-1.55056472324057e-05
-1.38323898201273e-05
-1.94125681388271e-05
-5.98533827256761e-06
4.41151698895637e-06
-1.34422589083064e-05
-1.11524187682194e-05
-3.03600859546957e-06
-9.39226282962765e-06
-1.01589870846185e-05
5.15483444249967e-06
5.98876032341398e-06
-1.74469095275017e-05
-1.1106759432999e-05
-3.49676742972231e-05
-2.35835375433771e-05
-9.81084523816517e-06
-1.64355461358064e-05
-1.59805530480926e-05
-1.68868407055986e-05
-3.79051421476822e-06
-2.0910979092902e-05
-2.05712096176093e-05
-4.11156683001443e-06
-9.09306070394526e-06
-1.52887317371074e-05
-1.61824365125388e-06
-3.11796997106249e-06
-1.1102172850196e-05
-3.20087592535931e-06
-2.08936573048324e-05
-2.60971480975737e-05
-1.73147827397327e-05
-9.0402908424545e-06
-1.23928491041501e-05
-3.67973955473262e-05
-2.83450626399397e-05
-1.44704978309177e-05
-2.4240727019973e-05
-1.89616556986085e-05
-3.70921074020152e-05
-3.09040572664737e-05
-2.81544785373662e-05
-2.67849783047169e-05
-9.5433575975388e-06
-1.07943581606492e-05
-5.75348224142215e-06
-3.15096350183003e-05
-2.68606036709908e-05
7.07123915319395e-06
-1.60429083877057e-05
-2.33025596470435e-05
-1.27524150987751e-05
-3.36070874358506e-06
-1.02348094726151e-05
-1.75167769736251e-05
7.00321719387812e-06
-1.16151455789295e-05
-2.29676138511822e-05
-2.05185570245646e-05
-2.07655597164011e-05
-1.79942125002164e-06
-1.83992790550658e-05
-2.70854135338776e-05
-2.03353677579535e-05
-1.69651458170451e-05
-2.00122054906421e-05
-1.01102126086175e-07
9.05200868735272e-07
-2.02173830955262e-06
-1.04863108192312e-05
1.52907077267551e-05
-2.34128020331082e-06
9.8528305389906e-06
-1.33243767737459e-05
-6.02329893656348e-06
-1.62244803773702e-06
-1.35377859549882e-05
-2.50221755968595e-05
-2.39657617593265e-05
-1.40017484059277e-05
-2.85477918487301e-05
-2.87205638504109e-05
-1.02573180062939e-05
-6.02155103493207e-07
-1.49244488479471e-05
-9.0004726673938e-06
-1.06393940731762e-05
-4.46086171461968e-06
-6.64925843050439e-06
-3.11745774027423e-05
-2.14035336996894e-05
-7.28243318834174e-06
-3.19487336997306e-05
-1.82371184247742e-05
-1.31318122701453e-05
-2.14160669936364e-05
-7.88504644087817e-06
-5.82928715720461e-06
-2.21214458868941e-05
-1.32883175012013e-05
-1.79345773797695e-05
-1.22469672339244e-05
-1.20603939431322e-05
-2.30294655409913e-05
-1.89645071642903e-05
-1.3611495946717e-05
-2.04305201377986e-05
-2.3286165384872e-05
-2.75965838920252e-05
-1.85380866021306e-05
-1.67672711788613e-05
-2.50040238611617e-05
-3.35927379175305e-05
-3.58158059587148e-05
-7.46398800926411e-06
-1.16860847590241e-05
-1.47490052721703e-05
-2.63816403195953e-05
-1.79060426070275e-05
-1.49652779560213e-05
-5.32511029646993e-06
-1.29677810051706e-05
-1.36292393781208e-05
-1.28600702294269e-05
-2.56567799685648e-06
-1.16923212913803e-05
-1.38182765573311e-05
-5.79708567758085e-06
-1.31096774810473e-05
-8.88196015347826e-06
-5.22150152718095e-06
-1.85404742811962e-05
-1.6124183945324e-05
6.40724951179685e-06
-8.44863657580999e-06
-9.09546960904724e-06
-1.81630560997978e-05
-1.93338789481336e-05
-1.83801012529501e-05
-2.38093971925108e-05
-2.7098509268175e-05
-1.40295799919705e-05
-2.55465455312993e-05
-9.82085766701566e-06
-1.0719234456426e-05
-1.92030319978701e-05
-4.20049349235572e-06
-5.10491682752866e-06
-1.0840728347158e-05
-7.99092102883701e-06
-1.64422828302662e-05
-1.06839465673822e-05
2.20985011760363e-06
-2.00142355468561e-05
-1.25979140155816e-05
-5.0749153526165e-06
-1.06850219792462e-06
-9.96581387225306e-06
-8.69835570041696e-06
-2.03428440943332e-05
-1.0378845136124e-05
-6.21366157579872e-06
3.51064918657715e-06
-5.4772239662592e-06
-1.52383010151887e-05
-1.10734425434781e-05
-7.34495485482312e-06
-4.29280868899427e-06
-1.33510683063397e-05
-1.18823600160816e-05
-1.07152374005906e-05
-1.36168138420825e-07
-3.61952406540118e-06
-2.37475253395175e-05
-1.64713236909718e-05
-2.12164437101602e-05
-2.93119347515575e-05
-1.88672595205979e-05
-1.30067679735445e-05
-8.21298216447724e-06
-2.04669264509143e-05
-7.19154503000169e-06
-2.18987509058146e-05
-3.80336106107792e-06
-2.76086533901644e-05
-1.52268156049507e-05
-3.42434266706091e-05
-5.68958290649243e-07
1.24631234704002e-06
-2.28722284847172e-05
-1.83387942083232e-05
-1.56608232902397e-05
-1.46354672241197e-05
-1.41833582223488e-05
-1.33336010126956e-05
-6.63837637301129e-06
-1.11324820762751e-05
-8.90603323827022e-06
-2.31306676174722e-05
-1.79598535633552e-06
-2.36077865968172e-05
-4.02953235704587e-05
-9.15379720788824e-06
-1.35533142541696e-05
-1.50829987763875e-05
-1.78979608185245e-05
-1.87817336306445e-05
-9.01076389340273e-06
-2.01349420851371e-05
-1.59133453654388e-05
-1.93312053048045e-05
-1.36917624403437e-05
-1.27163573651199e-05
-1.82024980146136e-05
-1.64027611851849e-05
-9.32521248543475e-06
-1.25712504808294e-05
-2.29140534625727e-05
-1.24288397069026e-05
-1.32865634127917e-05
-1.61565822590163e-05
-8.01023393025042e-06
-5.05116486131079e-06
-2.23191272667343e-05
-1.77722881355805e-05
-1.68689724753913e-05
-2.12459986102816e-05
-8.4969637521705e-06
-1.20393519397986e-05
-5.36089175706431e-06
-1.24798471163731e-05
-2.11960760576065e-06
-1.30726269675044e-06
-8.81019517695395e-06
4.25873045461353e-06
-1.06552849213978e-05
3.60201086518497e-06
-1.18769416897257e-05
-1.71000610016558e-05
-1.7685728813771e-05
-1.52314952980831e-05
-2.13134037359756e-05
-1.37549433655021e-05
-2.74280073840699e-05
-1.88191281119659e-05
-1.345043917189e-05
-2.36358395966409e-06
-2.07361973846364e-05
-1.73859611159709e-05
-2.55258620393599e-05
-6.69074271801085e-06
-1.81338020849018e-05
-1.62833535379831e-05
-1.27960070392889e-05
1.93086050951087e-06
-1.69065270290008e-05
-1.65269856607391e-05
-5.69590051448728e-06
6.84255494615884e-08
-1.12214735717282e-05
-2.0937429569758e-05
-2.22770359188629e-05
-2.77104628334481e-05
-1.32523838035153e-05
-1.73690905266979e-05
-1.18442140978859e-05
-2.30302178670124e-05
-1.90011113764282e-05
-1.21009493983357e-06
-4.20233262336696e-05
-1.6515373232689e-05
-1.71392900485731e-05
-1.26663081958059e-05
-1.8023111950489e-05
-7.85239896888536e-06
-1.81589299991632e-05
-1.6108195059387e-05
-8.4606667536955e-06
-1.84447779911805e-05
-9.22516536485589e-06
-2.08888096492752e-06
-2.86437322255762e-05
-1.96179843848921e-05
-1.41037719493574e-05
-4.26314738341423e-05
-2.86815892301563e-05
-3.26304672686123e-05
-1.15770570548375e-05
-2.01993475427336e-05
-2.22072635919062e-05
-9.74915961583223e-06
7.49465650920104e-06
-1.30531525801413e-05
-7.04574230293108e-06
-2.01925757954779e-06
-9.95308405971134e-06
-1.71909975065696e-05
-3.25542066505318e-05
-1.43107344566285e-07
-9.12177249436376e-06
-1.75437290370307e-05
-1.91973036074829e-05
-6.77365954952666e-06
-7.39922356792837e-06
-1.26011168236059e-05
-1.9152942221573e-05
-1.01191496620346e-05
-2.58615888362623e-05
-7.56958836407096e-06
-1.35420352849555e-05
-2.09854084667746e-05
-8.51322231188201e-06
-1.61501121794542e-05
-2.00928116495654e-05
-8.48567003839012e-06
-2.27446485822933e-05
-6.81149398379845e-06
-1.75980937459044e-05
-1.06236510652962e-05
-2.2240188464825e-05
-4.29760790577752e-06
-1.41986215920646e-05
-1.75248640333546e-05
-3.11911806647402e-05
-1.3730652116678e-05
-3.42302632310395e-05
-4.89747579093012e-06
-5.95209075250918e-06
-2.4654326654786e-05
-1.8131522410415e-05
-2.04072454687286e-05
-1.86901427107019e-05
-1.22582005469924e-05
-9.71119394064658e-06
-1.30997702526766e-05
-1.07985057879456e-05
-2.34589206045077e-05
-1.05710959442771e-05
-4.79888556145624e-06
-7.27201640968757e-06
3.57705515814556e-07
-9.71575129742486e-06
-1.55168764542445e-05
-4.6424488653927e-06
-2.47875249302086e-05
-1.24102411187368e-05
-2.48649826460239e-05
-3.1354693295254e-05
-2.79129410079076e-05
-2.10110819144958e-05
-2.97324260846799e-05
-1.51435783638668e-05
-2.12042577797739e-05
-3.65868737489445e-05
-5.83388542002799e-06
-2.43480335306219e-05
-9.30803403481477e-06
-3.04764384016759e-05
6.33193340855127e-07
-1.44675374272753e-05
-1.47374301484041e-05
-7.94460491829131e-06
-1.52276980703269e-05
-8.22324214572965e-06
-1.47504656257367e-05
-1.28481920846902e-05
-2.40462723958399e-05
-3.04341704773185e-05
-2.04495816805021e-05
-2.43201588630231e-05
-2.30261585033748e-05
-2.35048032786407e-05
-1.76147038847488e-05
-3.14458632016211e-05
-1.1695675564286e-05
-7.38718639803165e-07
-7.53184259698404e-06
-1.28768680834646e-05
2.9328428600745e-07
-4.15319470120927e-06
-2.33344445689451e-05
-2.2512181715744e-05
-1.7685620477502e-05
-1.85491117604966e-05
6.89331303091985e-06
-6.80065058690725e-06
-1.33364569626194e-05
-2.13646639093459e-05
-1.0754283421037e-05
-1.60316355238515e-05
-2.65019307050922e-05
-9.0959973666532e-06
-1.41021533366644e-06
-8.63456369869154e-06
3.16794201726998e-06
-2.33708760049641e-05
-6.40831576417979e-06
2.00972176434848e-06
-9.20262187655097e-06
1.91627714445439e-06
-1.76911588616234e-05
-2.83880419872292e-05
-1.063507353928e-05
-8.29883935769508e-06
-1.40568869503587e-05
-2.95423709228483e-05
-2.7280240098276e-06
-2.02339423199939e-05
-2.43440153687895e-05
-2.17122715164162e-05
-1.59986623733356e-05
-2.40253247117968e-05
-1.82673236155555e-05
-2.79002621490771e-05
-1.78321123102167e-05
-1.78696434616315e-05
-1.00729187983532e-05
7.33906986937387e-07
-1.21659466405496e-05
-1.39819104535292e-05
-2.40837645751065e-05
-1.80500287825113e-05
-1.75019967907913e-05
-2.64873174947506e-05
-3.47757086107084e-05
-1.20795900343318e-05
-3.18504284567489e-05
-2.20468949629972e-05
-1.02689129640382e-05
-1.20895523335288e-05
-1.23336769820467e-05
-1.87575921529394e-05
-1.90185936789305e-05
-3.03469423274031e-05
-3.0598570806664e-05
-1.01315421955968e-05
-7.45803866643378e-06
-9.29059173816577e-06
-5.48272664733429e-06
-2.40812267412026e-05
-1.7355116331814e-05
-3.67349032936335e-05
-2.09336999694514e-05
-3.4013700692606e-05
-1.76208157567543e-05
-5.91065865276004e-06
-1.1118124460389e-05
-1.57571630111439e-05
-3.16530912890144e-05
-9.83009034036863e-06
-2.58350292402089e-05
-1.81098957025874e-05
-1.19249759300648e-05
-8.55460767228837e-06
-9.6418453435298e-06
-2.86312074080574e-05
-1.28724087341182e-05
-1.27851164360829e-05
-1.75890610852518e-05
-2.33330991908665e-05
-9.18878825141996e-06
-5.05215052106344e-06
-2.2797191145653e-05
-7.74218585982835e-06
-2.05369447717286e-05
-2.10038663242527e-05
-2.48144270790169e-05
-1.72434302039042e-05
-5.15294448066133e-07
-3.82812402917759e-06
-1.45643151729824e-05
-1.35612597062142e-05
-1.44299211403447e-05
-1.22600766042994e-05
-1.62446016547245e-05
-1.91185386020891e-05
-2.56925955760565e-05
-1.01583739963808e-05
-1.5860577156975e-05
-2.15655498158391e-05
-1.71132296646465e-05
-2.0876218418114e-06
-1.65411074873266e-05
3.48208490595871e-06
-7.59852480357348e-06
-2.5537898553092e-05
-2.21508230010421e-05
-3.59132025039736e-05
-1.3217531385481e-05
-3.78002654683984e-05
-4.93841275116966e-06
-1.84396869752121e-05
-3.63297335316585e-05
-5.67336916680142e-06
-7.29120612124713e-06
-2.9434144309598e-05
-3.1766457117255e-05
-3.32956902439799e-05
-1.91750181849852e-05
-1.9400456129178e-05
-4.64514934043018e-06
-2.87365422873818e-06
-1.95398369566235e-05
-9.27637359566414e-06
-8.75051547511328e-06
-2.384196711974e-05
1.74401856716908e-06
-3.06120549287403e-05
-2.37868700208439e-05
-2.33928037084925e-05
-3.09785541650963e-05
-1.48833320688696e-05
-2.26129186416749e-05
-2.51964211058079e-05
-2.23740072616983e-05
-1.44983191803647e-05
-2.41425457009029e-05
-1.38047787929448e-05
-1.69018747205971e-05
-1.18514639888885e-05
-1.61565876249799e-05
-3.17631994645452e-05
-1.3900270301728e-05
-7.24924688123973e-06
-7.9437386721276e-06
-2.1040871693564e-06
-2.88637066281016e-05
-1.19608605401519e-05
-1.74874335538672e-05
-1.95235319873035e-05
-3.18708279959322e-05
-1.16731074370105e-05
-2.6146463335829e-05
-1.6832175757064e-05
-9.84954017615303e-06
-1.35627224792112e-05
-1.14633966281126e-05
-2.44685921649783e-05
-1.33840829590709e-05
-1.653695331995e-07
1.85857955046058e-06
-2.59629339633784e-06
-1.44160221914975e-05
-3.82551751719322e-06
-1.11005500395409e-05
-1.61498896673157e-05
-1.38488272756675e-05
-1.12568614249568e-05
4.95164873498086e-06
-1.35844448683686e-05
-2.88916662000957e-05
-1.18040292499133e-05
-2.06719270072441e-05
-1.08591216506535e-05
-1.64665233247757e-05
-2.44194764330732e-05
-1.86208762715121e-05
2.80377446011229e-06
-2.55096575166444e-05
-1.22674388404318e-05
-1.46295108729382e-05
-1.81698562717876e-05
-2.27605677738872e-05
-5.85664645160108e-06
-4.27562592107457e-06
-1.01459960785516e-06
-7.31934625177076e-06
-2.89559199429352e-05
-1.1021821717279e-05
-2.24259754782355e-05
-1.62848217507673e-05
-1.84913071228603e-05
-2.52689355990793e-05
-2.55245727370614e-05
-1.45035710064441e-05
-9.89398984979746e-06
-1.9483955273178e-05
-2.12820871793465e-05
-2.87772709049961e-05
-1.57752922827883e-05
-2.78640770068574e-05
-1.78628197670174e-05
-2.56651353961779e-05
-2.74098675053784e-05
-4.66298188669785e-06
-3.29416142778234e-06
-1.28789192591611e-05
-7.8095558480986e-06
-1.02289877115982e-05
-1.79288536085894e-05
7.36393786627637e-06
-2.1165865267974e-05
-2.16503175129259e-05
-1.44737892381976e-05
-1.19617357030476e-05
-2.22452622679568e-05
-1.43123521905174e-05
-1.13804784562807e-05
-2.04104324639783e-05
-2.84108962096738e-05
-2.57909503120965e-05
-2.09844628898445e-05
-1.08928630126745e-05
-2.64700453400468e-05
-1.27313680834442e-05
-2.52530622645379e-05
-2.6833247669923e-05
-2.50785155329906e-05
-4.6114853353912e-06
-1.48770738648396e-05
-9.44410216225028e-06
-3.20259399820291e-05
-7.81816666356868e-06
-1.72667511344705e-05
-2.98620435487545e-05
-4.93061706874295e-05
-1.68207134416618e-05
-1.94638441505358e-06
-3.2888007578102e-05
-9.48494019790691e-06
-9.05547563916477e-06
-1.48876716087709e-05
6.90221766580053e-07
-8.59833300388872e-06
-2.85508963410552e-05
-1.01440933712835e-05
-2.40732573195455e-05
5.59335317946931e-06
-2.1958791500805e-05
-1.41693385436609e-06
1.31645991431764e-05
-2.2118354496493e-05
-1.51216069191137e-05
-3.64239784293268e-06
-4.15586156255148e-05
-1.92088724338035e-05
-2.57810148479702e-05
-2.02003811827946e-05
-2.31634508879853e-05
-2.56140901016009e-05
-1.08233484685226e-05
-1.18646117984962e-05
-2.14374847337638e-05
-1.40041608905899e-05
-1.86267890021771e-05
6.69389496434826e-06
-6.95112051798756e-06
-1.49069615589148e-05
1.02054023320621e-05
-1.16833879447774e-05
-1.99257444488289e-05
-2.68876287521751e-05
1.07591577108612e-05
-1.83947571039575e-05
-1.66969825684506e-05
5.08203045117702e-07
-3.31317918088964e-05
-1.77887803725604e-05
-1.17620047629574e-05
-2.96397335955885e-05
-1.31855800990207e-05
-2.5309031068438e-05
-2.01272078389097e-05
-1.89613385678443e-05
-2.08402309277864e-05
-1.45034030628768e-05
6.73732132765168e-06
-8.13725196912613e-06
-1.23284058966817e-05
-1.8106743100554e-05
2.71738169423947e-09
-9.51918856368069e-06
-1.93281480231469e-05
-1.28660182584635e-05
-3.29060782629987e-05
-1.15061413422663e-05
-3.21553975378447e-05
1.59738266915067e-06
-2.2647908493143e-05
-2.20431287515909e-05
-2.87172483398947e-05
-3.70460095497602e-05
-1.043592336249e-05
-1.8752403485574e-05
-8.58620122032526e-06
-1.70793259353637e-05
5.13069030497769e-06
-2.1926071256041e-05
-1.8634107530301e-05
-1.5486221012201e-05
-2.96983039712041e-05
-4.49538651761512e-06
-2.03103893151876e-05
-1.13975589172701e-05
-3.07275954517114e-05
-2.6461504846646e-05
-2.55712895535874e-05
4.18398821171446e-07
-1.28073126079887e-05
-1.43548084182324e-05
-2.10879094448906e-05
-1.01915126406608e-05
-1.7695997782446e-05
-1.69651254574739e-05
-1.93214033349699e-05
-1.8548247457084e-05
-2.43711373278968e-05
-1.93849367726406e-05
-1.27392721399715e-05
1.53323642243609e-06
-4.23757905253281e-06
-4.36901445858489e-06
6.28795991325668e-07
-8.05355530973928e-06
-1.95661117586712e-05
-4.45085388530324e-06
-1.06796255955536e-05
-3.13985896743856e-05
-1.977291385366e-05
-1.27510162869975e-05
-1.43013139422267e-05
-2.32397124817881e-05
-5.84578611697998e-06
4.46907417925919e-06
-2.09452300211907e-05
8.01462333695745e-06
1.17553376861422e-05
-6.29775265648458e-06
-1.94268116626387e-05
-1.54475498571616e-05
-9.51598686185406e-06
-7.39509863554771e-06
-1.57924037508426e-05
1.40069536826109e-05
-6.30939632013203e-06
-8.10690130961366e-06
-1.67333629732308e-05
-3.16035099807901e-05
-1.17820452982359e-05
-2.28533110780605e-05
-3.19020099944545e-05
-1.18501532481986e-05
-3.17550159126957e-05
-2.3699729883361e-05
-2.3418066549434e-05
-9.24267069733151e-06
-2.28560175642907e-05
-1.45652951375377e-05
-1.87872619492858e-05
-2.25012026703579e-05
-1.30811193152825e-05
-1.24181134746892e-05
-1.03460677035644e-05
1.736350261902e-05
3.97837156407289e-06
-2.5711795206848e-05
-1.98820385411721e-05
-2.71074170312107e-06
-1.58016717654399e-05
-2.98854947884952e-05
-1.62321976382744e-05
-1.11808115988695e-05
-2.6447654724032e-05
-2.00725948319796e-05
-1.89496349491913e-05
-1.65681195539803e-05
-1.97032911283822e-05
-3.25050928880176e-05
1.18962805589474e-06
-4.07826939160205e-06
-6.37588598148751e-06
-1.45973396166144e-05
-1.9500924509267e-05
-8.35572893688269e-06
-2.50500498526129e-05
-1.54494171744483e-05
-1.57435036015055e-05
-1.33346811884149e-05
-2.33978707061106e-05
-8.32017557490745e-06
-2.11819583874068e-06
-1.7083415775924e-05
-2.53713375913889e-05
-2.34992474959086e-05
-1.77998485034023e-05
-3.93844367946673e-05
-1.62637349947852e-05
-1.05653459731345e-05
-6.30692567930075e-06
-1.67063530572064e-05
-2.48885632584291e-05
9.63929987991624e-06
-2.49140296701528e-06
-6.15332582589754e-06
1.04272279573747e-05
-1.01840596417771e-05
-1.87959982935935e-05
-8.52334835622585e-06
-2.80478972253649e-05
-1.77257062234365e-05
-1.12927103804488e-05
-8.67125453636328e-06
5.94089452307962e-06
-7.40937531486627e-06
-1.48850709643731e-05
-2.11114840970773e-05
-2.98485582206335e-05
-1.5715447576905e-05
-5.19128868332704e-06
-1.98899034264507e-05
-8.6382246849674e-06
-2.57952646178507e-06
-2.24702071100362e-05
-8.71806340336249e-06
-1.19873671191056e-05
6.38259444778325e-06
-2.90609753342578e-06
3.55450969523554e-06
-7.55856679280686e-06
-8.15780635173269e-06
-1.58987710021922e-05
-1.90501510097324e-05
-1.03252691009819e-05
-8.85185743493392e-06
-1.77136925713303e-05
-3.49980035363692e-05
-2.99885727865026e-05
-1.9926289389842e-05
-1.8793167017627e-05
-2.19823721924643e-05
-1.78676969176799e-05
-1.66373927979615e-05
-6.35658874414063e-07
-2.85499794914218e-05
-2.95365203442707e-05
-2.17598304431943e-05
-1.12835584070315e-05
-1.47395653104833e-05
-7.92280194779421e-06
-9.58464925570355e-06
-1.63753004808667e-05
-8.52574654974715e-06
-2.57605546473562e-05
-2.00596500530643e-05
-9.58572085684777e-06
-1.3617430278637e-05
-1.61088332084783e-05
-3.35801538697689e-06
-1.34814937380202e-05
-1.55081210401694e-05
-1.95203747288826e-05
-1.7036915652395e-05
-2.2991155642167e-05
-1.43112305198144e-05
-1.69349682795063e-05
-1.98113305239062e-05
-1.12263709739538e-05
-1.56975048246641e-05
-2.49369614566268e-05
-9.16253221828134e-06
6.7221303885179e-07
-8.9472372304412e-06
-1.27633240942095e-05
-1.52583396810245e-05
-8.0966800226737e-06
-1.53465341269197e-05
1.28167366437688e-07
-1.52401584193471e-05
-7.39517855392411e-06
-7.36995088203951e-06
-2.43645110100847e-05
-2.35191058607608e-05
-1.25178521238066e-05
-3.39277037083568e-05
3.16935174112634e-06
-1.25672046332334e-05
-7.38021230303946e-06
3.52485824494648e-07
-4.55868463995396e-06
-1.33508826202006e-05
-5.04381045849311e-06
8.4598359095062e-07
-1.41119114635443e-05
-1.45698182797695e-05
-2.67179511520974e-05
-3.00695742357971e-05
-2.08418211246513e-05
-1.19615978415687e-05
-8.22074238268779e-06
-2.9065092971942e-06
-1.46287895988694e-05
-1.58151924197554e-05
-3.31579782478722e-05
-7.05696290827074e-06
-6.49968527227645e-07
-2.68151017831825e-05
-1.73661423742046e-05
-1.4322783690378e-05
-1.04262910246767e-05
-1.15934210097102e-05
-9.65304460868464e-06
-8.65463932403328e-06
-2.30776375646613e-05
-2.52120432304548e-05
-1.05991978242716e-05
-1.64952539751598e-05
-1.96005340828651e-05
-1.23140998939089e-05
-1.18684470523567e-05
-1.50870181011059e-05
-2.59509429847738e-05
-2.1903822566456e-05
-1.62968614501377e-05
-1.00884187454179e-05
-2.08138199418016e-05
-2.60581163460102e-06
-1.85309171045966e-05
-2.25038465096387e-05
-2.237300536208e-05
-1.00983737789187e-05
-1.22022966607185e-05
-2.00467286970619e-05
-2.49026720889336e-05
1.16512599904065e-06
-8.57921567466953e-06
-1.61788191046911e-06
-2.45105759435568e-05
-1.16510732898443e-05
-4.8911036216116e-06
-2.39088241096446e-05
-1.82121460233058e-05
-1.99329415360316e-05
-6.21300724601594e-06
-2.8377501523779e-05
-2.50342228732056e-05
-1.44560321724639e-05
-6.76798636376595e-06
-8.95971938474592e-06
-2.49970230158108e-05
-1.13104277371017e-05
-1.28069944561425e-05
-1.48718130125353e-05
-4.25347703137105e-06
-1.76762328911582e-05
-8.08163886388578e-06
1.19686267938786e-06
-2.39410813574653e-05
-3.2587327521904e-05
-3.50748069875392e-05
-1.09905588672274e-05
-1.90578760392066e-05
-2.28091946817306e-05
-6.62855868757156e-06
-6.29431614991547e-06
-2.43541057819838e-05
-9.43067485983417e-06
-2.83718366673229e-05
-1.12755394327908e-05
-1.83210553765582e-05
-2.23433563313421e-05
-1.48660019171192e-05
1.48796153802689e-05
-2.56996318257573e-05
7.72960614332501e-06
-1.30178130504464e-05
-1.59672435455982e-05
-5.08832154904448e-06
-2.50593209092163e-05
-5.34615539713405e-06
-6.71348505450072e-06
1.14845328825034e-05
9.18947545964812e-06
-2.15323128793441e-05
-2.8972937153849e-05
-4.32533850393488e-06
-2.66619765794953e-05
-2.06379642863829e-05
-2.90420026733418e-05
-1.96583644148081e-05
-2.8148570659504e-05
-1.22185374241338e-05
-1.15511168094154e-05
-3.06482299715746e-05
-4.22682344844212e-06
-1.37062333248367e-05
-3.20842282332713e-06
-1.00368599672388e-05
-2.45899008573145e-05
-1.85843129574261e-05
-1.88087536096511e-05
-2.67968206094247e-05
-1.00873187451744e-05
-2.17795141163707e-05
-1.73138720524442e-05
-8.94378275807676e-06
-1.26754361017541e-05
-4.65575110670102e-06
-1.6850177360388e-05
-1.29451695526829e-05
-3.87380144234387e-06
-1.26046259776646e-05
-1.62435327798411e-06
-1.42372711464434e-05
-2.28576328125014e-05
-1.2760944121035e-05
-2.62361020675104e-05
-1.24317129989879e-05
-5.35202796799812e-06
-6.6851657190443e-06
-1.86505556222943e-05
-2.4350811790232e-05
-8.49967346434409e-06
-1.21392893202989e-05
-2.10018258993081e-05
-9.5228243169392e-06
-7.47827047531833e-06
-1.75450001839849e-05
-2.14662845247126e-05
-9.98010934622773e-06
3.27908730423978e-06
-2.4336345561695e-05
-1.05528541836709e-05
-1.53155304982645e-07
-1.30961911500566e-05
-8.58863910142368e-06
-1.719804569229e-05
-2.29955450171993e-05
-4.73949202268946e-06
-7.38344548167347e-06
-4.25723229937302e-06
-2.13428503879491e-05
-2.92823984401589e-05
-1.72639653392176e-05
-2.14306402397115e-05
-2.31343167324775e-05
-2.29326838095549e-05
-2.02000599547514e-05
5.23871710666639e-06
-2.42373065039039e-05
-2.98605774697195e-05
-1.78129906821075e-05
-5.50561257266894e-06
-9.56974995735402e-06
-1.67065649389813e-05
3.0942751129039e-06
1.7842131410653e-06
-3.76785020842089e-06
-1.05537667824e-05
-4.17712657841727e-06
3.7415834631617e-06
-8.4732977839726e-06
-2.54858229677611e-05
-2.43034833382977e-05
-1.60710799289772e-05
-1.50731871734282e-05
-6.84127572512793e-06
-7.48291241602924e-08
-1.75664859958034e-05
-2.22910903939116e-05
-1.73597227941907e-05
-2.96809272889181e-05
-1.1147951580469e-05
-1.01908931396614e-05
-2.08614456777107e-05
9.40287342904336e-07
-8.47721899877089e-06
-3.21843901512956e-06
-8.95203113945994e-06
-4.76019060462971e-06
-1.03903416503331e-05
-9.91659840329816e-06
-3.07289819859691e-05
-6.15652419950637e-06
-8.89768556720006e-06
-2.31163161509574e-05
-8.91636575956182e-06
-1.20554858748068e-05
-1.58125281215557e-05
-3.08139008009221e-05
-7.95367538507551e-06
-2.48847752306939e-05
-8.83799664556449e-06
-1.22501195786815e-05
-5.20972088273255e-06
-6.17829956511859e-06
-2.1099280201524e-05
-2.10473434349222e-05
-3.14731829983986e-05
-3.12090841405397e-06
-2.30443859236248e-05
-2.90763355927119e-05
-3.16313801715121e-08
-2.56611776037762e-05
-1.03282739255599e-05
-3.12015101494104e-05
-1.04348727626609e-05
-1.09491649930304e-05
-2.00152316771691e-05
1.09191929906343e-05
-7.89518787943002e-06
-2.93412462814634e-05
-1.22580055323588e-05
-3.41618015682725e-05
-2.91779455611538e-05
9.46619222512774e-06
-1.73097662215403e-05
-1.27547687533929e-06
-1.01052975750925e-05
-2.26655967858495e-05
-1.58765641763398e-05
-2.79967263075975e-05
-3.12817252096032e-06
-1.60212737482933e-05
-1.71615097265293e-05
-3.31981452604508e-05
-1.19119186210148e-05
-1.62775071415153e-05
-3.40084995901758e-05
-2.78355876348986e-05
-1.93363680534326e-05
-7.93898876233802e-06
2.11505243253319e-06
-1.02504711610259e-05
-2.05223616506886e-05
-1.72983514516865e-05
-1.29292285979496e-05
-1.29288008627338e-05
5.43317414677529e-06
-1.16224796540333e-05
-1.13188181090296e-06
-3.6560540993849e-06
-1.0156866096238e-05
-2.42143850311065e-05
-5.94407436734802e-06
8.32143892618156e-06
-1.70070976845905e-06
-1.59418807437864e-05
-1.47463267030462e-05
-1.99854833847678e-05
-1.68385191169332e-05
-2.66557126673025e-05
-1.79985692023198e-05
-1.74140782630437e-05
-1.25773564468995e-05
-1.32379309059792e-05
-6.4377722136112e-07
-1.80060886106159e-05
-8.66221872756089e-06
-7.38763672637147e-06
-8.90113659725563e-06
-1.4055139761236e-05
-1.24246212035734e-05
-3.44940926369009e-05
-2.27218830186488e-05
-1.56103705025418e-05
-3.75632672962252e-05
-1.59627369613669e-05
-8.49694235422077e-06
-7.35573710550843e-06
-8.44896498545756e-06
-2.90862243731213e-05
-1.50326014076463e-05
-1.8154811878148e-05
-3.60945562496146e-05
-1.69817168257967e-05
-2.9514414005588e-05
-2.07954965940218e-05
-6.86857094125165e-08
-6.30067041158326e-06
-1.26804535660584e-05
-2.57272225421747e-05
-2.03817489878013e-05
-2.54241538993869e-05
-1.95639876695699e-05
-1.88270325901128e-05
-4.95346541087685e-06
-1.25810760671151e-05
-1.1456629133775e-05
-1.1548899647581e-05
-2.19900223445387e-05
-1.44507447245185e-05
-5.04396267784454e-06
-7.77821936633286e-06
-1.66505667381418e-05
-1.0441961006213e-05
-2.2932040468683e-05
-4.66385772487232e-06
-2.02829265828547e-05
-3.13787640953646e-05
-7.02582564384975e-06
-2.21865838971938e-05
-2.56739921854257e-05
-9.43467447051234e-06
-1.73404622162716e-05
-7.62103968985242e-06
-1.13024754343346e-05
-7.61816732496961e-06
-1.98057680247587e-05
-1.75007335655626e-05
-1.41213624142747e-05
-1.64141157412321e-05
-6.95226494093127e-06
-1.42301713728528e-05
-2.87040322598317e-05
-1.31964765787456e-05
-1.43482134020545e-05
-3.0054943373825e-06
-7.84847317231346e-06
-1.18065660857318e-05
-2.28372140556739e-05
-2.91894579061275e-05
-1.46609199033056e-05
-1.4435176042856e-05
-4.60057819585589e-06
-7.89482099760987e-06
-3.39152650836949e-05
-2.92063848984665e-05
-2.2494739312037e-05
-1.40109409941189e-05
1.29524123888525e-05
-2.30216317507644e-05
-4.14720340671034e-06
-2.74774571196167e-05
5.73483394742739e-06
-1.42685904934898e-05
-6.43351345757031e-06
-1.91901106769126e-05
-1.81148062635476e-05
-1.28798828024692e-05
-8.44420838569714e-06
-1.27031540469051e-05
-2.42453658536403e-05
-5.64354933953745e-06
-2.26995862030368e-05
-2.29438013821536e-05
-1.8312074076819e-05
-5.06868164399777e-06
-2.06208487691032e-05
-7.28641318710724e-06
-1.05849577241358e-05
-2.74255562609999e-05
-1.80461319471628e-05
-2.12947743836775e-05
-1.96400896722294e-05
-2.73809231168957e-05
-1.4536513348013e-05
-1.13929625206241e-05
-1.99679154992999e-05
-2.52032424403933e-05
-1.78080925641136e-05
-2.68657322743209e-05
-2.07888370936999e-05
-2.04453624950134e-06
6.71236819097662e-06
-2.46964439567672e-05
-2.09015491358565e-05
9.79822820344956e-07
-2.55905885124291e-05
-2.25451735785936e-05
-2.66981578122312e-05
-1.87804335949503e-05
-1.38582376711281e-05
-1.97718004166278e-05
-3.0020175919376e-05
-4.79041605585109e-06
-2.23463031930903e-05
-2.58360230026974e-05
-1.65336031293533e-05
-1.48392483026193e-05
-3.55634184372104e-05
-6.59278371340164e-06
-2.07764614661347e-05
-1.27332859932261e-05
-1.31040922678871e-05
-1.36864583630865e-05
1.02413683511007e-06
-1.0320890129608e-05
-2.19336837694039e-05
-2.71324926791096e-05
-1.86037833362081e-05
-4.73042909272267e-06
-2.38821544959862e-05
-6.0978703598665e-06
-1.40183733747852e-05
-2.32264446298379e-05
-7.59148919458779e-06
-2.94739948863764e-05
-2.22353113837922e-05
-9.84262357682324e-06
-1.29090040717379e-05
-1.33048756312017e-05
-5.37633906225126e-06
4.69513931831164e-06
-8.81650365492916e-06
-2.15303436077486e-05
-1.37359601200321e-05
-6.41230434255314e-06
-2.99920937349377e-06
-2.230557696345e-06
-2.12777432288782e-05
-1.40834699825308e-05
-9.45163548431339e-06
-1.62824662059651e-05
-5.42349310969037e-06
-2.23379644714061e-05
-2.7340903912142e-05
-7.00946481235487e-06
-2.84782711220132e-05
-8.90461811359086e-06
-3.78323005412569e-05
-3.01258482986665e-05
-1.59823600685909e-05
-1.52903891415977e-05
-6.05982214550775e-06
-2.2414822683863e-05
-2.23326212210976e-05
-3.89003932088305e-07
-2.69684764046421e-05
-3.20701998971374e-06
-1.38198922479434e-05
-1.87019694147267e-05
3.56158604928898e-06
-8.53919341048794e-06
-2.51297799044209e-05
-2.81215525039638e-05
-1.88013553771463e-05
-2.40719118389792e-05
-2.0899714277934e-05
-2.29008344834627e-05
-1.36773349596765e-05
-1.58408087557991e-05
-4.20745637523641e-05
-2.36939994832273e-05
-1.35699103234984e-05
-1.03670957088688e-05
-2.1761129447098e-05
-1.88720683965849e-05
-1.74642874689205e-05
-8.81402386412981e-06
-1.1458148167624e-05
-2.68401333518554e-06
-9.74840589185353e-06
-1.1336640654878e-05
-9.92740151694704e-06
-2.54769218699408e-05
-6.62593804531496e-06
-2.15458286564325e-05
-3.8628398591588e-07
-2.32470641113965e-05
-2.34248011074779e-05
-1.53471799070441e-05
-2.2543809473008e-05
-1.06636601449531e-05
-1.72264536902908e-05
-2.12632953165688e-05
-1.73962383077356e-05
2.20359783500656e-06
-1.27858614670206e-05
-9.04119410627629e-06
-9.69766675209156e-06
-1.67915431364149e-06
-2.19073483436338e-05
6.60786468083203e-06
-3.91166484868032e-06
-4.2829363560004e-06
7.51787221967481e-06
-9.97165302205099e-06
-1.08800523661014e-06
-2.2879021667854e-05
2.6465016703361e-06
-4.97157366407461e-06
-4.32548453477107e-06
-2.97012289231197e-05
-7.40904779784779e-06
-1.7858265876358e-05
-1.26383412713495e-05
-2.70261914905065e-05
-2.87038839103203e-05
5.11631353690416e-06
-1.72644615203543e-05
-4.49193759026976e-05
-1.24870990870505e-05
-9.94666387663606e-06
-9.82953200655223e-06
-1.3805959589458e-05
-6.39033625965113e-06
1.54096331294538e-06
-1.02805822300437e-05
-1.91982813964465e-05
-2.34666759792474e-05
-8.67208399574428e-06
-2.43063356748157e-05
-1.07018757597614e-05
1.78583465721436e-06
-1.69450254760643e-05
-3.32978637489551e-05
-2.55429692196626e-05
-2.55096319288613e-05
-2.46319864585214e-05
-2.53278241222864e-05
-2.72349384835803e-05
-7.76327279372589e-06
-3.33752930626603e-05
-7.39977463205459e-06
-1.59398557541879e-05
-1.8484740983904e-05
-1.20233830083543e-05
-5.82112125248221e-06
-1.56102506752126e-05
-3.43682109352254e-05
-2.43229253604018e-05
-4.52235475425811e-05
6.65400373043305e-06
-1.89114928579662e-06
-2.00708299348869e-05
-1.84597550687526e-05
-9.59180917422268e-06
-3.15968366125057e-05
-1.24316802066552e-05
-2.60678828007324e-05
-1.2552933099759e-05
-9.84673061078238e-07
-2.81589069157972e-05
-1.50028750349783e-05
-1.71197152087337e-05
-2.41610215246348e-05
-1.17428529993266e-05
-6.4974689508645e-06
8.26017487014727e-06
3.94493208945537e-06
-1.40641284910043e-05
9.8781051129357e-07
-1.04905041861013e-05
-1.61212566440158e-05
-7.12532176378847e-06
-2.48401330850412e-05
-3.28291488812133e-05
-1.47284866162949e-06
-2.00564812379916e-05
-2.56182629829893e-05
-1.2364083816929e-06
-2.45613206244933e-05
2.21775818503797e-06
-5.48433681000439e-07
-7.54922798956546e-06
-4.61155266272239e-06
-9.83947161478335e-06
-3.10106587069099e-06
-8.09057724678792e-06
-1.2749815855868e-05
-9.00203723882221e-06
3.06237610851456e-07
-2.75978395439859e-05
-2.67556109465392e-05
-6.61541586415603e-06
-7.35848866758555e-06
-4.29687485720644e-06
-1.05153566960455e-05
-1.40535708572521e-05
-3.00433927746869e-05
-2.44974852003538e-05
-2.10043486760765e-05
7.92202589542162e-06
-4.41685389815557e-05
3.53929153728314e-06
-7.96941681258919e-06
-1.6989514765921e-05
-1.58145000793716e-05
-1.19619304237576e-05
1.19935344592513e-05
-1.96333420011198e-05
-2.29974361792055e-05
-7.28785018043637e-06
-1.50015464500791e-05
-2.48634847446804e-06
-1.03830627941157e-05
-1.94700932572606e-05
-2.001245707782e-05
-2.388681805451e-05
-3.25433142849307e-05
-2.77343135863923e-05
-2.54710579652284e-05
-2.00582448713824e-05
-2.25348050336938e-05
-2.34621180645865e-05
-2.59464546401659e-05
-2.02358295031147e-05
-3.30407831156979e-05
-1.75705380778393e-05
-2.30521403549682e-05
-1.86554154145357e-05
-7.73109216681811e-06
-1.08648918262427e-05
-1.6486925792836e-06
-2.1354661118935e-05
-1.10618212954588e-05
-4.5887144594763e-06
1.27738296559873e-05
-1.96320723254493e-05
-1.66391344864121e-05
-1.09190865992875e-05
-1.59894071242635e-05
-8.7956899943147e-06
1.59390273095094e-06
-1.30647722528296e-05
-2.05914920631922e-05
-1.24115269917842e-05
-1.62391744786151e-05
-1.43128648023109e-05
-2.7794475072912e-05
-2.17787638050216e-05
-1.49663206008269e-05
-1.17715073497477e-05
-1.30456113886906e-05
-6.627834570601e-06
-2.25602968119793e-05
-2.65483399823298e-05
-2.79814383189431e-05
-3.65346444970269e-06
-1.93034416377772e-05
-1.76912257834668e-05
-1.42380675135543e-05
-2.6440363925496e-05
-5.16678025272653e-06
-1.5258024794863e-05
-1.39417960328024e-05
-1.49163372559994e-05
-6.04548884064303e-06
-2.90472776992976e-05
-2.54320248271243e-06
-2.00271912879204e-05
-2.36273561386686e-05
5.11337103560575e-06
-2.03287709982164e-05
6.1535638315438e-07
-1.40699022255559e-05
-1.10246540972718e-05
-5.73249426711337e-06
-3.36825037365573e-05
-1.47723756248991e-05
-1.78953364074285e-05
-2.27730183009837e-05
-1.16741343290559e-05
-2.7226623248317e-05
-1.40613411997236e-05
-8.15191464002085e-06
-2.97999531136433e-05
-3.46101026606049e-05
-2.37554273307132e-05
-1.74255615126163e-06
-2.46202634554255e-05
-1.69145853379547e-05
-8.64732706683967e-06
-1.85671151839232e-05
-2.61478286667535e-05
-1.49542568569034e-05
-2.0382010086743e-05
-1.08381707993512e-05
-5.06431221975517e-06
-1.46539767457569e-05
-2.09541349954731e-05
-2.44074009223571e-05
-1.0567653084605e-05
-2.92995130175954e-05
-1.18169087094887e-06
-1.28296643514428e-05
-1.87723170043953e-05
-1.73213436272172e-05
-5.27470475764416e-06
-2.36054683589289e-05
-1.93126319264368e-05
-1.6821414354344e-05
-1.64977135834283e-05
-1.46193461133133e-05
-2.15780014833653e-05
-1.09685946481543e-05
1.27299211442331e-06
-1.15740674647363e-05
-1.00706442671701e-05
-1.62053116440207e-05
-6.55763703729911e-06
-1.37285854519122e-06
-2.63107720280495e-05
-1.66339486080699e-05
-2.43303266463056e-05
-1.78557736419802e-05
-2.05545418804744e-05
-1.01567584640957e-05
-1.91593031095814e-05
-2.25668622236603e-05
-8.46084719629257e-06
-1.57529683485923e-05
-1.09554002644636e-05
-1.19239092886724e-05
-1.97234716390316e-05
-2.93945297964223e-05
-6.4464654076521e-06
-3.90706245929296e-05
-1.20594653532381e-05
-7.17184212461159e-08
-1.19018968005478e-05
-8.72482498204582e-06
-1.91930097028465e-05
-3.34613079945668e-05
-1.31499359772564e-05
1.57382078547417e-05
-9.8678766789868e-06
-1.80191497203708e-05
-1.53888051682208e-05
-1.74290388092532e-05
-2.4602103785476e-05
-1.78835099983642e-05
-1.30952147057479e-05
-2.05598953937387e-05
-2.40161239655357e-05
-1.13933672207044e-05
-1.76257051023888e-05
-2.04799784134375e-05
6.10413891245038e-06
-3.33096804639115e-05
-1.6522149947875e-05
-1.27193416427055e-05
-2.0356746205106e-05
-8.99461047770643e-06
-2.79176059101186e-05
-2.96763899212069e-05
-2.28029829706163e-05
-1.67947707821373e-05
-2.70075316221228e-05
-1.97308770848088e-05
-1.17462934210219e-05
-1.14097151519424e-05
-2.00329746739923e-05
-1.06041310826214e-05
-2.35485825674654e-05
-2.35021159655179e-05
-1.35126638362664e-05
-1.82498792274922e-06
-5.84502586541923e-06
-2.61996950058955e-05
-2.70659894123065e-05
-1.03255196669991e-05
-2.02201955846291e-05
-1.19887803918777e-05
-2.29924576903989e-05
-2.02618059587328e-05
-3.01597639608457e-05
-1.79072223352081e-05
-2.77684029338942e-05
-1.90320007965994e-05
-1.90064138967823e-05
-1.68750845720421e-05
-1.50173886205342e-05
-8.54719288700063e-06
-1.61322598337374e-05
-1.11708511490174e-05
-2.37187224238972e-05
-3.83123480575109e-05
-2.29971541851373e-05
-2.47481325218206e-05
-7.0932004192967e-06
-3.23411191617049e-05
-1.27049515005767e-05
-7.21296969441431e-06
6.8769051921349e-06
-3.91203227699553e-06
-2.10829483511653e-05
-1.79509072998803e-05
-3.61411292376104e-05
-1.61148937186551e-05
-5.81189425997348e-06
-1.36892551750668e-05
-1.03222460053283e-05
-6.68657448592172e-06
-1.49879734665301e-05
-1.01982945065334e-05
-1.16521264690113e-05
-1.22508205365787e-05
-2.51078990404982e-05
-2.00315097992111e-05
-1.3899619499554e-05
-5.81002753785307e-06
-1.47302829839319e-05
-1.84829616890009e-05
-1.77891902784921e-05
-1.30322353227085e-05
-1.33508644260728e-05
-1.30244173272099e-05
-8.47929336774741e-06
-2.84616310281126e-05
-7.43374976066156e-06
1.04264198452231e-05
2.80708616520855e-07
-1.35073133049693e-05
-1.39077003293806e-05
-1.33452583928462e-05
-3.68641367598888e-06
-7.02190105932012e-06
-1.53301870885353e-05
-1.88545450977618e-05
2.68027294148927e-06
-1.9258315594802e-05
-5.3308444858109e-06
-1.4917239261178e-05
-2.41723437713464e-05
-4.3187924498313e-05
-9.42109236579532e-06
-1.50583081554765e-05
-3.37305771080527e-05
-3.44969262862511e-05
-1.92373918340571e-05
-2.34136493076924e-05
-2.18336112734876e-05
-2.48155836192948e-05
-4.36277822176864e-06
-1.16524698664527e-05
-2.71782197131719e-05
-1.56840954444537e-05
-6.35925314785805e-06
-8.66668970905451e-06
-1.11924769493082e-05
-1.45742287944406e-05
-1.74310374379572e-05
-3.19594613107604e-06
-2.17650647149984e-05
-3.05044514172522e-05
-1.48063730658638e-05
-2.65137215327286e-05
-3.07014340561255e-06
-2.32920481797359e-05
-8.08125567704612e-06
-8.91176508220083e-06
-3.13775076220943e-05
-1.45843753167156e-05
-2.37642343342266e-05
-2.44705495079275e-05
-1.46180933934264e-05
-1.38365450410557e-05
-1.98403671010949e-05
-6.08189539827841e-06
-4.85853737090303e-06
-2.24676716891199e-06
7.78331975374555e-07
-1.06519909616799e-05
-2.50963694169323e-06
-1.60941207439141e-05
-1.48924915031941e-05
-1.28557742832684e-05
-2.80898521720926e-06
-7.70409488576276e-06
-8.61923622347628e-06
-1.61280059480311e-05
-7.46717023746238e-06
-1.32721033672109e-06
-2.30311942401188e-05
-1.47636447911028e-05
-2.55921657878545e-05
-9.70268649797524e-06
-1.36812397140831e-05
-9.12789968108608e-06
-1.05376939498662e-05
-2.46990214089692e-06
1.57127479322255e-05
-2.37580795266199e-05
-1.62670353028893e-05
-1.08306973664397e-05
-1.15143528192764e-05
4.53876755369948e-06
-1.44467480691596e-05
-1.76178887738158e-05
-1.08124888104641e-05
-1.7893262939939e-05
-1.8103929500262e-05
-2.0519534059367e-05
-6.75841684766855e-06
-9.80195657029068e-06
-2.02977024522577e-05
2.67811307596483e-06
-2.07369949446023e-05
-1.47806660374868e-05
-2.20376064636703e-05
-1.03359943758271e-05
-1.33089303565322e-05
4.51738473127868e-07
6.71376229116144e-07
-1.62868694248899e-05
-7.0096567943297e-06
-1.63961213774045e-05
-1.06425866631591e-05
-6.35168266449248e-06
-2.09115544109164e-05
-2.11770894985857e-05
-1.31192740775448e-05
-2.32373328748989e-05
-6.21905610189341e-06
-2.3131172186316e-05
-2.4972034829037e-05
-1.36707301028744e-06
-2.08846665801322e-05
-1.0549081087963e-05
-5.83119710293651e-06
-2.06672847162889e-05
-2.66496624642854e-05
-1.35571450664317e-05
-1.53185884132181e-05
-4.16095541565435e-06
-1.53005458213759e-05
-3.5820640689703e-06
-2.53394643625669e-05
-1.42206716721799e-05
-1.93838693968576e-05
-8.73931788586215e-07
-1.6318800771608e-05
-1.96619213669181e-05
-2.40569689764247e-05
-1.74149270934521e-05
-3.21824074712e-05
-8.85158968324719e-06
-3.90707308045522e-08
-2.72008552693088e-05
-2.89927928316346e-05
-1.22095881724095e-05
-3.28994146637533e-06
-1.32155819335982e-05
-9.22991118613906e-06
1.07932201731712e-05
-5.59158319057922e-06
-1.08554509050926e-05
-2.2793221798139e-06
