# Supplementary material for: Research on computational propagation and identification of mine microseismic signals based on deep learning
Source: PLoS One. 2025 Oct 22;20(10):e0334641. doi: 10.1371/journal.pone.0334641 (PMC12543183; doi:10.1371/journal.pone.0334641)
Supplement: S9 Data — (ZIP) [file pone.0334641.s009.zip › 000101100000502.xlsx_0.txt_24.txt.txt]

-1.98558981885637e-05
-3.64151967557023e-05
-1.46033839353703e-05
-1.94525569059652e-05
-2.67839204478043e-05
-1.99213634520334e-05
-3.4733156602919e-05
-1.17251551698301e-05
-1.75026094504742e-05
-7.13046529991007e-06
1.21970426732922e-06
-1.5932406105338e-05
-1.94312294828373e-05
-1.59206703707607e-05
-2.36876012957613e-05
-4.35799836535156e-05
-4.78950187360736e-06
-1.86530862467417e-05
-4.9571121729685e-06
-5.72413108091097e-06
-1.3317467691006e-05
-1.6334572700647e-06
-3.87755071674768e-06
-3.20451034794747e-05
-2.79005063740088e-05
-2.03820974206481e-05
-1.6613627303883e-05
-1.17450098155013e-05
-2.4744434010449e-05
-3.17099688730114e-05
-2.47942029526504e-05
-1.25287405789289e-05
-3.05431235931358e-05
-2.05639690060161e-05
-1.58619262271179e-05
-2.020176936562e-05
-1.23044800241627e-05
-4.6583867532771e-06
-9.98276540864158e-06
-1.81577814368213e-05
-6.43514914035136e-06
-1.36170250235721e-05
-1.00205496303546e-05
-8.62589706922034e-06
-3.01127339575534e-05
-2.33274853175095e-05
-1.67503380688094e-05
-3.02802543194138e-05
-1.76637229745871e-06
-1.87504973985631e-05
-1.41915315266163e-05
-2.00882433540074e-05
-1.07329401669757e-05
-1.25302826270219e-05
-2.54398512604267e-05
-1.12179650550401e-06
-7.9259421919138e-06
-3.99994886901883e-06
-6.80020262924513e-06
-2.01794844401205e-05
-2.68823274919921e-05
-2.04862631013733e-05
1.89839542079247e-07
1.0194937303012e-05
-1.82123642938302e-05
-1.57711578260505e-05
-9.88785306091504e-06
-3.03637917682191e-05
-3.02111653906562e-05
-2.09082589871046e-05
-1.49684294783472e-05
-3.02496292300911e-05
-2.28961360431109e-05
-1.488382799554e-05
-9.35909902990428e-07
-1.03821940581171e-05
-3.21456147781641e-05
-1.98906164210621e-05
-1.28625219935588e-05
-2.90193841321349e-05
-4.82311096771279e-06
-2.29901590647375e-05
-1.36063698812659e-05
-2.81330291470963e-05
-5.87427810160025e-06
5.03067504585451e-06
-2.02994262193369e-06
-1.36732602758295e-05
-1.71546514413496e-05
-1.65860834392306e-05
-1.22636382627075e-05
-2.91304023614934e-05
-1.28090261071023e-05
-1.76083837037845e-05
-2.66703297572942e-05
-1.64780867026876e-05
-6.37168098277211e-06
-9.23549660503116e-06
-1.44826184541341e-05
-2.6666542089345e-05
-1.08679647481558e-06
-3.40573679304412e-05
-2.67681283766404e-05
-7.70935171679856e-06
-2.43368065519052e-05
-4.31611100358769e-06
7.2682290662009e-07
-1.23630343898091e-05
-2.37039180365728e-05
-1.43370951834336e-05
-1.58242214008384e-05
-2.16350372880952e-05
-1.42205255014682e-05
-1.06075629187859e-05
-4.93411592126206e-06
-1.44313933274767e-05
-1.01862008290905e-05
-1.28126695844122e-05
-1.48359635033829e-05
-5.21568701612131e-06
-9.29091674437653e-06
-3.94411792644607e-05
-1.63497230678918e-05
-1.59215549705059e-05
-2.52331436546907e-05
-1.30084307402748e-05
-5.61335197745556e-06
-5.31615514576347e-06
-1.36749271356537e-05
-1.84669001023622e-05
-5.98579928592472e-06
-1.22755453302577e-05
-2.07658056392243e-05
-2.4116432021168e-05
-1.48921457055073e-05
-1.68063062407059e-05
-3.17685632040952e-05
-1.44163511329589e-05
-3.32480571813174e-06
-1.82113608269353e-05
-2.28845742346605e-05
-1.92917778864581e-05
-9.72294211950094e-06
-1.5732523723457e-05
-8.03248609250479e-06
-1.54087398658697e-05
1.14586512796826e-06
1.73819550482324e-06
-1.66162077732343e-05
-1.35885109011906e-05
-7.29710089950204e-06
2.46146441566386e-06
-3.40933561665289e-05
-1.05003153908868e-05
-8.77225142489342e-06
-1.63539735832066e-05
-9.90545646046646e-06
-1.18280266890262e-05
-2.11121115351469e-06
5.44523244510428e-06
-6.29397359296503e-06
-1.74997533327936e-05
-1.35755103162157e-05
-1.64359539197028e-05
-2.67986667642742e-05
-2.51690078590596e-05
-8.01558170537629e-06
-1.4615540058512e-05
-3.15382872869899e-05
-2.08867747119777e-05
5.83338855879197e-07
-3.29691009298352e-05
-1.73233941286923e-05
-1.08272908740448e-05
-5.90487533346291e-06
-1.54690181899816e-05
-4.55424143573972e-06
3.09227203019614e-06
-3.17909782912148e-05
-4.87480339953043e-06
-1.23867229311641e-05
-2.16239393050572e-05
-1.22251130182939e-05
-1.91888360701813e-05
-1.88065671693826e-05
-1.49199526886723e-05
-2.12355016825976e-05
-3.6051635872948e-06
-1.12842862352206e-05
-3.10062584515247e-05
-2.07913824394932e-05
-2.52411078966254e-05
-2.32401826094863e-05
-9.22309983513692e-06
-2.74201781751777e-06
-6.04631011897908e-06
-1.657664191694e-05
-1.40119857781631e-05
-1.40215932006544e-05
-9.8481726192286e-06
-1.19248422883198e-05
-1.30365298551099e-05
-7.39999190289004e-06
6.13558382022517e-06
-1.74006726996683e-05
-6.18135940779655e-06
-7.58474370023598e-06
-1.82857383467979e-05
-4.44313521705877e-06
-2.32801246270255e-05
-5.96478352534413e-06
-1.0997884525409e-05
-1.12035808481234e-05
-2.70155142243192e-05
-2.09830006072672e-05
-1.70843808416706e-05
-9.21139246325998e-06
-4.72842732483666e-06
-1.93012315158377e-05
-1.18602425858643e-05
-6.82446805206839e-06
-9.04489180828986e-06
-1.9075603452274e-06
-2.58170175537158e-05
-1.73532974000814e-05
-1.10822371885775e-05
-1.08142814666327e-05
-2.33715370680936e-06
-6.70612294644188e-06
-1.29476141338361e-06
-1.80528529928929e-05
-2.59294558983578e-05
-1.11969366854905e-05
-2.99388461268353e-05
-1.38173537650311e-05
-2.89328198845853e-05
-1.81316384780503e-05
-2.42518198656705e-05
-3.48949907580111e-05
-2.29886079604148e-05
-2.09612228962098e-05
-1.27080341846255e-05
-2.63921519088766e-05
-7.0452947652201e-06
8.37119878595954e-08
-1.63490656920137e-05
-2.78233400401019e-05
-6.72556965516025e-06
-5.09951758216599e-06
-5.22467002473264e-07
-1.1442839435752e-05
-1.49408423676084e-05
-1.92082108346681e-05
-7.44512990644555e-06
-9.34091007273864e-06
-2.88380180232929e-05
-1.38296194952182e-05
-7.45189168699706e-06
-1.73251851982086e-05
-1.92845469578251e-05
-9.65398518856155e-06
-3.09191374725178e-05
-2.35530400880118e-05
-1.12454818110166e-06
-1.36624008779185e-05
-1.3597697680279e-05
-1.35168748637926e-05
-1.33741583692732e-05
-9.98396788230842e-06
-1.49133938645674e-05
-2.55331574830183e-05
-2.33416568398434e-05
-1.57584695101124e-05
-2.37367021062166e-05
-1.2479709436635e-05
-1.39829352383848e-05
-2.15092513314941e-05
-1.74166984934367e-05
-1.77226705412823e-05
-2.0769574876426e-05
-2.00508116956622e-05
-1.49834539064822e-05
-1.36680288150163e-05
-1.04627849510273e-05
-1.4399477755919e-05
-1.82675657571956e-05
-5.20383871576455e-06
-1.33103766769804e-05
1.06086943935925e-06
4.33856613479772e-06
-3.9148324181906e-06
-2.57474074065155e-05
-1.5489868547018e-05
-7.1670829884835e-06
-1.25778181539704e-05
-1.65980763310997e-05
-1.68067777599296e-05
-1.54346160564216e-05
-6.54760728707073e-06
8.60911257148931e-08
-1.73011685334266e-05
7.69095134986532e-07
-1.67293673726846e-05
-2.11047631493793e-05
-2.67885872312027e-05
6.63701815752742e-06
-3.34901306709806e-06
-2.17284670468144e-05
1.27248384725578e-06
-1.62890607661901e-06
-3.86233807405914e-06
-7.69482729743413e-06
-1.53470209583111e-05
-2.88401264494881e-05
-2.16631970658541e-05
-1.90304623176499e-05
-1.54936130309785e-05
-2.43183301899687e-05
-1.30042067040331e-05
-2.62362401907785e-05
-1.82239054566483e-05
-1.32607567690394e-05
-2.19945264498594e-05
-4.38362268104382e-05
1.7343525631942e-06
-1.97130110532258e-05
-1.60144941382681e-05
-1.10178509352276e-05
-2.02061644417815e-05
-1.86488290193823e-05
-1.36524304566693e-05
-1.58370228725335e-05
-3.04645166048783e-05
-2.91838150693725e-05
9.02017660144527e-06
-1.24049541874936e-05
-2.54953009070096e-05
-2.20740048886443e-05
-2.62794999368474e-05
-1.21962339131665e-05
-1.73674832542475e-05
-2.55532709776608e-05
-1.50882970687755e-05
-1.1295156707161e-05
-1.17996927925089e-05
-1.64798128779554e-05
-1.77408643138234e-05
-7.80299889908075e-06
-1.31605481724225e-05
-2.75724832663537e-06
-2.02225552829293e-05
-1.20828424366861e-05
-4.8633475287738e-06
-2.01781438247606e-06
-1.57954017946226e-05
-1.42942523076611e-05
-1.56075004408226e-05
-1.66492563707676e-05
-4.4254865467523e-06
-1.37404314154758e-05
-3.67115083516875e-05
4.55763273599135e-06
-1.82731726958917e-05
-7.3116872417519e-06
-3.75114142124944e-06
-1.77316482591202e-05
-1.80566442324832e-05
-8.89259517348263e-06
-1.79876402124321e-05
-3.81977550250202e-06
-1.19292520553189e-05
-1.15562670499483e-05
-4.55431135065164e-06
-1.33490994924952e-05
-1.87687526347344e-05
-2.44808316483707e-05
-1.27977143339529e-05
-2.89364952567073e-05
-1.04297688539093e-05
-2.44099125652212e-05
-3.21144940048949e-05
-2.23416919340389e-05
-1.72221346899213e-05
-2.16548930193061e-05
-1.6288181372429e-05
-2.21737124785987e-05
-3.39008015430376e-05
-2.89174503843786e-06
-1.42964152773406e-05
-7.22290003649082e-06
-1.51726800895334e-05
-1.63690736341184e-05
2.02810456372216e-06
-2.44868058553008e-05
-1.51717852040472e-05
-1.48309595179268e-05
-5.77904944148203e-06
-2.00717575660348e-05
-2.70276176530098e-05
-4.00619702316351e-05
-2.46767858997694e-05
-2.68607952921939e-05
-1.6008998813621e-05
-1.35280355699337e-05
-1.01325901060381e-05
-2.47459192011439e-05
-2.36044915958787e-05
-1.99815492705729e-06
-1.51822453671723e-05
-8.98488710287777e-06
-2.56992731238292e-05
-2.1720069372176e-05
8.46430371149405e-06
-1.19473543856556e-05
-1.88447553137963e-05
-1.44209121023839e-05
-1.58239283209351e-05
-9.63448970183137e-06
-1.99659804635482e-05
-1.94061604817646e-05
-2.18674938460108e-05
-1.72581772050564e-05
-1.60783573650416e-05
-7.04032911641825e-06
-1.58006229495518e-05
-1.84052668773337e-05
-2.45426403305041e-05
-1.67028789146317e-05
-1.25401642743533e-05
-2.70768306413027e-05
-2.92020357026003e-05
-2.29505469153722e-05
-2.29224425277981e-05
-2.21107377853608e-05
3.98528203915087e-07
-4.71074628436942e-06
-2.91922524839299e-05
-5.71044013331034e-06
2.38665862870643e-06
-2.11355100144343e-05
-1.91400247128956e-05
-2.21613730203031e-05
-2.9131220188975e-05
-7.1271778673862e-06
-6.51770265399988e-06
-8.88304899605204e-06
-8.2091390148088e-06
-3.16145724765881e-05
-1.02371322398402e-05
-1.506495288356e-05
-9.82864828037434e-06
-8.4235373131061e-06
-1.36742408516155e-05
-1.58946842117831e-05
-1.51859269795257e-05
-1.26023477128851e-05
-9.09416934961905e-06
-1.8923941561126e-05
7.83293956850548e-07
2.82909059019784e-06
-2.47752107372815e-05
-5.15904329692669e-06
-1.33761492950113e-05
-1.51311567945846e-05
-1.67334321624332e-05
-2.67632243391482e-05
-2.69616238878696e-05
-4.36258712288547e-05
-1.89643152543151e-05
-2.38405860533504e-06
-1.52255472234149e-05
-1.81349117725189e-05
-8.14184258227232e-06
-1.42406104034288e-05
-2.08478108600374e-05
-3.34074607647165e-06
-1.16700500532139e-05
-3.00268783329717e-05
-2.85913968378911e-05
-1.14834412656657e-05
-8.41634044158748e-06
-4.95797226971448e-06
-1.54051668139247e-05
-1.6346060129288e-06
-1.85348282339018e-06
-9.83381491517489e-06
-1.77014746617736e-05
1.26457927428412e-06
-3.17199254167922e-05
-1.90452063831053e-05
1.29914562213347e-06
-2.94839209138343e-05
-2.41104113054626e-05
1.0562299077017e-05
-1.24448722716582e-05
-1.7490702157544e-05
-2.18098956896555e-05
-2.52380975810172e-05
-9.38196404363116e-06
-6.67751131635612e-06
-1.30572869586814e-05
-3.54475849400639e-05
-1.56508819421488e-05
-1.71086181665739e-06
-1.68409955363693e-05
-2.17447297786449e-05
1.36125368050236e-07
-2.20809275810082e-05
-1.88275773856501e-05
-1.12145154903663e-05
-6.6854366228438e-06
-1.98210875316879e-05
-1.79512330586626e-05
-1.37912991984295e-05
-6.62598344336599e-06
-2.25198685678115e-05
-2.04407433053661e-05
-1.99692912063735e-05
-1.65516923659982e-05
-1.13896062743019e-05
6.78727334309526e-07
-2.63797350755562e-05
-1.79223735180042e-05
-2.26953428018033e-05
-1.6167312522699e-05
-3.03447396779565e-05
-2.20149590347929e-05
-3.86302184040258e-05
-1.63197416673538e-05
-9.38526982180535e-06
-1.79936892538125e-05
3.322649421632e-06
8.85834116774885e-06
-2.93876641953866e-05
-8.43782824003126e-06
-1.54475823261631e-05
-2.15654078855919e-06
-2.81434160949774e-05
-2.95865708710629e-05
-2.90619456498085e-05
-2.08439925521007e-05
-5.1705271057324e-06
-1.36156263313678e-05
-3.41198063337719e-05
-4.14298581113047e-06
-4.92523139026564e-06
-2.7336770924669e-05
-3.36141855265613e-05
-1.74882958979906e-05
-8.82931805026992e-06
-2.66858014829316e-05
-3.68041777919236e-05
-7.02623271545044e-06
-1.93990921365426e-05
-1.21882276240712e-05
-1.47051755615899e-05
-2.38442423774483e-05
3.77601948946778e-06
-1.980943037885e-05
-2.21610305792285e-05
-2.5057229244641e-05
-2.19452474150333e-05
-1.36810414886449e-05
-8.16981890644385e-06
-2.69663059108453e-05
-2.73484926580415e-05
-1.39704882769426e-05
-7.44857687722651e-06
-1.45325536296496e-05
-2.06992227500283e-05
-3.12876041784374e-05
-1.92649890946013e-05
-2.26927344839706e-05
-2.66141601918696e-05
-2.68908463593699e-05
-2.20079670525801e-05
-1.2577259420169e-05
-1.58897938679104e-05
-1.98052639280519e-05
-3.16604434112055e-05
-3.09752034270919e-05
-1.58291200528031e-05
-2.39897958084879e-05
-1.53868894571817e-05
-2.45865573949934e-05
-2.4536925839258e-06
-2.02672411106933e-05
-1.26759837714357e-05
-2.37559232879406e-05
-1.34312710891593e-05
-1.727925443974e-05
-1.77860312801311e-05
-1.24303789715577e-05
-2.43386264050837e-05
-1.94940057590431e-05
-1.72919032803448e-05
-1.24946789675754e-05
-2.99502711733279e-05
-7.81005629894862e-06
-9.22204113902015e-06
1.69386521076911e-06
-2.7891260717022e-06
-9.61202633512544e-06
-8.25309560070274e-06
-1.87944915623044e-05
-1.26877888020719e-05
-1.41348203992541e-05
-2.16300576335357e-05
-1.11123669696137e-05
-8.03852465999308e-06
-1.70662981320478e-05
-1.95088266851816e-05
-1.15599706739821e-05
-2.55072403637972e-05
-2.56290896631804e-05
-8.30658276796557e-06
4.84172260329359e-06
-1.92672967228235e-05
-2.06119678034729e-05
-1.6520053107959e-05
-1.66757154014927e-05
4.50936235140166e-06
-1.52767522809085e-05
-8.36493891820406e-06
-1.62867829126234e-05
-1.09095634728161e-05
-1.81553400097556e-05
-1.87722215062786e-05
-1.47548639027563e-05
-2.07611292671248e-05
-2.40148082081659e-05
-1.56076700988429e-05
-6.65405366569451e-06
-1.99354136562496e-05
-1.52825812011149e-05
-3.33644688927511e-06
2.94521953008252e-06
-2.01230135477491e-05
-2.41581942147641e-05
-1.37176745356682e-06
-4.26024594912401e-06
-2.45070788613826e-06
-1.03835420109264e-05
-3.25057902021007e-05
-1.74775867640902e-05
-6.08407442524152e-07
1.691343594987e-06
-2.01104460382116e-05
-2.29243834415062e-05
-1.40682527735866e-05
-1.45008776002609e-05
-1.65238209798234e-05
-9.20743675121413e-06
-4.13841177061217e-06
-1.59434287264895e-05
-7.29611838103676e-06
-1.30351356491194e-05
-1.70735774587305e-05
-2.44077964704642e-05
-2.18489282972806e-05
-1.39435290212698e-05
-1.05157573931506e-05
-2.1964233333976e-05
-3.16714424267356e-05
-2.28668988787528e-05
-2.47582226564373e-05
-3.59586533031996e-05
-2.14081740058324e-05
-2.92295516226444e-05
-2.63674518538548e-05
-7.61716425739799e-06
-2.86837248014384e-06
-2.02666630356755e-05
-2.5202574830387e-05
-1.24649051337806e-05
-9.18688975113512e-06
-5.74768029276959e-07
-1.68748816419386e-05
-1.63184858243639e-06
-5.9197041531426e-06
-7.89129508810579e-06
-1.43588005113096e-05
-2.00253793444351e-05
-1.88559114855988e-05
-1.48069458855764e-05
-1.6318271543117e-05
-9.25884592049785e-06
-2.24049523911558e-05
-1.74027666485514e-05
-1.96890567410036e-05
-2.15446440452741e-05
-1.34930930333559e-05
-1.70443014120818e-05
-1.36094764259731e-05
-2.66294256867074e-05
-1.12138244846289e-05
4.23349025465423e-06
-1.95837048538303e-05
-9.03257011511356e-06
-9.08851676184708e-06
-2.89532928750635e-05
-2.01493982397711e-05
-1.90739646700836e-05
-4.47536002621418e-06
5.03878847778856e-07
-1.4580523082518e-05
-3.11602120076017e-05
-2.18836842822184e-05
-1.90637031428485e-05
-2.68668027491612e-05
-2.48052196466308e-05
-9.77688439375585e-06
-2.47558404322405e-06
-1.24085899067328e-05
-1.64046389143199e-05
-9.55123891305387e-06
-1.79480603543683e-05
-1.86790116843775e-06
-9.10341123862947e-06
-1.04108228497209e-05
-6.26552506532878e-06
-2.04288969145324e-05
4.89274639857911e-06
-2.22086217178231e-05
-8.77981853988683e-06
-2.47808687846402e-05
-3.01558104861111e-05
-2.12111819522394e-05
-1.12526992602709e-05
-3.00386011237093e-05
-9.65566051950304e-06
-1.62966568390947e-05
-8.72561290971452e-06
-2.15697668376059e-05
-1.55628746080997e-05
-2.96018963416523e-05
-3.18950248672067e-05
-1.15474860498768e-05
-2.12219037432519e-05
-6.00688855415872e-06
-1.27212404725794e-05
-1.37069206080959e-05
7.10065012678838e-06
-1.21954503269634e-05
-2.35697912073307e-05
-1.21000262969398e-05
-4.52496062705347e-06
-1.68431792507741e-05
-2.02572475198023e-05
-1.73766912634009e-05
-1.84034378277853e-06
-2.27571620933626e-05
-1.23871898465621e-05
2.31448051748641e-06
-1.74655790660267e-05
-1.19017937839269e-05
-1.95314502609992e-05
-2.74964237602206e-05
-3.19858604486243e-05
-1.3281377784102e-05
-1.3950685085889e-05
-1.67201891705517e-05
-1.58422674766456e-05
-9.75236976493501e-06
-1.68363769267663e-05
-9.39894755076777e-06
9.10353878347105e-06
-2.95101806517384e-05
-1.87152462050006e-05
-1.28146097041367e-05
-6.16886331602827e-08
-1.97589852250965e-05
-8.48736836750767e-06
-2.04214629265425e-05
-2.56522669716752e-06
-1.66881023626239e-05
-1.91863585942775e-05
-2.58926854083449e-05
-3.87974508377854e-06
-1.55002667682888e-05
3.22580341825898e-06
-1.39078544468612e-05
-1.02612810114607e-05
1.14089893797729e-05
-1.61961649980434e-05
-2.19262816001764e-05
-1.97300526453038e-05
-1.36732093431327e-05
-4.96268483575458e-06
-1.23203718382605e-05
-1.44707062177069e-05
-8.68994877808128e-06
-1.54618744914158e-05
-2.48371015663174e-05
-2.2281993242423e-05
-1.82453276818608e-05
-1.90318615549278e-05
-3.24436388668091e-05
-1.47053138868308e-05
-2.29410792073201e-05
-1.11191274742533e-05
-2.77781344968752e-05
-1.57212914765372e-05
-2.82334445403173e-05
-8.02002764527249e-06
-1.65393537299649e-05
-2.12571236349219e-05
4.3282853733338e-06
1.03040638563388e-05
-8.57549986028846e-06
-1.78967212468142e-05
-3.04234757634474e-05
-2.92087978345699e-05
-1.04419729249176e-05
-1.36004635730642e-05
-3.58559340411283e-06
-1.80259188548453e-05
-2.03260559498433e-06
-1.85189910692468e-05
-2.30874714662862e-05
-1.6841589711642e-05
-1.78967962116348e-05
-8.78740744839465e-06
-1.40211726938297e-05
1.42412399595056e-06
-1.75718473038361e-05
-1.24976870462903e-05
-9.33396268085731e-06
-2.01727940618737e-05
-1.79946719388218e-06
-2.08751493326267e-05
-1.98258848658593e-05
-3.09628419950611e-05
-2.349635600139e-05
-1.57411130477386e-05
-3.36634429751411e-05
-2.0606515785731e-05
-1.65573456662153e-05
-1.33311440102786e-05
-4.15348281554176e-06
-1.70071428498213e-05
1.86421014383925e-06
-1.68860082651894e-05
-6.32483914437076e-06
-1.73080733833724e-05
4.63307968476945e-06
-2.29593918710012e-05
-2.09592681849783e-05
7.6090474674274e-06
-4.36173968334067e-06
-3.11528351634578e-05
-1.99520925248895e-05
-2.2444730262005e-05
-3.84489291159432e-06
-1.75219355244662e-05
-1.28245261880706e-05
-2.65788657662707e-05
-2.9462370792122e-05
-1.63391849317516e-05
1.50433059537968e-05
-2.99345221756695e-05
-1.82433850272748e-05
1.35886896788004e-05
-3.31697171829284e-06
-2.48798446189255e-06
-1.99234786680557e-05
1.32825276519236e-05
2.66858580252104e-06
-3.05604052389987e-05
9.04278731806331e-07
-2.07959786979488e-05
-1.71188863274487e-05
-1.02065731810185e-05
-2.25161557366267e-05
-2.67603525634946e-05
-1.64904080514146e-05
-2.50608579892195e-05
-1.89787855396035e-05
-1.1683718408714e-05
-3.6933439654532e-06
-2.0106425487013e-05
-9.74005287673158e-06
-1.27643897408685e-05
-1.65627505213336e-05
4.58611705345864e-06
-2.01139665310046e-05
-3.55069322430247e-06
4.02927071517398e-06
-1.64332083729571e-05
-1.48577770899904e-06
-1.62308153648251e-05
-3.28319357276379e-05
-2.53572072144698e-05
-1.78695493772561e-05
-3.22663485958923e-05
-3.19227635563986e-05
-2.14927774573806e-05
-1.40066237570484e-05
-1.89014602465409e-05
-3.93412667872643e-05
-8.10265909806318e-06
-2.14698321785655e-05
-1.96632553065071e-05
-3.16407250100156e-06
-6.57624669992627e-06
-2.98436376514882e-05
5.93308619818308e-06
-2.39182333551111e-05
-2.04216737211704e-05
-1.76605171143029e-05
-8.61654502845321e-06
-2.1094011500455e-05
-1.71371265043378e-05
-9.12916976629906e-06
2.68288824198126e-06
-3.62242436741516e-06
-1.3436083993448e-05
-1.2235933721466e-05
5.47786590053885e-06
-3.19638794518167e-06
-5.23144941860935e-06
-3.61263506146118e-05
-2.10748494245031e-05
-3.14234603336273e-05
-2.07704022188609e-05
-9.57518404980264e-06
-1.12378113239357e-05
-2.09677848668998e-05
1.45539126915876e-06
1.94212042744744e-06
-3.32650678770192e-05
-7.31616405509127e-06
-2.37966446785354e-05
-8.38190659161693e-06
-1.37167828154966e-05
4.09502399996873e-06
-9.03781258267688e-06
-1.04476365624635e-05
-1.68647222239752e-05
-2.05440065545911e-05
-2.26712388293376e-05
-1.33959545127555e-05
-1.6468446592412e-05
-2.40058254159617e-05
-2.85642151676445e-05
3.17857529348392e-07
-3.85122301441414e-06
-4.74258792251172e-05
-1.09556624939035e-05
-1.72819553643468e-05
-3.33738036750199e-05
-8.72707497263439e-06
-1.52460428136959e-05
-7.22113406416287e-06
-1.24327823486322e-05
-1.58363099809573e-05
-1.7131003999325e-05
-3.14704576842342e-05
-1.37522286514548e-05
-2.47910952213362e-05
-2.95713770763448e-07
-1.80439261007951e-05
-3.66955634575446e-06
-2.63178626744982e-05
-2.18227584263425e-05
-3.54683154332097e-06
-1.43913923988324e-05
-1.08057851024947e-05
9.86575743802846e-06
-1.06863667552961e-05
-1.45355620903818e-05
-2.80085073798773e-05
3.19711036744217e-06
1.04289738770167e-06
-2.29927379241577e-05
-5.49481063268118e-06
-1.31737645730098e-05
-1.5511929795594e-05
-2.2176920679848e-05
-2.45949290050671e-07
-1.54800922748169e-05
-1.73801412505699e-05
-1.13555693295382e-05
-6.70803659281391e-06
-1.29233994193175e-05
-2.0856633874065e-05
-2.43897852820984e-05
-1.54378748952194e-05
4.58069495755227e-06
-1.87578312287622e-05
-5.61647781858994e-06
-1.67614467987246e-05
-3.49107912958581e-06
-8.21689585608324e-06
-3.26390559904536e-05
-2.85775634661338e-05
-4.2597450048039e-06
-1.06490352446131e-05
-1.43699952931126e-05
-1.45365651610868e-05
-2.28760025780531e-05
-8.19253506720411e-06
-1.13240895747358e-05
-1.69380624973062e-05
-9.5636781779344e-06
-1.72468843947928e-05
-1.34317520956281e-05
-1.07996258753766e-05
8.36343858889932e-07
1.1262349171808e-05
-2.06776985503254e-05
-2.17934820015225e-05
3.96588469368699e-06
2.6849480355544e-06
-9.46945511177677e-06
-2.01939783915707e-05
-1.5023992531908e-05
-1.69035041510824e-05
-1.39270827929345e-05
-2.79269881307423e-05
-2.3444335631095e-05
-3.11311661069068e-05
-3.11197760799981e-05
-1.86700933855605e-05
-2.78412788944192e-05
-1.58870024489911e-05
-4.21783453309863e-06
2.73782752807236e-06
-9.62344605655422e-06
2.74764719508524e-06
-1.06728539538937e-06
-1.96449173383782e-05
-4.83145808143162e-06
-2.71975339728505e-05
-2.5325171641142e-05
-1.40502931755215e-06
-1.94180501123206e-05
-3.36495653966416e-05
-1.51553298020844e-05
-2.66280492085647e-05
-3.52328503104218e-05
-8.09818623650579e-06
-2.14932897275124e-05
-2.85707776541177e-05
-1.63557004818364e-05
-1.8346539431636e-05
-2.87029183773793e-05
-1.8665241944956e-05
-2.13810253937008e-05
1.19067069144535e-06
-1.43151394378532e-05
-2.00621329360274e-05
-1.56764609615927e-05
7.51860359909614e-06
-2.43030527681962e-05
-2.79803483952916e-05
-3.66561576059297e-05
-1.87346831400523e-05
-3.29922760502929e-05
-1.63168408759674e-05
-4.13597575152286e-05
-6.10318852622671e-06
-1.53400613385201e-05
-3.81752565932032e-05
-1.5293551226913e-05
-2.25100794178804e-06
-9.13095767981968e-06
3.39426313886845e-06
-1.13410390600966e-05
-3.8760329154166e-06
5.31362914068663e-06
2.03231825298718e-06
-1.41267055959336e-05
-1.45331215830588e-05
-1.83638060317575e-05
5.81963923188297e-06
-1.42034807022581e-05
-2.01177169207717e-05
-8.95019578724487e-06
-1.50550509884419e-05
-2.68024783663357e-05
-8.58418118790812e-06
-1.86405440879013e-05
-1.1807358928478e-05
-1.76635321665031e-05
-8.69096086202199e-06
-2.61178615073135e-05
-3.42518862021224e-05
-1.82243000904293e-05
-3.94330396714414e-06
-8.57104740667532e-06
-7.08293892321386e-06
-1.33677797565503e-06
1.4562063548719e-06
-1.69965292481548e-05
-7.04920584489185e-06
-4.73694067301733e-06
2.23476112350003e-06
-2.56497558644082e-05
-2.80568855745944e-05
-6.16919064802791e-06
-1.32889166676114e-05
-2.19255735661747e-05
-2.01639540210302e-05
-3.28196799930631e-05
-1.87220605501445e-05
-1.86659147958508e-05
-1.98944421296726e-05
-1.00316685302466e-05
-1.34257221467764e-05
-1.64501367923569e-05
-1.57823942965663e-05
-9.62727118559989e-06
-3.72388355951524e-06
-8.81837177350411e-06
-9.38130351252481e-06
-5.53960647169044e-06
-3.50974998960687e-06
-1.2242243693027e-05
-1.94071142506002e-05
-3.69334580000337e-05
-2.61454255632043e-05
-1.65817222146207e-05
-5.65911606055434e-05
-1.13944801993073e-05
-1.75273772768994e-05
-8.64602880461687e-06
-1.55014032119737e-05
-2.98321575656224e-05
-2.70798017255297e-05
-7.7223209787637e-07
-3.77467080972664e-06
-2.73028617341179e-05
-4.40595099939176e-06
-7.83176758660106e-06
3.24737135050781e-06
-1.54897311146633e-05
2.28638128167339e-07
-1.00262447603146e-05
-1.89982718063285e-05
-1.17398978439192e-05
-2.29546036315517e-05
-1.74277376893874e-05
-3.4584856726857e-06
-1.46218906571936e-05
-1.20726054593618e-05
-1.83475589023742e-05
-2.67622765291501e-05
-1.55723549566597e-05
-3.51985754769093e-05
-1.71388214875924e-05
4.11286790776416e-06
-9.97335635876622e-06
-1.6984952164324e-05
-6.68667828870051e-06
-7.25863943581559e-06
-1.84062799585258e-05
1.83797476314406e-06
-1.22538386311518e-05
3.83494832564048e-06
-2.08155104446963e-05
-1.62810787149731e-05
-1.66194280442256e-06
-3.18449132586553e-05
-1.90354669636134e-05
-2.1366806335269e-05
-1.67447053000618e-05
-8.07913093938596e-06
-1.22224891062621e-05
-2.35723554921588e-05
-1.95770598336699e-05
-1.42722266929651e-05
-2.95656093048341e-05
-1.24369216014946e-06
-1.33769279070705e-05
-1.11827178812512e-05
-2.45368956209901e-05
-1.72820403620866e-05
-2.31815809179103e-05
-1.04498424660833e-05
8.85274188719754e-07
-8.6507109853491e-06
2.95160786348713e-06
-6.10815433521507e-06
-2.17662693071055e-05
1.63735443415462e-07
-8.46588254460625e-06
-1.36769026085048e-05
-4.610255846657e-06
-1.39116613006414e-05
-1.19980764485047e-05
-2.42135208046422e-05
-2.29875212647145e-05
-1.84267344445474e-05
-8.73091103346075e-06
-2.21068769811011e-05
-1.66759597593305e-05
-8.98172156928906e-06
1.17709164534452e-05
-1.12384546057915e-05
-1.19199405265285e-05
-1.15603630174235e-05
-1.62573912870983e-05
-6.60093782282356e-06
-1.4282373509809e-05
-1.94395729262637e-05
-1.51406685834458e-05
-1.19305326078671e-05
-2.08385749406762e-05
-3.37597260535695e-05
-1.05456672111993e-05
-1.70213646262359e-05
-2.16858187205263e-05
-2.50629615525978e-05
-2.37379185710876e-05
-2.42715732452449e-05
-1.84651381788065e-05
-1.22333073550663e-05
-3.37992128653608e-06
-2.73495701552628e-05
-1.83019776587346e-05
-1.75715375843613e-05
-2.00212703887559e-05
-1.86657732951521e-05
-9.30531345171072e-06
-1.70857115234988e-05
-1.65690985479861e-05
5.51675994376735e-06
-2.46496603796586e-05
-1.64175226107165e-05
9.61587045226618e-06
-1.04509373261548e-05
-1.10669046892886e-05
3.80620341323064e-06
-2.58956801253353e-05
-9.76355898280173e-06
-6.95464039233839e-06
-1.78033105440819e-05
-1.40050238434525e-05
-2.93272999169468e-05
-2.17474599035403e-05
-1.89622254644582e-05
-1.46856551822903e-05
-6.86375174379109e-06
-1.36327231939265e-05
-1.76279495013365e-05
-2.90852275079984e-05
-1.55493589032893e-05
-3.21430844939029e-06
-9.75954342959211e-06
2.91949007088401e-07
-1.14872865869536e-05
-8.77238907009984e-06
4.71141760950587e-06
-1.1815715874086e-05
-2.68361094742217e-05
-4.9160452818696e-06
-1.48532317013121e-05
-2.33086171047411e-06
-2.0463283526517e-05
-4.03662745543443e-06
-1.20385663849903e-05
-3.56533791592465e-06
-2.27324935554322e-05
-1.72745777544139e-05
-3.65648162245159e-05
-1.63504727760432e-05
-1.96734742386734e-05
-2.9268880750534e-05
-2.26180579147481e-05
-1.03232097545842e-05
-1.24994610120809e-05
-4.35482953954284e-05
-1.85123525284451e-05
-1.98769375545744e-05
-1.29648681004851e-05
-1.30566714273264e-05
-9.85132942166594e-06
-5.18859909339518e-06
-1.17851185898477e-05
-1.51504912219685e-05
-2.6591388896618e-05
1.45516143393164e-06
-1.23743338955051e-05
-1.41771464864445e-05
-3.17225541718883e-05
-2.04909491268163e-05
-1.14848037770483e-05
-2.31015972920639e-05
-2.07352914152209e-05
-1.64330444908517e-05
-2.20663143714346e-05
-1.26412354133933e-05
-1.97291307086914e-05
-2.76585676583263e-05
3.95861796074688e-06
-8.53526823023862e-06
-1.01767884157775e-05
-1.41986694624736e-05
-9.57483503933607e-06
-3.78349660480486e-06
-1.39778532563669e-06
-1.31348739254706e-05
-9.23226055962574e-06
-1.29591604331205e-05
-6.94676806861408e-06
-2.12878473172442e-05
-1.87570004157675e-05
-2.68502188243871e-05
-1.64725629448763e-05
-1.64114524349249e-05
-2.36250050202555e-05
-1.56078702118993e-05
-9.96366364465346e-06
-3.04130619979321e-05
-1.26576763934504e-05
-4.96969464917088e-06
-3.17983009618179e-05
-4.95486003163761e-06
-2.14426519447349e-05
-1.38108714913996e-05
-2.24508208972289e-05
-1.49943455977866e-05
-2.84804073471883e-05
-2.18671206596376e-05
-3.10674228050313e-05
-1.10649297719531e-05
-2.20402655599115e-05
-2.05174408302182e-05
-3.57555483943422e-05
-2.38251337964945e-05
-1.93160242278461e-07
-8.83331037163496e-06
-2.6447362409114e-05
-2.07131049885373e-05
-1.44904560205001e-05
-2.04596273210779e-05
-1.11321189102241e-05
-1.33273129964688e-05
-3.14916855048014e-06
-1.08739635511865e-05
-6.42649591492218e-06
-1.49383271977878e-05
-1.61441396952243e-05
3.26322465764184e-06
-5.59824369985129e-06
-1.81409827261829e-05
-1.09627037421274e-05
-1.10207817395479e-05
-2.75829317616171e-05
-6.18823957946779e-06
-1.58887058261678e-05
-2.27564251456176e-05
-1.77728094885473e-05
-3.39099598153034e-06
-8.94220023370206e-06
-8.6319828316365e-06
-2.93366697122067e-05
-3.56070610857423e-06
-7.56887579582233e-06
-1.78096837957402e-05
2.58162064377051e-06
-1.70141961911734e-05
1.26654781044029e-05
-1.9036338221573e-05
-1.59159246555586e-05
-1.19400866156794e-05
-1.25994583388838e-05
-2.24883980948396e-05
-1.45810329042337e-05
-1.83266943571481e-05
-3.04780142665435e-05
-1.13870935821054e-05
-1.88074551817784e-05
-1.32516438276294e-05
-3.11470348466984e-05
-2.7833213340746e-05
-2.57117029322388e-05
6.10601542505568e-08
-2.23038290079357e-05
-2.2720094918973e-05
-1.3012137338487e-05
-1.8510768287137e-05
-2.89004814436542e-06
-6.5658901243119e-06
-1.54276259113484e-05
-1.88333348044668e-05
-1.33778838225166e-05
-4.6561677587024e-06
-1.05678973094394e-05
-1.50254764775353e-05
-1.17983182327643e-05
-1.52113813363157e-05
-1.88162505165813e-05
-1.22019494583045e-05
-1.72636367569963e-05
-2.68131648751384e-07
-1.43039697105069e-05
-1.15659668617779e-05
-1.57727445732035e-05
-1.05247843266975e-05
-2.13464849825881e-05
-7.21957758181327e-06
-1.81869454044151e-05
-9.05077681975792e-06
-6.76317157397992e-06
-2.71688547105186e-05
-1.02445008401967e-05
-1.3397204412714e-05
-1.2274648456867e-05
-6.97580521432274e-06
-9.6482946964191e-06
-3.03417368890012e-05
1.25603631343328e-07
-1.1564718709488e-05
-2.28471126917173e-05
-9.3361416604052e-06
-1.23935144388983e-05
-1.92759073828869e-05
-2.64657878091627e-05
-1.0475065445296e-05
-2.80402910323641e-05
-1.92401039938736e-05
-7.04824257166053e-06
-7.59394651036025e-06
-3.86877478437662e-06
-8.24138502886955e-06
-1.3039849069607e-05
-4.11228478653674e-06
-2.28935083347326e-05
-3.25248868570664e-05
-1.27281573581507e-05
-1.11611250945016e-05
-2.0055827599979e-05
-1.26767750856005e-05
-2.97437810183788e-05
8.35586261785924e-06
-1.81489133674583e-05
-2.94903382820701e-05
-9.64181082030581e-06
-7.71106985575233e-06
-1.79909022408981e-05
-1.89430590117141e-06
-1.88143869698714e-05
9.28834017251181e-06
3.77867793096031e-06
-9.6377561414042e-06
-1.06944315960221e-05
-2.26317654121148e-05
-1.8221467290554e-05
-7.6304646786151e-06
-2.8963743196872e-05
-3.55565016709973e-05
-1.26286121948847e-05
-4.05837250569683e-06
-1.72036625479362e-05
-8.33257045352732e-06
-2.99243180397812e-05
-2.04588259088794e-05
-1.03553199164275e-05
-1.69090711287534e-05
-6.77281173115286e-06
-9.14875357425389e-06
-2.72132513585935e-05
-1.34288765331709e-05
-2.32650120723415e-05
-2.26422259693944e-05
-8.97358339957464e-06
-1.42414142569293e-05
-2.81769998218461e-05
-2.68896157196004e-05
-2.80447454658632e-05
-2.53847320493941e-05
-1.8744474048214e-05
-2.26101688742414e-05
-4.31286679981352e-06
-2.21256157689051e-05
5.2419265134268e-07
-4.938418538215e-06
-2.15592868313279e-06
-1.44816902459066e-06
-3.50915235181819e-05
-1.57006689783766e-05
-1.8272375179344e-05
-2.93467985265321e-05
-3.81140462216171e-06
-1.22623557358952e-05
1.57024274629933e-06
-1.41123302685187e-05
-1.70745168855457e-05
-1.04402947121797e-05
-9.74244430717972e-06
-1.19220935088298e-06
-1.59456376356833e-05
-1.96608627214611e-05
-1.07519472405343e-05
1.15301187935251e-05
2.40462186156559e-06
-2.26054654057856e-05
7.20597357629624e-06
-1.76509092058131e-05
-5.50179903429117e-06
-1.87198812203151e-05
9.47815388085182e-06
-1.35725155291689e-05
-1.93474711671682e-05
-4.91057723290243e-06
-1.1341131275945e-05
1.06867654550584e-06
-2.00841913169427e-05
-2.05678570827812e-05
-1.86473238655852e-05
-3.92373442986008e-05
-9.43500481390494e-06
-4.25680382857838e-05
-1.38511349675871e-05
-1.3615684153765e-06
-1.98445611550185e-05
-9.23596918242812e-06
-2.37642335274448e-05
-2.29685621566431e-05
-1.5250160506418e-05
-1.46533472366157e-05
-2.64177533719982e-05
-1.87726039677208e-05
-1.60279094571317e-05
-1.37318452390026e-05
3.20959167508367e-06
-4.24870245093015e-06
1.41406202715157e-06
-1.28612480097298e-05
-2.19329447885128e-05
-2.04022186824542e-05
-1.51714391131167e-05
-1.44437718574596e-05
-3.2391344267394e-05
-2.55155557189249e-05
-2.04318298799786e-05
-8.03513149950039e-06
-2.31929076434169e-05
-1.5190351616003e-05
-6.88793125445559e-06
-9.54046135343278e-06
-2.81207193883059e-05
-1.21848413589218e-05
-1.3119979450462e-05
1.08147693148596e-06
-4.54422832084033e-06
-2.24477132271076e-05
-1.42111920356883e-05
-5.62052118539048e-06
-1.64531018007249e-05
-4.12936280006382e-06
6.40502864637664e-07
-1.76430179924753e-05
4.6540179929086e-07
-1.02606386977723e-05
-3.31925504658631e-05
-2.88141718938984e-06
-2.69627476200066e-05
-2.05735526884793e-05
-2.29243200587696e-05
-3.99669912304419e-06
-8.41357386293641e-06
-8.75519132589038e-06
-7.27157382521575e-06
-1.84220600900667e-05
-1.29142325740397e-05
-7.73200397931956e-06
-2.59196841767558e-05
-2.36852344611305e-05
-4.82410217453032e-06
-1.80482803450956e-05
-2.67761147801321e-05
2.46062110571439e-06
-7.94513828697052e-06
-1.286079693214e-05
-2.72268757336874e-05
-2.4310978658816e-05
6.1941517283724e-06
-1.27909465964403e-05
-2.11868644729623e-05
-1.73146532225909e-05
-2.0775885772638e-05
5.34495550839293e-07
-1.96917164065053e-05
-1.80195168859447e-05
-1.23992433194937e-06
-1.96036043472716e-05
-1.5748685036998e-05
-1.92820328299533e-05
-3.56121887417975e-05
-9.54078510672592e-06
-1.06183671430986e-05
-3.0901179076193e-05
-1.42531919405878e-05
-1.35990215915174e-05
-2.65400989839859e-05
-2.09843019614124e-05
-6.3820078306998e-06
3.89004205207203e-06
-2.42574802208786e-05
-7.88458950927959e-06
-1.24834329573271e-05
-6.53998657651965e-06
2.46017141277098e-06
3.25822107537831e-07
-2.77844144447723e-08
-1.01153031053754e-05
-2.82964914894259e-05
-1.38504545778767e-05
-3.51082565521285e-05
-1.56956640966943e-05
-2.32353247743284e-05
-2.58318746049608e-05
-1.6598710176702e-05
-3.83310224475834e-05
-1.22136158123467e-05
-1.95541038056354e-05
-9.70292745277246e-06
-1.0213076578073e-05
-1.77656677198825e-05
-1.16906259285408e-05
-1.08396504899005e-05
-2.11211097071709e-05
5.50522741338946e-07
-1.52456657450975e-05
-1.21150042706189e-06
-1.57277308838688e-05
-8.11545242531951e-06
-5.27700179599809e-06
-3.69044757699546e-06
-1.34726549616601e-05
-1.15224313608386e-05
-2.76208555311853e-05
-9.12165175005596e-06
-1.02581402432317e-05
-2.53616574881785e-05
-2.39391929526901e-05
-1.55914764284022e-05
-8.39470901975633e-06
-8.39955318714407e-06
-3.06722255777799e-05
-2.55996870958443e-05
-5.06653104569735e-06
5.60739728289225e-07
1.88440403368553e-06
-9.26240254572676e-06
-8.68346021921056e-06
-5.45751299073277e-06
-1.54386734301795e-05
6.47398687345092e-06
-8.87310283483536e-06
-1.43028757387929e-05
-3.24521669991496e-06
-1.344339856079e-05
-2.09328880843246e-05
-1.52336476978085e-05
-2.3969097500837e-05
-2.47789096803997e-05
-7.8133384494698e-06
-1.74779020215275e-05
-1.72363694251996e-05
-2.24513070853878e-05
-1.82246403732091e-05
-1.16272936564891e-05
-6.23669545289232e-06
-2.50131348493195e-05
-1.7526479418244e-05
-1.49344348094415e-05
8.13095738739464e-06
9.48869331195625e-07
1.29875004874248e-06
-2.02264386470668e-05
-2.30320405149045e-05
-1.8324418581116e-05
-3.6613769689081e-05
-2.89763943821721e-05
-1.15304003594478e-05
-2.54712566621118e-05
-1.97959256795479e-05
-2.95045494772294e-05
-8.53303913710483e-06
-2.76785651956759e-05
-3.38547514827687e-06
-1.94840683391697e-05
-9.89261619260742e-06
-1.04839045350792e-05
-2.65059355773727e-06
-1.21593847015806e-05
-1.90964060105867e-05
-1.71820588056387e-05
-2.48347629291837e-05
-1.97368418164921e-05
-1.19654157635473e-05
-1.43256768013033e-05
-1.24757809608936e-05
-2.17039371673501e-05
-1.69440650279675e-05
-5.64427747038834e-06
-1.90656472264955e-05
-2.68794555788565e-05
-3.428755760983e-05
-1.71673421756349e-05
-1.31065490392611e-05
-1.28671594765671e-05
-6.62623537902533e-06
-1.73881795529628e-05
-1.26670934441201e-05
-1.95159657241517e-05
-1.02663356334338e-05
-5.93810162673466e-06
-1.33237689702787e-06
-1.7456584062498e-05
-1.1830584722101e-05
-5.75109682235833e-06
-7.20316354453128e-06
-1.9066838889551e-05
-5.9981589333157e-06
-2.65763654597328e-05
-1.06919107794763e-05
-2.71234684794983e-05
-2.42702465280988e-05
-1.3044288171896e-05
-1.1686115288921e-05
-2.49817266281483e-05
-2.33223010993971e-05
-3.23086837496948e-05
3.29254114821423e-06
-1.9389763876887e-05
-1.11783370305092e-05
-1.18579738643207e-05
3.54909736872441e-06
-1.42243210241345e-05
-9.91189398427798e-07
-4.63645342774141e-06
-8.89170545166791e-07
-4.86062925297798e-06
-1.66884567910216e-06
-6.64518048650436e-06
-2.01310177578736e-05
-2.79441614523047e-05
-2.74672682192138e-05
-1.70627293737547e-05
-6.45024150393127e-06
-1.97540167711111e-05
-1.36760110228619e-05
-1.33110096266212e-05
1.68292710521636e-05
-1.50495282829103e-05
-1.50594465118216e-05
-1.63223394606753e-05
-1.21754752036859e-05
-8.93048662365896e-06
-1.23743739275406e-05
-3.69503225515955e-05
-6.51288282535971e-06
-2.32358668421789e-05
-2.84642882724646e-05
-1.04430456423997e-05
-3.1159191132791e-05
-5.60852544222739e-06
-1.92350627169507e-05
-3.21626165942094e-05
-2.57021979296548e-05
-1.64782046021425e-05
-1.90639603701703e-05
-9.58722226234812e-06
-3.50424033544735e-06
-6.82527480406146e-06
-2.8149283765863e-05
-2.944834207644e-05
-2.07536208921144e-05
-2.23997150822339e-05
-1.97891882733215e-05
-2.1056631269791e-05
-1.68300873568687e-05
-8.97464815742284e-06
-1.26574947093594e-05
-1.68803428893725e-05
-1.52116299575135e-05
-2.63325650753744e-05
-1.30584990164146e-05
-2.24548179711705e-05
-1.15114320802125e-05
-2.91391280817233e-06
-2.58620038531401e-05
-2.01019404717173e-05
-3.15205949518966e-05
-8.5486484879109e-06
-1.0019628041773e-05
-2.49575232006502e-05
-6.85945180242526e-06
-1.3431994893673e-05
1.30742106966624e-06
-1.3812729195672e-06
-1.56234814038574e-07
-6.56025375864664e-06
-1.03492071586159e-05
-8.46838819650384e-07
-1.54532101407561e-05
-1.73641227031881e-05
-5.75012175434826e-06
-1.03112543593451e-05
-7.99624961409928e-07
-1.23182206398084e-05
-2.34191285028543e-05
-1.39569705982625e-05
-3.72641840350544e-06
-1.61256630112878e-05
-5.97607158362922e-06
-3.24716494059478e-06
-2.17239222151842e-05
-1.13449958387401e-05
-7.37794785462143e-06
5.04397309611345e-06
-1.93412674122906e-05
-6.55501430202773e-06
4.15171464300941e-06
-1.04792866256763e-05
-1.23025530968847e-05
-2.87430319403678e-05
-2.13831572581033e-05
-2.62271460070429e-05
-1.77252588725791e-05
-2.18608483577582e-05
-2.14278669868925e-05
-2.65218610909709e-05
-1.93705072956972e-05
-3.04221997437889e-05
-7.82312478324931e-06
-2.5542756477443e-05
-1.37931175032976e-05
-2.33545111221953e-05
-1.77151095792869e-05
-2.50399261571468e-05
-6.14971754324843e-06
-1.85684007434382e-05
-2.20075789110052e-05
-7.13904098597279e-06
-2.67015418503987e-05
-1.45664044024041e-05
-2.26217818417093e-05
-1.45145494378389e-05
-1.93903534463512e-05
-1.92375982454692e-05
-1.56452203997025e-05
-1.25803538253471e-05
-1.16120340038862e-05
-1.58046685595854e-05
-2.89545922405e-05
-3.1842980810242e-05
-1.48663102212246e-05
-1.05459191374596e-05
-2.8437324354076e-05
-7.60241535431132e-06
-3.10092333149987e-06
-1.88015180171354e-05
-2.71002523143108e-06
-9.7650171058724e-06
-3.97771283391244e-06
-3.94175702567629e-06
-2.07241026966052e-05
-2.53755501790019e-05
-2.20727059966244e-05
-7.66534779675441e-06
-9.0380928328814e-06
-1.35024575228607e-05
-3.25009771417464e-05
-1.87839757391792e-05
-5.61425582051411e-06
-1.61208818392699e-05
-1.85347193311628e-05
-5.78555180890197e-06
1.75505679299321e-07
-1.18715354028789e-05
3.41382113649367e-06
1.14264614421299e-05
-1.8831180309386e-05
-4.48090217753884e-06
-8.03140392737779e-07
-1.16809664768859e-05
-1.2667112116693e-05
4.00710566489444e-06
-5.28830157342754e-06
-3.56063297010358e-06
-1.4031727677573e-05
-9.38280986907693e-06
-2.09923090956648e-05
-2.42317066901776e-05
-1.46197672680719e-05
-1.09038589396592e-05
-1.98260612446426e-05
-3.3496523056334e-05
-1.46266563766905e-05
-1.00555408766314e-05
-1.53297398412372e-05
-2.78548114916556e-05
5.53728674798728e-06
-8.38546396106446e-06
-2.16181011301397e-05
-7.58483655206167e-06
-7.78259462808273e-06
-1.2085232037948e-05
-1.43700218855347e-06
-1.7087571837339e-05
-1.54580779773054e-05
-1.45494787038725e-05
-3.64731345803531e-05
-1.66435210564546e-05
-9.38715409384738e-06
-1.00234490044164e-05
-4.4540807855821e-05
-2.03406697940223e-05
-3.04891250288008e-05
-1.81142552124379e-05
-2.47531010323309e-06
-1.87959662172774e-05
-3.63500706432803e-06
-2.07092356077732e-05
-8.12339358832876e-06
5.65165734479669e-07
-2.49334689286311e-05
-5.93623726337292e-06
-8.99964411579396e-06
-2.23222348373291e-05
-4.94451277703117e-06
-1.01079278466848e-05
-2.27718670554191e-05
-1.40722075816037e-05
-3.26576472125369e-05
-2.54339517602353e-05
-2.0440682330817e-05
-2.36847823252218e-05
-8.02856739008677e-06
-1.83100038417042e-05
-2.51778423799126e-05
-1.60877142652967e-05
-2.06717535444512e-05
-8.1766716757838e-06
4.2961878378029e-06
-7.37110505668149e-06
4.70693003731594e-06
-6.63241351388624e-06
-2.23014326694788e-07
-9.42831803524523e-06
-3.91317894055502e-05
-2.53583470406787e-05
-1.41972185153817e-05
-1.81355652548553e-05
-1.25154340227271e-05
-2.57140204884022e-05
-4.54038376702491e-06
-6.7562308789326e-06
-2.6625281819205e-05
-3.48385903508705e-05
-1.82992930899293e-05
-1.58045073874862e-05
-3.38741146266803e-06
-2.5256344403491e-05
-2.49515576152824e-05
-7.48776367188902e-06
2.02683052112762e-06
-5.96552559925103e-06
-5.98690748900953e-06
-6.00992838666338e-06
-1.18352299730693e-05
-6.92478927400482e-06
-1.34343242039371e-05
1.08648358585516e-06
-1.87616457885901e-05
-2.98067721596801e-05
-9.07012244721644e-06
-1.41841879731728e-05
-1.31493853598021e-05
-1.39573745089916e-05
-1.61626516258633e-05
-2.83415705125017e-05
-1.62525898271168e-05
-1.49458933927968e-05
-2.57883963696305e-05
-1.87277877264705e-06
-3.01138297565067e-06
-1.52411304448724e-05
-2.03998889802037e-05
-1.79521832046559e-07
-1.37354753179045e-05
-2.27898075711444e-05
-1.69538251839173e-05
-1.5425827833489e-05
-2.01103572241823e-05
-1.67760583304363e-05
-2.4993864666188e-05
-1.62501165028275e-05
-1.86478381366329e-05
-1.65509511434289e-05
-2.80733431411115e-05
-2.21536371982289e-05
-1.73656393095306e-05
-2.22057628971262e-05
-1.64473943031776e-05
-1.39666818563689e-05
-1.57539616998092e-05
-1.83965610001481e-05
-2.43254664437838e-05
-2.96207064595238e-05
-6.98681016493164e-06
-1.29495725112209e-05
-2.75830767525087e-05
-1.341544201626e-05
-1.24225827653273e-05
-1.92368960669935e-05
-1.88101233651145e-05
-2.24252903846416e-05
-2.30648308178272e-06
-2.23661449884937e-05
-6.53954855758855e-06
-1.4130996282393e-05
-1.01312357043707e-05
-2.37591004659886e-05
-5.69086959685473e-06
4.95286800551051e-06
-2.76431816315018e-05
-1.31658421366632e-05
-2.2493189248795e-05
-8.83120926869308e-06
-1.73070281294862e-05
-1.34508580594159e-05
-2.34635749863092e-05
-2.48911370933553e-05
-2.94580419538374e-05
-3.71008077703224e-05
-3.9352059842984e-06
-1.71587924770855e-05
-2.2244711028712e-05
-2.37838805142953e-05
-1.75650316785795e-05
-4.8979448235388e-06
-4.10917618731414e-06
-2.334604476627e-05
1.2511423567425e-05
-3.31933113066361e-06
7.32800550137054e-06
-1.93988777958783e-05
3.03261725808725e-06
-1.76292558417046e-05
-2.31445403863563e-05
-1.16811656591812e-05
-1.85601201593787e-05
-5.5772420463939e-06
-3.07355080538161e-05
-2.27119895455624e-06
-1.2744262114657e-05
-1.78851107672853e-05
-5.67441789398817e-06
-2.3873488316978e-05
-4.92182880804476e-06
2.74927581504498e-06
-9.93749312279838e-06
-1.05492004665331e-05
-2.17176137842141e-05
-9.72799664248771e-06
-4.12457412986474e-06
-1.20669893307629e-05
-2.15444691703454e-05
-7.96033346016608e-06
6.04368515643919e-06
-1.14688958462631e-05
-2.54630403412809e-05
-2.02476516932739e-05
-1.29205059244485e-05
-1.01667187433434e-05
-4.19227768763141e-06
-2.99885475984464e-05
-1.39602917300485e-06
-1.87224868785836e-05
-1.70125345473303e-05
-1.99358073997774e-05
-1.84294569671802e-05
-1.19746608531353e-05
-2.25796108600476e-05
-2.3461101053371e-05
-6.30149625238386e-06
-1.5921705940738e-06
-3.83010827041087e-06
-5.80046577133906e-06
-1.6810407971802e-05
-1.14880231211926e-05
-9.86344147865964e-06
-1.929092377065e-05
-2.03399764931117e-05
-3.24912865633649e-05
-1.59978284640983e-05
-3.23937625923394e-05
-1.56364296967168e-07
-1.51139448881967e-05
-1.74727755815182e-05
-4.39426720398466e-05
-2.71292669475038e-06
-2.10760847919173e-05
-2.84867871757375e-05
-4.96306547788206e-07
-1.88733530837463e-05
-1.43210100546761e-05
-2.1531178250101e-05
1.30885821517298e-05
-6.23175686184009e-06
3.53694635021672e-06
-1.38057343757219e-05
-3.18155133316182e-05
-2.38343565511796e-05
5.12371444703571e-07
-2.59734425049915e-05
-1.16766429968354e-05
-2.45207161248611e-05
4.1334811875768e-06
-3.00151604473574e-05
-3.51104353957785e-05
-2.27406073625214e-05
-3.10384499054329e-05
-3.63461221790376e-06
8.45599237500877e-06
-1.11050245037294e-05
-2.38016690258806e-05
-1.94172014538691e-05
-1.71991863683284e-05
-4.22715394475894e-06
-2.54945514009905e-05
-3.91246029098165e-06
-6.91400987976148e-06
-1.78378126697866e-05
-1.55164802244441e-05
-7.80663873364604e-06
-1.25643914486718e-05
-8.76536192556731e-06
-1.23696937430976e-05
-2.49253708456806e-05
-1.5194885505438e-05
-3.33612648560033e-05
-7.05769195466802e-06
-1.32857208663283e-05
-2.07828704588162e-05
-3.38559421631488e-05
-1.61969123934389e-05
-8.92503079302704e-06
-1.09123897197649e-05
-1.73722513433795e-05
-1.17638096769717e-05
-9.6799015039519e-07
-5.70552759888094e-06
-1.27527989408539e-05
-6.48148141708706e-06
-9.2998501852718e-06
-2.40821825926655e-05
-1.3373258344895e-05
-3.20274646085288e-05
-1.81587016266503e-05
-1.08734930632793e-05
-5.17838448439758e-06
-9.19207720116765e-06
-1.49094318851886e-05
-1.6428261368818e-05
-1.72857050725862e-05
-2.07013307479119e-05
-1.867176205025e-05
-1.92595837475221e-05
-6.8647196337459e-06
-1.32463319906282e-06
-2.62005329772374e-05
-1.54149016090516e-05
2.56947548988277e-07
-2.43386964399541e-05
-1.42413887664222e-05
-2.28118855895684e-05
-2.84584958767223e-05
-2.10188164198092e-05
-1.66505812240154e-05
-2.03337029164737e-05
-9.01969657855538e-06
-7.88099722765779e-06
-1.88127633620236e-05
-2.41264447400133e-05
-1.6865559245619e-05
-2.05559990232934e-05
-1.78419249495292e-05
-2.35641547119352e-05
4.51435611464337e-06
-1.34239937168631e-05
-1.35210887917436e-05
-4.81709110325136e-06
6.50893891555275e-06
-1.54245294629516e-06
-1.37047299217385e-05
1.02666922796221e-06
5.67594909292055e-06
-1.57151820786975e-05
3.16833574821003e-06
-9.44042128881627e-06
-1.85665651120101e-06
-6.82538267308953e-06
-1.67321617864004e-05
-1.78342224547176e-05
1.20649425541294e-05
-2.28083739168272e-05
8.38660361690193e-06
-3.31848704936774e-05
-3.31199077215896e-05
-1.65613569729503e-05
-2.41889150548411e-05
-3.30942073142081e-05
1.03039590119702e-05
6.50197158951644e-06
-1.51908207266108e-05
-3.67712719919148e-05
-3.10319960455357e-06
9.93451398860602e-06
-2.18426951074001e-05
-6.5087733930856e-06
-4.60042450906649e-06
-5.83632192805453e-06
-2.12156053407459e-05
-1.88043038129627e-05
-1.25115010139963e-05
-2.94282252785423e-05
-8.51170919300404e-06
-6.10974330961528e-06
-1.35498349126493e-05
-2.3102671705975e-05
-1.99923190674836e-05
-1.97325076535032e-05
-1.48875400041925e-05
-4.56683065668326e-06
-2.59975571857651e-05
-1.70031637527335e-05
-1.04579973438824e-05
-1.13512783827441e-05
-2.17918961855639e-05
-7.33445630063706e-06
-2.21289439591282e-05
-1.22788805203289e-05
-1.45173286494031e-05
1.90121791144667e-06
-1.76728937485647e-05
-5.49048845703101e-06
-1.69326647125799e-05
-1.81343060913948e-05
-2.01634851120829e-05
-6.483174382929e-06
9.89318843717388e-07
-2.01612486499214e-05
-2.25421307349634e-05
-1.77847544316035e-05
-1.97903956113171e-05
-1.69454838794313e-05
-1.65387741201751e-05
-4.1142584386853e-05
-4.3538314111133e-06
-3.28740623359945e-06
-1.41424962276566e-05
-2.44989959803422e-05
-1.92196231440543e-05
-9.32318668831799e-06
-1.68018333016377e-05
-9.25766344078022e-06
3.85781491023873e-06
-1.61324680453183e-05
-8.0218275596492e-06
-1.24709401551731e-05
-2.12611649969729e-05
-1.36858924962969e-05
-2.36449597566274e-05
-1.78235767923718e-05
-7.04376405206945e-07
-1.99475175621215e-05
-2.05420969432978e-05
2.03803945540134e-06
-1.05126189753075e-05
-3.1944464601537e-05
-1.68578895341219e-05
-1.89909247099804e-05
-5.73918294014042e-06
6.20679943014229e-07
-1.69097674419837e-05
-1.33930649087549e-05
-8.27676058912368e-06
-2.74991629005644e-05
-8.08356023900732e-06
-2.64539432382182e-05
-1.12601356886895e-05
-1.26807772928485e-05
-8.79434252357167e-06
-1.41247818492185e-05
-2.62930534108733e-05
-7.97343782714981e-06
-1.57713065198439e-05
-1.1890137446014e-05
-1.74898081543335e-05
-9.72614981879179e-06
-7.99778732484819e-06
-1.67440238533291e-05
-9.91091777065586e-06
-1.00533232916955e-05
-1.25512119739561e-05
-2.09809271971851e-05
-1.89517563558438e-05
-1.72053477093622e-05
-3.13944841167277e-05
-2.32217455981214e-05
2.74508552355809e-06
-3.24988155600828e-06
-2.09399150696155e-05
-3.16129844833184e-05
-2.41511862821465e-05
-1.88892316377273e-05
-2.65833307370288e-05
-1.5289716501206e-05
-8.47665978070233e-06
-1.91436790687136e-06
-8.63684662612351e-07
-8.16965299085929e-06
-7.9282143672595e-06
-1.1226329763045e-05
-3.3423369544927e-06
-1.35058672778765e-05
-2.07539378855082e-05
-1.66630608398146e-05
-1.69399324169266e-05
-8.47029006881907e-06
-2.0867429218355e-05
-1.59998586573717e-05
-1.98900506642e-05
-1.83836277134713e-05
-2.37516810921516e-05
-1.44540156884288e-05
-1.23993621371596e-05
-2.44667068149808e-05
-2.62582047435891e-05
-2.03526803667324e-05
-2.25372311849975e-06
-1.49269191176285e-05
-8.03745522815677e-06
-2.61446602649812e-05
-8.04109168587028e-06
-3.54618860972108e-06
-1.46601408392686e-05
-1.47744334405742e-05
-5.36259219690309e-06
-1.02748712380474e-05
-1.29595828048759e-05
-1.94993120723754e-05
-6.86868282333231e-07
-2.05994040625661e-05
-2.43935935069866e-05
-7.37999888400658e-06
-1.073263226443e-05
-1.56650570089923e-05
-1.91202507407355e-05
-6.16428143549787e-06
-2.17832504048209e-05
7.37667939581669e-07
-2.43701645616173e-05
-3.33779618897837e-05
-3.97047853058258e-06
-3.03807824314121e-05
-2.87904801098659e-05
-2.26258311099659e-05
-3.16730247653896e-05
-2.26361372869275e-05
-2.84606675943705e-05
-1.14524125950905e-05
-3.99851106388393e-06
-7.88847748150743e-06
-3.87637726512046e-05
-1.73402660510625e-05
-1.91537517172177e-05
-9.49201619755626e-07
-1.07633183624633e-05
-1.01726024455209e-05
-1.45109119829475e-05
-1.41062927840044e-05
-2.10279832742176e-05
-1.0648628767297e-05
-3.6603496065105e-06
-6.38250287292068e-06
-1.07727649908599e-05
-7.58443353490503e-06
-1.96765974452532e-05
-1.17106750977374e-06
-1.19172233903027e-05
-6.23588673588595e-06
-2.08821163036288e-05
6.37584668358068e-06
-1.69566639454733e-05
-1.98983573760427e-05
-3.25018942696695e-05
-2.51148962322887e-05
-9.77888789573812e-06
-4.04475605691667e-05
-1.74934030106094e-05
-1.86270301900534e-05
-1.73095644179998e-05
-1.51905465547056e-05
-2.04424092351318e-05
-1.29813523195297e-05
-1.00554335712286e-05
-2.1993132765378e-05
-8.65991061548842e-06
-5.70297064275186e-06
-4.89623378582421e-06
-1.62831262014024e-05
-4.45376239945262e-06
-1.09753922699215e-05
-1.68531485317378e-05
-1.45048856139241e-05
-3.28162721560664e-05
-1.88589667098582e-05
-1.67775779021851e-05
-1.80997577581143e-05
-2.20715630231032e-05
-1.36874844383435e-05
-2.48934198187522e-05
-3.92410238248171e-05
-1.67100191650778e-05
-2.79532955247891e-05
-7.5127295828158e-06
1.93809186451489e-06
-4.30462183078578e-06
-2.4429068069414e-06
8.84644637084868e-06
-1.83873039652062e-05
-1.35673807035521e-05
-1.46911355311522e-06
-2.68264454905542e-06
-2.16528854167452e-06
-2.99701351472521e-05
-6.29484191794724e-06
-5.98025828216877e-06
-1.43746784974406e-05
-1.09062759515963e-05
-1.55672498200729e-05
-2.25964174465378e-05
-2.48754960470025e-05
-9.25023342309372e-06
-4.46960162257897e-05
2.81241738857232e-06
-1.39202564659622e-05
-1.5476154065596e-05
-1.505520810499e-05
2.9214699904742e-07
-1.04981892433579e-05
-1.93485062157464e-05
-2.53150794791629e-06
-7.68103184314079e-06
5.49895377863051e-06
-9.38443284587633e-07
-9.69265544142173e-06
-1.93187374213479e-05
-1.18549752372288e-05
-1.24493357494967e-05
-2.26035825913064e-05
-4.91523787152878e-05
-1.77492954146913e-05
-3.05283486928365e-05
-2.06627149595056e-05
-2.6680679020873e-05
-2.320862976555e-05
-1.93235745915375e-06
-1.71873015362222e-05
-9.65252793171489e-06
-1.78902340138612e-06
-1.87915803227576e-05
-5.66620552232577e-06
-2.67736034455488e-05
-2.40288027917642e-06
4.02396603313188e-06
-1.19788071866618e-05
-3.14048108486063e-06
-2.01803029957612e-05
-8.37384280400921e-06
-2.21387870929097e-05
-2.30151078478993e-05
-1.02823078934553e-05
-1.92490178721624e-05
-1.92029088659652e-05
-1.93108111322527e-05
-2.6372307336927e-05
-1.93285872844827e-05
-1.06576363215243e-05
-6.63214883051338e-06
6.02050438346574e-06
-2.90322230218406e-05
-2.9061638608075e-05
-1.28275226427493e-05
-1.56562686980745e-05
-2.50183679483937e-05
-2.00835976004958e-05
-3.15905572052803e-05
-1.482329211163e-05
-2.18712484844352e-05
-2.64505816036841e-05
-2.73940830423672e-05
-1.80141238802693e-05
-1.93562345912579e-05
-2.08728899500158e-05
-5.66893892214116e-06
-1.54236838800556e-06
-1.70818289000655e-05
-1.7836272438027e-05
-1.21035384382629e-05
-1.33819510848832e-05
-8.98738710284488e-06
-1.79946357046267e-05
-1.75668494018895e-05
5.97972343812814e-06
-1.3255246673781e-05
-9.56707559125927e-06
-9.25967771160772e-06
-6.15318894252406e-06
-1.62051505431737e-05
-2.91338654117604e-05
-1.13985711278911e-05
-2.33178768435353e-05
-1.50119256993306e-05
-1.24858948679344e-05
-3.17839388854993e-05
-2.66687216211284e-05
-3.20141469899173e-05
-2.2822020332713e-05
-1.7238310653795e-05
-3.52165903643956e-05
-2.02589158531405e-05
-4.93065207513748e-06
-1.33025994971348e-05
-2.42716328149667e-06
-1.66197726737137e-05
-1.28382519211177e-05
-1.50208242278368e-05
1.56081780212214e-05
1.03177452671376e-07
-6.04340203639908e-06
-2.84497144339718e-05
-2.68441002992037e-05
-6.64525354702185e-06
-1.26025385067754e-05
-1.80815496593953e-06
-2.77731124880808e-05
-5.9288505967018e-06
-1.70058088378882e-05
-1.0989935899054e-05
-1.47371218296154e-05
-2.08475788575813e-05
7.87442222113307e-06
-2.2083655895393e-06
-1.12941543771838e-05
-1.03339467606161e-05
-7.51897253688308e-06
5.78715965221554e-06
-2.0775607568784e-05
-1.77066460855015e-05
-1.54906653080479e-05
-1.2634580101882e-05
-2.69569039379449e-05
-1.4563920177444e-05
-1.70334608733152e-06
-1.05475005632441e-05
-1.6366729632062e-05
-2.42318654643182e-05
-1.56283360902396e-05
-4.77736022552635e-06
-1.87184511720984e-05
-3.21989276779879e-05
-1.74278899393917e-05
-1.25587777788021e-05
-3.79593787530516e-06
-1.44312957160344e-05
-1.57359186131813e-05
-3.08462632925548e-05
-1.7871338133448e-05
-9.4565198857011e-06
-1.70794231309772e-05
-4.6896872242611e-06
-1.82553543202647e-06
-6.46172849775883e-06
-1.61866806193123e-05
-5.51132285905726e-06
-2.60487670723727e-06
-1.10143434426124e-05
-2.18918571898595e-05
-2.52499703201722e-05
-2.44418338678233e-05
-1.14174392378499e-05
-1.41768803721638e-05
-1.52581817512178e-05
-2.03210967577909e-05
-1.6588923427064e-05
-2.85491648324052e-05
-1.18392580511112e-05
-9.24416041970662e-06
-1.59533110896179e-05
-2.40917188800239e-05
-9.21951081370999e-06
-1.75512744195446e-06
-1.27478801648091e-05
-1.77096287049954e-05
-1.5277251170733e-05
-6.34921733202482e-06
-3.93724903558302e-06
-1.93847484068556e-05
-1.57324444207571e-05
-5.18243870966234e-06
-1.28451505377225e-05
-5.94985219173713e-06
-2.34635406881054e-05
-2.24223951697443e-05
-1.13923498214507e-05
-1.84363923723649e-05
-6.6695501580874e-06
-2.02067600411321e-05
-1.18768367362591e-05
-2.42163833079732e-05
-6.66061841507455e-06
1.25401602942567e-07
-1.04239846275542e-05
-1.51095026156949e-05
-1.07613550993495e-06
-1.56449222072725e-05
-1.31402040747092e-05
-6.33537093133971e-06
1.21100660055558e-06
-2.5740803250195e-05
-1.82571705327076e-05
-3.89151051967574e-05
-3.34132341901609e-05
-2.00672949063957e-05
-2.78925645891841e-05
-1.23450984974045e-05
-2.07463101723677e-06
-2.61305810714672e-05
-1.70064807732918e-05
-2.3674926996579e-05
1.69256247961438e-05
-6.88242985567992e-06
-1.53969149041978e-05
-9.95307227382735e-06
1.1641080006195e-05
-2.06810922481797e-05
-4.18157810083906e-06
-7.35617104612055e-06
-1.69918055038277e-05
-3.80052169350272e-05
-2.2472390213039e-05
-1.97403318142154e-05
-2.43695792731196e-05
-2.36955380604135e-05
-2.76028408434242e-05
-2.5053497528291e-05
-2.48448946186943e-05
-2.78076473394198e-05
-1.85413875987268e-05
-2.49521214265683e-05
-2.4280684353286e-06
-1.74105052004247e-05
-1.10754753728788e-06
-3.14810076336475e-06
-2.77796583898045e-06
-3.48606104222156e-06
-2.12882035548472e-05
6.96113979823533e-07
-2.32792559332305e-07
-2.02461061873655e-05
-9.5677325856009e-06
-2.22796547070764e-05
-2.07693179173291e-05
-3.11602376549833e-05
-1.13120590687439e-05
-1.4018344336401e-05
-1.50676653281107e-05
-2.18095204841668e-05
-1.18877887636509e-05
-7.3410157357077e-06
-1.11781715551923e-05
1.16161603507248e-05
-4.17049332142776e-06
-1.97539144762497e-05
-1.46837273485951e-06
-3.39094081545022e-06
-1.71188490144138e-05
1.05710693291398e-06
-1.25102558778055e-05
-1.82653029883405e-05
8.76224965262154e-06
-8.93779131066506e-06
-1.45541775999402e-05
-8.43839679292544e-06
-4.68734580402335e-06
-1.93675466622067e-05
-8.67984561113109e-06
-1.12505357010779e-05
-1.08924598217894e-05
-1.9750742311266e-05
-1.89861669858502e-05
1.95811264006044e-06
2.64143493079697e-06
-6.97763970536538e-07
-9.7927794681645e-06
-9.81111131450424e-07
-1.22167853410571e-05
-2.16176132209372e-05
-1.20650672696165e-06
-1.94687232829339e-05
-1.45666167387566e-05
-1.0222900528482e-05
-3.14579292650206e-05
-9.19511697398039e-06
-2.92898125646153e-05
-1.95319902048754e-05
-2.4565882351358e-05
-3.7212220830941e-06
-1.29049069045699e-05
-5.85688472044842e-06
-1.12157525430664e-05
-1.25994335465771e-05
-1.48426575087337e-05
-2.02228619185155e-06
1.13310105442021e-06
-6.89381392636175e-06
-1.76080271086572e-05
-5.7746921044585e-06
-5.6154754641276e-06
-8.00383327225581e-06
-5.80258577886515e-06
-2.03749022002277e-05
-1.5452961178591e-05
-1.51417515271094e-05
-1.55458512505447e-05
-2.93460709151323e-05
-2.38380572839632e-05
-2.74202442501767e-05
-1.56480483578455e-05
-2.68245495044248e-05
-2.32387275158767e-05
-7.53139725987447e-06
-8.68630180524657e-06
-1.88668839569566e-05
4.61745539659177e-07
-7.01334515627897e-06
-3.95792815265101e-06
-1.39426475981237e-05
-1.34250982999682e-06
-2.28236962882393e-05
-1.7239267439694e-07
-6.97954108991183e-06
-1.63622835830719e-05
-1.25050138735969e-06
-1.33969780552391e-05
-1.98273273173393e-05
-1.66140459509252e-05
-1.72637583716097e-05
-1.1615728083552e-05
-3.15115921195486e-05
-1.14039013085404e-06
-1.41785836838641e-05
-6.6232248608522e-06
-4.62014223625791e-06
-2.19761144394983e-05
1.13903509583678e-06
-4.10624673768426e-06
-1.61079126051905e-05
-2.02372355290295e-05
-9.26500784665426e-06
-1.10546394468888e-06
-1.38238961018725e-05
-1.1710289741494e-05
-1.34066034297785e-05
-3.15928109338123e-05
-1.31823299105389e-05
-9.39951527496002e-06
4.30812148432486e-06
-1.52862920754671e-05
-2.55767161837133e-05
-2.93197615925991e-05
-1.92641049563969e-05
-1.15444694474491e-05
-1.87614176408005e-05
-2.92073534957205e-05
-2.37353779800575e-05
-2.73440790203973e-06
-8.35901072170522e-06
-2.2554583736807e-05
-1.14360820797692e-05
-5.83575843398918e-06
-2.11404505504458e-05
-1.32905822655501e-05
-2.25496980554187e-05
-2.28493712810928e-05
-1.2826581279094e-05
-2.17258308530318e-05
-1.08622521711571e-05
-1.75183687703359e-05
-1.39828315903753e-05
-5.03345957450957e-06
-1.498997876092e-05
-2.9714508701553e-05
-2.48436797815498e-05
4.04373804325657e-06
-2.04582237334269e-05
-1.47347242360532e-05
-1.3468817905412e-05
-1.27779223628353e-05
-3.9141270157983e-06
-2.67740639527466e-05
-1.72975751093287e-05
-7.46235959000434e-06
-1.17148846421206e-05
-5.89558680860606e-06
-3.05448487457046e-05
-1.63811318759422e-05
-2.0003806740373e-05
-3.3086914052057e-05
-3.19333267833728e-05
-4.57281155613995e-06
-2.04977127612068e-05
-2.54136597410032e-05
-7.79991872043319e-06
-1.59650503046593e-05
-5.21977694691732e-06
-1.74927408201975e-05
-1.18580319238533e-05
-2.01556992334691e-05
-6.80371491092506e-06
-1.39305000995691e-05
-2.53190934520342e-05
-3.20786668487538e-05
-1.9620734458952e-05
-2.44533805476186e-05
-2.79930090808704e-05
-7.39969238474039e-06
-2.29199293695274e-05
-3.61341934915723e-05
-2.27567220972542e-05
-1.18127172925643e-05
2.98966460519907e-06
-9.49919404047923e-06
-1.33309889501428e-05
-2.48892272034511e-06
-2.8322334961699e-06
-1.82436546724289e-05
-1.44370081628621e-05
-5.5823310377115e-06
-3.01266606053629e-06
-3.97388327168046e-06
-1.03875944539588e-05
-1.56905396799624e-05
-2.06196288764964e-05
-1.46237374629937e-05
-5.70738062113616e-06
-7.37092697345572e-06
-2.31000516687632e-05
-1.17622954425283e-05
-2.50842339961417e-05
-1.2395503319942e-05
-4.68911313864787e-06
-3.97640754555144e-05
-3.37458794113403e-06
-1.11815816942932e-05
-1.36940336291732e-05
-1.03439109529832e-05
-1.12428273886926e-05
-6.58575925786152e-06
-1.20173694437448e-05
-5.06201664924549e-06
4.78319736178544e-06
-4.80401557757005e-06
-2.19283140605182e-05
-1.09987109857342e-05
-1.11589284078208e-05
-2.00498367106688e-05
-1.62807192532634e-05
-1.25848642479559e-05
-2.42349180876456e-05
-1.03811054591555e-05
-2.53526885674155e-05
-2.23357857662121e-05
-1.73040175212279e-05
-2.14539942351849e-05
-1.26087891077675e-05
3.58478982257811e-06
-7.20713137893121e-06
-1.23049357484285e-05
-9.62499097157625e-06
-1.49895148879559e-05
-1.0458928422326e-05
-2.7551207219598e-06
-4.56010670286128e-06
6.47302550083926e-07
-6.44035575411988e-06
-1.47238340926276e-05
-4.65666985035759e-06
-1.10060897463269e-05
-2.0575597634043e-05
-1.0641416337848e-05
-1.25852397631927e-05
-1.42380861804756e-05
-8.84840023662765e-06
-4.26188693123366e-05
-1.59368589928971e-05
-1.64877166769e-05
-1.13488726478466e-05
-1.19363441723751e-05
-1.09294060654419e-05
-2.36221644033788e-05
-1.04009712626973e-05
7.69422594405078e-06
-1.49345776817008e-06
3.31998340550612e-07
-5.96085433487031e-06
-1.14884211136437e-05
-4.62712938134429e-06
-1.37938851531598e-05
-1.16681088583628e-05
-1.50644946230552e-05
-2.25160959236786e-06
1.87729962730583e-06
-1.31455602035989e-05
-1.75768546134838e-05
-4.60697585546841e-06
-9.62037649316408e-06
-2.1909943397981e-05
-7.42785687795325e-06
-7.40641122656153e-06
-5.48239188705669e-07
-1.01115583150509e-05
-9.97359317703052e-06
-2.31498875259781e-06
-1.15056767158073e-05
-6.08150637445516e-06
-2.54015972941178e-05
-1.34926715395658e-05
-3.61152210419881e-06
-2.78694488180738e-05
-3.07745923175286e-05
-2.60762726984211e-05
-2.31975023478564e-05
-2.9178092573932e-06
-1.94750199820285e-05
-2.20146737483556e-05
-1.11041855759092e-05
-1.08334393173346e-05
-1.28579067605861e-05
-1.29912537594215e-05
-1.08557290248983e-05
-1.07977251237156e-05
-2.02023309409113e-05
-4.11705051778547e-06
-2.75634172713761e-06
-1.11589991272243e-05
-8.629399698932e-06
-1.01340768243139e-05
-1.34319567250307e-05
-1.25180451342507e-05
-1.23273201877468e-05
-8.65918784881628e-06
-3.32979670332295e-05
2.14964740846515e-06
-1.33654652888984e-05
-1.68548959210983e-05
2.38107124048223e-06
-2.56937818831806e-05
-1.6967959214414e-05
-2.64940556598646e-05
-1.7635561219193e-05
-1.49076230933166e-05
-1.59280378961178e-05
-1.2621578951427e-05
-4.30723010307153e-05
-1.25325429254223e-05
-1.54923468247204e-05
-1.27074743522696e-05
-1.13806708383423e-05
-1.59951774025238e-05
-1.11394156740567e-05
4.51338975819101e-06
-2.50500139719108e-05
-3.09178089304959e-05
-8.54488981596923e-06
-1.54441370854029e-05
-1.10826280550881e-05
-2.62894282368173e-05
-2.1363377588377e-08
5.48078629267857e-07
-2.0127928451327e-05
-2.77218411888278e-05
-1.34553992676804e-05
-4.29429906577434e-06
-7.69143826815626e-06
-1.92497178724282e-05
-1.09676003611839e-06
-7.97885150928129e-06
-1.02572203228219e-05
-1.48469733724458e-05
-1.70668969964982e-06
-7.18946026005752e-06
-1.28566246086077e-05
-2.46631791405866e-05
-1.14809786193291e-05
-1.30144268605118e-05
-2.57371398562025e-05
-1.55035124227646e-05
-1.19377944048496e-07
-1.58030612610547e-05
-7.81946813857109e-06
-2.30251812644446e-05
-6.17821234514649e-06
-1.72154121011781e-05
-1.27866813686577e-05
-1.74188529529587e-05
-8.97740872443489e-06
-1.77362930796691e-05
-1.29666686456586e-05
-5.43461189320984e-06
3.0416256724242e-06
-1.38227593874222e-05
-1.34630894849979e-05
-1.06372577982805e-05
4.17686264153466e-06
-3.865020921695e-06
-2.96869227257533e-05
-1.70850095686213e-05
-1.55300181808982e-05
-2.13992192174423e-06
-3.36006958737682e-05
-2.6400995845628e-05
-2.55274480396356e-05
-1.79784519164956e-05
-4.07675284244879e-06
-2.91847728263765e-05
-2.2214094033512e-05
-1.50192651040841e-05
-2.4696783322668e-06
-1.20985465371421e-05
-3.98489949815981e-06
-1.92021907629651e-05
-1.0632491230397e-05
-2.44978185110854e-05
-5.83998002972692e-06
-8.14965288899629e-06
-1.95625166884226e-05
5.44296810194025e-06
-3.19900044214859e-05
-2.86734526627437e-05
-1.36917271054929e-05
-1.75872981224215e-05
-8.24486143667379e-06
-1.35996554635525e-06
-2.54608819548483e-05
-2.19372575359984e-05
-1.90026384171209e-05
-1.94369613836795e-05
-1.83454036841291e-05
-6.83034190408515e-06
2.50180245243774e-05
-2.47379418991604e-05
-8.78614416366614e-06
1.17176287240651e-06
-1.53181175209635e-05
-3.77643152688384e-06
-1.67619524296227e-05
-9.20291490811148e-06
-1.28107390034819e-05
-1.05467184147378e-05
-2.55743799560453e-05
-1.29638778059605e-05
-3.17904996279569e-06
-1.63103831299551e-05
-1.48390292731919e-05
-1.96580745698275e-05
-6.8446083206328e-06
4.32063981998502e-07
-1.18433174503549e-05
-3.59281936441096e-06
1.31624457102358e-05
-1.05618589431364e-05
-1.61819361360412e-05
-1.91996792670119e-05
-5.53288994627146e-06
-7.64336733108234e-06
-2.7528001478622e-05
-9.89403468929522e-06
-6.01809226795761e-06
-1.1714734873e-05
-1.9237104052988e-05
-2.89102245856878e-05
-1.06233209289936e-05
-1.6249799891842e-05
-5.64345703368886e-06
-3.26671559456075e-05
4.79353808678462e-06
-1.3677354760463e-05
-5.30422962679797e-06
-1.17044132064567e-05
5.25064723475312e-06
4.30889405004544e-06
-2.08139427942688e-05
9.21790169017956e-06
3.18078529481963e-06
-2.50563533049532e-06
-8.34792789574421e-06
-2.20039011622572e-05
-3.07545702123685e-05
-4.53224109277377e-06
-1.35628505895052e-05
-2.6281418690196e-05
-1.97409107972278e-05
-2.02073933779987e-06
-1.0808675340975e-06
-2.05963066976194e-05
-7.55673337330041e-07
-1.92591874748769e-05
-5.91562106284124e-07
-9.10144990949751e-06
-7.61987916914314e-06
-2.1740023320197e-05
-3.27004062462895e-05
-6.98792318496303e-06
-3.23400018442394e-06
-1.34441196364236e-05
1.07655464714749e-05
-2.01291465184019e-05
-1.69526686847045e-05
-3.86329980272479e-06
-2.70163153728301e-05
-1.41648578147415e-05
-9.34359326361328e-06
-2.13326405949193e-05
-3.72748369205906e-05
-1.59092304583666e-05
-2.48495906317459e-05
-1.01760852909383e-05
-3.09167428826259e-05
-1.293601085557e-05
-7.859055640421e-06
-2.13850424175926e-05
8.06126817897692e-06
-1.05317635114263e-05
-1.17763818966646e-05
-1.8107626356491e-05
-4.55291419670458e-06
-1.05503728345373e-05
-1.26132512783063e-05
-2.28119666683738e-05
-8.77701294436701e-06
-9.58124223768547e-06
-8.35870576254974e-06
-9.17694056596229e-06
-2.23806047534473e-05
-1.54699543947739e-05
-2.85494748651889e-05
-3.04886944784134e-05
-1.85480644836508e-05
-1.68695751253593e-05
5.69442625583664e-06
-8.02579655944502e-06
-1.64026498487964e-05
-2.4850523943585e-05
-9.88893772658578e-06
1.15569350039154e-06
-1.55146770215484e-05
-1.74187625906306e-05
-2.37287165319052e-05
1.31747286302794e-05
8.79597529552453e-06
-1.40952440390906e-05
-9.85501470729355e-06
-6.59163523907971e-06
-1.12005271111934e-05
3.6916844046195e-06
-1.90387045639723e-05
-2.47375186834997e-05
-2.8062821242581e-05
-1.03483430776153e-06
-2.81642884615488e-05
-3.0158754436445e-05
-7.15198178184232e-06
-2.34853215806926e-05
-1.00614110098846e-05
-5.19295995725216e-06
-1.30995385286499e-05
7.94910276315949e-06
-1.18058748049825e-05
-1.19556494347916e-05
-1.16776716446816e-05
-1.28790457704352e-05
-1.20332376170476e-05
-5.92568311218853e-06
-1.41783974279358e-05
-5.10350714297244e-06
-1.29582192312824e-05
-2.00015239773764e-05
-3.6053303944577e-05
-4.15737211121691e-05
-2.31860953481611e-05
-3.750111863686e-05
-1.28366971549522e-05
-8.53439308244787e-06
-8.85809419129706e-06
5.22988941100013e-06
-2.39724767816218e-05
-1.49965938381793e-05
-6.15777717657166e-06
-1.68733082322724e-05
-6.4646742016138e-06
-7.92066141074276e-06
-1.61016603229344e-05
-1.78230508254666e-05
-2.89329135136068e-05
-1.7704363244215e-05
-1.6375028292402e-05
-1.84107921357763e-05
-1.83262322366023e-05
-2.46198243363443e-05
-1.01366758942409e-05
-3.75354902358335e-05
-2.14771747274597e-05
-2.71129319470207e-05
-1.88498462323554e-05
1.27689016260726e-06
-1.49707610850856e-05
-2.29550103166039e-05
-1.33983197888911e-05
1.68755806986642e-06
3.10491172854976e-06
-2.00006243358524e-06
4.41398070576075e-06
-1.21245054403405e-05
-1.45989816053387e-05
-1.01009414033212e-05
-2.95365901179314e-05
-1.78886567209757e-05
-1.96292066830547e-05
-2.23739151846963e-05
-2.99819791739554e-05
-2.11606980922687e-05
-2.13723953566198e-05
-1.63984867679314e-05
-1.37377154721476e-05
-2.56492641688722e-05
-1.4337831918838e-05
-2.40174864519485e-05
-1.10115459543852e-05
-1.6709677051728e-05
-8.34448019853808e-06
-9.08496087525616e-06
5.51473373308492e-06
-6.73920872310862e-06
-4.97989051837434e-06
7.24565017235148e-07
-1.92182870239308e-05
-1.17409264989353e-05
-2.93391361332823e-06
-3.66309249357498e-06
-2.44405348766944e-05
-3.64062163671483e-05
-1.82779491343717e-05
-1.86463273928701e-05
-2.55574113325491e-05
-2.8503824528138e-05
-2.04409801729684e-05
-1.52116993132901e-06
-2.01858626345172e-05
-1.84269082830209e-05
-1.60145120937766e-05
-1.58920782016761e-06
-1.28878581186725e-05
-2.78504636736295e-05
-1.73612094305824e-05
-5.03953473939416e-06
-1.17133877147508e-05
-1.67223755727432e-05
-2.47327903497595e-05
-1.29273461441056e-05
-2.69371957720689e-05
-1.87915819257612e-05
-3.24701080317521e-05
-2.2619228690734e-05
-3.72251846583607e-05
-3.09717856215498e-05
-8.92196981278639e-06
-7.76650374112775e-06
-2.2176743754521e-05
-1.48728214069549e-05
-1.80347448177021e-05
-1.94970403914618e-05
2.0645810179579e-06
-1.84065325963251e-05
-1.56906222102556e-05
-8.39381801341448e-06
-9.24240545403853e-06
-2.63680820754974e-05
-4.87661459624219e-06
-6.81477509480857e-06
-2.56848921287034e-05
-2.22678364880875e-05
-2.46298504358976e-05
-3.68173645056412e-05
-2.52205731951804e-05
-3.13457119569545e-05
-3.95777840308668e-05
-2.6528738779193e-05
-1.53559802284088e-05
-1.43984661432038e-05
-2.12606349538405e-06
-1.32555294482844e-05
-6.06393959788738e-06
-1.30799657433836e-05
-1.36353884839851e-05
-1.67149379131864e-05
-1.00692315616626e-05
-1.96756969299504e-05
-1.88634583416348e-05
-1.06560630495408e-05
-1.70332282328884e-05
-2.86728439467498e-05
-2.37287511474006e-05
-2.09079457448549e-05
-2.33366811448907e-05
-1.94758418959481e-05
-2.73560861923997e-05
-2.03106204104348e-05
-1.72141579963155e-05
-1.62646879544813e-05
2.38171206121999e-06
1.21663058498678e-05
-1.80366136380989e-05
2.38419167839836e-06
-1.27501923581611e-05
-4.41089962742454e-06
2.32404272880334e-06
6.0351886480068e-06
-4.8165718742507e-06
-1.0208697151006e-05
-1.83383226316367e-06
-7.23966827585853e-06
-5.53217185533807e-06
-2.21394127135754e-05
-4.69511523002384e-05
-1.34007832174424e-05
-2.97887782653459e-05
-3.10521002725261e-05
-1.26033051851511e-05
-1.55873134200315e-05
-7.74282626625529e-06
-2.27819411141988e-05
-1.33510911036698e-05
-1.45034016138891e-05
-5.32523492364038e-06
-9.85808824718527e-06
-1.05769034255008e-05
6.20983615944739e-06
6.98692653430797e-06
-1.0213900665957e-05
-9.7009679633056e-06
-1.72201549177513e-05
-1.69383015549728e-05
-8.46611095845162e-07
-2.4084805959282e-05
-1.17760181215794e-05
-2.83610815553598e-05
-2.31560706281587e-05
-2.05418399838912e-05
-1.92865487104046e-05
-1.36439935751259e-05
-1.47951025600027e-05
-2.94795981675638e-05
-1.99358185976819e-05
-1.57931347518445e-05
-5.71806382654348e-06
1.29689343835491e-05
-2.16553301230816e-05
3.96430417051979e-06
-2.69333402242523e-06
-9.62676224782454e-06
-2.99188070205722e-06
-8.64632682048445e-06
-1.42936281754257e-05
-1.61484568947131e-05
-3.5241438693267e-05
-2.269715195714e-05
-5.01785570063256e-05
-2.13694303464469e-05
-1.75061621464822e-05
-2.4455938394537e-05
-2.61877427585123e-05
-2.10954076031068e-05
-3.35288886983664e-05
-1.09579581668989e-05
-1.78807741497621e-05
-2.47579188891291e-05
-2.6503025538454e-06
-1.25357290060731e-05
-5.80448658095658e-09
-2.87961765320031e-05
-6.15791006425421e-06
-1.12709326981398e-05
-7.76204010940075e-06
-1.74361184082709e-05
-2.01156289731797e-05
-4.32256042799407e-06
-9.29346481639981e-06
-1.71450117138453e-05
-2.3712207288561e-05
-1.16115485118645e-05
-1.21239218865065e-05
-3.31885597272291e-05
-1.0238544070751e-05
-1.7280757606675e-05
-2.10233942631631e-05
-2.72524903985478e-05
1.92785501460384e-06
-2.41794346800779e-06
-1.47432942685712e-05
-7.07527859213526e-06
6.04200478591583e-06
-1.43064378335602e-05
-1.20684800145826e-05
-1.67594810107494e-05
-1.72468504157822e-05
-1.18465632156093e-05
-3.84764212870412e-06
-1.71099936676436e-05
-6.04660747587496e-06
-2.45181523042659e-05
-4.34898116393275e-05
-1.36713200661834e-05
-1.42711821192531e-05
-1.17269258126149e-05
-2.10815290444919e-05
-7.49287820988421e-06
-2.01169934806911e-05
-6.25040068569736e-06
-1.88902080689876e-05
-8.04637898926524e-06
-8.03936845669774e-06
-2.06770185321659e-05
-1.12306731570836e-05
-8.55346610101765e-06
-1.0381750809726e-05
-1.12232216292645e-05
1.05026008587888e-06
-1.3370592256599e-05
-1.73695980226981e-05
-2.15500271803457e-05
-1.88451870642073e-05
-3.39997338997574e-06
-3.91856630832304e-05
-2.16226598928896e-05
-1.41616484601467e-05
-1.54279936355955e-05
-4.24613541326739e-06
-1.85603147390017e-05
-2.07138309158303e-05
-2.077667509399e-06
1.33432384638337e-05
-2.25906448033898e-05
-1.16296099858133e-05
-2.07919656414554e-05
-1.05547623748698e-05
-1.43357736395055e-05
-2.13294304486598e-06
-1.35323665569362e-05
-7.48969301001032e-06
-1.30901530897427e-05
-1.23829742126729e-05
-1.58692780530498e-05
-2.63317980779376e-06
-2.38009176887486e-06
-2.4638634800373e-05
-2.49505633280428e-05
-1.15185936632718e-05
-1.23530405702527e-05
-1.13829867215297e-05
-2.17332701534592e-05
-1.60378869493948e-05
-6.87675035012278e-06
-1.27490082727065e-05
-1.45165206970974e-05
-6.6885367840266e-06
-3.64627629368637e-05
-1.92526235690395e-05
-2.26228721720002e-06
-1.17823282691343e-05
1.12898418342115e-05
2.97658929533377e-06
-1.37681927050578e-05
-3.22927443439461e-06
-1.4824693103424e-05
-1.15718822538752e-05
-7.31659830358612e-06
-6.03263830645921e-06
-1.39111868895873e-05
-3.15858190573681e-05
-1.68277411339817e-05
-1.54292731904736e-05
-8.3108820784998e-06
-2.26481217783701e-05
-1.79769418758105e-05
9.26712568611765e-06
-1.16538604027224e-05
-2.2618003541836e-06
-2.00847518738927e-05
-7.33396623383951e-06
-2.55425039957838e-05
-1.27083571640671e-05
-2.11225850825131e-05
-1.72898096154435e-05
-1.51610169071874e-05
-1.82955401512305e-05
-2.60725152449303e-05
-2.19239799403584e-05
-1.23756550411215e-07
-2.10413684626261e-05
-1.73697113952807e-05
-2.91479214916387e-05
-2.27499558935775e-05
-1.68024183354939e-05
-1.69594360493191e-05
-2.86000069126053e-05
-7.8200327338993e-06
-1.07843880377797e-05
-2.90016294472821e-05
-1.10008034897724e-05
-1.75402060398474e-05
-1.01418574527585e-05
-6.27212730308898e-06
-1.76776519519776e-05
-1.32948653019172e-05
-1.53684579503164e-05
-2.5022368227559e-05
-2.90379531766058e-05
-2.07776428519539e-05
-1.376905024534e-05
-1.83157905422077e-05
-8.84746292191201e-06
-6.12624264109485e-06
1.47624606309869e-06
-3.00190611811793e-06
-4.58432908623657e-06
-2.09264618740657e-05
-1.80550739085964e-05
-1.36943079626791e-05
-1.27495937667307e-05
-2.74709904291505e-05
-1.73057988501208e-05
-1.41994481185074e-05
-2.35438354492629e-05
2.07312099308773e-06
4.15096707906208e-06
-2.05990083380207e-05
-1.67357458196355e-05
-1.67251780220628e-05
-2.62356369123592e-05
-2.11520271003137e-05
-4.54455699144769e-06
5.40070651572087e-06
-2.51007049826631e-05
-8.66476350963278e-06
-9.04444293980957e-06
-1.64975401539446e-05
-7.934174576889e-06
-8.31766925809761e-06
-1.66880383727149e-05
-1.32233760124679e-05
-1.07872393346017e-05
-9.39725749671045e-06
4.89272890991861e-07
-1.67258517071001e-05
-3.92038571225194e-06
-5.54312890424914e-06
-1.46084116134978e-05
-1.99750313051745e-05
-1.86435090267068e-05
-8.08792805660041e-06
-1.81894858038093e-05
-1.72258333506626e-05
-1.29039169912262e-05
-1.16784930949245e-05
-4.15968713679794e-06
-3.46030768781588e-05
-1.76555878058141e-05
4.03325952664314e-06
-1.35891745602535e-05
3.62635637318344e-06
-1.50464572046072e-05
-2.82295437594422e-05
-1.63426954590912e-07
-3.35239976542045e-05
-2.18678442711502e-05
-1.71184105124046e-05
-1.67404040942652e-05
-1.06098246612575e-05
-2.48099620797851e-05
-1.56466257933705e-05
-1.14186857403192e-05
-1.49905051893091e-05
-1.06342138523714e-05
-3.17973480050267e-05
-1.29786059846208e-05
-1.36154136296974e-05
2.9279518241181e-06
-1.54801572165576e-05
-2.16057202114705e-05
-3.95107763945857e-06
-8.97711584665695e-06
-1.34290446903715e-05
-2.95506746658222e-06
-2.56650508328903e-05
-4.04854360512795e-06
-1.17102442102179e-05
-1.76016205716318e-05
-3.61848027062897e-05
-1.49609631877321e-05
-2.59667030559004e-05
-2.75557854114678e-05
-2.33651547922713e-05
-3.42004535266524e-05
-1.59109185818071e-05
-1.51888448333229e-05
-4.4730632193362e-06
-7.17276037602791e-06
3.99889694975144e-06
5.7864112277382e-06
-8.51739746709552e-06
-9.84780587920034e-06
-1.36382454050318e-05
2.4424119478458e-06
-1.03737975028554e-05
1.17646080824076e-07
-3.61729841251311e-06
-4.60005723713174e-06
2.44283725309876e-06
-1.64684688141143e-05
-2.28854231495357e-05
-2.21746236317683e-05
-8.87801833649776e-06
-8.82572251238382e-06
-1.14002725762881e-05
-2.86194080966811e-05
-2.47915877058824e-05
-1.81736157462396e-05
-1.86299726143646e-05
-9.19396219923219e-06
-4.9869222830371e-06
-1.6387139435314e-05
-2.24618904013171e-06
-1.01531521367155e-05
-1.70064646288189e-05
-2.01674840889225e-05
-2.13597502386076e-05
-3.66190747968911e-05
-2.39207057884725e-05
-8.5939316507958e-06
-1.92923202304689e-07
2.69744365449222e-06
-6.47635814407836e-06
-2.2895826983832e-05
-3.75043771474916e-05
-7.75693523219628e-06
-5.16150806440717e-07
-2.35380748843246e-05
-6.30638040048386e-06
-2.90915607883348e-06
-4.41939695540571e-06
-1.0871516272624e-05
4.4990281725418e-06
-2.07090732560895e-05
-1.97936175534743e-05
-1.61646784383602e-05
-3.7128381039458e-05
-2.61880090917453e-05
4.21372437901154e-06
-1.0670585677463e-05
-2.88376223652734e-06
-3.80332508089406e-06
-1.57142887367953e-05
-1.65252030449046e-05
-1.29957027070017e-05
-1.64115231662653e-05
-2.26377543083244e-05
-2.7235765602564e-06
-1.79580673426708e-05
-2.27479576833647e-05
-7.85980150887747e-06
-5.70414672271144e-06
-1.98109870534976e-05
-1.5809026424774e-05
-3.21138265955977e-05
-3.03959897770935e-05
-1.6144738805176e-05
-2.08007943170352e-05
-2.82807339536044e-05
-2.25417804564767e-05
-1.83710285864721e-05
-2.75548618291709e-05
-1.82808003034363e-05
-9.7992846826615e-06
-3.43588150682394e-06
-4.06100162116057e-05
-1.40204369957099e-05
-6.48548227919902e-06
-1.59506288113646e-05
-2.12831571287743e-05
-1.90624932579312e-05
-1.70252622922084e-05
6.31804392291581e-06
1.76939900109708e-06
-2.04811773882341e-05
-1.89158153817066e-05
-2.20729640173553e-05
-1.87565098864519e-05
-1.8034493780413e-05
-2.15705164408111e-05
1.14121982007407e-06
-1.51395767214108e-05
-1.72338019603697e-05
6.06956421900142e-07
-9.74600905262625e-06
-7.87061105849864e-06
-1.67872614774938e-05
-1.87504713764452e-05
-1.74527155861174e-05
-4.67907454029311e-06
-9.58980392895745e-06
9.92060859005057e-07
-1.67731266038031e-05
-9.19725427062805e-06
-8.30807517378847e-06
-1.12020876318576e-05
-2.56617145912428e-05
-1.30497915965198e-05
5.59142858583936e-06
-1.61484276618543e-05
-1.17553132279654e-05
-1.23285462850327e-05
-2.62976660740271e-05
-2.22974759334977e-05
-2.4956460631703e-05
-1.63199467134758e-05
-2.7828937622892e-05
-7.11798770820467e-06
-2.34007589686562e-05
-2.09018559616641e-05
-3.99215896715537e-06
-1.01779436020485e-06
-1.92359048378555e-05
-1.57514686888532e-05
-2.11172857801718e-05
-5.4694565853628e-06
-1.87756282219052e-05
-1.67347660385511e-05
-2.58049981439229e-05
-1.43648610394159e-05
-1.20096858930995e-05
3.12525592682221e-06
-7.64688700872602e-06
-8.64368612354852e-06
-1.93921766075781e-05
8.24703369370606e-06
-1.48020504127967e-06
-1.59745324215186e-05
-2.62288241199297e-05
-1.72177094703624e-05
-1.59080576798954e-05
-3.57720929401938e-05
-1.3638167141899e-05
-2.17737305635553e-05
-6.64088013173405e-06
-4.93571670205505e-06
-2.11985153438862e-05
-1.38395918043545e-05
-1.09543161041185e-05
-1.05194545764033e-05
-2.2595543390077e-05
-2.55804681907414e-05
-1.25403717579077e-05
-8.34846779476708e-06
-1.26836011853364e-05
-2.28939740264502e-05
-2.97604146863626e-05
-2.31376796926466e-06
-1.85159867500706e-05
-1.3583472489287e-05
-1.18131715491624e-05
-5.7497435263103e-06
-1.99295700678034e-05
-2.55169049635831e-06
-1.28917075564329e-05
-2.25416676074754e-05
2.80237351373288e-06
-7.62578507537778e-06
-1.75107307762741e-05
1.62895749276074e-06
-1.83522921122764e-05
-6.0910460653799e-06
-2.25392178563758e-05
-2.1364440188425e-05
-1.25956186112839e-06
-3.14739514240181e-05
-1.4918895932239e-05
-6.84888202203729e-06
-8.65085612000181e-06
-1.57247638031191e-05
9.41233907090598e-06
-2.21054573760619e-05
-1.55001214449146e-05
-1.13099764502488e-05
-3.98516660948718e-06
-6.75561361725175e-06
-1.75415552640824e-05
-1.22978294410106e-05
-2.60135364713504e-05
-1.89017121687974e-05
-1.83558970994118e-05
-2.8942731722215e-05
-1.26213504611068e-05
-5.57417229603563e-07
-2.50547287903175e-05
-1.80873506026246e-05
-2.78588473689236e-05
-2.09746185924393e-05
-2.29846809975495e-05
-1.6874295994598e-05
-4.72571925987207e-06
-2.50614644306586e-05
-1.37744378971841e-05
-1.47600769626639e-05
-1.67803127569214e-05
-1.17360030100102e-05
-6.63661926506189e-06
-1.88090483753519e-05
2.10646418927237e-07
-1.27469947734295e-05
-2.01486103382963e-05
-2.37854310052123e-05
-2.18472502517968e-05
-2.13946012340243e-05
-1.63354170998209e-05
-6.79999997866176e-06
-2.25039742814066e-06
-1.30635303499698e-05
-2.51733715270144e-05
-2.4345308516403e-05
-2.32647563383332e-05
-2.61674205459309e-05
-1.59230569527398e-05
-3.07725752974704e-06
-2.70206107415681e-05
-2.50856007104018e-05
-6.53963312699661e-06
-1.75796630836022e-05
-3.07268182956754e-05
-2.91912214608369e-05
-9.444367884191e-06
-2.3372524501432e-05
-2.38826357810605e-05
-2.72602732348539e-05
-5.66422133310122e-06
-2.21747078813461e-05
-9.26824444485676e-06
4.33955517939183e-06
-7.834397731537e-06
-1.53317277123028e-05
3.0917546846239e-06
-1.2518879767523e-05
-2.36257862538794e-06
4.32277314348225e-06
-4.52933406560072e-06
-1.26919390908474e-05
-4.63704314176326e-06
2.49621203750534e-06
-1.00899929686173e-06
-2.11455755393389e-05
-2.01703675071816e-05
-2.28991887325203e-05
-1.09123892657393e-05
-8.29767617865462e-06
-1.39802985482112e-05
-1.2894513665556e-05
-2.9385602541659e-05
-1.1207298086448e-05
-1.79797252304262e-05
-1.27422715015763e-05
-4.62252179138527e-06
-8.54703018357185e-06
-2.18302659940048e-05
2.80188201500174e-06
1.66762256982596e-07
8.92593274098643e-07
1.97383515192973e-06
-2.23613213442534e-05
-1.83306664174238e-05
-7.81638177902704e-06
-9.1447508151311e-06
-2.57176153098695e-05
4.89043660924455e-06
-1.92469825443322e-06
-1.69381366772006e-05
-6.45113235925553e-06
-2.05420689200128e-05
-2.2522553145818e-05
9.40107671953097e-06
-5.28613867042559e-06
-1.43660085687363e-05
-1.89803981402229e-05
-3.7427428692322e-06
-2.54492105798365e-05
-9.35195667620206e-06
-1.19579700435721e-05
-1.48826861940982e-05
1.13574787424587e-05
-6.54273042938737e-06
-6.41907275088375e-06
-3.01633617085782e-05
-1.77703097970888e-05
-1.84192392037447e-05
-1.14507115768098e-05
-2.16480670477335e-05
-2.5287003816229e-05
-3.21173616233152e-05
-3.85563035139186e-05
-1.79543175191626e-05
-1.79429431619808e-05
-9.86542401920987e-06
-3.2251351461419e-06
-2.61034175530453e-05
-1.28539391830444e-05
-1.11969293991201e-05
-1.34134057979788e-05
-1.6230224988697e-05
3.43100675642985e-07
-2.77511010577005e-05
-2.02170458605372e-05
-1.82783688448045e-05
-9.31291384193093e-06
-8.06771012983596e-06
-1.88922790448431e-05
-2.65078535206812e-05
-4.8440249144348e-06
-1.89433778463254e-05
4.53354713912733e-06
-2.79895659152653e-05
-2.54525856963099e-05
-9.97881198571225e-06
-2.55080243092949e-06
-1.40806320150389e-05
-1.60770654986133e-05
-8.83077907434275e-06
-8.82229550506629e-06
-1.66634790345619e-05
-1.02196816480591e-05
-5.43609820828162e-06
-2.97874945352773e-05
-1.28812646821165e-05
-1.3550087508233e-05
-2.13932485399053e-05
-2.55547917002889e-05
-1.29296371603967e-05
-3.25240731194347e-05
-1.39656594540062e-05
-1.26962924661813e-05
-2.84048126637758e-05
-2.49036465419122e-05
-1.66146896257592e-06
-9.43891877670614e-06
-1.13669785123686e-05
-1.91448751417163e-05
-1.99632780428106e-05
-1.02818905822286e-05
-1.02673876798689e-05
-2.39369494796459e-05
-1.9169257683521e-05
-2.32731892703513e-05
-1.63002896219339e-05
-9.92212224802576e-06
-1.97097729074342e-05
-2.71380646843782e-05
-1.43574304110371e-05
-2.89676240652618e-05
-1.10730541730252e-05
-8.53202423748247e-06
-1.70231165626826e-05
-8.77464002984478e-06
-2.95958539836603e-05
-2.41179205255087e-05
-1.86447730712811e-05
-5.11923486034544e-06
-1.56551481739913e-05
-2.24438025328905e-05
-9.70118012351306e-06
-3.17067060695853e-06
-1.99559175032876e-05
-1.52533126072468e-05
-2.5689179407673e-05
-1.24767667973988e-05
-6.9286419459731e-06
-2.11929678002036e-05
-2.68711866758088e-05
-1.92311004536218e-05
-1.32256188493855e-05
-2.15312359003962e-05
-2.22373515528977e-05
-1.00372850897967e-05
-1.71228872990455e-05
-2.39001260659056e-05
-3.58094076823829e-05
-5.50641688599407e-06
-2.02393061364218e-05
-1.28336911696121e-05
-2.77450665111301e-05
-1.00516305235001e-05
-2.27414619889207e-06
-2.18060414851501e-05
-1.28058489390818e-05
-1.94032906028068e-07
-2.64016137723685e-05
-1.72203808276715e-05
-8.42318810618789e-06
-1.35208156486558e-05
-3.07930190635047e-05
-1.07925611195071e-05
-8.3142470282053e-06
-2.36558202135232e-05
-1.52032344642218e-05
-1.90934170473925e-05
-1.03486143691137e-05
-2.03640878568224e-05
-1.90505405789355e-05
-8.30653777773561e-06
-9.09206851176064e-06
-1.23763868234936e-05
-2.42331189146838e-05
-1.93902051778606e-05
1.48205068382441e-05
1.45802415110209e-06
-1.84662554548213e-05
-3.17699427997864e-05
-2.38086752959018e-05
2.45921926350532e-06
-1.45211615516395e-05
-7.2489743718095e-06
-1.7307676727526e-05
-9.63418211404104e-06
-1.92127486375753e-05
-2.83766109607928e-05
-1.80390093797289e-05
-1.58028799874741e-05
3.41200357940367e-06
-3.33504716245602e-06
-1.29966026074228e-05
-3.82085219580536e-05
-2.20797585772424e-05
-1.73874668430573e-05
-6.29516532110876e-06
-1.70077409972501e-05
-1.16040575090624e-05
-1.84786988537881e-05
-1.10542668462239e-05
2.32885865277833e-06
-1.70349208485171e-05
-1.54569040807005e-05
-9.35250968172109e-06
-8.37328299027997e-06
-1.16662041476979e-05
-1.03681362892686e-05
-1.61453968243852e-05
-1.95323460399799e-05
-2.17976363579926e-05
-1.22849169954437e-05
-1.82796929356727e-05
-2.67318287018625e-05
-3.18759690196138e-05
-2.1208506273659e-05
-1.93380891949026e-05
-2.75178938672567e-05
-2.44785840161897e-05
-2.23134820615348e-05
-3.11947505549559e-06
-1.35492146459071e-05
3.78677754125526e-06
-7.48733959125474e-06
-2.34962942184759e-05
-1.02878531587437e-05
-6.64160943200686e-06
-7.5229891370444e-06
-2.35813321384866e-05
-3.03069961669846e-05
-1.54069950925584e-05
-2.3369302304084e-05
-1.79283417593808e-05
-2.45527842129467e-05
-2.30621638950322e-05
-1.48251808933043e-05
-1.92311572962896e-05
-2.12829842583823e-05
-1.95005590338411e-05
-2.02537386151396e-05
-2.39129674917297e-05
-2.76107629834539e-05
-9.49100803469963e-06
-2.8295751749421e-05
-1.92652646128612e-05
-1.06990315614511e-05
-1.04659154226101e-05
-4.07097859969371e-07
-1.1783678714292e-05
-9.66742954765329e-06
-1.87035511407275e-05
-1.63083082998712e-06
-8.05875699146255e-06
-1.85395407999904e-05
-6.58899481761093e-06
-1.65785045288117e-05
4.68899333658506e-07
-1.29088007387956e-05
-8.78276645484464e-06
9.17824526244542e-06
-1.56735751815816e-05
-2.86262388157856e-05
-3.0171228371434e-05
-1.20217276765568e-05
-1.75184557137286e-05
-1.11329110204367e-05
6.14855978278329e-06
-2.91595094592923e-05
-1.33239756914419e-05
5.13996247326972e-06
-1.08133821233767e-05
-2.65708111284356e-05
-1.38544955041162e-05
-1.87261309547115e-05
4.91531710301369e-06
-1.60251831627267e-05
-1.27039490096643e-05
-1.11759040944078e-05
2.09464241472221e-05
-1.33637538263428e-05
-1.47316245597156e-05
-1.1396539896047e-05
-1.08763228452171e-05
-2.31019659039621e-05
-2.11352921226983e-05
-1.2438310727418e-05
-1.7368612488914e-05
6.91017232472137e-06
-4.33399537210092e-06
-1.51221428931711e-05
-2.93664802822231e-05
-1.14053200343021e-05
-1.34785112192452e-05
-2.99501088979789e-05
-2.79110877642547e-05
-8.82001787983795e-06
-5.5132854090578e-06
-2.64617311535554e-05
-2.2692828079355e-05
-2.7316431756071e-05
-1.04690073588581e-05
-1.5004169397135e-05
-1.59222312869286e-05
-9.68890936431768e-06
-2.16457536070517e-05
-1.22615205692085e-05
-1.54458279627747e-05
-1.33539338796333e-05
-2.16204214223626e-05
-2.78810862319036e-05
-9.97003722590449e-06
-1.44699966236122e-05
-2.03042006074714e-05
-2.35855791083506e-05
-3.06552354174559e-05
-2.58479460935632e-05
-1.16623611263163e-05
-8.52568565472428e-06
-2.64984793562432e-05
-2.02480293237806e-05
2.34131842800193e-06
-2.41355205106624e-05
8.77915022727557e-08
-3.3147413649766e-06
-1.85331943908083e-05
-1.53296454774867e-05
-2.72676535371698e-05
-8.12481243783967e-06
3.12194172453095e-06
-1.27430399042954e-05
9.44295051566884e-06
-1.75040068579348e-05
-1.38398146158716e-05
-2.41218451268267e-05
-1.92703793652319e-05
-2.02197177869952e-05
-1.31503366793926e-05
-7.32553974388673e-06
-4.35044459816132e-06
-6.74197308557425e-06
1.19885155744208e-05
-1.68646086234149e-05
-1.28652520852976e-05
-2.33171676971823e-05
-7.53539179316739e-06
-3.4303377736136e-06
-1.77697986578518e-05
-2.38281707627748e-06
1.85716917902031e-05
2.33656473747676e-07
-1.2394819567107e-05
-4.83864598823345e-05
-1.61036687386401e-05
-5.81683825439483e-06
-1.51168456038539e-05
-2.44073632420782e-05
-1.32940585763546e-05
-1.57365978907838e-05
-1.72333895572203e-05
-3.23939054325746e-05
-9.28882909222537e-06
-1.50050535589567e-05
-2.98549722861784e-05
1.93490801206544e-06
-5.95823253604785e-06
4.07657101873483e-06
-2.52387697020814e-05
-3.1860196426452e-05
-2.03874396710407e-05
-7.27624612720295e-06
-1.00554990101895e-05
-1.8195136961494e-05
-1.37235241525297e-05
-1.07417713228183e-05
-1.41922932186341e-05
-2.66725862468611e-05
-1.89894922280261e-05
-9.84067127340125e-06
1.42438646844687e-06
-1.61847569370115e-05
-1.86394407338574e-05
-8.92959744448884e-06
-8.12069792848654e-06
-1.89176138995316e-05
-3.31786319387482e-06
-1.81644561118033e-06
-2.24190999239817e-05
-3.28176934814758e-06
-9.28081476187274e-06
-4.75182011019052e-06
-9.60843459399066e-06
-2.04756222912211e-05
-3.11928808556404e-05
-4.35618487363654e-06
-1.97436217818991e-05
-1.32559798933491e-05
-1.52310335355697e-05
-2.51047974804436e-05
-1.66352954686201e-05
-4.34262538040522e-05
-1.7408774233531e-05
-3.25210130572768e-05
-2.50419661635225e-05
-2.27295070251691e-05
-6.82715407481444e-06
-1.54873943560472e-05
-1.58348363592365e-05
5.23559416798674e-06
-1.21092732205394e-05
-5.14579399629929e-06
-5.39730229036857e-07
1.967684288045e-06
-1.94079040933363e-05
-1.30254992441752e-05
1.01173922048471e-06
-7.93414130276294e-06
-2.95220875178718e-05
-3.03834699109417e-05
-2.25169924955457e-05
-2.03288263256979e-05
-1.92180667181728e-05
-2.18094118097731e-05
-1.28070714231951e-05
-2.04476023604976e-05
-7.15460066548507e-06
-1.53661174590545e-05
-1.11384503230913e-05
-2.04819547055206e-05
-2.58518716795374e-06
-2.15585770323963e-05
-1.46240053869036e-06
-1.40577740649945e-05
-2.35353449331372e-05
-1.18185293049611e-05
-1.20799495147916e-06
-2.56255219890358e-05
-4.69659603731157e-06
-3.2053445902075e-05
-1.83391429690859e-05
-1.55808187792035e-05
-1.28424464095355e-05
-2.64147636655439e-05
-5.95458844257784e-06
-2.96416464611921e-05
-1.25689009931118e-05
-8.89494376269996e-06
-2.4990193640289e-05
-1.88564242303639e-05
-2.49598260856383e-05
-1.79456055307565e-06
-1.59969695408146e-05
-9.8314318138138e-06
-5.66565933205707e-07
-1.21347728953289e-05
-8.64145061468024e-06
-1.30243612467303e-05
-2.67539380346847e-05
-2.03399002426357e-05
-7.14913890503926e-06
-2.40493083475185e-05
-1.24005245983876e-05
-3.44417424072665e-05
-2.8861714112281e-05
-3.94141355820814e-05
-1.88967257496575e-05
-2.37224350062458e-05
-1.21799913093938e-05
-4.99651467152826e-06
-1.10849826220421e-05
-1.67128587483349e-05
-5.16670087988144e-06
-1.21492291663938e-05
-2.02536491023479e-05
3.48161672926522e-07
-1.93915584124958e-05
-4.02369789947021e-06
-2.2998938915953e-05
-2.73378925039549e-05
4.18108139024502e-06
3.5032355236942e-06
-3.5462684972416e-05
-2.0518191844055e-05
-2.14190689609176e-05
-9.93559814130343e-06
-5.58624436916888e-07
-2.28998643834032e-05
-2.27637378044561e-05
-3.49319972171537e-05
-1.90847386223244e-05
-8.3194008759469e-06
-9.88989633219451e-06
-1.72512095865956e-05
-1.03370190119688e-05
-4.67775812821571e-06
2.24509147047373e-07
-1.1848488538713e-05
-9.24839365332772e-06
-1.77037083031551e-05
-6.64494447072983e-06
1.03790884076754e-06
-2.41697030091107e-05
-6.74309981763238e-06
-2.46841977798965e-05
-1.80854878597959e-05
-6.74321383855155e-06
-2.88292274183407e-05
-2.25332760971592e-05
-1.64294602704382e-05
1.59979355809717e-05
-7.88815191554566e-06
3.47975750062024e-06
-5.63317598725959e-06
-1.21843510164176e-05
-2.42213288793668e-05
-9.02003222249104e-06
1.3353864577011e-05
-5.30306008760548e-06
-1.00507022279078e-05
-3.39848161619736e-06
-3.72170435771415e-05
-2.11831926575013e-05
-1.84965127669606e-05
-2.58305394568316e-05
-2.3396207914742e-05
-5.58230680092577e-06
-2.11340693438456e-05
-2.1231330403896e-05
-1.09803739991634e-05
-1.98227877254172e-05
-1.99016121108295e-05
1.37460995686335e-06
-1.50471317731189e-05
-2.34701918571187e-05
-9.27611995999589e-06
-1.1820038396556e-05
-2.3691458468347e-05
-5.28178180125968e-06
-1.30733282368927e-05
-4.91094610972229e-06
-1.48815689379077e-05
-2.23436697433626e-05
-1.54674506901249e-05
-1.53216370191198e-05
-4.03097074586048e-05
-2.45467235487556e-05
-1.38666312453285e-05
-1.72434277940208e-05
-1.30542221747547e-05
-2.13166306030175e-05
-2.77868108229e-06
-2.24298843148129e-05
-3.90087075200291e-05
-1.93542051383281e-05
1.71789349459216e-06
-1.74853598947667e-05
1.73481454217527e-06
-3.97922971699088e-06
-2.80744710680137e-05
-2.2661533658623e-05
-2.55094533467193e-05
-1.16878515139761e-05
-1.85816063089793e-05
-1.63385129758527e-05
-1.88617688819695e-06
-2.59033736059404e-05
-2.82675150969642e-05
-6.16681965381873e-06
-2.84958770766845e-05
-9.68855937005947e-06
-4.37482404606252e-05
-1.80060334344016e-05
-1.58931984193829e-05
-1.13319676476665e-05
-1.53481502948999e-05
-9.21462514737872e-06
-4.08048716345464e-06
-1.00248293445922e-06
-1.12300717741195e-05
-8.27724643698473e-06
-1.94509452418236e-05
6.76741199573346e-07
-1.76517179356271e-05
-2.10223499315003e-05
-6.34563436883367e-06
-2.19762025457317e-05
-1.15174830903726e-05
-2.31907959118403e-05
-1.77114731744578e-05
-6.95646688143663e-06
-1.72956068717256e-05
-7.19804464760787e-06
-1.57520888434903e-05
-2.96274845203524e-05
-2.50037613039344e-06
-4.37809159065798e-06
-2.28545500199964e-05
-3.28515624296542e-05
-1.79041385235221e-05
-1.43419713387219e-05
-2.6346445848987e-05
-1.74260300532726e-05
-1.90915121817383e-05
-3.3411210800119e-05
-1.16697964518531e-05
-1.98714311969534e-05
-2.05965286568318e-05
-1.9527671568312e-05
-1.82705689213616e-05
-2.07964444462275e-05
-2.38748674418473e-05
-2.82950732280987e-06
8.19237614918844e-07
-1.65016879929327e-05
-7.89077793385685e-06
-2.02523661679096e-05
-1.52497128374419e-05
-2.085462181161e-05
-2.4117879821932e-05
-4.67036713787142e-06
-1.17193886592651e-05
-1.50772528893033e-05
-2.40828938949625e-05
-1.2070649179995e-05
-1.73319963933144e-05
-2.76521464700521e-05
-1.03442230010458e-05
-3.48569214603299e-05
-3.58654281527281e-05
-2.48775433803522e-05
-1.0133104231686e-05
-4.68389232219898e-06
3.63485523150202e-06
-1.48330219105127e-05
-2.59120894978541e-05
-1.187289471876e-05
-7.98239438681479e-06
-2.84806707569151e-05
-1.91262294053874e-05
-2.72846536987116e-05
-1.07692471760177e-05
-1.24223202191541e-05
-1.3683798743598e-05
2.49674115872536e-06
-1.30581151311341e-05
-1.44074558429952e-05
-3.04020507931872e-05
-1.88026460339242e-05
-1.16567394617043e-05
-3.06772286540337e-05
-2.85426634925601e-05
-1.88616981410676e-05
-9.54687929910139e-06
-1.43157796003949e-05
-1.53766521818646e-05
3.40384551816844e-06
-3.84663226560677e-06
-3.11336826935179e-05
-2.34409198797356e-05
-6.73889977965914e-06
-2.29491052831133e-05
3.62000186494557e-06
-2.15513739077012e-05
-1.71916201924069e-05
-9.82658838420952e-06
-9.71553191348381e-06
-1.24968515378767e-05
-1.12837464525269e-05
-2.46523565094713e-05
-1.35092205548567e-05
-1.20963732919404e-05
-1.26319149969893e-05
-3.72744226743497e-05
-1.53024008623432e-05
-2.6837547063735e-05
-3.02551033200058e-05
4.22639362282863e-06
-2.61556195824437e-05
-1.64248023191534e-05
-1.04996865990617e-05
-1.62224633514438e-05
-1.59758200510945e-05
-2.58714335565507e-05
-7.21950135507908e-06
-5.75750786162587e-06
-1.42034986047209e-05
-3.01954834383396e-05
-2.79414734860726e-05
-2.42338648178e-05
-2.53719381528532e-05
-1.76045945734691e-05
-1.52895307244273e-05
-2.10737240148221e-05
-1.23418945681961e-05
-1.2759933280418e-05
-1.15349891051127e-05
-6.90334373645191e-06
-1.8566196398703e-05
-1.67171553690192e-05
-1.38970905102643e-05
-1.05511333517965e-05
-1.5155318292527e-05
-4.50680460117137e-05
-3.06167026383716e-05
-1.65915699465447e-05
-4.38412121817539e-05
-2.8055243551553e-05
-1.66587500652804e-05
-2.42957240544451e-06
-2.70585615857644e-05
-2.82447049923007e-05
-1.6837990472113e-05
-1.61939570428023e-05
-1.23662742343491e-05
-2.21463274608783e-05
-3.78732541907043e-05
-9.84823094962634e-06
-3.21262103671299e-05
-2.05058493806522e-05
-1.10740228213354e-05
-4.88102898390644e-06
-1.43607997724551e-05
-1.38245272976162e-05
-1.78060303847355e-05
-1.42545151798117e-05
-1.00346195630068e-05
-2.27581939683544e-05
-1.75287980859844e-05
-1.31915098533527e-05
-2.51127401518726e-05
-1.87306824564352e-05
-1.59641694555264e-05
-2.05107462058898e-06
-2.29003294891501e-05
-2.39293975259161e-05
-7.63850602571435e-06
-6.028639999789e-06
-1.58998687457752e-05
-3.50532143890764e-05
7.95798453744318e-06
-1.94668670599484e-05
-3.63080036867691e-06
-9.19974610566088e-06
-2.6265542500641e-05
-4.48418342307372e-06
-1.7798474144682e-05
4.46905606646675e-06
-2.16948430364729e-05
-1.69977561957034e-05
-1.10322003710518e-05
-7.69373795745545e-06
-2.70793839091342e-05
-9.36454613496517e-06
-2.6562529395023e-05
-2.42218538697394e-05
-4.11478710138539e-06
-8.44633861985105e-06
-3.24829610202446e-05
-1.42187385123768e-05
-1.39575428426966e-05
-9.90570850014517e-07
9.53948247609393e-06
-8.94631124626773e-07
1.06151906451208e-05
-1.37172373055513e-05
-1.59931178364896e-05
-1.87729070074878e-05
-1.61783514141538e-05
-8.64494110043037e-06
-1.30037403076987e-05
-2.42033526404169e-05
-2.05332925219773e-05
-2.61360051273608e-05
-3.66406474132953e-05
-1.51953897452279e-05
-1.02371991789425e-05
-3.63446865458224e-05
-1.91484657654376e-05
-8.93458841887507e-06
-1.24642089462739e-05
-1.52420091477189e-05
-8.45334368136171e-06
-2.2725304545239e-05
9.88426403367145e-08
-1.26317243657966e-05
-1.57587968344054e-05
-2.47239532534256e-05
-7.74687188558247e-06
-2.65054145530149e-05
-2.46816449360598e-05
-1.61950176587604e-05
-1.71762990896505e-05
-3.404970844168e-05
-2.56303332391881e-05
-2.47744915437309e-05
-1.30586267933756e-05
-6.6847420239723e-06
-5.37434273143375e-06
-6.97539320806471e-06
-3.14573861590435e-05
-2.10251111829118e-05
-1.38799142740891e-05
-2.48428229182156e-05
-5.01514326155098e-06
-1.64917553052083e-05
-8.0121521333589e-06
-1.01517510313742e-05
-1.08285466986793e-05
-1.3880460061281e-05
-3.07096276984045e-05
-1.35255692149219e-05
-2.23159004046146e-05
-1.67578222822335e-05
-1.66507011903738e-05
-1.90521043539804e-05
-2.22361440649277e-05
-2.66092489718926e-05
-3.73595120289134e-06
-1.61772801039496e-05
-7.23864357219306e-06
-2.16899506212212e-05
-3.08321384809295e-05
-9.83792145999704e-06
-2.90739131682789e-05
-1.65531167933309e-05
-1.34266648635682e-05
-2.30803932548101e-06
-3.14359133254951e-05
-1.97214437997806e-05
-7.00305237809167e-06
-9.01302843806512e-06
-6.04936814678435e-06
-1.98062322993979e-05
-2.9360076811408e-06
6.24497312203851e-06
-2.69222071227457e-05
-3.06791584229454e-05
-1.46932490625558e-05
-2.31576424504175e-05
-7.77258778571841e-06
1.74352416020146e-08
-1.16301125381771e-05
-1.24747055599949e-05
-2.13081567593675e-05
-1.50814840276695e-05
-1.36772010979438e-05
-3.78181870827445e-06
4.92105480508191e-06
-1.32305771744564e-05
-1.88237976667854e-06
-1.47596221700264e-05
-4.02841308491352e-06
-1.25183036085359e-05
-1.36629140360645e-05
-2.02665644739759e-05
-1.39110577533531e-05
-4.43274055880122e-06
-3.27579257077717e-05
-2.47739113340534e-05
-2.20275592105177e-05
-7.09721417057026e-06
-1.08820720691962e-05
-3.31771045551046e-05
-6.12853376996507e-06
-1.27288613637576e-05
-4.8019662525188e-05
-8.97790275452082e-06
-4.33609343651588e-06
-4.34476557574179e-06
-2.25889428323481e-05
-8.53804145787465e-06
-3.59581068689094e-05
-3.26631042263684e-09
-1.7552304057944e-05
-2.2295664607725e-05
-2.05874779288582e-05
-2.95160819208476e-05
-3.0132453282443e-05
-3.68533908704613e-05
-1.92127558124525e-05
-2.22178943118975e-05
-3.11299515259981e-05
-2.58232241630451e-05
-1.19861805679243e-05
-1.84651808808401e-05
-2.64761481301689e-05
-4.17794596818703e-06
-7.10866107599937e-06
-1.17879946389945e-05
-1.06290366816368e-05
-2.44590165126367e-05
-7.93338467352776e-06
-1.51251992679497e-05
-2.11517334390834e-05
-2.24352845072653e-05
-1.72065123100713e-05
2.83912516878657e-06
-1.91069655232384e-05
-1.64784595636253e-05
-1.29846284034305e-05
-1.12875576361996e-05
-2.48787454670231e-05
-8.58770893764224e-06
-1.19566052583517e-05
-3.67499458865842e-05
-1.34895673655199e-05
-1.51264356032617e-06
-2.78774703053833e-05
-2.90467496938894e-05
-9.86068951331669e-06
-1.48357076000178e-05
-1.62742352929201e-05
-1.85510082160018e-05
-2.58912294985614e-05
7.13272223837209e-06
-2.08669662599229e-05
-1.94526841144068e-05
-1.27144454664043e-05
-1.23261695095444e-05
-1.41180558327273e-05
-2.245877100788e-05
-8.66717335101317e-06
-1.5502922510954e-05
-2.43482112547459e-05
-2.35791769966257e-05
-8.8141315930829e-06
-7.04254860483808e-06
-1.28526351766173e-05
-6.32614185665851e-06
-1.96540466596943e-05
-5.73514180507149e-06
-1.01902697548224e-06
6.92966008555838e-06
-8.39810873409313e-06
-2.23938075496764e-05
-1.27951195340607e-05
-1.43385647466094e-05
-1.51096643724895e-05
-1.37111850370503e-05
-6.33978965159855e-06
-2.31623950307065e-05
-1.86988649952526e-05
-1.80809644534152e-05
-1.99545666171098e-05
-2.26754676414862e-05
-3.03423381887334e-05
-7.55781981744609e-06
-2.1966142065124e-05
-2.74398152604972e-05
-2.3836302897526e-05
-1.09309904163051e-05
-8.40677285830196e-06
-1.71597602256918e-05
4.90286756500903e-07
-2.04434222986321e-05
-3.37325897245194e-05
1.37922090840786e-05
-5.59614388362847e-06
-1.03087269457307e-05
-5.97341536851444e-06
-2.00959409419036e-05
-8.86633211003521e-06
-1.74919045337777e-05
-1.46511274339186e-05
-9.80422183107222e-06
-2.99378904753562e-05
-1.34933064430448e-05
-1.48012073303222e-05
-2.3293191262147e-05
-1.57964000849682e-05
-1.28679847463429e-05
-6.41004081650746e-06
-1.47527629667407e-05
-2.15732169615174e-05
-1.57194263155149e-05
-8.95218658111019e-06
-2.05268312497275e-05
9.18387981921796e-06
5.04672679833517e-06
-1.51362038313483e-05
-7.29178076913664e-06
-1.08474988126478e-05
-6.59436601001046e-06
-2.38270018767628e-05
-1.90131556966794e-06
-2.60974566020524e-05
-2.93646295203853e-05
-1.17610949048968e-05
-1.7216780835656e-05
-3.01860688234939e-05
-8.66269700513491e-06
-2.23165992102128e-08
-1.8497533838794e-05
-1.36267509514657e-05
-1.15931592644939e-06
-6.39904652200937e-06
-2.43202526781654e-05
-7.7767040782833e-06
-2.09867608987554e-05
-1.51498063114412e-05
-1.62298248896871e-05
-3.03268492203365e-05
-2.60062998551148e-05
-5.30821516622042e-06
-1.19318934559732e-05
-2.92498367915826e-05
-3.61971106457803e-05
-2.3582261059798e-05
-2.27701667549574e-05
-2.24947147253689e-05
-1.51281828260897e-05
-2.10491909974578e-05
-2.12672470344018e-05
-7.31502915451837e-06
-1.02852799575068e-05
1.68478418965803e-06
-1.32515203891732e-05
-1.82678751704255e-05
-1.37559300647889e-05
-2.02310424775214e-05
-1.43049999133756e-05
3.47376720694086e-06
-1.20532337678616e-05
-2.78932616931885e-05
-2.54734090305388e-05
-2.61899777499455e-05
-1.14547156110396e-05
-1.86963326126223e-05
-2.28400246139058e-05
-4.02657561353327e-05
-2.51003736785415e-05
-2.47827054239736e-05
7.3595191084715e-06
-1.91565711566497e-05
-2.54330761908904e-05
3.32892507323754e-06
-2.03134278182153e-05
-8.40400863946238e-06
-1.61159416287052e-05
-2.5753820549596e-05
-9.40754762576268e-06
-1.89711084858742e-05
-1.83351913744613e-05
-2.08349513917485e-05
-7.91177877712802e-06
-1.72134228875145e-05
-2.10833244526833e-05
-3.26107460729688e-05
1.81793588051334e-06
-1.78520258901062e-05
-5.25092298631149e-06
-9.10992973569798e-06
-1.37115358206923e-05
8.86680172293893e-06
-1.28371868063331e-05
2.95288803981217e-06
6.38355428199575e-06
3.78409087924074e-07
-6.81762871962118e-06
-1.34547179665661e-06
-6.3669136663544e-06
-1.16551610433186e-06
-3.40886400157821e-05
-1.52805112651012e-05
-1.83259777272731e-05
-2.46869759670654e-05
-6.05201712245564e-06
-2.15256693409143e-06
-3.02830587126209e-05
-1.36817428206842e-05
-2.77664630625163e-05
-2.787299566647e-05
-1.48940136942316e-05
-1.57985686105767e-05
-1.52056837231279e-05
8.03765254259567e-06
7.16487491475857e-07
-2.22799611271606e-05
-4.71086531418547e-06
-3.01676759755212e-05
-4.22378626089095e-06
8.37526783066421e-06
-1.49146977945807e-05
-5.36808236144553e-06
-1.76142782328527e-05
8.33988267702071e-06
-1.86841642593581e-05
-3.81315443811082e-05
-2.63929794945751e-05
-3.08258130489487e-05
-2.48198422392085e-05
-3.16130050379231e-05
-7.99431923454006e-06
-3.18274836011386e-05
-2.74200056407167e-05
-2.28883835766922e-05
-1.1473682217009e-05
-2.50324119959647e-05
-1.59553299578021e-05
-6.92133710622055e-06
3.80281184152866e-06
-1.33841975604377e-05
-9.75775689432109e-07
-5.98101743142251e-06
-1.02993880054016e-05
-2.92982609393152e-05
-6.39891593423207e-06
-1.12506908266395e-05
-1.70590933032711e-05
-1.07929301749341e-05
-2.91983459881183e-05
-1.07162282179503e-05
-2.24309334355673e-05
-8.3743409544993e-07
-1.33678166668687e-05
-7.42262804361021e-06
-1.69189612126126e-05
-1.6861133279441e-05
-1.22508529144756e-05
-1.60072242555091e-05
-2.51438277172806e-06
2.89595902966973e-06
-1.0201925186191e-05
-7.62027614426776e-06
-1.19424167744787e-05
-7.76100989290969e-06
-2.23180120757675e-05
-1.67350707804137e-05
-1.85980691694612e-05
-9.66447506194918e-06
-2.17420138957241e-05
-2.86198243089812e-05
-2.91466020404375e-05
-2.35783180751971e-05
-1.14592671903394e-05
-1.97016704408171e-05
-1.88435122500726e-05
