# Supplementary material for: Research on computational propagation and identification of mine microseismic signals based on deep learning
Source: PLoS One. 2025 Oct 22;20(10):e0334641. doi: 10.1371/journal.pone.0334641 (PMC12543183; doi:10.1371/journal.pone.0334641)
Supplement: S9 Data — (ZIP) [file pone.0334641.s009.zip › 000101100000503.xlsx_0.txt_24.txt.txt]

1.21293489999125e-07
-1.11746418451992e-05
-1.60493087708715e-05
-3.218471378265e-05
-2.02993004350912e-05
-2.21047791391455e-05
-4.24373100649926e-05
-1.98898141111897e-05
-3.44502083526347e-05
-2.27232057821246e-05
-3.9872946733207e-05
-3.03863117208122e-05
-2.3952665921739e-05
-2.02302567279565e-05
-3.26079751737356e-05
-9.52301418379688e-06
-6.51535168661781e-06
-1.12801225845923e-05
-5.76855868343974e-06
3.48424273702913e-06
-8.28251620387776e-06
8.70254940857206e-07
2.03541371877348e-06
-8.54474570847244e-06
-2.08163238596905e-06
-8.34532054083241e-06
-1.23270099016207e-05
-4.04950012732896e-05
-7.177532505845e-06
-3.82881364476534e-06
-3.07585840594081e-05
-3.29453899350788e-05
-1.00148584344779e-05
-1.66032957649373e-05
-2.4987013746365e-05
-1.96069817137094e-05
1.56859404177876e-05
-6.72210429170741e-06
-9.36052418771217e-06
-9.84352806818379e-06
-2.8403762289292e-06
-4.25673430944429e-06
-2.18643019462874e-05
-2.2077959445979e-05
-1.1249836476134e-05
-3.60369076444971e-06
-1.53594697356122e-05
-1.382856090663e-05
-2.4185599886479e-05
-2.58333515755432e-05
-1.1782439272747e-05
-1.9036071420822e-05
-1.88051334059379e-05
-2.52918660996366e-05
-3.00171361234264e-05
-3.69365137854876e-06
-1.60646256935697e-05
4.27425594586601e-06
-1.98614424752058e-05
3.78916319885058e-07
-1.50087238946879e-05
-8.77654985709498e-06
-9.29445842737885e-06
-1.05818881188215e-06
-2.32642098233021e-05
-6.93175612672165e-06
-3.16581467967881e-05
-1.22446166045066e-05
-1.94289352438489e-05
-3.90101802959454e-05
-1.42925119402224e-05
-2.66733438371301e-05
-1.19694547501259e-05
-1.61788738959778e-05
-5.74628237169698e-06
-7.77455713737392e-06
-3.61580531747413e-05
-1.69029431169279e-05
1.71312869225929e-05
-9.90841795832237e-06
-2.05190212430103e-05
-1.30462121165089e-05
-8.07331963891873e-07
-5.08962403436245e-06
-1.02104068517677e-05
-1.38264259477014e-05
-3.92927846964769e-05
-2.2102316765584e-05
-2.49614698063482e-05
-1.03343968414339e-05
-2.13543173779942e-05
-3.71432892550448e-05
4.35119930729941e-06
-3.25663528260826e-06
-1.43779068752252e-05
-2.18735088756132e-05
-3.05037815198408e-05
-9.67532396747857e-06
4.62569811585921e-06
-2.05730210449439e-06
9.45832956212268e-07
-2.11157953966684e-05
-7.71152021123463e-06
2.24143370462567e-06
-1.73552746496398e-05
-7.61002857355476e-07
-1.41307346746474e-06
-2.55110906284203e-05
-5.24436301890593e-06
-1.59724044508002e-05
-3.15798429156329e-05
-7.37540831973537e-06
-2.74808814715423e-05
-3.01797024051157e-05
-1.44632735510286e-05
-2.75473560331887e-05
-8.94136355933761e-06
-1.48050144560817e-06
2.70025334474789e-06
-7.48787146147354e-06
-3.99619651872754e-06
-5.06564382176671e-06
9.37858853671166e-06
-1.1774343347705e-05
-4.48192214504e-06
-6.03396506974211e-07
-1.46624378029362e-05
-1.28095879735685e-05
-1.37078855585432e-05
-4.97935383083135e-07
-1.64912200626117e-05
-1.58370084711027e-05
-2.14374079827441e-05
-3.21016851839412e-06
-1.5664154870676e-05
-3.28016041932151e-05
-5.93049395205726e-06
-2.73462565155346e-05
-1.39283187120539e-06
-1.59641936126751e-06
-1.40174023257871e-05
-1.13300912664527e-06
9.8658310687926e-06
-5.32877394553609e-06
-1.11141758641926e-05
-2.2282052662656e-06
-2.7522077527526e-05
-1.84718657845968e-05
-5.19278247325857e-06
-1.82253020774582e-05
-2.79217859299114e-05
-2.12173308158462e-05
-3.1162860252294e-05
-1.84835173319447e-05
-2.70540253289965e-05
-2.16042552233042e-05
-2.72706368299487e-06
-2.21626419597811e-05
4.03176237456197e-07
-1.1112265258305e-05
-8.56220369354158e-06
-9.14747613163531e-06
-1.35852054256136e-05
-7.73695229658284e-06
-6.85821813977049e-06
-6.76656967012556e-06
5.65632372602565e-06
-1.40668533824005e-05
-7.77893590536755e-06
-1.49555149367263e-05
-2.90158690290113e-05
-3.33071764697478e-05
-3.75137051169969e-05
-2.68414119947382e-05
-2.59227741055903e-05
-2.79119707126242e-05
-1.45671798506924e-05
-1.48215294482344e-05
-1.6116138894214e-05
-3.91635914535474e-05
-2.29187012864582e-06
-5.95458916700694e-06
-4.28252947920207e-06
-9.31070124217478e-07
-1.26075614707915e-05
-2.68777753639341e-05
-1.38650774082595e-05
1.45670820473394e-05
-2.70529012894349e-06
-2.90118405859007e-06
-6.57484265926936e-06
-1.29286490711919e-05
-1.96022492436735e-05
-3.6442886668538e-05
4.16242975732348e-06
-6.38115853547987e-06
-6.2595867515689e-06
-1.59156035581025e-05
-1.21451485450242e-05
-1.24667734130771e-05
-2.53282434321083e-06
-1.09366030160077e-05
-6.44381237684803e-06
-1.84070737978213e-05
2.73115861793026e-06
-6.88527004191242e-06
7.23010421752298e-06
2.07289245004956e-06
-3.62903513168749e-06
-1.34653916893102e-05
4.5454705729618e-06
-4.88316847240965e-06
-1.89804023025045e-05
-2.23901961415495e-05
-3.14920952957143e-05
-2.34324857676256e-05
-6.86843278682414e-06
3.97086363693533e-07
-1.99860144920947e-05
-7.57596784244985e-06
-3.18971831281275e-06
-6.4642911989992e-06
-2.78354382872109e-05
-1.03106911459092e-05
-1.18692368253196e-05
-9.51269751448683e-06
3.47196568058978e-06
-5.70804559840934e-06
-1.04664710191841e-05
1.28686188287072e-05
-1.99921140965009e-05
-1.82979853083191e-05
-1.27727158444193e-05
-5.92345756256133e-06
-1.64518016851727e-05
-1.21280788072099e-05
-3.25602577985088e-05
-3.47343152730618e-05
-3.95890929955803e-05
-4.23617001891373e-05
-1.05308688195824e-05
-2.44859653390274e-05
-4.26287722036195e-05
-1.26605972536344e-05
-1.73123364010874e-05
-2.1703579389661e-05
-1.11717026494511e-05
-1.0408010450302e-05
-2.27758467989165e-05
-9.76301546003425e-06
1.81263062363855e-06
-2.37739553594398e-05
-2.03020618725871e-05
-2.60399876786235e-05
-6.70725183241805e-06
-2.19137639063824e-05
-2.04113932792729e-05
-1.42062834696908e-07
-2.43610142954923e-05
-2.35643277741144e-05
-2.9192273679744e-05
1.48194426717485e-05
-9.44227888556101e-06
-3.63699696283829e-05
-1.61575992119538e-06
-1.61235290130418e-05
-1.15420320606556e-05
-5.49978427761778e-06
-1.3099373176301e-05
8.57734664635304e-06
2.03457244096279e-06
-2.27085825498146e-05
-1.19817224577032e-05
-4.88493789763717e-06
-1.65069615673013e-05
-2.1915520761818e-05
-6.6289378673489e-06
-3.67044318119062e-05
-1.4473977660334e-05
-1.08405382565571e-05
-7.56437554943165e-06
-2.13727589991655e-05
-1.47556656807224e-05
-1.20892341524134e-05
-2.42345690021674e-05
-1.12279638317881e-05
-9.66063685238736e-06
-3.1974972197023e-06
-1.3011106462135e-05
-1.21809462958912e-05
-1.31138385669321e-05
-8.01754361017233e-06
-1.40927556564034e-05
-3.11730088579339e-06
-1.64801389803167e-05
-1.0806273429849e-05
-1.11411638225811e-05
-1.04568420753765e-05
-1.44646706038195e-05
-6.08855305405615e-06
-1.05842829563804e-05
-1.50295531279827e-05
-2.06701257945105e-05
-1.39884448050731e-05
-2.09459802749229e-05
-1.71884326878528e-05
-1.39590228789888e-05
-6.02305822946642e-06
-2.53812247047293e-05
-2.14610653600331e-05
-1.37508978125967e-05
-1.54016777881843e-05
-1.04747050265844e-05
-8.56960723607759e-06
-1.18526837480569e-06
-1.84996523459445e-05
-1.29286600739132e-05
-2.04420558006895e-05
-1.19533278702879e-05
1.86625224241693e-06
-2.86756754592622e-05
-1.56982808634486e-05
-1.06506583052669e-05
-1.80017603375433e-05
-1.0513291712049e-05
-2.97847123318233e-05
-2.19441586729227e-05
-2.02932851570839e-05
-2.32794508741408e-05
-1.4395971276588e-05
-2.26296975080224e-05
-7.39536158608145e-06
-1.02483205363305e-05
-2.37644098245137e-05
-2.47154912301056e-05
-2.37421759629972e-05
-2.75623410897515e-05
-1.28165396427485e-05
-1.06507657522021e-05
-3.40431123275727e-06
-1.91570112708706e-05
-7.81045083724352e-06
-4.92254003831146e-06
-1.55360832108028e-05
-4.09322570190713e-06
-1.39992712039487e-05
5.51749920494768e-06
-1.30712909769237e-05
-6.31112672379082e-06
-1.13885000951501e-05
-2.63953863878336e-06
-7.05639157003149e-06
-1.03084817548466e-05
-1.38570045936774e-05
-1.62805237609059e-05
-1.8244118744772e-05
-2.52976101092516e-05
-2.12057028321335e-05
-6.28318511595232e-06
-7.49057527546816e-06
-2.46095968868611e-05
-1.79692812741256e-05
-7.96233180796736e-06
-2.82239510126864e-06
-7.00093762549287e-06
2.73646492609403e-06
-9.09412190017244e-06
1.02671541826026e-05
-8.80305755471421e-06
-7.2799473535698e-06
-1.53314993820986e-05
-1.03148197911521e-05
1.40555737612303e-06
8.37287223226139e-07
-1.76033213467524e-05
-2.47367693205445e-05
-8.95956064961119e-06
-3.06817015228107e-05
-2.36259378937147e-05
-1.5735011179711e-05
-3.20756082071094e-05
-1.46239973701135e-06
-1.69892685778748e-05
-2.98826005559199e-05
-1.46531901035613e-05
-7.86560904127816e-06
-1.27553815881104e-05
-1.08988185469578e-05
-1.57495055284363e-05
1.0718669392498e-05
-2.16667821329795e-05
-9.83048068746858e-06
4.06041622323621e-06
-8.37729155761666e-06
-3.06214186112452e-06
-2.73139015936687e-05
-1.20305633726921e-05
-2.76816230453509e-05
-1.38224819437601e-05
-2.62598373209345e-05
-1.96433994583224e-05
-1.32348240652732e-05
-2.89933846893644e-05
-1.133745299054e-05
-1.72807962095688e-05
-2.31736869844083e-05
-1.10440575959448e-05
-9.19858139631012e-06
-8.19523387551425e-06
-9.77291287539414e-06
-1.78140132851689e-05
-3.54305101267917e-06
-2.2355111986434e-05
-2.76540976485296e-05
-2.4901526010139e-05
-1.0241231190947e-05
1.17641215081278e-06
-1.31666656258779e-05
-1.69244449792482e-05
-2.22676708450796e-05
-2.64278589413931e-05
-4.74914932982799e-06
-3.55341151514975e-05
-1.04171009111786e-05
-1.68957841862144e-05
-1.03522026746192e-06
-1.13751874795686e-05
-2.36636746165366e-05
-1.70884033513076e-05
-1.48486427897082e-05
3.53212725828772e-06
-1.84851898852095e-05
-2.58545546457234e-05
-9.56529347423726e-07
-3.00103142077116e-05
-2.17044000838982e-05
-1.6938035677991e-05
5.71762471504571e-06
-2.51563910812322e-05
-1.29768086955627e-05
6.7356861703068e-06
-2.48789579288606e-05
-2.30849548097765e-05
-8.79211890574774e-06
-1.03682144818595e-05
-6.74156313833565e-07
-1.8295170636183e-05
-9.20164765896038e-06
1.55736939623682e-06
5.68394187208993e-06
7.98952013976945e-06
-1.8772537727377e-05
-1.96345800068674e-05
-3.3596412983693e-05
-2.13948110641322e-05
-1.86578159643677e-05
-2.91021953343376e-05
-2.07855233926815e-05
-2.91700928893823e-05
-3.46842945436952e-05
-1.89955757220161e-05
-2.22276978961896e-05
-9.73483089800773e-06
-1.2301662164388e-05
-5.99266260338837e-06
-1.85799430244473e-05
-5.97861917395049e-06
-1.82378915766754e-05
-1.78116132077267e-05
-9.45896496419651e-06
-1.20058209276787e-05
-5.96349684437923e-06
-3.43805262931393e-05
-1.76074990761091e-05
-3.93091792269875e-06
-2.66212985275871e-05
-1.65154228342402e-05
-1.94613849844268e-05
-1.45899502582792e-05
-1.67422167044098e-05
8.94603255589401e-06
-1.33457721285459e-05
-3.49315801823955e-06
-2.74485030165349e-06
-7.8723400354133e-06
-2.22472084580715e-05
-2.31794110979972e-05
-1.33088799914514e-05
-1.01917578627392e-05
-1.97704132857379e-05
5.85966214691696e-06
-1.4078583234181e-05
-2.75165066343761e-05
-1.45341045369254e-05
-1.15645176438501e-05
-3.09454712558424e-05
-6.47337241061262e-06
-2.52415401760017e-05
-2.04106528155555e-05
-6.87883003450014e-06
-1.73249385227381e-05
-2.76643129031453e-05
-1.565140790397e-05
7.5233830075669e-06
-6.67460414239479e-06
-5.86296763761119e-06
5.75504705054654e-06
-9.37671276561137e-06
-1.65049449227486e-05
-8.18842590757422e-06
-1.66095433796579e-05
-1.74272541723507e-05
-3.03714274411753e-05
-3.28024380415015e-05
-1.74548067063196e-05
1.16024246096914e-05
-9.41525002105133e-06
-1.98787247737042e-05
-1.70112647807142e-05
-1.23079091234141e-05
-5.04813730265006e-06
-1.55625564935304e-05
-1.86858387471724e-05
-1.60726200630678e-05
-1.37690857345528e-05
-9.57637166437648e-06
-2.33367923552297e-05
-2.62635408186467e-05
-1.59799100394454e-05
-1.38008050588337e-06
-1.74535324242386e-05
-9.91570531706644e-06
-1.60858411432617e-05
-1.93227301505045e-05
-8.48856423479973e-06
-1.00496247683046e-05
4.17019447330087e-07
-1.20080885146724e-05
-1.06166293480015e-05
-5.38885123993955e-06
-3.21854329740315e-05
-2.52867718753496e-05
-3.02278030364945e-05
-9.36691918201127e-06
4.20008532397331e-07
-8.19238152984988e-06
-6.77330500187064e-06
-9.93267478845614e-07
-1.70950566503187e-05
-1.28745805584715e-05
-1.52443489300453e-05
-4.8096589497618e-06
-1.54202512631256e-05
-6.16019151705116e-06
-5.28201790628875e-06
-1.28790470910312e-05
-6.75596129400872e-06
-1.08799365152367e-05
-1.13744028201586e-05
-3.22794082474945e-05
-1.34722211613215e-05
-1.3878514943679e-05
-6.11828808613381e-06
8.564159406256e-06
-2.20292196093138e-05
-9.51662851833279e-06
-2.17203694623857e-05
-1.48889069220372e-05
-5.24232537274349e-06
-8.40984654249383e-06
-5.26561347029971e-06
-1.55402987561673e-05
-7.75016417500588e-06
-6.97938297301112e-06
-1.53564435710098e-05
-2.1460995830355e-05
-1.93012370805984e-05
-2.76451198046464e-05
-1.06630561700868e-05
-2.93838534419188e-05
-2.21492223490658e-05
-1.05687890057073e-05
-3.56968295889433e-05
-2.04106004196213e-05
-1.95892228023001e-05
-1.56979020080563e-05
-2.74613341522482e-05
-8.16573651780024e-06
-1.32916392109074e-05
-3.23807461141022e-06
-1.2039895435752e-05
-1.37005271985168e-05
-3.06012795625525e-05
-1.77763675250024e-05
-2.29114968457272e-05
-1.79147465503898e-05
-2.13197021216736e-05
-2.03185489124124e-05
-1.88720238911302e-05
-3.66727977563416e-05
-1.05516995891711e-05
-7.4958876646438e-06
-2.78582402123104e-05
-3.50677684048995e-05
-1.7463233916094e-05
-7.81969697082658e-06
-1.17800077877255e-05
-2.27395634170816e-05
-2.11739327606245e-05
-2.42567308598853e-05
-2.32622538531373e-05
-8.0511850035694e-06
-2.07152211528481e-05
-1.08851235726868e-05
-3.26823491852324e-06
-1.26301389155122e-05
-2.14757503699921e-05
-2.8302237089588e-05
-1.65561181671626e-05
-2.18940492927021e-05
-2.22293191298726e-05
-3.00158102257146e-07
-1.66241578339176e-05
-1.84995472956122e-05
-6.65026693917524e-06
-6.51984589101604e-06
-1.87351046993007e-06
-1.84892844288441e-05
-1.9435126559487e-05
-2.24986065211929e-05
6.16347729348312e-08
-1.22978668614996e-05
-2.76332484975564e-05
6.19328489410939e-07
-9.97809765403388e-06
-2.13367025052319e-05
-2.59078758099734e-05
-2.20260789824248e-05
-1.85591418914122e-05
-1.70990326737266e-05
-2.68271035549731e-05
-2.08402540113731e-05
-4.96258566597826e-06
-1.00720914144722e-05
-2.68605716675776e-05
2.77215843034385e-06
-2.88824964526089e-05
-1.25715552554528e-05
-9.72310859032954e-07
-3.28296348148625e-05
-1.5854480818361e-05
-2.04950897968181e-06
-6.61948304678452e-06
-1.34423084157514e-05
-1.38344813390729e-05
-1.22183630528002e-05
-1.56486602471642e-05
-2.80719020188987e-05
-1.36295754464154e-05
-1.48427250324154e-05
-1.34696874118324e-05
-1.46634645489212e-05
-1.25076154293866e-05
-8.07080633216735e-06
-6.51232095464298e-06
3.09303008699097e-06
-1.08779167728886e-05
-1.8238920185154e-05
-1.43671811828973e-05
-1.2623876473352e-05
-7.0357134711165e-06
-3.60219924591267e-06
-7.70008416346576e-06
-1.9974389977304e-05
-3.01779929557226e-05
-4.19685321853069e-06
-3.07736976415465e-05
-2.04828324460352e-05
-2.30374397602303e-05
-2.89743155556905e-05
-2.41844263070816e-05
-1.8605093915117e-05
-2.02313366981097e-05
-1.61652066358317e-05
-2.90349677112077e-05
1.37119036003827e-06
-4.5263885386071e-06
-4.04239727959151e-06
-1.62757499344315e-05
-9.02330941020941e-06
-5.11811429527929e-06
8.31218949529049e-06
-1.983937335602e-05
-7.0933392523539e-06
-1.15741074585854e-05
-2.22533944272057e-05
-1.48588169860995e-05
-1.27053234833636e-05
-3.11142750901362e-05
-8.44474506942357e-06
-7.83913383777205e-06
-1.85401718013643e-05
-2.96541651595628e-05
-2.03290678351123e-05
-2.59910064924795e-05
-6.1742929446589e-06
-5.78447748452944e-06
1.63566175678764e-06
-2.16152596893569e-05
-1.81382365688254e-05
-1.89595608124434e-05
-1.3727303977877e-05
-1.7618982624247e-05
-2.43497621495985e-05
-5.99780495028514e-06
-2.82835021083302e-05
-1.77613214414287e-05
-1.24441398786731e-05
-2.79746154874483e-05
-2.55280728683029e-05
-5.76774195785604e-06
-1.10931159275699e-05
-3.45198595782606e-06
-1.99796928319093e-05
-8.82797892826646e-06
-3.82632261118081e-05
-1.67458929243498e-05
-1.8044473095355e-05
-9.50428912432104e-07
-2.48824072984051e-05
-2.83874428343812e-05
-1.40014382275044e-06
-9.60586548673636e-06
-9.67983974473116e-06
-4.83548033186516e-06
-4.05677776307191e-05
-1.33088486722015e-05
-5.16789895348816e-06
-2.35479978282565e-05
-9.29031258820785e-06
-2.8393840877169e-05
-1.72889228357015e-05
-3.36837021844198e-05
-2.21235533404754e-05
-1.48711155305825e-05
-2.53140884409692e-05
-1.97013113762405e-05
-2.07648082068146e-05
-2.4654561690328e-05
-2.41921200901461e-05
-1.18831416363493e-05
-2.38898573823246e-05
-8.56623160779483e-06
-7.63924260265751e-06
2.19560028386929e-06
-8.39198242244225e-06
-5.03701457500414e-06
-6.85453045977477e-06
-4.59393488487416e-06
-2.25392358247064e-05
-1.97355479578324e-05
-1.79674829066508e-06
-1.41371963299623e-05
-2.53052792386044e-05
-7.69353825185921e-06
3.18342741301269e-06
-2.85288251665872e-05
-2.11488999520173e-05
-5.12943579807963e-07
-1.23481076846195e-05
-1.22537822211467e-05
-4.77963500657506e-06
-1.92547443310015e-05
-1.6867224642594e-05
-1.36226573861846e-05
-1.45419890129967e-05
-1.02832579691249e-05
-3.06626995194197e-06
-1.63297564618011e-05
-1.51931155848235e-05
-1.54870139990499e-05
2.74768629198561e-06
-1.60239612081735e-05
-2.47043718759181e-05
-1.40712760945504e-05
-2.00668569862528e-05
-2.12607162242224e-05
-2.27026717779027e-05
-1.51009220092375e-05
-2.52130468165711e-05
-3.68618843966168e-05
-1.41023278270937e-05
-1.80095736124856e-05
-7.75607934413305e-06
-2.66422491004636e-05
-3.27442024760069e-05
-2.10876365495882e-05
-3.66911931653288e-05
-7.10850605233694e-06
-1.32823217453786e-05
-5.94618252823275e-06
-2.50881759884466e-06
-2.09008145437612e-05
-8.77762661442095e-06
-1.53741386534107e-05
-8.0493914002037e-06
-1.94031259265946e-05
-7.62603515558662e-06
-1.0270472530712e-05
-1.64479510300557e-05
-3.02710331684865e-05
-1.63387158155687e-05
-2.1649191873157e-05
-2.56107489313588e-05
-2.99409305105384e-05
-2.69830009859742e-05
-2.20714334528379e-05
-2.88908978602901e-05
-2.66543508793736e-05
-9.1653502437111e-06
-7.69719691378722e-06
-8.79203127064895e-06
-2.37376555494937e-05
-1.69306618521523e-05
-3.02016153120317e-06
-2.0366706198242e-05
-5.21754383726725e-06
-1.4934110779595e-05
2.99037647798317e-06
-1.36358997523778e-05
-5.48316931545476e-06
-5.41471236508518e-06
-2.09660993248182e-05
2.04138441469951e-06
-1.15475221046754e-05
-1.60926849248495e-05
-1.80435376586915e-05
-2.27097573694643e-05
-9.89111705477727e-06
-1.85360207505557e-05
-3.007667806427e-05
-1.01260999854548e-05
-2.32861562692958e-05
4.54784908735068e-06
-2.43950392369402e-05
-1.90439566629376e-05
-2.12406843941929e-05
-7.27763270731654e-06
-1.34904213676227e-05
-5.70341628132611e-06
-3.04529247554569e-05
-9.54650037732783e-06
-1.79326784652172e-06
-8.52426831692738e-06
-1.12976487154074e-05
-3.2128272075196e-05
-3.50847899483863e-05
-2.53311874303212e-05
-1.38350384440003e-05
-3.08900717584199e-05
-1.06590422087283e-05
-1.88729291427976e-05
-5.54015906871754e-06
-1.57799958905386e-05
-1.61193722685946e-05
-1.7816409628324e-05
2.81781422915549e-07
-1.81240769164957e-05
-1.58969827362481e-05
-2.37262595689232e-05
-1.34123233312703e-05
7.99697325226501e-06
-1.74837666014369e-05
-7.7101193818901e-06
-4.36810074839493e-06
-1.47170274487523e-05
-1.49851097220083e-05
-1.34711631502974e-05
-9.17660516161208e-06
-2.73819616165102e-05
-2.41849963264705e-05
-2.83172699398668e-05
-3.77406189482147e-05
-1.26764147817884e-05
-1.80584313553707e-05
-2.96060776125793e-05
-1.77485429239887e-05
-1.53146175119958e-05
-1.28213955884952e-05
-1.73424934626195e-06
-1.45660639052727e-05
-4.42518785601163e-06
-4.3556886973087e-06
-2.18243832054387e-05
-1.68028715669828e-05
-1.27591499980571e-05
-3.68779592895267e-05
-1.16153920620441e-05
-2.73476891234434e-05
-6.19237350567695e-06
-1.22666762803624e-05
-2.70988580159763e-05
-8.68129588611221e-06
2.51813380520379e-06
8.56650855563214e-06
-9.03728249144186e-06
-3.06106288417258e-06
9.04692338161851e-06
2.37305584988286e-07
-2.02616830292126e-05
-3.07690684948662e-06
-2.32863918402599e-05
-4.90468947162706e-06
-8.39531733160264e-06
-8.38260108207943e-06
-1.86588637965572e-05
-1.77014268813458e-05
-2.78787983744139e-05
-2.00551430477084e-05
-1.73684920721671e-05
-1.59185546625853e-05
-1.56447041779733e-05
-4.16594400369511e-05
-1.68542495490166e-05
-1.4467930468514e-05
-1.93349044666556e-05
-2.78147887269269e-05
-1.8670355787739e-05
-7.60561698767672e-06
-5.25870932815681e-06
-1.38565619431482e-05
2.63019917859945e-06
-1.06441632144498e-05
-9.61119729659889e-07
8.54867734924366e-07
-1.57965331438302e-05
-2.78935143171947e-05
-7.10904780841646e-06
3.95962253435257e-07
-1.05220081027693e-05
-1.89287252067537e-05
-1.91790574729843e-05
-3.6618149153927e-05
-2.38746914007633e-05
-2.77035854395721e-05
-5.30432999534457e-06
-1.15137917366337e-05
-3.19311915875312e-05
-1.34961365538349e-05
-3.58503799848867e-06
-3.96260800473191e-06
-6.59375610039914e-06
-2.41813853849708e-05
3.3811239712492e-06
-1.19207636602292e-05
-1.29299487782596e-05
-1.9046835216431e-05
-1.46941634772847e-05
-1.64418550084401e-05
-2.35281555761403e-05
-2.79625126572482e-05
-3.04394354852409e-05
-2.89986639375352e-05
-1.91116996705471e-05
-2.00331975534924e-05
-2.6114205993336e-05
-1.94560539187469e-05
-1.5018714131341e-05
-5.51588592720179e-06
-2.57793541334845e-06
-1.19086049660779e-05
9.05641256421701e-06
-1.70475409689922e-05
-1.40009402116695e-05
-9.66713482085601e-06
-1.92393615318514e-05
-6.14171882690592e-06
-2.97456371461252e-05
-1.48828327476917e-05
-5.21451166303644e-06
-2.55047809212451e-05
-1.91917229556726e-05
-2.20803583679434e-05
-1.07728091845256e-05
-2.57991589284627e-05
-3.68499100375806e-05
-6.97219444545245e-06
-1.10582482872305e-05
-1.10934265729581e-05
-1.59300992762005e-05
-1.59310332535077e-05
-4.87201793902695e-06
-4.99544710675655e-06
-9.24645156566364e-06
-1.05968124479993e-06
2.57592336646551e-06
-8.57799653361317e-06
-6.86324401077825e-07
-1.43738323642363e-05
-2.20804119098763e-05
-3.00255924173464e-05
-4.41585864482736e-05
-3.6102706495535e-05
-2.16953046553363e-05
-3.84117853005459e-05
-7.15383478440959e-06
-3.79734921485137e-06
-1.57916281564223e-05
-2.12948792401163e-06
-9.14032561900841e-06
-4.11049382135124e-06
3.76597930496736e-06
-2.35009947023873e-05
-7.81467739714386e-07
-2.73089265206356e-06
-1.7116445882146e-05
-2.24492085167314e-05
5.1233200570495e-06
-3.47145290369253e-06
-6.52677676205127e-06
-2.84292243399733e-05
-4.04408361899321e-05
-2.1738265887597e-05
-3.21720699021367e-05
-4.32727261147791e-05
-1.4613975517839e-05
-1.06318833239093e-05
-1.09304439989488e-05
-3.23585566797832e-05
-2.07365574143155e-05
-5.88488911385149e-06
-1.86135314807677e-05
-2.812169657409e-05
-3.46971856870779e-05
-2.52209547748144e-05
-1.82620493934238e-05
-1.06493071794453e-05
-1.86306929068234e-05
-1.02702554924642e-05
-1.68673772818856e-05
-2.14484195195687e-05
-2.69523170194078e-05
-2.66030048009459e-05
-1.7293253959378e-05
-1.14856498724946e-05
-1.30283673329887e-05
-1.60248993330734e-05
-1.31878802607804e-06
-9.47074258040686e-06
-2.2838921775512e-05
-1.91361201277664e-06
5.24847589305237e-07
-1.23248460795778e-05
-8.9725006380113e-06
-1.41561652383646e-05
-6.16992264455457e-07
-8.60908948654357e-06
-1.71714920256922e-05
-2.22408950080102e-05
-3.06347204980818e-05
-2.07007449927393e-05
-6.26073231861417e-06
-1.19141834494051e-05
-1.65491542930551e-05
-1.54680102343011e-05
-3.37824400666876e-05
-1.51904159059664e-05
-7.23732826790503e-06
-2.99436201086562e-05
-1.04198628284553e-05
-2.2564044619775e-05
-1.79651840800045e-05
-1.07218515339761e-05
-1.3495174840616e-05
-1.57321395300445e-05
-1.1070631667941e-05
-8.78715115025872e-06
-1.84602947004738e-05
-3.01237541050202e-05
-1.95758499038494e-05
-8.3192687313004e-06
-1.12095623755658e-05
-2.63485821313864e-05
-2.13121918525763e-05
-1.22721024582476e-05
-2.60952667818399e-05
-1.81611237354277e-05
-1.85398101216357e-05
-1.31690281745855e-05
-9.14580493985699e-06
-2.30254991916899e-06
-2.21907159920925e-05
-1.33528628271898e-05
-1.58826793423578e-05
-8.46856403769557e-06
-2.1322011824079e-07
-1.08695679660631e-05
9.08117313534196e-07
-8.75577874141505e-06
-2.46114053763669e-05
-6.61772912633366e-06
-1.2792379912894e-06
-7.73175281881952e-06
-3.34085504321387e-05
-1.5284072040936e-05
-2.01242795561781e-05
-1.74660571760969e-05
-1.05645771505783e-05
-1.86895428357715e-05
4.40639686515256e-06
-5.89527996832827e-06
-1.24257453008468e-05
-1.53854280842035e-05
-1.54661030610643e-05
-1.37763401447783e-06
-1.39029892033339e-05
-1.78985941186059e-05
-1.43190915131351e-05
-2.38207736367487e-05
-1.89304725885646e-05
-1.55770257547699e-05
-2.00440583657734e-05
-2.1796770643215e-05
-1.27607796620699e-05
-3.60557166059245e-05
-1.52984464928928e-05
-1.07868599776061e-05
-5.50415874412534e-06
-3.39460448248911e-05
-7.41170300650475e-06
-7.59073825818822e-06
-1.56579439145133e-05
-1.38815273297788e-05
-1.89823033538475e-05
1.06309429281004e-06
-2.15133901183163e-05
-8.61286286679425e-06
1.41279614732929e-06
-1.46039350950936e-05
-1.47716170079806e-05
-1.40858806779665e-05
-1.31410326827154e-05
-1.6457729712907e-05
-1.44766501898645e-05
-2.59917282302079e-05
3.9741769345811e-06
2.41159008128946e-06
-3.7264586737299e-06
-5.17848431618292e-06
-6.1206118320846e-06
-3.54598433345291e-06
-1.55517272752379e-05
-1.35540544102084e-05
-4.03525080310057e-05
-1.97509778263376e-05
-1.53055872434263e-05
-1.10079321775455e-05
-2.10409142002992e-05
-2.12281243231002e-05
-2.75169623329212e-05
-1.58411881163308e-05
-8.49631420130198e-06
1.72196571229292e-06
-1.71609593541222e-05
-4.64070482555987e-06
8.36533165578824e-06
-1.23711724544564e-05
-5.34176719005955e-06
1.77018919350576e-06
-8.6250203284554e-06
-1.09588230297138e-05
-1.24695325046978e-05
-4.35324872891584e-06
-1.25673480712522e-05
-1.32084849680909e-05
4.00982734881367e-06
-5.83933413414921e-06
-2.01075254191751e-05
-2.62389359741884e-05
-1.91774638250004e-05
-1.12487721603373e-05
-1.32860169846986e-05
-3.93894103462105e-05
-3.03477644298226e-05
-2.04292062455504e-05
-2.95634582264783e-05
-1.87869953078111e-05
-1.13322726075354e-05
-2.50238241419546e-05
2.07211767506507e-06
-4.38067154432051e-09
-4.44606140022783e-06
-2.19729121716785e-05
-9.7375362783463e-06
-8.93283761825337e-06
1.58343553557612e-05
-1.43465446323713e-05
-1.5089655980878e-05
-1.15885722370565e-06
-7.80441584937091e-06
-2.50902650086009e-05
-2.50985102195872e-05
-2.01445562072826e-06
1.05850024612693e-05
-3.13624966782361e-06
-2.06542763713134e-05
-3.28128704764952e-06
-3.27792771282959e-05
-3.06284045826801e-05
1.81060318204903e-06
-1.42617833605318e-05
-8.0606342645714e-06
-2.36705281633173e-05
-6.95632335825885e-06
-7.16020100516774e-06
-2.26926718367311e-05
-1.67545202261814e-05
-1.07914710048084e-05
-1.73895537440301e-05
-2.36630917438125e-05
-1.42503392898473e-05
-1.78684226015815e-05
-2.47261491550906e-05
-1.77688490395863e-05
-8.84292583491427e-06
-1.48067758296368e-05
-3.0991381565289e-05
-1.72375784485913e-05
-1.50431547372776e-05
1.79770159575972e-06
-2.05722674085499e-05
-1.48128525746625e-05
-2.8330604196719e-05
-7.36792034607703e-06
-8.47084921007518e-06
1.00750370414348e-05
-1.6702640521492e-05
-1.04456768689587e-05
-5.00246338903727e-06
-1.83946207419742e-05
-1.57256341712057e-05
-1.57353681565739e-05
-2.34557201048442e-05
-1.51405992143997e-05
-2.01738676406751e-05
-2.38551999841617e-05
-1.34417803845802e-05
-7.52906613173832e-06
-2.03721181039571e-05
-1.92860316751845e-05
-2.12354797401999e-05
-1.40034151869402e-05
-1.27331574790858e-05
-3.86939204764512e-05
-1.80329265718411e-05
-8.14350804355548e-06
-2.59251961336263e-05
-1.7464346614891e-05
-1.75519392915879e-05
-2.92547659379546e-05
-2.77460587524453e-06
-2.19439315793607e-05
-1.07271385788523e-05
9.77823129827899e-07
-1.13622173209489e-05
-1.1713027798867e-05
-2.42299535953044e-05
-1.30569005397168e-05
6.72534213905824e-06
-2.2080472334659e-05
-3.64908491717946e-06
-2.1552858266632e-05
-1.49231642548233e-05
-2.15092877904946e-05
-1.17132624610353e-05
-1.17147937512392e-05
-1.80266262389246e-05
-9.44411105784784e-06
-1.48593014774108e-05
1.2351598813551e-05
-3.34463216162853e-06
-2.32673868197583e-05
-2.13282904822036e-05
3.53160950632807e-06
-1.03997220267974e-05
-1.04224789103673e-05
-7.88671927180177e-06
-1.7478563135191e-05
-2.19868614798768e-05
-4.38221073502534e-05
-2.23033963401103e-05
-2.01209706120721e-05
-1.55512537581317e-05
-2.49282591828813e-05
-1.90627196066963e-05
-8.11196733641306e-07
-2.47006653181096e-05
-1.40542758379857e-05
-2.11561318167804e-05
-2.15552772859036e-05
2.42341051772479e-06
-3.54534541016568e-05
-2.30918925268157e-05
-1.59285612407933e-05
-1.75162742412687e-05
-2.8241831063003e-05
-2.51772280991903e-05
-2.97858518137779e-05
-1.64689066560314e-05
-9.48873435261608e-06
-2.27177170549605e-05
-8.91346160905613e-06
-1.65972232358948e-05
-1.60346516994e-05
2.2928370023883e-06
-1.52574217965063e-05
-1.04882807832979e-05
-8.45209891203183e-06
-3.7350529756932e-06
-2.12668313550744e-05
-1.39083235199927e-05
-2.34750144320348e-05
-1.35380846170998e-05
-1.00777710735433e-05
-1.44501517187127e-05
-1.82449816981669e-05
-2.80160852463651e-05
-1.41134131589394e-05
-3.23111263389686e-06
-1.10969027835012e-05
-1.3256375956714e-05
-1.9578594090303e-05
-7.74392051643281e-06
-2.14074808675033e-05
-2.76058938593378e-05
-4.56143040757381e-06
-2.93316030770122e-05
-8.65894882391858e-06
-1.70760491161223e-05
-1.54512675126783e-05
-1.22209887697317e-05
-1.08125163437618e-05
-3.0007459475435e-05
-7.38114532173847e-06
-4.61018152880305e-06
-1.07508389715738e-05
-1.03585087203211e-05
-1.90144183239848e-05
-1.52316413275779e-05
-2.61997005959068e-05
-2.65053025548428e-05
-1.34313764781817e-05
-8.23214771669871e-06
-2.61575302140443e-05
-9.09036255918592e-06
-1.58969945307526e-05
-1.31138351612635e-05
-2.12101536068331e-05
-1.88688171582103e-05
-1.42911344259828e-05
-1.48591403766835e-05
3.10959664697947e-06
-1.17252230378631e-05
-2.00874267387592e-06
-1.5030088103249e-07
-1.41551663393501e-05
-3.06273864750448e-05
-2.04727584148563e-05
-2.88106641632267e-05
-1.19664568977202e-05
-2.30855988243106e-05
-2.78152186099171e-05
-2.40390991943466e-05
-9.21804625361499e-06
-1.17756152904138e-05
3.96827364650459e-06
-9.43997013325913e-06
6.32667830076916e-06
-1.70565459668768e-05
-1.55329364468341e-05
-3.21522109228948e-07
-9.11340947340467e-06
-2.15708482095844e-05
-1.85993189587065e-05
1.64904408901589e-06
-1.27438228439139e-06
5.50609026229118e-06
-1.76198820488425e-05
-1.5405879038376e-05
-9.25060651959081e-06
-1.66133652356812e-05
-1.74924081473752e-05
-6.02861421555053e-06
-2.36980186272322e-05
-2.14081243592576e-05
-1.2047211525567e-05
-2.46955435805978e-05
-2.36667511452832e-05
-1.03844983349962e-05
-2.25181976768935e-05
-1.50440225440046e-05
-3.22932541006767e-06
-1.63351369115712e-05
-2.66913812848966e-05
-8.58317824883629e-06
1.58214008489891e-05
-1.52372936114116e-06
9.91253747454651e-06
-1.31905616504279e-05
-3.26021039094883e-06
-2.08549537478475e-05
-3.86449849069875e-05
-1.98671571665254e-05
-1.64895134983889e-05
-2.30568478748535e-05
-1.09053061429108e-05
-2.01354589992323e-05
-1.18540537445743e-05
-7.96577358711319e-06
-1.91815819496701e-05
-1.35537527237699e-05
-3.58148817892761e-05
-1.44446469527674e-05
-3.05384668388446e-05
-1.45241275297038e-05
-2.00994682244417e-05
-1.95990112710016e-05
-5.867362203533e-06
-1.93998702979826e-05
-2.57525543016052e-06
-2.49707244217179e-05
1.18454719017978e-08
2.72178494320841e-06
-1.93545527409128e-05
-1.72983519850901e-05
-2.74722249316012e-05
-3.05248039778986e-05
-2.82376984815686e-05
-2.09648885461532e-05
-1.91751530733252e-05
-1.96248796588225e-05
-2.65571949705007e-05
-1.20495016535316e-05
4.54497058488504e-06
-2.27971023367364e-05
-1.93202364125812e-05
-6.70943439937054e-06
-1.82419113714512e-05
-9.48188539486961e-06
-1.55963836176051e-05
-6.7370373974137e-06
-1.73325806084245e-05
-4.56946062893007e-06
-3.80696105360303e-05
-2.03242726790317e-05
-5.31668011825346e-06
-1.16865389926683e-05
-2.11840741108873e-05
-1.1591006130214e-05
-1.2026213497176e-05
1.09502431124102e-06
-1.54291609228166e-05
-1.69524687777462e-05
-2.23149360915174e-08
-7.61268559264967e-06
-1.86684034643872e-05
-6.31995857571564e-06
-5.66645689863906e-06
-1.21076997373475e-05
-2.39589487151805e-06
-1.56820864334501e-05
-1.51578214092877e-06
-8.89143057030137e-06
-1.45890030441411e-05
-9.60404208031742e-06
-1.14926219312722e-05
-7.54084410903791e-06
-1.03689077825582e-05
-5.88785035324224e-06
2.54389041145546e-06
-1.19085193825325e-05
-2.41650056506296e-05
-1.22404548746421e-05
-7.17312359527415e-06
-1.25045102525708e-05
-1.61805515587168e-05
-1.81503745678254e-05
-5.81690185794242e-06
-2.38316720189245e-05
-7.50292046291939e-06
1.02224369473528e-07
-1.20596054528552e-05
-1.38404549866903e-05
1.27661666824078e-06
1.52661391417179e-05
-1.09130006349799e-05
-1.80310016854068e-05
-9.61341713199525e-06
-1.30472342682489e-05
-7.53953060099546e-06
-1.78772355276287e-05
-1.89588537798442e-05
-2.15557084007767e-05
-2.45933893935032e-05
-2.10164061081007e-05
-8.17198929091271e-06
-8.08046249902991e-06
-3.43526612196105e-05
-2.52596530711026e-05
-1.52955193332742e-05
-8.58143565568113e-06
-1.44526420219804e-05
-3.59747861401746e-05
6.56439319989903e-06
4.29123536370607e-07
-1.11758155052549e-05
-1.6672491029679e-05
-9.49508107706844e-06
-1.0404601775224e-05
-7.19641175763322e-06
-2.47176357364875e-05
-1.83562147351327e-05
-7.01712223030933e-06
-3.07908480391058e-05
-9.69479931572157e-06
-3.43227987919166e-05
-2.00522743350943e-05
-1.18983917216862e-05
-4.12377089013667e-05
-1.42469119666622e-05
-2.64764069336054e-05
-1.73134643388452e-05
-8.06215450510646e-06
-8.46163437936203e-06
-9.24494909792273e-06
-2.84484868963735e-05
-1.15141940065205e-05
-9.05522078474554e-06
-2.62099112204642e-05
-2.03700084796544e-05
-9.81972687627539e-06
-2.19744359376934e-05
-1.76672671399064e-05
-1.17440273093305e-05
-1.88993510773772e-05
-2.08418936133758e-05
-2.11924582434063e-05
-2.01135609125402e-05
-1.49940911979837e-05
-5.82610499580777e-06
-2.97692061687942e-05
-6.850042931372e-06
-1.20125400167778e-05
-1.47343162134747e-05
-8.36649811146237e-06
-1.68022205076614e-05
-1.75382818498293e-05
-8.76146361978513e-06
-9.01902707536148e-06
-1.95923445706077e-05
-1.42489221062743e-05
2.52150148040142e-06
-1.9706477917034e-05
-2.37181362679534e-05
-3.55055896365035e-05
-1.49951275191748e-05
-1.87496590802293e-05
-3.32229348324383e-05
-2.04149109204955e-05
-2.48945253398054e-05
-8.14004818717375e-06
-2.70559976815079e-05
-1.89768115196084e-05
-2.05636691199547e-05
-2.02461323424852e-05
-4.20597967072836e-06
-1.29547847884072e-05
-2.43851716627323e-05
-1.77801893400171e-05
-6.12852694477846e-06
-1.58194925752871e-05
-1.45470909156532e-06
-2.14530571921899e-05
-1.79030647467557e-05
-2.07487014959117e-05
2.72154496619099e-06
-2.11432769150629e-05
-1.73382643093686e-05
-2.88052559789527e-05
-2.4928483528686e-05
-1.78793412639129e-06
-2.16723837000312e-05
-1.56000135200167e-05
4.51415628812847e-06
-1.2649863189535e-05
-1.04415430532929e-05
-1.95092537766367e-05
4.34066050055225e-06
-8.75164278981667e-06
-2.40790469665002e-05
-3.92292840011024e-05
-2.47560643960901e-05
-3.10227476811914e-05
-2.62139374382917e-05
-2.21202662751472e-05
-1.80152021628864e-05
-2.09328564913432e-05
3.5560563716571e-06
-2.21640139146035e-05
-1.67998239927518e-05
-9.05006984867605e-06
-1.41721810303952e-05
-3.26941801918827e-05
-2.48147716208972e-05
-7.00071574867706e-06
-1.38359932619128e-05
-5.65095045455202e-06
-1.48513434080598e-05
-2.29973330924863e-05
-1.04299359810439e-05
-3.1355681103656e-06
-6.6336377032327e-06
-6.10356454060921e-06
-1.42855199409623e-05
-3.23336575540135e-06
-6.80164404703988e-06
1.86365052101641e-06
-1.90645971470492e-05
-4.5308834286204e-06
-2.69931484156068e-05
-3.60455455727592e-05
-1.82649767192215e-05
-5.99804261588324e-06
-1.88089020610668e-05
-7.20872872915107e-06
-1.16472442101862e-05
-1.08830660709721e-05
-1.05074679651428e-05
-2.94495765937206e-05
-1.80007819933311e-05
3.54753933720065e-06
4.89667910699388e-07
-2.4982684995625e-05
-8.6920016139649e-06
-9.36825809705475e-06
-1.07030355610693e-05
-6.26741140050309e-06
-2.41640572573361e-05
5.81785136598152e-06
-1.02120230664087e-05
-6.76595459427056e-06
-2.07335371676577e-05
-1.17515781161172e-05
-6.844996870119e-06
-2.28489629525483e-05
-1.85951200213195e-05
-2.36638306453793e-05
-1.44716647847909e-05
-1.60980462297612e-05
-2.69570268981367e-05
1.43378581766457e-05
-2.11782811845543e-05
-1.83185193702506e-05
-2.62833879255711e-05
-6.16041733864105e-06
-1.36939652444519e-05
-1.26922086281242e-05
-2.91369662786517e-05
-3.67288084909077e-06
-2.35042857697916e-05
-1.86835041951695e-05
-1.65800251459637e-05
-3.93698164340511e-05
-3.4392324584799e-05
-2.71595670596065e-05
-5.09074852161052e-06
-1.81464857283675e-05
-1.50628228412698e-05
-1.98780822564489e-05
-3.64860962682547e-05
-9.1081198698085e-07
-9.73503459407209e-06
5.70712040043229e-06
-1.64675072274716e-05
-1.12217704167598e-05
1.6487881112339e-05
-1.44915681172682e-05
-1.03963342791728e-05
-2.21062078972123e-05
-2.67284095755881e-05
-3.27591278529542e-05
-2.43754220727463e-06
-7.18897791614642e-06
-1.00166203306694e-05
-3.21050290766172e-05
-8.76391157924043e-06
-2.17209195416744e-05
-2.71231948338914e-05
-2.81014622683134e-05
-1.8359908564302e-05
-1.36534249390413e-05
-6.03275258213877e-06
-2.79490543912016e-05
-1.04679446568179e-06
5.1070151422624e-06
-2.68706563366293e-07
-1.23799726536013e-05
-2.75291934486605e-06
-1.68705901162503e-05
-4.91506947193372e-06
-1.79685892551813e-05
-2.41571698877668e-05
-1.13186326389395e-05
-9.94478414261816e-06
-1.08227999860467e-05
-2.03397210370184e-05
-3.21644421468973e-05
-1.68646435289599e-05
-1.40307026831494e-05
-1.57474032472545e-06
-1.26522454533194e-06
-1.69840451669887e-05
-1.94677970889485e-05
-2.27364866264653e-05
-1.33116257925362e-05
-9.00387345294971e-06
-3.32107154083022e-06
3.26960165406897e-06
-1.43289629310037e-05
-1.55385495004064e-05
-1.02519030702553e-05
-1.41727039986051e-05
1.45439283873331e-05
-1.16552890334502e-05
-1.53548391882302e-05
-3.53777425939192e-05
-3.30155899264993e-06
-2.9453369955756e-05
-3.31673395300216e-05
-2.97718466763536e-05
-3.50962832647507e-05
-1.77773140074914e-05
-2.12687656287663e-05
-2.80984291277419e-05
-1.51633023613396e-05
-2.48554976088753e-06
-7.97301032889065e-06
-6.46957581648678e-06
-1.97605265053365e-05
-7.90306654979188e-06
-2.17676941220205e-05
-1.30009576293559e-05
-6.82611739767688e-06
-1.93485744291482e-05
-2.31035492431457e-05
-8.50960679041232e-06
-4.20264464002141e-05
-2.30412083213405e-05
-2.46722774369128e-05
-2.6386445497326e-05
-2.7349465268813e-05
-1.63398606102257e-05
-3.46082743274765e-05
-7.93832842368522e-06
7.32356430027195e-06
-1.78301851111709e-05
-8.90017460570935e-06
-8.40585148801712e-06
-1.10847416048039e-05
-3.64538880318991e-05
-1.77687858543155e-05
-4.92142689153906e-06
-9.91364662475459e-06
-2.00610329595818e-05
-2.51792338480153e-05
-1.33791226454079e-05
-2.51866539357735e-05
-2.07033041967635e-05
-2.24111668156557e-05
-1.93325774329337e-05
-6.52084823887676e-06
-1.08415661837921e-05
-1.48155934169128e-05
-2.68070353153402e-05
-1.62385296007768e-07
-1.43724185156375e-05
-4.57882945666517e-07
-9.27315952902048e-06
-1.67937888559334e-05
-1.08390488980696e-05
1.18911426460333e-06
-1.40793355203918e-05
-1.2730602572402e-05
-1.80096218277932e-05
-2.61203651876192e-05
-1.8722881351193e-05
-2.4624521845441e-05
-1.05054424903191e-05
-1.9471424723601e-05
-1.82324297010347e-05
-2.35651391221936e-05
-2.00719382385227e-05
-2.6638906646693e-05
-2.05924093042063e-05
-1.65289043558307e-05
-6.95093959027986e-06
-3.87397941754034e-06
-2.62642275868429e-06
-2.08621825452174e-05
-1.08410283777541e-05
-1.21770687131811e-05
-1.25725751434356e-05
-2.15548461016764e-06
-1.56192260390932e-05
7.82364123635605e-07
-1.03444219240734e-05
-2.66406081935413e-05
-1.65976990660308e-05
-2.57802659723884e-05
-2.05728390842639e-05
-3.08170329740576e-05
-1.52938337872045e-05
-3.05501055147749e-05
-1.35467611093003e-05
-1.49318398964974e-05
-8.22654079404265e-06
-6.64547679191879e-06
-1.62766723889213e-05
-3.5094033795698e-06
1.47946752181697e-05
-1.61173135278885e-05
-3.84731882821961e-07
-4.55990028130566e-06
-2.43880445740701e-05
-1.48776683520762e-05
-1.3347411968082e-05
-1.67908388877126e-05
-5.33299681234723e-06
-1.72602806289618e-05
-2.70168989121115e-05
-1.34913693136261e-05
-5.23298231053026e-06
-2.18731001824433e-05
-2.51048419715973e-05
-1.63685248487693e-05
-1.37610576072862e-05
-2.39135927628404e-05
-1.26972570083984e-05
-5.21860500079954e-06
-8.10987139450204e-06
-4.85974253741238e-06
-7.46425275059568e-06
-1.25314874519928e-05
-1.53350225372148e-05
-1.07182418775703e-05
-2.68512485369857e-05
-2.16760929216569e-05
-3.4078230177253e-05
-2.10437450149033e-05
-1.35240014944237e-05
-1.90834949003282e-05
-3.60781283778937e-05
-4.17795371721082e-05
-1.46544225730641e-05
5.58588402004291e-06
-3.05118139991637e-06
-9.67928073312374e-06
-1.18348747244538e-05
-1.52354293969623e-05
-5.3826937640796e-06
-1.19841781379799e-05
4.17155799144411e-07
2.35150231870169e-06
-1.5732873106418e-05
-1.08856738698993e-05
-1.3770001174379e-05
-1.85931169969894e-05
-1.86193711210437e-05
-1.57643710192858e-05
-1.99741295691238e-05
-6.93835683785597e-06
-1.70873766787679e-05
-2.88974842232335e-05
-2.03769480172666e-05
-1.84664986649052e-05
5.60134909845179e-06
-6.5216434474876e-06
-1.89852774195043e-06
-5.56813424793359e-06
-1.47304143905018e-05
-1.02699943420433e-05
9.40014343595444e-06
-9.85787030570439e-06
-1.1823011714735e-06
-2.051609498893e-05
-2.26958655255459e-05
-2.33181825895568e-05
-8.43581229134679e-07
-4.64917001384233e-05
-2.13732865275491e-05
-1.082970083309e-05
-2.32645387847776e-05
-2.25464457346076e-05
-3.43141220932905e-05
-3.54030585378916e-05
-1.75252158904449e-05
-2.4706781982484e-05
-5.53241560278388e-06
-2.14847227536187e-05
-1.2753325116207e-05
-2.23159136027016e-05
1.33534433923179e-06
-1.12696369705305e-05
-1.43511840200213e-05
-5.34147137970622e-06
-4.62435242316094e-06
-2.26956174044163e-05
-3.5195461802768e-05
-1.33589498949664e-05
-2.01046800113293e-05
-9.35995701654002e-06
-3.15686915290048e-05
-1.84456562681055e-05
-2.15643020901642e-05
-1.8623348268229e-05
-2.37442992653014e-05
-1.39281676807133e-05
-1.42856482536356e-05
-1.19119413791758e-05
-2.14329352923172e-05
-3.05131790532283e-06
-6.65355051859916e-07
-1.30559427506173e-05
-8.98719358897775e-06
-1.89824395843703e-05
-2.53132732942198e-05
-1.71540405287192e-07
-3.31907897041049e-05
-2.6598290015034e-05
-2.42256595324981e-05
-4.09923552563999e-05
-1.58789343112585e-05
-2.10142470722882e-05
-5.39050962753234e-06
-1.21570703483004e-05
-1.72226755702344e-05
-2.42105703862888e-05
-1.98118081315727e-05
-1.00751863227298e-05
-8.99829041755584e-06
-1.2149900208516e-05
2.22513396059046e-05
-5.15403260972054e-06
-3.55328800282131e-05
-8.15064014466585e-06
-6.01538727548078e-06
-1.177723921879e-05
-7.15241132354062e-06
-1.18298331278603e-05
-3.60059676428252e-05
-1.38905276440382e-05
-2.02410599431178e-05
-6.20207714465493e-06
-2.46432093653841e-05
-2.91075188065128e-05
-2.9238739690609e-05
-2.44004185234123e-05
9.26283220253505e-07
-5.21372593718646e-06
-1.17320195211414e-05
1.28796283228728e-06
-1.43090661322005e-05
-7.78530430814544e-06
-3.52680935326131e-06
-6.92141346074151e-06
6.22879693203726e-07
-1.73931790474925e-05
-1.47197130143548e-05
-4.94381765028775e-07
-2.74561785449257e-05
-6.27355992086585e-06
-2.69247454008846e-05
-1.32056172173121e-05
-3.28718927177085e-05
-1.16471085724804e-05
-2.43860325062319e-05
-2.28670675795614e-05
-2.00220876576885e-05
-1.34639145187879e-05
-9.45333875768387e-06
-1.26864592586178e-05
-1.90905271462039e-05
-8.71924916593057e-06
4.58348010385433e-06
-1.0195674459112e-05
-9.3155349596222e-06
-8.38183641021086e-06
-5.78851472339806e-06
-5.23373372436469e-06
-3.42602382828262e-05
-2.26548271115923e-05
-2.17909507707061e-05
-2.12552064484448e-05
-2.47975905774765e-05
-2.40028222731911e-05
-1.64882952668333e-05
-1.34251651550201e-05
-3.15544604284046e-05
-7.3608477122951e-06
-1.59327913788002e-05
-3.68769533701729e-05
-2.13701312441026e-05
-1.2933138337483e-05
1.08195252116449e-06
-2.05550670493717e-05
-9.22039006381845e-06
-3.16282915961624e-05
-1.81989617695665e-05
-1.20073313699111e-05
-3.44217842284888e-06
-1.18196718035504e-05
-1.03075695133062e-05
-1.65086352553506e-05
-2.86785246598045e-05
-3.27674068102688e-05
-1.16659877587162e-05
-2.2096380445455e-05
-1.1663392711986e-05
-1.35955065958544e-05
-4.04305440610688e-05
-3.31358586829105e-05
-1.56062833262798e-05
-1.56068854357517e-05
-1.13304560414441e-05
-1.59648447947657e-05
-5.94563932385206e-06
-3.26963908948575e-06
-3.22978063923393e-05
2.28210791713412e-06
-5.77356257056726e-06
-1.39937269375145e-05
-2.86929666851848e-05
-2.38418463460914e-05
-1.6672763364622e-05
-1.75601009707784e-05
-1.56923140859511e-05
-1.63941199728241e-05
-1.32641004387127e-05
-1.49888700557437e-05
-1.90292731104092e-05
-2.07124553494816e-05
5.32236110222533e-06
-5.63256796072154e-06
-1.11658373797952e-05
-2.10490298814881e-05
-8.44659777050146e-06
-2.14418033294764e-06
-1.18462079037841e-05
4.86043642711668e-06
-7.92861861248119e-06
-2.23252988133153e-05
-4.70980154971144e-06
-2.24560937152443e-05
-1.71053473504176e-05
-8.86778726247342e-06
-1.80304759772895e-05
-1.55417840023775e-05
-2.89539749975919e-05
-1.5169466394913e-05
-1.49752146000678e-05
-2.19382305818665e-05
-2.26087723462897e-05
-8.12835511417288e-06
-1.76315274256256e-05
-2.53494044898717e-05
-1.98436891268067e-05
-1.10886140087926e-05
-1.07030312553996e-05
-1.99095839014255e-05
-1.48326472091682e-05
-2.19976292093696e-05
-8.01383580065361e-06
-1.98815350359238e-05
-2.19135094641825e-05
-1.37775331770677e-05
-1.76707428764017e-05
-1.83374910387413e-05
-1.62735123611126e-05
-3.77192485187681e-06
-2.64202618764231e-05
-2.88311008915562e-05
-2.10126622640213e-05
-1.87664830710056e-05
-4.44816425514632e-05
-1.48880427435175e-05
-1.32507241943862e-05
-2.01604354027696e-05
-1.51875478168983e-05
-4.28938020261211e-06
-2.04034781280084e-05
-1.68054227066968e-05
-6.10588558850331e-06
-2.57799968728659e-06
-2.97634595460957e-05
-2.83125795961529e-05
-1.236815748547e-05
-2.97050054624528e-05
-1.79606448413022e-05
-2.28268363487503e-05
-9.98767229827933e-06
-9.57938581384532e-06
-1.81660854403268e-05
-1.48683917684365e-05
-2.23920345010596e-05
2.35777795245632e-06
-8.79795136840925e-06
-1.60330883670184e-05
-2.0903245685202e-05
-1.75621653911389e-05
-1.17634519784986e-05
-1.37879687459737e-05
-3.40686024712806e-05
-4.34924080302872e-06
-7.82646645608878e-06
-2.34261192913775e-05
-6.15781012799689e-06
-2.96737896063997e-05
-1.25669438565994e-05
-1.29267940539081e-05
-2.44696665186746e-05
-2.03915853245086e-05
-1.06570580237619e-05
-3.49036876604853e-05
-3.06665033114821e-05
-2.98678888735536e-06
-1.47678556735917e-05
-5.88640843185337e-06
-2.90514098927342e-05
-2.98983495864168e-05
-1.74866376402892e-06
-8.60096469480054e-06
-3.10411840706608e-06
8.31562166368106e-07
2.96564027802833e-06
-1.36649047376301e-05
-2.44717146263332e-05
-6.5297882581364e-06
-9.32353901316497e-06
-7.95339546129497e-06
-3.5018216057031e-05
-2.22105190815145e-05
-1.97867259569684e-06
-1.7881468076706e-05
-2.93048743175377e-05
-5.03144721396426e-05
-2.31430919924988e-05
-2.10757844752875e-05
-2.26048822817374e-06
-5.35656455015457e-06
-8.20903501608282e-06
-1.46073853563432e-05
-1.37006879734451e-05
-1.17198443940636e-05
-1.26700025908251e-05
7.14248563642445e-06
-1.72939053986258e-06
-2.61352375890573e-05
-2.0312007489254e-05
-8.90720412189317e-06
-2.47171079982781e-05
-1.81035377790994e-05
-1.7104964402884e-05
-2.86914167288917e-05
-1.78623939082415e-05
-6.0672217427755e-06
3.18162993175245e-06
-3.24307231134359e-05
-2.40515526397984e-05
-1.07295824167719e-05
-2.6012370644645e-05
-2.11593353702687e-05
-1.59327398172907e-05
1.47597475027236e-05
1.98543601247009e-06
-1.25473085705472e-05
2.72922223195813e-06
-1.58630869111939e-05
-1.83726868833726e-05
4.97162089791562e-06
-5.94062801281671e-06
-1.35229602932947e-06
-1.55595344001924e-05
-1.28980655019008e-05
-1.33263385505169e-05
4.9924315227236e-06
-5.15119495887032e-06
-6.37024876971049e-06
-1.13677844494723e-05
-2.47238454023926e-05
-1.0654969777024e-05
-1.33913936698536e-05
-1.99218694583653e-05
-2.88754591255198e-05
-1.68005117024552e-05
-7.33459975531835e-06
-9.67654861709885e-06
-1.33249409776511e-05
-5.97289651249142e-06
-8.04513409169827e-06
-1.10943292761046e-05
-2.25443580978957e-05
-1.4971018393887e-05
-9.08406591084479e-07
-3.22219331726883e-05
-2.63289977547664e-05
-2.20191732838848e-05
-1.55290864569791e-05
-1.5917645705326e-05
-1.978818572359e-05
-1.01545343541854e-05
-1.6330078920519e-05
-1.63638416843395e-06
-5.71644130326201e-06
-2.49156246656542e-06
2.37245387602226e-06
1.04037718623544e-06
-2.88620714093199e-05
-1.32039045331284e-05
-1.01716344146316e-05
-6.1857731011628e-06
-2.34329682578958e-05
-2.18598535793865e-05
-3.4862729564367e-05
-2.40661303649487e-05
-1.53172241894158e-05
-3.64720836375564e-05
-1.26531924956076e-05
-1.74691440841762e-05
-2.96525588221766e-05
-1.8312110865773e-05
-4.14141602849321e-05
-2.3784175975624e-05
-2.03522110656261e-05
-2.57925039983314e-05
-6.16612631148926e-06
-7.47660252685671e-06
-7.51428501855871e-06
-2.46402708136735e-05
-1.37829903389271e-05
-3.9983261816967e-06
-1.59149126270537e-05
-2.29875455495987e-05
-2.04430634294595e-05
-2.1667272075875e-05
-2.36026999945513e-05
-3.22237797770819e-05
-1.25109853804817e-05
-2.13577680428895e-05
-3.9979108388413e-05
-1.49854037438007e-05
-2.98112998277772e-05
-1.07271995713662e-05
-2.55663034182663e-05
-5.67357762501068e-06
7.89839036677809e-06
-1.02139456317424e-05
-1.44468208696789e-05
-5.18516191607521e-06
-2.10389378433156e-05
-3.36851767504992e-05
7.63432183934275e-06
-2.08084933510556e-05
-2.15090714654051e-05
1.20336003579583e-06
-1.80357732362958e-05
-2.61853139445505e-05
-2.87663819696807e-06
-1.0553042051215e-05
-6.32452737295693e-06
-1.17708661425053e-05
-1.48160157908916e-05
1.39198707684673e-05
-2.12463936162785e-05
-2.29066121418821e-05
-1.28843385969429e-05
8.02020443687661e-06
-1.58659379437627e-05
6.89083099494054e-06
-3.77174357011941e-06
5.37315687051462e-06
-4.0336620962017e-06
-6.88885783755042e-06
-9.0124862512078e-07
-1.63987153355159e-05
-1.54796544388166e-05
-1.48491512349334e-05
-3.57763664969604e-05
-2.71942902663039e-05
-4.06250948452385e-05
-2.59841172794203e-05
-1.37050285103783e-05
-1.82489907796748e-05
-3.02725720363346e-05
-6.72310652732511e-06
-1.04361364278915e-05
-3.35822621398919e-05
-2.16693104356411e-05
-5.24363768661038e-06
-1.24670567281501e-05
-1.73865894072315e-05
-1.98630433678728e-05
-6.59602690401344e-06
-2.66841722239154e-05
-1.50406444426551e-05
-2.78930725139812e-06
-6.73377980752006e-06
-7.31456397235508e-06
-1.98700534412641e-05
-1.35337315399814e-05
-5.52187514901649e-06
-2.34031925577732e-05
-2.81433464939501e-05
-1.72706825591032e-05
-4.06537595616545e-06
-2.35343253442535e-05
-1.67663101100768e-05
-1.08789116642308e-05
1.44928122577573e-06
-1.70418903186239e-05
-8.15341522626666e-06
-2.13013895076366e-05
6.74521770972329e-08
-2.22241241967705e-05
-2.42679115028448e-05
5.32869741495091e-06
-1.12632983701486e-05
-1.87066621821493e-05
-1.18562174181398e-05
-1.8486917748451e-05
-2.5673710349629e-05
-2.56631638163207e-05
-5.38314232786844e-06
-2.19836892797439e-05
-4.11232748589899e-05
-1.53628825903608e-05
-2.46318095419891e-05
-1.05299089559723e-05
-3.69253559633591e-05
-1.85452495361447e-05
2.36926844652025e-06
-6.97753547179501e-06
-2.26668751474879e-05
-2.55505767736665e-05
1.53766757219276e-05
-8.1711754684251e-06
-3.23054508048051e-05
-2.35771868201476e-05
-8.59141730002025e-06
-1.48431179482973e-05
-8.74800321850172e-06
-1.0818903411595e-05
-6.81782235079204e-06
-2.31790248865704e-05
-2.35496505566852e-05
5.64800459542426e-06
-2.0643245104637e-05
-1.48048510614289e-05
-1.02119072334991e-05
-2.27767434762844e-05
-6.9408034645865e-06
-1.1934147445376e-05
3.24290329172556e-06
-2.28706775295594e-05
1.90615956926534e-06
-2.12112744111976e-05
-2.32152011800384e-05
-1.8079290695255e-05
-1.7569375948857e-05
-1.12960609013899e-05
-1.99499653307701e-07
-1.28355839939703e-05
-1.27737409949299e-05
-6.19441532162552e-06
-7.08627918795138e-06
-1.3451950015527e-05
-6.92537888781696e-07
-2.92838173390026e-05
5.73929252516575e-06
-1.91281250567933e-05
-2.33515985231777e-05
-1.36617220109204e-05
-8.35323181004729e-07
-1.13205058220413e-05
-4.34986553786119e-06
-2.81652491344302e-05
-2.1235978229464e-05
-1.60400142969093e-05
-2.78439326593217e-05
-2.82505811595797e-05
-1.49256922970342e-05
-1.63588899161922e-05
-2.51212755512936e-06
-9.0296996885445e-06
-1.81255523869655e-05
-6.52629663007736e-06
-2.51296269620498e-05
-2.63460899253867e-05
-1.99149213010791e-05
-1.8679880078446e-05
-1.43313383509194e-05
-2.53019811976731e-05
-7.2290916865601e-06
-1.08092284713147e-05
-2.03197912678788e-05
-2.21322287284262e-05
-1.20219129201263e-05
-1.50212524052399e-05
2.24672697688082e-06
-3.12634459704744e-05
-2.96323685041336e-05
-2.51617596446367e-05
-1.33435637273651e-05
-2.36372135558793e-05
-2.4211489429575e-05
-2.63903960478495e-05
-9.84910516100344e-06
-1.2274806643834e-05
-9.12075096093833e-06
-2.36299267508354e-05
-1.2440508436678e-05
5.8735612815399e-06
-1.51914640701049e-06
-2.19422477507811e-06
-2.30262548859756e-05
-2.07596639809445e-05
-1.6531600476589e-05
-3.19867724418989e-05
-2.4290477091769e-06
-2.61534221119802e-05
-2.6680593344825e-05
-2.28256935536933e-05
-2.33796927843154e-05
-2.67873140250051e-05
-1.01775213214837e-05
-3.05375786611159e-05
-1.72583775903244e-05
-2.62129016591326e-05
-1.8318882946432e-05
-3.26824636365459e-06
-7.01866534202017e-06
-1.35506728203817e-05
-1.76236507977283e-05
-8.69181022392509e-06
-1.40841576129719e-06
-1.79675661203699e-05
-3.2442456218961e-06
-1.65480993728424e-07
-6.59961806621186e-06
-1.4237301439971e-05
-1.00735812939017e-05
-7.00092057318795e-06
-2.72969927294196e-05
-1.32241395302002e-05
-4.17299667378658e-06
-9.07892472219458e-06
-1.34530508530272e-05
-6.14318289306835e-06
-1.85031909078577e-05
-3.24078494448656e-05
-2.02829244321339e-05
-1.8333394131702e-05
-7.79211635711506e-06
-1.55245221748777e-05
-2.84576194425942e-05
2.89024135790266e-06
-2.57587101136515e-06
-2.09436257534487e-05
-2.01087288971324e-05
-1.31011210602788e-05
-1.95674742295659e-05
-2.63831649932431e-05
-1.43806756837886e-05
-2.70999047985015e-05
-1.53876021850706e-05
-2.22446466274621e-05
-4.82274466989034e-06
-2.57318595861669e-05
-2.1782800406313e-05
-2.51550214292611e-05
-1.72446869553939e-05
-3.54934715073446e-05
-2.53680670043391e-05
-2.81134964564322e-05
-1.42484435719373e-05
-1.00169855897256e-05
-2.87583303985653e-05
-1.25267406147085e-06
-9.56404849310861e-06
-5.81845124667439e-06
-3.60406486366235e-06
1.35289627505003e-06
-2.61120413935696e-05
-1.60059211283319e-05
-1.16006267247768e-05
-2.88173450170183e-05
-9.94575616278554e-06
-6.70077564636208e-06
6.25864989881664e-07
-2.97288467529178e-05
-1.25936361827741e-05
-1.54719145692298e-05
-3.33904875288535e-05
6.29763154534312e-06
4.9393725322646e-06
3.36167642236624e-06
-3.32639012813992e-05
-7.32619810950575e-06
-1.67808513953923e-05
-1.04234580136679e-05
-6.12373386953198e-06
-2.12297816932674e-05
-1.94318359419317e-05
-1.13186185512832e-05
-3.12905270508401e-05
1.78659457942706e-05
-1.65341887718048e-05
-2.72263087554974e-05
2.50096085990266e-06
-2.87858428273502e-05
-2.47648641835695e-05
-3.48491210532272e-06
-2.37140507293573e-05
-4.03230615464817e-06
-2.04152821548285e-05
-1.16325795917505e-05
-3.7142059816859e-06
-1.51588469401015e-05
-1.64491557076699e-05
2.30911003860724e-06
-2.72004960903026e-06
-5.17425707065637e-06
-8.34655646163346e-06
-6.35049896739145e-06
-2.01855888235165e-05
-1.38047368773788e-05
-1.40961794066424e-05
-2.25732059992321e-05
-2.16315092987055e-05
-1.2443497504584e-05
-2.10894087731258e-05
-1.82664940752026e-05
-2.39120709966624e-05
-2.88639697619435e-05
-3.25311560175622e-05
-7.60410370965241e-06
-2.1827581166534e-05
-3.34904558400389e-05
-1.22377999412484e-05
-2.1106610586501e-05
-3.70126455494123e-05
5.64894853710194e-06
-1.82124015362628e-05
8.04323803006734e-07
-1.35084344425341e-05
7.45546061403003e-06
-1.15032434531106e-05
-6.9378004265648e-07
-4.41630901935866e-06
-2.93134464806873e-05
-1.26275089891413e-05
-2.13348768301241e-06
-1.34426765553029e-05
-1.56152776691501e-05
-5.15205568877805e-07
-1.53334925924266e-05
-6.73501044725499e-06
-2.01751861643582e-05
-1.9280722279399e-05
-3.69801684013033e-05
-6.87143880087771e-06
-1.01111507353971e-05
-2.38480840718852e-05
-8.1573966362746e-06
-1.17617689716633e-05
-1.33538745429836e-05
-1.16794189131394e-05
-3.33312261024185e-06
-1.84274376212862e-05
-1.1355367579297e-05
-1.50845509521426e-05
-5.65286663391412e-06
-2.0010889180386e-05
-2.41638464409467e-05
-2.35581634616019e-05
-1.76266898751702e-05
-7.35458042284374e-06
-4.99327875371561e-06
-2.5597479411767e-06
-3.47203142790685e-05
-1.69265954226996e-05
-1.56960626188246e-05
-3.56224877977535e-06
-2.14467948448737e-05
-3.14324784413468e-05
4.8087080123134e-06
-9.32045419207358e-06
-1.41432905561527e-05
-1.36639121685549e-05
-1.68452543432786e-05
2.59750892065972e-06
-1.90396162564671e-05
-3.445397384236e-05
-3.07899726242238e-05
-2.80830053135681e-05
-3.13280145341027e-05
-2.32116681531752e-05
-7.72356090513681e-06
-1.08323678256758e-05
-1.81415329066256e-05
-7.59592841874986e-06
-2.46767144471435e-05
-6.24406266893299e-06
-4.73490739938329e-06
-1.42655264918733e-05
5.44273941529686e-06
1.35760095701486e-05
-2.88032471954382e-05
-2.48805441846501e-05
-2.91811399397213e-05
-2.61589203557742e-05
-2.30017030476395e-05
-2.39851706978212e-05
-1.45356005569606e-05
-1.60407361090983e-05
-9.31283777175417e-06
-3.48359421237484e-06
-2.2530076215316e-05
-1.6309006847286e-05
-8.60784378996387e-06
-2.09220074257969e-05
-1.83712429111476e-05
-7.06437206051042e-06
-9.04474419321026e-06
-1.3566574779921e-05
-1.33363424718741e-05
-1.31949667346079e-05
-1.29458675206813e-05
-3.99692186521264e-05
-1.38604793830701e-05
-1.18052118964918e-05
-3.2299719643488e-05
-3.61210720607301e-05
-2.19276925290415e-05
-2.26768469000041e-05
-1.63798917838684e-05
-1.87161397345464e-06
-2.44884586036171e-05
-3.52585670691939e-05
-1.48758588816423e-05
-2.99506795720857e-06
-9.93830715098559e-06
-1.04569408105679e-05
-2.47946420344307e-05
-6.27082401976408e-06
-1.17157324048217e-05
-1.13404356388336e-05
-2.58183172159498e-05
-2.99597346316839e-05
-2.65016452769946e-05
-1.58392182854531e-05
-1.73750101235774e-05
-6.18536925153093e-06
-1.38996058123841e-05
-2.84511590996293e-05
-2.41310298543904e-05
-7.57030007631446e-06
-1.25245930619978e-05
-2.07991036846396e-05
-2.20209179755124e-05
-1.21988145510222e-05
-2.90581818674392e-05
-2.68187532539756e-05
-1.60634094889765e-05
-1.12478179456921e-05
7.27778909850989e-07
-1.58591379127828e-05
2.52532556231505e-06
3.67523947355649e-07
9.01680175314767e-06
-2.19554182529066e-05
-5.69623783120754e-06
-7.84823256391722e-06
-2.55303327628256e-05
-1.81772298983269e-05
-2.73769243080083e-05
-1.29626527135396e-05
-2.65156082387898e-05
-4.67972617702082e-06
-1.98763560864763e-05
-2.47592459386351e-05
-2.32574225591905e-05
-1.59406556179194e-05
1.59122237574847e-05
-2.54218826893546e-06
6.73398973669366e-06
-1.53535032870665e-05
-4.1189638444676e-05
-7.52013012816191e-06
-5.22417667464499e-06
5.22086399446781e-06
-2.57208644441806e-05
-2.93149952458206e-05
-1.02923189356262e-05
-2.00051162677098e-05
-1.96195478530753e-05
-3.53472704143689e-06
-1.28749686374526e-05
-2.62147439756318e-05
-3.55213922358438e-06
-2.03663816002664e-05
-2.43902521510905e-05
-1.67338238633103e-05
-1.91926050501155e-05
-1.15423658722752e-05
-7.74437859583711e-06
-1.30742192324788e-05
-6.43988677995406e-06
-2.57857859368655e-05
-1.0854752551264e-05
-1.04682100349124e-05
-1.10689010353314e-05
-5.12823139783774e-06
-1.37839260240304e-05
-2.33941474473037e-05
-2.53733891182972e-05
-2.26742616659677e-05
-2.73903110998793e-05
-2.5751725659115e-05
-2.29148202273714e-05
-1.35901021994468e-05
-1.22107649668791e-05
-1.66665133882019e-05
-2.26405702327867e-05
-1.79063294052563e-05
-7.75867888916431e-06
-3.83026887254398e-06
-3.09945124156882e-05
-7.77122491431545e-06
-1.76101339562408e-05
-1.88669617588411e-05
-1.44423073520511e-05
-1.08833007332402e-05
-8.10482499830285e-06
-9.95403447965404e-06
-1.64375162130528e-05
-1.45504737713902e-05
-1.42766231102754e-05
-1.33185246368982e-05
-1.66406449178579e-06
-1.63660405705951e-05
-1.59719685937579e-05
-4.00636586532789e-06
-2.67076255147131e-05
-3.47651701665214e-05
-1.26949356854024e-05
-1.97702498555062e-05
-1.15906522555486e-06
-1.93279249726082e-05
-2.00744767998096e-06
6.12246561038761e-06
-1.28148692867267e-05
-1.30711851717182e-05
-1.89624260799856e-05
-1.04029355314929e-05
-1.36617690148679e-05
-2.74110831569651e-05
-3.00580304222747e-05
-2.3795183808958e-07
-1.40493422836713e-05
-1.92065539821297e-05
-3.19417845012277e-05
-2.69602065543059e-06
-4.92384930278832e-06
-1.01646590819433e-05
-1.12020671116284e-05
-3.01052738101004e-05
-2.39401142009581e-05
-2.84223006399317e-05
-1.76786965079547e-05
-1.30747336459059e-05
-2.2745009425804e-05
-2.05843140099937e-05
-2.12149995076837e-05
-2.99838576899804e-05
-2.4542599779941e-05
-1.24196942715663e-05
-1.634044858861e-05
-1.33038589449807e-05
-2.38108645420682e-05
-1.51642527178105e-06
-1.01317049744071e-05
-9.16138474545836e-06
-1.30763480900405e-05
1.16040837978104e-06
-1.90054906785022e-05
-1.68231823814752e-05
-8.56254697946699e-06
-1.22718953607851e-05
7.54434612049338e-06
-1.65069610343875e-05
-3.05062862177191e-05
-1.43550257543928e-05
-1.79078646917098e-05
-2.36176722430907e-05
-2.97238112102358e-05
-1.63987218444186e-05
-2.35540788624652e-05
-2.48588660930293e-05
-3.21969488282512e-05
-1.00433575654648e-05
-3.10405219128567e-05
-4.36721935459228e-06
-1.40586434636796e-06
-1.9497627934784e-05
1.40669075243604e-06
1.23129625439872e-05
-1.76742196996486e-06
-1.18859830372717e-05
1.90998424796852e-06
-1.61604628472288e-05
-2.11320918992817e-06
-1.13028534475299e-05
-1.54569487269569e-05
-1.73952078149367e-05
-1.77448697205344e-05
-2.63282617945221e-05
-6.82853207574305e-06
-6.97052236504415e-06
-3.23980849235582e-05
-1.82493515306201e-05
-1.19029203430703e-05
-7.79434778716475e-06
-9.61548028774927e-06
-2.10537944537196e-05
1.45225511232047e-05
-5.02070694438406e-06
-2.04774033441204e-05
-8.93571131334252e-07
-1.47854512100964e-05
-1.80630086396633e-05
-3.09279022562027e-05
-1.38300110994186e-05
-5.35613900949797e-06
-2.63431639994688e-05
-1.42281873172951e-05
-1.78194802561767e-05
-5.77183910272187e-06
-8.81854219700121e-06
-9.43182713484215e-06
-1.19673276591152e-05
-8.66413628484236e-06
-6.31079893018946e-06
-3.26527116831666e-05
-1.33602233154096e-05
-6.24447555339023e-06
-3.40451217988018e-06
-1.78708886742453e-05
-1.05270899555449e-05
-2.91042163539016e-05
-2.7961012288405e-05
-6.46195228509667e-06
-1.52593850878923e-05
-4.37378724505079e-06
-1.01044786489424e-05
-3.19198784964829e-05
-2.43253302919832e-05
-8.87251379039774e-06
-2.53437121355457e-05
-2.11481151921323e-05
-7.4585836754116e-06
-1.39553465708068e-05
-1.46503907942731e-05
-1.20699786494601e-05
-2.68299895332216e-05
-1.6637662119973e-06
-3.257223581131e-05
3.11998161755691e-06
-1.99030660603187e-05
-8.13867858391964e-06
-1.37261688087611e-05
-1.46246057184814e-05
-1.15392295035217e-05
-1.94916059695869e-05
-9.64658186973915e-06
-1.89862069789254e-05
-1.10186830822057e-05
-2.11755621771923e-06
-1.58480340715513e-05
-1.26164548149008e-05
-9.61509894326534e-06
-1.7879157573803e-05
-9.3053608321703e-06
-2.45502827928632e-05
-1.7477331004571e-05
-1.91828010687089e-05
-3.3001586997971e-06
-2.19629521961562e-05
-1.88924154071237e-05
-7.86929446396289e-06
5.54484974300157e-06
-1.23868431232322e-06
-9.82969481455864e-06
-2.1035239503539e-05
-1.20569466336793e-05
2.22508141753807e-05
-9.47589808300086e-06
-1.22988225373504e-05
-3.09324913483858e-05
-5.11033152969828e-07
-8.17086630306965e-06
-1.92228606088078e-05
-1.5646379920188e-05
-2.80286844883727e-05
-2.16392543750806e-05
-2.14790550625331e-06
-7.08041055527512e-06
-8.63983870418544e-06
-3.3456171643959e-06
-2.12924631307945e-05
-1.19998186384412e-05
-2.15967920412937e-05
-7.46014516955958e-06
-1.8773388785408e-05
-8.29784858828922e-06
-1.68409403066882e-05
-4.61954643599918e-06
-9.59647740698725e-06
-9.38475188590054e-07
-7.08549043817585e-06
-3.25647650613035e-06
-1.32681504611897e-05
-2.08562192904689e-05
-2.42768780202104e-05
1.61556800867002e-05
8.49074902194259e-06
-2.54767796209349e-05
-2.62556428103954e-05
-3.37527077249961e-06
-1.0160590083759e-06
-1.80614189935319e-05
-1.88908292350971e-05
-7.43426269845774e-06
-1.42390260793226e-05
-3.72708206998592e-05
-1.42068865697647e-05
-3.60410077145603e-05
-4.7178448163726e-06
-1.18412567685398e-05
-1.61551387593928e-05
-3.12962225734355e-05
-2.42170203513228e-05
-2.56112872700604e-05
5.20252512998082e-07
3.7442368783242e-06
-2.31109597585304e-05
2.54264790941838e-06
-1.22500128422367e-05
-1.3336833779901e-05
-1.47238838995427e-05
-2.22405223575125e-05
-1.08704469661883e-06
-1.41900073299143e-05
-2.79358463342274e-05
-1.90442076720373e-05
1.2408520615131e-05
-1.77682487675042e-05
-2.24459646350694e-05
-1.33131654656592e-05
-1.9838827637718e-05
-8.57231658253756e-06
-4.0637845958765e-05
-2.88404880935507e-05
-3.11714340715462e-05
-9.54880953477103e-08
-1.62206355614752e-06
-5.00718714972834e-06
-2.05116336440772e-05
-2.73786058789218e-05
-2.72975883693575e-05
-2.11593086943549e-05
-1.91876225584649e-05
-3.26473858396805e-06
-2.20645959264217e-05
1.10539478054393e-05
-7.57533651930026e-06
-4.89933515619064e-07
-1.70457775977314e-05
-3.15290660824242e-07
-1.48607861468603e-05
-2.66306728961734e-05
-2.24134873107745e-05
-5.77308171471123e-06
-1.81029712097426e-05
-1.77419423898215e-05
-1.50125978672069e-05
-2.10269459880634e-05
-1.32848082710517e-05
-7.44451945042508e-06
-8.39724858068872e-07
-1.39153881943699e-05
-2.28853269304899e-05
-1.38167798074203e-05
-1.3046892352417e-05
-1.60754341739389e-05
-1.78002147344794e-05
-1.26853569503667e-05
-2.12204710538528e-05
-1.03373640942049e-05
-1.5965058730431e-05
-4.53233938890762e-06
-1.84290653286749e-05
-2.63475995483152e-05
-1.5810331835727e-05
-2.19541248593909e-05
-1.75191812790716e-05
-1.47711419446602e-05
-1.58747622610616e-05
-2.03710903029496e-05
-1.52768866341116e-05
-1.28570274596266e-05
-2.45149867406513e-05
-2.22473477165795e-05
-1.42219718058331e-05
-8.62870843218759e-06
-8.22402947096776e-06
-1.8953108037547e-05
-1.46752946221139e-05
-4.18528010119858e-06
-1.33148025992338e-05
-1.75099506479339e-05
-1.25134807309202e-05
-3.79847723070422e-05
-3.30966570606527e-06
-1.80998833577555e-05
-2.85302927423244e-05
-1.10517899867277e-05
-2.50446239170261e-05
-1.91474172111154e-05
-2.98626708193838e-05
-8.58528151022104e-06
-1.63770057574471e-05
-4.83377683460378e-05
-1.48611646146356e-05
-1.86988303502696e-06
-1.0337959227723e-05
-2.89225597419529e-05
-1.75010608200995e-05
-6.53791514108614e-06
-1.0268195255451e-05
-9.03315328453429e-06
-9.31518265786447e-06
-1.75997758344544e-05
-9.90202899930839e-06
-1.17244640777321e-06
-1.55316445974537e-05
-2.12263327608791e-05
1.27399643518096e-06
-1.01241362994138e-05
-1.64055856837696e-05
-2.81265273214563e-05
-1.43757285835502e-05
-1.49431954008692e-05
-1.75650460555762e-05
-1.38985188733601e-05
-2.91425400354358e-05
-4.21399503085024e-06
-1.79632280550342e-06
-2.35969648283013e-05
-1.25199442602936e-05
7.56719781862018e-07
1.07773319164674e-05
1.25328594431931e-06
-6.25930288023706e-06
-1.94428001057259e-05
-1.15556250554766e-05
-3.33519434668035e-05
-8.23116872611781e-06
-1.10251971649688e-06
-2.39049202766529e-05
-1.70325259947571e-05
-2.21634377277042e-05
-3.37192511246127e-05
-1.54102411373557e-05
-1.62214180960248e-05
-1.6896602364599e-05
-1.57370736523013e-05
-1.52601291214788e-05
2.46641608245232e-06
-3.60788111640031e-06
-1.60011916512168e-06
-1.03202981986432e-05
-4.84088821982304e-06
-7.40575647988196e-06
-1.64355655189636e-05
-2.35176692798962e-05
-1.39212146783148e-05
-1.00359377616622e-05
-2.56090955671067e-05
-2.46546969498355e-05
-2.2870381367945e-05
-2.58746948082129e-05
-3.53379846492213e-05
-1.42485857129744e-05
-2.20184695533566e-05
-1.31753286874851e-05
-1.21478077723357e-05
-9.880703129817e-06
-1.34759854341327e-05
-2.35791348878209e-05
-8.58477834373666e-06
-1.01177873135802e-05
-2.13689993315027e-05
1.2621306839758e-05
-7.72204018201431e-06
-2.99105462135224e-05
-1.75521455122761e-05
3.12795288294632e-06
-1.48685449678394e-05
-1.67135212825357e-05
-2.32529958997749e-05
-1.53493343639199e-05
-2.200866281972e-05
-2.52995495423239e-05
-1.3665416184202e-05
-1.90778895981219e-05
-2.20158502047043e-05
-2.7371014464533e-06
-2.1252676646012e-05
-3.18921747431418e-05
-8.15014518495814e-06
-1.14401986198097e-05
-1.95225673153195e-05
-5.05666120836631e-06
-1.5164582227828e-05
-1.51872703846658e-05
-1.34775507019533e-05
-1.27110789129601e-05
-1.4839017499705e-05
-1.59371604604049e-05
-9.12137138814863e-06
-2.86669472476985e-05
-1.73412129830701e-05
-1.58071955235608e-07
-1.55364696434172e-05
-9.81212521471884e-06
-2.29576061398777e-05
-1.39934936282311e-05
-2.56287683152042e-05
-6.35855975466084e-06
-2.77349637424921e-05
-4.15707634325132e-07
-1.33176416340674e-05
-3.01571906232491e-05
1.20657148817452e-05
-2.54238762306526e-06
-2.51375833856507e-05
-3.64787516951246e-07
-8.06140814454851e-06
-2.75183473701233e-05
1.05838395553049e-06
-2.4375417842454e-05
-3.27894257418174e-05
-8.30519759102399e-06
-1.96140960344389e-05
-1.99091232705649e-05
-4.26324306644212e-05
-1.10272688162265e-05
-1.77059088303568e-05
-1.93533493496887e-06
-1.61910584631401e-05
-2.56014519328683e-05
-3.30843718829365e-05
-1.59559035508282e-05
-2.0745502395242e-05
5.14266596171976e-06
-1.85221965080047e-05
-1.23328582439919e-05
-1.38565249895057e-05
-1.55319218059126e-05
-1.2636358019888e-05
-1.13859807618952e-05
-2.4423093944853e-05
-3.56637362710591e-05
-4.38650898503012e-06
-1.17659321384968e-05
-7.90587950400538e-07
-1.02531191795401e-05
-5.15623966118384e-06
-1.90161739150034e-05
-1.79542308410688e-05
-8.87004567088338e-06
-1.22297858852079e-05
-1.07324624008057e-05
-1.10591714909185e-05
-1.64450636347753e-05
-1.60763137116151e-06
-3.23488687624476e-05
-3.13612723541831e-05
-2.59200062068087e-05
-2.13974259257915e-05
-2.22779045917454e-05
-1.07171429807613e-05
-2.1594667562358e-05
-2.30401596496705e-05
-3.14704193402329e-05
-3.0125113779674e-05
-2.69225842226863e-05
-3.45398940316169e-05
-2.39200111119922e-05
-2.97509705253064e-05
-2.84617603071581e-05
-1.504523464515e-05
-2.0043332905306e-05
-1.1322871921013e-05
-6.28032474730433e-06
-1.84716850803044e-05
-3.60487084943334e-06
-4.33915757445202e-06
-2.40543292146708e-05
-7.4126870140734e-07
-2.65452738308259e-05
-2.20040327426785e-05
-5.62323384312878e-06
-1.75277574944262e-05
-2.19695018521793e-05
-1.86538446800887e-05
-1.10406746657704e-05
-1.51424823940045e-06
-2.16470293430548e-05
-1.04862292744221e-05
-2.04865816009595e-05
-2.22423545034141e-05
-1.01353514130542e-05
-3.43124043787872e-06
-1.1163983775254e-05
-8.19122079912329e-06
-2.85297214677166e-05
-1.96768652630454e-05
-2.0324085615634e-05
-1.87528440222126e-05
-1.88323048626969e-05
-3.14819470033057e-05
-2.94314985166131e-05
-1.20697977420678e-05
-2.11113083471031e-05
-1.52820703487308e-05
-2.92926964560307e-05
-2.06562677841679e-05
-1.46115048907595e-06
-8.85213070841032e-06
-4.48653265447786e-06
-9.93078884075618e-06
-1.6367176384675e-05
-2.28093559948838e-05
-2.32547190449253e-05
-4.07923875625294e-06
-1.03276012234876e-05
-7.50894995465679e-06
-1.04790941506492e-05
-1.37581429790514e-05
-1.84724479877334e-05
-2.19925354373541e-05
-1.9524857565606e-05
-2.74211531068903e-05
-2.36621534523849e-05
-1.33956749032299e-05
-3.30703886631724e-05
-6.31508435209431e-06
-1.74259906661178e-05
-6.20407442726576e-06
-2.52747308145723e-05
-2.28609485096352e-05
-4.63892060514702e-06
-7.05049683046578e-06
-1.69422597376778e-05
-2.6111052724135e-05
-1.30270804418366e-05
-1.61428053667975e-05
-1.60600430613275e-05
-1.67561599172534e-05
-2.05356646154424e-05
-2.41546509191768e-05
-4.97365841578863e-06
-1.22698004575143e-05
-1.0749917575946e-05
-1.41141014873699e-05
5.67902084143576e-07
-7.16966000187736e-06
-1.74268826368768e-05
-3.29085357476391e-06
-6.39222072084747e-06
-1.86798421615214e-05
-1.86228743505311e-06
-1.68073934893722e-05
-1.48244727956257e-05
1.05582272644526e-05
-8.40329294932444e-07
-1.22187838906052e-05
-3.21266870891624e-05
-1.44620685527441e-05
-2.62800027578025e-05
-2.35795288128543e-05
-6.52171434749349e-06
-2.1550261671635e-05
-3.41094850500915e-06
-2.94510598200778e-05
-1.69287121162155e-05
-1.33926234736162e-05
-1.7538652655622e-05
5.03848345747621e-06
-9.37802323905981e-06
-2.49429883678805e-05
-5.62857238165478e-06
2.70189608550337e-06
-1.59808248518697e-05
-2.13183187448576e-06
-4.43108572882093e-06
-1.59112149812418e-06
9.32196489717316e-06
-8.91884897655012e-06
-2.13453746639871e-05
-1.67541912274062e-05
-1.84559630237521e-05
-2.42802362279882e-05
-2.41922601971916e-05
-2.70749047896116e-05
-2.6630678086946e-05
1.67431274603365e-06
-3.25649298252211e-05
-3.28530756392554e-05
-1.21816898926111e-05
-2.46695087558456e-06
1.04648003484683e-06
9.17164505300352e-06
5.83878701785164e-06
-5.05304920255864e-06
8.51890421829921e-06
-3.88960772955335e-07
-2.1969622409426e-05
-1.90305099650353e-05
-1.87808843564971e-05
-2.67307140317793e-05
-2.33119219271071e-05
-1.80167501488226e-05
-1.57276644116608e-05
-3.39393486458835e-05
-1.90404078603795e-05
-2.34535227331789e-05
-1.91352377930622e-05
-1.96715488256077e-05
-2.48464497885747e-05
-3.76426525708464e-06
-2.48041615157844e-05
8.72149047578245e-06
-1.13005056591119e-05
-1.54947942605375e-05
-8.83858251338135e-06
-2.39666873358976e-05
-9.42365806200353e-06
-9.36867809916302e-06
-1.2156987100274e-05
-3.06656024573825e-05
-2.52262209133322e-05
-2.18711249478501e-05
-1.79815795437073e-05
-2.36965253653839e-05
-2.26375297370533e-05
-3.60013635657224e-05
-4.0172674377541e-05
-3.47994753706573e-05
-1.2278008580571e-05
-2.7054132454972e-05
-1.21948084824071e-05
3.26633845785917e-06
-1.2681991495995e-05
-9.8800561672635e-06
-8.8639599952065e-06
-6.7801989998754e-06
-1.83191754581426e-05
-1.02617132836429e-05
-2.69108369126294e-05
-2.3352423093022e-07
-2.67984448530474e-05
-6.16711715949872e-06
-7.15644932829556e-06
-2.52238427992944e-05
-1.83752494300667e-06
-1.47843468742018e-05
-1.55232433507255e-05
-6.03127820854222e-06
-1.5813787591294e-06
-1.71657798410411e-05
-1.5651188283187e-05
-5.19709872229813e-06
-1.14573426206852e-05
-6.38313773858883e-06
-1.96762965093012e-05
-2.09097837504005e-05
-1.49259583428493e-05
-2.55819728520061e-05
-1.10370149234175e-05
-6.50065050812265e-06
-2.74579722529882e-05
-3.64420874644178e-05
-3.47052914837712e-05
-4.59316031708925e-06
-1.03944944619576e-05
-3.34878644500043e-05
-8.59597187680965e-06
-2.12473488605929e-05
-1.37767179810992e-05
-7.76427278955393e-06
-3.66544077626106e-05
-9.63909599874648e-06
-5.90860827419338e-06
-1.9645193149873e-05
-4.20727458768053e-06
-3.5531007956063e-05
-1.61524227535858e-05
-9.07870314511655e-06
-1.81280086749364e-05
-1.42926027392496e-05
-2.12010211445324e-05
-1.01137499564603e-05
-3.37966647325326e-05
-1.19715339853215e-05
-2.20098614094411e-05
-2.13755009450385e-05
-2.2883378238761e-05
-9.75880008307118e-06
-1.09285965515931e-05
-1.81820570845613e-05
-2.01105750963542e-05
-1.20730689943345e-05
-1.20295428993678e-05
-1.02201313210769e-05
-4.99785197926038e-06
-2.15620187696802e-05
-2.9304262384506e-05
-1.50684343023968e-05
-2.14664521039113e-05
-3.08842285324881e-05
-2.5908652194585e-05
-2.67630071387648e-05
-2.06577071452205e-05
-2.48991711959138e-05
-4.38972462998569e-06
-2.08116892488515e-05
-1.61127229324665e-05
-1.91415065351591e-05
-6.06283174679028e-06
-2.38286944507727e-05
-5.90630383340964e-06
-4.07921383821861e-06
-2.24692492282174e-05
-8.76404201115952e-06
-2.55706231028228e-05
-2.28001653223777e-05
-2.87250348579663e-05
-9.86144063460742e-06
-2.2009305974008e-05
-6.99515588534869e-06
-2.60858127950667e-05
-1.96869562768548e-05
-1.91213093035384e-05
-2.11963019033462e-05
-8.81884027787252e-06
-2.06120779869678e-05
-2.54350965227431e-05
-9.11453092036151e-06
-6.14252484621081e-06
-2.54135661434965e-05
-9.58419333765381e-06
-1.46799709768967e-05
3.6968558739082e-06
-1.64110368924709e-05
-2.32894696053785e-06
-1.99985218514454e-05
-1.3181707760363e-05
-2.03819719319081e-05
5.89786513948414e-06
-1.7199513456088e-05
-3.31700194680783e-05
-2.20336904539667e-05
-1.80867555497298e-05
-2.84431376903669e-05
-1.71440003489756e-05
-4.13105777476787e-06
-3.05182210675698e-05
-2.21874500293861e-05
6.88254784006553e-06
-1.89558988234927e-05
-3.72994284613895e-06
9.35062339410866e-06
-1.24778683043377e-05
-1.55501918931117e-05
-8.99029142649884e-06
4.4903735356704e-06
-2.48745306321909e-05
-4.29336484278419e-05
-1.5341736014255e-05
-2.74306682426701e-05
-2.85062340370218e-05
-1.05924307438498e-05
-6.17715671327574e-06
-1.65634207879174e-05
-2.90057962249003e-05
-5.78442898645356e-06
-1.97809267861237e-05
-2.97657819237441e-05
-4.92438011535338e-07
-2.01788748290558e-05
-2.70546264888996e-05
-6.7887306536552e-06
-1.60599103809712e-05
-1.98890536797889e-05
-2.63288586912857e-05
-2.75961092726987e-05
-6.01212129755432e-06
-1.60999679995769e-05
-1.54686007653019e-05
-1.40445285513017e-05
-2.25153309862418e-05
5.6994870904209e-06
-8.43956797855272e-06
-5.59061047265282e-06
-8.21661412300794e-06
-3.17606198303092e-05
-1.09329078064829e-05
-6.27454474418281e-06
-5.03917850646278e-06
-8.93936807149496e-06
-7.42011544672407e-06
-1.41117137526478e-05
-2.20969887693047e-05
-1.98179417728597e-05
-8.7221738801775e-06
-1.28038076907656e-05
-2.31756319293431e-05
7.15875878358277e-06
-6.48573721273389e-06
-1.88304508995562e-05
-1.89407480436361e-05
-1.55351887352493e-05
-1.16435714022907e-05
-2.79556679596285e-06
-1.5756000413296e-05
-1.68604525390116e-05
-1.90431987019598e-05
-3.22628784485693e-05
-9.51150832303102e-06
-1.01526440552587e-05
-2.63709493735665e-05
-2.89116118159699e-05
-1.59840102703098e-05
6.87444395989792e-06
1.31287156880246e-05
-1.2274706809439e-05
-8.19552830326699e-06
-1.16062621680918e-05
-8.72935717095987e-06
-2.16039208940956e-05
-1.93202693806877e-05
-1.33036267016367e-05
-1.78394924723349e-05
-1.55226496546715e-05
-1.62020154834918e-05
-3.51974762099647e-05
-1.78889084414914e-05
-1.05202597606851e-05
-2.32867160763934e-05
-3.3355514344479e-05
-7.4886818726572e-06
-1.38490273408295e-05
-9.42499755217782e-06
-1.56221276242777e-05
-2.05023350781382e-06
6.77130019290843e-07
-1.33580670890104e-05
-2.08087995598081e-05
-1.48608041463773e-05
-2.89621111427609e-05
-7.37416720713629e-06
-2.42459661537276e-05
-1.43071175618857e-05
-1.39670814665795e-05
-1.59242103879016e-05
-2.85397218516572e-05
-1.02276575585668e-05
-1.95004483535314e-05
1.04507334948491e-05
-2.87374782749738e-05
-2.64652641604306e-06
-3.47310217414116e-06
-2.13827681141605e-05
-1.75127760301128e-05
-2.81002740216507e-05
-2.5803409662321e-05
-3.98060591851019e-06
-3.70458306921322e-06
-2.59747937036165e-05
-6.53518825966747e-06
-2.8282740268415e-05
-4.92983489574104e-06
-1.68080841799825e-05
-2.89338484964788e-05
-1.35039904282863e-06
-5.95738778809454e-06
-5.50568579133236e-06
-1.79319520570657e-05
-1.41571758916546e-05
-9.45739866887711e-07
-3.14629080236352e-05
-3.63120045955679e-05
-7.70542220516393e-06
-2.00066177080945e-06
-2.08452619757945e-05
3.06257938324475e-06
-1.38529915638335e-05
-1.6241335112234e-05
-3.32121644392474e-05
1.61613492827077e-08
-2.24864630694058e-05
-1.54062300892152e-05
2.62444322528203e-06
-1.52875459580323e-05
-3.59389257326432e-05
-7.76620833649096e-06
-2.77298631710761e-05
-3.24456703886946e-05
-1.51918448725985e-05
-6.53267291533786e-06
-1.1124411100024e-05
-2.74396177274892e-05
-3.54919372103063e-05
-1.0004576242749e-05
8.16207512060202e-06
-9.17664430519308e-06
-2.03496660445355e-05
-5.26101819117091e-06
-1.61874607763865e-06
1.61728480967029e-06
-1.1239615992067e-05
-2.14072375971591e-06
-7.743702733063e-06
-2.44155648350202e-05
-1.7201922404105e-05
-1.86435731761799e-05
-1.63518033465967e-05
-1.09903439503333e-05
-3.06579957803387e-05
-1.30248620494952e-05
-3.15922266661723e-05
1.51905016138197e-07
-9.29910299033976e-06
-1.449749472673e-05
-2.31148704673243e-05
-1.09038261116282e-05
6.05206943489571e-06
-1.18550887041198e-05
-2.03525989037792e-05
-5.45345110341133e-06
-1.61135708720952e-05
-1.8792148055992e-05
-3.77846758947985e-05
-3.07968694967291e-05
-2.32853546235146e-05
-2.29009863271538e-05
-1.78147868434234e-05
-2.05454978645149e-05
-1.49138631750425e-05
-2.823313943237e-05
-2.05730464073387e-05
-1.69728730698663e-05
-2.58236331702734e-05
-2.29890880880406e-05
-2.12856930077683e-05
-2.33497240313887e-05
-1.35942060261857e-05
-1.95257172457882e-05
-7.05367175509183e-06
-8.76064589498157e-06
-1.81794121091088e-06
-1.24313336547717e-05
-1.58738347143829e-05
-1.99914550655225e-05
-1.53259441824045e-05
-7.17074899712157e-06
-3.37299337919185e-05
-1.57181305366166e-05
-2.87386812158827e-05
-1.65393459755604e-05
-2.91008302003991e-05
-1.6812124715192e-05
-9.96577497300176e-06
-2.4840259340156e-06
-1.76271360840164e-05
-2.98367386488536e-05
-2.1190373939424e-05
-1.11812290806147e-06
-9.69081773792854e-06
-2.17778901244718e-05
-4.49697665348735e-06
-1.36931317719399e-05
-2.35254801551957e-05
-4.74240916214157e-06
-9.53230501213859e-06
-2.53604765603789e-05
-2.22526425325639e-05
-2.24208032563538e-05
-2.04300997940433e-05
-8.37163471453717e-06
-3.94054702547293e-05
-2.01718420358237e-05
-2.48869923232556e-05
-1.46274655142491e-05
1.25178586305579e-05
-1.38025722218114e-05
-1.39895106637607e-05
-2.24622364976675e-05
-5.24596966075092e-06
-1.2384571809012e-05
-1.95161321554901e-05
6.08166807072613e-06
-5.19363709196324e-06
-9.28710550702361e-06
-2.0373923539916e-05
-2.39872809617376e-05
-5.5662644634183e-06
-2.66468732214378e-05
-2.41297611957182e-05
-2.05781892371808e-05
-4.49274111393977e-06
-1.26485769355742e-05
-1.92190091184603e-05
-2.09479621534391e-05
-4.35868478418022e-06
-9.90547278960961e-06
-1.5916459555788e-05
3.39069157485922e-07
-3.30360949827266e-06
-1.30317698504843e-05
-7.14883450790632e-06
-5.34699298727655e-06
1.45290309733077e-05
-2.4504212623792e-05
-1.37558630260811e-05
-1.28000010389572e-06
-1.90121226849097e-05
-1.78190400508598e-05
-2.71907916554266e-05
-2.35358792586526e-05
-3.1248308552357e-05
-1.2306274526036e-05
-3.07732739059444e-05
-2.99820390355275e-05
-1.19246826854302e-05
-1.70835295895014e-05
-2.37012983476619e-05
-9.75176805158286e-06
1.47091063457516e-06
-2.11383545435106e-05
2.28908072385293e-07
-1.10289798216423e-05
8.25687241751438e-06
2.60128526307148e-06
-6.7936184757757e-06
-2.22688524097513e-05
-3.12716741937947e-05
-2.34754509646026e-05
-1.11437445675293e-05
-7.64884436246462e-06
-2.87864332245017e-05
-2.0399307231594e-05
-2.68393471738176e-05
-1.46232310004732e-05
-9.35379055616805e-06
-1.1743344874263e-05
8.02946405470965e-06
-5.19958729366214e-06
-2.72209961134551e-05
-2.38247581097544e-05
-1.68692647724821e-05
-6.97112053285289e-06
-1.33525374607745e-05
2.73588172187142e-06
3.00865228108802e-06
-2.29834612244361e-05
-5.15875617960725e-07
-1.87289924299788e-05
-8.64971131931636e-06
-4.20191032537731e-06
-1.11231096637384e-05
-1.45737229602638e-05
-1.95070859824673e-05
-3.3468568086809e-05
-2.00822981870882e-05
-2.92657963703239e-05
-2.55587237269404e-05
-1.08836434084326e-05
-6.97270339940561e-06
-1.96386326434819e-05
-1.66514875006112e-05
-6.42555456764654e-06
-1.00482796506656e-05
-3.36578816796509e-06
-1.57412126679184e-05
-1.63642604649378e-05
8.17818944127837e-06
4.55398795886382e-06
-3.82196724106009e-06
-3.20944235961382e-05
-2.27232271032641e-05
-1.19772451336716e-06
-3.43761268894574e-05
-2.31932499510804e-05
-1.51496594872258e-05
-1.53446984065077e-05
-2.84908098954484e-05
-2.44179803908738e-05
-2.67604963758618e-05
-1.58878452566769e-05
-9.94459813461153e-06
-1.54383410685681e-05
-2.13962436694708e-05
-1.71778164994981e-05
-2.12932000660624e-05
4.5417251676612e-06
-1.82356581535753e-05
-3.78928818879093e-05
-1.85630602026775e-05
-2.51085818135842e-05
-2.13006805419576e-05
-8.60791988938756e-06
-1.46248779324221e-05
-3.32151720420731e-05
-3.62283715485121e-05
-2.90444815545598e-05
-1.97192607317624e-05
-1.60929279378985e-05
-2.46609770212404e-05
-2.09046756593301e-05
-1.83619222565474e-05
-1.49924040199842e-05
-4.70918266479912e-06
3.58991783815136e-06
2.99162711570828e-06
-1.59368742881459e-05
-1.58828529609731e-05
-2.37315130836661e-06
-1.0734024284562e-05
-1.41764546031754e-05
-2.3891780344987e-05
-3.38349048686901e-05
-1.64787796711394e-05
-1.88441778845064e-05
-1.37794334333204e-05
-1.67973417584191e-05
-2.56518598549208e-05
-1.2987377105383e-05
-3.32388852784312e-05
-3.19192880758496e-05
5.49676928235878e-06
-1.78411775721491e-05
1.27662659918346e-06
-3.93688750637106e-06
-1.4364579550211e-05
-4.91078373674264e-06
3.46454515271266e-06
-1.31804416701399e-05
-1.33131546687149e-05
-1.84797994069293e-05
-2.09374350987923e-05
4.24558600856311e-06
-1.80562132579104e-05
-1.23485819040397e-05
-5.50201630711155e-06
-3.21762345444774e-07
-1.82936347944789e-05
-2.03294040288429e-05
-8.20778623151036e-06
-1.20095651047437e-05
-7.5483486552445e-06
-2.1311032183173e-05
-1.64076847570278e-05
-2.48127614842388e-05
-1.74514570771604e-05
-1.87765931479107e-05
-1.56156726218905e-05
-8.08010696455867e-06
-7.14809412790619e-06
-2.98594458988844e-06
-1.10685914341677e-05
-1.22122224414722e-05
-4.27659153188105e-06
-1.38787616354187e-05
-1.37676610637558e-05
-7.67625675499335e-06
-1.97098008675583e-05
-2.79915512421018e-05
-1.7756452049945e-05
-8.54060906640829e-06
4.36727987289602e-06
-1.5327149231744e-05
-5.23788727668391e-06
-2.43148898661075e-07
-1.53278940526511e-05
-1.00957770301416e-05
-1.79948248255182e-05
-1.94161735713621e-05
-3.33093394816308e-05
-1.35907809542589e-05
-9.25049771597435e-06
-1.62513539211462e-05
-3.56511621585418e-05
-1.38202975380922e-05
-2.52250283769202e-05
-1.90107104761452e-05
-1.76270415627466e-05
-4.80197671688434e-06
-3.84112884392731e-05
-1.32880286096183e-05
-4.78239521455964e-06
-4.93567920925167e-06
-1.47058373157367e-05
-6.05145271888521e-06
-1.32827473088618e-06
-2.87247016073253e-05
-5.18089082891955e-06
-1.02798546009756e-05
9.26839312309789e-06
-2.27482422359539e-05
-3.18077287459875e-05
-8.54214536949128e-06
-1.85715553591114e-05
-1.6945239923273e-05
-2.02655670706929e-05
-2.3617121635826e-05
-1.35757181471396e-05
-1.82561792067271e-05
-2.22595998097148e-06
5.73803315225699e-06
-1.24683309167071e-05
-1.719194686233e-05
-2.85650692028319e-05
-1.72100375528997e-05
-3.04292705663576e-05
-1.31441735581865e-06
-5.33988916828326e-06
-2.98599545345162e-05
2.58763135328701e-06
-3.10676748476299e-06
-2.60708875479273e-05
-2.20609802628439e-05
-2.10870818425464e-05
-8.85726531111058e-06
-1.46659252659201e-05
-5.80487159845404e-06
1.27887579120359e-06
-1.84654153702597e-05
1.25133385404669e-06
-1.64422583771717e-05
-3.54739916162465e-05
-1.98947283368885e-06
-2.26279304566557e-05
-1.25042418788819e-05
-1.32665626011256e-05
-8.90888733718314e-06
-9.29433718235688e-07
-3.31796768715183e-07
-9.08077490842274e-06
-2.13792040989882e-05
-2.80375571295477e-05
-2.9902219173325e-05
-1.5484179547023e-05
1.1346195924563e-05
-1.01921025236374e-05
-6.27060644977781e-06
-2.05570113570473e-05
-1.19154748368766e-05
-7.56859303466187e-06
-2.48042655984774e-05
-2.71381769103647e-05
-6.47352827376173e-06
-2.8570292843371e-06
-2.07929418071615e-05
-9.55282597724857e-06
1.89560639967919e-06
-7.92963685430678e-06
-1.52460939205441e-05
-3.11680995723443e-05
-9.92974565799773e-06
4.29340156533062e-06
-8.82135597419714e-06
-1.53486006144212e-05
-1.51857014589055e-05
-2.16530209707496e-05
-2.84440324085556e-05
-1.06565744499708e-05
-3.39315818506326e-05
-1.51058995339882e-05
-2.74528381782218e-05
-1.92156478214676e-05
-9.73270714540565e-06
-3.34309117049958e-05
-1.3478036536205e-05
-1.24932695226062e-05
-6.7450614713718e-06
-1.64000793678974e-05
-2.57078432099482e-05
-1.05893921314998e-05
-9.16316783466852e-06
-3.04913625177374e-05
-2.65008034557077e-05
-7.86153356774307e-06
-3.56881066320368e-06
-5.11817982249274e-06
-1.02617465160358e-05
-2.36643077129074e-05
-1.38791119481346e-05
-1.30543395107289e-05
-1.98004879523924e-05
-1.86143634111461e-05
-1.07465249637137e-05
-2.2251561322614e-05
-2.28666290823772e-05
-2.87371416279882e-05
-2.62015957067447e-05
-1.59785022011575e-05
-8.82918232527737e-06
2.55173299469006e-07
1.36325036581384e-07
-1.30155312268638e-05
-1.41174530109097e-05
1.04402866406716e-05
-1.25226639722317e-05
-1.03505133390424e-05
-1.05832603832921e-06
-1.49644167236996e-05
-2.02074546950998e-05
-1.59765749914683e-05
-2.07176989634558e-05
-1.21403791487067e-05
8.38248713021774e-08
-1.90822364983623e-05
-1.03333591507146e-05
-1.59975138005415e-06
-3.41134782801108e-05
-3.48072508034783e-05
-1.0173414040875e-05
-1.49158932806015e-05
-1.22963083097774e-05
-2.76356211827694e-05
-6.5358432765258e-06
-1.6040992358421e-05
5.79444209882277e-06
-7.80527080536934e-06
1.41048441526073e-06
-7.9583183654061e-06
-1.14181245743161e-05
-8.24086263378117e-06
-1.72983494320125e-05
-5.67128455498966e-07
-1.16712286011272e-05
-2.42002484344501e-05
-2.16669229950269e-05
-2.07370447247488e-05
-2.59034292061504e-05
-1.07208655717645e-05
-1.67317512724303e-05
-7.68717538726342e-06
-1.64894348557702e-05
2.47146871575316e-06
-1.00441995531252e-05
-1.88302479438454e-05
-1.33390183242053e-05
-1.53830792660955e-05
-2.99122244067304e-05
-1.94109194904048e-05
-2.24519649566121e-05
-2.33001909206668e-05
-1.47798078020894e-05
-2.34263252613004e-05
-2.27904043272797e-05
-3.22813381210124e-05
-1.78444151400971e-05
-9.87640908736902e-07
-2.16455640266495e-05
-5.60695026258183e-06
-2.41694602030424e-07
-2.37350147597803e-06
-1.90485380102139e-05
-2.80356510814209e-05
-1.55478477727887e-05
-2.16879296775442e-05
-2.79603858637344e-05
1.46011286834487e-05
1.05350622906193e-05
-1.79069986661911e-05
-3.40311442952487e-05
1.77287965228166e-06
1.09061138750029e-05
-1.56893118434041e-05
3.87848513101075e-06
-5.63593487348054e-06
-1.06052793159373e-06
-7.31101068729057e-06
-1.37702749813204e-05
-2.30265494486308e-05
-3.47908649149065e-05
-2.39522271670154e-05
-1.90054262432412e-05
-2.42334645874971e-05
-1.26937847464758e-05
-2.13417139895734e-05
1.52312116643152e-07
-1.92724809340588e-05
-2.081159171011e-05
-2.98977468013297e-06
-1.69156847437245e-05
-2.14660948985045e-05
-2.07029627444726e-05
-2.49798124374718e-05
7.99320944220975e-06
-2.26767783614433e-05
-1.25387455751461e-05
-1.81660985313134e-05
-9.6739199255671e-06
-2.17007344507518e-05
-2.33771695222661e-05
3.29919856744528e-07
-4.6418429880819e-06
-2.66025944444508e-05
-1.96399107461877e-05
-1.28703865755807e-05
-8.89340012993946e-06
-1.41627378792638e-05
-2.88746553546535e-05
-3.62414168616035e-05
1.13590185701477e-06
7.49652897620216e-06
-2.54569903077017e-05
-3.96974693242757e-06
-2.58189919316176e-05
-3.04909064389411e-05
-2.17371711731323e-05
-5.85075469923455e-06
-1.45910852392433e-05
-2.25892827487939e-05
-2.62115804039373e-05
-1.30931231012256e-05
-1.73535338295978e-05
-7.42263927949686e-06
2.21075992829523e-06
1.61734233624509e-05
-1.29585770209816e-05
-2.47684902772897e-05
-3.00477937685064e-05
-3.49881302712635e-05
-2.90233491635344e-05
-2.96431064036866e-05
-1.40023401183527e-05
-2.06724592050764e-05
-2.35009622844857e-05
-3.64311412435755e-05
-2.40502641053621e-05
-1.23070997386184e-05
-1.14630097960529e-05
-9.21222682612418e-06
-2.10786683082405e-05
-3.73446673244147e-05
-2.42689095867726e-05
-1.64856444583902e-06
-2.18889728788817e-05
1.00241157601703e-05
-2.81923984408481e-05
-1.58481886972528e-05
-2.9105268186054e-06
-2.8737468034812e-05
-2.14255663849309e-05
-2.3724630025432e-05
-2.33303100734151e-05
-2.20821878884033e-05
-3.20252695838591e-05
-1.12341466631255e-05
-2.71534522176946e-05
-3.85740656827379e-06
-1.35606959403098e-05
-9.12122208555457e-06
-4.01882759246684e-05
-2.14292967902568e-05
-1.68795244198745e-05
-3.9798349889213e-05
-1.08740212611544e-05
-1.07423258435023e-05
7.38949703063087e-08
-2.23013578134033e-05
-1.47245706589797e-05
8.17894447899808e-07
-2.14306445986025e-05
-2.79654795824098e-05
-1.66270622967193e-05
-1.62627741565726e-05
-7.95542509424606e-06
-3.24863139586285e-05
-1.15896403164542e-05
-2.15078096268546e-05
-1.63124998004155e-05
-2.31021143218414e-05
-1.73766575650101e-05
-1.70790568663584e-05
-2.41252602571425e-05
-2.79444121436546e-05
-1.4016816567728e-05
-1.60299578078457e-05
-1.17745463360146e-05
1.80412398073427e-06
-1.78300084680578e-05
-2.04144094612611e-05
-2.53255118924661e-06
-5.27043206834518e-06
-2.62446618855993e-05
-1.01674362471297e-05
-3.29834912799292e-05
-2.31494680427576e-06
-1.7496755057662e-05
-6.27635088606014e-06
-2.58934191618863e-05
-4.80987357149551e-06
-1.59966905605336e-05
-2.69945867430639e-05
-1.55379760170932e-05
-1.14691398856502e-05
-6.94575925571268e-06
-4.10488493115647e-05
-4.71684978892349e-06
-1.09865041090908e-05
-3.28178480289141e-05
-3.46795641691399e-05
-8.41938337941043e-06
-7.71988158617773e-06
-4.37223309576008e-06
1.51778458400396e-05
-2.39755892963051e-05
-1.01202383636877e-05
-1.96222357425666e-05
-7.46544989747282e-07
-8.85593307338701e-06
-1.3499466905423e-05
-1.41804504087302e-05
-1.87471138599643e-05
-4.1923168967513e-05
-1.58335054736241e-05
-1.60391185872992e-06
-2.90353616461179e-05
-2.61505317199327e-06
-2.50213473434693e-05
-2.0536783051808e-05
-6.82711110222952e-06
-1.95834311079473e-05
-1.11644984192451e-05
-1.20920996670395e-05
-4.15937230600176e-07
-7.71815000899894e-06
3.98484209950275e-06
-7.62055089838066e-06
-3.22307869326719e-06
-2.77091887397583e-07
-7.3454962263103e-06
-1.63963371537278e-05
-1.33026714836439e-05
-6.42718721554979e-06
-2.00831590716704e-05
-2.37912035969123e-05
-1.35425073192318e-05
1.04872327201751e-06
-2.71608689024364e-05
-3.38035740718511e-05
-1.96444882847451e-05
-7.65343039220058e-06
-4.7965857998576e-06
-9.75657616524637e-07
-1.70774593018905e-05
-1.12954018630708e-05
-8.12343744464745e-06
-1.30061508498456e-05
-1.54113426829264e-05
-1.00986565483669e-05
-1.59054015510622e-05
-1.70352063952907e-05
-1.73294761452136e-05
-3.42908161668761e-05
-3.00486173478772e-05
-1.97018107252208e-05
-2.18858306780875e-05
-2.16355610833948e-05
-4.09019857912766e-06
-1.31579907658166e-05
-2.72638185404539e-05
-1.93269726981861e-05
-1.06164515466527e-05
-1.70291111952006e-05
-1.9393959834317e-05
-1.08257367104342e-05
-1.22709419788282e-05
-2.02125176992117e-05
-2.73921730112006e-05
-1.63819273149015e-05
-1.98216097950279e-05
-1.7459907595587e-05
-3.07733840479629e-05
-1.80812027842026e-05
-1.24789905521657e-05
-3.40074247341068e-06
-4.12893487878695e-06
-2.70765990060565e-05
-2.2174018179685e-05
-1.37611469996493e-05
-1.53048279255249e-05
-2.98006022227504e-05
-2.29766336959389e-05
-1.90061654572084e-05
-2.57938745491567e-05
-1.32194908375956e-05
-2.47029481435553e-05
-2.14584921413806e-05
-1.30772171173712e-05
-1.95120794634189e-05
-1.94741727047026e-05
-2.94588962583392e-05
-1.06473727227106e-06
-1.75351188827889e-05
-4.70068049806533e-06
-1.02444400298811e-05
-1.57441946297132e-05
-6.75826229521075e-06
-1.25134483973092e-05
1.66715528460556e-06
-2.47886672026786e-05
-1.79785904775346e-05
-1.25961316089689e-05
-9.56416950679047e-07
-4.18785465009703e-06
-8.76146610195716e-06
-2.82230813542064e-05
-8.42872674070099e-06
-1.01677184581982e-05
-5.42478212516023e-06
-2.27361136455955e-05
-1.32406078440671e-05
-1.02278251202368e-05
-1.0052088613948e-05
-5.53975736028575e-06
-2.64501233271572e-05
-2.72409036978308e-05
-4.025735665953e-05
-1.53810172191962e-05
-2.53010466342753e-05
-3.77860904800807e-05
-2.38491647347633e-05
-3.42103805191355e-06
-2.42430583525971e-05
-2.10868297736995e-05
-2.50418520543207e-05
-9.55022456505356e-06
-1.26756150460758e-05
-3.67727674664709e-05
-1.23592060926024e-05
-7.66645413578974e-06
-7.36155914308544e-07
-1.17324048412607e-05
-1.40868205780491e-05
-6.01417930809964e-06
-1.255394164596e-05
-1.74249465849429e-05
-2.207979690905e-05
-2.51571843703427e-05
-1.48594273432383e-05
-2.65276082640881e-05
-1.61131799855413e-05
-3.45692443460026e-05
-2.14645919550812e-06
-1.16209846664229e-05
-1.97911968095597e-05
-2.52852637194614e-06
-2.97824226229523e-05
-7.34689023884056e-06
-2.81013093059039e-05
-2.18738930010163e-05
-1.60737632462307e-05
-1.33271726215234e-05
-2.84360703801304e-05
-1.51736013424909e-05
-2.38075516235285e-05
-1.36496425593874e-05
-1.54111114128048e-05
-2.00908612839225e-05
-1.50097492083961e-05
-1.3612572679603e-05
-1.00952920492326e-05
-1.51440488619517e-05
-2.81226568709555e-06
8.54995846097461e-07
-6.55277640679879e-06
-2.14305844123171e-05
-1.05113537251106e-05
-2.30241991835338e-06
-2.63553452315983e-05
-2.26733334166251e-05
-4.21825994598167e-06
-1.5479533425358e-05
5.65210075880017e-09
-1.39341680960941e-05
-2.66754244182491e-05
-6.72406972319382e-06
-4.80426921874606e-06
-1.8971398887879e-05
-2.78537471084908e-05
-9.46685764600973e-06
-1.72867500266412e-05
-2.28715349252939e-05
-1.68450379181711e-05
-2.86226178849887e-05
-2.04660602504275e-05
-1.42579305143113e-06
-1.81317426794541e-05
-1.58440015798995e-05
-2.15511595113843e-05
1.10095976353684e-05
-1.62668206777595e-05
1.46946200632698e-05
6.95329642859107e-06
4.99752094868658e-06
-1.16456379610459e-05
-1.97282200037065e-06
-1.29245957794599e-05
-1.89456833642762e-06
-1.89607632645137e-05
-3.03531526449718e-05
-2.35834889570919e-05
-7.18278049283044e-06
-1.98253243375236e-05
-1.09222242239446e-05
-1.43701341286471e-05
3.53709877361139e-06
-1.28413037078338e-05
-2.58166954850178e-05
-1.69756346196016e-05
-7.50410852310606e-06
-1.09015297909218e-05
-2.10788623379555e-05
-1.18361028292761e-05
-7.32536893563452e-07
-9.94792611623385e-06
2.50452818687136e-06
-2.15436287135996e-05
-2.64079230448358e-07
-2.0824833436401e-06
8.99781038260467e-07
3.06791664357789e-06
-1.45537367246801e-05
-1.62461367911973e-05
-1.00611201199586e-06
-4.65509425932734e-06
-1.50507844989552e-05
-1.01267733165596e-05
-8.78767046161495e-06
-1.70956428454404e-05
-2.83189808118654e-06
-1.33665969750113e-05
-1.57887993813372e-05
-2.17280985768298e-05
-3.66200113948175e-06
-7.02722693114955e-06
-2.39790690083478e-05
-1.48401829462009e-05
-1.30820071998774e-05
-1.3297592983935e-05
-1.45724400969276e-05
-1.30234270503066e-05
-2.46443919089678e-05
-1.22367148312039e-05
-1.68840574959145e-05
-4.27964907910455e-05
-1.18099734102235e-05
-7.00225473492051e-06
-5.31285861358631e-07
-1.67962974415215e-05
-2.1116367757223e-05
-1.83673501695772e-05
1.06538794394623e-05
-3.99307714592805e-06
-2.39434035392894e-05
-1.8540577392199e-05
-1.80291471816858e-05
-7.24932421639819e-06
-2.75106318498758e-05
-4.6614786273774e-06
-5.27145961012757e-06
-9.85512377512392e-06
-2.73551038925073e-05
-1.42089733205766e-05
-8.4036627119236e-06
-1.24205604515663e-05
-1.17996417884725e-05
-2.86255110899258e-05
-1.23167164277824e-05
-1.33999332142493e-05
-7.01459798656798e-06
-3.15950101986535e-05
-5.82694928518753e-06
-1.5533895020644e-05
-1.92737945162483e-05
1.28934886817663e-05
-5.68987717084579e-06
-1.31878683451447e-05
-2.22432061627077e-05
-2.00030315528064e-05
-8.22134804879905e-06
-5.22047154433069e-06
-1.91314984608236e-05
-7.38826061219071e-06
-2.5271687806415e-05
-1.18421960960318e-05
-1.62498081322027e-05
-1.48810308915729e-05
-1.70862015835653e-05
-9.18915603135864e-06
-1.39608314022778e-05
-7.31444628047575e-06
-2.9144068871003e-05
-1.24347134585759e-05
-1.34346369012889e-05
-8.06547817503458e-06
-2.38840533643627e-05
2.002594277457e-06
-2.25745431052654e-05
-1.28209861294784e-06
-8.81798542478016e-07
-1.61807612650643e-05
-3.21051547349668e-05
-1.45584691633797e-05
-1.97880364363654e-05
-1.4720933749368e-05
-1.98559451834543e-05
-2.21427905633192e-05
-2.26797489893151e-05
-1.71727556152298e-05
-2.53971845136319e-05
-9.15390810817371e-06
-1.40951256763495e-05
-1.60261243900938e-05
2.92776169725818e-06
-2.18709624742339e-05
-5.35209084509145e-06
-1.94942184973866e-05
-1.06522140829513e-05
-7.0990932800993e-06
-2.20009698191886e-05
-2.55043055335309e-05
-3.49890651854608e-05
-2.97693500883626e-05
-1.98260349590804e-05
-3.19985522865987e-05
-1.43447028068193e-05
-5.73201816270292e-06
-2.25968235005525e-05
-1.78113581583338e-05
-2.71325664215854e-05
-1.26637425352672e-05
-1.60420713114968e-05
-7.97538397357806e-06
-2.16880908930557e-05
-1.45498540853865e-05
-6.17328257186114e-07
-8.57899510662173e-06
1.47925224459567e-06
-2.9369239877175e-05
-1.70923704708071e-05
-2.54366633706889e-05
-2.0720557709504e-05
-1.42608166463296e-05
-9.92204832541297e-06
-1.04797168017314e-05
-1.34668821546594e-05
-3.55851243096247e-05
-1.27409947631325e-05
-1.50369498511698e-05
-1.93893058239787e-05
-1.23102821972258e-05
-3.2091272674613e-06
-1.34633232003274e-05
6.53551681293032e-06
-4.58489997817265e-06
6.59160223673874e-06
-4.97410333361927e-06
-9.69633803663948e-06
-1.18010849965564e-05
5.31194314013594e-06
-2.12290540935177e-05
-1.45569922175319e-05
-7.49277919911964e-06
-1.37900828394809e-05
-1.4314257945909e-05
-1.88326569107982e-05
-2.39871025091422e-05
-2.83526283279734e-05
-2.03161491932218e-05
-3.18248565620413e-05
-1.09421159363962e-05
-1.54135422364928e-05
-2.81635330986249e-05
7.29895204155688e-07
-1.32099626682393e-05
-8.49503402954679e-06
1.2801324931859e-05
4.12185812024161e-06
-1.11645911710999e-06
-1.17512208806404e-05
1.70326355129702e-05
-1.33503964945635e-05
-1.09657201243751e-05
-2.49794382553933e-05
-1.71605018004767e-05
-1.97202680570251e-05
-2.89608654544912e-05
-1.37783348490426e-05
-1.2012176871792e-05
-2.02121281573338e-05
-3.19339580427567e-05
-1.23120283120346e-05
-1.57605552505274e-05
-4.93003168644922e-06
-7.09563220423646e-07
-4.27053609920396e-05
-2.05847783920169e-05
-1.31126275757484e-05
-2.46136701245495e-05
-1.18108439313504e-05
-2.28229107418108e-05
-1.15960809554619e-05
-2.28312997360969e-05
-2.41928584576544e-05
-1.43937241026969e-05
-3.08117964507811e-05
-2.80513400694678e-05
-2.01101642083623e-05
-2.14170349322901e-05
-6.26196910009487e-06
-2.98880818269766e-05
-3.0229704575682e-05
-1.27369477733462e-05
-2.09938818679558e-05
-9.72508858626249e-06
1.75912561136506e-06
-7.36211306869561e-06
-4.35391480427769e-06
-9.2290127693197e-06
1.68607975281717e-07
-8.425298605678e-07
-8.65892841950817e-06
-1.70443210853358e-05
-1.05360928490571e-05
-1.68526437686063e-05
-1.20946593625359e-05
-1.0226437601729e-05
-1.03393625727669e-05
-2.16702216153582e-05
-3.04114181553686e-05
-2.02773937370781e-05
-8.27936505981226e-07
-2.51437429251037e-05
-3.01771669294779e-05
-1.54256677198596e-05
-1.06925418717413e-05
-9.22723688673046e-07
-3.6263108354207e-06
-1.33269063033699e-05
-7.88827055428296e-06
-4.67656190258606e-06
-2.28540118988511e-06
-1.9333876291596e-05
-9.13798382701846e-06
-7.25389860604103e-06
-9.08395134768115e-06
-1.66887918528724e-05
-2.90707580754184e-05
-1.26776831416281e-05
-2.48088931755426e-05
-1.71548633477509e-05
-1.6670606261297e-05
-2.07069714613632e-05
-2.6718312634315e-05
-1.70058545975058e-05
-5.58001699655938e-06
-1.38110245207206e-05
-1.10139243190905e-05
-2.14502551529204e-05
-1.0835347855892e-05
-1.69098302514409e-05
-1.2441405505483e-05
-7.307273676542e-06
-2.80597086129756e-05
3.29965727701314e-06
-2.36992367829899e-06
-2.63849396752071e-05
-1.99523804822149e-05
-2.66016668475977e-05
-1.82049845644213e-05
-3.86270496858067e-05
-1.72042894992116e-05
-2.12671396669024e-05
-1.78571118932006e-05
-2.40491803908114e-05
-1.94173177120006e-05
-3.72116796499138e-05
-6.48487703185452e-06
-2.24270139076713e-05
-5.82651715415122e-06
-2.70755166527239e-05
-3.4964433790189e-05
-2.46218368481691e-05
-2.2511097693924e-05
-1.05979880730666e-05
-2.81205160214277e-05
-2.47747795144812e-05
-8.85576170674528e-06
-2.39420655109112e-05
-1.1540023108984e-05
-1.76768900495088e-05
-7.48501488302241e-06
-1.83134822498786e-05
-1.84712072234657e-05
-1.34404654060671e-05
-1.76186267735525e-05
-2.82468761330319e-05
-1.9919947607479e-05
-2.99939914694955e-05
-4.88565528913445e-06
-7.23440122193426e-06
-4.43252982998762e-06
-1.7195642510783e-06
-1.47098210791016e-05
-1.29871105033456e-05
-2.8473076888828e-05
-1.71859284633544e-05
-3.90961727932906e-05
-2.09548674156208e-06
-1.0504090203988e-05
-3.50451912120278e-06
-1.90244341888454e-05
-2.07677030405535e-05
-4.97776254262827e-06
-1.08218428282938e-05
-2.24384929837757e-05
-3.62778683183449e-05
3.56345548057041e-06
-2.09205907286597e-05
-1.1359515371451e-05
-4.15122539062973e-06
-2.04115301144625e-05
-1.15053024270279e-05
-1.63108105487714e-05
2.90746415606925e-06
-6.65694965544122e-06
-2.22397348306711e-05
-2.54989797252075e-05
-1.63344345158668e-05
-1.52885748062536e-05
-1.39260760310017e-05
-1.61279366851637e-06
-1.4427784808932e-05
-4.52041475139023e-06
-7.42298171764023e-06
-7.03634916394622e-06
-2.85026143958572e-05
-4.39998355624954e-06
-3.96200046536881e-05
-4.55775673221048e-06
-2.14323736829109e-05
-1.73035255372981e-05
-2.47883793388563e-05
-5.64359335863544e-06
-2.31710357826976e-05
-2.43235316973506e-05
-3.02060728336513e-05
-8.06336221950686e-06
-1.69533858117368e-05
-1.93943676687124e-05
-3.88876629491979e-05
-1.50740781265465e-05
-1.55718221547621e-05
-5.28839987540304e-06
-2.12145932515972e-05
-2.68008847120381e-05
-1.83812679225899e-05
-2.41341585407894e-05
4.51252271353548e-06
-2.03460739023374e-05
-3.02800347291389e-06
-1.13378814629096e-05
-1.88093822186178e-05
-2.47896541099767e-05
-2.13099386527422e-05
-1.50279155278397e-05
-1.31464964909959e-05
-2.46690363332989e-05
-1.79350423970547e-05
-2.31982100553874e-05
-2.72508941837706e-06
-1.43650629261225e-05
-1.448359951494e-05
3.42170969995732e-06
-1.82192686159414e-05
-3.79769944478865e-06
-2.95200279193986e-05
-1.32806032699534e-05
-1.37682905205348e-06
-2.2138069730882e-05
7.0726378144562e-06
-9.13052405828738e-06
-2.01455411322864e-05
-1.94024674846002e-05
-2.03300236654104e-05
-2.95084396601061e-05
-4.28345226735097e-06
-3.2960363627231e-05
-1.4723985996793e-05
-1.44791817726932e-05
-2.58403177195684e-05
-1.60268247714668e-05
-2.2095265312217e-05
-2.60959195016379e-05
-3.24504958895095e-06
-3.87287574142502e-05
-2.74285332031371e-06
-1.90588283841076e-05
-2.07203715112445e-05
-1.63170166441332e-05
-1.06743626861519e-05
-2.57738628749449e-05
-7.06568740053011e-06
9.46471830693323e-07
-1.55534834963488e-05
-1.26424759282135e-05
-7.15601622173506e-06
-9.54920398639742e-06
-1.79817210730428e-05
2.00814737437841e-06
-2.59876761939484e-05
-1.25909137317664e-05
-2.71337959388859e-05
-7.54079936545238e-06
-2.26051172926733e-05
-2.36155894437896e-05
-2.45467090895179e-05
-1.41843859670993e-05
-1.82023045102407e-05
-8.22314420901843e-06
-1.41438018468587e-05
-2.56037390979986e-05
-1.23981636910619e-05
-1.07475278257375e-05
-2.456871713671e-05
-1.24021409085657e-05
-1.7479301401671e-05
-2.30361804445214e-05
-2.16851619750679e-05
-2.57984855629819e-05
-2.38175274634945e-05
-2.59215503219056e-05
-2.75880759751468e-05
-9.41269765013886e-08
-2.19194351446299e-05
-1.26846854925205e-05
-1.10591787859307e-05
-1.1917733840853e-05
-1.12292756232046e-05
-2.77662676335103e-05
-9.67249959530714e-06
-3.50585235737225e-06
-1.31258328134012e-05
-2.69729554678377e-05
-1.49092853480686e-05
-2.09644027224987e-05
-3.43357168083188e-05
-1.46471110442318e-05
-2.02656617397686e-05
-1.885283937355e-05
-2.72588349612593e-05
-2.10921770075451e-05
-1.85614151554544e-05
-1.10391797823226e-05
-2.99634072874509e-05
-2.31143107250635e-06
-2.56058993986948e-05
5.62853313656457e-06
8.61685901503687e-06
-1.11560670436114e-05
-3.08393368112284e-06
2.37543934031147e-06
9.56384314382377e-06
-1.79402608019294e-05
-9.8732606666329e-07
-2.9287963043758e-05
-1.40241284179919e-05
-1.1864594316705e-05
-2.06959935155212e-05
-8.78332961444971e-06
-1.52151580522956e-05
-9.06556956357229e-06
-2.72174342821852e-05
-2.44204805494963e-05
-1.93268000771879e-05
-1.64347314049925e-05
2.41106035525055e-07
-8.3412693768252e-06
-2.30964729880651e-05
-2.43451791881513e-06
-1.75305843175213e-05
-1.59255055679642e-05
-1.46122769059092e-05
-1.52083700021155e-05
-8.48615518176157e-07
-1.22950746515817e-05
-2.3328586521466e-05
4.60212599501015e-07
-1.07593511320056e-05
-1.41919743686381e-05
-1.9703896823041e-05
-1.1415126034655e-05
-1.54972990652722e-05
-2.51695936907769e-05
-2.08314306458698e-05
-1.17890858201144e-05
-1.94524568382821e-05
-2.73467829981374e-05
-3.67141004488867e-05
-4.1710317547411e-05
-3.01716800651382e-06
-1.53949685828315e-05
-2.05163071531944e-05
-8.99623430088376e-06
-1.89374916229086e-05
3.28841784649928e-07
-9.21290706006557e-06
-1.53836618644788e-05
-2.98620983449422e-05
-1.59317484523771e-05
-3.85316817553623e-06
-2.19271686620564e-05
-2.82121110546188e-05
-1.64172599378821e-05
-1.45565018668795e-05
-1.56409531413749e-05
-2.21511448817101e-05
-2.22584910304043e-05
-7.53584834497114e-06
-1.58097068424453e-05
-1.05481858841265e-05
-2.92390483901643e-05
-3.53091056853762e-06
-2.55864650263017e-05
-3.62060815629739e-05
-1.09823475477653e-05
-1.10047836034891e-05
-2.65251273259671e-05
-1.71267805107672e-05
-3.61274558293217e-05
-1.83230011938643e-05
-3.03135318065119e-05
-2.31156002062931e-05
-2.81787720056795e-05
-1.5690544123874e-05
-3.15931095001577e-05
-1.32186979692198e-05
-9.99504578681516e-06
-3.07769785766799e-05
-7.47982280743861e-06
2.44528790907627e-07
-2.36062868405519e-05
-2.7553261099871e-05
-9.80244156847037e-06
-1.98030420471571e-05
-1.76312530288294e-05
4.17209834995294e-06
-5.09535260947482e-06
-2.01662478608732e-05
-1.61827802172538e-05
-2.07804172818316e-05
