# Supplementary material for: Research on computational propagation and identification of mine microseismic signals based on deep learning
Source: PLoS One. 2025 Oct 22;20(10):e0334641. doi: 10.1371/journal.pone.0334641 (PMC12543183; doi:10.1371/journal.pone.0334641)
Supplement: S9 Data — (ZIP) [file pone.0334641.s009.zip › 000101100000504.xlsx_0.txt_24.txt.txt]

-8.86363775322051e-06
-4.17034158982137e-07
-1.51298772497936e-05
-1.33996593911321e-05
-1.7473450217284e-05
-2.53778188777484e-05
-7.40719136666579e-06
-1.10757621341925e-05
-2.1265481728368e-05
-1.2665769416658e-05
-1.47449503320632e-05
-1.70354499954871e-05
-1.71768041028538e-05
-4.8451940935632e-06
-1.19639386920642e-05
-1.04317385928089e-05
-5.4138050920015e-06
-1.77936834209755e-05
-1.29116562366765e-05
-7.28993875842119e-06
-1.2873726624869e-05
-1.07545972416417e-05
-1.10271195957921e-05
-1.68017774244497e-05
-1.1026865922e-05
-1.75479841658795e-05
-2.3899288428879e-05
-5.61921500272693e-06
-1.35596328022921e-05
-1.529986507112e-05
-1.95663783750228e-06
-2.19412035835479e-05
-1.52546045675849e-05
-4.67401601760951e-06
-1.59352105186084e-05
-1.58070701376545e-05
2.48275923068752e-06
-3.38077325487192e-06
-1.67079184305947e-06
-2.99652746951402e-05
-2.51422098026146e-05
-6.04790158609027e-06
1.21830936005759e-06
-2.19982056842733e-05
-2.49964678122669e-05
1.98647470527711e-07
-3.02388363563039e-05
-1.81275248195015e-05
-4.56722837139825e-06
-1.28857686269168e-05
-1.07717265305007e-06
-3.05408434025845e-06
-1.32372959573029e-05
-9.09577684999371e-06
4.5889458754588e-06
-6.70406923503198e-06
-2.89137569807721e-06
3.06663770230028e-07
1.04758880388301e-05
4.62412329453989e-07
-2.26358260308169e-05
-2.82674955411106e-05
-3.26642169612197e-05
-2.05222433765366e-05
-2.40345472532662e-05
-1.73001771198957e-05
-4.15156934162037e-05
-1.76694936796974e-05
-1.49484826068767e-05
-5.85904505358785e-06
-1.32193533478063e-05
1.01638553755426e-06
-7.00089264291596e-06
-3.0380990264135e-05
-2.81654248062631e-05
-9.88413356650589e-06
-1.88797931292603e-05
1.41333152770232e-06
1.05026537144669e-06
-6.81807964225819e-06
-6.72175744673361e-06
-1.12186222439737e-05
-2.40330029163955e-05
-6.88507622894501e-06
-1.16756817049445e-05
-7.04961114143538e-06
-2.48779956791312e-05
-1.07152396714616e-05
-2.65874850268306e-05
-1.05390252372755e-05
-2.45387141665219e-05
-1.85180105995871e-05
-7.78822714389718e-06
-1.2352941819704e-05
-3.16759247143572e-05
-9.68342590347717e-06
-2.06759332293618e-05
-2.26084278454645e-05
-1.25410846702613e-05
-1.47205283522638e-05
-1.08200865996932e-05
-4.94630772224856e-06
-1.68233691626901e-05
-1.06001401278802e-05
-2.22887816020226e-06
-1.78716294835885e-05
-1.75274760875599e-05
-1.49173769771437e-05
-4.92747360995082e-06
-2.18424841496873e-05
-2.9483038676559e-05
-2.45606881967259e-05
-1.54792072470299e-05
-5.36955958883822e-06
-1.12498686816003e-05
-7.15997083976862e-06
-1.23499397716963e-05
-1.57111305692872e-05
2.89732058661719e-06
-1.80796826194649e-05
-7.80190195045547e-06
-1.5580522111019e-05
-1.70845349709503e-06
1.41902284648934e-05
-8.84708140888465e-06
-2.07935676396121e-05
-1.33906174151607e-05
-1.06687911652726e-05
-1.77114020154992e-05
-8.62456908344432e-06
-6.44534267786743e-06
-1.4750156563169e-06
-2.0034280300275e-05
-2.6219310066497e-05
-7.17991677127917e-06
-1.17395853776215e-05
-2.57768874556869e-05
-2.10891994398685e-05
-2.17280069512096e-05
-1.57372374836759e-05
-1.75708000156178e-05
-3.58191462030665e-06
-4.46237985614651e-07
-1.38536019651087e-05
-1.28688272445161e-05
-1.28910343918041e-05
-1.39492020563963e-05
-1.83452041686515e-05
-2.34350612035284e-05
-2.73856428131593e-05
-1.29062452297122e-05
-1.53351987319103e-05
-8.81968775281569e-06
-3.17575291637036e-05
-1.80282171709697e-05
-3.15044995959586e-05
-7.00404696762069e-06
-1.18816865805228e-05
-1.5982249991566e-05
-6.93294048297208e-06
-2.33757447701533e-05
-5.56379237592026e-06
-1.13052315547322e-05
-1.48470461340038e-05
3.89952034123171e-06
-2.58864426926306e-05
5.19042303963528e-06
-2.26883723201995e-05
-3.66785296257567e-05
-2.34761957950507e-05
-1.84787807573867e-05
-2.79373210704774e-05
-2.84032682155508e-06
-1.59448714324724e-05
-2.29872617034531e-05
2.6471542699376e-06
-3.41548465990479e-05
-1.23537441202341e-05
-5.30248481904483e-06
-9.88124166616509e-06
-8.3505600200954e-06
2.86025982789197e-06
-4.97717297427133e-06
-1.23943404707002e-05
-9.84055746364223e-06
-1.35668733858044e-05
-2.28401843531678e-05
-3.91967087065228e-05
-2.77156980970508e-05
-2.57839609352729e-05
-1.5804166541127e-05
-7.88330385113792e-06
-3.06035803918365e-05
-2.57131437807089e-05
-2.78325019430087e-05
-1.42696732358336e-05
-2.15846983586869e-05
-1.35635322471505e-05
-8.2217096781304e-06
1.92380263827784e-05
-1.3355887078059e-05
-2.66935073047325e-05
-9.02089044689843e-06
-1.46928763177255e-05
-1.67168125204686e-05
-2.37188245475498e-06
-1.84720916571213e-05
-1.26549335760953e-05
-5.49838550597179e-06
-2.10385197378814e-05
-1.31311926852928e-05
-4.59143909580596e-06
-1.17934895967799e-05
-6.6063967813594e-06
-1.05901949733895e-05
-8.82005211638031e-06
-1.85711883092465e-05
-1.75230523815373e-05
-5.21670883198546e-06
-3.55630711230433e-06
-3.8618006352548e-06
-6.7337911983311e-06
-4.74843555388335e-06
-7.50699812587787e-06
-1.15872862382537e-05
-2.84803821208393e-05
-1.43270376448036e-05
-1.03804367745745e-05
-2.77620524193464e-05
-1.13871057296928e-05
-2.46575471128708e-05
-2.76089273457009e-05
-7.69585201532223e-06
-1.94494602953692e-05
-2.62269979867943e-05
-1.73176422600881e-05
-2.50165940849614e-05
-2.67900077550291e-05
-1.20788089029627e-05
-8.6695883591861e-06
1.42097983414592e-06
-2.26538857016461e-05
-2.04021362169736e-05
-1.08708223731648e-06
-1.55772313639582e-05
-1.69756892045501e-05
-1.81642523728789e-05
-5.60163302966854e-06
-3.37235537175912e-05
-2.56952320876179e-05
-2.4089842341363e-05
-2.72774646576745e-05
-1.54566298939424e-06
-1.83611351369257e-05
-2.05130090731124e-05
-2.30303441211649e-05
-1.24457597436218e-05
-1.71047343791499e-05
7.44330125934444e-06
-1.2165035249935e-05
-1.23180720855202e-05
-1.79348703796756e-05
-2.71376110006985e-05
-4.85878147534136e-06
-1.80975967203421e-05
2.67865435929033e-06
-1.62387317339767e-05
-7.95495846382944e-06
-1.98045540724344e-05
-2.34180787302005e-05
7.81832908254251e-06
-2.16061723103762e-05
-1.55680837001814e-05
-1.20459107450078e-05
-2.56364648130257e-05
-3.14688481405528e-05
-2.05113365111263e-05
-2.14081503781381e-05
-1.10021744948046e-05
-3.06022741294792e-05
-3.4557154055645e-06
-1.31567388391454e-05
-1.6590560651235e-05
-2.03315441384712e-05
-1.72832119259792e-05
-2.03294792122876e-05
-1.55501340526138e-05
-2.35633090992376e-05
-8.13638801329374e-06
-8.414890475976e-06
-1.97584437440265e-05
-5.08576228520291e-06
-3.28707770702839e-05
-1.73656408169612e-05
-2.15052552162224e-05
-3.33667417876611e-05
-9.67548283205189e-06
-5.19930950852893e-06
-4.27093616749435e-06
2.92302758263888e-06
-2.81008944094738e-05
-5.54728415032251e-06
-8.74231545943639e-06
-1.59651155634557e-05
-5.44223866376696e-06
-8.88628680674005e-06
-3.26224168925321e-05
-7.66912239212132e-06
-2.97944991208325e-05
-1.90729337234758e-05
-1.1134397578143e-05
-1.60351058524182e-05
-2.71328128742258e-05
-1.76349238999685e-05
-2.78044784733985e-05
-1.11154515278975e-05
-6.73409961061834e-06
-3.26139316945174e-05
-2.44008421057407e-05
-1.75523095045263e-05
-8.3917546689933e-06
-1.03640788615304e-05
1.8038275335755e-06
-2.62388726653836e-05
-2.39952630348503e-05
-7.86293811273735e-06
-1.02006773040764e-05
2.15943430124958e-06
-4.88872441818642e-06
-8.70834685787314e-06
-2.36780164067389e-05
-2.43885245484879e-05
-3.07691128726888e-05
-2.0841474473277e-05
-1.57922205252029e-05
-2.03478344873127e-05
-1.85202332888841e-05
-1.44297030973609e-05
-1.68229036956978e-05
-7.83092643773641e-06
-5.78959852069357e-06
-3.19758622662274e-05
-1.72184887423277e-05
-2.40945775039485e-05
-1.86276606050436e-06
-1.46835038198056e-06
-5.01320922023143e-06
7.29345166327853e-06
-3.45337540614002e-06
-8.971591360043e-06
-2.59218550936568e-05
-1.58336202606626e-05
5.38244238232538e-08
8.38956922310544e-07
-2.47387937786397e-05
-5.85410847755868e-06
-1.75605804464089e-05
-1.37428143708331e-05
-8.61153852950297e-06
-2.86096411927814e-05
-4.64441934063476e-06
-1.47536067124528e-06
-2.68164007205514e-05
-2.56081998275597e-05
-1.92070835798473e-05
7.69256127766713e-07
-1.87129659447709e-05
2.47401321458909e-06
-1.29850784029116e-05
-1.59698613774618e-05
-1.58044560421502e-05
6.97769801640302e-06
-2.40203406130964e-05
-2.58640198074352e-05
-1.05350687622363e-05
-2.70251554532216e-05
-1.50943599249004e-05
8.491906108438e-06
-2.12629485464723e-05
-1.22617271011486e-05
-3.77096395879971e-05
-3.21980684083552e-05
-1.17890639253778e-05
-3.00031923689857e-05
-8.65726264785012e-06
-1.75827657064968e-05
-1.4115163776873e-05
-1.54440667348295e-05
-2.80291824096509e-05
-1.04120757009647e-05
-3.20224674084353e-06
-1.65988024353243e-05
-1.72964162654782e-05
-2.78399305013555e-05
-1.72469503735861e-05
-4.11323755514219e-06
-1.91497581730236e-05
-2.395027237952e-05
-3.54818089787161e-05
-2.05643120157641e-05
-2.24336110922371e-05
-1.83525087086814e-05
-1.23006786002496e-05
-5.78529243854842e-06
-1.83980790734549e-05
-9.23840317322466e-06
-1.87958394881614e-05
-6.31151192801053e-06
-1.76635894703942e-05
-1.84961829212745e-05
-2.27307744470435e-05
-1.33133168250716e-05
-6.84623405166513e-06
-1.38118659101972e-05
-1.1794665017838e-05
-4.01654625661838e-05
-1.39763113782953e-05
-1.5298288312182e-05
-1.39245230987923e-05
-2.00719742446081e-05
-1.83399257615034e-05
-1.29411829792458e-05
-9.78057950287236e-06
-1.16801408520963e-05
-8.1986873410222e-06
-1.6191218632561e-05
-2.00100199882649e-05
-1.83144840044769e-05
-6.18319892936799e-06
-8.54925578712149e-06
-2.1797484148635e-05
-2.18161952835516e-05
-2.67338074635418e-05
-1.29799204439279e-05
-9.42819164466947e-07
-3.38332947330875e-06
-3.52717165494852e-06
-7.07513300539669e-06
-1.63638775994525e-05
-3.30568781937842e-05
-1.10406862489655e-05
6.20052694702555e-06
-1.50602397332027e-05
-1.35457433809127e-05
-1.04062180619335e-05
-5.52007419296923e-06
-1.11216347555351e-05
-1.69007333374654e-05
-6.72099880802309e-06
-1.15520807188144e-05
-2.47417518561458e-05
-1.6012697482292e-05
-1.11474408494267e-05
-1.87632751960828e-05
-2.87814524167252e-05
-9.93301727562599e-06
-2.35428470560437e-05
-2.47188503324871e-05
-1.43222443714556e-05
-3.74037355157212e-06
-1.3206021194128e-05
1.75308446675386e-06
-2.18601353794696e-05
-3.08732454725937e-05
-2.01713853165209e-05
-2.11320220460027e-05
-1.40555784478882e-05
-2.09404150273957e-05
-1.85813935951407e-05
-2.92979549018467e-05
-1.38442141512877e-05
-1.46009544993514e-05
-1.23279803417242e-05
-2.57215658041185e-05
-2.31640437848064e-05
-1.08928298142082e-05
-2.24875227096398e-05
-1.07591374702559e-05
-7.69695647693143e-06
-1.33432310402937e-05
-1.01853179237001e-05
4.6740746615876e-06
-1.05801346222204e-05
-6.58453998770541e-06
-1.92646465488177e-05
-2.16401354314397e-05
-2.41851920173297e-05
-1.95314253568884e-05
-1.75970716744914e-05
-2.80647217737384e-05
-1.06461941955473e-05
-9.35448441726151e-07
-1.12107672932877e-05
-1.78207701870546e-05
-9.9362391843334e-06
-8.51425949789916e-06
-2.42473107472276e-05
-2.08063481552056e-05
-1.5474764974143e-05
-1.57561019872747e-05
-1.92308014079722e-05
-1.14089368938174e-05
-2.53783698108074e-05
-1.17185624238889e-05
-1.03182865308624e-05
2.80066748461581e-06
-2.26965088756044e-05
-2.45339475729352e-05
-1.12050859257025e-05
-2.38330008178552e-05
-2.8255982798034e-05
-1.72359133496409e-05
-1.45093006623077e-05
-9.11789617474531e-06
-1.27100729518936e-05
-1.84718957601477e-05
-1.40092525039455e-05
-1.30518543622427e-05
-1.61519639541513e-05
-1.52719718773663e-05
-1.01894481660472e-05
-1.33478658934423e-05
-1.44573775699285e-05
-1.07836387741693e-05
-9.30998459863856e-06
-2.85047222507677e-06
-8.69684038721475e-06
1.55434939350735e-06
-6.35663261619938e-06
-1.06729115632345e-05
-3.41031143930334e-05
-1.18549672888172e-05
5.69723591108432e-07
-8.83463304176079e-06
-2.54106408321998e-05
-1.14539645054628e-05
-1.43530297649016e-05
-2.07078349966142e-05
-2.10674398731276e-05
-1.41282606734846e-05
-1.28224752056015e-05
-1.56138097641405e-05
7.04408610269351e-06
-1.87042173016196e-05
-1.37016350547148e-05
-2.02723786785937e-05
2.15216162168557e-06
-1.28490711157278e-05
-2.1058958632403e-05
-1.68088335303159e-05
3.56987082599842e-06
-3.29235042288926e-05
-2.17303733001888e-05
-1.67689825514072e-05
-1.46127762158295e-05
-2.26655725694786e-05
-1.37080971599848e-05
-2.54701108672793e-05
-1.68231745934761e-05
-1.41283803455817e-05
-3.31591056180127e-05
2.94713661325692e-06
-1.16933354634755e-05
-1.00434023776034e-05
-1.30988952957981e-05
7.60393911467932e-06
-5.12299992552952e-06
-3.43239566198678e-06
-5.41279838191943e-06
-2.79238902954342e-05
-1.22575650213516e-05
-1.51704479420183e-05
-1.08454032148739e-05
-5.51151428613809e-06
-4.04012851001604e-06
-2.94726268464512e-05
-7.20818580056387e-06
-1.72912067548589e-05
-2.13800671722331e-05
-3.51596650036575e-05
-2.30284234569062e-05
-1.04457122614231e-05
-7.9733097009835e-06
-3.86396587721248e-06
-2.91042212303428e-05
-1.20125391161029e-05
-1.53484939475956e-05
-1.47469556558268e-05
-3.50842913419748e-05
-1.71765283967779e-05
-1.30416716927738e-06
-1.91362511935781e-05
-2.55690633041635e-05
-4.55747299747561e-06
-1.61519126273984e-05
-1.58372114770756e-05
-1.16131973577515e-05
-1.83164083362106e-05
-1.64602503570819e-05
-2.16750860876306e-05
-6.62590442308927e-06
-1.20234755468394e-05
-1.21506848410653e-05
-2.00990786522706e-05
-1.78358926155443e-06
-1.83968768852456e-05
-1.69809075960343e-05
-1.66674716139299e-05
-1.48200934886099e-05
-1.204231860556e-05
-2.86696062893957e-05
1.22661095587311e-06
-6.07946396563224e-06
-1.16812711787144e-07
-2.43744265792822e-05
-1.65080626160113e-05
-1.63712186729143e-05
-8.28709851314751e-06
-1.6180668378479e-05
-9.12830154159337e-07
-8.94213349278338e-06
-1.44604094474007e-05
-8.11001842290317e-06
-1.54446827947219e-05
-2.18928396093228e-05
-1.17972679075481e-05
-2.34057613615884e-05
-2.27027488234288e-05
-5.64929660142228e-06
-2.6927132878484e-05
-9.45818609448803e-06
-7.20826360388403e-06
-2.83893630921354e-05
-2.86774003338138e-05
-1.54967882852413e-05
-6.92224494391442e-06
-2.69195193151735e-05
-4.3266558334668e-05
-1.2368211533667e-05
-2.38102511231355e-05
-7.85798464840622e-06
-9.62234948608329e-06
-1.2996326690528e-05
-2.21778285269901e-05
-6.19748091833648e-06
-2.03845953563992e-05
-5.75642195463853e-06
-7.10279680497889e-06
-6.26345643643822e-06
-2.08958147733673e-05
-4.04018852505296e-06
-7.3057731133183e-06
-3.49891271912964e-05
-1.79231923489233e-05
-1.10031623225671e-05
-1.27813629161823e-05
-1.44254838536538e-05
-3.01224884276492e-05
-1.75533025924613e-05
-2.02485221232879e-05
-7.04883243103734e-06
-1.59463351177942e-05
-1.53584667373104e-05
-1.86393038819607e-05
-9.13196956247955e-06
-1.0945961700082e-05
-2.72527755764001e-05
-2.50760077326811e-05
-1.4341849635733e-05
-1.62518553202793e-05
-2.17052463394835e-05
-2.08559184935331e-05
-1.68069262349464e-05
5.59060559726053e-06
-2.76917659496144e-05
-4.44279943488625e-05
-1.54976567336777e-05
-1.1742478327088e-05
4.40731337737236e-07
-2.82765033962775e-05
-2.6812604925282e-05
-4.90427085946092e-06
-1.81820961385307e-05
-2.16667706710884e-05
-1.33501782105258e-06
-1.00204780127653e-05
-1.53788296646914e-05
-3.11456427364513e-05
-1.53999734000263e-05
-4.38545679713748e-06
2.93956244899718e-07
-1.34022023860391e-05
-2.54049184435072e-05
-8.01021811756307e-06
-5.03913610765505e-06
-1.85370256295509e-05
-1.36441882092313e-05
-1.58697949038937e-05
-5.26560261761964e-06
-2.73118557131827e-05
-1.71726413202931e-05
-2.80439238286156e-05
-4.56571427361865e-06
-1.86971513913877e-05
-1.72250812435347e-05
-3.18950656188058e-05
-1.13596671928117e-05
-1.754807654446e-05
-4.50735813984043e-06
-2.93385082370212e-05
-1.45061828682834e-05
-2.97795078652874e-05
-2.57936483585749e-05
-1.53575939823961e-05
-1.64039605536159e-05
-3.2787474846932e-05
-3.16059657759883e-05
-1.764303321659e-05
-1.63259717325657e-05
-9.79523804123151e-06
-1.55619109745994e-05
-2.33596741898513e-05
-2.72072420224326e-05
-1.61858331393954e-05
-9.70085257138657e-06
-1.45708664433145e-05
-2.59761404744498e-05
-1.38390263921475e-05
-2.38021552451862e-05
-2.61464889840118e-05
-1.25956790269447e-05
-5.89567255876335e-06
-1.60738106017961e-05
1.11763313005338e-06
-1.20292095648744e-05
-1.92133823912967e-05
-1.13899584630825e-05
-1.68585012106236e-05
-2.21816367511123e-05
-1.86047682929611e-05
-3.66060569643056e-05
-2.11774187334188e-05
-2.59730434481793e-05
-1.37014615423454e-05
-1.40838455970389e-05
-1.89341808435455e-05
-3.1870299316121e-05
-1.79246588319404e-05
-2.40419435479181e-05
-2.0781348953621e-05
-2.80379911128198e-05
-2.03836588361038e-05
-5.63541192425283e-06
-2.34685471890716e-05
-5.24933239391301e-06
-5.37933934126403e-06
1.87904327251605e-06
-3.97548712954736e-06
-1.86859201372298e-06
-2.0886765380229e-05
-5.87777102810379e-06
-6.05673575049925e-06
-1.99887451413847e-05
-1.26475814846519e-05
-8.10898430307879e-06
-1.46195520823984e-05
-2.0741304870808e-05
-2.38818719973162e-05
-2.07121197659884e-05
-2.21034840473531e-05
-3.05822541199108e-05
-2.49894149138751e-05
-1.34661694304741e-05
-2.05280720205269e-05
-1.78707871841222e-05
-6.91849497251769e-06
-1.29728835686301e-05
-1.41346792717736e-05
-9.57322824305866e-06
2.51251235530078e-06
-8.14846422771705e-06
-2.75238495974416e-05
-1.39905048396515e-05
-1.93808287755198e-05
-7.66310933280504e-07
-4.9739856035552e-06
-9.85489195009103e-06
-2.60697883194228e-05
-2.62378073987706e-05
1.3497328237701e-06
-1.4017617025948e-05
-2.93075643132892e-05
-2.24095517910631e-05
-2.12493284993666e-05
-8.12178448146935e-06
-4.10140767699681e-06
-1.33640567083648e-05
-1.48257929510443e-05
-3.44172431592544e-05
-1.62403167400561e-06
-1.57265851163643e-06
-1.03237282503584e-05
-1.11506851079514e-05
-8.62003015789875e-06
-2.07718012664802e-05
-2.72568143480463e-05
-1.8668466165831e-05
-2.82960280459095e-05
-2.68178167106662e-05
-1.8482036937664e-05
-2.83664942627487e-05
-2.23879808763877e-05
-2.00673149627468e-05
-1.19180306219469e-05
-2.21226550416144e-06
-1.0189716347707e-05
-1.47091632444932e-05
6.19495703199324e-06
-1.00207636425474e-05
-1.86320288711511e-05
-9.37789322415763e-06
-1.39632491071879e-05
-1.16314099643748e-05
-4.28365199881378e-07
-2.23762302287455e-06
-1.67803253883455e-05
-7.15912596579944e-06
-1.42335249478528e-05
-7.12271578418648e-06
-1.7658455423006e-05
-2.24166462939291e-05
-3.13675220865379e-05
-2.55090917729709e-05
-3.0645723869114e-05
-2.27315652988613e-05
-2.3373903251141e-05
1.77443639860143e-06
-1.65595221155744e-05
-7.62964743217499e-06
-1.99655638368734e-05
-1.48277234678974e-05
-1.19969146492818e-05
-2.70057253340951e-05
-5.20957016040941e-06
-1.11492035624071e-05
-3.5894249842045e-06
-4.79640546764076e-07
-3.96330988923747e-06
-1.28334985421056e-05
-1.56056611195915e-05
5.548642376798e-07
-1.18516988299218e-05
-2.03869637382819e-05
-6.90066943892063e-06
-2.31603203772711e-05
-1.01415917223251e-05
-2.05120406322962e-05
-1.46378916205713e-06
-1.36043940700454e-05
-7.4833125888179e-06
-7.69651147185398e-07
-4.19411674824091e-07
-1.68503248940841e-05
3.79893692579877e-07
-1.32438929020576e-05
-3.42977915314914e-05
-1.37190948502409e-05
-8.29769528630921e-06
-2.70504246613014e-05
-1.50864379119521e-05
-1.73852035228141e-05
-2.33620094631507e-05
-2.85945621926967e-05
-1.25947418655725e-05
-1.72561273204807e-05
-3.30077430282471e-05
-1.50876581209582e-05
-1.35409636929159e-05
-1.10648372109071e-05
-8.50204232408148e-07
8.49854111648006e-06
-1.54124765487424e-05
-8.5905293668139e-06
-2.02586791858541e-05
-3.28913750178241e-05
-4.90358285621426e-06
-3.00140796977073e-05
-3.10253454997999e-05
-2.45339700350946e-05
-1.97429703262053e-05
-4.25883698827677e-05
-2.70381408110874e-05
-1.13094535686599e-05
-6.37058937812243e-06
-3.97242204771938e-06
-2.71862679096759e-05
-6.11555922354889e-06
-8.59588487132387e-06
-1.31133126334337e-05
-1.58237598524985e-05
-1.31399731127867e-05
-1.51581032009233e-05
-2.73491564774189e-05
-5.77814825794092e-06
-1.11918910692174e-05
-1.02248503813061e-05
-1.76545633547793e-05
-1.04186750836463e-05
-2.60272235048033e-05
-8.32421112330969e-06
7.33827646373836e-06
-7.05387961779781e-06
-2.33616108182483e-05
-1.37078800310446e-05
-2.34634234554968e-05
-1.5958356627032e-05
-1.89534639306953e-05
-1.97130542413616e-05
4.6172574167331e-06
-9.79133606066624e-06
-1.00182077591314e-05
2.17180196335426e-05
-1.42388587383181e-06
-6.17217441983626e-07
-2.06179551523805e-05
-1.28117994541664e-05
-7.02493109112848e-06
-4.01899907953925e-06
-2.58463197595054e-05
-1.1667828948829e-05
5.17988752661662e-06
-2.49762507758253e-05
-1.26586629933543e-05
-2.94492557619781e-06
-2.31319052388668e-05
-3.39956597008293e-06
-1.28839046961256e-05
-9.40150055403001e-06
-1.52228356948028e-05
-2.47126024443289e-05
-5.33998237389076e-06
-1.43008575110809e-05
-7.98148521279044e-06
-2.38723130627944e-05
-2.24164681262091e-05
-1.76046075960406e-05
-1.13348617039943e-06
-2.34492820875117e-05
-2.27425465196896e-05
-1.83858243907535e-05
-5.70065846596573e-06
-6.5191145846694e-06
-3.12687328924084e-05
-1.69965504841855e-05
-2.22588512743488e-05
-1.96779091739545e-05
-1.67892394417835e-05
-1.03218652207732e-05
-1.89075931379294e-05
8.53615544857748e-07
2.01705560620084e-05
-8.80625294939826e-06
1.24208842410614e-06
-2.86058708580914e-06
-2.30815292504272e-05
-2.65591388575315e-05
-1.05412470035912e-05
-1.09019413618006e-05
-2.37162470123897e-05
-1.1169483084432e-05
-3.74892866235825e-06
-1.78600248586084e-05
-2.16029753054442e-05
-1.30444948067895e-05
-1.50274420975462e-05
-1.71624449559636e-05
-3.66089798726231e-05
-1.23181395388799e-05
-4.9545012384329e-06
-1.66932667712138e-05
-2.606495720735e-05
-2.10851774459834e-05
4.32283540443679e-06
-2.85164125525027e-05
-2.56659741029733e-07
-1.59680521220299e-05
-2.9753017684107e-05
-1.45328235735898e-05
-1.17301730689412e-05
-1.5122074270907e-05
-1.45631840916827e-05
-2.36162937817815e-05
-2.80257566097832e-07
-1.53035593790803e-05
-2.21459423870401e-05
-9.21101871473142e-06
-3.95264831620862e-06
-3.28003410987343e-06
-1.34043449428254e-05
-1.73971267655307e-05
-3.61792463695461e-06
-1.18188672136255e-05
-6.1252548010379e-07
2.57822369650955e-06
4.42173605894967e-06
7.98045391915274e-07
-6.21747294613147e-06
-1.6443051943017e-05
-1.20427167913477e-05
-2.84605543118431e-05
-8.86889377268225e-06
-8.4696853020321e-06
-2.04948954849469e-05
-1.65154167106227e-05
-1.58700714390969e-05
-2.72302198276924e-05
-1.424427681984e-05
-1.66047081292718e-05
-3.08263197134328e-05
-1.21786015970477e-05
-3.38665765534616e-06
-3.29744163003042e-05
-2.0725002256622e-05
-1.70378325574759e-05
-5.11941778214986e-06
-1.45153714759597e-05
-2.02176823124883e-05
-1.55079023400787e-05
-2.01057010875397e-05
-1.16604978720697e-05
-2.09885351255952e-05
-2.57171149255072e-05
-1.48312268611403e-05
-1.89088004165226e-05
-1.33504348758317e-06
-1.00137930758775e-05
-8.47614460960725e-06
-1.86481152961125e-05
-2.46824008536867e-05
-1.20544384864952e-05
-1.00765084268462e-06
-1.01884362791086e-06
-7.23558273979828e-06
9.37081708924413e-07
-5.64336164223065e-06
6.29913652006753e-06
-2.63793888964668e-05
-3.65689568775968e-05
-1.67746684895498e-05
-1.24948521241617e-05
-1.35734966069155e-05
-1.3222909382309e-05
-2.53314622961544e-05
-5.39275051194381e-06
-2.22307898869755e-05
-1.53224562476415e-05
-3.80421902467826e-05
-2.75705999939861e-05
-1.43868049478241e-05
-2.60644906122996e-05
-2.10882356853376e-05
-2.36141029885993e-06
-1.56626794971801e-05
-1.50944848942891e-05
-1.29777234691817e-05
-4.90638728948037e-06
-1.45278572322431e-05
-1.07217096407022e-05
-6.25666680140649e-06
-8.29172126658463e-06
-1.73866073989083e-05
-5.7050248384586e-06
5.57876331958132e-06
-1.76350570203171e-05
-9.16819420994595e-06
-2.3093988575508e-05
-1.31340211821049e-05
-1.55240428314686e-05
-2.11276320444635e-05
-7.32028111723833e-06
-9.25832710359413e-06
-1.54390970360412e-05
-1.27867434951352e-05
-5.37723682297153e-06
-1.09756612483425e-05
-2.41057414773109e-06
-1.12828084102384e-05
-5.31236044557936e-06
-1.16635600911912e-05
-4.44558598054745e-06
-1.25085366433483e-05
-1.90491165004021e-05
-1.28624480533373e-05
-2.20699894469449e-05
-5.95825144539123e-06
-3.41113363150571e-05
-1.65111434600044e-05
-3.21743243904285e-05
-2.7025045101664e-05
-1.81986567670757e-05
-1.61917674500066e-05
-7.78144275361965e-06
-1.42624624983884e-05
-2.269702111582e-05
-1.01100953645826e-06
-8.97559763736294e-06
-1.48761125680013e-05
-1.96033817445323e-05
-2.12562576592261e-06
-1.86335758862318e-05
-1.12802725073215e-05
-2.20057392139079e-05
-2.09350258774217e-05
-2.37011853165605e-05
-2.92526189562047e-06
9.92966682574664e-06
-2.77139480167166e-05
-1.94426835519156e-05
-5.53061268798021e-05
-7.35216628011825e-06
-1.89484845208133e-05
-9.81952291767687e-06
-2.53086587092119e-05
-9.7517953296281e-06
-1.10091275139179e-05
-2.93166180353284e-05
-6.32063713351205e-06
-1.07955008285196e-05
-6.75622224494631e-06
6.26746175747672e-06
-9.39476621483745e-06
-1.08677817594036e-05
-2.51881396651408e-05
-1.08963737710665e-05
-3.73952340239542e-05
-1.56625212968289e-05
-6.73836317222588e-06
-3.45782868379391e-05
-1.12876297362251e-05
5.04118722320231e-07
-1.49952605182503e-05
-9.68811161267209e-06
-7.31067202699956e-06
-1.54926635720051e-05
-1.74532087581691e-05
4.15051086299218e-06
-3.12408327032474e-06
-1.24386377638582e-05
7.05580263803214e-07
-7.90585678851393e-06
-5.59515376212262e-06
-2.24389567493669e-05
-8.37089601324361e-06
-8.26352069337449e-06
-2.33202578668857e-05
-1.58319159363588e-05
-2.53030200474973e-05
-1.87549844088207e-05
-2.62033333114008e-05
-2.43387910291301e-05
-4.07877697659113e-05
-1.3151665585229e-05
-8.94614723911501e-06
-1.44363390830015e-05
-2.17307211205277e-05
-2.23686504846892e-05
-1.32548153758243e-05
-1.26946144068208e-05
-1.22154378656047e-06
2.08981855270023e-06
-1.11751006026584e-05
-2.56007802324206e-06
-2.18706315109157e-05
-1.75277426361378e-05
-2.700760557396e-05
-4.24230117737023e-06
-3.39110254015112e-06
-2.77980388717247e-05
-1.54815322995811e-05
-1.52588528808213e-05
-3.2395757220272e-05
-1.67469474464752e-05
-1.57577730394104e-05
-2.94821590747649e-05
-2.43349813978439e-06
-1.09994230108762e-05
-1.95632279132918e-05
-3.45361889768394e-06
-1.52119707423468e-05
-9.66877907038977e-06
-2.25416915137082e-05
-1.10459457388635e-05
-1.37170861879317e-05
-1.50112814542739e-05
-2.82406247048791e-05
-1.8331656979352e-05
-7.20984835444231e-06
-9.37126499701633e-06
-2.28720014667821e-05
-1.52471295816488e-05
-9.64832605515283e-06
-3.56003079629045e-05
-3.19122325247807e-05
-2.90385452248473e-05
-3.09073175804288e-05
8.90489141556929e-06
-7.72945453529512e-06
-1.21316263539186e-05
-1.54962969359779e-05
4.15125100518003e-06
-1.32796099306898e-05
-2.54414234914744e-05
-1.80149983847567e-05
-5.67454277859524e-06
-2.32283247585664e-05
-1.90783324896218e-05
-9.89151633937698e-06
-8.8249654402907e-06
-2.49959602101205e-05
-1.82196533502245e-05
-2.16552996071691e-05
-1.31144828311607e-05
-2.31611928796589e-05
-3.1059801857575e-05
-8.67568326077702e-06
-1.53676579912388e-05
-1.46650652503738e-05
-1.52641978347703e-05
-6.20582050822094e-06
-6.75973283647826e-06
-6.24988561395171e-06
-1.13095968363845e-06
-5.57575432975292e-07
-4.87796785820258e-06
-5.18799939175586e-06
-1.6000297398187e-05
-3.44688640004165e-06
-1.12376954398598e-05
-2.17151022425958e-06
-1.81835580180253e-05
-9.77050000490558e-06
-1.92323813721367e-05
1.84084306895728e-06
-2.29987153587967e-05
-1.81995622540751e-05
-2.14215093569094e-05
-1.59582893151526e-05
-1.14805523166297e-05
-2.84607768395726e-05
-8.93143949492686e-06
-5.33796002856225e-06
-2.32031308705574e-05
-9.19136337888249e-06
-4.80614331962331e-06
-1.03904186313689e-05
-1.48328552226659e-07
-2.01573773775068e-05
-1.19706132082746e-05
-2.40689872651088e-05
-1.00782350950406e-05
-1.60641615455381e-05
-1.66695848251572e-05
-1.30403880881587e-05
-1.00435007462796e-05
-4.30842493988006e-05
-1.93617788448962e-05
-2.23768200470995e-05
-3.87671979810708e-05
-1.12594106351456e-05
-1.25373340412988e-05
-1.56179246569825e-05
-1.43540374143748e-05
-5.22313277348771e-07
-4.51890144995118e-06
-8.49422837467795e-06
-1.86454950883034e-05
-1.65384641402146e-05
-3.62847381513278e-06
-8.72876035828913e-06
-2.93524121677119e-05
-8.5637588392654e-06
-2.57962998334033e-05
-1.76655597612737e-05
-2.08511885611607e-05
-2.30815214772869e-05
-1.5850482232117e-05
-1.84812373277594e-05
-5.87247015820614e-06
-8.98756748105296e-06
-1.63042746403048e-05
-2.8840807508803e-05
-1.17709822539938e-05
-1.33081967734186e-05
-1.60527697043162e-05
-5.73381287335684e-06
6.67216294454305e-07
1.95951309353448e-06
-1.8172606143472e-05
-2.17672564928124e-05
-1.06998438116684e-05
-8.09563484822532e-06
-1.14611416407969e-05
-8.56127202130958e-06
-1.97545448699011e-05
-1.66299822174929e-05
-3.32501598617643e-05
-3.13076492400158e-05
-2.15600837325003e-05
-2.02156464337044e-05
-5.11045138795067e-07
-2.71141011041968e-05
-2.16727884937675e-05
-2.0475458158467e-05
3.79858358722008e-06
-1.28947957445462e-05
-1.34576192930413e-05
-2.05178087179486e-05
-1.21619315809372e-05
-9.0005022943265e-06
-2.87635268455771e-05
-1.56156723233773e-05
-1.96724267367719e-05
-1.47585059449035e-05
-4.34516750313771e-06
-2.53708107889377e-05
-2.14623452327783e-05
-1.51639539218496e-05
-1.96143916569587e-05
-9.77332713221049e-06
-1.6033364218171e-05
-2.90057043542539e-05
-1.39768082610995e-05
-1.63548106481132e-05
-1.44536848956653e-05
-1.21466577066461e-05
-1.48657843525333e-05
4.04199220953767e-06
-5.23171410851692e-06
-2.40457314603465e-05
-5.42403761373337e-06
-2.59315345753186e-05
-1.74828793756566e-05
-3.12893708792349e-05
-1.53909652147102e-05
-7.92148333067458e-06
-1.60891287961391e-05
-2.97707952342767e-05
-1.469103509069e-05
-2.92401949667299e-05
-1.36163451254291e-05
-9.62492502988652e-06
-1.58035543526198e-05
-6.22401496186676e-07
-7.23736524882987e-06
-4.82355625552462e-06
-1.25597048230057e-05
-1.71236103090137e-05
-1.30395552883235e-05
-1.99361571536923e-07
4.65632243400142e-06
-7.06649275749354e-06
-1.95658708347198e-05
-3.70839683715813e-06
-2.38850513926536e-05
-2.60210660585395e-05
-1.81107831389059e-05
-1.70131738610894e-05
-1.203507705106e-05
-2.07423991321683e-05
-8.41244437103064e-06
-8.60171518853488e-06
-1.95573095994784e-05
-2.99415063230543e-05
-1.80446903038118e-05
-1.92991945243552e-05
9.52721269389324e-06
-1.73740818317749e-05
-1.86565442213707e-05
-3.10342009555694e-06
-2.22745733270191e-05
-1.91258861644145e-05
-9.90963361660906e-06
-1.12991499668518e-05
-2.64251879564343e-05
-1.97629248577393e-05
-3.72092178671827e-06
-2.23643864025624e-05
-1.35091260217531e-05
-8.45397217515539e-06
-1.77953291097919e-05
-1.7007607822437e-05
-8.20933642969206e-06
-3.54166612833927e-06
-1.78573957208257e-05
6.35280242807172e-06
-1.35045644674899e-05
-2.38546549070019e-05
2.8570902601027e-06
-1.78709278758044e-05
-2.69915748156299e-05
-1.80151064717686e-05
-9.33808507144077e-06
-2.00893402290043e-05
-1.15463566565027e-06
-5.28666856365925e-06
8.94744447411295e-06
-2.05121850359279e-05
-1.53785197382498e-05
-1.47917335653722e-05
-1.95664109845151e-05
2.58925141875289e-06
-2.02888073899816e-05
-2.08727508846094e-05
-8.68477728114294e-06
-3.61748426134915e-06
-2.42161888937987e-05
-6.96074255187393e-06
-6.894454971267e-06
-4.77234923047049e-06
7.56291149986183e-06
-1.10537783119252e-05
-1.30069561578489e-06
-8.14324177248191e-06
5.7968632004186e-06
-2.46859033534844e-05
-2.80632346184746e-05
-1.64246658961921e-05
-1.64477115688352e-05
9.83691731644411e-07
-8.15860849331966e-06
3.07183097885258e-07
-1.06714946716093e-06
-1.66931146735651e-05
-1.87864188178425e-05
-8.50629467923377e-06
-3.12326679348136e-06
-1.41570507005959e-05
-2.37572778762016e-05
-2.07766372309305e-05
-4.02127476865931e-06
-1.46090603623865e-05
8.78736374099488e-06
-3.37481657817154e-05
-6.0728816731048e-06
-2.69414460269207e-05
-2.54377104926883e-05
-8.92820455619032e-06
-1.06016594044566e-05
-1.57386369776685e-05
-2.72767489345922e-05
-2.91860276727395e-05
2.91169537202052e-06
-1.81291467019568e-05
-2.47049896666951e-05
-2.59277359492861e-05
-8.79229716331498e-06
-1.97839544699706e-05
-3.21056480210121e-05
-1.67946906397589e-05
-1.03717782180599e-05
-1.18170301284568e-05
-2.72904162509086e-05
-1.82266733151643e-05
-2.04000268083489e-05
-2.58646091065093e-05
-3.02201051431101e-05
-2.50856308184504e-05
-2.3195979643513e-05
3.13905684305842e-06
-3.14979436459169e-05
-1.01727484482017e-05
-2.29181279409142e-05
-1.76625622694791e-05
-2.32276781271088e-05
-2.34849519444671e-05
-1.31792579172337e-05
-8.40336670399971e-06
1.19478434841119e-05
-1.04212450094093e-05
-3.77191568226896e-05
-9.29236013506207e-06
-9.61708181102406e-06
-2.72727415352013e-05
-1.71171169259248e-05
-2.59988328858374e-05
-1.19677519035616e-05
2.72580736621162e-07
-1.85598646496544e-05
-9.72676438556869e-06
-1.26647121341905e-05
4.59066973089469e-06
-5.70321718404479e-06
-1.2478446192053e-05
-1.43528958933896e-05
2.14492693005021e-06
-1.08308396241764e-05
-6.19940456476421e-06
-2.08475653524269e-05
-1.87927792703475e-05
-1.43379997372918e-05
-1.21639179365919e-05
-4.60130897710341e-06
-8.10546839296081e-06
-1.69069682004491e-05
-1.14842188354559e-05
-2.44762198620715e-05
9.50920492964349e-07
-1.94813216271392e-06
-2.15117557428966e-05
-1.11222605911819e-05
-2.99804973218902e-06
-1.05288049618603e-05
-1.78611478343938e-05
-8.69973648956993e-06
-1.45851284471989e-05
-1.52144118443502e-05
-9.04526137332984e-06
-2.40634576280526e-05
-1.3454264652613e-05
-1.94299140846758e-05
-2.45824006710492e-05
-2.15180562596282e-05
-2.14823312241845e-05
-1.88834828762118e-05
-2.53331399178193e-05
-9.96510524894635e-06
-2.31853759291408e-05
-1.92816134548799e-05
-2.0506316402806e-05
-1.4038949450675e-05
-2.18945738604326e-05
-1.5452190854434e-05
-2.81452342923739e-05
6.09121998033524e-06
-4.90289222732565e-06
-1.41216172823222e-07
-1.89408613282546e-05
-2.93878141072439e-05
-5.48103187666154e-06
-1.3722618363755e-05
-1.72306377001295e-05
-1.38573477175915e-05
-1.93946498383448e-06
-2.89986431710976e-05
-5.47600940010096e-06
-3.29824587003129e-05
-1.03308786925789e-05
-1.36505919241006e-05
8.34141026161332e-07
-1.38962943673437e-05
-2.19951088961802e-05
-1.38721437712191e-05
-1.79374339255335e-05
-1.17079173013544e-05
3.51417233369099e-06
-8.32858748699394e-06
-7.54385573838708e-06
-8.05505209424401e-06
-1.45323517796646e-05
-5.5758362949648e-06
1.71908441212203e-06
-7.16414959864235e-06
-8.76744941074524e-06
-3.99312779153045e-06
-1.8346493243262e-05
-8.98660101567965e-06
-1.66747439968833e-05
-2.85597090046569e-05
1.15934205963568e-05
-2.77653953301892e-06
-2.87142377931301e-05
-1.43422959019163e-05
-1.77620328048983e-06
-3.69532627608854e-05
-1.69756666016484e-05
7.19145785847472e-06
-9.337006975317e-06
-1.8287347346507e-05
-3.07456794049551e-06
-2.41031683712423e-05
-1.04573171380813e-05
-1.48296344958091e-05
-2.75312847208029e-05
-2.60511846964845e-05
-8.32712737493516e-06
-1.34222826550667e-05
-2.12700578300127e-05
-3.8686736284518e-05
-1.32110533664659e-05
-1.46666671073818e-05
-2.08139201921226e-05
-6.55704629502847e-06
-1.52282157002586e-05
-1.15947065002229e-05
-6.67244221935842e-06
-2.19200665561256e-05
-2.15805712652126e-05
-1.46685837735017e-05
-2.02733200213526e-05
-2.22323046805654e-05
-2.36801833250734e-05
-7.56425793338624e-06
-5.96162084468709e-06
-2.55152789226552e-05
-1.43189998180747e-05
-1.94778626098141e-05
-3.31354743311906e-05
-2.14897501277027e-05
-2.95250167119064e-05
-9.96846562907e-06
-1.30808930594702e-05
-2.41372715016347e-05
-1.47802714281595e-06
-7.78650641964129e-06
-1.89908294689326e-05
-7.53088027197169e-06
-2.98327958885285e-06
-1.15413856312873e-06
-2.82971209929164e-06
-1.66966129253131e-05
-2.05951606895939e-05
5.75503109319078e-06
-1.03855009474442e-05
-8.8316612209307e-06
-6.72874740108891e-06
-1.21467615867441e-05
-1.87074951341451e-05
-2.3085965340526e-05
-1.41174772313526e-05
-5.2329965338603e-06
-7.80095295748907e-06
-2.72103110548664e-05
-2.10973905626084e-05
-2.00546677541314e-05
-2.45978583970999e-05
-1.4245851763026e-05
-6.88696861923887e-06
-1.7270455496957e-05
-2.5984871890331e-05
-2.24385413333385e-05
-6.97424230243006e-06
-7.39221800433622e-07
2.08822578383876e-06
-9.61877239007982e-06
-1.35173940100348e-05
-9.77648609579234e-07
-2.32062817160714e-06
-1.43547704146699e-05
-1.481980876324e-05
-8.56929489851801e-06
-9.67148791724001e-06
-1.27751817535656e-05
-2.63760151454384e-06
-1.04675506340824e-05
-2.30927194495788e-05
-9.02582799407566e-06
1.67391160781199e-06
-2.27204974162416e-05
-2.84940478187641e-05
-1.33625216772577e-05
1.06554329969768e-05
-8.64239094968339e-06
-1.38145320810376e-05
-5.07907401490578e-06
-1.53017456698554e-05
-1.29877818305553e-05
-9.32004307101027e-06
-1.97077559810934e-05
-1.35252362818203e-05
-1.13338262897178e-05
-2.8148507639555e-05
-1.28470488251244e-05
-9.10806256480627e-06
-1.2152756859906e-05
-2.19660947066687e-05
-3.33889971341072e-05
-2.11416794950632e-05
-1.8870372400702e-05
-2.58289135974897e-05
-1.75848559478257e-05
-2.7166421943437e-05
-1.55801961427781e-05
2.69473885551285e-06
-6.50156114687528e-06
-4.91320728409753e-06
-1.83708581886592e-05
1.63886337950817e-06
-1.9670139864182e-05
-1.81853521670748e-05
-2.36647999764473e-05
3.75853587391188e-06
-1.80911791920309e-05
-3.24425361250142e-05
-1.93709806023533e-05
-3.33848277059932e-05
-2.43198177555924e-05
-2.16443525991553e-05
-4.12287013170708e-06
-9.36875368531183e-06
-9.48722253728113e-06
-3.06753666909797e-05
1.66527757400592e-05
-6.75553557751867e-06
-1.74150034767727e-05
-8.55740750209414e-06
-2.01319069898457e-05
-1.16524059048913e-05
-2.01665257706919e-06
-2.23645142590473e-05
-1.19326228491329e-05
-2.35255241018997e-05
-1.8081365228763e-05
-2.56377281651165e-05
-2.78907904634269e-05
-3.20975364345601e-05
-9.03822838084567e-06
-2.50293080285487e-05
-2.90854182894008e-06
-1.45193194015697e-05
-2.37475432131983e-05
-1.6655359726071e-05
-1.57874842676276e-05
-1.24819697154068e-05
-4.41146066460134e-06
-1.94440318561556e-05
-1.73684852861612e-05
-1.68223686233901e-05
-1.18344580224886e-06
-1.1115788121586e-05
-1.43027787750941e-05
-5.05218086989079e-06
-9.45906012394404e-06
-5.89074138395709e-06
-3.28149831820259e-05
-3.42681377548994e-05
-4.0635185589772e-05
-3.96619572030357e-05
-9.61489363803225e-06
-1.18969457942358e-06
-2.53587838478702e-05
-1.21342766572664e-05
-7.38198175056528e-06
-1.40459842183989e-05
-3.00016388350848e-05
7.48479160072658e-06
-2.16042851975332e-06
2.97138833286768e-07
1.14927284745263e-05
-2.49656878266234e-05
-2.107605334507e-05
-1.0270447721549e-05
-2.19000029501122e-05
-3.58614559952251e-06
-4.30502518812423e-06
-2.16144793011289e-05
-3.48663416964037e-05
-8.61262872152605e-06
-2.32126799910149e-05
-2.78373325898129e-05
-1.46737178725544e-05
-1.05452796780427e-05
-2.15517907940009e-05
-1.32430970871766e-05
-1.46417154366816e-05
1.83117316010253e-06
-2.38478653790627e-05
2.80414794587138e-06
-2.99723118531541e-05
-7.1235169088312e-06
6.27333045909594e-06
-1.68604532532211e-05
-1.07527862141935e-05
-1.20516417532648e-05
-1.24539947632615e-05
-3.88729764523302e-05
-1.80346560386365e-05
-1.9835498586561e-05
-2.72010463095956e-05
-3.11833460597417e-05
-7.07632891414905e-06
-8.65452821391032e-06
-2.20515300457931e-05
-8.27734039768855e-06
-2.57289377905983e-05
-3.61403239392285e-06
-9.31738006057274e-06
-1.06692852289847e-05
-1.8969709317748e-05
-9.04048596335751e-06
6.72811065518602e-06
3.36581014696275e-06
-1.08938839794159e-05
-1.62643184206456e-05
-1.21448361745348e-05
-6.5033144624167e-06
-1.57679548738337e-05
-1.63021708569953e-05
-2.23695320279095e-05
-2.553256868752e-05
-4.25971470309493e-05
-1.32155664781897e-05
-1.43061024883794e-05
-1.73099378356947e-05
-2.30878890010775e-05
-2.24173573615734e-05
-1.87883981472373e-05
-3.49341392067312e-05
-1.61612744178602e-05
-8.73635417855483e-06
-9.63084072452998e-06
5.47722513540769e-06
-2.47240527351885e-05
-1.1908963219522e-05
-3.47675382499017e-05
-3.13001807786088e-05
-2.39120551018012e-05
-1.45047637053642e-05
-2.11610170193145e-05
4.00621551048776e-06
-1.04545662770044e-05
-3.36087735154812e-05
-2.37752346349972e-05
-5.90744138907307e-06
-3.35621025899017e-05
-9.46672669084174e-06
-2.55862519349615e-05
-2.02235729579476e-05
-1.8135540664677e-05
-9.85927247304992e-06
-3.58135356213762e-05
1.01238361732027e-06
-9.05153735505742e-06
-2.21043057731811e-05
-3.04840469001176e-05
-1.01093810010198e-05
-5.12639674285485e-06
-8.79616791242344e-06
-1.99785793418199e-05
-2.05475862993959e-05
-3.60081389359544e-06
-1.49103925536166e-05
-2.45094224110828e-05
-1.89173785112715e-05
-1.86196181259009e-05
-1.77469113835905e-05
-6.87753756016534e-06
1.51918484515811e-07
-1.37797726136264e-05
-2.55262812898581e-05
-2.54508273150459e-05
-1.35630079400654e-05
-3.14196230004372e-06
-1.72323342205964e-05
-2.5142124546297e-05
-4.34848825364331e-06
-5.23747062778312e-06
-5.89024082931687e-06
-2.78468165377018e-05
-1.33179396828004e-05
9.84367925715546e-06
-2.38314890649628e-05
-9.15142347954364e-06
-1.12010814160328e-05
-2.73121614005703e-05
8.37542792439208e-06
-3.04452711303901e-05
-1.94924736037901e-05
-1.17372630762796e-05
3.66504271465512e-06
2.79050238661453e-06
-2.02125616252501e-05
-1.63502281675886e-05
-2.84313148741665e-05
-1.27435707169767e-05
-1.18892250835289e-05
-3.24386299240134e-05
-1.46094935126293e-05
-2.08958799358726e-06
-1.86841911152631e-05
-4.92537846155755e-05
-5.07988776351129e-07
-1.65689835785475e-05
-6.81416168026373e-06
-9.0766875796904e-06
-1.67279097550405e-05
7.17654490413471e-06
-1.84638737211968e-05
-1.90297692007468e-05
6.81012736503942e-07
-1.63287454593497e-05
-1.01242324958317e-05
-2.00727484172751e-05
-1.58742766464044e-05
1.81963219621477e-06
-2.05040802453287e-05
-2.38159814570688e-05
-2.09069236881882e-05
-1.35238121170161e-05
-1.49505742577585e-05
-1.97070860777774e-05
-2.62867419063548e-05
-1.48305607821853e-05
-2.7436490833914e-05
-9.43163919006125e-06
-8.05629157530713e-06
-1.14176254748505e-05
-1.75634674661372e-05
-1.09858442231584e-05
-2.7130451435172e-05
-1.02616296021419e-05
-2.04346926835255e-05
-2.03098170856685e-05
-3.66138720864957e-06
-9.85600270012388e-06
-3.67994238518453e-05
-4.5281593683068e-06
-1.66962135185302e-05
-7.33167005633114e-06
-1.95737512900233e-05
-1.09858322712853e-05
-1.27058163099803e-05
-1.85281995796661e-05
4.09936294874643e-06
-2.33004562236623e-06
-2.13191132541346e-05
-3.33816420270206e-05
-1.62520912890375e-05
-1.39438318919753e-05
4.28638372160709e-06
-4.81481049101189e-07
-1.0026763579954e-05
-1.65984793073198e-05
-2.44025687976502e-05
4.17133042682568e-06
-8.65058706685582e-06
-8.98555113685574e-06
-1.476669427133e-05
-2.04099219845323e-05
-3.56490658475655e-05
-4.39462311408475e-06
-1.00468653810661e-05
-1.64036077001159e-05
-2.7088842682059e-05
-6.6777255885733e-06
-2.85235564401325e-05
-2.05982599122819e-05
-2.83205151491201e-05
-7.69360902166129e-07
-1.01832478355242e-05
1.67485118132852e-06
-3.89447040025879e-05
-1.39715733719322e-05
-1.64704967179519e-05
-1.50698951911507e-05
-1.1678988780532e-05
-2.78544447028239e-06
5.39598191809712e-06
-9.0373753465424e-06
-2.20339785660751e-05
-2.62459034188073e-05
-1.26923477887666e-05
-2.30878671807042e-05
-1.48516767237395e-05
-1.77747077640296e-05
-1.56171253636017e-05
-2.63738692527901e-05
-1.03202386994514e-05
-2.29825450447913e-05
-1.00924032953117e-05
-1.95272784499535e-05
-2.09188682485996e-05
-1.55836109736804e-05
3.97454262816734e-07
-6.65088382026616e-06
-1.8148142623617e-05
4.71048469418642e-06
-1.2166362365241e-05
-1.55381789373722e-05
3.27053192386809e-06
-1.62310290055202e-05
-2.85792872417561e-05
-1.01942340626035e-05
-1.62730819496727e-05
-1.23801193579645e-05
-1.84086385154196e-05
-2.62090724681612e-05
-9.63126118255247e-06
7.55808169754561e-06
-2.08548676073333e-05
-2.04574347198419e-05
-1.41822928224433e-05
-4.49035058408098e-06
-1.2926072748855e-05
-3.49911363819244e-05
-8.73503082056267e-06
-1.62845850260479e-05
-1.91720430588592e-05
-7.92274878732734e-06
-1.18782267141145e-05
-1.77551086268809e-05
-1.02644399541099e-05
-2.270335442971e-05
-6.48081201388719e-06
-1.85600660858891e-05
-2.19136535571417e-05
-2.92809589425565e-05
-9.87779659547797e-06
-1.31622556323896e-05
-1.65891604465277e-05
-3.73249175223855e-05
-2.32655638557248e-05
-2.0472922700256e-05
-9.19660650688446e-06
-1.08929010120837e-05
-2.4604553072502e-05
-1.39720642639418e-05
-1.70978005520423e-05
-2.18200808966674e-05
-1.36190096460568e-05
-2.81229301808185e-05
-1.86824558823918e-05
-1.30298868514999e-05
2.51903049027517e-06
-8.19655046820059e-06
-3.09410397999537e-06
-1.37509806596907e-05
-3.24872453508016e-05
-2.24461661501983e-05
-7.46626989465647e-06
-1.97320155372654e-05
-1.29385554035513e-05
-6.85686848480989e-06
-1.38927041831084e-05
-8.45960804537211e-06
-2.40620339227619e-05
-6.60660661724191e-06
-1.81493445186789e-06
-6.97559564647752e-06
-1.85604844247815e-05
-6.18416479515457e-06
-6.42985503626199e-06
-6.85658301999533e-06
-1.41086266449813e-05
-1.63582145554501e-05
-1.45939643963497e-06
4.12011960322514e-06
-2.6887051678353e-05
-1.9971033856267e-05
1.55961625015373e-06
-1.70957672608248e-05
-9.94911752767963e-07
-1.65583434317023e-05
-6.34327735817081e-06
-1.06573757417177e-05
-2.01546185414129e-05
-6.60189928287897e-06
-2.10157218132377e-05
1.23985064140895e-05
-2.5361440809176e-06
-2.4467868446596e-05
-1.46560312796191e-05
-3.06769624807796e-05
-1.54369603900158e-05
-2.42603210776458e-05
-3.54823235076697e-06
-3.64858667515873e-06
-1.17764296241947e-05
-1.18012940467378e-05
-1.27328277965661e-05
-2.40484637656947e-05
-1.14455640046447e-06
-1.91450734739063e-05
-3.39195626798459e-05
-1.93077903222458e-05
-1.80036052665167e-05
-6.12993940691414e-06
-2.01615645454612e-05
-2.08876211757345e-05
-2.13697188041321e-05
-8.50347798156387e-06
2.5630841877688e-07
-1.60829462685298e-05
-1.52942648998574e-05
-2.74807991043419e-05
-9.500058570942e-06
-7.29955265662348e-08
-6.69334915040492e-06
-2.39254168289998e-05
-3.07461963334851e-05
-3.33682685842276e-05
-5.71907188588023e-06
-1.42345584357359e-05
-1.49705999190086e-05
-1.09729839168121e-05
-1.71692104772891e-05
-1.74066903513438e-05
-3.13985869312191e-06
-4.9892807556529e-06
-1.29915271712327e-05
-1.9549387349923e-05
-9.8511698876336e-06
-1.53285090504938e-05
-2.27855577544537e-05
-8.90585725010465e-06
-1.73438761982976e-05
-4.17453686881103e-06
-1.50334686943038e-05
-7.02675275701781e-06
-2.23714939998241e-05
-1.73823696836226e-05
-2.03319443329188e-06
-1.77449656858898e-05
-2.127264599269e-05
-1.87924064070995e-05
-1.2079368743011e-05
1.9121717598941e-06
-1.33069974282964e-05
-2.21277342766427e-05
-9.72725305617784e-06
-2.51207105243997e-05
-3.49597543607291e-06
4.65453335702699e-07
-1.98549041117051e-05
5.43248790953576e-06
-9.29494125525998e-06
-2.72820979639042e-05
-1.28762809133554e-05
-4.18901878932634e-06
-3.56852568551546e-05
-1.45772509391445e-05
-2.47291139475829e-05
-7.8245491342925e-06
-6.03931521270916e-06
-1.55950010711772e-05
-4.27152701219341e-06
-1.80416871062651e-05
-2.21353180808737e-05
-1.29592905477672e-05
-1.28327483012414e-05
-1.95626241124688e-05
-2.64576628382495e-05
-7.47809898598325e-06
-1.17000730562377e-05
-1.8446734945251e-06
-1.26862946536918e-05
-2.58758545486719e-06
-1.65660067901261e-05
-1.6811348989807e-05
-6.68711359227699e-07
-6.31902230064794e-06
-9.72377068512652e-06
-6.7106943612076e-06
-2.93518981201097e-05
-1.40632752070872e-05
-1.33513063032952e-05
-2.23135269236613e-05
-3.0566336245452e-05
-3.27969398190183e-05
-1.12371313913574e-05
-4.0200842402834e-06
-2.86860154682806e-05
-1.54965669549238e-05
-9.76761550898171e-06
-1.40030713662309e-05
-7.59160509259684e-06
-1.06271155063856e-05
-2.41445345921737e-05
-2.49034407876569e-05
-9.21335048491045e-06
-7.90151623302344e-06
-3.40158899064347e-05
-1.68387717640034e-05
-1.8830466785304e-05
-1.28110930678112e-05
-2.15969596188515e-05
-1.77879631786106e-05
-3.23761068097953e-05
-1.3001890751979e-05
-2.61038952498776e-05
-5.62862552853441e-06
-1.08407186146762e-05
-2.4620447154293e-05
-2.9507336407555e-05
-8.37773470112038e-06
-8.10367625584836e-06
-3.44204061131746e-06
-1.36071331881421e-05
-1.28832995749016e-05
1.65251868701851e-06
2.68244736229525e-06
2.09604403181494e-06
-1.16346003779236e-05
-4.95403971688432e-06
-1.22554466918216e-05
-1.67205286523857e-05
-4.35362474004158e-06
-2.81623893669445e-05
-8.34636727485113e-06
-3.12017338342906e-05
-1.82843236470519e-05
-5.26686318841609e-06
-1.23537647119832e-06
-2.53706416820198e-05
-1.89242622302538e-06
-1.94913254645892e-05
-9.49392794871129e-06
-2.07633606433745e-05
-1.97334656094454e-05
1.28677563622515e-06
-2.37963096780223e-05
-1.59636555303168e-05
-1.95284755617331e-05
-2.44537262664122e-06
-1.95227244407435e-05
-1.39310439317404e-05
-1.14292577902263e-06
-8.32045220768489e-06
-8.02754241935491e-06
-2.43921204928562e-05
-2.22568779532033e-05
2.1564822736964e-06
-7.06736340764897e-06
-2.26348289370131e-05
-1.2301436158975e-05
-1.01106528434268e-05
-9.0813200000778e-06
-8.74128349158942e-06
-2.27729867071612e-05
-2.18893848510202e-06
-2.20790051750479e-06
-8.47573076155875e-06
-8.57225456051386e-06
-1.20066485158117e-05
-6.45011375947148e-06
4.91345769704813e-06
-3.39758260605797e-06
-7.01182514430452e-06
-1.53429800453722e-05
-2.43038860637856e-05
-2.21205401045509e-05
-1.44386514856086e-05
-1.32338654779862e-05
-2.02375841127805e-05
-1.21539456292952e-05
-1.4491924808832e-05
-1.49953471193998e-05
-3.18369488104593e-05
-1.55042313449709e-05
-2.37913432552056e-05
-1.61283932407864e-05
-2.69515895681426e-05
-2.40678688426526e-05
-1.46802882673407e-05
-1.93678712918616e-05
-1.18138691931239e-05
-1.11556037772561e-05
-1.21526257457205e-05
-2.10451730200735e-05
-5.30697233781115e-06
-1.28516819382407e-05
-2.20998908991928e-05
-1.16437002381803e-05
-7.10007909506028e-06
-1.36598459863598e-05
-2.23932211458672e-05
-1.14152950438685e-05
-2.48202120328606e-05
-2.01058735458173e-05
-5.86949984661377e-06
9.00082325517852e-07
-1.3822405966744e-06
-4.1459502215553e-07
-4.99349650409315e-06
-1.79514000570173e-05
-1.18426756295719e-05
-1.92677959109492e-05
-2.65183306154834e-05
-1.20939935758642e-05
-1.06968328641117e-05
-2.93873874889939e-05
-7.65997401458032e-06
-1.45506193621907e-05
-7.35289796218255e-06
-2.69363737314361e-05
-6.49527128475757e-06
-9.19198604671861e-06
-1.0873881316844e-05
-6.43878855941454e-06
-1.34223580495167e-05
-7.51763222253956e-06
-5.50057062528905e-06
-7.15460611388865e-06
-4.08313590586536e-06
-2.0798849958939e-05
-1.74628664360998e-05
9.31161436251806e-06
1.04606296740017e-05
-1.30877339809607e-05
-2.93697022651023e-05
-1.60482133753012e-05
-9.26317391874296e-06
-2.99141756344359e-05
-8.39681434872631e-06
-1.22414500367894e-05
-1.22765594056061e-05
-2.5367514194686e-05
-2.06279706008964e-05
-1.31828814804473e-05
-3.24382308568535e-06
1.72063476066841e-06
-3.7713951387947e-06
-2.45316731615358e-05
-2.5753824375249e-05
-2.44391214292172e-05
-1.88962814045396e-05
-1.485322497461e-05
-3.09662151414333e-05
-1.49681755042236e-05
-1.50652104870047e-05
-1.81078670040725e-05
-7.83093517029477e-06
-3.94637784969243e-05
-2.97435634547857e-05
-2.64173526902441e-05
-3.40491202820591e-05
-1.84106835708952e-05
-2.95828954746161e-06
-1.31164424057568e-05
-7.03860103157831e-06
-3.1207499646628e-06
-1.10579079410698e-05
-1.11824913542882e-05
-1.77494933083288e-05
-3.64306306714531e-05
-1.18701572511451e-05
-1.98683244809724e-05
-1.13313639208629e-05
-1.46680652766902e-05
-1.26084087128013e-05
-1.88826004484697e-05
-1.44956224673517e-05
-1.46970545735275e-05
-1.83247831092015e-05
-8.84830838017219e-06
-8.53577264423173e-07
-2.03503985974463e-05
-1.45967291982909e-05
-5.18608888758708e-06
-1.08773207776337e-05
-3.25549660477505e-05
-1.54219470563755e-05
-5.59492402616825e-06
-2.29539367344555e-05
-1.94840540257818e-05
-6.67766063759362e-06
-1.33202291515069e-05
-1.74234752212698e-06
1.5319229338292e-05
-2.01999303366032e-05
-2.25417765676977e-05
-2.2218300400045e-05
-1.04258110667697e-05
-1.58602871064963e-05
-2.18406927341586e-05
-7.43412411890184e-06
-3.38120754258503e-06
-3.19760478440263e-05
-3.887791424634e-05
-1.41009661467512e-05
-1.3111550187784e-07
-1.99166755354587e-05
-7.39749661479319e-06
-4.26029772471369e-05
7.81373025632615e-06
3.04508242467089e-06
-2.45086040201215e-05
-8.78667723782781e-06
-2.93215131775137e-05
-2.09744464258352e-05
-1.89553771618971e-05
-4.85224542746781e-06
-1.0622593182609e-05
-1.41641295952483e-05
-1.09418948881822e-05
-3.40667115952064e-05
-3.91607591764713e-05
-1.39435321451037e-05
-3.26471382457421e-05
-2.5347010066957e-05
2.34021449671234e-06
-6.84738976040405e-06
-7.81803470468218e-06
-3.51636222837885e-05
-2.40152602773103e-05
-1.66391836624048e-06
-1.35263895294356e-05
-2.37850441627034e-06
-1.494919226635e-05
-1.91180905989935e-05
-2.51663056158807e-06
2.90230366905112e-06
-2.37051785190924e-05
-1.82546441232999e-05
-7.03681207064295e-06
-1.47720103685974e-07
-1.03562374444604e-05
-2.16831431713743e-05
-1.09316089931132e-05
-3.9190568940203e-05
-1.6551282919061e-05
-1.41980415019596e-05
-8.41557803984922e-06
-6.66334196281028e-07
-2.00212428091217e-05
-1.99208563646289e-05
-2.23887500361267e-06
-2.56826824184491e-05
-1.38192214574807e-05
3.0694826469115e-06
-1.84374455868506e-06
-9.88590917165112e-06
-1.11100445705922e-05
-2.11978390083867e-05
-2.98946332537069e-05
-1.3411040226384e-05
-1.09350951951994e-05
-1.96321653453407e-05
-2.539754232467e-05
-2.02207040528082e-05
-1.70944487485447e-05
-3.02597480074001e-05
-6.43048795873972e-06
-9.48397247035978e-06
-1.07604104990935e-05
1.09826227607823e-05
-1.3976908520781e-05
-1.27411431474146e-05
-1.33728871704339e-05
6.98803505453827e-07
-9.17066883432157e-07
-1.15999542793794e-05
3.81708981231e-06
-6.89907969214837e-07
-2.13020680683251e-05
-1.69290888927357e-05
-1.13861171514133e-05
-1.80897974621742e-05
7.35722625502633e-07
-2.85773097059668e-05
-1.10784712642963e-05
-1.94678756545876e-05
1.36898297714079e-05
-1.38443957535122e-05
-1.77816615841344e-05
-3.04435180804113e-06
-1.54558468631801e-05
-1.03636197866879e-05
-2.19242422506427e-05
-2.80081320504116e-05
-2.6311505437323e-05
-3.54616781323003e-06
-6.15529266080814e-06
-1.2241182132803e-05
-1.47955102769337e-05
-1.32571838839698e-05
-2.42122260965046e-05
-9.92588202623661e-06
-3.27960723402675e-05
-2.6902123203595e-05
8.18004886646028e-06
-2.12088388816871e-05
-2.15319496505876e-05
-2.33973411221762e-05
-2.0474928079151e-05
-1.94614433609349e-05
-2.05858041329612e-05
-6.78927160343233e-06
-2.10888333350377e-05
9.88499316142115e-07
-3.36610540535192e-06
-1.98368992286561e-05
-9.95134269193842e-06
7.19843596911824e-06
-1.71381321494132e-05
-5.49937077648635e-06
-1.16351901800899e-05
-2.2258430566361e-05
-2.49806343630582e-05
-1.37115901152171e-05
-1.5803221838285e-05
-2.40221420667587e-05
-1.8651657551017e-05
-2.75538210345969e-05
-1.25495584481092e-05
-1.35379282371389e-05
-2.09205540605672e-05
-1.36943105833192e-05
-8.57017302672753e-06
-8.69022645880477e-06
-4.5633053220848e-06
-7.63145843079305e-06
-1.11670086157708e-05
2.06758694147548e-06
-1.99470073286104e-05
-2.05079751374687e-05
-1.58618409621311e-05
-2.39825112433171e-05
-1.10471722908347e-05
-1.31526951533371e-05
-2.18900779654734e-05
-3.86811071708605e-05
-6.3276138969649e-06
-1.10008394455257e-05
-1.5645407669723e-05
-1.57403220778214e-06
-1.05797278909669e-05
-5.96694731613655e-06
-1.45307219834599e-05
-9.10588958553302e-06
-2.99681181380536e-05
-1.35422898454559e-05
-1.7112777319062e-05
-1.61417068997069e-05
-2.2409678522639e-06
-2.12388932859347e-05
-1.97011425395514e-05
-1.61227110352096e-05
-1.36299173922183e-05
-1.57594242187984e-05
-1.29516866979939e-05
-1.06453878511028e-05
-7.59527561199778e-06
-2.87000375545383e-05
-2.43619886560794e-05
-7.52106911133725e-06
-5.42407257371708e-06
-4.50030902237755e-06
-1.21624197453503e-05
-8.47531009424196e-06
-2.02079410569428e-06
-7.11764421121207e-06
-5.71014511107482e-06
-1.28971167046311e-05
-1.57593095423158e-06
-2.20774665773405e-05
-2.08429547648934e-05
-1.0130923315303e-05
-1.54759932452614e-05
-1.91901218373566e-05
-7.32636822186305e-06
-2.44612253611549e-05
-1.7634071896346e-05
-1.02853819249316e-05
-2.55957369208292e-05
-3.71958504021921e-05
-1.25172572327969e-05
-4.35670736464771e-06
-2.13401879975449e-05
-1.85183482191489e-05
-1.15348883563796e-05
3.624155605666e-06
-1.1372926620076e-05
-3.45186904476851e-05
-1.63771393681375e-05
-1.04122612216379e-05
1.07303497539934e-05
-2.18424968014565e-05
-2.6790319232037e-05
5.44822617899109e-06
-1.70045366820864e-05
-1.0777756529743e-05
-1.84822031725464e-05
-1.67296005452185e-05
-7.08696452927046e-06
-2.18297493977573e-05
-1.95868995329951e-05
-1.3510105392104e-05
-2.62411146109218e-05
-1.32848118587435e-05
-1.93756662612242e-05
7.73926620570415e-06
-1.3965600980909e-05
-2.2626732125997e-05
-6.86475951391613e-06
5.01932237580131e-07
-1.63768287879502e-05
8.7082278801571e-06
-9.17733933396222e-06
-1.20048783587512e-05
-6.02206347402631e-06
-1.76741844278492e-05
-1.67748474587011e-05
-2.44853439499689e-05
-1.19591558229611e-05
-2.69267193544036e-05
-2.63024943808163e-05
-1.1026259844532e-05
-9.41069405756236e-06
-2.72058440531748e-05
-1.55424310049779e-05
-7.7932999495325e-06
-1.08790585795265e-05
-1.93768636748309e-05
-2.62566411297031e-05
9.44538102734196e-06
9.92448635249308e-06
-1.63136246774038e-06
-7.31776583036168e-06
-8.53325967859836e-06
-2.88535081591791e-05
-2.03652289660129e-05
-1.60202054045331e-05
-3.11568608089319e-05
-3.08747125080454e-05
-1.94101619445448e-05
-4.40039086095263e-06
-1.96142080386908e-05
-1.57741347185654e-05
-1.41579133909013e-05
-1.73283310963242e-05
-1.32822169698778e-05
-4.20285096261286e-06
1.35171277811966e-05
-8.62784497587836e-06
-1.67819505853882e-05
-2.15142208558609e-06
-2.36341513165831e-05
-1.17562165132094e-05
5.29561179618818e-06
-2.76198997753933e-05
-1.46522723188265e-05
-7.14932858539545e-06
-1.19619761103415e-05
-1.44899231133992e-05
-1.63070730627397e-05
-2.95760701177182e-05
-1.6438183640784e-05
-1.20780171640636e-05
-1.09080070496036e-05
-1.02983616184723e-05
-2.85842479004965e-05
-1.20170443174351e-05
-4.11402606295112e-06
-1.08249820848947e-05
-1.99627289393359e-05
-1.49584829675906e-05
-1.05862584165381e-05
-2.5548759443878e-05
-3.70999496611326e-05
7.26839105698864e-07
-1.03693862681663e-05
-1.36290498379234e-05
-6.83225147917795e-06
-2.12774783572274e-05
-1.89185768953077e-05
-8.28203090122823e-06
-3.06768350087246e-05
-1.59698412392614e-05
-1.36720298339142e-05
-1.20939419404606e-05
-4.42791515186228e-06
-2.52775231050054e-06
-1.24544896027044e-05
-1.16010634404608e-05
-1.23775858504365e-05
-1.48838546553599e-05
-1.12637563128903e-05
-1.67043080252078e-05
-3.00600288870076e-05
-1.40585200518297e-05
-1.96512584848589e-05
-9.92662369816581e-06
-1.91621892013151e-05
-1.56080108643109e-05
-2.45328154708687e-05
3.60171052517895e-07
-5.50266846761205e-06
-3.07825582398686e-06
-2.89741034182181e-05
-1.12759933117525e-05
7.31985658347395e-06
-1.19950707356172e-05
-3.69400395091663e-06
-3.24247588845578e-06
-3.23564383728646e-06
-2.01375591879064e-06
-2.0829295021257e-05
-2.70908241620713e-06
1.52603000249763e-05
-1.68075493738192e-05
-1.80565705378518e-05
-1.57936995810565e-06
-1.89733933882599e-05
-2.0347158052622e-05
-1.20065028527748e-05
-6.40482740278346e-06
-1.19804745738072e-05
-1.85538209665274e-05
-7.98265516389811e-06
-2.69180636135845e-06
-2.10520386237389e-05
-2.75869361814521e-05
-1.95799716302964e-05
-2.51053739904864e-05
-1.21982304044121e-05
-1.43918408405174e-05
-1.41446410206257e-05
-2.46478983631973e-06
-6.62694989571589e-06
-7.0100277862749e-06
-1.54022767367956e-05
-1.21203558050516e-05
-2.14872391289618e-05
-1.28748238119699e-05
-8.65459152628232e-06
-1.88952492784223e-05
-2.72576004100187e-05
-2.23072655084055e-05
-3.6577737760555e-06
-5.8765151847917e-06
-1.12668431596049e-05
-2.16172521346556e-05
-1.5122756064493e-05
-2.30974884787887e-05
-1.21764916771052e-05
-1.29905207098582e-05
-3.14379639321563e-05
-3.19779729473414e-06
-2.31609352795557e-05
-1.46243314250753e-05
-1.91037241511764e-05
-1.59286126081358e-05
-2.36535056318231e-05
-2.02748337981893e-05
-1.45934695039371e-05
-1.26277790726403e-05
-1.92598138878975e-05
-7.1933486974516e-06
-1.27663184818459e-05
-7.75341700594278e-06
-1.53020857570352e-05
-1.79497928970924e-05
-1.33770798610211e-05
-2.35519797969639e-05
-1.43315631603307e-06
-9.05601838327602e-06
-1.25333040023145e-05
-3.17619908582994e-06
-2.40015812851888e-05
-7.60717463205774e-06
-4.69565816420381e-06
-4.79997535991178e-06
-2.79996482069587e-05
-2.61215350396893e-05
-3.41019326573885e-05
-3.01464906993631e-05
-4.40983822470276e-06
-1.93638751509721e-05
-4.19596816676552e-05
-1.086424983052e-05
-2.41148462641876e-05
-1.24488311339508e-05
-2.02422419180699e-05
-2.63317242779705e-05
-1.62982282172342e-05
-1.22231733872347e-05
-1.97187414787887e-05
-3.02837130329074e-06
-7.81768964499964e-06
-1.59832405664447e-05
-2.53300777071509e-06
-1.55716845405937e-05
-2.60095910163553e-05
-1.15524978796748e-05
-1.84506111769944e-05
-1.18636404415006e-05
-1.34686086263531e-05
-2.9217811595212e-05
-3.30814881368209e-05
-1.7954189196852e-05
-2.0312788216572e-05
-1.93383315412985e-05
-2.49562133327862e-05
-2.71325937257954e-05
-1.66835765624561e-05
-1.16754820105617e-05
-1.73824964234448e-05
-1.41949879544232e-05
-1.92548056679413e-05
-2.95230085573464e-05
-1.59027704544814e-05
-2.6522364430767e-05
-2.76597989427967e-05
-2.91575895093932e-05
-5.7107962778128e-06
-1.15112314279906e-05
-1.41723132338626e-05
-2.07265626003784e-05
-2.04112971749538e-05
-2.12190132654694e-05
-9.40437381104285e-06
-3.33307911226902e-05
-1.49246075950606e-05
8.57648405281846e-07
2.70918194090616e-06
-2.40088405900933e-05
-2.27746005457058e-05
-2.59609063758353e-05
-8.05499693590076e-06
-3.47622181012152e-06
-9.27357388521803e-06
-2.93984592181702e-05
-1.47528385958059e-05
-1.25194864375614e-05
4.55502038873046e-06
-1.3882765144667e-05
-2.15221037900969e-05
-4.52569157922648e-06
-2.47084505025775e-05
-3.57833857639187e-05
7.33254668211866e-06
2.51894468784163e-06
-3.01405098005305e-05
-1.11254481746954e-05
1.67535590374926e-06
-2.07153600250131e-05
-1.40734440425466e-05
-2.51730403661738e-06
-2.90107331661387e-05
-2.53782380057625e-05
7.27942061788341e-06
-1.95463908476967e-06
-6.50162441933092e-06
-1.36627672562722e-05
-1.50642842930377e-05
-1.87066675260987e-05
-1.127802994137e-05
-5.05862560071249e-06
-2.11779058290182e-05
-1.11250095752801e-05
-1.10026793820555e-05
-1.55665126314972e-05
-3.4142583346615e-05
-1.77336001401571e-05
-1.58887616969098e-05
-1.22570974840253e-05
-2.17096193439249e-05
-1.91360310032992e-05
-4.62551692079126e-06
-2.8449382832138e-05
-1.26991302917109e-05
-2.66460455939609e-05
-1.64614586914663e-05
-1.52157184670086e-05
-5.53706295358597e-06
-2.36820023406496e-05
-1.85588696037747e-05
-1.61377899015292e-05
-2.30499450447192e-05
-1.57911827838331e-05
-1.32273004017718e-05
-2.08937836792061e-05
-2.007467878161e-05
-2.1782254800688e-05
-1.92755832370969e-05
-2.08991079645459e-05
-8.43462716332734e-06
-6.65312704494989e-06
2.58990843060219e-06
7.81862995335454e-06
-1.17031605860468e-05
-1.64411600538759e-05
-1.01080598376862e-05
-1.11502768233268e-05
-1.32852709632829e-06
-1.8067390654777e-05
-2.92041532010582e-05
-2.13151882081268e-05
-1.99286877931894e-05
-7.77839416289021e-06
-1.95958040029559e-05
-1.34212562755647e-05
-1.76181613002653e-05
-1.81295720512217e-05
-2.11843200847921e-05
-1.44727423844993e-05
-2.01767081939849e-05
-2.68676277204976e-05
-4.72835997320613e-06
-2.08823944155098e-05
-2.82183546211143e-05
-1.78728201110536e-05
-6.14228071887253e-06
-2.26681152733564e-05
-3.24972158982478e-05
-8.64769276926149e-06
-6.5224532931683e-06
-1.69851738615227e-06
-1.29217254538499e-05
-2.33414995730602e-05
-1.60527610783226e-05
-2.56003530854611e-05
-2.07470607470791e-05
-1.3848231832096e-05
-2.36234329074044e-05
-1.30440224452901e-05
-1.89898530569053e-05
-1.8230652013137e-05
-9.96202614731762e-06
-3.82699742079939e-05
-5.10659072373857e-06
-4.71632317357711e-06
-7.95575704600406e-06
-4.67322068149908e-06
-1.18195854395793e-05
-1.24436854405827e-05
-1.31910303779863e-05
-2.24544795065269e-05
8.42039042038051e-06
-3.71718384904095e-05
-3.54241157772984e-06
-3.22877575966606e-05
-1.13107769484708e-05
-9.71344510762536e-06
-1.64093951683809e-05
-2.10793980554932e-05
-2.6920796257238e-05
-2.06802580392605e-05
-2.19095029868512e-05
-7.58822550860318e-06
3.97729941528915e-06
-1.97922121863726e-05
-1.48405108168384e-06
-2.07715119530199e-05
-1.52016761667448e-05
-1.19374813010628e-05
-2.21112891247199e-05
-1.50831416664751e-05
-8.33974152152601e-06
-2.94901124123465e-05
-1.03325431477708e-05
-2.25699213418311e-05
-3.93174809435753e-06
-1.89769754487014e-05
-1.03382725543813e-05
-6.90722402998891e-06
-2.59888940661272e-05
-1.91981354426743e-07
-1.08900603507249e-05
-2.2176723516465e-05
-1.82788392678966e-05
-2.74357086153592e-05
-2.08713076849767e-05
-2.7692566480854e-05
-1.60128678263033e-05
-1.50643768173288e-06
-3.40947918929308e-05
-2.385174337589e-05
-1.60867455455136e-05
-6.91735842470657e-07
-1.25434070284259e-05
1.42957924883463e-06
-7.10430649636063e-06
-1.76557211647256e-05
-2.06033447267172e-05
-3.13939212846158e-05
-1.30351592813704e-05
-1.57657048183272e-05
-1.27197706562445e-05
-2.42780596999899e-05
-2.92371029424434e-05
-8.31822943716451e-06
-2.598071501194e-05
-7.48029102701845e-06
-2.95600532327004e-05
-1.10453288258505e-05
-1.27461461798587e-05
5.56152360638891e-06
3.56223660721691e-06
-6.63062348722198e-06
-6.36815558194017e-06
-2.45300738871113e-05
-5.94957099708159e-06
-4.25353163618282e-06
-2.73855873427902e-05
-1.65596698030956e-05
-1.6566470912343e-06
-8.38529232154979e-06
-5.9282520288558e-06
-1.55765015954572e-05
-1.10698944968798e-05
-2.30472405150976e-05
-2.11925315356695e-05
-2.96514641224311e-06
-1.79186557285479e-05
-1.2056187945529e-05
-1.18190075399503e-05
-2.29352676738233e-05
-5.09254623750448e-06
-1.40482818335488e-05
-2.75037087965502e-05
-1.76163213502489e-05
-1.73628927135125e-05
-2.17926917122433e-05
-3.90978435682888e-06
-9.1241479060981e-06
-1.6782007358971e-05
-2.23805836614942e-05
-5.22143455604322e-06
-1.76110015628854e-05
-2.88755293070143e-05
3.09148346249042e-06
-2.29460735349789e-05
7.93608750242434e-06
-2.71994707001042e-05
-1.89050353223995e-05
-1.49373266180234e-05
-4.79509392003275e-06
-1.41038254100468e-05
-2.89550190325561e-06
-7.75580444938682e-06
-2.44950801564663e-05
3.02542346910164e-06
-2.14984806201717e-05
-2.46785849151825e-05
-1.14064101987804e-05
-1.19111656799483e-05
-2.22180123791466e-05
-2.7358514290194e-05
-1.99991020524286e-05
-2.07812122642075e-05
-3.22072148311526e-05
-2.65675241970364e-05
-1.20475430311249e-05
-1.07058036946156e-05
-2.30007229486441e-05
-1.40826790387425e-05
-3.13478279001074e-05
-1.42643890361537e-05
-9.56693623786468e-06
-2.01565675657753e-05
-4.16104807355372e-05
-2.31501247200797e-05
-2.75829531957972e-05
-7.42878840022243e-06
-1.38542672169887e-05
-8.17303399429164e-06
-2.50841098488695e-05
-1.20143161722568e-05
-1.86838203543939e-05
-1.87916451813413e-05
-1.3504253014114e-05
-2.86065393160586e-05
-1.62715853454874e-05
-2.53965495703632e-05
-2.17473523976153e-05
-1.22912493639924e-06
-1.4634544430933e-05
-1.05984196114923e-05
-2.52182947824012e-05
-2.16453332986624e-05
-5.7691911901407e-06
-1.97939880343195e-05
-1.44160121244309e-05
-8.14480218725752e-06
-1.21387490719913e-05
-1.14016675098862e-05
-1.94009501619867e-05
-2.29989584770738e-05
-1.22984691814614e-05
-2.21628077098026e-05
-5.64281449295445e-06
-1.74510090077052e-05
-2.43988697756843e-05
-1.85251841062492e-05
-2.34289112687968e-05
-2.38281115521959e-05
-1.12002852148821e-05
-1.01838455089677e-05
-1.43835993258494e-05
-1.67339980153719e-05
-2.75726192925887e-05
-2.22501534686463e-05
-1.65500815711842e-05
-8.63222044715653e-06
-2.23111509915023e-05
-1.08127813631592e-05
-1.77631478533137e-05
-5.60346551806952e-06
-1.56985469644129e-05
-1.67075065522125e-05
-1.42747790317427e-08
-1.55378260541609e-05
-1.83157718743168e-05
-1.93288686463458e-05
-1.24112709312568e-05
-2.79708274770932e-05
-9.17541157995442e-06
-3.27369513394338e-05
-2.65790921696513e-05
-1.96329817040966e-05
-2.81579083721953e-05
-2.52925978095988e-05
-1.54467500777218e-05
-1.55951865638655e-05
-1.47247221844337e-05
-1.42024121737518e-05
-5.14878736544851e-06
-1.57026624779436e-05
-6.65408632390912e-06
-1.55434871523397e-05
-2.4996539282027e-05
-1.52227638573078e-05
-1.31458232373888e-05
-1.17419813670311e-05
-1.55951832967286e-05
-1.85976878828581e-05
-3.46342023905268e-05
-1.2601820443005e-05
1.11868051503383e-05
-2.4472456240778e-05
-2.49669152839648e-05
-2.07844165732181e-05
-2.70098250494571e-05
-1.71162398876209e-05
-1.57091682554683e-05
-1.7036827127282e-05
-3.03456162885414e-05
-2.62070747324109e-05
-3.60339830441042e-05
-8.01945667004139e-06
-3.06482588498918e-05
-2.70108932576839e-05
-1.49096796575296e-05
-1.07367446439e-05
-2.0909718386647e-05
-1.36958355907245e-05
-1.68078082006696e-05
-4.27080342225513e-06
-1.49067793678076e-05
-1.79186389598358e-05
-1.71567793781011e-05
-1.95535052219126e-05
-7.71047774256927e-06
-5.05420664034503e-06
1.38068169668887e-05
-2.07156208272796e-05
-2.17456589538938e-05
-1.92330811105591e-05
-4.73736089950273e-06
5.14402088458524e-06
-1.72949150560852e-05
-6.3715521741474e-06
1.30102896833297e-06
-3.03027357596223e-05
-1.71655325665248e-05
-1.26410513071611e-05
-5.4591881366268e-06
-3.1187573137626e-05
-4.74261704426585e-05
5.96802370321043e-06
-1.29345260322378e-05
-6.06929542112417e-06
-2.09093698245565e-05
4.75786766104382e-06
-2.698406383044e-05
-2.71885087094175e-06
-1.47778630490517e-05
-8.34194054812473e-06
-1.00981831826006e-05
-8.06735800238509e-06
-1.70466586651728e-05
-1.16429775560731e-05
-2.10874828461335e-05
-2.46010089311758e-05
-1.0247879855388e-05
-5.29164787610865e-06
-1.24692128236481e-05
-9.64080869064701e-06
-1.29393780521013e-05
4.67742977384935e-07
9.08069736592406e-06
-6.29292853756714e-06
-1.55706517268381e-05
-2.01366582505805e-05
-1.24325756173516e-05
-7.4473625071786e-06
-3.54817118647926e-05
-4.84484545555383e-06
-9.3828140615259e-06
-2.72861799765258e-05
-2.16217309340647e-05
-2.1049297968158e-06
1.15964225355079e-06
-2.33629327844379e-05
-2.16031146367529e-05
-6.40085440889524e-06
-5.56046609224113e-06
-2.11680782895239e-05
-1.03105759990638e-05
-1.86020736809035e-05
-8.14820820365861e-06
1.23825891539481e-06
-3.31264193275956e-05
-1.44793238301484e-05
-1.42191110309617e-05
-3.16369508720749e-05
1.12232540830667e-06
-1.71576119230662e-05
-1.03776004763924e-05
-1.10930964337935e-06
-1.76220061895144e-05
-1.28544409045868e-05
-1.2729630045105e-05
-1.38243429777408e-05
-1.12394632269178e-05
-8.89171802991653e-06
-1.38196075389277e-05
-2.43173737125896e-05
-1.60700513779752e-05
-8.49799042627164e-06
-2.63016247975124e-05
-2.57140223263508e-05
-3.4937010885263e-05
-9.99277656367151e-06
-8.29076848801189e-06
3.82934512121644e-06
-3.43220601901304e-06
-2.81957109518243e-05
-9.90719030560609e-06
-1.35919781947689e-05
-5.77826261324557e-06
2.04369328062867e-07
-2.44830065817934e-05
-1.85910476749054e-05
-4.10746408546318e-06
5.8728467798242e-07
-1.72759449877844e-05
-9.39285174287519e-06
-4.72554088333199e-06
-7.04690629699524e-06
-1.60506350399907e-05
-1.4631155180855e-05
-6.62015253131556e-06
-3.05979705783647e-05
-7.6003385310403e-06
-1.16202901045877e-05
-1.96013819780564e-05
-3.23917774333735e-05
-2.67320716470304e-05
-2.42980022698428e-05
-1.60006621812717e-05
-7.3279657667942e-06
-7.09222737475721e-07
-4.7768438686689e-06
-2.64182244057848e-05
1.13997538648462e-05
-2.82118215094765e-06
-2.74901496897235e-05
-5.7703205077281e-06
-3.74632466770562e-06
-2.02404327235214e-05
-1.27593524479046e-05
-3.16617912118522e-06
-5.98387905057364e-06
-3.16005595586442e-05
-1.3999501834097e-05
-2.16294103996287e-05
-2.70935070689972e-05
-9.68623954713883e-06
-1.43872867001567e-05
-1.9420975102827e-05
-1.49101207450299e-05
-2.28427662357691e-05
-1.76473121734837e-05
4.35155458342713e-07
-9.53199777178209e-06
-3.80269773154956e-06
-1.55072241594672e-05
-2.17297915392596e-05
-1.22533911663849e-05
-9.93886120384363e-06
-5.35397463740761e-06
-8.63457041265743e-06
-2.01341558505325e-05
-2.09962092337751e-05
-2.7496842507804e-05
-1.57310830299677e-05
-1.96565388027962e-05
-2.83187659805568e-05
-2.23697687423061e-05
-4.21896021559076e-06
-1.72859336303239e-05
-2.89691413375045e-05
3.97224261951306e-06
-1.09609694414497e-05
-3.52501449517023e-05
5.76261645323427e-06
-7.2711471846767e-06
-1.97139539806403e-05
-1.91428102269709e-05
-7.17754528577779e-07
-9.30638223936389e-06
-1.77225944752863e-05
-1.29306531295868e-05
3.00591565294595e-06
-4.86051050936813e-06
-2.82121026325214e-06
-2.41222128858054e-05
-1.16059464468837e-05
9.27367558020718e-06
-1.01963969116877e-05
-1.6417415440403e-05
-2.21387189964968e-05
-1.05831445184638e-05
-2.33215757630435e-05
4.7217780794049e-06
1.41426386750825e-06
-1.28401255688112e-05
-8.52422839395767e-06
-7.12741247614983e-06
-2.17577559727975e-06
-1.61505535045908e-05
-1.96715963311664e-05
-1.52208686930647e-05
-7.91941117992001e-06
-7.93876391835031e-06
1.84028366541937e-06
3.18749183112163e-06
-1.22478396646665e-05
-7.59583262700807e-06
-7.82955613325711e-06
-1.83616448504168e-06
-5.49952258108591e-06
-2.380065766279e-05
-8.77071210652962e-06
-1.4925288631215e-05
-1.95248508589882e-05
-3.11187469606059e-05
-3.44014574842137e-06
-7.59561433806258e-06
-1.7002003232131e-05
-8.3314987555792e-06
-6.35750009382533e-06
-1.84653159575128e-05
-2.26819636983941e-05
-3.12278614407516e-05
-1.26811073743829e-05
-1.00666555720795e-05
-2.00823673734883e-05
-6.3910065550444e-06
-2.72343040562202e-05
-2.66111186359977e-05
-1.02659741139688e-05
-2.99430173515164e-06
-1.78280910700678e-05
-3.30432369493127e-05
-1.53009765230556e-05
-1.01800060333226e-05
-1.10941169387417e-05
-2.40027707757403e-05
-1.39489399440127e-05
-2.20095530783829e-05
-2.08595543223698e-05
-1.74052037389508e-05
-1.59775760195844e-05
-1.85717744035932e-05
-2.9381858977347e-05
-6.12563377967391e-06
-2.21989125227743e-05
-2.66747669190947e-05
-9.00284259313281e-06
-8.97096684719076e-06
-1.61130172185056e-05
-1.2749137241829e-05
-2.35026213482375e-05
-2.14545205624453e-05
-2.04124869167538e-05
-8.89456960654297e-06
-1.30016498134899e-05
-1.16726266446533e-06
-5.45385676580498e-06
-2.58979998880169e-05
-1.14568547896697e-05
-1.52975344584643e-05
-7.77963664426702e-06
6.31504468280107e-06
-8.99391580337903e-06
-8.23929664257623e-06
-4.03445871198793e-06
-2.52773043912542e-05
-1.86482875540386e-05
-9.38621438805962e-06
-1.82005958481607e-05
-3.79116789833676e-05
-2.61256552439576e-05
-2.40404133187144e-05
-3.53884829101e-05
-8.320532920893e-06
-2.1276343065014e-05
-1.2962851659274e-05
-1.28337686076987e-05
-1.76236761439603e-05
-8.29871647179544e-07
-2.96017427406464e-05
-1.66152580094122e-05
-9.33455095551827e-06
1.08284730502774e-06
-1.84869285271882e-05
-6.032011765039e-06
-1.16834926380914e-05
-1.65594577940132e-06
-2.32877673094074e-05
-2.0403052491482e-05
-2.84478342937369e-05
-2.11895799262875e-05
-2.38035169283813e-05
-5.76462710224127e-06
-3.57785754282349e-05
-5.57763802079345e-06
-1.96892364272212e-05
-1.9570483089448e-05
-4.64949837223373e-06
-8.14064038125257e-06
-2.61082325793046e-05
-8.95302203410638e-06
-5.75015831997181e-06
-6.40909975331614e-06
1.14490122512065e-07
-7.4659574412759e-06
-1.34270814828225e-05
-2.44966223496498e-05
-1.57955255052523e-05
-2.83029229626285e-05
-1.00440935767166e-05
-9.78504170621305e-06
-1.93080023529505e-05
-2.13124373076197e-05
-6.58079375780724e-06
-2.50930084062734e-05
-2.14637866959565e-05
-1.38539446097633e-05
-1.93822387794417e-05
1.33517876226962e-06
-1.63279873986714e-05
-3.43207258807983e-06
1.87768810367392e-06
-1.39093254640653e-05
-4.03041470309091e-06
-2.13702594912442e-05
-1.79276390522865e-05
-1.5593056707815e-05
-3.06071927422756e-05
-2.22437509091462e-05
-4.23683284865482e-06
-1.14068862517616e-05
-3.35867628019045e-06
-1.74876394531074e-05
-2.14771730605667e-05
-3.13373166000593e-05
-1.83504098858366e-05
-2.46459895026834e-05
-8.04617842201765e-06
-6.10232148123198e-07
-1.05649009698296e-05
-2.3977713627272e-05
-7.49797650164636e-06
-1.31284204506806e-05
-6.09110040964762e-06
-1.17846610814747e-05
-8.29233377554313e-06
-1.28825051750397e-05
-1.11489782805276e-05
-3.27239215689022e-05
-2.49113400783706e-05
-4.45141337309353e-06
-1.33294251154139e-05
-3.67727540505498e-05
-6.18582441701567e-06
-1.90550255056744e-05
-4.61641947129849e-06
-1.00396359625481e-05
-5.5660596561372e-06
-2.85858180022886e-06
-1.54260115830646e-05
-1.68740782318448e-05
2.80105298337957e-06
-1.39628535353076e-05
-5.96279617318886e-06
-2.98737690868478e-05
-2.02612275520634e-05
-2.02496414776256e-05
-1.77140634304755e-05
-2.46712225150998e-05
-2.19502732897454e-05
-3.91846582584609e-06
-1.77317302855115e-05
-1.0656584606452e-05
-2.20111213338522e-05
-3.46087453762061e-06
-1.33568343671648e-05
-2.29447937841338e-05
-2.22653724192918e-07
-7.55240644761068e-06
-1.40103192437317e-06
-1.5188413390606e-05
-1.34122169505841e-05
2.20831843912246e-05
-5.42069216294025e-06
-1.75222558599798e-05
-6.16090670472795e-06
-6.86627540068682e-06
-4.18382617601951e-06
-1.84833360577312e-05
-2.11361616034596e-05
-1.5303672537364e-05
-3.65892902077668e-05
-1.52827430222556e-05
-1.78456393490549e-05
-2.30053287999242e-05
7.77794260496361e-06
-1.01946076830122e-05
-2.8468173731126e-05
-2.7066589264574e-05
-7.55118922263341e-06
-5.45377217050524e-06
-3.83690004757697e-05
-9.09105466851027e-06
-4.82407301922219e-06
-9.31253244076845e-06
-1.51323557960728e-05
-3.69160239304765e-05
1.85221653645702e-06
-4.59452679359928e-06
-3.20273271754399e-06
-7.14874279999718e-07
3.49552730429802e-06
-6.87322600093966e-06
-1.20624873542289e-05
-2.92349930422697e-05
-7.56016245859187e-06
-2.27447708248876e-05
-9.60978935659521e-06
-3.53466647196853e-05
-4.26415512880918e-06
-1.1466865310546e-05
-2.43193222800173e-05
-2.17475995873584e-05
-2.60662118484336e-05
-1.10541907251898e-05
-2.63143719196951e-05
-1.41518848398733e-05
-3.87628248388252e-05
7.20298201083651e-06
-8.15056518695127e-06
-2.61486220751615e-05
-6.94424717761325e-06
-2.47160138534681e-05
-2.37581703409067e-05
-2.10521560605945e-05
-2.48226825507263e-05
-1.94207831924551e-05
-2.91046439197756e-06
-1.99945633161225e-05
-2.08334139475441e-05
-1.16474416377508e-05
-4.87912763931423e-07
-1.4992397751389e-06
-1.17363709656954e-05
-1.85005612348447e-06
-6.96757266663575e-06
1.58905998635485e-05
-1.83970912090514e-05
-8.81293978496047e-06
-1.55059737939011e-05
1.42653888135814e-05
-2.17589629357287e-05
-8.98139981102249e-06
-3.40245984228111e-05
-8.39823140665641e-06
-6.43819676755876e-06
-3.0436952719362e-05
-4.50388964045562e-05
-3.27360855987614e-05
-2.77213692719539e-05
-1.996055579937e-05
-2.60554806382536e-05
-3.2627181176165e-05
-1.04062522169598e-05
-1.97758764202944e-05
-3.02561397155174e-06
-1.32747458124091e-05
1.09981340913982e-07
-3.34323224270252e-05
-3.91066657460761e-05
-1.49787139752389e-05
3.36807064932288e-06
-2.56773001038909e-05
-4.90392067284447e-06
-9.56568744481008e-06
-5.73987438954486e-06
-9.15661538816215e-06
-2.43655389266873e-05
-8.65891303056534e-06
-2.89501040792171e-05
-1.55799332030774e-05
-1.95373621501436e-05
-8.55241257061413e-06
-3.77866153742049e-06
-1.45168151327723e-05
-1.66845005034897e-05
-2.29311170030911e-05
-3.36699379619472e-05
-8.8412144260211e-06
-1.38828051449457e-05
-3.20747818259878e-05
-1.17784514761297e-05
-1.49270014507167e-05
-1.44646022473044e-05
-3.93739941973082e-05
-2.86759889500684e-05
-5.70190712528627e-06
-1.06276219684995e-05
-6.921145268234e-06
-5.67373842564256e-06
-2.26891928413563e-05
-3.91350089069564e-05
-2.83313799112482e-05
-2.6566934572777e-05
-1.49596939342437e-05
-7.21880494045538e-06
-1.503518253096e-05
-1.35197879195019e-05
-1.82414905451693e-05
-1.51289824261244e-05
-1.80734571482567e-05
1.09719191210274e-06
-1.02200996095794e-05
-1.42647983434382e-05
-2.72168676102587e-05
-2.21930493655778e-05
-1.33815701957142e-05
2.98587374321727e-06
-2.672237389033e-06
-6.08538191891597e-06
-1.37584061338991e-05
-2.24786934413769e-05
-1.62635363730111e-05
-3.50031391835753e-05
-1.12493003473087e-05
-2.11204529480108e-05
-1.6526178006853e-05
-2.63216814383351e-05
-4.97967876786767e-06
-3.4757291437652e-06
-6.4579592706085e-06
-1.37061233282762e-05
-1.42385669420425e-05
-9.02826530832035e-06
-1.87076915601024e-05
-3.35508573921852e-05
-1.33549264890401e-05
-1.36788796213253e-05
-2.207450984188e-06
-2.85308982654143e-05
-9.98570965947383e-06
-1.25526763342214e-05
-2.38156761371968e-05
-3.28509676399684e-05
-7.46473683299764e-06
-1.92821738317662e-05
-7.72763308775681e-06
-1.42975685914526e-05
-7.59100419242249e-06
-2.8674865562256e-05
-3.22805474011872e-05
-9.78201407522826e-06
-2.61914804978281e-05
-1.37163647220934e-05
-1.3167357688961e-05
-1.60378317732976e-05
-1.9154675494759e-05
-1.11577793389894e-05
3.68980807295961e-07
-1.42604606739347e-05
-1.3682515036799e-05
-2.17961410932836e-05
-1.56073665492231e-05
-3.40086293831591e-05
-1.72246660452345e-05
-1.67311064808151e-05
-2.80284246503003e-06
-1.87447384584275e-05
-1.10652513215666e-05
-1.54245406649421e-05
-1.39446643469613e-05
-1.71892963607652e-05
-6.58959155195594e-06
7.65714297393205e-06
-1.25984427387995e-05
-3.82400316226666e-05
-1.76574007960837e-05
-1.8238497492327e-05
-1.45669026798352e-05
-2.20845785361708e-07
1.94533373836014e-06
2.40670831113708e-06
-2.55008219677865e-05
-2.00075281524859e-05
-6.10438181446093e-06
-1.11983423979633e-05
-9.88085185019967e-06
3.62944678356529e-07
-4.82326824396363e-06
-5.75215897267626e-06
-9.13419292815324e-06
-1.33738237327071e-05
4.80701202548526e-06
-3.78025841137984e-05
-2.47742229230339e-05
2.17335900762818e-06
-2.37352961584018e-05
-1.41248850442646e-05
-1.02151295873143e-05
-8.73979073316893e-06
-1.21305045297966e-05
-2.57376003101939e-05
-6.02735992976675e-06
-2.72072581122953e-05
-3.13703236695827e-05
-1.47314767526636e-05
-8.63594459629273e-06
-1.27276804672173e-05
-1.6698214585289e-05
-1.01960270528988e-05
-1.04938935787603e-05
-2.14051767864958e-05
-2.01476403249761e-05
-1.42673323287296e-05
-8.00204596206046e-06
-4.73576764254755e-06
3.12099817791317e-06
-2.96130096439685e-05
-9.25341734636425e-06
-4.5935127789045e-06
-2.22681914424543e-05
-3.44899278970582e-05
-1.42153557507702e-05
-1.84049233231357e-05
-2.97742627237833e-05
-3.10879627222931e-05
-2.07918530105694e-05
-1.73510582387997e-05
-1.26801541675283e-05
-2.79381161944575e-05
-2.64836750687587e-05
-8.32654762691904e-06
-1.072704778164e-05
-2.10065338361096e-05
-4.79380461180767e-06
-2.37659950000659e-05
3.0648445803506e-06
-1.52652636499268e-05
-1.2916218420345e-05
-2.01082245998513e-05
-4.96126041892949e-06
-2.57471005076135e-05
-7.70677871151324e-06
-9.07107044061277e-06
-2.16420735438184e-05
-2.10265562579664e-05
-3.07486373339201e-05
2.0185160049315e-06
-1.71460455190061e-05
-2.56956241768412e-05
-1.64233859874024e-05
-1.86366318285357e-05
-6.65011185344112e-06
-2.12803096050745e-05
-1.24698251152968e-05
-6.29257070657178e-06
1.46257052031921e-06
-2.41729028050197e-05
-9.67713752039082e-06
-2.9293980943173e-05
-1.8841799125576e-05
-1.45650622044292e-05
-7.03565436962096e-06
-1.54504242908455e-05
-1.56365691516185e-05
-1.12392942713917e-05
-5.69388765290573e-06
8.19897677170638e-06
-1.1858228038051e-05
-1.8894575129295e-05
-1.99792904100261e-05
-2.66092708391626e-05
-2.17412643265591e-05
-2.38397457005227e-05
-6.51507665655632e-06
-2.49550805364023e-05
1.04384973329389e-05
-1.11643844392506e-05
-1.54390412784264e-05
-2.16940208226201e-05
-1.47670734886937e-05
-6.03596569340458e-06
2.17207793093816e-06
-2.64012518373638e-05
-2.82542513723255e-05
-6.36023762685253e-06
-4.12699175048371e-06
-2.71122108178297e-05
-1.38763163303903e-05
4.32480865154613e-06
6.04621311091229e-06
-1.88977878195427e-05
-1.99166775779855e-05
9.63001671132278e-06
6.57497986670615e-07
-1.15295655653051e-05
-1.79233142420418e-05
-3.68381183645366e-05
-9.68289322201782e-06
-1.13125274237076e-05
1.21933342261939e-06
-1.84799007899876e-05
-2.11297445025531e-05
-3.19726589173523e-06
-1.74983017317775e-05
-1.85084953684776e-05
-3.12890366172997e-05
-1.61392924860065e-05
-2.0033835569415e-05
-2.54917018636407e-05
-1.01426495557688e-05
-2.63096942692539e-05
-2.30070237966587e-05
-8.00518019864296e-07
-6.12805749656433e-06
-5.49481518207295e-06
-3.0201107625647e-05
-2.56303373816371e-05
-1.49991545832486e-05
-2.40190001891706e-05
-1.38778307009807e-05
-2.18131581446568e-05
-3.74960562840157e-05
1.44397174518392e-06
-1.78406509305986e-05
-2.03640412496521e-05
-1.63656408858753e-05
-2.55475679046303e-05
-1.61698832651431e-05
-9.2949958890243e-06
-8.87596022539136e-06
-1.75863348007117e-05
1.22753499639584e-06
-1.46303472016593e-05
-2.99343135907317e-05
-5.84348951122144e-06
2.57733561564546e-06
-4.84834895690473e-06
-2.79262930273391e-05
-2.7885944928598e-05
-1.31990074380498e-05
-2.23088950603245e-05
-1.97135731120416e-05
-4.58167986151101e-05
-2.62886671891912e-05
-2.81023564190847e-06
-1.64687816967475e-05
-1.38692241450192e-05
-2.14493709706125e-05
-9.57828318766742e-06
-2.50946785895925e-06
8.09361349298879e-06
-1.58604451035436e-05
-1.32083077888789e-05
-6.47824914851946e-06
-2.09200272051869e-05
-3.05033169814022e-05
-1.61603738740374e-05
-6.41151506287958e-06
-1.79249369104296e-05
-1.95709365814805e-05
-1.13805636183893e-06
-1.52695206521544e-05
-2.99460556380991e-05
-8.76296195967604e-06
-1.24426497049844e-05
-2.03556011272377e-05
-1.20573667896503e-05
-2.01448088810391e-05
-1.2712934856287e-05
-2.74168513021438e-05
6.36814042460911e-06
-2.74057214515008e-05
-2.33376476801754e-05
-1.97948008456226e-05
-1.90073604943582e-05
-1.51659947997256e-05
-1.33648409336325e-05
-1.9589363717175e-05
-6.08873265489804e-06
-1.09865803384797e-05
-6.85513999334788e-06
-2.54081314296013e-05
-2.42404529534639e-05
-1.85972238525309e-05
-3.03168027812918e-05
-1.41256287365174e-05
-1.48971927656118e-05
-1.08387271220703e-05
-2.48502821443848e-05
-8.376203535465e-06
-2.91220141967045e-05
-6.63656536180316e-06
4.13067993109704e-06
-1.78889440613204e-05
2.23424832811511e-06
-4.26563917626264e-06
-1.12440103527768e-05
-6.88088627492613e-06
-1.64688751627343e-05
-1.89999741046493e-05
-2.3329427496015e-05
-1.88611123788317e-05
-2.58563698407026e-05
-5.34289991862862e-06
-3.3266099887633e-05
-2.58510606813783e-05
-1.60023584618736e-05
-2.17228371201377e-05
-1.81020787340465e-05
-1.22942206613063e-05
-5.02428569923163e-06
-1.07742354853945e-06
-8.37841235796069e-06
-1.59285060807889e-05
-8.09286590511191e-06
-2.93572786389894e-05
-5.33565846885065e-06
-5.60627710292263e-06
-2.14246101915518e-05
-1.1345739904697e-05
-6.67088381963533e-06
-4.454488333514e-06
-7.26355007910824e-06
-3.15551906344557e-06
-2.58834309394985e-06
-1.55799581877231e-05
-1.3120608076599e-05
-2.78914971679028e-05
-3.51797352400018e-05
2.76531816036278e-06
-2.12278380577855e-05
-7.4821303726753e-06
-3.07238358161197e-05
-1.11810786181175e-05
-6.04041211229236e-06
-1.38411261996687e-05
-9.98392922647275e-06
-2.93652347009018e-05
-5.61737297804416e-06
-1.13211167075411e-05
-3.11739929061353e-06
-1.74740045359668e-05
-3.47191034108258e-06
-1.35188519025499e-05
-1.31296432810738e-05
-2.73559388863076e-05
-1.57692294195677e-05
-2.96900351686017e-05
-3.27173893291305e-06
-9.91150952518123e-06
-2.11820769591062e-05
-7.12720381533296e-06
-2.43772227551741e-05
-8.18200142230691e-06
-7.78527914587914e-06
-2.51816878006728e-05
-6.93337234262952e-06
-1.02550069999528e-05
-2.35237840178651e-06
-2.36064691662722e-05
-2.52987579943997e-05
-1.72332376385842e-05
-3.03004102416964e-06
-1.08927319017439e-05
-2.24334249789465e-05
-3.02932607985082e-05
-3.49876843396327e-05
-1.73727518823168e-05
-2.54458071463903e-05
-1.12162005128383e-05
-1.82273883258642e-05
-1.42189276229916e-05
-2.05544132199548e-05
-9.58529938976129e-06
-2.18851311604725e-05
-9.58988882454662e-06
-2.24582933766707e-05
-9.16978820169919e-06
-3.06402085499103e-05
-1.01626728926829e-06
-1.90670012112414e-05
-2.62320320979476e-05
-1.52698163002784e-05
-8.89157313686568e-06
-2.92931741351887e-05
-1.03591764331666e-05
-9.75090601018861e-07
-9.10694327848495e-06
-1.65180448710912e-05
-1.60335980300116e-05
-3.82166271331839e-05
-1.27352963549867e-05
-5.45601825405784e-06
-2.51243915056752e-05
-1.88715526276978e-05
-1.30356775509758e-05
-2.07054017260962e-05
-2.13007853790688e-05
-3.06659508483976e-06
-5.48347853543242e-06
-1.64004523413633e-05
-3.00290289816372e-05
-9.34528560857199e-06
-7.37857863496084e-06
-1.72864366223141e-05
-1.36504320046999e-05
-1.67762551885981e-05
1.09201342263003e-06
-8.17298700465724e-06
-2.47973851807049e-05
-2.30430535500014e-05
-1.05762162848273e-05
-3.03835828200093e-05
-3.06012250695539e-05
-4.23911440434102e-06
-1.48134197152812e-05
-3.28905079485713e-05
-1.33903095600399e-05
-7.77522274990493e-06
-8.22744680180183e-06
-3.31355851980134e-05
-1.11486985481584e-05
-1.10798482545857e-05
-2.97761950554839e-05
-2.1571838140155e-05
-2.18427929269832e-05
-2.04309078985066e-05
-1.86564207148545e-05
-7.14982152254505e-06
-1.81067038885969e-05
-1.73066042198321e-05
-3.48616175288292e-06
-2.38181207714223e-05
-1.57823474184536e-05
-1.8169867376387e-05
-2.17881806379878e-05
-1.17324236208362e-05
-1.688899202926e-05
-1.21909289140984e-05
-3.47899188458294e-05
-1.74025268642473e-05
-2.36164652248931e-05
-2.74144982635152e-06
-2.32656304299758e-05
-2.18751837011146e-05
-6.93181660038643e-06
-2.39397159197211e-05
-1.51325054951817e-05
-1.37414186364827e-05
-2.35816433958441e-05
-1.56398941168561e-05
-3.03000634945969e-05
-4.11520970556088e-06
2.57332035720385e-08
-1.29458932635852e-05
-4.26114179091643e-06
-2.64794643697419e-05
-3.43706130704057e-05
-2.03637817005888e-05
-1.26201231781294e-05
-2.2346100608958e-05
-1.14874211413786e-06
-2.88731535979554e-05
-1.7187902617712e-05
-2.98723024655294e-05
-9.59759144141415e-06
-3.21676468369494e-05
-2.14995881976467e-05
9.3861079206148e-07
-1.12339732520854e-05
-1.58403261304427e-05
-1.28026683300498e-05
-2.36334238596994e-05
-2.22492690959989e-05
-2.12139997576363e-05
1.37885085538617e-06
7.63593270242651e-06
-7.83225289812722e-06
-1.54526313539369e-05
-1.07820363767478e-05
-2.31417450019116e-05
-1.92444558014997e-05
-1.75699184260806e-05
-1.30618881849435e-05
8.45485530196212e-07
-1.00573474231425e-05
-1.72796110880375e-05
-1.39615319221419e-05
-6.13023178005926e-06
-1.53324354058619e-05
3.08614971078501e-07
-2.2776983122302e-05
-1.28856851822496e-05
-8.46292566548028e-06
1.78887202548955e-06
-2.10614374652169e-05
-2.72275515267743e-06
-1.72595055159099e-05
-2.99428517530948e-06
-1.86039120631037e-05
-1.24583967844597e-05
-3.00087509123352e-05
-2.01916917524855e-05
-2.58505475084298e-05
-2.14456509865028e-05
-1.63774431416135e-05
-3.06970075277489e-05
-1.52493222003433e-05
-2.1225126070962e-06
-1.46934278643656e-05
-1.37746822709243e-05
-1.44731622195292e-05
-4.65484502572644e-06
-9.72422129939813e-06
-1.13904974168242e-05
-5.1711524594764e-06
-1.27500026356642e-05
-1.77712064783678e-05
-2.36667037709133e-06
-5.05188128451386e-06
-2.95503836920718e-06
-3.76180454228217e-06
-1.07439500918988e-05
-2.68987837142952e-05
-7.69431605410129e-06
-1.06144472399917e-06
-3.08110796000577e-05
-8.17211927961787e-06
-1.40462994469467e-05
-1.48917901391997e-05
-2.48567498068555e-05
-1.95240308448918e-05
-5.59212516992172e-06
-1.18590112882643e-05
-2.56452530108495e-05
-1.68855798987101e-05
-2.2029359370299e-06
-2.68415594977351e-05
-2.42538705579656e-05
-2.52429386283948e-05
-1.24729840965894e-05
-2.90813578521978e-06
-1.85763761470679e-06
-1.06670594231688e-05
-7.16687048737774e-06
-1.45342035897039e-06
-1.52429494173038e-05
-1.39472153922392e-05
-1.81245647231417e-05
-3.36688231981171e-05
-2.0066669275717e-05
-6.54881756364618e-06
-2.61386056617296e-05
-1.48020500403792e-05
-1.9643323871175e-05
-1.44290348389976e-05
-1.62968542855109e-05
-1.64276728583282e-05
-2.7573352736816e-05
-1.99345793922719e-05
-2.93266347373575e-05
-2.50591784898796e-05
3.23817739057196e-06
-2.17074071680199e-05
-2.50181047063378e-05
-7.58865812428997e-06
-1.571143209141e-05
-2.35251834235622e-05
-1.78959069030091e-05
-2.67250855040376e-05
-1.38534061818886e-05
-1.56428013631354e-05
-2.78020715750336e-05
-1.78053808772418e-05
-1.57931434777585e-05
-1.93866831052246e-05
-1.03393497591355e-05
-1.4780912822895e-05
-3.24827914279983e-05
-3.02027131282056e-05
5.42518771553863e-07
2.88738172504191e-06
-1.28130942524914e-05
-2.11557971880947e-06
-7.0617570038003e-06
-1.84772253615679e-05
5.53634403576602e-06
-1.27072843322211e-05
-1.39843639605264e-05
1.7882606906689e-06
-3.1929763766298e-05
-1.97809371007378e-05
-1.53722238731519e-05
-1.06683539537391e-05
-1.32870503642752e-05
-2.47805501530945e-06
-2.46558259106482e-05
-2.07972099000293e-05
-2.55996246489272e-05
-1.71702688007449e-05
-3.03608762499381e-05
-1.98294973266857e-05
-1.8130693885559e-05
-1.39212089555073e-05
-3.11541005771959e-06
-2.30948131235572e-05
-4.58859976472659e-05
-2.67691536115869e-05
-2.62165423527479e-06
-2.86629009903293e-05
-2.25418858748346e-05
-1.61827579615016e-05
-6.51860330584755e-07
-6.19578387999546e-06
-3.37394027076358e-05
-1.74046576340965e-05
-1.04526121003728e-05
-1.16492614569933e-05
-2.51229240119903e-05
-1.40582757405261e-05
-5.70296935273895e-06
-1.1714355441779e-05
-7.66643799553181e-06
-2.29381960657587e-05
-1.36848686073742e-05
-3.44408946095723e-06
-4.20452797822692e-05
-1.01345377974489e-05
-5.32840297118591e-06
-1.43462901000225e-05
-1.60581252131063e-05
-2.13651918005527e-06
-2.35832288917864e-05
-2.64039335243985e-05
-2.15052974939337e-05
-1.42367876784386e-05
-2.82404205589422e-05
-1.53932619156289e-05
-6.23956608008273e-06
-1.01938045202649e-05
-5.32722656012859e-06
-6.24117913805755e-06
-1.93108670624764e-05
-1.2174710802525e-05
-1.58640642659178e-05
-1.89377778936758e-05
-2.11355187105938e-05
-1.86261970310539e-05
-2.88000074712868e-06
-6.93608123278504e-06
4.44639811141499e-07
-3.08171480983816e-05
-2.40464594556575e-05
-1.0539663771073e-05
-2.3441873351051e-05
-2.46459248778093e-05
-1.25985906487214e-05
-1.4805415427203e-05
-7.40156212388874e-06
-1.41738120035369e-05
-2.24915765557367e-05
-1.79689924798026e-05
-3.18839216310687e-06
-9.52999098930575e-06
-1.64407796087572e-05
-1.78724202363787e-05
-1.93141970016576e-05
-5.00807843551725e-06
-8.25708727469932e-06
-8.57729747772464e-06
-1.81126760317943e-05
-1.94454295796594e-05
-1.28029109043977e-05
-1.00322274571507e-05
-1.04877829364587e-05
-1.21533827223957e-05
-1.56948788971644e-05
-2.01277530263265e-05
-2.00215628669407e-05
-2.42842677064874e-05
5.02260275756666e-07
-3.19329858407793e-05
-2.44785418821775e-05
-5.30546025254611e-06
-1.85109906464398e-05
-2.68028448538117e-05
-1.54744103568123e-05
2.75159091426972e-06
-2.52047013026774e-05
-1.81930888590632e-05
-1.64224827967331e-05
-3.10280180157024e-05
2.59211778465789e-06
-9.2601582553824e-06
-1.82107256754519e-05
-1.52187544888587e-05
-2.13699520100252e-05
-3.22788136163655e-05
-1.55441762860869e-05
-1.92031247325254e-05
-4.24060215303467e-06
-1.41038289166765e-05
-1.09682188913519e-05
-2.64443208679591e-05
-1.42749148666718e-05
-1.62803981966835e-05
2.21905687316925e-06
-9.04527155332581e-06
-1.07641394243075e-05
-2.98274512319295e-06
-2.1966385581654e-05
-7.05765034056035e-06
-1.07331328815289e-05
-1.39441182103132e-05
-2.31416375354515e-05
-1.575285551204e-05
-3.20623833341373e-06
-2.1274458730792e-05
-1.08181488975401e-05
-2.47920138107727e-05
-3.09533840026646e-06
-2.06535410995205e-05
-2.59765482451287e-05
-2.06538107965803e-05
-2.9409309915637e-05
-2.39660972002642e-05
-3.79220219695424e-05
-1.45814732813598e-05
-6.4497079677786e-06
-2.08083147161851e-05
-1.54404346604252e-05
-1.24791478480197e-05
-4.10084644866745e-05
-2.87537568271811e-05
-8.62779244116747e-06
-1.63429881357084e-05
-2.06704675673323e-05
-2.32818928692943e-06
1.62017512006293e-06
-2.17072072079331e-05
-8.10232530370431e-06
1.92836033067434e-06
-1.3227958894059e-05
6.79110794243826e-06
2.74425553441099e-07
-9.82247174513846e-06
-2.37296221823758e-05
-1.78543624382123e-05
-1.46513005043822e-05
-2.27104863278933e-05
-1.5825729357777e-05
-1.18362064864285e-05
-2.42583382426508e-05
-1.85682551509101e-05
-1.09820135240868e-05
-7.39809202443078e-06
-2.22086821805497e-05
-3.18351680051778e-05
-1.26549802043759e-05
-1.63765931804993e-05
-3.36748102661837e-05
-2.30924212314066e-05
-2.55897566138092e-05
-3.3487043110907e-05
-1.62794568672939e-05
-2.66882096999651e-05
-1.27473817205335e-05
-1.82481023102116e-05
-2.40201438953342e-05
-1.19965360047201e-05
-2.15964024219217e-05
-1.18519942061389e-05
-1.23316581392765e-05
-3.72145949782227e-06
-1.49396763517543e-05
-2.99043396922786e-05
-1.33005509566676e-05
-1.68047011514919e-05
-1.14781364409072e-05
-1.58836356426907e-05
-2.61475124170306e-05
-2.3838122688418e-05
-1.64028473338355e-05
-3.02251652369024e-05
-2.20531372500089e-05
-1.16241498764148e-05
-2.70440910460271e-05
-3.28435633555994e-05
-1.97569360173973e-05
-3.61553330010579e-05
-1.99380627641765e-05
-2.1576190138591e-05
-1.12343937601115e-05
-1.00120005389505e-05
-9.22065004411597e-06
1.37985392124861e-06
-1.45433159076672e-05
-4.72581921266202e-06
-7.87338417251268e-06
-1.48743358767381e-05
-9.74681725408151e-06
-7.34626069395322e-06
-2.18685416332124e-05
-4.55150527870395e-06
-2.16055473716799e-05
-1.46685791430602e-05
-1.78956569889373e-05
-4.11567340247903e-06
-2.20116338122336e-05
-1.71060888948419e-05
-2.12915582829503e-05
3.07920997210531e-06
-2.98251201157383e-05
-3.61118893579187e-05
-2.24551829206663e-05
-1.02705088899927e-05
-2.47501552132029e-05
-1.6113049806796e-05
-2.42053291646651e-05
4.61456318689251e-06
5.07213607788456e-06
-1.50160489247261e-05
-2.09288698779902e-05
-9.7456088359429e-06
-2.09681925736439e-06
-1.07763659843189e-05
-1.5342576272433e-05
-2.51821231230708e-05
-2.02534973988959e-05
-2.1538702505049e-05
-9.99005637856283e-06
-4.04114756388813e-05
-7.68169781440956e-06
-1.89488063684661e-05
3.86581581596313e-06
-1.07654732790509e-05
-7.48672126746968e-06
3.00474442978526e-06
-3.46136149233423e-06
-1.2585694194374e-05
-1.05250988877438e-05
1.1361011257647e-05
-1.17582219616844e-09
-1.33605008346738e-05
-1.01817984050241e-05
-2.42100170935786e-05
-2.52288099429304e-05
-2.31616672889743e-05
5.85938961029963e-08
-2.80622331793132e-05
-3.92428427434929e-05
-2.07006700350955e-05
-9.56484136317179e-06
-2.61676733181448e-05
-2.28398629611725e-05
-3.27974098439763e-05
-1.04551670900433e-05
1.23778697722338e-06
-2.14202852677228e-05
3.33170241850015e-06
-5.78331533198237e-06
-1.63803303429138e-05
-2.03612271481654e-05
-2.55161247580305e-05
-2.93519548885306e-05
-6.45337052114814e-06
-2.0691632412516e-05
-1.4124031206005e-05
-1.88517562582483e-05
-2.34978226741533e-05
-3.28150983258097e-05
-2.2128401244064e-06
-1.49012508048018e-05
-6.00957789167954e-06
-2.10784368762557e-05
-1.17964273011461e-05
-2.13055300945187e-05
-4.44235494496646e-07
-1.29513305038749e-05
-1.8160972477997e-05
-1.32143437634666e-05
-6.96987651011481e-06
-6.29677420566303e-06
-1.95738042191462e-05
-5.60853399461616e-06
-2.75979087532056e-05
-6.4799652920238e-06
-2.16037905433007e-05
-1.66036397380856e-05
-2.02416818890827e-05
-2.61391630934287e-05
-1.33254972265302e-05
-3.42740908500567e-05
-1.12244535770032e-05
-1.40913542118909e-05
-9.72465494406275e-06
-8.75904524586017e-06
1.1289316985483e-05
1.47850243519374e-06
-1.14611503253206e-05
-2.8356886278414e-07
-5.73276797401521e-06
2.58894688622542e-06
-1.14031714064748e-05
-7.91082127297119e-06
-2.3478671046546e-05
2.37309394692353e-06
5.17302231777644e-06
-2.11861863446551e-05
-2.48060719885083e-05
-1.62114040198441e-05
-3.80432588206662e-05
-2.01659647167987e-05
-2.47322497696978e-05
-1.25805713358982e-05
-4.82023534682219e-06
-1.1621702771073e-05
-1.67630424624856e-05
-8.38670848220888e-06
-1.2085929133629e-05
-2.55811555189943e-05
1.467270554954e-06
-5.78595203997996e-06
-2.69278703365677e-05
-2.46597947836317e-05
-2.04102157791761e-05
-6.46272599181166e-06
-1.07451112203722e-05
-2.33155026721966e-05
-4.55213289496341e-05
-1.37554544180229e-05
-1.91929660425993e-05
-1.76891180333214e-05
-2.39192866547295e-05
-3.38894851470021e-05
-2.94315703329947e-05
-1.09251894141837e-05
-2.12439439909935e-05
-2.45641736407986e-06
-1.86388058378215e-05
-9.74603930729985e-06
-7.68594786264331e-06
-8.8878121805918e-06
-2.8226145876102e-05
-1.33752689971377e-05
-2.34657678744711e-05
-3.55131003221097e-05
-1.22424841466819e-05
-2.05900414547779e-05
-1.63247036079338e-05
-3.58456108057682e-05
-6.18122219283062e-06
-2.84216180717947e-05
-1.08824232035724e-05
-1.92516878040127e-05
-2.23670518689149e-05
-1.33645798668302e-05
1.31040366457806e-06
-1.56347578734326e-05
8.53168708307608e-06
-1.18668756374725e-05
-2.1146787812752e-05
-1.36568068840965e-05
-1.49489760912925e-05
-2.71976565775708e-05
-8.63416674941731e-07
-2.0005755514976e-05
-1.54421910447569e-05
-3.41294887509382e-05
-3.20280615096443e-06
-7.38825806270345e-06
-1.97809969851328e-05
-1.34680639903056e-05
-2.62203921289585e-05
-2.07383890514956e-05
-2.58700657072532e-05
-1.48821914147625e-05
-4.2311382545312e-06
-2.44618042519545e-06
-1.55940931042181e-05
-8.71801408813872e-06
7.80692527160234e-06
-1.54005761953472e-05
-5.11823251532313e-06
-1.30603569363259e-05
-1.97232018242745e-05
-2.33848314565753e-05
-2.12034456998558e-05
-1.07976880411231e-05
-2.10958798598271e-05
-2.62506726615063e-05
-2.18218388880039e-05
-3.60939933907414e-05
-2.3343392301715e-05
-3.44600330779144e-06
-2.16648771563338e-05
-6.44120625137695e-06
-2.22450159422657e-05
-2.40743191807176e-05
-1.84794049130464e-05
-7.71790117945521e-06
-1.62586157490718e-05
-2.66714169374935e-05
-2.40640666954067e-05
-2.54091734823815e-05
-7.85496671109405e-06
-3.3191676784422e-06
-2.70468274321521e-05
-1.35182198213651e-05
-1.47382804271406e-05
-2.24757477285958e-05
-3.63355128337685e-05
-3.00697412288268e-05
-2.93487437139287e-05
-2.20178633973602e-05
-2.75812420650261e-05
-1.77497846910891e-05
-1.12926623771441e-05
-1.27565848153067e-05
-3.03998678064754e-05
-2.05396597297006e-05
-1.16478125274912e-05
-2.11567519390585e-05
-1.60201167623065e-05
-2.96183671706364e-05
-1.60636649322179e-05
-1.03660239069015e-05
-2.95014752827802e-05
-1.89621799418317e-05
-6.27442485360737e-06
-1.99578995326399e-05
-2.26484669332743e-05
-2.07878076399087e-05
-1.0598445673918e-06
-3.62220534150101e-06
-1.73452948791691e-05
-1.47495402010372e-05
-9.22043811061561e-06
-2.00184929634701e-05
-3.21250097643886e-07
-1.00750405105909e-05
-1.51513119013758e-06
-3.54559871802273e-06
-3.57711488211157e-05
-1.8536906531754e-05
-1.45149847619779e-05
-2.24735873945072e-05
6.64310584726653e-06
-1.01369399300198e-05
-1.43433398086016e-05
-1.45684016444586e-05
-2.30611621825294e-05
-2.1272000249771e-05
-1.4345981223993e-05
-1.94020459773092e-05
-1.2677774476211e-05
-3.48752210536123e-05
-1.95292459964966e-05
-5.16276957040638e-06
-1.81127153547339e-05
-1.57621448714783e-05
-1.9249843923423e-05
2.3145106735342e-07
-1.65838734554454e-05
-3.8114716933431e-06
-1.26705650164823e-05
-1.38243474207683e-05
-1.89182731366729e-05
-1.54699894796011e-05
-1.40333427284442e-05
-8.61851771277814e-06
-1.90579402669076e-05
-2.58190765882407e-05
-1.87100248801357e-05
-3.08226641542271e-05
-2.31567565071887e-05
-7.80324721829653e-06
-2.68539215582052e-05
-2.70791211508446e-05
-1.51410526634657e-05
-2.4748654320157e-05
-1.16969691023339e-05
-2.18687029737623e-05
-2.90049009833969e-05
-1.46278347815548e-05
-1.75105418507185e-06
-1.68456666557181e-05
-2.97507618903954e-05
2.78489276740952e-06
-1.18862666814777e-05
-1.83973005049948e-05
-2.37060365211366e-05
-6.66171132083529e-06
-2.94019527553037e-05
-2.29482996617727e-05
-7.72633395090373e-07
-2.66843744147108e-05
-2.04569274220247e-05
-5.16464214435657e-06
-2.75178107966464e-05
-1.12828858606136e-05
-1.25773293225062e-05
-2.23209815255221e-05
-2.29928222767256e-05
-7.73231117378876e-06
-3.18281335993095e-05
-4.65961233292173e-06
-8.49153065127988e-06
-1.87883891273105e-05
-3.48509931760557e-05
-3.01835909553575e-06
-1.010513514821e-05
-1.81658103720884e-05
-1.53492800340799e-05
-2.93193106475486e-05
-1.26249157719048e-05
-3.52065027970775e-05
-1.58451741764075e-05
-1.26178803500231e-05
-3.66648108131488e-05
-5.75326065218793e-07
-1.63104663468975e-05
-1.88588788875587e-05
-2.04680087590175e-05
-1.53395923927457e-05
-1.04824860345472e-05
-2.23624074550479e-05
-7.87386942237251e-06
-2.2888354840657e-05
-1.1525222042892e-05
-5.82765809172717e-06
-2.26911593971261e-05
-2.89863587713415e-05
-7.35773001102215e-06
-7.95171578744048e-06
-2.40861515049667e-05
-2.01276239963615e-05
-2.41658741736286e-05
-1.9285844438614e-05
-2.66745922268648e-05
-1.11719321888719e-05
-7.775458969518e-06
-8.69370004392601e-06
-2.10610118044497e-05
-8.21658243666894e-06
-1.34915444763521e-05
1.92872999288305e-06
-1.13667699794951e-05
-2.53449608179215e-05
-3.43520808013792e-06
-1.18605919776866e-05
-1.89058814515e-05
-2.63058627270032e-05
-1.55118404374723e-05
-2.05434228825825e-05
-2.59633425526551e-05
-3.0659527056844e-05
-4.09142806409001e-05
-2.51330907914625e-05
-6.16036614560175e-06
-2.58332647196342e-05
-1.6266130463131e-05
1.28339726862381e-05
-1.06413486648823e-05
-3.42321744050308e-05
-2.03421374330964e-05
-4.33673827351903e-06
2.86752618354957e-06
-2.62785023825468e-05
-2.10190580206244e-05
-1.17150008005884e-05
-1.16287368387202e-05
-2.22186301072884e-05
-2.3314873105132e-05
-2.12317924832044e-05
-2.75109682902303e-05
-3.58705168087934e-05
-2.28498283806821e-05
-3.57110191693392e-05
-1.13584945751084e-05
-1.0287575774189e-05
-7.3124176355581e-06
-1.28032499141783e-05
-1.67498089305192e-05
-2.12822917076218e-05
-1.40770443670903e-05
-1.63426039722855e-05
3.4899068682521e-06
-3.16280919831902e-06
-1.08828114103301e-05
-4.63050924003776e-06
-1.21098759872377e-05
-1.2745782794275e-05
-2.96388514419046e-06
-2.58321778802717e-05
-7.51279502370909e-07
-3.10703670049896e-05
-2.03617849964768e-05
-1.49429660541197e-05
-2.93526087943109e-05
-2.15453949708197e-05
-1.48609960651713e-05
-4.27157668916296e-06
-1.77452364292012e-05
-2.81142188866866e-05
-2.74464058852124e-05
-2.50127652910265e-05
-3.94214347942595e-06
-4.96954145699346e-06
7.0314367434157e-08
-6.56838217995155e-06
-1.34992487313163e-06
-1.85354142675167e-05
-1.79375945762525e-06
-1.6459249412112e-05
-3.67182720406239e-06
-1.27260861101171e-05
-2.47581057491696e-05
-1.62783214469499e-05
-2.12866449771545e-05
-2.18652765071361e-05
-1.60718555860974e-05
-3.00951410667176e-05
-1.83463986352537e-05
-6.85971757832975e-07
-1.33351739766951e-05
-1.3962509791934e-05
-9.33320171223798e-06
-1.21327232973924e-05
-9.0608799727626e-06
-1.9053609949692e-05
-1.71181438571414e-07
7.77110293954758e-06
-1.24373629421851e-08
-1.24573726728212e-05
-7.25452567361318e-06
-2.17939351315628e-05
-1.82329386708475e-05
-3.04144002125766e-05
-3.3156829488777e-05
-4.12621754511139e-06
-2.50725191964732e-05
-1.65605848713262e-05
-9.70091410405831e-06
-1.81690929334439e-05
-8.09612858816422e-06
-1.30203975496866e-05
-4.27866204633663e-06
2.09575060144207e-06
-2.23762373215839e-05
-2.00581525547181e-05
-2.83318918352497e-05
-2.3843497999356e-05
-9.00244178402429e-06
-4.33459569184765e-06
-6.09527864353532e-06
-1.85179605936672e-05
-1.01589243173181e-05
-5.29179965008743e-06
-9.30135475428565e-06
-1.2877396923343e-05
-7.61287392329409e-06
-1.20531934083154e-05
-1.20276573061922e-05
-2.43890194331299e-05
-9.79163194986569e-06
-9.05754102817518e-06
-3.14940788231919e-05
-1.5397355008089e-05
-1.92161689941422e-05
-2.48245330832864e-05
-3.47888648973078e-05
-2.20288443220417e-05
-1.5850042303431e-05
-1.7197213129116e-05
1.88823744380843e-06
-2.60640437882187e-05
-2.47645930181214e-05
-2.67890703312578e-05
-1.58005807382023e-05
-1.9930046807949e-05
-9.31290066250923e-06
-1.79291495275024e-05
-1.15618552851705e-05
-2.76331609243627e-05
-1.69135324562117e-05
-1.52624348553463e-05
-1.9321515457447e-05
-1.38479574111662e-05
-1.29053735913979e-05
-1.97911935407648e-05
-3.87239965890737e-06
-1.26571405718725e-05
-1.95355653935276e-05
-3.3051521201283e-05
-1.95359083039042e-05
2.73912566402482e-06
-1.67909041745641e-05
-2.74613005210248e-05
-1.09977601534111e-05
2.4246245283298e-06
-1.95620174823881e-06
-1.1488787289568e-05
-3.51556541217403e-05
-2.23640577250008e-05
-1.07329968559747e-05
-1.88065052473682e-05
-3.2601876486997e-06
-1.92140031779314e-05
-2.71349850559541e-05
-1.07301650938541e-05
-1.68766219609908e-05
-1.05206579969589e-05
-8.03476886446051e-06
-8.31818884513994e-06
-9.13813605573208e-06
-2.43485435488521e-05
-2.32022708198646e-05
-5.74775998209875e-06
-1.38914669137365e-05
-2.97579533762925e-05
-2.23263128901284e-05
-1.67418573926715e-05
-1.62287321990836e-05
-1.17872035214241e-05
-2.32776913907232e-05
-1.13369523501424e-05
-1.21505817187549e-05
-2.09225484996637e-05
-2.31822161774781e-05
-1.0121450062239e-05
-1.64386720098232e-05
-1.13378918120048e-05
-2.37814726752443e-05
-2.47063659799116e-05
-1.48907360449225e-05
-1.59285910836386e-05
-1.66529464336796e-05
-1.91102569351837e-05
-1.06456545796487e-05
-9.72307455061674e-06
-8.476973186931e-06
-1.24221100535677e-05
-1.06395292298621e-05
-2.48205864356578e-05
-2.38175743635367e-05
-2.77258100733749e-05
-1.96864849146701e-05
-2.82486609045954e-05
-2.95841204894908e-05
-3.21536223381599e-05
-3.81772582420172e-05
-6.22482141869595e-06
-1.14650081375549e-05
-8.75684791912569e-06
-2.09201951866566e-05
-7.87398463861402e-06
-2.67394225355901e-05
-1.26354390035204e-06
-1.74641899875957e-05
-1.14099824719561e-05
-2.32917825467683e-05
-1.3781595995697e-05
-2.05755859275093e-05
1.49750001767597e-06
-2.28501330080669e-05
-1.33558962927566e-05
-7.14069913616923e-06
-2.6050364125227e-05
-1.45220653037082e-05
-7.79912712594687e-06
-3.27202976776732e-05
-1.76033658994926e-05
-2.79606900092017e-05
