# Supplementary material for: Research on computational propagation and identification of mine microseismic signals based on deep learning
Source: PLoS One. 2025 Oct 22;20(10):e0334641. doi: 10.1371/journal.pone.0334641 (PMC12543183; doi:10.1371/journal.pone.0334641)
Supplement: S9 Data — (ZIP) [file pone.0334641.s009.zip › 000101100000505.xlsx_0.txt_24.txt.txt]

-2.07775131532145e-05
-1.6998927430698e-05
-1.08271976783787e-05
-1.63250457804884e-05
-1.4752651037289e-05
-2.99222127459252e-05
-2.59983792345074e-05
-1.62624199796509e-05
-2.37555546950349e-05
-2.00080286940605e-06
-1.66143945868423e-05
-1.77359124371878e-05
-6.01920092474969e-06
-1.7549265691128e-05
-2.06521455079911e-05
-3.16377670555295e-05
-2.5562777557685e-05
-3.28129925629889e-05
-2.23887277203909e-05
-2.13643320527661e-05
-2.69387407464179e-05
-9.34121131526348e-06
-1.21748665436533e-05
-1.08861252405738e-05
-5.28899591663946e-06
-7.77334364156203e-06
-2.38684669346077e-05
-1.18029516015352e-05
1.68067264672871e-05
-1.85291431470183e-05
-1.84441638333361e-05
-5.68483049185576e-06
-9.91326690939466e-06
-2.05227868455049e-05
-1.70774606676656e-05
-7.81705297776743e-06
-2.50330355077014e-05
-2.28081962842466e-05
-1.41711392980688e-05
-2.17082951642057e-05
-8.99067713672405e-06
-1.10769562800452e-05
-1.78411507063452e-05
-1.48992644398402e-05
-7.60240242149446e-06
-6.70471741562963e-06
-7.51011978049704e-06
-6.10749115779871e-06
-1.71451277861202e-05
-1.03305319058253e-05
-1.95003959946986e-05
-1.43574497434742e-05
-9.39057749107705e-06
-1.41700190806096e-05
-1.8653127625668e-05
-1.110456205882e-05
-1.7839507819366e-05
-1.73420780654375e-05
-2.83621331578244e-05
-1.21437270073667e-05
-1.59620157455021e-05
-2.99447030519054e-05
-1.18612522481998e-05
-1.29128471405524e-05
-1.4903108665727e-05
-2.10140147374306e-05
-2.29979283578995e-05
-2.16666274038913e-05
-1.85864502952943e-05
-4.22027697982044e-07
-4.57156571062368e-07
-3.87983624921034e-06
-9.2542091342378e-06
-1.14654418498006e-05
-1.95802477290166e-05
-1.79062719006092e-05
-4.13809559952019e-06
-1.53756997175458e-05
-3.23184940792504e-05
-1.65310156820885e-05
-5.84954515677743e-06
8.87183219222929e-06
-1.89253205793171e-05
-3.97204942303999e-06
1.72522452399171e-06
-1.76632829572896e-05
-2.91627750255967e-06
-9.51333037426667e-06
-1.47606889097509e-05
-5.20682682424281e-06
-3.8785856357621e-06
-1.9198748920913e-05
-8.14112246253479e-06
-1.93340389285291e-05
-2.25178598807401e-05
-7.66318408990109e-06
-1.61949999546789e-05
-1.04238342840543e-05
-1.78526651386328e-05
-1.14571322613534e-05
9.16708085230768e-06
-1.42879846926401e-05
-4.26015909987302e-07
-1.49643741496359e-05
-1.15666931699269e-05
-1.1624274463166e-05
-4.99782300677671e-06
-1.10902804064914e-05
-1.28312025917585e-05
7.01874408318546e-07
-1.59067569822137e-05
-2.11422787275248e-05
-1.86353823337828e-05
-7.44618102462332e-07
-5.34305348088215e-06
-1.46653039542214e-05
-9.8224074878296e-06
-2.79770872848916e-05
-9.56012612538182e-06
-1.24329990757767e-05
-1.3772866350842e-05
-2.65889261654588e-05
5.47274258032577e-06
-2.56198473386849e-05
-1.10171135782458e-05
-1.61168021247442e-05
-1.08899702001555e-05
-1.09107879566863e-05
-1.15820170570388e-05
-1.15800113320523e-05
-2.06874921666424e-05
-1.80834750132172e-05
-1.84819488397556e-05
-2.52793736568158e-05
-5.14000595440827e-08
-1.57317373868068e-05
-2.78120192455639e-05
-3.93731109100748e-05
-7.83034709864835e-06
-1.69135377171377e-05
-1.69881762687524e-05
-3.07688753780882e-05
-1.14367234358896e-05
-2.80059497586384e-05
-6.04957329749267e-06
-2.21576722323155e-05
-2.34355954685381e-05
-1.18501791227788e-05
-1.30714115068913e-05
-3.29236222740089e-05
-2.07413922708645e-05
-5.90031308372507e-06
-1.00735090223276e-05
-4.31729770719769e-06
-2.08904643117382e-05
-1.66668193704993e-05
-2.14866412666694e-05
-7.49451182272411e-06
-2.9749651499625e-05
-3.03609372251374e-05
-3.17699646333196e-05
-3.26155239167078e-05
-1.88828524180172e-05
-2.21047656337756e-05
4.43783798675479e-06
-1.26976846355747e-05
-2.55217252393939e-05
-9.97411016002414e-06
-2.2008765491272e-05
-2.35371853848681e-05
-3.78179526017064e-06
-1.62342214487722e-05
-8.71091744157817e-06
-1.40949122363666e-06
-2.03829425116182e-05
-2.06212032401254e-05
-2.23582219057369e-05
-2.50320622023911e-05
-2.6707613854509e-05
-1.86051200409576e-05
-5.10527053059916e-06
-1.53267695376068e-05
-6.24210024095635e-06
-2.93157114207235e-05
-1.86043470148908e-05
-4.29061075887236e-06
-9.01534106608128e-06
-2.20335945015588e-05
-3.40557094435618e-06
-6.04875175931433e-06
-3.85613848387657e-06
-1.23967524453738e-05
-3.27063503695974e-05
-1.48482929093878e-05
-3.78213058291889e-05
-1.42945971769251e-05
-1.66343246884786e-05
-6.24746251963376e-06
-1.46919362753568e-05
-1.72691395705863e-05
-1.64824913451536e-05
-5.56408872659221e-06
-3.39469403616777e-06
-1.53896045161929e-05
-2.21696530735385e-05
-2.83033622408247e-05
-1.98438393675567e-05
-3.58608585138883e-05
-4.05448479261948e-06
4.42710734104621e-06
-6.07314069179078e-06
-7.45457075250199e-06
-2.42387439920084e-05
3.24515559643515e-06
-9.74421690015895e-06
-2.39897971670595e-05
-3.43635430583487e-05
-2.28296638079757e-05
-2.8525307448371e-06
-2.16358108455267e-06
-2.55886801810234e-05
-2.3039837733899e-05
-1.00336866943501e-05
-2.25603668777455e-05
-1.53542942033705e-05
-1.98070836903057e-05
-1.2491820595458e-05
-1.42048351138652e-05
-2.66937073184009e-05
-2.12032048959374e-05
-1.88265289131228e-05
1.8956427698767e-06
-4.68153655984017e-06
-6.30267965152099e-06
-2.0607895467555e-05
3.51310857550102e-06
7.61540974458041e-06
-1.70480113939273e-05
-1.58300303205093e-05
-1.77458250556523e-05
-1.94714062560177e-05
-7.6836982369905e-06
-7.63356257120681e-06
-4.08083227298982e-06
-3.53756125053111e-05
-2.83079531926771e-05
-1.62764156099644e-05
-1.73368032962158e-05
-2.19168201854186e-05
-2.28881081715355e-05
-1.91849398636612e-05
-1.11528159918252e-05
-7.54496313036658e-06
-2.52757105234576e-05
-2.05362971434784e-05
-1.93373500716278e-06
2.30548160963807e-06
-2.27898498800215e-05
-6.21489100236947e-06
-4.92183023944916e-06
-1.33257985798061e-05
-1.86938620761513e-06
-1.647703205044e-05
-5.13792565726335e-06
-1.31434973284841e-05
-1.54869332849132e-05
-2.93019816565965e-05
-1.17238322412962e-05
-2.44007677458903e-06
-8.94428926642939e-06
-2.11222731103967e-05
-6.89082101256088e-07
-9.74250120905135e-06
-4.52532412064861e-06
-1.14433110289652e-05
-3.12945185577263e-05
-2.18582564920295e-05
1.17874460400386e-05
-9.07588501889068e-06
-4.67307493877205e-06
-1.00422104225795e-05
-1.88756893887063e-05
-2.89263094527907e-05
-1.17462845662066e-05
-1.22038598263993e-05
-9.47888486133526e-06
-1.34542748465424e-05
-1.17615391913909e-05
-1.70113888258487e-05
-7.18145561536946e-06
-6.41613087875849e-06
-3.58661384706097e-06
-9.24878115282857e-06
-7.61394297453512e-06
-2.29391209082611e-05
-2.8887099515461e-05
-7.63422021146214e-06
-1.94420578916388e-05
-3.62998487674092e-05
-1.37333038036783e-05
-1.34349441914794e-05
-4.62874206015331e-06
-7.83307238737317e-06
-8.09596560086096e-06
-3.42758350509586e-06
-1.94725615307327e-05
-1.17890235010422e-05
-1.2625860334925e-05
-2.33410860645287e-05
-2.21190907130095e-05
-1.66969618064366e-05
-1.47288801644126e-05
-3.2079280893583e-05
-1.12576596343119e-05
9.56764037559658e-06
3.65227641007872e-08
-2.60108787860424e-05
-2.46015995222762e-05
-4.06426918351568e-05
-2.48058723634821e-05
-1.81775875802753e-06
-2.03320481178856e-05
-1.62905042425341e-05
-7.31938437276814e-06
-1.98812173243254e-05
-1.30494411489741e-05
-1.98236577564003e-05
-1.52885797095306e-05
-1.73521980817305e-05
-1.65218948201224e-05
7.93655984644104e-07
-1.20681806270789e-05
-5.47304325104793e-06
-7.34335183783329e-06
-2.7585991227299e-05
-2.11500924391923e-05
-1.48054119080592e-06
-2.59638520786198e-05
4.12649556976803e-06
-3.34572625454781e-05
-2.06424282627051e-05
-8.36820467715765e-06
-2.44465983979039e-05
-1.78570075060711e-05
-1.25529128670096e-05
-7.49769426062393e-06
-1.70151679624599e-05
-4.62212851535152e-06
-5.91474458668624e-06
-1.3661576796645e-05
-2.34080931851286e-05
-1.32899149170106e-05
-8.07194740229952e-06
-2.1214385650699e-05
-1.45160738097157e-05
-1.99252434443587e-05
-1.93684451634325e-05
6.03115714990882e-06
-1.11776776239805e-05
-1.05594462517041e-05
-1.43533193299395e-05
-2.36141339909618e-05
-1.57788267718804e-05
-1.38292027758443e-06
-1.35017823080783e-05
-8.78727261161284e-06
-1.35238446668704e-05
-2.51575820507438e-06
-2.30581286261109e-05
-1.41313571288498e-05
-1.06729324894278e-05
-1.20420853045875e-05
-2.34283525359526e-05
-2.0237239140657e-05
-2.24654324459136e-05
-2.65561011053482e-06
-1.0886464108752e-05
-1.22081231587766e-05
-1.02619795859588e-05
-5.9634541167814e-06
-2.06400418328865e-05
-2.40723330967937e-06
-1.10117164194519e-05
-2.1333066509161e-05
-3.68990935716096e-05
-2.10578848282661e-05
-2.08353514074764e-05
-1.52757826244248e-05
-1.99227342760277e-05
-1.80552759516052e-05
-1.83492048446635e-05
-5.27082848847597e-06
-7.080858468884e-06
-1.247419119335e-05
-1.87449760870583e-05
-1.00662279673358e-05
-8.95048877114393e-06
-1.17241576353161e-05
-3.39501195351404e-05
-4.64958271046737e-06
-2.67891353198852e-05
-2.50546655865406e-05
-1.95735268645285e-05
-1.76336945532172e-05
-6.20859857113934e-06
-3.28006789127105e-05
-2.21476835716397e-05
-2.8433902557308e-05
-2.57097714697254e-05
-8.92902671554439e-06
-1.59554859023424e-05
-1.41727238415121e-05
-1.61957220335629e-05
-5.22740187829774e-06
-2.8869976619387e-06
-6.92838444287336e-06
-1.00757770209814e-05
-1.56473278063218e-05
-1.93320030312042e-05
-1.82517235006267e-05
-1.75604101862763e-05
-1.79381041725769e-05
-1.33145359906812e-05
-2.0919602526617e-05
-1.38657799704576e-05
-1.36350767267466e-05
-1.82646661473067e-05
-2.85069080287395e-05
-2.2352934313349e-05
-1.14637289464659e-05
-2.58331991290488e-05
-3.90859689196842e-06
-1.19517813240355e-05
-2.61280019959203e-05
-2.01662842547313e-05
-5.3824120942835e-06
-1.5210337989009e-05
-1.89639576196878e-05
-9.16241930467296e-06
-3.28527334482951e-05
-2.15269238319658e-05
-8.22811627475481e-06
-2.52919453157586e-05
-1.0720888401186e-05
7.55178553879056e-06
-2.22740824274328e-05
-1.63624730366357e-05
-2.44082633429273e-05
-1.59987531658698e-05
-1.95609951999375e-05
-1.79398314302306e-05
1.10523312651148e-06
-2.53387036240283e-05
-2.10652195345524e-05
-2.05242676853164e-05
-2.07547924900492e-05
-1.09667159110877e-05
-1.57744584210004e-05
-9.00977129664311e-06
-1.46052607510648e-05
9.23967542276235e-06
-1.44579595790326e-05
-2.54292441621225e-05
-1.50195689693941e-05
-6.40153018904541e-06
-1.51382288767945e-05
-1.00357887459587e-05
-1.73752472546509e-06
-1.73805804750695e-05
-1.51489499779879e-05
-2.1062881790889e-05
-2.04343695350641e-05
-2.74775544215292e-05
-1.71862841583086e-05
-4.8446462848281e-06
-1.48662927055588e-05
-2.35109968861459e-05
-1.78697893003729e-05
-2.82898279521161e-05
-1.88816401679762e-05
-3.30377211900466e-05
-1.09467991887576e-05
-9.23972820916843e-06
-1.00933056322789e-05
-1.89159169555277e-05
-4.75078758086297e-06
-3.92860952882865e-06
-2.91768543370982e-05
-3.4006714575261e-05
-2.07841021044713e-05
-1.33910821814333e-05
-1.20441843268933e-05
-1.95263379515276e-05
-1.03952928536498e-05
-2.00979228762139e-05
-1.92283589248731e-05
-2.80734268409076e-05
-3.2047570154035e-05
-2.15468074189463e-05
-2.23390965184793e-05
-1.00643993157126e-05
1.74926124223973e-07
-1.2558536927521e-05
-3.03137995213687e-06
-6.69567730501391e-06
-8.99633472089196e-06
-3.46453291932292e-05
-2.59268603442972e-05
-1.59890973810563e-05
-2.52829265006413e-05
-1.16502196426325e-05
-3.94485050691136e-06
-8.36751944398555e-06
-1.47707309057836e-05
-1.1002527115787e-05
-5.57467635845634e-06
-8.78319735056204e-06
-2.77871207546647e-05
-1.61076460055356e-05
-1.36351105270754e-05
-2.32569704269963e-05
-1.60008584085327e-05
-2.19126356762873e-05
-1.35989523415903e-05
-4.52920512141744e-06
-1.42931268805426e-05
-1.88163179582944e-05
-7.26882454570958e-06
-1.33072482675437e-05
-6.27004264727969e-06
-1.34282621253067e-05
-7.17507925701028e-06
-3.40087909985151e-07
-7.81298768299423e-06
-2.86567876479485e-05
-7.39169429708586e-06
-1.35332048686645e-05
-1.82151620581021e-05
-1.80271904331155e-06
-1.77561980716808e-06
-2.03523130329978e-05
-2.00634630150474e-05
-1.69389055681418e-05
-2.45409762806337e-05
-1.75590611807746e-05
-2.53564087237913e-06
-4.92849315591633e-06
-1.59303279639599e-05
-1.88875200162898e-06
-8.36403282016979e-06
-2.0910116479202e-05
-2.91634883704088e-05
-2.1693615909444e-05
-2.48483062953303e-05
-3.23718345492683e-05
-3.15956258029946e-05
-1.94765458271344e-05
-1.03211498661006e-05
-2.51820986905247e-05
-1.99570267598355e-05
-2.94553458886273e-05
-1.87811871786715e-05
-1.41239998808623e-05
-2.56855072114506e-05
-1.4196703440736e-05
-2.08546954980633e-05
-1.46650394811969e-05
-1.32362960937345e-05
-1.46528891432162e-05
-3.33121501882443e-06
-1.29009990135493e-05
-7.64872480244339e-06
-1.22519132977975e-05
-2.5023907522779e-05
-1.48264322242488e-05
2.88204903084023e-06
-2.01535279687411e-05
-1.63837549827111e-06
-2.22814194306907e-05
-2.05242277338782e-05
-2.09780923164506e-05
-1.85641130393944e-05
-1.81149828049475e-05
-1.42205473554331e-05
-8.5086660020886e-06
-2.31846540019527e-05
-2.49618136575846e-05
-3.03891748352167e-05
-2.15448217437313e-05
-6.72004233996569e-06
-2.02738853102903e-05
-9.38929584789568e-06
-4.75266033787531e-07
-1.00440462101294e-05
-2.60539316194925e-05
-1.06761937723233e-05
-2.93717416228031e-06
-2.71197010748883e-05
-2.01005692062923e-05
-2.69123302346289e-05
-2.21159721550639e-05
-1.84475561429972e-05
-6.15122444276128e-06
-1.36436114528369e-05
-1.68661329704516e-05
-2.36320980172884e-05
-6.40525493062168e-06
-1.69625046493705e-05
-1.27569906153681e-05
-8.8020687488778e-06
-1.28127292567376e-05
-2.74508399472336e-05
-1.69053760393004e-05
-1.24809245941064e-05
-1.25734096131977e-05
-9.98516089250543e-06
-1.10489182628686e-05
-1.65798449939065e-05
-2.64343022008422e-06
-2.07250698703833e-05
6.37791031028892e-06
-2.30698947410583e-05
-2.27205048635428e-05
-1.37909203330431e-05
-2.57945534707939e-05
-2.91578317596393e-05
-8.36414668337686e-06
-2.57545008505065e-05
-2.76100892908277e-05
-1.9144668111392e-05
-5.27875224433554e-06
-7.01044377135469e-06
-3.80301012074357e-06
-1.13028450416624e-05
-8.73647994781099e-06
-2.19737749155326e-05
-1.32263886109107e-05
-7.26104215280312e-06
-1.85466871353052e-05
-1.51860916053671e-05
-2.2452506538482e-05
-3.59727146068609e-05
-1.77139616710135e-05
-1.44984688678056e-05
-2.98432348734202e-05
-8.8737441470586e-06
-2.18424505350191e-05
-1.92618230013895e-05
-2.7092043260416e-05
-2.31001156435454e-05
-1.76732259979017e-05
-2.07689566790395e-05
-1.45403201295034e-05
-1.0229582513891e-05
-4.48601237733588e-06
-1.44346077321548e-05
-2.66288776879288e-05
-5.09349282482119e-06
-5.69194723813126e-06
-2.1452409417078e-05
-2.0098636041021e-05
-2.22678146390314e-05
-8.43440128019617e-06
-1.07511248611555e-05
-3.21335160714215e-05
-2.94044490198052e-06
-1.51795477061517e-05
-3.23385823216935e-05
-1.30387580087213e-05
-1.28745103582818e-05
4.43701318680328e-06
-2.10058718679626e-05
-1.16842191389012e-05
-3.04028576568571e-06
-5.91280161968352e-06
-6.71323329213887e-06
-7.79541421292815e-06
-1.65538675468937e-05
-1.05261310001566e-05
-1.71693640665542e-05
-6.87483584785213e-06
-2.68422828247682e-05
-1.50364884529703e-05
-1.66680250450699e-05
-1.49487283036705e-05
-1.64399275328297e-05
-2.28728624239601e-05
-2.4529446822648e-05
-1.88840587038403e-05
-2.57574187525551e-05
-2.81472729730821e-05
-2.32143119393308e-05
-1.93451730485873e-05
-1.04416409580542e-05
-9.72613123425284e-06
-1.51291544072446e-05
8.60519099068023e-06
-1.4813910121828e-05
-1.13461864914918e-05
6.8927429409569e-08
-1.78969606251928e-05
-2.92511638085437e-05
-2.06241370164288e-05
-1.94920533702133e-05
-1.79964046193516e-05
-3.44368799062771e-05
-1.12786492601094e-05
-2.78249007791073e-05
-1.00607803629139e-05
-1.36555428591066e-05
-1.28457411824458e-05
-1.30264241543427e-05
-1.90669889513614e-05
-2.65365600122482e-05
-1.49197746657083e-05
-1.56115195867147e-05
9.03733529097041e-06
-2.06836108197606e-05
-1.75463889985613e-06
-2.63109343244135e-05
-1.10493090021274e-05
-1.24187956512446e-05
-1.08067011189605e-05
-2.31970897140335e-05
-2.83651020148986e-05
-2.88426955704386e-05
-2.83502204138963e-05
-4.0229109920276e-05
-2.69483595004505e-05
-1.53860880812038e-05
9.15360713693604e-06
-2.32168480943595e-05
-2.05070469129145e-05
-2.05964021662425e-05
-1.94975135844736e-05
-2.83281080975173e-05
1.28080783236718e-06
-1.48848440221921e-05
6.98105302835701e-06
-1.4910381956069e-05
-1.16789331798868e-05
-1.50073878884016e-05
7.50840637029272e-06
1.36325962153716e-06
-1.79349347002398e-05
-1.32345454233201e-05
-3.30969345829268e-05
-1.90852538424828e-05
-1.65406470962734e-05
-1.45432486461413e-05
-1.425502220566e-05
-2.91142841429539e-05
-1.99961417484648e-05
-1.11674011561706e-05
-2.14597986513163e-05
-2.28303504627409e-05
-3.77243460295919e-05
-2.70845564714301e-05
-1.9486320005593e-05
-2.52185621724044e-05
-1.00388189604696e-05
-2.80913160087932e-05
-5.08711754838739e-06
-2.14834174814944e-05
-2.1763351970358e-05
-2.4405403633813e-05
-1.40044967182876e-05
-2.52801317973418e-05
-2.37445074248479e-05
-1.86651107922184e-05
-2.56756028019056e-05
-2.43303548124502e-05
-1.64372203282239e-05
-5.57939765609641e-06
-1.4399863752744e-05
-1.78838270055225e-05
-2.8593461355591e-05
-2.01270801344907e-05
-1.17871710777338e-05
-1.27052572669206e-05
-8.48326786872733e-06
4.29164389031885e-06
-3.08646316187343e-05
1.25129860760723e-05
-2.32253169985423e-05
-2.65230170708126e-05
-1.52846754872305e-05
2.19984236079203e-07
-9.40253069003955e-06
-3.19997384352891e-05
-2.34697802194311e-05
-2.4671720719539e-05
-1.3938671288491e-05
-1.42838167648111e-05
-2.62939168627798e-05
-5.45450964791993e-06
-6.09719915496757e-06
-4.51508629761496e-06
-1.73740156759809e-05
-1.37921884849938e-05
-2.9323055221834e-05
-2.14588075480354e-05
-1.98983928870257e-05
-1.23308589118345e-05
-2.166779047955e-05
-1.72169765164126e-05
-3.77335876217574e-05
-2.60789956408062e-05
-2.83588301409141e-05
-2.02457443034782e-05
-3.17432920813291e-06
9.90673056186207e-06
-1.13125219128978e-05
-5.43433785784381e-06
-8.50528586864346e-06
-1.33247251584838e-05
-2.406580539358e-05
-1.67591007121058e-05
-9.9114784470707e-06
-2.09635375951695e-05
-2.17699479762471e-05
-2.27336506543979e-05
-2.57173392526586e-05
-3.24388372955778e-05
-1.78877921877622e-05
-2.13796407013439e-05
-1.53640725169885e-05
-5.2720208343927e-06
-1.32506962309024e-05
-1.46313296244754e-05
-1.36018463620276e-05
-8.85355210817164e-06
-1.73320567526144e-05
-1.8873860669205e-06
-9.81418160300358e-06
-2.33880680395926e-05
-1.77741764777921e-05
-1.57820574147595e-05
6.47518345010562e-06
-1.79106631895721e-05
-7.62712202578577e-06
2.67328296136917e-06
-3.12511369700853e-05
-1.58964093317652e-05
2.91550030126149e-06
-1.32540506771292e-05
-2.53097055553953e-05
-2.13847502549087e-05
-8.12608597964569e-06
-1.40689239885736e-05
-2.01864511668605e-05
-6.59459064133057e-06
-5.41305328675923e-06
-8.06770086679341e-06
-4.89168822675797e-06
-5.02264702642709e-06
-1.96514691966166e-05
-1.07800507184009e-05
-1.41027627373674e-05
-2.56227920550536e-05
-2.29959168255844e-05
-2.43274013551328e-05
-1.3781876640262e-05
-2.19714307252026e-05
-1.87221878258071e-05
-2.33366868206393e-05
-1.63734981271884e-05
-5.28321587142724e-06
-7.59704673929543e-06
-3.15191254727287e-05
-2.6095263046629e-05
-1.39422232786429e-05
-2.48886506822933e-05
-2.54697092166756e-05
-1.32631414902626e-05
-3.05548195743019e-05
-8.26085174167662e-06
-1.57842869376148e-06
-9.15641562310026e-07
-1.04067385974723e-05
-3.79649257667645e-05
-1.93510698051385e-05
-1.03861273094417e-05
-7.24338319854134e-06
-2.46944485477579e-05
-1.73211496846492e-05
-5.65519623578454e-06
-2.01901322239814e-05
-9.76892740554955e-06
-1.97375294573747e-06
-2.02066128709604e-07
-2.37694851961104e-05
-2.18064318088813e-05
-2.50435520381951e-05
-1.0054657301109e-05
-3.11144826326339e-05
-1.98191152727023e-05
-6.54316520427399e-08
-1.80533091927769e-05
-2.02247698188324e-05
-2.47104820083062e-05
-3.08723429138574e-05
-1.43209600861532e-05
-2.5073648613479e-05
-2.13568556154401e-05
-8.35080428147332e-06
-1.47666622653365e-05
-1.1415143086927e-05
-6.57188702184837e-06
-3.95841513174347e-06
6.38296825034913e-06
-1.55968179953551e-05
-1.87201719306834e-05
-2.95809488568348e-05
-8.21095622735851e-06
-1.91419559956235e-05
-1.43786449130858e-05
-7.43386852396742e-06
-9.10987235462585e-07
-2.8183898406542e-05
-8.77881113438634e-06
-1.20112911946622e-05
1.15454727465872e-05
-9.57445336986385e-06
-1.63812734832679e-05
-1.28462980350829e-05
-1.13275799144263e-05
6.75124113852066e-06
-1.66851777709117e-05
-1.04810094753447e-05
-1.3766678748161e-05
-3.58122650576495e-06
-1.94693860205611e-05
-1.62880828532315e-05
-1.89154657670823e-05
-1.23170960527541e-05
-6.92172025883436e-06
-2.3086978435408e-05
-2.34243641258429e-05
-5.0224943844842e-06
-1.89852488888063e-05
-1.72408403284221e-05
8.71883185392122e-07
-2.14889250286948e-05
1.59316182931745e-05
-1.22783008750722e-06
-1.08690164304358e-05
-2.04106192583248e-05
-3.33730820733782e-05
-9.30142162045716e-06
-1.70124167641936e-05
-3.828053131994e-06
-4.07024575060727e-06
-1.2454696644956e-05
1.02990020804315e-06
-9.74531000806652e-06
-1.40003016336118e-05
-2.06532474991293e-05
-2.71048464976625e-05
-9.10426950246204e-06
-1.57712788208686e-05
-1.80102695246011e-05
-3.77563510465936e-05
-4.10373751280305e-05
-2.75297021482222e-05
-1.29298798202052e-05
-7.33315592732348e-06
-2.83980928838422e-05
-2.26849246091601e-05
-1.11496045266916e-05
-7.4391673666024e-06
-1.10400479625884e-05
2.7975417240449e-06
-9.25315292686552e-07
-2.52242491198753e-05
-3.07729192008323e-05
-4.34829005035851e-06
-4.13192772765122e-06
-1.87236407831826e-05
8.76154313365896e-07
-3.8307682137728e-05
-2.85981723504475e-06
-3.32468963718746e-05
2.30262783666691e-06
-2.15387761660855e-05
-1.87934121249949e-05
-1.70427247559469e-05
-2.50524836851319e-05
-4.655140026321e-06
-2.0155798328927e-05
-7.97471457530548e-06
-1.23680584766142e-05
-1.46581053514539e-05
-1.15042919560734e-05
3.98109196313057e-06
-2.27915469888149e-05
-2.15375409747036e-05
5.05609643298612e-06
-7.01479150320416e-06
-1.91026995013719e-05
-3.27249230858922e-05
-1.97865360423157e-05
-3.12914909321574e-05
-2.3951658416396e-05
-2.48876858337474e-05
-1.99270409096601e-05
-1.56688786632546e-05
-3.08279696189563e-05
-1.35753457187146e-05
-4.47092173048967e-06
-8.25120105983469e-06
6.72004730759952e-06
-2.43448407403347e-05
-1.20988134582334e-05
-1.37762227608687e-05
-1.65974915915391e-05
-1.53434443312214e-05
-1.27174455687691e-05
-8.34872289264075e-06
-2.16760643540664e-05
-1.15343163317097e-05
-2.02481177833411e-05
-1.72717818030728e-05
-2.05283001393012e-05
-2.16614977758017e-05
-2.00414592868879e-05
-1.63957435186817e-05
-2.29586012498011e-05
-3.1431441215517e-05
-1.35061464431149e-05
-1.31448836025252e-05
-2.70308881509509e-05
-1.90309572119871e-05
-1.54672754684939e-05
-4.46700617100841e-07
-2.79465331661671e-05
-1.19304009115326e-05
-5.23443715892482e-06
-1.91888974969983e-05
-5.42910610435711e-06
-2.28869517544934e-05
-6.48920497586775e-06
-1.78252275535406e-06
-1.76983790065734e-05
-2.15196182953335e-05
-3.45758982811911e-05
-3.01160615798881e-06
-1.79295745739657e-05
-1.05262182556249e-05
-1.53996367902585e-05
-8.75815802005702e-06
-7.02624361130268e-06
2.53793507198515e-06
5.76129827111597e-06
-2.9347797651772e-05
-2.40140878854298e-05
-2.07144733387608e-05
-7.12380692811785e-06
-7.24719619125424e-06
-1.31785323243036e-05
-8.89018843334374e-06
-8.49144518841861e-06
-2.26294066612289e-05
-1.89411805393549e-05
-2.17619616497428e-05
-1.00127731288628e-05
-3.59085152773812e-05
-2.0271960902987e-05
-1.62530753795282e-05
-2.46497193394406e-05
-8.51211964570248e-06
-1.96911808574862e-05
-1.2966758501272e-05
-3.35123182521169e-06
-9.4931201754592e-06
-1.27155315542761e-05
-1.65452966005698e-05
-2.20960169099932e-05
4.93033763074246e-06
-1.43471052509348e-05
8.77472173348121e-07
-5.38608812046627e-06
-5.79211805967123e-06
-5.09037405808336e-06
-2.38271173506534e-05
-2.57584767788069e-05
-3.33861861812608e-05
9.4481686821493e-06
1.0184511963311e-05
-1.5469886842625e-05
-2.13600767454583e-05
-2.48038286037451e-05
-1.87441377986733e-06
-8.99142075230813e-06
-8.49822795617173e-06
-2.59329322770843e-05
-1.94960018458339e-05
-3.73297686665555e-07
-3.63550873173456e-06
-1.66679996533071e-05
-2.04794780405697e-05
-2.51880307117714e-05
-1.17352099044927e-05
-2.32356350823432e-05
-1.32970103976453e-05
-1.49086127229099e-05
-3.24834623236869e-05
-3.1372722845522e-05
-1.38118082517685e-05
-1.06404778236216e-05
-7.14220492374444e-06
-1.153187481676e-05
-2.8213063828167e-05
-2.60099680003863e-05
5.889036353714e-07
-1.19321683769448e-05
-1.73881570379831e-05
-1.71876812539312e-05
-1.39388161323238e-05
-2.25398227691606e-05
-1.94697419915778e-05
-2.49153658848751e-05
-2.82103713767202e-05
-2.39441454976347e-05
-9.32938436829824e-06
-1.57283387978318e-05
-1.57447857167119e-05
-3.22672504577917e-05
-1.42838938615806e-05
-1.19847298985976e-05
-6.00429330956391e-06
-1.08716852117521e-05
-2.39770013261884e-05
-2.40548060941321e-05
-1.95154715460007e-05
-5.8592238503756e-06
-1.6098276030562e-05
-2.14295838436041e-05
2.42131685549721e-07
-2.00807541586189e-05
-7.45501245655253e-07
-2.20079929748738e-05
-2.44233086369798e-05
-2.46699497314904e-05
-2.27503355110058e-05
1.06054595327097e-06
-1.10176872528994e-05
-2.36473437453836e-05
-1.16437086643526e-05
-1.36324055913928e-05
-2.04188773390222e-05
-1.98672862415198e-05
-1.1740379116737e-05
-1.88837482715423e-05
-1.25592307084956e-05
-1.47607305662548e-05
-3.39554825832386e-06
-1.88036757323868e-05
-7.72981679767222e-06
-9.01548663494172e-06
-1.42512341690484e-05
-1.22264490795587e-05
5.70697546404103e-06
-1.42943302047511e-05
-2.50789028515887e-05
-8.95058454043043e-06
-8.372821928279e-06
-2.49158315315966e-05
-1.94409592295509e-05
-1.83997737531335e-05
-3.08698564513804e-05
-3.07884894564088e-05
-2.47332596711282e-05
-7.11815849455973e-06
-1.23748898747742e-05
-2.01880585514151e-05
-1.57382523313951e-05
-1.70740860329631e-05
-2.36739858684449e-05
-8.2935017514304e-06
-4.73241974443684e-06
-6.88950171510051e-06
1.310728190862e-06
-1.63445570193485e-05
-1.72036165384583e-05
-4.69632217745592e-06
-1.66820442525869e-05
-2.16036575379753e-05
2.89609725286909e-07
-3.76491198360692e-06
-2.06405795332532e-05
-2.93068904888022e-05
-7.80502660803612e-06
-3.66727127957718e-06
-1.64762243905345e-05
-2.63545550654099e-05
-5.2291205251044e-06
-3.13830838514407e-05
-1.91290833948191e-05
-1.20309574356487e-05
3.82198356777448e-06
6.16523947892843e-06
-6.46809947903193e-06
-3.7012114880669e-06
-1.50081004378973e-05
-2.26840019441838e-05
-1.93910741881827e-05
-1.76247461815611e-05
-1.05109788190584e-05
-1.8716646564423e-05
-3.18148737225079e-05
-1.22264269392872e-05
-8.77137633644087e-06
-1.99339475554602e-05
-2.15267045168068e-05
-2.93280648248153e-05
1.99918670447341e-06
-3.36672954824149e-05
-3.31429136249009e-05
-1.03704897629258e-05
-2.59901636907098e-05
-2.56681961344445e-05
-1.97860701222289e-05
-8.30915687757732e-06
-3.78811352447587e-06
1.76386302607405e-07
1.23803729736515e-06
-9.47005085935103e-06
-5.85470095442385e-06
-3.83118991816736e-06
-2.29348824407445e-05
-1.59609987507725e-05
-8.04101467356347e-06
-1.30003283352436e-05
-2.72993581651838e-05
-1.14067607178677e-05
-1.4404612353011e-05
-2.60011671301185e-05
-3.65950671231746e-05
-8.07698939968252e-06
-5.16223910632405e-06
3.75161521607894e-07
-2.21869745375607e-06
-2.00938125958238e-05
-3.37744268861311e-05
-2.32910986914067e-05
-1.25570362587944e-05
-2.75795141665484e-05
-2.89688512061499e-06
-6.92106044376361e-06
-1.35856248863669e-06
3.94074551228665e-06
-2.85754507641572e-05
5.52056534940433e-07
-2.04095791108343e-05
-3.56993461990202e-06
-7.51954492147825e-06
-2.47069103050723e-05
-2.05300174888163e-05
-1.73338211157191e-05
-3.68979255535921e-05
-6.85444421336364e-06
-1.57662607051585e-05
-1.1058528209425e-05
2.3888866810355e-06
-1.52859397610926e-05
-6.07580457555151e-06
-3.46812976994329e-05
-1.69619870170735e-05
-2.38438836984979e-05
-1.45518801729032e-06
-3.4340935925436e-06
-1.16586410597015e-05
-3.20913737649067e-05
-1.76269115695965e-05
1.11441535487752e-06
-1.25222963486085e-05
-1.41873478498645e-05
-2.51437784672542e-05
-4.96095176717872e-06
-1.26782790895257e-05
-3.50013264207872e-05
-8.72977258661021e-06
-6.5503910660978e-06
-4.14062962651803e-06
-2.29848255691328e-05
-7.32295089935012e-06
-2.45144928789047e-05
-1.7718178315987e-05
-1.23327364793755e-05
-1.1586919968202e-05
-2.85275841296115e-05
-5.93680359723231e-06
-9.1108940987807e-06
-2.45637610014796e-05
-5.54961334973268e-06
-1.02120541383071e-05
-2.30947434596603e-05
-2.78880302171008e-05
-1.45950654930475e-05
-7.96139137828816e-06
-1.95482717343907e-05
-2.22819513897276e-05
-1.63353924046116e-05
-1.24030434844374e-05
1.66528584636607e-06
-1.61433080070021e-05
-1.4820972649541e-05
-1.72440391658852e-05
-1.3724307827977e-05
-6.83219852427088e-06
-1.1759029293259e-06
-1.3439739621509e-05
-9.65876694020004e-06
-2.47503049937585e-05
-1.42838416329923e-05
-2.04404326091087e-05
-1.89140525995436e-05
-7.7835123471862e-06
-1.65909007348582e-05
2.44973859443926e-07
-2.81227802482603e-05
-2.2106110728096e-05
-1.40301168409123e-05
3.38627705967291e-06
-2.11653515774585e-06
6.37291029831555e-07
9.86862872339322e-06
7.8468109055221e-06
-1.31148420174838e-05
-7.80518112356307e-06
-1.62625475180571e-05
-9.74314190484059e-06
1.73764620846492e-06
-1.09228431536519e-05
-1.37047954089407e-05
-1.52258792206791e-05
-2.56525899478216e-05
-1.48204893960795e-05
-1.61117345553252e-05
-2.03775315994231e-05
-1.02212809621073e-05
-2.09011307559573e-05
-3.54104622627901e-05
-2.2391612730328e-05
-8.18833220564212e-06
-3.042473799504e-05
-2.3412512291356e-05
-8.2259071143686e-06
-4.66421908442996e-06
-1.98851092112326e-05
-1.64789386325329e-05
-2.7296347688131e-05
-2.53555602805005e-05
-1.54769980842612e-05
-1.76930336975998e-05
-3.61838941228856e-05
5.35661416402939e-06
-2.27478532323417e-05
-1.34946560625053e-05
-2.123371244729e-05
-2.19202061682905e-05
-3.56651187004746e-05
-2.27747663569885e-05
-1.18363867830938e-05
-2.24729051722806e-05
-2.42331735136652e-05
-1.15093563216931e-05
-2.45500443953941e-05
-1.97172228575815e-05
-1.57283307274105e-05
-8.89423104658778e-06
-2.17999161486418e-05
1.98216285684426e-06
-1.11198100371058e-05
-1.43337057256451e-05
-1.6893768674353e-05
-2.28578565958264e-05
-2.50310745488583e-05
-3.75274812513748e-05
-1.38335292734898e-05
-2.20865066084481e-05
-1.36650902242181e-05
-2.35324270253888e-05
-1.92763568583442e-05
-4.19170047239449e-06
-2.07050844144121e-05
3.43348819692298e-07
-9.11313807248917e-06
-1.163064423661e-05
-2.72670912052667e-05
-1.29697096867994e-05
-1.09901410094963e-05
-9.56556051720011e-06
-1.99307125004058e-05
-2.09186669554619e-05
-2.69566324305648e-05
-1.75286286481958e-05
-2.82781892408859e-05
-1.17679209048282e-05
-2.30626642397107e-05
-8.2638571665027e-06
-2.82766973189315e-05
-2.42745909352664e-05
-1.3186797341282e-05
-1.46799832393989e-05
-9.27667884359155e-06
-8.55207235908605e-06
-1.52603846648493e-06
-2.60111959332504e-05
-1.16446155935906e-05
-1.92157769278232e-05
-1.84011132859062e-05
-1.46595855325974e-05
-1.91832093973425e-08
-1.4857881605127e-05
-1.16290101424755e-05
-2.18661190922643e-05
-2.25371492788641e-05
-2.33913275572977e-05
-1.64576362089661e-06
-2.52303640872259e-05
-5.46853268711106e-06
-2.9390929171146e-05
-3.00503589142088e-05
-2.71199939144412e-05
-2.56729656010407e-05
-1.25922470603457e-05
-9.81954635484023e-06
-2.7508205671435e-05
-1.56844270053652e-05
-2.95590330284949e-05
-2.95604584728927e-05
-1.17850819193224e-05
-1.33185271824263e-05
1.0033353991559e-06
-1.94427513245657e-05
-3.63969596065376e-05
-2.33079865696157e-05
-2.66016788337411e-05
-2.26598051747231e-05
-3.30109503292442e-05
-2.43192597536753e-05
-2.43282412940641e-05
-2.7572232270909e-05
-2.42146494539115e-05
-1.17543827762729e-05
-3.11156144659439e-06
-4.76010005806875e-06
-5.04650506906474e-06
-2.19776378067226e-05
-9.8277652220462e-06
-1.80248637406775e-05
-2.35514426434974e-05
8.08558850154881e-06
8.37203888775543e-07
-9.03824683811869e-06
-1.74913442208868e-05
-1.58449832653507e-05
-2.08611547658727e-06
-2.295806197788e-05
-1.57801150623138e-05
-2.06252011086857e-05
-3.37727313003489e-05
-9.60843840353114e-06
-1.30661804637743e-05
-8.86624069584057e-06
-2.27337136601154e-06
-1.83593052463718e-05
-1.47996650483841e-05
8.85142586658419e-07
-9.83422792157893e-06
-2.09057247393701e-06
-7.75024652576466e-06
-8.38273712886457e-06
-2.54334946537198e-05
-1.66746442393028e-05
-1.30096811827645e-07
-9.8880810748667e-06
-2.42715203902201e-05
-1.79396418338677e-06
-4.29638387058166e-05
-1.30675390909788e-05
-1.22771007512362e-05
-3.850191065089e-06
-3.02629699637697e-05
-1.79165049213961e-05
-9.64827250636083e-06
-2.01528159771251e-05
-2.58056865431414e-05
-1.28110186551895e-05
-1.69279594879284e-05
1.03841756164241e-06
-2.95360123413646e-05
-1.81346154492497e-05
-9.45176108698283e-06
-9.6682495200272e-06
-1.10909456132991e-05
-1.67782937327763e-05
-6.57473692356852e-06
-2.1541684564046e-05
-1.76299649808187e-05
-2.97385638285787e-05
-1.27354505317927e-05
-1.5595185612409e-05
-3.35510869419925e-05
-1.9460837789565e-05
-1.41710549357142e-05
-1.27973282862645e-05
-2.87427106530913e-05
-8.48514210060269e-06
-2.11169140380509e-05
-2.70104854265039e-05
-2.69719225390296e-05
-1.49717332951866e-05
-1.37615206233492e-05
-1.94860007720845e-05
-2.89362095357003e-05
-1.22602827969835e-05
-1.10748830063221e-05
-2.0511173652831e-05
-1.80377022203183e-05
-3.8009602641315e-06
-2.41875982201012e-05
-3.00876343863618e-05
-3.06872044678799e-05
-1.30739430291701e-05
-3.28893597626999e-05
-8.85097954901187e-06
-1.08386712986266e-05
-2.18454281394609e-05
-1.14364131655968e-05
-1.79957754586274e-06
-3.22209646545798e-06
-1.15800383316411e-06
8.15776215895716e-08
-9.85642068457311e-06
-2.19937167726786e-05
-6.67511429545085e-06
-1.75588604704201e-05
-3.83450524896418e-05
-1.44477230677561e-05
-1.40764787873083e-05
4.07312020085227e-06
-2.23531958877455e-05
-1.24559268860247e-05
-7.72252539292831e-06
-2.3238088018091e-05
-8.01044567263798e-06
-4.51058291498839e-06
1.36504216062655e-06
-1.70093818736324e-05
-8.89344792471411e-06
-2.69205678906368e-06
-9.0470549639622e-06
-1.55113676984205e-07
-2.13122751618171e-06
-1.28661099672723e-05
-1.47976721766671e-05
-8.34309932695326e-06
-1.07404054141759e-05
-1.08984053378997e-05
-1.30359876725295e-05
-6.18165694568782e-06
-2.20875537175468e-05
-2.51755083721178e-05
1.51419096588464e-06
-2.08249821512723e-05
-2.29047884080285e-05
-1.28960530746584e-05
-2.181323159467e-05
-9.10534055253002e-06
1.15997422891369e-06
-1.33667971368815e-05
-2.38834067520499e-05
-1.17850957359671e-05
-1.48306680505411e-05
-1.50859055247473e-05
-7.13282673476593e-06
-3.05787886530864e-05
-1.66189791161722e-05
-1.54534585278215e-05
-2.76074142338626e-05
-1.09708640701693e-05
-1.66146764594245e-05
-1.41620851601088e-05
-2.18085980397693e-05
-3.25929866988308e-05
-2.04175417926626e-05
-3.12627790747383e-05
-2.57719380553089e-05
-3.19903824899166e-05
-2.93102938336176e-05
1.2601683506007e-06
-2.18309825104368e-05
3.14581620194764e-07
-1.1090924210634e-05
-6.52935539806674e-06
-1.65177261733171e-05
-1.02947521280592e-05
-1.84955953975024e-05
-6.46096002496947e-06
-2.13857903594005e-05
-2.4757165940686e-05
-8.8596246953116e-07
-2.3736308265878e-05
-8.5545690814595e-06
-1.97209733782758e-05
-1.82173296878339e-05
-1.79349310075e-05
-2.4164397484373e-05
-1.06618424336451e-05
-1.25874648570145e-06
-2.17098334185374e-05
-1.87384074470237e-05
-1.77998998025504e-05
-1.65942994633898e-05
-5.77527190757111e-06
-1.17397891122213e-05
-3.17636886032186e-06
-5.20645206353762e-06
-1.40638059897303e-05
-1.97075189951909e-05
-1.1575139595109e-05
-1.30101897726958e-05
-1.32018887275019e-05
-3.3221452364811e-05
-1.39406690946072e-05
-1.39101283015552e-05
6.21544813189875e-06
-1.70833970936068e-05
-1.74093742836788e-05
-1.05342104155896e-05
-8.04487573868939e-06
-1.93843561476955e-05
-3.00592303566454e-05
-2.60294236260374e-05
-2.84852883104814e-07
2.35637507766477e-06
-4.55957813926905e-06
-8.02255263019029e-06
-2.57165058229531e-05
6.39013172188703e-06
6.93578140349276e-06
-2.14297266558899e-07
-8.38585212739975e-06
-2.72519616444273e-05
-1.55301381744357e-05
-3.7035311611446e-06
-1.38847284943518e-05
-2.93125141024269e-05
-1.38373359642541e-05
-1.51212909424683e-05
-3.07077615135609e-05
-2.04235295461292e-05
-2.51813910260307e-05
-3.65085521279994e-06
-1.07497554256772e-05
-1.21375766136595e-05
-1.21682974858503e-05
-1.87142915678695e-05
-2.62922795577455e-05
-1.80336086781685e-05
-1.60495901677093e-05
-6.23422341524096e-06
-1.9406498135067e-05
-2.81507489156154e-05
-1.21800350218265e-05
-1.38866625896481e-06
-9.41372312161107e-06
-9.80599299496366e-06
4.1370194442403e-07
-1.45950727964551e-05
-1.00765121919828e-05
-3.72389449145097e-06
-1.47359659960789e-05
-4.56061778816186e-06
-2.09914119441581e-05
-2.3113630257649e-05
-1.97551584842273e-05
-2.87674068160709e-05
-1.9780040392265e-05
-1.16329634456139e-05
-2.31062694542554e-05
-2.09781337365938e-05
-2.09628183103216e-06
-1.41183346643035e-05
-3.45268756128189e-05
-1.98378476556067e-05
-2.14733295633374e-05
-1.92595388261234e-05
-2.12835164096241e-05
-2.28948510849604e-05
-8.58005520529176e-06
-1.89767448916504e-05
-8.68488825683274e-06
-1.20846687586727e-05
-1.73322214862402e-05
-1.25322091733734e-05
9.26389893373149e-06
-1.37906410841032e-05
-7.43106727910332e-06
-1.11677921958629e-05
-2.62197640323636e-05
-5.12968949206742e-06
-2.07049310538516e-05
-2.11062014591225e-05
-6.812020002985e-06
-1.03150367131524e-05
-2.69035794919693e-05
-1.69300162721139e-05
-1.6082009347769e-05
-2.6446053548278e-05
-3.05337344346006e-06
-2.75127372573296e-05
-1.72560083799079e-05
-1.07583033558671e-05
-1.97949576981654e-05
-1.38695981422014e-05
-1.78548619663136e-05
-1.02003206294961e-05
-1.85844103501004e-05
-6.21161273923706e-06
-1.10083878412605e-05
-3.09297449831431e-06
-1.82993681905463e-05
-6.59495150324092e-06
-7.01566330144537e-06
-1.08772007202833e-05
-2.6331415199985e-05
-3.4272111649289e-05
-2.30619168309146e-05
-1.29153081449625e-05
-8.60023730440812e-06
-1.83676393382899e-05
1.1190654248363e-06
-5.60258781609048e-06
-1.91568328918919e-05
-3.70367318134902e-05
-9.99001399563169e-07
4.05655700653877e-07
-1.57187567018202e-05
2.70743579430329e-06
-1.67095516096874e-05
-6.29952620239461e-06
-5.41239445040344e-06
-2.09159939822821e-05
-1.91336851067848e-05
-1.91347859349483e-05
-2.21127038686081e-05
-1.90180762652407e-05
-1.77193031072556e-05
-9.59508125628046e-06
-2.02592902408589e-05
-1.23972382597493e-05
-1.86411415001328e-05
-7.71481267223568e-06
-1.52016902226731e-06
-1.21001556282704e-05
-1.284469321204e-05
-1.38819189788752e-05
-1.91286454374588e-05
9.1494234171509e-06
-1.02272188401063e-05
-3.94245785990912e-06
-2.18441646305043e-05
-2.12181077419023e-05
-3.18588921145715e-05
-1.57207743939881e-05
-1.33392439181825e-05
-2.42960036185627e-05
-3.70255591817781e-05
-1.7964182518155e-05
-1.17891846037424e-05
-1.31364275696644e-05
-3.60024377980862e-06
-3.91909936003348e-05
-1.55959435343926e-05
-4.44054028543783e-06
-1.57738488683625e-05
-1.2709204112338e-05
-3.69732525733937e-06
6.32827862246728e-07
-1.06430307270085e-05
-2.38534009589011e-05
-2.37102739579413e-05
-1.73209930757463e-05
-2.72136141660094e-05
-4.90884465027513e-06
-6.47474185570845e-06
-1.42279518457936e-05
-3.84566983526863e-05
5.65927110632828e-06
-1.35048512284216e-05
-5.66984006964692e-06
-1.27659941040993e-05
-2.03580519569535e-05
-1.88379387033827e-05
-2.27681664213942e-05
-9.9849030384361e-06
-1.38173556059623e-05
-4.02501645153413e-05
-1.10072238877281e-05
-1.83215778335595e-05
-3.34255708926533e-05
-4.05147795404568e-06
-3.5748520224866e-05
7.47728564538846e-08
-9.61499978327739e-06
-2.98598227677721e-05
-5.67309477167922e-06
-1.31717410152436e-05
-1.80245040968274e-05
-1.19052492598834e-05
-5.41228650197657e-06
-3.93746712583704e-06
-8.43621142212755e-06
-9.99741501316696e-06
-2.75451685910981e-05
-5.91138209160657e-06
-2.61718777670868e-06
1.11849669058792e-06
-1.4822268171515e-06
-2.21466031639815e-05
-2.91926961752449e-05
-1.15112356949813e-06
-1.88952085375841e-05
-2.65947083898052e-05
-5.83591598251835e-06
-1.45115899113117e-05
-2.09089280794991e-05
-2.70034337079033e-05
-2.29653458152829e-05
-1.9700117174355e-05
-2.45999852398338e-05
-1.89484738175526e-05
3.16889294197158e-06
-2.16198985200629e-05
-1.01313282666178e-05
-3.23610041690347e-05
-1.28402698882884e-05
-4.9021595356834e-06
-1.03806490462342e-05
-2.06788422467451e-05
-1.35546733702875e-05
-1.33697758972935e-05
-2.20301179923111e-05
-3.02582325435923e-05
-1.22092259818622e-05
-1.28301375577549e-05
-7.11847263077695e-06
-1.01245002486506e-05
-2.40480027201508e-05
-1.91410345491735e-05
5.91977888362581e-07
-1.82044283708121e-05
-1.10295731122733e-05
-1.65410244177557e-06
-2.36126028817089e-05
7.73812482081477e-07
-2.10439888775368e-05
-2.45631622683975e-05
-1.92893964367291e-05
-2.52726217445069e-05
-6.49428227208915e-06
-1.69612274143141e-05
-1.69085524281958e-05
-5.58625302713583e-06
-9.66300675144012e-06
-2.6484030003996e-06
-1.5078479867586e-05
-1.10997400030485e-05
-2.5672053490002e-05
-2.52375059563616e-05
-1.45849568408649e-05
-2.72358024343542e-05
-1.40678194634465e-05
-7.16316007907818e-06
-4.98419801999704e-06
-1.44079366523738e-05
-3.60180157510817e-06
-2.16901518591449e-07
-1.11496314296003e-05
-1.29670401757274e-05
-1.5231426448183e-05
2.11439982710476e-06
-1.88535988122846e-05
-3.23831060511736e-06
-1.64271970427963e-05
-1.29898021537912e-05
-1.97020680158227e-05
-1.8904997483452e-05
-2.76229276136825e-05
-7.06779067143071e-06
-1.24637886470471e-05
-3.97286889036011e-06
-1.64673358206832e-05
-2.82060822996495e-05
-8.46165508998832e-06
-1.91710983614517e-05
-2.60909456614554e-05
-6.60961917822083e-06
-3.82365145309868e-07
-3.01066159459853e-05
-2.93538170291811e-05
-1.05240469965252e-05
-7.12842364404509e-06
-4.05624062662759e-06
-1.0428653730747e-05
-1.05008331171186e-05
-2.92131956299179e-05
-3.14998854384694e-06
2.1062109713225e-06
-1.13561226153274e-05
-1.64260590474804e-05
-3.00740440183408e-06
-1.20476945261639e-05
-1.89480059730217e-05
-1.24767145418445e-05
-5.33463430149474e-06
-1.32636966176334e-05
-4.84683134212111e-06
-1.89135428936089e-05
-5.75168324768009e-06
-1.49190983429929e-05
-5.59925909566374e-06
-1.58036955072915e-05
-5.09853231291425e-06
-7.8709019689092e-06
-1.61213398506063e-05
-1.27174808888915e-05
-1.90306452349523e-05
-1.45801308111194e-05
7.87675302537941e-06
-2.01961022295168e-05
-1.34072979117135e-05
-1.68679505527556e-05
5.30493650310581e-06
-2.39100206159769e-05
-1.49519390854956e-05
-4.51065591570543e-06
-1.23482534183449e-05
2.70388153172702e-06
-4.03140293019384e-06
-2.37860450114083e-05
-1.99370866697771e-05
-5.69302696291996e-06
9.99458607372189e-08
-7.05362544200071e-06
-5.67701144351263e-06
-2.57258685480595e-05
-1.1353062542227e-05
-2.57968802313366e-05
-2.22029218013618e-05
1.72462564247901e-06
-8.50299709133536e-06
-7.46284439632573e-06
-1.32718452149493e-05
-6.27430758954816e-06
-8.86888633648428e-06
-6.2650033308422e-06
-1.8885506539252e-05
-1.47006308199136e-05
-1.06054580786766e-05
-4.66672939439817e-07
-5.00660587135919e-06
-1.74927285430371e-05
-1.10303595670834e-05
-9.95083294105327e-06
-1.52585179733739e-05
-2.78795721133821e-05
-1.05375358937163e-05
-1.52135905482747e-05
-3.21086040985027e-06
-1.60199930576984e-05
-1.00121446240594e-05
6.75535281121214e-06
-1.07616417780496e-05
-1.81734594351868e-05
-1.78253882786146e-06
-1.25441671005793e-05
-9.20128126664774e-06
-1.51278575184073e-05
-1.42746106791474e-05
-9.38491010694511e-06
-2.78515110731495e-05
-3.68619984082278e-05
-6.76478785853896e-06
-2.24552613043761e-05
-2.5402748412192e-05
-3.8675917973794e-05
-2.17241267938088e-05
-1.36584731772229e-05
-6.97541699522347e-06
-1.61132624818157e-05
-1.19671302868789e-05
-8.66567370379572e-06
-1.05791292691345e-05
1.8322755566922e-06
-1.32049358508546e-05
3.56639644098652e-07
-1.57167683137632e-05
-2.14540925033716e-05
-2.97519874295721e-05
-1.34520188135745e-05
-2.23145179157935e-05
-7.11134219451525e-06
-2.56183645242728e-05
-3.12262387141065e-06
-2.03206513910508e-05
-1.34278144142974e-05
-2.23944632563303e-05
-8.31496438872629e-06
-1.30345031661529e-05
-2.37077514680793e-05
-2.32452220425188e-05
-1.22837015561017e-05
-1.33918288051818e-05
-9.03577551585524e-06
-1.12026524056609e-05
-4.44649192209204e-06
-2.82812444977187e-05
-1.46961312324303e-05
-1.39610849799401e-06
-2.5444130101855e-05
-1.41831073860024e-05
-8.87922012996302e-06
-2.06781466882974e-05
-1.80314134167564e-05
-1.33189962149871e-05
8.34189339508406e-06
-1.66617928927768e-05
-8.28975351704334e-06
1.28096651406806e-05
1.12772555945936e-05
-2.65628931383401e-05
-1.62677981004106e-05
-1.21852643900796e-05
-9.94635301033011e-06
-5.54585538910519e-06
-4.95660600146341e-06
-1.34100697770578e-05
-2.58843308230332e-05
-6.82013019302666e-06
-2.97141442691901e-05
-6.93371337189317e-06
-1.92092473386952e-05
-2.81348974163286e-05
-7.22783891775964e-06
-2.3300614892796e-05
-1.92480912495883e-05
-6.71173591356728e-06
-2.41579067721443e-05
-1.81612829215111e-05
-1.98650647302408e-05
-8.85219527668447e-06
-1.33009216990281e-05
-1.61200025479038e-05
-1.26926982585739e-05
-5.39286149931669e-06
8.03750566460552e-06
-1.25091009255656e-05
-2.44360415248907e-05
-1.84275305203208e-05
-1.9502220967333e-05
-8.8277097975493e-06
-5.87266290203558e-06
-1.28317689003221e-05
-7.61124266802052e-06
-2.30880558616312e-05
-1.8389333437483e-05
-1.19300174936031e-05
-1.32103707614345e-05
-7.29186678770988e-06
-2.09859596936451e-05
4.80276250412271e-06
2.18268211966074e-06
-1.9765022112577e-05
-2.28939191223648e-05
-3.30273831603494e-05
-1.96146643524972e-05
-2.05522429475861e-05
-3.05176208550758e-05
-2.14646929856727e-05
-7.66720589404305e-06
-8.83046182948768e-06
-2.04225227333494e-05
-2.94050319298685e-05
-2.22538944041545e-05
-3.88308802119249e-06
-1.88219274598391e-05
-2.18433288192089e-05
-2.0207799930893e-05
-1.4587579383568e-05
-2.6219789988767e-05
-2.09072408758943e-05
-2.24636754085027e-05
4.65973047166763e-06
-1.16290292622857e-05
-1.63649964272511e-05
-3.24218817541955e-05
-1.10122687012116e-05
-1.35969836913583e-05
-1.28930358726315e-05
-2.22319281664457e-05
-1.91251143471893e-05
-2.59736396230378e-05
-1.88202481804168e-05
9.79317083961525e-07
-1.8656773636977e-05
-1.71469806441818e-05
-1.37660655679184e-05
2.69745087438639e-06
-2.16825146269597e-06
-3.65756818088017e-05
-6.89169223018054e-06
-3.56234730180231e-05
-9.4095707426967e-06
-2.08840511059222e-05
-2.4985510211474e-05
-1.96316502420679e-05
-1.49620224165635e-05
-1.11567242057939e-05
-1.20647677096046e-05
-2.22889592902561e-05
-7.49095134520799e-06
5.76175691642878e-06
-2.20405916539491e-06
2.28885882651653e-06
-1.1758283645759e-05
-3.55675433067479e-06
-5.9901565358812e-06
-1.166481042935e-05
-3.20228374535318e-06
-2.88842784608594e-05
-3.97507353016322e-06
-1.54114021598109e-06
2.20935249643631e-07
-1.74484614441712e-05
-1.98209908447755e-05
-4.94006078109988e-06
-9.23934657883242e-06
-1.71331730732494e-05
-1.08246558592003e-05
-9.13142644146402e-06
-2.44907547170177e-05
-3.34638760382899e-05
-7.46013895714586e-06
-8.3972379921252e-06
-2.03554177730214e-05
-3.34579386064781e-05
-1.65397850483996e-05
-2.35750576135887e-05
-3.04659067692201e-05
-1.58828333163508e-05
-1.20251717724093e-05
-7.77138836814098e-06
-1.86632323182333e-05
-2.65835332869411e-05
-8.49277519573056e-06
-1.748886246995e-05
-2.37513080436204e-05
-1.27243507952662e-05
-2.75797384951037e-05
4.37586971565888e-06
-1.80476822402748e-05
-2.40888070238894e-05
-1.16445510108866e-05
-1.20289741821922e-05
-5.56514314786184e-06
-5.81953111399043e-06
-9.23385375625283e-06
-2.93121571640351e-05
-3.581941949455e-06
-1.67494019363459e-05
-1.66015306937798e-05
-1.08956796191365e-05
-1.05169622445306e-05
-2.34827403158711e-05
-1.99144096140478e-05
-1.17875297268464e-05
-2.47198824254829e-06
-1.0241664265293e-05
-1.19038247648418e-05
7.58152174217413e-06
-1.21275727339074e-05
-5.14584988703291e-06
-5.08452413773585e-06
-1.00982001874043e-05
-7.12463351580914e-08
-2.92229825218296e-05
-1.86387751078447e-06
-2.06845845021856e-05
-1.22049634629861e-05
-1.94949901045965e-05
-2.55810617192014e-05
-2.88163737071102e-05
-1.42941596372421e-05
-1.23671494270028e-05
-3.47545589982684e-05
-1.03623540879623e-05
-1.89303131630641e-05
-1.87861480281523e-05
-1.59629717690642e-05
-2.88120912625614e-06
-1.9475866402514e-05
-2.10778907748101e-05
-6.92215330771142e-07
-2.76007329885731e-05
-1.61477677918283e-05
-2.59424301460791e-05
-3.18979057327778e-05
-1.03804570206752e-05
-2.99935409334142e-06
-2.6351046968257e-05
4.76673187742112e-06
-2.02518092833212e-05
5.675720938298e-06
-7.58525491479399e-06
-1.99093324459785e-05
-1.95946461752781e-05
-1.73479545510961e-05
-1.59168089958325e-05
-1.06934275718624e-05
-4.27866881526375e-06
-1.31759854467712e-05
-4.2653727387601e-06
-2.64011868841414e-05
-2.35920364994965e-05
-1.76186161484489e-05
-6.01035929462765e-06
-2.77956841567135e-05
-1.39946184843473e-05
-1.49345998075586e-07
-2.32394072619331e-05
-2.22630139247924e-06
-4.02411384561959e-06
-1.8157262084114e-05
-9.97132994684254e-06
-4.0017834023504e-05
-2.61865073770384e-05
-2.66906034868827e-05
-1.42719778745051e-05
-3.03668012147203e-05
-1.26942078306295e-05
-3.4411552384203e-06
-9.68386087596484e-06
-1.98183231540688e-05
-3.10615725977856e-05
-7.05969394245124e-06
-2.69071599967934e-07
-5.60764744235653e-06
-1.14056040878022e-06
-1.6701434340815e-05
-1.45059774233275e-05
-5.92245950641067e-06
-1.71272904649287e-05
-2.03496878733372e-05
-2.70972557730414e-05
-3.61897396149801e-05
-2.50322681915975e-05
-8.25729743700175e-06
-1.71046992779e-05
-7.04291824124426e-06
-8.27192263924274e-06
-6.59266816768993e-06
-3.8185675441983e-06
2.55451487079968e-06
-7.62989144506271e-06
-3.19728304382114e-05
-1.25062544743485e-05
-7.20744411985322e-06
-1.60653080105348e-05
-2.02800401058654e-05
1.22291183112176e-06
-9.64647927818014e-06
-2.41197713198721e-05
-1.86511319915726e-05
-1.2357109272177e-05
-4.4741798005616e-06
-1.15268517196691e-05
-1.14864456082657e-05
1.39220683050715e-06
-2.13403381646322e-05
-1.71396059030158e-05
-9.86256325611471e-06
4.17433440119238e-07
-9.36226669113493e-06
-2.22298180290257e-05
-1.13579357237626e-05
-1.79797984984254e-05
-1.44728676839243e-05
-1.47173448939536e-05
-1.91460880182773e-05
-1.77057367582421e-05
-2.68574032992687e-05
-1.73218951735696e-05
-2.20190177400705e-05
-2.16447676138789e-05
-2.50917869985629e-05
-1.41342230125114e-05
4.46040586963744e-06
-1.15960501621444e-05
-1.01734053402331e-05
-6.61469474664102e-06
-3.80776058232456e-06
-2.11196125367198e-05
-3.16343471169203e-05
-1.58490426564855e-05
-2.00843433430231e-05
-2.36439287993346e-05
-1.47378819490892e-05
-1.36839784695811e-05
-1.49911766537019e-05
-1.81505542654687e-05
-2.87413579913162e-05
-1.41632647562937e-05
-1.37247325367336e-05
-2.09068037712607e-07
-1.72961766372254e-05
-1.1348640557428e-05
-3.35015537669797e-06
-1.19626143634683e-05
-2.50186915452525e-05
-7.49521202212513e-06
-2.61758381329817e-05
-1.63615334245412e-05
-1.95108964957961e-05
-3.64514641067533e-05
-1.7068257045482e-05
-1.63749745818312e-05
-1.52801591977484e-05
-1.23596670027419e-05
-2.65284053476778e-05
-8.78988549914479e-06
-9.72418798655345e-06
-3.07449421443713e-05
-1.41524892465198e-05
-4.0158052122602e-05
-1.78043039615951e-05
-1.2924679109074e-05
-2.13719345148985e-05
-1.21616287097702e-05
1.41878694417646e-05
-1.12005895419438e-05
-1.33311945856829e-05
-6.04631674794235e-06
-1.59302853650748e-05
-1.76345113661819e-05
1.30851296732789e-06
-1.14530307295836e-05
-1.40759735167466e-05
-9.94540833735675e-06
-6.06377370818901e-06
-2.30396100822105e-05
-2.02688383440015e-05
-1.26435349422653e-05
-7.80816896216007e-06
-4.60902252024627e-06
-1.19495240528534e-05
-1.83786015073647e-05
-1.90191183593117e-05
2.35513147408771e-06
-1.51960268867927e-05
-1.42136548219453e-05
-5.43025032849543e-06
1.02109133050233e-05
1.6442937239994e-07
4.24800165401675e-06
-5.53297657182499e-06
-2.36084105830163e-05
-1.27932986937952e-05
7.97257611145086e-07
-1.80189202586026e-05
-1.08670375999083e-05
-1.38511732533857e-05
-2.64409722134314e-06
1.30123712172267e-06
-2.47685862035098e-05
-9.28597420502565e-06
-1.59002840068742e-05
-7.27488423100803e-06
-1.62400852072427e-05
-2.54749596990736e-05
-2.15607296452983e-05
-1.07371950029343e-05
-2.25638488280189e-05
-2.03105957457062e-05
-1.0850794850349e-05
-3.10969019308523e-05
-2.84404825207919e-05
-9.23617080679709e-06
-1.72530849238731e-05
-5.21962805459217e-06
-1.05694288548656e-05
-4.51816140217789e-06
-2.04201527287399e-05
-1.17704877649042e-05
-9.51916171579459e-06
-1.99472679089334e-05
-1.69741410798714e-06
-4.72992260806283e-06
-8.75368523414746e-06
-1.84666490971829e-05
-2.45982244365096e-05
-9.31517792013198e-06
3.95790514041267e-06
-1.28006074301768e-05
-2.08345604380989e-06
6.59660911372203e-06
-7.98265852440684e-06
-7.21945034288879e-06
-1.41969681537608e-05
-1.70061335623686e-05
-1.75241320830943e-05
-4.39664044157927e-05
-1.7043680469599e-05
-4.76434501320187e-06
-1.45985478070746e-06
-9.09442163488842e-06
-1.44992812862366e-05
-3.58841931588554e-05
-2.97383988196216e-05
-1.06464530008115e-05
-1.58347842154702e-05
-5.76742750554119e-06
-1.52632540379751e-05
-1.71525961073841e-05
-1.00498242601629e-05
-2.01271858190476e-06
-2.28224150294548e-05
1.15546987696116e-05
-1.36788659868424e-05
7.05478529918518e-07
-1.9563172375363e-05
-9.92592502248526e-06
-7.81135859199125e-07
-4.09718407184559e-06
-3.36540462990933e-05
-2.98193608374823e-06
-1.26719333264495e-05
-4.78350169386688e-05
-2.43854294209252e-05
-2.36480024380547e-05
-2.42010262316232e-05
-4.41684748778275e-07
-1.50146369084829e-05
-1.79332061570457e-06
-1.82870696654698e-05
-1.06120678504551e-05
-4.82532395135586e-06
-8.27534373734481e-06
-1.65399339929287e-05
-1.89680158823753e-05
-2.70226726537814e-05
-6.59347992311482e-06
-2.01100432993998e-05
-1.97156340536848e-05
-9.89791977793599e-06
-3.62325525746256e-05
-1.42659360578654e-05
-2.33022955137506e-05
-2.18202938596855e-05
-8.70976793928129e-06
-2.14058878450771e-05
-2.13510548262652e-05
-7.80308390136286e-06
-3.1788353089157e-05
-1.27276172443444e-05
-1.38617728437704e-05
-2.12095308445448e-05
-1.76027262883642e-05
-3.34739933439522e-06
-1.40538855897566e-05
-1.47197339969001e-05
-1.21628442656718e-05
-1.09028892683543e-05
-3.4612936003661e-05
1.95086176382627e-06
-2.28037130888579e-06
-2.0664057507757e-05
-1.84776567121819e-05
-1.12800799726707e-05
-1.41753372653067e-05
-2.0468067668574e-05
-4.90787206070694e-06
-2.24635896753372e-05
-2.57677517579389e-05
-2.85318761190167e-05
-1.90678525283595e-05
-7.8659498258599e-06
-1.74881233177949e-05
-1.57940784741008e-05
-1.58136489257894e-05
-8.66361713574215e-06
-9.11828191202009e-06
-2.00809800811506e-05
-2.49515776904517e-05
-1.73835362596134e-05
-6.89386280220911e-06
-8.46723117332937e-06
-7.17004180654396e-06
3.35676367800051e-06
-1.77197674374916e-05
-3.9998146916052e-07
-1.42909423070685e-05
-3.34450744255219e-05
-1.11859930464371e-05
7.99726906897656e-07
-9.06930945874618e-06
-5.8836340069305e-06
-5.51441955638773e-06
-6.0920207988395e-06
3.4984428075031e-06
9.94287127505611e-06
-2.19993185176637e-05
3.11848944274289e-06
-1.1755263038608e-06
-3.97521552833948e-05
-1.6764465815327e-05
1.38829348575771e-06
-2.40827422737478e-05
-2.71152776460179e-06
-2.1444139732063e-05
-4.67915999711456e-06
-4.37679434468281e-06
-1.40333212835199e-05
-1.95129261880193e-05
-6.3390591378168e-06
-2.625276341203e-05
-4.05616958727183e-05
-2.89108697205956e-05
-1.32075838682846e-05
-2.18311293138084e-05
-2.13204380338108e-05
-8.18678949995215e-06
-1.96191826753908e-05
-4.1562754602928e-06
1.80774387733694e-07
-2.54908041853496e-05
-7.49946416314076e-06
-8.27747317950546e-06
-2.56287566610538e-05
-2.66878286953536e-05
-1.31396613528439e-05
-2.6669528205966e-05
-2.71997017452946e-05
-2.61300006746026e-05
-6.57209340845367e-06
-5.50986336701163e-06
-2.05113235596608e-05
-2.18343000299593e-05
-1.25266004843104e-05
-2.49015864529354e-05
-1.54204817167253e-05
-2.02089942266603e-05
2.45075952261481e-06
-7.28745205766788e-06
-2.2751207186518e-05
-2.6261966219556e-05
-2.25684401803685e-05
-9.73393015382211e-07
-4.8564746915624e-06
-4.0084083210416e-05
-1.71330856318099e-05
-1.8862403817323e-05
-5.50546932018883e-06
-1.05276457400596e-05
-1.33804250174782e-05
-1.54796695468567e-05
-2.37077017896139e-05
-2.82874274423368e-05
-6.70779045904319e-06
-1.91391832596501e-05
-2.32885923310476e-05
-2.35622375400306e-05
-2.40609568892396e-06
-3.5178526839466e-05
-1.6627939705204e-05
-1.34888993391877e-05
-2.27288510656661e-05
-1.7175547180424e-05
-2.42278984614072e-05
-1.70824267698584e-05
3.77799264305498e-06
5.2311933030753e-06
-1.49932760606429e-05
-2.45743338418843e-06
2.57368225454427e-06
-2.90291905595043e-05
-1.45603761781842e-05
-9.77596726324043e-06
-2.31356596792132e-05
3.73655374502876e-06
-1.71341764781725e-05
-1.0936857784137e-05
-2.72008550967663e-05
-2.12598974291436e-05
-1.79957364464173e-05
9.14702003781431e-06
-5.83271104902373e-06
-5.81711099743222e-06
-2.03165653077826e-05
-1.3316282333321e-05
-1.65714845429784e-05
-1.63367817501117e-05
-8.3963155206328e-06
-2.03030254416161e-05
1.05574908575669e-05
-2.33496931975701e-05
-2.1956661662223e-05
-3.62522676697613e-06
-1.88705894332115e-05
-1.23067013240154e-05
-3.3469349909795e-06
-2.25548873641454e-05
-1.45428802145422e-05
-1.58464335540601e-05
-1.58992883342711e-05
-2.40601072668114e-05
-2.52035214982578e-05
-2.98176472437784e-05
-8.08657026833434e-06
-2.29680292084654e-05
-1.70994645754004e-05
-8.0715287675254e-06
-2.60992062468779e-05
-2.78518848262251e-05
-2.74255572677701e-05
-1.3449213539686e-05
-2.16403468829237e-05
-2.75629696896045e-05
-1.20438855477086e-05
-1.49099025076495e-05
-1.62283991701285e-05
-1.39863277730844e-05
-2.0036980963493e-05
-2.24388091472685e-05
-1.60570645468069e-05
-1.47431537269367e-05
-1.38233122318367e-05
-3.02116757157416e-05
-3.33122913769381e-05
-2.7826390730266e-06
-1.51773242293095e-05
-1.49673814390524e-05
-2.0596678836649e-05
-1.13472259253168e-05
-2.22036002773053e-05
-2.20829029569666e-05
-1.16155789258325e-05
-1.65338781845812e-05
-1.7686549829589e-05
-1.32519009464558e-05
-2.56294975092281e-05
-1.99077088390092e-05
-2.86176342288416e-05
-2.87619458724061e-05
4.83208399513454e-06
-9.41880494621442e-06
-9.17417467220101e-06
-5.15644466136626e-06
-1.77850645403374e-05
-1.87143751998244e-05
-1.38629289096123e-05
-2.5350514230333e-05
-1.27209226365336e-05
-2.28548469968491e-05
-1.51841574617808e-06
-1.66307516348732e-05
-1.56254955154433e-05
-1.36983099877805e-05
-1.82815794378557e-05
-1.03907361582443e-05
-1.7300294576642e-05
-2.24308416262579e-05
-1.99037773908603e-05
-5.10736133151402e-06
-1.0425306264699e-05
-1.72128021072494e-05
-6.1738191423716e-07
-9.93598146828005e-06
-3.48673727605333e-05
-5.04672700552787e-06
-1.2763689583711e-05
-9.31161673591401e-06
-2.20587100717122e-05
5.32154584013492e-07
-1.03948018469397e-05
-1.42861594004239e-05
-2.28953946620396e-05
-6.42671017006003e-06
-9.68306700530997e-06
-1.35347045953153e-05
-1.85598339693173e-06
-1.77420954767379e-05
-4.80659638180569e-06
-1.16178770452046e-05
-1.4955488577872e-05
-2.70320172927245e-05
-1.9574637539218e-05
-1.25548043166711e-05
-2.53667456637837e-05
-1.76148166339863e-05
-2.36428270529209e-05
-7.95553786746402e-06
-1.89429545782683e-05
-5.57066414741513e-06
-6.63476224342457e-06
-1.91872484440815e-05
-8.22729589048702e-06
-9.98689425828956e-06
-1.17011504452848e-05
-8.07252333557489e-06
-1.32236525304103e-05
-2.13977553269729e-05
-3.1214913178564e-07
-2.66893838676903e-05
-1.71292125330752e-05
-2.74157312796014e-05
-2.15141405301665e-05
-3.17153350073094e-05
-1.29120750834593e-05
3.30676750969937e-07
-2.04301762059024e-05
-6.62857594397015e-06
-1.96028202467304e-05
-1.75949434301003e-05
-1.90033129234129e-05
-3.09129622146151e-06
-1.76694327060491e-05
-3.97203027644076e-06
-1.91363518607892e-05
-1.10952030772799e-05
-3.08741869257444e-05
-1.16834601550034e-05
-1.62704217792366e-05
-2.19230203907677e-05
-9.19642309511315e-06
-1.42768371990903e-05
-1.68382639216883e-05
-1.60083542271162e-05
-4.27461328972782e-06
-1.66839262634233e-05
-1.07679240389827e-05
-2.30720823252619e-05
-1.33831477579303e-05
-3.35702305877211e-05
-8.39067994301294e-06
-6.20825977644283e-06
-8.11487493614257e-06
-9.42309420264813e-06
3.87042742939815e-06
-1.51667749241444e-05
-1.62536156263792e-05
-6.73360511839383e-06
-1.03041416512971e-05
-2.58900671550371e-05
-7.56519546890259e-06
-1.94704126020168e-05
-8.00050287129778e-06
-8.47897760078879e-06
-2.47296167755842e-05
-7.9217806826288e-06
-1.73431075250784e-05
4.20139551459391e-06
4.91223410156541e-06
-1.62438632511683e-05
-3.2795026715855e-05
-1.71635858285976e-05
-1.61788119803469e-05
-5.97275690308277e-06
-2.05641691752305e-05
-8.82041882140665e-06
2.09372125737629e-06
-1.65236695095304e-05
-1.13072049268064e-05
-3.72982553718312e-06
-1.97248943433269e-05
-1.31574051798205e-05
-9.06519015995166e-06
-2.35303237395848e-05
-6.50786763336377e-06
-1.22237150786606e-06
-2.58757873128457e-05
-1.40929558958585e-05
-2.83669216849632e-06
-9.77167551774281e-06
-4.0610441479434e-06
-1.10182500913984e-05
6.29482024057961e-07
-5.36082169224876e-06
-1.04911954297581e-05
-1.23049321954807e-05
-2.66039928442808e-05
-1.3477805846295e-05
-2.58950606477979e-05
-9.35889583588091e-06
8.02913610468265e-06
-1.77991355669015e-05
-1.90494004262229e-05
-2.78063681033237e-05
-2.01533145888388e-05
-2.6441033492832e-05
-2.11661871986538e-05
-2.9958567234418e-05
-1.34027112576218e-05
-3.23878392314746e-05
-1.02848957935759e-05
-2.62818033584463e-05
-3.58333033650344e-05
-9.48975309844598e-06
-1.60084968522558e-05
-2.4423579208197e-05
-2.56957197931499e-05
-1.46162965769634e-05
7.16889234964666e-06
-1.30727768271687e-05
-3.01191212345009e-05
-1.08937607524634e-05
-1.14488670223533e-05
-1.16164878357678e-05
-7.96470184003385e-06
-1.90441383108143e-05
-3.14980179134253e-06
-8.28508764976653e-06
-2.97379663568171e-05
-1.01016600313074e-05
-1.33539354299276e-05
-8.44040086388584e-06
-8.71823143360196e-06
-7.86499782353038e-06
-4.20053349725826e-07
-1.89940180301374e-05
-1.05739558608344e-05
-2.51076467831235e-05
-1.63468361196554e-05
-8.12532614282757e-06
-3.18689187874862e-05
5.19602719953261e-07
-1.38955758145213e-05
1.52681027800694e-06
-5.37549462990502e-06
-2.37890147468029e-05
5.97022619899942e-06
-1.13751476706416e-05
1.23128100042225e-06
-2.58721436645349e-05
-2.48805132125188e-05
2.4888823439741e-06
-4.7423505199763e-06
-2.38981246636973e-06
-1.09442816544402e-05
-1.68828500918573e-05
-3.70476153775971e-06
-2.01592791937716e-05
-1.26219591825839e-05
-2.21784927869659e-05
-1.4889355260078e-06
-2.16742197169338e-05
-2.4388277909998e-05
-2.08175221558541e-05
-1.84103428470344e-05
-2.01428268893467e-05
-1.85459887797729e-06
-2.29738113306904e-05
-3.09652795219462e-05
-4.89382310531985e-06
-2.62695636370475e-05
-1.78054558757954e-05
-1.44460269016039e-05
-3.35257496671073e-05
-2.34309972476435e-05
-3.06330388695095e-05
-3.68718710239288e-05
-2.05448490915144e-05
-2.65312412396138e-05
-2.61488320302587e-05
-3.31439129081631e-06
2.97194258969867e-06
-2.82399147400465e-05
-1.69388611666849e-07
-3.61119060815215e-05
-3.08587733954051e-05
-2.06692733714269e-05
-8.02090232563656e-06
-5.09333385812057e-06
-2.85864359684594e-05
-2.16170701382446e-05
-5.59291491388245e-06
-1.40136407480247e-05
-7.1299985129692e-06
2.65485118119076e-06
-1.35733453070178e-05
-8.09588662143682e-06
-1.00017186953676e-05
-2.5902589652067e-05
-1.33184257055829e-05
-2.76536932625093e-05
-1.55536532147887e-05
-2.22998850326558e-05
-1.93366378824401e-05
-1.5604226067542e-05
-1.37864900327405e-05
-1.17380329767067e-06
-6.9274037844664e-06
-1.59723055961352e-05
-1.65820041564217e-07
-5.50103229331921e-06
-6.26794489025471e-06
-9.71104939893605e-06
-1.53140903178258e-05
-3.08368853196297e-05
1.0408295333224e-05
-1.05846442564117e-05
-2.06280621033895e-05
-1.66171334914735e-05
2.7807859084289e-06
-1.07776185164286e-05
-2.87866594701217e-05
-7.03904464506377e-06
-2.4740450959239e-05
-1.29728534632849e-05
-2.45922081861056e-05
-9.64406789485967e-06
-1.74329386566305e-05
2.79863261976095e-06
-1.20631521468584e-05
-2.5604805678276e-06
-6.42890770127307e-06
-1.71932432543932e-05
-9.06341691781862e-06
-4.07702161981423e-06
-1.47289671530397e-06
-5.45050840511863e-06
-2.35462388419083e-05
-2.25171526506942e-05
-2.84775249785762e-05
-3.51829403322696e-06
-6.29926725668408e-06
-2.11748435597962e-05
-2.45582780172947e-05
-1.46157137286956e-05
-1.1382551849507e-05
-2.14788851906376e-05
-1.25758752443688e-05
2.58798765246124e-06
-9.33858481165224e-06
-9.00022477925992e-07
-1.89810115351285e-06
-2.36909678988618e-05
-2.68038656506347e-05
-1.76732998842357e-05
-2.31485193259015e-05
-6.23185945426862e-06
-1.40149524462067e-05
-1.99300333397712e-05
-9.34224679938277e-06
-1.07010445346266e-05
-2.24917664778974e-05
-2.8180821459454e-05
-1.14000159591728e-05
-1.523240176652e-05
-7.68501662860749e-06
-2.08699251515915e-05
-1.77717879408399e-05
-9.30653901334333e-06
-4.14185492645844e-06
-2.04463964385765e-05
-1.43219659221544e-05
-3.65271508335186e-05
-7.26549183320898e-06
-1.55257346744252e-05
-1.11888453902013e-05
-1.78967282263419e-05
-2.92304785229363e-05
-1.6292721913439e-05
-1.20186697071086e-05
-1.78438400335089e-05
-1.81283185116181e-05
-1.19639939267883e-05
-2.68040848740092e-05
-2.71495477134514e-05
-1.46180259046176e-05
-4.98692373817075e-06
-2.15867200233867e-05
-3.58781528369723e-05
-1.25800848277738e-06
-1.19997342659755e-05
-1.87683248243509e-05
-1.61483575109407e-05
-1.89631887374622e-05
2.15817498622623e-06
-1.93771752613498e-05
-1.09213625787649e-05
-2.34313377487002e-05
-7.64255572374066e-06
-3.25871363015968e-05
-2.53130669373987e-05
-2.26440577361007e-05
2.01567846383183e-06
-6.30803102005988e-06
-2.30000389145822e-05
-6.08004710714103e-06
-9.58162041356224e-06
-1.31977490438115e-05
-2.74951845923861e-05
-1.67409612514645e-06
-2.06454733506913e-05
-1.15650268807831e-05
-1.99525690920168e-05
-6.86361555142904e-06
-1.42000926484989e-05
-5.10818428055622e-06
-1.57090414503862e-05
-2.10913522852837e-05
-1.96333516967915e-05
-4.59767549362637e-06
-2.23237584560132e-05
-2.76305458497688e-05
-2.01445317416164e-05
-2.68403382414055e-05
-1.33775160698983e-05
-2.08111976939849e-05
-1.07502155872383e-05
1.86409214323911e-06
-1.12304912307513e-05
-1.44629580269375e-05
-2.66513656675774e-05
-2.77435255469984e-05
-2.45711530811402e-05
-2.04104946481248e-05
-1.58196121832032e-05
-2.31414308570264e-05
-2.73269192284545e-05
2.87353583239382e-06
-1.40297131045128e-05
-7.33393547236504e-06
-1.63833484212743e-05
-1.55897614744189e-05
-2.23150259221975e-05
-3.87108646658574e-06
-1.41016131832426e-05
-1.24270619853253e-05
-2.47828978585914e-05
-1.70877251979019e-05
-1.3758147492307e-05
-3.28951887428699e-05
-5.6994743859163e-06
-1.87878584710474e-05
-2.70962613312137e-05
-1.30452627646959e-05
-4.07347528480608e-05
-2.41621171310357e-05
-2.6929641469497e-05
-1.52632620360904e-05
-7.60529540902878e-06
-2.43846632058955e-05
-3.12941171418102e-06
-2.17979297271339e-05
-3.59262741637605e-06
-1.00434639775661e-05
-2.64565665541744e-05
-2.95378201492394e-05
2.15810543085562e-07
-4.97556625301953e-06
-3.0835194502421e-06
-3.44624911390597e-05
-1.49749000455137e-05
-1.73481630573196e-05
-1.12339081303961e-05
-8.15918471755003e-06
-1.17867639632317e-05
-2.32512881466084e-05
-3.09726780730218e-05
-2.12273422827157e-05
-2.1727451541121e-05
-1.2003813360663e-05
-2.36448381271753e-05
3.57721015136974e-06
-1.37064705044214e-05
-2.07148199392775e-05
-2.10419523724568e-05
-1.1698621626659e-05
-1.3095308166604e-06
-5.95181532889331e-06
-2.39855980281166e-05
-2.24143544372116e-05
-2.2388067697014e-05
-3.60044840754228e-07
-2.91434110221587e-05
-1.84168993524072e-05
-1.77301066938314e-05
-1.75592514125275e-05
-1.21404644837157e-05
-2.09065317896102e-05
-5.45439983996106e-06
-9.35730669666185e-06
-8.62986280283705e-06
-1.81479768008051e-05
-2.32992425416974e-05
-1.68816529043515e-05
-6.13069929111906e-06
-4.21296044990338e-06
-1.99221261473652e-05
-1.08765826821899e-05
-2.41232968218162e-05
-2.59201296790044e-05
-1.54286742518045e-05
-2.7294606902696e-05
-1.07977982937748e-05
-1.59948076998008e-05
-1.88513161431737e-06
-1.84456028529208e-05
4.01946154937132e-08
-6.83058418502389e-06
-2.42348120244785e-05
-2.79599171850478e-06
-2.0953998080334e-06
-2.18238979790495e-06
-1.45337458605152e-05
-1.173912736119e-05
-7.00035224974758e-06
-2.50551904101653e-05
-2.97322824607276e-05
-2.389411092558e-05
-4.48000840513383e-05
-1.6678038546278e-05
-1.32708608821253e-05
1.84093655767417e-07
-8.69075383796723e-06
-1.38849173969646e-05
2.71287049347084e-06
-1.52875924069075e-05
-2.4794406716717e-05
-1.87613455167522e-05
-1.58551128491852e-05
-1.26730790215621e-05
-8.15081859345803e-06
-6.64729049560403e-06
-8.09002889930861e-06
-1.26696028141239e-05
-1.97243559315882e-05
-2.08972658807976e-05
-1.89573327077315e-05
-1.85615442596917e-05
-1.44808020009827e-05
-1.09040887349032e-05
-5.10567663234261e-06
2.53633150654777e-06
-1.55182566159184e-05
-9.25550500031973e-06
1.91328894966105e-06
-1.09748307497157e-05
-6.89323633227894e-06
-1.44776343265884e-05
-1.33901648537593e-05
-5.82918623232808e-06
-1.04841726537927e-05
-1.01114877604129e-05
-1.12570709225283e-05
-8.94793432506397e-06
1.31192260982035e-06
-1.12339917166661e-05
-3.75629938833567e-06
-1.02817687704264e-05
-1.74737301977428e-05
-2.70380281113942e-05
-1.3593337919004e-05
-2.50874870361466e-05
-2.2852933755439e-05
6.78594460571676e-06
-1.93146862240784e-06
-3.40414503412757e-05
-1.31273781972366e-05
-5.9180540209172e-06
-2.32716295552663e-05
5.45213277236729e-06
-1.48267865036972e-05
-1.60113752370578e-05
5.03550064096746e-06
-2.18146957792729e-05
6.31814878780145e-06
-1.7367746475422e-05
-1.54660721098754e-05
-6.17939243703178e-06
-2.93350807959693e-05
-2.33374438851899e-05
-3.42682624527569e-05
-1.26247833750719e-05
-3.40918388502154e-05
-2.81384807902195e-05
-1.06709000515169e-05
-2.11666282281849e-05
8.37053547807965e-07
-2.3724228193856e-05
-2.89975624527765e-05
-3.59302858869791e-05
-2.54538283569514e-05
-2.04344269498286e-05
-8.22668858568723e-07
-7.51002874011312e-06
-5.29156445615061e-07
-1.55414452147315e-05
-1.05154734491203e-05
-1.21450773230688e-05
-1.33273561387828e-05
-1.2991959351516e-05
3.99451112578751e-06
-4.9725598226e-06
-1.10027723279284e-05
-1.92874915073761e-05
-2.95764057105372e-05
-1.63860641661213e-05
-6.64039648209913e-06
-3.52017139026542e-06
4.36620588068706e-06
-1.45315738034593e-05
1.20452912689146e-05
8.55806933196917e-06
-2.19787455041606e-05
-1.06478236976159e-05
-1.41187859101514e-05
-9.69850244001466e-06
-2.24722796481648e-05
-1.3833879869704e-05
-2.80749432675597e-05
-6.3660167059993e-06
-1.78640110004862e-05
-2.704609914887e-06
-4.14020638999264e-05
-1.34239084303191e-05
-1.42102918522758e-05
-1.12042060238835e-05
-1.78122938377881e-05
-2.59250435435232e-05
5.96201673519826e-07
-1.25102778117876e-05
-7.90742272873589e-06
-1.53646219364526e-05
-3.37542692906322e-05
-1.54535093127663e-05
-1.85487382751082e-05
-2.15907538177888e-05
-5.65822133600289e-06
-1.26982464173978e-05
-9.02620963051852e-06
-7.4271230467593e-08
-4.05282769139632e-05
-2.1766312837385e-05
-3.09808185596963e-05
-3.17042421085756e-06
-9.78179434487498e-06
-2.18581105035418e-05
-2.47617961425077e-05
-1.35376567735705e-05
-5.63827451780466e-06
-1.93668922414682e-05
-1.10168483461348e-05
-3.9673019010469e-06
-1.43162006348003e-05
-6.58451360099573e-06
-1.72744467229137e-05
-9.99735780812952e-06
-2.23761943046674e-05
-2.59851958447802e-05
-2.8355833196519e-05
2.07305386886574e-06
-6.02014873059192e-06
-3.02379468024777e-05
-1.56064386516205e-05
-2.60996511450519e-05
-1.17929490671472e-05
-6.55586107224482e-06
-3.73398261611148e-05
-3.17010913371756e-05
-9.7371935313212e-06
-3.46665501746769e-05
-2.6184476648813e-05
-2.41435890424233e-05
-1.40581231713625e-05
-3.5456800412858e-05
-1.56201704359063e-05
-3.15176554513115e-05
-2.03427740884292e-05
-2.53017706874937e-05
-1.19563861698662e-05
-7.55563068228812e-06
-2.67923447662042e-05
-3.18254116672681e-05
-3.54355565026924e-05
-1.17076698383694e-06
-1.10802445135827e-05
1.54331489433329e-07
-1.09282673548017e-06
-1.23978606597372e-05
-2.46701824102861e-05
-3.09192141515585e-05
-9.30651049448313e-06
-2.81948147104459e-06
-1.36117671715494e-05
-9.26275502974549e-07
-8.19492546484496e-06
-2.3339830319476e-07
-5.90430658887209e-06
-1.68646123873257e-05
-1.5498737833878e-05
-2.43318052306429e-05
-2.50500534755564e-05
-7.86572395759848e-06
-7.99393607440353e-06
-1.10932057878709e-05
-1.31605528745056e-05
-2.45269509054524e-05
-2.20884626046105e-05
-2.94162734677974e-05
-2.99979658319847e-05
-4.56296884337185e-06
-2.24527160171898e-05
-7.70968713628543e-06
-1.53391731399935e-05
-1.45908424713585e-05
-1.73860071544532e-05
-1.15243015344093e-05
-2.59519731913929e-05
-1.82855157204931e-05
-9.95404578794216e-06
2.90171263015294e-07
-2.11573437228636e-05
-1.90021520728637e-05
1.86817997794829e-06
-4.56986299820793e-06
-2.36725174416782e-05
-1.03398404123161e-05
-4.20414207410001e-06
-1.84990902934015e-05
-1.10496493502229e-05
-1.17712089174581e-05
-1.7166335114939e-05
-1.82228056014638e-05
-2.21294642675926e-05
-9.98749474336491e-07
-1.42552239212081e-05
7.29546508985338e-06
-2.75938988481631e-05
-3.20586907877741e-05
-1.585051881842e-05
-1.39098859770593e-05
-1.31998053582889e-05
-2.45048610305281e-05
-8.68238563798963e-06
-6.80885297117209e-06
-5.34602913143774e-06
-1.87028352377231e-05
-2.0653638617611e-05
2.32599051342072e-06
-2.25192238224196e-07
6.63023677069959e-06
-5.24151927615046e-06
-1.67301911247931e-05
-2.00709125535026e-05
-1.20700267595667e-05
-2.83141158291872e-05
-1.71181956573236e-05
-1.45656672178286e-05
-2.57812809356564e-05
-2.0257282266918e-05
-1.5747781661924e-05
-7.26221116211801e-06
-9.51943798816507e-06
-2.05299211344272e-05
-8.79202765522729e-06
-1.16304795654002e-05
-1.54863316672221e-05
-1.19547874757682e-05
3.76875968317075e-06
-1.25751808694624e-05
-1.69060463883254e-05
-2.52665274001166e-05
-5.96433533157814e-06
-2.67173886704836e-05
3.59247631842934e-06
-2.26751705488645e-05
-1.59981551637301e-05
-2.05333086961646e-05
-1.88549376344488e-05
-2.45901569210293e-05
-2.24947141147029e-06
-2.66815263942858e-05
-2.74007437501117e-05
-1.28873402774142e-05
-1.24166182405509e-05
-1.7268674513307e-05
-2.69034965143532e-05
-1.44044797671375e-05
-2.01610748879037e-05
-3.12353281613322e-05
-3.22066917066093e-05
-2.4381694170008e-05
-1.54630833222719e-05
-1.68723006059568e-05
-2.79780242312743e-05
-1.51345127681776e-05
-1.86386057686249e-05
-2.10770973046258e-05
-4.83673880357301e-06
-2.17323889268782e-05
-2.42827686368696e-05
-2.39152165137929e-05
-3.60274797853667e-06
-1.97754417286476e-05
-6.41852908743149e-06
-4.75826337099023e-06
-1.1500212529871e-05
-3.19366668193738e-05
-1.34937078549835e-05
-6.88732913576177e-06
-1.18017346921444e-05
-4.08550172100482e-05
-2.49228115020306e-05
-1.99024094559813e-05
-1.89952596560468e-05
-1.68109247037868e-05
-1.80352676872719e-05
-3.38733349902208e-05
-1.67219109761647e-05
-9.23099842074812e-06
-1.16999603605351e-05
-1.4825666467545e-05
-8.60139417243966e-06
-2.01316392762307e-05
3.72499528929712e-06
-1.80973275182378e-06
-1.65371397851522e-05
-2.70493316658717e-05
-9.38040321390981e-06
3.63963138269434e-06
-1.76865656565817e-05
-1.25320228656742e-05
-1.92567148832355e-05
-3.32311700276438e-05
-9.22088533959268e-06
-1.21509166870787e-05
-1.86541632898598e-05
-4.05527547005034e-05
-3.62847652792134e-05
-1.49149251932212e-05
-3.24758619953657e-05
-1.97915154885145e-05
-3.90056731229265e-06
-9.41208184610244e-06
-1.94497015111749e-05
-2.11987322266386e-05
-1.59963146845114e-05
-1.10563549685709e-05
-2.23378816212595e-05
-1.07800895724336e-05
-1.60899229976854e-05
-4.52813854186789e-06
-1.92697826275225e-05
-4.81742062366556e-06
-2.2543915121912e-05
-5.39791577107914e-06
-1.36747153032722e-06
-9.72642998451933e-06
-1.45387504751885e-05
-4.39165331019818e-05
-2.79168539573036e-05
-2.65342575808964e-05
-2.60917581827565e-05
-1.54235052775907e-05
-1.04183285758678e-05
-1.79466945313736e-05
-1.13013201883114e-05
-1.44638913573496e-05
-1.71289356069123e-05
-9.52050565216591e-06
-3.13726411480623e-05
-1.07796278072936e-05
-1.22585730984135e-05
-2.80560370613301e-05
-1.14094431032777e-05
-2.13753459906495e-05
-1.39189242094532e-05
-1.37623197965429e-05
-1.88504160507064e-05
-8.16339224991029e-06
-2.90350631585921e-05
-4.17174525032898e-05
-1.15085057243944e-05
-2.82578603999483e-05
-2.65193584135028e-05
-1.82464337236571e-05
-1.56384443487205e-05
-9.59152647802932e-06
-1.0139202135698e-05
-2.00491054206126e-05
-1.30907657114377e-05
-7.16276996581633e-06
-5.13111824716986e-06
-1.86683483761898e-05
-2.34184744908433e-05
-2.01302861973252e-05
-1.23939283249627e-05
-1.94804583923449e-05
-1.88340225388701e-05
-1.11984321748094e-05
-3.61487610074976e-05
-2.10595247836159e-05
-1.55526001139994e-05
-8.04556724591336e-06
-2.25969662356757e-05
-1.91236810125645e-05
-3.37325629117228e-06
-1.88413270643812e-05
-1.74273448932617e-05
-1.28907420195236e-05
-3.21210748950278e-05
-1.00780724184587e-05
-2.67332800634894e-05
-1.15402578904009e-05
-1.19476230633022e-05
-1.02708270132569e-05
-1.97813099307155e-05
-2.73627732253082e-05
-2.36709826378177e-05
-1.36564606452825e-05
-2.18436652005038e-05
-3.27249786183881e-05
-1.49682300409681e-05
-2.29458519952497e-05
1.01533680652895e-05
-1.9660162570871e-05
-1.96421841760863e-05
-1.5867387248973e-05
-1.6971313546382e-05
-1.50130110312467e-05
-1.6904594702077e-05
1.8859252724692e-05
-9.15232510333242e-06
-1.79770116369766e-05
-2.77123641626716e-05
-2.10038075116761e-05
5.91953722235693e-06
-8.99825369241294e-06
-1.88459258416354e-05
-1.87504360610633e-05
-1.82909892378143e-05
-1.71003186475459e-05
-3.21259884793959e-05
-1.42919812589247e-05
-1.77633954779651e-05
-1.44284409391382e-05
-1.97651593508752e-05
-2.89331632451179e-05
-2.63844689682429e-05
-2.21951958736913e-05
-1.71554602289088e-05
-2.11954793697797e-05
-9.41300559544668e-06
-7.66198091636574e-06
-3.55951740866499e-06
-1.17625871287232e-05
-1.57122473453239e-05
-7.52378913904156e-06
-5.94750503066818e-06
-1.27982550353027e-05
-2.29213780712506e-05
-2.83933524250507e-05
-8.68140726559672e-06
-1.84319437894477e-05
-2.04110637106528e-05
-2.05533607713323e-05
-1.03692321359054e-05
-1.39013963475721e-05
-1.64148685534886e-05
-1.08662802507423e-05
-1.68478768338302e-05
-2.43075789271112e-05
-1.19057007067072e-05
-7.12585219052033e-06
-3.38340719404381e-06
-1.18329629082669e-05
-1.69001800824629e-05
-3.23622118421921e-05
-3.61237892370984e-05
-1.07615189643866e-05
-2.97572573680555e-05
-2.45731260872779e-05
-2.77455354762056e-05
-3.13747974126336e-05
-1.9030324039585e-05
-2.51482897043324e-05
-1.55559421746326e-05
-2.00209627065724e-05
-2.43447201615539e-05
-8.05939478573635e-06
-1.18547172006377e-05
-2.30031196108137e-05
-7.051801140632e-06
-1.92605056844455e-05
-8.85595442975459e-06
-2.61219158291305e-05
-2.40816562236779e-05
-1.85694291628869e-05
-1.46439372321061e-05
-2.57117539153868e-05
-1.53744456956155e-05
-2.01128144320441e-05
-1.03052374647844e-05
-2.91742539483141e-05
-3.24746889047144e-05
-3.47705385719727e-05
-2.7130469977407e-05
-1.82089300482186e-05
-2.0076370580617e-05
-3.97973498266639e-06
-3.47276051649214e-06
9.40628407980075e-06
-1.53309182110778e-05
-1.63214425159638e-05
-1.91796134401959e-05
-6.71986505227219e-06
-1.13895056818598e-06
-4.35607951228263e-06
-9.28712259074927e-06
-1.19434765428182e-05
-1.98285667720843e-05
-1.18247203396811e-05
-6.6293529268097e-06
-2.87237404940719e-05
-1.0491437777251e-05
-2.67400754423744e-06
-2.56826274270723e-05
-7.67595024541028e-06
-1.42479132497231e-05
-2.2826828104347e-05
-2.37264711444618e-05
-7.73027104955059e-06
-2.93893519164598e-05
-1.69055873311923e-05
-3.14533460319081e-06
-3.55288190592199e-05
-6.4098619654065e-06
4.22804508848876e-06
-1.00437928432987e-05
-3.63583378492389e-05
-3.39809306091521e-06
-5.12347332720904e-06
-5.16625497450659e-06
-4.77162358223569e-06
-1.71088356722913e-06
-5.99664516127402e-06
-2.44474643364421e-05
-7.85606123071959e-06
-1.56921740919545e-05
-8.54523865116687e-06
-1.10512279439927e-05
-2.4327919365548e-05
-2.66390226083801e-05
-1.31879787419747e-05
-2.75833248883717e-06
-7.36174214341067e-06
-1.38460827177102e-05
-3.02473176639112e-05
-3.31261951920357e-06
-1.73587509619771e-05
-1.60349614923595e-05
-1.76580292003148e-05
-1.0213407165734e-05
-1.80941864168097e-05
-2.33171078432705e-05
-2.73027584032348e-05
-9.10643348676394e-06
-1.58156918169172e-05
-9.95123858287611e-06
-2.73542332666819e-06
-1.59232476568855e-05
-1.20915349501097e-05
-3.8721741769676e-06
4.00335165416629e-06
-4.43578330514548e-06
-3.62469832362103e-06
-3.07310557416587e-05
-1.64937002225467e-05
-1.57357619463418e-05
-2.51616457683594e-05
-2.13870575154463e-05
-3.31712638146116e-05
-5.72004108943204e-06
-1.11214121857881e-05
-6.90732669472965e-06
-1.11657495948863e-05
-3.03507688532889e-05
-1.94966993092875e-05
-4.07329771349927e-05
-6.43695217960947e-06
-2.48013517192787e-05
-1.57988629128043e-06
-1.24167852039798e-05
-2.0442006797822e-05
-9.65383933709216e-06
-1.63440760528294e-05
-2.19666914916384e-06
-1.40815861442915e-05
-9.5598579352276e-06
-2.09461357330435e-05
-8.78694228714878e-06
-1.0024063888057e-05
-7.531587164211e-06
-2.67631677717583e-05
-1.77702318294557e-05
-3.81605376447468e-06
-1.92719523030432e-05
-1.92956340182035e-05
-2.72341417360642e-05
-2.18301598013741e-05
-4.5257050313043e-06
-1.34024937264979e-05
-5.09629964833185e-06
-1.17671228729116e-05
-2.05774770927658e-05
-6.85452741888212e-06
-1.04394865053629e-05
-1.12343502729402e-06
-2.21999376231696e-06
-9.12825172493877e-06
-1.94582919113499e-05
-1.95679266401831e-05
-1.90030917212921e-05
-2.43712647160979e-05
-2.44930658936688e-05
-5.81590926806841e-07
-1.7914481570427e-05
-7.01006511307637e-06
-2.48583025671468e-05
-1.12949245566545e-05
-2.12479955132774e-05
-2.11565413230105e-05
-7.64969745408116e-06
-1.05797394589612e-05
-5.23214276517611e-06
-1.44395142182258e-05
-1.39687360589932e-05
-1.861062962643e-05
-1.89845768022282e-05
-2.80739995463279e-05
-1.78888560925767e-05
-2.28624222220771e-05
-1.93158357281157e-05
-3.10771033049519e-07
-3.75101561185958e-05
-2.62511099276856e-05
-2.15968853253642e-05
-8.56462085869928e-06
-1.33825918200235e-05
-2.23227941727025e-05
-2.85946068477399e-05
-2.31200822645609e-05
-2.35481862549589e-05
-3.20229620693216e-05
-1.9914091777894e-05
-2.24482976105156e-05
3.25479671340376e-06
-1.60752316654937e-05
-1.87260424621459e-05
-2.18230305508998e-05
-6.54266871387044e-06
-1.30066324047302e-06
-1.2924537674604e-05
-6.54533714948085e-06
-1.49269678393682e-05
-6.97224751344479e-06
9.79405510650461e-07
-2.00113991432059e-05
-1.21329237864023e-05
-7.88282626043626e-06
-1.92541930935787e-05
-1.04155599801845e-05
-2.80401088383933e-05
-8.91416320379731e-06
-2.96506033042518e-05
-1.96087197330027e-05
-2.49218043624366e-05
-1.73446326309811e-05
-1.86520308925391e-05
-8.88252085622264e-06
-2.58067278276416e-05
-1.46886556887405e-05
-2.52848937460265e-05
-2.21790852301384e-05
-2.89519898702667e-07
-1.798063598767e-05
-2.15921257178131e-05
4.30688358950092e-06
-6.83889990699767e-06
-3.14963953577514e-05
-9.11937155030119e-06
-1.55319018830163e-05
-1.07064022741798e-05
-1.97978787148231e-05
-7.47017582330972e-06
-5.46608363118542e-06
-1.43508638310877e-05
-3.58061839667378e-06
1.65857243627524e-06
-2.41895579274964e-05
-7.5368116023732e-06
-2.17972692759971e-07
-1.96850706026271e-05
-6.12127481440739e-06
-9.15409899629548e-06
-1.2386276518254e-05
-1.1054692516928e-05
-2.66383243364886e-05
-1.73644646594706e-05
-2.17166190269645e-05
-2.70826622924398e-05
-2.06483365345441e-05
-1.32962403990942e-05
-2.02014351703536e-05
-3.40985999874554e-05
-3.59425910946246e-05
-1.4315182873412e-05
-1.11816418499534e-05
-2.88740024039978e-05
-1.25835204396746e-05
-3.0705282859066e-05
-2.19376743585821e-05
-1.91388431007471e-05
-1.28467017320837e-05
-8.11148125171639e-06
-1.65916681007746e-05
-1.30533577392255e-05
-4.23185200743054e-06
-1.05056436617365e-05
-2.5968551512782e-06
-1.42579343998843e-05
-1.21131109461459e-05
-2.80763714588703e-05
-2.31537147898474e-05
-1.93437701724259e-05
-2.8093377018931e-05
-6.7884678548233e-06
-2.72505347497985e-05
-2.86249472983516e-05
-1.40719004103014e-05
-3.90672326714964e-05
-1.16069093505491e-05
-1.4170125691019e-05
-2.33322182241443e-05
-1.99199339677255e-05
-1.34441135804378e-05
-9.09950460474374e-07
-1.86964392732809e-05
-2.05164330196404e-05
-1.70753080538115e-05
-1.0772212599487e-05
-1.62813444558487e-05
-9.06930268733508e-06
-1.30792375220711e-05
-4.69155752953402e-06
-1.43973863044855e-05
-1.49690795541198e-05
-2.28618830196931e-05
-2.94964246923397e-06
-1.03215176073724e-05
-1.07437375085498e-05
-1.81692192846769e-05
-1.35943295877911e-05
-2.08187926215471e-05
-7.08435392923277e-06
-1.2652722386599e-05
-2.83927607331198e-05
-3.39504859854822e-06
-1.68121914331571e-05
-2.57711234744115e-05
-2.39318424080551e-05
2.18556439783278e-06
-2.37196473547252e-05
-1.84926198671712e-05
-2.092689596638e-05
-1.98244835412879e-05
-2.34361323770272e-05
-1.18997072958595e-05
-1.52178972741589e-05
-2.70432843241123e-05
-1.90954625242348e-05
-2.24142707932435e-05
-2.17248869570865e-05
1.30645023302725e-07
-8.16341412763849e-07
-7.03299476169398e-06
-1.11144986106461e-05
-1.66743666331585e-05
6.91899540544156e-06
-2.02523994462116e-05
-2.76038460771567e-05
-1.60058474166405e-05
-2.29480243224425e-05
-2.49382631355249e-05
-3.27004418552743e-05
-1.96196557010977e-05
-1.38779397889364e-05
-5.83440633345756e-06
-2.16453836250655e-05
-8.14063898913875e-06
-2.40572162395838e-05
-1.96585787356854e-05
-3.34544530915528e-05
-1.53933468547818e-05
-2.17854320890117e-05
-2.4200034339055e-05
-2.23051199847788e-05
-3.78350378971998e-06
9.00184305069917e-06
-5.08229122982647e-06
-4.07490380712163e-06
-5.82685385590953e-06
-1.82286697559098e-05
2.5745223298617e-06
-9.93414594040866e-06
-2.51916141802523e-05
-2.75713729670828e-05
-1.79011154953796e-05
-2.46735355141547e-05
-1.00833121871696e-05
-2.1763427771915e-05
-7.37002317462363e-06
4.73533419714585e-06
-7.06653742388247e-06
-2.23503216321583e-05
4.65469621297917e-06
2.72194270287574e-09
-2.40890994356304e-05
-2.59163473158064e-05
-1.71728566375278e-05
-1.22111520668853e-05
-3.50386180023147e-05
-8.24684198892461e-06
-6.99705283526072e-06
4.98716992812235e-06
-2.33177673957421e-05
-2.8519175989341e-05
-2.67248076105492e-05
-2.86618912246295e-05
-2.5999345081656e-05
-1.71675629399583e-06
-1.7406933614016e-05
-1.05388768216963e-05
5.97808218822547e-07
-8.84705462451506e-06
-2.011383177102e-05
-2.33743716265258e-05
-6.67726505613121e-06
-2.6129972151928e-05
-2.01357984480955e-05
-8.97274255066948e-06
-1.47611795399725e-05
-1.60016860326399e-05
-2.2146145192201e-05
-1.11425844926574e-05
-1.6671043050922e-05
-4.11011415941348e-05
-3.41273157453551e-05
-1.9410867564542e-05
-1.68923179644881e-05
-3.76790970671617e-05
-1.07326238191185e-05
-3.56489697049234e-05
-5.54863060807244e-06
-2.03846949630937e-05
-3.04815998226345e-05
-2.58838923029384e-06
-1.01156547867146e-05
-9.12150208479181e-06
-1.90176720822706e-05
-3.54321335722345e-05
6.67869253905017e-07
-2.81287324981762e-05
-4.56140073104195e-06
-1.59919133918018e-05
-2.60336963548203e-05
-4.43029402170435e-06
-2.52925972542345e-05
-2.87463201453512e-05
9.53594944306193e-06
-1.34977101791691e-05
-3.02632977273225e-05
-1.3503056080885e-05
-2.04409540762865e-05
-1.21440232553657e-05
-1.96701352795605e-05
-2.96153316561432e-05
-2.92356410569229e-05
6.60556901844583e-06
-1.62540292361243e-07
-2.85696862184115e-05
-9.07519706685426e-06
-1.709706295731e-05
-2.00890309151069e-05
-1.27349986676917e-05
-2.1875878203421e-05
-2.02416439932876e-05
-6.1835297377212e-06
-1.19463907943046e-05
-2.28450917296266e-05
-1.16961367637473e-05
-1.8823071519547e-05
-2.26461975556587e-05
-7.45081636838263e-06
-6.22120536209425e-06
-1.24394966575833e-05
-1.73805848032837e-05
-1.77390753324525e-05
-5.34006213270708e-06
-1.21414681546962e-05
-9.20454681796527e-06
-1.8437565885421e-05
-2.30314497445746e-05
-1.08686801082168e-05
-2.18805201997103e-05
-2.89620981277093e-05
-9.79352342057553e-06
-1.36931266524293e-05
-2.27932389358512e-05
-1.22902741304923e-05
-1.229307904645e-05
-3.12977184058951e-07
-2.05939357323869e-05
-1.64528698873375e-05
-1.28186761918709e-05
-2.51779573121327e-05
-3.35288333981132e-06
-2.25800062752061e-05
-2.22513197514358e-05
-1.45966276754788e-05
-1.28901549225576e-05
-1.3683566741333e-05
-3.80941341928157e-06
-1.91082925883097e-05
-1.6509988418029e-07
-3.30692702242651e-06
-2.22002427850864e-05
-1.54821441475108e-05
4.37698874692926e-06
-2.31636231570856e-06
-1.68698845652237e-05
-2.57112859480837e-05
-1.55181713274812e-05
-1.04376016676425e-05
-6.41786099392016e-06
-1.82172096489713e-05
-1.99234469304213e-05
-1.89224130066394e-05
4.30440383215687e-06
-2.14233778294143e-05
-2.1312788233802e-05
-1.54446891398354e-05
-1.45229964873034e-05
-2.0058290482201e-05
-2.16196582132174e-05
-7.56968050393547e-06
-2.64456264863965e-05
-5.21153843533138e-06
-1.14389923898418e-05
-1.94754413317401e-05
-1.55897157925302e-05
-2.17701934542531e-05
-1.79283556718537e-05
-1.33043440081669e-05
-2.45992659775195e-05
-1.14006774382689e-05
-2.57429142898237e-05
-6.4387951735686e-06
-1.69094592660634e-05
-2.05897110407778e-05
-5.68963693181929e-06
-1.70918135336576e-05
-2.36633813721924e-05
-1.15141778466566e-05
-4.85637336641566e-06
-1.24359214563887e-05
-2.56659041932178e-05
-4.74225435714229e-05
-1.1717070793127e-05
-1.15738027124153e-05
-1.73060745389534e-05
-4.73178689465267e-06
-2.64684645074969e-05
-1.51057118565087e-05
-3.55478477490472e-05
-2.71740835565929e-05
3.16949420875241e-06
-1.60191695609915e-05
-2.56542452540826e-05
-2.06979857860171e-06
-2.39849391622486e-05
-2.69032673695218e-05
-1.21361331522703e-05
-1.10133597724329e-06
-2.22352348307178e-05
-8.64028852227215e-06
-1.82146231120629e-05
-7.11016249450317e-06
-8.20863145861114e-06
-2.3424973110097e-05
-1.57768397599842e-05
-1.66915005774623e-05
-9.45150591231827e-06
-2.85690952258243e-05
1.14984210415624e-05
-1.21476306117205e-05
-3.03994499511806e-06
-2.47727590454616e-06
-8.17379737442992e-07
-3.84297627133945e-06
-2.96706343893585e-05
-9.14668173443297e-06
1.52309000963759e-05
-1.3614650332611e-05
-1.03514639628757e-05
-2.32353359186528e-05
-1.91816181789321e-05
-5.24824888559776e-06
-2.50767081746551e-05
-1.9340161820263e-05
-2.47720155250803e-05
-2.55726300631782e-05
-1.34636297468666e-05
-1.34547432998441e-05
-1.35832723274829e-05
-1.29049200710047e-05
2.69267462818717e-06
-3.26001044766901e-05
-9.59478600384661e-06
-2.33055460986234e-05
-1.87098776947746e-05
-2.64313076149826e-05
-1.52446461907385e-05
-2.61050387533787e-05
-1.34870360782425e-05
-1.38902832334265e-05
-1.37161817465866e-05
-2.50467225090535e-05
-2.01505076154811e-05
-9.7849377181827e-06
-1.68388967276096e-05
-3.32305797948139e-05
-1.46279594617719e-05
-1.78573542861977e-05
-2.85278819769639e-05
-2.77997825508948e-05
-1.91524588186443e-05
3.3208933587837e-06
3.05297565176876e-06
-9.33061659556491e-06
-1.07788883116266e-05
-7.85395559110432e-06
7.1943152161751e-07
-2.902504522255e-05
-1.82031686742965e-05
-1.0765007555328e-05
-1.95591251186415e-05
-3.02700679988103e-06
2.92371366475146e-06
-1.02385873386228e-05
-6.23783189494798e-06
-2.26775543913562e-05
-3.93233207720308e-06
-2.67640104442422e-05
-1.23095513478557e-05
-2.97946488137427e-05
-1.21306428972553e-07
-3.61035071341866e-05
-3.5564042418126e-05
-3.10455844140757e-05
-5.50735223817457e-06
-1.03824643223619e-05
-1.82675758497535e-05
-2.71953421459699e-05
-1.21182588007089e-05
-1.64060176283792e-05
-8.46824796032586e-06
-9.58797690071566e-06
-1.58253596605574e-05
-7.82394387041759e-06
-7.86581805879609e-06
-2.86305665734923e-05
-2.93003015810053e-05
-9.6236530018928e-06
-1.41772820217061e-05
-8.51337794889899e-06
-7.4265019452427e-06
-9.40192753039657e-06
-3.59934293727061e-05
-1.08042980173698e-05
-1.63286083576173e-05
-3.05490783268788e-05
-2.22705047368182e-05
-4.27959546939597e-06
-9.10618128462611e-06
-1.27661409495567e-05
-2.21403230237106e-05
3.39201178641377e-06
-1.54383752863531e-05
-8.77806290118734e-06
-4.08015328147434e-06
-1.97513320647317e-06
-3.63692349129617e-05
-1.90069886863647e-05
-1.23432090348479e-05
-1.54212536904792e-05
-2.08878146005282e-05
-1.13983842084397e-05
-1.69431747897045e-05
-1.69183892146949e-05
-1.56368754320214e-05
-8.21007183146811e-06
-1.72039672761284e-05
-3.00262482127362e-05
-2.00222211124136e-05
-1.54703175315332e-05
-4.81537399643e-06
-5.3953378003349e-06
5.26853383915113e-06
-4.80903768069055e-06
-2.75064600225802e-05
4.71040429924858e-06
-1.06266335429367e-05
-3.51018235102962e-05
-2.41660915044169e-05
-1.31986910715373e-05
-2.68761499969209e-05
-2.54624507637772e-06
-1.14148152220456e-07
-3.97610462041601e-06
-2.08116951672403e-05
-1.77768750371942e-05
-2.50411645065436e-05
-2.50005448310343e-05
-1.02767431137387e-05
-3.64294148540093e-05
-1.40700051280175e-05
-1.10340567211612e-05
-3.35988801741015e-05
-2.55670070586852e-05
-2.20042078203466e-05
-3.87416738348002e-05
-1.45463455818207e-05
-1.74347298192572e-05
-1.86660487122574e-05
-1.01680551639684e-05
-2.31513286656858e-05
-1.32241872604526e-05
-1.10007448530997e-05
-2.57815377269392e-05
5.85595189649404e-06
-1.756158370032e-05
-2.07248400150047e-05
-1.58243790656173e-05
-1.75559603140562e-05
-3.07121451915882e-06
-7.12403630752547e-06
5.59171645952125e-06
-1.93484739507737e-05
-3.52231759791373e-06
-9.96092026995482e-06
-1.94816122567263e-05
-7.00237609613772e-06
5.85198591862628e-06
-1.7102636860007e-05
-5.22298336194988e-06
-1.8713253466541e-05
-2.86653835215052e-05
-3.36106727492155e-05
-2.19343194950332e-05
-1.28748787934378e-05
-2.11739172059294e-05
-1.83792319071232e-05
3.93543350276461e-06
-1.57731600750089e-05
-1.2510399716352e-05
-2.46602277006479e-05
-2.0305836289842e-05
6.17196774251248e-06
-6.17082419328411e-06
-1.75385469320862e-05
-1.6819048526081e-05
-1.11644395001812e-05
-1.97111231446168e-05
-1.84657059375816e-05
-1.57551623977345e-05
-2.8161340494724e-05
-1.06236260553609e-05
-2.03922401537569e-05
-3.18075573658222e-05
-1.60892223296536e-05
-1.71509667881816e-05
-2.50063066642844e-05
2.20339626409957e-08
-1.60115140927525e-05
1.47150432217233e-06
-2.18814643362067e-05
-1.50660912790026e-05
-6.28272877830916e-06
-1.40145376374509e-05
1.23445704039187e-06
-2.58981887569997e-05
-4.40262521313459e-06
3.93314573364925e-06
-7.30721544819878e-06
-1.2421921894249e-05
-1.58598816879334e-05
-1.30517576056632e-05
-1.022880517136e-05
-3.28043385987064e-05
-1.31830769779736e-05
-1.06314900286753e-05
-2.73735230963424e-05
-1.14391834147649e-05
-2.35928093091917e-05
-1.71740425224332e-05
-2.66820346458723e-05
-5.39930079158935e-06
-4.60944679868972e-06
-1.98716924594928e-05
-3.68817905034036e-06
-4.88722209231612e-06
-1.90651531811774e-05
-1.35483186754711e-05
-1.75472148529368e-05
-3.24138412732256e-05
-1.82988943327416e-05
4.9745831649584e-06
2.98715832674163e-06
-5.64892266215353e-06
-2.96941133387566e-05
-1.47514354909352e-05
-1.63046488796901e-06
-1.58938868593932e-05
-5.18189410345764e-06
-1.22555391685311e-05
-2.00682057708934e-05
-2.83073139648295e-05
-6.40640130012236e-06
-1.37863562714785e-05
-2.04759991878035e-05
-1.99548523324558e-06
-1.40573104279454e-05
-9.09934155040288e-06
-2.32112335687255e-05
-2.49786749316216e-05
-2.20184994601652e-05
-3.11476072147142e-05
-2.01853194281294e-05
-1.13074906614559e-05
-2.44267328199068e-05
-1.83417617429002e-05
-5.56229585952313e-06
8.31855627068679e-06
-1.32907908909128e-05
-1.13920929580349e-05
-2.06374125429668e-05
-9.92730104296848e-06
-2.65735162439208e-05
-2.83871893677632e-05
-2.28215042042461e-05
-1.04385345830404e-05
4.65481741328312e-06
-8.18802342880735e-06
-1.38169601795392e-05
-2.35857755702707e-05
-2.22349759933696e-05
-2.56762876214248e-05
-2.49833127516016e-05
-2.87312579279531e-05
-1.83956894036605e-05
-2.38657301262208e-05
-2.11931168849328e-05
-2.30441151741661e-05
3.31931311342261e-06
8.50572107565642e-07
-3.37747396891742e-05
-1.14464727934043e-05
-1.50754094380462e-05
-1.76806631818167e-05
-2.12835114616486e-05
-2.27325011149772e-05
-1.36468372583236e-05
-2.36222094315057e-05
-1.4599739515078e-05
-1.81398079149346e-05
-2.01019830441871e-05
-9.32923506208923e-06
-8.33788680509177e-06
-2.61973540496566e-05
-1.9370871144108e-05
-1.29107034120482e-05
-2.66875554162641e-05
-2.56634643491284e-05
-1.31301380910506e-05
-2.47641985637245e-05
-1.01873455508806e-05
-1.45283078586273e-05
-2.80974557611329e-05
-1.55706046139035e-05
-1.87569361814076e-05
-9.91596750909995e-06
-1.22275079487272e-05
-2.75265118436015e-05
-1.69758471169769e-05
-1.01008062158603e-05
-2.85662358409535e-05
-1.81452252686809e-05
-1.97013801428374e-05
-8.64630815970447e-06
-2.40432651378757e-05
-2.33365374227763e-05
-2.37086418834662e-05
-4.39387663754349e-06
1.00269640022525e-05
-1.43849457388476e-05
-1.54493887295864e-05
-1.56613348323271e-05
-1.45570344717501e-05
-1.64737420114775e-05
-1.2240109200673e-05
-8.5402031247461e-06
1.54624713629558e-07
-9.98277286467032e-06
-2.21817521826102e-05
-6.52380599784971e-06
-1.51111410508369e-05
-1.28764702193435e-05
-1.20308967735141e-05
-1.65572208953066e-05
-8.44323947162004e-06
-3.7058973825854e-05
-3.45344549322545e-05
-2.83953767854307e-05
-6.32416341263401e-06
-2.63970641927613e-05
-5.19277969548818e-06
-1.60985843349463e-06
-1.95154434604205e-05
6.79596780524646e-06
-2.57678998561578e-05
-1.88606991403965e-05
-1.69838756990794e-05
-1.5304938537983e-05
2.82445316959232e-06
-1.83272197390893e-05
-1.03250891969884e-05
-1.24450033234252e-05
-1.89461845603383e-05
-8.53987560111296e-06
1.03960611840022e-05
-1.20658052925993e-05
-2.21121202861899e-05
-1.19473853880051e-05
-1.8740882479755e-05
-1.4051693421044e-05
-3.24216688460045e-05
-1.94184959237605e-05
-2.52704290660448e-05
1.21507398419589e-06
-5.15575686126108e-06
-2.19685426859026e-05
-1.0754083081734e-05
-1.65432835963903e-06
-1.11962299366917e-05
-2.34712496788371e-05
-2.03085576346593e-05
-2.54915904990697e-05
-2.53234329102894e-05
-1.55218521047839e-05
-1.77270351827403e-05
-1.75222331102054e-05
-2.24453315589062e-05
-1.14774361460425e-05
-3.45497413987148e-05
-1.92697390796519e-05
-2.78610110379277e-05
-1.45550577078897e-05
-1.98245828135044e-05
-1.20430365471906e-05
-1.06978999857871e-05
-1.98784779309134e-05
-1.63161916421685e-05
-1.58220875289962e-05
-2.12427027807432e-05
-1.65746287435552e-05
-1.70047167780467e-05
-1.56264968130024e-05
-1.99396214403241e-05
-1.49367378633527e-05
6.02848884239794e-06
-1.07790067163194e-05
-1.54085280014938e-05
-1.97027679998581e-05
-2.84272581154003e-05
-1.58665376636183e-05
-2.4937541838923e-05
-2.53827470035847e-05
-9.63058327725521e-06
-1.05630938666375e-05
-2.57148014483948e-05
6.13004870625243e-06
-5.54774222916775e-06
-1.06469024793541e-05
-8.07310127771707e-06
-1.03962762358041e-05
-1.16061694523251e-05
-8.4143235518641e-06
-1.02077315436384e-05
-1.87056808291546e-05
-4.07104227105985e-06
-2.21262200037184e-05
-1.54580463012622e-05
-1.78903490878381e-05
-1.53051827829478e-05
-3.11994792613729e-05
-2.11609373262254e-05
-1.59455771572293e-05
-2.13244891713375e-05
-1.58782966173198e-05
-2.25835066796662e-05
-1.99290214868378e-05
-6.18857738384826e-06
-1.2869750678147e-05
3.3402067107823e-06
1.04782022498368e-06
-3.5270154345797e-06
-1.47361786192522e-05
-1.89387005142548e-05
-5.52756494821184e-06
-1.82872041628388e-05
-1.36599419789867e-05
-2.66835951300052e-05
-1.63986712129418e-05
-4.16304606469135e-06
-6.32713459342493e-06
-6.99392328131773e-06
-2.68518405891572e-05
-1.39659694474877e-05
-1.89073845775128e-05
-1.42296843009171e-05
-1.89348233540968e-05
-8.88820191405089e-06
-1.43094418473454e-05
-6.79676966943644e-06
-2.45924648614665e-05
-1.83351995606457e-05
-1.16539646042356e-05
2.32380057749353e-06
-8.95659359201005e-06
-1.90063639366559e-05
-5.98730239999158e-06
-1.80817240819651e-05
-1.00521600120701e-05
-1.23030714855069e-05
-2.72495040035626e-05
-1.44396640480263e-05
-1.54406036270562e-05
-7.52508502560746e-06
-1.16066385826181e-05
-7.97013910812043e-06
-1.12099166874136e-05
-1.89415623729543e-05
-2.21323447767784e-05
-1.22695926250989e-05
-7.86570973393239e-07
-1.66922738664617e-05
-1.02889283565932e-05
-1.25995815876447e-05
-1.71834016244872e-05
-1.54561257867009e-05
-9.43054683763153e-06
-1.72965409394757e-05
-2.31026072440157e-05
-2.43223084898593e-05
-1.24140941577404e-05
-2.60964154122088e-06
-2.04968866839691e-05
-1.07589536693605e-05
-1.88693304294348e-05
-2.60289413087573e-05
-2.45225245486136e-05
-2.03486249847039e-05
-1.52346255791195e-05
-2.04618983559088e-06
-1.42637448279536e-05
-3.06135309477288e-05
-6.7203808819316e-06
-4.32129299605553e-09
-1.50377006883052e-06
-8.70580471144734e-06
-1.44873819148681e-05
-7.3907292290926e-06
-1.83183083941237e-05
-4.56050950828309e-06
-1.71025876559524e-05
-2.56622824154915e-05
-2.01477156697523e-05
-1.4906876331779e-05
-1.67578916360707e-05
-7.99750005764667e-06
-1.24110128765956e-05
-1.66761574940413e-05
-2.17845574642776e-05
-1.0716568729491e-05
-1.20820366666604e-05
-1.66232647681818e-05
-1.54227977508867e-05
-5.48750398972929e-06
-5.40988252354518e-06
-1.85889378433263e-05
-1.89056462315613e-05
-2.35220766516116e-05
-1.54700395513778e-05
-1.73617610853067e-05
-1.76003733139783e-05
-3.40796750437781e-05
-1.55787188825628e-05
-1.91221649671658e-05
-1.09824325966998e-05
-3.6481653841338e-06
-1.40009070576431e-05
-6.20552932541083e-06
-1.56368669213442e-05
-1.94458085292549e-05
-3.49997035413023e-05
-9.0460219372006e-06
-2.71494408029044e-05
-2.42100037642694e-05
-1.24328835040224e-05
-9.48822466628931e-06
-5.22060302565648e-06
-2.73432713996246e-05
-2.29159017988346e-05
-1.25221115076602e-05
-2.46077340203085e-05
-1.0549438243652e-05
-3.27698726997951e-05
-2.23601863392389e-05
-1.25447411207072e-05
-1.95200176917728e-05
-3.44391040763263e-05
-1.88791518156038e-05
-1.3991939161008e-05
-1.58523531535595e-05
-1.93202019730275e-05
-1.64157485646439e-05
-1.05300653650315e-05
-1.73693811501421e-05
7.08929442691647e-06
-2.73488906248014e-05
9.22622947744323e-07
4.60209855242888e-07
-1.17630954181009e-05
-3.19230059404184e-05
1.33364623175331e-05
-2.38469242501517e-05
-2.62753378607043e-06
-2.88378404703309e-05
-2.88584615157464e-05
-2.77490848368336e-05
1.13467252272893e-05
-1.06354162442531e-05
1.41220115754705e-05
-1.4310370741509e-05
-1.67173155960601e-05
-3.45393790321806e-06
-3.24723798683476e-06
-1.52930438472498e-05
7.33679144904362e-06
1.34140293172603e-06
1.27762397470607e-05
-2.20560799551266e-06
-2.80909939667218e-05
-1.20318273954913e-05
-4.38206061834868e-06
-3.07635649554118e-05
-1.58001021105998e-05
-2.32299224140206e-05
-1.56616563044442e-05
-2.0160897942675e-05
-1.85507472312994e-05
-1.04075390668824e-05
-2.49635281307735e-05
-1.31927957429641e-05
1.23973956796148e-06
1.12867468366009e-06
-2.50850063993846e-05
7.69443301042464e-07
5.34672223722571e-06
-1.32507031324577e-05
3.49672707254238e-07
1.41061944983764e-05
-1.84123220293214e-05
-1.51279490493676e-05
1.32242028567846e-06
1.01732940390021e-05
-1.81423233848599e-05
-1.09640473514043e-05
-2.02759354349321e-05
-2.08965706076957e-05
-1.90308946021045e-05
-1.59554381714648e-05
-2.8799777337075e-05
-1.64419603342547e-05
-1.65398759295906e-05
-1.96436150217112e-05
-1.39708000363998e-05
-8.83738906078995e-06
-2.671463444575e-05
-5.8657039753008e-06
-1.34414335973124e-05
-9.50959587110049e-06
-2.04045086031997e-05
-1.5309658615489e-05
-1.17091767914733e-05
-2.15608397343964e-05
-1.87106459289574e-05
-2.70732943717265e-05
-2.03956457282453e-05
-8.84794027654862e-06
-3.26292850668831e-05
-1.56923453480428e-05
-1.49235360684288e-05
-1.33714901343876e-05
-1.97217792656764e-05
-3.94346358421409e-05
-1.10709669698766e-05
-2.07158826607634e-05
-2.60058496345454e-05
-1.38217702222842e-05
-1.13291021504578e-05
-6.77060199972116e-06
-1.25481052187073e-05
-1.01211982045551e-05
-3.24973098249262e-05
-1.85717552823731e-06
-1.23418632904215e-05
-2.19530878717434e-05
-1.99071438371767e-05
-1.8515062350249e-05
-2.04634842263528e-05
-9.06191244665975e-06
-3.16130804707618e-06
-1.47352116108215e-05
-9.40192884622071e-06
-1.86523254966178e-05
-1.06096219222023e-05
-7.88319532703581e-06
-1.25608568741187e-05
-2.60265873103183e-05
-1.48999007189181e-05
-6.14357241625685e-06
-3.21975684900776e-05
-1.33679825390889e-05
-3.62831323216779e-06
-2.05193258124272e-05
-1.17882598212721e-05
-2.7327921247002e-05
-1.79874808617957e-05
-1.74063779426877e-05
-6.7264779427251e-06
-2.45837860357856e-05
-1.28947392624894e-05
-2.41880745887797e-06
-7.51737306290113e-06
5.64411036566458e-06
-1.15396879882971e-05
-2.18471954025324e-05
-9.15034710812485e-06
-8.12143000984901e-07
-2.27596083145002e-05
-1.3233407378598e-05
-2.86646742185154e-05
-4.70128219800279e-06
-6.55839545042568e-06
-2.96039378462526e-05
-4.15324500480413e-05
-2.01837664232957e-05
-2.17883185051671e-05
-1.16787039679323e-05
-1.24079570046477e-05
-2.93413042467609e-05
-3.39189110316899e-05
-6.74101251179643e-06
-3.24139044135759e-05
-8.94522384118223e-06
-1.38696812422755e-05
-1.64575953788662e-05
-6.13001892403653e-06
-3.4482641050117e-06
-1.89594193593955e-05
-3.09647896661182e-05
-1.84388845326995e-05
-2.21373579028562e-05
-1.72498922211415e-05
-2.92099156108902e-05
-1.67996240909335e-05
-1.45253375359208e-05
-2.12926206614236e-05
-1.99536682892184e-05
1.25842406230974e-07
-2.10749675410854e-05
-4.64869441454655e-06
-1.35367745468235e-05
-2.84443861870355e-05
-2.48601467415374e-05
-2.34816799682153e-05
-3.00536546012741e-05
-2.84305081304346e-05
-2.28951453176851e-05
-1.64844087301064e-05
-1.91159125090822e-05
-3.21174742538352e-05
-2.14037681272493e-06
-1.10151636590383e-05
-1.5326067727707e-05
-3.04100138061264e-05
-3.17196746320641e-05
-1.13356217179005e-05
-1.68806776487538e-05
-8.81133625353953e-06
-1.33051370706668e-05
-1.9145945968343e-05
-2.75602505991002e-05
-3.65251086766181e-05
-1.61420542480963e-05
-1.69591974222807e-05
-1.35639443450248e-05
-1.3059521434106e-05
-1.50119709279571e-05
-2.1763032320683e-05
2.03623147444842e-06
-1.29882561933651e-05
-1.59083007921987e-05
-1.97474112689818e-05
-1.33717568661891e-05
-2.99761657889118e-06
-7.4635873368645e-06
-1.96587704621055e-05
-8.36743558957799e-06
-1.10858700908099e-05
-3.29804716519199e-05
-1.49787037487884e-05
-3.40087076733236e-05
-1.80811777280577e-05
-2.44856345422404e-05
-2.81220587764912e-05
-8.52198562218983e-06
-2.04785315428639e-05
-1.52665586989819e-05
-5.19881505372566e-06
-3.10765570884943e-05
-8.88065539781666e-06
4.37733828896939e-06
-1.52543074755425e-06
-2.35304223341508e-05
-5.36322491372182e-06
-1.54468254491386e-05
-8.03917060568063e-06
-2.16121468724098e-05
-8.56661418376079e-06
-6.76993399016221e-06
-2.28726705671311e-06
-2.46023840352115e-05
-3.43002616923967e-05
-2.47466261472196e-05
-2.63039912176765e-05
-7.65263570647665e-08
-2.60659978220457e-05
-1.66653168594327e-05
4.51437602906348e-06
-9.82442848427806e-06
-1.35118226597542e-05
-1.2187915044418e-05
-1.0868073874526e-05
-4.99086485429826e-06
-8.0389438174749e-06
-7.74431845748833e-06
9.12563990801751e-06
-4.07934337057056e-05
-1.94326980648473e-05
-4.13682261628156e-06
-6.07117645675038e-06
-2.54474265596011e-05
-2.73489734412099e-05
-1.67084695000044e-05
-3.93905502746062e-05
-2.87123998619385e-05
-5.342881542005e-06
-1.02529537178683e-05
-2.02784401406902e-05
-3.23515187674886e-05
-3.2943549937897e-06
-1.0889054311616e-06
-2.30115456981636e-05
-2.26681708923288e-05
-1.87937739182973e-05
-9.41204790361632e-06
-1.26670276639605e-05
-1.08495498681604e-05
-2.19542220244463e-06
-8.52270382522942e-06
-2.60797940294666e-06
-1.38351509062949e-05
-2.328663406211e-05
-2.6497158007811e-05
-1.77278495390359e-05
-2.59421578159585e-05
-1.67185175019315e-05
-2.25503489826713e-05
-8.16178189934981e-06
-7.14102089475304e-06
-1.23615702880875e-05
-1.40960441054268e-05
-9.64989285511658e-06
-1.23616830012827e-05
-2.24503978653321e-05
-2.18540715701555e-05
-1.54085022299304e-05
-3.13220818063228e-06
9.74100390910373e-06
-1.70967429453694e-05
-1.35757430675233e-05
4.84042868714773e-06
-1.12125974324323e-05
-3.25493178683612e-06
-1.74637493705435e-05
-2.52377705749475e-05
-2.31965523430456e-05
-2.2384837550491e-05
-2.44030976996705e-05
-1.65944530580028e-06
-1.84140042100748e-05
-1.33985905392254e-05
-2.82654939171248e-05
-2.26888790237775e-05
-1.69512407092932e-05
-1.02399307658665e-05
-2.08771730949422e-05
-1.32579008070329e-05
-1.54464418821667e-05
-8.71655635889881e-06
-6.34782166178997e-06
-1.32064388063805e-05
2.28467176165646e-06
-1.58611071586551e-05
-1.86891402515596e-05
-1.2493289500087e-05
-1.94445694473473e-05
-2.68639103829224e-05
-1.74420976729662e-05
-2.44780193432451e-05
-2.1737637406018e-05
-6.25516026423126e-06
-2.83185408845446e-06
-1.4009681895992e-05
-1.89881583779331e-05
-1.16122802526153e-05
-2.45968526086741e-05
-1.0544391975566e-05
-1.64021228536033e-05
-1.90677229846238e-05
3.13407080857915e-06
-2.04044507294944e-05
-2.42826465617113e-05
-1.37971843470814e-05
-1.09005233730828e-05
-1.35775073551027e-05
-9.60427432691791e-06
-3.15934888910798e-05
-1.10547050044394e-05
-9.89041611419941e-06
-6.99260827921614e-06
-2.32173742021064e-05
4.47210332069744e-06
-3.50516670574015e-05
-1.55586410412935e-05
-2.3488237883612e-05
-3.59665330194787e-05
-9.5948072230999e-06
-1.35323311462349e-05
-1.13645857245543e-05
-1.97004863273206e-05
-2.12767650467269e-05
-4.7077225537423e-06
-6.85670057954111e-06
-6.86758160760668e-06
-2.77151747405596e-05
2.21540985151184e-07
-1.09060776780425e-05
-1.65795762406858e-05
-2.46392898169465e-05
