# Supplementary material for: Research on computational propagation and identification of mine microseismic signals based on deep learning
Source: PLoS One. 2025 Oct 22;20(10):e0334641. doi: 10.1371/journal.pone.0334641 (PMC12543183; doi:10.1371/journal.pone.0334641)
Supplement: S9 Data — (ZIP) [file pone.0334641.s009.zip › 000101100000506.xlsx_0.txt_24.txt.txt]

-1.22753997084444e-05
-9.73371022656683e-06
-3.18515499245704e-05
-4.24131539491857e-05
-3.1468985580578e-05
-1.14903894824903e-05
-1.53772345803787e-05
-2.16100404755484e-05
-3.9448099383404e-05
-2.57729322503409e-05
-4.45387547974912e-05
-8.40126331300545e-06
4.37846965473536e-07
-4.67655669324282e-05
-5.36043045655219e-05
-1.26834321247775e-05
-2.90828470437958e-05
-8.83283947919672e-06
-3.30087703835402e-05
-3.17186732293899e-05
-3.35177935857999e-05
-4.20617154448633e-05
-5.46554354679558e-05
-2.62814254954278e-05
-1.35468266020165e-06
-1.26495255190756e-05
-1.79214851040858e-05
-2.55893199356323e-05
-1.70251718237463e-05
-7.66063808284913e-06
1.38974857694474e-06
-1.53727393693307e-05
-8.37265063337192e-06
-3.65127334052052e-06
-1.98804455229352e-05
8.44802943618775e-06
-2.03006675990669e-05
-1.51794347976712e-05
-2.25803324895198e-05
-8.02147669046372e-06
-1.84190992470902e-05
-2.08147246046779e-05
-1.93433461883742e-05
-2.45573011958279e-05
-3.64589616467481e-05
-2.93375641213011e-05
-1.55436647426599e-05
-3.56959930424237e-05
-2.3729472877686e-05
-3.93537654493536e-05
-3.66920568487715e-05
-1.59196805008459e-06
-9.00398705716151e-06
-3.01889398425805e-05
-2.08133454605227e-05
-1.83643733423033e-05
-9.59477881736691e-06
-1.37970023050756e-05
-3.56048914725285e-05
-2.40618144295103e-05
-1.73783622923568e-05
-2.3178118888069e-05
-4.16007573345215e-05
-4.25503632706631e-05
-3.94888389399738e-05
-3.26896437950886e-05
-1.42171342869355e-05
-2.76610154983038e-05
-2.51647103340232e-05
-1.03843302877019e-05
-1.52179435414956e-05
-2.37355702363103e-05
-1.74498031951851e-05
-9.7527745570491e-06
-1.98333148024169e-05
-2.19319550907252e-05
-3.55113540404447e-05
-1.1288564941763e-05
-1.7726174928627e-05
-1.91154218770895e-05
-1.06937383899982e-05
2.86136288071371e-06
-3.37640184146054e-05
-1.43693232453955e-05
-2.37899564668348e-05
-2.31078453025041e-05
-1.42796241569116e-05
-2.80232257200791e-05
-8.55580718137148e-06
-1.29568009630198e-05
-6.27354019739704e-06
-1.78344639127945e-05
-3.1790762018142e-05
-1.16309819125488e-05
-1.97873018856503e-05
-3.25690658332172e-05
-1.71766416551244e-05
-3.2892429457381e-05
-4.31275728028907e-05
-2.71504546427093e-05
-2.59138848013366e-05
-3.31665788554366e-05
-1.12880753327286e-05
-1.29423360321887e-05
-1.32334384235616e-05
-3.83471844076406e-05
-1.86432219973855e-05
-3.21832288551981e-05
-1.81250594828329e-05
-3.05724610602822e-05
-2.75144509536293e-05
-2.33383176715137e-05
-2.26701316454328e-05
-2.89722375058963e-05
-3.07438053266308e-05
-2.7796520671995e-05
-3.12921459054703e-05
-1.27619962459167e-05
-8.84348719492199e-06
-7.43045419086569e-06
-2.22713520258925e-05
-2.28995700122359e-05
-1.03593785332896e-05
-3.69492070335585e-08
-2.58943366439966e-05
-2.68360112699939e-05
-1.2186673282036e-06
-2.13613721667551e-05
-3.88013598139025e-05
-1.10613809283775e-05
-2.09758983529632e-05
-2.9634992203227e-05
-1.93784615805071e-06
-2.78853263278157e-05
-9.83502471275389e-06
-3.50555345730541e-06
-3.03760034095177e-05
-1.7354926145799e-05
-2.31917593445689e-05
-2.0613976879312e-05
-1.43981399835367e-05
-4.81808058786284e-06
-1.54909534848029e-05
-3.8232573550995e-05
-2.46623691518489e-05
-2.33429011636959e-05
-2.72640329481601e-05
-3.99573844064167e-05
-2.54384352578386e-05
-3.64521105410339e-05
-2.76693921622475e-05
4.98862883660911e-06
-5.16490310351651e-05
-1.94898982717843e-05
-4.14136391652624e-06
-6.66029606141451e-06
-1.1452226515728e-05
-4.30227419044253e-05
-2.50265604081438e-05
-1.75317811708083e-05
-3.25220141967863e-05
-5.10761726846606e-05
-1.19997399999951e-05
-2.57395076592012e-05
-3.33099692684629e-05
-1.27439343222414e-05
-1.75003164112674e-05
-1.35886930818283e-05
-2.81069197740289e-05
-2.51585143735944e-05
-2.51221555970277e-05
-3.49064441666637e-05
-3.46264866160526e-05
-3.59721191135341e-06
-2.05462875734898e-05
-1.13849156680925e-05
-3.09777236153679e-05
-1.10278286414754e-05
-1.98993236120891e-05
-2.14622313663567e-05
2.81597893418188e-06
-4.69257969158764e-06
-2.52968063984456e-05
-1.73851436035466e-05
-1.20775750769181e-05
4.57442584630252e-06
-1.20418822053053e-05
-2.09654899422933e-05
2.48642014787059e-06
-2.47276887549962e-05
-1.67109564100458e-05
-2.35325086688429e-05
-1.67276337655262e-05
-2.57132492093216e-05
4.37093319311096e-06
-2.61791142040167e-05
-3.89893884505528e-06
-1.21997943114207e-05
-4.38453443068863e-05
-3.13193777835702e-05
-2.6500890909745e-07
-2.37086679455755e-05
-1.23423536440683e-05
-2.0275857106044e-05
-2.90568865250565e-05
-7.49843586388612e-06
-1.95917419755713e-05
-3.48874003557178e-05
-3.06138355006192e-05
-2.88098453665562e-05
4.43360657986535e-06
-2.78934257001546e-05
-2.09972104871331e-05
-1.51732583642431e-05
-9.07160530183094e-06
-2.08213059546953e-05
-2.1226586809641e-05
-2.29884125506781e-05
-9.96904935826925e-06
-1.06929932712193e-05
2.73094520498238e-06
-3.39883208088271e-05
-3.49693420800724e-05
-4.10185926817142e-05
-2.73522667803582e-05
-1.01097372356637e-05
-2.2664752592492e-05
-6.05460508090773e-06
-1.2337964121447e-05
-2.93313132139756e-05
-1.04319951020452e-05
-9.55522241770695e-06
-3.46004950622151e-05
-2.84460328889567e-05
-4.36431346436361e-05
-3.62952894921578e-05
-1.5969478764728e-05
-6.50619607525579e-06
-2.21801918213384e-05
-5.31757564929813e-05
-3.18447736937969e-05
-6.2337429658021e-06
-3.8118819178742e-05
-1.63930281903165e-05
-1.0904705871135e-05
-1.620383747159e-05
-9.05319752724506e-06
-3.47200899267747e-05
-1.519791320592e-05
-2.63071596090778e-05
-3.73619266798333e-06
-4.63994354453468e-05
-2.519562193408e-05
-7.99331444120795e-06
-1.24768712093086e-05
-2.15334654463463e-05
-2.21633561945075e-05
-4.94359308958555e-08
-2.79269042864636e-05
-4.97869344574468e-05
-2.10190651648919e-05
-1.98907018466634e-05
-5.63365603022378e-06
-2.06863620506231e-05
2.56992576523926e-06
-2.68805089836113e-05
7.84727943640579e-07
-1.48311331620744e-05
-2.61767589873929e-05
-3.76787796094907e-05
-1.00846415029487e-05
-2.66048773560483e-05
-2.27720418396966e-05
-4.3181960591889e-05
-2.49181013657514e-05
-1.43657645252121e-05
-1.71642523663388e-05
-2.00517163142028e-05
-1.61550250297432e-05
-9.87605448610323e-06
-3.06163466385103e-05
-1.2365052007515e-05
-1.02284191840554e-05
-1.90142918132325e-05
-2.57553980475027e-05
-1.8902896808394e-05
-4.27317870972818e-06
-2.31349836953538e-05
-3.82489753145996e-05
-5.4864283176163e-06
-3.15975901959792e-05
-1.96586931721594e-05
-2.2719111329434e-05
-2.22522826687961e-05
-2.70270987852087e-05
-2.88136212956892e-05
-1.74816355416055e-05
-2.70689447974267e-05
-2.48248527067816e-05
9.24848021983702e-06
-1.34100811907656e-06
-8.26127643057943e-06
5.53607564008658e-06
-1.17969897963459e-05
-2.02370666992422e-05
-5.08893672402186e-06
-1.26804327606671e-05
-1.90025210294379e-05
-3.18522815693438e-05
-4.09493186626148e-05
-4.61634603932299e-05
-3.38937907235187e-05
-3.87408259117303e-05
-1.11510118718986e-05
-2.71696933020457e-05
-3.99576286713239e-05
-2.32860583015842e-05
-1.09762046422391e-05
-2.31777435461627e-05
-3.04328079893924e-05
-1.33464271913101e-05
-1.88514636516114e-05
3.59852157953026e-06
6.63943163599614e-06
-5.21585707711942e-07
-2.60174318688734e-05
-1.99387219538621e-05
-1.39933266746429e-05
-1.36179344895793e-05
-7.87094238641165e-06
-2.58647778624672e-05
-3.21513653713432e-05
-4.94531416857179e-05
-2.34866093230102e-05
-2.98013272520625e-05
-4.18551074711932e-05
-2.56355662502056e-05
-2.26157814723988e-05
-2.59268692851639e-05
-1.47982462548056e-05
2.10246146585498e-06
-1.74022592918242e-05
-3.58608321683995e-05
-5.05543060738021e-06
-1.49662917207406e-05
-6.90685726970451e-06
-3.26294598851627e-05
-2.05097374786028e-05
-2.9373791124626e-05
-1.72624643665657e-05
-2.19110491535707e-05
-3.71088759597234e-05
-1.09408549132062e-05
-3.82930095429305e-05
-3.10463980922617e-05
-3.80276150938305e-05
-2.73286263431789e-05
-7.58637354378217e-06
-1.53312203208855e-05
-3.99824149291451e-06
-5.86333652980945e-06
-2.18179048775818e-05
-1.64718226796877e-05
-2.06265705391691e-05
-1.35933626850403e-05
-3.49006607710895e-05
-2.28752974954738e-05
-3.69302317901118e-05
-2.29292590107943e-05
-3.46426974642064e-05
-1.54127613160887e-05
-1.09844247345956e-05
-3.50571460714298e-05
-3.80177057772139e-05
-1.01242678534503e-05
-1.44375559336243e-05
-1.66972269826005e-05
-2.26393133591966e-05
-7.67035857752663e-06
-2.2470249741575e-05
-1.53890078583272e-05
-2.05551359004003e-05
-1.75910900415434e-05
-9.51986504320048e-06
-3.37995408136418e-05
-8.91872421463573e-06
-4.02546548532243e-05
-1.88789694103743e-05
-2.83878817262189e-05
-3.51108060750962e-05
-1.98136545507877e-05
-1.43541445709989e-05
-3.15441602441982e-05
-2.61045938382004e-05
-3.64316230539658e-05
-8.06057061169981e-06
-2.61498898999281e-05
-2.87262405569608e-05
-1.58122211144696e-05
-2.13476117167819e-05
-2.50519591298517e-05
-2.39510829073658e-05
-1.48332120253281e-05
-2.90279156119136e-05
-4.36756597767577e-05
-1.64026348613499e-05
-7.88600663627887e-06
-2.97041242272379e-05
4.52677379072173e-06
-3.48492508992577e-05
-2.6118984857365e-05
-2.01049295965493e-05
-1.51259231075849e-05
-1.67203446695275e-05
-5.24039247761185e-05
-3.57865974148021e-05
-3.12929526346879e-05
-3.40826958390835e-05
-1.20121991688777e-05
-3.80911969244031e-05
-1.90032000183626e-05
-2.70335691203617e-05
-2.03925491379056e-05
-1.02279059996585e-05
1.42708900137089e-05
-2.75232058203062e-05
1.822962964612e-05
8.69370549077235e-06
-2.05163012318236e-05
-2.6016190224758e-05
-4.89298013464338e-05
-1.68121679565124e-05
-2.13938790191703e-05
-4.71030652949547e-05
-2.44289856061705e-05
-1.35525287120304e-05
-1.84731371734955e-05
-2.23007812605929e-05
-3.51527339237827e-05
-3.68857315233479e-05
-2.08152092423118e-05
-2.16985811426953e-06
8.18184274436722e-06
-1.95350053626421e-05
-1.98974135681926e-05
-1.03166816701657e-06
-4.5659985258187e-05
-1.66849430464292e-05
-1.52947193086289e-05
-2.54065090055284e-05
-2.17807430293013e-05
-1.59257337331589e-05
-1.3475869477494e-05
-1.10344998347754e-05
-2.47999570886776e-05
-2.82943094664616e-05
-3.99345162027325e-05
-3.1347639667008e-05
-2.78412654449556e-05
-6.4709499542367e-06
-1.10934517376746e-05
-2.75003201581774e-05
-3.1325825814934e-05
-4.46788837551563e-05
-9.61425798913872e-06
1.38981526396334e-05
-1.5655562127083e-05
-1.57481124096441e-05
-4.15305783169614e-05
-1.31462855052878e-05
-2.31045081892101e-05
-3.06226418911475e-05
-2.01005302917312e-05
-1.10612672037173e-05
-2.03360991937856e-05
-1.9675004495474e-05
-2.05815629625197e-05
-2.86695382715056e-05
-1.01459070792336e-05
-3.16827523918915e-05
-1.2800052010682e-05
-2.6329048139378e-05
-7.47633219404781e-06
-2.23734400470915e-05
-2.99422744956296e-05
-4.44391394812099e-06
-3.26165099069209e-05
-1.67698935951513e-05
-4.84342859946604e-05
-5.22929622779888e-07
-1.68017251910069e-05
-4.15115231672341e-05
-2.03411910748496e-05
-2.8726229471177e-05
-7.99319820097964e-06
-8.86127159325003e-06
-1.83710856024859e-05
1.01822500681046e-06
-1.63082002640245e-05
8.54456388065723e-06
-1.48036887059678e-05
-2.11878178715744e-05
-1.13113456119574e-05
-4.68815181984477e-05
-4.68276854172414e-05
-1.46646971692815e-05
-7.53686905851392e-06
-9.65357566891062e-06
-2.09476042422456e-05
-7.61136497042575e-06
-1.21605682861091e-05
-9.65590418574344e-06
-3.42499757540694e-05
-2.07410539024614e-05
-2.8908245156524e-06
-3.81808251173278e-06
-3.83718908687542e-06
-1.59103898111087e-05
-1.67299916039446e-06
-1.1411677933702e-05
-2.7986787394607e-05
-1.62949618663116e-05
-1.68448382212352e-05
-3.42950690626324e-05
-1.35911968928646e-05
-2.03900664531543e-05
-1.60685600276671e-05
-3.9008733096736e-06
-2.37637421364731e-05
-8.88614175425036e-06
-2.22629174174715e-05
3.75087521127358e-06
-2.73008589011439e-06
-5.75038505171763e-06
1.72212473448684e-07
-3.06305788444116e-06
-7.32007711583207e-06
-2.39032468066998e-05
-2.61507250835648e-05
-2.88355696063105e-05
-1.44685256275039e-05
-3.96540450723403e-05
-2.40560602070589e-05
-4.12094009814481e-05
-2.83107344974756e-05
-4.05818933539098e-05
-8.71429993906041e-06
-3.35323849615566e-05
-6.69659016202166e-06
-2.80613531752344e-05
-2.48486842148181e-05
-1.89805225084957e-05
-3.04738697676709e-06
-1.73137088746495e-05
-3.25772912600673e-05
-2.21220766865242e-05
-2.35530242944932e-05
-2.30212274618174e-05
-3.58001292627196e-06
-3.63819606982045e-05
4.13951316046277e-07
-3.00762581433885e-05
-2.70443038491714e-05
-5.15852936162514e-05
-2.31131408526605e-05
-1.50719263274281e-05
-3.15430347049807e-05
-2.26527434025542e-05
-2.63040887322882e-05
-2.77118891912705e-05
-1.8516232333444e-05
-3.21942766774674e-05
-1.00979171842462e-05
-7.83292741176839e-06
-2.18360767385556e-05
-3.726109498218e-05
-4.03083169699411e-05
5.61871423072057e-06
-3.4578950194953e-05
-1.54512996089574e-05
-3.99831900105453e-05
-1.66446986438448e-05
-2.30638197395485e-05
-1.42185064681129e-05
-3.55244006069757e-05
-2.99705856394428e-05
-3.24740024606935e-05
-1.88545241677665e-05
-1.42520989200608e-05
-1.48923113318286e-05
-3.18700038825687e-05
-1.92730224739002e-05
-2.18268619621334e-05
-1.13592247471872e-05
-9.39339591996746e-06
-1.44926083272312e-05
-1.06311466826947e-05
-6.2888063022448e-06
-8.06022002192664e-06
-2.48663318218341e-05
-4.11730092053684e-06
-2.99306868150391e-05
-1.14311500278685e-06
-2.89670113013414e-05
-3.26637041042591e-05
-3.08300972578998e-05
-2.59572180867533e-05
-2.78717928915566e-06
-5.84047931254883e-06
-1.62366925550494e-05
-1.67661099243661e-05
-2.83980350631105e-05
-3.36692508346544e-05
-2.76334242155767e-05
-1.68779374648232e-05
-3.14698892629165e-06
1.31639067993927e-05
-2.00691448863482e-05
-2.87630556754731e-05
-3.13981536576037e-05
-6.90972163415749e-06
-1.93744731109278e-05
-2.73345950096483e-05
-2.91809845141984e-05
-3.14894262973202e-05
-3.97443894619063e-05
-2.43404127412089e-05
-2.35582913388301e-05
-1.27183146409446e-05
-1.26563149212338e-05
-2.28781633061463e-05
-1.71587200378145e-05
-2.95089629190498e-05
-5.85176898068009e-06
-6.82162661025126e-06
-2.91098996089328e-06
-2.16618630675695e-05
-4.84786941743598e-05
-1.32068818117286e-05
-1.07559037192184e-05
-5.05052786163049e-05
-2.54883892237467e-05
-3.15527904260111e-05
-1.83729235653765e-05
-2.43295585439729e-05
-4.61335774341522e-05
-3.46929562763172e-05
-2.63028888289058e-05
-1.27489409055387e-05
-2.22542092382733e-05
-2.17715081134951e-05
-3.54501265018494e-06
-2.74686646913442e-05
-3.71765117932641e-05
-5.25828557434669e-06
-2.21217546845244e-05
-1.94909213453067e-05
-2.16352057249415e-05
-2.02738013168949e-05
-1.90023289275756e-06
-1.96476256707812e-05
-2.74431268644622e-06
-1.55084536986106e-05
-1.35748657208602e-05
-3.73862184699857e-05
-1.90972298636797e-05
-2.54845877062902e-05
-3.54986156380435e-05
-2.28504289725314e-05
-2.81006808790485e-05
-6.3434354602994e-06
-1.5274071480107e-05
-4.13037793929411e-05
-1.86007937411866e-05
-2.94314884037878e-05
-1.57272289632017e-05
1.06686670621641e-05
-1.61876878687631e-05
-4.76704488061529e-05
-8.55778873592491e-06
-2.59592916656657e-05
-2.29086397206126e-05
-6.03135356137545e-06
-3.50897354175283e-05
-2.32474855148447e-05
-3.90305440089246e-05
-4.48945220489462e-06
-9.83198195657113e-06
-2.07500545659407e-05
-3.5290025611714e-07
-1.99842321955386e-05
-6.39949583486967e-06
-1.84549568701354e-05
-1.53773758807698e-05
-1.6298540316358e-05
-1.05111748744474e-05
-2.5032745654788e-05
-2.73393676413623e-05
-3.55997362902801e-05
-1.65630229545018e-05
-3.23178021633426e-05
-3.10807163190007e-05
-2.51799640606197e-05
-4.75473927382016e-05
-1.48409766573878e-05
-1.74908893962257e-05
-2.32976485944191e-05
-3.55626685305419e-05
-1.06105864643594e-05
-3.16500057082716e-05
-6.3495567783586e-05
-1.48265515134941e-05
-2.17498492356436e-05
-2.13750323872029e-05
-2.61698756135538e-05
-1.68525338628758e-05
-3.3492792812085e-05
-1.15614125889939e-05
2.79444367582539e-06
-1.32657123918669e-05
-1.29336604975139e-05
-2.03815284750902e-05
-3.18933127402055e-05
-1.43192671754416e-05
-1.43440422443493e-05
-3.47464604156237e-05
-2.64129623441902e-05
-4.26904114110683e-05
-3.5882080656083e-05
-3.22623695629488e-05
-3.76896671985235e-05
-4.76119440976063e-06
-1.49946705051224e-05
-5.4448209034412e-06
-9.83855585194303e-06
-1.63397555666671e-05
-3.0853468327856e-05
-1.01494985132486e-06
1.45300366782438e-06
-8.65894633357285e-06
-1.32066856956262e-05
-3.61944393063108e-05
-3.0346157972184e-05
6.76582572842563e-06
-1.89821974037177e-05
-2.90465658565758e-05
-2.40578896648615e-05
-2.59914989018776e-05
-2.16783308686997e-05
-4.52903404037442e-05
-3.40575984713176e-05
-2.0623384140426e-05
-2.0176997945998e-05
-4.64791347494353e-05
-3.22960589732866e-05
3.11903702560237e-06
-1.93268161696164e-05
-1.79851649522399e-05
-6.19311279295127e-06
-1.41515614635989e-05
-2.82222667391173e-06
-2.35973907115964e-05
-1.90954150169049e-05
-2.21738511964623e-05
-4.3281317271307e-05
-1.07346622686117e-05
-2.33489350635233e-05
-3.79190724485707e-05
-3.07147097436413e-05
7.15323888412151e-06
-4.34829101992144e-05
-2.78029513410225e-05
4.59267436060727e-07
-4.53947524347574e-05
-2.8428785608297e-05
-1.93464845555932e-05
-1.65670227383469e-05
-3.41683658761184e-05
-1.92840275593812e-05
4.32194181562453e-06
-1.54474480908741e-05
-2.84780696006663e-05
-1.0727084867078e-05
-5.26002706039816e-06
-1.38174008909947e-06
1.13700009998653e-07
-3.90958085696472e-05
-2.19535317842519e-05
-1.59977268714173e-05
-1.49994076717041e-05
-1.43344222963009e-05
-2.87495208235055e-05
-2.27446580230459e-05
-8.63852650971052e-06
5.43806314094809e-07
-3.16000344775144e-05
-1.40316285710574e-05
-2.98750569543649e-05
-2.41829790372094e-05
-3.45077203207667e-05
-1.66531255277846e-05
-2.60662704565327e-05
-1.88735037897303e-05
-1.63396616269467e-05
-3.52148598543921e-05
-3.07675870047395e-05
-1.62120185684784e-05
3.57201274525684e-06
-1.50415410242786e-05
-1.59036275645596e-05
-9.89665855144663e-06
-2.21507232083296e-05
-2.21875812654036e-05
-4.0400480801379e-05
-1.8558656712745e-06
-1.48898265996022e-05
-9.01800245157163e-06
-2.01074727556251e-05
-4.95586197924058e-07
-2.64763550492292e-05
-1.49653051221252e-05
-1.28663577767484e-05
-4.36939462604759e-05
-3.09564726588717e-05
-1.01970196249287e-05
-1.99630925685582e-05
-1.00023001839833e-05
-4.69477190713327e-06
-7.85048632276663e-06
-1.67465156837733e-05
-3.1222953809134e-05
-1.25099423207351e-05
-1.24318658410767e-05
-4.06067942024127e-05
-1.24565026751685e-05
-1.11376840273727e-05
-3.92074192204812e-05
-2.04152033053421e-06
-3.30287938601457e-05
-2.71592212094551e-05
-2.15616175748615e-05
-1.13911252810871e-05
-1.00557219021334e-05
-3.01522045905766e-05
-2.02682330555554e-05
-3.39628998039963e-05
-2.17297238688686e-05
-1.60933762656386e-05
-1.04394759301272e-05
-2.68317304767398e-05
-2.43813923656971e-05
-5.07195658627464e-06
-3.10343814760119e-05
-3.83981199807495e-05
-1.14399272143841e-05
-4.03664929227844e-07
-6.73974680458955e-06
-1.68909939676075e-05
-3.11319509284457e-05
1.2695964434714e-05
1.41955376000826e-05
-1.93730735718679e-05
-2.44364113047042e-05
-3.65408593529032e-05
-4.04943982488145e-05
-1.6496759690637e-05
-3.44920705380266e-05
-1.76318785708572e-05
-2.86721585931373e-05
-3.36206587635378e-05
-1.19053666528991e-05
-1.8694038592267e-05
-4.06621871903313e-05
-3.02886612861788e-05
1.19848827113999e-06
-3.31843057748855e-05
-7.77094960018224e-06
-1.47902723269875e-05
-3.15788715742519e-05
-1.75391646833395e-05
-1.28556749206803e-05
-1.99509472207232e-05
-2.11304547479642e-05
-1.47324465623854e-05
-3.6469944294459e-05
-3.04615937267448e-05
-1.31093060176301e-05
-1.57279738649123e-05
-2.31515499649296e-05
-3.35000144873773e-05
-2.45011755170536e-05
-8.48120143720879e-06
-1.40782011661787e-05
-1.93633606813358e-05
-6.97208201660009e-06
1.22996205437689e-06
-1.61549049190452e-05
-2.68556268180038e-05
-3.20332263265881e-06
-2.11106427187584e-05
-3.31370087869958e-05
-6.11536800854742e-06
-4.10523402963113e-05
-1.18212001410986e-05
-5.9430380117421e-06
-4.32792215467788e-06
-1.43024767411801e-05
-2.38267651009493e-05
-2.69016702536575e-05
-2.22385327302132e-05
1.22039501133182e-05
-1.91507164821012e-05
-3.18441383070189e-05
-3.40882455735775e-05
-1.29596527712259e-05
-1.42087020131352e-05
-3.61239465010209e-05
-4.43536879269738e-05
-3.74572516014787e-05
-2.38365430129747e-05
-9.9547737920263e-06
-6.98723895908873e-06
-3.76716512279285e-06
-1.5498690884864e-06
-1.13771571106444e-05
-1.73958407252019e-05
-3.08216026806056e-05
2.38652511064265e-06
3.72797823267622e-06
7.8979449661784e-06
-2.88293419737687e-05
-8.579752219221e-06
-1.84971205673053e-05
-3.29845191558405e-05
-2.00743969059852e-05
-1.83562869589428e-05
-2.15132767217614e-05
-2.26186360229518e-05
-2.11443977735539e-05
-2.17555029137513e-05
-3.5580612824015e-05
-4.06683887925421e-05
-2.7472655058918e-05
-1.05949308692083e-05
-1.3430995247988e-05
-3.80231137131755e-05
-1.75872029638499e-05
-5.19746385717339e-05
-9.06759465419036e-06
-2.86242353794123e-05
-1.76602421290601e-05
-2.73791016767636e-05
-1.32186860372099e-05
-2.49411245814646e-05
-1.30238497219789e-05
-1.8544935147836e-05
-1.98257438006022e-05
-2.41026601512397e-05
-3.54722954238055e-05
2.37090814810231e-06
-2.2180140091311e-05
-7.84718757394497e-06
-2.95557712580118e-05
-2.84999760655976e-05
-1.78671437528418e-05
-1.11315947900531e-05
-2.25717787003223e-05
-2.80757235656673e-05
-3.30510266886819e-05
-2.03082380063076e-05
-1.25498552804404e-05
-4.06046865891225e-05
-1.42269517076389e-05
-2.32307360478213e-05
-1.4994499640655e-05
-2.2846292269017e-05
-1.00651733062459e-05
-1.96570144611018e-05
-2.69925504950787e-05
-3.2026669921499e-05
-1.81494609590495e-05
-2.88906717677987e-05
-1.92023878376004e-05
-1.09303305368858e-05
-3.08811330997005e-05
-3.44591474750654e-05
-2.61578856383444e-06
-3.79561409185005e-05
-1.81274031864165e-05
-1.39146889919442e-05
-2.90772832321389e-05
-1.20200276881214e-05
-1.06791071495514e-05
-4.90258822973477e-06
-3.49908320444985e-05
-2.34605973253952e-06
-1.33382104541183e-05
2.1938890006801e-06
-1.52154378449987e-05
-2.45102120200403e-05
-2.6233830618897e-05
-1.71031957876133e-05
-4.91407523099686e-06
-2.26293861196631e-05
-2.35182580528682e-05
-2.94983569907017e-05
-1.65281863392366e-05
-1.21970794628124e-05
-1.6632846486454e-05
-3.07102660866293e-05
-2.70272919272881e-05
-4.56756009485265e-06
-3.59447034788771e-05
-2.10619126005393e-05
-3.3544489565018e-05
-2.42944088423955e-05
-2.79821174327298e-06
-2.94652164010853e-05
-3.32078496370383e-05
-2.98300193238599e-05
-2.38708678536819e-05
-9.92833675745896e-06
-2.01348961374323e-05
-2.21081941496359e-05
-3.10121071749126e-05
-2.59728153570242e-05
-3.63661781992536e-05
-1.6654570221313e-05
-1.78200477714168e-05
-1.72812782164963e-05
-1.18102615186136e-05
-3.13520314303943e-05
-3.2060966517486e-05
-8.53665432037905e-06
-2.07543148192497e-05
-2.09036289012438e-05
-3.35241784831929e-05
-3.68228430061879e-05
-9.55345739580432e-06
-1.21899415426253e-05
-2.05238158795569e-05
-1.91131642467722e-05
-4.56832451681258e-05
-3.35384220681404e-05
-2.88448328775572e-05
-1.8532378143187e-05
-2.853046060685e-05
-1.10032955634329e-05
-1.67294003413648e-05
-3.27947187140872e-05
-7.38723701323238e-06
-3.61261670601906e-05
-3.06698250685484e-05
-3.33357680884048e-05
-2.27858078299558e-05
-2.47814996576815e-05
-2.05858930543713e-05
-2.90341442793867e-05
-2.82095671698037e-05
8.39744695634632e-06
1.17374612183983e-06
-1.09062874257346e-05
-1.25377848273054e-05
-2.82058835802777e-05
-5.27590993269596e-06
-2.11713402018992e-05
-8.62388142628613e-06
-1.46258419212718e-05
-3.02899713735264e-05
-4.07890011969236e-06
-2.87852533810325e-05
-1.9603085927679e-05
-1.22361500905668e-05
-1.96435074410851e-05
-1.81472680286084e-05
-2.39094376938192e-05
-2.18409754823318e-06
-1.68512629020079e-05
-7.48302870513085e-06
-1.12004143994903e-05
5.37038601748035e-06
-1.71235059991168e-05
-1.45740430451957e-05
-1.30341835614973e-05
-3.00885540870872e-05
-3.82884892000677e-05
-1.47519087471993e-05
-3.23228407165163e-05
-2.91494999530024e-05
-2.54320843562354e-05
-3.03258531121557e-05
-3.63218018032946e-06
-3.09025873044203e-05
-1.25365704491144e-05
-1.34531823784859e-05
-2.40236876987824e-05
6.29629974993827e-06
-1.95945384446257e-05
-3.54334458790299e-05
-3.00527603813496e-05
-2.26916827886629e-05
-2.36168541307165e-05
-1.72957823177108e-05
-3.23999501823303e-05
-5.7606510077771e-07
-1.71523291059102e-05
-2.53371093202391e-05
-2.26728027712631e-05
-1.35408091905724e-05
-4.49789052749584e-05
-1.54443271352614e-05
-6.94058487245354e-06
-1.67763441886812e-05
4.0380032297611e-07
-1.84690634750031e-05
-2.80739758650721e-05
-2.30361441396845e-05
-3.5496728311403e-05
-1.95451821866396e-05
-2.71205343354739e-05
-3.33547614278124e-05
1.20573888692834e-05
-1.02040838697454e-05
-1.56740892086649e-05
7.25434654534101e-06
-2.62542159913738e-05
-2.31966183181523e-05
-1.45398204463722e-05
-2.76310189246766e-05
-3.42180095339262e-05
-1.61436690731016e-05
-1.25735566069996e-05
-1.62260483269151e-05
-1.08607439345685e-05
-2.93314985665405e-05
-2.71563328523389e-05
-2.69820750295925e-05
-4.4231716817232e-05
-6.49929985209429e-06
-6.31706846224753e-06
-3.29293843244219e-05
-6.13669467269894e-06
-5.0345124897719e-06
-2.43600664693965e-05
-5.01501628837242e-06
-1.535017439681e-05
-1.2951526705679e-05
-4.15869084238564e-05
2.63520086974635e-06
-4.04929914936829e-05
-1.02598236622655e-05
-1.23406181122301e-05
-2.55442510983397e-05
-4.61866857355185e-06
-2.97578827747139e-05
-2.19591467440805e-05
-4.10766729167195e-05
-1.95044288626382e-05
-1.9960378618357e-05
-3.35117122530242e-05
-2.91662248589239e-06
-2.37051854242693e-05
-3.48960524618271e-05
-3.02287554755384e-06
-2.42051750160376e-06
-1.54645257561092e-05
-2.89664027174319e-05
-1.77217292308589e-05
8.10662623678374e-08
-2.5175408421202e-05
-2.83155307584777e-05
-2.42817946649995e-05
-1.08951978981954e-05
-2.71585735452182e-06
-2.94830304943449e-05
-2.41292231258701e-05
-3.41953601384457e-05
-1.10971502175212e-05
-4.75122124285322e-06
-2.59882435892873e-05
-3.22509325188899e-06
-2.33645571723161e-05
-1.69842786557323e-05
4.48077138756548e-06
-2.13261109058576e-05
-2.755803368649e-05
-3.30054490207677e-05
-4.1598833451135e-05
-2.52128155080454e-05
-1.47551633726776e-05
-3.87530781987948e-05
1.94046834001755e-05
-1.71353025990429e-05
-1.85576410437712e-05
-8.75266334574033e-06
-1.73800705007408e-05
-5.017793971044e-05
-2.55457832056392e-05
-1.33659529639102e-05
-3.48844767886714e-05
-3.73945759173919e-05
-1.23069625896154e-05
-3.01562611333609e-05
-1.41956623624085e-05
-1.0341318925623e-05
-1.73174870239769e-05
-2.16777559003049e-05
-8.34737660316775e-06
-1.66423829305466e-05
-2.71496493636114e-05
-1.24925275023064e-05
-3.03747498528543e-05
-2.43900093841866e-05
-1.61499255580192e-05
-5.72960549856991e-06
-3.00137004441791e-06
-3.48409880660016e-05
1.16322605116733e-06
-2.3161458839587e-05
-2.67732470597365e-05
-3.28246638933805e-05
-1.10806424681677e-06
-1.59329799670914e-06
-2.02631585058755e-05
-7.39631138997574e-06
-2.87190801899864e-05
-4.22631650997492e-05
-2.05787219935699e-05
8.83762862821008e-06
-1.85601869515633e-05
-3.24918645564615e-05
-9.32547725541894e-08
-2.43151684527259e-05
-1.36771185562818e-05
-2.59042667766062e-05
2.33415686729187e-06
9.96013492151561e-07
-5.0057415768184e-05
-2.73311395421618e-05
-4.55801450135289e-05
1.18179093243702e-05
-3.54256900582629e-05
-1.08282606181494e-05
-2.82230363636144e-05
-4.00995837811347e-05
-4.77572911719661e-06
-1.22287491941347e-05
-1.72590755729823e-05
-2.17763862635481e-05
-7.88188742419709e-06
-1.87783817728991e-05
-2.57912425683003e-05
-1.88835286490267e-05
-3.23968928869644e-05
-1.06850705793265e-05
-2.29005212685217e-05
-2.51662745080012e-05
-3.18785508444559e-05
-1.77221437400688e-05
-4.39656512154071e-06
-2.15494042050631e-05
-3.53895628202207e-05
-2.86332537284702e-05
1.79278404011269e-06
-1.19258121537329e-05
-3.41094032236776e-05
-5.02920445130016e-06
-2.82317515909616e-05
-1.52194674005225e-05
-3.44579217838566e-05
-8.28539897710005e-06
-3.04858691185627e-05
-4.07281950521936e-05
-3.94253706020015e-05
-4.0216434911304e-05
-2.16645483049726e-05
-2.26310244722713e-05
-3.33637266286807e-05
-3.22986141866087e-05
-4.4628038170715e-05
-2.03884931852258e-05
-5.93048737791009e-06
-4.7589197820655e-05
-1.57748364743931e-05
-3.21513514268271e-05
1.07858833492669e-05
-2.12392155111436e-05
-3.8985403595912e-05
-2.64451346511093e-05
-3.66837131156114e-05
-4.45692270179284e-06
-6.06748401725188e-06
-1.41727657424602e-05
-1.95277622872522e-05
-2.99805175329941e-05
-1.55479625021896e-05
-2.6600486855788e-05
-2.02675460300415e-05
-8.69665890935777e-06
-3.08700301807874e-05
-1.40697296897487e-05
-1.72956437688397e-05
-1.9916197400486e-05
-2.25790880761125e-05
-5.59024226776901e-06
-8.67225011072488e-06
-1.68803234534699e-05
-2.48870306229559e-05
-2.17343419690421e-05
-3.11382560671371e-05
-5.00235337220213e-05
1.13634483739168e-05
-5.70125078264355e-06
-2.0525160917155e-05
-3.3407756876318e-05
-2.41292084514963e-06
-1.09321857932351e-06
-9.91069462987304e-07
-3.01846248030041e-05
-3.72032911549458e-05
-1.01913596596866e-05
-3.40598231553269e-05
-2.98891962913891e-05
-1.83003620657715e-05
-1.1227020945294e-05
5.58886570458938e-06
-2.26593877986353e-05
-4.27617314534266e-06
-4.86910374925732e-06
-1.93139314717202e-05
-1.30188911911917e-05
-1.67674608547386e-05
-1.54243097063938e-05
-3.04579784988742e-05
-2.14722166818908e-05
-2.83688894081132e-05
-8.37813530566135e-06
-1.7399645263631e-05
-2.20128863048518e-05
-3.20777935631087e-05
-5.09662130215518e-06
-3.47965087596253e-05
-5.32421897500275e-05
-1.78708723122059e-05
-2.18798943721913e-05
-2.27164889891983e-05
-1.80331073598829e-05
5.41259363108803e-06
-2.40467907189335e-05
-2.07745328238623e-05
-2.19004135709157e-05
-2.48791574997539e-05
-2.08886239391248e-05
-1.41230314666933e-05
-9.81693954059209e-07
5.01526528797361e-06
-2.00171140101214e-05
-1.73461809889952e-05
-1.82331593082955e-05
-3.42989209482626e-05
-2.58660673023424e-05
-2.66005758358484e-05
-1.90843735374054e-05
-1.44460898026621e-06
-9.93844320946992e-06
-2.51139338120221e-05
-1.61837988488804e-05
-6.95788379725593e-06
-1.68423568891457e-05
-3.61271088127308e-05
-2.47069966847788e-05
-1.21644369590209e-05
-1.69918959980164e-05
-1.0015949876723e-05
-1.83212161997026e-05
-2.83864514373605e-05
-2.28514563999209e-05
-2.117655533391e-05
7.28223254179633e-08
-1.18137771690716e-05
-1.66161677534042e-05
-2.11837517316731e-05
-1.8715189975836e-05
-3.19258478644939e-05
-2.61533280556816e-05
-1.35676802045475e-05
-1.27888986067389e-05
-1.18689649235267e-05
-2.41343712685216e-05
-3.44636947624452e-05
-4.73764608929548e-05
-5.20255701203591e-06
-3.51526296959867e-05
2.94523516970959e-06
-2.33212557867564e-05
-2.74164905333933e-05
-3.87818344522045e-05
-2.78499119034126e-05
-3.25503365120683e-05
-2.25088323419109e-05
-2.76044580168864e-05
-2.22089554242791e-05
-3.02144849832016e-05
-1.52772915280207e-05
-2.61258208452105e-05
-2.77417078947582e-05
-1.77994925438093e-05
-2.57228191154508e-05
-2.76997784637145e-05
-9.88332002298771e-07
-1.62805203693487e-05
-2.0522282009116e-05
-1.33246287787268e-05
-4.32075516225653e-05
-1.38627166598763e-05
-4.01565316007178e-05
-2.9131380821645e-05
-3.67131543169625e-05
-3.10384754431941e-05
-1.51817676387227e-05
-4.01100957308844e-05
-3.75732149619653e-05
-3.16557848198535e-05
-2.75466568461858e-05
-4.973169196517e-05
-3.88340070444518e-05
-1.63310450801292e-05
-1.66106981390675e-05
-2.74211069375559e-05
-2.5513967571358e-05
-1.45014168450035e-05
-4.03700319654402e-05
-2.91434868326107e-06
-2.88635282632427e-05
-1.10649902606457e-05
-2.58754434836352e-05
-2.75868279688512e-05
-4.63077480796572e-05
-5.87052099877037e-05
-2.26831227014529e-05
-1.54953521149595e-05
-3.52748380179695e-05
-1.41102513643595e-05
-4.29833021994654e-05
-2.49679726813305e-05
-3.27388724313989e-05
-2.0031040912675e-05
-3.74522995368552e-05
-1.02071313556112e-05
-1.84023734157471e-05
-4.52072121076536e-05
-1.63354976655886e-05
-1.25481750901941e-05
-3.59875065482061e-05
-4.10706907450764e-05
-2.14091417675743e-05
-2.35788738549725e-05
-2.25038707754131e-05
-2.24867194435411e-05
-1.49895859291261e-05
-6.99518775473181e-06
-4.36441491124978e-05
-7.68811922153788e-06
-2.92962238594669e-05
-2.10993232880442e-05
-2.10346457983848e-05
-2.72244484345715e-05
-1.00030745850564e-05
-1.84908288944755e-05
-2.77414543248299e-05
-1.59923358646192e-05
-1.23461210045494e-05
1.35631253407701e-05
-9.55656715497675e-06
-3.16624112562218e-05
-3.63871036976163e-05
-1.88944334207773e-05
-1.62057073656609e-05
-1.86254389905408e-05
-2.50423415649145e-05
-6.46919946920048e-06
-1.05470070044393e-05
-4.2463073507604e-05
-5.49454557404727e-05
-2.33334265089741e-05
-2.60879661950301e-05
-1.82316132682636e-05
-1.14374035773755e-05
-3.36839366902904e-05
-2.86631758893468e-05
7.09804350802114e-06
-2.04449449749486e-05
-4.31979689194724e-06
-4.82938157602222e-05
-2.52235552071675e-05
-2.72018349688109e-05
-1.89190771797217e-05
-2.75290485708229e-05
-8.13810805693511e-07
-1.99565182881349e-05
-3.11962691375218e-05
-2.68762084489493e-05
-3.19475735275923e-05
-3.48716803144891e-05
-4.26629475902897e-05
-3.32332261052229e-05
-2.31425492581783e-05
-3.1858354104773e-07
-1.38676371891777e-05
-1.28734189897641e-06
-2.28660284931897e-05
-2.39146396875783e-05
-2.95707190579685e-05
-9.07731045084328e-07
-1.14831157720299e-05
-1.66987738376312e-05
-1.67565993673354e-05
-3.53153468074534e-05
-2.6392542919924e-05
-3.22596309334582e-05
-2.09428944770639e-05
-2.19644807976606e-05
-4.37510736125262e-05
-2.00888804919575e-05
-2.29212794228103e-05
-4.67764393824014e-05
-2.93705976279706e-07
-2.95268567296007e-05
-3.29488636434957e-05
-1.83353761425089e-05
-3.55021280793725e-05
-6.54768016780088e-06
-9.05061792315622e-06
-7.8231675952597e-06
-1.35847652411542e-05
-7.1525347639128e-06
-2.45902999640043e-05
-8.94844195701346e-06
-5.61989928821401e-06
-1.69483842103452e-05
-2.01598598987469e-05
6.03631588394243e-06
-3.23751410376339e-05
-3.06968036055999e-05
-4.12982119841615e-05
-3.08161198403511e-05
-1.09990392339928e-05
-4.49995505796383e-05
-3.08808739667658e-05
-3.3961168146746e-05
-9.4412353751155e-06
-1.15650195864578e-05
6.43879020847932e-07
-1.00724711523364e-05
-4.49016926603952e-06
-3.010428636954e-06
-2.31101331948438e-06
1.39206489314586e-06
-3.2117648482741e-06
-4.5723696485564e-05
-1.16336452703535e-05
-1.92498575695854e-05
-5.72733874729675e-06
-8.86269508954271e-06
-2.38998647462851e-05
-2.78287464231399e-05
-1.79089385139844e-05
-1.38251704126202e-05
-7.67782339602736e-06
-1.37874113472787e-05
-5.00651096483474e-05
-1.25994630943074e-05
-2.55537914414098e-05
-3.59538341293284e-05
-2.56202155246719e-05
-1.75490333379965e-05
-3.12716046207051e-05
-2.80249778567845e-05
-8.53169199052489e-06
-6.82654438810654e-06
-2.89319133819861e-05
-3.90527888858221e-06
-3.65998498999308e-05
-3.83555439583517e-05
-1.52133283625997e-05
-6.81076051996851e-06
-2.97556927557499e-05
-4.56956808693068e-06
-3.68807239706551e-05
-8.73368363367246e-06
-2.4583780615049e-05
-3.392297687539e-05
-1.86501693029377e-05
-1.63134725684421e-05
-2.97840427627729e-05
-6.52714546312464e-06
-1.64990559722614e-05
-2.87307007821686e-05
-4.63083533245639e-05
-2.54101632913604e-05
-1.908297369607e-05
-2.01203123473657e-05
-3.60333779215659e-05
-2.26033599777468e-05
-2.07251067821055e-05
-3.5915562479786e-05
-1.76890994811369e-05
-3.08537811555348e-07
-3.3844672681581e-05
-1.79488326919824e-05
-3.5320108615849e-05
-1.10987868334837e-05
-1.70678698628345e-05
3.25683621139641e-06
-3.12955847897893e-05
-2.40449033018521e-05
-5.97318125062969e-06
-1.52244764242567e-05
-4.34932840386621e-05
-1.36169803432226e-05
-2.40294342111217e-05
-1.88294478318595e-05
-9.74467180917668e-06
-1.50942552257316e-05
-2.95998651513761e-05
-3.30203337473956e-05
1.82184588314998e-06
-2.2665243698811e-05
-4.53955194552147e-05
-1.52730507138664e-05
-3.18071919490503e-05
-2.98375078193113e-05
-4.24199030280599e-05
-2.75052991618662e-05
-1.74767116027306e-05
1.19968061034225e-05
-9.13686731982348e-06
-1.0863824651707e-05
-1.42789885027892e-05
-3.28909636083051e-05
-2.12978174695195e-05
-1.09341734974773e-05
-2.69708277115725e-05
-1.03627868914858e-05
-3.50075926562433e-05
1.14650439524491e-05
-4.22328958634536e-06
-4.02460347542361e-05
3.18502382745684e-07
-1.79746218590419e-05
-4.05328204833211e-05
6.7661519529802e-06
-3.25231546833823e-05
-6.40480761155886e-05
-1.96707734723743e-05
-1.3431767978393e-05
-2.50392082971199e-05
-1.22625917881164e-05
-2.70089052126725e-05
-1.66393114683453e-05
-4.64367212376061e-05
-1.85270413069613e-05
-2.96215038494007e-05
-2.65942640685527e-05
-9.8087147025869e-06
-1.92156238892207e-05
-2.5641713967617e-05
-3.24498361002289e-05
-1.31419816546056e-05
-1.27650094161389e-06
-2.60962160582418e-05
-1.80001252768114e-05
-2.35410662723561e-05
4.63297575968619e-08
-2.96285615210119e-05
-2.71816958757515e-05
-1.6950549707656e-05
-5.09402217968659e-05
-5.39053282602497e-05
-1.66783663241871e-05
-3.54735791732034e-05
-8.91750603794097e-06
-2.22625078382733e-05
-3.11431169502002e-05
-3.05130321689824e-05
1.6598454472381e-06
-2.41677044677862e-05
-3.04768512911378e-05
-3.64433034502605e-05
-2.56357053060569e-05
6.63265461778791e-06
-1.18738592392462e-05
-3.26987009292544e-05
-2.09625263470007e-05
-2.21100395628497e-05
-3.29119611983365e-05
-1.97714735191583e-05
-3.15580549240987e-05
-3.05411585972796e-05
-2.69456494896945e-05
-1.9939983653345e-05
-3.62590344280885e-05
-2.05479802952213e-05
-1.56845156252263e-05
-3.1963436551723e-06
-2.16491481947919e-05
-4.00161026148026e-05
-9.94618989334383e-06
-2.68117225379853e-05
7.34376556721727e-07
-1.25662261659918e-05
-1.19160289266282e-05
-3.03760747020094e-06
-2.72711760210766e-05
-3.53430198754708e-05
-2.17164423591781e-05
-1.79495563543388e-05
-3.69105420240395e-05
9.28843889868695e-06
-3.35019189663409e-05
-1.69378450747367e-05
-2.30050021607976e-05
-1.01966150832364e-05
-4.0119358559444e-05
-2.14584843891675e-05
7.54546251121639e-06
1.20117677518625e-06
-4.46099816261768e-06
1.41880445758405e-05
-3.38227174742128e-05
-3.34762458458646e-05
-1.7982975453771e-05
-2.33825582256306e-05
-1.70338151549349e-05
-2.62910065174267e-05
-3.18304459608626e-05
-3.03825329198303e-05
-2.19096193196883e-05
-3.73334985443611e-05
-2.539126419785e-05
-1.49069965046587e-05
-3.0735123084372e-05
-2.4428266898405e-05
4.66753983792124e-06
7.17730236019683e-06
-1.18159589685629e-05
-2.23306216281063e-05
-2.86594572399562e-05
-1.01296760930306e-05
1.21957365615787e-05
4.2456722845883e-06
-1.96558580394664e-05
-2.90467145396081e-06
-3.26212715081561e-05
-2.4978078675856e-05
-1.22753106780732e-05
-3.19413590619514e-05
-2.04297252131634e-05
-2.53353461717305e-05
-2.30765899588029e-05
-4.29063623096699e-05
-1.31252497193144e-05
-2.58173146942242e-05
-3.71630178008197e-05
-2.50149260645494e-05
-2.22050100306007e-05
-9.52017650709953e-06
-3.67644572523043e-05
-2.91352876197645e-05
-1.62182579901123e-05
-2.64749450807905e-05
2.39095302928712e-07
-2.07940791265553e-05
1.08820166661112e-05
-3.41920313657201e-05
-1.16335855791498e-05
-4.44854871057867e-05
-2.98536136180714e-05
-3.16122699968304e-05
-3.77533505616718e-05
-1.48719504585126e-05
-1.88941291945647e-05
-2.56446653194912e-05
-6.15785191256424e-06
-3.00917662661658e-05
-3.00546124117733e-05
-2.10252669131031e-06
-2.4338047332452e-05
-3.16074335710815e-05
-5.77577530218391e-06
-1.75185340773179e-05
-8.15129628649144e-06
-1.84191120588288e-05
-3.1843730447197e-05
5.08752738023768e-06
-2.96625780208906e-05
-2.85037271385409e-05
-4.42132195450572e-05
-2.75119907473141e-05
-8.72579389146128e-06
-3.7161987877946e-05
-1.36516347752521e-05
-2.74704521569008e-05
-1.5328823296986e-05
-1.56039802894869e-05
-3.05740090918155e-05
-4.29441265895136e-05
5.88160915167196e-06
-3.25084611058649e-05
-2.11607007583616e-05
-4.33772250958309e-06
-3.96926699446208e-05
-6.7040659130521e-06
5.93065206349071e-07
-8.11460403605842e-06
-1.50432614154423e-05
-2.21265226151086e-05
-2.08992917881889e-05
-2.95307605566613e-05
-3.25324468454854e-05
-1.37434508676983e-05
-2.97579778843714e-05
-6.75672396823954e-05
-3.71980222402649e-05
-1.32171278557715e-05
-1.34974875283098e-05
-3.01117368372739e-05
-1.53561302211939e-05
-3.65237852877363e-05
-2.81135720559505e-05
-3.2047901773337e-05
1.15366004509479e-05
-2.94662801295802e-05
7.80936181698035e-06
-1.1396428809491e-05
-2.99327428855385e-05
-1.02510324000088e-05
-2.8669207644708e-05
-4.12626961356582e-06
-4.07329280728353e-05
-1.99603792953774e-05
-2.15195318277682e-05
-3.05437030220925e-05
-5.29798550715408e-05
-2.71948799382031e-05
-3.22026450317893e-05
-2.57063738470387e-05
-2.03542978752438e-05
-4.03597414710953e-05
-3.49343247464724e-05
2.06829058427065e-06
-1.81777948856123e-05
-1.6671219772422e-05
-3.26814982813936e-05
-5.95909346414286e-06
-3.98947478937204e-06
6.57108718741073e-06
-3.68252424354657e-05
-1.61550080839418e-05
-5.65196839261243e-06
-2.45510194105573e-05
-2.83415139086788e-05
-1.2501408299485e-05
-8.72212362972549e-06
-2.58643095273393e-05
-2.94932661110262e-05
-2.46394963843138e-05
-1.13402394731757e-05
-3.92672113275369e-05
-1.29259694806732e-05
-1.71270614554979e-05
-8.48494220251938e-06
-4.67292167208768e-05
-5.1556397389494e-05
-4.83005478479259e-06
6.19343805827327e-07
9.42771695060742e-06
6.78424336364624e-06
-2.59089096160119e-05
-2.49878452882681e-05
-2.8025445803895e-05
-3.06098382046801e-05
-4.40808250686899e-06
-1.18980347020847e-05
-6.36127896658766e-06
-2.60736277045558e-05
-3.10362000080074e-05
-1.57781099548468e-05
-1.14308397201143e-05
-1.96583813035355e-05
-3.21065337408333e-05
1.11468901430615e-06
-1.36955340852242e-05
3.28296816052755e-06
-1.2070622875304e-05
1.41800404046689e-06
-1.38050001298425e-05
9.52770223929236e-07
-2.69888144795197e-06
-3.58404700481915e-05
-2.66417945591689e-05
-4.54651138823355e-05
-4.17854282358987e-05
-1.29849319362172e-05
-2.65238449710994e-05
-1.47462374465682e-05
-7.00542276289752e-06
-3.88282661484356e-05
-4.91636069767387e-05
-8.57150355539864e-06
-2.05938903089328e-05
-3.25784468000639e-05
-4.07601574387794e-05
-2.34881554861474e-05
-8.36424164907819e-06
-8.42942413862049e-06
-1.56952592478326e-05
-1.45812138241064e-05
-1.03347788488233e-05
-2.63306074865295e-05
-4.25307606059098e-05
-3.51374467037595e-05
-2.49967116181143e-05
-4.0737156712369e-05
-4.52513833551947e-05
-3.49281226423384e-05
-2.74189722918271e-05
-2.26798398975768e-05
-4.23499871153168e-05
-3.31889527963819e-05
-4.9318416252728e-05
-2.36528248317882e-05
-1.22226478932245e-05
-2.65562461125067e-05
-1.86174010801183e-05
-3.83541922814836e-05
-1.40595308183324e-05
-7.66085583911188e-06
-1.05282186932935e-05
-1.93065037339473e-05
-2.64607901428708e-05
-1.60536540300951e-05
-9.41508212730607e-06
-1.20826562252361e-05
-3.88087316657168e-05
-2.04895958041266e-05
-3.97276646390685e-05
2.1758677234531e-06
-2.63368427458082e-05
-2.0315938883683e-05
-1.88182449430102e-05
-2.94712712599859e-05
-1.56194812319031e-05
-1.51261540110012e-05
-1.61161884505992e-05
-2.88265966001321e-05
-3.70467972449446e-05
-1.84108559863062e-05
-1.45699985732235e-05
-1.04841620759041e-05
-1.30423532399926e-05
-4.28989486701315e-05
-1.75347970891656e-05
-4.39899152120381e-05
-6.14437474735447e-06
-1.72555500404074e-05
-5.58649569929033e-06
-3.34569375214167e-05
-3.41723762689091e-05
-2.17465713493407e-05
6.67676593815003e-06
1.25337831641379e-05
-1.81234428943404e-05
-2.36440955056847e-05
-2.83587997352661e-05
-1.57477701954794e-06
-1.16670652706828e-05
-1.21796890816708e-05
-1.12438667363335e-05
-2.39562509980936e-05
-3.37724541196073e-05
-2.21487101072745e-05
-1.3799645320805e-05
-1.83895427987526e-05
-3.01465531597553e-05
-3.81419309616043e-05
-2.24150972251324e-05
-1.1269998653864e-05
-1.94468573577681e-05
-2.01029860886875e-05
-3.29583030287298e-05
-1.72319079837683e-05
-3.5336613968375e-05
-2.92663358472e-05
-3.08849097289995e-05
-2.27807950409804e-05
-3.80189387747499e-05
-3.20559435698662e-05
-9.01462528505517e-06
-4.64164747696053e-07
-8.50672759814441e-06
-4.12307841236227e-05
-1.15224944848503e-05
-1.84529860004961e-05
-1.59479823793539e-05
-9.89854757502939e-06
-2.56383869797035e-05
-2.13040597830379e-05
-4.12119708017545e-05
-9.35854731667275e-06
-1.81060190827438e-05
-2.0097453585522e-05
-2.37840577351105e-05
-3.95226417626275e-05
-3.01389850540925e-05
-2.17066147981878e-05
-1.65798074634657e-05
-1.76947816061746e-05
-6.59210211066638e-06
-2.72062695102383e-05
-3.38815106085986e-05
-2.07289827937346e-05
-2.37294459116312e-05
-4.54794354879259e-05
-2.74294824669654e-05
-2.7933450493246e-06
-6.50015756090742e-06
-1.79831136938949e-05
-1.7972861424129e-06
3.21635279129505e-06
-3.26923167382955e-05
-1.18769165598143e-06
-1.90438913882631e-05
-8.6669813853354e-06
-3.04340262371995e-05
-2.24134039934698e-05
1.14981504351396e-05
-8.89901114974849e-06
-6.28791750809702e-06
-2.29050290723187e-05
-2.24463557868368e-05
-1.08034268051115e-06
-8.87078911183579e-06
-2.52962188017699e-05
-2.36306986670011e-05
-2.07446675175991e-05
-4.40579485640826e-05
-4.0684578503781e-06
-2.33790732032175e-05
-9.69152375203702e-06
-2.2713903824786e-05
-1.66483285276992e-05
-2.39067779549262e-05
-3.12168890065324e-05
-1.19799575097869e-05
-2.23153578974549e-05
-3.02114014646669e-05
-3.97823511772273e-05
-2.96160788856611e-05
-7.34485080002087e-06
-3.44802462309121e-05
-3.99399772919936e-05
-3.49709796421869e-05
-2.16380539769322e-05
-1.91497916373377e-05
-2.95750565280501e-05
-2.08928642588613e-05
-2.30429257619095e-05
-3.32708746477476e-05
-2.14005043525838e-05
-2.03404342885295e-05
-5.02843253887545e-05
-1.17387667209502e-05
-2.53203003940156e-05
-1.00807709255237e-05
-1.35454146939599e-05
-2.76888168944211e-05
-1.55193515310631e-05
-3.31281718066091e-05
-1.60816737384649e-05
-2.15930158541247e-05
-1.41141859205765e-05
-3.01971837262971e-05
-3.03492589966818e-05
-1.96813002392623e-05
-2.88834040615975e-05
-1.64348871098473e-05
-3.38664352758684e-05
-2.35342631049016e-05
-2.24513993597717e-05
-1.31515440709088e-05
-3.17565171564623e-05
-3.54095760353007e-05
-6.32962303233316e-06
-4.18098676438524e-05
-1.9704470495057e-05
-4.09876261029544e-05
-3.04363771581694e-05
-1.73368953105175e-05
-4.50604112941244e-05
-2.47523792523322e-05
-2.13276173180236e-05
-6.90914823922803e-06
-2.05335924881689e-05
-2.97869616598083e-05
-2.81190135907807e-05
-2.11926892699777e-05
-2.75349895013706e-05
-1.24452820166092e-05
-3.0692847299717e-05
2.09023561088611e-06
-3.84616861764417e-05
-1.65345254964236e-05
-8.25124735906545e-06
-3.84341588230428e-05
-1.47886845028913e-05
-1.56272614067097e-05
-1.42268260732918e-05
9.59365276813443e-06
-3.10504838372635e-06
-3.90435622185013e-05
-2.1478592233716e-05
-1.19620141793027e-05
-3.63918133847331e-05
-2.92212493589924e-05
-2.85116601331887e-05
-3.92351848773289e-05
2.31812540961211e-06
-2.49612985732321e-06
-2.51222387778657e-05
-2.97737911356232e-05
-4.0027702996201e-05
-2.79791582174111e-05
3.32004131668834e-06
-3.16687106941005e-05
-3.25385731983183e-05
-2.18679012799388e-05
-2.35501591092014e-05
-2.15804684505275e-05
-1.77331552977974e-05
-2.10522134452127e-05
-8.99417571231529e-06
-4.0328758270796e-06
-2.32987970264676e-05
-1.32184505631688e-05
-8.85458936766893e-06
-2.86951400312008e-05
-3.47664411893095e-05
-1.10556656461148e-05
-5.12278821589568e-06
-3.15304784920317e-05
-2.98828276797063e-05
-4.64497776479556e-06
-3.35852249222378e-05
-1.33423747557559e-05
-5.4610656805655e-06
-3.89617323782663e-05
-1.42228973677257e-05
-3.91463879938039e-05
-1.15401730745617e-06
-1.84286167884573e-05
-3.45369426605219e-06
-2.47367736486075e-05
-9.26376192308205e-06
-1.94273336833502e-05
-2.42524689252538e-05
-2.70386710668436e-05
-3.92261180654346e-05
-3.69996025043961e-05
-2.31319688032616e-05
-2.71049368874762e-05
-1.86390712742897e-05
-2.54410219477855e-05
-2.65051013815965e-05
2.2956849658237e-06
-2.45440859958682e-05
-1.1970236247896e-05
-1.9747979403094e-05
-1.27106396126314e-05
-8.66791033573823e-06
-2.26357463510654e-05
-2.62932597234974e-05
-1.90586979636116e-05
-1.71234378593259e-05
-1.96233494200324e-06
-1.82258489864293e-05
-5.9210061293574e-05
-2.77659850887592e-05
-2.08941185743699e-05
-5.19787373021932e-06
-2.58373602096809e-05
-1.67707583844308e-05
-2.34815479385675e-05
-2.6638525435191e-05
-3.08879890000716e-05
1.64493143796431e-05
-2.63731996317366e-05
-2.80803928887247e-05
-7.17650398802078e-06
-1.69133383849405e-05
-2.37695244745692e-05
-1.20655198897122e-05
-7.60045052459502e-06
-2.5032105164988e-05
-2.5329377989794e-05
-3.57166714270202e-05
-2.33263289189157e-05
-3.55961098769302e-05
-5.85661008673839e-06
-1.35668963500036e-05
-2.51505858510669e-05
-4.28209375349641e-06
-3.70670499578115e-06
-2.26078825037286e-05
-2.28006053776089e-05
-1.42747299941713e-05
-3.3572436774426e-05
-6.45706436730949e-05
-7.72385543587914e-06
-1.7460853913999e-05
-1.90119008210405e-05
-1.34250214036207e-06
-1.06759823568188e-05
-1.93527995428017e-05
-3.6172791584387e-05
-2.61034504577854e-05
-4.05148547769743e-05
-1.10039745034776e-05
-2.36696690669816e-06
-3.52585325802109e-05
-1.35232077907898e-05
-9.97444519900282e-06
-1.61482166833854e-05
-3.21030445546796e-05
-1.01171603267275e-05
-2.41576554168136e-05
-3.01540247721664e-05
-3.26288612558324e-05
-1.27880082670258e-05
-2.81901684781139e-05
-2.67570725436467e-05
-2.69561470592389e-05
-3.66694560131593e-05
-2.09441685552706e-05
-5.00861171413807e-05
-9.58640068966755e-06
-1.59002776908627e-05
-3.13512787118054e-07
9.73587583172861e-07
-5.15683999479018e-06
-1.2282844526313e-05
-1.60642226661756e-05
-8.89571497585601e-06
-2.07148663915804e-05
-1.76807784980575e-05
-1.94351213793941e-05
-2.7473126069246e-05
-1.34291623807725e-06
-1.80353909222997e-05
-9.37061024672052e-06
-2.50872582132745e-05
-4.49385126731739e-06
-2.39645189292961e-05
-1.91144273173276e-05
-1.30531932734063e-05
-1.90329737409968e-05
-3.68906154098777e-05
-3.57169069452275e-05
-1.2783347618608e-05
-1.76791776757301e-05
7.65319170475602e-06
-3.74771392039179e-06
-3.33965672082911e-05
-5.89400346534058e-06
-5.70545150721426e-07
3.28307425036871e-06
-2.02571754836494e-05
-1.93233591234932e-05
-2.48429389215199e-05
-7.81277446929786e-06
-1.51515688059667e-05
-3.16218637877524e-05
-6.32197783295652e-06
-2.16220697531934e-05
-1.51978468163824e-06
-1.70369711057711e-05
-7.20371441222928e-06
-2.16048858658215e-05
-1.91652309358674e-05
-1.84559922871333e-05
-1.17968888331448e-05
-8.44393258826727e-06
-2.17333125667311e-05
-1.64880957302166e-05
-2.14724743981114e-05
2.30286562614716e-06
-2.76572467072617e-05
-1.99909915025826e-05
-2.94249730762639e-05
-2.60214743027057e-05
-3.66662066932208e-05
-7.78928759481837e-06
-1.47243762234424e-05
-2.10001347851021e-05
-1.2994916554109e-05
-2.95418855487159e-05
-7.54306394526596e-06
-3.28599022809859e-05
-1.95501405344431e-05
-2.74815261690595e-05
-9.55494799753679e-06
-1.00947449751009e-05
-1.57797635080869e-05
-1.80128260019513e-05
7.33326044002704e-06
-1.1775501916613e-05
-2.02914446736382e-05
-2.19965865990233e-05
-2.07060047977551e-05
2.28361018881072e-06
-6.71269792653966e-06
-3.38503162867036e-05
-2.80405464210836e-05
-2.79720965634337e-05
-6.4693108442301e-06
-2.02591949210652e-05
-3.53123751874356e-05
-2.64940484157115e-05
-1.53667283076449e-05
-2.97079264804657e-05
-2.27713010914987e-05
-3.55228067821103e-05
-2.80558126520761e-05
-1.36092761335567e-05
-2.28562441525074e-05
-4.0588084955239e-05
-1.03692381788176e-05
-2.45730601611031e-05
-1.02429182497332e-05
-1.20715277749335e-06
-2.16608347978727e-05
-4.11326458195818e-05
-1.07091229560608e-05
-2.72739510752897e-05
-2.53284730554578e-05
-3.73139462920342e-05
1.82275895800597e-05
-1.01963486831727e-05
-4.31647382492109e-05
-1.76283738939293e-05
-2.04559343456129e-05
-1.13998104400582e-05
7.48641163856677e-06
-2.41353317080026e-05
-2.6791647268619e-05
-1.551063825744e-05
-4.29288711551343e-05
-1.13003615651766e-06
-1.53929325424342e-05
-1.32838945032712e-05
-2.56417336551946e-05
-2.32518218394116e-05
-2.54344486247124e-05
-1.90488489741284e-05
-3.31821886281538e-05
-2.18278099955972e-05
-1.57562329146856e-05
-3.33721821085027e-05
-2.77558941734482e-05
-2.30059715016746e-05
-8.8638068157305e-06
-1.09232256866922e-05
-7.32447281384645e-06
-2.77152632826464e-05
-1.80965770874086e-05
-3.43695118653675e-06
-1.36300163711192e-05
-3.33520149088217e-05
-7.97980757760037e-06
-1.46529474161742e-05
-3.86009277092787e-05
-1.87273005473303e-05
-4.04568062335875e-05
-1.5987204258171e-05
-2.34195264878036e-05
-1.18720671649158e-05
-9.50224791831202e-07
-4.6939486909035e-05
-4.17362758029645e-05
-2.951704825715e-05
-2.21600676412414e-05
-1.04798907957998e-05
-2.71387133767414e-05
-1.82693398798085e-05
-3.20871663787964e-05
-3.54248245733081e-06
-2.60845151053173e-05
-2.16809094520268e-05
-2.722726322863e-05
-3.79297686563565e-05
-1.71569760879877e-05
6.4366859296097e-06
-1.99246477309427e-05
-2.74710839148627e-05
-2.63721893825001e-05
-6.32673901931087e-05
-1.4070930630004e-05
-2.93742216725716e-05
-2.54182146003198e-05
-3.18214878706496e-05
-4.05052786778504e-06
-1.98974866582496e-06
-3.86721946765618e-05
-2.6051877281215e-05
1.25333415282762e-06
-2.61784830156154e-05
-1.1797190824381e-05
-4.21039913607642e-05
-8.68936401200169e-06
-3.35289234547638e-05
-9.00836151812562e-07
-2.59535601233406e-05
-3.95923826137923e-05
-3.6470917596171e-05
-2.84524666038813e-05
-2.24792865951104e-05
-2.81793854614837e-05
-1.87984788931508e-05
-2.28750417146064e-05
-2.70922636058424e-05
-1.04755733661872e-05
4.08778013544893e-06
-2.85246212790405e-05
-2.0118760348322e-05
-1.77845193994641e-05
-2.83759022467959e-05
-1.48222259009311e-05
-2.45654513498623e-05
-2.28604988382093e-06
-1.60232572888131e-05
-1.56973354941796e-05
-2.33640493439062e-05
-3.8148898939078e-07
-1.75068341209365e-05
-2.19438245792685e-05
-3.00531983639641e-05
-2.00510093335878e-05
-2.17783817084755e-05
-2.93533158555058e-05
-2.18144172276971e-05
-2.65315435847167e-05
-1.24137347078499e-05
-3.4047687569785e-05
-1.14312998993583e-05
-1.91881992970696e-05
-2.77940011032005e-05
-3.48062938812793e-05
7.26619239395328e-06
-2.48256604025479e-05
-4.18659019918936e-06
-4.54263548261923e-06
-3.81416972950866e-06
-3.84376447715049e-06
-2.56508277410089e-05
-8.22515773719298e-06
-1.45524877626964e-05
-6.29537451790247e-06
-2.568055671094e-05
-3.87365057712173e-05
-3.87423412812639e-05
-2.27416505190834e-05
-3.02582451564772e-05
-1.35252102688711e-05
-1.98840451860748e-05
-1.26289276344988e-05
-2.15715939490042e-05
-3.7797385268136e-06
-7.36351854317118e-06
-7.7626348047657e-06
-2.22915605630495e-05
-2.96406056895008e-05
-3.49283378237812e-05
3.59745135432545e-06
-2.37928356335999e-05
-2.8195731492108e-05
-1.63217315077312e-05
-1.20388135576781e-05
8.3124520823959e-06
-2.70080203043712e-05
-2.034245950663e-05
-3.33751530109354e-05
-2.66091480515555e-05
-9.52929161044211e-06
-1.66232410463831e-05
-4.52470030178371e-06
1.02966372205803e-06
-3.14315312060385e-05
-3.61807420841441e-05
-2.96998251838355e-05
-7.78583841421924e-06
-3.24893282261269e-05
-2.98690393170694e-06
-1.50558757302052e-06
-2.54623272520362e-05
-5.28346574112169e-06
-1.50855440866176e-05
-4.7644478898517e-06
1.74842589724327e-06
-1.94831191190587e-05
-2.55002315012721e-05
-4.37560207886972e-05
-1.36861158817482e-05
-1.9386998416329e-05
-5.51588481444702e-05
-2.8938458291234e-05
9.84071056646998e-06
-4.17176352226572e-05
-8.4572116598902e-06
-6.00573762963887e-06
-3.07356297504746e-06
-2.64190657704925e-05
-2.35151678157697e-05
-3.85661162149538e-05
-9.74905647841881e-06
1.09308632233204e-06
-9.72354570056065e-06
-3.04320176093048e-05
-8.91233582135874e-06
-1.45088876083016e-05
-6.70883199054574e-06
-2.48551968238085e-05
-2.40761809470943e-06
-1.53601560236604e-05
-3.72797318842254e-06
-1.6246105301691e-05
-1.76572422947054e-05
-3.088016950235e-05
-9.86177548267254e-06
-3.9457025205463e-06
-4.69250371608216e-06
-7.9670057807079e-07
-1.80950935528217e-05
-1.55243457322393e-05
-3.44121398902525e-05
-2.58945935961253e-05
-2.00208790260051e-05
-1.09767782140525e-05
-2.31918050758725e-05
-2.69193484221848e-05
-4.42547739352041e-05
-3.03218796924338e-05
-1.44088168978112e-06
-2.54540375479865e-05
-2.00585172997728e-05
-1.26427869930934e-05
-4.36862553803847e-05
-3.07231124380094e-06
-3.28375440366582e-05
-1.92176654830964e-05
-7.02221188953521e-06
-2.16781974752513e-05
-3.83756317030803e-05
-4.59197687977116e-05
-3.38850848304939e-05
-2.12785283027533e-05
-2.88991060049797e-05
-2.97827862804878e-05
-3.18397545002399e-05
-2.52151087213806e-05
-4.33749039493528e-05
-3.32680376244553e-05
-2.37405096308961e-05
-1.70249892228897e-05
-3.96678595607988e-05
1.3697079577994e-05
-3.46511437276214e-05
-2.39989558569513e-05
-6.14860567966299e-06
-1.71406180265901e-05
-7.20782799047056e-06
-2.92592955233523e-05
-1.65833037511593e-05
-3.07132676330935e-05
-1.12593710271654e-05
-1.50969110846733e-05
-1.10929397261937e-05
-1.30621024461889e-05
-2.4750644430223e-05
-1.93626414493307e-05
-1.23268858701572e-05
-2.96961991539033e-05
1.13284755952169e-05
-4.32710395252945e-05
-3.13270591569976e-05
-2.81189630183935e-05
-2.59662133196282e-05
-6.25938421021268e-06
-1.43245281413326e-05
-1.97358780454337e-05
-1.04469783726862e-05
-1.76866759240607e-05
-7.81280421675604e-06
-6.93958001916296e-06
6.47313710949618e-07
-1.87507433983253e-05
-3.46155275014946e-05
-3.15570477230619e-05
-4.16818003446115e-05
-2.17377320665386e-05
-2.11383094168787e-05
-4.11354531203445e-05
-4.94104247498426e-05
-2.48889252646182e-05
-1.95761898980138e-05
-2.01372377748947e-05
-1.99872817916645e-05
-9.55118444868817e-06
-9.67241397559151e-06
-1.41932299289367e-05
-3.09691285714879e-05
-2.04358323213195e-05
3.03734209400299e-07
-2.38482534441278e-05
-1.37197349926377e-05
-4.68531602535986e-06
-1.03378657377054e-05
-1.70348509261766e-05
-2.19105473854002e-06
-1.74924545171381e-05
-2.41183689664193e-05
-1.51686697181717e-05
-2.39698495314347e-05
-4.25170387535056e-05
-4.11455654657954e-05
-8.61049273597651e-06
-1.03037664276618e-05
-1.44754652050825e-05
-1.36416599812106e-05
-2.43550882050339e-05
-1.76488239964841e-05
-3.62746455864578e-05
-1.77186137856597e-05
-2.28254428570792e-05
-1.85231621280432e-05
-4.59792794589589e-05
-2.9313731574259e-05
-2.85158485956343e-06
-2.26291417161386e-05
-3.9555659480995e-05
-1.73957392034789e-05
-3.59070435282457e-05
-2.08605065586667e-05
-3.21841689207713e-05
-1.83856409005021e-05
-2.56254917391071e-05
-1.8436957389822e-05
-1.93022679336137e-05
-2.02529174160394e-05
-1.31987555266724e-05
-2.61251053597546e-05
-1.94736297749618e-05
-1.49016339093679e-05
-1.86514504096374e-05
-2.77298498631137e-06
-1.12403946027507e-05
-1.74244045053726e-05
-9.58722961486862e-06
-1.56033116842543e-05
-3.81276111183071e-05
-1.16828997334777e-05
-2.77297979062971e-05
-1.26805277669095e-05
-1.19490169209342e-05
-5.41320058164504e-05
-1.77719014063552e-05
-9.01089604766487e-06
-1.17198448091871e-05
-1.6831530545795e-05
-2.19991267118025e-05
-1.87236749357769e-05
-2.74685830406868e-05
-3.48037836869023e-05
-5.39961970607853e-06
-1.25583947247639e-05
8.39912895385702e-06
-2.546306699454e-05
-2.98638682623278e-05
7.30651505568431e-06
7.43349988021104e-06
2.30401375195781e-07
-2.59542293053504e-05
-4.98358878155444e-06
-1.9825333937132e-06
3.53034773975597e-06
-2.31150251054298e-06
-3.91023110437755e-05
-5.29971579181607e-05
-1.50039103897792e-05
-3.05638237984137e-05
-3.26224899652519e-05
-1.89504824957379e-05
-4.49879397103526e-05
-4.06848627677958e-05
-2.39327784951001e-05
-3.44497723380946e-05
-2.58045758701292e-05
-3.42534863572293e-05
-5.21261384444853e-05
-2.16031017926876e-05
-9.01945208497096e-06
-2.09956489285931e-05
-3.59989530555198e-05
-4.00788199285393e-05
-2.44773808046042e-05
-1.12401409305889e-06
-3.51415084740853e-05
-2.30203194163291e-05
-3.42247867720445e-05
-4.23297230145156e-05
-2.16754639032187e-05
1.30415337435028e-05
-1.8242661995252e-05
-1.74711275921589e-05
-3.36889977249093e-05
-1.40864195269014e-05
-4.21942537165165e-06
-4.30611045225299e-05
1.42885779214629e-06
-2.91913668193217e-05
7.28216516749481e-06
-2.02364996470391e-05
-2.19420817604844e-06
3.43674623971934e-06
-2.36415254910802e-05
-2.67148734317768e-05
-3.0286666018698e-05
-1.65884927612473e-05
-1.21450942539613e-05
-3.05638795171601e-05
-2.27204308092929e-05
-2.38482359004439e-05
-3.76073546205778e-05
-3.7867308702271e-05
-2.72746271956943e-05
-2.50218654305563e-05
-1.39403189886355e-05
-3.27545015701499e-05
-4.0227443996061e-05
4.90752549231124e-06
-7.45362853522638e-06
-1.4937790170033e-05
-1.53524136669495e-05
-6.98370365476235e-06
-4.69231949944047e-05
-2.08501289423059e-05
-1.52745855899298e-05
-3.48631019252796e-05
-5.51490202711928e-06
-4.47439734656972e-05
-2.88077651952022e-05
-2.71861113817116e-05
-1.86578616443372e-05
-4.88937429255352e-05
-2.38185384321821e-05
-1.03805190394335e-05
-1.18422838478316e-05
-5.01028794528754e-05
-2.90724600496573e-05
-8.69510771661876e-06
-1.39363320791504e-05
-9.8501772709618e-06
-1.69092506719107e-05
-2.00444813816073e-05
-2.43828373031606e-05
-8.97763242995785e-06
-1.68397102356836e-05
1.36410001018208e-06
-3.08544673806247e-05
-2.49547387054403e-05
-4.3670816300961e-05
-3.29455405546523e-05
-2.95343653552353e-05
-1.96500973949157e-05
-1.32472516540772e-05
-2.47990511501693e-05
-3.54088192912356e-05
-2.40321790899259e-05
-2.55468077255891e-05
-2.88555601112139e-05
-1.97044936643155e-05
-1.01005906261256e-05
3.37914148931745e-06
-3.01397250673231e-05
-1.05257390393036e-05
-7.91408786785356e-06
-2.3708473194172e-05
-2.60580189943413e-06
-3.34659512211007e-05
-8.31340559495813e-06
-6.39583326850487e-06
-1.88781861197664e-05
-2.58494620852699e-05
-1.92375604769264e-05
-1.63362532823728e-05
1.15587716752227e-05
-3.80483151807815e-05
-1.45181333711237e-05
-1.73287387126999e-05
-3.19227928184915e-05
-2.45197474056706e-05
-1.40431239302928e-05
-1.22090232992343e-05
-6.37184877404331e-06
-9.20163335717948e-06
-7.69447749778622e-07
-8.9693128837857e-06
4.09641517712835e-06
-3.37556670513109e-06
-5.10375017223632e-06
-1.76020739334878e-05
-3.73360787543912e-05
-9.69349938419704e-06
-3.04299808109692e-05
-8.69053433313057e-06
-3.03650673639526e-05
-2.75997503418274e-05
-4.57942116488055e-05
-9.00159981913288e-06
-2.10887016149219e-05
-2.22998217198581e-05
-3.5421269967066e-05
-1.5053670921966e-05
8.64728890243488e-06
-3.95011814646677e-05
-1.24664183559434e-05
-6.52507226194961e-06
-1.2485854231361e-05
-2.36691887659765e-05
-1.65532006035119e-05
-3.38256095079681e-05
-1.58800614290908e-05
-4.52698590389081e-06
-2.28627582695586e-05
-7.00603080030868e-06
-1.50620386152785e-05
-2.27475793449673e-05
-1.84397915677416e-05
-1.43337300601865e-05
-1.12090623447429e-05
-3.09536481896875e-05
-2.24597758097299e-05
-1.71333771519335e-05
-1.76792909546758e-06
-3.31142880663154e-05
-1.53877169161152e-05
-3.45234735966588e-05
-1.49521136431863e-05
-2.96980869252765e-05
-8.70292726657943e-06
-9.83497022876264e-06
-2.2895190632102e-05
-2.46683658893039e-05
-2.84719855948216e-05
-2.24915675982894e-05
-3.92995241314767e-05
-2.57803919482159e-05
-5.76533098464379e-07
-4.49578459369491e-05
-4.12779801772678e-05
-3.74090946555432e-05
-3.69573464984626e-05
-3.24085757089527e-05
-2.21052852376263e-05
-5.82548579581924e-06
-2.96653764457735e-05
-6.15436832641834e-06
-1.47949106137329e-05
-2.50054437487925e-05
-1.46263167178389e-05
-2.64733169853272e-05
-4.08721227808983e-05
-5.83350558899252e-07
-1.73385156750111e-05
-1.84969884876984e-05
-9.0384887223111e-06
-3.25137278894749e-05
-3.10073113839868e-05
-1.43747513360503e-05
-3.0154935610942e-05
-4.14937060565543e-05
-7.92577679047491e-06
-1.19799465195827e-05
-5.38115993103302e-05
-2.14170392835216e-05
-2.06553313426473e-05
-2.57193742258991e-05
-1.90142763845197e-05
-2.07107053452953e-05
-2.21065360993357e-05
-2.1469305115629e-05
-1.05073772718641e-05
-1.97329327260884e-05
-1.85164935521958e-05
-8.50234645108864e-06
-1.69394990603965e-05
-3.39533146405271e-05
-2.10226637687605e-05
-2.31999507154228e-05
-1.91813368467021e-05
-3.84003090215376e-05
-4.80922025911692e-05
-1.36429854668751e-05
-2.83796751695425e-06
-1.23842989382947e-05
-1.84488500319693e-05
-2.61732575664472e-05
-6.31053014895305e-06
-9.82743503332646e-06
-1.67269036154825e-05
-1.39069427211188e-05
-4.3513118580301e-06
-2.95983542071924e-05
-2.73377385928105e-05
-2.22376455661696e-05
-4.55956680227213e-05
-3.70131482513385e-05
-2.18175562024531e-05
-2.68124187680266e-05
-7.27808790390451e-06
-4.67503193628217e-05
-2.44380081839908e-05
-1.31659352741622e-05
-1.6264819156701e-05
-1.12466376691449e-05
-1.78514571132912e-05
-3.14624769755556e-05
-1.80077557676502e-05
-2.62829700005667e-05
-4.67781325017985e-06
-3.1062468137469e-05
-2.66184741366701e-05
-2.99248144118758e-05
-2.61496106211164e-06
-1.32984538527773e-06
-9.91557488641602e-06
-3.73864672042754e-05
-3.06459174890141e-05
-1.40384024804284e-05
-2.54929462328977e-05
-2.55958925370734e-05
-5.07866769813819e-06
-4.4810532597078e-06
-1.58587936705554e-05
-1.4977650046685e-05
-1.95804963159342e-05
-1.10338958363052e-05
-1.95983420925916e-05
-4.1789649523646e-06
-1.84029655024069e-05
-1.82726868560914e-05
-1.63866467015361e-06
-9.16955379031494e-07
-2.17123891529742e-05
-3.3462584387725e-05
-2.4072475042701e-05
-4.91201759248617e-05
-1.72911384275549e-05
-2.59569541225002e-05
-2.42107540208108e-05
-3.93274996606003e-05
-3.8286680951294e-05
-3.81476690485657e-05
-2.56620488246623e-05
-1.66741181326722e-05
-5.86250701037063e-06
-1.33725152860135e-05
-8.09897436986711e-06
-4.37514918928584e-06
-1.0727017054212e-05
-2.85910425570882e-06
-1.30160511704097e-05
-3.09287400090384e-05
-2.05122082335629e-05
-4.67614769881584e-06
-1.80917358745192e-05
-1.52384885395799e-05
-2.97107749845449e-05
-1.92094743451697e-05
-4.56803956783876e-05
-2.53818392110956e-05
-3.00802333458372e-05
-1.93480325784147e-05
-4.86088555355526e-05
-5.73940047253653e-06
-2.54149818879486e-05
-1.05666993200957e-06
-1.1332256967908e-05
-1.23218939871211e-05
-5.01282848112202e-06
-6.90677279361038e-06
-3.31175728439542e-05
-1.21351450775207e-05
1.97380441550962e-05
-1.75451672323145e-05
-2.10850499242059e-05
1.031306563963e-05
-2.64685644278659e-05
-4.77217631640021e-05
-2.39796840053116e-05
-3.41711390387862e-06
-2.44966908526368e-05
-2.02764515054557e-05
-5.00256183781799e-05
-3.67849621754289e-05
-1.03268947885945e-05
-2.81875551362706e-05
-6.16809419427668e-06
-1.80346949407761e-05
-1.92949471529323e-05
-2.06566924796474e-05
-4.48200481602585e-05
-1.93012431609984e-05
-1.01903027750031e-05
-1.81315207047798e-05
-4.35831694167006e-06
-2.79954790633972e-05
-1.21621053908356e-05
-4.31564720981179e-05
-2.57961649888923e-05
-3.01548680431631e-05
-4.60437588981303e-05
-1.44223883191401e-05
-2.67210326948049e-05
-2.33330739987441e-05
-2.273080143863e-05
-3.49086670436425e-05
-2.9974766578781e-05
-4.12907071529544e-05
-2.80474375210483e-05
-3.69692647552647e-05
-1.83007414519799e-05
-2.41718705646231e-05
-1.92695052466136e-05
-2.88853024828962e-05
-3.83239079778047e-06
-1.15773926258728e-05
-2.6042093210203e-05
-4.34340702999064e-05
-1.68361979034202e-05
-1.04313781465234e-05
-4.56288418000869e-05
-1.26926243222959e-05
-2.08704188514779e-05
-4.17281241753871e-05
-2.74354853165114e-05
-5.76175814067688e-05
-1.57274298263099e-05
-4.52068400829194e-05
-1.57227134152864e-05
-3.15630453068382e-05
-1.76809869731576e-05
-2.50119965766709e-05
-3.57281359823692e-05
-2.81441931028063e-05
7.65940935533385e-06
-2.24857383233026e-05
-1.82014867307079e-06
-2.63244832574675e-05
-2.88801839059676e-05
-4.14842909976468e-05
-1.85673751648435e-05
-1.75593606585106e-05
-2.6858409807817e-05
-3.42621989398767e-05
-1.02549892178382e-05
-2.19536328306022e-05
-3.71421169473126e-05
-2.96408366869878e-05
-1.35274744230112e-05
-3.09566607077318e-05
-1.20566846755186e-05
-3.14033383885116e-05
-2.06965829808491e-05
-1.19346273586641e-05
-3.02269948332459e-05
-2.1435600479435e-05
-2.05366533486953e-05
-3.80742091335156e-05
-3.56367190236713e-05
-1.73025356112029e-05
-2.89530704643055e-05
-2.64763176107872e-05
-2.07970150920092e-05
-3.11044118459195e-05
-1.71230450757246e-05
-2.17038938814968e-05
-2.74691579727177e-05
-4.04931150693728e-05
7.3638743059615e-06
-1.15231224464534e-05
-2.56596587812205e-05
-3.02906677900675e-05
-1.53583095152244e-05
-1.79588536960826e-05
-2.40945802999715e-05
-2.21183891567523e-05
-1.90017576324414e-05
-2.51853236668525e-05
-2.33829358099458e-05
-1.45947378323466e-05
-1.8342266194395e-05
-3.51199628064688e-05
-1.84415709627366e-05
5.69767662728364e-06
-7.30097000916705e-06
-1.6007136859685e-05
-2.9073481038729e-05
-2.37511071757184e-05
-2.75604189950563e-05
-1.54563934440921e-05
-3.16115733129276e-05
-3.8502040386161e-05
-1.66049154620738e-05
-2.62313331191911e-05
-2.35279798064745e-05
-2.52604366254382e-05
-2.78005635520799e-05
-2.36205426063364e-05
-4.78962489754888e-05
-1.95728383209699e-05
-2.45389531942058e-05
-2.48811755408361e-05
-2.42514819022458e-05
-2.10284302501588e-05
-3.65420144143925e-05
-3.50665417749346e-05
-3.04128314545772e-05
-5.48227076756661e-06
-1.79244243713554e-05
-2.93326735912744e-05
-1.1280749414843e-05
-1.9857908440543e-05
-4.15575863286116e-05
-2.4614394611406e-05
-4.37832761575858e-06
-1.26811850939522e-05
-4.23435362888518e-05
-2.7398536632649e-05
-3.82772344922127e-05
-2.86057783538895e-05
-3.38174786503783e-05
-2.13722102967348e-05
-2.13448834267149e-05
-1.03515591230831e-05
-1.29699601574359e-05
-3.90301512271177e-05
-5.13165698491741e-05
-4.3441342846332e-05
-1.51436239423328e-05
-2.92775100236968e-05
-2.83648599153976e-05
-2.27151364576915e-05
-4.81311637399721e-05
-2.72958131648508e-05
-1.79628543307436e-05
-2.15197943894221e-05
-6.32303823913498e-06
-3.52299701239501e-05
-2.50522592845251e-05
2.23349839357538e-05
-2.04321653402337e-05
-3.79011003557935e-05
-3.75733839812835e-06
-1.05297843138973e-05
-1.85334348839909e-05
-1.47275903407657e-05
-4.28591308665402e-06
-1.59697015964654e-06
-2.07252921236541e-05
-1.17303113885737e-05
-3.56589516149552e-05
-3.50095684097298e-05
-2.5009863580254e-05
-2.10486384193098e-05
-9.88126174818666e-06
-3.54793696289243e-05
-3.6931068016074e-05
-2.00616243352536e-05
-3.77185929084089e-05
-2.9495136037114e-05
-1.57862030791606e-05
-2.0213544024852e-05
-1.7880002867423e-05
-3.64579985913684e-05
-4.18817452219132e-05
-6.44459609623136e-06
-2.70170541210129e-05
-1.71926771068942e-05
-2.36210181300313e-05
-7.81568600085327e-06
-2.11487331887682e-05
-1.35566003415063e-05
-6.57066539154032e-06
-8.49485869782347e-06
-1.70767826364562e-05
7.14731184179756e-06
-1.79237977906258e-05
-3.24868445436612e-05
-2.09213118818658e-05
-2.38878599839595e-05
-2.71276265419743e-05
-2.3983326518325e-05
-2.01230654294227e-05
-3.43770139705499e-05
-1.83976654690747e-05
-3.12348287164635e-05
-2.46574558907162e-05
-2.86608320916399e-05
-2.42150972929054e-05
-2.61653752360138e-05
-2.67120527656389e-07
-1.43401156788283e-05
-1.86780341118982e-05
1.90878516651468e-06
-4.05352036234356e-05
-1.86561138754715e-05
-1.01540542500102e-05
-2.00955807941815e-05
-3.03410193716664e-05
-2.95842772620132e-05
-1.56394947758535e-05
-1.60826595120544e-05
-1.710584016143e-05
-1.77625614024481e-05
-4.83004553372164e-06
-1.43538903506733e-05
-4.31544297921365e-05
-1.46942088354598e-05
-2.41391798382708e-05
-3.03539703959896e-05
-1.8823445789266e-05
-1.34669000348368e-05
-3.52940977244764e-06
-1.81010853879579e-05
-6.00848297437382e-06
-1.24681666444208e-05
-1.52085641496682e-05
-1.8309810864468e-05
-2.6985870087667e-05
-4.06142368578252e-06
-6.60798389087834e-06
-7.43972765409324e-06
-1.97759374168072e-05
-1.52183679139211e-05
8.25521815374053e-06
-1.45530649480558e-05
-2.12872906347384e-05
-1.45477791580726e-05
-3.7280578788272e-05
-2.19575616710436e-05
-2.25930588273129e-05
-4.12379436592474e-05
-3.50763986255237e-05
-4.39447922222835e-05
-4.47653193923982e-05
-1.99344480128295e-05
-1.50849999878245e-05
-1.54307278582018e-05
-2.83870362414806e-05
-1.283095272368e-05
-7.1118638606553e-06
-2.80741412551542e-05
-3.70523371538182e-05
-1.06752846377085e-05
-2.37347967230078e-05
-2.78833321074201e-05
-2.15161636497951e-05
-2.79811487905674e-05
-2.09344228328743e-05
-3.58337747831834e-05
-1.6075647422963e-05
-2.6709259112965e-05
-1.76954575655452e-05
-3.04772180718685e-05
-1.29761212784454e-05
-9.69933803253039e-06
-3.95081770800141e-06
-8.26106994591091e-06
-1.86827195320735e-06
9.28008062025493e-06
-1.11937781582177e-05
5.04474471057756e-06
-2.99148103181215e-05
-2.87199947433733e-05
-3.07092875340815e-05
-1.8224972227173e-05
-1.3214480005581e-05
-8.41056749600365e-06
-4.19201285371817e-05
-1.28131726142557e-05
-1.63065247977956e-05
-2.70919732706232e-05
-5.56494179738284e-06
-5.42385954359176e-06
-2.12633645114317e-05
2.29939918751686e-06
-1.63120215334144e-05
-9.54665109136876e-06
-2.34709707755035e-05
4.93885061241772e-06
-1.58381948882607e-05
-2.2562676513182e-05
-3.84665359502653e-05
-1.44831086490071e-07
-2.74215415539377e-05
-3.37646950616101e-05
-2.3895261233261e-05
-2.79336720196762e-05
-3.51004452246191e-05
-2.05815948550595e-05
-2.7087527323287e-05
-1.1886803748116e-05
-2.85243495593591e-05
-2.60406870696888e-05
-1.96534022719929e-05
-2.84491573037653e-05
1.72093585031353e-06
-2.07703995485517e-05
-9.81073866329664e-06
-9.52518410332629e-06
-1.86144361707212e-05
6.37397257173455e-06
-2.49946195387778e-05
-1.62705654650732e-05
-2.45897390948937e-05
-1.96111464302019e-06
-2.54438013567422e-05
-3.69010641167859e-05
-1.98063006640257e-05
-2.00850149076278e-05
1.71061883318441e-05
-4.80460828386586e-05
-3.13079352581272e-05
-7.8856807425576e-06
-1.22110946560626e-05
-2.75878410468237e-05
-4.49127813179916e-06
-2.13130994752886e-05
-7.45014371825974e-06
-1.32093275076926e-05
-3.51916219404772e-05
-3.06805785437905e-05
-3.81823011891085e-05
-1.72920660805908e-05
-2.48532275227263e-05
-3.46408264106414e-05
-1.77357630679629e-05
-4.36369300964499e-05
-2.27720318432375e-05
-1.05243370304152e-05
-5.51907265195175e-05
-1.95347954634119e-05
-1.75842692649559e-05
-3.55766396364887e-05
-1.99016583539224e-05
-6.89424537788478e-06
-2.07074792191761e-05
-2.1793500928106e-05
-3.04707530198502e-05
-1.49554586274056e-05
-6.23140497636064e-06
-2.77101677942932e-05
-7.85486319996996e-06
-5.72827003131126e-06
-2.75344215518986e-05
-3.26211874665667e-05
-3.34896923135772e-05
-1.10916268694704e-05
-3.9502461958482e-05
-7.5779276990215e-06
-8.26779661381664e-06
-3.24409636328335e-05
-1.64430313873334e-05
-5.63133265108203e-06
-1.24778107228968e-05
-2.41835098224669e-05
-2.54471288075177e-05
-3.48605332825112e-05
-1.01516524261038e-05
-3.1317322942255e-05
-2.09498088601558e-05
-3.61047404378209e-06
-1.71505347215399e-05
-2.72837571688181e-05
-8.15574598764106e-06
-7.35915854299352e-06
-1.2312973620703e-05
-1.18322187490756e-05
-1.49645283062303e-05
-1.23630837347767e-06
-1.43306601028477e-05
-3.0182798462773e-05
-2.25107224126057e-05
-1.68667949868118e-05
-1.96015044965147e-05
-6.52911897434958e-06
-3.11360443772502e-05
-9.40687533481053e-07
-6.8068995638779e-06
-2.94335475355581e-05
-1.18840858429611e-05
-8.03300653497158e-06
-1.57176163344468e-05
-9.50527763340899e-06
-2.69308706904058e-05
-1.62712747124597e-05
-1.79087845233352e-05
-2.66250390026884e-05
-1.55666760351887e-05
-3.32818536502605e-06
-4.17249103606147e-05
-2.54112457218925e-05
-1.24384268972725e-05
-3.06209493959869e-05
-3.07176046813065e-05
-4.76678121038309e-05
-1.60356893758291e-06
-1.36363447744053e-05
-3.52128601230893e-05
-1.79309115529453e-05
-2.09900979385143e-05
-1.94484603060486e-05
-3.26331972536947e-05
-1.64052803919031e-05
-1.38514924067068e-05
-2.94303913576758e-05
-1.71611985922922e-05
-2.84604717387044e-05
-3.1557769204821e-05
-2.62166069210188e-05
-1.90931525865007e-05
-3.01732853630656e-05
-1.01669087575547e-05
-1.62968355600961e-05
-2.73296164958253e-05
-1.12014429159489e-06
-2.85191759037437e-05
-5.5524248496962e-06
-3.31468364549309e-05
-3.92301748217286e-05
-1.97260759548558e-05
-2.00636777940128e-05
-2.53159093318026e-05
-1.51590657901722e-05
-1.76344083063784e-05
-3.35410108843019e-06
-4.35142947003433e-05
-2.08464715889161e-05
-1.07250391594275e-05
-3.54020328404296e-05
-1.59846103905458e-05
-1.13752249488826e-05
-2.18832325488755e-05
-5.30444775867482e-05
-2.2837790641862e-05
-1.35778661158046e-05
-2.40905782535936e-05
1.65331743804482e-06
-6.97709483253491e-06
-4.62429681292566e-05
5.53136984128826e-06
-3.54343874323695e-05
-1.99254425828647e-05
-2.65522243107638e-05
-1.81932359056784e-05
-3.53742199147537e-05
-4.27905368920552e-05
-1.86142403467364e-05
-3.4247927717757e-05
-2.63158341186957e-05
-2.68583716544817e-05
-1.05095805949154e-05
-2.46710083998731e-05
-1.30511351923021e-05
-1.30367355539192e-06
-6.3402268582642e-06
-3.59252195822281e-06
-3.78198016220235e-06
1.247455861116e-06
7.89210471198097e-06
6.21797085286808e-06
3.44321652587803e-06
-1.8109117448806e-05
-3.60748167471944e-05
-2.95660768318965e-05
-1.51900680298383e-05
-1.45389017145719e-05
-4.02744263835354e-05
-2.0370591140479e-05
-1.49265463291693e-05
-2.48453028287521e-05
-1.20470974806675e-05
-5.2649972710078e-06
-5.93983977663061e-07
-3.68333671305944e-05
-3.31866447869145e-05
-4.77480937736832e-05
-3.55323501569046e-05
-3.74367461973605e-06
-8.91905564896595e-06
-6.69048613750405e-07
-3.49351607392715e-05
-2.75266270735314e-05
-1.73147125445287e-05
-2.90124109643617e-05
-1.57003270615213e-05
-1.48548851641523e-05
-5.48578664945725e-05
-2.94821836698179e-05
-2.38046905923023e-05
-3.13138808590848e-05
-2.59034621081098e-05
-4.19556246727964e-05
-3.61946335249275e-05
-2.12825710458451e-06
-2.43246708542075e-05
-9.86049187266262e-06
-2.15743474500245e-05
-2.77638275188671e-05
-2.05595340221656e-05
-3.5446778750156e-05
-3.00591604802162e-05
-1.66232489256453e-05
-1.45479519620814e-05
-1.56894869310027e-05
-9.42850855760339e-06
-1.73773766961083e-05
-1.39895394723823e-05
-2.07872474285313e-05
-2.92575318275141e-05
-4.21867676859821e-05
-2.87454234179433e-05
-6.636162255968e-06
-1.027406688075e-05
-9.7000750857911e-06
-1.27156299001073e-05
-1.47986536496832e-05
-1.65854336170057e-05
-3.5065780699515e-05
8.20955763818191e-06
-8.79043508799072e-06
-3.25910237482788e-05
-7.07904563379141e-06
7.28685909210024e-06
-4.31280030282224e-06
-4.5212541308306e-05
-3.00554443658994e-05
-3.07130315670925e-05
-3.42227855136989e-05
-2.00457703503691e-05
-1.21119064738557e-05
-7.64353373175319e-06
-2.71114854102397e-05
-3.61125697055733e-05
-3.3376625295686e-05
-9.09144378534231e-06
-3.500119046057e-05
-2.96265902954696e-05
-1.62997468465412e-05
-8.86801369516459e-06
-7.99036591375468e-06
-2.79620516465323e-05
-1.68903854238883e-06
-2.07460773427224e-05
-1.71364476253296e-05
-8.51663794402846e-06
-4.96554543214543e-06
-2.77604318227929e-05
-2.60251336635643e-05
-1.80046325253827e-05
-2.60374940306391e-05
-1.60821273108507e-06
-1.58014928856528e-05
-3.69147011033946e-05
-3.22063235880323e-05
-3.35946860340486e-05
-2.62107500127994e-05
-2.59952251858351e-05
-2.32383977431201e-05
-1.51057735228764e-05
-2.49237373685191e-05
-2.48967697737037e-05
-1.60318941968364e-05
-1.82937722977102e-05
-7.79016860679465e-06
-1.74020053786227e-05
-4.14146499455325e-05
-3.547020757903e-05
-4.80745335621624e-05
-4.09530284033086e-05
-2.16075925927294e-05
-4.20556075222562e-05
-2.30192643758119e-05
-1.74071720367571e-05
2.46919483117572e-06
-3.57288115519635e-05
-2.30488134598671e-05
1.51504337041838e-07
3.72787683386352e-06
-9.63071605953474e-06
-1.43364429620655e-05
-2.45959838267316e-06
-2.1294129592137e-05
-3.11437182411351e-05
-2.43621965991396e-05
-3.26782971048491e-05
-3.7535697898489e-05
-1.95903198928481e-06
-2.13762517755693e-05
-4.09903140705422e-06
-3.38818962123857e-05
-3.37665496294498e-05
-4.98004079119353e-05
-3.9624576955956e-05
-3.87638742659025e-05
-1.06302651128553e-05
-2.62801336560554e-05
-8.40546070579873e-06
-6.88670237938044e-06
-1.70663636172531e-05
-4.03807264217336e-05
-9.59493950389944e-06
-2.26515356112968e-05
-9.10754156544699e-06
-1.07044156457847e-05
-2.75397417904788e-05
-7.82525283766246e-06
-1.88282714553709e-05
-2.34776085071332e-05
2.81027205518279e-06
-1.96851170631776e-05
-1.03854433248184e-06
-6.16470611270983e-05
-3.00954327067519e-05
-1.676151503169e-05
-3.28615496579205e-05
1.99534837584597e-06
-2.34243501847318e-05
-1.55030203085102e-05
-1.15968976704186e-05
-1.57939018279438e-05
-4.57076824747202e-05
-2.44026330792398e-05
-8.77486712788968e-06
-1.2115618537374e-05
-4.1140652733147e-05
-7.76122164746377e-06
-2.27491722072997e-05
-9.20717660716739e-06
-1.37981373901664e-05
-1.98422130465994e-05
-3.20299731490431e-05
-3.1909841493055e-05
-3.5134753648512e-05
-3.1626907876138e-05
-3.26866146427596e-05
-1.18345183374378e-05
-1.80310003885588e-05
-3.77145504933897e-05
-3.71142563261938e-05
-4.44004429727457e-05
-3.46694322891835e-05
-1.94200205733656e-05
8.84347921294501e-06
-1.22252032384427e-05
-1.54325701489705e-06
-2.45502330228741e-05
-5.62247057050122e-06
-1.92306415127652e-05
-2.97597957119927e-05
-1.2554570364044e-05
-1.82870758996949e-05
-1.8549981400662e-05
-5.15182789713113e-06
-9.71446133934056e-06
-2.67392399875616e-05
-3.47404931588008e-06
-3.85017531518677e-05
-3.43217036156067e-05
-1.65405474010223e-05
-2.37700893944889e-05
-2.17897716221384e-05
-2.07751081462989e-05
-2.60676270634019e-05
-2.53558388275088e-05
-1.80244316112811e-05
-2.207182673213e-05
-6.31176790933774e-06
-2.75329701506323e-05
-1.08530551051574e-05
-1.99887871036833e-06
-1.00544243084842e-05
-3.27008954637517e-05
-1.55890297229366e-05
-1.18784279370618e-05
-1.17603621794223e-05
-2.95948965412364e-05
-3.48480317760296e-05
-1.85546917003405e-05
-2.72343561148637e-06
2.95981418992928e-06
-7.27664074258677e-06
-3.70488283329922e-05
-2.61812326065526e-05
-2.00618814353537e-05
-1.36318885832733e-05
-2.93947251113243e-05
-9.09232464545834e-06
-2.91440496238152e-05
-2.32256953993054e-05
-2.66836032702024e-05
-2.60650430776633e-05
-4.96771949006693e-05
-3.18031336504659e-05
-3.36897077752152e-05
-1.76410358673092e-05
-1.53046863902884e-05
-2.17740054523871e-05
-7.1828272415193e-06
-2.35414768202755e-05
5.23721037284177e-06
-2.55462398903571e-05
-1.60952739023718e-05
-2.06907769517347e-05
-2.08589712403953e-05
-1.33789436728043e-05
-2.63032963810589e-05
-2.30539587209256e-05
-1.84924527856475e-05
-2.14569782876562e-05
-5.03268922550301e-05
7.72869611086618e-06
-3.17852256314736e-05
1.17374620226485e-05
-4.42268325541889e-05
-9.29197417173869e-06
-3.83939462430488e-05
-2.53758373019613e-05
-2.51495035133592e-05
-3.92883548873481e-05
-2.55073710762955e-05
-1.77971135190515e-05
-6.85751159216485e-06
-2.93724831767366e-05
-1.6082164720691e-05
-3.99153370068517e-05
-1.18927766090614e-05
-3.44976878290138e-05
-2.51298014203049e-05
-3.82332552737801e-06
-1.40354912425422e-05
-2.31141707833424e-05
-1.79557367910284e-05
-1.34363784437212e-05
-3.16008521546199e-05
-3.60420897411613e-05
-2.42186379446079e-05
-3.59010568769853e-05
-1.1934340502626e-05
1.95926263007614e-06
-3.65147443432694e-05
-1.3636585179244e-05
-3.00428687094224e-06
-2.54932799456027e-05
-2.94257561273191e-05
-1.08351287461282e-05
-2.13645519007767e-05
1.71887727207259e-05
-3.11876523809437e-05
-3.40263899660565e-05
-4.54216775489253e-06
-9.34522931449479e-06
-2.30280293641355e-05
-8.73665658639947e-06
-1.63463314171619e-05
3.52554124276023e-06
-1.78658603604911e-05
-3.06827873728276e-05
-3.23101676061504e-05
-1.42615044575227e-05
-2.22483872666963e-05
-2.34270943430298e-05
-2.85253123137043e-05
-2.40714913576801e-05
-1.56594642073821e-05
-2.42329135716246e-05
-9.36895286983372e-06
-2.13080239448782e-05
-5.54595172716344e-06
-1.27382662671146e-05
-2.59317239995875e-05
-8.4174605219494e-06
-1.43302732107884e-05
-2.91684647222392e-05
-2.30932474351493e-05
-4.90862948720179e-05
-8.20970843890126e-06
-3.85492191957266e-06
2.70437455196253e-06
-1.28800600776501e-05
-1.14381821948768e-05
-1.99572253172906e-05
-1.89964960503241e-05
-2.1717939453452e-05
-1.99694285216436e-05
-2.25381940252086e-05
-2.89665303332761e-05
7.88432876807531e-06
-3.11089861038438e-05
-3.81914622543963e-05
-3.37744040938954e-05
-1.91141901666373e-05
-2.90777553384367e-05
-3.15152610917889e-05
-4.36779150072692e-05
-1.78340231334614e-05
-2.53030548589475e-05
-1.78038100432671e-05
-1.62060835893326e-05
-4.33951559214375e-05
-5.04902523717368e-05
-1.95160162231987e-05
-2.62902490061877e-05
3.96879021003568e-07
-4.26756973525989e-05
-2.34084068649193e-05
-3.91413014696418e-05
-1.9613512422138e-05
-8.39840285941218e-06
5.9897889791965e-07
-2.90529913167623e-05
-3.05804753095648e-05
-1.78281023790145e-05
-2.23910930342829e-05
-1.68481329092611e-05
-1.32260818706772e-06
-2.10664002185889e-05
-3.2578816823509e-05
-7.11954157888221e-06
-5.30553404698934e-06
-1.18695169844631e-05
-1.21896859852305e-05
-3.65251131218195e-05
-2.5378730339126e-05
-1.80041847344772e-05
-3.45173111507494e-05
-1.95636086117941e-05
-1.95151126930209e-05
-1.5235673111228e-05
-1.65377691192509e-06
-1.67446835273419e-05
-1.79085661764615e-05
-3.69839390756589e-05
-2.68431338122879e-05
-1.44214562626062e-05
-1.62064570351537e-07
-2.09077748110901e-05
-2.12140809753926e-05
-1.38634942856477e-05
-1.74368043429057e-05
-1.97764471300876e-05
-1.29700536079484e-05
-4.25245572384122e-06
-3.73007166459063e-05
3.5285216945827e-06
-1.96099042288875e-05
-3.12864775294065e-05
-2.26620952264968e-05
-1.48126445955318e-05
-4.6026218661733e-05
-2.82608576668724e-05
-1.64391327378931e-05
-4.40923095410826e-05
-2.77807727280804e-05
-1.87624326301026e-05
-3.62528954544309e-05
-2.08846051480095e-05
-2.72123555316028e-05
-1.71731235497348e-05
-2.5599388931479e-05
-4.0052957959078e-05
-1.72597652598345e-05
-7.27900678721308e-06
-2.44150500235307e-05
-2.81076478578202e-05
-1.95203048779712e-05
-2.37646356105225e-05
9.757814264003e-06
-1.83527277205161e-05
-2.08416021198697e-05
-1.7228904985532e-05
-6.47746514436986e-06
-3.86413751028301e-05
-1.676382030597e-05
-6.2025945049209e-06
-1.61337364653904e-05
-2.00384316330802e-05
-1.68134386685382e-05
-1.81715555037114e-05
-2.70033542914469e-05
-3.6486871958269e-05
-2.86238709683029e-05
-2.03696868034155e-05
-1.33101322271671e-05
-4.23690807723691e-05
-1.89019413913396e-05
-2.41567464956353e-05
-1.36796490935772e-05
-3.33054379688141e-05
-2.50001725911528e-05
-3.48254100845065e-05
-3.89775007846878e-05
-8.01960920614271e-06
-2.1944226271788e-05
-1.35543189035835e-05
-1.17325742385222e-05
-3.59476471009786e-05
-2.59490700046307e-05
-3.44070274914712e-05
-2.94425331833349e-05
-1.69616260503339e-05
-1.89005238979997e-05
-1.97669167801076e-05
-3.70344075239648e-05
-2.06677215184851e-05
-1.99534608425981e-05
-9.91011959710588e-06
-7.82925449745567e-06
-3.10408716327253e-05
-1.78050327770967e-05
-2.12949162056384e-05
-2.51695994699655e-05
-2.61657765122138e-05
-1.76791347772988e-05
-2.18917895619066e-05
-2.10193209511275e-05
-1.21080221412981e-05
-2.73799192678393e-05
-1.48091458477569e-05
3.58971518997457e-06
-3.43230020852593e-05
8.02401959674848e-07
-8.92237941053025e-06
-4.7434759147691e-05
-3.47881429248432e-05
-8.45570362454707e-06
-5.97170806345886e-06
-1.3727831509547e-05
2.69617670742445e-07
-1.16710548913973e-05
-1.08402433164725e-05
-6.71804974311863e-06
-6.71335673256124e-06
-2.52556278194762e-05
-1.07524211421331e-05
-2.05404560855622e-05
-2.84968748968902e-05
-1.6043682332341e-05
-1.8625919451131e-05
-2.81448327779536e-05
-1.91009915890219e-05
-2.16763513745625e-05
-1.19273094669611e-05
-3.3006962078909e-05
-1.92326959598386e-05
-2.86715456349412e-05
-2.28879963170238e-05
-2.52218720676052e-05
-8.86213715699537e-06
-7.87125395895088e-06
-1.11094279264083e-05
-1.42110431113487e-05
-2.57430278504099e-05
-3.53059100659251e-05
-4.56898784828051e-05
-1.37037404990826e-05
-7.63965767595636e-06
-1.14081415932007e-05
-5.04036562815684e-06
-3.05629961064015e-05
-3.82108934755239e-05
-6.5057592479532e-06
-2.72122858621584e-05
-2.45478268227937e-05
-4.41111834669036e-06
-2.47099336374727e-05
-2.02664706824004e-05
-3.75030081525663e-05
-2.0191220944382e-05
-3.29395701822986e-05
-1.01956208495589e-05
-2.62285073556648e-05
-5.293730340851e-05
-2.39588800383615e-05
-3.06910026583334e-05
-3.24597257482811e-05
-1.8116312824544e-05
-2.58625953997775e-05
-3.07016130111317e-05
-1.72035979617742e-05
-1.11538988445855e-05
-2.5065795505874e-05
-1.52735344378262e-05
-3.91743408213318e-05
-2.87250711099942e-05
-1.93917862983459e-05
-1.57347342285821e-05
-3.60728999491688e-05
3.76886089197227e-06
-6.82994589754436e-06
-1.70785312415847e-05
-1.56135569872323e-05
-2.34390911160253e-05
-3.13243733426075e-05
-3.57866083358241e-05
-2.29318430216622e-05
-3.43054351511725e-05
-1.59887647923996e-05
-3.12828233946151e-05
-1.64442247151009e-05
-4.16873382432569e-05
-2.03070327086108e-05
-3.52844058801642e-05
-2.63006202323225e-05
-1.51835037958315e-05
-2.26995900974524e-05
-1.74068766128901e-05
-4.54301732259387e-05
-2.81073498541286e-05
-1.61161986460808e-06
-8.1840644159755e-06
-7.48644859638614e-06
-2.47921304476871e-05
-6.64647215276843e-06
-1.54017644216628e-06
-1.11408979477945e-05
-4.03634155050305e-05
2.19663788604779e-06
-2.4398565878562e-05
-3.80011743145572e-05
-3.9163030309245e-05
-2.58377773950909e-05
-2.6307679180997e-05
-2.82418633571511e-05
-2.80020683680488e-06
-1.92224999279363e-05
-1.0392223972059e-05
-1.81562039978637e-05
-2.19446977146219e-05
-3.32322811803569e-05
-4.10316367739139e-05
-3.48643728034193e-05
-6.94766055634585e-06
-6.40025906460388e-06
-1.96069440099466e-06
-1.82088620083263e-05
-9.09299043830051e-06
-4.62048310091254e-06
-3.01315335646435e-05
-1.72405696350065e-05
-2.56400586551991e-05
-2.86596521738882e-05
-3.47434689444319e-05
-1.70123362460902e-05
-2.10583259623828e-05
-3.96067559600876e-05
-2.5213232283894e-05
-3.43347182472622e-05
-1.01944617769932e-06
-1.75957401419919e-05
-1.07288779665066e-05
-3.389908212844e-05
-3.62011025668214e-05
-2.76866566231037e-05
-7.91001893777922e-06
-9.36287442321424e-06
-1.05595733442086e-05
-2.95634808630014e-05
-4.82685808557102e-05
1.4053349525829e-05
-4.18846119136309e-05
-3.97071580302866e-05
-2.80917426556449e-06
-2.59691806065055e-05
-2.08851498317675e-05
-1.81234539410127e-05
-1.20000647724915e-05
-2.79779916705413e-05
-4.29370170478025e-05
-1.63457472056722e-05
-1.06046275024362e-05
-1.72772476130014e-05
-2.9350936844374e-05
-4.17782309749562e-05
-2.51945928483787e-05
-2.9124056514034e-06
-1.27317679993818e-05
-1.7522953010157e-05
-1.65183664736378e-05
-2.25810287840027e-05
-2.42807454204426e-05
-3.27446510281699e-05
-3.78904011688991e-05
-4.80151222984067e-05
-3.00274419762769e-05
-3.82189816061495e-05
-1.67766820621371e-05
-1.37420829670291e-05
-2.94473171760062e-05
-1.6284946262986e-05
-1.11052681003436e-05
-6.52697223437327e-06
-2.31572692099697e-05
-3.84818650471519e-06
-1.51469972147069e-05
-3.79816586693522e-06
-8.90144956238159e-06
-2.77132996586161e-05
-2.98801919646534e-05
-7.34732881231065e-06
-4.06042122158511e-05
-2.81630462134991e-05
-1.06898143720157e-05
-2.78744891481798e-05
-2.78825285360393e-05
-2.15768425329377e-05
-3.32475727939362e-05
-2.88896403985266e-05
-3.16721441092682e-05
-9.58933500473308e-06
-3.06344874981521e-05
-3.63636334569171e-05
-1.06050852657048e-05
-1.12932471679159e-05
1.55286651701192e-07
-9.0708887697349e-06
-2.21692135959651e-05
-2.54922140252785e-05
-1.06676822874263e-05
-2.34265438434615e-05
-9.72865665051554e-06
-2.57549977899817e-05
-4.70040774037616e-05
-2.24852824044587e-05
-3.05724472616638e-05
-2.35764336521292e-05
-3.46887940572979e-05
4.34822616494861e-06
-2.35688396404878e-05
-4.8718310558771e-06
-2.81110402055331e-05
-2.62300353513093e-05
-4.53004670054613e-05
-1.69048437240263e-05
-2.79581642742399e-05
-4.38343218565931e-05
6.65100071790782e-06
7.53189755807885e-06
-2.27475804531573e-05
-2.21079645766423e-05
3.07525894691643e-06
-8.05405868687011e-06
-1.19089219477214e-05
-1.93403479570853e-05
-2.47159874502784e-05
-2.95495136542246e-05
-3.62968958033902e-05
-3.00809641229538e-05
-1.72472519861253e-05
-2.35238590054446e-05
-2.74351298775595e-05
-1.74391468815308e-05
-2.22960574713467e-05
-3.90443879347367e-05
-2.31354520118878e-05
-2.89574826320878e-05
-1.47062845316422e-05
-1.28811105106596e-05
-2.18189073707135e-06
-8.61296817684016e-06
-2.20325658836361e-05
-2.98795031646075e-05
-7.5248312649311e-06
-1.76629270022636e-05
-3.23058990800553e-05
-1.71319700942238e-05
-3.09180970869939e-05
-2.84682176232389e-05
-2.88872884217111e-05
-1.87224579554741e-05
-2.0818139962062e-05
-2.35533497624963e-05
-5.26713408329179e-05
-2.28197274691822e-05
1.12214520130368e-05
-1.60231743213239e-05
-1.36365125582656e-05
1.33152123220458e-05
-1.99564480739641e-05
-2.53182036776638e-05
1.81085570420211e-05
8.77109819690255e-06
-1.50437766285562e-05
-1.50550954638867e-05
-2.24254647148802e-05
-1.24347983847379e-05
-4.25864034127436e-05
-1.82384157499338e-05
-2.78876786116095e-05
-3.17554516614611e-05
-5.006658465988e-05
-2.10034464089826e-05
-1.27170040259797e-05
-3.0267269805965e-05
-8.5011066971328e-06
-2.72067527859698e-05
-8.20804106701421e-06
-3.33559261712989e-06
-2.37672057440429e-05
-1.32270870082884e-05
-2.30852399644821e-05
-4.32926764660119e-05
-2.1727877188766e-05
1.00511006968882e-05
-2.48321466212477e-05
-1.28614943196172e-05
-2.28873961418136e-05
-4.74453416013361e-05
-1.73384942992452e-05
-4.0738242331655e-05
-3.2349507833384e-05
-3.58221401718204e-06
-2.44642708341969e-05
-1.21625583432913e-05
-3.83314599116053e-05
-2.56378657352129e-05
-2.95072545436599e-05
-2.05661565734199e-05
-2.78559609988664e-05
-1.63504600076551e-05
-6.69224681192566e-07
-3.20075141054891e-05
2.40310821687013e-06
-1.99556176686122e-05
4.08248591049379e-06
-3.58405239862431e-05
-1.21974259828126e-05
-2.54491207897844e-05
-2.29825812496732e-05
-1.59091854196108e-05
-3.96588710621935e-06
-3.21656911769265e-05
-8.88698251913206e-06
-5.19978201834932e-06
-2.64485646417078e-05
-2.58966332990127e-05
-2.69936797838589e-05
-1.64204513700982e-05
-3.42877798687711e-05
-3.52097298930408e-05
2.78530510498723e-06
3.0688278027199e-05
-1.42590862418601e-05
-2.64669457857669e-05
-2.708834211734e-05
-2.94403675760012e-05
-1.9324218397939e-05
-2.45724044334591e-05
-1.66211309746349e-05
-1.83203962810292e-05
-2.40569013832655e-05
-2.22046452546573e-05
-2.67737204838594e-05
-2.32098048417123e-05
-2.88599278262006e-05
-3.42285925479934e-05
-2.52971678611645e-05
-2.25014044493641e-05
-2.87228508705095e-05
-1.57756103118635e-05
-1.93129769616881e-05
-3.14863648535626e-05
-1.59446680740647e-05
-1.31119917384964e-05
-2.54540154515954e-05
-1.42045722182429e-06
-3.32831281583037e-05
-2.99139624907541e-05
-1.906087384304e-05
-2.33696350199997e-05
-1.61002405115745e-05
-3.21383030735609e-05
-4.53057457566187e-05
-2.16246508883742e-05
-9.06552123756554e-06
-2.17069383053474e-05
-2.51352570778039e-05
-7.58059111922267e-06
-1.36322452142955e-05
-2.51828140016536e-05
7.20459559031878e-06
-2.28367504456789e-05
-2.1301509039513e-05
1.83327814804632e-05
-8.83250926641732e-06
-1.31032901551116e-05
-1.05327385225784e-07
-4.17567756505036e-05
-4.51514131481664e-05
-2.62606606913071e-06
-4.31984495690072e-05
-3.34843045324203e-05
-2.91592565675104e-05
-2.76597893663071e-05
-1.51874652609251e-05
-1.21939603248979e-05
-2.69654021306919e-05
-1.84408382312869e-05
-3.04587327690809e-05
-5.42233982644392e-05
-2.68880788396838e-05
-4.22115980490344e-05
-2.30259944809214e-05
-1.07244002016045e-05
-2.85830646216507e-05
-1.61983170371049e-06
-1.6371374053761e-05
-8.83791027113285e-06
-6.39912962015713e-06
-1.92232420985397e-06
-2.14722405200951e-05
-1.22598354125653e-05
-2.25030534810207e-05
-3.3884407392539e-05
-1.88194844379276e-05
-3.4817623808881e-05
-2.09440702545236e-05
-4.64163582477051e-06
-4.54872771781928e-05
-2.18471460110888e-05
-1.90939814774741e-05
-1.93786930779947e-05
-1.76605196489942e-05
-4.1530459970657e-05
-1.72872280247752e-05
-2.46952526670254e-05
-1.29667754439902e-05
-1.65173473685991e-05
-3.23253105721625e-05
-1.38172638345196e-05
-2.85596788322025e-05
-2.09430070750177e-05
-1.03477414640626e-05
-1.84494468337318e-05
-1.32567430022162e-05
-1.23166812109403e-05
-1.57932322498481e-05
-2.26175366871893e-05
-2.79779281306436e-05
-8.56359532530477e-06
-4.68513938886763e-06
-1.23029875843547e-05
-1.87820964056578e-05
-5.10803968430806e-06
-2.414910387534e-05
-2.6599603131861e-05
-4.36679606864747e-05
-2.98781365319685e-05
-4.6581118861857e-05
-1.91592357923015e-05
-3.98036651588695e-06
-2.43980280922883e-05
-2.11566979434673e-05
-4.92446338088302e-05
-2.9839502752337e-05
-1.67724464840091e-05
-2.72082406884814e-05
-3.26798207539609e-05
-1.35496165206268e-05
-2.89608544709913e-05
-4.59473312992181e-05
-3.86294294871897e-05
-1.48316556290067e-05
-2.219308343565e-05
-2.11331233479533e-05
-3.35058982430173e-05
-3.99553047509627e-05
-7.32625627989421e-06
-1.69572662176508e-05
-3.84789511902336e-05
-2.07612082549273e-05
-9.2036754668479e-06
-7.71144493451126e-06
-1.89527189552503e-05
4.75656611365407e-06
-3.01569294645923e-05
-4.33915079579451e-05
-1.06596887728519e-05
-1.05445773778359e-05
-3.47143773663044e-05
-2.98890892148012e-05
-2.059136508256e-05
-1.45071298332404e-05
-1.8875956952581e-05
-2.47506523155778e-05
-2.30532006678138e-05
-2.34958582523342e-05
-2.57044122869222e-05
-2.74394022600948e-05
-4.42747747477374e-05
-8.03232416314538e-06
2.17415009278682e-05
-3.5938557654363e-05
-1.25816267758488e-05
-9.95499777039946e-06
4.64307891086959e-06
-2.4944484321775e-05
-6.53299957809921e-06
-1.4093321784266e-05
-1.51784765310459e-05
1.88781745265635e-05
-5.64737518436738e-06
-2.83130447670681e-05
-4.09060213889357e-05
-4.48047782163425e-06
-1.65441190397929e-05
-1.2179113264722e-05
-2.25196179968448e-05
-2.61415155685668e-05
-3.88751384410515e-05
-3.17106856329491e-05
-7.04896720864037e-06
-1.40191700996121e-05
-1.13908778019636e-05
-9.16938813196838e-06
-3.36669340794315e-05
6.12322377727454e-07
-2.11026106806757e-05
-3.02330804791965e-05
-8.61444699750452e-06
-1.60129606093525e-05
4.70065675906259e-06
-4.68036216987896e-06
-2.47193262490503e-05
-1.16948772838042e-05
-2.0943162698334e-05
-2.87604994272262e-05
-1.72468435416526e-05
-3.95338642105885e-05
-4.87991381388931e-06
-7.87862367206653e-06
-2.67083623997422e-05
6.45260928719964e-07
6.55952472776984e-06
-3.11000986455795e-05
-7.01489581134573e-06
-1.52751496599866e-05
-1.21015948066701e-05
-3.90234418935939e-05
-3.03998054288646e-05
-5.77815591546875e-06
1.28685855690918e-06
-1.4935708486167e-05
-1.74361086532335e-05
-3.67252549522191e-05
-5.14661629708274e-05
-5.82584367719183e-06
-1.68709698402735e-05
-2.33656451659498e-05
-3.01676848183565e-05
-3.07967582519379e-05
-6.75676875526656e-06
-5.79451238236478e-05
-2.33339713681496e-05
-3.80894723325368e-05
-2.27521922371614e-05
-2.24709869145978e-05
-8.23327843252814e-06
-3.60187037712202e-05
-1.11307190475542e-05
-1.2369813538131e-05
-1.1190762347421e-05
-2.6087087534818e-05
-7.06349117392601e-06
-2.31610692693939e-05
-4.88453870693511e-05
-1.92483951079672e-05
-3.53378892684625e-05
-1.95908394404496e-05
-4.22173337643958e-05
-8.51981622752752e-06
-1.15792569763489e-05
-1.87599951202028e-05
-1.61463071924041e-05
-1.93041401329062e-05
-5.84142077791799e-06
-1.63465086163941e-05
5.64266443018443e-06
6.35058184854605e-06
-1.05796646001041e-05
-1.92635557427837e-05
-1.84146954091826e-05
-2.40731343294311e-05
-1.69740512527593e-05
-3.03750625714872e-05
-3.93221793690596e-05
-1.37568916532845e-05
-9.8949371749755e-06
-2.10845533422403e-05
-3.09036380296352e-05
-7.32213883479828e-08
-1.52934172694383e-05
-2.48242755355687e-05
-2.36748761708747e-05
-1.97313255671254e-05
-2.20713755088027e-05
-1.98341281882361e-05
-3.05385992842578e-06
-1.38617328138861e-06
-4.61362303332539e-07
-2.02466294476082e-05
-6.89786999163072e-06
-7.71413948350684e-06
-3.55765721707724e-05
-3.25279276483239e-05
8.2472754886763e-06
-3.301087619854e-05
-2.17150498364663e-05
-6.09644517167929e-05
-3.75505956548545e-05
-5.13121951688888e-05
-3.55325358416299e-05
-3.79352275401821e-05
-2.452318123892e-05
-2.53501268445e-05
-1.5116015898337e-05
-3.35986074089694e-05
1.06900414119916e-05
-3.51712214755205e-05
-7.06367760018815e-06
-9.88931395201169e-06
-2.30201754201075e-05
-3.04651990124547e-05
-1.07176500251471e-05
-2.82808495465441e-05
-2.29334297250149e-05
-1.58667999389781e-05
-2.51671641191075e-05
-2.11344849957796e-05
-1.91855717588769e-05
-4.80390524618994e-05
-4.11268919063252e-05
-2.82752483379843e-05
-2.79049506541149e-05
-3.27475303725513e-05
-3.47679035532691e-05
-3.01995886573965e-05
-2.46373842894643e-05
-1.27747336859365e-05
-6.16523502717852e-06
-3.03464017269325e-05
8.22724053487661e-06
-1.37952078783311e-05
-3.01539142477467e-05
-1.28157272654332e-05
-1.52211934508723e-05
-3.94418865739624e-05
-2.91128439766458e-05
-1.58531458546956e-05
-2.46979000324053e-05
-3.26063733841409e-05
-1.8327866284927e-05
-1.76875514715209e-05
-2.16718005997133e-05
-4.27415039263445e-05
-3.63821620661659e-05
-7.79000180721654e-06
-2.17051754870683e-05
-9.52759711000855e-06
-7.22075627759862e-06
-1.16662541743122e-05
4.81192465340229e-07
-2.75393040340231e-05
-1.50892160399921e-05
1.50001144732121e-06
2.62848916217506e-08
-1.32438697542911e-05
-7.73536979872828e-06
-2.91858295497636e-05
-3.07410021626647e-05
-1.2580395866171e-05
-2.68296297261447e-05
-1.18108182879548e-05
-1.15021190066277e-05
-1.37934188179139e-05
-3.62073243251056e-05
-7.13687021769675e-06
-3.14823707667305e-05
-2.46335608588704e-05
-1.14856980439808e-05
-3.21451487896888e-05
-2.85937418318159e-05
-2.68849361372938e-05
-3.48049654666465e-05
5.96310598295922e-06
-1.80459331675721e-05
-1.84007631349237e-05
-2.73852837201052e-05
-1.61409817625662e-05
-2.68433422017779e-05
-4.45057656558165e-05
-3.89816453417258e-05
-3.8877817281184e-05
-3.34908129205244e-05
-5.31710108551297e-05
-3.09435616136171e-05
-2.62443059411085e-05
-1.35838359085944e-05
-3.49897888206108e-05
-6.5657758439704e-06
-2.95747456172571e-05
-3.67988857582104e-05
-3.27799336356771e-05
-2.25116504453566e-05
-2.26244140489198e-05
-2.60546524825662e-05
-9.19033334951532e-06
-1.16183404170405e-05
-1.84222150233547e-05
-2.70265729633988e-05
-3.88496634966355e-05
-2.22536089796777e-05
-5.41246402516372e-06
-3.71352889836388e-05
-2.71913928048136e-05
-4.0000993752796e-05
-4.05026373510731e-05
-1.80963783788852e-05
-4.68649384742275e-05
-1.77604843881834e-05
-6.0101693047308e-06
-3.7138444574686e-05
-4.01170683262331e-05
-5.61531312803271e-06
5.4115399174899e-06
1.5959688543092e-06
-2.46821607811211e-05
1.07797222439544e-07
-1.85591406264383e-05
-2.27415192581701e-05
-1.57677344465655e-05
-2.86484542956446e-05
-1.35899205921909e-05
-5.05230648785164e-05
-2.52293055759196e-05
-3.01446312714787e-05
-2.22950436291548e-05
-2.87613821319537e-05
-2.75271757385456e-05
-5.70421190756114e-05
-3.20242335977969e-05
-2.17492368048213e-05
-1.6964361147604e-05
-1.77544871613425e-05
-4.81117768095488e-06
-1.0096581854589e-05
-1.56226863676393e-05
-9.81200582000014e-06
-2.96652801376131e-05
-1.34769448290893e-05
-4.0599102752622e-06
-7.52341199632793e-06
-2.50423549848261e-05
5.72120646234579e-06
-2.19869348331664e-05
-2.89220969863644e-05
-1.63147344814128e-05
-3.96032455835982e-05
-2.91008549245881e-05
-1.21269017627694e-05
-3.4229573193122e-05
-2.13759554275068e-05
-3.17581487645693e-05
-7.83740794203156e-06
-2.11016406647096e-05
-2.90246326338722e-05
-2.36277310978968e-05
-3.25510208160834e-05
-1.92584517532267e-05
-1.49422652155914e-05
1.47034292376536e-05
-3.61287364624462e-05
-1.64534680673299e-05
-3.65777002158069e-05
-6.81269352161974e-06
-2.43038071270177e-05
-4.11875336174887e-05
-3.88735930764345e-05
-3.15617652810259e-05
-2.60160252776617e-05
-3.95114297215114e-05
-4.5332812508693e-05
-2.28725237798744e-05
-1.35777914692904e-05
-2.7389327122628e-05
-2.70755298951604e-05
6.41009600683224e-06
-7.65180784720298e-06
-1.36947101067116e-06
-1.58758496125947e-05
-2.48672018879696e-05
-2.09897159869633e-05
-1.15570523354166e-05
-1.24087362963819e-05
-2.19836631334627e-05
-2.69793828410322e-05
-2.49038558461616e-05
-1.95623643040364e-05
-2.38000350885238e-05
-4.40268713836009e-05
-2.08653058680431e-05
-4.38289056219773e-05
-4.02157389252958e-05
-2.84094150228e-05
-9.93280178662308e-06
-2.25330804139485e-05
-2.73576354837411e-05
-2.39803365816568e-05
-6.52551458180987e-06
6.67314402265335e-07
-9.23827579747975e-06
-2.47670540232969e-05
5.39786876362699e-07
-1.61050889103796e-05
-1.82290999501504e-05
-2.87173447538399e-05
-4.48590506567639e-06
-4.244265074554e-05
-1.42400279789852e-05
-2.46233829022264e-05
-6.66219817928626e-06
-2.94759992739552e-05
-1.71560461490446e-05
-3.01379103392033e-05
-3.1271216078478e-05
-1.30067630363193e-05
-3.29756152072696e-05
-1.23156414371844e-05
8.88824837844243e-06
-1.05434285613496e-05
-3.41358173507728e-06
2.35860107483172e-06
5.06376658881964e-07
-1.03092013852139e-05
-2.53579339248069e-06
2.19090013815062e-06
-1.96153272672257e-05
-1.33848055515899e-05
-1.33299346246849e-05
-3.08316446245525e-05
-2.31795125520328e-05
-3.98592210082871e-05
-5.47616254122865e-05
-1.60706386243102e-05
-2.49142991609477e-05
-3.70323363833993e-05
-3.04231442699395e-05
-1.60391543006316e-05
-2.5960757187224e-05
-3.28981040401043e-05
-1.81134789888139e-05
-1.31075541029959e-05
-1.77156588593468e-05
-4.35690257526572e-05
-2.16685560229809e-05
-2.8224546071973e-05
-6.89372442553219e-06
-2.58885115914069e-05
-2.71095177835143e-05
-2.83305890975844e-05
-3.02958887764153e-05
-4.59432845994707e-05
-3.37996999369445e-05
-3.17718338698377e-05
-3.88240530034238e-05
-3.20184507306365e-05
-5.5121263358416e-05
-1.22515426868664e-05
-3.88357112588397e-05
1.89812110722037e-06
-2.46543221484619e-05
-2.71925478977153e-05
-3.75418629758932e-05
-2.65103613937483e-05
-1.23496946385961e-05
-1.66135080602833e-05
-1.95765032686232e-05
-2.63017149317847e-05
-6.55698557232944e-06
-9.86485933973736e-06
-1.63787737280675e-05
-3.62746157981744e-05
-2.73672025783473e-05
-3.42218817372138e-05
-1.08479984805205e-05
-3.57041921625866e-05
-2.16675981034097e-05
-3.2686069242251e-05
-1.85933514302887e-05
-3.73129950915368e-05
-3.74560129018714e-06
-2.56838904690218e-06
-1.12352269827153e-05
-6.32939650501111e-06
-1.28259786426037e-05
8.08573176595869e-06
-1.86426045263277e-05
-3.7417404060966e-06
-1.48173288534473e-05
-2.30536257038614e-05
-4.02003465627503e-05
-2.23933925615896e-05
-3.97984247236969e-05
-2.31187163626064e-05
-2.11167473315379e-05
-3.09886694539097e-05
-1.87061090157336e-05
-1.06400209527349e-05
-1.31136667585109e-06
-2.97438053925684e-05
-1.75018612729463e-05
2.23663246978556e-05
-1.27123135326644e-05
-2.69330868877459e-05
8.9408715302189e-06
-1.00188229975544e-05
-4.43684488949982e-06
-6.27884848397099e-06
-3.37093522191394e-05
-3.27368147756639e-05
-2.59439356988482e-05
-3.75166947384175e-05
-1.80792662588254e-05
-2.17611547020339e-06
-3.15619307979133e-05
-2.89140923638978e-05
-2.71475828682435e-05
-2.85030583847337e-05
-3.73414411424238e-05
-2.41581010209769e-06
-3.67180824867142e-05
-1.08250282940081e-05
-2.3896032614611e-05
-1.85419995721324e-05
-1.38509895247295e-05
-1.51340992826651e-05
-1.12012839504739e-05
-3.8663479683008e-05
-1.80069162353269e-05
-1.56178889010688e-05
-3.58645617506971e-05
-2.92435205068389e-05
-2.55132180021657e-05
-5.59563792491936e-06
-3.53585753911309e-05
-2.91254150231363e-05
-1.86032415303024e-05
-4.53609072801233e-05
-5.23429116439296e-05
-7.17180130169003e-06
-3.20724810245648e-05
-1.43930575692909e-05
-2.06871998948277e-05
-2.54139276603484e-05
-1.63606532680156e-05
-7.24718523037909e-06
-1.95311383143347e-05
-3.20100509586615e-05
-1.88070151602102e-05
-6.52581718549556e-06
-2.03798699198017e-05
-4.6082909246902e-06
-1.70157295487432e-05
-2.82190329375294e-05
-3.52002641452724e-05
-4.03533878704561e-05
-3.39284413881409e-05
-3.10564477273604e-05
-3.80236228296263e-06
-2.87823629419959e-05
-3.70111679715467e-05
-2.3825370247337e-05
-1.23311612513466e-05
-2.90210568790573e-05
-2.63565932002972e-05
-2.00842993970613e-06
-2.26410184927749e-06
-1.56716865460513e-05
1.11960581245326e-05
6.37681727687758e-06
-1.42481397409152e-05
-3.52234145899886e-05
-2.21350332929889e-05
-1.89467215740174e-05
-3.22248927073415e-05
-2.19632506225589e-05
-1.37368257871561e-05
-3.40534968429025e-05
-2.04976212573986e-06
-1.84310195099915e-06
-2.28237903209635e-05
-5.18110712878039e-05
-3.82050873324749e-05
-1.82451640878875e-05
-1.50503687392849e-05
-3.79170881260873e-06
-4.42334405088681e-06
-2.06394815617613e-05
8.66681399978239e-07
-2.36834292146591e-05
-4.21063061803807e-05
-2.1334509084387e-05
-2.89213932915028e-05
-2.87888253942296e-05
-2.93535401809332e-05
-1.31519358433212e-05
-2.73940393593509e-05
-5.6379886401438e-05
-3.27681520665603e-05
-1.02530415840389e-05
-6.1668042581487e-06
-2.01558996504556e-05
-1.87627565272948e-05
-2.04839981788477e-05
-2.35101941705481e-05
-2.9076485383944e-05
-2.1351826181096e-05
-1.66700540340258e-06
-6.40207848274693e-06
-1.38997020618796e-05
-1.43740551081604e-05
-3.63609627262883e-05
-1.21165450868844e-05
-3.2401739252511e-06
-3.60691507977825e-05
-1.88089405191774e-05
-1.59485498204459e-05
-3.26463358908737e-05
-2.41570088343158e-05
-3.60519007559278e-05
-1.36180674775264e-05
-3.4866683214307e-05
-3.63006087514261e-05
-2.30539427952411e-05
-1.84524393401662e-05
-5.43687396748825e-05
-1.06580081940645e-05
-2.46451603847944e-05
-2.67230770081186e-05
1.67520815735613e-06
-2.57600418103292e-05
-1.52003457762862e-05
-4.15249430394676e-05
-2.11450864568652e-05
-2.12338154127751e-05
-7.94529932363982e-06
-2.50197180867446e-05
-3.0574935982073e-05
-2.99708054499975e-05
-1.63877877298958e-05
-1.84471670314061e-05
-2.84757686708482e-05
-3.26445771835233e-05
-2.54827821344913e-05
-5.11932932095742e-05
-1.1455095214452e-05
-3.9256265256942e-05
-4.35322501026676e-06
2.90640130435042e-06
-1.48283918107776e-05
-1.15850493033806e-05
-1.46744051755554e-05
-2.04621800059159e-05
-1.36164467137169e-05
-2.1344985044949e-05
-1.49144742721448e-05
-3.57076441666855e-05
-2.74488827096871e-05
-1.52117241372933e-05
-2.60162135640593e-05
