# Supplementary material for: Research on computational propagation and identification of mine microseismic signals based on deep learning
Source: PLoS One. 2025 Oct 22;20(10):e0334641. doi: 10.1371/journal.pone.0334641 (PMC12543183; doi:10.1371/journal.pone.0334641)
Supplement: S9 Data — (ZIP) [file pone.0334641.s009.zip › 000101100000507.xlsx_0.txt_24.txt.txt]

-2.45479884709412e-05
-3.4596845416444e-06
-1.24234279894206e-05
-2.86911004680444e-05
-7.94043269383334e-06
-5.64578820091574e-06
-3.21597278583361e-05
7.32813225162868e-06
5.12562495109954e-06
-1.87662307882401e-05
-1.98126111849463e-05
-9.76453446673971e-06
-1.58271410206981e-05
-3.42981991733043e-05
-1.78466433441107e-05
-2.17829358256526e-05
-2.87414229271432e-05
-3.96818916324543e-05
-2.52329819989549e-05
-1.63033515633605e-05
-1.34625530955952e-05
-1.68309344005101e-05
7.4418625266099e-06
-6.09143490158157e-06
-1.39870220158816e-05
-1.20264682654526e-05
-1.4308796730622e-05
-2.19911381724403e-05
-7.72724080530237e-06
-1.152108597441e-05
-2.27438623363975e-06
-2.28983329012014e-05
3.8836855808308e-06
-7.72812408554705e-06
-9.02623599433566e-06
-1.1971405221526e-05
-1.35147930278292e-05
-2.4962920143361e-05
-1.46014026481449e-05
6.58037921069635e-06
-3.68858001789954e-05
-2.79327704933669e-05
-6.1253709915816e-06
-2.40837273853927e-05
-1.03098521359535e-05
-8.54685506903084e-06
2.63055150725431e-09
-1.61215294736463e-05
-2.15503624634263e-05
-2.13337208662211e-05
-3.38921425357423e-06
-8.88432741682052e-06
-6.48771307468115e-06
-4.89577849159761e-06
-9.06981841756431e-06
-3.49931931162621e-05
-6.70423393823293e-06
-1.82930231208307e-05
-9.98202155925133e-06
-6.50404753235364e-06
-1.9983837548545e-05
-2.61749251017547e-05
-1.3143714677265e-05
-8.29028318691533e-06
-2.44974579780041e-05
-2.19445807252186e-05
-2.84599155148229e-05
-8.89354510065253e-06
-2.6112230192813e-05
-6.92991165756516e-06
-6.85108386158985e-06
-2.6554170926064e-05
-2.17247295629619e-05
-1.90559421741181e-05
-2.99417241461066e-06
-5.31801724952388e-06
-1.08333823298618e-05
-1.99529025976507e-05
-1.45456798739716e-05
-1.46299794759169e-05
-2.49621771770518e-05
-3.72133179140363e-05
-9.47354131853737e-06
-2.44646271868365e-05
-1.50809568969542e-05
-2.85856599665976e-05
-1.53026340623559e-06
4.03709920824949e-06
-7.4015968980936e-06
-9.42452395263866e-06
-1.91068564704653e-05
1.3570196747516e-05
-1.030960508931e-05
-1.57412177991358e-05
-7.72087178634588e-06
1.46155119788559e-06
-1.18318015944711e-05
-1.86102607455187e-05
-1.50633274361101e-05
-2.55947991035559e-05
-9.13124759818371e-07
-1.07205151027908e-05
-2.28261630853843e-05
-1.72635650148287e-05
-1.33604368323831e-05
-1.42250737195626e-05
-3.40608861138946e-05
-7.83565374342857e-06
-9.92987825688599e-06
-1.75737344608611e-05
-1.12514149405858e-05
-2.04445135908164e-05
-1.89277959796e-05
-9.02284048071253e-06
-3.1618519396915e-06
3.1449039068587e-06
-1.33480694754579e-05
-4.23967699765828e-06
-1.09164612050091e-05
-2.13488767757485e-05
6.21824605717929e-06
-2.28569949203567e-05
-3.41327160157007e-06
-1.40381474606278e-05
-3.85388223749945e-06
-3.89929170913298e-05
-1.99299828896587e-05
-2.46970826777867e-05
-1.81373740720022e-05
2.38173687513486e-06
-1.82428608753278e-05
-2.45018531265608e-05
-1.20251963416968e-05
-2.56365742296918e-05
-2.1491451172006e-05
-2.36255086363139e-05
-2.22516530496613e-05
-9.81725644563855e-06
-3.43914184574556e-06
-5.58896834612099e-06
-8.81720201035496e-06
-1.50352740497017e-05
-1.06841982791914e-05
-1.8881112201105e-05
-2.9037059350245e-05
-2.94463746936757e-05
-2.07162183955744e-05
-2.20845152272292e-05
-1.40514835555929e-05
-1.99605403278653e-05
-3.16396136668446e-05
-7.63624445789514e-06
-3.3483055627005e-05
-2.49370393570228e-05
-1.31552716718919e-05
-9.1871058001112e-06
-2.9065144895318e-05
-2.32029061445434e-05
-1.50891167473117e-05
6.27125939724137e-07
-1.19840653903208e-06
-2.4643619839498e-05
-5.92313502054644e-06
-1.43352912005536e-05
3.12102603631077e-06
-8.31841568668852e-06
-1.56441273145509e-05
-1.72366487667971e-05
-1.87755047069203e-05
-2.50799030806179e-05
-4.71060864857401e-06
-2.03719152801852e-05
-1.77886748551235e-05
-1.65332417809416e-05
-2.60484867457903e-05
-2.47281527398555e-05
-2.28977600913695e-05
-1.49521644868978e-05
-3.12453931789396e-05
-1.35668983235241e-05
-4.28788857170272e-06
-3.8138520202445e-06
-1.62820809519674e-05
-6.60040851983707e-06
-6.63280684734207e-06
-1.81601939465698e-05
-8.35496189154112e-06
-1.99299961971054e-05
-1.06841612800755e-06
-2.07497333759423e-05
-1.73679759242815e-05
-2.73979044780869e-05
-2.11231881431799e-05
-1.41180095103669e-05
-3.63074607009646e-06
-1.0014271885009e-05
-5.18959274414946e-06
5.10491903130016e-06
-5.75664797029534e-06
-6.04804604181146e-06
-3.5707276167376e-05
-1.90961979918878e-05
-5.02797716144319e-06
-2.09897540069634e-05
-9.81977958572296e-06
-1.95803346576322e-05
-9.31915080347095e-06
-1.33303912953369e-05
-1.25863702999901e-05
-1.78709558509784e-05
-2.10543170826293e-05
-2.91048661855902e-05
-2.90793727736099e-05
-1.64876736612242e-05
-1.59198731605523e-05
-1.14010451857458e-05
-2.76489857862826e-05
-1.32991952027821e-05
-6.5118489559463e-06
-1.40496640208144e-05
-5.88220045985683e-06
-1.78795576570606e-05
-1.79543772276474e-05
-1.53947598286342e-05
-1.61304959633707e-05
-2.58576336941335e-05
-3.45481432625712e-05
6.23354141512462e-06
-2.98159962236848e-05
-7.69706520970461e-06
-1.38774727125547e-05
-2.14611717020078e-05
-1.43073560386365e-05
-1.29256081646205e-05
-2.36280327803511e-05
-1.68011210374716e-05
-1.26471382096539e-05
-3.19612372409843e-06
-2.99340891191308e-05
-1.52048236799065e-05
-1.68666298042308e-05
-4.68841405494765e-06
-1.17280542086804e-05
-2.71531097304836e-05
-1.8066274997798e-05
-1.94604420139184e-05
-2.86514154469147e-05
-2.3681596144807e-05
-1.79301896631866e-05
-1.94595847304849e-05
-1.38016442855236e-05
-1.00034574742265e-05
-1.32318027621109e-05
-7.64001855015696e-06
-1.74662643756031e-05
-9.71086277597697e-06
-9.72456608962491e-06
-1.50157662927077e-05
-2.4410579810833e-06
-1.74103698214643e-05
-3.5778479161076e-06
-4.22049108112658e-06
-2.14123770913192e-05
-1.73349213290865e-05
1.03757537996677e-05
-1.62155108618004e-06
-1.34047744915702e-05
-2.17300176649761e-05
6.32737620719154e-06
-9.24628888716344e-06
-2.45873768604039e-05
-3.51556168102906e-05
-2.04627122065848e-05
-1.65888428395827e-05
-2.6401399485162e-05
-3.62256504379416e-05
-1.52689819301338e-06
-1.45746398640772e-05
-2.59095456178425e-05
-2.00944909376111e-05
6.61114512521912e-06
-1.858813923135e-05
-2.02473713414976e-05
-2.58404286545654e-05
-2.16997618990295e-05
-2.5754889807556e-05
-1.07257384051694e-05
-3.07119451523403e-05
-5.64447241953787e-06
-1.06295997352538e-05
-2.66778595928718e-05
-2.3210385454987e-05
-2.38293255694465e-05
-1.70909368696632e-05
-2.48860404260457e-05
-3.29695650153503e-06
-2.44587383582227e-05
-1.08106808055427e-05
-1.50005475904289e-05
-1.50816364417779e-05
-2.069204343616e-05
-1.6901537803391e-05
-3.06553333432772e-05
-2.40121135588556e-05
-1.46737520172398e-05
-2.04087639533071e-05
-2.89309256684821e-05
-1.40212771240704e-05
-8.26124084310859e-06
6.65034012317943e-06
-2.83002987414642e-05
-2.69982759425146e-05
-1.62590960902777e-05
-2.41018520661452e-05
-1.98516142405742e-06
3.03855611474126e-06
-3.65710099760941e-05
-1.6140307868466e-05
-1.63772689427586e-05
-1.97077787267241e-05
-1.98361411380682e-05
-1.60025423809569e-05
-2.27598053169342e-05
-1.91670347435693e-05
1.2326585039878e-06
1.23001626228784e-06
-5.9248019673097e-06
-2.86131823895694e-05
-2.23654322825989e-05
-1.20885420477739e-05
-1.2340860310815e-05
-2.32422991745672e-05
-3.19818652421792e-05
-7.37886866444721e-06
-2.07405250492892e-05
-1.13092652158491e-05
-1.60364449375241e-05
-1.79017906931873e-05
-1.74430936780679e-05
-1.46407546187392e-05
-1.14378925188182e-05
-1.59221734557291e-05
-2.4705921731225e-05
-1.73621665898847e-05
-1.93700588662575e-05
-1.23956140408901e-05
-8.82749947382132e-06
-4.15016658883908e-05
-6.58275320326509e-06
-2.60596082696536e-05
-7.33535803180727e-06
-2.73922924842639e-05
-2.130013608718e-05
-1.5377119418374e-05
-1.69671026917729e-05
-5.89650826195079e-06
-1.64306002367143e-05
-7.44486670503619e-06
-1.67745346393337e-05
-2.90171877846949e-05
3.58950136460382e-06
-4.3372323967878e-06
-6.97084157965451e-06
-1.20842583927991e-05
3.38106436650759e-06
-1.95911568400427e-05
-2.58249306677229e-05
-3.31526928696678e-05
-1.64448954877855e-05
-9.66062718535883e-06
-1.14846442294623e-05
-2.27706960626502e-05
-2.19686422983844e-05
-2.04274461963567e-05
-2.23024150569958e-05
-3.60079918132747e-05
-1.17974906825424e-05
-1.89329946001055e-05
-1.63248679625216e-05
-2.25652096093152e-05
-3.2574694874845e-07
-1.84561247329321e-05
4.28023357284243e-06
-2.14845296281832e-05
-2.48581034711751e-05
-2.25360649562837e-05
-9.79610429677822e-06
6.85649324778865e-06
1.65964922847836e-06
-4.26858877020602e-05
-9.12607440713828e-06
-1.55113995744668e-05
1.3328929826495e-05
-2.26078509774743e-05
-1.1117405278048e-05
-2.4140160640302e-05
-2.10989033177056e-05
-2.02641858705701e-05
-2.01126098559538e-05
-6.77017590648728e-06
-8.84599530186796e-06
-1.94575131921076e-05
-1.30997738076158e-05
-1.38956141578144e-05
-1.79269144557208e-06
-5.99812376499647e-06
-8.11678298201574e-06
4.93006283192112e-06
-1.90786911343626e-05
-1.96841237739889e-05
-1.58780912409543e-05
-1.65345068957237e-05
-1.08410471634851e-05
-3.34506198063255e-05
-1.16288092462644e-05
-1.00852910039667e-05
-8.46877269922171e-06
-2.61274805604707e-05
-1.58147816039887e-05
-1.35645407257851e-05
-3.99005639349516e-05
-8.9468747209601e-06
-2.18741063954396e-05
-6.64086316206275e-06
-1.22654399232151e-05
-8.2962019306374e-06
-2.47337408315316e-05
-5.25569224834876e-06
-3.96382260898101e-06
-1.31864986312605e-05
-9.57925266981961e-06
-4.91571894746489e-06
-6.99790091932576e-06
-1.9236046112733e-05
1.16091811662674e-05
1.08170362869125e-05
-3.6636520399102e-06
-6.54143497855393e-06
3.77608430939579e-06
-3.09370092619027e-05
-2.13621729090385e-05
-1.81339490692096e-05
-3.88844890685515e-05
-2.17435597442262e-05
-2.88164688537975e-05
-2.23706041214708e-06
-1.77212718089674e-05
-1.71491163416487e-05
-2.09184573275146e-05
-1.58826351134e-05
-7.10279509281216e-06
-2.00797158018143e-06
2.39512293202623e-06
7.31945221952695e-06
-4.0294701165992e-06
-1.30858614420449e-05
3.86828225497658e-06
-8.98271527158757e-06
-6.74137468078546e-06
-1.12286607767779e-05
-1.62981684061139e-05
-3.39620867124274e-05
-2.92135543962355e-05
-1.59767996009996e-05
-8.61816281629298e-06
-2.5912337840505e-05
-3.22865974166091e-05
-1.67579890130743e-05
3.47043370175675e-06
-6.56943266096259e-06
9.24853153934154e-07
-8.09303935234766e-06
-1.14791960525572e-05
-6.03901841329063e-06
-3.33468970789726e-05
-1.76412435033669e-05
-2.88274411291138e-05
-6.82720384837953e-06
-1.20810126610662e-05
-1.82534340947437e-05
-1.33441015664059e-05
-1.89654514015807e-05
-2.36510042285775e-05
-1.00006035549839e-05
-1.83521222259944e-05
-3.16227889666044e-05
-1.03043245068489e-05
-3.70624739995067e-05
-2.61868108830633e-05
-1.26386474729595e-05
-8.39519433811386e-06
-1.25763707026865e-05
-1.60828293444763e-05
-1.64732516988096e-05
2.30084081261067e-05
-7.56513444048941e-06
-1.56543073053907e-05
5.55678722560544e-06
-1.24514039695369e-05
-4.15736443435545e-06
2.22333417854583e-06
-2.53399329715362e-05
-6.06668213330681e-06
3.53897598746516e-06
-2.67293759065716e-05
-9.59701149852181e-06
-7.69661499288557e-06
-1.71778467328508e-05
-2.63211288562414e-05
-1.22456365648331e-05
-2.24804175054165e-05
-3.47541732650498e-05
-1.73612655652543e-05
-4.69826233582777e-06
2.32942256285643e-06
-1.12408777727577e-05
-2.02896336372884e-05
-2.33501015545173e-05
-1.07167848807784e-05
-1.00220989413899e-05
-2.05777593850872e-06
-2.79963982838089e-06
-5.03220635640101e-06
-1.80036444046761e-05
-1.96471984147502e-05
-1.93037144935427e-05
-1.73014659456374e-05
3.12807254372937e-06
-6.28406873700649e-06
-1.15330469835924e-05
-1.02028079716546e-06
-2.03268478486816e-05
-2.51274839909094e-05
-2.45826286150015e-05
-1.40162567221346e-05
-1.87852589688284e-05
-1.27951547979627e-05
-7.35369357255242e-06
3.56029752425827e-06
-2.62109592580568e-05
-1.67168794467256e-05
-2.94051686248196e-05
-3.49850066988887e-05
-4.00674769905338e-05
-3.14677619015561e-05
-8.35329258507082e-06
-1.73784579756527e-05
-2.08056026138822e-05
-3.17159278137698e-05
-2.18958133480485e-05
-2.82226780449555e-05
-1.91445190938399e-05
-9.47878552280003e-06
-1.3234524332537e-05
-1.03150338909416e-05
-1.70092715177194e-05
-8.54665512687199e-06
-4.88769637995452e-06
-2.16282238712126e-05
-2.19030844016002e-05
-2.17915406782159e-05
-5.6656637369779e-06
-1.81407600872115e-05
-3.94023302443333e-05
-1.40687770367765e-05
-1.57186629031692e-05
-9.89162837509245e-06
-6.52987448445247e-06
-7.45414566558138e-06
-1.3579138469697e-05
-3.32920018686943e-05
-1.97796729054751e-05
-1.43502835640257e-05
-5.2604384511954e-06
-1.8862086804982e-05
-1.01485162268335e-05
8.90275581999892e-06
-1.24290959236206e-05
-3.79505519840132e-05
-2.27608917871993e-06
-1.77457465071175e-05
-2.33891494560928e-05
-4.62713227307521e-06
-2.87356215017814e-05
-1.16665814780361e-05
2.37332150553221e-06
-2.28432407092431e-05
-1.29873222508447e-05
-1.39239795049326e-05
-8.75802925882392e-06
-2.95267794698067e-05
-2.34456301269173e-05
1.25119102675465e-05
-7.02486286511819e-07
-2.08960959897528e-05
-2.42761667191903e-06
-8.3728895511503e-06
-1.69548404591755e-05
-7.14845545415222e-06
-1.03834629457292e-05
-3.48722672073405e-05
-9.23653976606898e-06
-2.62492592348646e-05
-4.1042814712184e-05
-2.79447504238483e-05
-4.03200145343317e-05
-1.29964860377593e-05
-2.2875753141473e-05
-1.51731943816389e-05
-1.37720578911574e-05
-1.69274039070319e-05
-1.72260797769648e-05
-3.32117952198262e-05
-6.06241608962237e-07
-2.56869622638217e-05
-2.82822767212675e-05
-1.83065404626514e-05
3.25344703605295e-06
-1.63243907921281e-05
-1.67838981226661e-05
-1.01656168940396e-05
-3.93145707051407e-06
-1.78987802461981e-05
-1.55218458750471e-05
-2.15816746583017e-05
-1.88001000038164e-05
-1.82950557656101e-05
-2.07942241691163e-05
-1.5986036814891e-05
-1.65969027401311e-05
-1.62891492179703e-05
-1.70539327722605e-05
-1.56485202344603e-05
-8.33346301727691e-06
-2.38043951236814e-05
-2.46135712732546e-05
-1.88108342852729e-05
-4.95652384930783e-06
-1.98444055651397e-06
-2.81374985762878e-06
-1.57041817789346e-05
-1.87127822560382e-05
-1.4694746922491e-05
-1.88671521444704e-05
-3.16134470393283e-05
-1.94783905988189e-05
-1.69579236497967e-05
-1.82954612473089e-05
-1.17108640825306e-05
-2.68920949164973e-06
-2.0828565108253e-05
-1.48461101252926e-05
-3.31754138358005e-05
-4.03281585804737e-06
-9.04574447029153e-06
-2.8853888180617e-05
-3.18139153589494e-06
-5.76492974016938e-06
-1.61101138195278e-05
-1.13111806471346e-05
-1.0616813394911e-05
1.00449518356037e-05
-7.49217783239646e-06
-4.33930837908136e-07
-2.16703760874726e-05
-3.07517386073801e-05
-2.34000843740361e-05
1.44646118665603e-06
-2.30256526097351e-05
-1.8131813056857e-05
-6.39712996590061e-06
-9.27891063814151e-07
-1.43247902406854e-05
-3.38007537093537e-05
-1.9269337704917e-05
1.05495613240495e-06
-2.43949457287673e-05
-2.4746124224369e-05
-1.24257223820885e-05
-1.21139603643952e-05
-2.2853101821647e-05
-2.69527846094739e-05
-5.55918201481636e-06
-1.23927851854011e-05
3.13720247497118e-06
-2.53552957016768e-05
-3.42261823083714e-05
-2.15949764906617e-05
-1.60992585250232e-05
-1.59805604827679e-05
-1.56872785612618e-05
-2.32838640258723e-05
-2.46675441200708e-05
-1.86867587206476e-05
-2.15447910768482e-05
-2.16336317404486e-05
4.32968670560924e-06
-1.35808022495824e-05
-1.63430229128808e-05
-1.79731058708365e-05
4.20995775485943e-06
4.88642282120418e-06
-1.47817398899159e-07
-4.17660517245163e-06
-3.33686275789906e-05
-2.42136085933092e-05
-2.75453578244785e-05
-2.54769530059988e-06
-2.86189771103451e-05
-1.94444301062557e-05
-4.4481976307553e-05
-1.35096592925342e-05
-2.14915437009669e-05
-2.30101042297736e-05
-2.08292384707512e-05
-1.4235454994521e-05
-1.79267147853588e-05
-5.08488793824887e-06
-8.38825876179706e-06
-1.2907036022595e-05
-4.55588326650175e-05
1.29379259599554e-05
-1.44359914417716e-05
-2.66430698994473e-05
-6.57141504188707e-06
2.66816925072243e-06
-4.28674838503141e-05
-4.35408644514477e-05
-2.72878088470408e-05
1.83571073629354e-06
-1.19496085464474e-05
-2.63835779167001e-05
-8.60960358404346e-06
-1.61339092656834e-05
-2.28097139357799e-05
3.19538741738123e-06
-4.70611221184004e-06
-5.86452073677996e-06
1.38439931860406e-07
-2.28000928087212e-06
4.94521091767218e-06
-3.84035609303378e-06
5.07939707671947e-07
6.06415060313355e-07
-2.19156403610473e-05
-7.80021316913585e-06
-2.70260620196899e-05
-1.71771274797944e-05
-2.34261544567614e-05
-1.65072930116127e-05
-5.52919007866263e-06
-2.4033105508329e-05
-4.30358359244718e-05
-2.72214319018623e-05
-1.393470212027e-05
-2.37453592743455e-05
-2.4027967508697e-05
-1.29627419996269e-05
-1.70228936274922e-05
-1.78758099497784e-05
-1.86700238699209e-05
1.35072940053979e-06
-1.5727564577527e-05
-1.29062866675586e-06
-3.22996164984607e-06
-1.58859759653726e-05
-6.38217190456627e-06
-1.82719968351609e-05
-2.75728320785571e-06
2.04472758920143e-07
-1.12488043300224e-05
-8.39248661360246e-06
-4.41751175587137e-05
-3.19509131446119e-05
-2.63022355164192e-05
-1.80534782602095e-05
-2.26235986956816e-05
-1.54378078231459e-05
-2.20639180520419e-06
-1.50742072852863e-05
-2.74902561034218e-05
-1.86954997535127e-05
-1.55151307650941e-05
-1.2485901323874e-05
-2.98852069659918e-05
2.03283666474109e-06
5.98590578462322e-06
-9.138846041239e-06
-1.73322514064934e-05
-2.1944654906569e-05
-2.46883082947918e-05
-2.04572562392891e-05
-1.14057045085862e-05
-1.97949369746134e-05
-1.39774315935009e-05
-5.09293495039842e-05
-2.29605900532491e-05
-3.0436665192718e-05
-3.70428338253505e-05
-1.9422233227136e-05
-2.28663464310138e-05
-1.75348102636188e-05
-1.00609208412046e-05
-2.5479031506519e-05
-1.42199645051166e-05
1.51912714666922e-06
-2.74946980032638e-05
-4.31678371977242e-06
1.00803084291383e-05
-5.16790395060475e-06
-2.73286028891649e-05
-3.1405704594185e-06
-1.21726202385182e-05
-7.89118932944618e-06
-2.94772018182708e-05
-3.72056587982002e-05
-1.88600756000462e-05
-2.3878428014731e-05
-2.28558975044749e-05
-1.05304770717505e-05
-2.04373350689566e-05
-2.53611859546068e-05
-7.11766497062314e-06
-4.24950657812198e-05
-1.02746001063333e-05
-5.43180130709593e-06
-5.81281362601129e-06
-3.25578758796432e-05
-2.03151166792894e-05
-1.65873783838092e-05
-2.63268279787643e-06
-1.63671444595617e-05
-1.34905902091309e-05
-1.01849715174722e-05
-1.81163066634076e-05
-1.68184137289789e-05
-4.38297169751493e-06
-2.53346524231633e-05
-2.91154991866713e-06
-1.68068990286819e-05
-9.47530416984448e-07
-1.5597032047657e-05
-2.41641503783e-05
-1.63861294974482e-05
-3.09938245683356e-06
-1.44712801067966e-05
-2.61020625967963e-06
-7.91103092489796e-06
-1.7242329845811e-05
-2.86263949958494e-06
-2.71800700431416e-05
-1.95598112866421e-05
-3.58537558247317e-05
-1.84029954430762e-05
-3.17148746213407e-05
-1.18856546770269e-05
-3.40964016784145e-05
-3.01034886124807e-05
-2.22090755951143e-05
1.58211766514047e-06
-1.15488529192106e-05
-1.2781325087513e-05
-3.64899516423562e-05
-5.46151581757094e-06
-3.61425319574396e-06
-2.51644865905748e-05
-7.93912132473182e-06
6.5252194274602e-06
3.58448900357952e-07
-2.02422558207626e-05
-9.47698091918259e-07
-4.41399932132868e-06
-1.12405344542048e-05
-2.97456509210709e-05
-3.46154394884237e-05
-2.46361729836418e-05
-1.70930749666259e-05
-1.89896602060296e-06
-2.73998109537778e-05
-8.35529546941543e-06
-3.44926974897577e-05
-2.50356398361795e-05
-3.02836158137231e-05
-3.22044425002449e-05
-3.00093349698863e-05
-6.78818310686762e-06
-6.46461082112328e-06
-1.95856885353692e-05
-3.2364581913415e-05
-2.02493492436659e-07
2.79489809714681e-06
8.23151482880355e-06
-1.27136367749373e-05
-1.07779884830686e-05
-1.9185168531071e-05
-2.06407738546508e-05
-2.00668703542874e-05
-9.57092456728902e-06
-1.45095794997984e-05
-1.78761578764787e-05
-1.83670837730664e-05
-1.86488119181375e-05
-7.25894839399083e-06
-1.4109180738319e-05
-1.43880850668644e-05
3.20674034879993e-06
-1.62755294301539e-05
1.25080528744705e-06
-9.94100898207277e-06
-2.12768885790495e-05
-7.58214725512961e-06
-4.6446651989702e-05
-2.38902512531779e-05
-9.48840607636623e-06
2.99323683104056e-06
-8.40077251551241e-06
-2.12621382505336e-05
-2.93805283286953e-05
-2.00148665527675e-05
-1.48977669917988e-05
-2.03032946066293e-05
-1.76625003573672e-05
-2.1823276701937e-05
-1.52703030723543e-05
-2.30044936878698e-05
-2.4450746701748e-05
-1.05398328554895e-05
-7.19456575683267e-06
-5.24417560563134e-06
-6.58513400046353e-06
-1.66129626524922e-05
-1.25679144850815e-05
-1.39153956510677e-05
-1.67085238220737e-06
-1.83680101823501e-06
-1.42860633136153e-05
-4.08119138969532e-05
-2.48043791454379e-05
-3.14762247644713e-05
-2.35428805323553e-05
-1.41738431830191e-05
-3.46088558305858e-05
-3.50793570090706e-05
-3.36744549028715e-05
-3.05539140763643e-05
-1.7435113653547e-05
-2.33244626963881e-05
-1.05377475553279e-05
-1.40214356111283e-05
-1.95237937489416e-05
-2.48865551769934e-05
-1.44582829497359e-05
-1.14399605019462e-05
-1.30428553651804e-05
-3.01921792917785e-06
-1.81709968616801e-05
-2.16433318871224e-05
-1.36737834701298e-05
-2.16646306965667e-05
-2.53123833856968e-05
-2.15045928564639e-05
-1.03116701217966e-05
-1.26637296840861e-05
-5.69377108879609e-07
-3.70425216954453e-05
-2.65759573647261e-05
6.15737583455609e-07
-1.42982372536581e-05
-2.1078449550869e-05
-1.08442905810281e-05
-1.28456162725145e-05
-1.12882251341082e-05
-2.09427684260647e-05
-9.74236039229427e-06
-3.6487434888622e-05
3.99746077096478e-06
-5.39041705003011e-06
-4.32128784335863e-05
-3.20664124312614e-05
-2.85956274684013e-06
-7.48992790520856e-06
-2.03642769279713e-05
-2.10929052856447e-05
-1.05531624682955e-05
-1.68568495278891e-05
-1.27496780555503e-05
-1.52746060159902e-05
-1.11707392383122e-06
-1.36514760884193e-05
-1.7916945777192e-05
-2.35610136856017e-05
-8.21335683337817e-06
-1.93576005939545e-05
-2.51184164364985e-05
-4.57226189547785e-06
-1.9308666152121e-05
-1.72310859586624e-05
-2.32436972586704e-05
9.66582005433556e-07
-3.28832092032041e-05
-3.36778065546883e-05
-3.64079659391844e-05
-3.1399028716066e-05
-2.63976475315327e-05
-3.20452357970581e-05
-1.32639164995585e-05
-2.02854520426532e-05
-9.14921333214807e-06
-2.97232763764504e-05
-2.58919391507951e-05
-8.2221431564469e-06
-2.19618885682296e-05
-8.1903624206214e-06
-3.78827830734292e-06
-1.67901624517391e-05
2.11563715866956e-06
-1.86023935034839e-05
-1.58526121262663e-05
-4.96119751439357e-06
-7.55321306041927e-06
-1.2326113837222e-05
-4.39039613059199e-06
-2.3825889110407e-05
-1.93902309368409e-05
-1.34192473962582e-05
-2.34902206299183e-05
-2.5138708763569e-05
-2.57180367690124e-05
-9.25413402857285e-06
-2.13948342269138e-05
-9.76803687215405e-06
-1.03624298902549e-05
-2.29812120407168e-05
-2.41781212540527e-05
-5.96070106377209e-06
-2.73625267209578e-05
-1.24828173663454e-05
-2.30203560724588e-05
-2.15383238076055e-05
-2.76088528859476e-05
-1.20872647692498e-05
-9.68559933194313e-06
-1.46419515272087e-05
-2.21385739188053e-06
-3.33526110988872e-05
1.02866577297268e-05
-2.23027012086413e-05
-1.84885588496517e-05
-1.41738003581908e-06
-4.64463592446885e-05
1.32513929600661e-06
-2.48556663665996e-05
-2.43091831642919e-05
-1.61371658303001e-05
-2.03873954545592e-05
-1.26186970703226e-05
-1.74758714980308e-05
-2.36415835265607e-05
-7.31652005343605e-06
-2.09218463371478e-05
-1.36028687070914e-05
-1.55455679682071e-05
-2.01136022522732e-05
-2.85248477733784e-06
-2.3009141557757e-05
-1.95220229992467e-05
-1.92414786456236e-05
-1.73438373808894e-05
-1.51223552030387e-05
-8.55198590263253e-06
-2.77861248453899e-05
-1.74596693516144e-05
-2.64379289367932e-05
-1.53335393165767e-05
-1.47960932403529e-05
-2.29903820781844e-06
-1.51513981411935e-05
-7.15161053872247e-06
-2.39602263340002e-06
2.6746287387515e-06
-9.70332596550042e-06
-7.27999113717769e-06
-4.65962908243858e-06
-9.19707447426477e-07
-5.18558463959755e-07
-1.72253514550319e-05
-1.60474437094955e-05
-1.97666435651371e-05
-9.25754719409925e-06
-2.04446173605128e-06
-1.60635084684696e-05
-2.6967346317343e-05
-1.26562660563348e-05
-1.33976973334446e-05
-4.42973199199735e-05
-1.34177184604066e-05
-3.02253261678152e-05
-9.73312221797517e-06
-1.25391564283484e-05
-1.31911842864823e-05
-2.21734345994261e-05
-3.43559266692804e-05
-2.27542329417971e-05
-1.15705570931227e-05
-1.68516251498135e-05
-3.49832204666597e-05
-5.64494817688096e-06
-2.33918103495972e-05
-3.30548733038599e-05
-3.68760431067325e-06
-2.81238721990948e-05
-1.47043067127294e-05
-1.81825726819866e-05
-3.00937729640838e-05
-2.91258149345147e-05
7.58124041556392e-06
-7.03377028727798e-06
-1.8858269850798e-05
-1.9209240585578e-05
-4.79322873015823e-06
-4.9339808841874e-06
-1.04266966465965e-05
-1.59968789794534e-05
-1.54884778093454e-05
-2.76430753602785e-06
-3.89266713361777e-05
-1.49035422112322e-05
-2.61383217446111e-05
-5.76898972818407e-06
-2.30534923922996e-05
-2.76839815179022e-05
-2.80629542679463e-05
-2.64572109851036e-05
-1.53598174417757e-05
-2.29986697815804e-05
-3.69160262474416e-05
-3.14486554199007e-05
-1.46740798463829e-05
-3.05578442267103e-05
-1.15336259513037e-05
-1.94300596150699e-05
1.65959328395176e-06
-1.85252571496896e-06
-7.49713054439293e-06
-2.62324200288933e-05
-1.68306233979507e-05
-1.43720874501687e-05
-2.86618625771406e-05
-2.99888327706403e-05
-1.21723307118638e-05
-1.49578718707465e-05
-3.56259983673312e-05
-1.93530279719134e-05
-4.16424778783157e-06
-3.23597942432192e-05
-5.9486713008266e-06
-1.65274407337566e-05
-1.67700592286644e-05
-9.49631961510766e-06
-2.2139969773561e-05
-7.85084446525541e-06
9.90560062929989e-06
-9.928148989561e-06
-2.69353322993376e-05
-3.24994707869385e-05
-2.06317935281123e-05
-1.61995166410851e-05
-1.39923622520368e-05
-3.95830364007422e-05
-2.70472927361046e-05
-2.01025158634819e-05
-2.2609902058769e-05
-2.15075867925936e-05
-2.79375113936713e-05
-9.71805399904236e-07
-5.84639949610435e-06
-2.71598469263113e-05
-3.26095412515204e-05
5.706801672793e-07
4.61707723226074e-06
-9.89909689945331e-06
-2.08971466705996e-05
1.3552018774181e-06
-1.88342756226261e-05
-3.38785091051176e-05
-1.93040502456461e-05
-1.80208439228273e-05
-2.72586356203108e-05
-1.49293294979731e-05
-2.7444743106542e-05
-1.09466414628518e-05
-2.05530165566014e-05
-4.28269633626226e-06
-3.98622495854983e-05
-2.50570982945942e-05
-1.30018155325194e-05
-8.7411736406222e-06
-1.86412316764849e-05
-2.46059740486658e-05
-6.13758728993748e-06
-2.72010175469538e-05
2.68243144762321e-06
-8.73445495281661e-06
-7.36220099409863e-06
-8.85996363337191e-06
-2.74345206329306e-05
-1.07526855709249e-05
-1.109569220186e-05
-1.58518906854658e-05
-3.38141494877701e-06
-1.54682073824675e-05
-3.12199720332692e-05
-1.61431114597965e-05
-1.9411407364176e-05
-3.37577377927129e-05
-2.45575253986828e-05
-1.57491843447664e-05
-4.46974004411839e-06
-3.08666385810091e-05
2.29205553202391e-06
-3.12805550521072e-06
-1.24983189475321e-05
-5.11281672594923e-06
5.60727586622512e-06
-7.65716360713111e-06
-2.30092047709052e-05
-1.86167456995186e-05
-1.22689250879211e-05
8.02753298830098e-06
-1.73974865760342e-05
-2.39424956193113e-05
-1.26814317877481e-05
-2.19408904445243e-05
-1.54612385817508e-05
-1.42664398442603e-05
-2.2308714544984e-05
-5.49086529090248e-06
-9.42725732799197e-06
-2.55577315503324e-05
-1.90280781899879e-05
-3.73130459455891e-06
-2.11698602532348e-05
-9.72917194140597e-06
-7.23831874479713e-06
-8.75842341039657e-06
-7.85431144638242e-06
-8.4392758586568e-06
-2.88566957236766e-06
-2.61176390124706e-06
-2.11006070089007e-05
-1.4159864974472e-05
-3.16456936524378e-05
-2.05776046387802e-05
-1.44797840737557e-05
-2.36204007614073e-05
-8.55241720225467e-06
-9.30458869800644e-06
-3.1589111803946e-05
-2.54786559710649e-05
-9.85047672215468e-06
4.33080281266766e-06
-1.34259594883438e-05
-1.29423788480439e-05
-1.35147571974956e-05
-1.69999764938641e-05
-3.2991582761097e-05
-1.39413631287313e-05
-9.13799897715904e-06
-2.48171492060133e-05
-2.6005252034764e-06
-2.3215667951731e-05
-9.76720814081974e-06
-1.81869937337988e-05
-2.36999437820817e-05
-3.08705286491085e-05
-2.36497005343371e-05
-3.89690273278003e-05
-3.17256382401764e-06
-2.44745700421601e-05
-1.65506271282316e-05
-1.06033631331386e-05
-8.90022275492231e-06
-2.29949107091241e-05
-1.30049000900389e-05
-2.00505343162248e-05
-1.70213974907277e-05
-1.85080755003981e-05
-1.61078460735362e-05
-1.75396770335121e-05
-2.09882977818558e-05
-2.99676832005249e-05
-1.05716938123526e-05
-2.07148237360669e-05
1.46322197343416e-06
4.47502879824477e-06
-3.15349136242425e-06
-2.6193193317195e-05
-1.86256727460619e-05
1.47402784417249e-06
-1.44996424963193e-05
7.46695179184447e-07
-1.63652949519306e-05
-1.46883475872353e-05
8.99433932056542e-06
-2.69768537861401e-05
-1.29913481322258e-05
-8.96753795693843e-06
-1.94756986750998e-05
-1.48882234352458e-05
-1.76379767003745e-05
-3.50885737714674e-05
-2.14968702097107e-05
-6.39378183489597e-06
-1.16125847693678e-05
-1.60237218140556e-05
-2.2556210273381e-05
-3.13905240973167e-05
-1.60901430261899e-05
-1.43776725715806e-05
-1.83634348474885e-05
-2.24532591817381e-05
-3.03035608945535e-05
3.5879136962551e-06
-1.72365847672904e-05
-6.76744837262098e-06
-1.3772242255485e-05
5.97289180378715e-06
-2.80994992351113e-06
-1.78700265914374e-05
-1.91305971079634e-05
-1.35337727106763e-05
-3.21847989470438e-05
-1.98192560734217e-05
-2.50614889976411e-05
-2.75201622994638e-05
-6.81659948084515e-06
-2.69645809915412e-05
-3.05512138950857e-05
-1.40902369224284e-05
-2.08007480730711e-05
-9.31250684716632e-06
-2.63659205959553e-05
-2.28503457759771e-05
6.2500520097618e-08
-9.24731282572448e-06
-4.20985487690566e-06
-1.80373636786674e-05
-2.757738706559e-05
-1.20624166928868e-05
-1.2578107081525e-05
-3.39828597379571e-06
-1.66478265889958e-05
-2.80833181941559e-05
-1.24310258611713e-05
-2.47770498283271e-05
-1.09514925254495e-05
-2.10735524562548e-05
-2.50546513149324e-05
-2.55855018922374e-05
-1.6136050208842e-05
-9.81709818883443e-06
-1.21592491977042e-05
-2.74317908562852e-05
-7.87079681822666e-06
-1.5657624720313e-05
-1.15331064202516e-05
-1.94375389469962e-05
-9.04496109842375e-06
-2.16705706554994e-05
-1.31794937979939e-05
-6.43827455717183e-07
-1.39107959376911e-06
-3.52569018908624e-06
-2.53863611469757e-05
-2.55521685228081e-05
-2.37095953420995e-06
-2.3281070772765e-05
1.54513134635415e-07
-3.09606968330054e-05
-2.07418153394302e-05
-1.10507995415461e-05
-4.06950587964553e-05
-2.05479114328097e-05
-1.22965118441322e-05
-1.19394992591132e-05
-2.15673093140727e-05
-2.6428344185222e-05
-2.58694116575095e-05
-1.12807311528228e-06
-2.14675108524765e-05
-2.31349413991812e-05
-1.02171714094936e-05
1.25841635645348e-06
-1.40362467974108e-05
-2.01595783633034e-05
-1.85031903916873e-05
2.8748012216754e-06
1.85006279075412e-06
-2.67383731004136e-05
-1.13089361068094e-05
-1.61741109462406e-05
-3.50367861800828e-05
-2.95898220786617e-05
-2.82780983568977e-05
-2.55460644921322e-05
-1.65042211580748e-06
-7.15599541765223e-06
-3.85965502438841e-06
-1.94183274471645e-05
-9.17349948821064e-06
-1.19683740469622e-05
-1.97509770673291e-05
-1.66266208809499e-05
-4.47302782113383e-06
-2.43002605795058e-05
-3.25354462541309e-05
-9.5046542414168e-06
-1.71927337472138e-05
-2.84241068211158e-05
-2.64379093245404e-05
-1.36595305498597e-05
-2.21036764159155e-05
-1.73969367692679e-05
-4.9183062531949e-06
-2.12265078371088e-05
-2.20122212650048e-05
-3.16066824099313e-05
-1.1923738506159e-05
-3.8880069671088e-05
-1.47597430306986e-05
-1.09397363475664e-05
-1.54853574953289e-05
-1.28110975232104e-05
-1.85997176303596e-05
-2.52246801815602e-05
-1.77092326209638e-05
-1.95106311263812e-05
-1.74945156330477e-05
-1.93008594339759e-05
-9.57501540027194e-06
-1.85247923610873e-05
-1.53948444192327e-05
-2.18897723964084e-05
-2.46478865468377e-05
-3.17155490863609e-05
-3.43571391411278e-05
-1.7253144978166e-05
-1.73647705801528e-05
-4.56284522044664e-06
-1.01909555165335e-05
-1.33096763595466e-05
-2.26972937765543e-05
-9.58518024743159e-06
-1.38625925157021e-05
-7.06764145252394e-06
-6.48396997794302e-06
-6.59379797006092e-06
-2.60088408500028e-06
-1.29383265198764e-05
-1.7905969443361e-05
-1.71787608218628e-05
-5.66980308394919e-06
1.06057425759235e-05
-1.41817257577709e-05
-2.02871144453129e-05
2.848978466108e-06
-1.70789159355125e-05
1.99253693955859e-06
-1.68707209119111e-06
-8.05622414278213e-06
3.9930023607517e-06
-9.52529141765746e-06
-8.89579362388667e-06
-5.59489884147768e-06
-6.63601789682942e-07
-1.49141174747858e-05
-1.46777701242293e-05
-9.5979657016853e-06
-2.91377240114648e-05
-2.30684297756236e-05
-9.37205989318333e-07
-2.54323300592983e-05
-1.79018683372362e-05
-1.6833828839102e-05
-2.21159126050675e-05
-3.21965260046424e-05
-1.47084237633052e-05
-5.64369067582896e-06
-6.53221294586336e-06
-6.60630106372936e-06
-1.0962414429258e-05
-2.17967159203144e-05
-3.02074514302882e-06
-1.33111155710961e-05
-1.42098928699191e-05
3.32159108190784e-06
-1.71617070563631e-05
-8.27427516596237e-06
-3.3584471624178e-05
-2.88653779974675e-05
-1.73271361117428e-05
-2.88112791450141e-05
-1.21377335836442e-05
-3.22698650552543e-05
-2.63420640458243e-05
-2.49085565996332e-05
-1.67621770806277e-05
-1.73808377042707e-05
-1.21752848302554e-05
1.77065965587765e-05
-2.47572366225537e-05
-2.20875742615964e-05
-6.64292866356393e-06
4.55669036610897e-09
-3.48564906925296e-05
-1.29094315828577e-05
-1.3780500570286e-05
-3.00019244819547e-05
-3.34926324144087e-05
-1.26711089512915e-05
-2.58229434998457e-05
-3.82063038571642e-05
-2.81628326577784e-05
-2.28832045721498e-05
-3.60853492052209e-05
-2.80462027683141e-05
-2.99396311750559e-05
-2.06635913416197e-05
-1.40146896704541e-05
-1.2058464456658e-05
-2.4872051541988e-05
3.44499749975828e-06
-4.92781829994212e-06
2.8950191622098e-06
-1.45874552895564e-05
6.50869838957118e-06
-7.60656618476915e-06
-2.23343426705894e-06
-1.96665622308517e-05
-3.52730317002119e-06
-2.32233899537969e-05
-8.21610950339589e-06
-3.49462838856042e-05
-2.30219984624153e-05
-2.80044294164499e-05
-2.40665032033956e-05
-2.94710872860155e-05
-2.98106055897355e-05
-1.6741522685356e-05
-2.33029694916948e-05
-5.74149871056089e-06
-1.17513736337772e-05
1.65327763898777e-06
-7.39897861186598e-06
-3.30930557089935e-06
3.29749288934768e-06
-8.53615193221541e-06
-4.62967828176724e-06
-3.05074889040747e-05
-2.5029097217602e-05
-1.92596928331459e-05
-3.58057113939429e-05
-2.69282541427197e-05
-1.97481924556171e-06
-1.2597806079315e-05
-2.9926538216151e-05
-2.4982573551836e-05
-8.22340744267071e-06
-3.61219148461188e-05
-1.75991757466684e-05
-3.36664866214011e-05
-1.86941164668169e-05
-1.72868887141178e-05
-8.97659502905579e-06
-6.42623886529674e-06
-2.06450855678367e-05
-1.46102577689024e-05
-5.9064224985558e-06
-1.28415493399119e-05
-1.73664922838193e-05
-1.12796789409753e-05
-2.45215891948405e-05
-3.1479731351954e-06
-2.1203615024014e-05
-2.38538064816378e-05
-3.35998443111713e-05
-1.03038450027644e-05
-1.91855203564685e-05
-2.39753481959595e-05
-2.32105998100787e-05
-7.63564825183663e-06
-3.45468102374275e-05
-2.08428190548022e-05
-9.36588530508182e-06
-1.49973574335042e-05
-2.93494268248523e-05
-1.95813735172378e-05
-3.48041581227762e-07
2.06791561147847e-06
-1.77752893085141e-05
-1.81549472149449e-05
-1.30071904006374e-05
-2.15690867266277e-05
-1.45946585085693e-05
-3.44073981502821e-05
-2.44634013036548e-05
-2.43347377576649e-05
-1.8412787694127e-05
-2.46350208089296e-05
-2.49178877335991e-05
-4.79421820981468e-06
-1.63730878352109e-05
-3.64624972119812e-05
-1.52060464436916e-05
-8.99443481580223e-06
-1.19890270976384e-05
-4.92791048253191e-06
5.47904637287404e-07
-1.07579839951993e-05
-5.8026849990363e-06
-1.4078953125005e-05
-2.09639518454847e-05
-2.13755317460052e-05
-5.05048784972424e-06
-2.58653411861887e-05
-2.90937736471675e-05
-4.2742739159402e-07
-2.0732772660311e-05
-3.42449847791928e-05
-1.24416836730882e-05
-2.70228876049062e-05
-2.76754376423615e-05
-2.80489549867781e-05
-1.15738635673375e-05
-8.89193260193122e-06
3.94555646570857e-06
1.95404642047423e-06
-1.48871157568895e-05
-1.46244439527866e-05
-4.01385594184538e-06
1.43896247128608e-06
-9.76568351945692e-06
-5.94700326389972e-06
-1.00672856151665e-06
-3.20353965578504e-05
-2.47603706949551e-05
-3.2333374568405e-05
-9.88122245767224e-06
-2.18073439072621e-05
1.4414390528555e-06
-1.19707651337574e-05
-1.55106915299044e-05
-2.38473888741122e-05
-2.4028027380912e-05
-4.99433406629878e-06
-1.12664417279621e-05
-4.57467512587672e-06
-8.1966421866183e-06
-1.69483721585926e-05
-5.56623845574579e-06
-1.83756909627879e-05
-1.35123846278144e-06
-2.31618888427271e-06
-1.61311891661285e-05
-2.56178475380932e-05
-1.49919231070712e-05
-2.77857892511909e-05
-3.93700881404626e-05
-2.30060169560849e-05
-2.62133670978928e-05
-1.81286661343675e-05
-3.10648401615544e-05
-1.22986529586978e-05
-1.00542700923916e-05
-1.59767515174134e-05
-4.36096919324953e-06
-1.67524768272371e-05
1.15965832810901e-06
-2.28306940118744e-05
-1.96824154291489e-05
-1.19086412381387e-05
-2.3612912420634e-05
-7.78487644784012e-06
2.47664580050758e-06
-1.93602741533225e-05
-3.29544711951615e-06
-3.46346100206796e-05
-2.0416940529055e-05
-4.71136899740146e-06
-2.33704928835496e-05
-5.81316922623313e-06
-1.96540284782905e-05
-1.88923302981567e-05
4.0311148846755e-06
-8.43088141584125e-06
-3.20382088629408e-05
3.28406958972643e-06
-1.51485008970018e-05
-3.53920901304802e-06
-5.03383844120486e-06
-1.16220562289519e-05
-2.32493681304522e-05
-9.77747308377054e-06
-4.42830191991424e-06
-1.67563953675474e-06
3.29752215563259e-06
-2.17883752844112e-05
-1.68193982010564e-05
-1.29956206574307e-05
-2.86332455944717e-05
-4.46006605148879e-06
-3.13611692103237e-05
-1.63731891710974e-05
-1.69694354750807e-05
-8.7779665177676e-06
-1.98068495693408e-05
-2.73671187700099e-05
-2.28229149766148e-05
-1.37108111657979e-06
-1.78002149512393e-05
-5.94550759934573e-06
3.6813559205087e-06
-2.28882498196319e-05
-9.92447208301033e-06
-1.31849893746261e-05
-5.52440156712555e-07
-3.4773518024499e-06
-2.40107385056075e-05
3.47669155241738e-06
-3.86707172727355e-05
-2.69542121019173e-05
-8.08768451890957e-06
-2.72655944431691e-05
-4.65975333081638e-05
-2.11230357785821e-05
-2.39660862784686e-06
-2.45732578819508e-06
-1.08667397722498e-05
-1.0244050426786e-05
-1.77788743720123e-05
-3.05268203352949e-08
-2.96850322042193e-05
-1.25037134248289e-05
-1.67022439327597e-05
-1.04689907235837e-05
-1.01585166295599e-05
5.25798415453936e-06
-3.11191694407938e-05
-1.87361567538439e-05
-1.34403545955067e-05
-2.02297610842988e-05
-1.69668455623692e-05
-1.69336452195477e-05
-3.68479489527677e-05
-2.32289389067853e-05
-6.63635885520067e-06
-1.21826285004547e-05
-1.19103041099913e-05
-1.08374646394002e-05
-1.51420288828576e-05
-3.31439440603972e-05
-2.69528790545518e-05
-5.0223186142547e-06
-2.22029983582333e-06
-2.11379232608039e-06
-1.79624004963668e-05
-2.03749704772743e-05
-3.3364907425604e-05
-1.19605711681146e-05
-1.65826438145952e-05
-1.15636601473876e-05
-1.14255568263031e-05
-1.25834888527253e-05
-2.79825937981652e-05
-2.35453128189976e-05
-7.90421217788186e-06
-1.13042322397259e-05
-1.06261101748379e-05
-2.15236550971659e-05
-1.15859249330181e-05
-1.02961285500826e-05
1.47155480408451e-05
-1.33625078049343e-05
-8.30310863395069e-06
-1.73759021509267e-05
1.09125223085155e-05
-5.54121053065794e-06
-2.44203332653538e-05
-3.49132635118628e-05
-1.66954161976836e-05
-1.45517140989046e-05
-1.4834958799325e-05
-1.44056298711352e-05
-1.73862126544624e-05
-2.16678803370531e-05
-1.58074870670762e-05
-2.0548311066067e-05
1.12301418519761e-06
-1.97915901401738e-05
-1.56924185187277e-05
-1.5618812818e-05
-2.6363554973614e-05
-1.55617384523372e-05
5.2756205189478e-06
-3.20701821518432e-05
-2.22948958213027e-05
-1.3700257484615e-05
-2.17936823094929e-06
-2.79920485157008e-05
-7.00086202088495e-06
2.78517285632139e-06
-1.72163573521445e-05
-2.82171190916649e-05
-2.37591683465755e-05
-1.28102589989188e-05
-3.79278641358111e-06
-1.20803655146993e-05
-2.65039695047893e-05
-1.55814281132661e-05
-2.38011749193687e-06
-1.27238578746407e-05
-2.48051959716039e-07
-1.56285707260362e-05
-1.61678671839016e-05
-2.2169013212452e-05
-4.8394418077389e-06
-1.50784101659362e-05
-2.97937464927792e-05
-1.70771417236955e-05
-2.70969823608018e-05
-2.87774451571946e-05
-2.52256828100466e-05
-1.5388695781355e-05
-3.82127788076126e-05
-3.10642873938625e-05
-1.91046716170765e-05
-1.55084916727961e-05
-3.48032170982862e-05
-8.11336813305776e-06
-5.70818159464506e-06
-1.797370874627e-05
-2.20729937668153e-05
-8.4287696154734e-06
-2.06163973815632e-05
-1.62744801527667e-05
-1.56320842102022e-05
-2.01870738768839e-05
-9.24665534820965e-06
-1.85426672570942e-05
-1.97530546505112e-05
-5.03609927775496e-06
-6.62553300041111e-07
-1.80424706043432e-05
-1.26722381609762e-05
-2.33603940653346e-05
-3.47696986739769e-05
-7.62742437336027e-06
2.55578997130554e-06
-1.28425932844698e-05
-1.59263125561542e-05
-1.0477958074428e-05
-1.83864638415686e-05
-8.52032177946719e-06
-1.45510987152528e-05
-5.70836055249944e-06
-4.27255891190483e-06
-2.01414785743863e-05
-1.41049331659422e-05
-4.26749250863403e-06
-1.76283305370168e-05
-1.47741520828009e-05
-1.60099970866925e-05
-3.10796660584749e-05
-2.61465675669104e-05
6.22290720030851e-06
-2.97002828346474e-05
-2.17297263027649e-05
-1.36158272133231e-05
-1.95727253431275e-05
-4.4652375818302e-06
-2.27061386776762e-05
-8.72738318978794e-06
-2.42278201842245e-05
1.76047598207063e-05
-2.00823496374719e-05
-2.31697039980857e-05
4.04172125854533e-08
-4.08692527406987e-06
1.78571115506992e-06
-7.8997196302893e-06
-1.71019665951741e-05
-3.00003799017317e-05
-1.86127765077961e-05
-1.90078006841361e-05
3.04752866761809e-06
-2.01612061179816e-05
-2.04439254683651e-05
-2.8575113144108e-06
-3.28127445225733e-05
-2.58136085704936e-05
-2.87386033910909e-05
-1.8809144850999e-06
-4.9594639064535e-05
-2.62547821265508e-05
-1.45295366271059e-05
-2.35776702100397e-05
-6.34823909765858e-06
-1.97436539380488e-05
7.64770752588611e-06
-2.3664401607626e-05
-6.12973042152887e-06
-1.81060989991198e-05
-2.75030512812989e-06
-1.74230398198066e-05
-2.37424534323284e-05
-3.05555822694858e-05
-2.5900271925568e-07
-2.18831669845135e-05
-2.35970409754809e-05
-3.45785045194571e-05
-3.772125265064e-05
-1.11502899519674e-05
-1.50852687612315e-05
-1.48127704186224e-05
-3.29844322122846e-05
-6.59100608930651e-06
-1.13962969432215e-05
-1.30748773450145e-05
-2.1997466240655e-06
-2.47428544903018e-05
-1.30843856973918e-05
-4.62370668550611e-06
-8.50726884367181e-06
-2.79231727463474e-05
-2.51966990922309e-05
-2.02472134394053e-05
-1.48215749386484e-05
-6.75682054672968e-06
-5.01215906701569e-06
-2.72270833148363e-05
-3.32188798500244e-06
-2.11232376802193e-05
-2.55963475492095e-05
-1.63658702506017e-05
-4.51258804305059e-06
-5.94168425931925e-07
-2.39628311530509e-05
-3.49059414355261e-07
-1.24115169137466e-05
-4.1774376499931e-06
2.49920395301436e-06
-1.71070057096549e-05
-2.9528902099515e-06
-2.71387908796557e-06
-1.6914284937274e-05
-6.1216822923843e-06
-2.08053010838422e-05
-1.13723930708298e-05
-3.49719783903289e-05
-2.55137451950049e-05
-1.15440353576304e-05
-2.60452774084287e-05
-2.5991019489008e-05
-1.73995412150553e-05
-1.29394531514677e-05
-2.59139704251717e-06
-1.86213679551387e-05
-1.37129818740489e-05
-8.61584539479045e-06
-7.43892675789123e-06
-3.97816746855732e-06
-7.38279926193359e-06
-1.53675137028727e-05
-2.08266833387273e-05
-1.65636096889897e-05
-2.54292337258459e-05
-8.52721482521513e-06
-2.19396971310001e-05
-1.01351117907742e-05
-2.37427648828312e-05
-1.46338981136442e-05
-2.66087453694249e-05
-3.08540302939659e-05
-1.19427158380934e-05
-8.19269962665063e-06
-1.78414038749359e-05
-7.1364731764567e-06
-1.14852282386943e-05
-2.98218965083898e-05
-2.71150834837393e-05
-1.19088173513775e-05
3.72325310149975e-06
-5.22860946184883e-06
-3.19150384079631e-05
-1.88996506095175e-05
-1.82911374131105e-05
-2.44825827858088e-05
-2.02655079026983e-05
-1.24880529977664e-05
-3.44792397320581e-05
-1.83640629894486e-05
-1.29157854790987e-05
-1.24665074370348e-05
-1.15290712956339e-05
-2.18364211835455e-05
-1.05324394921027e-05
-2.98602132061168e-05
-1.2736635199269e-05
8.26366799411035e-06
-2.3682193018311e-05
-7.98532693445402e-06
-6.740735497996e-06
-7.63552473225691e-06
-1.14525134380306e-05
-2.98410773064509e-05
-1.03408938260957e-05
3.78740499159886e-06
-3.57860976949756e-05
-1.03584003367992e-05
-7.42374282039049e-06
-1.55158059090678e-05
5.26685615920562e-06
-2.26165827979932e-05
-2.17362308883565e-05
-2.02179189456459e-05
-6.67728575122529e-06
-3.4155067007115e-06
-5.01030822291022e-06
-2.19488700487578e-05
-8.43333616428813e-06
-3.1740560041068e-05
-4.40544856587041e-06
-1.27127214597762e-05
-1.48079376427034e-05
-1.96195609166805e-05
-5.13683764990835e-06
5.75420579446628e-07
-2.02775690421251e-05
-1.50597888264159e-05
-3.2991678826959e-05
-2.12189667925305e-05
-1.44262285557941e-05
-2.3687141290341e-05
7.57544615367593e-06
-1.32469057376198e-05
-1.7805871583616e-05
4.51453606056264e-07
-8.42479660370554e-06
-9.42469896435657e-06
-1.1246557321237e-05
-3.34904500116794e-06
-2.83587980267355e-05
-1.9735306546472e-05
-1.98966376056873e-06
-2.3269905108611e-05
-1.22604726477145e-05
-2.95354333857781e-05
-1.79403250934536e-05
-1.74581459860551e-05
-3.16063075138608e-05
-1.96475198451897e-05
-1.92543920377656e-05
-1.39864489331045e-05
-1.55668085006575e-05
-2.1956745185763e-05
-2.42115070282452e-05
-2.07263522539218e-05
-1.66609239424045e-05
-6.55642288779373e-06
-1.33072404547683e-05
-2.95901047809175e-05
-3.90373478471681e-06
-5.88800626551783e-06
-1.33305180347804e-05
-2.84943269237319e-05
-1.52291830958911e-05
-3.04222858664608e-05
-3.85245936642508e-05
-4.53720929721179e-05
-1.71757380157305e-05
-2.20910545611526e-05
-1.46738740462931e-05
-2.8826574825383e-05
-2.45744349742697e-05
-1.29086440263154e-05
-8.08943487552788e-06
-1.46122722400738e-05
-1.54936433076313e-05
-2.51637248889407e-05
1.69823350282175e-07
-1.08470754894913e-05
-7.15970912632008e-06
5.48958781838379e-06
-3.59111642733639e-05
-2.46587824511934e-05
-2.39039676958646e-05
-2.30182479441899e-05
-4.87064196516457e-06
-1.12619460991249e-05
-7.00984168280012e-06
-8.89049527896694e-06
-2.5586993774131e-05
-1.69780883946704e-05
-8.95122647882362e-06
-6.77342569423759e-06
7.53391099818825e-06
-1.04370641056346e-05
-8.48347181567346e-06
-1.15269523412917e-05
-1.8377585060562e-05
-1.28270081488042e-05
-1.80626886309116e-05
-1.42027478592436e-05
-1.59717057074492e-05
-2.15968787167413e-05
-4.00730132329581e-06
-2.83644741397371e-05
1.08388753492931e-06
-1.06322734604062e-05
-1.55181590481073e-05
-1.30536434307247e-05
-9.66508154412217e-06
-2.18415034906766e-05
-7.76118945172694e-07
-8.13355488633823e-06
-1.41650680418057e-05
-2.29677135131839e-06
-1.86590751718559e-05
-1.53666844763145e-05
-1.63826427509166e-05
-1.75941701291966e-05
-1.64324744839183e-05
-3.06376042797394e-05
-1.50931397563213e-05
-1.52721352740875e-05
-1.4208444738865e-05
-2.77099587654062e-05
-5.90517760782252e-06
-2.43274373793087e-06
-7.03438496041917e-06
-2.79877755667408e-05
-2.42138700214076e-06
-5.85487136519492e-06
-2.20494273608823e-06
-1.70395305564595e-05
-1.82309365414781e-05
-1.49435536435845e-05
-8.73278117471853e-06
7.64240774824672e-06
-2.34423910767721e-06
-1.41367463559627e-05
-3.02085209346454e-05
-3.39485890540866e-05
-3.87712691835847e-05
-1.25701564926598e-05
-8.24674034778877e-06
-3.55166927361556e-05
-1.50469491416403e-06
-1.97167639653329e-05
-2.97806651896969e-05
-1.39502202082069e-05
-2.98280107330799e-05
-1.82392321151854e-05
-1.00091156314439e-05
-2.19117162202141e-06
-2.8433922670368e-05
-1.43584951747668e-05
-1.00977119646911e-05
-2.44289640653996e-05
4.05816744220197e-06
-2.61410453513586e-05
-4.7732243970151e-06
-1.73018966804295e-05
-1.34047098787912e-05
-2.45076229932756e-05
-4.38935739824143e-05
-1.95394206820793e-05
-2.10213081801374e-05
-2.44139729203961e-05
-1.47544226621532e-05
-3.78488030579959e-06
-1.17357009337711e-05
-1.20964039323762e-05
-1.83582455093785e-05
-1.79185835632052e-06
-1.17189729895171e-05
-2.18909120771236e-06
-2.05390703940583e-05
-7.17882892525525e-06
-6.25914022278763e-06
-5.94406767200943e-06
-2.76236066989237e-05
-1.29749892384268e-05
-8.96286176784305e-06
-1.11777252120778e-05
-1.4510484881522e-05
-4.78001777754933e-05
-2.23148920085798e-05
-4.17392832985599e-06
-1.46198369834469e-05
-4.75836221845657e-05
-1.73238853153757e-05
-6.76239412284822e-06
-1.54929289060888e-05
-2.30574243559417e-05
-2.05163156958832e-05
-2.20955765665412e-05
-2.39835700301188e-05
-6.62818125681787e-06
-1.00924173374777e-05
-1.31418301654354e-05
-1.61267413938056e-05
-5.58576778684533e-07
-4.73993104693337e-06
-1.35419769143602e-05
-1.43869037775175e-05
-2.09090620688175e-05
-2.96161549976037e-05
-4.46556195790101e-05
-2.24747929161745e-05
-1.83139516945756e-05
-6.25694536324389e-06
-2.53409912864074e-05
-2.0406850664154e-05
-3.42871700953857e-05
-2.02829868129733e-05
-3.1241514844487e-05
-2.12314875618862e-05
-8.1699555355972e-06
-7.13926241116037e-06
-8.94134641183368e-06
-1.21626441663014e-05
-4.04822439881709e-06
-2.4921412931936e-05
-2.14555224853295e-05
-2.82529372889266e-05
-1.1647923304478e-05
-2.0151624594088e-05
-2.68972725037871e-05
-3.49966088275031e-05
-1.66795588626857e-05
-4.09676637564779e-05
-1.478018769924e-05
-1.35438654308478e-05
-3.25133983159402e-05
-1.557347557947e-05
-1.07339336085931e-05
-1.3960215516373e-05
-2.07053321618751e-05
-3.44608148743565e-06
5.65115549954254e-06
-4.31119356327126e-06
-2.60447927586325e-05
-1.14880764443109e-05
-7.56304844423519e-06
-1.33516493096616e-05
-2.42550254978072e-05
-2.78002607768667e-05
-2.70988396981275e-05
-2.19580204786429e-05
-8.99924416028128e-06
-2.37308731731881e-05
-1.98703052318762e-05
-1.17576431282026e-05
-1.52516202566514e-05
-1.58852204400992e-05
-1.82681161904997e-05
-2.02305177517484e-05
-1.84813947463025e-05
-2.24347698691874e-05
-1.52701063348094e-05
1.46786578012412e-06
-1.87705214630314e-05
-1.87235702896714e-05
9.00011900381828e-08
-1.86349023927357e-05
-1.16363479366201e-05
-1.76374043649251e-05
-1.96356236338374e-05
-7.77879471899588e-06
-1.54255190984339e-06
-3.20088931787132e-05
-2.62459068424257e-05
-2.3699357547817e-05
-1.23597675152222e-05
-1.03477293121059e-05
-2.21485331182176e-05
-4.02481444272686e-06
-1.77457045072735e-05
-2.34830445996638e-05
-3.25682730693638e-06
-5.56841686250776e-07
-7.5707643579796e-06
-1.26946920364148e-05
-2.21680227767008e-05
-3.74937865081495e-06
-8.76613124927073e-06
1.77275156917782e-06
-1.30141720391567e-05
-4.86494664331324e-06
-7.40542276549191e-06
-1.52960008103643e-05
-1.18837604796421e-05
-1.77415594229974e-05
-5.85066838476634e-06
-2.0352619427012e-05
-3.04108679705789e-05
-1.01246591963418e-05
-2.68536767824211e-05
-4.13472958241884e-05
-2.3997386320205e-05
-1.92883921927182e-05
5.8662715697202e-06
-9.06918916096802e-06
-4.21754322480775e-06
-1.51286855920743e-05
-1.99756771047202e-05
-1.89738410535395e-05
-3.65578600571221e-05
-1.14315655932669e-05
-1.07517557526094e-05
-2.03765505339471e-06
-9.39663780146426e-06
-1.69908580816466e-05
-1.6359295506979e-05
-9.898148431668e-06
-2.03486667138522e-05
-2.51508771419499e-05
-2.12587294795501e-05
-1.13696583208639e-05
-2.05387458811759e-05
-1.12875960507094e-05
-2.73070775143506e-05
-1.13940927849288e-05
-5.22564564674473e-06
4.05592384020199e-06
-1.08306812407443e-05
-5.88928377761234e-06
6.42316244619316e-08
5.64596859861395e-06
-1.45253226636787e-05
-8.79987324167935e-06
-2.69571234703847e-05
-2.39401221920975e-05
-2.50835786547924e-05
-1.95951851855967e-05
-1.66400875667743e-05
-3.31567014058822e-05
-1.05620953925199e-05
-2.76103017376607e-05
-4.45588615176291e-06
-1.52033331562106e-05
-1.89179977692823e-05
4.13902617085402e-06
-5.92392594860656e-06
2.79920148227281e-06
-1.49039960078089e-05
-2.15283134985245e-05
-1.14104152957272e-05
1.01996013998816e-05
-3.08808081832927e-05
-9.42974400981844e-06
-3.70697688779498e-06
3.32255345748946e-06
-2.91342737728124e-05
-1.68128065272249e-05
-1.06745752640541e-05
-2.41165020739691e-05
-7.88849097867704e-06
5.07752392673159e-07
-2.04403475562075e-05
-1.01605737178923e-05
-1.58452317083494e-05
-1.68495239117487e-05
-1.98388453763417e-05
-1.53431136526128e-05
-1.59338593830601e-05
-2.2482476841441e-05
-3.84834776219804e-05
-2.97924551151751e-05
-1.45103506743482e-05
-1.10586141555168e-05
-1.56764505908988e-05
-2.53045820875233e-05
-1.63088093857382e-05
-1.81371829152801e-05
-2.67935372311541e-05
-3.87534766393637e-05
-2.54280957234506e-05
-3.04564763234993e-05
-1.12242045411374e-05
-3.04598251149761e-05
1.02134875981594e-06
-8.73836622859878e-06
-1.25718174313369e-05
-2.07872008976651e-05
-2.00472186673927e-05
-1.92147158123159e-05
2.85446292650169e-06
-1.27164664307165e-05
-7.66645988425196e-07
-3.33910836437873e-05
-1.77760468185072e-05
-1.24817469959606e-05
-1.30216448045315e-05
-9.52380776857539e-06
-3.92383674463265e-05
-2.01865384877792e-05
-8.59754968041088e-06
-3.62984778578863e-05
-3.64959877351379e-05
-3.01022285728822e-05
-3.60710432920154e-05
-1.2257588084205e-05
-1.15423584072154e-05
-1.28128563320646e-06
-3.26992293995759e-05
-1.00327876393379e-05
-2.28461921457365e-05
2.68239431801305e-06
-5.9862009319812e-06
-1.01301656215506e-05
-1.61364818221214e-05
-4.4750929862568e-06
6.70968231204296e-06
-1.24826286922102e-05
-8.44048627239557e-06
-1.0763151663598e-06
-4.59780793773158e-06
-2.63933727878241e-05
-7.54952018609426e-06
-2.57181881892902e-05
-2.01775660832421e-05
-1.24097516356871e-05
-2.1666302518386e-05
-1.02600107146829e-05
-1.34418627554857e-05
-3.1589141617802e-06
-6.62730906321692e-06
-7.18073406102804e-06
-1.77368002587656e-05
-1.44888858954865e-08
9.60136564407043e-06
-9.29848288779438e-06
-3.26653777995915e-05
-2.3157787642246e-05
-2.55915444286069e-05
-1.50446578758262e-05
-2.30407797935236e-05
-1.72242991710546e-05
1.10032654924558e-05
-3.61882940101532e-05
-2.62199129612544e-05
-1.67217582208716e-05
6.99011947110332e-07
-2.58681370189522e-06
-1.62907543421583e-05
-1.32820285856651e-05
-1.761709916323e-05
-6.38017815081608e-06
-7.46175795075577e-06
-4.70794066986585e-06
-1.72926569726279e-05
-2.72827977997962e-05
-1.7731020250092e-05
-9.15766736232692e-06
-5.47201501694443e-06
-1.29150733733617e-05
-1.68580707384599e-05
-1.56221727396285e-05
-1.1288866420623e-05
-2.07238763181334e-05
-2.79761134129685e-05
-4.14445060914666e-05
-2.03742559499628e-05
-2.63883344262864e-05
-2.59126065466714e-05
-1.25168496340426e-05
-2.24609551593767e-05
-3.24722077728391e-05
-2.82613160707455e-05
-8.0727334390681e-06
8.93567187007055e-06
-5.94599471504558e-06
-3.69882904082559e-06
-3.09803891292056e-05
-5.51672700165624e-06
-2.77428604102461e-05
-1.58332662587931e-05
-2.5643052980535e-05
-1.33132117279755e-05
-1.4323369733014e-05
-1.70588474429938e-05
-2.53580924924823e-05
-3.96358072863191e-05
-1.43168148533766e-05
-1.51669150185169e-05
-6.08220134470328e-06
-1.30023998092818e-05
-3.60362774463557e-07
-1.68821423375532e-05
-1.44448174298219e-06
-3.35535605394835e-05
-1.8004687276548e-05
-2.68500921554239e-05
-1.78874001406041e-05
-2.12769739379374e-05
-2.13621295798747e-05
-1.91983326341402e-05
2.5771098691975e-06
-2.1149094202383e-05
-3.82946951185263e-05
-1.03590157627461e-05
-1.84283506924136e-05
-4.33885895864494e-06
-1.64943157117796e-05
-2.42617084076153e-06
-2.7415321398962e-05
-2.24802084573461e-05
-1.65091324075746e-06
-1.2125282648844e-05
-2.4662191102041e-05
-1.36231644601488e-05
-3.19366866407784e-05
-1.02198235142288e-05
5.61188039011209e-06
-1.45421797100231e-05
1.49102843618725e-06
-1.10680246397774e-05
-1.1694117211101e-05
-1.772265763128e-05
-2.12173961941944e-05
-2.88361868171882e-05
-1.83849735664862e-05
-2.8401716479389e-05
-1.96843321602224e-05
-2.6260040918682e-05
-1.87082256520299e-05
-1.97976752089534e-05
-1.87838739816238e-05
-2.10976570575756e-05
-1.85756242067451e-05
-2.50507394978952e-05
2.41794488992824e-06
1.40531685472998e-05
-2.37226365597126e-05
-2.39179441796456e-05
-4.21223710614944e-06
-7.69432184459823e-06
-2.80772712796381e-05
-2.85897923873855e-05
-3.9606255679054e-05
-2.35511229105179e-05
-3.61196229432676e-05
-3.63318254282403e-05
-1.10426707727021e-05
-3.54138880766985e-05
-5.17032370371785e-06
-2.80681558691755e-05
-3.72191327539381e-05
-1.19004303521332e-05
-1.53469428759745e-05
4.18315987272928e-06
-1.71543537523224e-05
1.189885360121e-05
-1.11029574219056e-05
-4.87850463866402e-06
-1.35980539832605e-05
-1.42666461068687e-05
-1.40671684699127e-05
-2.12844534617565e-05
-1.45800061046386e-05
-1.2167644655877e-05
-1.69710696505951e-05
-1.50588167019197e-05
-1.88339908144701e-05
-7.58523310371557e-06
-2.21637439951504e-05
-2.02216150651703e-05
-9.16814386816323e-06
-3.49199498156815e-06
-2.29623276198093e-05
5.0589113765197e-07
-2.64342258984667e-05
-4.27049823928728e-07
-1.55351185660933e-05
-2.83873899591437e-05
-2.24983504317799e-05
-9.09060543032328e-06
-1.97743291074681e-05
-1.82208509806307e-05
-2.78432369069919e-05
-6.96215664099566e-06
7.42990946322949e-06
-9.17587760824652e-06
-1.73405065409139e-05
-1.13895378593681e-05
1.19449779620623e-06
-2.79980710526504e-05
-1.41439878560687e-05
-2.26294298034536e-05
-1.5568145382184e-05
2.93869890560911e-06
-1.82159270027607e-05
-2.37660400643176e-06
-1.71805521103835e-05
1.1120111544568e-05
-1.55938733615566e-05
-2.0446496738181e-05
-1.24024996833736e-05
-3.23286133916105e-05
-2.8187389170126e-05
-1.58415343361063e-05
8.359625668214e-07
-2.3628654575216e-05
-1.46840284670007e-05
-2.82399411923337e-05
-2.66171035592734e-05
-7.18316646831273e-06
-1.74618913387005e-05
-1.06263167868062e-05
-7.75783150311924e-06
3.03660375319845e-06
7.50533799074648e-06
-1.60183588820376e-05
-1.35128199017451e-05
-4.64019551820698e-06
-7.87123747301203e-06
-8.34063046848702e-06
-2.08564601699697e-06
-1.65499492954425e-05
-2.66295941918129e-05
-1.55270525440223e-05
-1.74883258378011e-05
-1.78366077651919e-05
-7.33758277419051e-06
-1.88697027595718e-05
-4.8795072878259e-06
-6.37601191311959e-06
-1.79892756326938e-05
-2.04175164139958e-05
-5.55081867184341e-06
-7.44867398046454e-07
-7.27618932590632e-06
-3.30767768636995e-05
-2.45606458757749e-05
-2.22867753099986e-05
-3.49792622380448e-05
-2.36204993198762e-05
-4.24170783816073e-06
-3.57848503608681e-05
-1.39748859304834e-05
-2.0049416391574e-05
-7.49794375610713e-06
-2.25729528582292e-05
-3.70958882307112e-05
-9.19084710050586e-06
-2.11320752218486e-05
-1.96098737496877e-05
9.24800301978462e-06
-2.36316246582302e-05
-1.28926330431429e-05
-1.08764235829042e-05
6.37826832092934e-06
-2.24676583140799e-05
-1.06943443249042e-05
-1.83956488514113e-05
8.08471468928962e-06
-2.68064110737611e-06
-1.10384674779819e-05
-2.30810392342687e-05
-2.72542237751451e-05
-1.83540249849168e-05
-2.96719825511387e-05
-9.75850511151671e-06
-2.84634488228237e-06
-9.30937913916037e-06
-2.2601498775087e-05
-2.27569270469565e-05
-6.8655984828481e-06
-9.01730747128508e-06
-4.06080752286206e-06
-1.23164936048679e-05
-5.88671713310623e-06
6.73078777113715e-07
-3.47094191467075e-05
-2.14777480281536e-05
-2.15527931936156e-06
2.01283622607763e-06
-1.04626748962342e-05
-4.52913537851526e-06
-6.05209427277584e-06
-2.58453802842039e-05
-9.90358160848456e-06
-2.64689447938228e-06
-1.5181137222202e-05
-9.64317022127186e-06
-1.68742428690689e-05
-2.39212303592021e-05
-1.61936288515311e-05
-3.15551707704806e-05
-2.13713964406538e-05
-1.00588574025787e-05
-1.43326702858217e-05
6.2143714690169e-06
-4.33147113273443e-07
-2.5158152024111e-05
-4.63513181278413e-06
-1.63574537584882e-05
-2.37753836461523e-05
-3.14493367611793e-05
-1.11052978252846e-05
-6.32735021418215e-06
-1.96494734034399e-05
-2.67433013434575e-05
5.74707952017513e-07
-1.63060035970878e-05
-5.71217610362552e-07
-1.49575828587621e-05
-1.7578868426696e-05
-1.70187593737456e-05
-2.23686217451003e-05
-1.94719577657533e-05
-8.50207037442485e-06
-3.14185569863041e-05
-5.84231110373057e-06
-7.82303983002192e-06
-2.51907056520371e-06
-1.10025768303186e-06
6.21279250301088e-06
-4.1382132770784e-06
-2.1905128240092e-05
-1.05594851297496e-05
-2.68565552144385e-05
-8.41510567452155e-07
-3.69383305988602e-05
-3.10997228653903e-05
-2.86123266062633e-05
-1.16141156907484e-05
-1.79024316110307e-05
-2.017088391774e-05
-1.38190694483928e-05
-1.10872081976183e-05
-2.79053624541143e-05
-4.47305449237111e-07
-4.89569191448746e-06
-1.7780447447423e-06
-1.59428950682185e-05
-1.42122309789575e-06
-1.9336727384089e-05
-9.41776638347408e-06
-2.22844799722223e-05
-1.24696868486882e-05
-1.32675626685481e-05
-2.97246563569035e-05
-2.2661685362273e-05
-2.96253210492612e-05
-3.58086454509375e-05
-2.45783680652354e-05
-1.90403709589636e-05
-4.43706055755597e-06
-3.62874095679378e-05
-8.85724475045267e-06
-9.00623633829494e-06
3.48015705333241e-06
7.46401950614668e-06
-5.75349137004249e-06
-1.41572192467195e-05
-9.60396387686582e-06
-5.69466789864302e-06
-9.29152082894551e-06
-1.67753940794393e-05
-1.83557309913647e-05
-9.95392370409399e-06
-2.0535241425012e-05
-3.67665677903482e-05
-9.36820605222921e-06
-2.15808246301564e-05
-2.74094577362997e-05
-1.96708029978089e-05
-2.50188079454966e-05
-2.64594865277646e-05
-5.75438998318204e-06
-1.70649736350594e-05
-1.62453858746522e-05
-3.40798530696866e-05
-2.04101597995979e-05
3.88969189002977e-06
-1.72567434119697e-05
-8.28183943327859e-06
-1.21103150746775e-05
-1.21943400647393e-05
-6.22776230987344e-06
-3.32197162414404e-05
2.19954130921464e-06
-1.90372453443349e-05
-8.67183960836861e-06
-1.84637887455995e-05
-1.38462887551545e-05
-1.68375848000267e-05
-1.65337009034986e-05
-3.53321451777968e-05
-3.99434142551007e-06
-1.559042605316e-05
-3.44768930534432e-05
-2.45127092168267e-05
-2.37289452546618e-05
-4.00381617146381e-06
-4.73994049003798e-06
-3.1524721223875e-06
-6.06232713501251e-06
-9.58006295088645e-06
3.23271789388091e-07
7.80910606810684e-06
-2.33570893170248e-05
-1.50647743217189e-05
-2.49989341750392e-05
-1.66739393270428e-05
-2.47237977127016e-05
-2.05926996769866e-05
-1.734976029137e-05
-2.62748132139298e-05
-1.15987406980528e-05
-1.13962426167885e-05
-3.42037404245955e-05
-2.85434456123544e-05
-2.73098164502885e-05
-1.45040485044318e-05
-1.94506511863692e-05
-7.8328226014919e-06
-3.53805440151088e-05
-2.53889865869277e-05
-1.89108260144792e-05
-2.43900263388746e-05
1.72082441793357e-06
7.84444866132082e-07
-1.08009806339268e-05
-1.26988060390912e-06
-2.14381677400616e-05
5.66654900016029e-06
7.39065173214582e-06
-1.77107136968231e-05
-1.54612343696487e-05
-2.69202234662802e-05
-5.51097062035297e-06
-1.2902561090767e-05
-4.71021097150431e-05
-3.11740967261183e-05
-4.42234546144307e-05
-2.17547183635239e-05
-1.69134741349224e-05
-1.05625337563074e-05
-1.40893313153843e-05
1.16583378959703e-06
-6.64225951716382e-06
-3.12032441391219e-05
-2.22576925757998e-05
-1.75362355319345e-05
-3.13067806573149e-05
-1.9205066903048e-05
-2.15366951443767e-05
-1.53446934051003e-05
-2.87585630285337e-05
-3.41130425374172e-05
-1.70809482376145e-05
-2.25573503286255e-05
-3.07295422098909e-05
-2.94472763387498e-05
-2.68857463524008e-05
-1.39783651647128e-05
-1.87762310378733e-05
-2.31225458905954e-05
-4.89847517804959e-06
-8.89246756022559e-06
-2.54424624973053e-05
-4.33608341959775e-06
-1.72325675866612e-05
5.25266627221449e-06
-1.83244460736766e-05
-2.11634426592599e-05
-3.75226453216424e-05
-2.21347855007429e-05
-1.79917598376598e-05
-3.04739993812857e-05
-2.09129673416908e-05
-2.27379001719536e-05
-2.84323212206682e-05
-2.09210754229932e-05
-2.30557212246322e-05
-3.14728378196408e-05
-2.81341097209802e-05
-2.30146875306413e-05
-2.55484683147091e-05
-2.4773525336999e-05
-1.00484476721196e-05
-9.75945931163494e-06
-2.76484142964423e-05
-6.805222141785e-06
5.50593942907232e-06
-1.43094441130682e-05
-3.39041039477956e-05
-2.07588282553256e-05
-4.10489611564508e-06
-2.44615220007895e-05
-1.07273290292802e-05
-5.90187547813072e-06
-1.20876287890373e-05
-2.34387251061809e-05
-4.18367134630488e-05
-3.15060638382122e-05
-9.69994894660512e-06
-1.31121357044751e-05
-2.35629661361674e-05
-1.32256664541827e-05
5.58632226371828e-07
-4.93460665795989e-06
-1.83421276462739e-05
-1.35533094122317e-05
-1.65652537483958e-05
-5.95220708885625e-06
1.86281614749381e-06
-2.35302896831698e-05
-1.35182515497855e-05
-4.42248315791563e-06
2.23729054667585e-07
-2.52254376220707e-05
-1.59101623260655e-05
-2.03213616800151e-05
-1.49784161110688e-05
-3.80285169931206e-05
-2.33983962286003e-05
-3.00452511168396e-05
-1.45969632129852e-05
-3.6424638306532e-06
-2.09623442683798e-05
-2.60536887915088e-06
-1.6902736427699e-05
-9.82595636445131e-06
2.03797967209691e-05
4.01294806033002e-06
-5.5627520326727e-06
-1.3697161381205e-06
5.15105998008552e-06
-6.0049239343667e-06
-3.72693738379158e-06
-2.94346046758129e-05
-1.82905132259234e-05
-1.50007503403197e-05
-3.65542756597741e-05
-1.44187238219523e-05
-2.91165608712288e-05
-1.77541665916528e-05
-2.15329846180097e-05
-3.36661904170404e-05
-2.39268548065624e-05
-4.9388850078685e-06
-2.44263534777213e-05
6.29694896032512e-06
-1.88168986422735e-05
-2.03235025300482e-05
-2.78628691942082e-06
-1.64951137664713e-05
-9.99891727110986e-06
-9.409912935026e-06
-1.08928194384453e-05
-5.72250728866815e-06
-1.28893538103139e-05
-2.25587821723125e-05
-3.98923736865383e-05
-1.54664644915005e-05
-2.67805549973418e-05
-2.94467225160371e-05
-2.83283672241371e-05
-3.32469180222362e-05
-1.50776251234546e-05
-1.20394533120367e-05
-1.38985884703389e-05
-1.15107824726939e-05
-9.97260352216092e-06
6.88509555064466e-07
-5.32558308453955e-06
1.64938117464264e-05
1.28986189997448e-06
-1.01969005379881e-05
4.56307441432957e-06
-6.85243204119905e-06
5.14355923621414e-06
-1.89409226039437e-05
-7.5313503150872e-06
1.09282173812868e-05
-1.41170389357031e-06
-3.64029901310381e-05
-2.70220743873701e-05
-2.52294919812947e-05
-2.78172550179837e-05
-2.56946005486942e-05
-5.39577149793687e-06
-1.2926688420724e-05
-2.04823257044102e-05
-1.15649218636075e-05
1.52704101989313e-06
-2.03086129744022e-05
-2.50241756109596e-06
-6.17637871049871e-06
-7.98330918469806e-06
2.58766885219552e-06
-4.89146581638497e-06
-3.29920677727006e-05
-3.11025293596813e-05
-2.08369955318938e-05
-1.85955485400066e-05
-2.6649190125697e-05
-1.92948820753435e-05
-2.16869290734915e-05
-3.33108603199617e-05
-3.1753264446498e-05
-2.38883001735366e-05
-2.8127662842746e-05
-2.72046702177587e-05
-9.79670739903421e-06
-3.34120298715671e-06
-5.82214844696517e-06
-2.45107631050981e-05
-1.89101222105487e-06
1.23466494400971e-05
-7.90160441299255e-06
-9.5239400772479e-06
-2.56863990783227e-05
-8.13254478889636e-06
-8.91465485441478e-06
-2.83321149611775e-05
-2.3314000591105e-05
-3.21852539559531e-05
-1.78192662361015e-05
-2.28169942953591e-05
-1.19647271628804e-05
-6.37029531218602e-05
-3.78564378185711e-05
-2.2969477802457e-05
-2.23814237848937e-05
-9.05040626925612e-06
-1.43164869247697e-05
-1.8290752194705e-05
1.33796889119519e-06
-1.92750121500032e-05
-1.68582448093751e-05
1.8458621317025e-06
-6.72687143655707e-06
-1.57092596050736e-05
-1.5604529060262e-05
-9.10653224650491e-06
-2.19044792347666e-05
-2.57492474038582e-05
-1.53694727483599e-05
-1.68496292011643e-05
-2.64298236492321e-05
-1.95605826171179e-05
-2.73789069348581e-05
-2.1548362721669e-05
-1.60779987214954e-05
-2.17429686005733e-05
-1.73001009697314e-05
-1.11750479787707e-05
-2.9960601878856e-05
5.70034475313744e-06
-2.06677490906553e-06
-1.18168038427377e-06
-7.49411995549292e-06
-3.86387912585345e-06
-2.0603197936207e-05
-1.22644995804396e-05
-2.05349087701662e-05
-1.47832630064683e-05
-2.40541643283264e-05
-1.79472403930314e-05
-1.2786741893114e-05
-2.649134233848e-05
-1.36706647411498e-05
-1.59082636757506e-05
-1.97844427029651e-05
-1.97071698053798e-05
-1.10486104730674e-05
-4.948703291888e-06
-2.36293196076208e-05
-1.92126712918601e-05
-1.81914874191419e-05
-2.34403883980578e-07
-1.21447135418523e-05
-5.94203971185592e-07
-1.57519226499836e-05
-2.00317682597573e-05
6.53074622908593e-06
-1.95454392805178e-05
-3.37907626143783e-05
-1.60796462756948e-05
-2.22102328711182e-05
-2.63434621598732e-05
-2.39006945970819e-05
-1.86329437828105e-05
-1.52860934782753e-05
-3.37635614848837e-05
-2.79324182743027e-05
-1.35209878631748e-05
-3.02163335110531e-05
-1.56973945052303e-05
3.42483471221826e-06
-6.04671469859545e-07
2.01573567407191e-06
-1.09348013853599e-05
-2.29106585448997e-05
-1.92578146237666e-05
-2.04284584441358e-05
-2.0994272105149e-05
-1.88353308393363e-05
-2.34922621378858e-05
-2.20474099035924e-05
-2.52924119678011e-05
-3.67571157765302e-05
-1.62679866340083e-05
-1.61602226098704e-06
-1.69225303521456e-05
-3.27825096419236e-05
-2.48041606110717e-05
-2.85760595479358e-05
-2.50861090873073e-05
-9.52305648534999e-07
-7.17715655026497e-06
-1.1071728117362e-05
-9.13988301860045e-06
-9.75499663347733e-06
2.60473858991492e-06
3.33195539223996e-06
-2.66057648459818e-05
-1.58066321045738e-05
-2.67751974703416e-05
-2.61549846408387e-05
-3.53599032366692e-05
-1.67006460048354e-05
-1.82179747400619e-05
-1.633202717506e-05
-2.01594305888892e-05
-1.44262202147762e-05
-1.55554903820387e-05
-6.79737347093608e-06
9.06823646405481e-08
-2.01726081587563e-05
-6.17283850705809e-06
-3.60710029616623e-07
-5.91888031552223e-06
-3.3802836804162e-05
-4.90494672432797e-06
-1.8285976761525e-05
-1.57858105576599e-05
-7.21669633362326e-07
-3.74687635332192e-05
-3.15829354953347e-05
-1.15904933009549e-06
-3.41880735274389e-05
-1.43753248130349e-05
-1.64375656131286e-05
-3.47310702076271e-05
-2.21449818804386e-05
2.66191651570289e-06
-1.64014001145089e-05
-9.79279860729028e-06
-1.31335102861686e-05
6.84636123133306e-06
5.59980321831687e-06
-1.66799437842466e-06
-9.18009589874141e-06
-8.74874264687446e-06
-3.36016822302071e-06
-9.9139008412948e-06
-3.89056369402665e-06
-2.1725205778412e-05
-3.35503276298272e-05
1.53757060419259e-06
-1.31185136482447e-05
-1.85141138768199e-05
-2.86971663806809e-05
-1.46594133479571e-05
-3.57490044226486e-05
-2.56026790378048e-05
-1.42492917870994e-05
-3.60206754884394e-05
-9.24792468176569e-06
-5.98094546792748e-06
-3.75328924602744e-05
-2.8903810715021e-05
1.14846604827989e-05
-1.2203654305419e-05
-1.79075161179993e-05
2.48038006416178e-06
-1.65025480847657e-05
-2.97639230735146e-05
-1.62833371075149e-05
-2.28914678794166e-05
-2.21978398642264e-05
-2.90678928174262e-05
-9.65932777549397e-06
-2.49043573670855e-05
-2.749947900243e-05
-1.3453377227738e-05
-1.9456923600746e-05
-2.8780964369483e-05
-9.71308019334361e-06
-2.40995426113355e-05
-4.83494373206639e-05
-1.1974958164059e-05
-1.84771735344453e-05
-1.82919082617673e-05
-5.94331434870737e-06
-1.97589230848805e-05
-5.69364782959885e-07
-1.19491208449057e-05
-2.67077355072236e-05
-6.23483922973314e-06
-1.94217418539974e-05
-1.67199394700507e-05
-1.08229958365786e-05
6.36471337679042e-06
-2.15814699389146e-05
-1.11939104496257e-05
-1.61769115837132e-05
-1.95556337710868e-05
-1.00518486454796e-05
-1.44004415463723e-05
-2.49004199077186e-05
-1.55309400645451e-05
-2.50612675297772e-05
-2.10966364465846e-05
-5.29571434637918e-06
-1.66147215045644e-06
-1.46095822518971e-05
-1.38487759457236e-05
-2.38503668861389e-05
-8.65349442458311e-06
-1.54182891853403e-05
-8.97303715627121e-06
-6.48513178288407e-06
-3.69138735567932e-05
-2.25536842006529e-05
-2.49400949213448e-05
-1.36475996004763e-05
-9.7973895577043e-06
-1.25557421848364e-05
-1.12924245220532e-05
-1.13034916010457e-05
-1.89633196433772e-05
-1.27130185024439e-05
-8.54241644459396e-06
-3.30012360846583e-05
-4.09459261859423e-06
1.18573208486041e-06
3.34245860471674e-06
-1.25992218853111e-05
-1.78328705581103e-05
-2.04548232139113e-05
-3.44208568550377e-05
-1.29272835498845e-05
-2.30951066935815e-05
-2.35168079651588e-05
-2.79260606941603e-05
-8.47673427645384e-06
-1.97665501228516e-05
-3.36402151539592e-05
-5.99494927365938e-06
-1.79492033015701e-05
-3.16712753384566e-05
-1.41716478987871e-05
-2.74220600186668e-05
-1.39495522112358e-05
8.71431442078772e-07
-1.07637390860867e-05
-1.06976756296188e-05
-2.60459163144435e-05
-2.83842272293371e-06
-1.10812111442184e-05
-2.9463865436721e-05
-1.18651447280682e-05
-2.42472625564794e-06
-1.20639092762677e-05
-2.74824257561296e-05
-1.33482383796101e-05
-1.64248192624371e-05
-2.91870721791112e-05
-2.11942983449641e-05
-1.37025146670331e-05
-2.06304329424306e-05
-3.05269170647481e-05
-1.37572306243755e-05
-2.15879850656468e-05
1.70478357001674e-05
-1.3464464239285e-05
-2.37027740916479e-05
1.10140505263137e-06
-7.57101524705799e-06
-1.38563368563659e-05
-1.82158724562198e-05
-2.80681596140284e-05
-8.27419903075531e-06
-2.19500210850449e-05
-3.25841000312903e-05
-2.04263985517556e-05
-2.05112915402502e-05
-3.18435565681341e-05
-2.25649169669561e-05
-1.67458583102228e-05
-1.89568544566769e-05
-9.86791368436345e-06
-1.88316863553474e-05
-1.16040308990712e-05
-2.19887935286306e-05
2.13886387427061e-07
1.16982663003229e-05
-6.95975456546842e-06
-2.2102382468244e-05
-5.67269617300583e-06
-2.07237134058865e-05
-8.8138394026561e-06
5.03873583736054e-06
-1.69274381352901e-05
-1.34379081085401e-05
-1.81180338120253e-05
-6.00106689454879e-06
-3.02780929396881e-05
-1.72969736164908e-05
-2.74421363216528e-05
-2.64537072320325e-05
-2.18589907695309e-05
-2.26802923782233e-05
-1.33443726191042e-05
-1.24118240345557e-05
-2.08895861891125e-05
-1.6468355335243e-05
-2.49278977190525e-05
-2.922703641289e-05
-1.02185452292714e-05
-1.32574583762167e-05
1.43942137845362e-06
-3.00353442773567e-06
-1.39155420595517e-05
-2.61080618471332e-05
-2.83013749486297e-05
-2.28589511771606e-05
-2.43094720400551e-05
-3.22449530568806e-06
-6.20789122376996e-06
-1.28157557381959e-05
-3.64901685540166e-05
-1.62016077621342e-05
4.12137863241651e-06
7.05400296495764e-07
-1.12692716176193e-05
-2.26105953693409e-05
-2.74807693855594e-05
7.51183514213441e-06
-1.6597575483054e-05
-2.54762023311238e-05
-2.56654063264955e-05
-2.6692886194731e-05
-2.5822896555925e-05
-3.64994714029816e-05
-1.37264760754909e-05
-2.6113114695574e-05
-1.03813698351157e-05
-1.70934104494695e-05
-2.97370651487407e-05
-1.55279293659025e-05
-1.93272848017936e-05
-2.19703708693451e-05
-2.73847312108393e-05
-5.21629843852596e-07
-1.87338286917575e-05
-1.36328366709955e-05
-2.39146701252165e-05
4.74734757836219e-06
-5.26786086455208e-06
1.80626637175162e-06
-2.14126433233706e-05
-1.29640600957831e-05
-1.83118683293711e-05
-2.19249922562435e-05
-1.11252298014529e-05
-3.62819301212765e-05
-2.99189208455417e-06
-7.94522003534207e-06
-2.57573820204126e-05
-2.61773170865113e-05
-2.63632381499944e-05
-1.12250430035337e-05
-1.91965034769722e-05
-3.20243716326494e-05
-1.0925880121651e-05
-1.95363336541687e-05
-2.04843394235545e-05
-2.06974184030605e-06
-1.41329478280987e-05
-1.52268608430421e-05
-2.23218060612586e-05
-2.82312433348262e-05
-2.45172625801282e-05
-1.11416828797908e-05
-2.70098438402122e-05
-2.45984470456412e-05
-1.45026737863529e-05
-6.71747241310748e-06
-3.05180850218474e-05
-1.45428426390742e-05
-1.03323175851488e-05
-9.732890673129e-06
-3.78634674650402e-06
1.12024525217386e-07
-1.83339318709876e-05
-2.6455746985282e-05
-2.59521666274859e-05
1.98951896675635e-05
-7.72073280286293e-06
-1.20497345864196e-05
-1.84853684282891e-05
-9.7442249680402e-06
-2.55156441102218e-05
4.06379216079883e-08
-2.14787185819245e-06
-1.26280910649114e-05
-1.35102675154913e-05
-3.14329590095857e-05
-1.16189267124927e-05
-2.7246078259235e-05
-1.2719731119752e-05
-1.1581672968899e-06
-3.16197346627007e-05
-2.53135580329783e-05
-1.62362151366701e-05
-1.77629835434691e-05
-4.41800914637656e-05
-1.77704209093017e-05
-1.55127481596894e-05
-1.99368451866078e-05
-9.30085437956504e-06
-1.86123650131141e-05
-1.19972551431093e-05
-3.30579094479023e-06
-5.23314202713273e-06
-1.26188964754117e-05
-1.04055492080675e-05
7.08815748872475e-06
-1.65755385615445e-05
-2.51756779616518e-05
5.42047771069738e-06
-2.43630717266072e-05
-3.5088032068189e-05
-1.58448645916817e-05
-2.55222571210528e-05
-1.48726182308947e-05
-1.9473426102902e-05
-3.35804222107787e-05
-2.43819817973785e-05
-1.86095404513794e-05
-5.94963364197346e-06
-2.44741607390327e-05
-1.14957545436372e-05
-6.43611780329364e-06
-1.90535164372736e-05
-8.47966720644886e-07
-2.20668173816582e-05
-8.55793453222372e-06
-2.2624302907299e-05
-1.80381919179199e-06
-1.01132333705738e-05
-9.74146767745134e-06
-2.61620526305393e-05
-1.05310477707516e-05
-1.52795252505287e-05
-1.75287356153365e-05
2.94183386627206e-07
-2.09291851664612e-05
-1.91444560038506e-05
-1.74429584221286e-05
-3.74944126235661e-05
-2.71622836871242e-05
-1.31803726821332e-05
-9.79893233018825e-06
-1.43963944664888e-05
-2.10510610029194e-05
-1.49745005816476e-05
-3.3511773893618e-05
-1.73552946369794e-05
-1.00068392236071e-05
-2.49855470259235e-05
-2.49876910738141e-05
-4.09755484350135e-06
-1.56924825627477e-05
-1.99244913185165e-05
-1.44381197451476e-05
-2.26452800724162e-05
-1.4100028515755e-05
-1.04226544959424e-05
-3.42746539149724e-05
-4.56112657752876e-05
-1.68549519961737e-05
-2.80916180710698e-05
-1.97634678232193e-05
-9.23239565306098e-06
-1.58884791622561e-05
-1.63759068438917e-05
-2.24216108700949e-05
-1.00417275624258e-05
-2.97461280698813e-05
-2.86716955890187e-05
-1.73274817196195e-05
-1.75937348839298e-05
-1.42511000834213e-05
-1.64439272934251e-05
-6.70291570872433e-06
-2.12813446036706e-05
-2.75887593732872e-05
-1.30677702224551e-05
-1.34597108242218e-05
-2.47173957838525e-05
-2.19732855704366e-05
-1.51021784419743e-05
5.66820272939877e-06
-7.22843802348458e-06
-3.37027308609826e-05
-2.19511439454547e-05
-9.78017568632913e-06
-1.08091907629355e-05
-1.43858599449238e-05
-1.19880896071779e-05
-1.51661316494819e-05
-8.95216612665919e-06
-1.28634873900127e-05
-1.73963960997809e-05
-2.09462519293069e-05
-1.90382498969575e-05
-1.8808613216314e-05
-1.54918076781598e-05
-1.72391817621747e-05
-4.35997284042403e-05
-1.65653182987083e-05
-2.24226078304473e-05
-3.78178190775841e-05
-2.18341850129004e-05
-2.00566611449557e-05
-2.76253370473548e-06
-1.07724380218269e-05
-2.39438324581348e-05
-1.85390078787818e-06
-1.59162231255301e-05
-1.43365913620591e-05
-1.08654173153074e-05
-9.4198944312623e-06
-1.39790946667807e-05
-1.0631784307882e-05
-1.29015589101329e-05
-5.82149050686638e-06
-8.90094481715052e-06
-1.7331263920443e-05
-2.65504196042398e-05
-7.49649478244545e-06
-3.32736570984513e-05
3.71646679783302e-06
-1.68774500401257e-05
-2.56524986685413e-05
-9.05939699632002e-06
-7.71439711513362e-06
-3.28842227637774e-05
-1.31039144399619e-06
-2.19323792147031e-05
-1.79906180438602e-05
-1.35877203220643e-05
-2.72915935830803e-05
-2.97456033867314e-05
-7.14734580039912e-06
-1.03959257553003e-05
2.12373502457452e-06
-1.21065731753776e-05
-8.10018189656379e-06
-1.87776413551801e-05
-2.8601598346386e-06
-2.48809293513652e-05
-3.82317592682815e-05
-7.98980387007243e-06
-2.73142995170356e-05
-2.0215950343058e-05
-2.84799782973296e-05
-9.82585938225038e-06
-3.5002614430304e-06
-3.29604255136762e-06
-1.00688565748936e-05
-2.31061624516126e-05
-9.93903380382378e-06
-2.75830352946021e-05
-8.75610989919998e-06
-8.02841237886565e-06
-4.82906365323482e-05
-2.13022854979461e-05
-7.37622801855617e-06
-1.89809861295616e-05
-3.33535339760551e-05
-2.80895308841671e-05
-1.75659761597871e-05
-3.16192313056393e-05
-2.23832733790431e-05
-1.41609614770355e-05
-2.84173506489213e-05
-1.91992066742578e-05
-2.80340484461251e-05
-2.12083977082671e-05
-1.38794276917625e-05
-5.18443909931565e-06
9.71151026776718e-07
-6.68265306390888e-06
-5.04139577746512e-06
-2.44771827609104e-05
-1.55079698596374e-05
-3.4482115444899e-05
-1.86775033482952e-05
-1.1719396995554e-05
-2.08601434591794e-05
-1.92981291735743e-05
-3.10177764964507e-05
-3.50939359802547e-05
-2.21360621448693e-05
-1.93906891614064e-05
-2.23243020261995e-05
-1.27051337611069e-05
-2.10269325240674e-05
-3.80424543934413e-05
-2.29232171864307e-05
-3.26758901443769e-05
-3.07148171297254e-06
8.32017289934273e-06
-2.67459058181117e-05
-2.06633117726628e-05
-6.31590044197563e-06
-1.0529187639369e-05
-9.84362919472662e-06
-3.85760586728048e-05
-3.10259741824497e-06
-2.17339908312447e-05
-1.04707178794398e-05
-1.20924425721446e-05
-1.20323262880841e-05
-8.95667674387661e-06
-1.02207895537223e-05
-3.8403928774125e-05
-1.46764338387623e-05
-2.08162561910886e-07
-2.71662447064137e-05
-1.43727059464898e-05
-2.28460187599873e-05
-1.64818671603475e-05
-2.82785248320666e-05
-1.06044864822752e-05
-2.42504481666562e-06
1.39351366348568e-05
-1.17203634435061e-05
-1.43350351372054e-05
-2.46563227603206e-05
-1.9807779193506e-05
-8.59077369510175e-06
-2.40494028428915e-05
-3.94393109654378e-05
-1.97839142507227e-05
-2.784904040591e-05
-1.06526958586873e-06
-1.02960784986178e-05
-2.65547119092988e-05
-6.52761669422078e-06
8.8399188834836e-06
3.30921471678198e-06
-1.23765686532904e-05
-1.02439632504444e-05
-1.66315400423877e-05
-1.04594585619624e-05
-1.15287930068959e-06
-5.74086522211109e-06
-1.83934999284834e-05
-1.17398393173825e-05
-2.0963377640435e-05
-3.06117513830886e-05
-3.60324545458927e-05
-2.89311253365627e-05
-8.18420833625811e-06
-1.36791390392454e-05
-2.70852144903966e-05
-2.63278949742493e-05
-9.9132907856878e-06
-2.31748004686248e-05
-1.68394202521303e-05
8.62770390001344e-08
-2.57202447293886e-05
-2.97509927043901e-05
-1.38665059046262e-05
-3.22468734641196e-05
-2.97878235346504e-05
-1.29137242272098e-05
-1.00355996852816e-05
-1.43740682052778e-05
-1.14475783749153e-05
-4.46725661955451e-06
-3.44208670340478e-05
-2.98955590064835e-05
-4.763190797786e-06
-2.64112316427848e-05
-8.87192485078726e-06
-1.08093952347748e-05
-3.40738923385002e-05
-2.08754640277492e-05
-2.23305708911006e-05
-1.41720253348196e-05
-1.07453908894368e-05
-2.17418197507629e-06
-9.11176392749541e-06
5.67559607247884e-06
3.6563115192804e-06
-1.54903056013713e-05
-7.59415731548138e-06
4.69344343103262e-06
-2.60684116032834e-06
-1.48765918042965e-05
-1.13713408004577e-07
-1.70430793789785e-05
-2.43831929244649e-05
-2.14333310081433e-05
-9.85214891462374e-06
-1.24547640161557e-05
-1.63564406282113e-05
6.25755317544045e-06
-2.4661252258368e-05
-1.62242722295777e-05
-8.22011722792962e-06
-1.95399527432682e-05
-6.22303782420385e-06
-1.04405337724451e-05
-1.79183859586184e-05
-5.12876799462535e-06
-1.13221164349144e-05
-4.08983703542508e-05
-1.95402095756914e-05
-3.5611454233968e-06
-2.24861486873643e-05
-3.51897608518669e-05
-3.30825946161021e-05
-2.55249375856671e-05
-2.41601675168381e-05
-3.2615179102013e-05
-8.10071685340906e-06
-2.25752341042394e-05
-1.07560288868218e-05
-1.30191877648437e-06
-2.26187341667882e-05
1.36489755227309e-06
6.22903935297275e-06
-9.27011381085484e-06
-1.28173043585607e-05
-2.88009849453776e-06
-4.13896448507122e-06
-2.09998897934045e-05
-3.12585758663509e-05
-1.63543699095682e-05
-1.89759819565341e-05
-2.34393204166252e-05
-1.69997012992711e-05
-2.76387032702083e-05
-2.22260736026873e-05
-2.13725085162466e-05
-1.07234661779033e-05
-1.56450964759725e-05
-3.4124679012104e-05
-2.97324508449468e-05
-4.09719482726891e-06
-2.388107966973e-05
-2.7155747202782e-05
4.67736202264018e-06
-3.11090276403039e-05
1.85117663682379e-05
-3.6108242536091e-06
1.8690504005958e-06
5.66350738314996e-07
-1.62377373765804e-05
-1.30538893086119e-06
1.29803516576922e-05
-2.12902253291584e-05
-2.18911444286497e-05
-2.60018186602043e-05
-2.26722517867326e-05
-4.06023350335264e-05
-2.20882775564282e-05
-2.63257271533738e-05
-4.27668681771544e-05
-1.17526710148338e-05
-1.23916445115078e-05
-9.67383920887202e-06
7.80177548841928e-06
-2.68533017861774e-06
1.87259295031765e-05
-1.19997496530373e-06
-9.61384061293028e-06
1.4507091013443e-05
-2.06630504870071e-06
-1.95438944415061e-06
-1.18780036757109e-05
-2.50024334324722e-05
-2.68182593757801e-05
-1.81942610215733e-05
-3.83876566227427e-05
-2.78435615356486e-05
-2.75331258530689e-05
-1.34559766101238e-05
-1.84695516695621e-05
-2.92635742387525e-05
-2.01746026282296e-05
-1.1073672455398e-06
-1.54612814601646e-05
9.7489066817431e-07
5.27541922525292e-07
-1.21599333533093e-05
-9.21193237863197e-06
-1.32994811088692e-05
9.15215856970429e-06
-2.47944371774193e-05
-1.79401513803834e-05
-9.04085737137689e-06
-1.5967325461982e-05
-3.12465032828636e-05
-2.66757841804082e-05
-3.17444991887122e-05
-2.79789569153049e-05
-2.46733220258311e-05
-2.10945767053708e-05
-3.05935600374638e-05
-4.06442890531788e-05
-1.67511816611003e-05
-2.89203847956819e-05
-1.80739256356441e-05
-2.0033935988814e-06
-1.80075317927842e-06
-9.12482678229898e-06
-1.77909411717048e-05
-1.55696406567675e-06
-5.12014653968517e-06
3.31659263364233e-06
-9.29560233050222e-06
-1.58323374124584e-05
-7.82929844397114e-06
-2.27750346861995e-05
-2.68839193895981e-05
-4.57669576077154e-05
-2.29280718234111e-05
-1.71586960509481e-05
-6.01993601543901e-05
-4.81389122896759e-05
-6.84977403936805e-06
3.33025116757722e-07
-7.02048431689113e-06
-8.23189873798323e-06
-1.55579138599325e-05
-9.42045624213697e-06
-1.25383825727999e-05
-4.45782610571945e-06
-7.1953412060756e-06
2.02623511431546e-06
-3.04179759610615e-06
-2.39351659305557e-05
-2.32022250591288e-05
-1.78496626267365e-05
-2.27758190527802e-05
-2.38696393737645e-05
-3.56170516174153e-05
-3.18267376696378e-05
-2.90928746491893e-05
-2.97873278265462e-05
-3.40063883254876e-05
-2.43080272090637e-05
-1.33179424444335e-05
-1.76368273058388e-06
-2.55923291167229e-05
5.49154096987105e-06
-1.10524722961008e-06
-1.35327290114588e-05
-1.00114153318763e-05
2.31673411865474e-06
-1.22032415131828e-06
4.32160819090748e-06
-1.09782064363357e-05
-1.565746993604e-05
-8.94306651764966e-06
-2.87401484513245e-05
-2.53678288225204e-05
-2.14437420017287e-05
-1.86170828692783e-05
-1.92888514550426e-05
-3.3049789550593e-05
-2.52591993689289e-05
-1.27462996705991e-05
-3.03569272286458e-05
-1.92212954000243e-05
-4.92182262969283e-06
-9.80292197253553e-06
-1.10843618023577e-05
-8.7472002205859e-06
-8.98237505705635e-06
2.05634677306638e-06
-3.99336747598159e-06
-2.18115682203124e-06
-2.63769833561847e-06
1.21401915884941e-06
-1.99805453735649e-05
-2.15698816228245e-05
-1.97644032712708e-05
-2.14479127404643e-05
-3.62223209740723e-05
-1.43347610927095e-05
-4.14560851598692e-05
-1.45109530911889e-05
-1.87352478219564e-05
-1.27188664890305e-05
-2.46466288395457e-05
2.89729742415109e-06
-1.70152562783065e-05
-2.8152784490265e-05
-3.0387928028027e-05
-2.2070640993105e-05
-7.0584003679425e-06
-1.46373627335235e-05
1.19041731196146e-05
-1.31148183389231e-05
-3.26330948752657e-05
-4.55889571327665e-06
-4.00712328365908e-05
4.84607697401193e-06
-2.07354293596699e-05
-1.51007194559254e-05
-1.3943126719895e-05
-1.56580850622922e-05
-1.38013282491659e-06
-1.06786697038435e-05
1.34061739388464e-05
-4.67809115387969e-06
2.55886082647805e-06
-1.34680272977022e-05
5.6038325348353e-06
6.39326021408756e-07
-4.86265223028431e-06
-1.13630024302125e-05
-2.03568638159983e-06
-2.65081498775583e-05
-1.32571269568959e-05
-1.13759375074384e-05
-1.64339176236539e-05
-1.72883411098058e-05
-8.01700932339148e-06
-1.18550376396563e-05
-1.62065545570537e-05
-6.55043407929293e-06
-3.05363362497163e-05
-2.03405733849885e-05
4.98094202536409e-06
-3.16302373520153e-05
-1.81705854316582e-05
-1.26569751362965e-05
-1.74732978540452e-05
-2.14102416514366e-05
-6.78444586569151e-06
-9.41413441406245e-06
-1.88988710872517e-05
-8.88179823939779e-06
-1.69307078708422e-05
-2.03032564805617e-05
-1.54886366739211e-05
-1.46598270227161e-05
-1.88636229606013e-05
-2.90136555568894e-05
-2.37912715122664e-05
-1.28829263525282e-05
-1.81308551101634e-05
-9.2222056488206e-06
-1.69422294979771e-05
-1.83759407619116e-05
-4.06846704499495e-05
-2.77302081975638e-05
-1.72738034577805e-05
-8.57827319431846e-06
-1.21121397240674e-05
-2.23837279690155e-06
-2.17995293898148e-05
-2.17748708474138e-05
-1.83272778068862e-05
-1.89066212792532e-05
-2.7689461029606e-05
-1.77235383085442e-06
-1.31717128009222e-05
-2.47049506662542e-05
-1.15378401263477e-05
-2.67227341045637e-05
-2.03946034169084e-05
-8.50476993543656e-06
-1.16284894266344e-05
-1.11999534915731e-05
-2.09330560979916e-05
-2.15463556200215e-05
-6.29834365973579e-06
-2.45961638805267e-05
2.0957636134184e-06
-7.97406751394323e-06
-2.54781520424089e-05
-4.14165623622488e-06
-5.20602541615957e-06
-2.72834704755417e-05
-3.09331832818323e-05
-1.68344458065893e-05
-1.26867071834223e-05
-2.37656533193622e-05
-2.64016219078602e-05
-3.37669996635073e-05
-2.18147432661081e-05
-2.70469688923318e-05
-8.62409095771586e-06
-3.08246576814e-05
1.85693000507104e-06
-1.78049349967171e-05
-1.1373727915982e-05
-4.22659715762292e-06
-3.89124727192672e-06
-7.95871488175333e-06
-9.78657906934801e-06
7.2701400430849e-07
-5.1353602497095e-06
-1.12276462637255e-05
-1.76557755282774e-05
-2.52827950769425e-05
-1.06109700913621e-05
-3.78984539111941e-05
-1.29689721374742e-05
-1.71789766890664e-05
-2.74359313142173e-05
-7.2577637417708e-06
-2.46740330489886e-05
-2.75886300844442e-05
-2.97225073697359e-05
-1.48988922684679e-06
-3.26823096344845e-06
-3.0284030080005e-05
1.44708820191084e-05
-9.11475232462684e-06
-5.47625439072932e-06
-9.50521784891781e-06
-5.75107936904883e-06
-1.72193145101906e-05
-2.6339510260853e-05
-2.26723236648728e-05
-1.97696087056391e-05
-4.66775130882814e-05
-2.02662349428772e-05
-3.37821096770865e-05
-2.64219306698268e-05
-9.0480107178474e-06
-1.66876112050144e-05
-2.58514379485045e-05
-1.02105865473417e-05
-1.62052104762261e-05
-3.40113243858478e-05
-1.37916819255113e-05
5.15811541505576e-06
-2.63597106594107e-06
-1.22925538128892e-05
7.73138020905228e-06
4.49776571463747e-07
-2.30004941908691e-05
-2.12792352363314e-05
-2.62533968239087e-05
-1.45161203405643e-05
-3.58764741548129e-05
-2.06755713659023e-05
-2.93040807706219e-05
-3.1238994084829e-05
-3.74494448009317e-05
-6.39821629487516e-06
-3.2700936852704e-05
-2.54047368067693e-05
-2.9285177901416e-05
-2.39997160969441e-05
-1.29203400665571e-05
-1.90102427929239e-05
-4.77937763114119e-07
-3.94054717399731e-06
-2.93361094703524e-06
-2.39766927919491e-05
-2.13179406486687e-05
-2.27462892845117e-05
-2.37118352841042e-05
-1.2301154017512e-05
-1.96464380079788e-05
-3.11695496471774e-05
-3.04192934737412e-05
-1.62894918075749e-05
-3.10715775381901e-05
-1.45604359131843e-05
-3.05456466357135e-05
-1.76729086100293e-06
-1.46022355967444e-05
-1.11333828388266e-05
-1.14984921089817e-05
4.50478860017143e-06
-2.22042162454443e-05
-8.04330556923796e-06
-1.86204896643239e-07
1.7394803957391e-06
-1.69334862561464e-05
-1.53791914447836e-05
-1.43926426253263e-05
-2.50853174668482e-05
-2.26355797153211e-05
-1.63506885991005e-05
-4.28769950251869e-05
-1.15258409768236e-05
-2.69892160931076e-05
-3.78108152073524e-05
-2.19639402059403e-05
-1.87750145152381e-05
-1.52814484664813e-05
1.72648150260064e-07
-2.10065163485375e-05
-2.64437701485927e-05
-5.12558916137805e-06
-1.45322958122788e-05
-6.7212155635781e-07
1.68624101968198e-06
-2.27908935470473e-06
-1.2515643173422e-05
-5.29029368631262e-06
-2.02885252819847e-06
-3.27741528946404e-05
-2.27270787906753e-05
-2.64046957118389e-05
-3.17717167147044e-05
-2.19906546461214e-05
-2.05841872477792e-05
-2.23721590956183e-05
-2.8935546026346e-05
7.88668139850473e-06
-2.75541653222314e-05
-1.15925707955464e-05
-1.82594464852723e-05
-6.17900165704855e-06
-4.4520278734796e-06
-1.62864261642495e-05
-1.97968738827621e-05
9.11322930883414e-06
4.82061111855847e-07
-8.36267735037044e-06
-2.55685092886049e-05
-3.04961003143529e-05
-3.28211568345739e-05
-3.18184178299048e-05
-3.1303564425404e-05
-1.63838777982324e-05
-2.91945609772562e-05
-2.44980995791806e-05
-2.08458640494742e-06
-1.7424796395266e-05
-2.21826041811704e-05
-3.26957032965612e-05
-2.80175838816993e-05
1.13463580877632e-05
-7.53926148154618e-06
-1.42991004809627e-05
-9.27231935936932e-06
-3.53392443531945e-06
-6.82387629547387e-06
2.49720352181269e-06
-1.72765376861912e-05
-1.21771654797142e-06
-1.94129103988822e-05
-1.26674342800011e-06
-1.84644860083956e-05
-1.32310464122667e-05
-3.45305969779891e-05
-1.6877432879157e-05
-1.86862521779198e-05
-7.54298425227037e-06
-8.76467266537987e-06
-3.0145231800823e-05
-5.57654294394389e-06
4.54824687540179e-06
-3.12325564132511e-06
-2.33940427472173e-06
-1.55575859041163e-05
-8.14802753202647e-06
-2.08127096489257e-05
-5.77106218468398e-06
-9.9249950657591e-06
-1.04495692212148e-05
-1.66048168340249e-05
2.49920998121285e-06
-2.26097222173069e-05
-3.89024253839854e-05
-1.89174445598331e-05
-5.02957858130293e-06
-1.2525360212683e-05
-1.02515507380696e-05
-1.04800379263964e-05
-9.7153020509352e-06
-4.90201187668384e-06
-1.23808085061321e-05
-2.01582139237381e-05
-4.11394183960099e-06
-5.37592733650963e-06
2.18084606227183e-06
1.10196479979184e-05
-1.29040136762461e-05
-9.74613045522088e-06
-1.12150780818286e-05
-1.68228631465324e-05
-3.37788513263996e-05
-1.76660863043093e-05
-2.6387671075823e-05
-1.76433029353386e-05
-2.30512856840868e-05
-3.72930210052385e-05
-1.77072420829504e-05
-3.16676253553418e-05
-1.59356117445621e-05
-3.12452502076188e-05
-2.85110060464895e-05
-2.18963870646534e-05
-2.59465420870847e-05
-4.21659292363909e-06
1.02181369750004e-06
-4.33534755183238e-06
-1.03124398896806e-05
-4.38509911809726e-06
-2.20421450431899e-05
-1.77953621164862e-05
4.69684337640309e-06
7.66156218045967e-06
-1.57748670369448e-05
-2.71312244973458e-05
-4.55712248268677e-05
-2.92085538789661e-05
-3.78273324854527e-05
-3.38265116110319e-05
-2.0642570523948e-05
-2.68028768106318e-05
-1.32473054743777e-05
-1.77990505974673e-05
9.84848063821729e-06
-6.69107470422663e-06
-1.10259709241991e-05
-1.08539160110113e-05
6.2843740751586e-06
-7.3492897967203e-06
-1.37062277293804e-06
-1.02385368637272e-05
3.59014806297723e-06
-2.2024448628604e-05
-1.6811576452264e-05
1.12714209396098e-05
-3.13582602997959e-05
-2.94708968278172e-05
-3.18770649214058e-05
-1.8058282109354e-05
-1.20331562990866e-05
-1.83792819300663e-05
-1.63873659491625e-05
1.37756075448621e-06
-2.04449670967658e-05
-1.05587647819618e-05
-1.33640645011163e-05
-1.34715430003191e-05
-7.384282400985e-06
-8.79963654037775e-07
9.60881174978902e-06
3.10915821062579e-08
-4.60086014065735e-06
-1.39655353554473e-05
-1.20367320048879e-05
-1.10595155148415e-05
-1.49572650469865e-05
-3.19779303652751e-05
-1.65461630958142e-05
-1.97895627994804e-05
-2.37719740514516e-05
-2.58554770644314e-05
-5.26389409066232e-05
-2.12768070388095e-05
-2.46054958034994e-05
-1.48707994616839e-05
-9.42423575937296e-06
-1.27649223203579e-05
-1.4675976824495e-05
-1.22634916191181e-05
-6.98552128343665e-06
-1.34914594630696e-05
-1.64712849361235e-05
-1.89308604036371e-05
-3.2871181847443e-05
-2.56528302104678e-05
-1.53064916374399e-05
-4.20472769123923e-05
-2.90795851253135e-05
-8.78324614392151e-06
4.28223688947197e-06
-2.42183109033599e-05
-2.23761682294252e-05
-9.47532441129369e-06
-1.05991030908024e-05
-2.56413966033015e-05
-1.83017076192412e-06
5.08693701959969e-06
-3.20846882067665e-05
-1.54375408610051e-05
5.12714723133478e-06
-1.46119868998872e-05
-1.21145901409152e-05
-1.298730095058e-05
-1.60390084680062e-05
-1.04734389053311e-05
-1.31143874902273e-05
-2.55390753658677e-05
-1.09378925476317e-05
-1.27154197804146e-05
-3.55538365186811e-05
-2.62171461630912e-05
-1.61432415842552e-05
-3.65556891894985e-05
-2.91381635023282e-05
-7.34048709242455e-06
-1.49583388992036e-05
1.09692694385944e-06
-6.71073449537946e-06
-1.33600198693861e-05
-5.15354560405991e-06
-5.1373091702063e-06
-7.76317204724115e-06
-9.03172989248825e-06
-2.12374186487936e-05
-1.32127746016326e-05
-1.31829637383343e-05
-1.13110422472839e-05
-2.36926681510794e-06
-3.13834270705281e-06
-2.72138331730545e-05
-1.57910209134841e-05
-2.55360643410376e-05
-1.19466708651889e-05
-1.25472269411018e-05
-8.5494684719426e-06
-3.22119540027583e-05
-2.94798526887107e-05
-5.35014933795279e-06
-6.75999164857749e-06
-2.37399131793045e-05
-2.96451914114203e-05
9.24026135467324e-06
-8.85425560270424e-06
-2.86279486142578e-06
-1.9196381285191e-05
-1.99462911536053e-05
-4.16663393833415e-06
-3.54987737562224e-05
5.84643253343541e-06
-2.76916522177397e-05
-1.80921567102624e-05
-3.01348627280086e-05
-3.3823262599302e-05
-3.49336699759049e-05
-3.92052261590504e-05
-2.08178004502153e-05
-2.45177707609159e-05
-2.61583172818575e-05
-2.21818337754209e-05
-2.24465282963012e-05
-1.94628967478099e-05
-5.20863353418013e-06
-5.61730804181197e-06
-2.22869320424674e-05
-1.48065324509906e-05
-1.78149611561656e-05
-1.11848480284101e-05
-2.16544208918225e-05
-7.98422980127932e-06
-1.25152855793452e-05
-2.05730037462516e-05
-1.42985946141251e-05
-1.60121715132281e-05
-1.67014746000139e-05
-3.0680216556956e-05
-2.55090490641695e-05
-2.78833399603118e-05
-2.55899517912876e-05
-2.56844085349216e-06
-2.17870453350609e-05
-1.56521228133658e-05
-3.02362732671018e-05
-4.91729098345987e-09
-1.1946200795493e-05
-3.18674574212719e-05
-1.00370100667727e-05
1.62130179175244e-07
-1.49995733400041e-05
1.38560638220153e-06
-1.39805148438075e-05
-2.48159641129909e-05
-1.74178262208998e-05
-7.99851708008234e-06
-2.14283881156706e-05
-3.6322312116239e-05
-3.02093648798873e-05
-4.46768835192862e-05
-1.41187548497211e-05
-2.49837769791429e-05
-2.63526859708326e-05
-3.79539940269055e-06
1.40820462358737e-06
-2.11129461899585e-05
-3.86379453930951e-07
6.85789630290712e-06
-9.71914934992866e-06
-2.12242654435931e-05
-8.42503876020457e-06
-1.31437284649352e-05
-2.75351547112308e-06
2.27548701564489e-06
-2.18618512964444e-05
-1.06053145192412e-05
-2.6786627534385e-05
-1.21979442282299e-05
-4.73128672402577e-06
-1.80804861241745e-05
-8.57403257828088e-06
-3.10618899871795e-05
-6.39699080261341e-06
4.51749131766939e-06
-1.11932764155588e-05
-2.18373071336065e-06
-1.182068905697e-05
3.69507861019996e-06
-9.81536307974826e-06
6.3068414101331e-07
-9.47837504681214e-06
-1.80143166583266e-05
-6.12599977162919e-06
-3.12904726566488e-05
-2.76400980736378e-05
-2.1643440723956e-05
-5.86565773139111e-06
-7.12356153499142e-06
-9.69867274579966e-06
-1.0095815590885e-05
-1.99336208380287e-05
-2.39544728580595e-05
-1.40661648641509e-05
-4.24661997883936e-06
-1.14536220627627e-05
-5.06241060184394e-06
-1.06045564709993e-05
-2.67601575013173e-05
-2.02046658022627e-05
-3.53179964136473e-06
-2.06809224292875e-05
-1.75108035798415e-05
-2.2048851594845e-05
-8.57428207276324e-06
-1.27336875335908e-05
-1.97154014530613e-05
-1.92057025818213e-05
-1.65799538758228e-05
-4.76470165218681e-06
-6.35359889681776e-07
-3.95777432082476e-05
-2.60860266016396e-05
-3.85945630392991e-05
-2.27591022522707e-05
-1.5878200364644e-05
-3.19180510154454e-05
-1.48548069860403e-05
-1.37141779639756e-05
-1.6265891611651e-05
-1.87247935825947e-05
-9.495336486202e-06
-1.20207510336637e-05
-5.44679679324431e-06
-1.31449450362475e-05
3.74915695059183e-07
-1.60629044320062e-05
-4.56900267524485e-06
-2.08727073971627e-05
-2.8938836731735e-05
1.59941138764802e-07
-1.91072234029048e-05
-2.07957479780489e-05
-1.9048273117363e-05
-1.47707597859342e-05
-1.0977370022199e-05
-2.71095214638156e-05
-2.5948916569837e-05
-3.44187620249776e-05
-1.15980979484685e-05
-1.14882700174121e-06
6.35542327081487e-06
-3.3362549323241e-05
-1.15299557748699e-05
-1.35652104671011e-05
-8.56701417575822e-06
-1.85290123361774e-05
-8.24354199114343e-06
-1.3197489596799e-05
-1.06251503629842e-05
-3.03564570348849e-05
-7.85919966432773e-06
-1.70054887338927e-05
-5.2092596149703e-06
-1.49853052287021e-05
-3.0805841696432e-05
-1.62304028645481e-05
-1.93930747991819e-06
-3.5620294470621e-06
-1.11699396232648e-05
-1.73106338672529e-05
5.3750735554923e-07
-2.44511343688199e-06
-9.01753872901664e-06
-1.88179201971598e-05
-6.0705692131683e-06
-1.99398360280123e-05
4.56053273717411e-08
-1.46447613598243e-05
-2.48616265533441e-05
-1.46636260664522e-05
-1.9310995093763e-05
-2.05367658599153e-05
-1.96162909102296e-05
-1.15457667070299e-05
-1.93177486079396e-05
-3.77965526525678e-05
-2.78446279964687e-05
-2.44871789916894e-05
1.16667097459136e-06
-5.87441924231889e-06
-2.98651095171752e-05
1.02715180096204e-06
6.59832486292716e-06
-4.63677304763664e-06
-2.46498400961477e-05
8.12089614801685e-07
-2.85191487593095e-05
-1.46807396957978e-05
-1.19034885759141e-05
6.94389065652071e-06
-1.24854737239699e-05
-1.22593754146099e-05
-3.74874554563712e-05
-2.86911253148219e-05
-2.16265101086687e-05
-9.92679506837346e-06
-2.94923157127485e-05
-1.05685210760081e-05
-1.33580520749211e-05
-7.69240965858172e-06
-1.70375828908924e-05
-8.65823271627255e-06
5.05645168958589e-06
-1.51601056024769e-05
3.53009011860927e-06
-1.31426274797327e-05
-3.67147362948651e-06
-2.60256403303034e-05
-1.11656799780134e-05
-8.4017018478105e-06
-2.73592072506373e-05
-2.76179335944224e-05
-1.20384389914437e-05
-1.16095207622717e-05
-1.03338866030644e-05
-2.33149418744493e-05
-4.36365865155297e-05
-2.58493842155761e-05
-8.44399689062615e-06
-2.7329154913703e-05
-1.99754643364489e-05
-2.79675831840974e-06
-1.1579195674133e-05
-2.17908823328031e-05
2.35134884790789e-06
-4.03193730276484e-07
-5.78257004373298e-06
-1.25251526663061e-05
1.17517641936494e-05
-3.99478507559322e-06
-8.17195074054369e-06
-2.99409018375841e-05
1.00854111429153e-05
-1.30439727875883e-05
-3.10177868225161e-05
-3.47124442949071e-05
-2.93756852391984e-05
-1.88025870102593e-05
-8.71512760671115e-06
-1.72734072524991e-05
-1.00127429480911e-05
-1.66054250538262e-05
4.24278045662289e-07
-1.9713810391618e-05
-9.54281779587989e-06
-2.63783165860184e-06
-1.05105148919226e-05
-2.48706577015871e-05
-3.20788587163631e-07
-8.29979113839451e-06
-1.2940914220849e-05
1.20562903711634e-06
-3.25696596421143e-05
-3.29859032105357e-05
-2.62839532563323e-05
-2.40367350759317e-05
-3.47683151022437e-05
-2.10599011807731e-05
-1.55339135297748e-06
-3.10779819629478e-05
-2.94957398589626e-05
-3.2880598738117e-05
-2.40900548217917e-05
-1.72189207333669e-05
-8.7329408825748e-06
-3.47270663392696e-05
-1.19078396594008e-05
-1.70910490104695e-05
-1.43250568592866e-05
-4.59734730392643e-06
-6.92655365353466e-06
-9.11063343684225e-06
-3.53117770801696e-05
-3.4560151283688e-05
-1.22319782818157e-05
-3.13007190523892e-05
-1.39152588893741e-05
-8.41917653865346e-06
-1.88388726558367e-05
-2.77501401430401e-05
-1.92823174780229e-05
-3.97948425375224e-05
4.30537925095515e-06
1.08621369853573e-05
-4.84943504829271e-06
-2.19651320948546e-05
-2.71614407393502e-05
-9.45211430116467e-07
-5.35384791798729e-06
-9.26160764517126e-06
-2.70867565155849e-06
-1.19712133742427e-05
-1.13848327639982e-05
2.47926622850179e-06
-1.40637023822646e-05
-2.45091916857716e-05
-1.69724368159256e-05
-1.35220248533762e-05
-3.67546732187335e-05
-2.07713462978595e-05
-2.37024696802378e-05
-3.21308379774986e-05
-3.17889594514865e-05
-6.82959091126105e-06
-1.62578912983474e-05
-3.8374461472521e-06
-2.19312137151598e-05
-2.86653207820455e-05
-1.00908406292323e-05
-5.46763708688695e-06
-7.39162194033975e-06
-4.75774823230225e-06
6.54931239439711e-06
-8.45747774985552e-06
-1.56232634049249e-05
-3.00353281373248e-06
2.78911809417786e-07
-1.43967628167248e-05
-1.79159903195985e-05
-2.18624310365651e-05
-1.4642227362213e-05
-2.08767706206062e-05
-1.79403039227873e-05
-2.69528658383085e-05
-3.09676996156286e-05
1.46317410881873e-06
9.41936348540407e-08
-1.44751154880713e-05
-1.87491216739859e-05
-9.6063772381159e-06
1.38793940069152e-07
-6.96252955994388e-06
-3.08163391783417e-05
-1.75869618780576e-05
-2.19724526454284e-06
-1.31270859334381e-05
-2.42977956107442e-05
-1.96880048120176e-05
-1.27357431595076e-05
-6.33148320744953e-06
-2.17468379531677e-05
-2.21060493295201e-05
-2.00801601281015e-05
-9.6497355465844e-06
-2.9051871672777e-05
-1.44350599562435e-05
-1.45960725953002e-05
-3.09370129493772e-05
-5.34639709391196e-06
-6.64231893164528e-06
-2.85022118095777e-05
-1.39442354048118e-06
-2.87122016751937e-05
-1.79725580778198e-05
-8.4623697814415e-06
-9.13134887070349e-06
-1.62626648773882e-06
-1.24295165024838e-05
-1.65542605438824e-05
-1.3176435567435e-05
-1.50244102413369e-05
-5.8062014087471e-05
-3.49551383195386e-05
-3.1218857090436e-05
-2.7555873575216e-05
-3.80933161122722e-05
-1.98073776999302e-05
-1.20651533501089e-05
-1.76454128892691e-05
-2.18853376177244e-05
-1.88594105811018e-05
-2.07468246215607e-05
-1.06200504745328e-05
-1.53955677409448e-06
-1.34408430883653e-05
-2.26222979319912e-05
-5.42309226144005e-06
-7.67849314888176e-06
-3.1465461761182e-05
-9.44927796430457e-06
-2.87921666454004e-05
-1.33747565221007e-05
-2.88900841550084e-05
-2.23538215245864e-05
-3.22149482857332e-05
-1.5982893859237e-05
-1.99122539928231e-05
-2.45699009871435e-05
-3.82597600662204e-05
-1.77822997660232e-05
-1.61638284999828e-05
-5.58857768612e-06
9.85523029226453e-06
-7.17451797107027e-06
1.13708493002418e-05
-1.3850512496226e-05
-2.85586722912135e-06
1.70540918354618e-05
9.83165160794779e-06
6.56170152167278e-06
-2.58733105693058e-05
-1.11436325489313e-05
-2.50694680217998e-05
-1.68163207426502e-06
-1.65395541102378e-05
-1.68440592673673e-05
-4.06923166175732e-05
-2.46222296760254e-05
-1.6966118104053e-05
-2.51551910081938e-05
-6.65023773933515e-06
-2.06260354162985e-05
-2.00126092190021e-05
-2.58301580932523e-05
-1.79658050311979e-05
-2.27856123474304e-05
-1.11374120428376e-05
4.62402875358194e-06
-1.83046729866543e-05
-1.19962729120948e-05
-2.19307106837206e-05
-1.20350673875016e-05
-9.50565551079339e-06
-9.32545268422259e-06
-2.34387403012713e-05
-3.70185324763611e-05
-2.35275314352351e-05
-3.51989186459324e-05
-2.39562780181307e-05
-1.91845183395861e-05
-1.56724026964044e-05
-1.93770274367184e-05
-1.2951668431648e-05
-1.49447992617552e-05
-3.65713692217738e-06
-4.24692467579401e-06
-1.4234487427833e-07
-1.1185024559291e-05
-1.59985861014886e-05
4.05851284083836e-06
-8.83674835074063e-06
-7.34764263680337e-06
-3.55476778649597e-06
-1.246239316298e-05
-1.75806105136856e-05
-2.92952380291129e-05
-1.9869899763557e-05
-2.58822116779213e-05
-4.68713574937679e-05
-2.95138197579944e-05
-2.35023365396213e-05
3.383719414443e-06
-2.998679881237e-05
-1.92705477071024e-05
-1.37885570394098e-05
-1.10038786736261e-05
2.20592565426177e-06
-1.92986592735255e-05
5.10159633823627e-06
1.54900848434109e-05
-2.91770521978594e-05
-1.29345668576952e-05
-2.60579526752249e-05
-3.80914343203373e-05
2.08201845291361e-07
-2.29288442431179e-05
-1.04604929956646e-05
-3.79739355525897e-05
-3.46677565951358e-05
-2.46087135469909e-05
-2.00283337283523e-05
-2.64144935173802e-05
-1.30675565672147e-05
1.23991690022015e-05
-1.03482635724605e-05
-2.15444859702605e-06
8.36743496904932e-06
8.74826401092295e-06
-1.33519796716204e-05
-7.10196339079202e-06
-8.1207845587587e-06
-1.71217910851791e-05
-4.83595664960427e-06
-7.68816162000811e-06
-1.43546772088866e-05
-2.10220432166716e-05
-3.2981664334588e-05
-2.49811611241066e-05
-2.99586448089236e-05
-1.67420870657725e-05
-2.30091496365993e-05
-2.46623555863022e-05
-4.57143275602689e-06
-2.27778142430525e-05
-1.1974124897785e-05
-9.80108348109733e-06
-2.78471513693653e-06
-2.44655596103557e-05
-8.43665061711154e-06
-1.31474429390362e-05
2.94497209916433e-06
1.07100674019766e-05
-1.41099186146831e-05
-1.46318419307922e-05
-5.02024776775102e-06
-3.36482105590089e-05
-1.57831521468123e-05
-3.05779181257227e-05
3.54623336379865e-08
-4.38156376149305e-07
-2.390171437371e-05
-1.49748915464904e-05
-1.73194742800911e-05
-5.15568382475874e-06
-4.44198116684578e-06
-1.98459110405005e-05
-1.54150356627511e-05
6.0605261542091e-06
1.52674850777722e-06
-1.35794648064578e-05
-8.01117684909859e-06
-6.42918789451845e-06
-2.2494321809007e-05
-9.57924848623983e-06
-4.33939561526464e-05
-1.97243548726074e-05
-1.75185147864692e-05
-2.28033523419599e-05
-2.6892397061434e-05
5.93684247365022e-07
-2.47125568546603e-05
-3.19144560592011e-06
-2.82933753604445e-05
-2.66893314801669e-05
-3.25248061927767e-05
-9.87981315815769e-06
-6.21478857180537e-06
-2.19830044001724e-05
-7.57172695194863e-06
-9.00127286316052e-06
-1.09737309913618e-05
-1.34695148165393e-05
4.78845983458842e-06
8.91535896081019e-06
-6.49384350657206e-06
-3.68650074587308e-05
-3.65945145250399e-06
-4.59340477706947e-06
-2.10893746535692e-05
-2.71906233103873e-05
-2.20809032492867e-05
-9.00007960468627e-06
-1.0470628327486e-05
7.27837664123619e-06
-6.49915096724682e-06
-6.78123610655001e-06
-2.28675283565313e-05
2.19413500996397e-06
-6.36141006062736e-06
-5.36106790319755e-06
1.58722502930225e-06
3.13444349088035e-06
-2.79993609234382e-05
-1.29294975774814e-05
-5.79712775021631e-06
-1.54390720345297e-05
-2.17440724577609e-05
-1.52589930403775e-05
-1.60933421585155e-05
-3.02057663100388e-05
-1.46121210074324e-05
-1.73502725383905e-05
-3.19683987252944e-05
-1.90186694277421e-05
-2.17187875925171e-05
-2.71103491823207e-05
-9.35002630754897e-06
1.58287217168111e-06
-1.70544280459878e-05
-1.16029231910289e-05
-4.17843566528369e-06
-3.51419928297974e-06
-1.45333247635671e-05
-1.76210861864855e-05
-2.47542024844281e-05
-2.89688354192811e-05
-2.46712573689074e-05
-3.85043656462952e-05
-2.47298513894855e-05
-2.92341707772694e-05
-1.85838866746151e-05
-3.29741337862442e-05
-4.60494766291185e-05
-1.11943492926983e-05
-1.12723008905505e-05
-1.06979374339223e-05
-2.14136087179474e-05
-1.39733957002429e-05
-1.06225316102568e-05
2.85058870770062e-06
-7.15529920605527e-06
-1.0882467722896e-05
7.42439549416817e-06
-1.95868294255355e-05
-2.38202663817909e-05
-6.68484511996673e-06
-8.35941835132114e-06
-9.37302962663615e-06
-1.10860991435958e-05
-2.9459841189285e-05
-8.28346454151355e-06
-6.57647439459201e-06
-3.99944061323493e-05
-1.76566377112804e-05
-1.54811569683232e-05
-1.16175828708814e-05
-1.52976994892784e-06
-1.12083486016897e-06
-1.23600760639758e-05
-1.23202801856686e-05
-3.58157074759008e-05
-1.94549631113594e-05
-1.7514619099623e-05
-1.74658106640725e-05
-1.68508334764256e-05
1.70988253917998e-06
3.74154996736728e-06
-3.30302345824048e-06
-2.8827162131185e-05
-1.4641564572958e-05
6.46784942856357e-06
-1.26956243942527e-05
-1.73704546126041e-05
-2.92473830652677e-05
-3.43589414920263e-05
-1.29445973290118e-05
-1.09333258625001e-05
