# Supplementary material for: Research on computational propagation and identification of mine microseismic signals based on deep learning
Source: PLoS One. 2025 Oct 22;20(10):e0334641. doi: 10.1371/journal.pone.0334641 (PMC12543183; doi:10.1371/journal.pone.0334641)
Supplement: S9 Data — (ZIP) [file pone.0334641.s009.zip › 000101100000508.xlsx_0.txt_24.txt.txt]

-2.3779780656939e-05
-2.12927561479824e-05
-3.34511059274759e-05
-1.22116320016485e-05
-1.32852507417673e-05
-2.48481434942352e-05
-2.16266836180742e-05
-2.82375891422905e-05
-3.48708211660312e-05
-2.09503788834907e-05
5.56587386367308e-06
-1.99695757498071e-05
-2.16124087949299e-05
-1.17432635481738e-05
-1.97110868502127e-05
-3.18751299143305e-05
-1.83766457930017e-05
-8.22519413810323e-06
-1.99287708991745e-05
-2.97831679556985e-06
-3.67744895181049e-05
1.51904470740003e-06
-1.23540685690247e-05
-1.35402125005527e-05
-4.61816269807623e-06
-2.17350061387108e-05
-5.54461539250661e-06
-1.59065563402105e-05
-1.17139229509112e-05
-1.04922661027377e-05
-3.35329801018567e-05
-1.74241563108039e-05
9.89160980603379e-06
2.8776670647239e-07
-1.04782030817687e-05
-1.19905603269819e-05
-1.21232634736326e-05
-2.61936454616661e-06
-1.95447689582307e-06
-2.74352550563151e-05
-1.73658678978583e-05
-9.50649632291047e-06
-1.71710655070454e-05
-1.95179842062686e-05
-1.6072002584834e-05
-2.64855728639985e-05
-8.50950389447465e-06
-2.83310651585608e-05
-1.78610628838886e-05
-4.21277613058953e-05
-2.05658238069633e-05
-2.58545307514594e-05
-1.8220997884607e-05
-3.70533860964338e-05
-2.26247008976038e-05
-1.4523075406648e-05
-1.19781435951567e-05
-8.3945758303828e-06
-2.26219057451805e-05
-1.07539505977527e-05
-7.60525501958284e-06
-9.59993177526919e-06
-1.91971798722574e-05
-2.5492554414655e-05
-2.83039251917378e-05
-5.55630348361292e-07
-1.16419300653127e-05
-6.8660554367128e-06
-1.27472838666888e-05
-1.78400506867561e-05
-8.27059018191819e-06
-1.60141988174804e-05
-1.67334810048654e-05
-1.42978291698936e-05
-3.56710166196218e-05
-3.14170818217122e-05
-6.4436462155569e-06
-3.53349323458226e-05
-8.77825542472374e-06
-2.00249139491279e-05
-1.82675490234928e-05
-3.74627993020932e-05
-1.67543944766363e-05
-1.19259102734215e-05
-2.6441258832035e-05
-1.79294486492289e-05
-2.32420587281282e-05
-2.72165755216774e-05
-1.56425175349181e-05
-1.52395298121505e-05
-5.97224209860965e-06
-6.4279545481782e-06
-2.54006648097989e-06
-1.60727206939908e-05
-1.33115273844729e-05
-1.87168483843675e-05
-1.32370583475399e-05
-1.35085970875216e-05
-9.46054986869746e-06
-7.83815126492943e-06
-2.27494375374733e-06
-1.90433294838624e-05
-3.50772280549026e-05
-1.52788630276548e-05
-2.36924037053614e-05
-2.296763622039e-05
-2.56806428556687e-05
-2.2064182662996e-05
-2.52272750706387e-05
-2.03076763749826e-05
-1.37783558976584e-05
-4.92207081084293e-06
-2.85152075690244e-05
-2.09829328885125e-05
-1.889372238251e-05
3.05289915693668e-06
-2.0053221366237e-06
-2.06065904526267e-05
-1.48317456345749e-05
-1.97655375972103e-05
-1.43718460990396e-05
1.91927113899079e-06
-9.70145989315135e-06
-1.53883929629367e-05
-8.08054676007144e-06
-2.45352117318044e-05
-1.69722800039117e-05
-1.82151920051575e-05
-1.57119255064451e-05
-1.37583561386776e-05
-6.02887981354286e-06
-1.69418968741163e-05
-2.76658065080457e-05
-3.88734290240332e-05
-1.05881953303751e-05
-7.06997191771325e-06
-1.44454787302164e-05
-2.14191104473974e-05
-1.48591389842894e-05
-2.01981984175491e-05
-2.12868298211803e-05
-1.51601446190455e-05
-7.60083334604201e-06
-3.14721854239266e-05
-1.4379891903117e-05
-2.30238447013256e-06
-3.8337284672277e-05
-3.04034914075308e-05
-2.6390061941036e-05
-1.71471500896149e-05
-2.62919628822807e-05
-1.14952824414713e-05
-2.97388142985471e-05
-7.4493018904022e-06
4.81450730979499e-06
-8.8082801124033e-06
-2.02316584245407e-05
8.40925320352105e-06
-1.09248411930025e-06
-1.74322977941075e-05
-1.23756890396306e-05
-2.27332227132779e-05
-1.75889776772889e-05
-2.95598428096719e-05
-2.12497259084588e-05
-2.38374756328592e-05
-2.30336420679498e-05
-2.63419439545097e-05
-3.48600891267032e-05
-1.36210320350123e-05
-8.82867347306286e-06
-2.0281419867687e-05
-2.25126088119263e-05
-1.16545065203611e-05
-1.72151606012946e-05
-2.76873899218452e-05
-1.67641580403246e-05
-1.63633368796531e-05
-7.70664985404122e-06
-1.42197670994356e-05
-1.51185660023997e-05
-5.68492437335237e-06
-5.4636179628665e-06
-2.26749201413888e-05
-1.40900066114481e-06
-1.66096930752011e-06
-1.71470303696085e-05
-1.26113629243534e-05
-2.17616659783701e-05
-8.60981031799708e-07
-2.05317890456256e-05
-2.25031329973615e-05
-2.49966366260003e-05
-2.27426574693768e-05
-2.2388938648005e-05
-4.71024817797661e-06
-2.10544555435528e-05
-7.37115784768587e-06
-1.76662215055175e-05
-1.72165488499965e-05
-1.1398726667183e-06
-7.9414031755961e-06
-1.05655272098729e-05
-2.07201621232599e-05
2.08791248647923e-06
-2.77343360228384e-05
-1.69275295923375e-05
-1.00166580098022e-05
-9.97041352670655e-06
-1.39573202588224e-05
-9.71265722318234e-06
-9.25532454458462e-06
-1.30588057940696e-05
-7.41940942522568e-06
-1.91664886973838e-05
-1.25087632262221e-05
-2.28986555212445e-05
-2.54291809315549e-05
-2.03125937746118e-05
-1.73900735554182e-05
-1.96723237613413e-05
-1.06272873279894e-05
-2.52489590460534e-05
-6.3272159984696e-06
-1.84453878385804e-05
-1.35031244455075e-05
-1.87083323192807e-05
-1.02773012221287e-05
-6.15578170571154e-06
-8.05426499606284e-06
-1.52122240041773e-06
-2.84365534879753e-05
-2.79018577798106e-05
-1.60335809246049e-05
-2.45545685596537e-05
-9.72481265731542e-06
-9.90601086917388e-06
-2.11462023148148e-05
-2.31990619086328e-05
-1.16755778261124e-05
-1.62116376156937e-05
-1.51651441523023e-05
-2.72004007253885e-05
-1.48286921153208e-05
-1.56891261104288e-05
-2.98703186523702e-05
-4.00803188368931e-06
-3.03603890960501e-05
-1.31683706054696e-05
-1.42128973724368e-05
-2.84904764675117e-05
-9.02777547325796e-06
-2.10687747234601e-05
-2.72051423491108e-05
-3.0741606188279e-05
-1.53129957886422e-05
-1.62959309794087e-05
-5.72946532076357e-06
-2.88197604590086e-05
-1.15161031959007e-06
-1.56692972716963e-05
-1.73746471593317e-05
-5.86723907295342e-06
-1.45335469315985e-05
-1.82064224318596e-05
-1.74829102026533e-05
8.16543455324162e-07
2.34306707725132e-06
-6.96290153063356e-06
-2.10856791245721e-05
-3.42547506703196e-05
-2.72197323919137e-05
3.2169584530777e-06
-2.37374555169698e-05
-3.1817741708629e-05
-1.46996513980077e-05
-1.10598054582072e-05
-1.03492458564602e-05
-1.10142299398506e-05
3.88412929963037e-07
-9.14327933206784e-06
-3.22847294094917e-05
-2.07515043037598e-05
2.25380935972409e-06
-2.77811696645236e-05
-2.89715118386021e-05
-1.18308690376937e-05
-3.78019518993608e-05
-6.87764942663851e-06
-1.73432450186101e-05
-2.76357836167414e-05
-1.41494763165711e-05
-6.5361097579709e-06
-1.33076167973633e-05
-1.55714404845621e-05
-2.57028975498095e-05
-7.91618370157437e-06
-1.74109582355077e-05
-2.19414420620831e-05
-1.09027420152728e-05
-1.79074185495335e-05
-1.03740335730309e-05
-1.81067415910232e-05
-1.07722685315512e-05
-2.42921826322968e-05
-2.70929539251942e-05
-1.09649337171977e-05
-3.0636465590203e-05
-2.48659116336397e-05
-1.25715476367849e-05
-2.44658361460034e-05
-2.78912399593852e-05
2.61523031793052e-06
-1.36321558248268e-05
-3.60376124329248e-05
-2.82155569959153e-05
-3.08784712940343e-05
-2.00861471334931e-05
-1.27912606576237e-05
-2.05917751473187e-05
-1.95426519646585e-05
-3.02788580643509e-05
-1.90252851252926e-06
-4.74934925165979e-06
-2.90384588178962e-05
-2.03060032895109e-05
-1.12183287713888e-05
-3.39312292741643e-06
-2.308522500251e-05
-9.20014238561804e-06
-4.0198821501335e-05
-1.58154748574743e-05
-2.83912832483069e-05
-1.04637831358359e-05
-1.75941654001192e-05
-1.32072328335808e-05
-1.71332480574457e-05
-2.08769135496001e-05
-9.20912983794532e-06
-2.68775285016228e-05
-7.60045618462596e-06
-8.22620452172682e-06
-2.09765557952271e-05
-1.31416353590604e-05
6.63267707670492e-06
-7.81798127825922e-06
-3.381247470069e-05
-1.20010550986097e-05
-2.06802256035434e-05
-2.94368041003071e-05
-2.09625116762967e-05
-2.04717086262928e-05
-1.03851334074967e-05
-4.01550173592139e-05
-3.52575178783591e-05
-8.02803611816616e-06
-1.07813030590073e-05
-2.15152820928796e-05
-1.15792719858243e-05
1.48040980956988e-06
-5.96829244658236e-06
-9.62000860493061e-06
-1.96674056344582e-05
7.47178155446096e-07
-2.71384196020344e-05
-2.22472617040934e-05
-1.24755894315802e-05
-2.73771313871517e-05
-1.86993932802084e-05
-1.41002957954035e-05
-2.02434746046571e-05
-1.25362347280417e-05
-2.5088531003605e-05
-1.50429046109159e-05
-2.24458712144588e-05
-2.07154509582982e-05
-1.92776332316008e-05
-1.74803862278987e-05
-1.86116913318103e-05
-2.08772561615314e-05
-1.67059958442517e-05
5.71632073846357e-06
-4.13084663161165e-05
-3.20686612545844e-05
-2.50033148527989e-05
-2.0514396499348e-05
4.32107080897944e-06
-7.63921049836627e-06
-1.60631785011482e-05
-9.4153955021811e-06
-7.88578076603521e-06
-1.41428876862724e-05
-1.75032382394927e-05
-2.11456597248117e-05
-1.17094027974808e-05
-2.31790414049102e-05
2.82415406731121e-06
-2.19428473907052e-05
-1.51974148694228e-05
-8.52479067301374e-06
-2.42460208834156e-05
-1.56427154191215e-05
-9.65916793002949e-06
-3.55511434751539e-05
-1.00125215346801e-05
-7.83442076847969e-06
-1.05562047761414e-05
-1.6161087230193e-05
-2.06322942808686e-05
-3.64247911052373e-06
-1.80750903423868e-05
-1.44351164935749e-05
-2.06668384613895e-05
-1.64240269832473e-05
-2.92281686729531e-05
-6.29189737332842e-06
-3.44604339977553e-06
-1.61581051757397e-05
-1.77387099706243e-05
-2.5075324217131e-05
-9.03053952067904e-06
-2.02849008905847e-05
-9.53658217508967e-06
-1.84599170458806e-05
-2.3201797720519e-05
1.11121540902026e-05
-1.22608725946583e-05
-1.05405798573822e-05
-1.34505701410124e-05
-1.46067532972607e-05
-2.83034822158559e-05
-2.51036168845179e-05
5.66673915151357e-06
-3.25461305383954e-06
-9.48094179621727e-06
-9.15076539772046e-06
-1.91571002509776e-05
-1.59091865607411e-05
-3.50017149416828e-06
-1.14694830100213e-05
-3.57708557890757e-05
-1.38856161952945e-05
-1.04806845782072e-05
-1.53411546133457e-05
-1.14434622713121e-05
-2.66029712670815e-05
-1.12641178624376e-05
-3.72711414507082e-05
-1.33044064699819e-05
-2.27591420984494e-05
-3.24187097954119e-05
2.24297843223341e-06
-1.70222845235176e-05
-8.32049410416558e-06
1.20137088594684e-05
1.1239508287355e-05
-5.53533622961493e-06
-1.41176207460183e-06
-5.67257588313508e-07
-8.27173543548527e-06
-2.93984298704568e-05
-1.10767533454559e-05
-1.74816831292348e-05
-1.62713597474382e-06
-1.0095247215041e-05
-1.88187334498158e-05
-2.03013559636581e-05
-2.19221184139716e-05
-6.60622857240539e-06
-3.37990187537027e-05
-1.75705800260389e-05
-7.5570027042414e-06
-3.22628246267784e-05
-2.27993682140444e-05
-1.33884533374401e-05
-2.51602514904907e-05
-1.55418613026516e-05
-1.93156665866249e-05
-2.65389935568073e-05
-1.60193033678405e-05
-1.4182241785429e-05
-3.24909453619721e-05
-2.19513968222497e-05
-1.56815781053594e-05
-1.98745075575891e-05
-2.65085085771764e-05
-2.48885450463152e-05
-1.55447243279678e-05
-1.978686132209e-05
-4.61462135881395e-06
-8.77822292205119e-06
-1.55800830012864e-05
-1.85431839072267e-06
-2.75493453335917e-05
-7.40280326911203e-06
-1.75708889531918e-05
-2.5396332254691e-05
-1.30004038287583e-05
-1.76231520581171e-05
-6.50820756118806e-06
-1.45767544754414e-05
-1.51349895565312e-05
-2.27919530265296e-05
-1.05717966431105e-05
-8.17706066153688e-06
-1.77278589752649e-05
-7.29730173021409e-06
-2.29041220058019e-05
-1.36117942969856e-05
-2.82208845174402e-05
-1.79396832993647e-05
-2.43718233150687e-05
-2.05359267174683e-05
-1.30472459951516e-05
-4.15534211731812e-06
-1.8608491700233e-05
2.66755187281578e-06
2.27244627294485e-08
-1.40546558099252e-05
-2.1620285027493e-05
-1.4952306627343e-05
-2.6431740264885e-05
-3.27518326163954e-05
-5.68323259987061e-06
-1.36563451614955e-05
1.7158688160162e-05
-7.78935603690644e-06
-6.19616677981477e-07
-1.26429099760875e-05
-1.88685098959908e-05
-3.02287631909397e-06
-2.22807861947212e-05
-1.27179018697374e-05
-3.00890989533083e-05
-2.10979603767047e-05
-1.92531532379185e-05
-1.73037889556776e-05
-1.72430579178148e-05
-1.64844295683232e-05
-7.27558867290429e-06
-1.69686631899459e-05
-1.21563419278458e-05
-9.56907350303607e-06
-2.73744864729737e-05
-2.45684992982617e-05
-2.73100579660402e-05
-3.39611116441036e-05
-1.16285171942798e-05
6.46969193795613e-06
-1.79069475538606e-05
-2.6820437296361e-05
-9.59073630386043e-06
-9.31322787092155e-06
-8.93283312660012e-06
-1.91964586049728e-05
-1.10734370517607e-05
-1.7504010890617e-05
-1.36493423872365e-05
-1.02431148488241e-05
-1.93006365511604e-05
-8.50077751532369e-06
-1.03849019325027e-05
-3.68786932124363e-05
-5.19927438374694e-06
-5.61731964154087e-06
-1.50397454393594e-05
-7.20754733441938e-06
7.92733156750344e-07
-1.44460535728439e-05
-9.16686123341083e-06
-2.24408200081813e-06
-1.54666187210203e-05
-6.17665056039411e-06
-3.08704656779044e-05
-2.77267074548634e-05
-2.31485682460567e-05
-3.26885988408883e-05
-2.26574244925841e-05
-3.94960760834413e-05
-1.65411072284678e-05
-1.98413736508775e-05
-7.55398934807055e-06
-1.86427539469351e-05
-1.9250937381047e-05
-1.6333531275653e-05
-2.14372591460936e-05
1.56939094664535e-06
-2.94215346921739e-05
-9.05856343862456e-06
-1.3515920906177e-05
-6.66248274044773e-07
-1.58383592540341e-05
4.74599816200294e-06
-3.53878171546279e-06
-1.87979117111182e-05
-2.41759439188212e-05
-2.98648786812377e-05
3.46276880985946e-06
4.81163788137905e-06
-2.04595333689342e-05
-2.41097829303087e-05
-2.00816695821876e-05
-1.94430519843771e-05
-1.294869965398e-05
-3.83396310870182e-05
-2.81159877924794e-05
-2.20170851525494e-05
-3.21631462983079e-05
-2.21665291282123e-05
-1.785182015316e-05
-2.55497722183326e-06
-2.84745921743081e-05
-2.24399235006545e-05
-1.8683567577147e-05
-1.6556727428952e-05
-2.64681382533535e-05
-2.35080829018198e-05
-4.80013561876882e-06
-2.07500978446211e-05
-1.64841829895914e-05
-9.88990266701853e-06
-2.56704433590104e-05
-1.86055643961727e-05
-4.84631211179157e-06
-2.40972354640735e-05
-1.01814437051752e-05
-2.1411948705791e-05
-2.38164622673902e-05
-1.6337084668285e-05
-1.02980222560318e-05
9.44954089502469e-06
-1.44747485122788e-05
-1.47632700827628e-05
-2.67124642944711e-05
-1.73432516426262e-05
-2.71935667184654e-05
-1.53209853161242e-05
-2.3508197281502e-05
-1.78781559578011e-05
-2.17816126420839e-05
2.81741933990661e-06
-8.4801019741809e-06
-1.110049267037e-05
-1.71168608319345e-05
-1.13612267172439e-05
-1.91766692514167e-05
-1.80848187437092e-05
3.94845060157503e-06
7.32039104738447e-06
-1.77716523145629e-05
-3.07315775822087e-05
-3.90465567897829e-05
-1.59761407821612e-05
-1.67998603095706e-05
-1.72053122647281e-05
-2.27249502446797e-05
-2.96836697629359e-05
-6.49812440838446e-06
-1.18838674569872e-05
-8.87994281019278e-06
-5.96839163099845e-06
-1.71772213362026e-06
-1.91374496719728e-05
-2.56924073719491e-05
-2.24939894342157e-05
-1.64106994340267e-05
-1.1623042505894e-05
-2.03837866924187e-05
-2.05580325410979e-05
-1.2529169745286e-05
-2.79381692180765e-05
-2.64700713956259e-05
-1.67493855777009e-05
-2.99263550235436e-05
-1.15692269605967e-05
-2.13764439292246e-05
-1.83068334133078e-05
-3.78904763404623e-06
-6.56376223689033e-07
-5.5987010544015e-06
-1.06722998956994e-05
-9.04490052895135e-07
-1.23985278725995e-05
-7.42562808432543e-06
8.62094527528733e-07
-6.47579383596592e-06
-1.12605435595627e-05
-5.55837681766014e-06
-3.28796730030561e-06
-9.87397464946714e-06
-6.4221020092237e-06
-3.21296061167517e-06
-1.10117435914282e-05
-3.06713605878837e-05
-2.81959614640899e-05
-1.96372848570465e-05
-2.08506964651736e-05
-3.31103239640582e-05
-1.82855664876746e-05
-1.88707571927086e-05
-8.68740830138072e-06
-1.79502997740013e-05
-1.60476126243874e-05
-5.46682203390118e-06
-2.21097756567467e-06
-7.61193248297289e-06
-1.09707922685606e-05
-5.22431223953056e-06
-2.8937453087135e-06
-8.61026960348123e-06
-3.08729411287243e-05
-1.61447074304164e-05
-1.06336195229004e-05
-1.40486755001842e-05
-1.34966599230723e-05
-3.59342449834979e-05
-1.90221793183885e-05
-1.61394561291769e-05
-1.76325480829009e-05
-1.99360779811142e-05
-8.38022878626207e-07
-1.32743693555255e-05
9.79152082950036e-06
-1.13923207308623e-05
-1.54988936707858e-05
-9.72228553466968e-07
-1.25211469963477e-05
9.27418187658947e-08
-1.9906432560056e-05
-4.19414482641624e-06
-3.23558521053502e-05
-1.24147671669213e-05
-3.13483127758157e-05
-1.42901349474952e-05
-9.13258585466398e-06
-3.36238510318338e-05
-1.27282714942767e-05
-3.83520277723484e-05
-1.10166856876479e-05
-1.91566473935015e-05
-1.35906427958283e-05
-1.10724814700184e-05
-5.38328457010651e-06
-9.45742150634703e-06
-2.34931621028698e-05
-9.67971602211777e-06
-1.58422879149438e-05
-1.04377180178415e-05
-1.57106564472524e-05
-2.65715772779616e-05
-2.22427904249738e-06
-2.60756582816845e-05
-1.23830442477104e-05
-1.993418434062e-05
-1.37193593846707e-05
-1.87608638569423e-05
-1.31051164573619e-05
-1.26203180885721e-05
-1.05373480823879e-05
-1.10582275686479e-05
-1.0766113525552e-05
-1.78246279445923e-05
-8.93239280666179e-06
4.22819463854191e-06
-1.19017794470212e-05
-1.64147730122747e-05
-2.3428670642067e-05
-9.11463610778386e-06
-2.83194034619969e-05
-2.54267530891072e-05
-1.74924558869411e-05
2.40049333136727e-06
-4.82044360199209e-06
-3.66288672979483e-05
-3.21684148722531e-05
-2.61178367957077e-05
-2.00361396131462e-05
-1.40633406888681e-05
7.09261522446568e-07
-2.22898304227946e-05
-1.97619226401448e-05
-1.20615525808053e-06
-1.76299433794039e-05
-1.58466424956244e-05
-4.78602655211234e-06
-2.19371252600259e-05
-1.21224192664399e-05
-2.72969025315857e-05
-4.62931537079481e-06
-1.10952203810956e-05
-1.47827045518006e-05
-9.05145801862577e-06
-2.64205079466177e-05
-3.63570299412343e-06
-2.38991600972991e-05
-1.12929380127875e-05
-1.99401950388565e-05
-1.896569902087e-05
-1.968389067559e-05
-2.31060795113627e-05
-4.66338653474018e-05
-2.01832408160483e-05
-3.4348278966636e-05
-1.32171742928358e-05
1.23909526155218e-06
-1.85092538238491e-05
1.64927108815726e-06
-2.02406584981521e-05
-2.38161023811784e-05
5.90536360273356e-06
-9.66812716671595e-06
-1.52368320944494e-05
-1.27186534974794e-05
-1.56126527343636e-05
-1.87731945671956e-05
-2.98259350055454e-05
-1.82582897761066e-05
-1.47908934339793e-05
-1.95442985307106e-05
-3.65884602344508e-07
-2.56474098295543e-05
-5.92096119060898e-06
-8.45522507362787e-06
-1.16866780244586e-05
6.67123414639185e-06
-2.03981062201068e-05
-1.32532184251419e-05
6.20879577142375e-06
-3.99550713693059e-05
-1.42120901253383e-05
-1.66283493453505e-05
-6.73356715484087e-06
6.57602489649467e-06
-2.88653298725067e-05
-3.10947884147459e-05
-2.45035976074169e-05
-1.09166758637514e-05
-1.39397904079028e-05
-2.39937906535219e-05
-1.69579640518548e-05
-6.66703867751361e-06
-2.08850320065184e-05
-3.68603564579371e-05
-1.9270990909995e-05
-1.18763656101579e-05
-1.33157644208902e-05
-1.41333352257246e-05
-2.1214179158954e-05
-3.23633446661505e-05
-8.8373511922872e-06
-7.59966211494749e-06
-1.82379678804329e-05
-7.90756794471013e-06
-3.42145557194454e-06
-2.03832930998613e-05
-3.98737585292069e-05
-1.53622442321528e-05
-1.6456844964171e-05
-2.35125280455982e-05
-2.97427319001237e-05
-2.45946761116429e-05
-2.8646107351241e-05
-2.57936620217974e-05
-6.80113687805911e-06
-2.48514386638804e-05
-2.29886509361877e-05
-1.83512133302841e-05
-1.14900395396632e-05
-1.59116495424934e-06
-1.21327465941056e-05
-1.45425620709864e-05
-1.55642131089646e-05
-7.58029811207883e-06
-2.96916916842289e-05
8.650029283937e-06
-2.23312173895908e-05
-2.53962663412022e-05
-9.80181404372543e-06
-3.09966476283498e-05
-1.32966734094337e-05
-3.93272635396802e-05
-2.30306375616644e-05
-2.23612933157765e-05
-2.90568548599937e-05
-2.89905328478276e-05
-1.40519271566605e-05
-1.80433551918979e-05
-3.0548785896692e-05
-1.43796717443827e-05
-8.91776449531945e-06
-1.15167472787663e-05
-7.5396718899193e-06
-4.9507072342304e-06
-2.19534916333495e-05
-1.79399768125954e-05
-1.62553137459743e-05
8.56600234469079e-07
-6.40780388921503e-06
-6.52936322646725e-06
-1.71559901309135e-05
-1.07500265883935e-05
-2.95788425790049e-05
-1.95185067711935e-05
-2.40044990262018e-05
-1.66277206460456e-05
-1.74352845993692e-05
-1.11352002924628e-05
-6.91758601530758e-06
-2.9088895805923e-05
-1.7110605073751e-05
-7.02507671076129e-06
-1.03948162205023e-05
-1.41481866071789e-05
-1.8767442511826e-05
-8.2794721607217e-06
-3.26157915259533e-05
-2.7680023424466e-05
9.16891764187165e-06
-1.78490312673734e-05
-1.52586939355249e-05
-1.12065076621502e-05
-1.43584817755823e-05
-9.43587502012807e-06
-4.67495352223803e-05
-2.90952757457357e-05
-1.30477373955347e-05
-1.49832929161634e-05
-1.97659486247632e-05
-5.967622277502e-06
-1.69985516999536e-05
1.91805086976507e-06
-4.41322513133348e-06
-1.12116993786826e-05
8.32108705079216e-06
1.67227131966783e-06
-3.94420775288785e-06
-8.10547484989278e-06
-2.35320480874905e-05
-1.34229477046691e-05
-1.70908831951131e-05
-2.92775046562195e-05
-1.85576199573964e-05
-4.75261346961009e-06
-4.04813060831485e-05
-2.66934751285149e-05
-2.00886357406896e-05
-2.32059197097139e-05
-3.16635718706587e-05
-1.09620843437615e-06
-2.52269306067904e-05
-1.36166800813634e-05
-5.7614563107214e-06
-7.60672594060223e-06
-2.10187985429122e-05
-1.36800160778645e-05
-4.29505078284192e-06
-2.73833446917386e-05
-1.7544429581181e-05
-3.11606865600632e-05
-2.6784738746176e-05
-2.95227388207268e-05
-2.90292495648507e-05
-2.11547676174812e-05
-3.13419794686134e-05
-1.71196441686449e-05
-3.14406982907595e-05
-2.94012270765193e-05
-1.05595686712921e-05
-3.97756605454413e-06
-2.10707668095637e-06
-1.81075931138266e-05
-1.17219448611562e-05
-1.38655271322351e-05
-1.9786752438488e-05
-3.40553456569462e-05
-7.58822038041591e-06
-8.62049598192588e-06
-8.35895042149099e-06
-2.04887270039535e-05
-9.3975811204145e-06
-2.08236086436509e-05
-1.7952000878967e-05
-2.25791526264591e-05
-2.01591901013492e-05
-1.71680120565045e-05
-2.612308471767e-05
-6.39643896860589e-06
-1.60293423719199e-05
-1.12036688406177e-05
-2.41747187545268e-05
-2.38881031928087e-05
-2.98006408762118e-05
-1.74418519563698e-05
4.55099980535841e-07
-6.06583399850889e-06
-2.37227761337735e-05
-1.90968098551315e-05
-2.6706899706956e-05
-1.65170902393958e-05
-1.7677108070687e-05
-1.29020094837035e-05
-1.48781608652849e-05
-1.20462480352299e-05
-2.26525888207292e-05
-7.38324388605333e-06
-1.36803440303349e-05
-4.29916937011509e-06
-3.1586140371761e-05
-3.4860120574114e-05
-2.08903123162475e-05
-3.12646915730981e-05
-3.96500382672494e-06
-1.51168627304413e-05
-1.36127954146917e-05
-9.86197882803475e-06
-1.6289971408396e-05
1.2355628439287e-06
-2.17566836214013e-05
-1.18012801805354e-05
-3.98444578632807e-05
-2.55071480018691e-05
-2.24683572913925e-05
-8.12073896420201e-06
-7.57523495432661e-06
-1.2206682906419e-05
-1.06787642010201e-05
-2.03153776684866e-05
-1.88919181740911e-05
-1.43256070235329e-05
-1.41496907858276e-05
-1.35224827483378e-05
-1.352707706845e-05
-3.24412427064681e-05
-1.78391292736491e-06
-1.85098513297469e-05
-2.63944453902173e-05
-8.25658036922919e-06
-2.75969259310137e-05
-1.3907037844471e-05
-1.98185451680981e-05
5.38763791622633e-06
-7.1933817886333e-06
-1.68365753750727e-05
-8.79867774830647e-06
-1.67045375078427e-05
-2.44945384223135e-05
-5.72725406357002e-06
-1.81761938824142e-05
-9.67717883296186e-06
-1.41870632248495e-05
-8.99880392661469e-06
-1.88089288775205e-05
-2.54109097755101e-05
-2.40008260524932e-05
-2.28800200597606e-05
-1.66225370212649e-05
-3.89070269605694e-06
-1.43361683202537e-05
-2.9831822396196e-05
-6.70947677395749e-06
1.12771502907811e-06
-2.55482395977837e-05
-2.64499540364268e-05
-6.91628221635333e-06
-5.25545152891095e-07
-2.13375124646557e-05
-8.91643610138372e-06
-9.80346874929609e-06
-8.14589785702195e-06
-2.3371702627679e-05
-1.71350634152753e-05
-2.62023871464079e-05
-2.51214381350313e-05
-2.39843283239758e-05
-1.43972571220367e-05
3.29922077962579e-06
-8.45811184597773e-06
-9.24358232536842e-06
-2.3165139443261e-05
-2.42088931554696e-05
-1.6191994229122e-05
-6.698204803475e-06
-1.20425075296535e-05
-1.10983643878596e-05
-1.59102858792117e-05
-2.82475731411805e-05
-1.87224957927225e-05
-3.27647353419062e-06
-1.94235442174385e-05
-1.25579933316108e-05
-9.90274462784407e-06
-2.15320641950613e-05
-1.43608135071017e-05
-1.01299833615518e-05
-1.1178325537322e-05
-7.00299539479392e-06
-1.59111771761987e-05
5.94249778410911e-06
-3.85186808068461e-05
-1.09741793754071e-05
-1.28530796374345e-05
-2.57200930239756e-05
-1.476739184784e-05
-1.19995432153118e-05
-1.43611329985185e-05
-6.68443696097504e-06
8.2459228932014e-06
-1.26801076683876e-05
-2.4131887998633e-05
-3.26513633830043e-05
-1.45491134456902e-05
-2.16741827339641e-05
-1.52846453040155e-05
-2.01815542217101e-05
-1.10828895427231e-05
-1.5673317179784e-05
-3.7932983321094e-05
-2.36493290938594e-06
-3.05831531656248e-05
-1.7593859701363e-05
-1.49267923038241e-05
-3.65265291309107e-05
-3.35647477468537e-05
-4.44863689753324e-05
-1.45738023805751e-05
-2.27935160685194e-05
-2.93187148878222e-05
-7.78650156905385e-06
-1.66385463200308e-05
-1.58558072993726e-05
-1.1426180038886e-05
-2.16921871929366e-06
5.92917509190436e-06
-1.34878610445407e-05
-3.44105478817574e-05
-3.16610966362841e-05
-2.02015984854033e-05
-6.73959298201633e-06
-7.64374046084633e-06
-6.26138646219177e-07
-6.17205619232666e-06
-2.12288347374157e-05
-4.13865730467507e-06
-6.3508360603636e-06
5.82908378211491e-07
-1.16619214710261e-05
-1.55379398974706e-05
-3.61004798551271e-06
-1.64504863829035e-05
-2.12520875907852e-05
-2.25868379116012e-05
-1.03408008373306e-05
2.84798953087712e-06
-1.13146843139251e-05
-1.42369135515723e-05
-3.27167563722676e-05
-5.59609035036439e-06
-1.26601327283669e-05
-9.66058218600356e-06
-1.91818590855434e-05
-1.25674561923115e-05
-5.81648399563552e-06
-1.24790864491084e-05
-1.89376247641332e-05
-1.68820039648961e-05
-1.66624023474992e-05
-2.33631187256901e-05
-1.53679180360485e-05
-8.83675632231439e-06
-1.5616687587332e-05
-2.42867324481707e-05
-1.26194559018442e-05
-1.62389041898142e-06
-8.01918723950976e-06
-2.8605078765483e-05
-2.10324706007135e-05
-1.1227017490183e-05
-3.29611478991304e-05
-1.05787724906134e-05
-1.7587976048771e-05
-1.9793595871767e-05
-8.13639122767432e-06
-1.80132409077101e-05
-2.10697935626284e-05
-1.66387935444528e-05
-1.55658195822914e-05
-2.75003005609791e-05
-2.24372104557462e-05
-2.16172260607778e-05
-7.98049710777021e-06
-1.79689317757171e-05
-1.19445342668227e-05
-3.22637523439951e-05
-2.10214206815377e-05
-1.82075834682567e-05
-2.5611240639036e-05
-1.19113076217888e-05
-1.81204444550556e-05
-2.982768156749e-05
-7.06939848386409e-06
-2.08754548227908e-06
-6.18138779710077e-06
-1.10529719218456e-05
-2.11858721519886e-05
-1.22918007880601e-05
-1.4045997565921e-05
-1.53860197037327e-05
-2.18826535601349e-05
-1.92199051686898e-05
-5.27135674618806e-06
-1.90947153250765e-05
-1.52143597843601e-05
-4.13618937443391e-06
-7.19363151315736e-06
-1.66298664171848e-05
-3.47531309637321e-05
-1.0142091005119e-05
-2.34017394855994e-05
-1.71519351347798e-05
-3.61787131690409e-05
-3.28419210928249e-05
-1.3037107697995e-05
-1.44934315024853e-05
-1.17581385210561e-05
-1.47756244950431e-05
-1.16882011304691e-05
-1.45384137333729e-05
-1.05587703681124e-05
-7.61801623169454e-06
-7.65756619747546e-06
-1.83138891458122e-05
-3.17441098600979e-05
-2.18884957966963e-05
-2.53172362749004e-05
-2.94748171639703e-05
-1.66074986266261e-06
-1.94908158715515e-05
-1.05734355439639e-05
-3.82930921290183e-05
-2.63083004811174e-05
-1.85205942353461e-05
-6.9274041889106e-06
-4.61770370142917e-06
-3.56369261524347e-06
-2.22061748297537e-05
-1.50396088418921e-06
-1.0932903154639e-05
-1.72148987714201e-05
-1.31841926477241e-05
-7.49776136919894e-06
-1.35137060328879e-05
-5.35024526756218e-06
-1.35224145050692e-05
-2.05847283928005e-05
-1.52240691470358e-05
-2.11444793214565e-05
-1.40837370728741e-05
-2.1965388084842e-05
-2.31230709826317e-05
-2.70943162416675e-05
-2.096162275124e-05
-3.1525598962571e-05
-4.73619704160101e-05
-1.21804552455997e-05
-1.62962883487335e-05
-3.40771487786756e-05
-2.19944713121708e-05
-1.84367540404635e-05
-5.63215379885994e-06
-2.77960996989794e-05
-1.26086899333927e-05
-7.45112586286698e-06
-1.38329971136404e-05
-1.87974065375501e-05
-2.95648318377316e-05
1.266598271047e-06
-1.13116534936375e-05
-4.65323078785141e-06
-2.41742186705941e-05
-3.44092178471564e-05
-1.88700952497497e-06
-1.55289402463065e-05
-3.44639609150007e-05
-1.27010909312957e-05
-6.265521931365e-06
-2.53110790665753e-05
-9.32403649020028e-06
2.18164954205834e-06
-1.83976482979176e-05
-7.09072503207745e-06
8.42977516730202e-06
-5.25352527665662e-06
-2.72291554078465e-05
-6.74471388371013e-06
-2.38175837016797e-05
-3.0410716179534e-05
-2.95915932085568e-05
-2.94769506850948e-05
-3.02868721949228e-05
4.14131789372568e-06
-7.46456125597729e-06
-1.60756465774254e-05
-2.2024473079706e-05
-2.285705631533e-05
-2.85862879184149e-05
-5.86795589120657e-06
-7.62202768164851e-06
-8.18014974380498e-06
-8.93617050375509e-06
-2.77219333641376e-05
-3.95534822639419e-05
-6.62873732560697e-06
1.99979212421461e-06
1.10039323577944e-05
-4.28153429986972e-06
-1.9571268429945e-05
6.0812846681816e-06
-6.11878231599581e-06
-2.24913437242413e-05
-1.98583787525401e-05
-4.75361922545094e-06
-9.26050850113553e-06
-2.8981099954361e-05
-2.34139898771533e-05
-1.17881518888148e-05
-1.49829838432153e-05
-9.63007254614786e-06
-2.6204787876372e-05
-9.7232303409333e-06
-1.27766168301205e-05
-1.66438418972096e-05
-4.68064122880005e-06
-2.63041224443672e-05
-1.01291230545552e-05
-5.13986128255328e-06
-3.86056846912834e-05
-2.91422676405827e-05
-1.82811481385068e-05
-1.69822554153983e-05
-1.84430930170408e-05
-2.47700322922055e-05
-3.03824169065862e-05
-2.60169971548108e-05
-2.67680102920788e-05
-2.98621676435913e-05
-2.66627472124424e-05
-1.70024608449644e-05
-1.54366514749319e-05
-1.12508566777105e-05
-2.831788402071e-05
-7.85233685864345e-06
8.65109183374951e-06
-1.50293642426729e-06
-2.84770129556914e-05
-6.50843582679373e-06
-1.34751378707891e-06
-6.03864578163616e-06
-1.33132150644374e-05
-2.25316568590531e-05
-4.62770246365797e-07
-2.32416059206502e-05
-3.17654526770073e-05
-3.55946646372925e-05
-3.00005596861328e-05
-2.63289033600888e-05
-2.12775292051538e-05
-2.03429301575589e-05
-1.14323129515445e-05
-3.78668571441558e-05
7.42481817877053e-08
-1.21962787483454e-05
4.6408310947653e-06
-1.09653089414837e-05
-1.65366776748206e-05
-8.28403145770666e-06
-1.06423446473823e-05
-2.00241365613669e-05
-1.85742163911407e-05
-1.41493955765233e-05
-1.57138574470441e-05
-7.41202004753603e-06
-1.54622567733808e-05
-3.52208207422355e-05
-4.86976738650626e-07
-6.16795067072465e-06
-3.07604950833195e-05
-1.80401941588185e-05
1.75899532824241e-05
-2.12969822100431e-05
-1.31556996673772e-05
-2.19975314210296e-05
-1.81757565937668e-05
-1.94157418778568e-05
-9.51049348589703e-06
-2.18843022219023e-05
-1.32055567458697e-05
-6.76547144419362e-06
-2.09644412075606e-06
-1.80659638952152e-05
-2.38246197178789e-05
-2.71332733899474e-05
-4.60931561987003e-05
-1.96576184352414e-05
2.30666662658195e-06
-1.285340847849e-05
-1.726466614441e-05
-9.76651708532411e-06
-2.90346834696307e-05
-2.45991405013286e-05
-3.1305142705069e-05
-7.91759833979417e-06
-3.64246518088495e-06
-1.94577038754207e-05
-1.6589724085192e-05
-5.48460450562869e-06
-1.56994596952804e-05
-2.81776798057924e-05
-2.84950815697676e-05
-2.28517419980331e-06
-1.36023615465911e-05
-3.032939602799e-05
-3.12836048151924e-05
-1.47808218607226e-05
-2.30232201926467e-05
-3.21024504198641e-05
-2.28337722878022e-05
-2.01730360908035e-05
-2.3873048837424e-05
-9.68104763615725e-06
-1.70054763909068e-05
-1.15437363773736e-05
-6.76566669312151e-06
-1.52753050713788e-05
-1.68160720155226e-05
-1.77466345879457e-05
-2.01043241631774e-05
-1.36746504939365e-05
-2.65922068082898e-05
-3.11382280257962e-05
-2.62175295262616e-05
-3.12813460488168e-05
-3.6573848071731e-05
-2.44407185040572e-05
-3.02001218823927e-05
-4.89020328304019e-06
-2.87418086750114e-05
-1.00324066271482e-05
-1.87513470023468e-05
-8.84613592456461e-06
-1.32659843293537e-05
-3.93680621432974e-06
-3.28733444176006e-05
-5.66493017674824e-06
-1.75389959805275e-05
-2.89713809422758e-05
-6.12529785333836e-06
-2.55165196624588e-06
-1.06810854263546e-05
5.12000188289533e-06
-5.13122626923238e-06
-2.56312881055977e-05
-4.12915420948649e-05
-2.37857177605596e-05
-1.98900394934993e-05
-2.67803238295608e-05
1.17254720326021e-06
-2.68941159575199e-05
-1.20659029355161e-05
-1.994968332834e-05
-1.32295738915735e-05
-3.78127812445431e-05
-2.29616597278509e-05
-1.2951177997127e-05
-1.58610871689642e-06
-3.2127905435593e-05
-1.94286218619077e-05
-8.190365248531e-06
-1.63068685321361e-05
-1.55981056264354e-06
5.43438344989299e-06
-9.77253287813152e-06
-3.07295359138986e-05
-1.05733697925591e-05
2.11961989730139e-06
-2.4921640367655e-05
-2.93848276870422e-05
-4.08658033183617e-05
-2.85948647944039e-05
-1.13276154985855e-05
-1.52946153962082e-05
-9.74404414213543e-06
-1.81126211456042e-05
-4.93994420079136e-06
-1.12460207689137e-05
-2.8840840217909e-05
-8.84643679569362e-06
-4.99551085713185e-06
-1.14570747938357e-05
-8.97202918135062e-06
-2.82172282761352e-06
-3.33365797192339e-05
-2.94977452328098e-05
-3.24550405864983e-05
-2.41960362769344e-05
-1.65529362338372e-05
-2.18184072732604e-05
-1.94492403598705e-05
-2.95504063976259e-05
-1.59420791697737e-05
-2.32035429581967e-05
-2.53516501403637e-05
-2.00250326123582e-05
-1.81204116522772e-05
-9.44333687580668e-06
-5.08190524891228e-06
-3.95592538577292e-05
1.48855494289777e-06
-1.84984875255838e-05
-3.36286921910751e-05
-3.4277771020901e-06
-1.874311272183e-05
-2.48438097937914e-05
-1.79783209748424e-05
-1.9184946742877e-05
-1.06972165234722e-06
-2.64398556465127e-05
-2.13307317583293e-05
-2.04701098376261e-05
-2.06423859182855e-05
-1.61506072674941e-05
-2.23377680361529e-05
-4.13222585963676e-05
-3.39520341612713e-05
-2.84483418515483e-05
-2.711124094976e-05
-7.5729365209916e-06
-1.16833464461248e-05
-1.26958656488123e-06
9.11275484894634e-06
5.77532891735418e-06
-3.40246996413034e-06
1.6028063454843e-06
-3.00522905166024e-05
-1.22937876670967e-05
4.0291877951356e-06
-2.00156329392292e-05
-1.89426547900648e-05
-1.41036499682502e-05
-2.61951013620958e-05
-2.59490025373912e-05
-1.01944073410612e-05
-3.17486163230662e-05
-2.22137308218481e-05
2.46214893693338e-06
-2.37908507017526e-05
-1.27951483757689e-05
-2.87310437053961e-05
-7.86588728269267e-06
4.29992487709845e-06
4.5720211741044e-06
-2.39014885513149e-05
-2.25659987559519e-05
1.62729777313922e-05
4.96478650846375e-06
-3.77808270774218e-06
-2.49166109633279e-05
-2.77014459158367e-05
-1.98186350829778e-05
-1.97854231299402e-05
-2.51823102479138e-05
-2.83110735728884e-05
-2.15629729891919e-05
-2.85267624853876e-06
-1.49059399632413e-05
-1.61422758747773e-05
-2.23230890822349e-05
-1.49816937716895e-05
-1.25753447812398e-05
-1.65728693637485e-05
6.76322808631434e-06
-2.37759326568624e-05
3.44804406598248e-06
-1.35506235134349e-05
-1.87803051897178e-05
-1.48780970804998e-05
-2.97223994732969e-06
-2.22156173128024e-05
-2.11239552492607e-05
-1.84654119829526e-05
-4.17134944800041e-05
-1.74622989571836e-05
-1.25002650564786e-05
-3.11726493242249e-05
-1.62376836131063e-05
-3.1708584398508e-05
-1.9244106452018e-05
-1.65181685186079e-05
-2.53053004142235e-05
-2.01030843887244e-05
-1.24825555588117e-05
-2.34122911905527e-05
-4.32055850961487e-06
2.35191537684949e-06
-1.25847707302045e-05
-1.25303879476796e-05
-2.70834185052172e-05
-2.55707949821865e-05
-1.11168672836165e-05
1.23668329506074e-05
-2.50465277654467e-05
-1.19053128036565e-05
-2.34012709179653e-05
-1.11272443527281e-05
-2.77636015240687e-05
-1.36967009613131e-05
-1.0212649236708e-05
-3.13294463454208e-05
-1.64538547854307e-05
-1.29710916432801e-05
-9.4228505289205e-06
1.65382699007052e-06
-1.49896075779517e-05
-1.42145381229555e-05
-1.80969591264225e-05
-2.14757871570025e-05
-1.49452634678925e-05
-2.02767955298964e-05
-2.08789881539389e-05
-1.70020178595653e-05
-9.7425221317625e-06
-2.61472215014323e-05
-3.50570892990557e-06
-9.58806958742869e-06
-1.11292511156363e-05
-5.59763664622902e-06
-3.12271659837027e-05
-1.39995000045342e-05
-1.08122742285763e-05
9.47371494862335e-06
-2.33616759399027e-05
-1.53794078147296e-05
-1.34554083113944e-05
-4.10650018658018e-06
-2.10508968015017e-05
-1.64237270004931e-05
-2.58270214816655e-05
-1.82105420949667e-05
-2.81171553635063e-05
-1.60556925039155e-05
-2.24358053184911e-05
-2.57377102684686e-05
-2.79324262767411e-05
-1.25346635876927e-05
-2.17200873411018e-05
-6.25955482330911e-06
-3.38258777481078e-05
-1.29923001894391e-05
-1.01935072812971e-05
-2.6246420385098e-05
-6.2009744043093e-06
-1.33990123951327e-05
-1.46908206475975e-05
-1.23229982487943e-05
-1.95701526082174e-05
-1.72691234894721e-05
-1.15091571931739e-05
-1.71083993166603e-05
-1.82911705689038e-05
-1.31916989275295e-05
-2.42293234629192e-05
-1.15783152838834e-05
-2.95772617596716e-05
-3.68051693110611e-05
-5.17579751592011e-05
-4.63368864502669e-06
-2.37783048079383e-05
-1.91310599076567e-05
-9.15699551048704e-06
-1.16793280989934e-05
5.03929737631892e-06
-5.5496554109965e-06
-9.86914105334393e-06
-2.50881434297844e-05
-2.10719237286465e-06
-2.35399177348891e-06
-1.06391745419726e-05
-1.12067255292658e-05
-3.32687681179618e-05
-9.27099423897885e-06
-1.07344327085212e-05
-1.29425906294143e-05
-5.76307753397437e-06
-2.05371958331982e-05
-2.33170149663945e-05
4.27667701110019e-06
-2.81992767599999e-05
-1.34731593222686e-05
-2.39725679737351e-05
-1.3417010200235e-05
-1.64854805885618e-05
-2.41644865485187e-05
-3.23817072701198e-05
-1.56429551064841e-05
-3.54965425793541e-06
-1.56885994530503e-05
-1.00906994188534e-05
-1.23145218380643e-05
-4.19940386428782e-06
-1.72981986009164e-05
-2.32358091271131e-05
-2.84733613006772e-05
-1.62617051300161e-05
-1.10912096582953e-05
-1.76327613012021e-05
-2.56059952227695e-05
5.75305038670701e-06
-2.28391892435473e-05
-1.86304285377011e-05
-7.47384609571048e-06
-3.01904860820736e-06
-1.71289445271448e-05
-1.19417762748944e-05
-1.72196080436458e-05
-1.46029276464869e-05
-1.89996409067112e-05
-1.97252331842835e-05
9.6095551922125e-06
-2.58629018123136e-05
-1.43773491733733e-05
-2.15707357595022e-05
-7.49569653915349e-06
-2.41612172197938e-05
-2.00573595263853e-05
-2.70353077750807e-05
-1.0642961480354e-05
-2.1880218450295e-05
-2.03302832518584e-05
-1.46085225398624e-05
-2.30261088628342e-05
-1.40035997959258e-05
-1.01715776267029e-06
-2.47908796771807e-05
-4.29112219244501e-06
-1.55610373898915e-05
-2.47599574432213e-05
-1.79486727568959e-05
-1.33351101755769e-05
-1.21426923650035e-05
-4.53653808299842e-06
-4.7648213477935e-05
-2.68988416305766e-05
-3.23184644531623e-05
-4.15502257297802e-05
-2.29700060730955e-05
-2.35289399603106e-05
1.76965197930918e-08
-2.66571474802372e-05
-9.57731147427567e-06
-1.44198504158204e-05
-1.6700049472502e-05
-1.30741955692784e-05
-4.53812568759993e-06
-1.47568647174739e-06
-3.72305899927858e-06
-1.89822582091314e-05
-2.16501654171873e-05
-2.1647887208002e-05
-1.77404889745279e-05
-1.83524225279254e-05
-2.25505765363981e-05
-7.7557325967795e-06
-5.63291357239607e-06
-2.11714515335032e-05
-2.79229399813189e-05
-2.55586631005715e-05
-2.11544205532473e-05
-2.09084310567803e-05
3.33641913255427e-07
-9.86962523371973e-07
-1.81944133562343e-05
-1.5335484740903e-05
-6.14598203901486e-06
-1.17705670373383e-05
-9.30294209948678e-07
-1.29774198614137e-05
-2.34214648851854e-06
-2.60389044597279e-05
-1.20928906832168e-05
-6.63753783653841e-07
-1.94617476349874e-05
-5.81838725379865e-06
-1.97679630768579e-05
-1.62213526901406e-05
-3.84277559926073e-05
-2.52160182556774e-05
-8.37704659431226e-06
-2.25762984751581e-05
-3.19627631015524e-05
-1.26578217573505e-05
-6.11040146176858e-06
-2.84038860221199e-05
3.70181242372411e-06
-1.87772587362373e-05
-2.28039617866622e-05
-7.08992448682905e-06
1.18471903333234e-06
-1.91286269134253e-05
-4.82304732940243e-06
-1.05806370756964e-05
-1.43786144137144e-05
-2.70667301048899e-05
1.81196281145871e-06
-1.65734610887987e-05
-3.01123752330169e-05
-2.09239582654668e-05
-9.21570929385683e-06
-1.42879948670015e-05
-2.3365189169681e-05
-1.73289409393898e-05
-3.07148163764571e-05
-9.094886221992e-06
-1.35510692304413e-05
-1.7969881079599e-05
-1.20955317913544e-05
8.47368641628863e-07
-1.33362254208358e-05
-2.39145954179505e-06
-1.45951135192581e-05
-9.05648985068651e-06
-3.59313220243167e-05
-3.78214781490434e-05
3.36893978130658e-06
-2.90220248871974e-05
-2.89966391456785e-05
-4.18700970215273e-05
3.96106987344945e-07
-1.49942387753318e-05
-1.88151110149953e-05
-3.47352955430609e-06
-2.25269497682436e-05
-1.86097830769258e-05
-1.81002364171228e-05
-8.39589376588366e-06
-2.73891860062393e-05
-2.58640550908073e-05
-3.3749980407591e-05
-1.83620256428138e-05
-2.99554715794912e-05
-7.65039194053986e-06
-4.99941975142283e-05
-1.33572635677995e-05
-2.07644850162254e-05
-1.93635578915616e-05
-4.44319148726918e-06
-1.66803605943988e-05
-1.13492689004917e-05
-1.59543891738791e-05
-1.82596576150531e-05
1.11099414505487e-05
-2.66525274914057e-05
-1.86966908357342e-05
-1.34528980401099e-05
-7.17149964143728e-06
-1.75175515574498e-05
-2.68343134191155e-05
-2.10987791970184e-05
-1.53518752157277e-05
-1.32927060140609e-05
-7.20531436787362e-06
-1.47639304536468e-05
-1.41466924700961e-05
-3.58187146033505e-06
-2.53643097451751e-05
-1.35049636938885e-05
-2.50538992719206e-05
-2.68384367744952e-05
-5.33425481628176e-06
-6.33343414620302e-06
-1.6006736599108e-05
-3.43003643648023e-05
-2.56128028212021e-05
-1.57247619062224e-05
-1.27400682966861e-05
-1.1757159420138e-05
1.98424454740713e-06
-1.13804804375621e-05
1.90828620762886e-06
-9.40130270666681e-06
-5.24372951956497e-07
-3.2885963612522e-06
-1.43484259565749e-05
-1.44419930000037e-05
-1.32266342436094e-05
-5.82825198898196e-06
-3.00975303837703e-05
-2.18219709385207e-05
-2.5403838244237e-05
-2.15499638057776e-05
-9.72279360134479e-06
-1.45554940835252e-05
-2.77337862460853e-05
-1.84896288247652e-05
-2.04119782357714e-05
-1.36761509081481e-05
-1.87872274686901e-05
-2.12847593312105e-06
-1.56014185147637e-05
-1.35188372063068e-05
-1.17941452406466e-05
-1.2133701811587e-05
-1.52835461447753e-05
-2.68289714849384e-05
-1.63328444907217e-05
-1.92660893214772e-05
-3.37340522755984e-05
-2.56638175756504e-05
-3.89775777538505e-05
-4.21844060328585e-05
-1.36215132634361e-05
-4.13303944426485e-05
-2.99145742501233e-05
4.9045650737891e-07
-3.92702407413222e-05
-1.35062538719855e-05
-1.95830377783415e-05
-1.56819652112934e-05
-1.8039523867923e-05
-9.52467003018697e-06
-1.24415313683108e-05
8.77901599022713e-07
-6.8489698554285e-06
-1.1694500000448e-05
-1.27995583927891e-05
-2.59498348002443e-05
-2.28446452649304e-05
-1.99961067937184e-05
-3.36429768900033e-05
-5.56027436536782e-06
1.78876148439979e-06
-2.35602331094771e-05
-9.307892662973e-06
-2.01986075612279e-06
-1.63471812804432e-05
-1.00406834012626e-05
-1.20810295825045e-05
-8.91520335738368e-06
1.94780020937418e-07
-2.41484245482544e-05
-5.78708191157305e-06
-2.12681024585362e-05
-1.36830876858384e-05
-5.61641900078202e-06
4.74558137541792e-07
-2.06971336151307e-06
-6.42380896663635e-06
-4.33858754801818e-06
-2.2341281948601e-05
-1.26314856233444e-05
-2.34744970666351e-06
-2.31366022371559e-05
-1.66909849240721e-07
-2.55031824418416e-05
-6.2203161602653e-07
-8.62712914644466e-06
1.32596047693114e-05
-1.87357797313839e-05
-2.45149998206399e-06
-7.73092699765286e-06
-4.44250492328381e-06
-7.39996464615515e-06
-1.78155237960257e-05
-8.55618437489638e-06
-9.11149199564221e-06
-1.22209868981345e-05
-1.77809983883476e-05
-3.80563741490853e-06
-1.72939465991489e-05
-1.16313285417165e-05
-9.82324612464517e-06
-2.1507321045869e-05
-7.70595353536384e-06
-1.40750795104912e-05
-1.38662758925326e-05
-3.23557489554404e-05
-3.19777693676641e-05
-2.69722828305283e-05
-1.33470925437336e-05
-1.95714674326319e-05
-4.42308305186746e-05
-1.06133307493874e-05
-1.6412547605634e-05
-2.28189630995801e-06
-2.51339057328592e-05
-9.3459196545404e-06
-1.60714623840437e-05
-1.39139282005929e-05
-2.02760885649233e-05
-2.05722923536497e-05
-2.18583217654828e-05
-3.33699010665082e-05
-2.20481204190831e-05
-8.11840973065563e-06
2.17032909055036e-06
-3.21897520943918e-05
-8.01623604733989e-06
-1.3148387582552e-05
-2.63214720837913e-05
-1.05463532571438e-05
-2.6423363484917e-05
-2.43248287043887e-05
-1.48742643860274e-05
-2.0463093263721e-05
-2.40671266670918e-05
-3.50172621847787e-05
-9.32165676461179e-06
-6.07517751089247e-06
-2.9989241225712e-06
-3.22968792534646e-05
-4.67323172071243e-06
-2.46014158991377e-05
-6.97273169633876e-06
-8.22859722929386e-06
-1.07559434381104e-05
-2.30888005728824e-05
-1.39164838073856e-05
-8.08228473962547e-06
-2.18659735574632e-05
-1.20335621981062e-05
-2.27937674708822e-05
-2.51041282829815e-05
-4.11512078123117e-06
-2.60842552563227e-05
-1.42434378189739e-05
-1.1162753335729e-05
-3.14610458685242e-05
-1.6372381331156e-05
-1.47449098198627e-05
-1.55008641523275e-05
-1.73307554860733e-05
-1.45344511935829e-05
-1.87670594405317e-05
-1.61768578514363e-05
-2.05102069661764e-05
-1.48448539937469e-05
-2.56692026640498e-05
-1.60594808153717e-05
-8.14820498758301e-06
-2.62175320515758e-05
-1.08277775698505e-05
-2.98213013109234e-05
-9.94119634489409e-06
-1.27762784509694e-06
-2.79354490811397e-05
-2.92987993620814e-05
-2.64423283082686e-05
-2.57488591748453e-06
-1.2596163767753e-05
-1.67525072209694e-05
-1.45619992758725e-05
-1.23656787532932e-05
-1.90265489012938e-05
1.8200553377874e-06
-2.44728455054814e-05
-1.41521383390464e-05
-1.66623437861286e-05
-1.28538984740757e-05
-2.58705237952218e-05
-9.7184622460726e-06
-4.2665150851091e-07
-3.01593889009205e-05
-2.33845321963927e-05
-1.20439975619547e-05
-1.70377199727449e-05
-1.29827126344476e-05
-2.44330295151162e-05
-1.80897980213601e-05
-2.71612778971294e-05
-8.90673931013339e-06
-1.40953889396189e-05
-3.24739130798711e-05
-2.86099529851481e-05
-2.36995222772551e-05
-1.42786276356687e-05
-1.96414083777733e-05
-2.60645189439436e-05
-2.42666559597194e-05
-2.30032041703011e-05
-3.68710146120513e-06
-2.39538994917131e-05
-8.25413852689105e-06
-2.11724286792613e-05
-1.6746786031715e-05
-1.98395136348039e-05
-1.06471333195987e-05
-1.86034136000815e-05
-2.83627854269139e-06
-1.69826200493893e-06
-1.85161470137682e-05
-1.31054760770209e-05
5.48082977417281e-06
-1.10297436705538e-05
-2.59156629188292e-05
-2.01796081617203e-05
-6.02417580807089e-06
-1.37930776857785e-05
6.95743378744261e-06
-1.93331146851372e-05
-1.25592378028022e-05
-1.94657865564784e-05
-2.37637446071545e-05
-2.68527969057669e-05
-6.45835762576856e-06
-1.81773685192717e-05
-2.3203124390682e-05
-1.85786325212402e-05
-8.65799091200484e-06
-1.49850921406334e-05
-1.01188247119471e-05
-1.1594966371105e-05
-2.87684898328381e-05
-1.92517427973111e-05
-2.61672964734746e-05
-7.10072840229068e-06
7.16361417518865e-06
-3.05434437933061e-05
-3.79147580821711e-05
-1.8216748253922e-05
3.00348993461669e-06
-1.41054312573154e-06
1.07240085528496e-05
-1.13530566207421e-05
-1.41542501122196e-05
-1.75806824687203e-05
6.46249080952971e-06
-9.52300728982265e-06
-1.47450629399175e-05
-1.0657878976925e-05
-4.00008077533178e-06
-3.75205652164908e-05
-2.435986481234e-05
-1.0210721402543e-05
-1.42678196383209e-05
-2.24594143383676e-05
-1.86791455736018e-05
-9.01614394831993e-06
-1.07233123483334e-05
-2.51607190534439e-05
3.55864270121927e-06
-5.65366916904267e-06
-2.18980936660537e-05
-9.66445776501467e-07
-1.43707345578574e-05
-1.60651324103876e-05
-1.70805907345947e-05
-2.71944714541077e-05
-3.67341981134927e-05
-1.495427967551e-05
-1.73634020834256e-05
-1.72019645446353e-05
-1.32581773133293e-05
-8.94708510710146e-06
-1.51457537385136e-05
-9.23098431604305e-07
-2.7769241454628e-05
-1.12379586073601e-05
-2.73398829943404e-05
-1.23464158234026e-05
-1.91825784922978e-05
-1.91664185036228e-05
-5.20168420508874e-06
-2.33411906160373e-05
-1.55941973082967e-05
-1.29475437291401e-05
-2.10738722702553e-05
-1.86348944631913e-05
-1.93548833729544e-05
-4.72866670884611e-06
-3.49771894508694e-06
-1.61728867597088e-05
-8.59970679567937e-06
-2.12066778029169e-05
-2.31876365548164e-05
-2.11644581011911e-05
-2.12557450531302e-05
-2.53512944826086e-05
-8.19030599704364e-06
-9.0547969564525e-06
-2.78864742609839e-06
-1.57509311446801e-06
-1.28976923207335e-05
-1.00933097953536e-05
-3.44142200619314e-06
-3.10136675344105e-06
-1.37550027581662e-05
-6.45854609892891e-06
-2.56066877245635e-05
-2.13327610715031e-05
-2.29451308935147e-05
-2.36578130011726e-05
-1.30106485217786e-05
8.44961992767714e-06
-1.21357303192677e-05
-2.94414088130557e-05
-1.51585295273819e-05
-4.4065272768079e-06
-4.38445409618601e-05
-2.82825942328645e-05
-1.64445135880953e-05
-2.27176655970829e-05
-2.41753925642395e-05
-1.7723234754143e-05
-1.6396883607567e-05
-2.49533336389938e-05
-1.7768306694e-05
-2.32194584902661e-06
-1.09604654329214e-05
-2.10311334995322e-05
-2.41384154608146e-05
-3.3369261773764e-06
-1.04457374718486e-05
-1.16724957915673e-05
-2.11990952056055e-05
-2.19927853932243e-05
-2.65130853586773e-05
-3.06175341950977e-05
-2.10244020444052e-05
-6.15686110007207e-06
2.63125634287707e-06
-1.7467444982033e-06
-1.46457552113772e-05
-9.18870761679126e-06
-7.62919430778629e-07
-1.95530637799356e-05
-1.22470173972751e-05
-1.1375880743045e-05
-2.55429074854059e-05
-9.29952059041265e-06
-4.1520343635575e-06
-3.02654983850268e-05
-1.71580301380722e-05
-1.91237308115998e-05
-1.06932554437132e-05
-2.55602505897063e-05
-4.27364941269785e-05
-3.47502195343131e-05
-1.46442753299183e-05
-9.20279726008268e-06
-1.19576454011703e-05
-2.9434679942675e-06
-6.36232069391342e-06
-1.50393212334845e-05
-7.36771546610405e-06
-2.54822849685679e-05
-1.60134431519968e-05
4.08242002778514e-06
-1.39263842357963e-05
-1.20549654087412e-05
-2.53001295541707e-05
-1.44334580153079e-05
-2.41666130584792e-05
-1.25477496574418e-05
-1.81145701831394e-05
-2.31846564873448e-05
-1.69815424628191e-05
-2.78164195844233e-05
-2.61395218638113e-05
-2.59207210440436e-05
-2.03239218435122e-05
-1.51323225508229e-05
-4.15443533123652e-06
-1.09016646123717e-06
1.15075804524806e-06
-2.61513986265571e-05
-1.13393335896137e-05
3.52947481898414e-06
-9.87925295945534e-06
-1.92020589556243e-05
-6.82377371135693e-06
-1.58784429386009e-05
1.11125451941437e-05
-2.53921629877214e-05
-1.62743434446826e-05
-1.15950787626238e-05
3.61143308852133e-06
-2.36880681993798e-05
-9.23172347389619e-06
-7.39191273574623e-06
-9.29198379171155e-06
-1.72315068193007e-06
-2.14194184338488e-05
1.11036012687981e-05
-1.19057255356444e-05
-6.47474218151595e-07
-2.15715970144065e-05
-1.39640620237518e-05
-6.34335914680624e-08
-2.23618720460647e-05
-2.69946190778488e-05
-1.00685944744581e-05
-2.82358129207981e-05
-2.7077869317097e-05
-3.0682601382667e-05
-1.38956731427943e-05
-1.00810870929287e-05
-3.22240942787944e-05
-1.38473015390556e-05
-2.40842150898987e-05
-3.40633090229738e-05
-2.98373342458911e-05
-2.54901408236962e-05
-1.19398944747901e-05
-2.09623289183652e-05
-3.09708112401416e-05
-6.52895394096278e-06
-1.06483310466548e-05
-1.65336339766894e-05
-1.98400711308779e-05
-1.88760997132255e-05
5.38374881015213e-06
-7.45685702751936e-06
-1.83452543255093e-05
-2.36515807808851e-05
-1.88288356325575e-05
-2.02327991800172e-05
-1.75212141444159e-05
-2.12335303844749e-05
-2.51346389454748e-05
-3.75182522102145e-05
-1.70498876636737e-05
-1.61933828003153e-05
-2.9861585313263e-05
2.10210192197175e-06
-7.42134152606083e-06
-1.53695172670574e-05
-5.47128979203242e-06
1.15968921472079e-05
-3.57431551913247e-06
-8.80465369909003e-06
-2.67854743855323e-05
-3.6131652652979e-05
-1.67951477360162e-05
-9.26295967497605e-06
-5.80823405788975e-06
-1.28395667939239e-05
-1.54601552464379e-05
-2.34372107392969e-05
-2.20896187252253e-05
-1.65883865393848e-06
-1.40879134438445e-05
-8.10687753830836e-06
-3.10335175408886e-05
-4.0672821843968e-05
-9.57682499273362e-06
-3.00723270814877e-06
-4.31946476440799e-06
-1.12074451557503e-05
-6.8260866865899e-06
-1.45765380027452e-05
-2.72340861299574e-06
-5.19413052982796e-06
-2.29205859329589e-05
-1.24824914630064e-05
-2.20057770146302e-06
-5.51205253663611e-06
1.61721227345437e-05
-2.06733867600662e-06
-1.38203768524664e-05
-1.98273190053297e-05
-3.14644025860334e-05
-1.7310098332841e-05
-2.49717149047798e-05
-1.55906318863862e-05
-2.28593583481803e-05
-3.88224372880969e-06
-4.04427471257099e-06
-1.9296723468565e-05
2.4585005521397e-05
-1.63674990494753e-05
-3.68817062954513e-06
-2.76003045159103e-05
-1.40121569813478e-05
-1.91188596726886e-05
-1.90815789428841e-05
-2.19892138861786e-05
-1.07262045582391e-05
-1.76114723349929e-05
-3.17043402879679e-06
-2.17690938857374e-05
-2.5214660871005e-05
-1.74425646525219e-05
-8.34806069768128e-06
-7.42221402777709e-06
-1.12487517834305e-05
-2.92386054494395e-06
-2.56945835557828e-05
-2.12959483297462e-05
-1.76263626334607e-05
-2.03941482236254e-05
-2.0158777233132e-05
-2.97139343343751e-06
-1.45906049774884e-05
-2.08305066884765e-05
-3.01717853240009e-05
-1.94093154594559e-05
-2.96413415761362e-05
-8.64859762562639e-06
-2.23906334558301e-05
-2.08624790680066e-05
4.42383711052329e-06
-1.54924301998276e-05
-1.68712272070444e-05
-5.82664477842892e-06
-7.99932117390391e-06
-6.01863213216509e-06
-2.00326734757514e-05
-9.5836869411307e-06
-2.26447395168229e-05
-2.35646393016671e-05
-3.93975719140838e-06
4.57992585715455e-07
-1.90995253220571e-05
4.18052233218079e-06
-1.14131764833325e-05
-2.07208197111563e-05
-7.11454524952988e-06
-1.00474285960538e-05
-1.35490851522458e-05
-7.68887778760189e-07
-1.33549262973884e-05
-1.45634181070501e-05
-2.51154557935442e-05
-2.29279044357128e-05
-1.65829978585492e-05
-1.51643261701548e-05
7.69544092128431e-06
-6.29080463804689e-06
-1.42368579287394e-07
5.02787006667191e-06
-1.0644586223852e-05
-3.38208671535847e-06
-1.12930545308492e-05
-1.19219666369365e-05
-1.38971665257617e-05
-1.05941652142112e-05
2.34033927967388e-07
-1.21684079436039e-05
-2.16791643282278e-06
-1.47608387033347e-05
-8.85664431117021e-06
-1.93236154886357e-05
-6.50709656522149e-06
-2.1199539220031e-05
-1.74861901922039e-05
-1.45610261916594e-05
-2.40133086732791e-05
-1.26949889681991e-05
-6.14221137735471e-06
-2.08628897288843e-05
-2.1414309917118e-05
-1.23514515379914e-05
-1.04970775887892e-05
-1.6541219801716e-05
-1.74727272815445e-05
-1.32045289224811e-05
-3.2793275376249e-05
-6.03987452189733e-06
-2.37446334109085e-05
-4.57706355549775e-05
-2.55494288119059e-05
-3.22824766813808e-05
-7.08329452972325e-06
7.03748827516055e-06
-1.9682795522873e-05
-3.20928635366946e-05
-3.34590077236405e-05
-2.45247949046341e-05
2.33307196694246e-06
-2.2173923433985e-05
-2.46004664481879e-05
-1.61874952947085e-05
-2.31116268014701e-05
-1.48257428321755e-05
-2.40787970178078e-06
-1.02231643280478e-05
-2.2121666048897e-05
-2.72503088713777e-05
3.23022969844667e-06
-1.80141284090426e-05
-4.37288874400567e-05
-1.16086449928797e-05
-2.34725804112015e-05
-2.97759956391034e-05
-1.74807486172627e-05
1.88184132568708e-06
-1.89433023691107e-05
-2.33708122054799e-05
-2.23120380237978e-05
2.69712104646128e-06
-1.78131832716386e-06
-3.32188011724603e-06
-9.7536840213119e-06
-1.33796537831338e-05
-3.12815384893074e-05
-2.58239296259197e-05
-1.02065850975987e-05
2.67876072813311e-06
-1.89083682189099e-05
-1.19854430043971e-05
-1.41323041579943e-05
-1.45517533117351e-05
-3.04750636321836e-05
-1.90638024150853e-05
-1.51363049432903e-05
-7.62085980550928e-06
-1.23395875257949e-05
-2.38785855605733e-05
3.61992311438538e-07
5.01939133250185e-06
-1.07276083088727e-05
-2.41392435220014e-05
-8.39370073934849e-06
5.09466870411222e-06
-1.9005075666017e-05
-2.23428717990791e-05
-1.72430650275725e-05
-2.26912963922807e-05
-6.26781647393228e-08
-2.77447101382004e-05
-1.23647238085068e-05
7.74604601609188e-07
-2.98591049807416e-05
-2.07405901145066e-05
-5.46800498167211e-07
-3.06861238839436e-05
-1.18590678154166e-05
-2.23862678971547e-05
-1.5802755989168e-05
-1.72416705921726e-05
-2.09262694528475e-05
-3.07414331915791e-05
-3.45971007460491e-06
-7.99790106953883e-07
-2.17321160324987e-05
-2.70727291954551e-05
-2.77887469876464e-05
-9.55879974070225e-06
-1.55675177390332e-05
-4.9456945575072e-06
-1.94687648899479e-05
-1.6272867895755e-05
-2.20533080404419e-05
-2.22234295081915e-06
-6.68656895904726e-06
-1.22581839292603e-05
-2.44546159478101e-05
-1.65804309755579e-05
-9.65112888159795e-06
-7.30931982039383e-06
-2.62355714585045e-05
-1.57947423440989e-05
-1.65432079601696e-05
-2.1812059236256e-05
-8.97182857524007e-06
-3.19753531607199e-05
-1.855495750519e-05
-1.78918008377457e-05
-1.04125242326099e-05
-2.05544573869779e-05
-1.37744312362409e-05
-1.41996218342248e-05
-8.84251404452382e-06
-2.24593908504386e-05
-1.91433598841801e-05
-1.7446570161246e-05
-9.491414612631e-06
-1.93804579283584e-05
-1.26373025642616e-05
3.12670387129682e-06
-1.26395639295125e-05
-1.05611398512493e-05
-4.78555961066456e-06
-1.61125163521158e-05
-4.2229299601478e-06
-2.61145135712576e-06
5.06458010908092e-06
-1.60622374765026e-05
-9.88952767272762e-06
-1.60632846337056e-05
-1.55486352181061e-05
-1.53138134492887e-05
-2.19995748762059e-05
-2.32364307141722e-05
-2.22108844808345e-05
-6.04986888765997e-06
-1.18427726638352e-05
-1.55039515735996e-05
-1.85572677090496e-05
-2.84510391662485e-05
-1.55270113847661e-05
-6.72472138813191e-06
-1.77017075711684e-05
-2.85535601291412e-05
-1.34057633725956e-05
1.07556415146037e-06
-2.23480304938201e-06
-1.43012006574363e-06
-2.845075937427e-06
-1.21041780134951e-05
-2.97104523487984e-05
-2.10209946330523e-05
-2.88264296754615e-05
-2.20438193181654e-05
-3.34497809471567e-05
-3.85097864918101e-05
3.55938718787798e-06
-1.77507387994723e-05
-1.96749440854679e-05
-3.35144545583404e-05
-8.70017207608424e-06
-1.32018173279463e-05
-1.25401556365603e-05
-2.1221694067691e-05
-6.04290736751198e-06
-1.34627209032969e-05
-2.70519146805477e-06
-1.06612102043281e-05
-9.0846215596973e-06
-3.29572863139841e-05
-2.24098046261207e-05
-7.46567583331145e-06
-7.08600856613434e-06
7.84043890568847e-07
-1.7118817990569e-05
-2.33586950468619e-05
-3.42537799207997e-05
-8.31531564513426e-06
-1.42093104648622e-06
-2.00571352631957e-05
-1.46952215460582e-05
-8.66999017943333e-07
-1.6807357413753e-06
-2.26696229468291e-05
-1.37299738524394e-05
-6.71848264373498e-06
-6.89473933357273e-06
-2.45178725374206e-05
-1.17604725904562e-05
-1.67731279398098e-05
-1.22583775527273e-05
-2.4930092001189e-05
-1.54268333673107e-05
-1.78417763134136e-05
-6.23820362986289e-06
-1.71739415922222e-05
-1.4648384759302e-05
4.10037442599989e-06
2.48311012931529e-06
-2.60944566478043e-05
-1.02378116956279e-05
-1.22424269917326e-05
-1.95503639040426e-05
-4.86263300548729e-07
-1.39249844427255e-05
-5.41314781099733e-06
-4.14095125961074e-06
-5.13941598809177e-06
-1.63645114424468e-05
-2.33188872815799e-05
6.5959417533042e-06
-4.19851502832825e-06
-2.8543963452518e-05
-1.68383928839134e-05
-1.52901521839935e-05
-2.898903378077e-05
-1.53408480104372e-05
-1.22918412755159e-05
-1.72731587351282e-05
-2.04382046239542e-05
-2.41232614323474e-05
-2.01252994937726e-05
-8.3213691368834e-06
-2.13575978512284e-05
1.50835241443335e-06
-6.23342360818349e-06
-1.02034200786569e-05
-2.35715097731448e-06
-5.30717986765563e-07
-2.27509600982253e-05
-1.68655455392789e-05
-1.4407175632647e-06
-1.50684711289572e-05
-2.33744036075044e-05
-5.10278944831746e-06
3.58221915463491e-06
-1.33446343330877e-05
-3.19493067058697e-05
-2.54298849873891e-05
-1.67569841415856e-05
-1.85999258611677e-05
-2.22876973471765e-05
-9.42455572840476e-06
-3.02459940953847e-05
-6.91437433027317e-06
2.26683160902637e-06
-1.71406045440159e-05
-8.9540600980853e-06
-6.1666011770722e-06
-2.07623164110758e-05
-1.43986024404666e-05
-1.65873601061073e-05
-1.04475573620912e-05
3.02773844745519e-06
-1.95882654678919e-05
-5.48987273389719e-06
-2.79748013797612e-05
-2.66824567459345e-05
-2.45732880241961e-05
-2.78949249596173e-05
-2.15911821555687e-05
-3.10545097918263e-05
-1.90951068653792e-05
-1.26822973624881e-05
3.73316324579973e-06
-1.66478862945986e-05
-1.55359776333558e-05
-2.17978145052211e-05
-1.88016404968917e-05
-1.62815830217203e-05
-3.26572756974637e-05
-1.86968773522074e-05
-1.1266671217889e-05
-8.33475265246275e-06
-3.12390164597166e-05
-3.06363637673051e-05
-1.5246087791615e-05
-1.28102638977983e-05
-3.76190344412361e-06
-2.45747304398717e-05
-1.19663047448077e-05
-1.62927802410362e-05
-1.19859368301855e-05
-2.75548067956806e-05
-3.19051792653234e-06
-3.3154805366887e-06
-1.31405877861126e-05
-1.55184952394633e-05
1.46427497283338e-05
2.25050262776464e-06
-1.81645679134256e-05
-3.32118850595495e-05
-2.99551006992551e-05
-1.44745677475817e-05
-1.60521568080089e-05
-2.79653750249353e-05
-1.97103207767356e-05
-2.83291652594121e-05
-2.0738085983366e-05
-1.42782687840271e-05
-2.06605133951554e-05
-2.259398473443e-05
-2.93647413942389e-05
-2.49086551885807e-05
-3.13917483871338e-05
-1.43321592424361e-05
-2.66437140577091e-05
1.49585475197654e-07
-1.70456745392513e-05
-1.85787430295528e-05
-5.47468497255735e-06
-8.63467422037403e-06
-1.64755095669858e-05
-2.23477973027271e-05
2.39008711659966e-06
-1.44726449632112e-05
-1.63802957112546e-05
-6.77273234768492e-06
-2.66866371546924e-05
-1.72560928465594e-05
-2.23522345343739e-05
-2.43460404220521e-05
-2.77021737794197e-05
-1.96358452754646e-05
-2.16150389197826e-05
-1.15684281878176e-05
-3.26517587858175e-05
-7.48256483530283e-06
-1.02677395818851e-06
-1.13468889169804e-05
-1.62083777027797e-05
-5.16224621482569e-06
-2.2902125898451e-05
-7.92476936835318e-06
-1.65434385521159e-05
-1.6926070948573e-05
-8.83571528311178e-06
2.21118917491565e-06
-2.329287734902e-06
-3.68919052682265e-05
-7.13345318572612e-06
-2.08704873947381e-05
-7.55488742630213e-07
-1.52319233360662e-05
-2.12626730536913e-05
-5.87238890432405e-06
-1.95323675658486e-05
2.505149887314e-07
-1.20786320463223e-05
-1.78784367622663e-05
-8.67249564207876e-06
-6.9663328243559e-06
-1.10863784530318e-05
-1.30007100466339e-05
-2.30152358684699e-05
-2.30970035072463e-05
-6.72890558111949e-06
-7.18220360279277e-06
-3.51375707393999e-05
-7.45792972702383e-06
-1.08334025945509e-05
5.55725819104715e-06
-5.55426267314623e-06
-2.14958822763635e-05
-1.84951360713203e-05
-1.07789193751619e-05
-1.46844483359358e-05
-2.07543732204119e-05
5.65128893316519e-06
-6.79899149372906e-07
4.74423547173328e-06
-1.40343778766434e-05
-2.76485860895813e-05
1.51844074024204e-06
-9.52465983787023e-06
-8.03517968973481e-06
-2.33588346777215e-05
-2.39286710518024e-05
-1.16141209367307e-05
-4.77870466215997e-06
-2.23544796992794e-05
2.24705824432188e-05
-2.35168686730701e-05
-2.8150504045675e-05
-1.47092482841168e-05
2.27551199220548e-06
-2.55726920555187e-05
-1.9963069794379e-05
-1.70149449187861e-05
-1.06404677132896e-06
-1.23730906910874e-05
-5.42663860710512e-06
-1.65578474823371e-05
-3.02826371095986e-05
-9.88574990210028e-06
-1.10528942542584e-05
-2.4129805062453e-05
-2.91717118579967e-05
-1.14014534789828e-05
-1.33423053563512e-05
-1.95381832727182e-05
-1.84947984585092e-05
-6.23649388550219e-06
-1.94531931763748e-05
-1.93741840688096e-05
-3.33598789396699e-05
-1.81394956045564e-06
1.54101404079007e-05
-1.74265346970684e-05
-1.68713753722883e-06
-1.38978503177634e-05
-1.81862043272662e-05
-1.24202541689187e-05
-1.24786173457919e-05
-1.29659353033329e-05
-1.03991295270951e-05
-2.88101907467594e-05
-2.25032928240116e-05
-2.35765053649919e-05
-1.3879059584898e-05
-2.01591794090901e-05
-2.21531011491003e-05
-2.24914805376155e-06
-2.29046585841836e-05
-2.5707362206664e-05
-2.13403479918385e-05
-2.60057474274172e-05
-1.63681646724109e-05
-1.11486537597796e-05
-7.79633549665885e-06
-6.82858775096055e-06
-1.3596279242034e-05
-1.46933173617613e-05
-1.59650201450249e-05
-2.41609892270241e-05
-1.89736959182757e-05
-1.93210331683542e-05
-1.87121721360285e-05
-7.75174558839776e-06
-1.3539998461624e-05
-2.40628228055069e-05
-1.63451562507139e-05
-2.77358195200027e-05
-1.30614978912576e-05
4.39369077680398e-06
1.06251474501149e-06
-5.88108414562633e-06
-2.5454514351971e-06
6.82889329852052e-06
-3.76221036206684e-06
-2.39039709873351e-05
-1.06888817355577e-05
-2.44325693155432e-05
-1.06944015890683e-05
-3.95850438883893e-06
-1.42289494648803e-05
-2.045861446676e-05
-5.21794077910216e-06
-1.96564225755856e-05
-1.93184040443251e-05
5.04057956187002e-06
-2.34702269883193e-07
-3.95227595548562e-06
-2.37805750542776e-06
-1.18297666339643e-05
-6.25887253529298e-06
-1.11814691221972e-05
-2.34080102615122e-05
-1.05924400930722e-05
-6.31896542902776e-06
-1.97338898038443e-05
-8.74593866105044e-06
7.9234730551755e-06
-1.15293159798496e-05
-4.06443300291388e-06
-1.38126264989675e-05
-2.58462349945711e-05
-8.75845998412669e-06
-1.14897841164644e-05
-3.33854707552496e-05
-3.97414310868424e-05
-1.45357750739307e-05
-2.55264725171119e-05
1.14086566383379e-06
-2.62491919614975e-05
-1.52866769895735e-05
-2.52184876549086e-05
-3.94501847518134e-05
-1.57813344074915e-05
-1.34625044821354e-05
-1.91285306529942e-05
-1.76462787714813e-05
-2.10362059933505e-05
-1.9951402066087e-05
-2.20763039716131e-05
-1.5035294481208e-05
-8.57633573310615e-06
-1.11631428469066e-05
-2.19543679388251e-05
-1.98426189571004e-05
-1.83738773494751e-05
-3.17983658469025e-05
-1.50838209443489e-05
-2.44821113332764e-05
-1.77186190990251e-05
-1.87881269352556e-05
-5.62413470659564e-06
-3.06945257307149e-05
-1.58366129142733e-05
-9.46759901326733e-06
3.50409903898836e-06
1.32157757690793e-06
-1.07786916819983e-05
-9.75588601337475e-06
-3.27931094418752e-06
-4.44710007263027e-06
-6.19439395348737e-06
-1.46787472172783e-05
-9.63999592064955e-06
-2.9989118570949e-05
-2.12217697950757e-05
-4.92781005196555e-06
-7.46392733330665e-06
-2.41786758818248e-05
-2.66652050265635e-05
-2.76912896650769e-05
-1.83232082831164e-05
7.62762352265784e-06
-1.50587169454361e-06
-1.44473535320567e-05
-8.21624123014466e-06
-4.0886936144669e-06
-2.30733680356904e-05
-7.418454553862e-06
-1.08154388255432e-05
-1.13349737077302e-05
-2.90046707957922e-05
-8.97065313772996e-06
1.45314070218306e-07
-2.26792643448607e-05
-2.88633703227164e-05
-1.97681268636555e-05
-6.08677323928445e-06
-2.22720745582313e-05
-1.52714471301979e-05
-2.01850175771579e-05
-2.40825664648291e-05
-3.10032064900251e-05
-1.36548712423133e-05
-9.19314914184512e-06
-2.10699153885362e-05
-3.30918976031462e-05
-8.02807214368317e-06
-1.02179590853186e-05
-1.70860076250939e-05
-2.56084033576436e-05
-2.09971779132828e-05
-3.02550081506833e-05
-1.3725743819285e-06
-2.91831949597885e-05
-3.10922051907609e-05
-2.41484229182952e-05
-1.4531400845534e-05
-8.47899194316077e-06
-3.10750237462499e-05
-2.84959682798933e-05
-1.121150519819e-05
-3.18977884703568e-05
-1.99335118824636e-05
-1.13830327737321e-05
-1.1830002322396e-05
-1.90199756007685e-05
-1.13279597547427e-05
-3.25214236135498e-06
-3.94694949414576e-06
-1.17074144892148e-05
-1.27409897082645e-06
-1.75783140060159e-05
-1.07800473765123e-05
-1.65101535345603e-06
-1.09507314186411e-05
-2.68075799244578e-05
-1.7024152920158e-05
-9.86111248425856e-06
-1.4744143558191e-05
-1.46454956285e-05
-1.67036499479908e-05
-2.3063239559756e-05
-1.86012334289686e-05
-2.37105383886564e-05
-1.32407641907332e-05
2.96769530843605e-06
-1.3933394713277e-05
-2.31055367643655e-05
-8.47101017798908e-06
-7.70698412425453e-06
-5.76435314287647e-06
-7.34343986162635e-06
-3.06470047737992e-06
2.49026408015663e-06
-1.41108223110486e-05
7.07848868407646e-06
-1.49919918693497e-05
1.20582844692944e-06
-1.61776636640907e-05
-1.80052290199583e-05
-1.72293722686367e-05
-1.22426770157775e-05
-3.4031494734582e-05
-3.46362661439482e-05
-1.88940035668167e-05
-1.56581665250992e-07
-1.21372121146294e-05
-1.46895000419558e-06
-2.00856997097224e-05
-1.52859203186743e-05
-1.35656392207368e-05
-8.5615799084998e-06
-1.41496970969691e-06
-2.80684711047725e-07
-8.08439219893895e-06
-1.3971628453545e-05
-9.25155668760467e-08
-2.26132618547411e-05
-2.31415123543595e-06
-1.55158049082605e-05
-2.73161346109776e-05
-2.60038318190997e-05
-2.38263713495389e-05
-1.13507343246e-05
-1.7791540747107e-05
-3.39025531355319e-05
-1.55299067889699e-05
-3.49198138901244e-06
-7.42849887553942e-06
-2.43426248986463e-05
-2.69704813271126e-05
-2.17351267394895e-05
-2.73361959934814e-05
-3.38541350673802e-06
-1.07593528060131e-05
-1.25627094164257e-05
-2.312989255964e-05
1.26152531074944e-06
-8.50923946665541e-06
-7.8930278370948e-06
-1.07688146240157e-05
-2.86147717114986e-05
-3.11990608371367e-05
-2.55079448730636e-05
2.16277570076474e-06
-2.63372763830378e-05
-3.03189573753769e-05
-1.36414018750621e-06
-2.01280003393354e-05
-1.07157923363439e-05
-1.02952307759516e-05
-3.53316399368558e-05
-1.99606547801156e-05
9.32148180900299e-06
-1.8936961706691e-05
-1.17094323420465e-05
-1.03053830407906e-05
-5.48668973347724e-06
-2.49456186751599e-05
-1.93452468151336e-05
-9.89627605113703e-06
-1.89356623990467e-05
-1.77359350337764e-05
-1.07791176708133e-05
-4.2306690151493e-05
-3.04225230657783e-05
-2.93906858026241e-05
-2.46872490452365e-05
-1.08012111080987e-05
-1.04513998895237e-05
-2.44589634759562e-05
-2.65978038204272e-05
-6.46928712742112e-06
-2.24652185007524e-05
-7.82232908018303e-06
-1.83524973726451e-05
-2.37189028502624e-05
-1.37871200012771e-05
-1.89412061409462e-05
-4.64667344465512e-06
-2.15896310773487e-05
-7.71241145660381e-07
-2.16674366401891e-05
-2.80644363958991e-05
-1.12460965447328e-05
-1.87832764946302e-05
-3.2560914277291e-05
-2.89312689377249e-05
-2.98465289206475e-05
-3.70806568110059e-05
-1.93774190549651e-05
-2.51557480611115e-05
-1.39692566169182e-05
-3.91253501069675e-06
-2.76873428256342e-05
-1.58914777132388e-05
-8.82088325754744e-06
-1.35832181335742e-05
-9.00723402709238e-06
-2.30915293381727e-05
-3.76355781928112e-06
-1.65883687118102e-05
-2.6829422382671e-05
-1.08047800436641e-05
-1.14281115916547e-06
-3.60504898980038e-05
-2.10760629321139e-05
-4.73181693020363e-06
-9.71507290395995e-06
-2.19963447740536e-05
-2.45120207684879e-05
-2.63940855329162e-05
-2.30218729450588e-05
-1.03967143989167e-05
-4.34598557775013e-06
-1.69554996636028e-05
-2.74090618002659e-05
-2.34726708320344e-05
-1.08054480502054e-05
-9.85385739319019e-06
-1.74100329495568e-05
-9.35196206285034e-06
-2.07367605299612e-05
-1.37205144311977e-05
-1.06743159821802e-05
-7.25448565980397e-06
-3.12865778281893e-05
3.09241939410707e-06
-4.3913457368465e-05
-6.82916418628291e-06
-1.35618865855661e-05
-2.11779834435457e-05
-1.23909291900389e-05
-2.81451406842801e-05
-1.10033638601065e-05
2.81703613695626e-06
-2.14236525720668e-05
-4.00886773028035e-06
-1.21652887580498e-05
-9.6744241827288e-06
3.1822965701667e-07
-1.28775758772067e-05
-2.47976551837205e-05
-1.79164998011479e-05
-7.10355666787456e-07
-2.01837182304275e-05
-1.67922724830492e-05
-1.84202675522102e-05
-1.8409956745903e-05
-1.98867675329052e-05
-2.79532049117718e-05
-2.42747210355536e-06
-3.0547167881114e-05
-3.04360107438192e-05
-1.65701256352625e-05
-7.60522577590436e-06
-2.34733991051132e-06
-9.83303798040709e-06
-2.1884807419814e-05
-3.57961873560028e-05
8.28061822425707e-06
-5.09393039280465e-06
-1.16178450412972e-05
-1.4263746288226e-05
9.20664684482925e-06
-5.90946466363163e-06
-2.10322568634669e-05
-7.95447598877466e-06
3.42498261058814e-06
1.62360088929316e-07
-3.18194503220618e-05
-1.01018731750704e-05
-2.6946007009212e-05
-1.08777165047971e-05
-1.34501604384006e-06
-1.48145164303962e-05
-9.70484422544759e-06
-1.55141510292377e-05
-1.78191356232293e-05
-2.79406011674138e-05
-1.23456808852722e-05
-2.81842414109078e-05
-1.14615840552471e-05
-3.0079863717533e-05
3.33964715818759e-06
9.95662189392338e-06
-1.39128714156646e-05
-1.4320154078017e-06
9.68763197041009e-07
1.79825082786713e-06
-1.64924858485329e-05
-2.65349798627881e-05
1.61242647601376e-06
-1.38543744609458e-05
-2.04059356920599e-05
2.16302213288492e-07
-2.60020449312618e-05
-1.59624267054385e-05
-1.97497278476679e-05
-2.55509127410136e-05
-1.7493813660801e-05
-1.07771331988948e-05
-3.24438130812837e-05
-2.78139568208416e-05
-8.07032281634248e-06
-1.32575407889111e-05
-1.08428708882927e-05
-2.30452290339225e-05
-1.52057840002264e-05
-1.19255731838484e-05
-1.25365794391531e-05
-2.20626006586275e-05
-3.24331096496865e-05
-1.94523506783002e-05
-1.05886404456862e-06
-1.46222422362947e-05
-1.05883323893739e-05
-3.64442251538269e-05
-3.16542864055165e-05
-5.68095109054402e-06
-1.56186664622583e-05
-3.43812664318508e-05
-2.03705078616281e-05
-1.411609456167e-06
-7.01438774492004e-07
-2.1160448283821e-05
-1.87336517903713e-05
1.08090627175262e-05
-9.33110226977505e-06
-2.59226935533566e-05
-6.70041179955804e-06
-1.0117165695408e-05
-1.95660338669716e-05
1.42371205930848e-06
-1.97452298620908e-05
-4.15634113306441e-05
-8.40659518074778e-06
-2.09482173705536e-05
2.62226355356722e-06
-1.50411202508283e-05
-1.33875132704945e-05
-2.7541605038016e-05
-4.00549739697515e-05
7.00298417715368e-06
-1.75218612914321e-05
-1.49025409327251e-05
-2.57535962916655e-05
-1.80533846841983e-05
-1.26717192220268e-05
-1.93420873340932e-06
-1.75250549673574e-05
-1.97633095452526e-06
9.95866367934082e-06
-9.92019059647932e-06
-3.20949242214083e-05
-9.48314797281459e-06
-1.97868552268237e-05
-2.77439689866346e-05
-2.15396381570664e-05
-9.50212954818065e-06
-2.07294826657831e-05
-1.24898200496398e-05
-2.88752528607699e-06
-5.28337235782744e-06
-1.20346869283279e-05
-1.72751382907668e-06
-1.10569862503803e-05
-2.79985788680005e-05
-1.48216232923553e-05
-4.62688188161061e-06
-5.9869358202901e-06
-8.66191690870097e-06
-2.34771176464856e-05
3.79503625687043e-06
-2.15809216134704e-05
-3.22490081352156e-05
-4.32447055105703e-05
-1.97797903424226e-05
-1.3211434585157e-05
-1.06245085043948e-05
-2.431896680494e-05
-2.2554970809234e-05
-1.8211042373757e-05
-1.66000068485787e-05
-3.83728774869162e-05
-1.97245235086694e-05
-5.01015190857984e-06
-1.97806550149062e-05
-3.04700315557234e-05
-2.22113837045294e-05
-2.34065890929856e-05
-4.89163926843041e-05
-1.45628501356182e-05
-1.7287261391405e-05
-8.66429876876906e-06
-1.35333504607471e-05
-2.33380690915492e-05
-1.09819387792883e-05
-1.61185539102357e-05
-3.23055195770688e-05
-7.51330700360361e-06
-1.71188001097786e-05
-1.65681254981778e-05
-2.02889690056637e-05
-2.93051498924873e-05
-4.10791148612387e-06
2.36961078537685e-06
-1.52552153324125e-05
-1.03021302356778e-05
-1.21532871393199e-05
-5.97636871804082e-06
-1.71223956927789e-05
9.56342362959124e-06
-3.6790540416707e-06
-6.49932468387289e-06
-4.97624988254924e-06
-2.74600252994466e-05
-2.28974868985107e-05
-8.79855303329649e-06
-1.92196047796828e-05
-3.94378344172367e-05
-1.23241858973413e-05
-2.73997786627483e-05
-1.12516680386192e-05
-3.72589973604109e-05
-8.42644758048446e-06
-1.29901635913547e-05
-6.93126759789095e-06
-2.0351533376772e-06
-1.69495010090281e-05
-1.36613623812653e-05
-2.47345429557261e-05
-1.4313652596917e-05
-1.95182191451369e-05
-2.4480325682097e-05
-1.54263750954945e-05
-8.75313451171529e-06
-1.66398059323527e-05
-2.32432821777503e-05
-8.53204589009291e-06
-2.39207422759137e-05
-1.39339110615288e-05
-2.24974267892847e-05
-1.25658242357034e-05
-1.6479259998645e-05
-1.78023223105519e-05
-2.09003761587093e-05
-2.41412863560022e-05
-1.90805339210983e-05
-7.20516028474175e-06
-2.84666450974182e-05
-1.15158196690391e-05
-2.58110976245349e-05
-1.45575282860556e-05
1.30528978692977e-06
-2.07356962648829e-05
-1.57312883726535e-05
-1.89870443283899e-05
-1.68620911397703e-05
-1.42757704052767e-05
-1.392713358844e-05
-2.69501344920821e-05
-3.0508940432803e-05
-1.38113012498501e-05
-1.19064267547109e-05
-1.17344007369162e-05
-1.46101748098455e-05
-1.26798621315781e-05
-3.02202563800036e-05
-3.50113366044572e-05
-2.03346479501552e-05
-2.54843445837861e-05
-2.38456543914683e-05
-1.85104189244356e-05
-1.46187689929699e-05
-3.26336953887266e-06
1.57626944185027e-06
-2.10240447902696e-05
-1.69025182194986e-05
-2.70195628132558e-05
-1.16809797420445e-05
-1.32584942103835e-05
-1.45447038005947e-05
-6.56304283633001e-06
-1.78854831123713e-05
-5.3188242645818e-06
-8.23180557622169e-06
-1.52261105858325e-05
-1.7777599349287e-05
-1.29695013247321e-05
-3.08635201340626e-06
-7.63240433138145e-06
-2.19657782458741e-05
-1.87573195499492e-05
-1.32959659621131e-05
-2.04488820580872e-06
-2.03930037362376e-05
-1.1091695804752e-05
-1.57342934520604e-05
-2.2236969370246e-05
-2.59605148317185e-05
-1.39438581243186e-05
-1.33475302522778e-05
-2.66140874761518e-05
4.89925002467265e-07
-1.71553316600432e-05
-8.82501828192018e-06
-1.96160892396805e-05
-1.53688979942372e-05
-7.71758655843827e-06
-2.01462676433646e-05
-7.024579132522e-06
-4.25096230995486e-07
-2.16967533526873e-05
-3.42433987342646e-06
-8.09195520728291e-06
-2.46792500270919e-05
-1.05707466152456e-05
-1.55191218511156e-06
-1.62464985457921e-05
-1.28624168270396e-05
-1.05384868363274e-05
-6.0656575047782e-06
6.60745090952042e-06
-7.16096182180868e-06
-1.56415933594329e-05
-6.95146384416361e-07
-5.31015635111718e-06
-3.64856156402995e-06
-4.90102762633162e-06
-1.00874306841805e-05
-3.17625964503352e-05
-1.20624883048538e-05
-1.06868153158862e-05
-2.47739235685946e-05
-2.52016799517255e-05
-1.97369013636419e-05
-4.60653355412965e-06
3.8203405298607e-06
-1.80497715307507e-05
-3.63060816893479e-05
-1.39820068913208e-05
-2.48337713962381e-05
-2.47538834801319e-05
-2.67224593285698e-06
-3.9413993128531e-05
-1.92683974717862e-05
-4.00710608906497e-06
-2.13604931928986e-05
2.29929968166392e-06
-8.72609530396194e-06
-1.24015253272337e-05
-3.72220292348249e-05
-6.85367027443969e-06
-2.27603838335063e-05
-2.02710143810346e-05
-2.02600517317301e-05
-2.84242183174361e-05
-1.1322275853573e-05
-3.62317677803646e-06
-1.38010102750506e-05
-3.57018719229192e-05
-9.08300923807998e-06
-9.74346701967033e-06
-2.16982422198818e-05
-1.17711491565545e-05
-1.18939539938521e-05
-3.66675045949235e-06
-2.6181715115145e-05
-1.66865392939757e-05
-5.00448187618221e-06
-1.33903115598502e-05
-2.43261932678973e-05
-7.49225794232502e-06
-2.06406956996469e-06
-9.23242187197938e-06
-1.28338031651825e-05
-1.51241476055105e-05
-4.31525719711363e-06
-5.5244311437876e-06
-5.44493987289842e-07
1.86632055646978e-06
-3.45725765201307e-06
-1.87677914927303e-05
-1.86200394781354e-05
-2.24517242830303e-05
-2.42387346509482e-05
-1.42825428470015e-05
-1.4111037448532e-06
-1.09996189625757e-05
-1.32350815295295e-05
-2.35166812523612e-05
-1.96332753355408e-05
-5.3037063682061e-06
-6.79318108221261e-06
-3.01980304996868e-05
-8.70119490514217e-06
-1.34370846668931e-05
-4.03345793981135e-05
-9.17711680420193e-06
-1.71439394104123e-05
-3.26548388660976e-05
-1.76155056134848e-05
-2.04785661439696e-05
-2.88840356192937e-05
-1.13709467183259e-05
-1.89054983538124e-05
-1.49773769033412e-05
-1.49925890047328e-05
-8.40329868347349e-07
-2.46423663305098e-05
-6.67439189995759e-06
-1.92668291712914e-05
-2.57985910035104e-05
-2.62464911597277e-05
-2.3325744471841e-05
-2.4311823233391e-05
-2.51035618882996e-05
-1.44620403814219e-05
-2.1325269276516e-05
-2.23183844373108e-05
-1.6001331304844e-05
-3.3464858120009e-05
-2.94817507082673e-05
-1.84761653218989e-05
-1.488495342646e-05
-2.64826475709985e-05
-2.25427283971219e-05
-1.57248456107608e-05
-3.32001224142522e-05
-3.30578221170021e-05
-2.49126012643324e-05
-1.56425518747677e-05
-2.42838806280908e-05
-2.39933260506124e-05
-7.73994889761701e-06
-1.6932445402772e-05
-5.17458728872763e-06
-1.29752706420383e-05
-1.25571299554883e-05
-2.21893758827832e-05
-8.97763443182222e-06
-1.37043457315245e-05
-2.48962068450022e-05
-2.23595334578133e-05
-6.45885360734559e-06
-7.40518309315152e-06
-1.87557092241703e-05
-3.14086962771729e-05
-1.66163826794922e-05
-4.34796590945064e-06
-1.08686910349298e-05
-1.28984608829701e-05
-6.03271447257478e-06
-1.95831474504939e-05
7.5345084700951e-07
-1.92580421255985e-05
-2.04103170110444e-05
-6.51982759134732e-06
-8.99182599925538e-06
-1.94841415715999e-07
1.11427075578391e-06
-2.15408040513075e-05
-6.23310337821906e-06
-2.01738388712496e-05
-2.11317667095179e-05
-3.13529471405089e-06
-1.96169737072003e-05
-1.99475981963232e-05
-9.14614939171288e-06
7.24618464497791e-07
-1.31799052849804e-05
-1.86684608808688e-05
-1.55061320390828e-05
-1.56992724750226e-05
-1.8714261519592e-05
-2.52819288925547e-05
-1.5089338175792e-05
3.291570215631e-06
1.80291025502821e-07
-1.97424476814218e-05
-1.70347375790706e-05
-2.03856223879693e-05
-1.68885674763419e-05
-2.31866959197451e-05
-1.95771795090985e-05
-1.74797390186316e-05
-2.33634340852118e-05
-1.70788241547911e-05
-1.53499879147141e-05
-2.00556223837267e-05
-1.64036436484533e-05
-1.7663943088973e-05
-2.57144495552849e-05
-7.8486297904088e-06
-8.26540177843372e-06
-1.99967373734358e-05
-2.52623649433479e-05
-1.10863965357362e-05
6.39958169012996e-09
-1.9555015876123e-05
-1.56131804338657e-05
-1.3227021899567e-05
-2.0520125959415e-05
-1.42279165357762e-05
-1.79706103116466e-05
-1.92987393325141e-05
-1.82614213551727e-05
-3.80847892343423e-06
-2.35971263487713e-05
-2.64394583230014e-05
-1.86840690162557e-05
-2.66879729916991e-05
-5.59786788397932e-06
-1.33561735612108e-05
6.3195806700388e-06
-1.19386069882183e-05
-2.72608932673021e-05
-3.40812655921672e-07
-2.26773327858515e-05
-1.64992881921383e-05
-3.03556147575506e-05
-1.50123411634431e-05
-7.65735573664526e-06
-3.82811335534845e-06
-1.13341715429019e-05
-2.13749385896747e-05
-8.69860950702113e-06
-6.39017342005991e-06
-1.06171199652437e-06
-1.76847406746066e-05
-1.38935204527641e-05
-1.19524575853587e-05
8.80049955247773e-06
-8.58369566275277e-06
-9.67879490665391e-06
-2.57593898231976e-05
-6.6025152120276e-06
-2.70950449755066e-06
-1.19870000169297e-05
-1.71886695641232e-05
-2.01898692902778e-05
-1.59849583055354e-05
-1.11953016328522e-05
4.91702257203418e-06
-3.34374317928654e-05
-2.71214829848622e-05
-1.54994193306479e-05
-2.27343010824036e-05
1.79399141753718e-06
-9.72173878439851e-06
-2.29722919770844e-06
4.85591583269851e-06
-1.41364277281544e-05
-2.0871886003012e-05
-4.69539872512695e-06
-9.59733476317869e-06
-9.64339504722412e-06
-6.58365783353729e-06
-5.68764775112786e-06
-1.75527102187149e-05
-1.8780478158677e-05
-1.73265864013811e-05
-1.07027595105935e-05
-2.0089490280778e-05
-9.87271103360349e-06
-2.65407828205591e-05
1.93787641593941e-06
-5.64879203527733e-06
-2.65246468994629e-05
-2.73268313538247e-05
-2.30335864140933e-05
-1.22203711331014e-05
-2.34397591917473e-05
-1.53850982240688e-05
-1.54973453831969e-05
-3.70120815599418e-05
4.22864900132798e-06
-3.88059377718631e-06
-2.8522739998658e-05
-3.89618315258023e-05
-1.26185661663917e-05
-2.99075162259664e-05
-8.16364717424834e-06
-2.40856728760141e-05
-3.77832153804367e-06
-2.44188606397927e-05
-1.60413026575753e-05
-2.75267630199723e-05
-3.16112722834591e-05
-2.78857264002273e-05
-1.55319373262589e-05
-6.70545638399519e-06
-1.37209895442708e-05
-8.65618007679421e-06
-9.30964043570713e-06
-1.13120580062283e-05
-1.22180043997923e-05
-4.11271641381412e-05
-4.04160156701044e-06
-1.65520253139021e-05
-1.5259646121967e-05
-8.99540159028793e-06
-2.57746263789339e-05
-2.59428816196775e-05
-2.30694725590511e-05
-2.16719189456254e-05
-9.6752862865463e-06
-2.33728266876316e-06
-2.32048653456792e-05
-2.00893748107775e-05
-1.6907071481768e-05
-1.59816257573254e-05
-1.36865759086161e-05
-7.31085555270882e-06
1.03488505809647e-05
-6.57207130614083e-06
-2.99859032608987e-05
-1.03307020232823e-05
-2.42103583549993e-05
-2.77728601200793e-05
-1.55418599266692e-05
-3.04055709852889e-05
-1.82489981692447e-05
7.17012970824083e-07
-8.50061003639047e-06
-1.19144703985155e-05
-1.27500602827413e-05
2.64535781144233e-06
-1.65421579277401e-05
-1.44997053174876e-05
-8.77990359285607e-06
-3.61355095426432e-06
-2.42256510757975e-05
-1.05116001400706e-05
-7.2095246046383e-06
-1.75991235139562e-05
-6.34340397613241e-06
3.21788319022986e-06
2.31601731621422e-06
-1.86576388610947e-05
-2.95909303340498e-06
-4.99967873279767e-06
8.74468885294337e-06
-2.3490312103309e-05
-1.14499166044768e-05
1.6440266455439e-06
7.85810903754623e-06
-2.1943991988321e-05
-2.22340472939762e-05
-2.10518928256869e-05
-2.06784170980279e-05
-2.78153843204118e-05
-2.83161478063355e-05
-2.38021034148877e-05
-9.63126325234677e-06
-2.29566221780555e-05
-3.13628175524941e-05
-1.57841499294958e-05
-1.22718055445229e-05
-2.53377467939627e-05
-2.05082253752927e-05
-5.07915904046146e-06
-8.97400991532127e-06
5.10098447895133e-06
-5.6207701585255e-06
-1.36173796936088e-05
-8.25308248600389e-06
-1.18856378922458e-05
-3.44436541997279e-05
-3.95930639257828e-05
-2.08196583080029e-05
-1.96635294960307e-05
-1.10886192528972e-05
-2.46133452340805e-05
-1.02294692543401e-06
-2.29407817103658e-05
-2.14916015065976e-05
-3.42318253079711e-05
-4.88976765825253e-06
-3.37419217296802e-05
-1.88350361759709e-05
-2.21829751819695e-05
2.33567445580332e-06
-2.24323449724768e-05
-2.86520814384156e-05
-1.32808862213488e-05
-3.1235826788944e-05
-1.27741032435393e-05
-3.87313936917777e-06
-2.06897316102664e-05
-3.35754431562395e-06
-8.55262248422506e-06
1.0507367011047e-05
-1.83693875635111e-05
3.06282415379187e-06
-2.03629894309086e-05
-1.34564184049084e-05
-2.62114439113888e-05
-2.12017844257038e-05
-2.51642927599899e-05
-1.26238756353121e-05
-1.82930304917824e-05
-4.11650605236623e-06
-7.96886576036793e-06
-2.60962680954933e-06
-1.28920508210312e-05
5.73727164071541e-06
-4.10430511984195e-06
-9.97981987271019e-06
-2.62886416600874e-05
-2.36049159091729e-05
-1.39076599681533e-05
-4.80874127163468e-06
-8.22874698482146e-06
-2.26748878875594e-05
-4.04410855892599e-05
-1.82414314173175e-05
-1.62574703003796e-05
-1.25410208614208e-05
-1.25387600987679e-05
-1.92730650357897e-05
-7.15058848784677e-06
-1.45440485820521e-05
-4.02893152784687e-05
-8.6514086930547e-06
-2.21251844176396e-05
-7.50188628684969e-06
-1.39602809506179e-05
-1.34579562269285e-05
-6.85634241163181e-06
-1.02075677012431e-05
-1.96541650879156e-05
5.17985192051375e-06
-1.93793696014195e-05
-2.12135635586197e-05
-3.23965229136376e-05
-3.35484663693169e-05
-2.6002195880496e-05
-1.53951102373662e-05
-8.87516612941619e-06
-2.95991088604453e-05
-1.95740821729445e-05
-2.33734121853e-05
-3.95721519590233e-06
-1.46002979335036e-05
-8.5180534060644e-06
-3.28680670064723e-07
-1.3236740436739e-05
-1.60775887170616e-05
-1.65949108800817e-05
2.21409508505202e-06
-1.71813214314404e-05
-1.85602616419826e-05
-4.54178806338061e-06
-1.93592519918865e-05
-1.40909816637988e-05
-2.20186117099261e-05
-3.21886820679798e-05
-1.83864427635622e-05
-1.42114537416529e-05
-2.9170814950696e-05
-1.62576424308752e-05
-1.62540625601998e-05
-1.93383755207227e-05
-2.32014031396042e-06
-8.41693181061334e-06
-1.77632246339405e-05
2.35074500801768e-06
-1.64485854682046e-05
-2.81724914179969e-05
-5.59425565566402e-06
-7.77344838461852e-06
-1.18352709258133e-05
-1.44304865889636e-05
1.45648589857337e-05
-7.15113392473392e-06
-1.31076045032475e-05
-3.14996952026904e-06
-2.34570512393473e-06
-1.3283339806754e-05
-1.31995268886636e-05
-1.15610248523153e-06
-1.48831680387605e-05
-2.02870639255519e-05
-2.36170058872198e-05
-2.15730764082871e-05
-7.47448380117016e-06
-9.80515265583753e-07
-2.12824571500359e-05
-1.46086058918093e-05
3.51655138262008e-06
1.20703966209891e-05
-1.53288198454135e-05
3.41013947639996e-06
-2.71557260231488e-05
-1.46853551903378e-05
-1.25277487231009e-05
-2.05865655363825e-05
-2.99556430134527e-05
-3.04472676408438e-05
-2.16492928688211e-05
-2.36778021780687e-05
-1.54884230760037e-05
-2.73362556016454e-05
-1.42693858666028e-05
-1.08298382699794e-05
-9.15844328995657e-06
-1.038722563551e-05
-6.15963095203238e-06
-2.39411058511951e-05
-1.0502493772895e-05
-2.2006089204981e-05
-1.0454676633814e-05
-8.21383881919454e-06
-1.87794065285564e-05
-2.7901780986366e-05
-8.86608455017569e-06
-2.65231037541662e-05
-1.94144456892581e-05
-1.86922736517194e-05
-2.17538824927897e-05
-3.13917638713399e-05
-2.37629957261546e-05
-2.02301145463338e-05
-2.95159100724806e-05
-2.09886284273649e-05
-1.83839648387983e-05
-2.10902448064022e-05
-1.17231707549049e-05
4.00832807577554e-06
-1.24519653115436e-05
4.33094655947115e-06
-5.98321221048119e-06
6.74360538044576e-07
-1.50836144116962e-05
-1.06809608082925e-05
-1.30930099695415e-05
-2.10365356954678e-05
-3.71106132280077e-05
-1.09404272540975e-05
-2.35228211324868e-05
-2.27597728318367e-05
-1.00795256384524e-05
-2.2545155659495e-05
-1.48438316322103e-05
-9.79504365223934e-06
-2.98207632165729e-05
8.74179937023842e-06
-1.25423133603729e-06
-6.31444026921503e-06
-1.98837589869431e-06
-2.00820712929268e-05
-2.04671449399192e-06
-2.47060664669607e-05
-7.27295804989073e-06
-6.47481237169983e-06
1.70023384776839e-06
-2.19997132817333e-05
-2.40943295009619e-05
-1.5499034673327e-05
-2.02351847218372e-05
-1.01170184090708e-05
-2.75585966103585e-05
-2.84336808630361e-05
-2.22422798490363e-05
-2.81694157573576e-05
-1.54110001282208e-05
-1.55902353381241e-05
-9.22294747234978e-06
3.51723572996984e-06
-1.81759317602001e-05
-8.54060502025663e-06
-1.28033907549433e-05
-1.53906017891804e-05
-8.4840150869731e-06
-2.64695249975993e-05
-1.2338123050243e-05
-2.90930147638396e-05
-4.10604012655727e-06
-1.71058969333001e-05
-7.11319772171223e-06
-1.70458913849018e-05
-3.87950519619219e-06
-2.06594657976548e-05
-1.89178677432916e-05
4.67145745693727e-06
-2.16378217311718e-05
-1.26048598303412e-05
4.95612680959526e-06
-1.49286950677406e-06
3.54639447580745e-06
-2.20232360522794e-05
-9.89362759058371e-06
6.3993122443119e-07
3.88010886648177e-06
-1.34196933988079e-05
-1.42834468524078e-05
-2.27912525799302e-05
-1.57264437242816e-05
-1.87957247780595e-05
-1.18700371170567e-05
-1.82142309383422e-05
-2.96795352884468e-05
-2.51014119916247e-05
-2.20525506145361e-05
-6.36596006451945e-06
1.68443491679685e-05
-1.62043208376522e-05
-1.29235007113417e-05
-2.83899629035552e-05
-6.88367236097721e-06
-1.33141454346585e-05
-9.63374425921975e-06
-2.51793940077922e-05
-2.88579313024973e-05
-8.64539802555667e-06
-1.87087389956574e-05
-8.10538377990657e-06
-3.40423508721402e-05
-2.78096491493253e-05
-2.63431486659925e-05
-2.31233741961897e-05
-1.9783714821338e-05
-2.41621062677416e-05
-2.73772223352396e-05
-2.20534284450403e-05
-1.19350676932966e-06
-1.81786257542548e-05
-5.20602084581143e-06
-6.68687634741382e-06
-2.18567021785277e-05
-2.21615328411729e-05
-1.44622618272315e-05
-1.86171248574702e-05
-2.06479572208035e-05
-2.14676298663367e-05
-8.00081033087171e-06
2.58508281519775e-06
-1.40834212959176e-05
-6.5561900066773e-06
-2.61616367089402e-05
-2.58161271268858e-05
-3.93577576284765e-05
-8.56797726374501e-06
-2.09564872227062e-05
-3.73977829812521e-05
-1.17610552313473e-05
-3.74974568739027e-06
-1.54264904609515e-05
-1.79784151143443e-05
-1.31915630278857e-05
-4.59148181868733e-06
-3.83156203828503e-06
-9.03191134792307e-06
-5.63963465990705e-06
-1.9993231184144e-05
-7.15643051558271e-06
-1.60377732548306e-05
-2.59012392501094e-05
-3.41961997289375e-05
-2.02194066747103e-06
-1.50760937374865e-05
-2.73287089993122e-05
-2.951926344706e-05
-2.70337898641725e-05
-1.40434741781489e-05
-2.83813947299625e-06
-2.29547318045093e-06
-2.21666801731306e-05
-1.86347994058363e-05
-9.06337829192922e-07
-1.41676932751263e-05
-1.56706633242625e-05
-1.02495851603439e-05
-3.49503725004188e-05
-1.82490879312046e-05
-1.07229698238288e-05
-7.33506216564137e-06
-4.50911307418052e-05
-2.61750082528907e-05
-1.39672696039139e-05
-3.80389515533056e-05
-2.44466834775654e-05
-2.72513836875349e-05
-3.71068366239383e-05
-1.91938026319904e-05
-9.70891383672734e-06
-1.33008570841026e-05
-2.5532896082262e-05
-6.04562259065705e-06
-1.72923886086124e-05
-3.06231239998085e-05
-5.19764235253788e-06
-2.55545801881565e-05
-7.97413833678985e-06
-5.33115497215971e-06
-1.7492934794112e-05
-1.8474770609673e-05
-2.01705862525542e-05
-1.78230806137865e-05
-2.74884632514242e-05
-1.38082033719043e-05
-1.32084262990494e-05
-1.57110466540269e-05
-1.77989370869116e-05
-7.79392491972021e-06
-3.00963518360566e-05
-2.36421237254129e-05
-2.74209131954836e-05
-2.00734701868516e-05
-5.1031694451522e-05
-3.26006512273158e-06
-1.89784826099759e-05
-1.58556574907512e-05
7.37267092906111e-08
-1.45697464647485e-05
-2.03036390665263e-05
6.07458505877201e-06
-1.57819405750679e-05
-1.70004805883726e-05
-3.05722990402614e-05
-3.01041751146937e-05
-1.73792674709635e-05
-9.89203483605128e-06
5.7473568383309e-06
-1.60491990902517e-05
-6.24247960337835e-06
-7.72888303317151e-06
-1.36724878191622e-05
5.16643493307323e-06
6.4757545779677e-07
-1.31524032763341e-05
6.74428609187477e-06
-2.48639510898514e-06
-1.18398522994221e-05
-9.22397437228993e-06
-2.87602300746649e-05
-1.75266863828483e-06
-5.75350663575409e-06
-6.50398985546691e-06
-1.20332624877536e-05
-6.09745043459138e-06
-1.51372531446479e-05
-1.75861609721735e-05
1.09259407054662e-06
-2.23269919346631e-05
-3.43724033918867e-05
-1.96849804805132e-05
-1.18885927781763e-05
-2.15914942557728e-05
-2.19279853376063e-05
-1.82194585114258e-05
-2.79271340366496e-05
-1.52660446309416e-05
-1.02230805602621e-05
-1.36427227928002e-05
-2.11831512838662e-05
-1.74955600886462e-05
-8.66634588959694e-06
-2.92207963230717e-06
7.08943984455368e-06
-4.97844327199231e-06
-4.38067520250394e-05
-4.78759257950844e-05
-8.38525467445519e-07
-1.70304253521358e-06
-1.98515611140585e-05
-2.62089661442271e-05
-2.42290788596389e-05
-8.46031782157759e-07
-1.18310201689722e-05
-2.307111208615e-05
-2.1742911340854e-05
-2.33100952308568e-05
-1.83411882190707e-05
-1.63221538510094e-05
-2.14683437418185e-05
-4.79270895473459e-06
-1.84643631453763e-05
-9.20895291084929e-07
-6.09357398913522e-06
-1.11180530114959e-05
-2.15635002470255e-06
-1.70343689504271e-05
-1.63277319799428e-05
-4.5305977122675e-06
-4.95224980794178e-06
-1.17390264510024e-05
-2.09565227121367e-05
7.73303918722276e-06
-1.80999983068527e-05
-2.26262226993059e-05
-4.80954988386504e-05
-2.9649936711401e-05
-2.45726891096659e-06
-2.73074484149004e-05
-1.06417867156573e-05
-6.68626127412435e-06
1.78973681408776e-06
-4.40735635524285e-06
-1.25102851433166e-05
-1.66558099848799e-05
5.11112431928936e-07
-7.52631500948939e-06
-2.37448648757813e-05
-2.17017595357608e-05
-1.93552081907043e-05
-3.27260165046737e-05
-1.86572075620954e-05
-1.11906208850682e-05
-1.79554264130561e-05
-2.00609567520267e-05
-1.40811134983052e-05
-2.21068777497505e-05
-2.13884346421807e-05
-9.13539671167411e-06
1.25216806931621e-05
-1.07248958779477e-05
3.36725774734561e-06
6.3331594964012e-06
4.21582480886728e-06
-1.62354434103358e-05
-2.77584128959009e-05
-2.05028640440382e-05
-6.87188892024016e-06
-5.78675454318965e-06
-7.37963509984018e-06
-3.33090662584473e-05
-3.28995031950383e-06
-2.10974435854959e-05
-2.73904743699223e-05
-4.02413259377888e-05
-8.37902562746109e-06
-2.3501061287365e-05
-3.86529039512334e-05
-2.36540990744619e-05
-5.20439632946366e-06
-1.81398028277066e-05
-1.49721445263337e-05
-7.60651762436453e-06
-8.34540467583247e-06
-3.01096098118355e-05
-2.36923159470507e-05
-1.35728135291512e-05
-2.26458350852861e-05
-5.79199330501066e-06
-2.4748807638021e-05
-3.31552035631851e-05
-2.44229935538553e-05
-1.71722650400408e-05
-2.34381329656275e-05
-3.19916031298688e-05
-3.70218175718956e-05
-2.04071647255668e-05
-1.37061068551294e-05
-1.15540309374142e-05
-1.00070465877993e-05
-2.53693700132225e-05
-1.21428479959794e-05
-7.93590616723645e-06
-1.45129918937866e-05
-1.54988696127121e-05
-1.8052466237843e-05
-5.65144538963988e-06
-2.58887582877255e-06
-1.95483539292417e-05
-1.32810008375531e-05
-6.15058620901868e-06
-6.11620947223772e-06
-2.01590456059403e-05
-1.65635113759514e-05
-2.62773396683137e-05
-1.71637583839656e-05
1.40891932922322e-06
-1.8276790769299e-05
-2.6934814983806e-05
-1.88372673519762e-05
5.28549405263912e-06
-4.51512374884897e-06
-1.91784363253507e-05
-1.45138849536904e-05
-3.59458337825228e-05
-1.2837997538233e-05
-6.84292898663293e-06
-2.77926208834326e-05
-2.50444516744104e-05
7.35951411027593e-06
-2.16679062158509e-05
-8.52756524365449e-06
-1.25967062933606e-05
-1.67374610670692e-05
-3.35953776792349e-06
-1.6101154103365e-05
-1.9570805164684e-05
-1.69203232312002e-05
-4.19397581356301e-07
-1.90159926262847e-05
-1.17282439954326e-05
-6.25169317288986e-06
-1.84138362415377e-05
-1.92540683502474e-05
-2.65504660919731e-05
-1.92649341397508e-06
-1.30970047939034e-05
-1.52903390443319e-05
-1.41934969858186e-05
-1.49055623814384e-05
-2.67483603870186e-05
-2.5803740776769e-05
-3.21036261567548e-05
-1.33949380270007e-05
-8.3243647526939e-06
-2.32842819394848e-05
-1.15302092066245e-05
-2.81318737075172e-05
-3.85561792205504e-05
-1.5486184498902e-05
-1.74144010993147e-05
-1.24823971634569e-05
2.00232329599609e-06
-1.74874160099761e-05
-2.78299076363294e-05
-3.2661681298591e-05
-1.57467567877996e-05
4.01953708932163e-06
3.30219027486328e-06
3.1542236245345e-06
-1.90038646547578e-05
-1.69315715100124e-05
-5.79354048905169e-06
-1.31209984805364e-05
-1.92483836309461e-05
-2.97161547198708e-05
-2.52565270989737e-05
-2.37021730737354e-05
-2.54297058590701e-05
-1.05236084506802e-05
-1.1431368505812e-05
-9.49685263708622e-06
-1.5801890786963e-05
-3.05471893525508e-05
-1.46359965633181e-05
-8.06275419128748e-06
-8.69972779014156e-06
-1.80971250169276e-06
-3.58936391577381e-05
-1.61814508805965e-05
2.52155556811195e-06
-9.64751136605102e-06
1.09923461451338e-06
-1.67512431224617e-06
-1.20504396271481e-05
-2.43098563199155e-05
-1.06772410802606e-05
-9.25892633242059e-06
-2.31503935844707e-05
-1.41019850594798e-05
-8.01232222158259e-06
-3.61922462070889e-05
-1.30309334563706e-05
-9.10345235623631e-06
-2.07678563998891e-06
-2.05950608231653e-05
-1.86239562164884e-05
-5.5690689342961e-06
-1.96682993434862e-05
-8.63678394563541e-06
-1.06039495287723e-05
-4.57090665196842e-06
-9.801547069801e-06
-9.90420401436259e-06
-6.46163425818222e-06
-1.76667468950073e-05
-5.39502810567633e-08
-6.32271585835294e-06
-4.86322395421602e-06
-8.02701784524357e-06
-2.33407382222882e-05
-8.72052790921985e-06
-9.0036790035816e-06
-3.03465288481343e-05
-2.10046726803484e-05
-1.88109904671031e-05
-3.17275565777417e-06
-2.14349770123752e-05
-7.52839126019871e-06
-1.55510203918875e-05
-3.0055959845347e-06
-2.36733886219116e-06
-3.68677566467002e-05
-4.12972803449449e-07
-2.20681793195556e-05
-1.09799340616166e-05
-2.69249750899424e-06
-1.86044174386487e-05
-7.47213760574067e-06
-1.8257950989873e-05
-1.21201648482181e-06
-1.31314955247975e-05
-9.55101870865054e-06
-1.61002658646656e-05
-7.31159162655807e-06
-1.55212029973383e-05
-2.60312044356448e-05
-1.97066931735336e-05
-1.33259631974806e-05
-9.57738021466103e-06
-2.15483383519965e-05
-1.62565500047376e-05
-2.68732963334262e-05
-1.73619103864368e-05
-2.53348975576946e-05
-1.11792191623293e-06
-2.16790371570738e-05
-2.5402698248505e-05
-3.21277556020045e-05
-2.45722538390063e-05
-1.40562605093332e-05
-1.99697397506701e-05
-3.03095826392393e-05
-1.71264972850961e-05
-1.23758717314211e-05
-1.38042433610235e-05
-2.20826816613184e-05
-2.03135347933948e-05
-1.67010502497205e-05
-1.50441647345652e-05
-1.92199049578247e-05
-2.73521558228882e-05
-8.14937007930243e-06
-1.04066830476619e-05
-7.37126554847036e-06
-2.44645826921085e-05
-2.75570992212126e-05
-6.35352045723806e-06
-2.02567497830101e-05
-1.03197120607299e-05
-1.65217284835898e-05
-2.74655296124252e-05
-2.96993559210032e-06
-1.98363401765633e-05
-2.48607554487653e-05
7.52839626033558e-07
1.72550454481123e-06
-1.92599095150173e-05
-2.99939078590026e-05
-2.60523565999072e-05
-2.1019014926813e-05
-2.54283839316762e-05
2.87700234765807e-07
-1.21098156117776e-05
-2.1654634033894e-06
-1.0950021846277e-05
-1.48675615441638e-05
-2.04515286749305e-05
3.95374448709384e-06
-1.7195560081799e-05
-1.72590703533883e-05
-3.213825500536e-05
-1.67501110718489e-05
-1.24403661271326e-05
-6.9920953687701e-06
-1.47860820305136e-05
-2.27509158817242e-05
-2.51263919415882e-05
-2.86550369020082e-05
-1.57173229119101e-05
-1.75156909724809e-05
-2.19367271853246e-05
-1.519807616113e-05
-1.63684862097303e-05
-8.84161342915041e-06
-4.52766293785618e-05
-1.2568047774877e-05
-2.65996684940168e-05
-3.14786403180066e-06
-2.99772961499068e-05
-2.09729810100854e-05
-2.54457936994482e-05
-3.17610564560351e-05
-2.8440936645886e-05
-1.66218357506518e-05
-1.19172017364162e-05
-1.00551720116062e-06
-2.62133743805955e-05
-1.05156158300048e-05
-7.91839984032273e-06
-3.47235011983834e-05
3.41583830587877e-06
-2.06215507578809e-05
-2.05637637464598e-05
-4.63800847572285e-05
-1.10635059784177e-05
-1.53132285090977e-05
-2.37096900757217e-05
-2.35256175980077e-05
-1.99425792077122e-05
-1.94560454383602e-05
-2.10144123587192e-05
-6.89654964611464e-06
-1.25866912396719e-05
-1.07451414898252e-05
-1.62919011598378e-05
-1.07226427267241e-05
-3.97546060994292e-05
4.93488640540847e-07
-1.51080861394077e-05
-1.01995690227392e-05
-5.78396918099059e-06
2.50642710222148e-06
-1.288537713551e-05
-2.06678523091704e-05
-1.96718177923795e-05
-2.14609120997384e-05
-3.41087416790777e-05
-2.15743154157536e-05
-2.18702225710083e-05
-1.34219915959882e-05
-1.89530485043729e-05
-1.87375684013803e-05
-2.81141007020958e-06
1.50045626844631e-06
-2.23268195876092e-05
-1.998619423113e-05
-2.56212729851952e-05
-2.62774047798016e-05
-1.6712391146038e-05
-2.01299516363719e-05
-2.2326321705076e-05
-1.13628274519836e-05
-1.89519303975162e-05
-2.17599689545971e-05
-7.95836069449594e-06
-3.52991340046355e-05
-3.49938818910409e-05
7.60555007299763e-06
-8.43633765476925e-06
-1.82688550206832e-05
-2.73107385378584e-05
1.64274375914499e-06
-1.95670227920394e-05
-3.26290079849084e-05
3.90130177872132e-06
-9.12961606745324e-06
-2.48141099310742e-05
-1.08241042890312e-05
-1.91913932087968e-05
1.94806771649225e-06
6.86773704133072e-06
-1.73899189298366e-05
-2.01465913183731e-05
-1.71338261621369e-05
-1.57551034280039e-05
-1.02235455388537e-05
-1.70547019374766e-05
-1.72070970392995e-05
-2.80951643197615e-05
-4.6052892439546e-05
-1.62478024528447e-05
-2.75834647601562e-05
-2.7595375157349e-05
-2.20006262778998e-05
-2.35782202893041e-05
-1.23119215702142e-05
-1.60520227308659e-05
-1.39303138867831e-06
-1.05339274184323e-05
-1.18161161444346e-05
-2.40556864071745e-05
-2.91121193262947e-05
-3.07340932740743e-05
4.95991656892742e-06
-1.91601401283456e-05
-2.14682177460919e-05
-1.63402574400211e-05
-1.9060179772351e-05
-1.99637976556644e-05
-2.56241344969244e-05
-6.5795163144237e-06
-1.54121555277173e-05
-4.44608204778627e-06
-2.55891342511907e-05
-1.51376072750853e-05
-4.29232186197075e-06
-2.71176768012571e-06
-1.88536955754457e-05
-1.28552942857927e-05
-7.67790845984416e-07
-2.40115163524328e-05
-3.67551152897725e-06
-9.36218283476251e-06
-1.66206418268494e-05
-9.90777784836236e-06
-2.87438080650302e-05
-1.148097306512e-05
-1.43243998215509e-05
-2.09670109417136e-05
-1.05213525792252e-05
-1.3639847146054e-05
-2.43975983223323e-05
-1.60832213159736e-05
-2.40963719174509e-05
-1.42619472355354e-05
-2.28979421406527e-05
-8.56040120169241e-06
-1.81193005448256e-05
-1.03735414445294e-05
-2.04879763334611e-05
-5.55066505411508e-07
-1.47563919049969e-05
-1.59157353853177e-06
-1.59951434866362e-05
-2.26832631425733e-05
-2.14752520568593e-05
-1.62098314874948e-05
-8.37169576013062e-06
-9.6823439188752e-06
-6.57088049621891e-06
-1.72564800978683e-05
-3.1300032925109e-05
-3.00239706691262e-05
-1.88237589137665e-05
-2.016191766732e-05
-3.37482486283701e-05
-1.2072744986063e-05
-3.02872675455939e-06
-1.31924453918392e-05
-6.59735802777674e-06
-2.33956208570414e-05
1.5527643265755e-05
-1.59173435698794e-05
-2.32234264462716e-05
4.93587808708175e-07
-2.43172538775044e-05
-1.16862617730498e-05
-2.2316845757568e-05
-1.75318228758814e-05
-2.08096935959257e-05
-1.71780609995157e-05
-2.91745797624147e-05
-1.30520294618459e-05
-3.39839383304091e-05
-3.00017444953379e-05
-1.93460851220506e-05
-1.71181878449145e-05
-9.4227560785502e-06
-9.26193305046127e-06
-2.69351722970091e-05
6.41632886598375e-06
7.63133271768127e-06
4.05163434234681e-06
-1.28986788969546e-05
-2.01547305938381e-05
-1.7170504018888e-05
-1.2334241133241e-05
-1.95325899097473e-05
-4.97526040017393e-05
-3.38509896735397e-05
-1.76318057866451e-05
-2.93338918654682e-05
-1.81263049464924e-05
-2.11610444664426e-05
-9.82639088775204e-06
-2.70017212633616e-06
-5.60392138016241e-06
7.68198017111461e-06
2.77288512404795e-06
-3.89349546267984e-06
-8.72471463357565e-07
6.21062679575042e-06
-2.15345307707489e-05
-2.23322586100108e-05
-2.30869098380337e-05
-2.96669902227175e-05
-1.22379223998202e-05
-5.54775995166851e-06
-1.78203084624973e-05
-2.00560757786883e-05
-2.09203571550004e-05
-1.65235133789761e-05
-1.04046478502566e-05
-2.5002355121259e-05
-2.1478858114022e-05
-2.17425455256986e-06
-7.99531417667554e-06
-2.64410890868531e-05
-2.90160647908338e-05
-5.66296412376624e-06
-1.08083210610576e-06
-8.60029614346323e-06
-1.34846899942735e-05
-1.32586969845932e-05
-3.10892417870728e-07
-2.39691918906157e-06
-1.2679658651285e-05
-1.91447616696368e-05
-1.96676623927836e-05
-4.80395055176145e-06
-1.82685635370206e-06
-5.85123733209177e-06
-1.68739513837338e-05
-2.28544231630617e-05
-1.38276276301199e-05
-8.6303209720379e-06
-1.5144419580471e-05
-1.93556252430243e-05
-1.97153647520334e-05
-2.85920225458427e-06
-1.58336838931485e-05
-2.81436880531119e-05
-2.62220864729627e-05
-1.45433848854955e-06
-1.20820836240439e-05
-1.25828817984351e-05
-9.46613586015565e-06
-1.43925614008383e-05
-9.02623418785484e-06
-2.0266243113543e-05
-9.33487510990867e-06
-1.86573292296547e-05
-2.50846786204473e-05
-1.15148735833584e-05
-2.89283175360993e-05
-1.05270176018697e-06
-1.15825673069369e-05
-1.67884305939806e-05
-2.08192739342837e-05
-6.96261861172902e-06
-1.12425627723039e-05
-1.25215583689316e-05
-2.62516704760794e-05
-1.54728068637227e-05
-1.90626667548012e-05
-1.05066526664283e-05
-6.06137375320572e-06
-1.45624945561941e-05
-5.959766540521e-06
-1.34445473153002e-05
-1.63552809998856e-05
-1.12104648666271e-05
-4.65712855762666e-07
-3.17767879626706e-05
-2.57430297495694e-06
-1.80042088326009e-05
-2.15958876779537e-05
-6.44569635672258e-06
-1.74350394166634e-05
-1.12416110376141e-05
-2.831311269981e-05
-3.38820956046344e-05
-1.85816458108201e-05
-1.51523308590405e-05
2.04649221191338e-06
-9.84758924253611e-06
-6.88222164066516e-06
-2.12109784922029e-05
-1.89421280124081e-05
-1.13241985189248e-05
1.75777930256938e-06
-3.86948746911016e-06
-1.05361971155047e-05
-1.85760999641474e-05
-1.39212144373851e-05
-3.23394493609199e-05
-1.9421088087256e-05
-2.65372144881226e-05
-1.72245279633831e-05
-1.48147127140956e-05
-7.82768404088968e-06
-1.21539095857339e-05
-7.49247289480612e-06
-5.5531084449909e-06
-1.13752842558438e-05
-2.14939136591283e-05
-1.11360264226204e-06
5.05767228542048e-06
-1.61207483116318e-05
-1.47531316959815e-05
-5.80165388670009e-06
-9.16276914029527e-06
-5.78346687859875e-06
-5.87456985754627e-06
-4.31292798247865e-06
-2.71437647969546e-05
-2.00458073582127e-05
-2.47519451193217e-05
-2.11238058970569e-05
-8.42610921968627e-06
-1.08258357297001e-05
-2.44569260848117e-05
-1.74505069514666e-05
-3.29509391424643e-05
-2.07177086524083e-05
-1.01372334945773e-05
-3.1236382221654e-05
-1.25471077427463e-06
-1.39411787459238e-05
-1.35725588731693e-05
-7.05423244844835e-06
-2.07079102202433e-05
-2.61665276836914e-05
-4.45942865899431e-06
-1.48269205760751e-05
-2.17489066402127e-05
-1.7528965020012e-05
-8.03037913968829e-06
-3.6388536460285e-06
-3.98039874120715e-05
-3.10028990274955e-05
-2.39462079787353e-05
-1.62807132503135e-05
-4.7448024355767e-06
-7.87450876049277e-06
-2.17480709041951e-05
-2.91061389693627e-05
-1.63859293893895e-05
-1.21122809914585e-05
-3.79253181966114e-05
-2.38124413549281e-05
-1.43496268901119e-05
-2.19002877653312e-05
-2.75975982611327e-05
-1.46245516630801e-05
-3.11111994902392e-05
-2.49481277973933e-05
-1.21443879110691e-05
-8.31059604862367e-06
-8.68710796605146e-06
-1.55163968700299e-05
-1.18548150646634e-05
-1.24485318269071e-05
-3.78118518255201e-06
-2.63232887451193e-05
-1.1580144917328e-05
-1.15081824172629e-05
1.63793378324001e-06
-1.00027481433929e-05
-1.63137718632426e-05
-7.00850237079935e-06
-3.90818781570884e-07
-1.13430994518287e-05
-5.19228369794054e-06
-1.23874748774872e-05
-9.84856466366461e-06
-2.099305792964e-05
-1.70353151538637e-05
-1.66516344116099e-05
-2.91977396959273e-05
-1.25621586490122e-05
-1.35181337191652e-05
-2.56503315332732e-05
-2.42003026458993e-05
-8.61282973702255e-06
-4.57927866170971e-06
-1.13588549679475e-05
-1.53206452837164e-06
-9.60187576551995e-06
-1.64467028891124e-05
-1.6050847209093e-05
-1.19364737631472e-05
-1.98540719919217e-06
-1.93072189820413e-06
-2.3546928215404e-05
-1.19265356088606e-05
-8.93120677291584e-06
-9.7743392060252e-06
-2.23391289939792e-05
-2.04670760448374e-05
-1.61151383408907e-06
-1.49512128142223e-06
-3.32841147233388e-05
-1.98211614174267e-05
-1.9098614403002e-05
-2.90070964288408e-05
-2.79164915082478e-05
-3.26385160106307e-05
-2.34265279887606e-05
-1.93529399184855e-05
-3.15020027736675e-05
-6.50850832398322e-06
-4.21715331868311e-06
-2.44774376993941e-05
-3.27433591921167e-05
1.88920061351768e-06
-9.18002445938164e-06
-6.67857728351305e-06
-1.5414232918523e-05
5.68725680435207e-06
2.7966241951402e-06
-2.89709831603393e-05
-2.50038507782438e-05
-2.70900923001632e-05
-1.0688063684312e-05
-8.00088346792665e-06
-2.23232696253492e-05
-1.44832008210541e-05
-1.55009844547665e-05
-1.4333665278851e-05
-2.44713221410188e-05
-7.98363989377215e-06
-4.39348594766198e-06
-1.48939398271273e-05
-1.10721345167266e-05
1.77642763820245e-06
-3.11009012745491e-05
-5.4050179116735e-06
-3.54301016144891e-06
-1.88348284947239e-05
-1.01292818327167e-05
-1.80463143363135e-05
1.43137093088175e-05
3.83451673744018e-06
-2.80011557854574e-05
-1.54691860068487e-05
-7.65775174467683e-06
-7.45389593259072e-08
-8.11770121192579e-06
-1.28535739517876e-06
-1.01415868448601e-05
-2.81894954706703e-05
-1.77228482013992e-05
-5.96588406327405e-06
-4.8767485515367e-06
-2.0617806284683e-05
-1.7633774636907e-05
-2.78668366291114e-05
-2.01561644593574e-06
-3.28557999362842e-06
-1.73519780714581e-05
-4.8763059518753e-06
-1.76632409958391e-05
-1.39102606501262e-05
-3.03694437346171e-06
-2.33587623356185e-06
-1.6513326417622e-05
