# Supplementary material for: Research on computational propagation and identification of mine microseismic signals based on deep learning
Source: PLoS One. 2025 Oct 22;20(10):e0334641. doi: 10.1371/journal.pone.0334641 (PMC12543183; doi:10.1371/journal.pone.0334641)
Supplement: S9 Data — (ZIP) [file pone.0334641.s009.zip › 000101100000509.xlsx_0.txt_24.txt.txt]

-1.53049543733642e-05
-2.27495907310186e-05
-2.17075086027913e-05
-9.88291266871706e-06
-9.11779955137701e-06
1.66527840961624e-06
-1.99001608736484e-05
-1.7860897994763e-05
-2.8941346236771e-05
-3.08046250003884e-06
-2.19310663332786e-05
-2.24218634085498e-05
-1.91688303619738e-05
-2.58494415817584e-05
-1.79772129666748e-05
-1.37210005968513e-05
-1.32285278632327e-05
-1.6383878246668e-05
-2.3945836638883e-05
-2.06439749340867e-06
-2.34883862743013e-05
-2.81514517815333e-05
2.14171703156241e-06
-1.58235360747414e-05
-2.25584872991369e-05
-2.28820619853167e-05
-1.46258909454319e-05
-1.63793893467843e-05
-1.92447821049376e-05
-2.34483762909051e-05
-3.15150191500396e-05
-8.80921100246255e-06
-1.95898917777245e-05
-2.0178896663098e-05
-2.00584508094885e-06
-1.598484030521e-05
-2.69079064614805e-05
-1.53144037367649e-05
-2.81072635470497e-05
-1.13546003189446e-05
-2.60059969667851e-05
-5.59371955445495e-06
-1.34018531509347e-05
-1.1430358829758e-05
2.75005936064803e-06
-1.13558291104637e-05
-1.35770584595168e-05
-2.91835369208057e-05
-1.0435480075873e-05
-1.35790213196646e-05
-1.24904302696389e-05
-2.61560879221633e-05
-2.3029906441298e-05
-2.66799893169888e-06
-1.3264053885481e-05
-2.09187689186393e-05
9.28542683449507e-07
-1.30989762257326e-05
-1.87330045845507e-05
-2.13023227259312e-05
3.58359138345797e-06
-8.18018718671904e-06
-6.76880401689165e-06
-1.33225304878373e-05
-8.51932682851179e-06
1.33908331250352e-06
1.40876027515908e-05
-1.13116223177788e-05
-1.81976583145288e-05
6.27042168903789e-07
-1.46867064323918e-05
-2.34944854566245e-05
9.93622453494798e-06
-3.36599373458425e-05
-2.44108798177338e-05
-2.92455746366715e-05
-3.18988761276714e-05
-3.3481197093543e-05
-1.57368188055319e-05
-3.41901496683139e-05
-2.928551655567e-05
-1.5108723693262e-05
-1.40110262274016e-05
-1.24253663466961e-05
-5.06736937632119e-06
-4.9053077757254e-06
-1.05227559802336e-05
-4.42752721038904e-06
4.07112537967023e-06
-1.78364175379622e-05
-1.86756467225258e-05
-2.81618163282628e-05
-1.90457426379467e-05
-1.19544446035193e-05
-1.97834423880174e-05
-2.26507884218097e-05
-1.94258291812881e-05
-8.54133566485602e-06
3.65403020197778e-06
-1.71066887238372e-05
-2.14415568671191e-05
-1.93315862589378e-05
-6.53159489381828e-06
-2.08562530903067e-05
-3.08334053172396e-06
7.14394427148159e-07
-1.11508926736406e-05
-1.85395429071984e-05
-3.96347513760226e-06
-2.15368822211734e-05
-1.74931593485276e-05
-2.37715293402878e-05
-2.93019745635855e-05
-1.97030443220829e-05
-3.02474749840921e-05
-2.199135400003e-05
-2.8205646840019e-05
-2.18315171669534e-05
-3.21860154649036e-05
-3.60091827969672e-05
-1.25358136824057e-05
-2.82941156891888e-05
-2.06143152510958e-05
-8.75588344490127e-06
-2.28515615299034e-05
-1.5620283125859e-06
3.19213776042286e-06
-1.6713545234213e-05
-2.85454317412638e-05
-8.12117094274387e-06
1.1280080755516e-06
-1.93552682591776e-05
2.65963150062902e-06
-1.17639309119212e-05
-2.16702363245719e-05
-1.21921562933877e-05
-1.05276608720835e-05
-2.29089063983479e-05
-1.4942549774759e-05
-1.67716922943032e-05
-2.31723177823928e-05
-3.4595672415025e-05
-8.75248954182058e-06
-2.81129398164416e-05
-4.48193641460786e-06
-1.0280363621315e-05
-1.89881143233676e-05
-8.6136617418966e-06
-1.97169406609625e-05
-5.27957951846307e-07
-6.99114301757277e-06
-8.76764218728759e-06
-2.18996020971472e-06
-3.23128071571507e-05
-1.09413702315761e-05
-1.50308872299022e-06
-8.26453277830841e-06
-2.01926475354481e-05
-1.96763082354768e-05
-2.35749618569997e-05
-1.8089354168643e-05
-1.34471073277974e-05
-3.11841745883757e-05
-7.0500853629937e-06
-1.17277615742197e-05
-1.60780865888685e-05
-1.85543326043044e-05
-2.1863526496475e-05
-7.26692107199362e-06
1.3359276322107e-05
-2.25725783276259e-05
-2.21311960531299e-05
7.60521055488057e-06
-1.94376434968079e-05
1.58114695186869e-06
-1.36649349022859e-05
-1.37988534551942e-05
-1.40529324220794e-05
-2.68413648254587e-05
-2.64030805549432e-05
-3.98321905210701e-05
-2.62114718348559e-05
-1.21354080016309e-05
-6.05835087931109e-06
-1.25201560481105e-05
-2.11345181552277e-05
-2.49088020139978e-06
-1.5440396111213e-05
-1.643677009813e-05
-3.06471515346394e-05
-1.79752642808282e-06
-1.66178233574638e-06
-1.35251344100141e-05
-2.59740381238134e-05
1.0359247406381e-05
-1.69197413052167e-05
-2.06620747121646e-05
-3.13392355399967e-05
-2.66383935581683e-05
-1.82472949876672e-05
-2.15336661626217e-05
-1.3839919160694e-05
-2.08303307489067e-05
-5.34479440949798e-06
-3.67401481990291e-05
-2.86885274405633e-05
-1.96574601132453e-05
-2.12255935390799e-05
-1.61994370352729e-05
-1.9891967530311e-05
-1.60155808707669e-05
1.19925555293646e-06
-2.16889015354283e-05
-1.07839177831432e-05
-8.15082201975104e-06
-1.13617941842958e-05
-2.04273242364505e-05
-9.06741743719039e-07
-6.80244622482285e-06
-4.44888020995224e-05
-3.08101004418495e-05
-1.3694554677246e-05
-4.32170235069309e-06
-1.52526729346354e-05
-1.30682966123662e-05
-2.83097122671105e-06
-2.59824899837154e-05
-1.87458470794444e-05
-1.62848715409208e-05
-1.78063447660341e-05
-2.27760561833044e-05
-2.44270895951564e-05
-2.12747797801329e-05
-2.47130865069727e-05
-2.70485262525417e-05
-1.11538776825773e-05
-2.39903144020108e-05
-1.69402935754754e-05
-8.29826131305627e-06
-1.62472392210698e-05
-1.5974945618945e-05
-2.27720508785395e-05
-2.65949253938922e-05
-1.8068768941744e-05
-3.04937564451735e-05
-4.04055297750636e-08
-4.14754938145373e-05
1.12756867863584e-06
-6.63763028971494e-06
-8.41410222120114e-06
-8.36012293647878e-06
-3.27741285614359e-05
-1.40454093413394e-05
-1.24576305961849e-05
-1.43816164966263e-05
-4.42136181255498e-06
-1.4555443111121e-05
-7.30955939722533e-06
-1.61075859930966e-05
-1.49813810244808e-05
-2.49569086305004e-05
-3.53459406029045e-05
-5.4032745133772e-06
-7.92008458146156e-06
-1.92743296224229e-05
-1.69099544351389e-05
-2.96163273332866e-05
-1.34962583849239e-05
-1.06496163660573e-05
-2.77793580913366e-05
-1.49734109095168e-05
-4.3792710039644e-06
9.3199678107698e-07
2.28881366353865e-06
-5.237212472746e-06
-2.50814043882856e-06
3.50115893716745e-06
-1.51123569199254e-05
-2.41779686006852e-05
-2.02932017171325e-06
-1.07624196355461e-05
-6.34722192903739e-06
-2.78491529459504e-05
-2.82177064492697e-05
-1.8200288378415e-05
-1.31009209272776e-05
-1.32744412157572e-05
-3.34093857083423e-05
-9.91011361847186e-06
-1.4624198229828e-05
-1.26879864387968e-05
-3.15588864874302e-05
-1.51585267970244e-05
-8.37513541155973e-07
-2.58491257568759e-05
-2.02540852609617e-05
-5.6510452177766e-06
-5.05469899435821e-06
-2.63030385296946e-05
-7.06126754827345e-06
-2.36096119159829e-05
-2.75410374178123e-05
-3.74405230620214e-05
-1.79225378865478e-05
-3.75178989583134e-05
-3.02057293661973e-05
4.67977876892827e-06
-2.36608740270588e-05
-2.98660522770488e-05
1.9071440415519e-06
-2.24836733877666e-05
-2.12688312986634e-05
-2.09900982075909e-05
-2.45528751835163e-05
-3.78182895249425e-06
-4.36799351904473e-06
-1.07643685688415e-05
-4.65331538002831e-05
-4.42212706122879e-06
-2.99650686263087e-07
-1.70198253994438e-05
4.48623796276616e-06
-2.17769979432562e-06
-1.2906534831976e-05
-1.99149136930799e-05
-3.62562263985272e-05
-2.37265631629353e-05
-2.97215941878014e-05
-7.16089623166288e-06
-2.67615450774644e-05
-2.41871947084576e-05
-7.61413789166559e-06
-1.89716214258024e-05
-2.14732219507155e-05
1.94149624048975e-06
-1.71160593232583e-05
-2.48561448284438e-05
-1.62666338330684e-05
-5.05883990775392e-06
-2.93290633356836e-06
-5.52846139412435e-06
-2.50623905112457e-05
-1.63407352995562e-05
-1.84213046313817e-05
-1.78474461998099e-05
-1.01394170564678e-05
-1.48792953247808e-05
-3.22540684759447e-05
-2.44505859068554e-05
-3.95013193755312e-05
4.19802008431034e-06
-1.3912447778223e-05
-1.27837624565851e-05
-1.87853113514033e-05
-1.67661071373098e-05
-8.63275540255098e-06
-4.52955489884769e-06
-1.48054385572883e-06
-1.21020594911147e-05
-2.68021670079034e-05
-2.76163183308309e-05
-1.82646441393602e-05
-1.10740942591887e-05
-1.70035870961231e-05
-2.32147016331305e-05
-2.92547803910411e-05
-1.83391761211967e-05
-1.30968967117702e-05
-1.13548528629542e-05
-8.32348610760839e-06
-1.37092621579162e-05
-1.79275143750081e-05
-7.96235949631853e-06
-6.36487019371802e-06
-5.62078951686262e-06
-1.38382577580194e-06
-9.27836199445099e-06
-2.45199759735841e-05
-7.36667914396275e-06
-1.9788783970039e-05
1.9163350664623e-05
-9.19275557167146e-06
-8.83155067058039e-06
-1.73104958339085e-05
-8.69149467039442e-06
-4.97393489186542e-06
-2.01884182495198e-05
-2.8993573511952e-05
-1.84633192559136e-05
-1.25918649752946e-05
-2.1292338578714e-05
-1.86142386111634e-05
-1.65349744344737e-05
-1.27561103711471e-05
-3.2478078101251e-05
-4.60043967999895e-06
-1.25253144899885e-05
-8.15582574672797e-06
-1.54583750547456e-05
-1.98472386593229e-05
-2.02248286895746e-05
-3.99716432768633e-06
-1.99128053475484e-05
-1.46993997602983e-05
-1.52096018751093e-05
-1.37473281826479e-05
-2.15771280221845e-05
-1.48682252527865e-05
-9.62302237381736e-06
-2.19992373863982e-05
-2.13271398389215e-05
-1.46164676480649e-05
-3.640343165618e-05
-1.52956924994709e-05
-8.52998570711644e-06
-6.06070362615548e-06
-2.34947487526197e-05
-2.09525028977117e-05
-1.07500049758054e-05
-1.95091582976255e-05
-1.72743547417596e-05
-9.29859745338806e-06
-1.59104522193706e-05
-1.66096633726351e-05
-7.84937769654461e-06
-1.8471163868258e-05
-2.43203143896465e-05
-2.1828869186935e-05
-2.81550478221758e-05
-1.65793871593061e-05
-1.83570573866536e-05
-5.29911732910819e-06
-6.99366125710823e-06
-1.67271717183478e-05
-2.0631531734757e-05
-1.82255368447769e-05
-1.89669853906511e-05
-3.03936013836005e-05
1.74229350334456e-06
-1.77550436176854e-05
-1.64257957449696e-05
-9.85872205614791e-06
-2.2444252991096e-05
-1.80655858826898e-05
-1.98023612805823e-05
-2.42362211688064e-05
-1.36160980593614e-05
-2.15159820522233e-05
-2.71714393781508e-05
-2.14380824855154e-05
-1.77172149839923e-05
-7.96953995085563e-06
-5.6433795007513e-06
1.05744958223571e-05
-2.60684571462446e-05
-1.45694412620865e-05
1.43345208989597e-06
-5.6633957915671e-06
-1.22855848549013e-05
-4.57294466421838e-06
-2.48913428238549e-05
-6.96126855967774e-06
-2.84397008773827e-05
-3.3004049266442e-05
-2.63369116768627e-05
-1.7501492499598e-05
-1.41446870500834e-05
-1.28127112965798e-05
-2.25368130665167e-05
-1.07089875268654e-05
-1.88342924576569e-05
-3.27097676532322e-05
-2.34519515360706e-05
-2.0557468065961e-05
-4.92216534857527e-06
-2.35058669585949e-05
-1.81448237139403e-05
-2.10947024077791e-05
-3.20885550648471e-06
-8.55964774281258e-06
-2.69459671897231e-05
-2.93560065408642e-05
-3.55595358401642e-05
-1.22784136221013e-05
-2.35206630344071e-05
-3.17260613827796e-05
-3.18357206366405e-05
-5.79762746858468e-06
-1.87840259635151e-05
-3.63912259687592e-06
-1.06902235873506e-05
-1.59413570356868e-05
-1.97800964317746e-05
-2.21923259282011e-05
-1.85413152314917e-05
-2.19795576438632e-05
-1.36926626467777e-05
-1.28635668316048e-05
-7.0951638782161e-06
-9.51412202238599e-06
-7.19201449227246e-06
-3.45444353633689e-05
-2.62100071965918e-05
-1.13362335647722e-05
-9.86245087702721e-06
-3.76532830546994e-06
-5.33142978164958e-06
-1.90856154403432e-05
-3.34415185762649e-06
-3.09810166368789e-05
-3.76303946458135e-05
-2.36255346198505e-05
-6.52894921281153e-06
-1.19865291528445e-05
-8.861281876582e-06
-6.94688121595465e-07
-1.67526609494173e-05
-1.36024718237954e-05
-3.0782662763468e-05
-8.35574610237091e-06
-1.83676354283109e-05
-1.7694114174608e-05
-2.22811921753536e-05
-2.69770737311422e-05
-1.0083792438065e-05
6.99404202863804e-07
-2.08100900231112e-05
-1.63230401443617e-05
-5.59810035212158e-06
-2.2220406404412e-05
-2.2871186718083e-05
-1.51735156845116e-05
-1.33104362561641e-05
4.37058907258632e-07
-9.10926029080805e-06
-7.68223330485174e-06
-8.26534527388379e-06
-6.6209183774227e-06
-3.00045969450552e-05
-1.47515055928066e-05
-9.60797866180041e-06
-2.65715310477164e-05
-1.16261933704739e-05
-1.92323137156143e-05
-2.63108573990499e-06
7.07056189897547e-06
-1.22491300843344e-05
-5.80278809922271e-06
-4.67315032506909e-05
-1.81361826793587e-05
-8.3046879332638e-06
-4.40148146285278e-05
-1.61318200835858e-05
-7.00928274412131e-06
-2.67063226984051e-05
-2.76570659232923e-05
-1.17102316777094e-05
5.11608420633012e-06
-9.77539869286969e-06
-1.58077394739843e-05
-7.01730670008541e-06
-1.49855272198031e-05
-2.35071989487309e-05
-6.1973315716298e-06
-4.83917820777718e-06
-2.70822094472253e-05
-2.68139194364116e-05
-2.07987721580212e-05
-3.74654799743861e-06
-2.25498303888027e-05
-1.43336696676421e-05
-6.29486959599781e-06
-2.73956607860149e-05
-1.6649921131614e-05
-1.93268717126243e-05
-3.0253364900142e-05
-1.94516789977802e-05
7.07129690898458e-06
-1.64287868888925e-05
1.51903059006995e-05
-1.38322223756332e-05
-4.22549058045303e-06
-2.05831315521946e-05
-6.91203211157523e-06
8.41731273523173e-06
-1.42247793369858e-05
-1.16463296090411e-05
4.16672080370629e-06
-1.56283405629121e-05
-2.41916899815265e-05
-1.86967355287125e-05
-3.63478838797714e-05
-2.02039810844773e-05
-5.60906494177768e-06
-1.34643177398232e-05
-3.52884422603026e-05
-2.08962074126634e-05
5.13459664451008e-06
-7.31821326041837e-06
-2.99432193890528e-05
-1.43897039880188e-05
-1.58865120815607e-05
-6.02484956481715e-06
-1.7310303482297e-05
-9.28758068526696e-06
6.39914183603932e-06
-7.9763237560905e-06
-1.56959395461236e-05
-1.5866045261021e-05
-2.01599248917493e-06
-2.509606687364e-05
-2.11769852546155e-05
-2.18692905908316e-05
-1.88098702201425e-05
-6.45061618207859e-06
-2.73345737879768e-05
-1.04682577581988e-05
-1.74465033964916e-05
-1.06037049216175e-05
-2.18934450569118e-05
-2.57651707284074e-05
-9.58151844949176e-06
-1.4459076241236e-05
-8.69102311797649e-06
-1.21516929622296e-05
-7.85041993545985e-06
-1.25774630144525e-05
-2.73583797159588e-05
-1.17794603701088e-05
-2.51969235136501e-05
-3.07584093679212e-05
-8.70527398200497e-06
-2.28312146539599e-05
-3.11392128654878e-05
-1.54517428333483e-05
-3.22974600916487e-05
-1.78457283458574e-05
-1.57833094416812e-05
-2.31422260336984e-05
-1.98726803469989e-05
2.78074581029855e-06
-3.1227480773912e-05
-1.13744430164205e-05
-7.52943621997144e-06
-1.26543645933728e-05
-1.84004793636474e-05
-1.51244231115901e-08
2.01987692067713e-06
-7.86776186297818e-06
-4.00303977085159e-05
-1.86025743547488e-05
-2.34759129869819e-05
-3.2802880337601e-06
-2.62010122936198e-05
-2.58079756275229e-06
-2.09801003035675e-05
-4.25857963381841e-05
-2.26761772851725e-05
-2.36883159586193e-05
6.65904791216802e-06
1.11220674828833e-05
-1.73236991099335e-05
-1.30450218951323e-05
-2.04595398963218e-05
-1.04885387897009e-05
-8.14089055854262e-06
-1.26589297575309e-05
-1.67555232814653e-05
-1.64872010759352e-05
-1.83789962517434e-05
-2.28450465665936e-05
-1.97647764274333e-05
-2.95392579947316e-05
-1.89993704818118e-05
-1.88617772143076e-05
-3.07822973662963e-05
-1.53783878358268e-05
-4.09926425283596e-06
6.37040321202161e-08
-1.47563770344913e-05
-4.98787347378839e-06
-2.16405157211837e-05
-1.71305471881957e-05
-1.5454460788558e-05
-2.64252479710501e-06
-2.00435685691059e-05
4.20902011473281e-06
-3.21922735272232e-05
-7.09748127498511e-06
-5.39428131893477e-06
-1.60386245765659e-06
-8.03363495690233e-06
-1.91191721375993e-06
-2.64498007535169e-05
-3.40256423900054e-05
-1.17936762484004e-05
-2.03057924777119e-05
-3.40757658582601e-05
6.58335806693557e-06
-2.81025811821594e-05
-1.67224121231475e-05
-1.46510685673987e-05
-2.44781609118499e-05
-1.46350277766746e-05
1.44081189347988e-06
-1.58653909759351e-05
-1.33165436595138e-05
-1.04762089564502e-05
1.79307486961742e-06
5.1394978215406e-06
6.56720963917954e-07
-2.3753717663094e-05
-1.33227112076415e-05
-1.14946590440074e-05
-1.44953416327633e-05
-1.62459430553103e-05
-2.30454683389057e-05
-1.33895071205997e-05
-4.48931701505298e-05
-1.29317691321587e-05
-1.66782599942642e-05
-1.6998753526407e-05
-2.79918155001353e-05
2.51873111747971e-07
-2.48612219299166e-05
-1.15876125319353e-05
-2.71876203667791e-06
-2.063330477349e-06
-1.44966380943601e-05
-7.53756795156815e-06
-1.48846122484251e-05
-3.19405365366824e-05
-1.90703176705089e-05
-1.14569595441415e-05
-1.21986289057664e-05
-2.77422966298258e-05
-2.33481206741101e-05
-1.94508238731534e-05
-4.06931083229137e-06
-3.63625143561827e-05
-3.72261341008817e-05
-1.68198165852038e-05
-6.62809030300111e-06
-1.45939196945951e-05
-6.84837187623509e-06
-1.88357723183982e-06
-4.92745920650671e-06
-1.92338908561241e-05
-1.75202118698058e-05
-1.03039210465889e-05
-8.48529940516707e-06
9.03500963509621e-06
-4.82042540959174e-06
-1.24010938915366e-05
-1.03625408338446e-05
-1.07639054550345e-05
-1.04766116585537e-05
-2.4763046955716e-05
-3.72001522835548e-05
-1.48782696570851e-05
-4.7346900827572e-06
-2.21797593708169e-05
-2.41200492045285e-05
-1.80088335026998e-05
-1.64470841126428e-05
9.49929443204501e-07
-1.78639300337827e-05
-1.34274188683303e-05
-1.92811385166775e-05
-1.77002881240823e-05
-1.27154754978694e-05
-1.41118535810038e-05
-1.26958330458914e-05
-1.67905992219448e-05
-3.13766960519639e-05
-6.90305887335632e-06
-1.75553064672557e-05
1.02969523042939e-05
-8.58683634432702e-06
-2.55557921383571e-05
-2.17288420025926e-05
-3.49526170001395e-05
-1.69214175815734e-05
-3.32391175341938e-05
-5.71594434329049e-06
-9.6486212674637e-06
-1.44117612172454e-05
-2.35287727031531e-05
-2.0110063401273e-05
-1.7712256361403e-05
-2.78165158916033e-05
-2.94877056635007e-05
-9.67335395212218e-06
-6.26356592992924e-06
-5.40143392174379e-06
-1.78272224657447e-05
-8.08427547308481e-06
3.57116498616633e-06
4.66282927389556e-06
-2.84430848824356e-05
-1.4887636042865e-05
-1.58340654541586e-05
-2.64799218372144e-05
-2.06929254933689e-05
-2.04120449820344e-05
-7.19644834635509e-06
-1.00351014608557e-05
-1.53631445170362e-05
-9.4980535797109e-06
-1.67966616853191e-05
-2.3158094499626e-06
-1.06712546747526e-05
-1.27306831765939e-05
-1.84534924272929e-05
-1.40910761592444e-05
-1.56405639584135e-05
-1.44493906676303e-05
-5.90071590036882e-06
-7.04941852969553e-06
-1.82295058060568e-05
-3.63690768078663e-05
-1.35339820078748e-06
-1.57302642285292e-05
-1.24723175376798e-05
-1.65376658016323e-05
-1.16906529211144e-05
-2.12677260637764e-05
-1.22199720639262e-05
-3.79172075067457e-06
-2.47127322043838e-05
-1.77822910013228e-05
2.21796392151248e-06
-1.11270538985482e-05
-1.74349472352922e-05
-1.90223557160192e-05
-1.70436291965512e-05
-2.24482360667562e-05
5.41439625441571e-06
-5.28458399727076e-06
-2.04140320997129e-05
-1.93521473466803e-05
-1.09322948188175e-05
-2.09472660086294e-05
-1.5163440446657e-05
-1.51729544292857e-05
-2.10529044373191e-05
-1.17920900160026e-05
-1.03455080303227e-05
-2.07494722605857e-05
-3.23672187907354e-05
-1.87010294527729e-05
-6.79444577313222e-06
-4.86291143653006e-06
-1.00987049386438e-05
2.44130346990473e-06
-2.11950539460808e-05
-3.89578082146754e-06
-5.54696549017952e-06
-2.13327880194539e-05
-2.22489822260586e-05
-1.96685539592886e-05
-1.6098008933855e-05
-2.7486728870066e-05
-2.75664439278719e-05
-2.62900951705186e-05
-2.63271697038741e-05
-2.0910907788731e-05
-8.38804444064483e-06
-1.65616888751712e-05
-1.29978570846382e-06
-7.25143352637413e-06
-1.2332568958441e-05
-1.25675352762541e-05
-2.30432818406691e-05
-1.71210080938203e-05
-2.11428321462243e-07
-3.03302230160392e-05
-2.95918943030681e-05
-2.71004851751546e-05
-1.51031071580042e-05
-6.48214180073307e-06
9.37824715720182e-06
-4.13289966171268e-05
-1.34400655597129e-05
-8.23150394367341e-06
-1.60181151009579e-05
-1.69007674120494e-05
-1.62950199982256e-05
-2.72372671182872e-05
5.27233192861269e-06
-1.80992105837553e-05
-1.8655768427696e-05
-8.75909313851036e-06
-9.75167929348594e-06
-1.78395716216729e-05
-2.83464642035283e-06
-1.0992276569581e-05
-9.08859504708903e-07
-2.651659007636e-05
-1.1224643452766e-05
-1.15056169546146e-05
-1.1172088463512e-05
-3.42724570822881e-05
-3.78173766424343e-06
-1.05225749604296e-05
-1.60361632132321e-06
-2.23819100107637e-05
-2.9656930525508e-05
-2.29398371490937e-05
-3.34706213349574e-05
-1.04509787553062e-05
-1.97581639228143e-05
-1.37311091511552e-05
-4.21589509208304e-06
-2.29382260352686e-05
-1.44874257298463e-05
-3.16697244810399e-06
-2.10115343806874e-05
-1.65649159299708e-05
-1.08627887803291e-05
-4.42965407699689e-06
-1.88351991753132e-05
-3.0434559916041e-05
-1.75766325756911e-05
-2.70067159927277e-05
-1.54191803066181e-05
-4.29048410712364e-05
-1.24038523848107e-05
-3.10839408388664e-05
-9.01112722931537e-06
1.11969600063431e-05
-1.30555043000526e-05
-3.15602853268666e-06
-1.49858403919974e-05
-7.73147633664527e-06
-2.14242837734978e-05
-1.53468554357524e-05
1.36309650327781e-06
-2.93609861170258e-05
-1.36657819822998e-05
-1.2299709527722e-05
-2.51344579798095e-05
-1.0307103231246e-05
-2.41188357195229e-05
-1.74177872554033e-05
2.22751381142723e-06
-1.88843178284793e-05
-1.50322630595451e-05
4.70160299250979e-07
-1.14605006983303e-05
-1.619479271565e-05
-2.7436655135227e-05
-2.61547978191558e-05
-2.50787330263045e-05
-2.83683228753882e-05
-1.90091926857365e-05
-2.61248331354292e-05
-2.44750162098724e-05
-2.21324379921025e-05
-2.25751207574807e-05
-5.50529162803369e-06
-3.23106109956471e-05
-1.56809078047476e-05
-1.87910811694293e-05
-2.98575727648992e-05
-1.26298260247576e-05
-1.18517785029591e-05
-2.22308395775941e-05
-1.61272626106916e-05
-2.00816373547025e-05
-1.49759014518539e-05
5.71344521982488e-06
-6.37987987434751e-06
-6.25388480652991e-06
-4.13410077249085e-06
-1.12939541020007e-05
-1.50372123192515e-05
-1.20443963213615e-05
-9.88787751257814e-06
-7.65482130364054e-06
-5.1439384168512e-06
-2.05651109965155e-05
-1.07436667034608e-05
-2.12019153248448e-05
-3.79719430657234e-05
-1.09215423812787e-05
-5.5691780631645e-06
-2.36901363884722e-05
-2.32337927098789e-05
-2.96381339730243e-05
-1.31582253159046e-05
-9.40960793833941e-06
1.07214121879716e-06
-8.3584704687738e-06
-1.07877316558641e-05
-1.94829954496188e-05
-1.7923377887613e-05
-1.85644071443371e-06
-2.99655972159077e-05
-4.95381011022638e-05
-1.69492276386253e-05
-1.6099538294333e-05
-2.65775441392829e-05
-1.62410688990088e-05
-6.36600845233383e-06
-1.60760290000881e-05
-1.72068148335409e-05
-2.78294283621959e-05
-2.13564874206047e-06
-1.85964921532784e-05
-2.51073432043497e-05
-1.796891551612e-05
4.21324660522911e-06
-7.37265672352817e-06
-1.36663524360211e-05
-3.16990628730587e-05
-2.65981440901792e-05
-1.85179302428125e-05
-9.50281591416973e-06
-2.48408721295186e-05
-7.33568725323579e-06
-2.14001648869757e-05
-2.34853513390674e-05
9.70521044434033e-07
-1.19282176300375e-05
-2.84211698553012e-05
-2.20443033311405e-05
-2.47938748908304e-05
-2.62837118713028e-05
-7.86602931756631e-06
-1.58087624475317e-05
-3.15242794906063e-05
-1.84063736217485e-05
2.19110712544451e-06
-1.14006165346568e-05
-5.89163313539242e-06
-1.57472612611592e-05
-4.66479839343665e-06
-1.91009157540127e-05
-1.73923682515847e-05
9.43102498261171e-07
-1.60346056685408e-05
-1.7178662110337e-05
9.72220402157912e-06
-1.44643066327604e-05
-2.46340453665814e-05
-2.14632570075757e-05
-2.75270009782703e-05
7.09179049473029e-07
-2.34925634810295e-05
-2.6747120198753e-05
-2.66587432721072e-05
-2.95494943969197e-05
-2.37981369982908e-06
-2.68492932307305e-05
-2.09524889191911e-05
-9.93065091030249e-06
4.96402555035554e-06
-1.07088055904279e-05
-1.48502875630432e-05
-2.60822958911017e-05
-9.46328302504581e-06
-8.54825453530815e-06
-2.2463886438069e-05
-6.5623964678637e-06
-2.09146300663464e-05
-2.65762602037074e-05
-1.59153669852397e-05
-2.73679336897207e-05
-2.86274727866594e-05
-2.23538699404457e-05
-2.60043937616099e-05
-1.22487521014723e-05
-1.62421804595194e-06
-7.90016529698985e-06
-8.50469092542861e-06
-2.3358697167028e-05
-1.21760781787534e-05
-8.19167038960166e-06
-2.35508542820032e-05
-1.68925087764025e-05
-2.36207827040965e-06
-2.78603441734069e-05
7.23501978376761e-06
-2.40076895456284e-05
1.15608152306795e-07
-2.2771525429084e-05
-2.2592850261955e-05
-1.28585436589188e-06
-1.59606347358946e-05
-9.20626009317232e-06
-1.3983457306573e-05
-2.16687220423798e-05
-2.35020512007139e-05
-4.37894987161336e-06
-1.65549056068771e-05
-2.66247457635282e-05
-1.11953532535307e-05
6.52794320356825e-06
-1.19351008835461e-05
3.36388388747627e-06
-2.79984471649956e-05
-1.35695087121963e-05
-2.23562628249553e-05
-2.51708330578878e-05
-2.71370151092559e-05
-1.39265909036389e-05
-1.36163957315556e-05
-9.71607098910237e-06
-1.51858035112926e-05
1.81310566625772e-06
-2.07005612767754e-05
-1.65651966284371e-05
-1.70536105730638e-05
-4.47324750821038e-05
-2.57740148218335e-05
-1.534547042859e-05
-1.12447152381545e-05
-3.11850671787035e-05
-2.41653357324481e-05
-1.64371087472647e-05
-9.68767801067181e-06
-2.50612935759132e-05
-3.30144811378876e-05
-3.12778321751071e-05
-3.44871937950346e-06
-1.69077710416324e-05
-2.0077996859383e-05
-1.32047334958716e-05
-7.35008281694914e-06
-3.63003426128382e-05
-3.84536161883802e-05
-1.86984140997639e-05
-1.83875003589096e-05
-7.86264867461898e-06
1.95055128055829e-06
-2.09118592335017e-05
-2.93812869158026e-05
-1.28532997830786e-05
-1.81254180442929e-05
-1.60100380507326e-05
-1.13160735968459e-05
-1.63216240158123e-05
-1.37565220940109e-05
-2.03926268265069e-05
-2.60411339629361e-05
-2.75159235584806e-05
3.78913377164415e-07
-2.63997914123519e-05
-1.9264699771538e-05
-1.52638254914886e-05
-1.933087895428e-05
-2.27877653453529e-05
-1.27430909238489e-05
-1.04726636586679e-05
-1.02342687535628e-05
8.56499507967727e-06
2.25466360414439e-06
-8.24052860023252e-06
-3.02410527344778e-06
2.05831372876422e-06
-4.20949319644275e-06
-1.6250233997228e-05
-2.61926583463701e-05
-1.18957069940075e-05
-3.02460888527778e-05
-3.51198978021466e-06
-1.76909813532027e-05
3.44015799638179e-06
-2.38402435725938e-06
-8.602984270049e-06
-1.4475939206253e-05
-1.60832749626846e-05
-1.10262901309357e-05
-5.53047075099081e-06
-1.35626050222799e-05
-1.53906024554072e-05
-1.56823333252928e-05
-2.27295308787125e-05
-2.0832362968971e-06
-2.7001425871396e-05
-1.77397964236968e-05
-2.54569237786367e-05
-2.94070255001353e-05
-3.76788367203247e-05
-9.48602232565582e-06
-1.23399783153756e-05
-2.64436252818457e-05
-2.67792534619722e-05
-3.46662772761609e-05
-2.07630756377846e-05
-1.08118442658926e-05
-2.2831088675522e-05
-1.92722456035718e-05
-1.68779668069515e-05
-1.41522900862669e-05
-2.39189158825492e-05
-2.22712341100786e-05
-8.3073620413054e-06
8.28459817810871e-07
-3.96622570282728e-06
-8.67143241795787e-06
-1.14265907582468e-05
7.16932704419829e-06
-7.00223325881759e-06
-7.53766007504524e-06
-6.16002442719593e-06
-4.15915536477431e-06
-9.96106543422091e-06
-2.53254762679989e-05
-1.96360264774318e-05
-1.77989298317891e-05
-5.24460620464069e-06
-2.42862030136473e-05
-1.26377285517803e-05
-1.37389946443787e-05
-2.10771016098306e-05
-1.65307045330671e-05
-8.81004875543441e-06
-1.2248735045793e-06
-1.63889565634345e-05
-1.66556236983588e-05
-1.06557072829946e-05
-1.66466758904056e-05
2.51368449597141e-06
-4.83371139594061e-06
-9.85693294808576e-06
-1.47383433524277e-05
-4.50103899750547e-05
-2.46971367950303e-05
-3.02928551406827e-06
-2.23019429528418e-05
-1.80901197079587e-05
-1.22640561427107e-05
-7.07991347892718e-06
-1.17318230412977e-07
-1.58615745019607e-05
-1.18597537744195e-05
-5.09302915655051e-07
-1.64122218167321e-05
-2.47419817298552e-05
-1.47446978185086e-05
-1.57336740711999e-05
-2.03029135938905e-05
-2.47731504290413e-05
-1.14699261351264e-05
-2.76804877577418e-05
-5.65899150965808e-06
-1.31949433837192e-05
-1.80670365075501e-05
-3.44091534821136e-05
-1.79695215041239e-05
-4.4064641376122e-06
-2.19989378676115e-05
-2.85128498508208e-05
-6.36239536627575e-06
-2.999257934484e-05
-1.89949977987042e-05
-1.94670012081079e-05
-1.87177354468212e-05
-5.55639381605709e-07
-2.90843219981339e-08
-3.23559703357654e-05
-1.35484554743019e-05
-2.38361980872529e-05
-3.05769253081599e-06
-3.37078855961307e-05
-2.14070204284203e-05
-1.79027283202177e-05
-3.38732209869669e-06
-1.00031613552041e-05
-1.12106476646325e-05
2.24183423202497e-06
-2.56818873069982e-05
-2.7105847473843e-05
-1.66764921063596e-05
-1.95641893970013e-05
-1.92364009364815e-05
-6.53811023563196e-06
-2.20763204315789e-05
7.01571991808354e-06
-1.36958813610035e-05
-8.41416082896252e-06
-5.90942659525219e-06
-1.77602809816355e-05
-2.71233195814485e-05
-3.22871465178141e-05
-1.79496247562566e-05
-2.65328042442479e-05
-2.47808530998944e-05
-5.59139113773327e-06
-1.70956324913007e-05
-3.59817914048296e-05
-3.56611530011988e-05
-3.77668880814679e-06
-1.63076749276186e-05
-2.28323522701983e-05
-2.56361810511521e-05
-2.87973088496949e-05
-3.27548119811413e-05
-1.07057713714737e-05
-1.12695818345493e-05
-2.87548737605116e-05
-1.77081651608087e-05
-3.09576179984254e-05
-1.93400208122148e-05
-9.41965806735199e-06
-2.19338751337299e-05
-1.26066606408481e-05
-6.1792994595018e-06
-4.08114047467719e-05
-2.29426957947639e-05
-3.01884954285034e-06
-1.61627816223647e-05
-1.2034585892977e-05
-1.1254489651915e-05
-1.62811634210649e-05
-3.17204288230752e-05
-1.58368617505187e-05
8.10185469394191e-06
-1.40863252960707e-05
-3.58630842092083e-06
-1.53025703484989e-05
-1.10085417999118e-05
9.51832607407827e-07
-1.55416830604696e-05
-2.41738323313488e-05
-2.53241326945412e-05
-1.90606633407422e-05
-1.31773488288287e-05
-3.25064320089773e-05
-2.33667889394938e-05
-1.73237518883101e-05
-3.10527251996477e-05
-7.44478393442479e-06
-2.49007791754105e-05
-1.40546774957599e-05
-2.23376597690218e-05
-1.66585516349369e-05
-1.41494394108471e-05
-1.37787586972883e-05
-2.26019579727878e-05
-1.42768476408698e-05
-1.86976007832956e-05
-6.52725926401889e-06
-1.87049136555157e-06
-1.29407836893086e-05
-2.00531186045173e-05
-2.27162162190343e-06
-1.52254983208558e-06
-2.25923259055199e-05
-7.96907405524768e-06
-1.48993656899758e-05
-2.64536414758484e-05
-1.97856770788697e-05
-1.52868360595654e-05
-2.08516670109983e-05
-1.62930812426816e-05
-2.23295338854414e-05
-1.79081288384695e-05
-1.65481621637283e-05
-1.99860561577867e-05
-1.50668582608419e-05
-2.37241968488434e-05
-6.68363697100189e-06
-3.17640243824252e-06
-2.28120018777095e-05
-9.72742193973599e-06
-2.27051697880918e-05
-1.94995996501532e-05
-1.92039710721057e-05
-1.45173470800024e-05
-7.55712733665961e-06
-1.76318394764972e-05
-1.98005089485532e-05
-3.81798740688202e-05
-1.40356886469863e-06
-3.0405614081948e-06
-2.01788547200319e-05
-7.19167070398851e-06
-1.33315177992609e-05
-2.06430095793818e-05
-2.40451780676555e-05
-1.39718317138705e-05
-2.36854623382072e-05
-2.12419754688826e-05
-2.76950122818662e-05
-1.31123754115972e-05
-1.76017550954503e-05
-1.28412567097932e-05
-9.32995503221674e-06
3.74182908429445e-06
-2.0119620101361e-05
-9.53490576123022e-06
-1.07929501595898e-05
-1.88330902633353e-05
-1.57620388690005e-05
-1.64318059824907e-05
-2.4271430558431e-05
-4.31073958368212e-05
-1.27378273929408e-05
-6.49216282740519e-06
-2.7834183299273e-05
-1.09217297672007e-05
-2.56449667827696e-05
-1.19072537871567e-05
-2.93012395324887e-05
-1.32132779167286e-05
-1.99013545853691e-05
-1.58592111325891e-05
-2.88035953134389e-06
-1.13572067927606e-05
-1.04300792595132e-05
-1.83056808408458e-05
-1.35607242184063e-05
-1.28805463387204e-05
-1.96853051217703e-05
-2.17621000867637e-05
-1.19924496066061e-05
-9.79666907581561e-06
-1.14228683110667e-05
-2.42414059033674e-05
-1.6534272907064e-05
-1.94410868564827e-05
-1.34725090511111e-05
-1.80216365089966e-05
-1.72575797963791e-05
-9.69907195892781e-06
-6.62164376320128e-06
-1.62810293571903e-05
-2.14454818770103e-05
-2.32078885817319e-05
-2.34781369904054e-05
-3.26065440589528e-05
-2.59312679584137e-05
-2.93682325649081e-05
-2.2741868528267e-05
-2.10348094924445e-05
-2.18365196189261e-05
3.48816377189505e-06
-2.07849197353413e-05
-2.14747624323529e-05
-2.57997950923774e-05
-1.83630793266421e-05
-3.66851773178221e-06
-3.04799951153106e-05
-2.80240328425333e-05
-2.07696310265276e-05
-2.09797840978083e-05
-1.06973261518505e-05
-4.80454723216502e-05
-3.4835861903998e-05
9.70777792991596e-06
-1.36722015343832e-05
-1.45776957952107e-05
-1.81224039471941e-05
-2.25092498761728e-05
-1.79671212852663e-05
-2.4204438024196e-05
-2.97280068724249e-05
-1.80824731771739e-05
-3.45023371686916e-06
-4.88187851582024e-06
-6.24645764612323e-06
-9.66290399823663e-06
-8.3260439931682e-06
-7.67025314423878e-06
-1.51433628592147e-05
-2.99557930464901e-06
-7.88719976290637e-06
-1.92014930315421e-05
-1.05228019069216e-05
-1.22234570263024e-05
-9.97258816276357e-06
-1.47947338866526e-05
1.41307864111267e-05
-8.00497279069096e-06
-2.72634847015023e-05
-4.05951469907325e-06
-1.87606691536578e-05
-5.34007203083624e-06
-1.00779090112542e-05
-4.16560246258888e-06
-7.69752661419805e-06
-1.72309414161173e-05
-1.21945480349645e-05
-2.02105853343206e-05
-3.70167419781818e-05
-2.00446593631035e-05
-1.78431923680746e-05
-1.40017469506181e-05
-9.11130309433845e-06
-1.01420822084631e-05
-8.18739003195512e-06
-1.29431845247557e-05
-9.80130764557889e-06
-1.16737926810597e-05
-1.26239627185868e-05
-8.98990320379611e-06
-2.89519662778083e-06
-2.11389079003979e-06
-8.20267423864372e-06
-2.06261470809933e-05
-2.73758510410808e-05
-2.69345751668268e-05
-3.53320581941874e-05
-8.33484814043911e-06
-1.66495288274271e-05
-3.30574231841318e-05
-1.465124955589e-05
-1.29646955041553e-05
-1.23793067283397e-05
-2.11322589023553e-05
-1.09966588708545e-05
-2.62766026595349e-06
-2.58473400535244e-05
-3.67842615181484e-05
-3.39929613159648e-05
-1.78487370310089e-05
-1.45174059199839e-05
2.18471669360521e-06
-4.98293628399509e-06
-1.0357029879475e-05
-2.08369567788238e-05
-1.01058764998727e-05
-2.02456235594031e-05
-1.61817750386973e-05
-1.84621977532584e-05
-1.24183499069212e-05
-2.78959242560779e-05
-2.16563666877001e-05
-2.00169383368454e-05
-1.52636511479675e-05
5.69073382587094e-06
-1.8191200023437e-05
-8.0444648545396e-06
-2.39006942698023e-05
-2.70136051640972e-05
-1.9148299318745e-05
-9.28682744469469e-07
-1.64706541054771e-05
1.25031003709736e-07
1.46378602712237e-05
-1.59870834732273e-05
-1.65429264155293e-05
-1.77559011190888e-05
-1.74693864005621e-05
-1.4059268020448e-06
-1.45895184882354e-05
-2.80745878481559e-05
-1.32781983375889e-05
3.02327629051206e-07
-2.31798088261565e-05
-3.97071431837691e-05
-3.71753066955651e-05
-4.36177460174761e-06
-2.8202128110222e-05
-5.02055357743069e-06
-1.26687878199993e-05
-1.40046601816747e-05
-3.74655412857183e-06
-1.62915591447127e-05
-4.3702538974269e-06
-1.39076820270354e-05
-2.37721043343726e-05
-1.90092108088837e-05
-2.42045132849094e-05
-2.54955545470848e-05
-2.99817156106982e-05
-1.45467134908968e-05
-2.3299999737678e-05
-3.70242274676261e-05
-2.21800022200907e-05
-9.3601481654481e-06
-1.75767987816866e-05
-1.3829195016721e-05
-6.86816772224734e-07
-3.23776255777125e-05
-1.3919744620529e-05
-1.54686454309612e-05
-2.16353895860589e-05
-3.31762766564329e-05
-1.26360526130991e-05
-1.81140747087648e-05
-1.42484340432226e-05
-2.1051782935591e-05
-5.89188809571145e-06
1.26105625849093e-06
-1.68535786826017e-05
-1.99363173369002e-05
1.03966021897803e-05
-2.06027411259501e-05
-1.79562996454092e-05
-1.91841779154895e-05
-7.92683580434472e-06
-6.85395482754024e-06
-2.51727308923198e-05
-2.94002491091041e-05
1.30666507956915e-06
-2.89517066759368e-06
-2.28373651104002e-05
-5.97692019948941e-06
-1.19826952271936e-05
-2.41261140163594e-05
-1.58548771257992e-05
-2.94468219345077e-05
-1.44023585366192e-05
-1.03157740413304e-05
-9.22637796268149e-06
-1.07902186614227e-05
-1.27581629178966e-05
-1.30263827736848e-05
-4.40825143230122e-06
-1.55076183195851e-05
-1.28831419481544e-05
-4.42753311673174e-05
-1.90036364709954e-05
-3.55607968584407e-05
-6.85740396461707e-06
-2.07361780885588e-05
-8.7086204627188e-06
-1.87994165566474e-05
-7.07102555013126e-06
-2.32887717456836e-05
-4.46903273031156e-06
-1.557261196582e-07
-6.9307187954423e-06
-1.94536535449346e-05
-7.12775570367531e-06
-1.61820995540632e-05
-1.22367953957382e-05
-1.87307407908571e-05
-1.86416933667813e-05
-2.16407371641512e-05
-2.5269828179611e-05
-8.71746853215863e-06
-1.26546486245099e-05
-6.38178610747327e-06
-1.13461684613899e-05
-1.09604302194518e-05
-5.37061527421789e-05
-5.96822022032489e-06
-6.35088030715777e-06
-1.14667632043258e-05
-1.40703827989878e-05
-3.15915742589174e-05
-7.7619597885175e-06
-2.21696743397087e-05
-5.26931174574164e-06
-1.43761509772579e-05
-2.26059502727909e-06
-1.90200558759657e-05
-1.37134930072346e-05
-1.17805194543994e-05
-7.06747820174251e-06
-1.39140642034613e-05
-1.60542886357241e-05
-8.20603434282362e-06
3.29400899232847e-08
-1.1668638359629e-05
-3.48892037824249e-06
-9.02937675985457e-06
-1.0967811283736e-05
-1.80789567246274e-05
-9.97513348599093e-06
-2.66309383505626e-06
-2.76103249795863e-05
2.30190432854737e-06
-1.89958255197546e-05
-1.40227637240706e-05
-1.62380228403623e-07
-5.17429395108663e-06
-1.04200273653607e-05
-8.66754271084487e-06
-7.20770050895449e-06
-2.08901076609838e-05
-2.01328507286925e-05
-1.91279706464374e-05
-1.54094141099478e-05
-2.73421119848565e-05
-1.25590978057469e-05
-4.87895687478196e-06
-1.50588552032329e-05
-1.4729913305006e-05
-2.16421355842248e-05
-2.57078549100929e-05
-6.98933004845657e-06
-1.5881036942024e-05
-9.32324273133893e-06
-2.33845579853292e-05
-2.63624658763518e-05
-2.10221016161861e-05
-2.36179225249498e-05
-2.16370682521522e-05
-1.87355334891836e-05
-3.33756786755992e-06
-2.27743499162616e-05
-9.61226022699114e-06
-1.9220865247134e-05
-1.69162004800008e-05
-2.58948634073561e-05
-1.60465867338465e-05
-9.57308636333835e-06
-8.24818580201619e-06
-2.16805307437537e-05
-2.95900260750481e-05
-1.98808358964109e-05
-1.10047603416288e-05
-2.42452335582324e-05
-1.50156843362381e-05
-1.76867550984395e-05
-1.61622186507398e-05
-2.46448300650747e-05
-2.50320477508602e-05
-2.67061195962906e-05
-2.01002132896347e-05
-1.10066065261656e-06
-5.30335741668786e-06
7.90873882006027e-06
-1.66317340289365e-05
-2.24660002205105e-05
-1.23640800836582e-05
-2.20140873560869e-05
-2.08204322550254e-05
-2.23009553384389e-05
-1.87628673339437e-05
-1.26540027612474e-05
-3.01277369900691e-05
-1.88944629930435e-05
-2.52541841790963e-05
-2.30513953714204e-05
-1.35562199829015e-05
-1.09897740648774e-05
-1.83922646977464e-05
-8.33277457501361e-06
-7.14534234405758e-06
-6.14777715465243e-06
7.96171541826358e-08
-1.48704296688062e-05
-4.34797952357735e-06
-2.21293997805921e-05
-2.27799157810166e-05
-1.39463604208669e-05
-1.89082354196301e-05
-1.07923253973349e-05
-2.40592764522105e-05
-2.48903674093748e-05
-2.22548859374736e-05
-2.35970009460576e-05
-9.2907907929123e-06
-3.75089779327831e-05
-1.8647890390217e-05
-3.83177989843996e-05
-2.55885233895686e-05
-4.59128069650566e-06
-1.91021324020882e-05
9.64352766238727e-07
-1.5325706937502e-05
-5.40185866546746e-06
-1.28787634806698e-05
-2.28105749456693e-05
-4.22187964799832e-05
-1.17147746323236e-05
-1.76353503999455e-05
-1.67996362353866e-05
-2.53536821554874e-05
-5.33185541779276e-06
-2.34634933070567e-05
-1.47679670650479e-05
6.02392189193661e-06
-1.22200325829894e-05
-1.30380588983286e-05
-6.22644337735338e-06
-1.59868171577978e-05
9.1734807361859e-07
-1.63722194963294e-05
-3.7043782159013e-05
-5.757348584411e-06
-1.38198306692712e-05
-2.14267340559425e-05
-3.32507219092967e-05
-1.81401360827831e-05
-1.32388592328096e-05
-2.75153959075422e-05
-1.69879669197905e-05
-1.16016901443643e-05
-2.03571465316697e-05
-2.05489783546728e-05
-2.01445035986453e-05
-2.76874541954093e-05
-3.0289905948277e-05
-2.75677198916344e-05
-8.0075510446805e-06
5.63396998486554e-07
-2.81255226058509e-05
2.51680244497731e-07
-2.09260509217428e-05
-1.80561534275069e-05
-2.77072792191948e-05
-1.36908263346594e-05
-6.42340398441738e-06
-5.15982068197639e-06
-5.78710003484447e-06
5.04651324587224e-06
-2.95829280060767e-06
-1.0219295924947e-05
-1.44139116411825e-05
-1.16709191204105e-05
-1.53481689801198e-05
-2.76809619625679e-06
-3.66148617631837e-05
-2.99007601023027e-05
-2.48659765482865e-05
-1.31632542990427e-05
2.36926216007945e-06
-1.51917435719315e-05
-2.1078211238002e-05
-2.91628624939712e-05
-9.36320366671182e-06
-5.23893123267131e-06
-1.59960633985819e-05
-1.33525496350739e-05
-9.63586435873406e-06
-1.89859827401218e-05
-6.52898575193587e-07
4.40724626940801e-06
-7.42015243456186e-06
-6.80012304679639e-06
-2.46304628991927e-05
-2.46105056547598e-05
-2.01320494200765e-05
-2.25563269307888e-05
-1.53181192426246e-05
-1.31825571953197e-05
-1.69455940392843e-05
-3.07383285082265e-05
-1.37558510852506e-05
2.03833366804736e-06
-1.61138748495635e-05
2.16533266540984e-06
-8.61932348955352e-06
-1.51429286586409e-05
-1.73058685665892e-05
-6.29180454337835e-06
-1.70184806393576e-05
-2.20644079749004e-05
-3.75337549662285e-05
-2.30022379693856e-05
-1.78330981824553e-05
-1.07881479123062e-05
-1.7973943260346e-05
-1.96331403221446e-05
-2.68514626362594e-05
-4.99509529071606e-06
-2.25481015608221e-05
-2.30205116916722e-07
7.81898071903444e-06
-1.26468793675117e-05
-1.64834309835735e-05
-3.24275784211259e-05
-1.54180737382101e-05
-9.76628138920163e-07
2.50408263067568e-06
-8.56974878705015e-06
-1.21774845569374e-05
-6.11020325777533e-06
8.39259960237869e-06
-6.63394461811295e-06
-2.02289099732287e-05
-2.52500492376086e-05
-2.01355197705633e-05
-1.6063142740719e-05
-1.07328980086296e-05
3.72061814765123e-07
-1.54577138325176e-05
-2.87112405087734e-05
-2.34352547317461e-05
-9.02032813016273e-06
-2.37975023731251e-05
9.02298758072804e-06
-2.10303119604135e-06
-3.24413161659762e-05
-5.92255874374777e-06
-2.52082462766223e-05
-2.52674645056248e-05
-3.20298842837196e-05
-7.61243349629375e-06
-3.36341026250514e-05
6.53499937945426e-06
-2.83796992931384e-05
4.34072835544472e-06
-2.24396244700736e-05
-1.95883598338295e-05
-1.80705911714988e-05
-1.40118176002184e-05
-1.4190083946234e-05
-1.63621645867886e-05
-1.77665354586382e-06
-1.88511962094495e-05
-1.0111426575682e-05
-2.94380354542297e-05
-2.39943255116306e-05
-1.25460361916706e-05
-1.22372406241704e-05
-2.07386433876407e-05
8.31131800687207e-07
-1.72323656337929e-05
-1.99694499242657e-05
-2.91828491921678e-06
-2.79375760952304e-05
-2.14189266322892e-05
-2.4624728701769e-05
-1.43469244484667e-05
-1.88071601500477e-05
-2.5366079488153e-05
-9.84823693712452e-06
-1.22484042959943e-05
-1.20802097157728e-05
-1.41689280423782e-05
-3.31071498936134e-05
-2.9744581730341e-05
-1.68489923549115e-05
-1.23779625104425e-05
-1.71896144045096e-05
-2.0602892840931e-05
-1.68805383137588e-05
-1.42670080843095e-05
-1.05627316177197e-05
-1.50969394093601e-05
-5.31778253201546e-06
-2.92621225641301e-05
-1.695547551265e-05
-9.84525140949451e-06
-7.14902353994734e-06
-1.16956439110949e-05
-1.85316645211865e-05
-5.4769563733012e-06
2.90199224816161e-06
-3.1624225793297e-05
-1.5817549997501e-05
-1.47976092863665e-05
-2.71523489122406e-05
-1.78049806828516e-05
-3.26681202408554e-05
-6.88519430230807e-06
5.20442725814858e-06
9.67781501923623e-07
-1.17324208053786e-05
-5.3666715810983e-06
-2.58169764099375e-06
-2.61260922988369e-05
-1.70638915028208e-05
-2.559137352434e-06
-8.76203591088055e-06
7.25158644300763e-07
-3.16303881622713e-05
-1.01137803607545e-05
-2.40717870604483e-05
-6.66188124764034e-06
-1.74784472901293e-05
-5.63315553236932e-06
-1.19320263620274e-05
-3.46088189782437e-05
-6.51516858813512e-06
4.90137429523447e-06
-1.08987721241348e-05
-1.88888162526243e-05
4.10929235655146e-06
-2.12009452175578e-05
-2.38173149026205e-05
-1.88218300620821e-05
-1.34091657191625e-05
-1.92726904281961e-05
-1.63764756154537e-05
2.10034751758603e-06
-4.25489206137456e-06
2.37399969135732e-06
-1.49165162313419e-05
-8.71107560720513e-06
-1.07990881938138e-05
2.84826685841151e-06
-2.71561745713015e-05
-1.94024577872603e-05
-1.42592929642386e-05
-2.28008621266357e-05
-3.48286582421892e-05
-2.13544426238398e-05
-6.98285035236931e-06
-2.68717065840639e-05
-3.03474728105365e-05
-5.76296141496686e-06
-2.24407820312638e-05
-2.38505902680847e-05
-2.16913316179584e-05
2.49958926584951e-06
-1.27428431438262e-05
-1.04915491970157e-05
-1.45745252733235e-05
-2.04671967328377e-05
-9.14695202872878e-07
-1.67008005539744e-05
-2.48770529342489e-05
-1.92918455388118e-05
-7.08683821337455e-06
-1.71645309428872e-05
-6.51465308861853e-06
-1.06354644793346e-05
-2.50036186354829e-05
-1.08621984095352e-05
-1.79966198681204e-05
-1.83576901732254e-05
-1.15030908927102e-05
-8.98557866204462e-06
-1.69466341216483e-06
-6.84463469287588e-06
-9.27451212248105e-06
-7.57217778551194e-07
-3.24172828511469e-05
4.47126222892758e-06
-2.26609470928044e-05
-2.52039051458486e-05
-1.42794196989408e-05
-1.26793739186125e-05
-2.30166688162793e-05
-2.63441165331614e-06
-6.56347132998831e-07
-1.1918920189078e-05
-6.75042342882855e-07
-2.97148041320124e-05
2.16118687142943e-06
5.64979100963857e-06
-1.33148815244479e-05
-2.35993368867331e-05
-1.3364822866799e-05
-4.98723735470565e-06
-2.00758038247711e-05
-1.40310717241218e-05
-3.3459945814107e-05
-2.81639429842271e-05
-2.02866011539195e-05
-7.15851955876698e-06
-1.29227019428164e-05
-6.98577018106684e-06
-2.32761016740646e-05
9.22804135399723e-07
-8.24677454038421e-07
-2.60049270717457e-05
-2.96341463266539e-05
-2.97994504359091e-05
-2.32194076953208e-05
-2.22173782569217e-05
-1.17408618763176e-05
-7.41787842168083e-06
-9.74502977472998e-06
-1.54166699015978e-05
-2.94864364762362e-05
-1.58904130337376e-05
-2.20736578598597e-05
-7.81609445426085e-06
-1.91746199460747e-05
-1.92717762953779e-05
-1.72115356275679e-05
-1.99418954147543e-05
-9.5827819578362e-06
-2.60649094323415e-05
2.93065207270547e-06
-1.75320520924023e-06
-1.80148543044782e-05
-2.83467840531807e-05
-2.52531905436313e-05
-1.50844148176856e-05
-1.69468508820485e-05
-3.1243143791419e-05
-2.15752327899206e-05
-1.95285445207402e-05
-3.33348020959887e-05
-3.85311469420483e-05
-2.98067941236197e-05
2.58161223137767e-06
-2.74186887445436e-05
-2.4954465369989e-05
-2.89408016758092e-05
-2.11990103067623e-05
-1.00755715391958e-05
-1.28305368849402e-05
-1.31198404489999e-05
-1.98689832624893e-06
6.27747784992921e-06
-7.76635734858807e-06
-3.53937755340585e-05
-1.47786472886857e-05
-6.5884105021206e-06
-1.42817450785087e-05
4.49933588661408e-06
-1.374367257519e-06
-9.78393875538175e-06
-1.65896428668371e-05
-1.29089323540519e-05
-1.81946783259578e-05
-2.10031634677405e-05
-2.72332762412966e-05
6.04348036728485e-06
-3.21037458924017e-05
-1.97325973393004e-05
-5.73445553491099e-06
8.92477659589882e-06
1.75972434099688e-07
-7.68022747197024e-06
-1.3549431587962e-05
-2.48387083352835e-05
-1.10867257668434e-05
-1.74194907431618e-05
-2.23408089894774e-05
-1.92291034049983e-05
-2.71758946835275e-05
-1.62777246142632e-05
-1.68322703378802e-06
-2.02144649390686e-05
-1.23234909647544e-05
-1.8242265286736e-05
5.48719793585745e-06
-1.29948229899761e-05
-1.41806141870816e-05
-6.89688458624342e-06
-1.96711288681787e-05
-1.19502233732093e-05
-1.65549988653599e-06
-4.6463508810073e-06
-7.51157098463208e-06
-1.32598849943408e-05
-1.99402639011055e-05
-1.13511285771914e-05
-2.55113026278484e-05
-2.57762899345676e-05
-2.48665244670087e-05
-5.06077650363259e-06
-7.41758482402389e-06
-4.26943015958815e-05
-2.90242014814301e-05
-9.19479724416678e-06
-1.35445074363396e-05
-3.40518836585445e-05
-7.46551525476274e-06
-2.88286118462216e-06
-1.11420691625343e-05
-2.27501813479006e-05
-1.89541531924285e-05
-1.392481257285e-05
-2.12563885816253e-05
-2.13317603952797e-05
-5.63276231902471e-06
-1.41806671793508e-05
-2.89912599574838e-05
-3.40928711168358e-06
-1.94614167911974e-05
-3.38767520586489e-05
-3.09343351242011e-05
-2.08772443575196e-05
-1.36787103358697e-05
-2.88090067749347e-05
-1.00883535660066e-05
-1.02585669798514e-05
-2.17580155749146e-05
-1.05356456591767e-05
-5.63997660384253e-06
-8.70135505149565e-06
-1.99206914869787e-05
-2.61241672652971e-05
-2.42419250823583e-06
-1.67237315612596e-05
-1.65603487741741e-05
-4.01411281229855e-06
-1.37879712855012e-05
2.48879603345313e-06
-3.38786739968722e-05
-1.56129413580738e-05
-1.65349119160017e-05
-3.19479663039482e-05
-1.26114257514295e-05
-1.71399792088898e-06
-3.85771046263661e-05
-1.60858940996998e-05
-3.55368890482442e-05
-8.73125431956207e-06
-2.23506520947095e-05
-5.41418322696071e-06
-2.53668847031939e-06
-8.05979763630965e-06
-2.1710412212896e-05
-1.62572050554111e-05
-9.14536796883141e-06
-1.33206884217843e-05
-9.87766740633621e-06
-1.66030060344036e-05
-3.30863919548772e-05
-1.36473608142037e-05
1.35797325441871e-07
-1.17643588447034e-05
-3.32956112346394e-05
-2.62677282978835e-05
-2.69601376079739e-05
-1.93672200688269e-05
-5.19167463986488e-06
-1.14002674573895e-05
-1.51411111171563e-05
-2.88077669648e-05
-9.45490091916271e-06
-2.93024416397207e-05
-1.38583507520934e-05
-1.0731349852621e-05
-1.18535829406067e-05
-1.37192247096248e-05
-9.96990778320706e-06
-2.06842609784176e-05
-1.01868190595547e-05
-9.48555161141475e-06
-2.1259368805804e-05
-2.21199858088761e-05
-3.53617106089681e-05
-1.67228919297486e-05
-1.13940303851482e-05
-9.79517492393314e-06
-2.6415679867462e-05
-9.93083433360638e-06
-3.88184728423534e-06
-5.28574516252607e-06
-8.33719300979444e-06
-1.30198735745012e-05
-2.09451944153333e-05
-1.02740178648324e-05
-1.79551739073976e-05
-1.08752902277333e-05
-9.30872574662444e-06
-1.7440728274241e-05
-7.12564557643196e-06
-2.59663724232953e-05
-1.31837772732945e-05
-2.0963555642078e-05
-2.00101108440105e-05
-1.82283727149779e-05
-7.79569357646757e-06
-1.92680073503529e-05
-1.86455151789956e-05
-1.07339133508001e-05
-1.86844648594422e-05
-1.8072452012159e-05
3.24916549417939e-06
-2.7282259394908e-05
-2.18721975237848e-06
-1.45766431424671e-05
-7.47783050606575e-06
-2.18838674243913e-05
-1.43120906496624e-05
-2.34323675622933e-05
-1.30048939487715e-05
5.46321420444824e-06
-9.06618317766091e-06
-9.22465525464878e-06
-1.47644827017514e-05
-2.48920965204964e-05
-2.22060554747612e-05
-1.54654933494306e-05
-1.91201279554637e-05
-1.14440541729268e-05
-1.13414782214315e-05
-4.02430768078557e-05
-1.27585112094025e-05
-2.03353142510014e-05
-4.27915166245412e-06
3.63136019015272e-06
9.22548778014546e-06
-7.12437191118438e-06
-1.54986478535386e-05
-1.27505002087873e-05
-9.18306308398602e-06
-1.79247660340488e-05
-6.76233755458115e-06
-6.90041849024465e-07
-7.69953091643713e-06
-1.72776144742841e-05
-3.17151824216761e-05
-3.25628562886783e-05
-2.76454561137391e-05
-2.1131670461468e-05
-1.21402424080736e-05
-2.20612121173018e-05
-2.57324812362247e-05
-1.86486895191011e-05
-2.18394209464937e-05
-1.19873713548584e-05
4.17379523692088e-06
-2.72617365745029e-05
-2.17957373786887e-05
-1.65631589674095e-05
-7.6758736295899e-06
-2.38295295171262e-05
-2.38134827557913e-05
-5.76053193958017e-06
-2.07608238852237e-05
-2.33776318606092e-05
-2.85409440182547e-06
-2.75314765214851e-05
-1.49939418180425e-05
-2.05181198250986e-05
-1.24661797692292e-05
-9.89133356998046e-06
-8.33402000479057e-06
-2.30926815328688e-05
-8.08426974774021e-06
-1.84626530741657e-06
-3.98916726491474e-05
-1.69191702912306e-05
-2.66489808944352e-05
-3.13402481282248e-05
-1.89481401410802e-05
-2.09587725563694e-05
-1.33587687086169e-05
-9.51052183210023e-06
-8.92765889458086e-06
-1.8535878684646e-05
-3.44667629680527e-05
-2.41335497091465e-05
-1.71914759105904e-05
-8.70793706719186e-06
-2.6639982172613e-05
-1.67882687552768e-05
-1.95942381982972e-05
-2.63844911499925e-05
-1.86345798647611e-05
-1.9824413043819e-05
-2.37384282593568e-05
-2.24102978682335e-05
-1.28291412246869e-05
-8.06296546736518e-06
-1.32524844315473e-05
-2.30481580241756e-05
-7.47378486962991e-06
-2.63524297687192e-05
-1.05893947063322e-05
-9.6292090051023e-06
-1.63927548071728e-06
-2.60184222174195e-05
-4.22708403328251e-05
-6.49952113971832e-06
-1.04774853312341e-05
-1.18107618016477e-05
-4.37578107837665e-06
-1.01747950295419e-05
6.98224058955596e-06
-2.38878229170191e-05
5.14222193398736e-06
-1.87086777885814e-05
-8.03403657744838e-06
-2.61253696425126e-05
-1.14453450956661e-05
2.57770869773641e-09
-1.96028937068156e-05
-1.50472764536975e-05
-1.39625393509125e-05
-1.82636854163924e-05
-4.2153925512e-05
-2.03419991432062e-05
-9.69210395859525e-06
-2.34954136525645e-05
-1.83634283755832e-05
-1.48926403558951e-05
-1.57059697379628e-05
5.14826990422709e-06
3.05413440834733e-06
-1.55077043575956e-05
-2.79041152875062e-06
-1.73456951923841e-05
-7.70343529775399e-06
-9.20640601119714e-06
5.69131921738271e-06
-1.81462744466397e-05
-1.32079156385578e-05
-2.22257143446629e-05
-1.86382740234389e-05
-1.70535563599086e-05
-7.5279187407977e-06
-2.3877856891019e-05
-3.86676845774247e-05
5.54001235512605e-06
-1.68302844119939e-05
-2.85985202383914e-05
-2.40523756261176e-05
-1.72857350721647e-05
-1.41152969855486e-05
-1.83376376874518e-05
1.71627288091047e-06
-1.51701263382969e-05
-8.80412564630348e-06
-2.86643451119526e-05
-2.09188016670209e-05
-8.49830083587421e-06
-4.29835793189964e-06
-1.5191897268255e-05
-3.2336367974433e-05
-1.05257149658087e-06
-1.94045801036706e-05
-2.28221829918009e-05
-1.22451223315052e-05
-4.64701445296498e-06
-2.82903451996421e-06
-3.58422501128745e-05
-1.1050850971573e-05
-3.58958961517033e-06
-1.58079987953771e-05
-2.65827143384881e-05
7.68420129332961e-06
-1.84404668317379e-05
-1.71384952183753e-05
4.34662036547145e-06
-2.3411566365861e-05
-7.11672409776366e-06
-1.59723863453329e-05
-2.87716268815976e-05
-1.77555437089639e-05
-4.75714141263124e-06
-2.23359180503881e-05
-1.83818632408982e-05
-2.678568681548e-05
-1.97403569655173e-05
-6.93305521889887e-06
-2.20104254242798e-05
-1.83703073835031e-06
-1.45580195284453e-05
-2.13592623430995e-05
-3.54739340068631e-05
2.01233115457879e-06
-2.55514024913624e-05
-1.54655593564317e-05
-1.63556676907881e-05
-4.74895309163122e-06
-8.56911848823166e-06
-3.43229058737133e-05
-3.12975889557085e-05
-1.33832970626464e-05
-1.59649898585819e-05
-2.19132830386895e-05
-1.08408846879817e-05
-1.09247729776413e-05
-1.94888792094462e-05
-2.8210827132471e-05
-2.91488053347658e-05
-7.47517786364271e-06
-2.28195240566237e-05
-2.41733750002222e-05
7.16410945788958e-06
-3.51436097209284e-05
-3.44002049641869e-05
-1.03042692463414e-05
-1.41318447236283e-05
-9.46489000999106e-06
-1.20169194765282e-05
6.41038204832011e-06
5.31416408381534e-06
-1.13862773122757e-05
-7.73807929090092e-06
-1.24105436759132e-05
-1.8106609481143e-05
-2.69934472915275e-05
-2.48283641404575e-05
-1.80422524296882e-05
-1.41151622083251e-05
-9.3759485372082e-06
-1.83456596045735e-05
-2.58712857623898e-05
-2.0713987507602e-05
-1.10572511408123e-05
-3.29121696593999e-05
-8.48484647332799e-06
-2.77620996571664e-05
-2.05958856238382e-05
-1.34545722446999e-06
-1.43587200100385e-05
-8.93497576993226e-06
-1.25939107176477e-05
-1.83902421750226e-05
-9.41384090633163e-06
-1.5228853960064e-05
-7.7231380494458e-06
-1.74547206673295e-05
-2.41579173152922e-05
-2.66210715104889e-05
-1.59840808530449e-05
-2.7665174290391e-05
-5.19415271035214e-06
-2.07085181817448e-05
-1.81602349819619e-05
-9.38716990779261e-06
-1.60927415190505e-05
-5.10734102845534e-06
-1.60383657083982e-05
-1.24682703011935e-05
-9.35238807223156e-06
-1.22045723382576e-05
-3.4075581454146e-05
-5.00716441845382e-06
-3.71087598049596e-06
-2.06107543725384e-05
-2.62352161381039e-05
2.75533345077135e-06
-1.51808278133077e-06
-1.27151312275699e-05
-3.00494126189813e-05
-1.27713318155319e-05
-6.28752678414273e-06
-2.72106721249716e-05
-2.54795450185271e-05
-1.64581652969397e-05
-1.19571994870634e-05
2.29233203226445e-06
-3.08633895433051e-05
-7.03583680915262e-06
-7.13779476404673e-06
-4.16135158175441e-06
-1.95743602643898e-05
-1.55993712424141e-05
-1.13406654044722e-05
-1.11892468910327e-05
-1.85265912100116e-05
-1.68022103752324e-05
-1.1786405050927e-05
-2.20558832224038e-05
-2.19588454917158e-05
7.09259711779492e-06
-1.54050914406832e-05
-2.50691099672198e-06
-3.0819064540944e-05
1.40266816536657e-06
-1.70065207287535e-05
-2.88051561614052e-05
-1.45559052781566e-05
-1.24388161461845e-05
3.6145316483419e-06
-2.81715081807168e-05
-2.52673717286302e-05
-2.03913528862216e-05
-1.45390529689692e-05
-1.74718723109135e-05
-1.06889414775694e-05
-6.79791148572167e-06
6.89048768110711e-07
-1.86170037435787e-05
-1.62000427314949e-05
-2.48253037448729e-05
-4.0514221133753e-05
-3.99745179262138e-05
-2.59692051357666e-05
-2.13896703225019e-05
-2.51600308085615e-05
-1.58068247300423e-05
-1.53738163738112e-05
-1.46382546129402e-05
-2.53569079349189e-06
-1.21144237992379e-05
-2.63135204766959e-05
-1.14961175090194e-05
-1.75183375832585e-05
-1.66511134679517e-05
-2.1472188769497e-05
-3.12055282534607e-05
-1.62171015276271e-05
-1.86044956658587e-05
-3.06376578949753e-05
-1.437758310605e-05
-2.02604532476204e-06
-1.93691785934725e-05
-1.59169310112219e-05
-9.40328376541592e-06
-3.09676975290067e-05
-2.27361206040025e-05
-2.25216713378436e-05
-7.82642549570454e-06
-4.89167009037956e-06
-1.21765859448525e-06
-1.86775408959581e-05
5.58697540643763e-06
-1.22484794060884e-05
-1.68208957755501e-05
-9.97018905100094e-06
-1.93406283497483e-05
-1.5740140928892e-05
-2.72831199379667e-06
-4.01520021290527e-05
-2.81444206654007e-05
-2.15083097837808e-05
-3.43596837865645e-05
-8.27485591534869e-06
-8.76691933894947e-06
-2.29120737490142e-05
-1.99628799163238e-05
-2.33172415082027e-05
-9.33916165140812e-06
-1.38960659042301e-05
-1.27996067504267e-05
-2.08820796814941e-05
-1.3499305263799e-05
-1.71507015716894e-05
-1.37639217550743e-05
-1.9944124202614e-05
-2.96633676909583e-05
-5.49053130855086e-06
-2.11077806294316e-05
-1.4471263309163e-05
-1.74530895422848e-05
-9.8686681289101e-06
-2.16009818925605e-05
-2.74594944137057e-05
-1.96763692532858e-05
-1.15581065682933e-05
-5.9990148665063e-06
-1.88225077631986e-05
-2.56336158741412e-05
-1.56660568064646e-05
-1.6752249871146e-06
-2.58529668129776e-05
-1.75132714388521e-05
-3.26374682787898e-05
4.57174322722744e-06
-1.93588654647341e-05
-1.28356934121978e-05
-1.19049403771075e-06
-2.57803041589604e-05
-1.41979345113841e-05
-2.75384496073245e-05
-1.19233494614479e-06
1.14424353191922e-06
-2.20112173699301e-05
-3.25561927674442e-05
-8.65545962397488e-06
2.48795600314387e-06
-8.58369061935552e-06
-1.41701078817554e-05
-2.55202679618491e-05
-2.19489700124199e-05
-1.7288798696166e-05
-3.11508001074012e-05
-1.78484594691829e-05
-2.18696330436499e-05
-2.6922088670803e-05
-1.25021022608013e-05
-2.62884921179731e-05
-2.55691855997871e-05
-2.22693971358647e-05
3.16534353158705e-06
-4.65144304758312e-06
-1.31803660541209e-05
-2.99083485586296e-05
-8.26624197083738e-06
-2.16269731940777e-05
-7.57636876196082e-06
-1.00418980864043e-05
-2.03598313158438e-05
-2.08535617909321e-05
-1.23779898744902e-05
7.5935937043975e-07
-1.32090141399931e-06
-2.45729325333044e-05
-6.95569561140819e-06
-9.92817976298954e-06
-1.04722351957229e-05
-1.05959817382062e-05
-1.60682562549094e-05
-2.56404118847982e-05
-2.12307385097153e-05
-1.53539721676301e-05
-1.28084459403639e-05
-2.69365889562367e-06
-1.56505317300696e-05
-1.22768077659333e-05
-1.57229996875172e-05
8.63084908547629e-06
-2.34215504214547e-05
-2.12480701241209e-05
5.75044423430966e-06
-1.29389850936657e-05
-1.11203494966216e-05
-2.90535641267842e-05
-3.01983764015331e-05
-3.99812895764926e-05
2.87263220669505e-06
-1.44113452283353e-05
-2.07577905003051e-06
-1.378143365177e-05
-9.48819906904298e-06
-2.01464352460982e-05
-2.49035285840769e-05
3.9977052511472e-06
-1.06313088748304e-05
-3.32068666623775e-05
-3.76288532353326e-05
-1.96808683806923e-05
-1.42004757288922e-05
-5.28061925750234e-06
-2.7385872342832e-05
-1.39610111427057e-05
-1.52659889344149e-05
5.66019339795105e-06
-1.48142722243922e-05
-1.22612806646641e-05
2.34766870847247e-06
-2.29158019536366e-05
-1.01318333198129e-05
-1.17917449867557e-05
-1.10261439164811e-05
-1.90549519210212e-05
-4.77652556312374e-06
-2.18554364795421e-05
-4.68068748216129e-06
-2.04106065417016e-05
-2.46894659326382e-05
-2.35921794322983e-05
-1.00979300353621e-05
-2.29181048221426e-05
-1.80240561951376e-05
-1.66722825968372e-05
-1.04011868285886e-05
-3.6169601925397e-05
-1.37373690734054e-05
-1.58942290466469e-05
-1.08405256093019e-05
-3.86673211600701e-05
1.64759921056813e-06
3.33552399033171e-06
-1.74023679905557e-05
-1.36740359595407e-05
-4.2404964864624e-06
-1.95100246802119e-05
-2.67854133331902e-05
-7.41529705493879e-06
-2.34732680758633e-05
-1.72330253674083e-05
-1.33399964999773e-05
-2.47535525424594e-05
-1.83346873120902e-05
-2.51948972859726e-05
-2.17525964296492e-05
-8.24842318279339e-06
-1.10138479801486e-05
-5.06989518693444e-06
-8.009783121938e-06
-2.20488281385541e-06
-6.54978049479407e-06
-9.34528798302682e-06
-5.0881662957044e-06
-2.54061760566141e-05
-1.41941133054008e-05
-3.05397759824649e-05
-2.95668615921087e-05
-8.34928969241274e-06
-1.02992660201314e-05
6.93083771609169e-07
-2.68835276437657e-05
-9.58537090887642e-06
-1.77597312902867e-05
-1.36845861350722e-05
-4.0574441782198e-05
-1.19976015022766e-05
-3.20389348524939e-06
-8.94850846228111e-06
-2.06795680947991e-05
-1.41698522893407e-05
5.89821029728295e-06
-3.887381649523e-06
6.73228357725037e-06
-1.24326767634164e-05
-2.22518442721182e-05
-7.97817082431107e-06
2.50648456472307e-06
-2.3113835023329e-05
-3.2305694901432e-05
-1.09887633359205e-05
-1.00485997973784e-06
-1.63912286868696e-05
-3.27663803673224e-05
-2.58080535118635e-05
-1.5258549213237e-05
-2.40774138510405e-05
-1.98880700630215e-05
-8.22345050617074e-06
-1.99106487801507e-05
-1.98395607389909e-05
-3.91358055002654e-05
-2.29856977070729e-05
-3.92810200833873e-05
-6.33786470431084e-06
-6.35135428706314e-06
-2.22537842532914e-05
-2.60487718308944e-05
-1.99275111220135e-05
-1.91887203707372e-05
-1.62728121176265e-05
-2.1885045013767e-05
-1.8231071602708e-05
-1.96440146398474e-05
-3.9286861936523e-05
-1.29625652759858e-05
-2.36188021545796e-05
-1.42617488179472e-05
-1.11492884924324e-05
-2.17196770654692e-05
-1.23837430336107e-05
-1.5111729418536e-05
-2.05932022284308e-05
-2.00299533106726e-05
-2.28457264355105e-06
-1.11224445069104e-05
-2.74284109205118e-05
-1.55735574885081e-05
-1.91813944917382e-05
-2.68289583649153e-05
6.05005246742411e-07
-1.73390288428289e-05
-1.0185495118514e-05
-1.92699072979943e-06
-1.42121869400938e-05
-3.13554315487234e-05
-1.7207583400457e-05
-3.75319276732454e-06
2.25393264226373e-06
-7.40400238557799e-06
-3.65564089016576e-05
-1.58204537479089e-05
-1.82392958928629e-05
-2.80596642894918e-05
-2.57515692509466e-05
-2.66699973772658e-05
-3.60707664854917e-06
-1.2319060597785e-05
-1.78786351219312e-06
-2.65021021484433e-05
-6.60156409747182e-06
-1.39391759867445e-05
-1.07243525439903e-05
-3.32384518062087e-05
-4.30253193767513e-06
-1.7368413047154e-05
-3.47350525068364e-05
-2.5950804886536e-05
-1.91385417800988e-05
-8.67418682284345e-06
-1.77564951093712e-05
-9.44734275334256e-06
-1.42143722174464e-05
-2.63428565482232e-05
-1.49871324598577e-05
-1.94635220115116e-05
-2.17886125876835e-05
-1.83015477440177e-05
-5.98200902587051e-06
-1.16597704070784e-05
-1.2253155019744e-05
-4.56535253482137e-06
-3.46907652010802e-05
-3.14833569028826e-05
-4.74335149236344e-05
-3.04339669460219e-05
-3.41902299713357e-05
-3.20375634467487e-05
-2.32121097215175e-05
-1.67980392782158e-05
1.39317010677749e-05
-2.38079229440197e-05
-2.71137573652678e-05
-1.71988013817154e-05
-3.86727354608928e-06
-8.63215545359856e-06
-3.54666829260868e-06
-1.04039744792982e-05
-2.06408768490437e-05
-1.29075004011054e-05
-2.06900801351944e-05
-1.71129069549543e-05
-2.6187523893122e-05
-2.13293056017123e-05
-2.649618972197e-05
-7.94328094809302e-06
-5.73930128871184e-06
-3.20114903310877e-05
-1.9325443393132e-05
-2.74074980211129e-05
-1.32538270153859e-05
-8.76544223653039e-06
-1.28973853809603e-05
-1.10844895006578e-05
-1.94914369773127e-06
-5.48853240901764e-06
-1.97392584571325e-05
-2.48628294423576e-05
-1.07951720436739e-05
-2.32175626484604e-05
-1.94121181513426e-05
-1.17406663582543e-05
-9.10471145407194e-06
-3.23783962035796e-06
-2.58261594785606e-05
-2.57575460396096e-05
-8.71474062733917e-06
-1.26409787519521e-05
-1.90029218344955e-05
-1.09510365536482e-05
-2.37735178070589e-05
-1.97172125876045e-06
-1.36365216698935e-05
-2.89932195690276e-05
-1.62999661195857e-05
-1.63517849001829e-05
-6.67892658284544e-06
-5.03378153991023e-06
-1.27939797212119e-05
6.07763016836263e-06
-9.35668530319592e-06
-2.11238857716047e-05
-2.01561335761778e-05
-1.02431225463226e-05
-1.29674346373432e-05
-2.77243447705673e-05
-1.27404690562427e-05
-1.75707637790676e-05
-4.96554670846951e-06
-2.04641055314139e-05
-3.27286378737727e-05
-2.01504512288604e-05
-1.56837728233156e-05
-8.77763100228909e-06
-2.65007778643967e-05
-1.22922383153729e-05
-3.90064442952871e-05
-1.70180820824297e-05
-1.4237178820869e-05
-1.21671317443554e-05
-5.12131180310566e-06
-8.54473783507032e-06
-1.78758267871989e-05
-1.13942425571034e-05
-1.38830602212064e-05
-3.08872072440426e-05
-1.42857689164901e-05
-4.64629702238708e-06
-1.13854673297828e-05
-1.58253678987666e-05
-2.21369927615689e-05
-2.47752464706459e-05
-2.57003152930085e-05
-2.76082667688805e-05
-2.22116779724399e-05
1.16873921706633e-05
-2.53949978507934e-06
-1.85213838954507e-05
-6.35179920074711e-06
-7.7095839363389e-06
-1.38122857842861e-05
-2.5033932020708e-05
-1.05620495433651e-05
-5.15511744377323e-06
-3.40189783516949e-05
-9.02162764214077e-06
-1.05444324557246e-05
-1.34615892339741e-05
-3.47614600852026e-05
-3.49873821420477e-05
-2.4214902574088e-05
-1.5842630584854e-05
-3.72581696056832e-06
-2.51466506465694e-05
-1.55797518143157e-05
-6.59810718243197e-06
-1.82962118054987e-05
-8.55412619437648e-06
-1.35373357831434e-05
-5.35925344107528e-06
-1.9711295817445e-05
-1.11985646268987e-05
-8.74810985550168e-06
-1.17059129110289e-05
-1.41621831223549e-05
-1.47629853550165e-05
-2.92644531033722e-05
-6.03485160084644e-06
-1.84749484333612e-05
-3.3607509280946e-05
-2.46792884181587e-05
-2.93152856332483e-05
-2.17256448226642e-05
-1.32852781776169e-05
-2.02446475542516e-05
-1.05796300796134e-05
-2.01553047697796e-05
-1.46872143372477e-05
-4.13417645755398e-06
-1.95617789196473e-05
-1.23757039246926e-05
-1.55977864044949e-05
-1.96479836000845e-05
-5.379859760547e-06
1.46767721218017e-06
-1.08226827287606e-05
-2.27127179547806e-05
-4.26544015663982e-05
-2.02244729643114e-05
-1.8294450427345e-05
1.30651519938691e-05
-1.49999917968283e-05
-3.89846754015031e-05
-2.4226496601742e-05
-1.12630614838772e-05
-1.10093905990874e-05
-2.13613932795802e-05
-1.91149013650824e-05
-4.6682899585561e-06
-2.24769387453921e-05
-1.25045522853005e-05
-1.90183472278648e-06
-6.24728477192407e-06
-1.02672310388566e-06
-1.13657685331471e-05
-3.76356418148516e-05
-1.0206343418435e-05
2.58079728322891e-06
-8.05504293302964e-06
-2.04923802561956e-05
-7.3879629242763e-06
-9.88955534580331e-06
-6.77255197465097e-06
-2.23198407873516e-05
-2.61799719715533e-05
5.55817226488864e-06
-7.33742110359908e-06
-1.59553739270087e-05
-2.88177462766872e-05
-2.69253907719111e-05
-1.0199243929528e-05
-1.69531189234696e-05
-1.04321754584155e-07
-7.62676795604399e-06
-1.24690348899854e-05
-1.21866690186413e-06
-1.82209770352412e-05
-2.24554749092486e-05
-5.45636929672259e-07
-2.73134785374478e-05
-2.30813606293187e-05
-1.02051088722353e-05
-1.59917655754456e-05
-1.62024366146946e-05
-2.08774152748885e-05
-1.11191845841515e-05
-3.19282840254053e-05
-1.12515138913565e-05
-1.9427823013725e-05
-2.65495650281195e-05
-1.40727107243925e-05
-6.2876805510871e-06
-3.49511802128683e-05
3.63069735871833e-06
-2.65892994055651e-05
-8.61790716800929e-06
1.37274768268528e-07
-1.41022202611911e-05
-1.9040037473606e-05
-1.67544895709188e-05
-4.89243870981217e-06
-2.96438898972549e-05
1.29678241572728e-06
5.65065219536053e-06
3.7590267516544e-06
-2.29872470701549e-05
-2.10404952307682e-05
-1.80426719546083e-06
-3.51391003147864e-05
-1.63560589583404e-05
-1.26650158526545e-05
-2.66466073581438e-05
3.21907609285013e-06
-1.66452017663403e-05
-1.0260026342646e-05
-9.95118413483397e-06
-7.45906662980607e-06
-4.0202978070222e-06
-1.57119285827127e-05
-1.43167320672031e-05
-2.00209968762719e-05
-1.95445575221366e-05
-9.95900091845237e-06
-1.7250610778376e-05
-2.73864965843863e-06
-3.5512024480917e-06
-1.6447408615986e-05
-4.13519204138656e-07
-3.14533440707945e-05
-1.65604094981535e-05
-2.21669321093199e-05
-7.74280934964308e-06
-9.71067542837816e-06
-2.16322055836894e-05
-1.60341120763778e-05
-5.86465144443525e-06
-7.02778045430479e-06
-5.97386959445358e-06
-1.81646718560024e-05
-2.05233297472397e-05
-1.72159699216672e-05
-3.01338856991918e-05
-1.50305457579521e-05
-8.63996643442243e-06
-9.10174286800799e-06
-3.81966189868636e-07
-2.18570905452897e-05
-4.50536172061849e-06
-1.58730676091615e-05
-1.41639158164158e-05
-9.26523404535708e-06
-2.20170676931516e-05
-7.67331485107106e-06
-1.83259472305236e-05
-2.16340665524264e-05
-2.25815769609212e-05
-9.48585866167881e-06
-2.95482607050677e-05
-2.36641326522092e-05
-9.7727453729855e-06
-2.19447975738795e-05
-6.7611745637374e-06
-1.30699086638266e-05
-1.86296161954658e-05
-1.24097363016288e-05
-1.83730661270778e-05
-1.10488924658412e-05
-2.05878522878065e-05
-2.81212107337031e-05
-8.03009413423715e-06
-1.05689967787654e-05
-3.07908978005505e-05
-1.03719971394902e-05
-1.49050107386727e-05
-2.48263072944011e-05
-1.90385439838678e-05
-2.07431974351412e-05
2.7759187286621e-06
-1.9104985203938e-05
-4.41831441779536e-05
-1.55013778828001e-05
-2.8265411334234e-05
-2.77935620220856e-05
-2.64306213232345e-05
-2.32032638385531e-05
-1.33031206769311e-06
-5.19002356197328e-06
-1.35066314990284e-05
-3.26348627498883e-05
-7.17090154760442e-06
-6.51264263734141e-06
-2.68487380668848e-05
-5.16606860017552e-06
9.94413037960368e-07
-3.1214273266287e-06
-8.04151283876139e-06
5.23674331874513e-06
-2.7139239784267e-05
-2.45518724490481e-06
-2.11564698386213e-05
-2.06300816354423e-05
8.65686995079872e-06
-2.93374901471105e-05
-1.86612242973442e-05
-1.93046334076384e-05
-3.81425698777592e-05
-9.86636469916716e-06
-8.47798176748188e-06
-2.49878833283531e-05
-2.91080693003312e-05
-8.08103236610351e-06
-2.42527273563142e-05
-2.1611901673888e-05
-2.83768639036302e-05
-2.75831420127346e-06
-4.39797860813371e-06
-2.47189108387575e-06
-1.95947630550443e-05
-1.13884878999996e-05
-1.61863264979645e-05
-2.00585920159983e-05
-2.07988882588941e-05
-4.9973266393465e-06
-1.87334541558455e-05
-1.4966810297688e-05
-2.08393579947132e-05
-1.78075457266969e-05
-1.57691365496404e-05
-2.60746699225097e-05
-6.35420791193782e-06
-2.39381599250508e-05
-2.55327133251307e-05
-1.05341187748733e-06
-2.108276846622e-05
-2.1748321649248e-05
-8.71259569450292e-06
-1.03109673712329e-05
-2.5728502364568e-05
-1.15984156144285e-06
-1.26059086126057e-05
-2.08346576548583e-05
-6.39121211364773e-06
-1.21423536291182e-05
-1.93002475309482e-05
-2.06047641856613e-05
-3.64599000899486e-05
-1.99683698104117e-05
-2.77799712296672e-05
-2.0201605720789e-05
-1.92385626621202e-05
-2.53657612338869e-05
-2.24088617143697e-05
-1.84037189808473e-05
-1.36225918652613e-05
-1.37879432154156e-05
-6.01841715276611e-06
-3.08466197861307e-05
-1.932715840219e-05
-1.17832186647034e-05
-2.31860732097637e-06
-1.61391914386476e-05
-1.94564355687911e-07
-5.50265288064321e-06
-1.348099053838e-05
-1.52705494323202e-06
-7.97550542446948e-06
-1.9324001404303e-05
-3.15228975732442e-05
-7.36207492434894e-06
-8.87319613405269e-06
-1.5391576548122e-05
-1.60415383114353e-05
-1.24779554584591e-05
-2.10486077087983e-06
-1.05251838786145e-05
-2.40712472760109e-05
-2.75783295350952e-05
-1.4369463208704e-05
-1.55234894000534e-05
-3.10890683190854e-05
-8.97847645469282e-06
-2.74434506730537e-05
-1.86412251922356e-05
-6.30487025900597e-07
-6.09774969763983e-06
-2.44945106460913e-05
-9.98392458847829e-08
-1.1699815412302e-05
-1.2475976178775e-05
-2.88514976540298e-05
-2.38670464317438e-05
-2.21404004481145e-05
-1.68641160358349e-05
-3.06631306950824e-05
-8.88539480268151e-06
-2.10980061672106e-05
-2.47388104845074e-05
-3.75420317697489e-05
-1.33352863642565e-05
-1.12538388539812e-05
-1.83341852893817e-05
-1.63310120753287e-05
-2.58455646952452e-05
4.56628662192771e-06
-1.31807335470529e-05
-1.61639425653072e-05
-1.40653778926349e-05
-5.42968903506972e-06
-1.81323238087872e-05
-1.76138494591734e-05
-2.26931562223285e-05
-2.7967730495977e-05
-1.80948887978522e-05
-2.83907185335659e-05
-3.16203608766918e-05
-1.37720968246519e-05
-9.05343378537965e-06
-2.13274454979261e-05
-1.39438316392031e-05
-1.93221237804102e-05
-2.21402467349363e-07
-2.8277859605478e-05
-1.04303313683526e-05
1.40251229519806e-06
-9.67490113129965e-06
-2.47066046009201e-05
-1.693526177549e-05
-1.06394914498865e-05
-8.66555139867438e-06
-2.69414568409571e-05
-1.33220195825643e-05
-1.56369637088474e-05
-4.24634787725368e-05
-2.70073132498936e-05
-1.2842804379734e-05
-5.61937230816532e-06
-1.56401584600999e-05
-2.49360310208644e-05
-1.76961584321486e-05
-1.94106394194948e-05
-1.31197146170502e-05
-2.20037941125475e-05
-2.56322452678935e-05
-8.61595442696669e-06
-1.74836082639248e-05
-2.00172590905466e-05
-2.06387310569969e-05
-9.0710463140691e-06
-7.59294969894751e-06
-1.0282987144311e-05
9.09320401912673e-07
-2.72664323401841e-05
-2.25224632906643e-05
-1.18516518936556e-05
6.29158915408171e-06
1.21387889678765e-05
-1.85752959463452e-05
2.72028242045318e-06
-1.54451040530181e-05
-9.27658536345422e-06
-2.13890346643205e-05
-9.99792388913074e-06
-1.33909043265907e-05
-1.55758554757628e-05
-3.04381136505627e-05
-2.21587810368679e-05
-1.82317918979414e-06
-2.04243099992592e-05
4.10940273759296e-06
-9.20550817896897e-06
-1.83345331011943e-05
-1.64051121507888e-05
-2.79446201303484e-05
9.66573169049999e-06
-2.11044009764739e-05
-1.74658347389127e-05
-1.71700829632388e-05
-1.55441842072263e-05
-2.20762379746814e-05
-1.83462110186651e-05
-1.65722868462403e-05
-1.89101066537264e-05
-2.06769985261491e-05
-2.96975337962178e-05
-1.81752411440774e-05
-1.30320233098895e-05
7.88927446271115e-06
-2.80690399493092e-06
-7.44186615604586e-06
-1.81494617905862e-05
-1.82840974962713e-05
-3.07790916386137e-05
-1.33616675307717e-05
-3.99893972893479e-05
-1.94094069450364e-05
-2.8914105414481e-05
-2.39235607608676e-05
-2.5003505559873e-05
-4.22598727703523e-05
-1.9797645725566e-05
-2.46800533254066e-05
-2.65775070786738e-06
-2.61939362224146e-05
-1.52926770411747e-05
-1.26511047626769e-05
-7.98967061072069e-06
-1.53278837845458e-05
-1.16184585555145e-05
-5.93739425608788e-06
-6.06238543565237e-06
-2.01804636146507e-05
-1.24904067416368e-05
1.14220165459173e-06
-2.71960603861761e-05
-1.68916225992139e-05
-1.18794507638342e-05
-1.742938196496e-05
-4.67840286481525e-06
-9.3261189195802e-06
-3.33087848302743e-05
-3.63536322956123e-05
-9.8690507796986e-06
-2.30103398759164e-05
-2.20474921837603e-05
-5.92775625005833e-06
-2.22030766218779e-05
-2.83625653658905e-05
-9.50395008622037e-06
-2.07918534611817e-05
-1.95047388717428e-05
-8.35161626616986e-06
-9.96110105491947e-06
1.33432761250309e-06
-1.3570076652709e-05
-1.13230906052994e-05
-7.01446287587977e-06
-1.75941565694268e-05
-4.94511988363351e-06
-1.96316997536033e-05
3.10828465410728e-06
-1.59022928222094e-06
-8.86809649698569e-06
-1.25190201120305e-05
-1.51223187826561e-05
3.73190546303371e-06
-1.38413537293237e-05
-2.20762372125434e-05
-4.27508461808017e-07
4.20870963391493e-06
-2.60753565141545e-05
-2.46664428948286e-05
-5.88243370985437e-07
-1.78391652721915e-05
-1.70710325194694e-05
-1.4865274591027e-05
-1.12810791617653e-05
-9.7545918976016e-06
-1.0884645017808e-05
-3.31815239238945e-05
-2.88174269177904e-05
-5.14579145098409e-06
-3.02877623058338e-05
-1.63030911605683e-05
-1.79226618065589e-05
-1.73635535308896e-05
-6.89846094408973e-06
-2.38925954313628e-05
-1.36518034212934e-05
-6.39357019107649e-06
-1.36941885482092e-05
-1.2602045382375e-05
-1.18368093250711e-05
-1.64709579473119e-05
-1.69612036153854e-05
-2.28581541170318e-05
5.40720328106869e-06
5.41516277711843e-06
-1.25204497640349e-05
-2.15665806055112e-05
-2.38462184625872e-05
-1.23615223719873e-05
-1.92768409374169e-06
-3.91156892869952e-05
-9.63156859843869e-06
-3.55356732586344e-05
-1.00748928674249e-05
-1.77242871006572e-05
-1.64656235126778e-05
-1.33623045207665e-05
-1.66462463801944e-05
-6.40938675864925e-06
-2.47072513352627e-05
1.09870264518413e-06
-1.00506705483084e-05
8.15083396276336e-07
-1.56115250448591e-05
-4.03242439351815e-05
-5.38387413391841e-06
-1.02409699897908e-05
-9.80252829672978e-06
6.52795154563651e-06
2.80826729839076e-06
-6.44493887378084e-06
-8.04475522586671e-06
-2.56918309303913e-05
-2.4628920949552e-05
-2.76040362349857e-05
-2.50782567912022e-06
-1.27719840948057e-05
-1.65182401337265e-05
-2.67383640174758e-05
1.29440139779932e-06
-2.44171248098602e-05
-1.99361326736501e-05
-7.23373484279769e-06
-1.9121986361645e-05
2.69499398593769e-06
-5.70330949022316e-06
-2.24818678868372e-06
-8.4729046634823e-06
-2.71053736499702e-06
-4.51366972530873e-06
-2.34351110139198e-05
-2.56416208761888e-05
-1.68110774361338e-05
-1.88252119354355e-05
-1.87033514932234e-05
-1.69041964521429e-05
-1.38729307121843e-05
-9.91287069464196e-06
-1.59354594071166e-05
-2.47423109870725e-06
-2.66021342047744e-05
-2.05602045723626e-05
-2.50594689630398e-05
-1.63256577743298e-05
-2.35725511267997e-05
-1.06511502340858e-05
-9.27185293934609e-06
-1.88278590025998e-05
-4.5345565154161e-05
-1.2521881097236e-05
3.19956954435731e-06
-5.52431698442798e-06
-2.44353806828834e-05
-5.1454624495161e-06
-4.71072610422654e-06
-3.32331726152946e-05
-3.72861399756688e-06
-6.14181889143048e-06
-3.66720240974503e-06
-1.43509842469296e-06
7.774678756249e-06
-1.42819422824142e-05
-1.91604507588851e-05
-1.75970099306493e-05
-2.20928675951639e-05
-2.20587656628597e-05
-1.03743014964208e-05
-2.1371100831509e-05
1.08201106113629e-07
-9.26105494951268e-06
-2.99250580190078e-05
-7.91751532835856e-06
-2.19785022011125e-05
-2.31327770502927e-05
-2.81108460424613e-05
-3.23390827395441e-05
-1.52538648481992e-05
-1.55011395909083e-05
-1.36305496268677e-05
-1.1261726886248e-05
-2.13202544450953e-05
-1.02695201521307e-05
-1.4528799709567e-05
-1.59192252220649e-05
-2.59844987071703e-06
-1.49632462387623e-05
-1.49084299826102e-05
5.80071067156528e-07
-2.55636422660842e-05
-2.02103178352682e-05
-2.08428014596177e-05
-1.86320165147232e-05
-2.18799545306632e-05
-3.1318745617998e-05
-1.69799707137515e-05
-8.5293862423282e-06
-2.03294652620376e-05
-2.51918607847459e-05
-4.95178419634706e-07
-1.46167385854473e-05
2.06916982544817e-06
-7.39633376191258e-06
-2.0695094192207e-05
-4.31203968493038e-06
-1.44349900917411e-05
-2.99593651182085e-05
-2.01280586338442e-05
-9.09519891370903e-06
-2.16408589825964e-05
1.99267582316253e-06
1.07530672465552e-06
-4.1439249044492e-06
-2.66980523846972e-05
-2.11764441858726e-05
8.50336412372202e-06
-1.71438037759852e-05
-1.29860933760194e-05
-1.51185820294977e-05
-4.33074935781187e-06
-2.85822526937844e-05
-1.12199738017724e-05
-2.24295540091239e-05
-1.76595807918471e-05
2.54345727896892e-07
-2.13693844328093e-05
-2.98750500954929e-05
-3.58339908959571e-05
-2.05200788154926e-05
-1.029932812938e-06
-1.8931550162271e-05
-2.55144960822304e-05
-1.15494175332881e-05
-2.46878889416484e-05
-3.21015436956218e-06
-1.60291174554768e-05
-2.4910945058519e-05
-6.63035579060751e-06
5.94482308717829e-07
-9.5967279309202e-06
-1.28388565450363e-05
-3.86583534989655e-05
-2.36956022714128e-05
-2.8696825271505e-05
-1.07917207330854e-05
-1.54318048982931e-05
-7.68743013897989e-06
-3.15825975393818e-05
-6.11798384807156e-06
-1.69509883240288e-05
-1.82671801409952e-05
-2.85117725339837e-05
-4.32566042653791e-05
-2.39500759714354e-05
-3.54087489938557e-05
-3.55012914227021e-05
-3.01488623722918e-06
-1.93469409377572e-05
-1.33459783690201e-05
-2.11851860574822e-05
-2.36989680527086e-05
-1.20453882104473e-06
-1.40622123369489e-05
-8.93763406210036e-06
-1.50307717143583e-05
-2.57057355829053e-05
-1.08095478632751e-05
-1.72555631286039e-05
-2.37009699098818e-05
-2.44849938960425e-05
-1.10071984861976e-05
-2.38350813735973e-05
-7.23448966876326e-07
-2.81700666810417e-05
-2.6174100925431e-05
-1.80264264373211e-05
-1.26827549188805e-05
-1.12153375063787e-05
-2.78165020308964e-05
-1.06086278266272e-05
-1.55243284474614e-05
-2.10410374467119e-05
-4.83990397713973e-06
-3.22595361279883e-06
1.57043702045973e-05
-1.43418225446079e-05
-2.02520404296437e-05
-1.91288333662692e-05
-1.0672930871108e-05
-2.07999630664046e-05
-6.52929291979923e-06
-9.25078012677498e-06
3.19835073332426e-06
-2.16800330628117e-05
-1.71314851900118e-05
-7.55287556844039e-06
-2.68852051668678e-05
-1.49870493260977e-05
-1.45731979758931e-05
-8.73150766873565e-06
-1.15077654890282e-05
-3.66143173347744e-05
-2.20782911086712e-05
-7.80941440227245e-06
-1.5420464565392e-05
-2.11228739178964e-05
-2.63467142681314e-05
-2.09107997086228e-05
-3.82544111322006e-05
-4.20863838984395e-05
-2.17284288387487e-05
-2.96723207499803e-05
-9.94263212298845e-06
-2.88751688869111e-05
-2.91122519448467e-05
-1.33814183908321e-05
-2.36968147627468e-05
-1.99650748876974e-05
-3.86227690531295e-05
2.06894201542176e-06
-2.18265021301697e-05
-1.12654598143206e-05
-1.31331410759029e-05
-1.00412706565978e-05
-2.0202022756012e-05
-6.12552540209139e-06
-2.06311050711463e-05
-3.0709859775256e-05
-1.07281431888383e-05
-1.54130631312178e-05
-1.14489914086134e-05
-1.09135554952517e-05
-1.56843508412761e-05
-1.65184653742786e-05
-2.23942683433075e-05
-2.03227794160303e-05
-2.1134254899232e-05
-1.60115352043183e-06
-1.81990162390704e-05
-1.5531205321448e-05
-2.06364956754387e-05
-1.17870823531301e-05
-7.53959339128537e-06
-2.09579994488047e-05
-2.36253783547585e-05
-7.95687639969161e-06
-1.92624590966786e-05
-5.42654200204983e-06
3.75743144887126e-06
-2.30895575505134e-05
-1.51840902573922e-05
-2.38968751506076e-05
-6.90143972143465e-06
-9.1017866854788e-06
-1.40820336691191e-05
-2.7201636659736e-05
-4.73282561694606e-06
-5.82798032611603e-06
-8.81369278014944e-06
-2.80135066526147e-05
-3.38433268083011e-05
3.85019513136217e-06
-1.54689732263206e-05
-8.03934448726194e-06
-6.48674610053719e-06
-1.12373413565815e-05
-2.13462094515911e-06
-1.34788734510712e-05
-1.38576724650867e-05
6.22003501418748e-06
-1.24295179876446e-05
-2.62492810892309e-05
-1.0586226398246e-05
-1.26887238319197e-05
-6.40487715685469e-06
-1.3683684109859e-05
-2.70743356054837e-05
-3.54351435484248e-05
-1.45630608460734e-06
-1.52491601260303e-05
-1.713417506639e-05
-1.77120030384813e-05
-8.60195605599109e-06
-3.24942979112657e-05
-2.40438840269767e-05
-2.97590678576099e-05
-2.37867968956041e-05
-2.24634066195992e-05
-2.13801427689226e-05
-1.82248812742943e-05
-2.48768366766337e-05
-1.96495100272668e-05
-2.9312448487089e-05
-2.07166017343107e-05
-3.16284391671762e-05
-1.07237262607452e-05
-1.33460218107783e-05
-3.28605406397275e-05
-9.11784737381981e-06
-1.12764468395993e-05
-2.02449973922808e-05
-1.54688115942499e-05
-4.20915171843132e-05
-1.94783514310486e-05
-9.42093621903102e-06
-2.77266361373648e-05
-2.98270384192137e-05
-4.56018354037291e-06
-1.53666214924464e-05
-7.93706383744294e-06
-8.44982225682426e-06
-2.25157752616728e-05
-6.37256154961479e-06
6.35099439529072e-06
-1.07920165731827e-05
-2.24201868360558e-05
-1.09124850237317e-05
-2.15514828985009e-05
-2.13484644577924e-05
-5.13030251628963e-06
-1.89547969280494e-05
-3.14813216929355e-05
-3.33480560481128e-05
-1.25120098720066e-05
-2.91522981626684e-05
-3.8756177227038e-05
-1.61971263789924e-05
-9.88809396902162e-06
-1.46759833002084e-05
-3.38554377731454e-05
-2.61383368226125e-05
-9.99179621188316e-06
9.05983507683912e-06
-2.1274920395068e-06
-3.29947639297235e-05
-6.67956466096751e-06
9.94759552221304e-07
-1.77230536687102e-05
-1.9875330227511e-05
-1.51059146892412e-06
-1.42185209809994e-05
-9.37246707320228e-06
-1.04254890801569e-06
-1.35371744472268e-05
-2.68971980607074e-05
-2.33864839033969e-05
-2.6020880354979e-05
-1.32529012657541e-05
-3.95973487032958e-05
-5.08955894030455e-07
-2.61570954577506e-06
-2.09420017851792e-05
9.72607712865877e-06
-2.28204515786121e-05
-9.16193634259419e-06
-3.07299097761836e-05
3.42427906906395e-06
-2.03739430578718e-05
-3.07730638370236e-05
-2.81763739793247e-05
-6.28763819612586e-06
-2.04846919373945e-05
-2.05575475262081e-05
-3.23316542165613e-05
-2.08510944119705e-05
-2.33076509119596e-05
-1.68182859998862e-05
-2.57605339367318e-05
-1.77139121452823e-05
-7.77424550876304e-06
-1.76980934485424e-05
-1.64046003110033e-05
-1.8356818399492e-05
-1.33404275761073e-05
-1.38014169263356e-05
-7.19313967453852e-06
-2.23048665496083e-05
-2.78711666571741e-05
-3.34425491512974e-05
-1.87556787327999e-05
-2.1592597648951e-05
-2.9699833499586e-05
-1.63610589170086e-05
-2.31428555238376e-05
-3.09532024854297e-05
-1.6146550460082e-05
-3.1320381702079e-05
-8.82171006585216e-06
-2.84608048828593e-05
-2.03453254917687e-05
-1.96740991092086e-05
-6.89679444841241e-06
-8.54030591378553e-06
-8.56577304937724e-06
-6.21262262503132e-06
-7.12572690137821e-06
-2.3537075889728e-05
-1.47584544985048e-05
-2.27715041417528e-05
-1.38880863307562e-05
-8.60263530738872e-06
-1.06067534361476e-05
-3.05925098111749e-05
-1.31248616987281e-05
-1.41020553413629e-05
-9.62627916691331e-06
-1.73122779573814e-05
-4.63879720342411e-07
-1.01840536254485e-05
-2.04440707555994e-05
-2.21380304590416e-06
-1.78185085012282e-05
-2.60722928358471e-05
-1.52507569401659e-05
-5.13613478911116e-06
-2.1673572294636e-06
-2.48898909455009e-05
-2.10822641034327e-05
-2.91210096219074e-05
-1.868662003316e-05
-4.048237811405e-06
-1.55798110459983e-05
-2.33352373942691e-05
-1.87625738426444e-05
-2.50563876149686e-05
-4.96881141762953e-06
-7.04078696725046e-06
9.39164050896317e-06
-1.52429097633797e-05
6.76643938214484e-07
-1.27668082162317e-05
-1.42427626066844e-05
-2.64330618957231e-05
-1.14547816511427e-05
-1.16364761645526e-06
-1.77819846330641e-05
1.78850114247917e-06
9.39291120137368e-06
-3.75558163005766e-05
-1.57525882083007e-05
-2.39030780587493e-05
-2.10863490538466e-05
-2.40186194849548e-05
-2.01382729732495e-05
-2.78966363504503e-05
-2.48855190870282e-05
-1.64237133587189e-05
-2.83768846758243e-05
-2.44531662968643e-05
-2.843599429085e-05
-1.614557247445e-05
-1.50358160271428e-05
-5.35741559872673e-06
-1.45577089325166e-05
-1.603199252497e-05
-2.4694858311164e-05
-1.69074029557475e-05
-2.05107593050976e-05
-1.22416000389201e-05
-1.80946622434397e-05
-6.978369375623e-06
-1.23111408376897e-05
-6.85580398756801e-06
-1.6897043165009e-05
-2.11162224506226e-05
-1.57537997050345e-05
-2.45865978481516e-05
-3.58578160989749e-06
-2.09198578046601e-05
-1.64882600000038e-05
-4.89291887338224e-06
-1.36227918337548e-05
-2.20643389938791e-05
-1.69870684461767e-05
-1.7472026477085e-05
-1.43210813051618e-05
-2.15284345401919e-05
-2.6525884243289e-05
-3.42706727748923e-05
-1.32415428524988e-05
-5.73666897039697e-06
-1.67750437719784e-05
-1.33720989377622e-05
-1.83281401206518e-06
-1.98061543256154e-05
-2.21619103504254e-05
-3.21798521594872e-06
-5.93376861508702e-06
-1.24038698605146e-05
-1.83531007545001e-05
-2.32414169494412e-05
-4.78378653310875e-06
-4.1694886550889e-06
-2.06872366251664e-05
-1.31634937213148e-05
2.78126033759764e-06
-9.41913437465825e-06
-2.17250356848717e-05
-6.4953319272962e-06
-2.32497772597865e-05
6.44954066148722e-06
-1.5183401661698e-05
-1.27795716364579e-05
-6.35510573258537e-06
-9.10759675382232e-06
-1.35384419872152e-05
-1.56430269805126e-05
-2.11821561811996e-06
-2.26722059672592e-05
-2.25852682886375e-05
-3.21008410007391e-05
-2.65550655603173e-05
-2.28725943973699e-05
-1.67974473464714e-05
-1.47234138062895e-05
-2.73354887249717e-05
-1.95458450611037e-05
-5.55473194602464e-06
-7.0629620837482e-06
-1.84064388872173e-05
-1.43054917987733e-05
-1.82082946687967e-05
-1.85366195859917e-05
-2.67371088175722e-05
-3.56272375997898e-05
-1.40453663876916e-05
-2.77692027174323e-05
-2.46583094073955e-05
-3.43453446596295e-05
-1.82508335912914e-05
-2.86679844924469e-05
-1.29761987622747e-05
-2.20079253360082e-05
-1.38501477274305e-05
-1.27665562810836e-05
-1.96528043562771e-05
-4.22925388426563e-05
-2.85514339679012e-05
-7.90858378373818e-06
-2.2267660556707e-05
-2.40315039670097e-05
-2.19794002545465e-05
-1.15230954213827e-05
-1.0146166570594e-05
-1.35228745443559e-05
-3.00552096298023e-05
-4.89371644233368e-06
-2.00043792604344e-05
-1.1073440639273e-05
-1.81139385251857e-05
-8.26486901913483e-06
-1.72412595449648e-05
-1.49995724993548e-05
-2.52806765954141e-05
-1.60268399764291e-05
-2.13032031554591e-05
-1.5751834451678e-05
-1.54640830393145e-06
-1.34280607471319e-05
-4.68020174502007e-06
-2.10217763204733e-05
-8.19861209691371e-06
-2.16220113449287e-05
-9.21083195355232e-06
-1.87237013720199e-05
-4.15189602106415e-06
-9.74572459276453e-06
-1.51342402897375e-05
-5.23760132682056e-06
-2.74656245237772e-05
-6.97206294700997e-06
-1.51265970047263e-05
-2.43149471337666e-05
-1.81329050214866e-05
-4.77548893309617e-05
-1.14377266156719e-05
-1.4577505921883e-06
-9.9102073486294e-06
-2.63280419595738e-05
1.25381480846262e-05
-4.85409813596871e-06
-1.71920547313652e-05
-3.52572868650374e-06
3.08686554470865e-07
-1.37148906795796e-05
-9.29545635042187e-06
-1.1920650625963e-05
-2.21009790748968e-05
-2.11536836953807e-05
-2.96749904983693e-05
-2.67889460896538e-05
-1.17442937414763e-05
-1.34873357034115e-05
-3.0670308923957e-05
-2.28662905980006e-05
-2.26670737550857e-05
-1.16747946254851e-05
4.22115015863095e-06
-1.27095964248974e-05
-1.34472997360316e-05
-8.42281927046141e-07
-3.05289865331468e-05
-1.47744929744366e-05
-2.78306328625144e-05
-2.09785153578809e-05
-1.42120692024904e-05
3.62999851828859e-06
-1.93606585795179e-05
-1.75091090667125e-05
-2.77848149514333e-05
-9.93517197819775e-06
-3.18539767504544e-05
-1.07896918077784e-05
-3.75079708816311e-05
-2.92623177833269e-05
-1.61216649904391e-05
-1.22122417820696e-05
-1.47526678102222e-05
-5.03741442354991e-06
-2.3080645096345e-05
-8.45271236163874e-06
-6.58432943802258e-06
-8.71844190429959e-06
-1.3657405528061e-05
-2.67611691883637e-05
-2.8619525532893e-05
-9.90970576975637e-06
-3.39186424494683e-05
-2.47255722735149e-05
-1.79764246763337e-05
-3.09913058104664e-05
-2.73422870888734e-05
-2.62139834714696e-05
-2.0438427859848e-05
-2.24117046316303e-05
-1.88529498793517e-05
1.15475319117787e-07
-5.2824391139079e-06
-2.55113875060305e-05
-1.28680924691034e-05
-1.66766260887122e-05
-1.30999968659401e-05
-1.41369112028659e-05
-3.82780346852463e-05
-1.73961405711671e-05
-1.88177330436664e-05
-8.3577603431741e-07
-7.25093255944927e-06
-1.87578389695077e-05
-2.00101361045968e-05
-1.65295558855455e-05
4.12011774214487e-06
-9.31574322337895e-06
-2.31914952506443e-05
-1.78646330044678e-05
-2.60990145227342e-05
-1.40530183968676e-05
-1.64045002851962e-05
9.66218454634121e-07
-9.1130844296609e-06
-2.14190721902446e-05
-5.8994154732905e-06
-1.24263537813402e-05
7.30446998426082e-07
-2.31328608121797e-05
-2.41049998093027e-05
-7.9400704890873e-06
-2.29091958431715e-05
-2.5902159579244e-05
-1.3237961186373e-05
-2.55191208487852e-05
-1.63489583670203e-05
-1.28362423589356e-05
-1.9522767071919e-05
4.15734311688883e-07
-1.30802840338646e-05
-1.13726216941897e-05
-2.1781196997045e-05
-9.91221503840523e-06
-1.75852190709042e-05
-2.09797476904997e-05
-1.01842222218417e-05
9.42056724135599e-07
-1.17907141382688e-05
-1.86779847033617e-05
-2.10417066931235e-05
-1.44554717681281e-05
-2.25008530324492e-05
-4.72806015862895e-06
-1.19132105162343e-05
-2.24667243433433e-06
-1.12616503816057e-05
-1.51714154475227e-05
-5.68327567334189e-06
-1.85890501670558e-05
-2.04969883102024e-05
-4.26855180507982e-05
-1.39822389702818e-05
-3.16884727125073e-05
-1.814714732123e-06
-1.29867065815995e-05
-2.60076978690356e-05
-1.80594907994854e-05
-3.16888953876058e-05
1.46351209292239e-05
-1.30915526361728e-05
-2.22144448844257e-05
-9.35307185840631e-06
-3.61559937222755e-05
-1.76408449163944e-05
-1.93869252180359e-05
-2.33347680715972e-05
-2.04785015576328e-05
-2.95492643384564e-05
-2.91014522916245e-07
-2.31453153943083e-05
-1.758434736941e-05
-1.4796057226873e-05
-8.71091706211059e-06
-1.82857482850543e-05
-2.33901836887622e-05
-3.00248482197837e-05
-6.28682141400524e-06
-3.35897140455806e-05
-1.31042515577156e-05
-2.20272537286613e-05
-2.31750417868613e-05
3.82491297217388e-06
-1.10107142087404e-05
-1.51754995224418e-05
-3.21772803888397e-05
-9.31715836156831e-06
-1.94071473977424e-05
-1.65284687530023e-05
-1.49856058784125e-05
-1.80100887388114e-05
-1.46711885881198e-05
-2.80906080122604e-05
-3.62441889830748e-05
-2.88800596524185e-05
-1.88004452846462e-05
-1.03735409753817e-05
-6.53704513685454e-06
-3.53053969129689e-06
-1.04312073014516e-05
-1.42734777138799e-05
-1.32293826593316e-05
-9.17112639186291e-06
-1.4917867896211e-06
-1.07078084584512e-06
-2.46580321725666e-05
4.19225469254307e-07
-6.29517627395467e-06
-9.60681407111024e-06
-9.06401132031317e-06
-2.64037394893963e-05
-1.00156808489875e-05
-1.13238716152475e-05
-2.59441632987702e-05
-2.48124001279232e-05
-1.82295444146538e-05
-3.04764831289117e-05
-2.12808684374336e-05
-1.32201631755622e-05
-1.90027854792924e-05
-1.61481734743302e-05
-1.51993816759021e-05
-1.28072597513213e-05
-5.73202193845593e-06
-9.3427480041381e-06
8.3752642100444e-06
-1.5770255540314e-05
-3.0901260903267e-05
-1.5393386262424e-05
-2.35278399230749e-05
-2.23511766714e-05
-1.79224308506005e-05
-2.88229647324952e-05
-2.38256850149994e-05
-9.44350416841154e-06
-1.73709549717195e-05
-2.30674300810046e-05
-9.55198604481791e-06
-4.25554829612525e-05
-1.65147210232549e-05
-1.58526638758191e-05
-3.2374755460244e-05
-1.47500219666953e-05
-4.81153417454432e-06
-2.0276237623175e-05
-1.8985928677441e-05
-2.81141102065637e-05
-1.07353218960773e-05
-4.90310850326373e-05
-1.23252960766866e-05
1.83711742655799e-05
-7.28372328512847e-06
-2.33626610548271e-05
-1.90835710905299e-05
-2.11761026575543e-05
2.18220894352279e-08
-5.00048241794461e-06
-5.3760006965797e-06
-1.05226843037672e-05
-2.50726453210748e-05
-2.00108669197825e-05
-3.44918617097965e-06
-1.91955978931713e-05
-1.50175099400505e-05
-3.07355888638275e-05
4.31164320227952e-06
-1.66461623842695e-05
-1.94503057037981e-05
-1.00134001439785e-05
-1.42588011232074e-05
9.06765287096449e-06
-5.42077513322656e-06
-1.49534318028445e-05
-8.23785077699037e-06
-2.1760089180148e-05
-1.45910302259602e-05
-2.29334216693197e-05
-1.95802377870251e-05
-1.64504436762322e-05
-3.49800377966834e-05
-9.72381672422875e-06
-1.42766015898699e-05
-1.55995810805951e-05
-1.37225752989877e-05
-3.73756671300656e-06
-1.85289508054624e-05
-1.15335427731019e-05
4.62496181568655e-06
-2.19530198842812e-05
-2.63381756864774e-05
-1.4953370060758e-05
-8.83828472368761e-06
-8.47031181606524e-06
-1.68149938488838e-05
-1.90641935502832e-05
-3.34128444116517e-05
-2.82896843046377e-05
-2.11480004559678e-05
-3.80243111050066e-06
-2.62802843250163e-05
-1.23222152976694e-05
-1.36615003146473e-05
-8.01218664051182e-06
4.20436513413592e-06
-1.29262155516325e-05
-4.48069587759349e-06
-1.76062761576713e-05
-7.89053138661239e-06
-2.20824089276328e-05
-8.21681802344518e-06
-2.46779699590288e-05
-9.87720957628351e-06
-4.45098561181063e-05
-1.88261240372195e-05
-1.59052235823722e-06
-3.50532792890568e-05
-1.05822733219189e-05
-3.40533199096875e-05
-1.8383225190396e-05
-1.2580511772613e-05
-9.44481273234261e-06
-1.2450784543974e-05
-2.68363233286907e-05
-9.67233403320189e-07
-2.1368836105876e-05
-5.58625205382628e-06
-1.92541265388609e-05
2.73821688261726e-06
-1.13343322526207e-05
-2.23407967294722e-05
-1.19168675470775e-05
-1.22321223824627e-05
-3.75903420922592e-06
-1.02791798816049e-05
-5.34436759789948e-07
-8.33943183486691e-06
-1.51505770334016e-06
-3.05081452864634e-05
-1.30783870454646e-05
-1.07306415938688e-05
-8.18747254926338e-06
-1.50342380343204e-05
-1.06134085277399e-05
-2.66772775354615e-05
-1.16081990182826e-05
-2.09840543368012e-05
-5.85187390275062e-06
8.31965990217725e-06
-1.06511162500661e-05
-2.41535520607058e-05
-6.05504882344022e-06
-3.17555047584514e-05
-6.79946235886215e-07
-2.27281477699001e-05
-1.09278378840434e-05
-1.80542799839859e-05
-2.82603171959443e-05
-2.0070296846838e-05
-2.67532024635581e-05
-8.06991782073862e-06
-2.07328419651569e-05
-1.25796762494064e-05
-1.10148464861628e-05
-2.26388129265742e-05
-7.07799082527703e-06
-8.96962110496307e-06
-1.31151552460157e-05
-9.73078921511572e-06
-1.43619294059652e-05
-2.45717083533341e-05
-1.95725288692833e-05
-1.37443678386636e-05
-2.39365942243158e-05
-9.88070400929869e-06
-1.56401797359017e-05
-2.69870319594784e-05
-2.1984007619069e-05
-4.53598071199056e-05
-2.94161666122274e-05
4.36456897924813e-06
-3.28612746835653e-06
-2.55331483140587e-06
-1.43479256063975e-05
-1.01324895992784e-05
-1.36847674216512e-05
-2.49010784149276e-05
-1.12297746528179e-05
-1.46755541018623e-05
-1.56381205144939e-05
-5.25200090390663e-06
3.06096333140585e-08
-1.60918739148994e-05
-1.86415315730584e-05
-1.74770079561089e-05
-2.50857687999163e-05
-4.5406331364409e-06
-1.54556459153863e-05
-3.18104352702377e-05
-1.19010770418131e-05
-2.51942781616853e-05
-2.84821184288988e-05
-7.27790230553587e-06
-2.9636591260985e-06
-3.4781279820896e-06
-2.39571604242488e-05
-2.09624341699042e-05
-2.68418095896924e-05
-2.37191552554823e-05
-1.31842222748769e-05
-2.19532629601614e-05
3.85841814845743e-07
-2.62690778057411e-05
-7.59789296806865e-06
-1.44572907101171e-05
-9.7436173341906e-06
-1.43892246438599e-05
-1.1240443383716e-05
-2.75587899496169e-05
-1.45704188974946e-05
-2.62478114212677e-05
-2.03563255694725e-05
-1.59063242593251e-05
-2.1306268468858e-05
-1.70193713815196e-05
-1.13896530847554e-05
-6.27962199557539e-06
-3.1192532466165e-05
-4.99067619520939e-06
9.27139698882348e-06
-2.36129984083448e-05
-5.891738402029e-06
-1.89531207237869e-05
-3.64165405843025e-05
-1.3772759934937e-05
1.70220412786893e-06
-1.78179155844598e-05
-2.26702557723578e-05
-8.27896545783289e-07
-9.77027473744415e-06
-1.50934678846647e-05
-2.53370905198756e-05
-2.47934886330441e-05
-2.5470023557331e-05
-2.80356262486625e-05
-7.88910741036357e-06
-3.31611887659409e-06
-1.79498783191227e-05
-3.80123774124688e-06
3.89433898251818e-06
-1.56501950834331e-05
-5.12882495349582e-06
-1.11209643096457e-06
-1.20947268912246e-05
-3.28496800937669e-05
-2.46720729814087e-05
-7.19550268388856e-07
-6.57745856497153e-06
-1.88369374491931e-05
-1.60530467624215e-05
-3.15056257753257e-05
-1.28737659838419e-05
-1.50622116339403e-05
-1.95842857610029e-05
-9.40484911817014e-06
-1.9371315893575e-05
-1.25347298458235e-05
-2.77746458153404e-05
-2.32647953475462e-06
-1.0643034546138e-05
-1.12026689256538e-05
-1.04869826476968e-05
-2.25848342693667e-05
-1.09942990497283e-05
-8.84661163971514e-06
-2.99664852582018e-05
-1.01099776431169e-05
-2.40760117100869e-05
-1.14557946451512e-05
-2.29450568344525e-05
-2.52249462724437e-05
-1.28887878367305e-05
-2.52358468507775e-05
-1.45620901782311e-05
-2.84536769668896e-05
-2.75420247726695e-05
-4.94800662357926e-06
-1.20486825338937e-05
-3.13276309911082e-05
-1.52282154944208e-05
-1.6469829360269e-05
-7.52720708094504e-06
-1.70529048623882e-05
-2.83132419626851e-05
2.07930961934e-06
-1.39802551108299e-05
7.09768650802085e-07
-1.54375360738392e-05
-1.07749882768566e-05
-2.80828516286995e-05
-5.78829806017792e-06
-5.18459631366413e-06
-1.47803739165047e-05
-3.52018684051104e-06
-1.60463362510984e-05
-2.65637329986834e-05
-2.30081492393703e-05
-1.77712774021712e-05
-1.33586394733127e-05
-1.86582704488377e-05
-1.73302761800727e-05
-8.94687185536783e-06
-6.16404488344835e-06
-3.34158190136519e-05
-1.63647721463436e-06
-1.51033517689254e-05
1.2744256710739e-06
-2.34967464704933e-06
-1.22655636408941e-05
-1.03123731837172e-05
-2.45401397082552e-05
-4.99915855609152e-06
-1.46372825760908e-05
-1.74446789540828e-05
-2.95025760913408e-05
-1.98232176103821e-05
-1.03171772823654e-05
-9.09164313182991e-06
4.34030134820761e-06
-2.34840307928517e-05
-2.17370587199788e-05
-2.48806020189514e-05
-2.46546138031385e-05
-2.5353022137053e-05
-2.13913360103137e-05
-1.59214328684957e-05
-1.47325871466866e-05
-4.13544673299607e-05
-1.99685405170744e-05
-8.05883205844755e-06
-6.06517703102464e-06
-1.44963107052312e-05
-1.62898471145183e-05
-1.38039138206855e-05
-1.25439512683557e-05
-1.70627039432475e-05
-2.06269989644357e-05
-2.18022155495022e-06
-1.08867758978565e-05
-1.05333241930406e-05
-9.02933195442655e-06
-1.60422688346253e-05
-1.59487861585516e-05
-1.65294349652003e-05
-5.27384633708481e-06
-3.18005588501771e-05
-3.97021718718057e-05
-1.02651333483642e-07
-1.04794233472105e-05
-3.14118767166205e-05
-7.50564860656509e-06
-2.66678889926053e-05
-2.32149141095462e-05
-2.85525263510773e-05
-9.99749191232504e-06
-1.24736905093986e-05
-1.83275458032492e-06
-2.6417043328458e-06
-1.55121167739228e-05
-3.4660831429819e-05
-7.9421184546719e-06
-7.3767076962701e-06
-1.58169452202113e-05
-3.37391588349662e-05
-8.30811515038908e-06
4.8495310409251e-06
-2.12203893873677e-05
-1.14194515872498e-05
-2.31279243137414e-06
-1.50759632107622e-05
-3.48903165096765e-05
-1.1238549138502e-05
-1.05703840949859e-05
4.94641962184112e-06
-2.61576187278193e-05
-2.59020967237272e-05
-1.81372883231349e-05
-7.37515576194414e-06
-7.10982355885587e-06
-8.66774456803167e-06
-1.84813958747785e-05
-7.57222776855538e-06
-2.21118577017649e-05
-1.66802608796162e-05
-1.63178959633761e-05
-2.30254923111369e-05
-7.97740790353784e-06
-1.39257943761941e-05
-2.8192624632639e-05
-4.70300374865453e-06
-2.53045297529261e-05
-1.15977484882707e-05
-1.54865382864542e-05
-1.70402203122936e-05
-1.4788376214035e-05
2.80113878425385e-06
-2.29377609252153e-05
-1.32111146468578e-05
-4.57308632506862e-06
-2.50625173289191e-05
-2.15212579536319e-05
-3.58878491192182e-06
-1.65530136165057e-05
-2.40393945872378e-05
-1.86121820082399e-05
-1.59103759339684e-05
-5.09060746766479e-05
-3.83945575568821e-05
-2.67439624799538e-05
-2.47628586627422e-05
-1.18153815449496e-06
-9.22939071608447e-06
-5.89568289579709e-06
-1.17745346982909e-05
-3.34264634529781e-05
-2.80985600199605e-05
-2.31412676632173e-05
-1.66540164483867e-05
-7.23716640567364e-06
8.15794612679541e-06
-1.46105821222401e-05
-3.34352084557005e-05
-1.54434299977127e-06
-1.14040575706096e-05
-1.15713050504583e-05
-2.07960251531563e-05
-3.56662806425478e-05
-1.18497912118956e-05
-2.71953139444795e-05
-2.53820727236583e-05
-2.99586652344464e-05
-1.88458681887082e-05
-2.50509307312401e-05
-1.6859389533678e-05
-1.69449349147408e-05
-5.33901971771157e-06
-1.1067737181405e-05
-2.58766695886753e-05
-1.29993258567374e-05
-2.606912308726e-05
-4.94785246468446e-06
-1.35235769949679e-05
-1.07511882375124e-05
-1.74619204194488e-05
-1.14885687135491e-05
-1.30185247975099e-05
-6.6149151272374e-06
8.00684071943291e-07
3.75379049948896e-06
2.61795812923394e-06
9.17426762558701e-06
-9.44386985657334e-06
-9.42454142035242e-06
-2.94930824845938e-05
-8.61548135829967e-06
-2.40159246992184e-05
-1.1382002714324e-05
-1.25551867248729e-05
-3.21701486285589e-05
-3.31469431785154e-05
-2.29050027678931e-05
-9.88685120144918e-06
-3.50510098931786e-05
-2.64743723770186e-05
-1.52975266218645e-05
-1.8214211298816e-05
-1.66940273602913e-05
-1.49381267163248e-05
1.77681033646695e-06
-6.7279842165673e-06
-2.44989719185857e-05
-1.8714235478873e-05
-1.17976604702945e-05
-6.66287151388696e-06
-2.02273349810606e-06
2.8359693521944e-06
-4.81702249630132e-06
-4.26691720140815e-06
-3.22165374570019e-05
-9.34685749448921e-06
-5.73885744219496e-06
-2.34068072132871e-05
-1.83005021802728e-05
-2.9054832059564e-06
-2.88222299605322e-05
-2.26604418035332e-06
-2.73481692640663e-06
-3.01274716475153e-05
-1.68167451965236e-05
-1.46333512118901e-05
1.7386379089628e-06
-1.16500978083791e-05
-1.35541894638763e-06
-1.41054895123937e-05
-1.32356617059594e-05
-7.33939856825649e-06
-9.81632486366595e-06
-2.61453394599177e-05
-1.31040888044989e-05
-1.78934476418937e-05
-9.16984298660727e-06
-2.25430187588676e-06
-1.23035261881615e-05
-2.49835235347052e-05
-2.4731371600836e-05
-1.2176683816814e-05
-2.43506593853757e-05
-2.18647299447947e-05
-2.96391968374076e-05
-1.19248970222865e-05
-1.56282095150164e-05
-2.84985191289172e-05
-8.62079686829902e-07
-2.52796011695922e-05
-3.55024211555914e-05
-2.25846491706825e-05
-1.56135794861928e-05
-1.51842709409086e-05
-1.67627327290445e-05
-2.8953222750263e-05
-7.0345171124591e-06
-2.56178725896994e-05
-8.90615046807379e-06
-2.14204847028786e-05
-1.53857927005209e-05
-1.02214024845193e-05
-5.71155051567843e-06
-1.19147000018816e-05
-6.30926878185459e-06
-1.26816499743377e-05
-1.933404571126e-05
-3.08232569422242e-05
-1.80781652512445e-05
-3.50745097810732e-06
-4.73606075767139e-06
-6.73665555634654e-06
5.26704676637313e-06
-3.09904598920035e-05
-1.73709225354181e-05
-2.09133098931672e-05
-1.5488211091523e-05
-1.40746056784677e-05
-1.44721755705839e-05
-1.87377111542179e-05
-1.51488382735567e-05
-7.89635903796835e-06
-1.26802266833767e-05
-3.32374390978941e-05
-7.24812232729577e-06
-6.03889419337096e-06
-1.33665880911925e-05
-1.45000904492442e-05
-1.77230695169782e-05
-2.1183262674185e-05
-1.2303049111166e-05
-2.37000077532367e-05
-1.97426220693518e-05
-1.80359528699097e-05
-2.33139086917973e-05
-8.10836094969697e-06
-2.09864867328238e-05
-2.62390264551165e-05
-1.59600575743021e-05
-2.03760875603996e-05
-1.66757440251998e-05
6.98304168429283e-06
-2.89534126421573e-05
-2.13040574472348e-05
-1.59046585031552e-05
-2.66242211647623e-05
1.20492074536593e-05
-1.03957730603822e-05
-1.97874390524582e-05
-1.31109232873618e-05
-2.84309724300985e-05
-8.14169402481578e-06
-1.18548563534628e-05
-1.66952152682037e-05
-6.95266382006392e-06
-1.73909791259904e-05
-2.50038704234395e-05
-1.25185050661703e-05
5.00368504983766e-06
-2.19434806740024e-05
-1.45440510292961e-05
-2.88499674407641e-05
-1.6025915800731e-05
-6.03768734309897e-06
-9.87846389104812e-06
3.30697456080908e-06
-5.07828971846352e-06
-2.56637085251279e-05
-3.06093431198829e-05
-2.18935671866156e-05
-5.97494361179834e-06
-2.26159828987008e-05
-3.57561556956083e-05
-4.91938107541873e-06
-1.93682241425494e-05
-1.75464720735875e-05
-1.38744025710692e-06
-1.30203832312423e-05
-1.91130073884121e-05
-2.4920917753003e-05
-1.87354878311833e-05
-1.48701257890667e-05
-1.8876374522021e-06
-3.06634590339128e-06
-3.00467611324415e-05
-1.77054278795234e-05
-2.79222333004435e-06
-1.02030559200019e-05
-1.43558220621776e-05
-5.53907297242007e-07
-7.11994332437093e-06
-8.10060229669956e-06
-2.50088357529603e-05
-1.08861620332662e-05
-1.64232210621339e-05
-2.25789343440154e-05
-1.67857382336234e-05
-1.86215244992195e-05
7.36010189556967e-06
-2.13968334118719e-05
-2.17400689172057e-05
-1.02622494623077e-05
-4.29440933960118e-06
1.71391258570312e-05
-2.12030817728773e-05
-8.49437817696864e-06
-8.93275061826714e-06
-1.35110529222257e-05
-1.01549027213145e-05
-2.776413685276e-06
-1.94709268572936e-05
-2.14103853803645e-05
-1.61162389327971e-05
-1.50943363991669e-05
-2.38356267167196e-05
-1.25173114758735e-05
-2.08234916247164e-05
-1.95239265163757e-05
-1.59927905770925e-05
-3.43923139011509e-06
-5.08626350803898e-06
-1.84046521360595e-05
-1.4153536678868e-05
-1.01316430984691e-05
-1.18506528737019e-05
-1.65600045408808e-05
-1.66407812485836e-05
-1.83935424775396e-05
-1.97556995097975e-05
-2.57192755681614e-05
-1.87836452645604e-05
-4.75117567043462e-05
-1.58861192031796e-05
-1.71099734536986e-05
-2.30324133474951e-05
-7.18169459406273e-06
-1.27231538500179e-05
-4.70917550497e-06
-2.07630797310029e-05
-2.28367613462633e-05
-2.47417889028884e-06
-9.4102401232679e-06
-1.62380311144292e-05
-2.45335441074896e-05
-1.31866827631821e-05
-1.53676816804802e-05
-9.0737696183155e-06
-4.74943518372068e-06
-1.57044638820426e-05
-1.64387031800005e-05
-1.40258515982187e-05
-1.87771589259415e-05
-2.96707561458767e-06
-3.94366046033661e-05
-3.24031097182499e-05
2.61521245864099e-06
-1.82306366903104e-05
-1.98290148843747e-05
-7.48638758620794e-06
-2.30985475955075e-05
-2.03905085747818e-05
-1.79470092141061e-05
-1.81263350781495e-05
-1.19852226651282e-05
-7.32063697416536e-06
-2.78348471244992e-06
-1.87284331222248e-05
-1.18567423767626e-05
-3.0831798147107e-05
-2.07157114188733e-06
-2.07930598686865e-05
-9.428274984037e-06
2.38571554079886e-07
-1.10359921087987e-06
-1.76126429715433e-05
-2.59404336978413e-05
-3.09933038725516e-05
-5.25370810841084e-06
-6.85719296320574e-06
-1.95488342618231e-05
-1.27253257383206e-05
7.03837555484889e-06
-1.07595763369902e-05
-2.46087375285264e-05
-1.89982328138919e-05
-2.07504737275812e-05
-9.52624963958656e-06
-1.63689719300187e-05
-2.38677725021474e-05
-2.338892953115e-05
-2.27356278435509e-05
-2.18597690784992e-05
-2.74118908973524e-05
-4.97707652952467e-06
-2.10802600240862e-05
-2.03525873337607e-07
-1.69076418824734e-05
-6.05991719792529e-06
-2.36783235536855e-05
-1.29295001059789e-05
-1.46925541225417e-05
-2.92978126714719e-05
-2.15007242717371e-05
-7.71685284218153e-06
-1.57645891956338e-05
-1.39616027820207e-05
-2.47395451441777e-05
-2.85915719398515e-05
-7.76080466561235e-06
-6.89292162165537e-06
-1.44650277075293e-05
-7.22782156293593e-06
-2.6418645065439e-05
-1.5079725737967e-05
-5.581973712308e-06
-2.53724011727099e-05
-1.34265904496807e-05
-5.19684206502466e-07
-2.30398476886141e-05
-2.53720526155356e-05
-1.51264569326555e-05
-1.18028967794448e-05
-1.77584048530948e-05
-7.5261351136812e-06
-4.43018402517442e-05
-9.67257742245182e-06
-2.87049086079494e-05
-2.20431131181222e-05
-2.33953993801161e-05
-2.48017577389511e-05
-9.30988534479999e-06
-1.20208196005844e-05
-2.90687222157219e-05
-1.9288917986261e-06
-1.33398793515144e-05
-3.32964424303779e-05
-2.18985586481199e-06
-3.26659600133064e-06
-2.71811323115142e-06
-2.36273596408743e-05
-1.73897982843941e-05
-1.48935550100292e-05
-1.27080208350142e-05
-3.72263049444347e-05
-1.58087247970163e-05
-9.72668464878592e-06
-2.3760138276209e-05
-1.45381000804906e-05
-2.13207101211891e-05
-1.78884464416788e-05
-3.75958623996166e-06
-2.52257283629303e-05
-3.68092880825066e-05
-8.07408613887226e-06
-1.20080899878239e-05
-3.58640545555008e-05
-1.56014524635835e-05
-9.29340896052581e-06
1.10803602119279e-05
-1.98985572144704e-05
-1.51447142413393e-05
-1.72304530873345e-05
-1.34878606017532e-05
-1.61490575836956e-05
-2.64193800148146e-05
-1.40896236021245e-05
-6.66234911090009e-06
