# Supplementary material for: Research on computational propagation and identification of mine microseismic signals based on deep learning
Source: PLoS One. 2025 Oct 22;20(10):e0334641. doi: 10.1371/journal.pone.0334641 (PMC12543183; doi:10.1371/journal.pone.0334641)
Supplement: S9 Data — (ZIP) [file pone.0334641.s009.zip › 000101100000510.xlsx_0.txt_24.txt.txt]

-2.92506228927107e-05
-3.36283910747388e-06
-2.1647745848692e-05
-2.78424288489694e-05
-1.88472190974918e-05
-5.93587214190865e-06
-1.25521093076461e-05
-1.33195552345659e-05
-7.00021348647907e-06
-9.73208462859652e-06
-1.0795385571127e-05
-2.19864441634286e-05
-1.15213915335101e-05
-1.3168000229601e-05
-1.11385543507315e-05
-2.44692736909308e-05
-2.42768766304382e-05
-1.64844035182325e-05
-2.12392638920804e-05
-3.07255910638088e-05
-9.17265668110712e-06
-5.90666573500536e-06
-2.45803806012192e-05
-1.57256561931911e-05
-9.4284243742103e-07
-1.74809368970611e-05
-1.17324624315306e-06
-4.20915059092764e-05
-1.91835506005227e-05
-1.5746459248588e-05
-1.07921540572302e-05
-1.85367044694854e-05
8.52001329412429e-06
-3.66481661228218e-06
5.11163172221761e-07
-6.99534390487748e-06
-1.41559430403509e-05
-1.36457620941337e-05
-3.35200914411999e-06
-2.38350995704901e-05
-3.94236756664979e-05
-2.8647214322145e-05
-2.23726968102013e-05
8.68996748580262e-07
-1.35208655946984e-05
-1.13657577207397e-05
-1.51585812058742e-05
-6.01242796647319e-06
-9.73107237329541e-06
-1.52882601710402e-05
-1.02064033523318e-05
-1.49625710812777e-05
-2.3442218588542e-05
-1.23351698784425e-05
-2.16437217021866e-05
-3.5499846999383e-05
-2.16548857430056e-05
3.09320809993774e-06
-1.4263032621544e-05
-2.14816312248879e-05
-2.5222140765322e-05
-2.13372948154322e-05
-3.10208372786788e-05
-1.43430014129041e-05
-2.41685627866731e-05
-1.94989408495537e-05
7.76941828764875e-06
-2.17115796675957e-05
5.95382929493257e-06
-1.55802919785225e-05
-3.03081562387066e-05
-1.58539784723061e-05
-7.68423280410165e-06
-1.18960222233978e-05
-1.36600500688512e-05
-3.32223179376285e-06
-9.66279732845748e-06
-4.75440174334182e-06
-2.16070157351123e-05
4.11932096051726e-07
-1.84054618321134e-05
-4.10382068720259e-05
-1.67516336289002e-05
-1.90100627772705e-05
-2.31628333869817e-05
-1.99155399986205e-05
-3.12381768791053e-06
-6.16070953902376e-06
-1.6756775995235e-05
-1.43175671936911e-05
-2.43143554392785e-05
-3.70771744113695e-06
-1.28924229774781e-05
-3.18860909983611e-05
-2.08025959914276e-05
-2.61774342353589e-05
-1.74702236688913e-05
-9.83343989188478e-06
-9.50979913123796e-06
-3.25144320026862e-05
3.166151334827e-06
-1.28689183504589e-05
-4.53281905405677e-06
-2.35417321801046e-05
-6.66229865009936e-06
-1.34607893935211e-05
-2.12432344363047e-05
2.86475132600612e-06
-7.40827308066376e-06
-2.42429784768909e-05
-5.85970102358541e-06
-5.69236945900412e-06
-2.49673471936438e-05
-3.46225352174389e-05
-9.2018658181542e-06
-2.61622294226774e-05
-1.77450362839973e-05
-1.6527629527816e-05
-3.74441032660898e-05
-2.24365627888599e-05
-9.48745921390684e-06
-2.22793440840559e-05
-1.33086433745837e-05
3.3415438312549e-06
-1.7829978695632e-05
-1.62963098292554e-05
-1.72163673547008e-05
-3.13202455020703e-05
-8.87095959582751e-06
-1.03225560480106e-05
-1.97022914484369e-05
-1.67359208283443e-05
-3.37260866960204e-05
-1.52790951189001e-05
-2.62053598405682e-05
-2.99411421774665e-05
-1.20342473960855e-05
-2.23516632833771e-05
-1.96737883380421e-05
-3.52562370641428e-05
-2.58947712066733e-05
-2.31453420709279e-05
-1.9791799354237e-05
-2.12522300879489e-05
-2.80877183577045e-05
9.23005298513687e-07
-1.97227871901064e-05
-1.54789038845792e-05
-8.49833934359458e-06
-6.01861244077036e-06
-2.17922815621029e-05
-1.62510318441994e-05
-1.00509328287548e-05
-2.47773793462081e-05
-1.44808764843015e-05
-2.58606378516743e-05
-2.47379932683263e-05
-2.28463997217129e-05
-8.95444837544987e-06
-2.37958502436342e-05
-2.30341749616322e-05
-3.07495271997238e-05
-9.91304858730445e-06
-1.24794499468871e-05
-4.22519212050427e-06
-1.77105951792989e-05
-3.67973265269526e-05
-3.17559866022496e-06
-2.15802920769783e-05
-5.98389123321101e-06
-1.87955256630831e-05
1.59504333313919e-06
-1.62874042505841e-05
-1.71622091060112e-05
-2.44633314070659e-06
-8.39334422812906e-06
-2.23570298740813e-05
-2.86753459067274e-05
-4.13944179014759e-06
-2.29943627833313e-06
-7.34752944137838e-06
-3.0066529674265e-05
-2.42065946575545e-05
-1.02955239313952e-05
-6.12318149611352e-06
-1.8138384156789e-05
-2.29062899413893e-05
-1.83377603193985e-05
-1.56158565804796e-05
8.54236917172535e-07
-1.54756461077361e-05
-2.6766521095183e-05
-1.34420907643006e-05
-3.48926285109644e-06
-5.22992478858054e-06
-2.08180001868063e-06
-2.09879761711164e-05
-8.76213458893434e-06
-2.67676050322547e-05
-8.00806253097953e-06
-1.96325694406948e-06
6.23484249002545e-06
-1.00328373045722e-05
-4.74480151557076e-06
-2.31861173809273e-05
-2.1286083753403e-05
-1.08668619653382e-05
-2.95731137470976e-05
-2.10067565317061e-05
-6.21320724312607e-06
-2.89190017670005e-06
-9.05205854210701e-06
-1.15431984080742e-05
-5.9242973534004e-06
1.64515023309283e-05
-1.71550019789027e-05
-1.38334994577904e-05
-2.42208312323723e-06
-2.49679396920529e-05
-3.09773113850063e-05
-2.11242359881101e-05
-1.53594788932668e-05
-1.67135358356396e-05
-3.06032623338633e-05
-1.70317149738662e-05
-3.33942469204982e-05
-2.49223696570037e-05
-1.49734806028754e-05
-1.24030886362874e-05
-5.79311595793985e-06
1.7785409114016e-06
-3.64021361233027e-06
-2.01855373799917e-05
-1.19584649718114e-05
-1.42726738451439e-05
-2.73591387273309e-05
-3.24999963759815e-05
4.72903967892879e-06
-2.10114175550076e-05
-7.36014516599594e-06
-1.33414761855064e-06
-1.42990093000798e-05
-2.40549135808044e-05
-8.90278292702098e-06
-3.83142438165283e-05
-7.8934334916983e-06
-1.22453812786355e-05
-2.24742005215495e-05
-1.86946727670009e-05
-2.09099739978686e-06
-1.76083793734231e-05
-1.27175246542165e-05
-2.77155531876335e-05
-5.24045762337132e-06
-1.46611321605473e-05
-1.0250530770807e-05
-1.28332559701456e-06
-1.58306427951288e-05
-2.02518698367023e-05
-2.59769710988849e-05
2.8972882225832e-06
-1.00230737258527e-05
-2.92118214293965e-05
-2.71052160241904e-05
9.49271898080606e-06
-1.17054795653584e-05
-1.13318353830854e-05
-1.23277104305609e-05
-1.46892254541092e-05
-8.72118683289128e-06
-1.19535385266715e-05
-7.61295880285803e-06
-4.24821536225613e-06
-7.69341488082422e-06
-6.57955025798107e-06
-2.4331254882355e-05
-5.07455784554588e-06
-5.89874161281236e-06
-1.38901603112968e-05
-2.98725144341548e-05
-5.85898965873629e-06
-2.79317028575975e-05
-1.93154988926539e-05
-8.2501319050005e-06
-2.69676151869091e-05
-1.11866092470084e-05
-1.58916146303417e-05
-1.08332654231624e-05
-9.40368996694609e-06
-2.36458987586175e-05
-3.07635598569378e-05
-2.12769037865598e-05
-4.21836478984866e-06
-2.11113473182914e-05
-1.25846496101199e-05
-2.06249553174876e-05
-6.52174110935328e-06
-8.04511919861381e-06
-8.19630428918147e-06
-6.57589045528731e-06
5.96522719662394e-07
-1.23046170729128e-05
-3.71943933677637e-05
-2.15436507300047e-05
-5.0948799271302e-06
-1.62816639662921e-05
-2.00032048803112e-05
-2.23237336802e-05
-5.79394434269665e-07
-1.5506261013497e-05
-2.92866993700317e-05
-1.00312864529776e-05
-1.98085988716759e-05
-3.38506573606078e-05
-2.00038352490482e-05
-2.07594588137233e-05
-1.84373527602009e-05
-2.33132652880373e-05
-2.05573899679007e-05
-3.50968594814931e-07
-2.41016485555064e-05
-1.20329415565089e-05
-2.53439450767843e-05
-2.82499088398518e-05
-2.06341726888698e-05
-9.35959157566799e-06
-2.63878791607558e-06
-2.68132710471454e-05
-2.29947899774616e-05
-7.08241002486603e-06
-5.06806887948148e-06
-2.37008754069334e-05
-3.59929164405426e-05
-1.37529958617633e-05
-7.03446704270583e-06
-2.92575453200209e-05
-2.44471135558022e-05
-1.2821095465037e-05
9.9103649513141e-06
-1.31624623557864e-06
-7.60525017902536e-06
-1.02713630160649e-05
-1.1163776507127e-05
-9.9524565175652e-06
-1.4017157662042e-05
-1.44320053502381e-05
3.7969028552756e-06
-2.583022112948e-05
-8.62998730814236e-06
-2.45714398575322e-05
-5.7100348027674e-06
-2.15720720431507e-05
-2.14664103715914e-05
-1.37640674455738e-06
-1.89143378377231e-05
-1.63093178812336e-05
-1.41312920203538e-05
-1.41667538572222e-05
3.40717109448089e-06
-1.20335954307045e-05
-2.10363074540257e-05
-3.43311422532588e-05
-2.01330837325645e-05
-7.88589567149207e-07
1.0458408160159e-05
-1.4360334917891e-05
-1.10477104715318e-05
-2.15907461931304e-05
-1.52158037244984e-05
-1.50423682266149e-05
-1.3219119070847e-05
-2.05844498031483e-05
-9.4513606399455e-06
-1.41607240228344e-05
-1.43342090071164e-05
-1.45653339340362e-05
-3.16157163803293e-05
-1.92019869257734e-05
-2.00683153739019e-05
-3.2998322896156e-05
-1.00510028172033e-05
-1.29927609012127e-05
-2.04376469807251e-05
-2.32604598833826e-05
-1.20116439766059e-05
-2.31083207436032e-05
-2.70026050367294e-05
-9.74339111636996e-06
-1.92542839441401e-05
-8.49203921294348e-06
-2.39960864250598e-05
-1.32437172271131e-05
-1.54907750026265e-05
-3.0637608116493e-05
-1.41905184642458e-06
-1.54681815192296e-05
-6.94864362747422e-06
-2.44185503761096e-05
-3.01144899152614e-05
-1.26768230237605e-05
-1.942036592256e-05
-3.49645929851239e-05
-2.63684454111048e-05
-4.10920105486779e-05
-1.6714786920084e-05
-3.1115591059131e-05
-3.79975474419016e-05
-2.3277955498181e-05
-5.45253350679987e-06
-1.66749715540107e-05
-9.98365068053426e-06
-2.56438939253146e-06
-1.79055719443872e-05
-1.9284555564538e-05
-2.11402160497575e-05
-1.69617629272334e-05
-2.30690088568915e-05
-4.8751663059192e-06
-3.36496882630288e-05
-4.45302745959812e-06
-9.4543993879995e-06
-1.99302171188942e-06
8.48506090056222e-06
-1.32015069210311e-05
-2.36656855215926e-05
-1.4763719320836e-05
-2.83024451702224e-05
-6.02965860132769e-06
-1.88576794182489e-05
-1.7679299285854e-05
-6.05458437969459e-06
-3.99986259482871e-05
-2.33615734510877e-05
3.44583849287344e-07
1.47699168571876e-05
6.76982201020417e-06
-4.15617027278532e-06
-1.21488366797287e-05
-2.0976290728294e-05
-9.50959736546866e-06
-2.13795897523473e-05
2.08133133700561e-05
-1.65406640913293e-05
-8.77389348070034e-06
-2.06475817265925e-05
-7.65221029780218e-06
-2.4966494078153e-05
-1.73129139956394e-05
-2.40083331280964e-05
-2.1555069043603e-05
-1.06148063615552e-05
-7.91711350917744e-06
-5.42463405550684e-06
-6.26013411548092e-06
-1.24682832794941e-05
-3.3513693224501e-05
-2.0597978940343e-05
-6.40412942874055e-06
-6.17020630068012e-06
-1.21123485150526e-05
-8.59096640855651e-06
-1.371274159713e-05
-2.24966321166925e-05
1.1897992242466e-06
-1.99751929885303e-05
-1.71692648337597e-05
-2.92380967739477e-05
-1.79443541697551e-05
-1.2413765193116e-05
-1.21176053123756e-05
-3.42174941319451e-05
-1.34872847766458e-05
-1.11850500990896e-05
-2.74250275407309e-05
-4.74986652778197e-06
-2.16435367881592e-05
-1.72729543971133e-05
-1.78484237266908e-05
-2.16857023993052e-05
-3.75646160143638e-05
-1.95783189290465e-05
9.79331817890635e-07
-1.7509927607387e-05
-3.50072839840901e-05
-4.98562909083553e-06
-1.46799585185417e-05
-2.20613742199651e-05
-6.49682611494336e-06
-3.06003181352732e-05
-2.00201247499211e-05
-6.19099134129015e-06
-2.32753659162902e-05
-1.03388906394334e-05
-1.40461617397341e-05
-2.41109476475937e-05
-1.57797968227702e-05
3.34815742655155e-06
-3.56192515463293e-06
-2.43212521983898e-05
-1.17044975697209e-05
-2.00201210191036e-05
-2.42148991116211e-05
-4.27335190968387e-06
-4.06693685271716e-05
-2.85526175259283e-05
-4.56496650344812e-06
-1.53007418137086e-05
-2.13591015511194e-05
-2.48013154380989e-05
-1.64685115419073e-05
-1.69845020362135e-05
-6.74937662921666e-06
-1.35201910627843e-05
-2.0029996330757e-05
-1.03369835636808e-05
-2.26978522375665e-05
-4.91627643626381e-06
-8.85752371859938e-06
-4.73686884687758e-07
-1.22515878843182e-05
-1.65546170351985e-05
-2.23282310850841e-05
-3.28931731702217e-05
-2.52763257784776e-05
-2.46181409669417e-05
-1.52663902863167e-05
4.15519622165061e-07
-2.12139974021401e-05
-9.96617218627492e-06
-1.31703030773912e-06
-2.05995027165358e-05
-8.00961698225471e-06
-2.58290204231461e-05
-1.1528722431846e-05
-2.48851138542926e-05
-2.17649733865675e-06
-1.53269864411199e-05
-3.55333444660964e-05
-4.65727857538264e-05
-2.29913417386336e-05
-1.01199449420157e-05
-2.98920029919182e-05
-2.80742451703865e-05
2.19201037340903e-06
-4.76861575398749e-06
-2.07168956496349e-05
-1.50097213040139e-05
-1.2116607134098e-05
1.74339465314335e-05
2.22147783658267e-06
-2.47907550509832e-05
-1.46804210973421e-05
-1.35432159622925e-05
-2.55450866717569e-05
-4.02640543615654e-05
-2.30618181261548e-05
-6.76022955615834e-06
-2.57493877931155e-05
-3.00624345781317e-05
-3.03011818141191e-05
-2.82176033988996e-05
-3.28551323206199e-07
-3.01331509078936e-06
-2.24467199311922e-05
-2.62120857928625e-05
-2.98360200976912e-05
-2.62954008110138e-06
-3.17085125192411e-05
-1.08795194497781e-05
-3.16681854800552e-06
-1.5763644032847e-05
-2.71662700865455e-05
-3.1194774396908e-05
-1.33242110777157e-05
-1.50459963422864e-05
-2.16099332394675e-05
-1.38873550058348e-05
-1.17753142732685e-05
-2.95526090104945e-05
-3.03681507310888e-05
-2.01864266015961e-05
-2.09331798555561e-06
2.28191700604837e-06
-1.25786432431757e-05
-5.83291928935887e-06
-3.09129507882515e-05
5.08680408796982e-06
-1.21889025108979e-05
-2.74261956449032e-05
-1.9144620784766e-05
3.99881613292778e-06
-1.54004765414178e-05
-1.63405831596577e-05
-1.24218735298276e-05
-4.01828040664735e-06
-2.04936815627871e-05
-2.19991283862349e-05
-1.81649551327947e-05
-2.4961898768987e-05
-2.99745317183994e-05
-8.449040865565e-06
-1.26121249777377e-05
-1.62150805870354e-05
-1.77954835399886e-05
-2.42485304870128e-05
-1.7146625473776e-05
-1.99713330930537e-05
-8.65687788253363e-06
3.06763986010531e-06
-1.49770089418723e-05
-1.1373896586718e-05
-1.77543545962242e-05
-1.71477132113445e-05
-7.53591534550334e-06
-1.98082814593423e-05
4.90324051397143e-08
-1.54817492546803e-05
-1.08363679249253e-05
-2.39100978936806e-05
-2.64004384071897e-05
-1.00597468809931e-05
-1.74429374959866e-05
-2.17783567055217e-05
-6.02378127590459e-06
-2.00631785962658e-05
-1.74602229584634e-05
-2.82462434395904e-05
-2.04547149176096e-05
4.65131157540919e-06
5.32126705367621e-07
-2.55553582039247e-06
-2.51529253952205e-06
-1.74639343561857e-05
-1.89484894915814e-05
-1.34302888010245e-05
-2.97920349713186e-05
-2.43758037265753e-05
-1.12805336726139e-05
-2.59562032240401e-05
-1.08301282374315e-05
-1.63255623057697e-05
-9.40275418741723e-06
-2.78620867401346e-06
-2.63944350716113e-05
-7.13358723087947e-06
-6.45465970405619e-06
-8.63444766245712e-06
-1.26770782982554e-05
-6.48122650431517e-06
-8.00092284909141e-06
-5.46687059953443e-06
-2.53226833051035e-05
-1.64166226969344e-05
-1.96346961705287e-05
-1.39333697301232e-05
-3.66504424691419e-05
-3.98358585107576e-05
-2.39858059577913e-05
-1.62490809940434e-05
-1.37560123279377e-05
-1.08081870095011e-05
-1.63202089476731e-05
-2.76820529426275e-05
-1.65905248310004e-06
-1.86702615413996e-05
-1.6611169275244e-05
-1.53672459977432e-05
-1.84879054882941e-05
-1.08249321397514e-05
4.52662598489861e-07
-8.63120618566042e-06
-1.23147592458529e-05
-9.40874912933006e-06
-1.47198079042894e-05
1.97602412278848e-05
-1.57801700139365e-05
1.2768370169923e-06
-1.16858179053447e-05
-9.49674880625612e-06
8.62056827553846e-06
-1.20817082557493e-05
3.32275150158793e-06
-1.09753576457605e-05
-2.24602519044018e-05
-1.15013273085321e-05
-2.28752672842873e-05
-2.42602936284929e-05
-9.88057858073285e-06
-2.80958563215413e-05
-1.83469956419557e-05
-3.33176534256842e-06
-1.25563807480748e-05
-2.74571670948014e-06
-1.4848516043712e-05
-6.66466160246372e-06
5.89492558258668e-06
-1.45555481388843e-05
-1.82756307229505e-05
-1.78677151688603e-05
-1.84840629491749e-05
-6.59533046060679e-06
-9.86932748105587e-06
4.53253503192946e-07
-3.93456485632524e-05
-1.8835583878041e-05
-1.04057134578334e-05
-2.29633840802677e-05
-2.84491779524426e-05
-1.0299945154763e-05
-1.02008288858656e-05
-1.37521245278872e-05
-2.16261700012201e-06
-1.72587253670251e-05
-8.79882204086925e-06
-1.7158445308427e-05
-1.89851103719278e-05
-1.04367862040721e-05
-1.43255601801063e-05
-2.55545853527277e-05
-2.77826940098765e-05
-1.3574633262032e-05
-3.21383408986928e-05
-2.0523149121345e-05
-2.12140391804602e-05
-2.65408564603722e-05
-3.78953977702645e-06
-2.8062647297185e-05
-1.21455396819512e-06
-1.54242128040077e-05
-1.03570632045916e-05
-1.41675349932215e-05
-3.80356907824577e-07
-2.77266560341584e-05
-1.91298716172239e-05
-2.15923699784417e-05
-6.2068237976956e-06
-6.17733604624831e-06
-8.84385841228829e-06
-2.32392430908242e-05
-2.91829663236421e-05
-2.72304370954331e-05
-1.58232124387991e-05
-9.16583835011927e-06
-2.39366789810575e-05
-1.40938374004201e-05
-1.77617147098021e-05
-3.38604881012673e-05
-2.66791597384698e-05
-1.84767412840146e-05
-2.92826998638395e-05
-1.65701854190936e-05
2.20728126647383e-06
1.99830701014309e-07
-1.11180306419349e-05
4.77286058605842e-06
-7.96999853672681e-07
-1.70868622070489e-05
4.74814565212925e-08
-2.07308572819623e-05
-1.57288285047471e-05
-1.64693898275164e-05
-1.35067492145098e-05
-1.33544297232139e-05
-2.44543512871971e-05
-2.44254089751381e-05
-3.34758079843813e-05
-2.36521294505994e-06
-1.84956448150236e-05
-5.54117619760226e-06
-1.44311655048798e-05
-1.02917815407978e-05
-2.45908351606184e-05
-1.27379881019009e-05
-1.48486718152164e-05
-1.22041256156907e-05
-1.02553489287842e-05
-2.46501020947093e-05
-2.41927062281578e-05
-5.2761327672306e-06
-1.34437897166482e-05
-3.64871026580835e-05
-8.64435438646987e-06
-3.28624894839848e-05
-2.8279305348982e-05
-1.82096600302758e-05
-2.47768294620732e-05
-1.09830992754584e-05
-4.14748480460648e-06
-2.11284811229441e-05
-1.18632997033215e-05
-1.21053675371293e-05
-2.84008402775382e-05
-2.38099751837841e-05
-1.21883914272266e-05
-2.00274168619329e-05
-1.47821828288386e-05
-1.459584616189e-05
-4.00132104771084e-06
-1.29244896472738e-05
-3.22507669199548e-05
-1.44253032638101e-05
-9.82162426354459e-06
-8.31480972204197e-06
-1.36170871859125e-06
-1.88617817772499e-05
-5.83299546087958e-06
-2.41146485458956e-05
-4.85938872878435e-06
-1.85053401813491e-05
-5.55171984648232e-06
-1.39907351400069e-05
-2.81172582949451e-05
-4.10728768352487e-06
-4.58855157996468e-06
-6.88081187335197e-06
-2.51231189287938e-05
-8.42422911861227e-06
-2.38774092734057e-05
-1.02123183506279e-05
-1.14002534474581e-05
-1.12524012172396e-05
-1.27639576021419e-05
-1.67232699554564e-05
-2.41190001792307e-05
-1.84642609596336e-05
-1.84435468001955e-05
-2.91971159472879e-05
-2.23962261602042e-05
-2.06498720484019e-05
-1.21694501629065e-05
-2.81917498432866e-05
-9.10453218910208e-06
-1.42647993839283e-05
-5.8742618174781e-06
-1.93698164588175e-05
-1.47357350269304e-05
-1.73368202893507e-05
1.71189913980256e-06
-2.45980244363852e-05
-1.65232326737349e-05
-3.65490852209106e-05
-1.33665365369162e-05
-1.52428807585611e-05
-1.75819555300434e-05
-1.28096421027718e-05
-2.44737726594746e-05
-3.08786140078708e-05
-1.68928465958579e-05
-8.95627045387092e-06
-1.98448084945756e-05
-8.65450805783915e-06
-1.30997674359135e-05
-2.98722130529991e-05
-1.68280392696124e-05
-1.57211520168399e-05
-1.59642991274016e-05
-1.0166009367065e-05
-1.2148248157894e-05
8.79824947777737e-07
-1.27654467754247e-05
-1.65468247948738e-05
-2.2154243749505e-06
-6.67396620150177e-06
-1.27161691331936e-05
-2.42497323281699e-05
-1.23592850262601e-05
-2.6483682659246e-05
-3.48996764130659e-05
-1.70775961821055e-05
-9.96490303892325e-06
-1.70244315228776e-05
-5.84500369974692e-06
-1.4037395569108e-05
-1.75171747949831e-05
-2.17620507825276e-05
-3.33847748998281e-05
-2.69168440797679e-05
-1.23580120214991e-05
-1.73044668946179e-05
-2.16937864572222e-05
-2.26968671173658e-05
-2.46792653978158e-05
-2.14106360184399e-05
-1.66607378867672e-05
-2.13206255857702e-05
-2.25466540565889e-05
-1.04845928384958e-05
-8.72257198379072e-06
-2.52405780693191e-05
-2.21486253569515e-05
-3.08360004410546e-05
-2.74972095612427e-05
-1.61921504179219e-05
-1.51126698661605e-05
-1.88607941951751e-05
-3.85573186530178e-05
-1.70892766289823e-05
-8.52359411425987e-06
-9.59302416303168e-06
-2.67345103704856e-05
-7.86949224754871e-06
-2.38689079027244e-05
-1.33306429866006e-05
-1.88929884158504e-05
-1.41547363493608e-05
-2.68130069212166e-05
-2.90447192937568e-05
-2.9196782681758e-05
-4.25011310186713e-05
-1.45289893061555e-05
-1.35493576224274e-05
-2.64364982137509e-05
-1.03606729396203e-05
-1.15336020493635e-05
-6.29833598687552e-06
-1.80015289084861e-05
-1.38936294388021e-05
-1.41371036632496e-05
-1.629507529344e-05
-1.28503288508912e-05
-1.02297560079723e-05
-2.1859478855788e-05
4.55452993610582e-06
1.44228741898855e-06
-3.45942513865947e-05
-3.20214679264911e-05
-2.4754719219788e-05
-3.36932834508518e-05
-1.88920002290276e-05
-1.07816081122405e-05
-1.74699926620859e-05
-2.71505058856661e-05
-3.83257692391773e-05
-1.66069419455299e-05
-1.43447813052867e-05
-1.7126511392286e-05
-1.81113434502933e-05
-1.95020270317525e-06
-1.28009920341572e-05
-1.97391406140899e-05
-1.06416510752311e-05
-2.91020517292162e-05
-1.42262214776518e-05
-2.40415512676605e-05
-2.76258360516099e-05
-1.25142573554956e-05
9.16027632885986e-07
-2.27702672666943e-05
-2.95196555955881e-05
-2.60409596720375e-05
-2.07468338543533e-05
-2.3057890890991e-05
-1.96880027372645e-05
-6.70707539846721e-06
-1.88452379116226e-05
-2.50470314899504e-05
-1.11721026384861e-05
-2.00335155003771e-05
-1.87883066534048e-05
-9.46338602996651e-06
-1.07371384726429e-05
-2.44351993749049e-05
-1.91001771792435e-05
-2.88623403622e-05
-1.77455854823123e-05
-3.51771239898004e-05
-2.18324886799726e-05
-2.39102679623672e-05
-2.00889168005231e-05
-1.87099465334129e-05
-1.73240171906808e-05
-5.6836928085e-06
-6.36312632999264e-06
-2.10680938290929e-05
-2.23541134513046e-05
-2.77887949554541e-06
-6.45482982668718e-06
-2.50026229795577e-05
-2.08911497063798e-05
-3.34601486282695e-05
-4.15030013215466e-06
-9.25585329014383e-06
-2.26373426209988e-05
-2.11217057332572e-05
2.66500939391023e-06
-9.32759035476827e-06
-1.12204932740536e-05
-1.30662278960152e-05
-9.39975971646612e-06
-1.75487116973798e-05
-1.21691469664862e-05
-5.97270320402667e-06
-2.11794759095884e-05
-6.41285503529396e-06
-6.50170461766621e-06
-4.38621667832466e-06
1.21154298802983e-06
-1.67875459326253e-05
-3.95089356085772e-06
-2.4604359996875e-05
-1.15152480161458e-05
-5.9759411539059e-06
-1.46574207323225e-05
-2.39921622982092e-05
-1.24579769012443e-05
-2.55005937626399e-05
4.31909165692576e-06
-2.7782431750439e-05
-1.40093459631989e-05
-3.13793637427164e-05
-2.73500963432973e-05
-1.55849151968458e-05
-1.03458966219454e-05
-1.81482979576219e-05
-5.8683964466314e-06
-1.19084272060957e-05
-3.63525953294091e-05
-1.97303635411762e-05
-1.68492535638661e-05
-1.96135151106254e-05
-2.12564344133731e-05
-2.30708859980116e-05
-1.18669514657655e-05
-1.80194513431218e-05
2.23538288958678e-06
-1.83363826636713e-05
-1.07205306986001e-05
-1.3987988249369e-05
-1.78472049553749e-05
-4.73015640901187e-05
-1.65221003828921e-05
-2.91045212502072e-05
-3.32865526057779e-05
-2.14555875575135e-05
-2.09065224996368e-05
-1.2008654850772e-05
-2.58000740610194e-05
-7.09270439715561e-06
-2.93973666574832e-05
-4.07286178213202e-06
-1.27295746574774e-05
-1.99240818705694e-05
2.90607394837098e-07
3.70786832465466e-08
-1.88858006752421e-05
-2.72652692214256e-05
-3.63958995901127e-05
-9.47728635652066e-06
5.99079521367801e-06
-1.29946903449656e-05
-2.03635605180238e-05
-4.70304717257298e-06
4.8005477654997e-06
-2.01461206687475e-05
-2.53954896293403e-05
-1.10283118876535e-05
-1.01529152277471e-05
-4.11608173434657e-05
-1.94280881569481e-05
-2.86081424195678e-05
8.02095298726796e-07
-3.34958036845736e-05
-1.57565257885781e-05
-3.81937681581482e-05
1.10031936836054e-06
-1.94035003634486e-05
-3.00331895317728e-05
-4.89416900107813e-07
-2.94679739873141e-05
-1.0559339221702e-05
-2.00903631784896e-05
-2.2055448806375e-05
2.24113650485264e-06
-1.62103266255595e-05
-2.15435769471089e-05
-1.83075717165748e-06
-8.8387556262282e-06
-9.65696425300848e-06
-1.40386497150146e-05
-1.67018202633393e-05
-2.39753645760641e-05
-1.80668873582912e-05
-1.8520922325256e-05
-1.03948643231146e-05
3.6497710138816e-06
-4.61732986938726e-06
-1.63484097665935e-05
-1.71837965368394e-05
-1.789057859272e-05
-1.96167930286459e-05
-2.4035080327489e-05
-3.2130318181324e-05
-1.36421461386248e-05
-1.70231654686071e-05
-1.25561356257899e-05
-3.98583707584091e-05
-9.47117009858037e-06
-2.83520805922811e-05
-1.59249618974166e-05
-2.29583098076945e-05
-2.55983204284113e-05
-2.71348647219611e-05
-1.82097436323298e-05
-1.41949877589532e-05
-1.16040154211742e-05
-2.10522469407421e-05
-1.42688390166165e-05
-1.78382116591925e-05
-1.89561821003999e-05
4.6675026860523e-06
-1.17935555085271e-05
-1.21437533545245e-05
-1.3446110644673e-05
-1.84497654834849e-05
-2.38150701474611e-05
-1.28153406513131e-05
-2.96420457970477e-05
-3.59282642987386e-05
-4.62596651984512e-05
-2.01268745495005e-05
-2.83082412808079e-05
-2.86058825638395e-05
1.87101328621881e-06
-7.74362067991192e-06
-8.45749228742442e-06
-2.06838917673226e-05
-2.82876854672815e-05
-3.16825884143223e-05
-7.70317210336242e-06
-1.86195959503787e-05
-6.86204455554545e-06
-2.16184457526915e-05
-2.02666541254898e-05
-1.23094000143787e-05
-1.60729129896015e-05
-1.15042873595957e-05
-7.91309285886667e-06
-1.31462852928472e-05
-2.36990455262184e-05
-1.98071354042975e-05
2.44352547536592e-06
-8.65895735640363e-06
-1.8556371353197e-05
-3.10893268885888e-06
-1.2516659800641e-05
-1.09447948610341e-05
-1.21416195740278e-05
-1.7056468365305e-05
-3.42485941179024e-05
-1.42373878458139e-05
-4.27916524410732e-06
-1.12849236323856e-05
8.07934412562169e-06
-1.25829332089935e-05
-1.46619048766173e-05
5.73076991214386e-07
-1.77497050347962e-05
-1.41714825548203e-05
-1.24988177061587e-05
-2.08682794496567e-05
-1.28737335326888e-05
-1.06264965852979e-05
-7.79192380894136e-06
-2.38364820317763e-05
-1.98727897896112e-06
-1.98287535779313e-05
-1.34127852648964e-06
-2.41612685981747e-05
-2.27311883264403e-05
-9.12676948429705e-06
-1.57397797628919e-05
-1.69695505380164e-05
-3.04579309637487e-06
1.17682554211189e-06
-2.02178034860281e-05
-1.95559739475068e-05
-3.84515482833041e-05
-9.36027085042986e-06
-6.38929973350337e-06
-1.53580327917079e-06
-5.20070122888416e-06
-1.2486728743123e-05
-1.79255160462608e-05
-1.9204931309209e-05
-1.51598066432696e-05
-1.45886120544383e-05
-2.51223220157075e-05
6.69525122610898e-07
-5.26737430720387e-06
-1.24700580676255e-05
-3.22246352702695e-05
-2.38858401105173e-05
-1.60565657741135e-05
-1.57388033267349e-05
-7.02283360689135e-06
-2.33906344535036e-05
-2.57164036606866e-05
7.86740867584767e-06
-2.63631175974633e-05
-2.46934080170658e-05
-9.10700949011319e-06
-1.86206076049014e-05
-4.18054846841091e-06
-5.6939716545868e-06
-4.0480822341706e-05
-1.33313510896785e-05
-2.78653652750528e-05
-1.68844895290051e-05
-1.18766880943774e-05
-1.39878032288003e-05
-2.28008092269623e-05
-3.52673164343704e-06
-5.98267467655314e-06
-2.99313986083905e-05
7.51103621447696e-06
-5.22933169877249e-06
-1.54233692254475e-05
-2.22040004283436e-05
2.40589552238422e-06
-1.93633982794323e-05
-9.15234121329134e-06
-1.44776564751931e-05
-4.653391501585e-06
9.55796852322985e-06
-1.43295195415002e-05
-2.41236788253753e-05
-1.43973287144903e-06
-1.29645429549731e-05
-2.2839790483824e-05
-1.9654004348734e-05
-1.91753019745101e-05
-1.37194005292226e-05
-1.70346776249219e-05
-2.33663023115219e-05
-1.10283590409048e-05
-1.18092065387126e-05
-1.42035321312616e-05
5.12777789643558e-06
-2.67923323914948e-05
2.79837934391002e-06
-1.49364671819582e-05
-3.42633030301597e-05
-1.81163847120641e-06
-2.84429078880706e-05
-2.95690204090011e-05
3.67923138083939e-06
-5.15630101014335e-06
-1.90724932026441e-05
-3.13915364107448e-05
-1.13242615419875e-05
-9.56596998295218e-07
-1.74127438430616e-05
-1.92408172109075e-05
-7.67928368916796e-06
-9.3810251818074e-06
-1.83920995728861e-05
-1.79610220896928e-05
-3.96938704222212e-05
-3.19149280911252e-05
2.78213365511873e-06
-1.61926970029281e-05
-1.03467991174902e-05
-2.82468982245103e-05
5.84009907822491e-06
-1.69628311939495e-05
-3.15413304185753e-05
-3.11799281824913e-05
-2.49132189537319e-05
-1.71638952127341e-05
-3.55076585763352e-05
-1.2514163507366e-05
-1.85579045880398e-05
-1.97162135734098e-05
-3.33722648589146e-05
-3.06163870151489e-05
-5.6826664186595e-06
-1.64678048599673e-05
-3.76551276047207e-06
3.10557673871946e-07
-1.43595527731788e-05
-1.15405152913686e-05
-1.52221891809635e-05
-2.66895761834821e-05
-2.1138229972496e-05
-1.00025804225541e-05
-3.82233728298891e-05
-1.71952064124993e-05
-2.54527260372938e-05
-5.48011645603921e-06
-9.80640357434992e-06
-3.08775405709317e-06
1.22574176844466e-05
-3.10813529267512e-06
-5.53136168532247e-06
-1.23702070967334e-05
-1.82470175246899e-05
-2.33679936965078e-06
8.4934861465529e-06
-1.6012901390644e-05
-2.86199241690282e-05
-1.5059388359664e-05
-1.14784495271048e-06
-1.28804546254466e-05
-1.11520774988889e-05
-9.22494519190876e-06
-5.02181459893182e-06
-1.13426354040888e-05
-1.03823335669253e-05
-3.59051682179072e-05
-2.15581021069375e-05
-2.46506878585493e-05
-8.28283017721863e-06
-1.93749909748109e-05
-3.25156883623809e-06
-1.31477944907364e-05
-1.04445193457945e-05
-1.26658739607944e-06
-2.30285910501583e-05
-3.20246315145968e-05
-1.91341400581897e-05
-1.24218094125196e-05
-8.19902519219645e-06
-8.5589649158549e-06
-1.00010515807244e-05
-8.73361662089953e-06
-2.15718871709213e-05
2.64412478604828e-07
-1.95627753678466e-05
-2.02347082745419e-05
-2.0578726150114e-05
-2.37916210054758e-05
-1.80581018511748e-05
-3.42284519627538e-05
-3.35033140240337e-05
-4.75269841172341e-06
-1.63350773829008e-05
-2.39512625079149e-05
-1.51978620801928e-05
-2.39178099217199e-06
3.39044419849921e-06
-1.53196560481109e-05
-8.51834353374366e-06
-1.05632253372954e-05
-1.60448469426111e-05
-7.09541661415561e-06
-1.8647882996228e-05
-2.73367139846487e-05
-1.19130616103781e-05
-2.61374482998193e-05
-1.32373595443771e-05
-2.50611097065205e-05
-5.04301127850038e-06
-1.96127887935401e-05
-2.67954528304488e-05
-2.97113265169563e-05
-2.14487246528373e-05
-2.22674976162662e-05
-1.01406073638148e-05
-2.70414772219568e-05
-1.24208559763095e-05
-1.24028705805535e-05
-1.25981326091151e-05
-1.77580543114977e-05
-3.79742458975373e-05
-1.08901835019684e-05
-8.57911345583156e-06
-1.39147340077482e-05
-1.57472848986623e-05
-4.70220307006073e-06
-1.41036691742352e-05
-3.37580504753126e-05
-1.93287172428052e-05
-1.52569834130277e-05
-2.845352461206e-05
-3.09272433935132e-05
-2.09322770002429e-05
-1.4160403418653e-05
-2.52209799986931e-05
-1.87963419897018e-05
-3.30683321001233e-05
-4.87907976864566e-06
1.83454566707124e-07
3.84159845641539e-06
-1.85883698717748e-05
3.49785464197575e-06
-2.48200956692145e-05
-1.13587360435833e-05
-1.29224047366186e-05
-8.539850883139e-06
-1.47824545249978e-05
-2.22500029166472e-05
-3.70163450819917e-05
-4.39619599511414e-06
-1.49786204342581e-06
-3.28962239206962e-05
-1.98618069420814e-05
-1.51642733438452e-05
-2.71085868600103e-05
-1.00481034974828e-05
-2.26146924524281e-06
-1.61424025584152e-05
-2.60649118699785e-05
-4.9701157406298e-06
-1.01455554706849e-05
-1.8356576745626e-05
-5.19021976588406e-06
-8.99411734081812e-06
4.07628129989828e-06
-7.72201061148502e-06
-2.77859876103894e-05
-1.64733992532654e-05
-2.20040044903463e-05
-3.07005761354679e-05
-1.71249137549172e-05
-2.07144012565797e-05
-3.7529502383088e-05
-2.69764885295604e-05
-1.12402551957849e-05
-1.11532383285407e-05
-1.97707081990112e-05
-8.47725830205061e-06
-2.97978575336971e-05
-1.78034668246966e-05
-2.30605893945153e-05
-1.48294608744522e-05
-1.96886618503632e-05
-2.3380033831754e-06
-1.28017251437331e-05
1.64899040432863e-08
-1.3415854772015e-05
1.8455519464317e-06
-1.4068512399358e-05
-1.17428994068289e-05
-1.72926948012765e-06
-2.17844031281087e-05
-1.42344143339541e-05
-2.24715286058183e-05
-2.83813092117014e-05
-1.31970204536161e-06
-1.94081135976228e-05
-1.23961564579319e-05
-1.19586095588864e-05
-1.35117438657757e-05
-8.32268813070638e-06
-1.63729134384138e-05
-1.79522967038952e-05
-4.26733469425827e-05
-2.51064688593303e-05
-4.5942354643502e-06
-1.96059815144374e-05
-2.54485372432452e-05
-1.24842136598591e-05
-2.75798560367919e-05
-6.34253304772862e-06
-1.18695969489862e-05
-1.30451839136666e-05
-2.50505391977623e-05
-2.96941450066442e-05
-1.86777964657175e-05
-3.48292489319463e-05
-1.9948679571892e-05
-1.78820483202004e-05
-1.68893787454868e-05
-2.28320295545987e-05
-6.76561415408127e-06
5.78931226498841e-06
1.05350048785403e-05
-1.69607418412999e-05
-3.90426401977088e-06
-7.17298679967424e-06
-1.30529227344766e-05
-2.94795779259326e-05
-1.35024899519725e-05
-1.6370060366338e-05
-3.35313836677894e-05
-2.14863830888128e-05
-2.19160022018043e-05
-2.81836229505951e-05
-2.56326857722704e-05
-2.44726613870519e-05
-2.73227476860633e-05
-3.00871097338349e-05
-1.23475947632372e-05
-1.94928492264587e-06
-3.13180846566899e-05
-1.61759710612099e-05
-2.38821801633195e-05
-1.26821991391728e-05
-1.00770912510466e-05
-5.74347226476056e-06
-2.37293363368283e-06
-1.52155377418362e-05
-2.3704064830707e-05
-1.3012026248412e-05
-4.9957971376476e-06
-2.80086259323956e-06
-1.38567410329876e-05
-2.08401041133991e-05
-2.02445101383239e-05
-1.04619893688831e-05
-2.67016273969013e-05
-2.26911800097664e-05
-9.72471075252941e-06
-1.23365045815772e-05
-1.33149578481716e-05
-4.98151233369734e-06
-1.60626696712387e-05
-9.10578339599777e-06
-2.16552243769418e-05
-9.79151489232765e-06
-1.78342140444155e-05
-3.61168771978551e-05
-2.7575765707646e-05
-1.48689322292622e-05
-2.79085734053828e-05
-2.66935586409617e-05
-1.88312054195467e-05
-4.88132443280912e-06
-4.2644225122432e-05
-2.58367670755815e-05
-1.17393390747917e-05
-5.40025754264073e-06
-3.29578705720861e-05
-2.61991121225464e-05
-1.34733423821842e-05
-1.27914261868786e-05
-2.8422056740651e-05
-1.55074033797061e-05
-8.04791704111345e-08
-2.17561338250379e-05
-6.91390284038071e-06
-4.9311260314001e-06
-2.61930354114306e-06
-1.4465162803593e-05
-2.60624639110466e-05
-3.50620158417663e-06
-1.81668442545048e-05
7.44391087702452e-07
-2.90049329056734e-05
-2.27504790208221e-05
-1.49751160503215e-05
-1.91673039133542e-05
-1.25563603214651e-05
-1.68946155267221e-05
-2.51288180751729e-05
-2.10981506489606e-05
-2.05321971008677e-05
-2.337241317674e-05
-8.46105035087382e-06
2.64324637577626e-07
-1.91528946965063e-05
2.12573358763036e-05
4.99148938226288e-06
6.57182728929355e-06
-1.046528002052e-05
-7.05161867077538e-06
-7.71731873804196e-06
-8.39651331037452e-06
-2.07132867147433e-05
-5.10245611981781e-06
-2.33540065111451e-05
-9.80357573786861e-06
-3.02788390804698e-05
-2.77356247342754e-05
-2.76356751374973e-05
-1.84481996287423e-05
-1.02064898923681e-05
6.74413985682576e-06
-2.53107046758498e-06
-2.40481508461531e-05
-5.65810814510395e-06
-1.38804224108243e-05
5.99493653791082e-06
-1.92762860167952e-05
-6.17077851186354e-06
-1.56744808766361e-05
-2.26855448247485e-05
-3.27046283759735e-05
-9.97331106517321e-06
-2.35714952630472e-05
-2.28030327114074e-05
-9.58362650584364e-06
-2.72072648866255e-05
-2.02660365862354e-05
-1.97649338964574e-05
-3.3736257174916e-05
-1.46460057660868e-05
-2.69109265595595e-05
-5.039640418857e-06
-2.39349325254096e-05
-1.76000165137603e-05
-2.57048613052201e-05
-2.39205618585028e-05
-3.60348491475069e-05
-1.17332290319886e-05
-1.11112137026628e-05
-7.18561780261667e-06
-5.44997690178255e-06
-2.5185177459384e-05
-1.11721450531978e-05
-1.19910357300654e-05
-1.26037270055171e-05
-7.51400835073229e-06
-1.52447605159563e-05
-1.86604850910526e-05
-1.40490175445281e-05
-1.40906019105512e-05
-9.68672633038355e-06
-1.1943928494252e-05
-2.64511437543587e-05
-2.74508901609237e-06
-3.38757090385354e-05
-7.65958438791777e-06
-1.21986012648311e-05
-2.67843247741998e-05
-7.5242565815323e-06
-7.68665790182867e-07
-2.62813163558783e-06
-3.56593024685446e-06
-1.42861352122418e-05
-1.66857488518648e-05
-5.36729465203272e-06
-1.85064577429244e-05
-1.40158066299495e-05
-1.54222779739661e-06
-1.26835546568992e-05
-1.39964944335439e-05
-4.21453637887266e-06
-2.29917917437214e-05
-3.09228877605781e-05
7.68109458676357e-07
9.62282600094734e-06
3.03626182371591e-06
2.0392178510306e-06
-1.58777107592389e-05
-7.80115933621178e-06
-1.93144121514522e-05
-2.60714437175284e-05
-8.28612733621287e-06
-8.16054982390672e-06
-6.3745570746767e-06
-1.50934467496753e-05
-2.62621710341429e-05
-1.10437552793629e-05
-1.20263815318749e-05
-8.43375965263728e-06
-2.96909222854791e-05
-2.51798210154635e-05
-1.05670462596857e-05
-1.02670156100823e-05
-4.75768005151569e-06
-2.29665801685398e-05
-5.52013976537852e-06
-1.75443836022668e-05
-1.66687818560615e-05
6.62250929866029e-07
-2.57081598764899e-05
-2.38593167603158e-05
-1.69097001523131e-05
-3.89304275372582e-05
-2.94965324072201e-05
-1.51030042596756e-05
-2.35115904634734e-05
-1.89799722820989e-05
-2.28350461045294e-05
-1.91762078169201e-05
4.51717344604794e-06
-1.87063213778587e-05
-1.3503539178523e-06
-1.56638310147131e-05
-2.27218063515629e-05
-1.3134762266772e-05
-2.59323021177915e-05
-3.09222766631446e-05
-3.52862639585245e-06
1.3942652740063e-06
1.88569668729892e-06
-2.81536518000539e-05
-4.04783976304836e-05
-2.18135822527784e-05
-3.60811518283432e-05
-1.28540532731019e-06
-2.2804965065807e-05
-3.14128288949171e-05
-2.28041751337311e-05
-2.40658177021077e-05
-3.26901166650875e-05
-2.04368335995603e-05
-9.06587948329485e-06
-1.60979223126869e-05
-8.27110802162776e-06
-9.1452921011197e-06
-1.51481125398903e-05
-1.33548488902645e-05
-1.19265090203817e-05
7.2861235681769e-08
7.29887854411375e-06
-4.4424020626717e-06
-1.48879553235823e-05
-1.12913756872799e-05
-3.2798083481833e-05
-2.6813341215442e-05
-2.80301643790544e-05
-2.76119592901691e-05
-1.09993845367285e-05
-4.92230040555474e-06
-1.40224695928139e-05
-3.20283665901279e-05
-3.58240805642184e-05
-7.31270610652083e-06
-1.06167597935392e-05
7.4003059963582e-06
-1.26694249088835e-05
-7.72953698855027e-06
-9.49571498870708e-06
-7.68047993573602e-06
-8.36083827597348e-06
-1.5977177169444e-05
-1.36898883567831e-05
-8.26477808876786e-07
-1.24644847143068e-05
-1.16523082189233e-05
-1.18663427300042e-05
-2.1991281621362e-05
-2.42619693467917e-05
-1.09720862544216e-05
-1.46448131969033e-05
-1.24636426941695e-05
-2.18194417094638e-05
-1.32601149551459e-05
-1.23560410134795e-05
-3.55272118111723e-05
-1.19446639302155e-05
-8.24698185965677e-06
-1.44754765421163e-05
-9.89483863356909e-06
-5.35356463486364e-06
-2.04196217408285e-05
4.96794747598707e-06
-1.51601144000076e-06
-1.88938550114137e-05
-1.5747988465646e-05
-9.92678957849148e-06
-1.60423419242855e-05
-2.01378046676186e-05
-3.02496292146519e-05
-1.36129970834158e-05
-3.88764853602738e-05
-1.55472906266757e-05
-2.28658124365605e-05
-1.29236832177255e-05
-6.4586074895222e-06
-7.60385571368361e-06
-2.21281202954867e-05
-1.22501949313586e-05
-1.94012456645598e-05
-2.4390889141436e-05
-5.2521079527843e-06
-2.0361335072173e-05
-2.30319382034439e-05
-1.9976156487469e-05
-3.51501423399387e-05
-1.34394739974729e-05
6.88393653295463e-06
-1.7190554609309e-05
-2.3269848870271e-05
-2.87951890752561e-05
-1.89796021264983e-05
-2.2502488853187e-05
-6.63938604159044e-06
-1.6652760561269e-05
-2.14429169722967e-05
5.22446576375224e-06
-1.41052145599089e-05
-1.52193591779991e-05
-1.29384921920927e-05
-5.86862568388808e-06
-2.47325659716775e-05
-1.7186726525869e-05
-1.7162894441767e-05
3.18159723208431e-06
2.03864374476329e-06
-5.81995794035492e-06
-2.44338742787407e-05
-2.75078467089231e-05
-1.71196360266707e-05
-1.06300622087036e-05
-9.4584538794107e-06
-2.09097406990484e-05
-2.10594558148081e-05
-2.77344466752025e-06
-1.8662992220423e-05
-1.75880167383839e-05
-3.08947304357563e-05
-7.02554999799928e-06
-6.68848667585064e-06
-2.08751280158222e-06
-2.31681646752006e-05
-1.32339630096532e-05
-8.17969322201833e-06
-2.15257837232346e-05
-1.72785446619473e-05
-1.82864298511097e-05
-2.08091720347494e-06
-1.95019584000224e-05
-2.5387452091664e-05
-1.93705620000354e-05
-2.53481592298084e-05
-1.06982523077769e-05
-3.25052980068365e-06
-7.26898029637213e-06
-7.58512220872961e-06
-3.17610326568114e-05
-1.47419507338677e-05
-1.46327291475971e-05
-2.89308735681668e-05
-2.41351602798614e-05
-1.83861634371141e-05
-1.90732848245496e-05
-4.76126068007399e-06
-2.18646135927136e-05
-3.49013900932465e-06
-1.58777607512753e-05
-1.05229009616234e-05
-7.33607522208064e-06
-1.0225033507965e-05
-2.10777124800932e-05
-3.54162163664378e-05
-2.23749399622919e-06
-8.75976868035125e-06
-1.74562658501652e-05
-3.06745020633118e-05
-2.92683118808871e-05
-3.58613199610112e-05
-2.74271744573771e-05
-1.7620566026591e-05
-1.24222236717233e-05
-1.67767699676876e-05
-1.46937823198194e-05
9.74221184756638e-07
-2.36413675896188e-05
3.64020961445213e-06
-2.87515264266009e-05
-1.25215309492073e-05
-1.71276575304021e-05
-6.48886395361129e-06
-1.40029124366654e-05
-1.96734226902553e-05
-1.02526810186802e-05
-1.77409848417179e-05
-7.32781970871033e-06
-2.14374811407151e-05
-2.34076768497913e-05
-1.92242397580383e-05
-1.3625350427672e-05
-1.82150428033291e-05
-1.87826305289305e-05
-4.05761728390219e-06
-2.33158782010413e-05
-8.52368311648125e-06
-1.66717574628444e-05
-1.02962122226915e-05
-2.24280153564345e-05
-1.76118785593135e-05
-9.10280969087663e-06
-1.16072448917574e-05
-6.62951818861517e-06
-2.40640360434834e-05
-2.43751471045539e-05
-1.03469132820855e-05
-9.09565321131798e-06
-2.36140895500506e-05
-3.0568278504338e-05
-8.85882366568622e-06
-3.45377909939799e-07
-2.875673594672e-05
-1.52350135377047e-05
-7.06873075600223e-06
-2.16379577083249e-06
-2.31983723391868e-05
-1.93005116301634e-05
-8.99012673387544e-06
-1.52438135943627e-05
-2.73182905429035e-05
1.28002427902058e-05
-1.17416372704381e-05
-1.02127459462368e-05
-9.98320478550745e-06
-1.68668079425749e-05
-1.83012178182954e-05
-1.71657958328842e-05
-2.35468174463734e-05
-1.33022929946197e-05
-1.07275666440553e-05
-2.97404711422517e-05
-3.37365664723912e-05
-2.68092405630615e-05
-2.00564782398113e-05
-2.63018554463838e-05
-3.28593779221269e-05
-1.10146595305161e-05
-2.84198273198352e-05
-1.58156508875456e-05
-6.00956471714665e-06
-2.49258518179545e-05
-1.57644292448599e-05
-2.75165628958482e-05
-1.7279147836298e-05
-3.3620548955122e-06
-1.26479065487825e-05
-6.70934666996737e-06
-4.96566971986579e-06
-7.87231184651622e-06
-1.06728247374662e-05
-7.80032662712628e-06
-1.24356151719835e-05
-9.19739493335856e-06
-3.19593657399793e-05
-2.84056242789899e-05
-3.26205802295941e-06
-6.10405744542226e-06
-2.10582600428802e-05
-2.1272376274514e-05
-2.23351756782891e-05
-8.33268093494767e-06
-3.27178979596276e-05
-1.25600545235838e-05
-9.47276494981045e-06
-3.97463878989501e-06
-2.63956296589805e-05
-3.88056200873291e-06
-1.68214453721124e-05
-1.09784204730362e-05
-2.02522632861188e-05
-3.43160499401204e-06
-8.80181080312163e-06
-1.0659269147941e-05
-2.82750199543685e-05
-7.68850911293789e-06
-5.00738872029707e-06
-1.48927899084555e-05
-4.14714148962527e-06
-2.61185568593749e-05
-4.6419764090854e-06
-7.77238446027565e-06
-1.40711969736345e-05
-1.11428983097429e-05
-1.17193555855497e-05
-3.45919270067968e-05
-1.29116322067258e-05
3.47192628393362e-06
-2.24439448865079e-05
8.22538777408062e-07
-1.05563209148927e-05
-2.59790601707428e-05
-1.21600765037958e-05
-1.56634034222338e-05
-5.01630716197653e-06
-2.36037645594168e-05
-9.80937478301616e-06
-1.58795460794453e-07
-1.83384507458351e-05
-2.93700159112398e-05
-2.46682080663108e-05
-1.06813032940323e-05
-3.48422998597453e-06
-1.68023687472757e-05
-2.48642023201782e-05
-9.19470791766477e-06
-2.40247982303209e-05
-1.33949927208199e-05
-1.35724051893528e-05
-2.83857068323747e-05
-1.060063117831e-05
-1.50667923099941e-05
-3.08019333417628e-05
-6.87692025974159e-07
-2.43566942129407e-05
-3.4252291437172e-05
-1.85301429144545e-05
-2.61583502145965e-05
-2.38053276032156e-05
-1.21865025078277e-05
-2.00282942165782e-05
-1.17826982088578e-05
-3.41352059784424e-06
-1.69446213626373e-05
-1.76441033218814e-05
-4.84746853354192e-06
-1.42270284427718e-05
-2.71482624111972e-05
1.87545779408566e-05
-9.51590245382608e-06
-1.30621374342437e-05
-3.02874039859598e-05
-3.81151081105084e-05
-2.45683017105968e-05
-4.50442602721416e-05
-3.37822429458795e-05
-2.24533443989709e-05
-2.50178319870392e-05
-2.81871725034248e-05
-1.40350191019847e-05
-1.94494191089733e-05
-2.87751730776986e-06
-9.58338062650824e-06
-1.59239982191733e-05
-1.71091424561513e-05
-1.33509657033382e-05
-5.41641867936234e-06
-1.26591081973151e-05
-1.11177215451353e-05
-1.43558437947528e-05
1.3104287742084e-06
-4.77259364786568e-06
-1.62050593083412e-05
-1.53979754644029e-05
-2.96802809554947e-05
-1.89453871267128e-05
-6.95157816785119e-06
-2.00861389560551e-05
-7.27279950710112e-06
-2.61320737423044e-05
-5.36631704160013e-06
-1.85997212502024e-05
-1.19216036371521e-08
-9.92530745704015e-06
-1.23656998902881e-05
-2.89452700199593e-05
-1.8487055871008e-05
-7.5186654682476e-06
-2.27943645043467e-05
-1.81625395468973e-05
-1.55348220153058e-05
-4.30982345550576e-06
-2.20596370451497e-05
3.02894376883334e-07
-1.09204693245708e-05
-1.7298727758066e-05
-2.16289927322976e-05
-1.18235798804465e-05
-5.32843843718402e-06
-2.79469857120387e-05
5.33853356411998e-07
-1.02456174128102e-05
-1.24838768692873e-05
-1.89142791832877e-05
-1.0996898811091e-05
-1.34930174261283e-05
-1.18124815415681e-05
-2.98097900614192e-05
-1.30416857045168e-05
-3.08758552025243e-05
-1.85671884858224e-05
-2.77675817215728e-05
-2.5071177397303e-05
-7.63325406228823e-06
-1.9392466033221e-05
-3.28146544407852e-05
-3.03797813038377e-05
-1.80569901161727e-05
-1.79411793547539e-05
-2.903478562915e-05
-2.23339519051212e-05
-1.53864992067292e-06
-1.20056822658941e-05
-1.63369448845798e-05
-2.5651476918151e-05
-2.20406843966033e-06
-1.99403237077557e-05
-1.58325559595573e-05
-8.84054499655575e-06
-2.23741055995598e-05
-4.46957783699667e-05
-1.88091711838795e-06
-3.18294516294954e-05
-2.08858101181413e-05
-1.41361920670612e-05
-2.349625494228e-05
-2.60273784083522e-05
-2.10247981338973e-05
-1.17984764972939e-05
-1.24028006707852e-05
-9.8715236260757e-06
-4.00847723028832e-05
-1.8833759730376e-05
-1.91116601923716e-05
-1.45060644711495e-05
-2.10276730782422e-06
-2.20321736313409e-05
-1.56944699868208e-05
-3.34172733689828e-05
-1.27496839289641e-05
1.60422656025233e-06
-3.61082274116994e-05
-3.487461996891e-05
-1.24175577032542e-05
-3.43763171595636e-05
-2.63498588966889e-05
-1.54169461756065e-05
-1.72486476075187e-05
-4.31003364657091e-06
-1.19454378065901e-05
-1.13645982319257e-05
-8.24192542927955e-06
-2.69061920582682e-05
-1.08590459119877e-05
-1.47348399917959e-05
-1.95819619221767e-05
-2.0548556635521e-05
3.15313127931375e-06
-1.7050785680379e-05
-1.29153880790211e-05
-2.25557648316774e-05
-8.50199505321948e-06
-1.93929257865932e-05
-1.33620025215405e-05
-9.25974512058737e-06
-2.10223606522064e-05
-2.33039799629428e-05
-2.21384415899057e-05
-3.22708829497266e-05
-2.11463318311541e-05
-2.25380697841919e-05
-1.4038831241684e-05
-2.14468951570348e-05
-3.39617294065391e-05
-2.71501384713249e-05
-3.09142404165115e-05
-1.61440965885326e-05
-2.63005528824121e-05
-2.22697347439406e-05
-2.36508775222668e-05
-1.0992562150193e-05
-2.99155436617457e-05
-2.28924288448421e-05
-1.65597905726268e-05
-1.15350386373183e-05
-5.01438924322122e-06
-7.72156445240782e-06
-8.29268944738198e-06
-2.16635742119829e-05
-2.45574888202198e-05
-1.77167616852296e-05
-2.19297698109483e-05
-9.12275615923144e-06
-2.78957377301937e-05
-3.2509422048025e-05
-1.26735631900383e-05
-1.78705287975913e-05
-2.84052298471641e-05
-2.80217162911814e-05
-1.58405437799054e-05
-1.86669517791652e-05
-2.20891103500652e-05
-2.30854769671027e-05
-1.59352212212586e-05
-4.3545771699473e-06
-2.97123090437e-05
-2.81984675561656e-05
-3.17062262386098e-05
-1.34834186004208e-05
-3.01552887287546e-05
-2.11266546274091e-05
-3.18937181624536e-05
-1.89714529587171e-05
-3.95395323184762e-06
-1.4985438262725e-05
-3.21657740151571e-05
-4.14114660701287e-06
-2.21046548307612e-05
-2.98345421258814e-05
-1.51185321222082e-05
-3.36608618598942e-05
-1.32381738470126e-05
-3.24945623227835e-06
-1.89371622786477e-05
6.77101814303068e-06
-1.15280567401751e-05
-8.81815995835671e-06
-3.19592211307457e-05
-3.24821570015184e-05
-1.52039329777542e-06
-7.05861465856467e-06
-2.51763431901827e-05
-3.64427159499044e-05
-2.95516597032475e-05
-1.11410522644977e-05
-1.88664788931898e-05
-2.29201924905929e-05
-5.71887467138486e-06
-1.40204908052622e-05
-6.67082910712416e-06
-1.26506531740991e-05
-1.46500837546578e-05
-2.0088020212666e-05
-3.38707069376715e-05
-1.64000577690458e-05
-2.05138868736891e-05
-5.33312161568542e-06
-1.67237283639967e-05
-8.1162003443626e-06
-6.49246425348279e-06
-2.0910328155121e-05
-2.85512751446477e-05
-1.87401136132261e-05
-4.16844669967638e-07
-9.78715939811885e-06
-2.45873732237946e-05
-8.97825580046708e-06
-1.43534927956031e-05
-1.933117791066e-05
-1.48291457392042e-05
-1.25881886366211e-05
-3.22076537349742e-05
-3.01822336890888e-05
-1.33847390740618e-05
-9.61971371123941e-06
-1.04562170399606e-05
-2.54345322138088e-05
-1.0291304476083e-05
-3.2683110829925e-05
-1.9124387551142e-06
-1.07190989559647e-05
-1.96760340450488e-05
-1.66940672611646e-05
-1.54697079882802e-05
-2.70936116075767e-05
-7.50712820154982e-06
-1.70915784986123e-05
-4.12109703292466e-05
-1.81495925124617e-05
-3.57625777531531e-05
-1.30211649271691e-05
-1.95060107434048e-05
-2.42565909116079e-05
-3.18227139346141e-05
-1.56073795059483e-05
-1.18635956206919e-05
-1.68559678393516e-06
-1.23592987621664e-05
-7.26401297443326e-06
-3.11464714188475e-05
-2.46713771625936e-05
-1.50352313576946e-05
-2.28217371765131e-05
-3.58247481305691e-05
-2.41853245546309e-05
-1.48534498022732e-05
-2.61573094614836e-05
-1.75518160929939e-05
-4.47227313811199e-06
-2.53269518009332e-05
-2.6728926383428e-05
-2.18089765050266e-05
-5.43020536001642e-06
-1.98495787469954e-05
-2.91492620062781e-05
-1.12162337016644e-05
-3.40691410217211e-06
-6.76997852492884e-06
-3.00862570343768e-06
-1.43524805314745e-05
-2.81158237207862e-05
-2.15710971368787e-05
-2.53552280458882e-05
-1.12590604365766e-05
-1.5259923616306e-05
-2.08473816834499e-05
-1.44078091024365e-05
-2.01253081193601e-05
-2.760909079407e-05
-2.63513272925305e-06
-3.39495778829524e-05
-1.79809315869591e-05
-1.31269053804235e-05
3.29389304810475e-06
-1.90661787459726e-06
-5.45907867931984e-06
-1.04245754703367e-05
-1.08548142286114e-05
-2.78940071065714e-06
-2.02121013467878e-05
-1.44346749881542e-05
1.46135376908537e-07
-3.2868910477896e-05
-3.11476759821054e-05
-2.03181385364865e-05
-1.49824274405502e-05
-8.31061511113992e-06
-2.42496189196152e-05
-9.7073718118482e-06
-3.00678100344523e-05
-1.53855665395796e-05
-3.61188120197924e-06
-1.49909396245884e-05
-1.37765714781937e-05
-1.58110678685976e-05
-1.11920782822395e-05
-1.30974851142239e-05
-3.04158432631638e-05
-1.58996313437666e-05
-2.6854072717462e-05
-1.29294244121106e-05
-2.16995694203208e-05
-5.90970236549995e-06
-3.24889491662046e-05
-8.67086031641566e-06
-3.20165939570702e-05
-1.27206658291078e-05
-2.68202685574928e-05
-7.61867639958203e-06
-1.63164195992653e-05
-2.86903850236157e-05
-8.00206787795867e-07
-2.7354195035604e-05
-2.1694963852321e-05
-2.9065270254789e-05
-2.84589893877854e-05
-1.01686124620527e-05
-1.63663628995692e-05
-3.77931203845755e-05
-2.81514912442549e-05
-2.7614262707181e-05
-2.68668664705467e-05
-6.67943505423472e-06
-5.61179269523079e-06
-1.96238284819871e-05
-2.40350985459277e-05
5.1571597510777e-06
-2.04881366698272e-05
-2.06818893754722e-05
-1.01526948665884e-05
-2.00930293486943e-05
1.00363535723086e-05
-2.15384963353876e-05
-3.48479081628335e-05
-8.2869648182387e-08
-2.28496564965937e-05
-2.57530583808825e-05
-1.52053436431676e-06
-4.84758361069996e-06
2.50319393821374e-06
-7.44160118209825e-06
-2.12032135504087e-05
-2.40080126101348e-05
-2.90804680525417e-05
-9.81164390455837e-06
-3.03785005489401e-05
-1.88150402732074e-05
4.57350939700673e-06
-1.24972989294666e-05
-2.87580248781713e-05
-1.19108811605023e-05
-2.63232119280635e-05
-9.97084056735999e-06
-7.06901384751099e-06
-6.20798060652413e-06
-7.84094216816298e-06
-2.27038468194881e-05
-3.67872786125308e-05
-1.98800584431756e-05
-2.27187294328422e-05
-6.61024828389697e-06
-2.27016465628073e-05
-2.07559645209897e-05
-2.2737365107689e-05
-2.71335214371287e-05
-1.8255223995714e-05
-2.19170117993789e-05
-2.2845712522195e-05
-1.8908780163672e-05
-5.11200538206918e-06
-7.6655022514173e-06
-2.06361503531824e-05
-1.93379824927142e-05
-1.85468876418751e-05
-1.3117976176196e-05
-3.67390742779387e-06
-1.3934853157106e-05
3.53448501099821e-06
-2.62652029482559e-06
-1.89299047200169e-05
-2.68446155212781e-05
-2.29584829078844e-05
-1.22917849906206e-05
-2.02704707768932e-05
-1.30437800640491e-05
-2.01166514998767e-05
-1.22134653681628e-05
-3.97197482341565e-05
-2.5588380442892e-05
-1.83721893420859e-05
-2.67867721196308e-05
-3.54049601471186e-05
-1.82286923741612e-05
-7.78919490911279e-06
-3.42722765368911e-05
-1.64210365682728e-05
-2.05274527018392e-05
-1.42694127561961e-05
-1.26227023286127e-05
-1.15720741964632e-05
-2.94263723900565e-05
-1.65928044579361e-05
-3.52172894822406e-05
-1.76760151863091e-05
-2.1932075230473e-05
-2.24470091159267e-05
3.66050557105887e-06
-1.21669251668035e-05
-2.18559001207334e-05
-1.73754773112539e-05
-1.67509103301108e-06
-2.55616911747618e-05
-3.16418886591305e-05
-1.0926444628942e-05
-1.50086367816482e-05
-1.65334362087171e-05
-4.83073586434398e-06
-1.25632125778494e-05
-5.43849386248077e-06
-1.35800475856116e-05
5.76752884743568e-06
-1.67149947259659e-05
-2.49689297549674e-05
-2.97277538158266e-05
-2.30519787668666e-05
-1.36356226033299e-05
-3.42303948881404e-05
-1.97542257979994e-05
-2.93074702187098e-05
-4.68300308479668e-06
-1.73428776972705e-05
-1.45467004845171e-05
-2.21764044288153e-05
-1.6478160807133e-05
-2.30443569647182e-06
-2.09055189334736e-05
-1.28260391062898e-05
-1.6286302020668e-06
-2.33599291806725e-05
-2.25221933678604e-05
-5.66459013592894e-06
-4.76557715823697e-06
-3.49407679135066e-06
-7.09208448912511e-06
-3.24932365477599e-05
-1.10261323878433e-05
-2.16083454096634e-05
-2.16861132995637e-05
-2.20758234098387e-05
-7.91399347399669e-06
-1.12275309928168e-05
-1.88270120156689e-05
-8.24427045327987e-06
-2.08296749777834e-05
-2.59234825574695e-05
-2.49219939529127e-05
-2.21389875900048e-05
-2.36003150385175e-05
-2.20519073464397e-05
-1.80407781559402e-05
-2.70506126551499e-05
-1.99878111289534e-05
-2.12733456062516e-05
-1.48621659473071e-05
-3.68758913454283e-05
-2.89417052878137e-05
-8.04171669010388e-06
-7.3076658483156e-06
-2.05255236643324e-05
-2.04112460908131e-05
-2.96340517749844e-05
-1.08200721101332e-05
-1.36467373784168e-05
-2.3961552745576e-05
-1.82558184801977e-05
-4.72088060679651e-06
-4.07989831839481e-06
-9.01481760225955e-06
-1.45237442183752e-05
-1.52470363366035e-05
-3.26843096374333e-06
-1.98431924922246e-05
-2.97428949661035e-05
-1.61267423685586e-05
-1.98909744416785e-05
-1.31440024566446e-05
-9.41691792140658e-06
-7.27229838500966e-06
-9.03376400470095e-06
-1.9526538052446e-05
-6.7759934544201e-06
-2.86621884718235e-05
-2.69560294504612e-05
-9.69031706607125e-06
-4.11724667732352e-06
-5.08222366702896e-06
-8.62218488124718e-06
-1.92797119491717e-05
-4.06546021219749e-05
-2.81034470100971e-05
-7.9758814353077e-06
1.17169552302385e-05
1.85251671108053e-05
-3.19138868787866e-05
-2.43947817098913e-05
-2.09193197310922e-05
1.36624849289663e-06
-2.2858208563776e-05
2.09188261560578e-06
-8.53104046002421e-06
-1.28847688515487e-05
-2.59346025028008e-05
-3.69499246904945e-06
-1.18942551340743e-05
-3.05209115447007e-05
-9.72056164909302e-06
-2.94854957147247e-05
-1.06108570085177e-05
-4.53616855843286e-06
-6.61702418951863e-06
-9.23003521376283e-06
-1.47585043134644e-05
-1.01620990647088e-06
-1.96194092721417e-05
-2.20148760321402e-05
-3.77265504487914e-06
-1.50853574350574e-05
-1.63282425719799e-05
-1.53137422832557e-05
-3.77641441818397e-05
-2.59605861781293e-05
-1.43844567684374e-05
-2.78544109423304e-05
-1.9565881461006e-05
-2.78420931140865e-05
-1.89998445127641e-05
-1.02796412792939e-05
-1.88816288250876e-05
-1.51181810071803e-05
-1.25891323397825e-05
-1.20240994492495e-05
-1.50207587784139e-05
-3.16185639216763e-05
-1.34733818450099e-05
-1.67137099369124e-05
-2.87287269633633e-05
-9.73565687757472e-06
-2.07146501148557e-05
-2.31854663109724e-05
-1.91543252431186e-05
-1.6376724282053e-05
-1.38448050825091e-05
-1.40951885738515e-05
-9.03517217550468e-06
-3.03547929048446e-05
-1.75648397883915e-05
-2.40596573883598e-05
-1.17121245813178e-05
-3.6593783961909e-05
-4.55135892344489e-05
-2.17022332033366e-05
-2.39273909098413e-05
-2.46361306589686e-05
-2.93944985469889e-05
-1.29040723685041e-05
-6.80009440425293e-06
-6.91131379826174e-06
-5.22670084868939e-06
-2.23256107909206e-05
-5.68198822194291e-06
-1.93088642361875e-05
-1.1269779307572e-05
-1.37815376711825e-05
-1.09618380422785e-05
-8.15375332520509e-06
-1.9243640419885e-05
-1.63506129769541e-05
-2.70664634099508e-05
-9.85260821663622e-06
-2.46724148670385e-06
-1.84145741665429e-05
-9.64939375850028e-06
-1.76469175408926e-05
-1.00391122126985e-05
-1.25049183134809e-05
-1.63800129040301e-05
-2.09764961049257e-05
-2.19518521621726e-06
-9.43887740845528e-06
-9.82159880995507e-06
-8.11546014655849e-06
-1.310511737108e-05
-2.62899440627138e-05
-5.24792038719621e-06
-1.52897442044682e-05
-1.20214737365722e-05
-3.93288546878891e-05
-1.9125050742908e-05
-8.32935079608426e-06
-3.01369781282073e-05
-2.42511826629547e-05
-3.4513778186535e-05
3.97868722639006e-06
-1.73119193550254e-05
-2.14020830427928e-05
-2.08332212904837e-05
-1.80525296977855e-06
-1.89263696998192e-05
-8.02916016134983e-06
-7.08686731881895e-06
-3.6616504630852e-06
2.37706575845673e-06
4.76408868470199e-06
-2.929059340232e-05
1.03596502985743e-05
-1.64506051586519e-05
-2.19128993195057e-05
-5.36559262991952e-06
-1.16107022959247e-05
-2.46303555313057e-05
-1.12938530606227e-05
-1.88461562871976e-05
-1.41230584088939e-05
-3.76657483413187e-06
-2.10735085749795e-05
-2.06946425267058e-05
-3.15119857465197e-05
-2.16747734843606e-05
-1.80828878096511e-05
-3.18273280852885e-05
-1.51352261086843e-05
-1.7750145331929e-05
-1.05085639042742e-05
-3.4604558942285e-06
-1.60299380121652e-05
-2.75457353426818e-05
-3.32360631907565e-05
-3.14263227167438e-05
-2.56051005713185e-05
-3.07109561418037e-05
-2.88501424449354e-05
-1.84568351757529e-05
-2.07201290581866e-05
-3.12382717229961e-05
-3.39518455561169e-05
-7.46537356459723e-06
-7.93065879405553e-06
-3.06701435977924e-05
-2.38641006136639e-05
-1.70000611407656e-05
-2.12945611928666e-05
-2.29269017573711e-05
-2.24079433666091e-05
1.00855149047042e-05
4.43347379353244e-06
-1.57396470384748e-05
-1.20177028567654e-05
-1.24765156207372e-06
-1.07970100676961e-05
-2.19212332695616e-05
-2.67092692195857e-05
-1.65908140116123e-05
-8.28952819587159e-06
-8.55560960653412e-06
-2.18156104087746e-05
-3.47894520099554e-05
-2.51771876521727e-05
-1.07201775359045e-05
-1.63659431155819e-05
-1.46199923343512e-05
-1.02912468852154e-05
-6.81505467513663e-06
-9.49245714017079e-08
-2.44379476189534e-05
-2.1178303621122e-05
-1.04723267420645e-05
-2.3388099331177e-05
-2.36551563090725e-05
-2.09703436685853e-05
-1.32232615017193e-05
-2.06684722482419e-05
-8.2176349121016e-06
-3.32303217516492e-05
-1.04423706082e-06
1.25064242371569e-06
-2.37279457943705e-05
-1.90310068583807e-05
-2.47293893168555e-05
-1.3603750381903e-05
-1.04396163182295e-05
6.26228678535107e-06
-2.85123650265885e-05
-6.8662581490897e-06
-3.18176808178663e-05
-1.63221445878062e-05
-4.34782968782451e-05
-3.15770550161123e-05
-2.28185548476191e-05
-3.38489695012487e-05
-6.12856704250466e-06
5.17216041934502e-06
-1.19008258451614e-05
-3.48464619996131e-05
-6.02560296190704e-06
-2.51410497597665e-05
-1.4845457831813e-05
-1.58791408857884e-05
-2.41573205439219e-05
-2.04403959815205e-05
-1.606726646912e-05
-3.21875519410028e-05
-2.74940886155703e-05
-3.08090464425608e-05
-1.28043459700746e-05
-1.29885621282918e-05
-1.50290199443972e-05
-2.07741387682252e-05
-1.85564603110672e-05
1.01881268791464e-05
-1.98309741792993e-05
-1.48436003326381e-05
-3.82454209634513e-05
-3.61824030152046e-05
-1.4750012226248e-05
-1.94677747078678e-05
-1.69810227330274e-06
-1.72437122539902e-05
-3.96169741579313e-05
-2.260413556406e-05
-6.72235204589983e-06
-1.14564918754927e-06
-1.03437959045271e-05
-5.18951269984123e-06
-7.28765718876609e-06
-4.62028418753793e-06
-1.07662274087708e-05
-1.7451891014436e-05
-1.24898461239818e-05
-1.26621564430432e-05
-2.98850058101774e-05
-1.67870207822483e-05
-1.17064730353863e-05
-1.36920623729952e-05
-1.15571234337377e-05
-6.99161769648511e-06
-1.93505056657445e-05
-3.20516824453648e-05
-4.12576917380606e-05
-1.4865894515002e-05
-2.38120943152797e-05
-1.15378563400097e-05
-2.09947979060842e-05
-8.08449316458274e-06
-1.42232297115462e-06
1.82404669038214e-06
-7.99275318784019e-06
-1.74776649288795e-06
-1.76691821046061e-05
-2.45228337242522e-05
-2.02083459963013e-05
-1.83973766181608e-05
-2.207606745247e-05
-7.63398277183468e-06
-1.13121100782134e-06
-3.50776662922918e-05
-2.58649253358288e-05
-3.3384029723151e-05
-6.81641088923096e-06
-2.37758780418648e-05
-3.96204381906478e-05
-6.03363088940862e-06
-1.51239935148541e-05
-7.61604937519311e-06
-1.34685496803427e-05
-5.87968338394874e-06
-2.45759528691804e-05
-2.30714260427309e-05
1.4780443946266e-05
-1.62585015522501e-06
-2.20820775524388e-05
-1.68166608409669e-05
-9.33182233002894e-06
-1.3292234521397e-05
2.15158643659096e-07
-1.39253283387371e-05
-8.7351928301913e-06
-2.44776299355761e-05
-1.71129135096919e-05
-2.09981015691469e-05
-4.00423987073055e-05
-9.87662256648255e-06
-1.16645057529718e-05
-1.84255226672916e-05
-6.93725278128124e-06
-2.83892641830833e-05
-4.85827357714963e-06
-2.25167775936209e-05
-1.22835133150242e-05
-9.66957943937865e-06
-2.14478162521017e-05
-2.914213004833e-05
-2.91656214979737e-05
-2.63711221226938e-05
-1.6635712995874e-05
-3.49052296706669e-05
-2.59996914105117e-05
-1.43824011917557e-05
-4.11596163514002e-05
-6.01030367202259e-06
-1.43223842285822e-05
-1.90710486861045e-05
1.39379326593311e-06
7.66872852662317e-06
3.96821835762433e-06
-1.3817517338871e-05
-2.0079594837911e-05
-2.13497382196108e-05
-9.25058351126108e-07
-3.31253273967486e-05
-1.39798424393724e-05
-1.33096075302414e-05
-1.03741536677151e-05
-2.06030005321573e-05
-2.88794640561594e-05
-1.47341491628711e-05
-1.63519943432686e-05
-3.25438435198374e-05
-1.51945460845561e-05
-2.04511298032927e-05
-1.21762074686796e-05
-1.67688637048306e-05
-1.88348776564133e-05
-9.36785431820112e-06
3.99655868987729e-06
-2.78518156167072e-05
-9.36379589115099e-06
-3.47006641567505e-06
-1.59090514394251e-05
-7.33645429952166e-06
-8.41220140875487e-06
9.17629930241122e-06
-2.46445757010034e-05
-3.16281597070924e-05
-1.67403404511168e-05
-3.83627229990366e-05
-2.1545617416024e-05
-2.05931531105871e-05
-3.39602533279389e-05
-2.86915579186985e-05
3.70520491840344e-07
-1.26590070198284e-05
-2.02320537394204e-05
-2.48408253961773e-05
-1.05099967746979e-05
-1.44765566607394e-05
-1.96763351854427e-05
-1.78619929571713e-05
-1.66738309721882e-05
-2.60097281578493e-05
1.46519450808284e-06
-1.54497192705016e-05
-1.40812749812062e-05
-2.54474049475526e-05
-9.53685038970959e-06
-1.83187944316038e-05
-2.89113695630567e-05
-9.46734622873874e-06
-2.38843554559183e-05
-1.71058104689498e-05
-1.68166651193627e-05
-2.11250693041027e-05
-8.63929914967989e-06
-3.21376383320197e-05
-2.88707635628713e-05
-1.40433640673726e-05
-1.57669126594949e-05
-1.57585168175912e-05
-1.73812545251921e-05
-5.16420417889934e-06
-4.06957279042742e-06
-2.59050541987161e-05
-2.01439534179538e-05
-2.07305271003374e-05
-1.65020625900633e-05
-7.13046370903967e-06
-5.17448844221798e-06
-1.50207124488937e-05
-3.27267249967833e-05
-8.38650211333456e-06
-1.32872807648623e-05
-2.13550370859476e-05
-1.02065478764236e-05
-6.35396597050965e-06
-1.412424383445e-05
-2.30471232877688e-05
-2.08530643839063e-06
1.50903289618208e-06
-1.94408131812795e-05
3.87549736116687e-06
-3.20548142895794e-05
-8.01448503013594e-06
2.3473615359532e-06
-1.24132896141021e-05
-1.17262305208685e-05
-6.705267214055e-06
-2.38435167719533e-05
-2.46564351078188e-05
-1.39724327873992e-05
-1.82109864980259e-05
-4.15222748853338e-06
-2.97242696561846e-05
-1.89134626336154e-05
-1.77548749989183e-05
-1.60713601547246e-06
-2.45804280517751e-05
-2.63090933685527e-05
-1.66875744776524e-05
-1.80920858384116e-05
-1.3081590563702e-05
-1.96646419745242e-05
-1.73898201573226e-05
-4.78943338553422e-06
1.36183965033067e-05
-7.89370575025056e-06
-1.24760826334521e-05
-1.93987617907572e-06
-1.2972189685927e-05
-1.24431212288474e-05
-1.86002598996998e-06
-1.15957076732133e-05
-8.78422189262046e-06
-2.16472636324783e-05
-1.78225518790323e-05
-3.44173526628515e-05
-9.64515014393377e-06
5.03294301961285e-07
-1.63387586722738e-05
-1.32518455642991e-05
-7.9134479277477e-06
-1.31035142086894e-05
-2.31561172160105e-05
-1.60901198182326e-05
-6.56274018343145e-06
-5.76189209914548e-06
-2.07048062278658e-05
-1.58176122542389e-05
-1.84657405909578e-05
-1.93560900952833e-05
-2.44022488964956e-05
-1.92351045341047e-05
-3.47599704357129e-05
-1.43120430160797e-05
-1.30587571009608e-05
-2.07279451394657e-05
-1.23464363105727e-05
-2.69800855687055e-06
-2.47707141841716e-05
-4.23606801323267e-06
-1.69725201292953e-05
-1.35056073597259e-05
-4.68873358146435e-06
-1.3279860745065e-05
-9.36381571893784e-06
-8.53988812772912e-06
-1.30741129304155e-05
-1.13288009277168e-05
-3.84695419729042e-05
-1.50215869936868e-05
-1.63798194504529e-05
-1.43349491956556e-05
-2.28041327030373e-05
-2.24180178050516e-05
-1.20458211439266e-05
-1.88452026881565e-05
-2.6002958802721e-05
-2.38985634343498e-05
-1.71649087961987e-05
-2.23895467752702e-05
-2.55994424639062e-05
-2.14379220966069e-05
-2.57233985559942e-05
-1.05006727124138e-05
-6.8346342101891e-06
-5.63681988211216e-06
-4.23568207029324e-06
-4.11974763534555e-06
-2.24878617993324e-05
7.30528633299547e-06
-2.38517595700304e-05
-1.44671934432709e-05
-3.21553710762954e-05
-2.35375188391042e-05
-2.21832678217576e-05
-3.967222151137e-06
-5.22266911359315e-06
-2.00001889986406e-05
-7.17124093494986e-06
-3.40672798067492e-06
-1.27069507282905e-05
-1.59697284458065e-05
-1.00620267303363e-05
-8.39274818760027e-06
-1.69494349340769e-05
-2.45211926962053e-05
-8.59975426835714e-06
-1.22777088244379e-05
-1.84629486742897e-05
-1.36274577092906e-05
-1.51206932911835e-05
-1.51721752248931e-05
-9.53384888049681e-06
-7.21437670663965e-06
-7.84553494614775e-06
-3.24734590032628e-05
-5.91223110660193e-06
-1.39273281728279e-05
-3.28997046536308e-05
-6.21185990894566e-06
-5.42667701707621e-06
-2.12429768128483e-05
-9.19092866642931e-06
-3.12447955590355e-05
-1.46774043733256e-05
-3.52917388316215e-06
-2.23290073830075e-05
-4.03055083488145e-06
-1.38263831880567e-05
-2.7736121898674e-05
1.91215577979996e-06
-1.93270506774456e-05
-2.06382039194477e-05
-1.10024559393878e-05
-1.29720112158992e-05
-8.35306585608575e-06
-3.17394227481653e-05
-2.43050226192781e-05
-8.31949485262138e-06
-3.59553660067675e-05
-2.33874919557494e-05
-2.84364133509855e-06
-2.81847687600005e-05
-1.16799459776918e-05
-1.05370349488803e-05
-1.53065773126143e-05
-1.4999949847762e-05
-2.6675104001794e-05
2.01955011918405e-06
-1.80189253781714e-05
5.2750369268105e-06
-1.15612082624388e-05
-1.92911917089173e-05
-2.09878089149745e-05
-2.51476111008523e-05
-1.22389525706679e-05
-1.50586313870509e-05
-2.38694228470976e-05
-1.81149545485953e-05
-7.32659048928067e-06
-1.57086419571481e-05
-1.77416222251304e-05
-1.61188934193646e-05
-1.16778704718217e-05
-3.32332600681512e-05
-3.13583655587667e-06
-1.36987653223052e-06
1.96116825264136e-06
-1.42603722588817e-05
-1.526872704838e-05
-1.63490416829683e-05
-4.69896142282062e-06
-1.12740901583893e-05
-3.71437163848729e-05
-1.97421003347754e-05
-1.60818176216939e-05
-2.8446873906538e-05
-2.26502128675748e-05
-1.45581505474708e-05
-9.14990732315639e-06
-9.61065189469855e-06
-4.0507301314673e-05
-1.98593117578561e-05
-1.23431727300044e-05
-7.72029382961315e-06
-2.59542223035098e-05
-8.73419720016012e-06
-1.0316408955356e-05
-1.32360796678093e-05
-2.02727160294422e-05
-3.10443036068625e-06
-1.46977730716268e-05
-2.53988495970245e-05
-1.83486798549834e-05
-1.15330772983182e-05
-3.2808497796489e-05
-2.82176913745295e-05
-2.86303419593278e-05
-1.91365459005091e-05
-2.24815808214572e-05
-2.9597093560197e-05
-1.52847705427424e-05
-8.43732071088391e-06
-2.71290014229316e-05
-2.56002099539601e-05
-1.77020712696633e-05
-6.04093728341998e-06
-2.47716579951416e-07
-2.08843396518805e-05
-2.44683531396795e-05
-1.57854557532178e-05
-1.87984818954987e-05
-1.98213752381852e-05
-1.01239136561826e-05
-1.2793411001751e-05
-4.56548081073158e-07
-8.62929847235722e-06
-7.87453818324284e-06
-2.33555759832684e-05
-1.88089667930161e-05
-1.54667261568116e-05
-2.49553190007805e-05
-2.35223828704453e-05
-1.28190328736463e-05
-2.25445973203502e-05
1.22641807430133e-05
-1.94411809411455e-05
-2.68590674047736e-05
-1.32070178683406e-05
-1.79979815528011e-05
-2.55792176488257e-05
-1.29557197305193e-05
-1.51944918452988e-05
-2.61394603985935e-06
-5.65619342066043e-06
-1.38498108017292e-05
-2.82341447534961e-05
-9.52202791627839e-06
-1.83677349015028e-05
-2.57002918480948e-05
-1.17358857215029e-05
-1.86316644484222e-05
-9.57711644880012e-06
-1.89451438720096e-05
-1.48832761722709e-05
3.4917826481398e-06
-1.35257537316669e-05
-4.0190458640753e-05
-1.54367766999293e-05
-2.89758362567141e-06
-6.68944999575066e-06
-2.58752749019879e-05
-9.07972409176707e-06
-8.55423324632569e-06
-3.61785083896519e-06
-1.37302665504804e-05
-3.20338541147515e-05
-2.13105738365978e-05
-1.22259073764192e-05
-1.72322305158228e-05
-2.00081318906415e-05
-1.99263715366934e-05
-1.9839241859544e-05
-3.17384551521737e-06
-2.58647493449441e-05
-1.29683117515172e-05
-2.78271749096554e-05
-1.30061603815289e-05
-1.88806495215153e-05
-2.02662794963811e-05
-1.00716570228167e-05
-7.11157202348065e-06
-1.94813946810313e-05
-1.10567449486619e-05
4.02663241329991e-08
-1.56695459366794e-05
-2.04788428396875e-05
-1.2054119853572e-05
-2.99593744927584e-05
-2.30055233006957e-05
-5.58207435057321e-06
-1.64803761642049e-05
-2.45666437607511e-05
-4.5867203462311e-05
-3.52353000186443e-05
-1.16542942762236e-05
-3.97179175368175e-05
-2.02215057364067e-05
-6.08756767498908e-06
-2.20511356315746e-05
-1.59930155606068e-05
-5.88613697621681e-06
-9.24829888792939e-06
-2.42321340271529e-05
-1.28524107555061e-05
-1.8701363216243e-05
-7.70736252452999e-06
-6.88182359456797e-06
-1.04001577430637e-05
-2.31194261850314e-05
-2.38927093251942e-05
1.58517384533798e-07
-3.7138831315236e-05
-2.85120715972634e-05
-1.24029169415757e-05
-3.411613295582e-05
-1.39325905834641e-05
-3.42062111600969e-05
-2.53691744640667e-05
-2.42924060299008e-05
-1.55406236239408e-05
-1.67461291206674e-05
-8.68864576738547e-06
-1.82526030375137e-05
-2.44355996060984e-05
-1.65956400892176e-05
-1.92962200536405e-05
9.27827265784967e-06
-2.32388625438786e-05
-2.33122758382195e-05
-2.29559831915167e-05
-2.44163505567063e-05
-2.06918615054845e-05
-2.16181047352892e-05
1.10647088377875e-06
-6.04451499315128e-06
-1.33175030366876e-05
-1.79806563562284e-05
-2.00701840037798e-05
-6.54750725231627e-06
-1.0308739156424e-05
-1.5286360769357e-05
-9.88961667621698e-06
-1.17863390230523e-05
-6.90222179706299e-06
-2.33613288094339e-05
-1.8559998308206e-05
-2.72155130199828e-05
-9.02261178939203e-06
-5.13250072222413e-06
-1.78938163785568e-05
-2.21553280345783e-05
-7.09000812225527e-06
-1.64854427102718e-05
-1.22305427239374e-05
-8.15724009118658e-06
-1.85486948911145e-05
-4.63472599932563e-06
-4.5901671132701e-06
-9.80172847357612e-06
-6.59764384589927e-06
-1.09021257503666e-05
-4.97743907012576e-06
-1.80998429919672e-05
-1.84354488449968e-05
-1.90870883783334e-05
-2.82302138405943e-05
-2.3376987601891e-05
-9.2017978945279e-06
-8.91606706133963e-06
9.80334933229757e-07
-2.00506352554247e-05
-1.18179309326675e-05
-1.23788309565324e-05
-3.92578232716243e-06
-1.45898491283607e-05
-2.93337019254195e-05
-1.0358618477315e-05
-1.63852144322009e-05
-1.73972103379433e-05
-1.89063830630202e-05
-1.66228722112435e-05
-1.79226175446161e-05
-2.58761586047128e-05
-3.12645478203448e-05
-1.6650866307521e-05
-2.03072938742268e-05
-3.81065888306878e-06
-1.97958911654102e-05
-7.17421740885164e-06
-4.52094887141888e-06
-1.03078356643442e-05
-5.19024828407707e-06
-9.37964045945279e-06
-1.37455015027583e-05
-1.57567736640747e-05
-7.48700599775039e-06
-6.36236096567272e-06
-5.83717365492156e-06
-1.90401598770163e-05
-1.22790634301456e-05
-2.3210603944713e-05
-1.15977947682411e-05
-2.59370780348422e-05
-1.24299983349134e-06
1.18608117812225e-05
-1.48558082477033e-05
-2.01974192677327e-07
-2.40611170751875e-05
-2.82822793273857e-05
-3.30083938995733e-05
-1.93489071584506e-05
-8.69701512555597e-06
-2.16660769238133e-05
-6.78336393253171e-06
-3.15780811200878e-05
-9.57988775808214e-06
-2.90217874887672e-05
-3.93949770079494e-05
2.3471020586078e-06
4.08386265535362e-06
-7.72303234882642e-06
1.74020592459548e-05
-2.47072205905163e-06
-1.66818650808594e-05
-2.13870157399836e-05
-2.57347084558757e-05
-5.04726409438623e-06
-1.481083846884e-05
-1.87594263169691e-05
-1.31752210591874e-05
-1.83607376950048e-05
-1.56018352182532e-05
-2.3033827622602e-05
-1.07259957380963e-05
-8.25114818275915e-06
-3.18757725485328e-05
-1.68245338672828e-05
-1.63298087793999e-05
-1.24349488725334e-05
-1.06807592039649e-05
-6.79649911868578e-06
-1.23361733943111e-05
-1.13066406951144e-05
-2.41375378967461e-05
-1.21843477341204e-05
-3.92336148738159e-06
-2.00653717625585e-05
-2.30752305250214e-05
-1.93049604964983e-05
-1.7754088542354e-05
-2.37806150621504e-05
-8.40708569441755e-06
-2.73365555327825e-05
-9.80068324784635e-06
-1.43182469920814e-05
-2.13626837421299e-05
-1.03154057669338e-05
-2.07244905447585e-05
4.31717917864864e-06
-1.02486588560747e-05
-2.98135323916131e-05
-9.38746675863717e-06
-8.58511666647015e-06
-2.91566972899603e-05
-2.16201798785199e-05
-1.48715014355772e-05
-3.16402940578214e-05
-2.39790897537584e-05
-3.4232299523085e-05
4.9461436777482e-06
-5.45399444093795e-06
-2.6309182115609e-05
-8.15321310226955e-06
-1.63561408046463e-05
-1.7924241648103e-05
-2.50161110939609e-05
-1.460494364156e-05
-6.00743598821452e-06
-3.03726340568644e-05
-2.08121251362544e-05
-1.66417411774735e-05
-4.45571007783309e-06
-1.47708357092814e-05
-1.62663250008696e-05
-2.41847157901124e-05
-2.02630687856508e-05
-1.79565516411593e-05
-2.70300203938398e-05
-1.84313862359257e-05
-3.19450908728036e-05
-4.40111766383839e-06
-1.17102265034441e-05
-1.27004500961703e-05
1.62960904844084e-06
-5.1731684472777e-06
-8.51158305501052e-06
-3.18790813089079e-05
-2.29506759316466e-05
-1.00884891785548e-05
-1.00783082391057e-05
-1.87153725507679e-05
-8.75095207532314e-06
-1.72397393415825e-05
-3.41005230359817e-06
-1.09495609046087e-05
-7.04287898266545e-06
-1.70517048853214e-06
-1.80610193833933e-05
-2.02128652012886e-05
-2.41219569399566e-05
-1.10870909245591e-05
-2.36215190679357e-05
-1.44001333064289e-05
-7.29098309792577e-06
-1.45458113598176e-05
-2.57116331845283e-05
-3.55565934305101e-06
-6.56516320577064e-06
-2.94656448918196e-05
-1.74593278808235e-05
-1.086756791526e-05
-6.94408612753587e-07
-1.94479953971804e-05
-3.67025223656196e-05
-5.20442112434298e-06
-1.66869760767088e-05
-1.28170907020393e-05
-1.01133608055463e-05
-1.48876732366459e-05
-1.04167225820176e-05
-5.86464270975396e-06
-1.0292738177387e-05
-2.39258176213022e-05
-2.45456698525674e-05
-1.02516662879609e-05
-3.55572796810975e-05
-1.53719255185766e-05
-2.17711476362089e-05
-1.95947295660031e-05
-1.48184455132252e-05
-1.02651924398399e-05
-5.47947545912397e-06
9.80577602979341e-07
-4.14675371987613e-06
-7.07842864413381e-06
-5.73754638725792e-06
-2.54363401184328e-05
-1.38010429769171e-05
-1.49617860128517e-05
-2.18352515180873e-05
7.99744491313759e-07
3.70270544663093e-08
-1.48480666680452e-05
-1.80269365644599e-05
-2.19518854990552e-05
-2.07605703645314e-05
-1.74852841061044e-05
-2.55799070016858e-05
-1.06089781081909e-05
-3.02418832565158e-06
-8.41929167275771e-06
-2.10319928506047e-05
-1.73040657249064e-05
-1.71969927235995e-05
-1.68449817077638e-05
-1.21467103653128e-05
-1.21139018591308e-05
-7.29241269645216e-06
-1.16178423929738e-05
-2.54734520460338e-05
1.81179457941421e-06
-4.87236348750185e-06
-2.94465820367495e-06
-1.37733715370785e-05
-1.23353319581546e-05
-2.52176212136664e-05
-1.10379904974192e-05
-3.46808622101302e-05
-1.35571001724994e-05
-3.2808592056371e-05
-1.55114096060578e-05
-1.8883473825181e-05
-1.64601852607038e-05
-3.50734290179554e-05
-1.39569112342462e-05
-2.19163471958574e-05
-1.46824000688277e-05
-2.77472953415059e-05
-3.08970568685087e-05
-6.42398034110635e-06
-2.62720995014379e-05
2.91597870033502e-06
-2.67290209425223e-05
1.34871137339521e-06
-7.02127384198906e-06
-3.12048288221074e-05
9.46094606928492e-06
-8.10340816107845e-06
-1.16423173573758e-05
-1.65555340316558e-05
-1.03723888329285e-05
-7.60780239038929e-06
-7.78773808809612e-06
-2.31490382674346e-05
-6.36568339580803e-06
-6.00347307648271e-06
-2.75488863686145e-05
-2.00228358272893e-05
-1.94904853279599e-05
-2.81104528636158e-06
-2.82583681799343e-05
-1.38955714074258e-05
-2.7240658061324e-05
-1.99199891176688e-07
-8.53591051135085e-06
-2.7120549539107e-05
-1.07053925189879e-05
-1.70287414256012e-05
-4.80327154817216e-06
-2.83517453360841e-05
-2.88790772450268e-05
-9.01710213235342e-06
-2.64031558711316e-05
-1.55811085434419e-06
-8.12217221556765e-06
-1.11815449669818e-05
-9.72884065737075e-06
-2.62359292337878e-05
-3.25806234689967e-05
-2.17390909375073e-05
-2.30018165106125e-05
-2.86626960916817e-05
-8.67145605613253e-06
-1.73766889578323e-05
-6.06487740693294e-06
-3.56558614251384e-05
-2.33857094829352e-05
-1.24620301484693e-05
-2.81198361027317e-05
-1.49832838052052e-05
-1.00089071496308e-05
-3.41472608053956e-05
-1.95287463554793e-05
-2.9140784648198e-05
-2.89391860692952e-05
-1.18918320849462e-05
-2.99420962634604e-05
-2.71751353264277e-05
-2.46107374860426e-05
-3.48699682424024e-06
-5.6258118543747e-06
-1.64528379060226e-05
1.96354230739939e-06
2.95736064804902e-06
-3.4562476453542e-05
-1.09573740018081e-06
-2.12558420390557e-05
-8.63835123725717e-06
4.76663824601765e-06
-2.80755379801184e-05
-1.91108730562059e-06
-5.88493676961442e-06
-5.54695413768424e-06
-4.27615844441522e-05
-2.86021631282741e-05
4.73871752559144e-10
-2.27131595479462e-05
-2.68501589005397e-05
-1.84297276523717e-05
-2.12722650288155e-05
-2.69110587015797e-05
-1.1615469316752e-05
-2.16663229861967e-05
-1.49976017675569e-05
-1.61266670647699e-05
-2.96400659786399e-05
6.11471637783176e-06
-7.901817229984e-06
-3.25746973923314e-05
-2.35162308466859e-05
-1.6979166566045e-05
-7.6070248148165e-06
-9.4905874518801e-06
-5.87580846553946e-06
-2.10800137092226e-06
-3.42650138078549e-06
-2.10847723097544e-05
-1.44934094286387e-05
-2.83307214374408e-05
-1.89659412797165e-05
-8.29434038941352e-06
-1.1309385565995e-05
-2.74272277483518e-05
-1.47879958316098e-05
-1.13524570583318e-05
-2.83102773851487e-05
1.19187120943772e-05
-1.28739068244653e-05
-3.44141993244265e-05
-2.66677994277776e-05
8.87123829717393e-06
-2.59643303957688e-05
-2.5328757062594e-05
-2.4968621214036e-05
-2.07306772572273e-05
-2.18133059005188e-06
-2.09500111483869e-05
-3.25699073340205e-05
-1.24434572304556e-05
-1.34876692207084e-05
-2.2424454537612e-05
-2.11610048504943e-06
-2.1877821088787e-05
-1.06074782565766e-05
-2.1938448132963e-05
-2.28046956127758e-05
-1.80614809695631e-05
-1.65746425273855e-05
-1.19667865225051e-05
-1.32490860685484e-05
-2.30843340785306e-05
-1.02182455636488e-05
-1.76061359663099e-05
-1.10558416765871e-05
-1.47993620478077e-05
-2.10298189930268e-05
-2.33136817111434e-05
-2.37932974008315e-05
-5.45174684624378e-06
5.63707508441182e-06
-1.03772113215247e-05
1.26324016375379e-06
1.84026979895536e-07
-1.3704257468006e-05
-2.51893053242618e-05
9.498742031099e-06
-4.19979313625893e-06
-1.6889733516015e-05
-2.78009345784716e-06
4.02513847934454e-06
-3.17605394463802e-05
-7.0727409941586e-07
-2.18716895908702e-05
-1.43105981786042e-05
-1.85508026093844e-05
-1.48516757088918e-05
-2.38090471052449e-05
-5.44516712551468e-06
-2.41082963632187e-05
-1.70992187263039e-05
-2.9185379818012e-07
-1.62442975803536e-05
-1.83931731834343e-05
-2.73879816154717e-05
-3.54146407467606e-05
-6.34682751121345e-06
-2.04394116134859e-05
-2.58859856050126e-05
2.6139188430511e-06
-1.81651766298715e-05
-1.16184557320678e-05
-4.3945392309698e-06
-1.02129996641304e-05
-8.53576381097696e-06
-9.76106244318489e-06
-2.78370567256844e-05
-1.84581164814118e-05
-1.01740405874639e-05
-1.69291252954705e-05
-3.47640230235546e-06
-1.88538278682046e-05
-1.98132555625873e-05
-3.44022711671727e-05
-3.08566746515959e-06
-1.48199529177494e-05
-1.34633814437941e-05
-4.20977059842877e-06
7.71003936822172e-06
9.4489444137171e-07
-2.55666887633543e-05
-2.62836064460164e-05
-3.26442465986967e-05
-2.51449220892253e-05
-1.61023851585608e-05
-4.14526791170674e-05
-2.81383961124256e-05
-1.68490006239429e-05
-2.29271204551057e-05
-3.23171195937596e-05
-2.76706548232336e-05
-1.94248174374736e-05
-2.37139931806151e-05
-7.60163031734577e-06
-1.78959062849327e-05
4.85481165560689e-06
-2.44723944463783e-05
-1.65123998798639e-05
-1.4730462709093e-05
-2.05859314735884e-05
-1.47286345312081e-05
-1.40670029523325e-05
-2.15923230990463e-05
-7.1292515629524e-06
-2.17617063946714e-05
-3.14028765880873e-05
-2.69146978850446e-05
-7.72217393381605e-06
-1.25262587840285e-05
-1.75369249320074e-05
-3.32439400365164e-05
-8.7757023264696e-06
-2.32099150431753e-05
-1.73980272614802e-05
-2.82018506681559e-05
-3.22161486285145e-05
-2.60306801821421e-05
-1.45368852188558e-05
-3.74894256333364e-05
-1.31601767210016e-05
-1.95359999385288e-05
-1.6641356246172e-05
-9.51196769185954e-06
-1.15949026558386e-05
3.25306849774358e-06
-3.54001047496632e-05
3.06810102322264e-06
-7.3568915183603e-06
5.90201967515882e-06
-1.15641783680568e-05
-5.8236440975679e-06
-3.02255256491071e-05
-2.53490491977666e-05
-4.81105261126297e-07
-1.33510204408121e-05
-1.31979320381119e-05
-1.11780187327601e-05
-1.89960749542618e-05
-2.01194243416406e-05
-1.40586915151182e-05
-1.7517075344774e-05
-5.94267630069394e-06
-1.54627152921758e-05
-2.43985637702417e-05
-3.58330539431931e-05
-1.84488535974004e-05
-5.31990006583349e-06
-5.75590152445394e-06
-8.99897791379813e-06
-1.23339490473541e-05
3.03830264347491e-07
-1.87266590806478e-05
-2.03930123857914e-05
1.93129104699925e-06
-3.74787163079573e-05
-2.16834578380338e-05
-1.78788843034722e-05
-2.86971592050156e-05
-2.16757380633074e-05
-1.54100101493374e-05
-1.82443230916324e-05
-1.06547758156638e-05
5.35189380330511e-06
-3.04249391993117e-06
-1.3940987351449e-05
-6.48856819004051e-06
-2.16034005755985e-05
-1.08190427595732e-05
-3.15938273382055e-06
-2.20029208433807e-05
-2.8044272551104e-05
-2.15313527227905e-05
-2.7815390065891e-07
-2.21187752487339e-05
-1.33377553714002e-05
-2.76170683535883e-05
-1.80833105498825e-05
-3.12883055900589e-05
-2.34568465346806e-05
-1.64834412012815e-05
1.81463662386314e-06
-1.96240129772883e-05
-1.03539413523394e-05
-2.60777192255853e-05
-2.09612801906088e-05
-1.23279819451166e-05
-4.21818407633681e-05
-1.34080375580721e-05
-8.98494418198197e-06
1.70003822167344e-06
-2.43960280831969e-05
-2.12853200639217e-05
-1.39164506809904e-05
-1.75716609866785e-05
-1.51325280032214e-05
-1.47899711683176e-05
-1.51250111709924e-05
-1.39864549950272e-05
-2.93748520340693e-05
-2.79567092425164e-05
-3.01500992095311e-05
-1.78644342835431e-05
-7.99851102941242e-06
-2.15463228401066e-05
4.36647559653329e-06
-2.95876491691663e-06
-2.35825026181121e-05
-3.8523299636225e-06
-2.32971483655807e-05
-2.43888359874383e-05
-6.84840196877818e-06
-9.22438208109412e-06
-4.60901692960795e-07
-5.32261053824593e-06
-9.68178783581039e-06
-3.04574194438959e-05
-2.18111484357379e-05
-1.72981005569047e-05
-2.56060197648765e-05
-1.74823394769045e-05
-4.69263180390641e-05
-2.69106938913317e-05
-2.00041630960218e-05
-9.88719989304419e-06
-7.2146831992798e-06
-1.04808762702254e-05
-1.39542108567257e-05
-1.22572459278113e-05
-1.98921106592488e-06
-6.70530212854462e-06
-5.95613287122609e-06
-2.48908295647445e-05
-1.3396179879008e-05
-1.43910730786655e-05
-2.122896157526e-05
-8.38000911802492e-06
-2.2803103785359e-05
-6.95270194713012e-06
-1.2902869803885e-05
-2.82592397407517e-05
-3.34491491609197e-05
-2.83703592431869e-05
-3.15281089370163e-05
-3.24785245140375e-06
-2.34987517336046e-05
-2.12289667350557e-05
-1.42009451289557e-05
-1.19276586983327e-05
-1.5493625432333e-05
-3.05284459201577e-05
-1.3438334225192e-05
-1.09215210692022e-05
-1.8282876188232e-05
-1.62993979043393e-05
-2.26439063340541e-05
-1.81331185893844e-05
-2.24967065594079e-06
-1.02837625654812e-05
-2.39344888145079e-05
-2.28169107046711e-05
-1.82717736687761e-05
-1.82192241992275e-05
-1.42721508737191e-05
-1.95671489513399e-05
-3.44278090893136e-05
-1.6148928797339e-05
-1.72367228552218e-05
-5.75715448217628e-06
-2.48706904795522e-05
-6.43491835548605e-06
-1.3672776359838e-05
-1.44072459733569e-05
-1.85882743166363e-05
-9.88911922633885e-06
-2.43691454512334e-05
3.22028514685383e-06
-2.9863457713529e-05
-1.40113535774546e-05
-2.37598008904759e-05
-2.8264970553475e-05
-2.1936184927154e-05
-2.17304635322723e-05
-2.4279345146463e-05
-6.11724640069178e-06
-1.37274053163424e-05
-3.50509102443747e-05
1.88095530907927e-05
-1.29380449532569e-05
-7.00260180249171e-06
-2.22914492403261e-05
3.6239975229419e-06
-2.24647477273162e-05
-2.95523421477091e-05
-2.19576923622925e-05
-3.51622534088154e-05
-2.20470064210675e-05
-1.45422407142695e-05
-1.56268836850735e-05
-1.07529953987443e-05
-1.56032122439647e-05
-3.31825833037958e-05
-2.23607427753881e-05
-1.78049422876575e-05
-2.55525375636522e-05
-1.41538834006454e-05
-1.87654310957195e-05
-2.43883118539056e-05
-1.24080785080204e-05
-2.42760570492755e-05
-1.06530288480874e-05
-3.27385085908093e-05
-2.50078879552105e-05
-1.91221354687956e-05
-2.39188956349504e-05
-1.13692497700489e-05
-2.07527645980758e-05
-1.30608237307659e-05
-3.39274782512524e-05
-6.08969716467338e-06
-1.68958080841728e-05
-1.23127115083711e-05
-1.85062301885615e-05
-3.4837869912229e-05
-1.34148965493404e-05
-1.43950512764875e-05
-1.05385472695105e-05
-1.53773457311145e-05
-1.19334643444363e-06
-3.47445342594375e-06
-2.40783750020676e-05
-3.17052349679931e-05
-2.72799767705908e-05
-1.903604134437e-05
-2.45413040476311e-05
3.25372655218652e-06
-2.24160093372297e-05
-1.04302318156799e-05
-8.13589369246266e-06
-1.93300457716067e-05
2.24391939024748e-06
-1.05207636645791e-05
-3.04094176557577e-05
-2.19201442694771e-05
-3.86769086029859e-05
-1.25234768580508e-05
-1.25889160438007e-05
-9.87299253187984e-06
-1.19397806717552e-05
-7.15319018690834e-06
-1.90143562212956e-05
-2.0346307405582e-05
-4.90211749644829e-07
-4.82153166227815e-07
1.7066290092203e-06
-1.28555786688036e-05
-7.24862287887986e-06
1.37055651941182e-06
-8.69595703903424e-06
-9.80517941647532e-06
-1.24576176520962e-05
-8.00994277803439e-06
-5.77676957216436e-06
-1.39418341523945e-06
-3.4841657292668e-06
-9.86127772509945e-06
-1.15462585045992e-05
-2.98656072727997e-05
-2.38936165478943e-05
-2.20245084482451e-05
-1.48155630959177e-05
-3.02022513856702e-05
-1.84718602965732e-05
-1.35817298471243e-05
-1.00116193900336e-05
-8.63312404466792e-06
-2.51496789674947e-05
-1.87608831710418e-05
6.96501694796424e-07
-2.9271985263768e-05
-1.36012724149429e-05
-3.76487444132606e-06
-2.07561672333692e-05
-3.23943896503594e-06
-2.32615256140704e-05
-4.14965697226516e-06
-8.36918666633172e-06
-2.07556731930388e-05
-1.91685346796715e-05
5.9941242953728e-06
-1.34877905125017e-05
-2.25758357390833e-05
-2.90965402850888e-05
-5.71053345586438e-06
-8.73742275022759e-06
-1.74325959701993e-05
-2.77855808955967e-05
-4.90578765596566e-06
-3.68108516637137e-06
-2.16253199588042e-05
-2.58812855502316e-05
-1.77079004121047e-05
-8.97643314957964e-06
-1.6213966414422e-05
-2.74005366669888e-05
-2.66105335133778e-05
-1.09447910832137e-05
-5.91462286719778e-06
-1.62063503187253e-05
-3.00364624652738e-05
-2.27657171487214e-05
-1.56348248751984e-05
-2.67010243832826e-05
-1.01518597815965e-05
-2.00952183412364e-05
-1.59222521207354e-05
-6.78112354978042e-06
-2.55178814282361e-05
-1.09119021924447e-05
-2.29428960997437e-05
-1.75484930722219e-05
-2.16938115970518e-05
-2.14117474894522e-06
-2.62187985071177e-05
-3.35459629837905e-05
-2.37857068424646e-05
-1.58995030358177e-06
-1.35126436961814e-05
-3.48105286021858e-05
-1.25730569313017e-05
-6.54283132369972e-06
-1.02747725386852e-05
-1.27480648574048e-05
1.04783786987926e-06
6.3820464697828e-06
-3.15354727484505e-06
-3.06893487404414e-06
-1.89822673150685e-05
-2.27572934326649e-05
-3.29531308522157e-05
-2.05102029107669e-05
-5.99285086967856e-07
-1.85223740411038e-05
-2.48363439857468e-05
-1.2050399989727e-06
-5.33939803577319e-06
-7.65174700678835e-06
-1.89555337831674e-05
-2.20285983616528e-06
-7.86107216764003e-06
-1.48499143417081e-05
-1.81573545055912e-05
-2.71601630074334e-05
7.76856460716574e-07
-1.58345853018636e-05
1.16250654805483e-05
-1.87967234865849e-05
-3.64872178017189e-05
-9.32972809513184e-06
-1.30872010135704e-05
-3.2788627319495e-05
-1.95789072094793e-05
-3.05701035708102e-05
-1.8375010384835e-05
-5.91760511125943e-06
-2.99450191733521e-05
-2.48680431183829e-05
-1.50770108017752e-06
-2.20444570446684e-05
-2.36122837451011e-05
-2.55607370303413e-05
-1.19929745015201e-05
-2.35726074985862e-05
-1.46453311275476e-05
-1.84265150094598e-05
-7.49971900904844e-06
-2.30284121324404e-06
-1.37910890499115e-05
-1.51354523166302e-05
-6.19197319049092e-06
-1.42486815020773e-05
-7.02772139960723e-06
1.63779155370704e-07
-2.65134805733222e-05
-2.44074427359844e-05
-2.65704201045524e-05
-2.3912661296415e-05
-2.85604415791822e-05
-2.04192974914825e-05
-2.40251892198276e-05
-3.04445230016102e-05
-2.4803979463686e-05
-2.86533940487266e-05
-8.03883197026371e-06
-1.7162346640668e-05
-1.31606829997367e-05
-1.59240695718903e-05
-2.99329612955359e-05
-1.52652862708677e-05
-2.67188347081022e-05
-1.85863577594745e-05
4.79485177743684e-07
-2.77411586918899e-05
-2.73788385463901e-05
-4.71371166991463e-06
-1.00682018698778e-05
-7.62805002710517e-06
2.66077296442533e-06
-2.35835877480051e-05
-1.09254723506938e-05
-2.45992075663424e-06
5.66619351936494e-06
-1.04555663756368e-05
-1.47789210692019e-05
-1.75235013252727e-05
-1.40437589108335e-05
-2.31101538240133e-05
-2.43262693429402e-05
-1.73702391672146e-05
-3.08985718066901e-06
-1.33616868644884e-05
-1.83144680974769e-05
-2.43707808137506e-05
-5.62796010934987e-06
-2.32556112502569e-05
5.92646831660077e-06
-1.01602308273431e-05
-2.23236612725044e-05
-3.27593430216681e-05
-2.84211504736505e-05
-2.72315976769062e-05
-1.49069761761691e-05
-1.06689476604955e-05
-1.56144592323444e-05
-1.96138963594883e-05
-1.896889532644e-05
-1.66215899891333e-05
-1.6783117291646e-05
-8.28605451470577e-06
-1.71888582923021e-05
-3.3486824912398e-06
-3.03951338795077e-05
-2.4679892839947e-05
-1.13792672771182e-05
-2.04026788032416e-05
-9.74912978933536e-06
-2.68964229763851e-05
-1.39365302479053e-05
-4.99872234459906e-06
-1.2570343483321e-05
-1.46663079955337e-05
-3.53457826911984e-05
-2.7336438965237e-05
6.40733088612331e-06
-8.19833403425183e-06
-1.49206804995211e-05
-4.48556200630565e-06
-1.69566913631263e-05
-5.54176281089149e-06
-2.02575684422075e-05
-8.45384836035084e-06
-1.91523715181945e-05
-2.03246554935735e-05
-6.25265478414089e-06
-1.90700189634625e-05
-1.93464361140625e-05
-9.29996595205198e-06
-1.16935158709177e-05
-1.54272620590217e-05
-1.01668992092139e-05
-2.86530450896339e-05
-2.46003912582622e-05
-2.59375552748493e-05
5.46551924488799e-06
-1.48900355265405e-05
-2.12825165035857e-05
-1.41475376757421e-05
-2.10904027803611e-06
-6.40151428434935e-06
-7.46347496498708e-06
-2.59474841810154e-05
-6.9059447558358e-06
-1.33211635197958e-05
-3.08746890726255e-05
-2.73235263362579e-05
-1.24651787876065e-06
-1.50832762032132e-05
-1.9484435836301e-05
-1.49283564964732e-05
4.04309819049272e-06
-2.24088909827575e-05
-1.95722727117136e-05
-1.64096156249519e-05
-1.73840555136263e-05
-1.83541135817247e-05
-2.04379593532906e-05
-2.25078603668458e-05
-1.24585570837693e-05
-2.04233714175666e-05
-9.83579013390367e-06
-5.75576923556516e-06
-2.0533567492069e-05
-2.26048555707154e-05
-1.89838481493567e-05
-1.72505179183285e-05
-1.54282680585985e-05
-2.4491690053838e-05
1.46242091167992e-06
-7.11511503019355e-06
-1.97974101621218e-05
-2.42323059115214e-05
-1.38274057614096e-05
-9.97212422057766e-06
-1.30754793023545e-05
-4.66659469246068e-06
-4.41711433049047e-06
-1.72600019390291e-05
-4.38186967933775e-06
-4.63185339566781e-06
-1.07683459542915e-05
-1.05111874621207e-05
-1.92447233922076e-05
-1.89160302962514e-05
2.01894100924327e-06
-1.41971196330988e-05
-9.04488543844038e-06
-1.45536557164589e-05
-5.36959160139812e-06
-2.97980275935026e-05
-3.28771704263681e-05
-2.77159027304242e-05
-3.33864309510412e-05
-2.34682385813168e-05
-2.22188872538043e-05
-1.47307452132197e-05
-2.26045700304749e-05
-2.61358471112732e-05
-3.25941924750229e-05
-1.36721891538057e-05
-1.21923334847059e-05
-9.80388609084739e-06
-2.35222778681758e-05
-1.06469881745345e-05
-3.37449329387176e-05
-2.4184615731776e-05
6.97374691686483e-06
-1.73701135110369e-05
-2.58807916472376e-05
-1.51883881016537e-05
-2.00211178378047e-05
-2.23162839157429e-05
-2.99156947569918e-05
-6.96350913881532e-06
-2.29224291032182e-05
-2.4197708170124e-05
5.63001988204265e-06
-3.52061965104573e-06
-2.75667553426391e-05
-2.17792243944961e-05
-5.22079654856178e-06
-1.72817936510897e-05
-1.04081791980011e-05
-2.19425578535382e-06
-7.38395321857892e-06
6.15189180200937e-06
3.80933497689061e-06
-1.5406485525847e-05
-2.01685296939504e-05
-1.99430757587831e-05
-2.15893538443051e-05
-7.51124304620256e-06
-3.05319124306902e-05
-2.31140371475958e-05
-2.46741550604357e-05
-1.00667617876854e-05
-1.99326215956154e-05
-1.65514420996094e-05
-3.1616852067343e-05
-1.84174529893549e-05
-3.37307436324899e-05
-1.52740741988543e-05
-1.08088336439556e-05
-1.64047484649183e-05
-5.42359087919392e-06
-1.03804768715815e-05
-1.27617095571321e-05
-3.28346391383756e-06
-2.17432924570704e-05
-8.07371677725158e-06
-1.63865852768276e-06
-8.1541383878043e-06
-2.80246055361468e-05
-7.3649510035398e-06
-1.20117319490513e-05
-2.47366351420657e-05
-2.92696985491875e-05
-2.73586010538289e-05
-2.39229910762416e-05
-2.77644515791886e-05
-2.02866954554594e-05
-2.82253951302243e-05
-9.04303027522498e-06
-2.59321181680138e-06
-6.02288286915331e-07
-2.61548824644949e-05
-6.83415367231563e-06
-2.76347675302797e-05
-6.17490529155355e-06
-1.88601234710899e-05
-3.27815449068177e-05
-5.25904262968778e-06
-3.02933718954311e-05
-3.18251105079164e-05
-2.49794352743959e-05
-2.00998745813876e-05
-2.28010167528926e-05
-1.46138376127505e-05
-2.59118525155476e-05
-2.18494370619623e-05
-2.04127183394897e-05
-2.53803951550527e-05
-2.11585465384209e-05
-1.30456182590428e-05
-2.48784054573685e-05
-2.14843764222817e-05
-1.81343287726581e-05
-2.62359246176106e-05
-1.16628025062798e-05
3.40381044433355e-06
-3.05158134470832e-05
-1.21134231967735e-05
-6.97922576719715e-09
-1.81888370726188e-05
-1.10011516589946e-05
-2.80996658146774e-06
-1.44124978318565e-05
1.16332727552447e-05
-3.19779582662817e-05
-7.25517171831832e-06
-3.87525005720509e-05
-1.52739978993923e-05
-1.75538628826597e-05
-2.5565799312627e-06
-1.64435120792557e-05
-1.26506300651311e-05
-9.36954745238517e-06
4.83438972322901e-06
3.01643074578887e-06
-8.0883250154687e-06
2.67880243832584e-06
-1.22342954947142e-05
-7.30783382844003e-06
-2.03710034331714e-05
-1.57433118483828e-05
-5.6194038559993e-06
-9.25953231450236e-06
-1.47098169793841e-05
-4.24103112296455e-06
-4.26460071573172e-05
-1.62042185779226e-05
-1.89720225542619e-05
2.62084034962645e-06
-4.39492169725047e-06
-1.7608494817082e-06
-1.21412937621503e-05
-1.52734584140789e-05
-2.05520542824181e-05
-1.50009792723883e-05
-8.72460838581218e-06
-1.15097252903863e-05
-1.90543500293958e-05
-3.65224456244705e-06
-7.22902463804964e-06
-3.98667635566168e-05
-3.88565262285044e-05
-9.75770915195291e-06
-1.79347252461042e-05
-2.15857511689663e-05
-1.42856007752562e-05
-9.67116337837978e-06
-1.70469793226171e-05
-2.58283761712876e-05
-4.66178357857028e-05
-1.79932462895659e-05
2.07001780593513e-06
2.223548077383e-06
-2.04304527880021e-05
-1.07952610946862e-05
-3.33926726199217e-05
-9.84809871743215e-06
-2.25058376043735e-05
-9.94052705733707e-06
-2.57560927743735e-05
-1.80175432981483e-05
-2.06887743229281e-05
-1.17512656784579e-05
-3.98759034493263e-05
-2.61293217012832e-05
-1.42094730737177e-05
-2.40467303173987e-05
-1.12063625933207e-05
-8.56405623872038e-06
-2.97899395922962e-06
-5.04297638695923e-06
-1.98123578004312e-05
-4.47055268465292e-05
-1.51048255246469e-05
-2.4723221269065e-05
-1.02588734336733e-05
1.10057418447325e-05
-4.07429174766399e-06
-2.46922367781608e-05
-3.19549578843765e-05
-1.53724811816093e-05
-2.38917420598651e-05
-1.88653869349484e-05
-1.27810902089891e-05
-1.766370067953e-06
-2.12036039222924e-05
-1.36608292398692e-05
-1.11145363960594e-05
-2.85784712501039e-05
-3.51028357943043e-05
-3.33613181451158e-06
-2.54179335089675e-05
-4.07860711042786e-05
-3.10114368453176e-05
-5.93884510360325e-06
-4.79789403725231e-06
-9.02793414923013e-06
-3.91836981092341e-06
-1.00475552618414e-05
8.56362606449205e-06
-2.95350128357327e-05
4.76844457114925e-06
-2.12457758803311e-05
-1.7300532926114e-05
-8.04414155521518e-06
-3.05756223154083e-05
-3.15851783837206e-05
-1.506868991429e-05
-1.44430796405244e-05
-1.90121158862794e-05
-2.28700122434097e-05
-7.72228284387706e-06
-3.08780817053446e-06
-1.32553168270707e-05
-2.48783472702886e-05
-1.04065223583385e-05
-2.02289541771932e-05
-9.99965962253979e-06
-2.20045707824591e-05
-2.11868682541386e-06
-4.35301521720527e-06
-6.8643266810051e-06
4.9361835659127e-07
-2.82020709194449e-05
-4.98369492528151e-06
-8.28026845697139e-06
-2.1752603242433e-05
-1.43284866677869e-05
-1.42274315435985e-06
-2.5358044066362e-05
-1.84025566708539e-05
-1.2160784656779e-05
-5.67972445477866e-06
-2.5286227990327e-05
1.50736886309313e-06
8.48565824914377e-07
-2.43768293819408e-05
-1.71922196407745e-05
-1.258333185207e-05
-3.67238404149317e-06
-3.11763896463947e-05
-1.21371183092131e-05
2.22191579807645e-06
-1.17835003157935e-05
-2.05041630799324e-05
-3.16410363683864e-05
-3.19797820042852e-05
-1.18413609671458e-05
-8.14096964921062e-06
-9.68287246605534e-06
-4.51312355038513e-06
-2.21243689266221e-05
-1.47307018346361e-05
-1.98630158042231e-05
-1.56776631222414e-05
-2.28131754240751e-05
-1.5347683942897e-05
-8.60029521900185e-06
-3.4199602446117e-05
-2.21582755966992e-05
5.68178293773925e-06
-8.25717759836188e-06
-2.17823323406107e-05
-1.13984572820352e-05
-3.47491142764858e-05
-5.22748523065776e-06
-2.80725392749977e-05
-2.21319091458379e-05
-1.2704678223647e-05
-1.48486616145575e-05
-2.8862725920086e-06
-1.75909733557484e-05
-1.88596151937423e-05
-1.85431047854295e-05
-1.49576544166113e-05
-1.31198428880895e-05
-1.98587996878795e-05
-2.24264477421003e-05
-1.43750014013066e-06
-1.81786183163399e-05
-1.33125235281431e-05
-4.80246490062042e-06
6.3139712675244e-07
-1.14650429846126e-05
-8.1531875334557e-06
-2.92100059234674e-05
-2.53530138912027e-05
-1.84187163911296e-05
-1.12744665386054e-05
-1.22167041243322e-05
-7.24343344735109e-06
3.69143435027058e-06
-8.5502093799816e-06
-1.30991866484111e-05
4.75397742894658e-06
7.72147201314339e-06
-3.03665795831688e-05
-1.83753138580947e-05
-1.80232014764692e-05
-1.47044397817354e-05
-3.43671551171903e-05
-9.56968095966783e-06
-4.25874916979236e-06
-1.81847932365698e-05
-1.25989228791916e-05
-3.91788164083364e-05
-2.05444528346156e-05
-1.98288137553625e-05
-2.65910408422175e-05
-9.64522836284591e-07
-2.3418245775758e-05
-1.91477914046712e-05
-2.25802211408202e-05
-2.18697388584172e-05
-2.34189376397933e-05
-2.69856467540558e-05
-2.88206088847578e-06
-3.5194924276957e-06
-2.18192052066055e-05
-2.52248227850894e-05
-2.26561295725806e-05
-2.88154909636738e-05
-2.84297514237647e-05
-1.72002777265847e-05
-2.46445940996975e-05
-2.33505266051005e-06
-8.48953193541532e-06
-3.21138566581511e-05
-1.43536413336511e-05
-3.05678382149531e-05
-1.7963552442921e-05
-1.37116420801334e-05
-1.29820463460783e-05
1.31485012359742e-05
-3.15133140081446e-05
-1.59459369025118e-05
-2.47950094973693e-05
-1.69693308421594e-05
1.8441952310194e-06
-2.06105746131742e-05
3.23246861057235e-06
-5.61087865475778e-06
-9.27094675973973e-06
-2.71687701898509e-05
-1.39160971097718e-05
-5.91915877514349e-06
-2.14335726187609e-05
-2.57965622347244e-05
-2.15111039006258e-05
2.07968415836673e-06
-1.7689061566043e-05
3.7545919237368e-06
-1.75738367565198e-05
-1.46287897398951e-05
6.47818373056514e-06
-2.65067153267669e-05
-2.39649373189028e-05
-2.08476411883501e-05
-3.35996391423169e-06
-2.7981137238877e-05
-5.91473682442573e-06
-1.37984852817406e-05
-1.68694874488188e-05
-3.40398825536875e-05
-2.95505575932596e-05
-3.43412272274465e-05
-2.81778145297955e-05
-3.80946923993593e-07
-3.68950261755382e-05
-3.07753959289885e-05
-1.77698653220614e-05
-6.20028595233641e-06
-1.84167612381533e-05
-1.2695154450406e-05
-1.82694896136655e-05
-1.44174974813086e-05
9.70043719503016e-06
-1.45608815980577e-05
-1.48389440747962e-05
-1.47742016370845e-05
-2.02519694018622e-05
-2.07124286407828e-05
-1.88064735245367e-05
-2.40186703601687e-05
-1.42336719214183e-05
-8.73283370447963e-06
-2.29516944967526e-05
-1.90912801578527e-05
-2.86273268249234e-05
-2.1134407993723e-05
-1.48734843917755e-05
-2.64509326952153e-05
-3.20479890442547e-06
-2.14462466599438e-05
1.05039801649456e-06
-1.34508863288455e-05
-1.37999559933881e-05
-8.33881704634379e-06
-1.04117198693603e-05
-2.85883177547758e-05
-2.18958215522963e-05
-1.50409972523217e-05
-2.23433018166717e-05
-1.15589821839829e-05
-1.82900317586751e-05
-1.23005504681423e-05
-1.72037326203649e-05
3.44685388778339e-06
-1.61826394059955e-05
-3.46959298477065e-05
-5.60549852544464e-06
-1.87427181169082e-05
-2.99351185958229e-05
-1.35813995869604e-05
-1.81075402568619e-05
-1.31845931548103e-05
-1.77914305442707e-05
-3.00489098443997e-05
-9.62494542924474e-06
-1.04417159146766e-05
-2.05488652639218e-05
-1.87370502781452e-05
-1.53740478066174e-06
3.17108211766688e-06
4.03519253956614e-07
-6.78300013273781e-06
-1.40925774947723e-05
-8.16439304134516e-06
-1.85719524026568e-05
-1.18348356124584e-05
1.40784913569628e-06
-1.94213183581287e-05
-2.22389194585725e-05
-1.35400031044084e-05
-3.65701025642284e-05
-1.98424179253224e-05
-1.87111454550384e-05
-4.67931598681848e-06
-7.73597087160873e-06
-3.72745064479911e-05
5.83207771083735e-06
5.38184819853829e-07
-5.13333068604604e-06
-8.09566999359092e-06
-1.725161493538e-05
-3.57051794089702e-05
-1.69696156477753e-05
-2.0351600312219e-05
-2.03256873019023e-05
-2.37578430770089e-05
-4.95049995645725e-06
-1.75923688428528e-05
-1.79980059280573e-05
-1.59473400442901e-05
-3.58855469211861e-05
-2.1902110296013e-05
-3.37936770377777e-05
-3.21793082883193e-05
-1.66694462454803e-05
-2.73779083498569e-06
-1.5273022649795e-05
8.44703191085018e-07
-6.00188618779564e-06
-1.97156053726663e-05
-8.90042007786517e-06
-9.43629353420205e-06
-2.295260988975e-05
-6.78531113902371e-06
-1.8457698526305e-05
-7.96671965151239e-06
-1.25510820756018e-05
-1.63913351672189e-05
-2.23258743389033e-05
-2.70708518343534e-05
-1.75975025291888e-05
-1.4206603228987e-05
-3.65561210741257e-05
-1.44670228944031e-05
-9.93731168912103e-06
-2.52934138483705e-05
-2.21193344075448e-05
-8.20728310067847e-06
-4.02786738148743e-07
-2.11784283317337e-05
-1.99541893962247e-05
-1.40048403517763e-05
-2.76806947751222e-06
-2.30953791147528e-05
-1.45683233149295e-05
-1.01274489310244e-05
-1.06364101912131e-05
-1.4607527543445e-05
-2.09619004473672e-05
-9.32741020333899e-06
-1.97303648148096e-05
-1.04493344994323e-05
-2.25164301547554e-05
-1.83041699152283e-05
-1.56805345243076e-05
-1.44524942263636e-05
-2.08483036144512e-05
-1.15692157947456e-05
-4.36196046642901e-06
-8.75058640686585e-06
2.25605716754657e-06
-2.50430108997369e-05
-1.31307607059152e-05
-2.06940096182691e-05
-5.27936936798313e-06
-3.56782193614915e-05
-2.62845303893524e-05
-1.79248037538636e-05
-9.85924064875204e-06
-1.00983384836608e-05
-1.54211448396574e-05
1.34062749667677e-06
-1.27365992534182e-05
-6.48378362849851e-06
-9.20636654648469e-06
-1.63607339798859e-05
6.28737506933649e-06
-2.76380683791858e-05
-1.06441262946504e-05
1.07265488714497e-06
-7.24716134268153e-06
-1.00118794840048e-05
-3.34495601201972e-05
-1.88416754965816e-05
-1.01175626460406e-05
-2.0002936346139e-05
-1.37985759069639e-05
-2.0574730483991e-05
-5.50852054291976e-06
-1.78067635600725e-06
-3.84280748337455e-05
-1.41481910979666e-05
-1.22004636746119e-05
-1.13744056610389e-05
-9.34637086690419e-06
-2.4904042740646e-05
-2.47965213007112e-05
-2.14160290731621e-05
-1.86345912796081e-05
-2.91173781199242e-05
-1.54676116719741e-05
4.39839937144771e-06
-2.38824154706111e-05
-2.04869817022579e-05
6.45854653767177e-07
-1.2837784095975e-05
-1.58556370713875e-05
-1.51715399425963e-05
-1.2044783433375e-07
-2.83057652080134e-05
-2.04953786584894e-05
-3.69379296638608e-06
-2.81302042789681e-05
-3.77587200590573e-06
-3.08349950260373e-06
-2.83089029055883e-05
-1.95897046077744e-05
-1.63102415080531e-05
-1.22428368772323e-05
-2.76744649923227e-05
-3.83028631716278e-06
7.52360986238401e-07
-5.89058809719415e-06
-2.76526764751559e-05
-2.57973991917862e-05
-1.7081983707538e-05
-2.31699606193275e-05
-1.72397971782198e-05
-2.13907280559102e-05
-2.51638339927238e-05
-6.27142629878367e-06
-8.44880192949565e-06
-1.00847478874814e-05
-7.64613812502247e-06
1.62910488696426e-06
3.15478081780562e-06
-2.13988554358704e-05
-8.80647015684944e-06
6.73597349188751e-06
-8.0895074181812e-06
-1.16366673859874e-05
-2.27601772327111e-05
-9.36560172690205e-06
-6.7593722955219e-06
-1.22920773250741e-05
-3.45899759566866e-05
-1.85794810903907e-05
-1.91402914084014e-05
-1.94888981060127e-05
-1.32045557669064e-05
-9.63571634919919e-06
-2.18366889520793e-05
-1.59721340135101e-05
-2.78750704151534e-05
-2.18743764963099e-05
-1.20101570447472e-05
-7.46549894405187e-06
-1.84237641116679e-05
-1.70617393872503e-05
-1.62578596317501e-05
-1.2362341188077e-05
-3.38970683530879e-05
-2.25658861820817e-05
-1.44734547139495e-05
5.07109410786786e-06
-1.37518440686092e-05
-1.40956308675695e-05
-7.28174222296736e-06
-1.29250094336249e-05
-2.85643431060718e-05
-2.43459797636723e-05
-5.78931540569821e-06
-2.04560880707335e-05
-1.05573929310586e-05
-1.81205809974913e-05
-2.04542353890395e-05
-3.25812581186914e-06
-5.89238356893663e-06
-9.22618224928042e-06
-2.25775915544093e-05
-1.96943126514696e-05
-2.39266820010399e-05
-1.61399146343715e-05
-1.69060067019782e-05
-3.24024352437594e-05
-4.30350245803307e-05
-2.39637613256834e-05
-3.75458764708852e-05
-4.1385119288802e-06
2.06545583607683e-06
-1.09418332796883e-05
-1.54383393158604e-05
-3.54792648332323e-05
-2.18389569105753e-05
-2.46979196629824e-05
-2.41283504305238e-05
-3.23244366707528e-05
-2.18791967420759e-05
-2.07890426355095e-05
2.51887614390372e-06
-2.50200693117876e-05
1.0345935002512e-05
-6.74725235161468e-06
-6.34891103828576e-06
-5.78777028126505e-06
-8.23155715384114e-06
-2.7254839376023e-05
-1.85555199256927e-05
-2.66963836534711e-05
-1.63084732661125e-05
-3.7450021867883e-05
-1.3517447221332e-05
-1.17741678636617e-05
-3.63522086925504e-05
-2.01057160787716e-05
-1.31528712365227e-05
-2.71524891271292e-05
-2.76263964575116e-05
-1.32997676837864e-05
-1.04251755110322e-05
-1.25966932118332e-05
-2.22689543996009e-05
-6.59415684168902e-06
-2.35356581011725e-05
-1.09449634423757e-05
1.13231176593408e-05
1.57067700695438e-06
-6.25149325368697e-06
-2.42989148796703e-05
-1.31843246014226e-05
-1.79563359392252e-05
-1.28128139890756e-05
-1.45808092969222e-05
-3.1081676004227e-05
1.10792882150536e-05
-1.45145390735296e-05
-8.39145998244401e-06
-1.76730200852974e-05
-1.86210564568541e-05
-9.2424289084476e-06
-2.01362785021214e-05
-1.57066369315836e-05
-9.81612217092316e-06
9.4356416065219e-06
1.40669339967584e-05
-1.87764777896237e-05
-6.71979447478722e-06
-2.56511255610202e-06
-2.95524857131288e-06
-2.57596850875602e-05
-8.07992914200429e-06
-4.78160731381733e-06
-1.71838500879725e-05
-8.42755215784228e-06
-2.02560995346143e-05
-1.96613529445536e-05
-1.21954612111414e-05
-2.04511599991308e-05
-1.63902274506318e-05
-2.18167106753098e-05
-1.62260358436866e-05
-2.78118702659815e-05
-1.52865974323816e-05
-1.63067878682732e-05
-1.05669053923538e-05
-1.07450015520612e-05
-2.652124964834e-05
-1.23744859288596e-05
-7.45127308745997e-06
-2.14065009364674e-05
-3.03574350332725e-05
-1.9855631412263e-05
-2.85467093287556e-05
-2.39312364648014e-05
4.23273475597878e-06
-1.49203372610467e-05
-1.61401481637489e-05
-2.6523532280448e-05
-1.45340026263769e-05
-1.30145993323731e-05
-2.24003719718525e-05
-2.07556227370206e-05
-2.86646120783322e-05
-7.82795411916e-06
-2.28459900456189e-05
-7.00524029299388e-06
1.44466247321286e-10
-2.56711478398232e-05
-2.26189059149095e-05
-1.80082157710321e-05
5.86693972765054e-06
-2.00693672149274e-05
-1.00128521590602e-05
-2.81479583825544e-05
-1.36532115115527e-05
-2.42568555845843e-05
-4.74618830471114e-06
-1.52236169533792e-05
-1.44924214459837e-06
-1.42055395857783e-05
-2.30622262620982e-05
-2.73275218610387e-05
-1.24175673114141e-06
-8.92197356352004e-06
-9.84030005555292e-06
-8.23425774294705e-06
-9.14999437742407e-06
3.85563384068747e-07
-2.75314824749258e-05
-3.18922272640806e-05
-1.02076465903264e-05
-5.63099947203065e-06
-1.16249154350028e-05
-2.60374662062522e-05
-2.27254164912451e-05
-4.35287792680785e-05
-2.0084189833695e-05
-1.32056258128065e-05
-1.3296462688915e-05
-9.38069508549912e-06
-1.0943595104815e-05
-1.7416663177024e-05
-2.35168734737728e-05
-1.46402501615636e-05
-5.8604181672756e-06
-9.41333165446468e-06
-2.48844007096246e-06
-1.3477832655506e-05
-1.18462252462798e-05
-4.15047717415567e-06
-5.88597919165484e-06
-8.1499738671423e-06
-1.45208742629027e-05
