# Supplementary material for: Research on computational propagation and identification of mine microseismic signals based on deep learning
Source: PLoS One. 2025 Oct 22;20(10):e0334641. doi: 10.1371/journal.pone.0334641 (PMC12543183; doi:10.1371/journal.pone.0334641)
Supplement: S9 Data — (ZIP) [file pone.0334641.s009.zip › 000101100000511.xlsx_0.txt_24.txt.txt]

-3.32623194392084e-05
-1.75512681930048e-05
-4.34914894670599e-05
-3.61756734564812e-05
-6.64939152178201e-06
-1.0571052156652e-05
-1.22856126888363e-05
-1.09972173166221e-05
-1.36260546955277e-05
1.39481924841057e-05
-4.3494254531821e-06
-1.05230025615442e-05
-2.77008023596653e-05
-1.62803480920952e-05
-4.06240059976751e-06
-2.64441393361378e-05
-2.01447593678761e-05
-3.11468084393897e-06
-1.43052267787849e-05
-2.1074264583256e-05
-2.57337321984602e-05
-1.74890079256442e-05
-2.50930714874813e-05
1.4216082707116e-06
-2.28122350504981e-05
-2.99740030679866e-05
-1.81784571170131e-05
-9.21396037796574e-06
-1.3767285200124e-05
-2.37305544224863e-05
5.27176015650551e-07
-2.20306015760441e-05
-1.70228022936874e-05
-1.27156105417133e-05
-2.72767068527612e-06
-5.73364811803491e-06
-1.95899510320854e-05
-2.66189427191936e-05
-2.10308290712828e-05
-1.83686516822802e-05
-2.46333226783938e-05
-2.24258843194847e-05
-2.49031231831944e-06
-1.68944704071027e-05
-4.47208702286161e-06
-5.50293097360594e-07
-1.20850054120532e-05
-1.40645424806627e-05
-1.61627176262195e-05
-1.08601829295142e-05
-1.53746458399558e-05
-1.93806360876666e-05
3.30633757197126e-06
-7.67149539080637e-06
-2.12340046454047e-05
-2.43940806690866e-06
-2.66434969165768e-05
-2.94526080715456e-05
-1.4349083363194e-05
3.20301584058951e-06
-2.04334262415894e-05
-1.20877224799464e-05
-2.24200022084212e-05
-2.40594252757784e-05
-6.54515616694121e-06
-1.14347401580199e-05
-2.13741720035617e-05
-2.29829449130583e-05
-1.22700010869844e-05
-4.25535231304008e-05
-2.45281853548706e-05
-1.98734593224457e-05
-1.11828052156228e-05
-2.04357452275302e-05
-6.02208269530323e-06
-1.23561024587125e-05
-7.37081323387658e-06
-1.05293677028614e-05
-1.30778663032172e-05
-3.53303274665751e-05
-8.17282741154727e-07
-8.64655550524741e-06
-1.31826530336912e-05
-3.10760631913476e-05
-1.2501671714074e-05
-2.18241805320327e-05
-1.33421834706624e-05
-2.13362912650873e-05
2.20188806073419e-06
-1.05099850407338e-05
1.14774234175153e-05
-1.08758261970369e-05
-1.57687593388412e-05
-7.47030251111538e-06
-1.72049387160214e-07
-1.39562533942978e-05
-1.5504929995628e-05
-4.29286516192129e-06
-1.48807031284059e-05
-1.90984459109717e-05
-2.39794130182008e-06
-2.46285469136122e-05
-2.23239554751869e-05
-8.89509529464354e-07
-1.48633536590718e-05
-9.85645881924227e-06
-1.12874653108264e-05
-1.83228738960686e-05
-1.80293363011986e-05
-2.77327355494473e-05
-2.78469795569859e-05
-5.81620952411043e-06
-2.84440857669781e-05
-2.2262479575617e-05
2.33424987081119e-06
-1.54216640086484e-05
-6.3889939605608e-06
-7.28191843479241e-06
-1.58368033275503e-05
3.65016879760635e-06
-2.95785932193179e-05
-8.49465874765687e-06
-2.64869086209662e-05
-2.44933014119293e-05
-1.42051651832436e-05
-1.35012289662156e-05
-1.21742692895541e-05
-8.78417120714116e-06
-2.03387840564693e-05
-7.65491925434497e-06
-1.57366347071135e-06
-2.01187881828658e-05
-1.08149823582239e-05
-1.30691364380228e-05
-2.11376334032336e-05
-4.55225126842507e-05
-2.76623959861201e-05
-1.71662455412636e-05
-2.40249137325919e-05
-7.1429567898428e-06
-5.68671321321478e-06
-6.04900402593415e-06
-1.0612536865659e-05
-3.48067899552345e-05
-2.76880533682157e-05
-1.87132703122374e-05
-1.73526930841162e-05
-2.4647292504138e-05
-1.35808711357665e-05
-9.90322641389333e-06
-1.5203003132371e-05
-2.07789530598097e-05
-1.007939543267e-05
-6.21539505408356e-06
-1.60138681227296e-05
-4.576396145579e-06
-1.74688220190749e-05
-1.51808869735047e-05
-1.85638287991032e-05
1.47052154651076e-06
-1.49767223389464e-05
-2.1057237130448e-06
-3.1001274583433e-05
-7.70168322480549e-06
-4.04453560309868e-07
-9.56850699169978e-06
-2.5762179314418e-05
-3.21905797672726e-05
-1.85573160189271e-05
-1.374442873784e-05
-1.72734178165121e-05
-2.23429256875355e-05
-2.26276641249254e-05
-2.1732004217939e-05
-3.43122213212953e-05
-3.47341648601209e-05
-1.14623700776565e-05
-6.53924060296308e-06
-1.10906711428483e-05
-8.89241547611461e-06
-1.28273139633229e-05
-9.0790431990255e-06
-3.54586688821324e-06
-6.9485189184003e-06
-1.80267738773753e-05
-1.16442608961918e-05
-1.07260820196891e-05
-2.0847921110532e-05
-2.32199838128648e-05
-1.19854094974827e-05
-2.72997190982811e-05
-2.38806231137706e-05
-1.9426495493868e-05
-2.30569420330413e-05
-4.74180189303056e-06
1.4173843118987e-07
-2.14002442527978e-05
-3.5769445676804e-06
-2.17117448287396e-05
8.17009913596453e-06
-8.56324593245505e-06
-1.92011549183131e-05
3.32594457493542e-06
-2.21611316358267e-05
-2.06443164533836e-05
3.54481008603342e-06
-1.05623673515472e-05
-1.51127957514398e-05
-3.26619692424447e-05
-1.38142541943712e-06
-3.01768543815114e-05
-1.39156417205728e-05
-2.24919931531183e-05
-2.24125961711119e-05
-7.03088672391578e-06
-2.2293529616038e-05
-2.7459507586345e-05
-1.59714298720849e-05
-5.34136315925633e-07
-1.13368441616109e-05
-3.36058179689779e-05
-9.45430643216569e-06
-1.20196984071899e-05
-1.96477976679175e-05
-9.00168585808692e-06
-1.02280445900211e-05
-1.37112475359612e-05
-2.99097057604175e-05
9.23860526800111e-07
-1.92036312090525e-05
-1.22676308601609e-05
-2.38784663462753e-05
-1.6944995562496e-05
-3.63671032575641e-05
-2.5662784174031e-05
-2.00832363298462e-05
-2.37467274070847e-05
-1.77793752979978e-05
-1.44820740514582e-05
1.86542354003237e-05
-8.47965948431403e-06
-1.36593714197078e-05
-7.32308061976918e-06
-1.01169241365953e-05
-1.57785932742217e-05
-1.0515776739662e-05
-2.00525485509386e-05
-2.77700740795811e-05
-1.0613432099454e-05
-2.71180302919439e-05
-4.1929498798862e-07
-7.72871963518006e-06
-1.36354493913647e-05
-2.01992863514214e-05
-2.19503159364331e-05
-1.34373187247817e-05
-1.09096315525664e-05
-8.00373485171992e-06
-1.59287254442585e-05
-1.58692299341773e-05
-1.17491154722926e-05
-1.50302709971812e-06
-1.37313775500512e-05
-4.44551943473737e-06
-2.47322013053046e-06
-1.60676556100977e-05
2.78018152376785e-06
-2.16975851379297e-05
-3.05892409934869e-05
-1.29341533658823e-05
-2.16053321656767e-05
-2.02431894477642e-05
-1.93078204086067e-05
-1.58166255266539e-05
-3.20462973301396e-05
-2.29843377019304e-06
-3.77413061330646e-05
-1.48380840450683e-05
-1.91598077479238e-05
-2.76339623127626e-05
-1.72143000042904e-05
-1.78214287997952e-05
-2.64921623164208e-05
-1.9886264925942e-05
4.56026108324402e-08
-1.5013647717371e-05
-1.89063747206067e-05
-1.4690234192848e-05
-2.49849445512663e-05
-3.01593570905254e-05
-1.16804636144212e-05
1.80362024126716e-06
-1.94023899652704e-05
-2.89855719851688e-05
-2.11748811493172e-05
-9.97018177643802e-06
-2.20579057251719e-05
-1.64784290036635e-05
-1.85404998325963e-05
-2.61298874845597e-05
-3.42523249090983e-05
-8.70104177507652e-06
-1.55838898310623e-05
-1.07394526504759e-05
-2.39795039008249e-05
-2.42664738810522e-05
-9.31096178032192e-06
-4.06310856499346e-06
-1.48140006779015e-05
-2.56418955449282e-05
-2.31221492940349e-05
-2.06630185823514e-05
-3.45373493518556e-05
-2.03135009805562e-05
-4.78560757790092e-05
-2.32939522136352e-05
-1.41545116290588e-05
-2.92322733035727e-05
-1.78617579118797e-05
-3.1862283912029e-05
-2.62780575885548e-05
-2.12584919891504e-05
-2.49905062501784e-05
-1.48805486340024e-05
-4.33498793338662e-06
-8.83792068131617e-06
-2.00086668728834e-05
-2.94186568411444e-05
-1.58283384423048e-05
7.94703538114599e-06
-5.30556370451883e-06
-1.92588605556066e-05
-2.66299678243241e-05
-1.39096665725893e-05
-9.89299160573286e-06
-1.92714290518163e-05
-1.82441090925645e-05
-1.06423864028875e-05
-2.28473193559572e-05
-1.73699947914549e-05
-2.87538997521435e-05
-3.503947827066e-05
5.13494464451422e-06
-1.1650689898297e-05
-2.26914399157422e-05
-2.24488034082146e-05
-7.53244363406702e-06
-2.1988380085588e-05
-2.54300374122285e-05
-4.46505434617119e-06
-1.23840097494477e-05
-8.62465279268871e-06
-2.21474322387019e-05
-1.29150390514862e-05
-3.12418146270849e-05
-2.43213298842864e-05
-2.76638378279285e-05
-2.14605429915012e-05
-1.9060875125051e-05
-2.1764724096952e-05
-3.23882126459012e-05
-3.10612130998041e-05
-7.920007323335e-06
-1.19095866294617e-05
-8.52453442499076e-06
-2.55674273563984e-05
-8.01103020106561e-06
-1.54390866883272e-05
1.74978099558407e-06
-1.76849180870032e-05
-7.25062562819784e-06
-2.54169122363441e-05
-3.73748248433346e-06
-1.45481986676763e-05
-3.13990862678182e-05
-2.13737365759241e-05
-2.01299278885818e-05
-2.03377105667825e-05
-3.54316285943288e-05
-1.85157334475769e-05
-1.07947477534768e-05
-2.52357333115999e-05
-6.38714850546076e-06
-1.24646047983191e-05
-2.70096828961095e-05
-2.2656807745231e-05
-1.84123352167668e-05
-2.6263337050502e-05
-9.00940491028028e-06
-1.33962061933348e-05
-1.78333028539188e-05
-1.92960068290357e-05
-1.76788887046621e-05
-7.09925320742219e-06
-2.09915907349741e-05
-1.70742087291653e-05
-1.95736729077862e-05
-1.8036446489033e-05
-3.30794367349081e-05
-2.29167065089942e-06
-7.72678421133391e-06
-1.9726667829284e-05
-2.80871235129336e-05
-3.8649856417902e-05
-7.99147969066117e-06
-1.43514600581668e-06
1.22512220707208e-05
-1.34401632465436e-05
-1.26633549098905e-05
-6.0940893380461e-06
-4.74713417129738e-07
3.90976392232996e-06
-4.99459208705554e-06
-1.91901304253039e-05
-1.35854080610217e-05
-2.09008787487655e-05
-1.32649363905111e-05
-6.32154584020165e-06
-1.03817891452082e-05
-3.05749739228258e-05
-2.38848643650635e-05
-1.12788814104691e-05
-2.30471611761819e-05
-3.87375821210098e-05
-2.40440757173614e-05
-1.20540479728466e-05
-4.82777952110661e-06
-1.64118881531944e-05
-3.33134687711752e-05
-2.18836997707808e-05
-9.20811915696744e-06
-4.51260790502939e-06
-1.831741582965e-05
1.49632110364774e-06
6.26086676435968e-07
-1.77703981060182e-05
-1.40379902114748e-05
-1.02475971815619e-05
-9.08861117380327e-06
-1.19884442597365e-05
-2.38988368498006e-05
-1.49188860200569e-05
-1.21294506512293e-05
-8.93729382158456e-06
-6.36573928654471e-06
-2.44971521228543e-05
-1.93358986879268e-05
-1.39433177456589e-05
-3.70323867301155e-05
-1.21067620070999e-05
-1.89216947398419e-06
-7.08818229976971e-06
-3.38865644190482e-05
-1.50599155869024e-05
-1.60367964597234e-05
-7.16729937680628e-06
-1.34446910413769e-05
-1.58321191680204e-05
-1.30463726084306e-05
-8.52738558355509e-06
-9.94906707807315e-07
-1.72355341661274e-06
-1.93182419358623e-05
5.30034069081664e-07
-1.78429038575865e-05
-6.3489289458433e-06
-2.46473963187829e-05
-2.90700671289768e-05
1.29112041864274e-06
-1.83797042810916e-05
-3.80483390061184e-05
-1.16361014357738e-05
-1.87106318358598e-05
-3.00577739904275e-05
-2.71214093223589e-05
-1.11159807974293e-05
-1.47465897034103e-05
-1.47483094554661e-05
-9.85496224337021e-06
-2.60529095669199e-05
-2.1171559456672e-05
-1.68889385361961e-05
-3.78375474270845e-06
-1.01082806911629e-05
-9.72897666774862e-06
-1.64596982119784e-05
-1.92201155824661e-05
-2.74521924484164e-06
-1.14425358615604e-05
-2.92862365367782e-06
-1.76570715720168e-05
-1.53122712306977e-05
-2.9979942533963e-06
-3.60003042055539e-05
-1.53979664201852e-05
2.02892359347245e-06
-1.55855806163663e-06
-2.225723780898e-05
-2.79332638604488e-05
-3.10956371946204e-05
-1.94231270490412e-05
-7.35572493971742e-06
-3.01958853086939e-05
-1.75625860274442e-05
-1.44262980457812e-05
-8.83108250701485e-06
-3.5921498063208e-05
-1.24818059210351e-05
-2.77281351314198e-05
-9.71738070744457e-06
-1.891549651265e-05
-1.52692538019979e-05
-4.75973257766718e-07
-3.25719811778657e-06
-5.19543062355594e-06
-8.01076490180504e-06
-1.60362513892542e-05
-4.02897410934e-06
-5.67242014249869e-06
-1.2771067185954e-05
-8.66161280490591e-06
-1.82565605124932e-05
-1.75744693357327e-05
-2.71157981432352e-05
-2.03698584188519e-05
-2.10951906411452e-05
-1.31126156320681e-05
-7.26105656204683e-06
-2.8149773115058e-05
-1.68184142264884e-05
-2.82376415870578e-05
-4.82790822069701e-06
-1.33908449566425e-05
-7.54946412178764e-06
-7.55731313841462e-06
-1.4824759039228e-05
-1.46387424934597e-05
-1.8792151746101e-05
-1.65854867726158e-05
-2.37096874329955e-05
-1.80639075757053e-05
-1.85320360898215e-05
-1.05815367488067e-05
-1.77506899722851e-05
-5.4335644595613e-06
-2.98029547192104e-05
-2.89343929639804e-05
-2.28456644247674e-05
-8.96990532603655e-06
-3.29343029926024e-05
-3.22329871748735e-05
-1.24849128341765e-05
-1.14405562902047e-05
-1.67421081172498e-05
-2.48676115577625e-05
2.83145956898665e-06
-2.16227002941594e-05
-2.49395776039994e-05
-1.60856877981344e-05
-1.23807220651931e-05
-3.34720411820189e-05
-5.39346373541834e-06
-1.75490243398157e-05
-2.32846131809473e-05
-1.94819720337239e-05
-2.84045365460239e-05
-2.67192140867125e-05
-2.4695391755038e-05
-2.11001761652189e-05
-2.08632700496688e-05
-2.18915860545451e-05
-7.21146689956164e-06
-2.62847116105253e-05
-8.36865590474907e-06
-1.59051477168244e-05
-3.29312686547252e-05
-7.40938294037826e-06
3.01985464713749e-07
-2.68916448542463e-05
-2.39984095281216e-05
-1.96856521753319e-05
-9.64016704194013e-06
-2.64018365272224e-05
-3.49634603734891e-05
-2.49805193271716e-05
-2.37665214806756e-05
-1.67151915049115e-05
-3.58665759221551e-05
-2.29045234445701e-05
-6.64626085759536e-07
-2.0389346915534e-05
-1.78857668033707e-05
-2.37240161729406e-05
-1.28278240832407e-05
-2.71060205131985e-05
-1.22800624886198e-05
8.57346100357161e-06
-7.06855304500766e-06
-8.08905462821412e-07
-2.12031354230902e-05
-2.8209427295955e-05
-2.83246091432052e-05
-2.07291330595791e-05
-1.885422968483e-05
-6.54882670132969e-06
-2.79464882610799e-07
-2.24886177309394e-05
-8.95988676868652e-06
-3.63733995161316e-05
-2.48912655462568e-05
-7.912638345024e-06
-1.3478557438664e-05
-2.15374897663963e-05
-1.61224354414649e-05
-9.39596963639313e-06
-1.21705514449909e-05
-4.10011295649462e-06
-5.18471002243187e-06
-9.65092232526781e-06
-7.93786001184339e-06
-2.59088608040955e-05
-1.81099998400984e-05
-1.24591472864881e-05
-1.95823623043424e-05
-1.97215752361456e-05
-1.47413190748976e-05
-2.98328323835259e-05
-2.6397353884997e-05
-2.45686634594246e-05
-2.62456918673336e-05
-7.19548055631095e-06
-1.76708640604103e-06
-4.04322826518006e-05
-1.59794485657753e-05
-2.66923042774911e-05
-8.6445402551513e-06
-1.0020280495159e-05
-3.59855429503868e-06
-2.13866661678636e-05
-2.50336481912845e-05
-1.54570692442196e-05
-2.13045015807242e-05
-2.95192623401601e-05
-1.71881734008534e-05
-1.62151518007617e-05
-2.90664309094458e-05
-4.73999241126935e-06
-2.33434654491141e-05
-7.25968789155345e-06
-1.03851783687315e-05
-1.55214376606056e-05
-9.6338864633532e-06
-1.83705233295723e-05
-1.27913725349135e-05
-2.67664693461718e-05
-7.58145926665177e-06
-1.64738840410842e-05
-1.45700332330635e-05
-1.72608847769086e-05
-1.42904564812528e-05
-3.8295984987862e-05
-9.2506967995522e-06
-5.33775848977163e-06
-1.85416296442734e-05
-1.68893987457885e-05
-2.86074460681564e-05
-1.69286523087758e-05
-1.07802487083061e-05
-2.42488957653932e-05
-1.06261562069542e-05
-2.51019229505614e-05
-6.7101666452451e-06
-6.32033047171498e-06
-1.95421384807748e-05
-1.81869772693617e-05
-1.61616357651926e-05
-5.94710865287874e-06
-8.12711062733905e-06
-1.75512979536899e-05
-1.97740262743454e-05
-5.44171058214893e-06
-1.01353289169523e-05
-1.41529011603283e-05
-9.86490358322068e-06
-2.15357625538156e-05
-2.14840845233713e-05
-1.51877381322374e-05
9.12511226963486e-07
-2.21271166988918e-05
-1.15566535178154e-05
2.45406543280262e-06
-3.05821131653047e-05
-2.09826446569553e-05
-3.01987189672366e-05
-1.10449818749723e-05
-2.5024740002439e-05
-2.736110539311e-05
-1.5292815351033e-05
-2.93783301151575e-05
-2.58081862113986e-05
-1.49452063533526e-05
-1.40263324448538e-05
-1.87850431763538e-05
-1.22681177080872e-05
-1.18001552640088e-05
-2.27528673682612e-05
-1.85682999004903e-06
-2.80346482087569e-05
-1.60381971562876e-05
-1.39292775837681e-05
-1.50295671739565e-05
-1.73223791779046e-05
-1.23153042928837e-05
-1.89547775205423e-05
-1.92945652603692e-05
-1.94745943945153e-05
-1.46462087978583e-05
-1.42577401944244e-06
-1.83767680381418e-05
-6.63306653128608e-06
-8.19912123667823e-06
-1.38944517926835e-05
-1.2408427066177e-05
-1.08131357338428e-05
-1.42460561579204e-05
-1.27444385741834e-05
-1.75095714604584e-05
-2.81784174138988e-05
-2.32357485396236e-06
-3.22846829187268e-05
-2.18794577560253e-05
-2.33348773036728e-05
-1.11829586835436e-05
-2.67706188387745e-05
-2.22224072821318e-05
-1.62265967494585e-05
-2.84608086633322e-05
-1.60723976727492e-05
3.43582178383832e-06
-8.54969397910689e-06
-1.97606790425485e-06
-2.73252417539322e-05
-8.81384443691145e-06
-1.68075379621522e-05
6.56424808371279e-06
-2.19092443901243e-05
-1.62905833504579e-05
-1.7642248070147e-05
-2.05159390092118e-05
-1.90484529864044e-05
-4.44185099655741e-06
-1.21924541947528e-05
-2.74840514490831e-05
-1.363857732862e-05
-7.5187520411756e-06
-1.72114370595727e-05
-1.91211809841085e-05
-1.88089658883288e-05
-1.89193085173087e-05
-1.0135176660887e-05
-9.58662182307422e-06
-3.00772458359103e-05
-2.26032468949601e-05
-2.10753941958805e-05
-1.815105613932e-05
-1.48123811738186e-06
-3.16147095160085e-05
-2.28307325007482e-05
-1.46232122719077e-06
-3.24336371598442e-05
-9.3457506753638e-06
-1.76582670947489e-05
9.64162301304659e-06
-1.19450037508348e-05
-1.43530802846461e-05
-2.47789231848454e-05
-1.92411987651852e-05
-9.95648652707415e-06
-1.48650094371373e-05
-9.20296185907625e-06
-3.92205193739903e-05
-1.71245333780703e-05
-3.14129283151049e-05
-1.54950241832553e-06
-2.02595205457472e-05
-1.91626780875953e-05
-2.40114439368261e-05
-8.63583353233691e-06
-1.72358290982196e-05
-1.18289180387931e-05
-1.0444204307903e-05
-1.37237354129111e-05
-1.71021641054883e-05
-4.29099523996602e-05
-1.9892311097141e-05
-2.02116843708357e-05
-2.31883439780418e-05
-1.98206009022931e-05
-2.57841314590165e-05
-2.66197496848738e-05
-1.20149714859471e-05
-7.87584338829595e-06
-2.0433338048477e-05
-6.61406680211213e-06
-2.13146334207006e-05
-2.27089753120526e-05
-1.58765012486409e-05
-1.02146059512693e-05
-2.72894348169524e-05
-3.11779401555295e-05
-6.25532549527659e-06
-1.22967609787331e-05
-1.2851656746755e-05
-1.51409707196464e-05
-1.59081955632016e-05
-3.95996783357093e-06
-2.45689041169794e-05
-2.48746219833711e-05
-1.57822072054901e-05
-1.91072224586455e-05
-2.24983919468417e-06
-2.27144698977284e-05
-2.83922303795161e-05
-2.04343333976671e-05
1.55064433166564e-05
-2.10048133242327e-05
-1.83989211479582e-05
-6.86589012191889e-06
-2.52145574610828e-05
-2.6094180973625e-05
-2.14290854784119e-05
-2.19088346413464e-05
-3.01862932145694e-05
-1.38568612087856e-05
-1.68397162227441e-05
-4.87085881469652e-06
-2.00779772025927e-05
-2.82007611747858e-06
-1.78084608936759e-05
-2.61745667349011e-05
-4.08649418484545e-06
-9.17484784639554e-06
-4.47368626320215e-06
-1.58615837742158e-05
-1.22958592654888e-05
-2.86038950621147e-05
-1.71411254106162e-05
-2.26965283171101e-05
-1.8799821852925e-05
-2.91953366617046e-05
-3.63230042336685e-05
-1.04008526344392e-05
-2.06970894033703e-05
-1.62977605975974e-05
-2.08882389922018e-05
-1.60046297078507e-06
-1.51100846617481e-05
-3.15916931451062e-05
-3.0251870744688e-05
3.27998425788525e-06
-1.00107870424715e-05
-2.26721623616459e-05
-2.33440502626351e-05
-2.06142526558006e-05
-1.49092931507095e-05
-1.39064031135259e-05
-1.99508713875175e-05
-3.10548343964367e-06
-1.08168690989825e-06
-2.33856039471574e-05
-2.46443764674264e-05
-2.05199537183019e-05
-9.48866756047418e-06
6.10253663744591e-06
-5.97667798818341e-06
-1.23663924365809e-05
-2.12706420603259e-05
-1.52567808731659e-05
-1.03152950489756e-05
-2.5716372780036e-05
-1.37836469841661e-05
1.1182077518365e-05
-1.81592667711696e-05
-3.05287459176796e-05
-3.06506421091769e-05
-1.97921339840029e-05
-1.64343118880934e-05
-3.12551301507686e-06
-1.42958306454554e-05
-1.43136959669594e-05
-2.27354953533281e-05
-2.10109063728879e-05
-1.00817406035364e-05
1.79070763532507e-06
-2.70741348788057e-05
-3.16542960764198e-06
-1.00510453963618e-05
-1.96561863911229e-05
-1.65312520762829e-05
-4.17035685718885e-06
-1.77254963147893e-05
-9.82060871910013e-06
-1.5176517435768e-05
1.30282005888075e-06
-3.60820340848282e-06
-9.39453268229006e-06
-1.53887938070051e-06
9.65103322147536e-06
-8.69498667712908e-06
-1.80746309848373e-05
-5.49787120024123e-06
-1.24183589391394e-05
-2.73592137596335e-05
-3.32301889269485e-05
6.99998577409293e-08
-1.61374171734334e-05
-5.84652478191847e-06
-3.24940652435972e-05
-3.21256169149179e-05
-1.27552797723901e-05
-1.06053448172514e-05
-2.68727725806231e-05
-1.59302633714886e-05
-4.05272165154487e-06
-2.80082698749072e-05
-1.70412213584091e-05
-1.57829696917156e-05
-2.86330543460376e-05
-1.0283959871052e-06
-5.39667207744642e-06
-1.53380411377973e-05
-2.2767431111788e-05
-1.98382382623268e-05
-3.33728362691396e-06
-1.69583054429648e-05
-8.07684509383325e-06
-2.72894982920604e-05
-3.6068675650298e-05
-8.71592498700975e-06
-2.57350426448155e-05
-1.79832841608094e-05
-1.51861418684656e-05
-5.00286817747315e-05
-1.51829638359382e-05
-1.41871454338565e-05
-2.95843392618294e-05
-1.73755295030741e-05
-4.71743932034114e-06
1.11437980619364e-06
-2.43573633005011e-05
-9.23101790429314e-06
-1.38058035021401e-05
-1.57949869826282e-05
-2.88654063540564e-05
-8.76337721317044e-07
-1.43281351802057e-05
-1.71775379912999e-05
-2.04133705808421e-05
-9.97107171870732e-06
-2.45609076172038e-05
-2.33715541299657e-05
-3.08636199575266e-05
-9.80651297649986e-06
-1.41060670255598e-05
-2.02084619458142e-05
-2.34515247995196e-05
-2.80795004185985e-06
-2.04808555729066e-05
-1.98942866678081e-05
-1.07933909414979e-05
-1.88892437971277e-05
-8.08031044021038e-06
-2.68906409480538e-05
-2.22552060262587e-05
-1.03079562113431e-05
-2.00442824637402e-05
-2.66142430663311e-05
-8.74625732439124e-06
-2.54318940025719e-05
-2.24269451062259e-05
-6.94725077203863e-06
-1.90639811827445e-05
-1.43211418354323e-05
3.95085789722536e-06
-2.34662742573747e-05
-1.48737148223574e-05
-1.77478517666166e-05
-7.21059873545401e-06
-3.26209018179977e-05
-1.37293900333417e-05
-3.76808169147474e-05
-8.88294345539899e-06
-1.191125511307e-05
-1.40337803645622e-05
-5.27214079147457e-06
-1.74091595210534e-05
-4.7678539786128e-06
-1.25445633890223e-05
-7.50521773044481e-06
-7.21933474432009e-06
-9.09351409039211e-06
1.5131631923237e-06
-2.80961547489738e-05
-2.56998437571585e-05
7.65617077736859e-06
-1.2179666143515e-05
-3.2669763358802e-05
-3.88642830205315e-05
-3.00669904645684e-05
-1.43490436491298e-05
-3.05980532783824e-05
-1.50705572731806e-05
-1.21968782773253e-05
-1.74477842822273e-05
-3.26462362956017e-05
-8.37605898550907e-06
-2.25786054288398e-05
-9.73039309810589e-06
-2.12929232887371e-05
-1.71070098886438e-05
-2.45484289460692e-05
-1.66743158543873e-05
-2.09447846938555e-05
-1.05452835870106e-05
-1.43385677078611e-05
4.67088186576155e-07
-5.144671066606e-06
-1.73581726125737e-05
-1.99403040551183e-06
-2.37667694460716e-05
-1.11881900200599e-05
-1.37843441829589e-05
-2.88774169854468e-05
-2.60637476197969e-05
-1.92597812052129e-05
-2.11007191239596e-05
-9.48076892995324e-06
8.39246998769273e-06
-2.08530308701703e-05
3.27892735843355e-06
-1.07877160956572e-05
-8.94769654223065e-06
-3.04641458430896e-06
1.05861661577916e-05
-4.74647883916705e-05
-1.79602677251088e-05
-9.35521382751849e-06
-2.93192805747678e-05
-2.02011553444154e-05
-1.79568878136314e-05
-2.11061150474171e-05
-1.7178533791384e-05
-1.53142728639312e-05
-3.21283188382608e-05
-2.33525393253671e-07
-4.41394561380309e-06
-1.27552694784442e-05
-9.0529439741853e-06
-1.15987623050665e-05
-1.57244346440373e-05
-7.63283817751623e-06
-2.39102656715119e-05
-7.96106714600484e-06
-2.40972756521162e-06
-1.67992551643736e-05
-7.23558484719431e-06
-1.52276766836741e-05
-1.868852377665e-05
-2.86072046838363e-05
-2.37419325330268e-05
-7.85620131942093e-06
-3.07109355522699e-05
-7.37704772429586e-06
-7.01349968082633e-06
-5.97667926047205e-07
5.46568485056714e-06
-1.10375200052535e-05
-5.4263026287827e-06
-5.51127891723102e-06
-2.88295092393599e-05
-2.38945452049059e-05
-2.23882799962127e-05
-1.57965132901762e-05
-2.82386677529054e-05
-2.26260032029867e-06
-4.20061091476335e-05
-2.45311147402751e-05
-3.15113736086647e-05
-1.77674833576457e-05
-1.17202409626381e-06
-3.03986065434845e-05
-2.67326733091949e-05
-2.06752640763039e-05
-1.52934522370423e-05
-1.88326517416295e-05
-3.47794383798238e-05
-3.32946897004902e-05
-1.48069966749283e-06
-1.1694182577197e-05
-3.78039131958589e-05
-3.36581675631126e-06
-1.79604493565676e-05
-3.01827264005443e-05
-1.58546806854034e-05
-2.48628693937183e-05
-2.24891125691305e-05
-2.69515313267146e-05
-1.93908908430948e-05
-1.54223992865967e-05
-1.80437588036785e-05
-2.33290120344639e-05
-2.33753465881156e-05
-1.37991223468506e-05
-4.18568769679672e-05
-1.87629464273412e-05
-2.04503016430095e-05
-1.41900027367175e-05
-1.40387281131918e-05
-2.91876595498502e-05
-1.59626967491028e-05
-2.33059206566545e-05
-2.40958793208968e-05
-7.39482955022402e-06
-7.87033107522711e-06
-1.23279089731818e-05
-1.83629915850791e-05
-1.2478568784853e-05
-1.11633037915572e-05
-1.98467664356813e-05
1.78406938212523e-06
-1.19222844908022e-05
-1.67878701419508e-05
1.53659175896406e-08
-2.60662672421931e-05
-4.30937559502527e-06
-1.02612869453281e-05
-2.76018376352338e-05
-1.96007839004092e-05
-1.45159409391979e-05
2.85533954348797e-06
-1.19733834915185e-05
4.89803203192048e-06
-2.56265871226944e-05
-3.82294400664614e-06
-7.65403572236583e-06
-1.84217267794849e-05
-5.00842669118517e-06
-1.91246010447284e-05
-1.00362828174455e-05
-1.99062841522488e-05
-2.96483902851299e-05
-1.4582058010639e-05
-2.20937523372542e-05
-1.14866487357494e-05
-8.64794190078933e-07
-1.98137629111488e-05
-1.85342863807392e-05
-1.13907526069323e-06
-6.04997188722606e-06
9.65532087786356e-07
4.38550218880914e-06
-8.66069725398478e-06
-1.97425670330351e-05
-8.7718178958504e-06
-5.43596546515849e-06
-7.80009560656784e-06
-9.69059280992615e-06
-4.94963494943692e-06
-2.37698212254035e-05
-2.54100635443324e-05
-3.3244771353114e-05
-2.09339938744519e-05
-3.47917535068591e-05
-8.33999316234729e-06
-1.32130173997905e-05
-3.46489837653073e-05
-2.03387547868294e-05
-2.62442010225894e-06
-1.13034730814047e-05
-1.61712872960569e-05
-1.97173787195832e-05
-2.60065572428678e-05
-1.6627229226166e-05
-2.33108534463898e-05
-3.57479333177655e-05
-1.88969505992811e-05
-5.65980503962126e-06
-3.57033418309583e-05
-9.50164576332935e-06
-3.61162076858846e-06
-2.73880134023428e-05
-2.13527404757281e-05
-3.084896292331e-05
-3.27354643054185e-05
-2.8846396172498e-05
-1.61639800651102e-05
-2.80463728371748e-05
-3.43519505291685e-05
-1.68381292692375e-05
-2.09485825080763e-05
-2.71089471822132e-05
-2.73812839031452e-05
-2.66366567950686e-05
-1.63077257865231e-05
-1.33970241058442e-05
-4.09693789374662e-06
-1.88551037791324e-05
-2.34798358148626e-05
-1.72733042163786e-05
-1.13400080258274e-05
-9.57686433181377e-06
7.74213255780784e-06
-1.22555246754072e-05
-3.44477209314555e-05
-1.50772849215361e-06
-1.94039420345733e-05
-2.8357589720211e-05
-1.4651237779288e-05
-2.20995451217493e-05
-3.86208758978434e-05
-5.80207156802126e-06
3.16902958135654e-06
-1.06490611884137e-05
3.59742262310338e-06
-1.06829845380915e-05
-7.24746884596759e-06
-2.27453455247496e-05
-2.2328389628949e-05
-6.50192843956075e-06
-6.61767670618931e-06
-7.86371548292467e-06
-7.85364468399546e-06
-1.62208748709917e-05
-1.78997623448583e-05
-1.35831923738431e-05
-1.4298625460704e-05
-1.44366223363707e-05
-1.78355224558858e-05
-3.3942955641772e-05
-3.07054730959227e-05
-2.30921310589761e-05
-5.1451911183019e-06
-1.97539497519283e-05
-1.28621985961058e-05
-1.061319488434e-06
-5.51148998311951e-06
1.55406687953737e-06
8.53405450114885e-06
2.29188733345341e-06
-1.61018239905974e-05
-1.69369154152305e-05
-3.3449508572833e-05
-2.40452719035387e-05
-1.13454020664423e-05
-1.5642293900438e-05
-1.70601719213772e-05
-2.17476624943276e-05
-1.95790202653648e-05
-1.64485167135076e-05
5.50841132511334e-06
-3.53019449927042e-05
-2.69692281160894e-05
-5.24166892041597e-06
-3.89164030576576e-05
-2.86697721792884e-05
-8.66023432006446e-06
-1.09543251183742e-05
-1.29814051634422e-05
-1.2725256947623e-05
-4.91643407242994e-05
-1.04417521539119e-05
-1.52278158723169e-05
-6.59667051703574e-06
-1.37164498433131e-05
-4.37859663413958e-05
-3.45374859160125e-06
-6.91115723311162e-06
-2.72907982238262e-05
-1.24788906861193e-05
-1.53610072511831e-05
-1.92448445472522e-05
-6.27841541191227e-06
-2.5708451295739e-05
-8.35359214536101e-06
-7.75280582995405e-06
-1.5451626476298e-05
-1.41343511957731e-05
-3.03166748777584e-06
-2.41604644926501e-05
-1.97466849899644e-05
-5.33667874873224e-07
-2.96827724189863e-05
-6.54917749473603e-07
-1.65150457031879e-05
-1.41570696026389e-05
6.20224992850955e-06
-1.28350926068924e-05
-1.39631671814634e-05
-2.11147912155466e-05
-3.39817882641989e-06
-1.29339509526835e-05
-1.65114867923287e-05
-9.73637091846354e-06
-2.24639061814047e-05
6.34736229144607e-07
-2.16426346180295e-06
-1.16485676928119e-05
-9.93775911153699e-06
-2.72005098471884e-05
-9.53555804835846e-06
-5.90996222750672e-07
-1.31827612630974e-05
-2.70097002455334e-06
-1.95146629652426e-05
-3.13798268023046e-05
-4.16482546457104e-06
9.65396049838609e-06
-2.91140007207478e-05
-1.08161585158001e-05
-7.71286281935052e-06
-1.4688676421448e-05
-1.04218172655296e-05
-1.91572790855763e-05
-1.64183737320535e-05
-2.86627529593842e-05
-2.17875709739844e-05
-1.83440077123217e-05
-9.3198324101291e-06
-1.45462817351601e-05
-1.77144144507979e-05
-3.22962530974714e-05
-1.51521862336878e-05
-1.99035711118627e-05
-6.24480115947023e-06
2.32960148274045e-06
-1.3094257802319e-05
-2.18982803887368e-05
-2.40822970672994e-05
-1.45064271573313e-05
-1.94434821349061e-05
-4.90051905155806e-06
-1.5612980681426e-05
-2.31886678338319e-05
-1.48676486854072e-05
-1.78798859205938e-05
-2.12336016938803e-05
-8.60782697010966e-06
-1.5381036741701e-05
-1.40502914919449e-06
-2.63428325533786e-05
-1.61767257299108e-05
-8.82360405056076e-06
-2.05256380662435e-05
-1.43521529294326e-05
-2.94062550133688e-05
-2.57536542332287e-05
-2.89301622266783e-05
-2.57147106318552e-05
-1.52768860338477e-05
-3.20233147012072e-05
-1.75891790317792e-05
-2.25699844195835e-05
-3.35693612239235e-05
-3.02164814847931e-05
-3.09314975549656e-05
-1.54828235471796e-05
-1.90442387661744e-05
-1.2746190887848e-05
-3.82798375302649e-05
-7.32888384965696e-06
-1.12270347575823e-05
-1.35484256219471e-05
-7.92095074375576e-06
-1.09214472458709e-05
-2.45462617561918e-05
4.34846860799819e-06
-3.96682647334039e-06
-2.35420864688217e-05
-1.81250153868725e-05
-1.38847772784033e-05
-1.49591163730987e-05
-2.13238961639558e-05
-2.20808102989306e-05
-3.46325345552907e-05
-2.01762894622693e-05
-1.54326607399907e-05
-2.29252604382297e-05
-2.92348185286451e-05
-3.57770425067523e-05
-1.08418065795915e-05
-1.33553218258622e-05
3.00157119038809e-06
-1.48528029850591e-05
-2.23369151872078e-06
-1.06717979095832e-05
-2.46703054142503e-05
-1.54829337540967e-05
-2.38963759740738e-05
1.75941326058029e-06
-1.1057704463251e-05
-1.99555950613155e-05
-9.3838114019772e-06
-9.87666203424387e-07
-1.74582380696471e-05
-1.250020867859e-05
-1.54663159342694e-05
-3.49201993742522e-06
-2.19100831171945e-05
-3.51121283053018e-06
-1.57666576694567e-05
-9.31295341801066e-06
-1.69611110156286e-05
-1.66011224572109e-05
-6.79473884333969e-06
-3.05429657921884e-05
-4.31687501321356e-06
-2.90381343893286e-05
-2.41750865540761e-05
-1.25295517034892e-05
-1.80814529286817e-05
-2.69415970185524e-05
-2.83255394650273e-05
-2.62718492054235e-05
5.62226839448564e-07
-1.68390652439407e-05
3.76783855855488e-06
-2.38302167693428e-05
-3.08077402383321e-05
-3.73018053926051e-05
-1.57195309318185e-05
-1.60523784263128e-05
4.70045394180135e-06
-1.31441057460318e-05
-1.13376494371162e-05
-8.81159367045687e-06
-1.49078747848817e-05
-1.31936159183261e-05
-1.99503367824079e-05
-7.61526670079348e-06
-3.94156413875565e-05
-1.71696618744955e-05
-2.0546761961584e-05
-2.31690219616158e-05
-1.08962686237168e-05
-1.426392026185e-05
-1.12048304145842e-05
-1.90881293974592e-05
-6.21423602662677e-06
-1.89704195267918e-05
-2.92684239673355e-05
-2.43623868606314e-05
-2.94992354838656e-05
-2.01164496084205e-05
-3.23733786848957e-06
-1.57218016181296e-05
9.79101803462402e-07
-1.33989916120007e-05
-1.49285546372844e-05
-1.21640387781974e-05
-8.96656722619113e-06
-7.29526693624697e-06
-6.71402375202399e-06
-2.04661361307643e-05
-1.39939271688609e-05
-7.26485153271086e-06
-2.50202114904372e-05
-1.75559365636531e-05
-1.84838792333494e-05
-4.1041957600985e-06
-1.14199040474404e-05
-1.25520169407475e-05
-1.47152709678045e-05
-1.25613770528664e-05
-1.60055400609353e-05
-5.53782663778718e-06
-5.74741575907343e-06
-3.15503671554081e-05
-1.86566463946417e-05
-1.49080314287882e-05
-1.12941377756114e-05
-1.4378460429097e-05
-2.39878951325975e-05
-2.58031347209298e-05
-3.64996332468583e-06
-1.76942474777007e-05
2.6358617039887e-06
-2.04353005390802e-05
-1.96332300665978e-05
2.33559591592031e-06
-2.82077372736091e-05
-7.4513052290048e-06
-8.0730079325982e-06
-1.06976579620217e-05
1.02727034184118e-06
-9.968390181901e-06
-1.92107904600514e-05
-1.57578188890168e-05
7.18937175434319e-09
-1.61229668970823e-05
-1.76980728528462e-05
-3.23615522224688e-05
-2.6244271255256e-05
-1.50909846438081e-05
-2.52944527917582e-05
-1.74005043632432e-05
-1.74089251289711e-05
-3.35059374007177e-05
-2.65113862944933e-05
-1.52847420421734e-05
-3.56457452649858e-05
-2.11758210583649e-05
-3.2802532374692e-05
-4.59125820381562e-05
-2.33249864255424e-05
-1.94981519334425e-05
2.34002718988184e-06
-1.85229505544429e-05
-7.49969764303812e-06
-2.43778511619851e-05
-1.84754851947405e-05
4.00939087021764e-06
-1.51337392945935e-05
-2.15926909539501e-05
1.01064866746994e-06
-2.39267788577634e-05
-6.62199529268498e-06
-3.44185462588445e-05
-1.20324941392012e-05
-1.88479874812998e-05
-2.15080591056079e-05
-2.2344342212962e-05
-1.6855414068909e-05
-1.82874811950728e-05
-1.87251031729373e-05
-3.1934981487694e-05
-2.63747978270257e-06
-2.27454562665875e-05
-6.74711219192698e-06
-1.57401169590991e-05
8.92197167598277e-06
-3.16698820221991e-05
-2.54969488731334e-05
-3.76431192725971e-06
-1.56369432005994e-05
-1.9133188494916e-05
-1.86952534898299e-05
-2.80819040924351e-05
-1.29014456170945e-05
-1.49079958134607e-05
-1.85992814583251e-05
-9.81730516244413e-06
-2.99447936305165e-05
-1.60540321880979e-05
-1.3578145799141e-05
-3.49069011807739e-06
-1.44282165929886e-05
1.85717722430819e-06
-1.29422789597951e-05
-7.73816559939587e-06
8.82957445379248e-07
-1.02171542521815e-05
-2.10221150723514e-05
-1.9265416304004e-05
-3.61276884096288e-05
-1.5493537508078e-07
-9.56019311202872e-06
-3.02519846731536e-06
-9.29181503975298e-06
-1.78666062563118e-05
-5.63296492749687e-06
1.58070939326627e-06
1.23295559194903e-07
-2.25031219093709e-05
-7.24826817042509e-06
-2.25128972713142e-05
-2.8002089251735e-06
-7.12517352046945e-06
-1.62709664343736e-05
-1.76407824267608e-05
-2.98058023650764e-05
-7.41522628691177e-06
-3.23838051868626e-05
-1.11859531609817e-06
-2.13186647870342e-05
-2.1131271967711e-05
-2.76291429004583e-05
-1.40155016766225e-05
-2.62517916037903e-05
-2.4146813487519e-05
-2.64024761831386e-05
-1.86826999820797e-05
-2.53426235735633e-05
2.68749436956707e-06
-1.40977880293898e-05
-2.38098476337169e-06
-1.40731930423996e-05
-2.47032546480897e-05
-2.44684972436231e-05
-1.27482581513215e-05
-2.21845486391278e-05
-1.78877859261055e-05
-3.78563594120845e-05
-5.52464534777212e-06
-8.88515346999569e-06
-2.3381807444055e-05
-1.45012786033427e-05
-1.59776937754122e-05
-8.90265154236789e-06
-1.48178754917679e-05
-2.50616329132197e-05
-2.78772372575829e-06
-2.5288132767005e-05
-3.75622037123949e-05
-2.19864622329643e-05
-2.92750381488613e-05
-5.03958853702979e-06
-1.44186277639476e-05
-2.37194566791487e-05
-3.36623646881584e-06
-3.14107677599939e-05
-2.44624232715736e-05
-2.15485037251858e-05
-2.03958321805679e-05
-1.16331699906094e-05
-1.25277463470304e-05
-5.21157416900056e-06
-2.96993973100336e-05
-1.01046985295902e-05
-7.84706657014493e-06
-1.19991221262235e-05
-2.07947077255495e-05
-9.59536357645837e-06
-1.90929783104738e-05
2.02533817039898e-06
-1.1658531147169e-05
-2.05225526900265e-05
-3.74861289157182e-06
-8.21768022472434e-07
-2.11637380695025e-05
-2.29159319305858e-05
6.99270787751332e-07
-4.6573296148878e-07
-3.5762290189013e-05
-3.14328312794386e-05
-2.08895547410009e-06
-1.36568249068974e-05
-2.84027022608253e-05
-2.71742892311927e-05
-1.09546790968174e-05
-6.97411959592999e-06
-2.34445313872166e-05
-5.91757149102672e-06
-3.39346199679289e-06
-2.69505245977424e-05
-2.49688850588739e-05
-1.9631933369819e-05
-2.56424554184816e-05
-1.30148057589104e-05
-1.67882010079716e-05
-1.29507462921349e-05
-1.97600357511271e-05
3.15486918974563e-06
-3.68256861057428e-05
-2.64982693940293e-05
3.50780370944143e-07
-4.65246772065809e-06
-3.9224634349218e-05
-1.30084122677868e-05
-1.33019936200928e-05
-2.47116480943411e-05
-2.48917347381618e-05
-2.17042578230495e-05
-1.80075868122575e-05
-6.21632511233364e-07
-1.33739464100561e-05
-3.26710515605134e-05
-2.68567503498518e-05
-8.65756004626598e-06
-8.13269007040679e-06
-1.34360253687317e-05
-1.99135475090401e-05
-3.12867913076136e-05
-1.96018815400367e-05
-2.37589561071414e-05
-1.67521153227049e-05
-2.80815473020053e-05
-1.69254283431247e-05
-1.25683098121311e-05
-1.38964150400298e-05
-9.04141767528128e-06
-1.268530381901e-05
-2.64170833396989e-05
-2.05715532563573e-05
-9.22240363571667e-06
-1.43773646310953e-05
-8.89230596631594e-06
3.82772944051407e-06
-1.2559086863862e-05
-1.86764751080361e-05
1.17816755551317e-06
-2.64522053900044e-05
-1.16519462443699e-05
-9.03169464352713e-06
-1.14607301701119e-05
-8.74153783158164e-06
-1.18118607513643e-05
-2.82457641375695e-05
-9.54458590264314e-06
-3.49888223387509e-05
-2.66073954133596e-05
-9.21909715607291e-06
-1.999403806862e-05
-1.62729404929379e-05
-2.93029921953677e-05
-5.90285412354658e-06
-1.30960390961591e-05
-2.87087527997002e-06
-5.94237308665711e-06
-2.20871927248068e-05
-1.78199669928213e-05
-2.72581474114029e-06
-1.16443417612018e-05
-1.79514040628128e-05
-2.76098366166716e-05
-1.68528710272564e-05
-2.5468993724091e-05
-2.37011952865264e-05
-3.47090742503286e-05
-3.70406334539987e-06
-2.92846265258371e-05
-1.94208915819993e-05
-1.61803087337191e-05
5.72247033048331e-06
-2.25374681011484e-05
-4.09527713556601e-05
-6.42948103704681e-06
-1.52772225238377e-05
-4.64025543293137e-06
-2.44652535727416e-05
-3.30632101227089e-05
-1.01441681945592e-05
-6.34957554043026e-06
-8.11274432533304e-06
-7.73738965425494e-06
-4.35149504683253e-06
-3.92292292734708e-05
-8.74576452859143e-06
-1.68838519708847e-05
-2.72857492305795e-05
-2.39705101599646e-05
-1.36783892055413e-05
-3.38988726949958e-05
-2.24089864050819e-05
-7.96454548429682e-06
-1.23707275069592e-05
-1.67294331089778e-05
-3.03088543526511e-05
-3.77477942831345e-05
-2.03446684195183e-05
-1.47100098664036e-05
-2.47258415706052e-05
-6.61483046896654e-06
-1.77057614325139e-05
-2.79165361085348e-05
-1.87757126053839e-05
-3.13200863332599e-05
-2.33099258827361e-05
-1.43770696183076e-05
-1.25902245541207e-05
-1.53033640409704e-05
-8.65550903935612e-06
-2.37585338030723e-05
-1.88743334776163e-05
-1.37813215024641e-05
-1.97337630174117e-05
-2.26350082867146e-05
8.69093289550323e-07
-1.21345482921997e-05
-8.9996044167616e-06
-3.33002670203939e-05
-1.48455035430059e-05
-2.8262363019225e-05
-2.62880858900499e-05
-2.41414429287807e-05
-2.06032126867874e-05
-1.89212440427017e-06
-5.66397464863551e-06
-1.93030613410682e-05
-2.52562952855368e-05
-1.7455919595151e-05
-4.13038342211358e-07
-2.01954208645557e-05
-3.06540543191386e-06
-2.44690697291973e-05
-1.07417733434147e-05
-9.49504982332169e-06
-1.21061369822201e-05
-2.72100596258842e-05
-1.19303427888598e-05
-2.19095414371776e-05
-2.21250437215197e-05
-8.91215808091865e-06
-9.64124174197001e-06
-7.87351202140683e-06
-1.41864474609107e-05
-2.36426275976315e-05
-1.59497663400779e-05
-1.04328295281573e-05
-1.79644544537323e-05
-5.47233516421253e-06
-2.13668669068035e-05
-3.50107024555628e-05
-2.49254237511081e-05
-1.15251369610037e-05
-1.53431561217326e-05
-1.1312441919436e-05
-1.20495338608307e-05
-9.78879479898776e-06
-9.82574609224969e-06
-4.88133589680582e-06
-3.00338962576509e-05
3.5144135128653e-07
-4.08169332349943e-06
-1.57482084240396e-05
-2.24051666573077e-05
-1.85208368704254e-05
-1.79112941505239e-05
-2.39569145253446e-05
-2.11708546824665e-05
-2.29866536717604e-05
-8.04979657945662e-06
-3.70290093270197e-05
-3.1588481235433e-05
-4.39262836910474e-05
-1.08990338264272e-05
-2.43461857936188e-05
-1.39788542276294e-05
-2.74180481499354e-05
-1.63837948527111e-05
-2.65775683453392e-05
-2.78454221820023e-05
-2.92928912114695e-05
-1.6595586921722e-05
-5.92116171886449e-06
-6.76357393432509e-06
-1.52566868595463e-05
-5.21790182390173e-06
-1.73927852280715e-05
-1.89585435791572e-05
-6.00386672978703e-06
-1.11722104773681e-05
-2.67990628251434e-05
-3.51363020547207e-05
-1.5377754688461e-05
-1.4630954599809e-05
-3.29641071069694e-05
-4.69097777237582e-06
-1.15649570646448e-05
-3.90586589714179e-06
-3.71661215564613e-06
-2.20321113460465e-05
-2.91560923571988e-05
-2.21784162752747e-05
2.79787876109666e-07
7.74156806147766e-07
-2.49644436471559e-05
-1.52233232986053e-05
2.23439283329216e-07
-8.46357007938722e-06
-7.12834022500188e-06
-9.30273376572637e-06
-1.87844129253867e-05
-1.6589299890136e-05
-1.68900910785666e-05
-2.26872948416147e-05
-7.6477200880978e-06
-1.56223314097563e-05
-2.38379759204392e-05
-4.24463989805903e-06
-3.98707851933499e-06
-1.58270174331635e-05
-1.36134434123747e-05
-1.77243154152302e-06
-1.81617889168159e-05
1.84445286006108e-06
-1.17175935903116e-05
-2.17809333170211e-05
-1.26751672044816e-05
-1.76795458583422e-05
-1.00416591975009e-05
-2.7295920484109e-05
-5.74013294054513e-06
-1.05579757866514e-05
-2.31349896711936e-05
-2.13767662744687e-05
-2.36699962136149e-05
-9.33904549625194e-06
1.21820474678863e-06
-2.24167917720271e-05
-2.05491596932359e-05
-1.35831562558327e-05
-1.47307521517617e-05
6.42212658085019e-06
-8.36072954040882e-06
-7.50618520088544e-06
6.41009859967311e-07
4.92109644095522e-06
-2.24766517218928e-05
-2.06004650769316e-05
-7.45992884771133e-06
-2.24121639413904e-05
-1.72024013631289e-05
-2.9521402073255e-05
-9.45762493186497e-06
-1.4567455441275e-05
-1.75628957704141e-05
-2.63566020853673e-05
-1.50227177526566e-05
-1.86494209223784e-05
-1.55871921423696e-05
-4.58187987324907e-05
-2.17415778876138e-05
-2.03211749938393e-05
-1.62005724039865e-05
-1.57769897803223e-05
1.28446655031285e-05
-1.30472881166127e-05
-1.63344032110889e-05
5.93209100647679e-06
-2.82709944432079e-05
-2.82055628004836e-05
-3.07519826827838e-05
-1.82637852812111e-06
-3.45464023689759e-05
-1.23720193914297e-05
-1.63306258555996e-05
-1.29184150028888e-05
-1.09937545977703e-05
-2.04327800459971e-05
-2.31954617602224e-05
-7.76726463643828e-06
-1.26341131956605e-05
-2.06910581208441e-05
-1.40443548618831e-05
5.58296337602611e-06
-3.53790238611005e-06
-1.61411137764901e-05
-2.25809596492854e-06
-2.59923567040851e-05
-1.62603737901237e-06
-4.18536597496894e-06
-1.67351962428363e-05
-1.87936821613592e-05
-5.26775455758401e-06
-3.29691112169257e-05
-2.01444624895968e-05
-1.31113653717515e-05
-2.32033886753697e-05
-8.86770001653139e-06
-1.01091613630901e-05
-4.6104833152568e-06
-5.71328016199425e-06
-7.10828331734563e-06
-2.55626504765701e-05
-2.32282757266358e-05
-8.50969040186032e-06
-2.16704080747852e-05
-1.8087485929909e-05
-4.48961047192592e-07
-2.06736189170075e-05
-1.80801366162693e-05
-1.01174877782899e-05
-1.94301507926176e-05
-2.14375875823872e-05
-1.78443506979786e-05
-1.90195683189316e-05
-1.8268814989826e-05
-4.6635341007998e-06
-6.54925056667691e-06
-2.54881527005565e-06
9.85021045685538e-07
5.82563329783563e-07
-2.86331597803684e-06
-1.50390555847711e-05
-1.66554929732738e-05
-1.80643391409516e-06
-3.01828631113847e-05
-2.34937455031763e-05
1.01757681418723e-05
-1.15132860531569e-05
9.09640478249983e-07
-2.80635697141296e-05
-1.90941682499133e-05
-1.58319526492703e-05
-1.36487840584928e-06
-3.62747528786046e-05
-1.7418997977021e-05
-1.64199396033424e-05
-2.52585599517947e-05
-2.47435559481078e-05
-3.01771606087792e-05
-3.21051149111571e-05
-1.13697954587963e-05
-2.80694446560007e-05
-2.13269995791635e-06
5.06507730314424e-06
-2.38249018206278e-05
-1.76473359886061e-05
-2.28347266270122e-05
-2.38498692094027e-05
-3.0459390132349e-05
-8.2531913017524e-06
-1.60192277336172e-05
-3.38432025246848e-05
-1.25255156704306e-05
-2.26284590660364e-05
-3.65727724377642e-05
-8.83367069570273e-06
-9.13992405700213e-06
-3.17772414921018e-05
-1.40206986607674e-05
-1.69003424698424e-05
-9.65189469537444e-06
-2.0904153567229e-05
-1.77352344702004e-05
-2.98194695220654e-05
-1.61929175312178e-05
-1.02013653321629e-06
-3.2413340835062e-05
-9.75854668545315e-06
-1.28107721725105e-05
1.2859338818381e-06
6.10244300221249e-06
-1.11414181391571e-05
-8.42096840194197e-06
-7.61982767988105e-06
-3.16947791814754e-05
-3.22572694769759e-05
1.59171826052107e-05
-1.801813233705e-05
-6.4826251498955e-06
-1.02982923921227e-05
-2.42798716093213e-05
-1.26476569471222e-05
1.02470819673112e-05
-2.31251493681822e-05
-1.51643832047801e-05
-2.45321231081196e-05
-1.37822834892699e-05
-7.59929227908404e-06
-1.74578343707586e-05
-2.56318390038552e-05
-8.54589688834618e-06
6.46395907488704e-06
-2.59065675800755e-05
-1.52479619961119e-05
-1.25545752411673e-05
-4.24333298533066e-06
-2.02215138216963e-06
-1.9815399169151e-05
-1.64796170493337e-05
2.65147269304482e-06
-2.24504359808622e-05
-7.38855005020904e-06
-1.62758004143585e-05
-1.96887467000311e-05
-6.30410733715948e-06
-3.13613843635843e-05
3.14822609232893e-06
-2.33941073374326e-05
-2.90926109138827e-05
-3.0044951065457e-05
-2.0590554881095e-05
-1.99190549029058e-05
-1.63532935055065e-05
-1.35875370007182e-05
-3.00785892902129e-05
-1.86881030740433e-05
-1.8568893763011e-05
-1.94430793049596e-05
-1.04959510986497e-05
-9.14523574952734e-06
-2.76530404203866e-05
-1.27456827340756e-05
-2.41406193717289e-05
-8.74302781796634e-06
-1.79359325495165e-06
-1.61580516662879e-05
-2.00987535852255e-05
-2.14850088469525e-05
-3.89421501051931e-06
-1.79479588426989e-05
-9.46829216323601e-06
-2.40198111162041e-05
-1.6515445383414e-05
6.38691403893157e-06
-1.88618094948596e-05
-3.39533782924021e-05
-8.2330246400716e-06
-9.96786360922477e-06
-2.31569809932265e-05
-2.19311573265845e-05
-1.30901561415783e-05
-1.39398501619334e-05
-2.45661895193391e-05
-2.60839826565544e-05
-2.40701366873177e-05
-1.33680761939164e-05
-1.93313807633264e-05
-2.25351489070822e-05
-1.06937668185339e-05
-2.66067191855532e-05
-1.31168133683738e-05
-1.18789604685088e-05
-1.35297980647597e-05
-6.29101604638473e-06
-1.28365618235539e-05
-2.16328393643797e-05
-2.47305682899328e-05
-4.79864560717744e-06
-2.79339012437303e-05
-7.57680673039042e-06
-1.65805700128422e-05
-1.18435536694088e-05
-5.44501783587602e-06
5.48674961657242e-06
-9.4133966432134e-06
-1.3202908287455e-05
-2.66209425157428e-05
-3.08903106755257e-05
-3.5444577973003e-05
-1.45070633982419e-06
-2.04960633040507e-05
-1.11451578614573e-05
-2.288702201388e-05
-1.06247479231925e-05
-3.40563381409468e-05
-1.87908235038352e-05
-3.19410121827753e-06
-2.44259002606025e-05
-9.82031187284525e-06
-2.73342325537347e-05
-2.65034158716239e-05
-3.03041792152785e-05
-2.18010429658224e-05
-2.43655611447311e-05
-2.29635580949634e-05
-1.25468571131611e-05
-1.18587611418731e-05
-1.0634590263605e-05
-1.84156801300222e-05
-1.32523822963425e-05
6.08026321696218e-06
-2.81849233914385e-05
-1.92664703502625e-05
-2.45981076965765e-06
1.38796473947682e-06
1.41902406044485e-06
-4.91398917054694e-06
-1.92297033115058e-05
4.44428752728406e-06
-3.47997959526812e-05
-1.8851124604271e-05
-2.9485200751981e-05
-2.66031059502392e-05
-2.42800895462809e-05
-2.08923139944087e-05
-1.59018077863985e-05
-1.92228715987094e-05
-7.33594492683486e-06
-2.3439244213394e-05
-2.32470611276539e-05
-2.58319857192294e-05
-6.64839314691374e-06
-2.33443758813384e-05
-2.03877081738532e-05
-1.52433520983069e-05
-3.73936850443258e-06
-1.62102529516996e-05
-1.64589835422794e-05
-1.06566940827082e-05
5.42420801586313e-06
-1.29051662448087e-05
-9.89264672679325e-07
-1.63277115412611e-05
-3.16809407470065e-05
-1.33374389709154e-05
-4.20981952233748e-05
-3.63067750053827e-05
-1.8664907381141e-05
-2.18188820142762e-05
-2.18885402903625e-06
-1.20887585741262e-05
-1.03285995926661e-05
-1.1029783970159e-05
-5.62698348204678e-06
-3.75229610635167e-06
-1.33844496175601e-05
-1.16501646932363e-05
-1.69335881780722e-05
-7.13433814479793e-06
-2.63441961408953e-05
-8.65982109418746e-06
-2.61966482646002e-05
-8.94464222596452e-06
-2.53767359222519e-05
-1.73887238036775e-05
-5.64798226182353e-06
-3.19051607944392e-05
-1.01092047056346e-05
-8.56980580837242e-06
-1.95217711184637e-05
-2.84044186373124e-05
-1.82043737798234e-05
-2.47338412938246e-05
-1.79745397736481e-05
-1.73379408374207e-05
-2.27937373970593e-05
-1.8399840803724e-05
1.0472294065e-06
-2.52498468434766e-05
-1.68431320273447e-05
-8.10715885654729e-06
-2.48796957558387e-05
-6.90354550542644e-06
-8.6361739120711e-06
-1.25311468877763e-05
-2.06376862171208e-05
-1.48440573304733e-05
5.40688591261684e-07
-2.36798181969639e-05
-2.00622159487887e-05
-3.42300608842865e-05
-6.85386486943217e-06
-1.9740353594603e-05
-2.5663349766869e-05
-2.80799945495782e-05
-2.41225234296509e-05
-1.87260470789566e-05
-7.9083499868003e-06
-1.87419957886704e-05
-3.91491594797163e-06
-1.51278258539997e-05
-1.54628005675159e-05
-2.67372134413534e-05
-2.02429101124606e-05
-2.09099453237452e-05
-1.47167558654375e-05
-1.78612127132748e-05
-5.89915709771284e-07
-1.47028026837235e-05
-2.65043253806471e-05
-2.12875722770603e-05
-1.72423713741412e-05
-1.53992098614168e-05
-3.44154017271575e-06
-1.26839655271883e-05
-1.54512069379305e-05
-1.34862693165743e-05
-1.1458132870571e-05
-1.56476522785962e-05
3.78428190873166e-06
-1.11166651481808e-05
-1.43442591945957e-05
-3.10668036988182e-06
-1.23852015837268e-05
-1.84141379326245e-05
-2.07520865491581e-05
-2.52423947216334e-05
-3.37202203948819e-05
-1.34153439592407e-05
-2.99784014477725e-05
2.96039455657732e-06
-7.18289977445976e-06
-1.66236391185145e-05
-1.39845576934796e-05
-1.73157696551161e-05
-1.89794302923767e-05
-1.89535642692308e-05
-1.25191466627154e-05
-1.54654524120058e-05
-3.13487460293163e-05
-2.2288151772342e-05
-1.68177917301384e-05
-1.91053865467813e-05
-7.63090131770597e-06
-1.07051751084724e-05
-4.43990562454085e-06
8.2619291435834e-06
-1.32937663265777e-05
-2.94152765403962e-05
-1.19372677856661e-05
-7.21018149425024e-06
-9.54876100844277e-06
-2.30439646879578e-05
-1.74186638326409e-05
-1.26147805792805e-05
-1.15894077750515e-05
-6.3586193647366e-06
-5.20935748511864e-06
-2.41395066178249e-05
-2.64433173588484e-05
-1.60077066201847e-05
-9.32053519352234e-06
-1.48356233156432e-05
-1.36069247147855e-05
-1.98547168626429e-05
-1.65868216178899e-05
-1.83400398054116e-05
-3.49415977538599e-06
-3.06757980118826e-05
-1.73865814430155e-05
-1.49819446858185e-05
-1.75916783988798e-05
-2.04470804004153e-05
-2.22832031788058e-05
-1.03214236178574e-05
-1.83534278157381e-05
-1.88061791564384e-05
-2.4786913191434e-05
-2.0354615899802e-05
-1.58020606225145e-05
-2.67947697684934e-05
-1.62884052640529e-05
-1.96829676615499e-05
-1.79486446670761e-05
-2.12808305221982e-05
-1.77833388066507e-05
-2.84757573756611e-05
-1.23257217201047e-05
-1.25868883527602e-05
-2.74876279217402e-05
-7.26241542616825e-06
-2.15044372703187e-05
-2.33684090880119e-05
-3.71167161459295e-05
-2.47998473432909e-05
-2.55558087752873e-05
6.8626518955554e-06
-8.14151071008138e-06
-6.52083633345704e-06
-1.5133354101316e-05
-4.44322758274513e-06
-1.82878936416822e-05
-1.58118064486173e-05
-2.44591123694648e-05
-2.54523117045783e-05
-3.33578877890524e-06
-3.13042537132943e-05
-1.01472109774354e-05
-6.17044392200147e-06
1.6425367302798e-06
-1.84028695896516e-05
-2.05467166051662e-05
-3.12141651741392e-05
-1.5699797771086e-06
-7.77591394871511e-06
-2.37383567603142e-05
-1.28969673258051e-05
-3.14472709792921e-05
-1.39753613301486e-05
-1.03021721056276e-05
-8.73553202953548e-06
-1.5406389164219e-05
-2.18276917053073e-05
-1.0270593211464e-05
-2.11248174746048e-05
1.00687266860632e-07
-1.71221420499624e-05
-2.23680260726887e-06
-1.73992718394983e-05
-3.21853062514697e-06
-2.24370448620118e-05
-1.29632441809145e-05
-8.23970695444941e-06
-2.1571432461588e-05
-1.24618413999134e-05
-1.97589804437182e-05
-1.01999055936845e-05
-1.00594261299098e-05
-1.49109155907175e-05
-1.75379909368075e-06
-3.64025117111847e-06
-1.59147783667337e-05
-2.24429141132185e-05
-2.9420184424007e-05
-2.00127972871573e-05
-1.88463919821617e-05
-8.09860419879087e-06
7.1789398278034e-06
-2.24483292408167e-05
-5.42974144105525e-06
-2.54591445035936e-05
-4.33968171024309e-05
-1.42363964255417e-05
-3.23238100315056e-05
-2.56783231120684e-05
-1.80403376788068e-05
-1.03147890219633e-05
-2.19216953569624e-05
-1.19444501204612e-05
-2.78892434769145e-05
-9.92865938313373e-06
-7.38351503808288e-06
-1.61684917811445e-05
-1.33836884863682e-05
-8.19372558017935e-06
-1.0854942530467e-05
-1.67227246609129e-05
-4.12065795406849e-05
-2.23292528866375e-05
-2.20614334080807e-05
-5.65486535174028e-06
-1.34135531825957e-05
-1.82650138432885e-05
-1.54313719427212e-05
-2.39339849621283e-05
-3.1108668167531e-05
-1.77312416062366e-05
-2.12739541814483e-05
-3.33860269498877e-05
-3.58328119394936e-07
1.90352664279965e-06
-3.30761412596325e-05
-4.17450432438291e-06
-2.70083742915152e-06
-1.76746368024987e-05
-2.57560584506943e-05
-1.10651692060651e-05
-3.32144389064462e-06
-8.68656001557407e-06
-1.72633647055295e-05
-1.85808920111221e-05
-2.26259487895211e-05
-3.04902276209882e-05
-4.02293832939426e-05
-2.00402845860573e-05
-2.31885388462539e-05
-3.83718404993845e-05
-1.60799683852064e-05
-5.63785352394411e-06
-2.59291928173899e-05
-1.60062624041408e-05
-5.52207399357768e-06
-2.00386499832437e-05
-1.35631241707998e-05
-1.60355085551896e-05
-1.06591698408682e-06
-1.58537620144617e-05
-1.50681590543398e-06
-2.7219519243485e-05
-2.78130683693593e-05
-2.82513063010214e-05
-2.34120661129431e-06
-8.31613036272163e-06
-8.54625741363491e-06
-2.82437885512678e-06
-1.73488081262212e-05
-5.79569046101545e-06
-1.90520004506998e-05
-2.29531366992026e-05
-2.5290504491015e-05
-2.66592268073061e-05
-1.25978694295273e-05
-8.72184063154613e-06
-7.66351379527981e-06
-1.59646445933799e-05
-2.60287038329503e-05
4.69564672606074e-06
-3.03785496363528e-05
-1.22574527919127e-05
-2.93278521823717e-05
-3.1340098530436e-05
-3.01552897117723e-05
-2.81751703829242e-05
-2.47767451343005e-05
-2.20352323147077e-05
-1.72614509433138e-05
-1.8572505529784e-05
-1.2178926342715e-05
-1.58349773469298e-05
-1.898934226707e-05
-1.85843766613077e-05
-2.33631237418159e-05
4.71379371738178e-06
-3.60949383390289e-06
-8.7489461463967e-06
-8.36528992393657e-06
-2.14967207971131e-05
-2.0004743788042e-05
-1.42656413923958e-05
-8.43280637927005e-06
-1.99914282996249e-05
-2.2650560844034e-05
-2.17548959414237e-05
-1.68973006824342e-05
-2.05622910792916e-05
-1.37502752757879e-05
-2.09198522666979e-05
-2.3568482282981e-05
-1.26934316342562e-05
-4.12049384464627e-05
-1.32391235121486e-05
-1.71578810449868e-05
-3.00348989605256e-05
-1.94730121030639e-05
-1.9875688300901e-05
5.64429059737056e-06
-2.11551806389619e-05
-2.4232003347644e-05
-2.3824010153287e-06
-2.8401178807098e-05
-1.10751873329325e-05
-2.1119993146562e-05
-7.89877458002196e-06
-2.27405522494121e-05
-1.15490144914e-05
-1.02980420388692e-05
-2.11290599078259e-05
-7.41866535749631e-06
-3.38575985418187e-05
-2.9744895236132e-05
-2.50490705888062e-06
-1.21621616267012e-05
-3.10424755503945e-05
-1.06012618200217e-05
-1.05303856273372e-05
-1.35119185433002e-06
-1.07197688205457e-05
-2.75184127118665e-05
-1.01399507430054e-05
-8.3532022765576e-06
-4.83204744032206e-07
-2.82169894199576e-05
-1.85995966584267e-05
-1.75920339671882e-05
-2.48155589243138e-05
-2.62895426810863e-05
-4.58133712991664e-06
-9.28022166591889e-06
-2.33474716057742e-05
-2.16248665534606e-05
-3.47918618914649e-05
-6.22018803936097e-06
-7.40643919747878e-06
-1.1524852568632e-05
-1.33785799081985e-05
1.88358653524884e-06
4.53431163922232e-07
-4.36226971235104e-05
-2.53452472067783e-05
-1.78073072626161e-05
-1.44339036832353e-05
-2.4735264127184e-05
-1.92858980800294e-05
-2.2182281978956e-05
-7.46989716733336e-06
-1.42784852069407e-05
-1.91355093424621e-05
-1.16126641334292e-05
-1.3621340084365e-05
-1.7208102320707e-05
-7.33598213953329e-06
-1.51159152607853e-05
-2.36118867789925e-05
5.34302191383576e-07
9.56406325705652e-06
-1.59350084383433e-05
-1.85671897045015e-05
-6.0404149327891e-07
-7.09967517733448e-06
-3.51769379058289e-05
-2.99761790536878e-05
-1.25142412393362e-05
-3.83072976439193e-06
-3.53015295319671e-06
-6.94303674960148e-06
-5.15188120298857e-06
-7.67593687772226e-06
-1.36403017792988e-05
-2.27888527097421e-05
-1.99877926316472e-05
-2.39603070510885e-05
-2.95714251480623e-05
-2.72186245430827e-05
-5.54453512039243e-06
-3.11966573380324e-05
-3.30328175906775e-05
-2.98467176180549e-05
-2.65898890964413e-05
-1.63643705019415e-05
-1.41745289357534e-05
-7.90393166647474e-06
-1.95806583018567e-05
-8.2625942603874e-06
-1.34042388150679e-05
-6.05867611088398e-06
-1.24422988367759e-05
-2.49071979404995e-05
-1.07467950949321e-05
-5.98438459472756e-06
-1.85575175630775e-05
-1.21651187109845e-05
-3.65295408837774e-05
-2.67992773176873e-05
-4.48498112982579e-06
7.94063481220234e-07
-9.92623596099083e-07
-3.35276245493487e-06
-8.48152168512335e-06
-2.06577825174266e-05
-1.34457514720634e-05
-1.6576484284936e-05
-7.73527932362806e-06
-1.18563446422778e-05
-2.67926005404366e-05
-1.2668080211733e-05
-1.55938079458194e-05
-2.54035065664497e-05
-1.43921140870459e-05
-4.58806765594658e-05
-3.41430520198489e-05
-1.88929514670042e-05
-1.7578395502654e-05
-1.23672738533114e-05
-1.27096300291528e-05
-1.72328214737256e-05
-3.81813652217274e-05
-4.20698527119672e-06
-1.04561915562902e-05
-6.09741017109746e-06
-1.55874560681707e-05
-2.71930648746204e-05
-8.97398759625929e-06
-1.83761393901707e-05
-1.29908195356459e-05
-1.32372798736902e-05
-1.89563198279145e-05
-2.46418203624237e-05
-1.25351227574707e-05
-1.2466107134224e-05
-1.97668396454695e-05
-1.83893272907686e-05
-1.48415028954948e-05
-1.38013890819922e-05
-3.32192405114909e-06
-1.33065489879086e-05
-1.10549364126179e-05
2.51341634796454e-06
-2.18659619797419e-05
-1.73390871091719e-05
9.35448932486745e-06
-2.21333134892251e-05
-2.82589719369434e-05
-2.96163375433884e-05
2.09089001604143e-06
-9.95189737809556e-06
4.95888282700984e-07
-5.41517293091671e-06
-1.31603958545972e-05
-1.13981289827253e-05
3.91229031261146e-06
-1.36362505597164e-06
-1.52149706398471e-05
-1.43344203411425e-05
-3.2205256709823e-05
-8.46638047018234e-06
-2.34773581262459e-05
-2.31750872003975e-05
-2.64632226316328e-05
-3.48888941202734e-05
-1.59147807590329e-05
-7.49954178924743e-06
-9.81616234591974e-06
4.90682323182466e-06
-7.9259579665455e-06
-8.81284492301035e-06
-3.68101812631531e-05
-2.35290554475796e-05
-8.54862191281495e-06
-1.67597363333382e-05
-1.47537942225478e-05
-1.29363477106301e-05
-7.42506639492825e-06
-2.59525546634044e-05
-1.17855334227704e-05
-1.61692037394379e-05
-2.52800223775255e-05
-1.77677749704264e-05
-2.32495587556254e-05
-1.65363607085265e-05
-1.50980284646755e-05
-1.50258706535259e-05
-1.10476410599644e-05
-1.24166260721645e-05
-1.50405920738868e-05
-3.21120443389003e-05
-2.11336522346297e-05
-2.1748489099319e-05
-2.10832970302506e-05
-2.95760663968776e-05
-1.59686024079542e-05
-4.89822070151708e-06
-3.09109045256285e-05
-1.04663307711977e-05
-1.16375281365974e-05
-2.22519636901547e-05
-3.53372057404266e-05
-7.80290484477538e-06
-1.16711965690361e-05
-2.06051828829771e-05
-2.3169100855851e-05
-3.33820549031109e-05
4.14087645022714e-06
-3.16025482548988e-06
-3.99826368506129e-06
-2.27590006132629e-05
2.49001292576859e-07
-8.47695130125324e-06
-2.30828795550196e-05
-2.80721817960017e-05
-2.7372880349895e-05
-1.50053978881198e-05
-4.03180023339685e-05
6.55736773588123e-06
-9.20455754677848e-06
-3.16161094221e-05
-2.85160835087776e-05
-2.74405516804601e-05
-2.35714733472842e-05
-2.14696767662336e-05
-2.55521498088366e-05
-1.75081085700822e-05
-3.94547135683477e-05
-1.37965343220085e-05
-3.13975547083485e-05
-7.80588314777443e-06
8.35474681097976e-06
-1.96603955201293e-05
-2.01586811808102e-05
-2.24300464157979e-05
-7.89352102352148e-07
-1.07561941622994e-05
-2.7769020911461e-05
3.53884957891245e-06
-2.09718693008886e-05
-8.0917636541252e-06
-1.22260382643893e-05
-2.21878625873818e-05
-3.07708192905946e-06
-2.17439680151113e-05
-2.32682196875873e-05
-9.42767570638494e-06
-1.80695088463108e-05
-1.08609772393696e-05
-5.59549979540476e-06
-1.64298140184208e-05
-2.48811784141055e-05
-7.91990404955518e-06
-5.30197611575436e-06
7.8904856758246e-07
-6.69243693835729e-06
-1.32313561075959e-05
-1.89766754868773e-05
1.16285048296077e-06
-1.84822832547783e-05
-1.25871659023396e-05
-1.41141081206861e-05
-1.7134064827338e-05
-6.76316446576e-06
-5.1638145036585e-06
-2.93967670134603e-05
-2.27274317105104e-05
-7.23692545145372e-06
-7.24467945952703e-06
-1.0712664311682e-05
-1.71251530826453e-05
-1.67628811786796e-05
-1.7097652148539e-05
-2.70278924779642e-05
-2.32127973334946e-05
-1.70275768745832e-05
-1.77983119545098e-05
-1.61678388125185e-06
-2.70346342671352e-05
-2.59993094925257e-05
-3.26903966577225e-05
-1.68909816486741e-05
-1.59990235847323e-05
-1.5914113782471e-05
-3.74727530735687e-05
-8.85926084304825e-06
-1.87317623629094e-05
-1.78611089636225e-05
-4.59535163278188e-05
-2.68880844796286e-05
-4.93668160507627e-06
-3.97946696297594e-05
-9.98254558540085e-06
-2.42205700709439e-05
-9.88409605462261e-06
-1.39119137175801e-05
-3.6816912880531e-06
-2.33780306004615e-06
-3.58856195359755e-05
-3.27668035652889e-05
-8.25481669029279e-06
-1.54212141911014e-05
-2.21128599194813e-05
-1.35457025812281e-05
-3.23227715729676e-05
-1.73521988413078e-05
-2.57958052695984e-05
-2.79866747885861e-05
-2.1098524746966e-06
-1.93081539147627e-05
-2.47825847614338e-05
-2.36584610694758e-05
-1.99566240046173e-05
-1.39217808985638e-05
-1.407587189427e-05
-8.2528742744469e-06
-1.42502011626712e-05
-2.43194382482544e-05
-5.18029348258115e-06
-2.83051223616988e-06
7.28504109825912e-06
-2.21188660377468e-05
-2.69686950385687e-05
-2.30220338464582e-06
-6.77683173858454e-06
-1.19162034326802e-06
-9.46035282876443e-06
-1.94704805235608e-05
-5.41893886954437e-06
-9.28619360582078e-06
-1.01470411147733e-05
3.91096532533544e-07
-2.89656147375209e-05
-1.37577132328425e-05
-2.7860846878554e-05
-1.09913998965186e-05
-9.41743510019682e-06
-2.09841614461308e-05
-2.66061260891426e-05
-8.97529795481339e-06
-1.98564257015071e-05
-2.86307028883403e-05
-4.03727238802577e-06
-8.81675235185727e-06
-8.82238042625026e-06
-7.13205273761588e-06
-1.9536419460483e-05
-2.02269454097538e-06
-1.51912225347465e-05
-7.32426316637302e-07
-1.04332356926621e-05
-3.40575248509264e-06
-1.93400390242452e-05
-1.77731387071968e-05
-1.76617921626011e-05
-2.22997493514403e-05
-1.10867232996642e-05
-1.27288239174206e-05
-1.82798717390299e-05
-4.22690298909463e-06
-8.49210628688866e-06
-1.39185275062528e-05
-1.4162990131209e-05
-1.18223638096925e-05
-2.78792269154292e-05
-1.24387118482459e-05
-1.79228833295532e-05
-1.74462727147958e-05
-5.44904288938101e-06
-1.96723183157621e-05
-6.40824981398115e-06
-9.63939284435597e-06
-3.80033348683703e-05
-2.65675576677298e-05
-2.62314213774754e-05
-1.15838912827574e-05
-1.87154304783665e-05
-3.31734743467085e-05
-2.6301443031906e-05
-1.15591191507156e-05
-2.11553737766804e-05
-2.46820869147964e-05
-2.50651499205413e-05
-1.45577186614917e-05
-8.31816508169236e-06
-7.64988520603791e-07
-4.52922096896019e-09
-1.20190259084119e-05
-1.13082547669013e-05
-1.63921181897102e-05
-7.54078140507217e-06
-1.37427725741774e-05
-5.06950713425213e-07
-3.11316210126416e-05
-2.02800967738603e-05
-9.43422673619923e-06
-1.74429878784767e-05
-1.10252642133199e-05
-2.59917209118385e-05
-2.12339791472529e-05
-2.75037850585689e-05
-1.31439212985353e-05
-4.5508694141252e-05
-1.93092605116137e-05
-1.98056007932082e-05
-2.14272799914827e-05
-3.1282170255333e-06
8.88525510816464e-06
-1.6210201042683e-06
-1.05130032155976e-05
1.12266720171539e-05
-9.76748118036677e-06
-1.43469580403531e-05
-2.76670361159087e-05
-3.0399061663117e-05
-8.83738716720438e-06
-1.64802084867976e-05
-1.55396861133727e-05
-1.73738759951491e-05
-2.34765991923763e-05
-1.06614184105665e-05
-1.94670606994289e-05
-2.50686491310366e-05
-9.73490935085464e-06
-2.22405696719065e-05
-1.33774985424751e-05
-1.15208473943547e-05
-2.00147403991081e-05
-3.94106597712095e-06
-1.86350906720293e-05
-1.30356862779831e-05
-1.53232043485093e-05
-2.12134904987773e-05
-6.45777789558066e-06
-7.28828984877942e-06
-1.15250972798051e-05
-2.25583398569855e-05
-8.72382856896222e-06
-3.22115549995812e-05
-2.15435269872534e-05
-1.3884149425544e-05
-3.46626747545019e-05
-1.3478027528239e-05
-4.53805890002278e-06
-2.65659510199877e-05
-2.06777403270161e-05
-1.56514718681611e-05
1.83701110107561e-06
-2.56921397213063e-05
-2.53082023202923e-05
-2.1491831985864e-05
-1.67902673741847e-05
-3.12012079196432e-05
-2.46862133681543e-05
2.75887208632268e-07
-3.13884925326853e-05
-5.96918172227144e-06
-2.09273096563216e-05
-2.21181114331881e-05
-1.17832350687773e-05
-3.29518527916266e-06
-2.07208926165095e-05
-4.16067433862585e-05
-3.06177252032466e-05
1.73828829685984e-06
-2.10034768075661e-05
-2.7802395727752e-05
-1.71692994229987e-05
1.17931211198262e-05
-2.83161237479743e-05
-1.23801917076559e-05
7.52198342385132e-07
-1.85333329485064e-05
-2.03840864776735e-05
-1.49272704725687e-05
4.04426325388668e-06
-1.25130969158969e-05
-2.22976797737968e-05
-1.82758826456653e-05
-2.21733596645827e-05
-3.18991621705605e-05
-1.56107370461287e-05
-3.01554505060629e-05
-2.12415436455069e-05
-2.65997321603554e-05
-1.64816031413998e-05
-2.48695552466782e-06
-2.00777398381069e-05
-2.56783827093798e-05
-3.44384151190906e-05
-1.0911039243592e-05
-1.44336077683947e-05
-1.25183558433093e-05
-1.49828540443866e-05
-6.50714617879662e-06
-1.314666659135e-05
1.28830173723363e-06
2.24631417612659e-06
2.00804601711171e-06
-2.23226345374158e-05
-2.43348811126139e-05
5.15120990712016e-07
-3.84954263060972e-05
-1.27714642950377e-05
-4.78622070287028e-06
-1.68713428051206e-05
-7.13716847842077e-08
-1.94695278319514e-05
-4.54172087040797e-05
1.86222797112156e-06
-5.6250645364657e-06
-1.56375296910711e-05
-2.18259323344281e-05
-2.57934644581712e-05
-8.98869774124407e-06
8.62756704480842e-06
-1.75328372801972e-05
4.18326749239908e-06
-3.83711142177459e-06
-1.24193980605468e-05
-1.40874369328648e-05
-2.23626913084044e-05
-1.20077752241517e-05
-7.18516890411217e-06
-2.10250425310096e-05
-3.46763289618929e-05
-1.87209690947167e-05
-9.22984763665812e-06
-3.04061288317084e-05
-3.78679679268035e-05
-1.44707946523171e-05
-2.24444238536763e-05
-2.09486990659772e-05
-2.73412154913974e-05
-2.07423615591094e-05
-1.11630507584205e-05
-1.61827447198356e-05
-3.66517149834266e-05
-9.98554942168161e-06
-1.54960241359257e-05
-2.51793842274427e-05
-2.1246180174376e-05
-3.82203991082704e-05
-6.343210796225e-06
-4.1246363828838e-06
-8.31771043645393e-06
-2.65519736736842e-05
-2.04124225738253e-05
-1.14159596774869e-05
-7.49525136955594e-06
-3.12409053740744e-05
-2.16959926470108e-05
3.51700899004733e-06
-4.73744751458702e-06
-1.45454097184967e-05
-9.40956344287332e-06
-1.58770223978831e-05
-2.04866256253776e-05
-1.0498018913261e-05
-1.19191119815032e-05
-3.21755022090325e-06
-2.40780207541947e-05
-3.93250286202594e-05
-1.19978800097008e-05
-2.17838098869182e-05
8.87844998022332e-06
-1.80897457820565e-05
-6.62819687540295e-06
-1.61629156061178e-05
-2.22998390558029e-05
-2.72947915328709e-05
-1.25085959790442e-05
-1.23839488339438e-05
-2.18191422527263e-05
-2.55764909331313e-05
-1.24084153249924e-05
-1.65868418762712e-05
-5.11275838935345e-06
-2.07573210487817e-05
-3.04175530352669e-06
-2.01398116326214e-05
-2.62474183684121e-05
-1.80678681268461e-05
-2.46085262203938e-05
-1.68225951943077e-05
-1.13704776979999e-05
-1.33651519735804e-05
-2.65773683993674e-05
-1.82767460075028e-05
-9.27864362681246e-06
-1.57100568783591e-05
-2.84795732863954e-06
-3.28868153295471e-05
-2.89122344649065e-05
-2.39287472270371e-05
-3.84598098449279e-06
-2.70492227281015e-05
3.52925017977494e-06
-1.83170346580558e-05
-1.24288663805237e-05
-6.05412224205153e-06
-2.84197246701163e-05
-9.65967014118581e-06
-6.60175601133411e-06
-2.00371429277514e-05
-1.85839924567743e-05
-2.94868186507333e-05
-3.20080306046389e-05
-3.20176971609696e-05
-1.72971093378321e-05
-1.21833094660243e-05
-2.83390497000641e-05
-4.75073527072881e-06
-2.83841493076302e-05
-3.21106802474697e-06
-1.8199962048982e-05
-2.17039872185519e-05
-2.00015176641878e-05
-3.89719515279837e-06
-1.37491492698067e-05
-1.18530504389353e-05
-1.4406956825695e-05
-1.34784468495683e-05
-1.53408840902071e-05
-1.61901009300971e-05
-1.33473818046145e-05
-1.82975248007554e-05
-2.9147814691734e-05
2.20679369493887e-07
-3.43432885302621e-06
-9.35426745428167e-06
-9.14081639599363e-06
-1.17272010354217e-05
-1.81400655913841e-05
-1.4207514671299e-05
-1.57945666798326e-05
-7.21159308344883e-06
-1.99079767922747e-05
-4.07920446928778e-06
-1.19550835956021e-05
-1.0149462672886e-05
-1.26803972419478e-05
-2.23511762427515e-05
5.302194152135e-07
-2.30452777327429e-05
-3.46926644423037e-05
-1.86829302003726e-05
-1.21187580748085e-05
-2.81294091950587e-05
-2.38161916738455e-05
-2.80228807482192e-05
-2.52450956693361e-05
-1.84021960820789e-05
-3.4545894769249e-05
-1.4235998530792e-05
-7.74619022572808e-06
-1.88958805491405e-05
-1.63247280838156e-06
-1.24626257096301e-05
3.00528611933628e-07
7.33998756583067e-06
-4.69190396282686e-06
-2.25607599071743e-05
-9.94679675377498e-06
-2.62669226422438e-05
-1.66907957322395e-05
-1.42067679146818e-05
-1.42087796396129e-05
-1.74716085272438e-05
-3.738705613233e-05
-3.0741948909671e-05
-6.19515806190377e-06
-2.3206666220181e-05
-8.85087310707841e-06
-1.32863483731073e-05
-1.76238852895314e-05
-2.16909416787074e-05
-1.78820909147585e-05
-2.64137499719176e-05
-7.54041002444509e-06
-9.23576153669684e-06
6.6658993304584e-06
-1.36279737976929e-05
1.5607224028868e-07
-1.20624808580392e-05
-1.89277787954659e-05
-1.40402232626211e-05
-3.080332359564e-05
-1.20479256396834e-05
-1.98408616295061e-05
-1.36124012656171e-05
-2.34864533976056e-05
-1.5246618515026e-05
-1.90820107426915e-05
-1.39073696968459e-05
-1.05685145542555e-05
-1.82650012099269e-05
-1.27974566451438e-05
-2.32514289264739e-05
-2.53707765082249e-05
-1.59936833741889e-05
-1.276424365903e-05
-2.84435903441494e-05
-2.19965670783744e-05
-1.79261154653258e-05
-8.01153883239561e-06
-1.47468320258075e-05
-1.98308779706489e-05
-2.24162360835441e-05
-1.4658140035816e-05
-2.06626534593269e-05
-3.0730208860254e-05
-7.20726358609322e-06
-1.41358074398973e-05
-7.01782542892305e-07
-6.67204795873145e-06
-1.71965070635052e-05
-9.11644013193707e-06
1.74810770509942e-06
-8.06482518136034e-08
-7.01252581188638e-06
-2.96913327722488e-05
-6.00550756592253e-06
-1.64773291290048e-05
4.41731914382029e-06
1.55455934708239e-05
-2.94572277498909e-05
3.16440119691487e-06
-1.88437133102084e-05
-2.39555996804319e-05
-7.36596442807788e-06
-1.03451063482124e-05
-1.00206607189938e-05
-1.22028804734355e-05
-8.26367556857565e-07
-1.94612179839008e-05
-1.42170606017757e-05
-1.48211291025827e-05
-1.57856714266778e-05
-1.46503420449333e-05
-1.63833105149774e-05
-9.46717906065406e-06
-1.86651013643169e-05
5.92949186505335e-06
5.7044274862943e-06
-2.26985147401851e-05
-1.88012668808333e-05
-1.53806869535252e-05
-1.82879210515365e-05
-3.98794480833542e-05
-5.64217506397749e-06
-1.35550017746536e-05
-2.17803163191442e-05
-9.23601116983201e-06
-1.24406513216767e-05
-3.28842850832741e-05
-1.87555410242496e-05
-1.40182063175957e-05
-2.22538380100538e-05
-2.80626655758748e-05
-3.04937961182598e-05
-1.78024432870717e-05
4.51121493528501e-06
-1.39565770212985e-05
-4.63290661846381e-06
-5.43193240711591e-06
-9.00277168204375e-06
9.82145375639193e-07
-1.67031582834809e-05
-7.33720039534085e-06
-2.16432249322998e-05
-3.01157057839889e-05
-1.00197563306962e-05
-2.05945700400052e-05
-6.29091713857956e-06
-5.69530347967411e-06
-8.87838688660366e-06
-2.05764153858291e-05
-4.64240520669059e-06
-1.34205103067922e-05
-1.82905258870078e-05
-9.88387578002932e-06
-2.33690272028469e-05
1.07925702731388e-05
-2.34115628281001e-05
-6.34902902644012e-06
-1.62261606966028e-05
-2.21370334333116e-06
-3.40356574450827e-05
-1.16882523248262e-05
-2.45135061526686e-05
-3.04502111139614e-05
-1.78689005774357e-05
-2.23276198943869e-05
-4.71308659618503e-06
-3.32218924381697e-05
-1.03361087273154e-05
-2.14678639460623e-05
-3.81645499942001e-05
-1.22348763556048e-05
-1.74546396368997e-05
-2.41353709329801e-05
-1.38094112612359e-05
-2.8636896415046e-05
-6.08166500955886e-06
-1.87154981771144e-05
-1.42763794109685e-05
-2.46327563970068e-05
-1.34112719392306e-05
-1.77114639875782e-06
-9.66275365903485e-06
-4.89445525785874e-06
-5.35017475012902e-06
3.33995689346539e-06
-7.4755286017334e-08
-1.33588284796684e-05
-9.46700736372276e-06
-3.17376695129331e-05
-8.3633137768092e-06
-1.98962034452318e-05
-1.60659702003847e-05
-7.2353378595982e-06
-1.26925182287734e-05
-3.33260598828439e-05
-8.7790376709943e-06
-2.33654614318368e-05
1.6901610436747e-06
-7.87284812496355e-06
-3.79188350470153e-06
6.8757594816682e-06
-2.0631649921325e-05
-1.29293754098515e-05
-2.16756531509249e-05
-8.06929539762468e-06
-1.05984652544043e-05
-2.254355915972e-05
-2.74030617606052e-05
-1.01732047624672e-05
-2.75281439343161e-05
-4.05522645562278e-05
-2.47862512848562e-05
-2.01432296985011e-05
-1.50318836994989e-05
-1.73221376601291e-05
-3.05036510575298e-05
-3.38313914256047e-05
-1.94403000867979e-05
-3.2084039330374e-05
-1.64178043756016e-05
-3.81414896813286e-05
-4.33787398419317e-06
-2.344406270425e-05
-2.86608673097739e-05
-1.86132609267421e-05
-2.3135675180317e-05
-1.23200405971738e-05
-1.26502236727504e-05
-2.83869358739244e-05
-3.25816815512209e-05
-1.95052312254567e-05
-1.08669833405925e-06
-4.25216047957207e-06
-1.17086846016038e-05
-3.41100961956863e-06
-1.61554376076614e-05
-2.49745006812079e-05
-1.99044112603496e-05
-1.01821209395439e-05
-7.87873650640933e-06
2.40178271668054e-06
-1.00821311903215e-05
-4.34770375201025e-05
-2.43697502895586e-05
-1.80400330699449e-05
-2.99066375713422e-05
-9.18892884035867e-06
-1.79686111268141e-05
-2.7301415639128e-05
-1.87606070957085e-05
-4.88254792683356e-06
-1.6202297470067e-05
-3.32991275102528e-05
-1.58428375504214e-05
-1.58195867556133e-05
-2.75783957882643e-05
-1.37472526797826e-05
-5.72743718086683e-06
-2.69834640644067e-05
-1.80812363592034e-05
-1.56797704488878e-05
2.01683618867547e-06
-1.13759983534053e-05
7.59567035074232e-06
-2.63654109394526e-05
-2.68558992038125e-06
-1.17697273945021e-05
-3.11877894289103e-05
-1.70608015783327e-05
-1.11835060298809e-05
-1.64618329123625e-05
-1.15983386397662e-05
-2.16887232734439e-05
-1.5250473163779e-05
-9.46457396919346e-06
-2.04382710072533e-06
-1.89483544441753e-05
-3.31622511111766e-05
-1.43943648143835e-05
1.67727762131897e-06
-3.32806400962006e-05
-1.38074289672889e-05
-1.42804243886204e-05
-2.58486921874617e-05
-2.35140253118284e-05
-3.58854067740066e-05
-2.57872426168993e-05
-1.62951852442092e-05
-2.68059208460418e-05
-1.72735934536918e-05
-1.37051856018027e-05
-2.43563864631006e-05
-7.66526989266211e-06
-9.090358416627e-06
-1.81576300391693e-05
-6.09036823930751e-06
-1.30856825445513e-06
-1.988028013868e-05
-1.83821019957898e-05
-2.29179189484991e-05
-1.98966228764088e-05
-1.60524427048646e-05
-3.30440553440857e-05
-1.08781181673791e-05
-1.18122775599791e-05
-1.63641619327382e-05
-2.21342031668685e-05
-1.96097378737646e-05
-1.98809820518676e-05
-1.2382906150862e-05
-2.50799436752459e-05
-8.49613472385002e-06
-1.81497215596003e-05
-2.37359718327517e-05
-2.28295413769855e-05
-1.05665561254203e-05
-2.35768320919531e-05
-1.66498375594732e-05
-8.85034352075877e-06
-1.04654339382948e-05
-1.85073801970258e-05
-1.48252975022741e-05
-1.4647763617747e-05
-2.35742130623932e-05
-3.70915553931572e-05
2.09000576756913e-05
-2.1661632020961e-05
-1.41535142457683e-05
-1.66667873838092e-05
-3.13621973243314e-05
-2.30458218762976e-05
-1.16016911697675e-05
-1.22760261272985e-05
-2.42888710881225e-05
-3.0468147720875e-05
-6.90480537966085e-06
-7.70144017868524e-06
-2.35302874051778e-05
-1.54241299656251e-05
-1.74044288015754e-05
1.60432912036169e-06
-4.2425946080655e-06
-4.11362054759019e-05
-1.43392379738346e-05
-5.34602259928072e-06
-1.98660296899681e-05
-1.13743198361522e-05
-1.17624472845217e-05
-2.4788077046607e-05
-9.25650018669113e-06
-2.32309155157972e-06
-1.08252079159827e-05
-2.34510516892707e-05
2.35923636690857e-07
-2.2946722306469e-05
-2.43177754092534e-05
-7.55441518152944e-06
-1.10855290550412e-05
-1.79083605206126e-05
-1.33430630637108e-05
-2.38122506513885e-05
-2.80302228742786e-05
-1.1047817779313e-05
-1.36914790304385e-05
-3.01096480724188e-05
-4.1949341836571e-05
-3.95646090940268e-05
6.50148613686834e-06
-1.50328630958988e-05
-3.6790831962297e-06
-2.47802932750117e-05
-1.57233438021423e-05
-2.52939671464171e-05
-2.29625945040019e-05
-1.44775159311513e-05
-2.23062147490405e-05
-2.80922384757525e-05
-1.7134416125903e-05
-7.16161591143263e-06
-5.82720221371338e-06
-2.27028837496663e-05
-1.16468394096469e-05
-1.71090736749581e-05
-1.24772948410958e-05
-2.21481946393658e-05
-2.62330431468622e-05
-1.94166073561899e-05
-1.24136855223567e-05
-2.67333738785356e-05
-1.32999582641159e-05
-3.02929751868743e-05
-3.29201198001428e-05
-2.46171308756209e-05
-2.52969210343724e-05
4.81612766841194e-07
-1.43608779746291e-05
-3.13544835886399e-05
-1.90374680998246e-05
-5.63354985138226e-06
-1.36281971621495e-05
-1.53290049786005e-05
-2.00640872388813e-05
-1.76667915595218e-05
-1.90700814305862e-05
-7.91293611759637e-06
-7.03161540338951e-06
-1.65100250834832e-05
-1.92387787735201e-05
-4.387086819261e-05
-2.09925999952927e-05
-1.58626566604343e-05
-5.27133714339223e-06
-1.2200513837287e-05
-1.52547699331388e-05
-3.32398583781787e-06
-1.46359741421154e-05
-1.14069082672803e-05
-2.13355703078791e-05
-7.75184490514481e-06
-6.14989561587338e-06
5.96905106064991e-06
-1.39463078250735e-05
-7.61978470816256e-06
-1.15555574079246e-05
-1.53889558010175e-05
-1.83511781133164e-05
-2.32277434976766e-05
-2.0305146253281e-05
-2.65582600762484e-05
4.88412222327489e-06
-1.27149798210049e-05
-9.06561920301498e-06
-6.60747130665617e-06
-2.19161863140303e-05
-9.45113751515354e-07
-6.46895020436879e-06
-2.44074834293474e-05
1.25955617059226e-05
-1.15110570335731e-05
-1.41430451915903e-05
-2.2908114276731e-05
-1.8662755645746e-05
-1.60771606198149e-05
-5.51663753897321e-06
-1.82796252513213e-05
-2.9984639503232e-05
-3.27132362759567e-05
-1.22916989936518e-05
-1.23294870745448e-05
-3.33355082162967e-06
1.91831219885785e-06
-2.21965972894627e-05
-1.67378852923503e-06
1.18270001124433e-05
-7.91163568247783e-06
3.56320284743044e-07
1.01007004508436e-05
4.82699676174179e-07
-1.31008862595643e-05
-8.86125035680037e-06
-1.62458826863401e-05
-2.53929037403079e-05
-2.3055634576084e-05
-6.34317542489036e-06
-1.60519208575236e-05
-1.78067322220176e-05
-3.25691223743484e-05
-1.82011150908103e-05
-9.12758719524254e-06
-7.36585043043575e-06
-2.21038409435381e-05
-2.61611268028532e-05
-2.21106901569187e-05
-2.45164272929388e-05
-3.55509913797163e-05
-2.24785859612696e-05
-1.58863055183257e-05
-1.58671466978006e-05
-1.05966231693139e-05
-1.54169604462184e-05
-2.04310519499919e-05
1.06046870437466e-05
-6.2304897792073e-06
-1.18897955513189e-05
-1.90285483806802e-05
-7.2079776137892e-06
-4.71392573032541e-06
-4.50594014174159e-07
-1.40264723692071e-05
-1.38907690057249e-05
-2.59793644403062e-05
-5.97767776330131e-06
-2.36385101261477e-05
-1.66759351083471e-05
-9.57631158770793e-06
-1.33338385822932e-05
-9.12959324678328e-06
-1.72687783522397e-05
-1.57623156006795e-05
4.79944846699035e-06
-8.78329833188617e-06
-1.60622260503051e-05
-1.06603126554658e-05
-2.30967735695165e-05
-3.61544862791785e-05
-4.62977853286973e-06
-1.50722239815136e-05
8.2262254420929e-07
-5.40538787329701e-06
-1.21636771107186e-05
-1.48556583414401e-05
-1.55120155911462e-05
-3.58845286290651e-05
-2.02213650328356e-05
-1.90338127817652e-06
9.4006831414841e-06
5.19474569997111e-06
-2.0076215332908e-05
-2.76252165808729e-05
-4.25480539371801e-06
-1.68299134890434e-05
-1.91367394408334e-05
-6.09876169540873e-06
-1.19073627585828e-05
-2.27649972896676e-05
-2.02447305228e-05
-2.65165860141857e-05
-7.93770119033634e-06
-1.76264797186883e-05
-3.15468009557963e-06
-8.32408688096151e-06
-8.63199662912407e-06
-5.37641432229364e-06
2.10800429127287e-06
-2.90442682653005e-05
-1.13292066021402e-05
-1.60127244253483e-05
-2.00733137396628e-05
-2.15853208678928e-05
-1.79015961474767e-05
-2.07563533847977e-05
-2.51524458027832e-05
-1.22290614804092e-05
-2.58984662728417e-05
7.73468839347989e-06
-2.54779444897877e-05
-7.54107851062474e-06
-1.83768579247863e-05
-1.03194190014484e-05
-1.40166229556031e-05
-1.76668747210737e-05
-2.24923081687473e-05
-1.21441935155239e-05
-2.59592786751212e-05
-6.63293232551326e-06
-2.80308228125109e-05
-9.27723902888101e-06
-1.69993175517805e-06
-8.8503635399644e-06
-6.05042017144692e-06
9.16946832623344e-07
-1.90273073018113e-05
-1.44301516126172e-05
-2.20164866667496e-05
6.97483110178774e-06
-2.01769738221402e-05
-1.93718301382804e-05
-7.72886840818433e-06
-9.97454327090631e-06
-1.88363818439848e-05
-1.68638378958009e-05
-2.12656931594182e-06
-2.34707047255832e-05
-3.02951044063222e-05
-2.75421804723785e-05
-4.89407770617609e-06
-2.44570688517754e-05
-1.80709073078996e-05
-7.95750404157999e-06
-1.15040199341037e-05
-2.59988821310125e-05
-1.51005752288173e-05
-2.89463916122008e-05
-2.27357976744592e-05
-5.10805479408062e-06
-9.15677139414959e-06
-2.7185882177627e-06
2.5282608201795e-06
-1.25412318937521e-05
-7.93900863390228e-06
-1.63140722933088e-05
-2.51079465614473e-05
-3.5197779643335e-05
1.32017943388288e-05
-1.94990951962729e-05
-1.5840771981467e-05
-9.66118086559863e-06
-1.89758172539795e-05
-1.72562229051033e-05
-1.23658053271565e-05
-1.57302771155324e-05
-1.41116383708518e-05
-1.96701458723394e-05
-1.11434734725496e-05
-1.37724414384034e-05
-1.19105866741242e-05
4.16813802056742e-06
-1.22758767886865e-05
4.72125627528376e-06
-1.79039401703813e-05
-1.61952714018208e-05
-2.00516268300167e-05
-1.52210878150316e-05
-2.94362508454716e-05
-1.66733339896997e-05
-2.5269558391926e-05
-1.64712195621694e-05
-5.53319534480163e-06
-3.04942939941345e-05
-1.09898794569845e-05
-2.17590326225843e-05
-2.35197698638476e-05
-1.79146285646293e-05
-3.03985318102253e-05
-6.24072869863402e-06
-2.56669786300982e-05
-3.13896437256352e-06
-1.55937849515127e-05
-2.77021868899182e-05
-1.8596388232341e-05
-4.54248970922634e-06
5.72214158842869e-06
-1.6756463081833e-05
-1.58476815770961e-05
-1.05226311223482e-05
-2.72304905875564e-05
-2.35052980056419e-06
-2.64818715162823e-05
-2.56464422385764e-05
-1.08848489986644e-05
-1.10846235650699e-05
-1.81428679513322e-05
-1.89382310150864e-05
5.44144799433115e-07
-4.26065936204788e-06
-1.73456723825016e-05
-1.59693578323739e-05
-5.12337665864598e-06
5.44356071410293e-06
-6.6987879611632e-06
-1.39784532978495e-05
-1.56883269378574e-05
-9.82487043654901e-06
-2.79446179479721e-05
-1.5329592824441e-05
-2.09525827218823e-05
-7.30824231062827e-06
-2.18343564088961e-05
-8.25085393799844e-06
-1.31718604501802e-05
-1.97108545136896e-05
-1.83708696496048e-05
7.62390438561934e-06
-2.27338750698727e-05
-7.29909540546507e-06
-3.61246085942797e-05
8.85206876800471e-06
-1.42786733518595e-05
-2.7719911768935e-05
-1.41288530097413e-05
6.70607931840295e-06
-1.94870706900532e-05
-1.39704425373945e-05
-3.23385050731574e-06
-7.27426823411849e-06
9.56108719522219e-06
-6.29326395348555e-06
2.21850969285339e-06
-3.65886076061836e-05
-1.33033149341697e-05
-1.47332205498128e-05
-1.92617161131851e-05
-1.42293737129572e-05
-3.46216353601249e-05
-5.59169396047957e-06
-1.31161765533255e-05
-3.09525420736758e-05
-2.64540629002384e-05
-1.83412131951464e-05
-1.74381676193068e-05
-3.99517234983712e-05
-2.62475966707268e-05
-1.6023882401187e-05
8.89340925007249e-06
-1.56423158171293e-05
-1.12309635998973e-05
-2.13207647482061e-05
-2.38605142979538e-05
-7.31985790861251e-06
-2.19748458927835e-05
-3.13250300372216e-05
-2.22477947427339e-05
-2.87689974486403e-05
-1.95986591300602e-05
-1.39213774823383e-05
-1.08427911113762e-05
-9.68875388477099e-06
-2.53641040518618e-05
-1.63311213198669e-05
-9.58271359895064e-06
-2.25986232439159e-05
-2.05228307338906e-05
-7.55018957225498e-06
-1.62952164724428e-05
-2.0244557417185e-05
-4.35307324046014e-05
-1.4598631014817e-05
-8.97378462261437e-06
-6.44846509197746e-06
-2.51199694167283e-05
-2.20818385236501e-05
-1.75401389695897e-05
-2.56840579702857e-05
-1.26461542984949e-05
-2.22382697417634e-05
-1.13731738435612e-05
-1.92257206618164e-05
5.4025120542509e-06
-1.28051398097686e-05
-1.21284816761093e-05
-2.82411997657267e-05
-8.44459483200905e-06
-2.8189600628941e-06
-7.23797504893072e-06
-2.77571022545361e-05
-2.90840864020164e-05
-1.46853437507093e-05
1.14914823903026e-06
-8.76502718535626e-06
-3.07776900620299e-05
-3.17047980958602e-05
1.23937184774601e-09
-2.68549348739888e-05
-3.22124976734451e-05
-2.0561888195453e-05
-2.53639183500443e-05
-2.99389723571806e-05
-1.46644177874407e-05
-1.45088933192296e-05
-2.29889002843028e-05
-1.97312190998301e-05
-1.50750834039577e-05
-2.18326191056481e-05
-8.9433359784326e-06
-1.26247080117817e-05
4.48858739751984e-07
-1.07395087831019e-05
-1.98595045041751e-05
-1.54795354911582e-05
-9.74271450585647e-06
-1.77778762837867e-05
-3.37757091379276e-06
-2.32069431234668e-05
-3.64058292583288e-05
-1.97027737657769e-05
-2.10696291024172e-05
-2.2991350996295e-05
-1.42430244761965e-05
-4.89991089492091e-06
-2.44146554984625e-05
-3.42695662479213e-05
-1.40381834194559e-05
-3.35570743233527e-05
-3.51022252857737e-05
9.25749317950058e-06
-5.98918888102726e-06
-8.6566160872659e-06
-3.44381132104524e-05
-3.12709290195119e-05
-1.89453172109583e-05
-2.22775160418366e-05
-1.92917481690306e-05
-1.56015820536244e-05
-1.74679927385969e-05
-2.98460718437424e-06
-1.96793700082339e-05
-2.53843742774603e-05
-2.74229158591058e-05
-3.94661196950198e-05
-1.30932517125186e-05
-2.07101749585153e-05
-1.05849192947023e-05
-1.34716716360355e-05
-8.61062387844705e-06
-1.72247289893474e-05
-1.58146573795948e-05
-1.29371081678768e-05
-1.46958507977587e-05
-2.23827823519316e-05
-9.87504723539092e-06
-2.98125193018607e-05
-1.56299089155805e-05
-1.39967369932279e-05
-3.12857684002334e-06
-1.85885818749246e-05
-2.76076403376306e-05
-2.01278524259055e-05
-5.23856280447402e-06
-2.81921238001244e-05
-2.47572634392474e-05
-2.00800681182762e-05
-2.02656283258969e-06
-1.01315188877194e-05
-2.48403829289898e-05
-1.60971218479309e-05
-6.20277333206537e-06
1.40679959163311e-07
-2.58514059288095e-05
-1.94640821260808e-05
-2.68204474425917e-05
-2.67804885903731e-05
-2.90965982966508e-06
-4.86788616500566e-06
-3.60960585936151e-06
-1.79252821692436e-05
-1.77554495062015e-05
-8.07143301845479e-06
-1.95685299003044e-05
-2.66472107862019e-05
1.05337102986451e-05
-2.91445620851106e-05
-1.71973186171346e-05
-2.51292678704588e-06
-1.35686933773894e-05
-1.23982459486949e-05
-4.0995435676077e-06
-1.10148580734839e-05
-1.73409582616244e-06
-1.42794330577156e-05
-1.84884529950401e-05
4.51720421150186e-07
-1.977158343538e-05
-8.83440831277862e-06
-1.59272079535114e-05
-1.82855991978324e-05
-1.71667931485329e-05
-1.91559057924419e-06
-2.28125298182017e-05
-3.01510158073207e-05
-1.06759413501145e-05
-3.09389306733131e-05
-2.01534484069061e-05
-4.71381890645542e-06
-1.35510735782909e-05
-8.96318445319587e-06
-8.30897629525534e-06
-2.69122105290553e-05
-1.30680900115853e-05
-1.32503731641887e-05
-2.36437660198026e-05
-9.38369739604724e-06
-2.05755107228775e-05
-1.67882665458287e-05
-3.04185156206517e-05
-2.27804498523291e-05
-4.11162126644088e-05
-2.79173944275289e-05
-3.16910449932797e-05
-3.41709155656685e-05
-2.81619428588514e-05
-4.36026291258907e-05
-8.40948277563167e-06
-3.10176547517024e-05
-1.52925963124797e-05
-1.50370422473678e-05
-2.69349476115236e-05
-1.50175349396858e-05
-1.4948598189337e-05
-2.39969011803085e-05
-1.9119033425674e-05
-1.2219974233014e-05
-1.119920432014e-05
7.52189593251802e-06
1.14380547250276e-07
-1.10173200611058e-05
1.60060544176039e-05
-2.34393406163206e-05
-1.94529466632362e-05
-3.10802631144817e-05
-9.49314148106224e-06
-1.24477440791956e-05
-2.31595990511871e-05
-1.99593655052536e-05
-1.86948171295376e-05
-3.35830981544769e-05
-8.10821862014779e-06
-7.38397007955509e-06
-2.68225340976213e-05
-2.01004021906439e-05
-1.29386490621267e-05
-3.07210029106987e-05
-1.12974991817998e-05
-1.68399810942466e-05
-1.45202899910123e-05
-2.03185988791751e-05
-1.57838716508998e-05
6.55860057463568e-06
1.25187350406285e-05
-9.25986178790136e-06
-1.95575840669656e-05
-2.07622511383895e-05
-2.32573489529017e-05
-1.16112052841656e-05
-2.39878293210385e-05
-1.71821890898305e-05
-2.28194543376397e-06
-2.66738455989462e-05
-1.47681673780138e-05
-2.40524912170651e-05
-2.29030719056562e-05
-1.43739557793542e-05
-1.93461794046484e-05
-2.51833877890554e-05
-1.85910311812644e-05
-3.71776798558647e-05
-1.20043280532363e-05
-2.10400458920249e-05
-2.74472789237312e-05
-1.31145037578518e-05
-2.39128330170033e-05
-2.80398519461192e-05
-1.55880590391684e-05
-2.49856583265735e-05
-1.87873303579377e-05
-1.49301672032728e-05
-1.57362200747414e-05
-9.27253067664596e-06
-2.30073953718269e-05
-1.27961833132752e-05
-2.21654911869304e-05
-1.06157757557563e-05
-1.05783682166417e-05
-1.33679086647302e-05
-1.49676393394499e-05
-1.1421855886246e-05
-4.22915345019852e-07
5.25210911584492e-06
-8.51348440084866e-06
2.19094162009974e-06
-2.02794409195878e-05
-2.21363197660185e-05
-2.36694291487027e-05
-1.28941986138388e-05
-1.83236118736492e-05
-2.48169276076697e-05
-2.56655259105541e-05
-4.76104103023934e-06
-8.85286348304115e-06
-1.61773333976027e-05
-1.37298491162156e-05
-3.41970911769933e-06
-2.62265898650758e-05
-1.51025762833602e-05
7.49823570223965e-07
-8.03284973976499e-06
9.10508900122722e-07
-8.65601738335454e-06
-2.94808775087944e-06
-2.00587801459974e-05
-1.00125532106031e-05
-1.28023617730344e-05
-1.29270226420906e-05
-1.57320535183765e-05
-2.71742940780014e-05
1.91996469707769e-07
-1.68611865140233e-05
-1.67185655897116e-05
-7.71084758132767e-06
-1.94020872570862e-05
-1.64896080102841e-05
4.53044374042071e-07
5.47343962226625e-06
-1.58007325552336e-05
-1.85973633788315e-05
-1.90318399065145e-05
-3.09206395420863e-05
-9.1839346797312e-06
-3.05628276686653e-05
-2.87815713742751e-05
-1.69013364464366e-05
-1.78904715832849e-06
-2.21334897805856e-05
-2.39404537178983e-05
-2.41448859974454e-05
-7.08901735277493e-06
-2.24635214885172e-05
-2.45587945912058e-05
-3.83579991055434e-06
-1.27375957666415e-05
-9.92862345228147e-06
-2.33869823188522e-05
-2.24398046980587e-05
-1.819728320389e-05
-8.94358469435399e-06
-5.27159314025103e-06
-1.69197316591891e-05
-1.29014611013181e-05
-2.03915481736735e-05
-1.14298284107742e-05
-8.72932652313766e-06
-2.58173823239478e-05
-1.04361621224492e-05
-2.5923236447147e-06
-6.11797524739568e-06
-3.00584271620338e-05
-2.5684206015385e-05
-1.97187712893567e-05
-3.36896328302974e-05
-2.61470385641372e-05
-2.20099271847033e-05
-1.74645167023451e-05
-2.24391048795137e-05
-9.28770884165376e-06
-1.80470988679571e-05
-1.65021271115401e-05
-1.61379050782337e-05
2.47621144271249e-06
-1.03399107278496e-05
-1.72392859453456e-05
-2.22971783964234e-06
-1.29364342159983e-05
-1.40136371717654e-05
-2.2480243640339e-05
-2.94801290217542e-05
-1.53513104224956e-05
-1.58138093683269e-05
-1.14712270598094e-05
-1.73417471483914e-05
-2.85922530198272e-05
-1.94573147888949e-05
-4.39326587138368e-06
7.52825381545899e-06
-1.91316182810108e-05
-1.82154947970621e-05
2.10738488223685e-06
-1.09208466467171e-05
-1.92209838121437e-05
-2.48279297000199e-05
-1.74563121564388e-05
-1.75317712235576e-05
-1.93230349187323e-06
-6.5571761378076e-06
-1.46809473049212e-05
9.92822804164615e-07
-1.88251926812112e-05
-1.35345371126355e-05
-7.22698442792034e-06
-2.66168537461914e-05
-2.93582895728582e-06
-1.61595236807682e-05
-1.83663830055087e-05
-1.41548143516298e-05
-5.32569665180873e-07
-2.80118310537203e-05
-1.29144438062132e-05
-5.81790877978967e-06
-2.11889964477287e-05
-9.23424875138394e-06
-1.19251808326793e-05
-1.58713207915134e-05
-1.82199905569672e-05
-2.40682095752095e-05
-4.87450689136064e-06
1.16625040409599e-06
-2.18823317572479e-05
5.61841648190464e-07
-1.45011870600038e-05
-3.30319919761776e-05
-2.60543894273057e-05
-1.90312640895238e-05
-2.66090393406478e-05
-3.51373131344232e-05
-3.37908095942308e-06
-2.9637682500036e-05
-2.65418648211063e-06
-1.86737281200326e-05
6.5401842077443e-06
-3.59756737921428e-06
-1.35666496195817e-05
-1.2251272932793e-05
-3.53581849241437e-06
-5.61648740247538e-06
-1.72201683184884e-05
-1.23058016239093e-05
-1.70601227686041e-05
-1.66004711302151e-05
-2.41304698683635e-05
-5.29347792533558e-06
-1.64871046500373e-05
-1.26788332610227e-05
-2.03145057807468e-05
-4.90853420271702e-06
-1.88267405123319e-05
-3.28364202224143e-05
-8.11294810637416e-06
-2.43124367937466e-05
-3.20146617338428e-05
-1.7421718103435e-05
-7.67102781280203e-06
-1.79945129129949e-06
-1.88719283951158e-05
-3.26149495507531e-05
-3.53157922939329e-05
-3.02299936079559e-05
-3.11359280647814e-05
-1.73668317382546e-05
-1.36950366052932e-05
-1.62679453840531e-05
-1.72660640867869e-05
-3.10665273618812e-05
-5.00268985532296e-06
-2.26430164877212e-05
-2.0388072176187e-05
-1.25804895858063e-05
5.51413278322135e-06
-1.51238630238275e-05
-2.08718285645427e-05
-8.68136527586502e-06
-1.61478680265906e-05
-2.62490701714931e-05
-3.35687583972263e-05
-9.87591209782633e-06
-1.11347976711702e-05
-3.05056573903555e-05
-1.07363659708309e-05
2.26813630324739e-05
-1.90152492350059e-05
-2.38529327134091e-05
-2.82096476902527e-06
-8.72020886635756e-06
-1.68770793029314e-05
-4.75731756820766e-06
-1.49579938759873e-05
-8.94662863962143e-06
-1.924352956854e-05
-2.14278819252659e-05
5.0503078234517e-07
-1.33790128519339e-05
-2.48736220844967e-05
-1.47653579302254e-05
-2.04064044903627e-05
4.88586706276233e-08
-4.56038886842911e-06
-6.01178225861933e-06
-2.80331265822197e-05
-2.70545616992818e-05
-2.45582996053785e-05
-3.35997984236558e-05
-2.23194368418139e-05
-1.87859379451763e-05
-7.99644953736027e-06
1.35430473495841e-05
-2.19865458850565e-05
-2.9563750443133e-05
-3.87132338190534e-05
-2.13571018016176e-05
-1.32881945446388e-05
-1.86554047902025e-05
-1.5647785412756e-05
-1.71472174695932e-05
7.44555167362817e-06
-2.67530257540977e-05
-2.59418977189546e-05
-1.58845316611991e-05
-1.94294677179699e-05
-3.61328645160493e-05
-9.48777995575147e-06
-1.39480499233268e-05
-1.70424775097232e-05
-1.88301330412396e-05
-2.70769534935108e-05
-6.62275177719379e-06
-1.22462297113349e-05
-2.47000977064135e-05
-1.87654883490564e-05
-1.48701418458812e-05
-1.64748608051206e-05
-8.37570553659628e-06
-1.3691673861251e-05
1.21407384754382e-06
-1.42273950068849e-05
-8.01235167743718e-06
-6.36386576959106e-06
-1.59122886979327e-05
-2.02955474013405e-05
-1.62885671310976e-05
-2.42805019225118e-05
-6.50154749836841e-06
-1.84626821654553e-05
-2.04698778163927e-05
-1.92485342988842e-05
-1.87424715282249e-05
-1.91009756968498e-05
-2.28841871409268e-05
-1.57506289310352e-05
-3.0476870841773e-05
-1.72002200527404e-06
-2.75207596700789e-05
-2.10040559366832e-05
-2.18955477448155e-05
1.51832042846537e-06
-6.29951286931786e-06
-1.16735827512881e-05
-1.8632496868978e-05
-2.62230002732801e-05
-9.44079648832053e-07
-1.59126745735807e-05
-1.78674198137542e-05
1.46395406206566e-05
-6.73111681442649e-06
-1.79340506099609e-05
-1.85230165778599e-05
-1.56129177184432e-05
-1.69709561876487e-05
-1.61368260787132e-05
-2.24942603612812e-05
-1.58577080880562e-05
-1.70287608393902e-05
-1.54383204410826e-05
-2.72023559869616e-05
-3.00722204246044e-05
-9.1752006975933e-06
-1.1233678566755e-05
-2.10610392475175e-05
-1.48811452311925e-05
-1.5435637791983e-05
-7.29665599631163e-06
-1.39849396157176e-05
-3.15078943323661e-06
-5.52332651743648e-06
4.17392427234156e-06
-3.69155213205485e-05
-7.23068767457564e-06
-2.5106499671482e-05
-1.74881266069665e-06
-1.79477275985692e-05
-1.27425869442056e-05
-1.96196033566426e-05
-3.08826638052821e-05
-7.16961995094136e-06
-2.37834967364581e-05
-2.91117266182251e-06
-3.00938096153297e-05
-2.0147276344694e-05
-3.20841634987782e-06
-1.5996763109374e-05
-8.030982659635e-06
-2.50005145852546e-05
-2.69401493252873e-05
-1.668410540485e-05
-8.84576946496912e-06
-3.67607800278463e-06
-1.87736559549746e-05
-2.4475509137921e-05
-2.33806145205038e-05
-2.87626539504554e-06
-7.58234052086986e-06
-2.57216538277324e-05
-1.11780735280729e-06
-2.51915988504969e-05
-1.40951646750972e-05
-4.3194429957443e-05
-3.21020427063028e-05
-3.2928096471076e-05
-4.18892220697152e-06
-7.26345337881359e-06
-2.98089630607133e-05
-2.3577657027187e-05
-6.40023740138326e-06
2.00500207823272e-06
3.2439976791581e-06
-1.67553292568008e-05
-8.54268452611143e-06
-3.37599714909258e-05
-1.73565273230408e-05
-8.3320132302782e-06
-1.92463557672491e-05
-2.74069056613191e-05
-4.56389661629944e-05
-1.18481088726466e-05
-5.15544087774442e-07
-2.30126478216013e-05
-3.3433165392958e-05
-2.69182949579867e-05
-9.2273755883147e-06
-1.5964423564561e-05
-2.87631959027467e-05
-1.09543239736292e-05
-1.71606026080715e-05
-1.40056930577119e-05
-4.29501980788593e-06
-1.30036471397821e-05
-2.3252547922097e-05
-2.51737123316146e-05
-1.30381656900622e-05
-1.51099279273466e-05
-1.43148089289216e-05
-5.50749414542625e-06
-1.55025983259584e-05
-1.87233641368684e-05
-1.26220154348833e-05
-1.27941818948725e-05
-2.3767853112225e-05
-3.26966964976728e-06
-5.76169403147998e-06
-2.96803800459213e-05
-2.15169775307062e-05
-1.54761375084863e-05
-1.76239398152354e-05
-7.69726103875965e-06
-2.85652634334076e-05
-7.29134087442794e-06
-1.14866499819687e-05
-1.84688961690865e-05
-1.38732870574499e-05
-1.61787291628832e-05
-8.67674651054698e-06
-1.05357111375333e-05
-3.54064590547596e-05
4.13171509102644e-06
-6.93998486482717e-06
-2.44732301684643e-05
-5.07878890034566e-06
-7.38443470152119e-06
-9.68022002448059e-06
-9.89802280870545e-06
-1.49049788895489e-05
-1.83314653491489e-05
-3.16145186142554e-05
-4.02274882949896e-05
-2.1168911362796e-05
-2.62185050141703e-05
-1.12722651152039e-05
-1.49673053695109e-05
-2.69474977682045e-05
-2.74162455829158e-05
-1.31334569144289e-05
-1.29297301519089e-05
-1.38788365093514e-05
-8.22287461055888e-06
-2.03206977942237e-05
-1.36586453568461e-05
-8.39554811958249e-06
-1.37391048171423e-05
-7.0330955935803e-06
-2.68027825858426e-06
-5.02135235227822e-06
-1.57908934348518e-05
-3.42961023667015e-05
-2.47122699478976e-05
-1.07928932657432e-06
-2.55722083054804e-07
-1.26564466070555e-05
-1.9596044235612e-05
9.01475599414152e-07
-3.80720258416072e-06
1.15779407716022e-06
-9.39301437834393e-07
-1.55417329031921e-05
-1.72612681294449e-05
-1.86380410530823e-05
8.62054882349468e-07
-1.27692498740405e-05
-5.48847259340387e-06
-9.39243409584357e-06
-1.49441056785012e-05
-2.84897651732954e-05
-1.24227006194011e-05
-1.33982440770087e-05
-2.35245352516316e-05
-1.71647875515024e-05
-2.24744453542028e-05
-3.03159714479277e-05
-1.04781601132219e-05
-7.01982556262143e-06
-1.31464456234183e-05
-2.87959294836243e-06
6.19829994797458e-07
-1.41146551333294e-05
-1.57476618337646e-05
-3.66623702779387e-05
-1.60009542643359e-05
-1.08903584344983e-05
-2.49881434915088e-06
-1.91610229743269e-05
-2.35096185471406e-05
-1.55878488558793e-05
-9.85378642841728e-06
-1.78036350353501e-05
-2.15568088620209e-05
-9.17791851224584e-06
-2.32808960759474e-05
-2.69387308259378e-05
-1.65116455259173e-05
-1.00709058963981e-05
-1.91135391090984e-05
-2.8850891936313e-05
-3.59382722963322e-05
-9.50430431401693e-06
-2.8062560106516e-05
-2.11028368382682e-05
-1.59222468062124e-05
-2.64783729538426e-05
-2.09954360825828e-05
-1.3759515740628e-05
-1.71843240714524e-05
-2.19105544266479e-05
-2.69159115987152e-05
-5.93762623674523e-06
-1.77904114175879e-05
-3.83081800436133e-06
-7.54698127813758e-06
-1.25581185232947e-05
-1.85443619207248e-05
-1.8976373027032e-05
-2.23505186013096e-05
-1.82574480088532e-05
-1.14190768132657e-05
-1.90990850895799e-05
-1.32460904369047e-05
-1.87182074004779e-05
-8.96903520120073e-06
-6.17258386836171e-06
-1.48435522550225e-06
-8.67090706750662e-06
-1.08321039193651e-05
-3.4269191505955e-06
-1.22202022103762e-05
3.10438813038718e-06
-5.95898988990517e-06
-8.58200879727523e-06
-2.44994252830725e-05
-9.89684194275037e-06
-2.95092535821218e-05
-1.94819868140974e-06
-1.46257026131032e-05
-1.06264623882152e-05
-5.19092724180683e-06
-8.68802145645495e-06
-2.06374004174481e-05
-1.54151896774578e-05
-2.30915366688943e-05
-1.63613574311249e-05
-2.26031915202847e-05
-1.35380535623793e-05
-1.76430917965053e-05
-1.03758465797773e-05
-1.05859324240845e-06
1.98067554524605e-06
8.8704793686637e-07
-1.34783602642297e-05
-3.13379402855904e-06
2.91194391611784e-06
-1.59614854773265e-05
-2.55329292267066e-05
-2.17767085376978e-05
-1.64724969410991e-06
-2.59551367407931e-06
-8.54398136910356e-06
-1.39361998718367e-05
-3.41261586786355e-05
-3.74550303028577e-05
-1.37676959968293e-05
-1.66689644070771e-05
3.52135929827657e-06
-8.02970087606037e-06
-2.02213982749972e-05
-2.06804179423507e-05
-2.56787744939524e-05
-2.13154965207146e-05
-2.77380051224149e-05
-1.39792547003982e-05
-2.1949005299586e-05
-2.9859709384691e-05
-3.1413412679202e-05
-1.63291460982084e-05
-1.25924270796247e-05
-1.6682657214557e-05
-9.8743124741154e-06
-1.30071961826252e-05
-1.94693429499943e-05
-2.86138031788165e-05
-1.00832769505736e-05
-2.7334384952577e-05
-2.46911008398244e-05
-1.99698255809985e-05
-9.93143370700899e-06
-1.64158346426814e-05
-2.8716364012659e-05
-1.78122119162098e-05
1.24275738312058e-05
-2.47532007445505e-05
-1.52471148235281e-05
-8.82029834300723e-06
-1.85604241060825e-05
-6.13131853812101e-06
1.74179531518718e-06
-8.11378498270327e-06
-2.76155512732605e-05
-2.48568749752191e-05
-4.22631196256995e-06
-8.04722635656059e-06
-1.54110660941831e-05
-1.0561898738454e-05
-6.84477730684942e-06
-1.41608181768989e-05
-1.96280439862129e-05
-1.36609864889608e-05
-6.21416182545337e-06
-1.36763636601453e-05
-1.22084897600621e-05
-2.27761054342374e-05
-4.47208482276284e-05
-2.21801678695928e-05
-9.59591464399174e-06
1.21136736036993e-06
-1.10325326234234e-06
-1.91541215026699e-05
-5.02112982092963e-06
-1.98132873100356e-05
-5.44784725161411e-06
-2.26012546514134e-05
-1.77039401401523e-05
-3.54003951792745e-05
-4.74417713964277e-06
-3.96038376166079e-06
-1.49268574706019e-05
-6.60007590708315e-06
-1.15437341397199e-05
-1.89476563356599e-05
-1.2505655204983e-06
-1.03961984608492e-05
1.67449699905185e-06
-9.73371467332953e-06
-2.60184295323575e-05
-2.19837382538367e-05
-3.00239725372155e-05
-6.52943953292409e-06
-1.74571866998434e-05
-8.03281143942778e-06
-2.15682026905059e-05
-2.11106449331346e-05
2.88901548663738e-06
-1.45592953737238e-05
-9.00908513275562e-06
-9.76045931809148e-06
-2.07246313329542e-05
-1.30868725731948e-05
-1.3658888067116e-06
-9.77292952854868e-06
-1.94032498404879e-05
-1.26597408658194e-05
-9.92917021811759e-06
-1.48384376391362e-05
-1.82699938435861e-05
-1.61221757441761e-05
-1.8315410310408e-05
-8.96424739851573e-06
-2.68573201043644e-05
-2.83731134976639e-05
-3.17912619239566e-05
-2.79432118546672e-05
-1.98892113255088e-05
-2.96576413905098e-05
-1.03090279960151e-05
-2.69631768011249e-05
-3.42294008685422e-05
-2.58263863462776e-05
-8.82251099909778e-06
-4.26438355738516e-05
-1.01936844755227e-05
-1.77062554052874e-05
-1.25285057436691e-05
-2.84165856717165e-05
-1.90576819584507e-05
-2.3165170529932e-05
-1.80295581515607e-05
-2.01045866095964e-05
-1.70797819968648e-05
-2.19001789000201e-05
-2.10692530669965e-05
-2.16097127523996e-05
-3.03256587635702e-05
-2.8847145152511e-05
-2.82887398013381e-05
-2.59566264462576e-05
-2.6909318098915e-05
-2.60067656886068e-05
-2.01872637150337e-05
-2.80866218186411e-05
-2.64368903564681e-05
-1.33869106619535e-05
-5.80293103833716e-06
-7.08529036340214e-06
-1.6984116011025e-05
-9.8096732733162e-06
8.65800852665499e-07
-1.53649533674535e-06
3.9998836036348e-06
-2.31602455384173e-05
-7.46765997961539e-07
-3.24974337782779e-06
-2.13776551025494e-05
-1.56665027500416e-05
-5.52345433308021e-06
-1.19479456638241e-05
-1.52845318969538e-05
-1.40769515926061e-05
-2.67079593173912e-05
-1.14968624054382e-05
-1.60034663689326e-05
-1.84394278620947e-05
-1.68386658939762e-06
-1.69166871206512e-06
-8.77645803254143e-06
2.47456445084047e-06
-1.21338327236241e-06
-3.17715268045329e-06
-1.19685836952935e-05
-1.16849449843549e-05
-2.79311619453955e-05
-1.55877144911641e-05
-8.94747821831309e-06
-2.76825394837124e-05
-1.57303869454727e-05
-6.02722022937407e-06
-2.19927661596304e-05
-1.482543599784e-05
4.89442710289546e-06
-3.46557698415621e-06
-2.66757965599876e-05
-1.79490596940093e-05
-1.04112692866815e-05
-1.87552849440164e-05
-9.79867753211581e-06
1.2453474839272e-05
-2.43851217581574e-05
-1.45424754719601e-05
-3.08564612951003e-05
-2.58258519324791e-05
-6.4539873517057e-06
-2.91986066149577e-05
-2.50223981945262e-05
-8.24066595123424e-06
9.72143305108534e-06
-1.85516052559135e-05
-1.46094904264721e-05
-1.67803425755471e-05
-1.28118712917463e-05
-9.36417468822476e-06
-3.25591256927202e-05
-2.16275454956993e-05
-1.74879705643813e-05
-1.91831575630191e-05
-1.88131129262088e-05
-1.69312802398729e-05
-7.8000670472541e-06
-1.09362838075709e-05
-1.52652465157723e-05
-1.95811671418305e-06
1.16807864999775e-05
-1.37073201509613e-06
-1.13576621925681e-05
-9.87841314931508e-06
-6.66640082580293e-06
-1.42583316818436e-05
-9.58227917366865e-06
-1.9882524068348e-05
-2.63404387208244e-05
-1.21067864174661e-05
-1.4265725673945e-05
-3.17780129664271e-05
-1.73090080117094e-05
-3.38518174736855e-05
-1.42299158890696e-05
4.99442521284109e-06
-2.19991297565266e-05
-1.75815014703992e-07
-1.82760521906052e-05
-6.93907783961542e-07
-2.38999624687846e-05
-1.01303705337979e-05
-1.13692031209868e-05
-1.89304909824642e-05
-2.92742988204114e-05
-1.46053515857543e-05
-3.70889137499795e-05
-2.55587110760974e-05
-2.13400142834764e-05
-1.63839707934912e-05
7.95828691618523e-06
-1.07158385461746e-07
-9.19871819308067e-06
-1.44577556790412e-05
-1.05376914599442e-05
-1.59996178776199e-05
-3.11362014365442e-05
-2.1834180846141e-06
-1.56228634927684e-05
-1.28958542853301e-05
-1.32951974740328e-05
-7.12019596069011e-06
1.23046270256259e-06
-1.88628465430515e-05
3.03863564623215e-06
-1.06402400205631e-05
-1.00966421296374e-05
-3.06335443369894e-05
-1.0818152238237e-05
-8.32226810306346e-06
3.31146382055075e-07
-1.02614440708481e-05
-3.34978189308427e-05
-2.47036292560566e-05
-2.7762953752391e-05
-3.18782631063765e-05
-2.71720334621551e-05
-9.63225395319252e-06
-1.94035771538439e-05
-1.71850481961307e-05
-3.2235130183785e-05
-5.08667764113443e-06
-1.09649824493703e-07
-3.07053159805544e-05
8.48087168883271e-06
-1.47575404766237e-05
-1.05696053521107e-05
-1.43452944849645e-05
-2.08498129299733e-05
7.62239644143136e-07
-8.43525396988776e-06
-1.9565481151273e-05
-2.05682393058939e-05
-1.94216719539198e-05
-1.1709996000954e-05
-1.74326107386068e-05
-1.39327441356486e-05
-1.87106179721013e-05
-1.03920831753601e-05
-2.38419932103728e-05
-3.02509456038023e-05
-4.82242716108451e-06
-5.45970095813789e-06
-1.59751755687407e-05
-2.37375122480754e-05
-4.52632555264243e-06
-9.89971158514883e-06
-1.15741016962019e-05
-3.97703340182159e-06
-3.25481596858041e-05
-2.51247151437619e-05
-3.44981117085135e-05
-1.2988293241111e-05
-1.86874508382227e-05
-1.09805497101226e-05
-8.02109438173125e-06
-2.25550565336525e-05
3.52763843385215e-06
1.19833944663925e-06
-1.65262734901769e-05
-2.71689266474918e-05
-4.48924877027438e-07
-3.0522118300863e-05
2.76790297471247e-06
-2.04927788511217e-05
-1.18016613684117e-05
1.23787405555523e-05
8.96053479197656e-07
-2.41395035369123e-05
-2.83930514477431e-05
-2.36235505137438e-05
-1.08197623694508e-05
-7.28401728735699e-06
-2.18678890482323e-05
-1.087880729263e-05
-2.19685100188337e-05
-8.94375998340624e-07
-2.75122047853866e-05
-1.83609387869149e-05
-5.15494859254781e-06
-5.82278222069393e-06
-7.70226994925042e-06
-1.7950634601701e-05
-1.3091767169939e-05
-4.07858466980632e-06
-2.22974800847439e-05
-1.02235574895745e-05
-8.80302854216844e-06
-1.85072938382714e-05
-2.01553966762919e-05
-2.90985956561438e-05
-1.11069040947358e-05
-9.86225347334792e-06
-2.31028303234546e-05
-4.02874116877851e-05
-2.94351474712106e-05
-7.42281340394006e-06
-3.17094468254879e-05
-3.57023548794866e-05
-2.64958574950938e-06
-8.15117039829445e-06
-2.83247977003696e-05
-1.49233969567088e-05
-1.19717461188103e-05
2.06174319323327e-06
-6.73311326256482e-06
-2.48363107218741e-05
-1.55330128547169e-05
-2.78764655243876e-05
-4.56345148807195e-05
-2.42705183218654e-05
-4.91007873365932e-05
-3.56080006840793e-05
-1.96347468625841e-05
-1.67251141008781e-05
-1.98609180784256e-05
-2.62975052796291e-05
-2.31077425209101e-05
-2.30297662568571e-05
-1.85053937996212e-05
-2.96905992082012e-05
-2.89788381284967e-06
-6.36223480437627e-06
-9.71562587299342e-06
-1.7401390081027e-05
-2.69427090792525e-05
-1.82861848381128e-05
-1.21374908896972e-05
-1.1350169886292e-07
-2.26412712777686e-05
-1.80770530464903e-05
-2.08576769298143e-05
-2.88909734845719e-05
9.25389198053179e-06
-2.9794222163576e-05
-2.8772738397943e-05
-2.81602207729046e-05
-1.93629045967251e-05
-2.56590133401994e-05
-1.03214565142811e-05
-1.90185098704542e-05
-9.41387608166734e-06
3.74029064946401e-06
-1.35057987239762e-06
-7.35780264843589e-06
-1.59858164599593e-05
-1.30039693466652e-05
-1.52268128575324e-05
-1.96787094137245e-05
-1.50959375446695e-05
-9.34872492022381e-06
-6.57635126773571e-06
-1.29235682373866e-05
-4.28284887438564e-06
-2.21065396821955e-06
