# Supplementary material for: Research on computational propagation and identification of mine microseismic signals based on deep learning
Source: PLoS One. 2025 Oct 22;20(10):e0334641. doi: 10.1371/journal.pone.0334641 (PMC12543183; doi:10.1371/journal.pone.0334641)
Supplement: S9 Data — (ZIP) [file pone.0334641.s009.zip › 000101100000512.xlsx_0.txt_24.txt.txt]

-3.95975789597949e-05
-2.35848660601681e-05
-3.957952140024e-05
-3.64889009002573e-05
-2.2783275162052e-05
-2.29923520359733e-05
-1.54875815766966e-05
-2.18224136045127e-05
-1.62717889946745e-05
-2.07227921762753e-05
-7.87188998964206e-06
-1.03259837882987e-05
-2.90882992044791e-05
-1.36580486774464e-05
-2.80386020232319e-05
-1.28283106994985e-05
-2.13767264555141e-05
-1.36987277995899e-05
-7.18872289928879e-06
-4.11070953595436e-06
-2.60380623960046e-05
-2.55811216478511e-05
-1.48912067511594e-05
-2.10412679626557e-05
-1.71832307761309e-05
3.12263850201381e-06
-1.50538738320341e-05
-2.8962105255169e-05
-2.29390580513709e-05
-1.26045338749533e-05
-2.35329934257235e-05
-4.02132262816247e-06
-4.13773595379052e-06
5.15064630392735e-07
-7.38666209013676e-06
-2.3815128476544e-05
-1.97394061174966e-05
-3.63836712645136e-05
2.73531713340311e-07
-2.63362942050391e-05
-1.41154349704225e-05
-3.75426987426751e-05
-2.93810942889959e-05
-3.38494037241182e-05
-1.50972112362975e-05
-1.61358650031559e-05
-1.16039010358724e-05
-4.44993162800385e-06
-1.49556345474596e-05
8.60254699544227e-06
-7.1435122630237e-06
-2.43574581418333e-05
-2.40456749699137e-05
-2.43313550101482e-05
-2.9557091307058e-05
-2.36514617653726e-05
-3.3618658422411e-05
-6.49915559707581e-06
-2.55959306444028e-05
-2.60552876898009e-05
-2.67359649567325e-05
-2.82284279130375e-05
-5.61282774121438e-06
-2.4288082188753e-05
-4.51047309862266e-06
-2.17033248953717e-06
-1.05301908292733e-05
-2.15057899456742e-05
-1.40047654112623e-05
-8.94633052957427e-06
-1.89415200736558e-05
-1.35920356591803e-05
-1.68580828295666e-05
-9.60009177914276e-06
-8.37239403514035e-06
-2.50462642328748e-05
-2.40095382839363e-05
-1.48814236204985e-05
-1.49636645070476e-05
-5.61039459904761e-06
-8.52083313249231e-06
-1.45354423523946e-05
-1.88798909541287e-05
-1.72419057946128e-05
-3.40351462560406e-05
-2.54576486461542e-05
-2.59720806700747e-05
-2.5521158100437e-05
-2.85188919719141e-05
7.87198286062906e-07
-1.72831469324577e-05
-2.82365383784676e-05
-1.33380805182187e-05
-1.06839972751065e-05
-8.78116641547596e-06
-1.25103230905779e-05
-1.71691869460509e-05
-3.45629252100397e-06
5.68395942838752e-06
6.87849418523105e-07
2.99213922186381e-06
-2.90919314910905e-05
-3.24776403639496e-05
-1.6104314082374e-05
-3.6926952194971e-05
-1.69633172983415e-05
-1.30228103897947e-05
1.44193711469544e-06
-9.4938855734352e-06
-3.2010491418258e-05
-1.27300125332107e-06
-6.54983489284632e-06
-3.38742963353089e-05
-5.01768236464583e-06
-2.07698806753398e-05
-9.09451524195495e-06
-2.45807053284713e-05
-2.49925130262736e-05
-2.31500972061564e-05
2.20796408359889e-06
4.72808786987528e-06
-1.68967900660338e-05
-2.40424897937569e-05
-1.9096642739025e-05
-9.09672148135044e-06
-8.99917119762157e-06
-1.81505858631587e-05
-2.62824754594605e-05
-3.12209597017825e-05
-2.45217123800301e-05
-7.56300114186397e-06
-4.01247752321383e-06
-4.49790391791582e-06
-2.01281735617522e-05
-1.45046548137116e-05
-6.4900244019699e-06
-1.12654834763103e-05
-2.32700187286819e-05
-8.13081780266506e-06
-3.21309466411155e-05
-2.65215081740676e-05
-1.65273604316355e-05
-2.8922472906551e-05
-1.63637035210702e-05
-1.25822446721813e-05
-2.92450412134765e-05
-1.29348370807505e-05
-3.59698274548561e-05
-1.55685577099346e-05
-1.85221431100554e-06
-4.29876668811143e-06
-1.86666825058309e-05
-7.59408925137649e-06
-2.50019469991152e-06
-1.93839273236205e-05
-9.55223448413026e-06
-1.99875234458565e-05
-2.06434206797009e-05
-1.48644628860391e-05
-3.23408222116324e-05
-2.8027383001646e-05
-1.63539660309002e-05
-1.49549450932115e-05
-3.86114097116315e-05
-9.19324827017691e-06
5.40425392397261e-06
-2.5732940574961e-05
-2.14074078145794e-05
-1.5941253954114e-05
-1.19317886205527e-05
-1.48410347019836e-06
-5.45272569702755e-06
-2.83975884801878e-05
-1.93829687543065e-05
-6.65099721107974e-06
-9.33783571649992e-06
-3.88948826921742e-05
-1.55120824945978e-05
1.85421598564904e-06
-1.04034134447302e-05
-9.59205160804847e-06
-9.22392270225705e-06
-7.75739167953372e-06
-1.40631909426052e-05
-1.27058235728377e-05
-1.53512796716153e-05
6.47646286121468e-06
-1.31676574676628e-05
-1.63969633903388e-05
-3.92643941733128e-05
-6.68330970280639e-06
-7.34364403827947e-06
-1.98580390670816e-05
-1.46505241600928e-05
-1.43912811782265e-05
-1.10060085344684e-05
5.52947530524419e-06
-1.73236582873062e-05
-1.62567110734489e-06
-3.17635679872731e-05
-1.5760148057264e-05
-2.3131207409088e-05
-3.12145288714332e-05
-2.038257429362e-05
-1.41711736643744e-05
-1.70082277336056e-05
-1.44871031727554e-05
-2.03649388186917e-05
-1.99132275438678e-05
-8.05660135806527e-06
-1.50741663524393e-05
-2.24365292364902e-05
-1.09741624333804e-05
1.0578907309e-05
9.46180564790525e-07
-4.6645375479762e-06
-7.98086334581841e-06
1.19613605531934e-05
-1.65362302096308e-05
-2.51214236784658e-05
-9.16973068373337e-06
-1.35878851464591e-05
-1.5776770274918e-05
-1.42521363499343e-05
-1.7834804761122e-05
-1.0786314208324e-05
-1.97407270480451e-05
-2.62796684560361e-05
-1.6038387962507e-05
-1.4351463099273e-05
-1.39560978272404e-05
-1.17787564357e-05
-1.0166091938539e-05
-2.55614938087123e-05
-1.49591007801388e-05
-2.03532144832879e-05
-1.8047701892007e-05
-1.75456876157463e-05
-2.3060292034869e-05
-3.8087867727211e-05
-1.61515138887032e-05
-1.13273573351071e-05
-1.38301204598444e-05
-2.09413938337022e-05
-9.64951276576153e-06
-2.17810423508205e-05
-2.68080122612162e-05
-1.90681414476045e-05
-2.32683536834846e-05
-1.88932725252442e-05
-6.32704599168592e-06
-2.21607906047158e-05
8.33466845214448e-06
-2.42249951339602e-05
-2.49283779797509e-05
-1.59169047907155e-05
-7.63941811804179e-06
-1.27065080195873e-05
-1.58280224698434e-05
-2.3142707822138e-05
-2.77631356412336e-05
1.40852805366197e-05
-1.46343552550835e-05
-1.10914681679567e-05
-2.53598673148159e-05
-1.74031632816677e-05
-2.14579724243649e-05
-6.98691930332435e-06
-2.70113315878376e-05
-1.93389718684989e-05
-1.70078715964644e-05
-1.07518990019002e-05
-2.25254536242542e-05
-6.47230689720907e-06
-1.8470768312726e-05
-5.39254683619613e-06
-3.19869585503834e-05
-7.26536593010557e-07
-2.20001601058248e-05
-1.67106510466735e-05
1.38507565333274e-06
-2.96742277046276e-05
-2.94970354814856e-05
-1.10153977793854e-05
-1.24136691668287e-05
-1.57391464024522e-05
-1.02743209861021e-05
-1.30699991369263e-05
-1.51274391949736e-05
-3.36681753056478e-06
4.61130306191931e-06
-1.20694385785306e-05
-1.98674176878566e-05
-7.50116597037216e-06
-6.86664640058091e-07
-2.40543032516641e-05
-2.02262078558169e-05
-2.91429037764745e-05
-1.42638225512363e-05
-1.38398253365733e-05
-2.96175259128889e-05
-1.6384959724724e-05
-1.46072344131236e-05
-2.17399310892926e-05
-2.32765489257209e-05
-1.92295544288569e-06
-1.90660682565073e-05
-1.43165561997388e-05
7.60615803416647e-06
-1.91912418768941e-05
-2.5509005242869e-05
-8.87911078717838e-06
-1.22683191897579e-05
-2.8493770166317e-05
-1.39205580237431e-05
-1.57081965704746e-06
-1.97991332399659e-05
-2.10846799096141e-05
-7.45186019232025e-06
-7.96178563887308e-06
-1.49161468388321e-05
-2.40588041337388e-05
-1.77408592744674e-05
-2.05330034040122e-05
-1.95509823617399e-05
-1.30541547203534e-05
-1.15558888655536e-06
-6.28164574868967e-06
-1.58322819561954e-05
-2.59836419542859e-05
-9.00950933392497e-06
-1.10529302510344e-05
-1.24935185821633e-05
-8.4005910971445e-06
-1.40564687990338e-05
-1.93594750711308e-06
-1.79540319858489e-05
-1.95326730652473e-05
-1.06427222091405e-05
-1.78840414708518e-05
-1.72942329978599e-05
-3.31726189800179e-06
-1.36965204603016e-05
-1.1543226709692e-05
2.56360034581816e-06
-1.37438402153256e-05
-5.82324251259618e-07
-1.68356197009218e-05
-2.57779368235412e-05
-2.11043387740312e-05
-9.30249398719997e-06
1.01813397802362e-05
-6.99698779161692e-06
-7.86471630931245e-07
-2.22015035217076e-05
-1.12112240009028e-05
-2.84023372065076e-05
-1.38244536454943e-05
-9.03221557552725e-06
-3.3493456904904e-05
-6.12606194031871e-06
-2.3562637471952e-05
-2.22195710217432e-05
-1.1639042506006e-05
-1.84520462119284e-05
-2.59033122949471e-05
-5.56262214750684e-06
-2.57752644922596e-05
-4.58382158256752e-06
-1.11135746299259e-05
-4.00473174935208e-06
-1.85340758862943e-05
-1.79935575116066e-06
-9.70568494696371e-06
-1.05288462677921e-05
3.6165348308051e-07
-2.96956236362426e-05
-2.26896010567413e-05
-8.27064173653131e-06
-2.60347775812173e-05
-2.87507503619336e-05
-1.62594333629857e-05
-2.29753821120245e-05
-1.5940813375672e-05
-7.26224656926297e-06
-6.08652410086294e-06
-1.33050732658711e-05
-1.09082911222476e-05
-3.81655780808792e-06
-1.67655942068994e-05
1.15686666804407e-07
-1.35811375347035e-05
-3.14237913746604e-05
-1.97085113852766e-05
-3.28145217534172e-05
-1.32652427909203e-05
-2.31080435116486e-05
-2.41349948512354e-05
-3.48069110086114e-05
-1.18006629092427e-05
-3.08244427122961e-05
-7.45397916566009e-06
-1.96925107940058e-05
-1.63828857388653e-05
-1.21229995452233e-05
-1.75135796892613e-05
-3.59828100346277e-06
-7.71578099715218e-06
-5.97988628627577e-06
-3.14186602241858e-05
-8.09019056197933e-06
-1.4549356000394e-05
-2.29736134230893e-05
2.32600546838829e-06
-3.00005077171778e-05
-1.63597680510579e-05
-1.32467241437568e-05
-1.15512411263135e-05
-2.28449916396383e-05
-1.73470411496589e-05
-1.94893609495725e-05
-2.68544010006398e-06
-2.6851720120705e-05
-3.01145352954642e-05
-1.38518414842759e-05
-2.21333473486998e-05
-2.76318823565306e-05
-1.39387659574745e-05
-2.45745252270611e-05
-2.23789417816497e-05
1.56045796426043e-06
-1.54583431817668e-05
-8.34589499085379e-08
1.27750406349501e-05
-6.92844056063171e-06
-7.3563447794908e-06
-5.02177035855669e-05
-1.53831003747509e-05
1.95606986609648e-06
-8.12011842631212e-06
-6.06912847227975e-06
-2.85355739062929e-05
-1.03218346762767e-05
-5.17395722093719e-06
5.71577362556007e-06
-1.05033391154116e-05
-2.27304046625714e-05
-2.44780314060495e-05
-3.0815148660938e-05
-1.43061515288513e-06
-1.42083960460511e-05
-1.15777773923169e-05
-1.34266734925342e-05
-6.05157012175768e-06
-1.59218796905106e-05
-2.07259602891226e-05
-2.43458675456335e-05
-8.3408877322785e-06
-1.1954052672332e-05
-1.67172505599837e-05
-2.49285139942841e-05
-2.22538056306122e-05
-1.6785850123155e-05
-2.43553571602678e-05
-1.36581717906427e-05
-1.79272069064861e-06
-1.48974732106849e-05
-1.90411020934805e-05
-1.42192559566611e-05
-1.50581432765444e-05
-1.75325120815854e-05
-1.71843732380921e-06
-2.82056110950015e-05
-7.89365818126845e-06
6.73110057897486e-07
-2.7998410306551e-05
-2.38915400540787e-05
-2.40219251906497e-05
-2.00578128674332e-05
-1.29511044949989e-05
-1.85445994121777e-05
-1.79517163416861e-05
-1.98066262240194e-05
-3.56510795646707e-05
-2.25644228132544e-05
6.1471677879386e-07
-1.36374022453071e-05
-1.63919415460166e-05
-2.41582528280955e-05
-3.31779981490884e-05
-3.48741972494951e-05
-9.98768844471419e-06
-1.72023607725507e-05
-2.9417092190169e-05
-1.49687001936395e-05
-1.05661334005634e-05
-1.12973368281086e-05
-3.09362083819993e-06
-2.89424385007427e-06
-3.01059837985476e-05
-1.74841616326355e-05
-3.55715626664091e-06
-2.3813191225291e-05
2.21596837149966e-06
-5.23645013402798e-09
-2.07811007423451e-05
-1.19837493440921e-05
-4.15958586524267e-05
-3.55748064015709e-05
-8.46487109044109e-06
-3.05113750836704e-06
-9.8873215636481e-06
-6.19505386939776e-06
-1.26864743189146e-05
-1.37077026405023e-05
-2.0482686188852e-06
8.77266399881661e-06
-7.05918155905285e-06
-1.13790937649949e-05
-2.09196667680787e-05
-7.84601287316992e-06
-1.65584073349599e-05
-6.86769957550213e-06
-5.91494080995901e-06
-2.91613712208779e-05
-2.02248071632083e-05
-3.93948485935055e-06
-9.51707684133312e-06
-3.2173335340224e-05
-1.42411456365129e-05
-1.95577762940788e-05
5.27458533981008e-07
-1.8578453054431e-05
-1.43119314030359e-05
-1.0021946934779e-05
1.91126162004294e-06
-1.3605781915486e-05
-3.00356036652863e-05
-2.32421729382125e-06
-1.0122198821265e-05
-8.18369099807386e-06
6.03505873608155e-06
-1.93468614598841e-05
-5.72017963878402e-06
-1.04506351572358e-05
-2.03115662502659e-05
-2.09375760651823e-05
-3.2715442763344e-05
-8.79544699702875e-06
-2.23318872684121e-05
-2.03888155118986e-05
-1.77064756173994e-05
-1.84838185419423e-05
-1.96254735350537e-05
-2.06201166275871e-05
-1.2553793840403e-05
-6.0715659331111e-06
-1.77584342801961e-05
-3.09370788384721e-05
-1.1337644810229e-05
-1.71622949526221e-05
-1.08122535721236e-05
-1.55276782267023e-05
-1.07691239105185e-05
-7.96089188330291e-06
-2.13876480202499e-05
-1.95871916950001e-05
-3.22332269192444e-05
-2.74938231468319e-06
-3.44606336818509e-05
-2.15653376625648e-05
-2.00245220753458e-05
-2.73264189542861e-05
-2.31456671156992e-05
-1.80570763757587e-05
-3.10761605646967e-05
-1.14646777047368e-05
-4.70083143584956e-06
-1.20787242127304e-05
-2.15095106896395e-05
-8.44305975210355e-07
-1.5334088401282e-05
-7.46269529630472e-06
-2.65814519454993e-05
-1.26435693000897e-05
1.07165632343106e-05
4.90132814379813e-06
-6.55871850329903e-06
-6.69224060852425e-07
-1.60457553466923e-05
-1.13351581697284e-05
-1.88693703685754e-05
-1.25406445054039e-05
-1.47801062036359e-06
-8.44517024907733e-06
-1.17133565748367e-06
-1.07769695610506e-05
-9.98730448034452e-06
-1.27983457136998e-05
-2.3955384190495e-05
-2.62049359693751e-05
-5.36936344952e-06
-9.05987102301746e-06
1.38251631642038e-06
1.15209874286581e-06
-1.02798126990588e-05
-2.26870413119317e-05
-1.23256340352682e-05
-2.17129587458453e-05
-8.86132403649789e-06
-1.78855788853675e-05
-2.67057004340533e-05
-1.99994042706379e-05
-1.67005767276099e-05
-1.13512132161008e-05
-3.26426478736756e-06
1.44609031815478e-05
-1.13390098050969e-05
-2.28906785383259e-05
-1.5565156814295e-05
-1.45866028395976e-05
-1.62131254730661e-05
-6.7146527529764e-06
-1.98957595875649e-05
2.70943376876903e-06
-1.10789726697749e-05
-2.37673336967091e-05
-7.80570385901167e-06
-1.37054979352697e-05
-1.60735508894066e-05
-2.31985201761167e-05
7.46731579189916e-06
-1.06138566099218e-05
-2.24681165823714e-05
-1.90283081165169e-05
-1.22978966986828e-05
-3.4348604357512e-06
-6.51492936918543e-06
-1.18080399382697e-05
-2.05847077171864e-05
-1.13248188648034e-05
-2.97974714202537e-05
-1.70350137925632e-05
-1.77623323539038e-06
9.08627928809784e-06
-3.43462287761636e-05
-4.21833236638786e-06
-8.40589732528246e-06
-1.41206184451335e-05
-9.68464460465278e-06
-1.63019319146198e-05
-3.12373779938223e-05
-9.01002878726889e-06
-6.66212775615839e-06
-1.77842255804457e-05
-3.01005987507529e-05
-2.12229003676132e-05
-1.40540576266389e-05
-1.02888144804623e-05
-7.94420791497671e-06
-1.43471177243377e-05
9.34038610858719e-07
-2.39632687279037e-05
-1.77249121467044e-05
-5.47911236959693e-06
-8.64837835688683e-06
-1.44685146134299e-05
-9.26643373064838e-06
-9.11367621897311e-06
7.26360495389851e-06
-1.31563347223015e-05
-1.60162396747723e-05
6.15826314600587e-06
-3.36698459526453e-05
-2.49387681064747e-05
-5.82039691903016e-06
-8.9129740863781e-06
-1.72507742233462e-05
-7.58398895616815e-06
-1.80053070804517e-05
-1.879838554243e-05
-5.11008950015383e-06
-1.71549013848892e-05
-8.3179833199007e-06
-3.3952448951245e-06
-2.72167148241024e-05
-3.8165104094188e-05
-3.13033314944519e-05
-2.20887564111128e-05
-1.66741222185979e-05
-1.41985179571996e-05
-7.39443862540011e-06
-1.55004428714123e-05
-2.17986603270607e-05
-2.66786035735897e-05
-5.08022400877628e-06
-2.81326568587004e-05
-1.07444486002908e-05
-7.02987513566232e-06
-4.71818514570985e-06
-2.46751266637352e-05
-2.43912362707731e-05
-3.48846938316534e-05
-1.90802872429677e-05
-3.25108527002256e-05
-1.73884842496178e-05
-2.67464310907175e-05
-3.31065362024248e-05
-2.23967177473317e-05
-1.46188014798851e-05
-2.07540449002481e-05
-6.01790086059047e-06
-1.79402030727971e-05
-2.57665037997972e-06
-2.73886624075361e-05
-1.01197895117156e-05
-1.36009014195645e-05
-1.05346172843829e-05
-1.26133746182195e-05
-1.06480583117602e-05
-1.03234099957139e-05
-3.38267983511906e-05
-1.64714723670127e-06
-1.56967146480015e-05
-2.43801818827913e-05
-2.64401977655337e-05
-9.68366666776069e-06
-2.94384824074836e-05
-2.50934881561135e-05
-7.26661305204976e-06
-1.17938971622376e-05
-7.62828815374097e-06
-1.46372140475313e-05
-4.93307835442878e-06
-1.78042422958556e-05
-1.75184910500999e-05
-1.34944407170734e-05
-5.65682396694235e-06
-1.0216790239472e-05
-1.10367451837702e-05
-2.86301034312729e-05
-4.54847967420456e-06
-4.05425767749119e-05
-2.19446951602297e-05
-1.58672951752918e-05
-3.33031412862662e-05
-2.35595209636959e-05
-4.33206788600477e-06
-2.30570193211117e-05
-2.65905259122863e-05
-9.18295385860201e-06
-8.577335779209e-07
-3.91523899633685e-06
3.73267571719963e-07
-1.325258021391e-05
7.20954964464029e-06
-1.439110201969e-05
-7.2200303890802e-06
-1.84998632218007e-05
-1.82682987341696e-05
-3.08906720983888e-05
-1.53468732224376e-06
-1.21069119705568e-05
-2.23247337473154e-05
-1.73867685105253e-05
-3.34898994350838e-05
-1.40945039882483e-05
-2.60539239002578e-05
-2.02786252407417e-05
-1.60415823748755e-05
-9.38787529369815e-06
-2.04874077012844e-05
-1.41907965400589e-05
-3.31111829181205e-05
1.08295897487606e-05
-1.69521677430153e-05
-2.31903528171018e-05
-2.08297751985463e-05
-2.1316966621701e-05
-3.08210980771924e-05
-1.79897661739023e-05
-1.27816968099827e-05
-1.9388785564319e-05
-3.50146770658376e-05
-2.17786267336429e-05
-2.08124810045255e-05
-2.38567991630483e-05
-5.27580104423926e-06
-9.41571172153592e-07
-1.52174778335306e-05
-1.29256520811315e-05
-1.05700940138272e-05
-9.46501398166209e-07
-4.96554289189891e-06
-1.20962198783643e-05
-2.25316015414234e-05
-1.40939502459669e-05
-2.70227853129729e-05
-3.27863874890078e-05
-1.16017485801426e-05
-2.22094863142566e-05
-4.3197808593432e-05
-2.05329196404433e-05
-3.04863706673193e-05
-6.01300515981004e-06
-7.71521120330823e-06
-2.45435446308011e-05
-1.35659632016916e-05
-3.38225196520238e-06
-2.37303827431005e-05
-1.63012193679127e-05
-2.448696357474e-05
-1.82129297832679e-05
-3.14854607505038e-05
-5.86589893992579e-06
7.5534316689287e-07
-1.61766300369285e-05
-2.41806804208147e-06
-1.01422493670191e-05
-1.05527555778072e-05
-1.69973082039767e-05
-1.28164009921677e-06
-1.83987135577496e-05
-2.58719565332591e-05
-2.80365766541361e-05
-2.60646295449471e-05
-1.7016842720216e-05
-1.08251770205504e-05
-2.38595438530087e-05
-3.29220301317313e-05
-3.08137794630705e-05
-1.2308608004142e-05
-1.62343123144046e-06
1.42430571259099e-05
-1.59408761465987e-05
-4.51028290372709e-06
-2.27152902115335e-05
-4.13545937522439e-05
-1.3682734717633e-05
-3.34942720325024e-05
-2.33509158298783e-05
-2.95790974859426e-05
-1.70498645297835e-05
-2.04560870251297e-05
-2.1410912094521e-05
-2.56330054952259e-06
4.71685950036587e-06
-2.28744434530342e-05
-1.9053557544163e-05
-2.56309345024874e-05
-1.74193451792179e-05
-5.9116847120136e-06
-1.44162617819519e-05
-2.59326755874948e-05
-4.73380069014468e-06
-3.70629315123751e-05
-1.79941997491799e-05
-1.39713223374072e-05
-2.81288555382409e-05
-3.1048985169104e-05
-2.89375758971903e-05
-2.24718727273385e-05
-3.49705708736739e-05
-2.79090243173761e-05
-2.65846286312417e-05
-1.01179898513066e-05
-2.00604416415196e-05
-1.63832693396878e-05
-3.05160664815122e-05
-2.06618546127702e-05
-3.54874299078857e-05
-3.51330599093893e-06
-7.3642342279496e-06
-1.79474578647157e-05
-9.42415588669335e-06
-2.07749699428356e-05
-1.13591510933951e-05
-1.5715221831435e-05
-1.54232283621537e-05
-7.66717404370259e-06
-1.37346722201835e-05
-4.82675621612742e-05
-9.84630481454304e-06
-7.63192643139165e-06
-1.31533731670561e-05
-2.41703407391919e-05
-1.32797141608087e-05
-1.58666846157043e-05
-3.61128877466034e-05
-1.20543865824569e-05
-2.15095558880345e-05
-1.4189553292478e-05
-2.53081209733465e-05
1.10020789312068e-05
-9.5768560507119e-06
-3.06881722647644e-05
1.10854305895916e-05
-8.43088291221919e-06
-2.21784045369614e-05
-1.06336670690762e-05
-9.74759949390814e-06
-2.21425893448773e-05
-2.38176618054814e-05
-2.50613515004518e-05
-1.68369466433701e-05
6.42466024580118e-06
-1.50818816836619e-05
-1.86586701638898e-05
-7.63446075803328e-06
-9.697792893107e-06
-6.2708454567878e-06
-6.50482363343178e-06
-1.83548091294443e-05
-3.28054074937292e-06
-4.57149883016997e-06
-1.28265765121519e-05
-1.29790081635411e-05
-1.26035595380928e-05
-2.39058309068509e-05
-8.97178322382441e-06
-2.94123162671815e-05
-1.91828608533783e-05
-2.30845278651346e-05
-1.59299071222936e-05
-1.35697351125028e-05
-1.6000957799442e-05
-2.92104259877268e-05
-2.29454054870669e-05
-1.7746026931334e-05
-1.77067892360386e-05
-1.87902865364757e-05
-1.87366082949169e-05
-2.4566565665148e-05
-5.598461982904e-06
-1.52895641357677e-05
-1.11999119545882e-05
1.13527713672232e-05
-2.48700898059269e-05
-1.59431213034484e-05
-2.10316201046727e-05
-7.45016392822411e-06
-3.45533862096842e-05
-1.5438369231755e-05
-1.59493311994349e-05
-1.13131432846586e-05
-3.82494307657413e-06
-2.19221032194695e-05
-1.59691454807729e-05
-9.84535774227677e-06
-1.55933556324787e-06
-2.66317702656293e-05
-2.18026655376502e-06
-2.64695272634863e-05
-1.67642263000049e-05
-2.66537123186592e-05
-2.64450916900091e-05
-1.34270337045711e-05
5.4472814551748e-06
-3.15598118155406e-05
-2.85759178591362e-05
-2.35971309833331e-05
-9.45160308656904e-06
-1.52124378688657e-05
-7.4395946688227e-08
-1.68698837699814e-05
-3.25279089556648e-05
-1.10022209162563e-05
-1.92047871826821e-05
-1.73231325947524e-05
-1.6098345231774e-05
-1.31069238243551e-05
-1.26965105529128e-05
-1.48346087521578e-05
4.06673803041732e-06
-2.13262631445995e-05
-1.53345388202364e-05
-1.95710997696305e-05
-2.73915153269335e-05
-4.82038143335967e-06
-1.24295062905737e-05
-2.84170781820403e-06
6.01828643139614e-06
7.07096016268477e-07
-1.63081309723983e-05
-2.41193538472515e-05
-2.3680434336987e-05
-1.38410679020422e-05
-3.32690375686949e-05
1.03662806612124e-05
-2.79249316289647e-05
-2.10521124569562e-05
-1.9036243104129e-05
-2.75494395075868e-06
-1.62550846822952e-05
-2.44816617495395e-05
-7.78131629012832e-06
-4.5688158811791e-06
-4.50519978439647e-05
2.14168948713746e-06
-9.27843021499202e-06
-1.96428099254408e-05
-2.83451641322018e-05
-1.6203915341608e-05
4.93397101180591e-06
-1.67106321298538e-05
-3.23899473797153e-05
-2.67883416671889e-05
-8.13008972485529e-06
-2.07256695253565e-05
-9.86237051353925e-06
-2.70713878426771e-05
-1.00600952653608e-05
-7.37852732368899e-06
-9.51381948105958e-06
-1.43509259289955e-05
-1.43776325055401e-05
-1.03310474479594e-05
-3.45712855422561e-06
-2.22940621955339e-06
-1.03346397744717e-05
-1.42468483201118e-05
-1.65409849749838e-05
1.94158865149044e-06
-1.64621356204156e-05
-1.22167235159613e-05
-1.63823023842457e-05
-1.63913472203542e-05
-3.9831981128712e-05
-1.37603021725933e-05
-1.56389724393293e-05
-2.72743174812773e-05
-2.99886731112474e-05
-3.52871590296626e-05
-2.3422657565627e-05
-2.35997373597645e-05
-1.40385087744671e-05
-1.05247956446208e-05
-1.46057872541803e-05
-3.63163088851216e-05
-9.20348999337341e-06
-1.47379391371535e-05
-2.88322858274448e-05
-1.4310755734715e-05
-3.55432356356421e-05
-7.35479304881885e-06
-2.24332638078656e-05
-1.88908977517679e-05
-8.61295506965693e-06
-1.71415784843398e-05
-1.28357617231098e-05
-1.01284453244452e-05
-2.59204572170352e-05
-9.91136383067789e-06
-8.82985313385819e-06
1.66169122704237e-05
-1.62470716519436e-05
-1.14132367770486e-05
-9.71730653768631e-06
-9.68415692781348e-06
-3.24088486935326e-06
-1.60083328598805e-05
-2.66471922882772e-05
9.27482277955595e-07
-1.72404940432643e-05
3.98104122896746e-06
-1.9191675347165e-05
-1.81366695310192e-05
-2.3792777064202e-05
-5.62481499594614e-06
-2.17041729208337e-05
-5.13488936699087e-06
-1.69736388166599e-05
-1.95869618139535e-05
-1.64756331505209e-05
1.14261753788093e-05
-4.15686607998629e-06
-2.37669213247149e-05
-6.42317037182222e-06
-1.54386271064926e-05
-2.00189770472945e-05
1.35374256399636e-05
7.9625948680644e-06
-2.50459804650705e-06
-1.09172971649192e-05
-5.68462523295432e-06
-2.02054600069805e-05
-7.30293048818434e-06
9.69845480217227e-07
-8.74208836046045e-06
-4.32201504073509e-05
-1.23854861999212e-05
-2.55901604520755e-05
-1.56756687214462e-05
2.98896184230108e-06
-1.53282436430386e-05
-1.13957722907269e-05
-1.97743447987772e-05
-1.29876898960293e-05
-2.29319701193101e-05
-2.18643359588994e-05
-2.90804679683284e-05
-9.62809786802061e-06
-2.53281506854439e-06
-1.68124462445875e-05
-9.13069087402509e-06
-1.89187279229653e-05
-1.55974722891125e-05
-4.65291048611854e-06
-2.7785950881589e-05
2.76031429595999e-06
-2.89610869449691e-05
-1.57658358047345e-05
-2.82922963218033e-05
-2.68907456289535e-05
-1.3863259732978e-05
-8.72262005439235e-06
-1.52290831044961e-05
-1.80496530147239e-05
-2.77052609177069e-05
-2.11602911853919e-05
-2.8150234442133e-05
-1.85536196918067e-05
-7.56295653650834e-06
-2.9024658548596e-05
1.763981305185e-05
-8.2121315678265e-06
-9.34380759239908e-06
-1.39324417969089e-06
-1.30168319449241e-05
-1.35300778956108e-05
-2.0112585119073e-05
-8.91909799598295e-06
-1.60066167370183e-05
-1.23049706689974e-05
-1.42865151651433e-05
-2.57208129819312e-05
-1.52293936464262e-05
-2.40755949406648e-05
-2.23806080914369e-05
3.94883953769057e-06
-2.0674456552033e-05
-1.61300542900234e-05
-1.76796811554529e-05
-1.96936265513773e-05
-8.80140628836945e-06
2.95877125495066e-06
-3.75242108631865e-06
-7.12899639068332e-06
-3.88762290766123e-06
-2.25957488410244e-05
-3.68343639506103e-07
-8.16291653177178e-06
-1.36147248771173e-05
-1.55693529177607e-05
-1.68663524846362e-05
1.76490672792393e-07
-2.37548728885272e-05
-5.81237174624477e-06
-2.79192849757775e-05
-2.33247845591994e-05
-7.17336462609421e-06
-1.92814931847471e-05
-2.86452444227709e-05
-1.65016826705388e-05
-2.0138530802359e-06
-1.70700390731497e-05
-1.49290710838709e-05
-2.36428600598684e-05
-1.43047508017438e-05
-1.64296708706965e-05
-1.66289016009093e-05
-2.96242877294579e-07
-2.6868242665966e-05
-1.02837388288316e-05
-3.83124207374576e-05
-2.92621900020878e-05
-1.18149504575653e-05
-3.77809148396093e-05
-3.30210543351053e-05
-1.09873117234891e-05
-2.43740944126007e-05
-2.57913307646031e-05
-1.71849518819833e-05
-1.93322423671827e-05
-6.63779300826873e-06
-2.12807799934556e-05
1.10871320174852e-05
-7.35661257792826e-06
-2.90309322980209e-05
-2.26545464467474e-05
-2.27073951580308e-05
-2.04315735436763e-05
-1.24548928862168e-05
-2.58390629392634e-05
-2.48403138016949e-05
-1.96050334664514e-05
-1.89541914377557e-05
-8.14289586273391e-06
-1.76512892377628e-06
-2.03194645185185e-05
-8.01754110049093e-06
-3.4938267558797e-05
-2.32514750780136e-05
-4.64373760272059e-06
-1.167111771933e-05
-2.56967103819396e-05
-1.75877722491593e-05
-2.06780224453262e-05
-1.52056065126177e-05
-9.0352973329808e-06
-1.74037893512279e-05
-2.0580826949528e-05
-3.05049979697295e-05
-2.28803551639739e-05
-3.94156065966789e-05
-1.05196230564377e-05
-8.38460304557101e-06
-6.13759179150842e-06
-1.01065971175695e-05
-1.22722097723976e-05
-5.81378771897776e-06
-3.61068469509869e-05
-1.31547800939221e-05
1.47866825205275e-06
-1.34741090594387e-05
-2.72455942032296e-06
6.37151981910402e-06
-2.26869441031849e-05
-1.04033107733407e-05
-3.02062284302435e-05
-4.4721682727998e-06
-5.41594220123622e-06
-9.29396066981377e-06
-2.05952156551349e-05
-2.13142981382145e-05
-9.4850414564651e-06
-1.11036898060817e-05
1.52056388569416e-06
-2.02424419113335e-05
-5.53054664549968e-06
-2.39945761006935e-06
-1.03771809040838e-05
-1.70888331941904e-05
-1.4539930765568e-05
-9.07111090856403e-06
-2.85084649015009e-05
-1.26149746035078e-05
-7.61950676925693e-07
-1.09041716230582e-05
-3.23936046863854e-06
-2.83604466082331e-06
-1.71984139018189e-05
-1.02159900139151e-05
-1.4976406594931e-05
-2.98859803028243e-05
-1.1775348820754e-05
-3.48497283432674e-05
-1.86381554981027e-05
-1.98027571349595e-05
-1.84224796585879e-05
-1.09369521925513e-05
-3.60623082600494e-06
-2.47294276285677e-05
-2.48378837645481e-05
-1.68223271934023e-06
-9.19303756659483e-06
-5.15059233399278e-06
-1.35560487359689e-05
-2.38814210516983e-05
-2.87068104302624e-06
-1.88792903345662e-05
-1.99854502241707e-05
-3.69070796570588e-05
-2.87935354495828e-05
-2.0224441154047e-05
-7.70164715237549e-06
4.59440910547994e-07
-1.70487764149827e-05
-2.67640881610592e-05
-2.44971132488553e-05
-4.00114935127598e-05
-1.78804354001629e-05
-7.78302635114925e-06
-4.80756190058713e-05
-1.09934860673641e-05
-3.80887603326117e-06
-1.72630023488472e-05
-1.80080698272025e-05
-8.34532070016583e-06
-1.19960603141875e-05
-2.57230825183609e-05
-2.86552507231698e-05
-3.61253890094596e-06
-1.55368175490144e-05
-4.39615363124192e-06
-2.48700907790247e-05
-2.22930464549733e-05
-1.54061035894062e-05
-2.3711100795705e-05
-2.58280286520835e-05
-1.76218761375851e-05
-3.94589722824451e-05
-1.70470928277714e-05
-1.34554686927102e-05
-1.32506411921803e-05
-3.28417407146863e-05
-1.99670246053007e-05
-8.48067067346444e-06
-1.80808023989432e-05
-2.35725846834154e-05
-1.87643996553285e-05
-2.18613197693986e-05
-1.04941054532195e-05
-1.62876088378346e-05
-1.13283517330126e-05
-4.58418278150128e-05
-2.26727021720868e-05
-1.09570044203512e-05
-4.68354814923873e-06
-3.26333080964144e-05
-4.91027901278366e-06
-1.39752219632451e-05
-2.76861940077909e-05
-3.27313198773146e-06
-5.81133192143116e-06
-8.47690776203334e-06
-7.71237587714761e-06
-1.32741560045264e-05
-1.00142203315291e-05
-1.43780494646456e-05
5.69496405756266e-07
-1.49010963207823e-05
-1.57534174807939e-05
-1.15521058336704e-05
-2.37559052001189e-05
-1.42387455315809e-05
-3.05555127494924e-05
-1.15633929401811e-05
-2.13680872089988e-05
-2.95700615607165e-05
-3.67134293904403e-05
-2.97589675638708e-05
-2.38532192707387e-05
-2.43262859588906e-05
-1.28832355894221e-05
-2.76958773538264e-05
-2.29302863047887e-05
-1.58102391949239e-05
-2.27866966976499e-05
-7.05418291749022e-06
-2.5358843735884e-05
-1.6252244451682e-05
3.27574134339118e-06
-4.91730154473825e-06
-1.52227343527247e-05
-1.74619103093415e-05
-3.54451697929512e-05
-3.7680702454777e-05
-2.43214354494508e-05
-1.14964204538792e-05
-1.76025820554686e-05
-3.67351644148612e-05
-3.46390060120463e-05
-2.12309113793713e-05
-1.22785516198717e-05
-1.86676836130061e-05
-1.3430191286149e-05
-1.1621902920513e-05
-1.29799092535794e-05
4.03559274482547e-06
-4.52273145739562e-06
-1.9878587058651e-05
-2.43124235399819e-06
-6.97160891832804e-06
-2.6373863426391e-05
-3.04790784828085e-05
-6.63708808485421e-06
-8.19489567552174e-06
-1.53060717007984e-05
-1.76691498705656e-05
-1.00961117871412e-05
-1.29124611817105e-05
-2.98615162722768e-05
-3.88483656591633e-05
-1.00398972124688e-05
-1.39244363715878e-05
-9.27353669567499e-06
-9.74270821384073e-06
-2.55972303212355e-06
2.47821547594203e-06
-6.50871505062158e-06
-2.83037817756146e-05
-2.98444634411534e-05
-4.21010157134467e-06
-2.19007260617356e-05
1.79832132036555e-06
-1.28952882267983e-05
-2.1207406352965e-05
-2.33862608139928e-05
-1.27307684100707e-05
-2.14913334900445e-05
-1.35089274384915e-05
-3.01672503256876e-05
-6.89816398195843e-06
9.06221785076912e-06
-1.35918015367383e-05
-1.85988971364251e-05
-1.34284195984759e-05
9.83869244322152e-06
-9.30192336468002e-06
-2.41257080761801e-05
6.98562292614746e-07
2.60340117746194e-06
-1.97598745988349e-05
-7.0495094588933e-06
-2.62977188513989e-05
-2.16813715986024e-05
-2.00279614414404e-08
-5.41111215375444e-06
-3.31429603524622e-05
-2.8933591097242e-05
-1.15640563356358e-05
-1.50834162434508e-05
-2.27759839518e-05
-2.72160159435766e-05
-2.17052822585654e-05
-1.52147656596861e-05
-3.13189578819977e-05
-1.76637542475137e-05
-7.37437629821425e-06
-2.46484130916612e-05
-2.12139166441163e-05
-2.98909067430411e-05
-1.12236398973e-05
-1.05882146187103e-05
-1.09010871698491e-05
-2.64618518876462e-05
-4.98422800153186e-06
-2.3512792371956e-05
-4.95409295609668e-06
-2.60136111463743e-05
-2.11886000318344e-05
-3.33358601407487e-05
-1.23253172121497e-05
-1.14053032371771e-05
-2.71058871615731e-05
-1.89435169450477e-05
-1.65082411705512e-05
-1.18526609056001e-05
-2.3541304859338e-05
-1.50419433865162e-05
-2.77826975596892e-05
-2.39016500975818e-05
-2.18487841892671e-05
-9.07335686324586e-06
2.76502537986484e-06
1.03188492218552e-06
-9.22642683228645e-06
-1.76362476699613e-05
-2.48741818649668e-05
-2.14974921991978e-05
-1.81472708731392e-05
-3.34160736900682e-06
-3.16740462846047e-05
-2.86831916915591e-05
-1.44555289548828e-05
-2.26449122393602e-05
-1.82172510768664e-05
-5.51275599863038e-06
-2.51609943135936e-05
-1.7268708017655e-05
-4.61834667093121e-05
-5.43277363246989e-06
-2.36446217635238e-05
-1.94679309396224e-05
-7.24692070238908e-06
-1.09893669837787e-05
-1.38014865378983e-05
-3.72093240470685e-06
-1.12786349046666e-05
-2.37023821681496e-05
-1.45714921932727e-05
-2.66422740031025e-05
-1.77707389486075e-05
-4.1543594761477e-06
-2.56299701620799e-05
-2.29577611647142e-05
-1.98360085674066e-05
-2.53148995284706e-05
-3.28799179961953e-05
-4.17028489320016e-05
-3.59483301335497e-05
-4.43706878052073e-06
-8.4293974797515e-06
-2.01235780289426e-05
-2.32535171787325e-05
-1.00093959616457e-05
-1.5793665755112e-05
-1.29228708498424e-05
-3.79549968097269e-05
-1.36624013211292e-05
-2.39263458886322e-05
-2.34772461315167e-05
-2.73447465495034e-05
-1.6839581558994e-05
-3.06779402546817e-05
-6.02787588360064e-06
-2.17330812965852e-05
-2.69545298591684e-06
-3.33076029854216e-06
-1.24026600316933e-05
-1.63712826393876e-05
-2.51968589104414e-05
-1.07671567405413e-05
-2.52367702046137e-05
-5.15433904980095e-06
-7.58921822276142e-06
-1.79881975450342e-05
-8.2249404600517e-06
-9.60354767329486e-06
-2.07541537779859e-05
-3.53914250636711e-06
-1.60252289674927e-05
-8.45601706126322e-06
-1.73386321204649e-05
-2.57757213252254e-05
-3.4774635284743e-05
-1.63602908300362e-05
-3.16921949615633e-05
-3.17093651410185e-05
-2.15732791844823e-05
-3.71895839047762e-05
-1.57791503648619e-05
-2.24145548407731e-05
-2.31717363477283e-05
7.52562009989297e-06
1.07422695292805e-06
-1.65569126885328e-05
3.90673454766651e-06
-2.96779906316111e-06
-6.16957460963466e-06
-2.39855653000962e-05
-5.85928032785683e-06
-1.51920911380121e-05
-7.22590020862751e-06
-2.7722015704031e-05
-4.67626286025335e-06
-2.1334661680435e-05
-1.12702175482887e-05
-1.83243554926985e-05
-1.8128303146462e-05
4.58389589015992e-06
-1.42366127318598e-05
-1.78451956845515e-05
-1.94185473389566e-06
-1.79346082851642e-05
-7.29604744580685e-07
-1.97266061204338e-05
-6.26577296204387e-06
-1.30934514600251e-05
-1.50140652456133e-05
-1.46941663549024e-05
-1.50350575028135e-05
-2.06742613199446e-05
-2.79734997210505e-05
-7.40254935892996e-06
-1.78780117295004e-05
1.84386594262628e-08
1.58952289725151e-06
-2.13790369402934e-05
-1.23591196260962e-05
-3.27480022840615e-05
-1.31446413122063e-05
-1.17170783660852e-05
-2.03895096835062e-05
-3.63673601027246e-05
-2.07805978820264e-05
-1.68962027897376e-05
-1.75920367635923e-05
-5.36162079828856e-06
-3.547803170451e-06
-1.646949716649e-05
-1.24059515425599e-05
-4.05900560123865e-05
-2.60236997969919e-05
-2.64714178947999e-05
-3.17546330420338e-05
-9.54498668264846e-06
-1.77890241203061e-06
-2.35825956953887e-06
-2.03933717169081e-05
3.12054843624989e-06
-2.0236503177016e-05
-1.60940239987365e-05
-1.41394184804809e-05
-2.85910487944793e-05
-2.77568365190456e-05
-1.89985101407949e-05
-6.12599878934311e-06
4.36057041854762e-06
-2.81024400389864e-05
-2.47439107207188e-05
-1.74254147635398e-05
-1.80239384988439e-05
-1.75429556131523e-05
-1.19239391741632e-05
-1.71679810749396e-05
-1.48345986774459e-06
-1.01733486498304e-05
-2.40065381065653e-05
-1.21935646644956e-05
-8.86379184194351e-06
-1.45406213022564e-05
-2.10460893946588e-05
-1.76587865820076e-05
-2.00058050457205e-05
-2.57358623461804e-05
-1.05060641389663e-05
-3.29973521757923e-05
-2.99366428508592e-06
-1.57291082867295e-05
-2.4228223292444e-05
-2.30932730747699e-06
-1.20744248764796e-05
-1.60016106332183e-05
-1.1650666874591e-05
-1.34020299885689e-05
-1.93601297178176e-05
-1.22253408701335e-05
-2.5410905956582e-05
-1.72912562498379e-05
-5.734138002471e-06
1.22202079119974e-07
-1.04389813390372e-05
-2.1474865498397e-05
-1.71962948921368e-05
-5.20320791054184e-06
-1.86879069528747e-05
-9.42548659746608e-06
-8.56215490274052e-06
-2.30644433093664e-05
-2.293307243663e-05
-1.98737159995604e-05
-1.18169425379868e-05
-1.24493253912977e-05
-5.72394234710843e-06
-1.31358034411869e-05
2.39220592682986e-06
-2.06676518031968e-05
-2.50234818018584e-05
-1.58469711767703e-05
-2.6636488207044e-05
-3.92775753208198e-05
-2.22367832662308e-05
-3.51669907247862e-05
-2.72987550165736e-05
-7.79723545675015e-06
-1.52036711466538e-05
-3.0876592278494e-06
-2.68638788600846e-05
-1.66370106506875e-05
8.65003429379028e-07
-1.77047271446624e-05
-5.29447782416694e-05
-3.88269182293653e-05
-5.17141598729952e-06
-1.20045514324478e-05
-3.16388060068699e-05
-1.34539890799333e-05
-1.44620613098412e-05
-2.47870185002147e-05
-1.99951930653064e-05
-2.32848380878607e-05
-1.47638996185495e-05
-1.56067736868875e-05
-9.68698530181529e-06
-2.07803424825533e-05
-2.81736133648124e-05
-5.59565286515654e-06
-2.17700540738042e-05
-2.26240798775063e-05
-2.78063784826085e-05
-8.26928829999527e-06
-1.53367664001293e-05
-1.50353976722147e-05
-2.07787561112731e-05
-1.16717926212007e-05
-1.32457417432598e-05
-7.53277205570648e-06
-9.4653441259737e-06
-1.52016284518174e-05
-1.84624834414899e-05
-2.1549633201512e-05
-1.50991713759882e-05
-1.76288793300215e-05
-3.15897527049552e-05
-2.04320419800063e-05
-9.59963461345332e-06
3.67784652156538e-06
-1.82683414844897e-05
-1.98605614264824e-05
-9.62146972417429e-06
-8.95143462322552e-06
-1.48288829242654e-05
-1.29587009759439e-05
-2.59385413133179e-05
-1.54729844793995e-05
-4.39352941085953e-06
-1.05821120797931e-05
-2.55839701205194e-05
-1.66017468576977e-05
-1.09846425637131e-05
-1.88961837782258e-05
-9.7314932788073e-06
-2.10126630868179e-06
-1.47807987329926e-05
-4.06592537827789e-06
-2.12647367039913e-05
-1.86984969866323e-05
4.67972752836493e-07
-2.8042061230239e-05
-3.02923337470851e-05
-1.68466486738523e-05
-1.99829177326486e-05
-2.64463824653935e-05
-2.46595849966544e-05
-1.87675975914036e-05
-2.55458602395577e-05
-1.48801292253408e-05
1.44277242598907e-05
-1.96872937241427e-05
-9.16572476798404e-06
-1.98834296633202e-06
2.51274636754727e-06
-1.24158733347116e-05
-1.43994584877311e-05
-2.41631702067785e-05
-1.31923885457815e-05
-2.37236629940333e-05
-1.05447476353902e-05
-7.80912042291995e-06
-8.51271662440753e-06
-3.15690549774714e-05
-2.1101620039773e-05
-2.08664410199411e-05
-2.12407701753527e-05
-1.73767966587396e-05
-2.2089380071569e-05
-5.54937296225795e-06
-2.7022686563217e-05
-1.48831070631705e-05
-4.85560411080816e-05
-3.22850052675454e-05
-2.17577614048384e-05
-1.89773495132026e-05
-2.42361207325974e-09
-1.98298117623368e-05
-2.13670450680624e-05
-5.39226266398099e-06
-2.32419203040288e-05
-2.09888559538312e-05
4.81136198331293e-06
-1.75303441911649e-05
-1.23095700242521e-05
-7.79257609892983e-06
-8.79158453445225e-06
-1.99205558027624e-05
-1.88059450639944e-05
-2.24938395018529e-05
-1.21196377167227e-05
3.87570076243887e-06
-3.22365445628264e-05
2.04223039320655e-05
-3.97556203616408e-06
-1.20245807135235e-05
-1.36230912252499e-05
4.42065531128094e-07
-2.63326621243106e-06
-3.65077422203663e-06
-1.25509193276911e-05
-2.47002998018358e-05
-2.52941115837347e-05
-2.44938445626921e-05
-1.86817995834226e-05
-4.21152696601092e-05
-2.55040029219812e-05
-8.9974746990593e-06
-1.29406820807239e-05
-1.96285850456545e-05
-1.70505492718797e-05
-2.50340127105345e-05
1.20243056776806e-06
-2.62914471522482e-05
-7.44661499738022e-06
-5.15024032577426e-07
-2.44021522334628e-05
-1.89951339897649e-05
-2.52784994516513e-05
-4.1604147634665e-06
1.16133787231341e-06
-8.06765996533693e-06
-1.61952858449931e-05
-2.13213150237422e-05
-1.64266063061992e-05
-1.18869371462489e-05
-2.54732881816743e-05
-1.00974833935609e-05
-1.77191481129394e-05
-1.20043135639292e-05
-1.07315497254942e-05
-1.15760732966615e-05
-9.3877908910675e-06
-2.8948954733203e-05
-1.61014480938697e-05
-1.0730979358933e-05
-1.6439090319137e-05
-1.02104577982298e-05
-2.33463382586091e-05
-1.10408171159947e-05
-2.2547967659769e-05
-2.79379328740269e-05
-1.90647771152407e-05
-3.4994297005396e-06
-3.64634187711092e-05
-2.30970261814996e-05
-1.90056087633131e-05
-2.42428190548038e-05
-2.11390222184893e-05
-1.89573524938406e-05
-2.47458445372049e-05
-1.16402486484683e-05
-8.49670372399554e-06
-2.7040315296222e-05
-1.58978536913036e-05
-6.0023013927542e-06
-1.48688849946972e-05
-1.18879408628358e-05
-1.1438572323729e-05
-3.4595493784262e-05
5.8604336498968e-07
-4.65636727162039e-05
-3.78082117081742e-05
-7.09267568272105e-06
-1.98850174358996e-05
-1.15906662218558e-05
-2.26806537917799e-05
-2.26172245428801e-05
-1.79613040514474e-05
-2.48295997830568e-05
-1.40110363608154e-05
-1.96049079859633e-05
-1.86096174601082e-05
-2.44887446752305e-05
-1.59873894419102e-05
-1.92534384060027e-06
-4.27745543273818e-05
-2.32972474764958e-05
-1.96056072248562e-05
1.05059091686723e-05
-3.60729376388169e-06
-8.28733144149708e-06
-1.18756136763545e-06
-1.29394856580854e-05
-1.30370268808149e-05
-2.44195454814152e-05
-1.92687312262138e-05
-8.18501912406381e-06
-1.9865598951477e-05
-2.74329174316997e-05
-2.99034485654416e-05
5.21454878347584e-06
-1.49330762659157e-05
-1.54322671590225e-05
-5.40991633306694e-06
-2.47267915019156e-05
-3.04576052766124e-06
1.02931346254123e-05
-1.61489632896501e-05
-9.79610658659704e-06
-2.12447199899778e-05
-1.25444956544207e-05
-8.53584457491694e-06
-1.24188384883594e-05
-6.91564406398983e-06
-5.56782573628188e-06
-1.89403433123727e-06
-3.04369758377475e-05
-9.66800158654569e-06
-1.32285748485664e-05
-3.60087047788363e-05
-1.99905372079174e-05
-2.52258465279376e-05
-1.57074851030546e-05
-1.66148010317261e-05
-6.40388050350358e-06
-3.01738196391961e-05
-1.19921553159748e-05
-5.48743099754844e-06
-1.24112253972878e-05
-1.41716649156182e-05
-2.43831691993596e-05
-2.5016343157338e-05
-2.11860717645249e-05
-2.41418399734057e-05
-1.28825429200664e-05
-2.61935402613448e-05
-1.92104559467944e-05
-2.12311678444207e-05
-2.04691906510773e-05
-1.1845440197648e-05
-2.36999900444671e-05
-2.19365381413832e-06
-1.95298046865027e-05
-7.16190707726069e-06
-2.41006852990991e-05
-2.37836450123389e-05
-8.90356806310573e-06
-2.27996014290752e-05
-1.13278247934089e-05
-2.47471191951687e-05
3.78214633670189e-06
-1.33066566415019e-05
-2.33741007220294e-05
-1.83987821947259e-05
-1.8234956408778e-05
-2.00664847098334e-05
-2.43224847162258e-05
-1.91816145100927e-05
-2.40470408245687e-05
-1.25715249113036e-05
-3.7725133459827e-05
-2.54725337894535e-05
-2.77582549035791e-05
-1.80518877100673e-05
-2.13317759786446e-05
-2.4514165683789e-05
-1.5012382512195e-05
-8.42922337969681e-06
-1.29077010179082e-05
-2.7806823295082e-05
-1.98126542288673e-05
-6.74547089137281e-06
-9.60675131691926e-06
-3.39103646248967e-05
-1.56356035084721e-05
-7.52962226504231e-06
-1.63807534030582e-05
-1.11562695391565e-05
-3.5389683904006e-05
-2.33879203726281e-05
-2.34993943330879e-05
-1.3050424900433e-05
-1.91179635883226e-05
-2.39845678615936e-05
-2.87702914184139e-05
-1.63708376883147e-05
-7.42136077780881e-06
-1.07779133200263e-05
-1.14712755909155e-05
-1.77844455047768e-05
-2.68716065871095e-05
-6.53794531179979e-06
-2.38071753513122e-05
-1.69883047160838e-05
-1.15112326715224e-05
-1.40450143333019e-05
-2.70101165564229e-05
-1.95929028515444e-05
-2.38614269552398e-05
-9.50474311668732e-07
-2.84389555980566e-05
-2.63660275672701e-05
-3.27724037073396e-05
-1.91381972473368e-05
-1.44548621945767e-05
1.05852804682825e-06
-2.31729574124609e-05
-1.25058003170204e-05
-2.4249883507158e-06
-5.51153334809202e-06
-1.01687561502174e-05
-1.69620853136191e-05
-1.37534633016828e-05
-1.60709327862511e-05
-2.0709068074167e-05
-2.56192611488021e-05
-1.75184622775317e-05
-3.48479042481996e-06
-2.57822068602483e-05
-2.34402248189516e-05
-1.03827068611605e-05
-2.76380936934138e-05
-1.45400943571496e-05
-1.43381760995227e-05
-2.74355427571277e-05
-1.02178460646261e-05
-1.3557307095587e-05
-1.05291759204707e-05
-3.23709421594065e-05
-7.59338994515999e-06
-5.0214562027111e-06
-1.97214422025841e-05
-1.70954251191529e-05
1.00726855316327e-05
-1.18594964454727e-05
-9.77794977050933e-06
-2.18505495469167e-05
-3.3584884206726e-05
-2.54822210576811e-05
-1.05178487263404e-05
-2.77234493705814e-05
-1.48097639737573e-05
-1.78087220753146e-05
-7.29437720674657e-07
-8.6841855772582e-06
-1.18088878736551e-05
-1.49283942863003e-05
-5.72300328761826e-07
-5.42247015592484e-06
-5.45176825376093e-06
-2.00224413086798e-05
-1.57344668605e-05
-1.37756071875775e-05
-2.10402141942065e-05
-1.58475631437014e-05
-1.69109828698512e-05
-2.85418534651588e-05
6.23460056283431e-06
-2.40981421487639e-05
-2.84959280837649e-05
-1.27269836896723e-05
6.00857476500037e-06
-6.19062153455562e-06
-2.06869144742136e-05
-1.10208173558929e-05
-1.37939701716171e-05
-3.05944255312856e-05
-1.96939056924104e-05
-1.79625797092223e-05
-1.96310796347762e-05
-2.11644492536414e-05
8.02659215263907e-06
-2.04302246767536e-05
-8.24005349135815e-06
-1.22110659079596e-05
-2.54912134453704e-05
-1.54931627871465e-05
-2.17971049924291e-05
-2.30692426699588e-05
-2.3533344671337e-05
-1.79792029567674e-05
-1.634604212812e-05
1.04033510320415e-05
-6.58606569550549e-06
-5.72718627937908e-06
-1.75629417410511e-05
-1.46827084521162e-05
1.00568547848422e-05
-2.80512852255831e-05
-2.70933386433673e-05
-1.06393199295091e-05
-2.23551366228855e-05
-3.79345963193808e-05
-2.78071226017307e-05
-2.2434490350832e-05
-2.36102421222158e-05
-2.05164278412593e-05
-1.55896423249172e-05
-1.40561679617245e-05
-3.41898510225128e-05
-8.58619341573572e-06
-2.04439431670449e-05
-2.16859098425584e-05
-2.5768092241586e-05
-1.98251547792898e-05
-3.29696684841792e-05
-2.91542640958419e-05
-5.80545445093813e-06
-3.24110256444826e-05
-1.56824843921784e-05
-3.23890704014621e-05
-2.52767691848793e-05
-1.27585872433652e-05
-7.63519315181577e-07
-1.6007088072795e-05
-3.39172171645352e-05
-1.69698698638747e-05
-3.29856636028644e-05
-2.70122879828261e-05
-2.13576324442054e-05
-8.41792437376429e-06
-2.27342255298496e-05
-2.67589317481127e-05
-4.807494434473e-06
-1.16996729528825e-05
1.76165677884889e-06
5.56708049953959e-06
-2.00133104903433e-05
-1.96925736189272e-05
-2.98499433605698e-08
-2.65601117604669e-05
-9.86771155299691e-06
8.93461754920734e-06
-8.44883017252586e-06
-1.8272070313847e-05
-4.17134833394401e-06
-8.30920461093088e-06
-3.45140501281804e-05
-2.45235486895322e-05
-1.33108231240435e-05
-3.22943885226268e-05
-2.81269101979738e-05
-9.79815442186672e-06
-1.31364920234646e-05
-2.31252551902546e-05
-1.09830207825288e-05
-1.61897367655317e-05
-1.49742537929727e-05
-1.09456042170691e-05
1.36388619555874e-05
-2.58821172311706e-05
-1.39658094907594e-05
-1.45246666215468e-05
-2.49096208697409e-05
-5.44058218720228e-06
-3.2821450175457e-05
-1.48475813390958e-05
-1.66724517712541e-05
-1.47922051232624e-05
-2.12857662655927e-05
-1.1730942073374e-05
-1.85525723283823e-05
-1.8221768198746e-05
-2.20026241065651e-05
-1.32797647455318e-05
-2.0076871920601e-05
-1.62201779186177e-05
-6.98306622073828e-06
-3.98408346665253e-06
-2.92387928018268e-05
-2.88434636644095e-05
-3.2354368252501e-05
-2.17916029067836e-05
-1.60769948338671e-05
-1.555692628554e-05
-1.24549544841491e-05
-1.13063672077377e-05
-2.58641771172836e-05
-2.08363094224497e-05
-1.70352385491367e-05
-2.21455261441132e-05
-2.61067895925579e-05
-6.63060266595385e-06
-1.15616458647267e-05
-2.14752325250334e-05
-6.60561388804931e-06
-7.4877116193045e-06
-2.33252541936852e-05
-2.43760272445065e-05
-1.09883964698465e-05
-2.19860872318068e-05
-2.5361111650674e-05
-6.42938280343081e-06
1.29167303241874e-05
-8.95786263855911e-06
-2.26368502214087e-05
-1.35374517845413e-05
-1.48039593785669e-05
-1.20512913505842e-05
2.82464573512779e-06
-1.44749316790658e-05
-1.90413590824086e-05
-3.74432403187169e-06
-1.81644275718567e-05
-5.98756211141054e-06
-2.2379197845647e-05
-2.47418540995277e-05
-1.70388463298411e-05
-1.36660660411565e-05
-2.66603905802398e-05
-1.44291860428838e-05
-1.81458616193166e-05
-1.51586622424319e-05
-2.05675918492998e-05
-3.40602883892323e-05
-5.76980731490698e-06
-2.67490272693329e-05
-2.88026273670243e-05
-9.63717214420058e-06
-2.32106056953235e-05
-2.05577461107498e-05
-1.64166470966553e-05
-1.9433050411907e-05
-1.1167449504503e-05
-2.03664921887569e-05
-7.3548669505839e-06
-1.86224252008377e-05
-1.03585033752457e-05
-1.95676081864014e-05
-1.63763036625138e-05
-1.47662264140206e-05
-2.43457341144113e-05
-1.18460821619302e-05
-1.69090064716578e-05
-8.1169403280857e-06
-1.19695333064565e-05
-1.61216808906795e-06
-1.10494679597302e-05
-2.89538387013122e-06
-1.43517999946737e-05
-1.92530575134481e-05
-5.19826632996272e-06
-1.44621706777445e-05
-7.14832519477066e-06
-2.04034376582301e-05
-1.68339454580616e-05
-1.46645206760422e-06
-2.94024181875887e-05
-1.3028799164082e-05
-3.09019187457085e-05
-1.93964831539858e-05
-1.4761239326275e-05
-1.55341010919623e-05
-1.4544267087378e-05
-1.44734171677219e-05
-2.32713865702897e-06
-1.58170336914486e-05
-2.48978475216173e-05
-7.46838171844538e-06
-2.03351289531359e-06
-1.82013010610786e-05
-3.13237988045279e-05
-2.72532350619178e-06
-2.96746794252145e-05
-2.17189988222676e-05
-2.7741540097596e-06
-2.34011920845598e-05
-2.12840279402481e-05
-3.0017999118645e-05
-2.62422922518571e-05
-2.60782577865325e-05
-1.52516627834614e-05
-2.58581479219723e-05
-2.4462966668982e-05
-2.98787118127721e-05
-1.47882354743515e-05
-2.45622304127649e-05
-1.23197128865058e-05
-1.63432410813254e-05
-2.87374650849547e-05
-1.58079519195621e-05
-5.12898779763461e-06
-1.48799005038171e-05
-1.01783481558461e-05
-1.16416729300909e-06
-3.50408496143501e-06
-1.34545555964274e-05
-9.3348754265862e-06
-8.57528331271676e-06
-1.79844195517707e-05
-2.86429746698952e-05
-3.0047539707367e-05
-1.49466099865357e-05
-6.75476387396175e-06
-8.06415133377641e-06
-2.70456671782671e-06
-1.90135597709984e-05
5.52103304252899e-06
-1.45668061734649e-05
-3.13508551442385e-05
1.30283501429923e-07
-2.21201249799094e-05
-1.31930290953414e-05
-1.7063476383827e-05
-7.70738648771645e-06
-2.46395762109017e-05
-2.8400143190395e-05
-1.74594445532299e-05
-2.10827481274136e-05
-4.06792057040047e-06
-1.64377710687413e-05
-2.39491353959317e-05
-1.27364964090519e-05
-1.56366685227147e-05
-1.98764026210728e-05
-3.65194409312263e-05
-5.3008935833999e-06
-7.52763484843009e-06
-8.59222134130305e-06
-1.23192599989081e-05
-1.17507145052248e-05
-8.59414503986736e-06
-1.74376341321299e-05
-2.09702393129588e-05
-2.60725423062451e-05
-1.93800994967896e-05
-1.33430190448667e-05
-1.9210407156549e-05
-2.03318460283544e-05
-2.39389470626719e-05
-2.58197575176129e-05
-2.34032678107e-05
-3.19228923188085e-05
-3.32739910522278e-05
-1.82791017545451e-05
-3.22992582219818e-06
-2.42892158898722e-05
-1.7212994612562e-05
-2.51484930870332e-05
-5.19241525193252e-06
-1.93053011932542e-05
-3.31284960013261e-05
-5.51410868646604e-06
-1.33596411540937e-05
-3.69633569458779e-05
-1.06587926955499e-05
-3.66712721090218e-05
-2.11865057662739e-05
-1.25751518131514e-06
-2.63991784746987e-05
-2.92931130748358e-05
-3.53565412591155e-06
-7.91056231308281e-06
-2.97879407374988e-05
-1.0785743092986e-05
-3.79120278490014e-05
-2.98680497593751e-06
-1.42064146744083e-05
-2.92543466182486e-05
-2.35258998210639e-05
2.16978939388147e-06
-3.64208127466867e-05
-1.27565752498049e-05
-1.95803015022911e-05
-8.90411106695999e-06
-1.62371118613004e-05
-1.52382684906571e-05
-4.76979812032923e-06
-5.22629172637523e-06
-2.68659992005271e-05
-1.99066746756155e-05
-6.37209581518856e-06
-1.86195786824513e-05
-1.59497219301553e-05
-1.66856726094725e-05
-4.46774756455416e-06
-1.90648903974518e-05
-1.27914370354434e-05
-1.73156313560198e-05
-1.14690835667926e-05
-2.39674324166441e-05
-5.64843726520697e-06
-1.10237646116082e-05
-2.5650561340075e-05
-2.24396051224379e-05
-1.62865687158767e-05
-5.52352844167668e-06
-1.19646425548074e-05
-8.46867342130004e-06
-2.4750571222375e-05
-7.67398109942835e-06
-1.94027761584777e-05
7.5442263634366e-07
-3.10284097803571e-06
-1.89994627583025e-05
-1.98714969028524e-06
-5.79768045528938e-06
-2.41840079163238e-05
-1.11474049619725e-05
-2.06227346059012e-05
-1.66884211572213e-05
-2.54412642470983e-05
-1.53723931244323e-05
-1.82462667645683e-05
-2.84114527909135e-05
-6.15090732940088e-06
-4.20466203869228e-05
-1.94181748528374e-05
-1.74445724847182e-05
-3.28418055388338e-05
-1.63263964351403e-05
-1.64139667767688e-05
-9.21339259166374e-06
-1.97433944675609e-05
-2.36057291567796e-05
-2.20002656167833e-05
-1.64481706877461e-05
-2.22920240924957e-05
-1.98535392794742e-05
-6.62608401220695e-06
-1.46036399796096e-05
-2.21871408432053e-05
-3.39954504939928e-05
-1.83515414571301e-05
-3.81615176772251e-05
5.43858430389213e-06
-4.60460534747109e-05
-1.65947079658616e-05
-4.711255788776e-06
-1.2649215761307e-05
-2.50328858278228e-05
-1.71643507742425e-05
-2.06781353465696e-05
-8.91049434398074e-06
-1.93510325302065e-05
-1.38510251102113e-05
-1.02873255960835e-06
-7.32037755615792e-06
-1.05287210034919e-06
-2.93290741776369e-05
-1.72876874422655e-05
-4.4315700269152e-06
-1.61883748679303e-05
-2.23965407483634e-05
-1.68173291347286e-05
-5.40292400169576e-06
-3.04149213074693e-05
-3.67331415959468e-05
-1.50899967612717e-05
-9.41457410372371e-06
-1.20053170824364e-05
2.02404625506896e-06
-2.52112014264883e-05
-9.81400055954499e-06
-1.44240006870756e-05
-1.99872416371499e-05
-2.63420912725708e-05
-1.07804824393489e-05
-1.79912590610315e-05
-2.20930996481129e-05
-2.69084810704854e-06
-2.10439963719783e-05
-1.9843752326425e-05
-1.49835262168589e-05
-2.82971375952005e-05
-2.26611571581746e-05
8.68957490645782e-06
-1.21769550489068e-05
-2.05473760605739e-06
4.00356918788287e-06
-1.42008863432938e-05
-1.43263880486786e-05
-2.25511037824963e-05
-3.28417064459198e-06
-2.93424262436441e-05
-3.25852745184339e-05
-2.72858259393356e-05
-1.82820343430759e-05
-3.19647816031298e-05
5.35175143154046e-06
-1.07366466951596e-05
-3.25142438161748e-06
6.18734297035574e-06
8.70326156416665e-06
-1.55094626440409e-05
-1.20358606789035e-05
-7.53151723076112e-06
-2.08941448416361e-05
-9.71118118179113e-06
-3.92686617306538e-05
-2.26324172440219e-05
-6.94974139251957e-06
1.11718453758238e-05
-1.59738985866159e-05
-2.10194806570463e-05
-2.49934810304328e-05
-3.16018907231963e-07
-1.04224237750606e-05
-1.63113669955463e-05
-3.13226237277767e-05
5.16548927614037e-06
-6.79623447301137e-06
-2.12487011123797e-05
-1.23582059759747e-05
-3.25992334115794e-05
-1.33610969831103e-05
-1.5347592500282e-05
-6.75256915063225e-06
-1.74932834460037e-05
-3.56212031441111e-05
-2.37470285346047e-05
-2.8290170132971e-05
-3.12747333398509e-05
-2.83411109883598e-05
-2.11240825041835e-05
-2.77140881985277e-05
-1.15438352932764e-05
-8.57652089130048e-06
-1.18359571300965e-05
-2.27175581695781e-05
-4.01219852606361e-06
-2.24986098694325e-05
-1.63729794380459e-05
-1.28908702640384e-05
-1.68705122178654e-05
-2.39578738529711e-05
-9.10075472642577e-06
-8.42628289269297e-06
-2.66809625790215e-05
-5.32083162365697e-06
-1.86784328293053e-05
-2.35647385791435e-05
-1.5740257153241e-05
-9.1545166318648e-06
-2.03376187669317e-05
-2.93117453170147e-05
-2.96514188522987e-05
-1.95068581899523e-05
-1.81271171803029e-05
-2.61021279195494e-06
-3.12165365703494e-05
-8.99583333497203e-06
-9.52327797356787e-06
-2.83988040807163e-05
-1.59846682496785e-06
2.55802238687365e-07
-7.30075868659052e-06
-3.59473502487197e-05
-1.35254859674072e-05
-1.64633119609734e-05
-2.85819370021923e-06
-1.7387556325126e-05
-9.35069221345442e-06
-1.51952246723772e-05
-9.70507188920547e-06
-1.63718990878731e-06
-4.43689792700797e-06
-6.97460951237596e-06
-1.68261531243624e-05
-2.27027731656056e-05
-2.59001209321327e-05
-9.2394079468411e-06
-4.06560648829323e-05
-2.36303373336607e-05
-1.49041610468539e-06
-6.47275695379292e-06
-1.81760860647207e-05
-2.63580622990137e-06
-1.2647347874913e-05
-3.02720391295572e-05
-1.72449605961137e-05
-2.23739389334218e-05
-3.75543471966259e-05
-1.23978712610668e-05
-1.19884842816024e-05
-3.28130238333815e-05
-2.08737506203103e-05
-7.19418871481345e-06
-2.99125581254143e-05
-6.01300122523161e-06
-9.83493073937159e-06
-9.08707215848565e-06
3.33897773494519e-06
-1.72854870634689e-05
-1.73807690055266e-05
-1.90232186409511e-05
-2.05034232617677e-05
-1.65427539933738e-05
-2.75336187753988e-05
-1.77678735584267e-05
-2.13832930563491e-05
-2.8347837840256e-05
-3.31674586396157e-05
-1.61666500211152e-05
-1.89003069383213e-05
-3.25642327589808e-05
-2.06372915667898e-05
-1.71845334483028e-05
2.30874779006205e-06
-2.62456509858769e-05
-4.08484234939759e-05
-1.26624437632318e-05
-1.73277969812121e-05
-1.99288399360438e-05
-1.46787347979192e-05
-1.87516154869854e-05
-5.83312688104553e-06
-5.01004070679374e-06
-1.7056457718937e-06
-5.14065534360517e-06
-3.68478663748981e-06
-2.65609381769562e-05
-2.15279431365156e-05
-1.35402189898767e-05
5.83978421802129e-06
-1.28004244336639e-05
-8.31161708678037e-06
-7.61383020914192e-06
-1.15545206978555e-05
-2.67812968814045e-05
3.35049130728168e-07
-2.1952025250145e-05
-1.54346758411354e-05
-3.55081240180822e-06
-1.67169004404381e-05
-1.4641859310532e-05
-1.26417555217238e-05
-1.58031370162603e-05
-9.43866841102106e-06
-2.03615875266631e-05
-1.40427669132666e-05
-3.20392255124953e-05
-1.50748059081236e-05
-2.1513494075549e-05
-2.85547629865133e-05
-5.86046505711002e-07
2.96687256560417e-06
-1.5671128174938e-05
-2.94465878649538e-05
-1.42918553421784e-05
-2.53232407213972e-05
-1.88122701625201e-05
-2.05608950892544e-05
-6.14113533546936e-06
-1.68889259218194e-05
-4.91563064983775e-06
-2.09349332126432e-05
-1.81911303497339e-05
-8.00262236274072e-06
-1.79369157435721e-05
-9.11907428311493e-06
-1.08158821498815e-05
-1.65961461311051e-05
-2.25873420148816e-05
-2.57748986167087e-05
-2.55195483496628e-05
-2.38817056325018e-05
-8.64029958619551e-06
-2.01526707390884e-05
-7.16863532905955e-06
-1.23233098004172e-05
-4.27480895933177e-05
-1.07205027760688e-05
-2.29170227012934e-05
-9.4974183165629e-06
-9.64587462615354e-06
-2.05489925677437e-05
-1.20546146615516e-05
-1.64419500191843e-05
-2.50991872155916e-05
-3.10444011793362e-05
-2.24351980896703e-05
-1.0020941144946e-05
-1.40432520140019e-05
-1.79049116441354e-05
-2.32553159858305e-05
-2.24234487598928e-05
-1.88797928182658e-05
-1.37081921622006e-05
-1.7449108548721e-05
-7.80511818439096e-06
-1.10178218847557e-05
-5.33843773965761e-06
-6.1537268788998e-06
-1.95953611423139e-05
5.35993441118029e-06
-2.39286312176631e-05
-5.73440426435727e-06
-9.08903023715688e-06
-2.69009657438287e-05
-3.46443178699878e-05
-1.81905383591375e-05
-1.62863680773747e-05
-1.58585061121763e-05
-2.28436582354002e-05
-7.12983237956155e-06
-1.83388985930717e-05
-1.57702643711712e-05
-1.14541481426958e-05
-1.30439856955695e-05
-1.54785104715314e-05
-1.16856300170623e-05
-7.21338441695177e-06
-3.68621810590296e-06
-2.45101977308312e-05
5.20483048740914e-06
1.57572117746561e-06
1.23888871864491e-06
2.83250718461175e-07
-1.28006731069057e-05
-2.93686784062783e-05
-6.39645941809904e-06
-3.02847371860968e-05
-2.86788917654192e-05
-1.60289893921634e-05
-2.72385608778189e-05
-7.79350197183054e-06
-1.18972451459534e-05
-1.31440464076547e-05
-1.08769739374396e-05
-2.05140626809417e-05
-1.69185885927352e-05
-5.61023878074203e-06
-1.4608690584456e-05
-1.40871064261905e-05
-1.51528515023702e-05
-1.1073322892571e-06
-2.85139997856166e-06
-1.24336205490574e-05
-1.37586373578533e-05
-8.35992704288798e-06
-1.09456621680696e-05
-2.42545419931012e-05
-3.90984679932804e-05
-3.65360318057015e-05
-1.58956002601058e-05
-1.71108723310969e-05
-2.31979417289614e-05
-8.60967701731814e-06
-1.57114882994397e-05
-2.79781656460163e-05
-2.01353232539269e-05
-3.2066955399985e-05
-3.62024316802346e-05
7.9445954520589e-06
-1.82668639565479e-05
-2.57495003246188e-05
-1.34566638990383e-05
-6.74213216669293e-07
-1.84145176344074e-05
-2.99619591316367e-05
-1.59858000653581e-05
-1.64233306429629e-05
-6.70972373187764e-06
-2.18838538246749e-05
-2.30844351398062e-05
-1.68120009621532e-05
-1.72508226427619e-05
-3.18536958499521e-05
-2.00818706732914e-05
-1.24763818368361e-05
-8.13896229256914e-07
-2.13841000222024e-05
-2.36272201939531e-05
-1.05107307533264e-05
-1.84573043618798e-05
-1.77596789843085e-05
-1.58803515772696e-05
-6.48534932002528e-06
1.39643778471166e-05
-1.16948121885649e-05
-3.48778095467922e-05
-2.44504008813139e-05
-1.2367122786658e-05
-2.97512221666261e-05
-2.17947901365923e-05
-2.8080021812488e-05
-8.58468224949553e-06
-2.68259765757825e-05
-2.51188697286131e-05
-2.07002140340882e-05
2.76765800091523e-07
2.44265196244452e-06
-4.96813039500783e-06
-1.01493400135971e-05
-1.38635594678268e-05
-5.70734840998062e-06
-1.36226826209295e-05
-2.91958830063099e-05
-7.38645245437153e-06
-1.56403739314996e-05
6.14897369902256e-07
-1.637878317123e-05
-3.1540459687843e-05
-1.14821070209489e-05
-1.66896434854375e-05
-2.06528909585228e-05
-2.85428656360945e-05
-2.6726668060458e-05
-3.0755161301856e-05
-3.38720456880209e-05
-1.69777070875495e-05
-1.4637064370671e-05
-9.81112073287746e-06
-1.72438813631714e-05
-6.74114886624717e-06
-2.27599418688824e-05
-1.02108363574295e-05
-1.27591333965012e-05
-2.24180047702991e-05
-1.09305088436151e-05
-2.1471812544596e-05
1.19639165702787e-05
-2.22492851065526e-05
-1.88031896948963e-05
-1.34272548768267e-05
-1.0590193853136e-05
-2.39398587442237e-05
-1.1949665583206e-05
-4.05134668507455e-07
-2.19653147662144e-05
-2.52059577678366e-06
-4.59321071278201e-06
-2.25698555318929e-05
-2.33140889642225e-05
-2.81064947860955e-05
-2.44898351476174e-05
-1.70740756185431e-05
-2.50439036478925e-06
-1.4721648600369e-05
-2.10455577976548e-05
-1.83426002748783e-05
-1.41760717250345e-05
-3.08251496898701e-05
-1.73950243189971e-05
-1.6424280129391e-05
-1.08388925282672e-05
-1.96129911877509e-05
-5.66473201287446e-06
-1.98063931759567e-05
-1.38151609250639e-05
-1.61500783565357e-05
-3.73813124716074e-06
-1.33266905568257e-05
-1.84199129583663e-05
-2.54961654646824e-05
-4.18619882815425e-06
-7.08934222269038e-06
-1.14891159586156e-05
-1.69545200914588e-05
-2.28511321912599e-05
-2.99694394371331e-05
-1.23182803525529e-05
-1.31490772227544e-05
-8.36450944411332e-06
-1.57068750273142e-05
8.73044724126693e-06
-1.26965024083916e-05
-1.38563276836694e-05
-3.18790020386908e-05
-1.90899926985259e-05
-2.76821381153914e-06
-1.87092235034336e-05
-1.09456510713961e-05
-1.65771628277492e-05
-3.56027157722697e-05
-1.57730009980257e-05
-2.82205309975523e-05
-1.56798588918646e-05
-1.30481973862072e-05
-1.56994215106452e-05
-2.20896585510959e-05
-1.71559189747588e-05
7.67532580349145e-06
-9.1493505187246e-06
-4.40550087196929e-06
-2.75341892498665e-05
-2.53243631242576e-05
-5.01039413048562e-06
-2.31739248959565e-05
-9.39596888514095e-06
-1.56630386614745e-05
-1.44770093911103e-05
-1.98849207364671e-05
-2.9524372138618e-05
-1.31375963851783e-05
-2.81387580766754e-05
-2.88722426185138e-05
-1.27844915224894e-05
-2.10534328700264e-05
-5.5527778364143e-07
-3.42271218741417e-06
-1.85825889168886e-05
-1.21806320054938e-05
-1.68749725865631e-05
-1.40844729061368e-05
-6.56107655627382e-06
-2.21969520673215e-05
-1.97659868080003e-05
-2.39057624647449e-05
-2.75332610498207e-05
-1.08615393864647e-05
-1.83285158094818e-05
-8.73637902017559e-06
-2.66029209406013e-05
-1.99799257370355e-05
-1.50329023815083e-05
-2.86515434819626e-05
-1.64797752239939e-05
-5.18269203159693e-06
-3.32109427693077e-05
-1.51872789188928e-05
-1.68017450766393e-06
8.07286009967229e-06
-9.58643393681946e-06
-2.51708425568498e-05
-2.04860672023188e-05
-7.54846743057546e-06
2.62533971739257e-07
-2.92853290270085e-06
-3.97622585502699e-06
-9.27370109060451e-06
-2.50214949373352e-06
1.25737818643143e-06
-1.62953328164703e-05
-1.38962085812405e-05
-3.4109638059138e-05
-1.92245827318234e-05
-1.29589514134018e-05
-2.37581433198401e-05
1.48301958926597e-06
-9.21146208326295e-06
-1.29515972888752e-05
-1.06437496130637e-05
-1.8092732391739e-05
7.66222072987978e-06
-5.74080247522239e-06
5.63455972699097e-06
-1.914709807785e-05
-4.24588680849777e-05
-1.65365316895917e-05
-1.56896986287214e-05
-2.16741434885168e-05
-3.33755699602573e-05
-1.8493635165142e-05
-7.27466738339125e-06
-3.34784744157857e-05
1.07687005068285e-05
-1.911258644497e-05
-2.20766335565246e-05
-2.06484620738784e-05
-1.03799242638071e-05
-2.67877796781442e-05
-4.93552911703538e-06
-1.95032712778514e-05
-2.77279598449691e-05
-1.04681660578262e-05
-1.89326890279205e-05
-1.08655440243344e-05
-2.00108909983505e-05
-8.96456807685555e-06
-9.28333328965695e-06
-2.77703679196435e-05
-1.57343904022764e-05
-1.90709384525899e-05
-2.70660023171838e-05
-8.6773708292943e-06
-2.49893287311893e-05
-3.09921274666008e-06
-2.07057995659311e-05
-2.80235609616257e-05
-1.73550192232689e-05
-3.01953131304914e-05
-1.53257351343402e-05
-1.13941241702641e-05
-7.22953587005424e-09
-2.58329627150572e-05
-3.62722676095191e-05
-2.53246671245037e-05
-1.06318487956734e-05
-3.11135725893908e-05
-2.23580345646274e-05
-1.28718310150295e-05
-1.51579842244878e-05
-2.81302415478171e-06
-3.77222710337741e-05
-3.81002704829815e-05
-6.83300810343503e-06
-8.57321368220506e-06
-9.13984533121279e-06
-2.07971048451411e-05
-1.31708512083266e-05
-1.79113303148554e-05
-3.49231514719629e-05
-4.03524803203589e-05
-3.23019985077255e-05
-1.54836764621174e-05
-3.01487019215828e-05
-2.4148492406195e-05
-1.57302227805309e-05
-5.40619648605894e-06
-1.71959795965103e-05
-1.32884488983691e-05
-9.98740762214075e-06
-5.36730041241498e-06
-4.20159403589033e-06
-3.69743416751492e-05
-1.24437084893285e-05
-1.13930248086561e-05
-1.8254734151219e-05
-1.45293413446951e-05
-8.12259117412641e-06
-1.27828833510806e-05
-1.24182857451301e-05
-2.26234543394938e-06
-4.20839560976087e-06
-1.46543041782447e-05
-1.29482348493268e-05
-9.05391226264993e-06
-5.66320647030758e-06
-2.76002941250871e-05
3.15619181426967e-06
8.76947001412934e-07
-3.39191639275333e-06
-2.2933801302274e-05
-7.30746121221312e-06
-5.25980206222528e-06
-2.64800303753708e-05
-1.14543739143748e-05
-3.1508822638368e-05
-2.13028244747211e-05
-2.77954726276642e-05
-2.29189369923811e-05
-3.22038739830728e-05
-1.62213935935057e-05
-2.09092038717007e-05
-2.15294446130205e-05
-1.19213095056742e-05
-6.44667247983697e-07
-7.06407459438964e-06
-1.34359458523998e-05
-1.53254927764357e-05
-1.83626151973307e-05
-3.86658166719779e-06
-1.4627612449542e-05
-1.1246989793914e-05
-2.71286561937041e-05
-1.37303723751125e-05
-1.07244222872602e-05
-7.3840897803566e-06
-2.944406423009e-05
-1.82480624454389e-05
-6.77963236733517e-06
-1.19075827846943e-05
-5.82745661901881e-06
-1.40652850506812e-05
-1.14830263242417e-05
-8.72630058111276e-06
-8.86103546702147e-06
-1.2017600598582e-06
-1.74643425179742e-05
-2.84942692637458e-05
-2.59186480945401e-05
-1.7426830066959e-05
-3.03125023884212e-05
-9.69526369720735e-06
-2.25495826429287e-05
-1.91735887090015e-05
-3.10836286381901e-05
-1.0861789417001e-05
5.74660784633204e-06
-3.63469255193948e-05
-1.50013156351051e-05
-6.55431452310376e-06
-2.16236205044361e-05
-2.57821198990284e-06
-1.88091273282041e-05
-1.46564362339826e-05
-1.89053464468544e-05
-1.58778693554287e-05
-2.4554099610345e-08
-1.44020716467048e-05
-4.51494121793738e-06
-1.22546467398474e-05
-2.27992825388489e-05
-5.94094338054554e-06
-5.13572462852862e-06
-2.26590092525369e-05
-2.37714020204138e-05
-3.75910730436695e-06
-3.44335970366607e-05
-1.5029659528862e-05
-1.25545286063416e-05
-9.59967290085811e-06
-2.82030486447698e-06
-1.16599365044143e-05
-2.73126552808184e-05
-1.01546413017364e-05
-1.46996479885333e-05
-1.6714129037789e-05
-1.44181032825469e-05
-8.03221134796652e-06
-1.67813904352615e-05
-7.94622588126744e-06
5.56600478433669e-07
-1.06777492287802e-05
-8.13153190281212e-06
-1.6112246332027e-05
-1.34742744653419e-05
-2.54932003535553e-05
-3.1735474902213e-05
6.85869228777901e-06
-9.50062279698697e-06
-9.03010129961664e-06
-2.55016164670236e-05
-3.50238303674521e-05
-3.58867108976436e-05
-1.7409285274839e-05
4.45469677128721e-06
-1.6751744846538e-05
-1.54294819109271e-05
2.24923222404234e-06
-1.92612213229352e-05
-2.61470879618813e-05
-2.69353560436599e-05
-1.78499113430637e-05
-2.04875040393001e-05
-6.82156765784342e-06
-1.89644433121898e-05
-2.05256636480651e-06
-2.00409375514321e-05
-1.6430231402166e-05
-2.5051543792591e-05
-2.70544080416995e-05
-1.39330369194321e-05
-2.70871762231543e-05
-3.09987194516142e-05
4.10505149288208e-07
-1.37538192180976e-05
-7.92897285327103e-06
-2.61198161337955e-05
-2.94660767496409e-05
-2.01002835716646e-05
-9.55335064031147e-06
-2.95336764844394e-05
-6.57452269103054e-06
-1.59110674003806e-05
-2.10950465497277e-05
-1.62214849429699e-05
-1.54238202713944e-05
-2.16468987603471e-05
-7.05755722601464e-06
-1.83293173053784e-05
-2.00089110280407e-05
-1.25589583986477e-05
-2.50202902077974e-05
-2.55904238357394e-05
-4.91121223224894e-06
-1.21293514566054e-06
-3.09051642979355e-05
-2.14583068166023e-05
-1.54561765732594e-05
-2.2517184223858e-05
-3.07697993501868e-05
3.07358567284159e-06
-2.15358175985618e-05
-3.13293313734398e-05
-1.03884678786999e-05
7.02071579588534e-07
-1.80795525437519e-05
-2.60910582894008e-06
-4.59090730392867e-06
-1.69531416298676e-05
-1.60174143585038e-05
-1.79041254315939e-05
-2.12275418986544e-05
-3.31754161078594e-05
-7.49507747835763e-06
-6.55499592516576e-06
-2.36998395645621e-05
-1.65532695614325e-05
3.93857124819626e-06
-1.43909481274282e-05
-1.56222890201587e-05
1.83385446446493e-06
3.83770998110767e-06
-2.99985387209993e-05
-7.86673169973798e-06
-1.50349389242724e-05
-1.19523664352485e-05
-1.53691143051871e-05
3.94268255653162e-06
-1.72480384891722e-05
-2.12851861994659e-05
-2.08305000419694e-05
-1.35377563502326e-05
-3.54023537345194e-05
2.28563695037399e-06
-2.93902682617159e-05
-1.67341882049706e-05
-1.34438506719404e-05
-3.79444998464866e-05
-8.14617971430386e-06
-2.31097482177281e-05
-6.12835156640472e-06
-1.34679264101128e-05
-3.10512277538752e-05
-1.58100899152265e-05
-2.12138861136314e-05
-2.25193580992818e-05
-2.0678636021102e-05
-6.64585485642655e-06
-1.91481184194466e-05
-2.75009198379808e-05
-1.12838373988271e-05
-1.1095465354747e-05
-1.70235945203019e-05
-1.52365156504692e-05
-8.65014948403497e-07
-1.57945596094066e-05
-1.27788353404775e-05
-2.53457340482775e-05
-1.24680664558286e-05
-5.67086853862547e-06
-8.54743880156892e-06
-4.00055269979041e-06
-1.07725174713571e-05
-1.54898775783225e-05
-1.06444571739037e-05
-1.53103169417132e-05
-1.95398948742293e-05
-1.57928576253339e-05
-7.59557962884199e-06
-9.08280543938282e-06
-2.86007900335658e-05
-2.04683634509296e-05
-1.65238313124385e-05
-1.26437256302861e-05
-1.80249260273119e-05
-1.52592576999526e-06
8.44138114471988e-06
-1.7114498713918e-05
-2.49912449194129e-05
-1.83035650032544e-05
-8.10793757606809e-07
-4.1705243924538e-06
1.31629763739108e-05
1.11535778354389e-05
-1.31496546185672e-05
-1.44001634718048e-05
-1.17348616130578e-05
-1.16654912476344e-05
-3.26135388990596e-05
-2.72195750828173e-05
-2.44475774698174e-05
4.5136937150631e-06
-3.29749624883216e-06
-1.46286434110224e-05
-2.10161064459007e-05
-2.8054779096223e-05
-1.87231688715312e-05
-2.29353509132394e-05
-2.42650952113718e-05
1.56208151741004e-05
-1.36797662298503e-05
-2.53174545993041e-05
-1.61309647852409e-05
-1.01002545387515e-05
-1.64468248680019e-05
-1.774334831937e-05
-4.37020851838736e-06
-1.659904351299e-05
-9.5616879154063e-06
-6.10083858077495e-06
-6.53418317658987e-06
-2.95117671588633e-05
-1.18815097609956e-05
1.65516196560528e-06
-1.13181553275985e-05
-1.24348528189893e-05
-2.34734688655298e-05
-2.50211648704311e-05
-2.70939515655001e-05
-4.44798235590236e-06
-8.45839994276082e-06
-1.7337531820126e-05
-1.47473458774761e-06
-8.38304203203058e-06
-1.44146997676645e-05
-4.32284946965336e-06
-2.18709964025251e-06
-2.58333345635226e-05
-6.85682699684559e-06
-2.44861908657847e-05
-1.99056213078021e-05
-2.42200706962958e-05
-5.0725565508839e-06
-2.8848954474826e-05
-2.61648305726119e-05
-8.51833462569128e-06
-1.14440697069846e-05
-2.00505646533801e-05
-3.63640057660358e-05
-1.3213308920391e-05
-8.1647980295268e-06
-6.47833654228e-06
-1.66301053940879e-05
-2.51685764991228e-05
-3.00780015573369e-05
-9.81194151634058e-06
-1.76001627316312e-05
-6.61382438855604e-06
-1.94448225024698e-05
-9.07111202761197e-06
-3.3472492508731e-05
-2.9631729326867e-05
-1.63374418763522e-05
-1.58752139343841e-05
2.82807175876629e-06
-2.95020832289916e-05
-1.0673776670935e-05
-7.79918922834804e-06
-1.05364860150217e-05
-2.4888677941625e-05
-7.11128604654308e-06
-1.40564397145501e-05
-1.8167054261886e-05
-1.32923123288095e-06
-1.36861355605329e-05
-8.91820377045382e-06
-3.32292626810877e-05
-1.29907468730898e-05
-1.00345925673514e-05
-2.76055110179585e-05
-1.10767211366808e-05
-1.74004011119412e-05
-1.9331108255721e-05
-2.5750462841095e-05
-3.31529173752846e-05
-1.52026622470925e-05
-8.38665632003344e-06
-1.95993757073009e-05
-2.02854964051716e-05
-1.46951900977872e-05
-6.610206513117e-06
-1.4320629426196e-05
-2.28460032413735e-05
-1.2261504239678e-05
-2.77800865424678e-05
-1.32554448993415e-05
-2.74085354442001e-05
-4.68101512325673e-06
-1.33422226341233e-05
-2.76410759646339e-05
-7.71698937241241e-06
-7.05825080484473e-06
-1.58839163584295e-05
-1.17024267207373e-05
-2.40665761338461e-05
-2.58404345709634e-05
-6.14007065799291e-06
-9.14994169140433e-06
-2.19465179310157e-05
-1.38620221610645e-05
7.14610704677557e-06
-2.84419231256246e-05
-1.47993280269719e-05
-1.77208483011693e-05
-3.1046842018817e-05
-2.42053673876696e-05
-2.33933792926033e-06
-2.58139955200597e-05
-1.31487138491912e-05
-2.24138842080642e-05
-2.31358393697637e-05
-2.36674105962372e-05
-3.0979248129491e-05
-2.3991973026513e-05
-2.06217386040651e-05
-4.46911215448092e-06
-9.43434330547639e-06
-2.12014066936918e-05
-2.31730559584716e-05
-9.58802801438311e-06
-2.40592409212079e-05
-1.04353735614302e-05
-3.1187382520183e-05
-1.6104399922346e-05
-9.28940443573082e-06
-3.53047995637411e-05
-3.42304349695316e-05
-4.69205128986613e-07
-1.71800515943762e-05
-1.27664119395922e-05
-1.22577956675365e-05
-2.52154352849756e-05
-1.21481789249662e-05
-3.30141911287841e-05
-2.08699760987267e-05
-3.01511365268766e-05
-2.27584540756963e-05
-1.44448475272315e-05
-1.44252921361114e-05
-1.85182295095722e-05
-1.90465331519872e-05
-2.86101350118039e-05
-3.05395493467757e-05
-9.65987859850312e-06
-4.39040521073617e-06
-1.00249861868557e-05
-1.97817783843281e-05
-9.90893993370119e-06
-7.00883552085035e-06
-1.3358829172396e-05
-3.56761708957095e-06
-9.83080718977354e-06
-2.13012144961091e-05
-7.12243967286986e-06
-1.15154699578086e-05
-2.01775534300704e-05
-1.98484034876783e-05
-1.28747587077719e-05
-4.5974951303686e-06
-8.48404290025309e-06
-1.99620128306196e-05
-6.95352866966745e-06
7.76393788097268e-06
-1.67389205332075e-05
-2.52143932595802e-05
3.34716657573858e-07
-1.16159686736101e-05
-1.55499770518945e-05
-1.97900277465518e-05
3.66747406976872e-06
-4.98816723549001e-07
-1.0143891096702e-05
-2.2061920477196e-05
-2.3236888412498e-05
-1.73758323659743e-05
-6.76310088098866e-06
-1.87015469424649e-05
-2.61205723822327e-05
-8.06698126660905e-06
-1.71730838062822e-05
-3.35455547072716e-05
7.45675137140678e-06
-2.40532085065738e-05
-8.53097593945907e-06
-8.2166659858028e-06
-7.40536073689662e-06
-1.28355558467841e-05
-4.01238833964562e-06
-2.80669438743209e-05
-2.9865471891935e-05
-6.79645949368814e-07
-3.53017957280546e-05
-2.1102648305355e-05
-2.77595636037384e-05
-1.1990315732374e-05
-3.19835586499938e-05
-1.80537549936546e-05
-2.92686635403961e-05
-1.20897689791408e-05
-2.14518763907021e-05
-4.83431098658558e-06
-5.26341514884687e-06
-2.5562906934405e-05
-5.01885854757978e-06
-9.28896740760449e-06
1.51721316449278e-05
-1.89068482973461e-05
-8.94432192382641e-06
-4.20493587357735e-06
-1.36200575730115e-05
-1.49359697356583e-05
-2.5178897610683e-05
-1.58846326599466e-05
-3.2803420211725e-05
-1.91951904024669e-05
-1.95595492804007e-05
-1.2142881884093e-05
-2.03310920453948e-05
-5.87430915494959e-06
-1.09020109619299e-05
-1.38669917859086e-05
-4.01476905867211e-06
-1.07553431513269e-05
-1.92451924369833e-05
-1.66957250990888e-05
-1.7653211013751e-05
-1.67898971588263e-05
-1.18664206310886e-05
-1.7249770052412e-05
-2.57096361454765e-06
-2.45998914015402e-05
-8.92731370509512e-06
-2.9580525482912e-05
-2.86120727116866e-05
-1.32311866680905e-05
-1.99217345688419e-05
-1.77731375439539e-05
-2.09649715462586e-05
-1.60042107986192e-05
-2.27068915434875e-05
-3.96816145199696e-06
-1.54107463611428e-05
-2.74768770259367e-05
3.39562129243017e-06
-1.42284540211568e-05
-1.5273685460273e-05
-1.60025519304437e-05
-1.8548555426755e-05
-1.49192149503059e-05
-1.42225296509448e-05
-1.4096735978314e-05
-2.51471766726426e-05
-1.32163758159743e-05
-2.92380330939395e-05
-2.05007200417627e-05
-1.35705118683675e-05
-1.63868572517448e-05
-1.21732687511935e-05
-2.28054846749518e-05
-1.71948632478701e-05
-1.23599337098441e-05
-3.08674045017659e-05
-1.97671503490533e-05
-7.21992224230239e-07
-8.53482056060285e-06
-9.72709584769588e-06
-5.69056932791673e-06
1.76904670826826e-06
-1.51603446387633e-05
-1.81502055361544e-05
-2.67004356772774e-05
-1.56419059373985e-05
1.41205660434652e-06
-4.78832889068767e-06
-2.03652316929398e-05
-1.94384089782402e-05
-7.94399454099632e-06
-8.80969579062845e-07
-9.473134875877e-06
-5.12449650962105e-06
-1.18309138793612e-05
-2.15481686937443e-05
-2.18794358863407e-05
-1.97911247994022e-05
-8.65809390436113e-06
-1.97753357294044e-05
-2.08808154136896e-05
-2.07836530007965e-05
-1.38135735931345e-05
-1.35872846224899e-05
1.47288246702145e-06
-2.03449473278689e-05
1.0237444766159e-05
-2.05398485470157e-05
2.23206474591216e-06
-2.11913761341417e-05
-1.27624478551837e-05
-2.53716238799369e-05
-5.58225613400362e-06
-2.83770569176601e-05
-1.45778754573762e-06
-2.90760404875018e-05
-1.96973103363419e-05
-1.23207059396735e-05
-3.80655924637081e-05
-2.72468857202908e-05
-2.44479023041025e-05
-7.2417730777951e-06
-1.52049331085011e-05
-9.33018160637379e-06
-3.36396597158378e-06
-1.25944659405013e-05
1.22745041946092e-06
5.2574832478778e-06
-1.37868366070957e-05
-2.14708426201771e-05
-1.46309785211904e-05
-1.39848153216964e-05
-1.70430931840842e-05
-1.99116530501363e-05
-1.35038831825571e-05
-2.50041102160147e-05
-5.71071629214375e-06
-1.55594029055768e-05
-3.40098357504476e-05
-1.69035648399556e-05
-2.51085420496953e-05
-6.64022788837839e-06
-1.7144689182483e-05
-2.87490234097515e-05
-2.36149966201268e-05
-1.86145949079311e-05
-3.23475527010764e-05
-2.21970005393613e-05
-2.03552741897188e-05
-5.6739208885956e-06
-3.3523601429706e-05
-1.26909163636585e-05
-9.12877032818461e-06
-9.67017789963682e-06
-9.97895862102509e-06
-2.7294894878297e-05
-1.80044412608529e-05
-2.8271839126967e-05
-2.09879724905026e-05
-1.65273868571253e-05
-2.29328301924443e-05
1.49560436228548e-05
-1.63674948792875e-05
-1.17077539848485e-05
5.04005166704196e-06
1.16942859831643e-06
-1.36149937672592e-05
-1.52559418753025e-05
-4.19281555477652e-05
-1.76748446354373e-05
-1.03640929535511e-05
-2.82203510743564e-05
-1.92338126675844e-05
2.13956408877172e-06
-7.12983769654907e-06
-1.64714228222656e-05
-2.40577324185117e-05
-3.69785112587137e-05
-1.16415188814923e-05
-1.34033898976221e-05
-2.86584379938259e-05
-1.91279318270178e-05
-2.6432230337967e-05
-1.66109200015272e-05
-3.10238728564416e-05
-6.8620906398534e-06
-1.047725218997e-05
-1.5826508249313e-05
-1.57377710880324e-05
-2.43301890986536e-05
-2.40038618542291e-05
-1.54020618029876e-05
-3.33095074951687e-05
1.18653966708827e-05
-1.78592494493192e-05
-1.31604361940816e-05
-1.3901791815793e-05
-3.59193371056584e-05
-2.51625380932657e-05
-2.38118636367107e-05
-2.36928355967732e-05
-2.67097037703672e-06
1.0792251271861e-06
-2.78157167100356e-05
-1.09242985696457e-05
-1.23250224557207e-06
-1.66910257338655e-05
-3.09691402808053e-05
-1.72799962071453e-05
-1.34445803609211e-05
-1.54935497570974e-05
-2.04024964899852e-05
-1.84674522929845e-05
4.66717657321983e-06
-1.2226836176729e-05
-2.367600572419e-05
-1.2069341592107e-05
-1.15322374094637e-05
-2.91676947285459e-05
-3.23866577297866e-06
-2.86045701827011e-05
-1.45821466827768e-05
2.83886170062402e-06
-2.99830752108216e-05
-3.37269128620513e-06
-5.20810718124775e-06
-2.10892518518234e-05
-1.14735692466916e-05
-2.01539446074419e-05
-1.43388040759848e-05
-1.35906769088292e-06
-4.6343717877075e-06
-1.90948264029414e-05
-7.67053942655131e-06
-2.00780583399835e-05
-2.9938473708264e-05
-3.05045986353153e-05
-3.50301839973335e-05
-1.43715886679232e-05
-3.645796191965e-05
-7.49988371318963e-06
-1.3257730534727e-05
-1.56648904085252e-05
-7.01464422667586e-07
-2.22469763841311e-05
-1.54547420411252e-05
-3.92158536439426e-06
-9.58868638258447e-06
-8.61364006125146e-06
4.65343194409644e-06
-1.2579837180096e-05
-1.33179762886835e-05
-2.76315863438255e-05
-1.16482907053403e-05
-1.06579037395819e-05
-2.44661426751991e-05
-8.3570101335095e-06
-2.81633216166743e-05
-1.19386209197584e-05
-1.83403344330676e-05
-8.22543939532501e-06
-2.33072436259653e-05
-2.56677116818042e-05
-3.07184369785635e-05
-3.34859503091611e-05
-2.23521071459219e-05
-2.59439934552075e-05
-2.51037689513006e-05
-2.87973520067811e-05
-2.45275349466927e-05
-2.31610038664297e-05
-2.76420167829474e-05
-1.86905378522348e-05
-2.3646834485067e-05
-3.58191208515594e-05
-2.60979773222129e-05
-1.71179398490314e-05
-2.34507038189304e-05
-3.13849245719009e-05
3.04721755955634e-06
-2.27995670713571e-05
5.03213502311397e-06
-2.77475449601435e-05
-1.73457803007516e-05
3.09323455025377e-06
-2.02601583977917e-05
-6.35845113036747e-06
-4.15078612833166e-06
-1.11426262910922e-05
-3.30578780200418e-05
-2.40265871474762e-05
-7.79192260168186e-06
-3.07037456359126e-05
-1.15807897493405e-05
-1.07696119783672e-05
-1.02877071201609e-05
-2.12820323220618e-05
-2.14860689990343e-05
-1.22072322864597e-05
-1.05680771711685e-05
-1.80571980350235e-05
-8.28096902916609e-06
-1.50382187435611e-05
-1.32356578687134e-05
-1.34443511656958e-05
-2.5243795043518e-05
-8.40974229466424e-06
-1.5812389989964e-05
-2.87875611446736e-05
-1.33118573179689e-05
-3.63657926164807e-05
-3.65843889997979e-05
-1.01654699083236e-05
-1.48591310231029e-05
-5.01664951716899e-06
-1.25120382148928e-05
-1.56599466089804e-05
-3.02829303593366e-06
-4.02027412838822e-06
-1.46881979925509e-05
-1.43369129055822e-05
-3.31358300437933e-05
1.98097817051485e-06
-1.03400685973253e-05
-1.78499152111864e-05
-3.82073052058455e-05
-2.10512600969876e-05
-1.41060198770484e-05
-1.47031683975568e-05
-4.4371126145533e-06
-1.87741961249351e-05
-1.87047407512089e-05
-1.45715901265413e-06
-1.95283253559942e-05
-2.0684591062603e-05
-2.74082600511838e-05
-2.62847217353459e-05
-2.18475280642372e-05
-2.34436926152065e-05
-1.70667332201387e-05
-1.28007628471588e-05
-1.54368134333791e-05
-1.72618666646472e-05
-2.36529178985859e-05
-2.4739586792304e-05
-3.05547182018562e-05
-1.19897341742805e-06
-1.75124614921687e-05
-5.5277673891927e-06
-2.46600887602018e-05
-1.90697478818425e-05
-8.24530536141217e-06
-1.28442987030729e-06
-2.16831028296781e-05
-1.98423398606727e-05
-2.6727485798968e-05
-2.68931125383863e-05
-1.35419962952288e-05
-9.42085616652517e-06
-1.26258371776774e-05
-2.80952935900564e-05
-1.3174851835181e-05
-7.54798526262268e-07
-4.92344511747032e-06
-1.50804596910448e-05
-3.01112882701459e-06
-2.75234801149946e-05
-1.92278618941071e-05
1.57186892302261e-06
-1.09407173490911e-05
-1.60101934196309e-05
-5.31564717891694e-06
-1.50932394122182e-05
-1.07643550145724e-05
-1.78915116831968e-05
-2.6526686952509e-06
-1.40157261012266e-05
-3.26745138726892e-05
-6.2801249305593e-06
-6.82549190550576e-06
-1.07559713748097e-05
-1.64037161004742e-05
-1.30986799301831e-05
-1.69939865777307e-05
-3.45331854212771e-05
-2.46334389187212e-05
-5.20818574498956e-06
6.52249148816956e-07
-1.19191424394824e-05
-2.54906305322016e-05
-3.32199140225401e-05
-1.26612773531473e-05
-1.69423069882438e-05
-1.57631524348776e-05
-1.70865831387941e-05
1.7141490056172e-06
-1.47831430920411e-05
-1.84618626343496e-05
-1.98489642632257e-05
-4.8418370232688e-06
-1.52393805957487e-05
-1.01405264718556e-05
-1.43172093474784e-05
-1.14853326230689e-05
-2.61446921161479e-05
-9.28397042317095e-06
-1.98848653145554e-05
-2.33947428985551e-05
-1.37281644906935e-05
-2.47892404868891e-05
-1.81926242183617e-06
-2.41883695230405e-05
-9.35857343941506e-06
-7.27480971565451e-06
-2.19825936821977e-05
-3.21469176211362e-05
1.1895573058421e-07
-1.6345317000615e-05
-3.6348174784776e-05
-1.02935860424595e-05
9.2772716943126e-07
-2.92156165448456e-05
-8.20667140213654e-06
-6.05264772545396e-07
-3.31847444907677e-06
-1.44919101805131e-05
-2.89610345271039e-05
-3.08976232293442e-05
-3.61912947147321e-05
-2.79758408921519e-05
-3.92350515995185e-06
-1.49055118817479e-05
-1.69754330646319e-05
3.0714470822981e-07
-2.10958111737877e-06
-2.62927771913332e-05
-2.26700496436267e-05
-7.45907340798997e-07
-2.26203868652519e-05
-1.2165501466377e-05
-1.51840233499417e-05
-1.53017731004709e-05
-2.70242336844515e-05
-8.62657826444152e-06
-1.9188489088953e-05
-6.73563627020798e-06
-9.84333683556666e-06
-4.35268128223344e-06
-2.03059034222212e-05
-3.37755423849228e-05
-7.66702115231969e-06
-1.44602605500779e-06
-2.75616588725578e-05
-1.71952607767927e-05
-8.38244488491595e-06
-1.40919598348092e-05
-3.60928753736596e-06
-1.23738309438699e-05
-1.8482615612511e-05
3.62022360408828e-06
-2.04343680275534e-05
-1.13446939063711e-05
-8.46555068030006e-06
-5.05874398256793e-06
-7.15856048330896e-06
1.03357489638408e-06
-8.23280648727461e-06
-1.65422237435042e-06
-1.07460936681767e-05
-2.02888106146718e-05
6.7317683428661e-06
-6.05384926648892e-06
-4.19191440446208e-05
-1.72631073559229e-06
-2.4652660297267e-05
-2.11690867085723e-05
-1.7322547646171e-05
-6.6825158018418e-06
-9.8934626034296e-06
-2.14593948367575e-05
-6.92419973825323e-06
-1.81910764095034e-05
-2.92255532119042e-05
-2.08735209405754e-05
-1.81418740675116e-05
-5.18596997760312e-05
-2.66486791459529e-05
-2.66153312806427e-05
-2.49505223636486e-06
-1.12359628381638e-06
5.28553383610041e-06
-1.08495662797393e-05
-1.86472484915592e-05
-1.05934702627218e-05
-1.86851497690643e-05
-1.81547317086715e-05
-8.16634484051166e-06
-2.6479623753508e-05
-1.91293789138043e-05
2.73502817154573e-06
-9.66220871552008e-06
-2.3288259798784e-05
-2.36090712677243e-05
-1.50738468092807e-05
-1.58048490440406e-05
-3.73112344627027e-05
-2.44079880857959e-05
-1.34594290787629e-05
-1.74616832029341e-05
-2.71745446475693e-05
-3.04424576107278e-05
-7.29116713912347e-06
-1.51755340198316e-05
-1.71255960217552e-05
-2.29309328168511e-05
-6.53659160284844e-06
-9.52926355005232e-06
-8.71756294350361e-06
-1.242556480515e-05
-4.67193928495454e-06
-1.9587333192618e-05
-4.8660278558016e-07
-1.81547868827989e-05
1.71925276770815e-06
-3.09809026282007e-05
2.25791905859024e-06
-1.09956605278556e-05
-1.74513575289898e-05
-1.98587751206386e-05
-1.65533185060238e-05
-4.03912830090077e-05
-1.26098002245414e-05
-1.62924291014986e-05
-1.4170202244743e-05
-1.62299774751444e-05
-4.29621389118844e-05
-6.64081841088742e-06
-1.21057612432696e-05
-1.17166776165038e-05
-1.64916971927649e-05
-4.92978942299487e-06
-6.70320805283808e-06
9.111162043418e-06
-1.2231773386041e-05
-2.61708606391931e-05
-1.64177088811883e-06
1.44958418762797e-06
-1.84083857664788e-05
-1.24882016696367e-05
-1.81766404795292e-05
-2.98891016304896e-05
-3.17685999890157e-05
-2.46952589253202e-05
-1.9930437329268e-05
-1.88892721487125e-05
-1.7057974299961e-05
-3.46200575665188e-05
-9.23446983586521e-06
-1.8710849776124e-05
-8.82889876160409e-06
-1.87539179790212e-05
-3.3849359840869e-05
-3.50945264909598e-05
-3.03246241423739e-05
-2.94976659980351e-05
-1.85039590269467e-05
-1.49801027181169e-05
-2.08311109554454e-05
-3.43752343469526e-05
-2.99691186394469e-05
-9.1496208919118e-06
-1.88998240322434e-05
-1.10391164472875e-05
-2.35880077818072e-05
-1.9787665891979e-05
-2.28007686471793e-05
-1.92323112903454e-06
-3.35630079002797e-05
-1.4923144979068e-05
-2.3199239825594e-05
-3.35710072829112e-05
-1.29785436824232e-05
-1.35515413173503e-05
-8.49397692979167e-06
-1.48482883965215e-06
2.01332705319901e-06
-3.94626108180029e-05
-1.5517139576035e-05
-1.99884383293631e-05
4.88128683455631e-07
-7.67516108700347e-06
-1.87500395647057e-05
-2.54157107137414e-06
-9.61174339534328e-06
-3.66513248766789e-05
-7.20275330739808e-06
-8.54559655981179e-06
-9.7866634479055e-08
-2.51825975587521e-05
-2.42918160721634e-05
1.89476519722289e-06
-1.31968785710628e-05
-4.37597141957142e-06
2.87498390878601e-06
-2.32208259604557e-05
-2.25756242530038e-05
-1.9374101119644e-05
-7.957516044019e-06
-2.19275637177561e-05
-3.15574627840245e-05
-7.02532532631602e-06
-9.62927440544717e-06
-2.17122887293568e-05
-6.18868049912334e-06
-1.69437137245053e-05
5.53460161996481e-07
1.60321494671361e-06
-2.23324081075019e-06
-2.09155431573973e-05
-2.14468199880496e-05
-2.0522595348744e-05
-9.1265644468282e-06
-1.24055233424383e-05
-9.15725018634812e-06
6.54850005106426e-08
-7.86101379993375e-06
-1.12769581135663e-05
-1.26070273456624e-05
-1.11139315394855e-05
-2.82347181909541e-05
-9.16369844387926e-06
-2.70055582527713e-05
-6.63640396431225e-06
-8.91604005546922e-06
-2.96453162235817e-05
-1.34558072373918e-05
-2.07346571507323e-05
-1.80072884282644e-05
1.50460993709939e-05
-1.63092983616798e-06
-2.45602605548363e-05
-2.71224085011173e-05
-8.62583001718808e-06
-1.89425437613163e-05
1.40438863279403e-06
-2.56355907942412e-05
-4.34562568753569e-06
-9.84190593521195e-06
-2.39684364146016e-05
-1.11941072281417e-05
-1.08210540818419e-05
-4.20922254159613e-06
-5.93017006125307e-06
-2.64973091772825e-05
-4.97162333705326e-06
-1.84622520588582e-05
-2.32553161607948e-05
-3.57567344244798e-05
-7.16601417175125e-06
-1.87788981581963e-05
-1.32256734220826e-05
-1.65499070134672e-05
-7.15946582524506e-06
-1.35903632614913e-05
-1.5664044571038e-05
-2.6462484105005e-05
7.15654335348715e-06
-1.66130098644084e-05
-1.13079640155657e-05
-2.25373790037163e-05
-1.70451120505943e-05
6.76339270511826e-06
-1.92171968825696e-05
-1.92916608572828e-05
2.27305966167697e-06
8.79772473282243e-06
2.69184836535943e-07
-2.3627119296014e-05
-9.97219359223816e-06
-1.799305109035e-05
-1.2980995035513e-05
-2.28731107825654e-05
-1.85163014626516e-05
-1.03464376001276e-05
-1.03888505654427e-05
1.56191040292052e-06
-8.38661340371549e-06
-1.65059546627863e-06
-6.37649141746757e-06
-1.14921830919605e-05
-2.14075559916787e-05
-1.79826284016634e-05
-7.41394354253378e-06
-6.5812750514706e-06
-1.70917702711268e-05
-9.77150264245413e-06
-1.28179306652985e-05
-3.6544800575631e-06
-2.52516876705904e-05
-2.19908316362055e-05
-2.49626876670487e-05
-5.54993236361677e-06
-1.77161047416655e-05
-1.39206310546857e-05
-1.58013173956488e-05
-3.00401909953372e-06
-4.12156312914222e-06
-1.26400607588521e-05
-2.85785014160742e-05
-3.05319185247015e-06
5.82758426714024e-06
-3.43273425527208e-05
-1.44870881301094e-05
-3.86021120954582e-06
-2.92657278266091e-05
-2.87851584453286e-05
-1.63976546018397e-05
-2.22484873235161e-05
-1.87019843067806e-05
-2.78263723887566e-05
-1.59212884842978e-05
-2.63372786024651e-05
-1.29790497599523e-05
-3.72590888366565e-05
-2.17342692609433e-05
-2.07399696476493e-06
-6.09716940829893e-06
1.13627832051709e-05
3.04850148082573e-06
-1.45348504195734e-05
4.7323701948417e-07
-2.92095549803877e-05
-1.49741582683974e-05
-1.20351253906179e-05
-8.21516920550269e-06
-1.03982276021211e-05
-3.3425671062873e-05
-2.60771038358983e-06
-1.89569487269002e-05
-2.21798450951288e-05
-8.2110116515303e-07
-1.0562562912888e-05
-2.38032006653356e-05
-3.8468878921806e-06
-1.49399197003488e-05
2.29252932314763e-06
-2.05130240409228e-05
-2.18038626153475e-05
-3.10195201772021e-05
-1.16840593593505e-05
1.18160706363643e-05
-1.80320381242069e-06
-9.61867808661144e-06
-1.67650958484147e-05
-1.3852472329335e-05
-2.63789264568301e-06
-1.59814512830178e-05
-3.15288081143941e-05
-2.57680668385019e-05
-1.21378468098442e-05
-2.7816873825085e-05
1.53948006262782e-07
-1.90039492702566e-05
-1.6463373018187e-05
-2.5443911983424e-05
-2.15181054740436e-05
-2.26207212770873e-05
-1.73827252324459e-05
-1.13970105754666e-05
-2.57371503884607e-05
-6.20469060587608e-06
-1.7038159141781e-05
-3.89310143616062e-06
-2.60277676148987e-05
-1.19108479731604e-05
-6.22316390825254e-06
-2.84779979982824e-05
-2.0531204262621e-05
-2.83140152113736e-05
-5.65519151875464e-06
-4.01068523374048e-05
2.91734288844613e-06
-1.2888984554661e-05
-1.21203375291881e-05
-1.65090267410878e-06
4.46051258548851e-06
-3.06354303532761e-05
-3.30394616096e-05
6.48743098262745e-06
-1.56036632139362e-05
-5.38140235623338e-06
-7.2829970007495e-06
-1.19721380991425e-05
-6.87905757793208e-06
-2.31190674879607e-05
-1.74486848733932e-05
-1.1788837512866e-05
-2.10705870755718e-05
-3.07913653039624e-05
-3.31777480526219e-06
-2.64856272244952e-05
-3.68926808258031e-05
-2.31645634611312e-05
-6.27523109481117e-06
-1.89951944685734e-05
-4.89127656377154e-06
-1.70752312443093e-05
-6.19008928608654e-06
-8.12939889550518e-06
-2.03242241386824e-05
1.01370230720872e-05
-1.40345629312862e-05
-1.32272388670614e-06
-1.88487402134083e-05
-1.8491469061269e-05
-1.70149400121292e-05
-8.52368348481525e-06
-1.32080600085451e-05
-7.36721162477504e-06
-5.72906576260784e-06
-2.32519693936237e-05
-1.94293285379058e-05
-2.35682251379177e-05
-5.84055109905474e-06
-1.1710404825185e-05
-8.82260700105847e-06
2.53999571094637e-06
-2.11851657282308e-05
-7.67898142513223e-06
4.37070707653223e-06
-1.07762041413212e-06
-1.58398506650639e-05
-1.45198218886785e-05
-2.09708232489399e-05
-2.70136472712963e-05
-1.24124405920167e-05
-1.82383043561967e-05
-5.69050838963427e-06
-1.80533218652568e-05
-2.89568506909633e-05
-1.04569916237414e-05
-1.54360540463802e-05
-1.84635423499954e-05
-9.66899305618233e-06
-6.17054032010656e-06
-1.08036975987974e-07
-6.81468795200025e-06
-5.61646823434403e-06
-7.87058212049956e-06
-8.0922838801658e-06
-5.56110165631344e-06
-9.31396540162548e-06
-2.03528180113972e-05
-5.33594615202005e-06
-7.1492441824185e-06
-1.15926225538376e-05
-1.40668874408506e-05
3.1317562964182e-06
4.59258763032832e-06
-3.28704553911449e-05
-1.70116410270711e-05
-1.20697220967317e-05
-1.35922022806187e-05
-2.01517806796894e-05
-9.96956998017105e-06
-1.12359207899194e-05
-2.92511381284043e-05
-2.03506153029638e-05
-2.87046137680269e-05
-2.33776441981678e-05
-1.40418396288756e-05
-1.62529415506463e-05
-1.95686801435939e-05
-1.49806556252638e-05
-5.67022911316531e-06
-3.14853901261957e-05
-2.00513889724068e-05
-1.79871183325249e-05
-7.07344445772756e-06
-1.11011422120284e-05
-2.71038877396322e-05
-1.89682708455843e-05
-1.91915780836769e-05
-2.16642101056968e-05
-8.82201583143048e-06
-2.73283936341366e-05
-7.27515224394135e-06
-1.29306227157832e-05
-1.6539975708027e-05
-1.21139363175683e-05
-1.06393454159666e-05
-2.0710166165772e-05
2.28188758252662e-06
-1.248879054531e-05
-1.36004502143654e-05
-8.58618823528088e-06
-2.04480862281439e-05
-2.25582858048531e-05
-2.38716946982188e-05
-8.83456887035325e-06
-3.47341248773849e-06
-2.23464488428355e-05
-2.12638946633213e-05
-2.54276066128648e-05
-1.56197239784239e-05
-1.96050622612389e-05
-5.76330621652378e-06
-1.68252435829081e-05
-1.11974804274227e-05
-5.8163860624948e-06
-9.09374182458291e-06
-8.69022147341719e-06
-1.08184393857952e-05
-1.85895686357485e-05
-2.530397801022e-05
-1.17683951290659e-05
-1.61871004068231e-05
-1.04716615821426e-05
-3.52321906190814e-05
-2.13087521073897e-05
-3.46592881326319e-05
-2.39120029643139e-05
-2.40567871625071e-05
-2.21266795472406e-05
-1.73631733801797e-05
-4.76794671889039e-06
-3.76582623941151e-05
-1.6940470576608e-05
-2.55763693248665e-06
-1.6735813119756e-05
-1.71637233243056e-05
-2.4153473588035e-05
-2.58310694395629e-05
-1.11502873342237e-05
-6.30272824064855e-06
8.36371757256554e-06
-1.01597474195936e-05
-1.08937495094787e-05
-4.21296989372048e-05
-2.27724573645317e-05
4.48761435092427e-07
-2.50526547028543e-05
-2.89387662668179e-05
-2.71464601280932e-05
3.59512945625738e-07
-9.78924424637127e-06
-9.36155576094834e-06
-1.10793960138628e-05
-1.55189102523283e-05
-1.52567209933799e-05
-2.36206264773989e-05
-2.54711197138184e-05
-1.77932707942922e-05
-3.0720565599917e-05
-1.22713667809131e-05
-3.36126868543229e-05
-5.43648155794198e-06
-1.68817651061211e-05
-1.35910199256223e-05
2.24459340900758e-06
-1.95907688045802e-05
-8.10045822875342e-06
-1.27946959685721e-05
-4.31154969452054e-06
-1.85627799219841e-05
-1.74103370215156e-05
-1.04098051139301e-05
-2.24812092944356e-05
-1.73364251099515e-05
-7.34238646414312e-06
-6.3664895056123e-06
-1.54902352841304e-05
-1.87678283617286e-05
-1.39164563962522e-05
-1.22633348399869e-05
-1.2587140065077e-05
-3.70105767234672e-05
-1.5915889077617e-05
-2.89822797729047e-05
-2.24274416797036e-05
-2.99750884954378e-05
-2.54175617794083e-05
-3.66939401124099e-05
-1.56608036287372e-05
-4.17584412089071e-06
-7.91816986752172e-06
-3.3555769130827e-05
-1.64970756740906e-05
-3.36304041605975e-06
-1.72191315356728e-05
-2.69654648405498e-05
-7.29933784469295e-06
-8.44902702285229e-06
-2.05433335549778e-05
-1.7908318994568e-05
-2.11505062245625e-05
-2.60915087537764e-05
-1.56954459603836e-05
-2.64050738976604e-05
-7.91314245631204e-06
-2.12729045865935e-05
-9.56944483850525e-06
-8.64666564337072e-06
-2.50779239686418e-05
-7.59123877855081e-06
4.71073834227955e-06
-2.19408167277247e-05
-2.52284071371861e-06
-3.64471366311118e-05
-8.71848169162986e-06
-1.78010923992675e-05
-9.14099697278886e-06
-1.17228236694456e-05
4.40221972455171e-07
-1.00965947908789e-06
-6.51936656841148e-06
-1.27360161660777e-05
-2.21002424166802e-05
-3.85043072349207e-05
-2.86213999844e-05
-1.42931913699821e-05
-1.41343441761316e-05
-1.70816069423809e-05
-1.30715705607019e-05
-1.46740213389969e-05
-1.63714640810321e-05
-2.14069866003997e-05
-6.93921432544061e-06
9.27283588779388e-06
-1.33276946351086e-05
-1.81635842244691e-05
-5.41887164116102e-06
-2.55779377269908e-05
-1.41844978414578e-05
-1.69442052469974e-05
-8.05817214403099e-06
3.75004385476861e-06
-8.45659566357647e-06
-2.26263081950618e-05
-1.68184493044263e-05
-3.01296356698917e-05
-1.87828444168985e-05
-1.63094512933942e-05
-6.66160384842163e-06
-1.36144519580907e-05
-1.16825052016731e-05
-1.20801021745755e-05
-3.14319235131733e-05
-1.55320703405276e-06
-1.72764649207172e-05
2.92141699430195e-06
-1.60062392741222e-05
-3.44481332649508e-05
2.23768646808215e-07
-2.53989107213607e-05
-1.57934408834313e-05
-1.59841756807467e-05
-2.63569823430432e-05
4.83270469938926e-06
-1.24097863426642e-05
-7.08064333613378e-06
-6.57552954495032e-06
-3.52744048506828e-05
-7.92268141098115e-06
-2.61287264499521e-05
-6.6439157759512e-06
-1.16164241090622e-05
-2.32378513631265e-05
-1.4497900972919e-05
-3.71136917447213e-05
-1.79988926698865e-05
-8.32489195880323e-06
-1.39667305260919e-05
-2.75773260110091e-05
-6.93401493021658e-06
-1.27909974836109e-05
-1.68511128747015e-05
-2.76850061366439e-05
-1.55408134883515e-05
3.82728433366896e-08
-2.0658789226861e-05
-1.6688567856371e-05
-1.39494186874027e-05
-2.4285517087333e-05
-6.589467832012e-06
-1.67019405951671e-05
-3.3966270089531e-06
-1.64129624372972e-05
-8.06954801780423e-06
-3.21677218497511e-05
-3.58887397936478e-05
-2.95457044251773e-05
-3.3253728371408e-05
-2.25960384512705e-05
-1.02220474249844e-05
-7.73982114915371e-06
-2.27376853691882e-05
-3.90457278465293e-05
-2.4339641657729e-05
-3.35599941364247e-06
3.20858519677786e-06
-1.8609798434267e-05
-1.75844728295453e-05
1.35507423173697e-06
-6.50120423780628e-06
-1.13584379294028e-06
-2.16328277342313e-05
8.00539158063768e-06
-1.30334393739415e-05
-3.14082666711199e-05
-1.69778402159245e-05
-1.85964863677448e-05
-9.23475965757127e-06
-6.88860815153501e-06
-8.11533871446907e-06
-7.22789561107824e-06
-1.80007706341972e-05
-7.70632448676978e-06
-2.59758979792179e-05
-2.53300359936849e-05
-2.69898086322176e-05
-1.88104839022887e-05
-1.60317238418502e-05
-1.79290603519752e-05
-5.62212557707378e-06
-2.71223444732604e-05
-8.09998403376513e-06
-2.99158198858932e-05
-2.78156491840421e-05
-1.11676845712018e-05
-2.41753053007119e-05
-2.90560448040296e-05
-2.52786898033498e-05
-2.24866470466422e-05
-3.5690026718638e-05
-1.70495283550995e-05
-2.47164256731871e-05
-6.42897730830306e-06
-2.35563022084539e-06
-2.40910948935639e-05
-1.95443463719295e-05
-3.97196116025033e-05
-2.91966540553485e-05
-1.91773456254009e-05
-2.83293041431176e-05
-8.22852465063207e-06
-2.38830009930056e-05
-1.87789822038348e-05
-2.0938606163138e-05
-3.17576571262947e-05
-6.31308913130082e-06
-2.81875247498395e-05
-1.74431163181027e-05
-3.09433721907975e-05
-1.2598581186018e-05
-3.17669229059367e-05
-1.72597880500588e-05
-1.22099282096494e-05
-1.11792068685105e-05
-1.71917806335011e-05
-1.12587459254781e-05
-1.42610101261318e-05
-2.49625389703163e-05
-1.70991756944672e-05
-1.86489759471168e-05
-4.63603868577871e-06
-1.44230171307783e-05
-3.52477559203646e-05
-1.70241837965819e-05
-2.51859858108024e-05
-2.68709464316162e-05
-1.79896267053074e-06
1.2312318840853e-06
-1.84760780405546e-05
-7.20761699199053e-06
-1.80652790328025e-05
-9.84396228441676e-06
-1.86633047601459e-05
-2.02578770216268e-05
-2.04221991218818e-05
-9.18073655630765e-06
-2.93004046552184e-05
-1.99541442081973e-05
-1.05474069975068e-05
-1.01367875493132e-05
-1.22507098652144e-06
-1.35948448280315e-05
-8.78605370297398e-06
-1.73973674550138e-05
-2.71403185978343e-05
-1.23526262000184e-05
-2.24532791634796e-05
-1.82759422090519e-06
-1.78457693493208e-05
-6.46298423568517e-06
-1.99464934992126e-05
-6.96095035652585e-06
-1.15416837897001e-05
-1.12770658309529e-05
-1.18040143880888e-05
-1.40319368655586e-05
-2.42917200269853e-05
-2.11461791282654e-05
-2.63179934715183e-05
-3.0719617396023e-05
-4.07727827287006e-06
-3.68402274502707e-05
-2.85422420027384e-05
-2.02658712900625e-05
-1.41793778240108e-05
-1.87083074225757e-05
-1.67656250605668e-05
-4.44401962942619e-05
-3.0870986828409e-05
-2.70178817728939e-05
-1.36633475185368e-05
-5.34349417392194e-06
-3.19958682966412e-05
-3.26526622364392e-06
-1.3961608454595e-05
-7.24786218525363e-06
-1.75487442803822e-05
-3.12568446285412e-05
-1.76631829925617e-05
-2.88446198769964e-05
-7.48506406361764e-06
-9.47758405060181e-06
-2.51931723298416e-05
-3.32827442202166e-05
-2.98824976788605e-05
-3.51618713632669e-05
-1.63166216276411e-05
-2.83068836713981e-05
-1.65853000136072e-05
-9.92039057983416e-06
-1.55458925051524e-05
-2.19542821729707e-05
-1.09296376263892e-05
1.47207506516764e-06
-2.49222198408581e-05
-1.23115447818673e-05
-8.79681146855691e-06
-1.26939409874338e-06
-1.36655000466559e-05
-2.60535781842717e-05
-2.1004971546753e-05
-1.86688234025547e-05
-3.25171281916312e-05
-1.12164368941799e-05
-1.34786925170714e-05
-1.93504039933103e-05
-1.06315602531197e-05
-7.97111301969361e-06
-1.12551627788364e-05
-1.14771393960156e-06
-2.20909196362772e-05
-1.20775382665802e-05
-7.16025999694719e-06
-1.58627848732181e-06
-7.1967744887129e-07
-9.96525819401244e-06
-3.40441938604321e-06
-1.59403246050084e-05
-2.42700842958007e-05
-8.00015055565456e-06
-2.10515275546949e-05
-1.91534130969299e-05
-2.15157125498198e-05
-4.5228531736321e-06
-1.23969667322777e-05
-1.44331076049784e-05
-1.8597214472443e-05
-4.42266504538543e-05
-2.4016964950996e-05
-1.24975911380086e-05
-2.55109757488343e-05
-1.22598784168958e-05
-1.83141925746038e-05
-7.94431993417523e-06
-2.28979767286777e-05
-3.18285343398816e-05
-3.30939779785863e-05
-1.91372073252685e-05
-2.81046491677433e-05
-2.12019048166894e-05
-1.2773737035464e-05
-1.635927652009e-05
-3.52039005144712e-05
-5.12977895402033e-06
-2.74140116141208e-05
-1.07431590715462e-05
7.07391608809123e-06
-1.53216581236698e-05
-6.62130822429122e-07
-1.50942825842988e-05
-3.69843595685678e-05
1.01767553087956e-05
-1.56896747733962e-05
-1.82291759424591e-05
-8.94969250998592e-06
-2.70266835446709e-05
-1.44497424803509e-05
-3.61248898634212e-05
-1.77997844769066e-05
-2.07748649113993e-05
-1.87112566744487e-05
-5.25076608499606e-06
-1.57552916053433e-05
-1.19570627355639e-05
-1.92998796771323e-05
-1.69762966269312e-05
-2.54475346977368e-06
-1.23172073156895e-05
-2.64561162370586e-05
-1.46367952827351e-05
-2.35310231513809e-05
-7.61855168818085e-06
-7.51851569526437e-06
-1.34216445704533e-05
-2.36784990006515e-05
-1.40352400460269e-05
-2.62186172066686e-06
-2.39078674747422e-05
-2.64901298521747e-05
-8.23455301744102e-06
-3.11648975094756e-05
-6.11528522201027e-06
-8.7232560886476e-06
-3.09257258186067e-05
-1.76739239733774e-05
-1.88185975401204e-05
-1.43124910888764e-05
-5.90043562353223e-06
-1.69249341258971e-05
-8.05839840937924e-06
-1.90753220348814e-05
-2.09294198155692e-05
-1.14770460973448e-05
-2.2758897936228e-05
-1.52315169368592e-05
-1.9070198049276e-05
-8.36011017530675e-06
-1.79230673768289e-05
-2.5305639567779e-05
-8.74105754393853e-06
-1.87888152189318e-05
-1.767790300355e-05
-1.57631957672855e-05
-6.87963594580912e-06
-2.5666421964053e-05
-2.90889423935729e-05
-1.4491134567205e-05
-1.82196726762308e-05
8.02420369518326e-07
1.70996870486189e-06
-1.66817188252565e-05
-2.44101288098304e-05
-1.39180454456373e-05
-2.94680846443042e-05
-1.91171021328621e-05
-1.53367033451089e-05
-1.3263358911041e-05
-2.37941716750994e-05
-3.14563420981684e-05
-2.16657706271428e-05
-6.23275061623025e-06
-8.20173764656026e-06
-1.45005400230295e-05
-2.46200297808544e-05
-1.22461093676834e-05
-2.64285792584456e-05
-2.90773109977888e-05
-2.73860047338386e-05
-3.83291920229634e-05
-2.60066973522475e-05
-1.17735301077714e-05
-8.18864753226326e-06
-2.24712732985731e-05
-2.09533484099395e-05
-2.00843321139779e-05
-1.85829221363905e-05
-3.819119179815e-05
-2.76126992591238e-05
-1.94109823225961e-05
-2.52738990046353e-05
-1.37727125846342e-05
-3.27215471247143e-05
-8.19112150680663e-07
-2.88457968863688e-05
-1.24127653801583e-05
-1.83252054137229e-05
-2.04611554751703e-05
-4.35292551488708e-05
-3.20841066809866e-05
-6.70287513580383e-06
-8.68218413004351e-06
-1.72380881600756e-05
-1.2468088129821e-05
-2.21929000385881e-05
-1.10576070907705e-05
-2.44500926081438e-05
-1.25768717773175e-05
-1.80294835779119e-05
-2.01500504629858e-05
-1.17536582572177e-05
-4.70331004047256e-05
-2.47310591499653e-05
-2.07881793835903e-05
-2.46419518575832e-05
-1.9553974071434e-05
-2.87517751432635e-05
-2.80295856035964e-05
-2.39905493976019e-05
-1.50856946344361e-05
6.75193400607596e-06
-4.08516236758949e-05
-2.77874730459507e-05
-7.32156350298509e-06
-1.38696402216162e-05
-2.33266505078554e-05
-2.61045732615561e-05
-6.79772677991314e-06
-1.60746258510418e-05
-5.08462482085525e-06
-1.36524264344721e-05
-1.43041850034834e-05
-1.78412784443253e-05
-1.4317442980602e-05
-1.87090150930675e-05
-1.15025518251695e-05
-4.01322227336587e-05
-1.69021587415196e-05
-1.45112545323128e-05
-3.35551647298459e-05
-2.46102572255371e-05
-3.03493667639013e-05
-2.51094694496922e-05
-2.99339786333834e-05
-5.17197978043572e-06
-1.07769834388434e-05
-1.93418796707119e-05
-2.73512038387485e-05
-1.61777980814146e-05
-3.47792028193988e-05
-1.97962579484186e-05
-5.61407828649314e-06
-3.4577886949631e-05
-2.40816940438334e-05
-1.39526198739427e-05
-2.55529221998226e-05
-9.40756921604246e-07
-2.10086889145709e-05
-2.37455394450892e-05
-2.59003521651774e-05
1.13823895277696e-06
-2.96493430995847e-05
-2.23291955221619e-05
-1.51119825165606e-05
-3.04948557284389e-05
-3.11959066989621e-05
-2.9074141868251e-05
-2.83322989448457e-05
-2.97952800660362e-05
7.19328131077673e-06
-3.2729721458405e-05
-2.44415495448982e-05
-2.80889856576475e-05
-8.34248081408109e-06
-1.85170988212269e-05
-1.81057743323572e-05
-1.97170925149421e-05
-1.12354565507246e-05
-1.16352524368104e-05
-1.06393794664384e-05
-3.03267190038244e-05
-2.48391034612839e-05
-2.09476175649315e-05
-2.42177653100081e-05
-8.8598982743341e-06
-3.30937452306573e-05
-2.41463402389493e-05
-1.08059338798476e-05
-2.41744016517952e-05
-5.59252955067758e-06
-1.71535699104563e-05
3.67978131489844e-07
1.11440874597811e-07
-1.82678887904633e-05
-1.66932058866036e-05
-2.73434349646989e-05
-2.71533670439193e-05
-2.78452385793579e-05
-1.16991878428432e-05
1.79815557551515e-06
-1.96739928397899e-05
-6.65872979732797e-06
7.01733693337824e-07
-2.07018617309632e-05
-1.95671108926337e-05
-8.11706345965691e-06
-3.40708893468094e-05
-1.75173740681497e-05
-1.40465058675288e-05
-1.54205616494763e-05
-9.21082103678615e-06
-3.47727538039593e-05
-1.5062226764052e-05
-1.18516426011536e-05
-2.96900291356234e-05
-3.47549809369657e-05
-1.17213384667615e-05
-2.87669886814992e-06
-1.31426176556874e-05
-1.06050366728841e-05
-1.92270800803612e-05
-2.9569870354091e-05
-2.56462825634404e-05
-3.01095242859044e-05
-1.19059789126644e-05
-1.42198406795932e-05
-3.71563457519401e-05
-1.82753414650785e-05
-2.7545992346237e-05
-2.23692641010476e-05
-1.20357017905435e-05
-1.7290478408561e-05
-3.40678901386437e-05
1.64579525326919e-06
-2.27712441435671e-05
-3.1152551404908e-05
-2.39206835296514e-05
-2.30194941899798e-05
-3.27569901482631e-05
-2.90985966051095e-05
-2.09152076561956e-05
-1.93729298481731e-05
-1.68440648829757e-05
-1.72645188508044e-05
-1.24270530165396e-05
-3.07465389655728e-05
-1.65972852950484e-05
-3.21343293013926e-05
-4.05547552420474e-05
-1.7958760036095e-05
-2.16769945051376e-05
-2.68313217980574e-05
-2.68875273216618e-05
-1.07086815399322e-05
-2.55540992144279e-05
-3.26525848647933e-05
-1.46837497459884e-05
-1.02144721907652e-05
-8.95879250895331e-06
-2.66159834505184e-05
-2.55451152254585e-05
-2.63616627708368e-05
-4.17695361383565e-06
-1.09079320295504e-05
-1.58212632345624e-05
9.41982900008759e-07
-2.19437403697713e-05
-1.50285763957564e-05
-1.02854131162993e-05
-2.23553794207281e-05
-1.45797387501713e-05
-2.43969403714109e-05
-1.21349652922371e-05
-1.42532880826103e-05
-3.42002475650663e-05
-2.06832595040641e-05
-2.60067163923952e-05
-1.32151268518698e-05
-1.8367541723205e-05
-6.72405984101721e-06
-1.50496297210986e-05
-3.20632040984045e-06
-2.09436744360959e-05
-3.32992429363099e-05
-2.29914978524822e-05
-1.77705791621184e-05
