# Supplementary material for: Research on computational propagation and identification of mine microseismic signals based on deep learning
Source: PLoS One. 2025 Oct 22;20(10):e0334641. doi: 10.1371/journal.pone.0334641 (PMC12543183; doi:10.1371/journal.pone.0334641)
Supplement: S9 Data — (ZIP) [file pone.0334641.s009.zip › 000101100000513.xlsx_0.txt_24.txt.txt]

-1.33592053041355e-05
-8.6013675129141e-06
-1.42856170246797e-05
-2.94799388247777e-05
-1.80900009492858e-05
-1.52573657116032e-05
-2.22025640913766e-05
-1.9728105816206e-05
-2.81649729335412e-05
-1.44627961022338e-05
-6.3222905203282e-06
-2.26694681601637e-05
-1.01397270403879e-05
-1.12890570417545e-05
-1.75958193222548e-05
-6.50319183549941e-06
-1.32525061011521e-05
2.12345576684377e-06
-2.23398897952176e-05
-7.2990936594399e-06
-2.17731579497773e-05
-2.09483344704191e-05
-1.14449783008588e-05
-2.50423777428159e-05
-1.66153004307766e-05
-3.21646307624465e-05
-6.44144556339302e-06
-1.5484762114762e-05
-1.5429792782532e-05
-3.37462105195768e-05
-2.72192628894348e-05
-1.73500759300253e-05
-3.99370647047064e-05
-2.94433521450915e-05
-4.09560733925024e-05
-3.55711151630238e-05
-2.78380719954059e-05
-2.85967344861924e-05
-2.46571577220984e-06
-2.02186317073137e-05
-2.7116334560473e-05
-9.95499912489851e-06
-1.35920190328591e-05
-6.54145303282855e-07
-2.2979952705287e-05
8.77117223602896e-06
-3.1534284085086e-05
-1.7879737258046e-05
7.74476933987134e-06
-3.54339369360253e-05
-2.13268485590512e-05
-3.73921942619108e-05
-1.23149519259094e-05
-3.06372536495416e-05
-2.52227030956619e-05
-2.68540957803261e-05
-3.28377093145391e-05
-1.16593667500206e-05
-7.23409501059784e-07
-1.08353146404363e-05
-1.92115670952221e-05
-2.89538105538862e-05
-2.08787127539135e-05
-3.00255646165611e-05
-2.21168255737567e-05
-9.17268863883494e-06
-3.07065007967514e-05
-1.37497371416081e-05
-2.3251778940787e-05
-5.34245576725314e-06
-1.96549376910994e-05
-2.72962059712599e-05
-3.87787532393836e-05
-2.04582688110856e-05
-1.4464178428617e-05
-6.35245799162508e-06
-1.4849605527396e-05
-3.03971919302233e-05
-1.52721877097355e-05
1.39624146453448e-06
-2.68874424649907e-05
-1.31224080124182e-05
-2.02792708040207e-05
-2.69570300098164e-05
-2.58657278591005e-05
-1.10822590149318e-05
-1.44426082732742e-05
-1.16198160375805e-05
-2.84581669050681e-05
-6.95570703428018e-06
-1.71118823136855e-05
-2.37055857001005e-05
-2.57124292178917e-06
-9.85110722821221e-06
-2.3149570796679e-05
-2.27560984817728e-06
-1.00471800823659e-05
-1.95329209452924e-05
-2.86312749452253e-05
-1.45138760239777e-05
-7.95473496988748e-06
-1.13134400638465e-05
-6.06570955269773e-06
-5.60137778321895e-06
-5.12563643556301e-06
-5.14542734122645e-06
-3.06264577502261e-05
-9.85751730123557e-06
-3.82996168159454e-05
-1.22052732805873e-05
-3.22647026588371e-05
-2.57553758054084e-06
-1.77060412681313e-05
-1.86335717859231e-05
6.39544534711768e-06
-1.22277496268514e-05
-1.81258657749523e-05
-2.68893495122083e-05
-4.9560138867901e-06
-1.64320659418283e-05
-2.56732650420947e-05
9.68225319587131e-07
2.7077055661409e-07
1.42777534973775e-06
-2.04097589009684e-05
-1.76264519343282e-05
-2.92144476199941e-05
-2.51673289722958e-05
-3.41736402899098e-05
-1.53213672564591e-05
-1.76641083601631e-05
-1.6900715894153e-05
-2.51233483797797e-05
-2.5181010144807e-05
-5.78950861061819e-06
-9.09041097658394e-06
-3.98789357843715e-05
-1.9281148981842e-05
-2.40352308526695e-05
4.52038583321422e-06
-2.47231877161239e-05
-6.09273165363549e-06
-3.81738402785339e-06
-9.34426482231456e-06
-1.69525118432038e-05
-2.5509734186371e-05
-1.27449419843591e-05
-2.04601236181065e-05
-2.03927274318037e-05
-2.5846877893861e-06
-3.55435248997667e-05
-1.56691009717262e-05
-1.20188650602607e-05
-1.74912527841634e-05
-3.33455951127605e-05
-3.41729567746826e-05
-1.60831517436046e-05
-5.40585523272778e-05
-1.8769060946265e-05
-2.42822886885961e-05
-2.71683938156402e-05
-1.20292677745218e-05
-2.38583588112624e-05
-2.56493638857673e-05
-3.05561737052878e-05
-2.15446753512187e-05
-1.59567291647631e-05
-2.01269891845976e-05
-6.69737429855253e-06
-4.12057233320475e-05
-3.29745486826592e-05
-3.09227839234468e-05
-1.16499713808103e-06
-9.57551855397993e-06
-2.48963546970195e-05
-2.56053807341143e-05
-1.69083620202352e-05
-4.82019690132112e-06
-2.17659765990596e-05
-2.75955366257459e-05
-1.66438325492107e-05
-9.60641151533706e-06
-1.77041023715978e-05
-2.39792521926176e-05
-1.70754592153701e-05
-3.93264441064964e-06
-6.24986245735624e-06
-1.22605015726888e-05
6.91350738896142e-06
-3.27718620372317e-05
-1.76434415074999e-05
-2.14857148021253e-05
-1.62196026388092e-05
6.00370548494858e-06
-1.57353051596286e-05
-1.44984586261645e-05
-4.54923466644954e-06
-1.6575483708681e-05
-2.77411137020022e-05
-2.79962206698298e-05
-1.67390651425262e-05
-1.94823698283396e-05
-1.77196674215762e-05
-4.54215761545645e-05
-2.21013014216257e-05
-1.35923248048295e-05
-1.24652090501485e-05
-1.31201838176261e-05
-1.05679566249029e-05
-1.90362074908224e-05
-2.97427239699551e-06
-1.65302715325048e-05
-1.62079890351053e-05
-1.1979759452051e-05
-2.4221938519446e-05
-1.26323475467127e-05
-2.79365692532991e-05
-2.90901278781082e-05
-1.51166682873068e-05
-2.9912580897714e-05
-3.16042868895694e-05
-3.55347227417409e-05
-2.01850380534279e-05
-2.19436586534672e-05
-1.45096100957795e-05
-2.3278991642578e-05
-4.15787747137301e-05
-8.18733152968351e-06
-1.44702370491186e-05
-2.66264815783642e-05
-2.70996935439401e-05
-3.92879194987327e-05
-1.55978988178868e-05
-1.7287649180031e-05
-2.5449750266204e-05
-2.72500385060104e-05
-3.7164907628713e-05
-2.95518708887466e-05
-2.03476891048647e-05
-3.09278534426494e-06
-7.23980354492915e-06
-1.23068893007836e-05
-2.15747176300907e-05
-1.81110818410232e-05
-1.2035511617217e-05
-2.50317370427843e-05
-2.54070447118662e-05
-1.45923624795115e-05
-2.32490747464777e-05
-2.42559331915016e-05
-2.78858210046482e-05
-1.92470574358954e-05
-2.55395027456622e-05
-2.92806470779278e-05
-1.85395771950492e-05
-3.84387712813979e-05
-4.45505791929235e-06
-1.88241043699796e-05
-3.34582788020309e-05
-3.54704830334558e-06
-1.82963481452442e-05
-1.2875866100109e-05
-1.80736103373253e-05
-2.59353203140234e-05
-1.13104066003065e-05
-1.71922940179439e-05
-2.08991730545898e-05
-1.54488709034352e-05
-1.7467968162699e-05
-1.45847373273081e-05
-1.60444492064762e-05
-5.23739712079799e-06
-1.63578237898729e-05
-6.48884191373435e-06
-1.06857828325286e-05
-1.67182433117238e-05
-1.94757002351248e-05
-2.99034542593414e-05
-1.60105410831919e-05
-1.74636856494604e-05
-2.46523839675271e-05
-2.33776498536822e-05
-2.20531157112904e-05
1.65893405795937e-06
-1.99122300911449e-05
-8.31879020668187e-06
-2.2050518190263e-05
-1.72269797895317e-05
-2.10249482586075e-05
-1.00994858650902e-05
-2.47994108214825e-05
-5.78705749345348e-06
-2.39738032790277e-05
-4.46566767539224e-06
-1.95846918896934e-05
-1.89865502236518e-05
-8.08590795631141e-06
-1.3139462592517e-06
-2.13590380328483e-05
-1.52497941098307e-05
-4.19415569077115e-05
-2.86189738678736e-05
-1.34754114070268e-05
-3.66618960522121e-05
-3.90728484733533e-05
-2.77351246844048e-05
-2.91216474589299e-05
-2.92474245996516e-05
-2.55585170231754e-05
-1.52706252165892e-05
-1.14671089722704e-05
-2.12949575686402e-05
-2.09647303249112e-05
-7.26425547797271e-06
-9.44403633996756e-06
-1.26187039849762e-05
-3.09787715852738e-05
-1.89614646564629e-06
-2.96808437634785e-05
6.48412527695634e-06
-1.53982283987852e-05
-2.70059856550218e-05
-1.18600882956339e-05
-1.91986714886729e-05
-2.14764440078512e-05
-2.27064127610944e-05
-1.51347094024171e-05
-1.69547256804584e-05
-1.31899784401913e-05
-2.60706012625667e-05
-9.51127173138182e-06
-3.09974358979165e-05
1.11140811192062e-06
-1.66620075218815e-05
-2.33733342962885e-05
-8.69693792347974e-06
-2.18556106304824e-05
1.49890577826191e-05
-4.70209277891899e-05
-2.66825524630507e-05
-3.94761534021199e-05
-1.66867665575951e-05
-1.73698488233214e-05
-2.61302027268191e-05
-2.74893146600333e-05
-6.28142015183926e-06
-9.4427970401278e-06
-1.21221074094316e-05
-2.23211044537002e-05
-2.18499516787796e-05
-6.29829983456841e-06
-2.75411062505683e-05
-3.89315978672555e-06
-1.6478209649391e-05
-2.22798580263234e-06
-9.11447910208311e-06
-1.81628562137619e-05
-2.5124688855529e-05
-1.16478750633444e-05
-9.700805518156e-06
-2.79069331623777e-05
-4.66252832785941e-05
-2.20181757207233e-05
-3.31829133774512e-05
-2.84173331868848e-05
-1.6736971442509e-05
-2.12885808366362e-05
-1.94801153562149e-05
-8.04473278262492e-07
-1.80297832666422e-05
-2.36438607718493e-05
4.60103770150966e-07
-1.11555211660658e-05
-1.92919457138958e-05
-1.66521056917324e-07
-1.46872754482006e-05
-1.48774727019053e-05
-5.69116854747688e-06
-2.96771207306519e-05
-3.46334543656573e-06
-1.14235127174009e-05
-1.75301931803621e-05
-2.26857165565882e-05
-7.86361073979888e-06
-2.66079402643505e-05
-2.81060582954206e-05
-2.0150217389722e-05
-8.38606101270288e-06
-1.8575853136889e-05
-2.26443352454959e-05
-3.21775329260865e-06
-2.80389501669168e-05
-1.18699446963133e-05
-9.0417055613123e-06
-3.00168898542926e-05
-6.66163360389404e-06
-2.87838747286147e-05
-1.42385358609813e-05
-1.74404187090809e-05
-3.14575514677937e-06
-2.85844206651535e-05
-3.41304143762868e-05
-3.20663989474991e-05
-1.34850631509493e-05
-2.78465170912915e-05
-2.57720255295483e-05
1.30063203966393e-05
-6.02921027045076e-06
-5.10730337681574e-06
-1.11700864330692e-05
-1.75592640359411e-05
-3.1724403559598e-05
-2.00641229203529e-05
-1.59573346472329e-05
-1.44980279479059e-05
-2.04731923755097e-05
-2.95874507955646e-05
-8.11045029606115e-06
-1.49526621080794e-05
-1.30509282236796e-05
-2.38111082356515e-05
-1.30841806275916e-05
-2.42012137284939e-05
-1.17251814751986e-05
3.27126602978556e-06
-3.67205407859162e-06
2.35763864986915e-06
-3.57286502547645e-05
1.07842578309728e-06
-2.88841982537164e-05
-1.38618443135382e-05
-1.813916209726e-05
-2.19207574231016e-05
-1.85523564072063e-05
-2.34398505216076e-05
-1.15506506813827e-05
-1.48944644460213e-05
-1.02373334191031e-05
-1.55126731097706e-05
-2.05587203360166e-05
-1.40092217060681e-05
-9.86875660650157e-06
-2.20805005945413e-05
-2.41550488504115e-05
-1.43103779113806e-05
2.29358821551312e-06
-1.55781870074405e-05
-2.22207683211097e-05
-2.27301277855945e-05
-1.02636186017232e-05
-3.44247211930061e-05
-1.28333326415214e-05
-1.03651257248874e-05
-6.51620408945305e-08
-5.01663293451908e-06
-2.12290799964206e-05
-2.26513473205638e-05
-1.28939351527257e-06
-5.07291484250731e-06
-2.8721780448004e-05
-4.19564165419522e-05
-9.92852305511414e-06
-4.13046357592721e-06
-1.49140495652875e-05
-2.60307935783303e-05
-2.18040772030533e-05
-3.15276900955304e-05
-8.91133727785031e-06
-4.32565163135727e-05
-3.2186959729165e-05
-3.51741805801931e-05
-1.48200013358752e-05
-1.13898531268679e-05
-2.25418992481445e-05
-3.39430680404881e-05
-3.21517534473083e-05
-3.09287233029684e-05
-2.86245984855664e-05
-5.20205307183508e-06
-3.56214754558078e-05
-2.45829321024214e-05
5.63045519529473e-06
-1.47496911497798e-05
-2.27171841121988e-05
-1.43802039233258e-05
-2.30107183625898e-05
-1.47620438430613e-05
-1.67361121976726e-05
-5.29058939337946e-06
-2.15633007834447e-05
-9.40859277163262e-06
-9.05217163354817e-06
-2.2398669629142e-05
-2.15017495233316e-05
-1.18978059641789e-05
-1.98570715364245e-05
-1.17315724853771e-05
-1.09371048337557e-05
-1.45033290569515e-05
-1.35847586394744e-05
-3.01841791632683e-05
-2.6937107806446e-05
-3.46439635465073e-05
-1.2678302145966e-05
-1.65445103514962e-05
-1.46628410551912e-05
-3.31753189979661e-05
-1.94434016840225e-05
8.70499579362321e-06
-4.63126379402518e-05
-2.1699446562818e-05
-1.53040118172849e-05
-4.16078948464634e-06
-3.9637370071514e-06
-2.26468552787767e-05
-1.82137496827911e-05
-1.34931590173953e-05
-1.03148448954844e-05
-4.65688588324838e-06
-2.32977638514804e-05
-1.55186250499817e-05
-1.75667538505425e-05
-2.61495459482636e-05
-2.55735120687555e-05
-1.5259423949521e-05
-7.71914132750057e-06
-2.04097809976178e-05
-8.01976225904408e-06
-1.87587312661609e-06
-1.87783350810528e-05
-1.27166494896992e-05
3.54362993790022e-07
-7.75777840037686e-06
-3.50429040487922e-05
-1.61423597341943e-05
-3.03724565643569e-05
-1.3068348513151e-05
-3.08667032555491e-06
-3.95662205247327e-06
-7.47330492378681e-06
-2.56786682363181e-05
-2.36809897721408e-05
-1.0954686813596e-05
-1.80795258642706e-05
-4.46653832174644e-05
-1.3826196877521e-05
-2.1720299514569e-05
-2.13568422305348e-05
-2.75924998895847e-05
-2.66450493436781e-05
-2.02835654664459e-05
-2.74823015244989e-05
-2.02316605366469e-05
-1.65294337274365e-05
-2.28112242256254e-05
-1.779565878949e-05
-7.15588409355917e-06
-2.59285981202214e-05
-2.34971626091727e-05
-1.29461812855561e-05
-2.70401157434695e-05
-2.29029799299919e-05
-3.88413969482013e-05
-2.26469167167533e-05
-2.59540377908962e-06
-2.94453248714237e-05
-2.20649938535103e-05
-5.73432969126667e-06
3.8507383746725e-06
-2.00165477053081e-05
-1.6540861320203e-06
-1.18237086608386e-05
-2.11415498429323e-05
-2.61672592404831e-05
-1.06453929597426e-05
-6.55553595446418e-06
-1.84546087368524e-05
-1.88989983561391e-05
-8.97186588690717e-06
-5.46501261554663e-06
-2.10320761742264e-05
-3.08619399468128e-05
-8.25105795738895e-06
-1.64087749645258e-05
-3.4458387519388e-05
-7.88287081102968e-06
-2.69005231552491e-05
-3.2550287185471e-06
-3.73041975022638e-05
-3.94596342409315e-05
-2.59927722237676e-05
-1.21174825970577e-05
-2.40736852209702e-05
-2.64566358069651e-05
-1.77459095571584e-05
-2.35657395239444e-05
-4.48152374154051e-06
-9.04831430769412e-06
-2.17766213936771e-05
-2.08368303077203e-05
-1.61733979547224e-05
5.53812960808426e-06
1.26778509995654e-06
-1.748451611887e-05
-1.24473326230075e-05
-3.47537967883552e-06
-3.240909890767e-05
-1.26615911354287e-05
-2.54472579849714e-05
-3.20733708816312e-05
-1.03846411236935e-05
-1.12689518498442e-05
-1.65221702989567e-05
-4.93823215124705e-05
-1.85142854380443e-05
-3.35577356795794e-05
-3.29899921627269e-05
-2.5650766145859e-05
-1.24050617779442e-05
-4.43697804922492e-05
-2.21176638913444e-05
-1.74791366353722e-05
-3.42774349897895e-05
-2.19589320625108e-05
-1.79543084538892e-05
-2.83425857097009e-05
-2.64867363950305e-05
-2.50527833685294e-05
-2.07824770044267e-05
-2.41740406437052e-05
-2.40275880742946e-05
-1.46319773580249e-05
-3.38263873267833e-05
-1.16643106296871e-05
-1.2429466703219e-05
-1.05984507079097e-05
-2.1734108536879e-05
-7.76801837702562e-06
-2.063033005808e-05
-1.40739028917454e-05
-2.77875599480142e-05
-2.44728194809613e-05
-4.08774546967889e-05
-1.24632823942806e-05
-5.20414160472659e-06
-1.51185911398176e-07
-7.08134271329179e-06
-7.11135776675499e-06
-2.50177414009964e-05
-2.33587817481377e-05
-3.50518938869207e-05
-3.30843286804899e-06
-3.89898558769186e-05
-3.0152518376248e-05
-2.21815579428468e-05
-1.81110471328717e-05
3.94575599177571e-06
-1.87338388098565e-05
-1.89146246089734e-05
-3.95947222174315e-05
-3.86600189988055e-05
-7.3101782471161e-06
-2.77711290517816e-05
-6.64299843210811e-06
-1.69007961647096e-05
-1.3876144370374e-05
-3.77112299300513e-05
-1.43362161441109e-05
-1.42848786969989e-05
-1.98828804800485e-05
-3.99796272876694e-05
-9.83382116813913e-06
3.79864836166911e-07
-1.84247981170732e-05
-6.25223407290532e-06
-1.39728202684519e-05
-1.85808011171456e-05
-2.22402799546728e-05
-1.13990856021146e-05
-1.63587552382402e-05
-1.41842297679418e-05
-1.3902179236977e-05
-3.25752421765027e-05
-1.6155574974303e-05
-1.26613806556088e-05
-1.83240597478816e-05
-1.8231416586145e-05
-1.66077203175381e-05
-5.84041924281556e-06
-3.7979566452588e-05
-1.64287288160764e-05
-1.48342292406732e-05
-1.82433909003596e-05
-6.44189719660218e-06
-1.08339238163781e-05
-1.70789364310417e-05
-2.63858452675012e-05
-1.33442669872102e-05
-2.78972388275947e-05
-2.83070431287506e-05
-6.88397868162605e-06
-2.03555679202431e-05
-3.04043408326742e-05
-2.44167549165941e-05
-3.8915452099107e-06
-2.44722038821505e-05
-3.26779038531429e-05
-8.14670719955548e-06
-2.37600899141948e-05
-2.10102485068222e-05
-2.26511054234453e-05
-1.86522576482566e-05
-1.20075096401078e-06
-2.37400500433496e-05
-1.04006742720205e-05
-1.27063110014262e-05
-2.05908545470457e-05
-6.19505313070745e-06
-2.8067826615656e-05
-3.07942226216161e-05
-1.45816690590584e-05
-1.71893778338664e-05
-5.71624407318924e-06
-2.32056720180758e-05
-2.40277686099423e-05
-8.63046935671139e-06
-1.90517070561941e-05
-2.56417262081836e-05
-1.84782061884467e-05
-2.17228176374766e-05
-2.7606764681564e-05
-2.027734137899e-05
-1.7013524187691e-05
-1.56521910468099e-05
-1.99178799773326e-05
-1.57552548777326e-05
-1.51265587701005e-05
-1.35688654850905e-05
-3.0955075201995e-05
-1.82490719714807e-05
-9.93302707604065e-06
-2.27489020541337e-05
-1.28890291560726e-05
-1.68625446017001e-05
-2.34863494754691e-05
-3.01823001314024e-05
-2.05517425272144e-05
-1.59084579168289e-05
-2.12265123313272e-05
-1.86570541735745e-05
-2.94260588814932e-05
-1.21735698298086e-05
-7.2252612123162e-06
-2.14633685850143e-05
-2.73345060514569e-05
-1.94182285074145e-05
-2.40277626039534e-05
-4.31682910647504e-06
-2.06324668496816e-05
1.21335530681934e-06
3.90576633932733e-06
-6.64561982119089e-06
-1.78922539370173e-05
-2.38320589511452e-05
-1.06166304221782e-05
-1.6533915989913e-05
-3.28022012322024e-05
-1.74323781203963e-05
-3.43161104376176e-05
-2.18680693437038e-05
-2.30824670566703e-05
-1.92010044092954e-05
-2.63317905575842e-05
-2.09000975276583e-05
-2.9974550481533e-05
-3.55512870373203e-05
-7.82983911170216e-06
-2.1356557051989e-05
-2.51001920146775e-05
-2.71258228647467e-05
-3.15661830889443e-05
-8.41652483340672e-06
-1.54026243779798e-05
-1.60290129997854e-05
-1.02537051330398e-05
-1.3526856397669e-05
-2.39416170730855e-05
-1.41518683894769e-05
-2.977363445341e-05
-2.97369145981911e-05
-2.36083629626812e-05
-1.5791954933534e-05
-2.04322831148542e-05
-1.33284596677035e-05
-2.2666288960816e-05
-2.11430914743308e-05
-3.07563061852169e-05
-1.8036865527036e-05
-3.45078132507428e-06
-3.04579349324014e-05
-1.39248906821228e-05
-1.23210111902264e-05
-2.49582455523745e-06
-2.56097619330485e-05
-1.21792470157689e-05
-3.0581786468834e-05
-3.57796832155907e-05
-3.47043245200171e-05
-1.91079922537598e-05
-1.33111579701646e-05
-2.26327161515155e-05
-2.45183078363997e-05
-1.16925717473433e-05
-1.37293219915842e-05
-2.35484816070443e-05
-1.36410018306202e-05
-2.62321650250874e-05
-1.8319211038196e-05
-1.709406115489e-05
-3.34633924882196e-06
-1.81370807691425e-05
-1.9340723020036e-05
-5.92871765524836e-06
-1.8534906476546e-05
-1.77486637377067e-05
-4.86676266358681e-06
-3.74338990571946e-05
4.14097338744542e-06
-2.49740240475239e-05
-3.28883266319087e-05
-1.93757868235909e-05
2.78903155087441e-07
-7.67580949375799e-06
-1.91771844915806e-05
-2.67419914481453e-05
-3.59425462858027e-06
-1.52441691413689e-05
-3.06889585740146e-05
-1.70037693931641e-05
3.97730420204684e-06
-1.08063977873309e-05
-2.08880885801818e-05
-2.21135872135158e-05
-1.92588057214846e-05
-1.80453292290801e-05
-4.76888147344524e-06
-2.80953455806367e-05
-1.26703068954387e-05
-1.36701679878e-05
-5.83863249762968e-06
-1.72742683342901e-05
-1.66349312670606e-05
-1.67866782511483e-05
-2.01063023431092e-05
-2.62540496333454e-05
-3.6674201455073e-05
-3.08048972675804e-05
-1.96562788296618e-05
3.3634171805189e-06
-1.21490372947866e-05
-2.85076024245198e-05
-2.48923169180756e-05
-6.38363529324138e-06
-2.57114465860844e-05
-1.32786316588019e-05
-2.15986131579062e-05
4.43118757066988e-07
-9.36068494446385e-06
-1.78272330714809e-05
-1.05099410683618e-05
-9.31529773809544e-06
-3.31170020623778e-05
-1.66946043475142e-05
-1.09142185328978e-05
-3.90987143050612e-05
-2.60063711551853e-05
-2.82005420705405e-05
-2.62506466232495e-05
5.14580021662394e-06
-2.1839178289022e-05
-2.83070182315635e-05
-1.15882040422551e-05
-2.57328340776742e-05
-3.36624715661491e-05
-2.11446452319338e-05
-1.57395636315676e-05
-2.90892720190589e-05
-1.85554003735952e-05
-1.35961915329321e-05
-2.69110632165385e-06
-2.20131941811462e-05
-5.75269710613773e-06
-2.85807011774054e-06
-9.96980476564125e-06
-7.12496656460486e-06
-1.23426447249124e-06
-1.68780535921034e-05
-2.21850092188641e-05
-4.54209533077402e-06
-1.66777466125437e-05
-3.49579196229062e-05
-2.42203760026485e-05
-2.02067927185966e-05
-2.49921746060257e-05
-2.6850519311588e-05
-1.83138854743909e-05
1.10926491563836e-05
-3.18960582071534e-05
-1.18569573919768e-05
-1.72446460764713e-05
-1.6954582971387e-05
-2.35724895977626e-05
-2.03294978420398e-05
-1.32675043833927e-05
-1.51711987471596e-05
-2.12769304636083e-05
-3.11642742448767e-05
-4.94116728642631e-06
-2.00897359162287e-05
-2.43244797313056e-05
-7.47545786961295e-06
-1.46091120312209e-05
-3.25391324911972e-05
1.28430092104391e-05
-2.81038974717394e-05
8.78436060654301e-08
-1.04753235523093e-05
-2.88518303321033e-05
-2.75019170057172e-05
-3.49029241220805e-05
-4.12853536117546e-06
-1.55802205164561e-05
-2.38462373413064e-05
-2.28809616246908e-05
-2.61630256449958e-05
-3.0567178675866e-05
-1.40961709458141e-05
-2.42747218345972e-05
-1.90584027233495e-05
-2.0545605221689e-05
5.35495339096774e-07
-1.83670565101218e-05
1.25447302601973e-05
-8.7860922355662e-06
-2.85568835226234e-05
-2.39660029665396e-05
-2.54555525475053e-05
-6.56252069845418e-06
-2.64800191777585e-05
-4.13309308456025e-05
-2.61464414534147e-05
-2.00465202173602e-05
-4.54479409233998e-05
-3.90090385827559e-05
-2.17751419383715e-06
-7.01264350458758e-06
-3.16879401168671e-05
-2.30101628185879e-05
-1.38086081826905e-05
-8.37027507512154e-06
-2.00836006469086e-05
-2.67151732114657e-05
-1.75001454312218e-05
-2.79033806846143e-05
-3.52516033570421e-06
-1.80064545451114e-05
-2.24471484374149e-05
-1.13381034094352e-05
-3.00192861268604e-05
-2.15985525720443e-05
-1.30164908234867e-05
-1.79016635126252e-05
-4.21434484224739e-06
-1.08025066495932e-05
-2.42095477157363e-05
-1.88329397173014e-05
-5.69549665401877e-06
-7.78898827791889e-06
-1.32674036880968e-05
-1.75959234299692e-05
-1.48062491649791e-05
-1.91811424641183e-05
-1.12059094304437e-05
-3.75851872039991e-06
-2.09359121360777e-05
2.97499452722881e-06
-2.93010924321156e-05
-1.97205650922847e-05
-2.7594023876162e-05
-2.34152588325495e-05
-5.63890936412466e-06
-3.39630291367447e-05
-1.29059899915248e-05
-2.1686272206359e-05
-1.59953289602307e-05
-4.27920569187958e-06
5.23880761406137e-06
3.60080498669704e-06
1.65382289778955e-06
2.52573931755871e-06
-2.76623898463351e-05
-1.36808942986193e-05
-3.22520228852683e-06
-4.37085856746651e-05
-1.84528931208897e-05
-1.24651720687467e-05
-2.05447442154619e-05
4.21695854891432e-06
-2.04436224640252e-05
-7.54864406103859e-06
-1.91978462275807e-05
-2.84018211021215e-06
-5.88160844219796e-06
-2.20875507273082e-07
-1.28610032941774e-05
-2.41438856435593e-05
-2.48069110577526e-05
-1.72958972444723e-05
-3.31113838468766e-05
-1.43138267510856e-05
-1.50699908084558e-05
2.16340756261421e-06
-2.34266383798499e-05
-1.37846181474174e-05
-1.71249553508573e-05
-2.26633762003044e-05
-2.00896835106401e-05
-3.72272699077331e-05
4.96589274727394e-06
-3.05657958107347e-06
-4.11812398656835e-06
-1.48328113661218e-05
-1.02834306984398e-05
-1.08928756690597e-05
1.76823571583291e-06
-2.21021201541883e-05
-2.69089509785488e-05
-3.21400173014546e-05
-1.89700037011365e-05
-1.74452124379508e-05
-1.54771649385283e-05
-3.20264973031389e-05
-1.19785317713133e-05
-1.69627994302063e-05
-3.74311710546243e-05
-2.51788450568689e-05
-1.80375050209499e-05
-2.80414458286612e-05
-1.93649189967319e-05
-2.47015986801929e-06
-2.01727760087941e-05
-2.00444716759315e-05
-7.01257520032877e-06
-1.7216464205319e-05
-2.37619898871511e-05
-2.69142935215947e-05
-9.86193622192504e-06
-1.98225691625745e-05
-3.17244747370276e-05
-1.22930685080362e-05
-1.67555563059623e-05
-3.20130297733599e-05
-1.95999117346644e-05
-9.54235427528234e-06
-1.06128939951475e-05
-1.57958624635514e-05
-1.51055624341141e-05
-9.81038394097065e-06
-1.27565086550808e-05
-1.88902598354655e-05
-2.72487420433188e-05
-4.3160075490955e-06
8.87422033000378e-06
-1.31822388169204e-05
-2.20651055213392e-05
-1.40917200805039e-05
-2.99465982256303e-05
-8.60420099000358e-06
-1.55985313906335e-05
-1.86869657504889e-05
-2.57323330702499e-05
-2.00998402229775e-05
-1.52432130731776e-05
-2.88677227518141e-05
-2.1581415963343e-05
-4.4646561599989e-06
-2.27873283629811e-05
-1.04509106484694e-05
-1.70053216016358e-05
-2.55702438378139e-05
-3.16384240664876e-05
-2.00689416341365e-05
-9.59908361410148e-06
-2.49846870636915e-05
-5.45455544841303e-06
-1.27867825488939e-05
-2.9365609427817e-05
-7.49074114122031e-06
-1.8684162695343e-05
-3.06193963910168e-05
-5.06916448613944e-06
-5.18640163158303e-05
-2.70739660083321e-05
-2.38939110895652e-05
-1.49199896118974e-05
-3.60198818896923e-05
-2.82031846288298e-05
-1.92419820567532e-05
-2.24925390565308e-05
-3.36393535719173e-05
-3.65806302951376e-05
-1.66660193415414e-05
-2.7992665813664e-05
-2.62520463972566e-05
-3.67671980395444e-05
-1.70896960458546e-05
-2.09784686352243e-05
-1.68609394972116e-05
-2.60179108312448e-05
-4.42565967079291e-06
-2.28396176113147e-05
-3.06525552317776e-05
-2.48390543240109e-05
-1.70432102776792e-05
-3.14418556712158e-05
-1.57799954188866e-05
-1.01514915696386e-05
-2.56133814290534e-05
-1.7760535141006e-05
-2.49769572011509e-05
-2.10277471134899e-05
-3.17622650047907e-05
-2.11944677420101e-06
-2.52651755972494e-05
-2.54307565315927e-05
4.86821970279347e-06
-3.16224770903693e-06
-3.44992549150678e-05
1.04784679457843e-05
-9.50152135458703e-07
-1.52462583432538e-05
6.23793622570868e-06
-1.78325832494558e-05
-1.98270958882382e-05
-2.34329866483703e-05
-3.30283222435787e-05
-1.18432144904374e-05
-1.82573406376357e-05
1.24140598862317e-06
-2.6084408888677e-05
-1.84567854439339e-05
-1.57431297614603e-05
-2.87176239677207e-05
-1.01646314690815e-05
-9.76099032752893e-06
-1.34483162506366e-05
-2.76758294533437e-05
2.87505292986299e-06
-7.04397652257512e-06
-1.68674407105926e-05
-1.55981434700497e-05
-3.92441528102843e-05
-2.1138124538168e-05
-2.80671130930821e-05
-1.28449156128822e-05
-1.32914654765291e-05
-2.32408880263242e-05
-2.21625745374077e-05
-2.44375101829371e-05
-2.12755460239692e-05
-1.064107113107e-05
-2.09291150839964e-05
-2.50359937668093e-05
-2.45984136803186e-05
-1.72021273225404e-05
-1.96450213332674e-05
-2.54554507859331e-05
-2.40855139406113e-05
-1.47331248496676e-05
-3.16269174314434e-05
-2.54173813543123e-05
-1.26751366105016e-05
-1.41730468095853e-05
-2.48209997079799e-05
-2.38116678612571e-06
-3.616412923987e-05
-2.79951494924374e-05
-2.34242905551988e-05
-2.10367774075595e-05
-2.74145362843959e-05
-2.40960191107014e-05
-3.06162716451523e-05
-3.6170060945962e-05
-2.84257697805042e-05
-3.84331675446166e-05
-1.73399639251895e-05
-7.22653743231161e-06
-3.02553873034224e-05
-1.61890583703443e-05
-5.28245218498614e-06
-9.2861732681051e-06
-1.61927470891845e-05
-2.46741077390592e-05
-6.11218118022008e-06
-2.35194664931639e-05
-1.68574789493597e-05
-2.01788373848454e-05
-2.53042031777611e-05
-2.31372265415556e-05
-1.6975808747197e-05
-2.31530306326583e-05
-2.3856759108079e-05
-5.86987415963465e-07
-2.60622030368195e-05
-2.23862044752201e-05
-2.27084175328764e-05
-1.38464168889014e-05
4.28360237161467e-06
-1.74288751588989e-05
-2.19635371903501e-05
2.84187785083798e-06
-2.53747668755848e-05
-2.48843723131453e-05
-2.15243316964234e-06
-1.47907384106098e-05
-1.82408737213641e-05
-1.44391468369102e-05
-7.31012475843963e-06
-3.86481941472047e-05
-1.0689058582204e-05
-2.93326487397219e-05
-2.73338945661598e-05
-1.73652979860467e-05
-2.4581420107027e-05
-4.33737923835985e-05
-1.90517746029396e-05
-2.21767021913365e-05
-2.5879975690621e-05
-1.9258314583453e-05
-3.06766783989779e-05
-1.01578879793184e-05
-1.06170549148669e-05
-2.01722773845761e-06
-2.02432113722381e-05
-1.135681969419e-05
-2.41179878693084e-06
-3.22381363719449e-06
-1.74439057814035e-05
-7.8461766303926e-07
-1.22600449966002e-05
-8.2455878145903e-06
2.86722109690193e-06
-2.05234037159983e-05
-2.92815591848162e-05
-1.29560617036754e-05
-2.35556741066347e-05
-2.28547168338125e-05
-1.89792043445545e-05
-7.56286247224577e-06
-1.43434418609509e-05
-1.29270164229352e-05
-1.63923575085689e-05
-3.44679598204826e-05
-1.11964480294172e-05
-3.72364655881169e-05
-1.75393416977616e-05
-3.93636726314815e-06
-2.63647432047861e-05
-2.54943342727362e-05
-1.81710709894939e-05
-1.68744794063571e-06
-1.31708043909684e-05
-3.82287207086294e-05
-1.44306073200524e-05
-6.93450777698348e-06
-2.47212838715552e-05
-4.14739116662401e-05
-2.17116502346636e-05
-2.54842502927142e-05
-9.91317656675377e-06
-6.9559959102116e-06
-2.06436082816655e-05
-7.23022885022901e-06
-3.00927954421676e-05
-2.2877878399615e-05
-3.36479689185668e-05
-9.67362651960374e-06
-3.67576503584601e-06
-1.23377254229956e-05
5.56053883735272e-06
-2.77634452615916e-05
-2.6518704800848e-05
-6.53368224139425e-06
-1.90942662117375e-05
-8.14030963539128e-06
-1.35857179190932e-05
-2.58778515448214e-05
-1.36596472227407e-05
-3.62399123683077e-05
-7.27299053456182e-06
-1.4432898527608e-05
-2.85172860404752e-05
-3.03159156789481e-05
-1.0082804782847e-05
-2.67640003146883e-05
-3.80511003396804e-05
-1.74158597868591e-05
-2.56765403204104e-05
-2.16733806157968e-05
-1.96373929921224e-05
-1.42643196452659e-05
-1.82033094197323e-05
-2.93802168695274e-05
-4.01929956213753e-06
-3.55680447669989e-05
-2.87617197374472e-05
-3.60735815971901e-05
-1.60926370360184e-06
-2.0674363722426e-05
-2.56419282749373e-05
-1.00430638339823e-05
-2.58833172642708e-05
-1.86910116843688e-05
-1.45335384398458e-05
-1.6441896787241e-05
-3.60927972641292e-05
-1.72394231900896e-05
-2.38179283786381e-05
-9.32000652937883e-06
-2.25266771738239e-05
-2.88761327756813e-05
-2.85294848995244e-05
-1.53740963958577e-05
-3.77296180082534e-05
-4.23270516772458e-05
-2.68193943333156e-05
-2.98864856721478e-05
8.3861344084158e-06
-9.58177054826459e-06
-9.02908501142945e-06
-7.48777149405594e-06
-7.37102835722361e-06
-2.67423897536576e-05
-1.52803337576933e-05
-2.38578962077253e-05
-1.00681001352208e-05
-2.04121591544022e-05
-2.25457522939725e-05
-2.32411214391169e-05
-1.24811307078365e-05
-1.67876668144303e-05
-2.47040029716349e-05
-2.8027205253598e-05
-1.15627973203803e-05
-5.73866901469714e-06
-1.22708607569764e-05
-2.30448360742161e-05
-3.20445480549935e-05
-1.8845727059505e-05
-1.3574835919483e-05
-1.09008234680138e-06
-1.15990570669237e-05
-8.41976097002599e-06
-2.1072299134272e-05
6.88916216567827e-06
-3.00309889287217e-05
-3.20475179041592e-05
-2.93464027745517e-05
-9.22548394206518e-06
-2.302848923018e-05
-3.4149323505224e-05
-9.85872510621548e-06
-1.84698736133397e-05
-1.03453627661448e-05
-2.17050205752153e-05
-2.47734067915958e-05
-1.15152692955085e-05
-1.23138699724173e-05
1.96706107160131e-06
-2.20608636559429e-05
-1.75364816257435e-05
-1.42639883410736e-05
-3.63010690628395e-05
-8.76688191719714e-06
-1.50003785311375e-05
-2.70161461937197e-05
-8.6819341222757e-06
-1.18399274101297e-05
-2.17442751261157e-05
-2.20078896225834e-05
-2.47012001823088e-05
-9.50499356511399e-06
-3.52267587359524e-05
-2.55926545254092e-05
-1.95811697552433e-05
-2.22420585928684e-05
-4.27827127878618e-05
-2.21596845078764e-05
-7.68209429278837e-06
-7.2309308309798e-06
4.99961767549803e-06
7.87592230325684e-07
-1.44111952583612e-05
-1.20570767232213e-05
-7.43170646201905e-06
1.25914318540054e-05
-3.51284323926758e-05
-2.08031823341146e-05
-3.29855010914951e-05
-8.23976134327722e-06
-1.25220592346081e-05
-2.18387060836981e-05
-3.08777805267973e-05
-3.90157874192975e-06
-2.39077982670095e-05
-6.93382208717666e-06
-1.17086462670412e-05
-1.09531637032314e-05
-2.52370229532764e-05
-2.3996829940917e-05
-2.96206803685629e-05
-1.83101962869485e-05
-2.51940170873323e-05
-2.33098443702849e-05
-1.66806598247204e-05
-4.02810183129833e-05
-8.72985233811346e-06
-2.65245400937063e-05
-2.71795157268647e-05
-2.07745018567482e-05
-5.18201956894031e-06
-1.65643660279401e-05
-3.10103293865375e-05
-3.91915559797731e-05
-2.82512321509341e-05
-3.0954572961709e-05
-1.91401221071455e-05
-2.79508720658006e-05
-2.84198897571726e-05
-2.68826258874154e-05
-1.30476083083453e-05
-2.03567371258807e-05
-1.73485259075268e-05
-2.41923666660026e-05
1.31974928084035e-06
-1.42287177785537e-05
-2.34309247833221e-07
-2.36109014034326e-05
-2.10784415003985e-06
-6.60035312670138e-06
-1.81747385357944e-05
-2.76258968434182e-05
-1.55840740392177e-05
-9.55935632476497e-06
-1.401492330466e-05
-2.72126168925976e-05
-8.61735129135713e-06
-2.26077461191492e-05
-2.43400975276028e-05
-1.43516181093733e-05
-1.28635650591731e-05
-2.65390412381391e-05
-6.03914581985888e-06
-2.22843029423246e-05
-7.20574719453798e-06
-1.28031068267517e-05
1.04909283938431e-05
-3.31882807503721e-05
-1.63023066472032e-05
-7.7802419325436e-06
-1.04408829203942e-05
-1.63837674576578e-05
-1.85189956087543e-05
3.54122646121564e-06
-2.02769454155972e-06
-7.20502135651264e-06
-2.21494805355449e-05
-7.92204615991883e-07
-7.91924611343821e-06
9.60188684528934e-06
-1.14014172141176e-05
-1.10082521022603e-05
-3.0170097870644e-05
-2.83745426415865e-05
-1.91013431937732e-05
-1.78430356092244e-05
-9.97366159654336e-06
1.57187926234301e-06
-3.35557913237831e-05
-1.33729861849758e-05
-1.44421630659443e-05
-1.92098860069479e-05
-2.44430540259876e-05
-1.81153254427392e-05
-2.22490585637159e-05
-1.73016854873843e-07
-2.84774370839924e-05
-1.51760031950231e-05
-1.46495623633911e-05
-2.31051948163285e-05
-2.59010089716188e-05
-2.28007954961308e-05
-2.76231423709425e-05
-2.56622084936542e-05
-2.1559021366047e-05
-3.99748520065521e-06
-4.90446281459464e-06
-2.07445241204346e-05
-1.31598237442346e-05
-2.90565855350412e-05
-1.05827265059859e-05
-4.29032287654007e-06
-4.80970584377056e-05
-1.38391477676497e-05
-2.67575189212621e-05
-1.99989224498061e-05
-2.6105625680963e-05
-1.72312163565006e-05
-2.67585265594881e-05
-9.96042102581456e-06
-2.13188476296395e-05
-3.4955131245907e-05
-1.51309004637716e-05
-3.15805677429422e-05
-1.53038887719893e-05
-3.5451772667934e-05
-2.89956544796298e-05
-2.08821241374384e-05
-1.57630379737879e-05
-3.46043353442553e-05
7.06968589199442e-06
-1.34573426368416e-05
-2.58755437435111e-05
-1.21227813994383e-05
-1.6207466714141e-05
-1.97350820604388e-06
-6.24258131574076e-06
-1.01279157739145e-05
-1.36709709082431e-05
-2.23187260104011e-05
-1.9228535382956e-05
-2.53877494518808e-05
-1.90012946657626e-05
-2.66017824760181e-05
-9.16028904418207e-06
-3.00195366730579e-05
1.78770208964629e-06
-1.6084477009028e-05
2.90631838864572e-06
-4.10926431580773e-06
-2.12130359227178e-05
-2.92595194111362e-05
-4.91322357005872e-06
-1.53487603983833e-05
-3.29578615534251e-05
-1.43229589446108e-05
-3.83842576550079e-06
-6.47243775377875e-06
-3.07840089308423e-05
5.67205278700514e-06
-1.18118776296179e-05
-1.80154873031791e-05
-2.50461111165573e-06
6.34283303873902e-06
-3.55151165946137e-05
-1.12877826259798e-05
-2.08109683308665e-05
-1.19084774054189e-05
-3.14495858833054e-05
-2.57668783693915e-05
-2.01569638594109e-05
-3.03157966282507e-05
-1.717052953908e-05
-3.29589099494963e-05
-2.24372103264757e-05
-2.20238990393712e-05
-2.74902376210382e-05
-2.36621847425144e-05
-7.14084331366974e-06
-2.93289100187149e-05
-3.16994210189112e-05
-3.91481251807772e-06
-2.53809157109104e-05
9.75654754283503e-07
-1.77574085144107e-05
-1.7170544664466e-05
-1.4397588869424e-05
-1.86232784431044e-05
-2.64478608702609e-05
-1.61247277844845e-05
-1.34570625948876e-05
-1.4624954290191e-05
-8.11375151625833e-06
-2.0586341018503e-05
-2.45878000841061e-05
-5.27745061591467e-06
-2.79674751171955e-05
-2.38414952205074e-05
-6.00426154553646e-07
-2.51407848264609e-05
-2.29353937356466e-05
-2.84385854503054e-06
-2.17647368240549e-05
-1.51592872912101e-05
-1.82959083266728e-05
-2.71400355628067e-05
-1.96267908068409e-05
-9.00777035585344e-06
-2.07676088502906e-05
-1.2902222175525e-05
-9.34435144253823e-06
-1.41155629326899e-05
-4.96256682134876e-06
-1.0796476486992e-05
-1.41658575536116e-05
-1.64912338317537e-05
-1.54058588658822e-05
-3.26799496519123e-05
-2.13438747535227e-05
-2.56235441501697e-05
-1.28500126898106e-05
-7.33315668873353e-06
-2.41551489324253e-05
-1.6572966205661e-05
-2.73643504503368e-05
-3.24676794562135e-05
-7.29755792301448e-06
-2.05021633684906e-05
-8.96261322489756e-06
-2.62513635378396e-05
-2.9637008703379e-05
-2.49575828436464e-05
-1.08777109519609e-05
-1.803507653538e-05
-1.75207323011975e-05
-1.29064628266895e-05
-2.58097629796474e-05
-1.96068104863081e-05
-3.79317106443371e-06
-3.60974548648418e-05
-1.56852717790441e-05
-9.72947949555806e-06
-5.74425281599384e-06
-1.80903779543093e-05
-2.99976432030593e-05
-3.0842810864453e-05
7.37473080802978e-06
8.36617124540443e-06
-2.33637198160365e-05
-1.11586739494656e-05
-9.35226020368386e-07
-3.81624036173073e-05
-3.69409434981652e-06
-5.28652278661183e-06
-1.40091013183683e-05
-1.90172313527926e-05
-2.88156131620922e-05
-2.3012444807149e-05
-2.11140872639217e-05
-2.39648715951109e-05
-1.83160639674881e-05
-6.20833630048864e-06
-1.69492253445698e-05
-9.56406675379147e-06
-1.2138509481384e-05
-3.36790143005067e-05
-2.7911305004402e-05
-6.60259872938837e-06
-2.52389428734856e-05
-2.71517169046262e-05
-3.15437263286999e-05
-1.56266646405906e-05
-3.16108184019073e-05
-2.89990058989826e-05
-3.20262721181983e-05
-1.78189518593264e-05
-2.94670203901093e-05
-2.28494759357939e-05
-1.22219266657259e-05
-5.75341360087845e-06
-1.94165227357448e-05
-2.3106783202438e-05
-1.33058853024357e-05
-1.83027583614092e-05
-2.82877555379561e-05
-3.17074998907625e-06
-5.51800550524944e-05
-2.433042102509e-05
-3.79859129465865e-05
-1.97538459642835e-05
-1.96766879090235e-05
-1.45758726796351e-05
-1.9263427183119e-05
-1.55972835658406e-05
-1.36676226565026e-05
-1.67792442022742e-05
-4.71683919313651e-06
-1.58765653858874e-05
-2.20246838694524e-05
-2.23690013708954e-05
1.87948877416537e-07
-2.5492209528796e-05
-2.47254264147417e-05
-5.99513224959853e-06
-2.1489602719365e-05
-2.02094740328077e-05
-1.17794910481861e-05
-2.49126918683069e-05
-1.34662166523771e-05
-5.65624667723533e-06
-2.43875883070975e-05
-2.50021781070112e-05
4.00089932439552e-06
-1.41161090139632e-05
-2.43254716738017e-05
1.97078010063834e-07
-2.21806358325102e-05
-2.96641493618025e-05
-1.81041353078072e-05
-2.56204600858306e-06
-2.13703434082425e-05
-1.59360208585514e-05
-2.74250768967942e-06
-2.21152044017775e-05
-3.34661448969504e-05
-1.35911531803688e-05
-1.82161667842521e-05
-1.9776793913706e-05
-1.7465370317395e-05
-2.02812559376909e-05
-7.98071043264602e-06
-1.67747584042049e-05
-2.56852304486257e-05
-3.13413698984489e-05
-3.14985288414166e-05
-7.01253931702462e-06
-1.53338609204837e-05
-1.95135243321963e-05
9.37459343996515e-06
-2.40680009014942e-05
-2.80030165143579e-05
-1.81045683330723e-05
-2.15118837130375e-05
-1.64775944077868e-05
-1.09125563381683e-05
-3.24400282393273e-05
-2.21046297178766e-05
-1.8519818549884e-05
-1.53194737032949e-05
-3.47029361491283e-05
-1.55193196597773e-05
-1.10216060141066e-05
-3.15432397533838e-05
-4.65248529558004e-06
-2.68295328746148e-05
-1.31931986872988e-05
-2.15654884670171e-05
-8.52343494358529e-06
-1.99479334588138e-05
-2.69593328763326e-05
-1.14644625783447e-05
-1.36803321802607e-05
-2.73093354070547e-05
-4.34146176940688e-05
-1.10315362184812e-05
-1.47580838952696e-05
-1.92696325021262e-05
1.13781924521128e-05
-3.32399764080996e-06
-4.08656380836242e-05
-1.94114176011606e-05
-2.24684266582576e-05
-2.00869879410052e-05
-1.98969070251953e-05
-1.61067066690958e-05
-2.19907959310027e-05
-2.09954482139285e-05
-2.58546071709374e-05
-9.63140047695981e-06
-2.80538372699477e-06
-2.24356243532751e-06
-1.49761760221937e-05
-2.33169744829473e-05
-2.39345503352673e-05
-3.08612054493041e-05
-1.22333162637703e-05
-2.23699893063746e-05
-3.92513795729082e-05
-1.31696235196773e-05
-1.00889447267654e-05
-3.20748784519695e-05
-2.28031922021928e-05
1.43691710510921e-06
-1.92708604753819e-05
-2.84242336322069e-05
-3.36613278273757e-05
-9.40944399295608e-06
-1.14904487171656e-05
-8.3264922018096e-07
-1.25642859626327e-05
-1.70632140060582e-05
-1.86959376968233e-05
-2.18819647471859e-05
-2.89627131294924e-05
-2.0469876060499e-05
-1.93227845483218e-05
-7.93823551866713e-06
-3.12499240926203e-05
-2.33339148528965e-05
-1.08594016414685e-05
-2.380618358821e-05
-2.04374791580777e-05
-1.84699189704121e-05
-1.42024959397537e-05
-1.05981387204577e-05
-2.44550199078322e-05
-2.6666551452543e-05
-1.1464225638962e-05
-2.22197123444825e-05
6.65817053822782e-06
-2.82659891566715e-05
-1.37420210549134e-05
-1.85104818382016e-05
-4.22992281351166e-05
-3.01498108147436e-05
-1.15579490987279e-05
-1.22325923318718e-05
-4.42909993250375e-06
-4.8192548427246e-06
-1.08266312947016e-05
-1.50659034062478e-05
-1.8561602860204e-05
-2.08567460609461e-05
-2.34044240690899e-05
-2.47322415368261e-05
-2.98451927880763e-05
-3.25230466584177e-05
-2.24405836566536e-05
-1.62330522110884e-05
-2.87523891118797e-05
-9.98360939787996e-06
-1.87355483581301e-05
-3.59950627205218e-05
-1.76199895751868e-05
-2.06062805523376e-05
-2.22903387192986e-05
-3.48677935480331e-05
-2.16536772737322e-06
-2.94278690388619e-05
-1.54683625453231e-05
-4.88343009356181e-05
-9.04757178588023e-06
-1.79315459773256e-05
-2.15898799155259e-05
-2.59663881772373e-05
-1.93461882091122e-05
-2.13317947273323e-06
-2.26017388452348e-05
-1.68352811379225e-05
7.9559813986946e-06
-9.36171670089169e-06
-2.26137299607171e-05
3.97536579381958e-06
-9.73197379097065e-06
-6.46172525095352e-06
-3.89977026229392e-05
-2.36858877331193e-05
-1.42214144455152e-05
-1.5025247539195e-05
-2.20787351173637e-05
-2.9304921131563e-05
-3.35167054493644e-06
-2.28614160453113e-05
-2.51324206135298e-05
-1.35300267679975e-05
-1.11560833476999e-05
-9.68132429696508e-06
-1.3577088896243e-05
-4.61420663805485e-06
6.13900569176766e-08
1.09763144314673e-05
-1.27255598447893e-05
-3.89039834628033e-05
-1.73234806968481e-05
-3.24851087487511e-05
-2.2019203155295e-05
-1.37488339580532e-05
-2.88355765350076e-05
-2.04187521066562e-05
-2.55204451938024e-05
-3.83056805434012e-06
-3.79556404600007e-06
-9.42618532459783e-06
-2.05106304173162e-05
-1.97184250926453e-05
-1.13924464768956e-05
-3.15524567296151e-05
-3.84050684793563e-05
-2.24377211684781e-05
-2.9500209476712e-05
-1.69060915941612e-05
-3.1151351559786e-05
-2.76824787200602e-05
-3.3518137710296e-05
-1.63768292137949e-05
-1.36613663601602e-05
-1.98371919599753e-05
-3.20238577990635e-05
-1.2425053220999e-05
-1.42464160135381e-05
-3.71656159311071e-06
-1.38326678353306e-05
-3.14378792881492e-05
-2.40737959595163e-05
-2.21558741695237e-05
-2.70623000195272e-05
-1.34914318118044e-05
-2.2123103102067e-05
-2.11222085655805e-05
-3.68810977378071e-05
-2.59036737486515e-05
-2.80364450551789e-05
-2.81271900765275e-05
-2.38294639979716e-06
-1.61095645300416e-05
-3.62202882671283e-05
-1.69633767517312e-05
-2.34065858351763e-05
-1.08743676601664e-05
-1.83605665833073e-05
-1.46997240896322e-05
-2.44710813124859e-05
-1.19432797688058e-05
8.07069939709685e-07
-9.27965847423557e-06
-8.15130109809924e-06
8.99959922009762e-07
-2.50509432362225e-05
-5.97804885478088e-06
-1.52548827779399e-05
-1.44401929902094e-05
-2.69219038625757e-05
-3.14771905239713e-05
-3.31956847055351e-05
-1.51337669079094e-06
4.47851498729878e-06
-2.80682301926743e-05
-6.87408345652838e-06
-4.30024678251141e-05
-2.80727786595511e-05
-1.94108065614181e-05
-9.32875386570801e-06
-1.13221961122181e-05
-1.91079515628113e-05
-1.43346022570073e-05
-2.3909123824971e-05
-1.84768468315753e-05
-3.64979403066612e-05
-1.75484927858657e-05
-1.60028985005781e-05
-1.92836170296333e-05
-1.89939173471738e-05
-4.22946143220761e-05
-2.69329722797994e-05
-2.57076080493005e-06
-1.54135606956492e-05
-2.72724344163753e-05
-9.57635242832245e-07
-5.55829793446385e-06
-2.25760954559622e-05
-1.69877916644441e-05
-1.34953306040138e-05
-2.90646737555519e-06
-1.06145320317567e-05
-1.69806552981166e-05
-2.14933345809258e-05
-2.54033352250621e-05
-2.74173333122911e-05
-2.00225284562354e-05
-3.25430515717385e-05
-7.27236457083646e-06
-2.69314538095087e-05
-1.37450999723403e-05
-1.94439246997685e-05
-2.40651739478857e-05
-2.73099498463373e-05
-3.55038629842875e-05
-6.28198596537868e-06
-8.98415932307256e-06
-1.09489584144387e-05
-1.19185484474691e-05
-1.41246768476456e-05
-3.16901453297454e-05
-4.39057028528811e-05
-1.66284430175553e-05
-1.4743343328252e-05
-5.81035641893701e-06
-1.02397850989034e-05
-1.177318838388e-05
-1.15727626931243e-05
-2.09190271615725e-05
-2.80804533268613e-05
-1.60577728776714e-05
-8.87792487316399e-06
-8.35103393344503e-06
-5.27059915326407e-06
-4.64646550739661e-05
-4.00106175884062e-05
-2.10827365910661e-05
-1.25484646882818e-05
-6.82170889923764e-06
-6.87085615419928e-06
-3.94567926512692e-05
-1.14947139986981e-05
-5.72468622979257e-06
-4.13326732504491e-05
-2.88277141661105e-05
-2.27021761731498e-05
-2.517731075052e-05
-2.20056730040406e-05
-1.1425554168624e-05
-9.60841292556814e-06
-2.39806855968857e-05
-1.10759947843811e-05
-1.53433307104014e-05
-2.58246327004238e-05
-3.75541932863318e-05
-6.28220685685756e-06
-1.15833745197045e-05
-2.49006574592959e-05
-1.11507849918239e-05
-5.57516972450762e-06
-1.58093777781303e-05
-1.33654570765723e-05
-1.05658725158297e-05
-2.31352760728165e-05
5.21459745249001e-07
-1.03143383126876e-05
-2.03533958594682e-05
-1.80387953282334e-05
-9.76740138042059e-06
-7.87643189195842e-06
-1.81742819345255e-05
-1.86150373210969e-05
-1.61585889381237e-05
-1.18306899850891e-05
-2.75408163894667e-05
-1.26394871361859e-05
6.55913715547294e-06
-2.38078887767343e-05
-1.68122855743464e-05
-1.76128059387615e-05
-1.54117246177866e-05
-1.73781808686524e-05
-2.24211824418701e-05
-2.39489034546475e-05
-1.05739520341722e-05
-1.72554493995189e-05
-1.50667238352571e-05
-1.28022109649224e-05
-2.00061963331803e-05
-2.16540780066367e-05
-9.13061293665261e-06
-1.42281179405108e-05
-2.62926717502447e-05
9.31171132936007e-07
-3.38045914521019e-05
-1.24681390884534e-05
-1.04018485762755e-05
-2.50381058847901e-05
-1.95690882121739e-05
-2.65568734153601e-05
-1.30105993640022e-05
-1.82075109773183e-05
-2.13315253679772e-05
-2.66764408504643e-06
-2.85993476528517e-05
-2.40735422911743e-05
-1.6719835068968e-05
-1.40273933582347e-05
-2.51203210819251e-05
-1.8536885156756e-05
3.96524741403931e-06
-2.19911906315141e-05
-9.4684890944434e-06
-1.67027581637327e-05
-1.28051759884626e-05
-3.57607500403044e-05
-2.83734991773651e-05
-1.62905340458135e-05
-2.1713904832832e-05
-1.89498086282824e-05
-2.33640290827238e-07
-2.15337127219609e-05
-1.09874143750791e-05
-2.59524649327505e-05
-7.48836348688444e-06
-2.98048116942199e-05
-7.89271727785449e-06
-1.19710844052868e-05
-2.45405999797581e-05
-3.22730122120826e-05
-2.30801057892567e-05
-1.27106812472405e-05
-1.96894549322494e-05
-3.36113110450622e-05
-1.12545030332426e-05
-2.18283394508382e-05
-9.05496511050563e-06
-2.35356643283172e-05
-3.07509043908274e-05
-4.91210948252209e-07
1.92080877501491e-06
-1.912984744079e-05
3.18799896689926e-06
-2.29562644735665e-05
-2.75751178074104e-05
-3.45329703623733e-05
-3.10130447741366e-05
-3.15689220014957e-05
-1.2526491259867e-05
-1.76340137904154e-05
-1.0467163922637e-05
-2.69060416149821e-05
-1.87748816038159e-05
-2.43263328704755e-05
-1.89307947031301e-05
-2.10268727734012e-05
-2.60966032759383e-05
-2.60915059332555e-05
-1.30730497847544e-05
-2.2126233352934e-05
-2.22186989516399e-05
-1.93834409058117e-05
-1.96942362225278e-05
-1.57186719666622e-05
-1.47018701784922e-05
-2.39696209598189e-05
-2.59924170058269e-05
-2.32396024418375e-05
-3.08173712572311e-05
-3.55091644844095e-05
-2.24435809199809e-05
-2.06772189525847e-05
-2.34540858066319e-05
-3.57667125336352e-05
-2.22366119308457e-05
-2.31777622979133e-05
-2.02446576478264e-05
-3.40998353635097e-05
-2.31184620176005e-05
-1.64809897207654e-05
-1.26054402514236e-05
-1.09877159061923e-05
-7.57600173861506e-07
-2.90215147654796e-05
-1.4123527344542e-05
-2.52002313418469e-06
-1.32957620268887e-05
-1.73368984700596e-05
-2.10806934386459e-05
-1.03691823079104e-05
-3.31070143087151e-05
-2.89627214040526e-05
-1.89778099857956e-05
-1.4111552822751e-05
-3.21827697231667e-05
-1.7763249025665e-05
-1.04796832291101e-05
-3.16695674342674e-05
-1.10715694570828e-05
-1.93222753041455e-05
-3.13612230396135e-06
-1.95699139810834e-05
-1.20097214230577e-05
-5.42465227553563e-08
3.96964910625812e-07
-2.74918307072366e-05
-1.6526909822906e-05
-2.63015802334364e-05
-2.70556301573046e-05
-2.13260092274697e-05
-1.31475139963994e-05
-4.06386311610708e-05
-2.67946606856605e-05
-9.97570789253019e-06
-1.64498790154568e-05
-2.53521950380306e-05
-9.84458225213266e-06
-1.67656431851619e-05
-3.01857838663933e-05
-1.1316061398054e-05
-3.51005443924394e-05
-2.20958275551603e-05
-2.80163220195423e-05
-1.07877592462672e-05
-1.61879450293557e-05
-7.82891664324802e-06
-2.26907844374093e-05
-4.11733338721751e-05
-1.44699794541296e-05
-1.2120560782767e-05
-2.94563593746277e-05
-2.2357735830791e-05
-2.58044397272147e-05
-2.03198453397863e-05
-2.97098616197249e-05
-1.51661875304325e-05
-9.71215406677046e-06
-2.31017045786452e-05
-3.04494407605581e-05
-1.1954606384872e-05
-1.53177448759186e-05
-5.01750367522508e-06
-7.51216523956387e-06
-3.09959292390858e-06
-1.98032334888232e-05
9.9404053625526e-06
-9.64942651685141e-06
-4.00653025204331e-05
-2.36513999477829e-05
-1.97104385089989e-05
-2.11147034876079e-05
-2.66256761992084e-05
-2.86016241131058e-05
-2.17224053695811e-05
-2.1128334330313e-05
-3.44582889111762e-05
-1.59982814291026e-05
-2.13322609214424e-05
-2.54963201400622e-05
-7.35901830101603e-06
-1.25074507874495e-05
-7.37295465566601e-06
-2.3885107584271e-05
-1.79905385623622e-05
-1.61873739730318e-05
-6.318959115044e-06
-1.92174556242374e-05
-2.18156213504898e-05
-1.15468487735251e-05
-6.6718324381909e-06
-2.64624720904013e-05
-1.84325858633564e-05
-1.82888435064949e-05
-2.93193707112484e-05
-2.66955814543795e-05
-4.46425784705344e-05
-4.04370064488214e-05
-2.40331476152954e-05
-2.52700017736896e-05
3.78432563679135e-06
-3.27056919683723e-05
-2.41394267476112e-05
-2.34496880810236e-05
-2.12841252051871e-05
-2.69486622283769e-05
-1.94885992566099e-05
-3.56165953482745e-05
-1.29428630205019e-05
4.33999901683239e-06
1.53832775392973e-06
5.2079767279116e-06
1.03632394950745e-05
-1.65590255422201e-05
-2.61744601829073e-05
-2.02058786242483e-05
-1.8774828339562e-05
-1.62758027798122e-05
-1.45347020384993e-05
-3.11053114484164e-05
-1.94695396401924e-05
-1.22095423833451e-05
-1.55450880671731e-05
-3.50712868423058e-06
-3.31227364308161e-05
-5.44597814685852e-06
-1.24073580794824e-05
-8.9307451150919e-06
-1.02426202355872e-05
-1.19273526410052e-05
-1.83625542412551e-05
-2.35894820508556e-05
-2.23091905397855e-05
-3.18985574638518e-05
-1.90342730251517e-06
-3.45001741821962e-05
-1.98904017385118e-05
-1.36067702801993e-05
-2.78952675645875e-05
-3.32317747382644e-05
-3.13738395904884e-05
-4.77936306999798e-05
-6.36741504048944e-06
-1.16693237164265e-05
-1.62402062372787e-05
-3.13775461809787e-06
-2.49825634158335e-05
-4.19516486399561e-05
-2.99238015605427e-05
8.00271573646854e-06
-2.2984724397482e-05
-1.01521746900042e-05
-8.72193105761087e-06
-2.18989160139625e-05
-1.81215001258798e-05
-2.38987402808102e-05
-1.28318241784586e-05
-1.91683646900667e-05
-4.26871836529718e-05
-2.07385179721831e-05
-1.84207031303827e-05
-2.14794157311503e-05
-4.29105211130152e-05
-2.46220924118977e-05
-2.22489239469861e-05
-1.39740497811801e-05
-2.96490274971926e-05
-3.62690848661539e-05
-3.74359272207376e-05
-3.23164315268606e-05
-2.92371015050588e-05
-2.483304580229e-05
-2.79963829660544e-05
-1.29796714240512e-05
-2.00054603927128e-05
-2.6208323545789e-05
-2.5583191372107e-06
-7.22737679068042e-06
-1.54769088104487e-06
-1.58337502738104e-06
5.99039746443189e-06
-1.04631679691835e-05
-1.91369115212469e-05
-7.25722755186448e-06
-2.03069487267213e-05
-2.74857585399324e-05
-1.9957780260882e-05
-6.18617223463145e-06
-1.64464753488885e-05
-1.7909534853391e-05
-1.77057343488993e-05
-1.82088477587165e-05
-2.90472397864726e-05
-1.11845845447801e-05
-2.95118414141621e-05
-3.11699417021961e-05
-7.57480607699366e-06
-1.34624474403329e-05
-1.18082088987667e-05
-2.39473034959022e-05
-1.60883016661298e-05
-1.32185704213994e-05
-2.53162742588562e-05
-6.78036580391908e-06
1.34087450860139e-06
-8.72169555087321e-06
-1.35161859318947e-05
-2.44912125091748e-05
-8.77018041702886e-07
-1.15326723772928e-05
-3.5619811229692e-05
-2.10581966840313e-05
-2.22922305080296e-05
-3.63384381418684e-05
-3.37174930485156e-05
-1.85187586679556e-05
-4.97518858158979e-06
-3.42255269329595e-05
-9.36845933404666e-06
-2.90844691560032e-05
-1.34986225835186e-05
-3.507876062711e-06
-1.88974158544484e-05
-2.36955846693235e-05
-4.5728657268661e-05
-2.4667841779589e-05
-1.94764110215028e-05
-1.34650491263973e-05
-1.3933920307985e-05
-2.0317178165666e-05
-1.33973685681891e-05
-2.40232456074706e-05
-2.10101501994405e-05
-8.62520910838359e-06
-1.37162992451554e-06
-1.38959507845369e-05
-1.05356469579178e-05
-1.6543955863444e-05
-3.95677738684469e-05
-2.89267647964269e-05
-1.80217274752394e-05
-1.51679945965744e-05
-3.60231222041672e-05
-3.54827096941613e-05
-2.98779098406126e-05
-1.65497168237304e-05
-5.57981996654665e-06
-1.84394005005974e-05
-3.81660030018494e-05
-2.07649570396349e-05
-2.59207362426777e-05
-3.33434311980658e-05
-6.97344381136458e-06
-2.5013411911906e-05
-2.81378546822938e-05
-3.9953219904239e-05
-4.02566138925438e-05
-1.20405092106044e-05
-1.7969515403785e-05
-1.29434160155995e-05
-1.29955698441146e-05
-1.7936446641989e-05
1.90368937120091e-06
-4.54852276876461e-06
-2.7686462027877e-05
-2.03988663085865e-05
-2.51482909786125e-05
-2.38708054333791e-05
-2.3689406951652e-05
-1.38472187794576e-05
-2.0227834990213e-05
-1.88051568802746e-05
-1.93367989680532e-05
-2.19634012694121e-05
-1.21684740167443e-05
-1.92993231246886e-05
1.12310685172563e-05
-1.56331005720879e-05
-1.37311587419623e-05
-1.12918435094595e-05
-2.33458728531116e-05
-8.82133520629573e-06
-8.38488034174029e-06
-1.8078008629563e-05
-1.80298035982108e-06
-8.97317931232095e-06
-1.61310285848617e-05
-2.45379062278272e-05
-1.48470195197992e-05
1.38598881068823e-06
-2.73410055749526e-05
-8.04735038560323e-06
-1.82554155007708e-05
-2.6166456286067e-05
-5.49110434262127e-06
-6.06684443730921e-06
-3.23154053905498e-05
-1.62842759311675e-05
-1.84240794510141e-05
-1.9553713691502e-05
-8.74630889060679e-06
-1.94759632059234e-05
-2.29920527830223e-05
-1.40574880479819e-05
-1.30226592270078e-06
-2.59377289994629e-05
-2.09396399845418e-05
-1.79253302476242e-05
-3.51463075391285e-05
-1.63371873887006e-05
-3.0114884038553e-05
-2.96594381072469e-05
-2.85379797191395e-05
-1.57620748566581e-05
-1.30912675423971e-05
-1.82201967519369e-05
-2.20836696199631e-05
-2.21608808281841e-05
-3.96155562294716e-05
-3.86615494309188e-05
-3.15583593877685e-05
-9.31163628376346e-07
-1.67587560974887e-05
-2.50296721168927e-05
-3.72754499923686e-05
-3.89343590918812e-05
-1.68710178849966e-05
-2.10278791665325e-05
-2.21839281648799e-05
-1.32010367744682e-05
-4.50859521069417e-05
-1.06437324786059e-05
-3.882850885625e-06
-3.5092895966986e-05
-2.89708269750409e-05
-3.84594646362598e-05
-1.61546351639529e-05
-2.40276822782056e-05
-3.14316583010858e-05
-3.07954205965193e-05
-3.04694739934956e-05
-3.70838005976771e-05
-7.74557530805947e-06
-2.67284680135274e-05
-1.04829247533395e-05
-8.02504079457766e-07
-5.1409021176901e-06
-6.89192042580398e-06
-2.24837059036661e-05
-1.23879212829561e-05
-9.06632041538259e-06
-1.45971041427469e-05
-2.3419363791328e-05
-2.37505381446015e-05
-1.59888433687222e-05
-1.01640724286327e-05
-5.00981215743266e-06
-2.62457003152428e-05
-6.28682787150497e-06
-3.9286464395586e-05
-3.08601890170568e-05
-1.51584267251372e-05
-2.5958051200148e-05
-1.010208686135e-05
-2.28525876857381e-05
-3.22429734524532e-05
-3.29142805822002e-05
-9.80521562151004e-06
-1.19215848205899e-05
-1.8453737918748e-05
-1.31155998921305e-05
-1.92886492320254e-05
-2.13691625614821e-05
-8.4856402919645e-06
-1.66270161210808e-05
-1.39687594551008e-05
-2.3780366377665e-05
-1.85918927046606e-05
-1.05740683028532e-05
-2.20621827741633e-05
-1.95943675316843e-05
-2.45363664041745e-05
-2.45775707905204e-05
-1.87253047590614e-05
-3.66713164854663e-05
-2.2459414462409e-05
-3.79259871394143e-05
-1.30399835279798e-05
-2.71237425266658e-05
-2.80054817431222e-05
-7.68268353580351e-06
-3.00360438615602e-06
9.53651639262091e-07
-2.64845500722593e-05
-1.31555313640154e-05
-1.67984414265111e-05
-9.35672735540819e-06
-2.45770233137928e-05
-3.61676327607729e-05
-4.60694499551136e-06
-1.01102535089043e-05
-1.33971712262523e-05
-2.99204282537866e-05
-3.06487711065749e-05
-2.56489738208066e-05
-1.5518393800475e-05
-2.54619837754402e-05
-2.45656833675737e-05
-3.10329292492535e-05
-7.2369703123228e-07
-6.01712832254169e-06
-4.12312266719494e-05
-2.33930456469086e-05
-2.98824021449734e-05
-1.62189244754491e-05
-1.70541044688392e-05
-3.07940292996851e-05
-3.07529855517792e-05
-2.58317404387668e-05
-3.57104971332571e-05
-2.87170956230553e-05
-1.29523186270929e-05
-2.88596853510231e-05
-2.04731332739113e-05
1.01567966158574e-06
-1.21373944439736e-05
-2.0696609530131e-05
-2.717027224912e-05
-1.98314334856672e-05
-1.19445621573344e-05
-1.028073646645e-05
-5.27283807806039e-06
-1.38233851889788e-05
-1.96881567591518e-05
-2.02932538206383e-05
-4.10194033754653e-06
-6.98043820099104e-06
-9.10698039879184e-06
-2.37591168450627e-05
-8.42628569077948e-06
-2.61348854865111e-05
-2.03625980217928e-05
-2.26149742238116e-05
-1.44862160848209e-05
-1.57086900185397e-05
-1.74016342653803e-05
-1.34075500539567e-05
-3.26010545592976e-05
-1.59987822457117e-05
-2.31515788025357e-05
-2.74002476933507e-05
-2.25538243770412e-06
-2.79220054421937e-05
-2.67558249853068e-05
5.77581150738913e-06
-1.74021888237981e-05
-1.82711080848685e-05
-3.50700249258349e-05
1.09406237075147e-05
-1.27439988028223e-05
-2.36621918060287e-05
-9.36338905921652e-06
-1.81381706579191e-05
-3.32595807762425e-05
-7.72210792300124e-06
-2.32000017354345e-05
-1.39459646497984e-05
-1.90580702578635e-05
-1.48135470187893e-05
-1.88403134089262e-05
-2.15482739281814e-05
-2.46801025909607e-05
-8.32047443280561e-06
-5.0781288461782e-06
-1.54879908157028e-05
-7.03618487497368e-06
-1.829404924557e-05
-1.75675797457446e-05
-1.32673299223408e-05
-9.32157538608826e-06
-1.0109658640517e-05
-3.03848785472509e-05
-1.04855081586776e-05
-2.96660251746872e-05
-1.3077896249837e-06
-1.98505183493089e-05
-2.13285375924205e-05
-3.09115708119872e-05
-5.48024883175277e-06
7.75750814260648e-06
-1.79028971918456e-05
-2.13542522232012e-05
5.40284540945876e-07
-6.73231953536774e-06
-1.38208176597626e-05
-9.42338255315211e-06
-9.58727500101636e-06
-7.67728419551024e-06
-7.3232447466461e-06
8.8957442649079e-06
-2.08691339467913e-05
-2.85202379158739e-05
-1.42265449569321e-05
-3.97661256184317e-06
-1.41059208718159e-05
-9.44431207658412e-06
-3.07821034631293e-05
-9.89605036514891e-06
-2.6551271484542e-05
-1.57486997149452e-05
-4.22436364967486e-06
-8.4300774232541e-06
-1.3158331833811e-05
-1.95667191106643e-05
-1.28107301277005e-05
-1.5879661655222e-05
-7.16062382527774e-06
-2.26819915105897e-06
-1.19470572678659e-05
-1.56910147651852e-05
4.5710117056355e-06
-1.48263236161031e-05
-1.93364032612883e-05
-1.94027578226835e-05
-3.54584223353718e-05
3.88711239956317e-06
-9.57898073951866e-08
-2.45043538620195e-05
-4.03715465336974e-05
-2.62186440603575e-05
-1.30320055271449e-05
-3.53415844181538e-05
-8.5391497712907e-06
-2.36428907424814e-06
-2.44261884892235e-05
-8.10413231577204e-06
-2.43060379575863e-05
-4.06786841184948e-06
-1.78895250096131e-05
1.19514363588025e-06
-5.73565997072488e-06
-1.22406093971675e-05
-1.43422420812397e-05
-7.83102325298992e-06
-2.34693798613022e-05
-1.03710748117792e-05
-1.44674947435178e-05
-1.53612490218526e-05
-1.83224842336303e-05
-1.88621760026242e-05
-1.38593716665239e-05
-2.89482799532563e-05
-3.55672667842003e-05
2.80694751327182e-06
-1.88072256981773e-05
-1.28025876487552e-05
-2.29949363336009e-05
-1.21720252566936e-05
-5.52834308935636e-07
-3.93893049905173e-05
7.63978210010826e-06
-2.81176673733097e-05
-1.8790116697611e-05
3.5473397476247e-06
-3.48073553014565e-05
-9.43531228027473e-06
-8.15770699287102e-06
-2.07344554636165e-05
-7.68205305205489e-06
-2.06934009018845e-05
-3.15340855743229e-05
-2.29504747685293e-05
-1.37932026552193e-05
-1.94047247374267e-05
-1.35935658555425e-05
-1.53724694679716e-05
-1.66384765086243e-05
-1.45681617200399e-05
-2.40573485381205e-05
-1.13469869614864e-05
-1.39254973278982e-05
-1.94731377280753e-05
-1.90481543281257e-05
-1.04970417966086e-05
-2.21022972111622e-05
-1.4897619900802e-05
-1.84904793570498e-05
-1.00530799475657e-05
-1.66650110678768e-05
-1.3863202149311e-05
-3.00536515920426e-05
-1.37146728231681e-05
-2.66530549141379e-05
-2.31128692147528e-05
5.53759739380531e-06
-3.25659343816209e-06
-1.18259492053968e-05
-1.45830587781545e-05
-1.49745943735807e-05
-1.05593269049195e-05
-8.33111372523175e-06
-2.58160833720395e-06
-2.48892529077282e-05
-3.13399103565631e-05
-3.29931268368102e-05
2.64834890683005e-06
-6.48649683595496e-06
-1.92903691350025e-05
-2.85972131722555e-05
-1.54206319759159e-05
-1.55680766209202e-05
-8.25998800924893e-06
-8.11913263788106e-06
-2.59296801554199e-05
-3.15064088452858e-05
-2.66970117825764e-05
-2.35642618216536e-05
-9.50357702367261e-06
-2.17407827294272e-05
-3.41129717790764e-05
-2.57908775061012e-05
-2.46763260277037e-05
-1.2213758702559e-05
-2.0734487312636e-05
-4.02105809161902e-06
-2.04912619592185e-05
-3.26183962750574e-05
-1.35037139395489e-05
-2.49896467787057e-05
-3.97632656854628e-06
-1.48173683273276e-05
-1.21907457362733e-05
-1.78795413843106e-05
-2.03478529752761e-05
-1.63447885126076e-05
-2.27992023233031e-06
-1.55286763573061e-05
-5.38306434915757e-06
-2.68151791597402e-06
-2.45156440319861e-05
-3.70736461799634e-06
2.48610314321022e-07
-4.84327333532908e-06
-1.44694826788074e-05
-9.53054186700172e-06
-2.08136136373786e-05
-3.41275908491577e-05
-1.46923842775124e-05
-4.96939239941908e-07
-2.07541719155873e-05
-1.67948220983652e-05
-1.46891420546722e-05
4.60400721227394e-07
1.31723510626916e-05
-2.67147457931103e-05
-9.32013014093608e-07
-2.20608029873653e-05
-3.13232770912334e-05
-1.21028096420351e-05
2.12194620834043e-06
-6.26493960345606e-06
-3.6806831467499e-05
-3.93919672373039e-06
-1.61672992059625e-05
-1.61315411168856e-05
-1.39939433334407e-05
3.84245896947872e-06
-4.40845608103471e-06
-1.65424053349939e-05
-1.13730369011458e-05
-2.3454571850494e-05
-9.86575339286567e-06
-9.88764127553803e-07
-1.65251052947566e-05
5.04309186260915e-06
-1.81702323283426e-05
-1.56882858022813e-05
-1.37798142355649e-05
-2.7279904415968e-05
-2.56625383882381e-05
-2.17101371018012e-05
-2.67102273220813e-07
-2.33844858103364e-05
1.82283250122867e-06
-1.71049852753066e-05
-1.74478772395574e-05
-5.10384661962822e-06
-1.11961138924753e-05
-1.40737343288419e-05
-7.3032158508301e-06
-1.17207834440287e-05
-6.25162246007093e-06
-2.63286965793068e-05
-1.6212570155295e-05
-2.54317593459272e-05
-1.30314613643641e-05
1.4416087451973e-06
3.95480057754103e-06
-1.59063013987059e-05
-1.92117709433056e-05
-1.01133801697446e-05
-8.68150503711254e-06
-1.51893576604039e-05
-1.77243590498213e-05
-4.16248755995901e-06
-1.75779804685486e-06
-8.23128213524811e-06
-1.14431236796434e-05
-2.3926260200639e-05
-1.30653300946087e-05
-3.67623746952501e-05
-9.36629440996908e-06
-1.51072074236769e-05
-1.00866553228342e-05
-1.22263970654276e-05
-1.16651969964718e-05
-2.80097875592049e-05
-2.52834293953233e-05
-1.90205520416869e-05
-6.21244930849175e-06
8.34390345703345e-06
-1.97414817156387e-05
-1.76812399631446e-05
3.39406127672455e-06
-1.69165575885054e-05
-1.53366879404519e-05
-6.66318084154544e-06
-1.27450400721929e-05
-1.20916927156395e-05
-1.89318365203603e-05
-9.69020574529029e-06
-1.92417668060309e-05
-2.30660590917447e-05
-2.15316918351559e-05
-1.37124200947691e-05
1.79964306415095e-05
-5.01882072729387e-06
1.17872568146252e-06
-1.3884952659488e-05
-9.02179601590079e-06
-2.51197116335569e-06
-1.17947455253681e-05
-1.99454513330176e-05
-1.97776679932731e-05
-2.80172437086334e-05
-1.11298343353653e-07
-1.19518894101648e-05
-1.91285567919035e-05
-3.01044028764283e-05
-9.41840553522543e-06
-3.66489108891124e-05
-8.23816379102086e-06
-2.70364563878509e-05
-1.47841548625118e-05
-2.18217248113435e-05
-1.14595112669622e-05
-1.95088294657066e-05
4.13154904486696e-06
-1.8030959180658e-06
-3.38006465238565e-06
-2.52060084755112e-05
-8.10309309232108e-06
-2.67587469614957e-05
-2.3924938025534e-05
-1.99583553582424e-05
-3.31005005014482e-07
1.60959204544959e-05
-1.3604271415564e-05
-6.03960557961066e-06
-1.47455323683487e-06
1.81488468379135e-06
-5.55640233035426e-06
-4.86741997579208e-06
-8.3342863858374e-06
-1.63703546240682e-06
-5.20432890149525e-06
-1.38246626728526e-05
-1.45014050112143e-05
-8.3400274452515e-07
-1.60663878649515e-05
-2.61982275463904e-05
2.77506844042703e-06
7.85439926744052e-06
1.14438102737967e-07
-2.47340447922932e-05
-1.7481242472793e-05
-2.06956940507169e-05
-1.57963590747581e-05
-2.74644196390285e-05
-3.03981631427647e-05
-9.91860645067507e-06
-8.81717592422749e-06
-2.11474569173827e-05
-2.66763297815465e-05
-1.6590656363038e-05
-1.01095340701181e-05
-2.33350070104464e-05
-1.6860761749645e-05
-1.75195106998234e-05
-2.42456446174645e-05
-1.44111125076339e-05
-1.32142968526372e-05
-1.95947515158665e-05
-1.16789551019861e-06
-4.87133554084982e-06
-2.82457960151884e-05
-1.77790708615561e-05
-1.95378757606527e-05
-5.37520753035939e-06
-1.26706936836118e-05
-2.59530262014725e-05
-3.91342612190446e-05
1.81033151404304e-05
-6.36866566634e-06
-4.79926298387374e-06
-1.24407604424163e-05
-1.46136612742291e-05
-3.1336933324869e-05
-2.01048469315863e-05
-4.88268102655732e-06
-2.66395863334021e-05
-2.01478803757931e-05
-2.3934825651742e-05
-2.74209201136878e-05
-1.48128953593814e-05
-1.42509397921153e-05
-3.33606663533625e-06
-2.58278041856465e-05
-2.16069762169777e-05
-1.49154744473817e-05
-6.72883383939826e-06
-3.73915503063907e-05
-1.5345535634938e-05
-2.68421792197679e-05
-1.70094126710311e-05
-1.84716314835823e-05
-1.24685743388682e-05
-2.40905689121359e-05
-9.16316877228295e-06
-3.88651487286901e-05
-1.27002012100436e-05
-2.0300406822554e-05
-7.15790055613394e-06
-6.32049780375173e-06
-3.71225446073585e-06
-8.35997032987512e-06
1.01055060621127e-05
-8.02569647685226e-06
-2.81623026574026e-05
-7.37292535548971e-06
-1.07560969804098e-05
-1.01345156026455e-05
-8.31848771436817e-06
-8.14756431929748e-06
-1.80424059606491e-05
4.60178509091566e-06
-2.13719883442288e-05
-1.34121304640703e-05
-8.61892507309999e-06
-5.58186662598805e-07
-2.65687445260292e-05
-9.02502499562972e-06
-4.48937227865627e-06
3.99901596973149e-06
-1.73849913793617e-05
-2.69350473993917e-05
-9.31837704743654e-06
-3.02121236682089e-05
-2.08249971992317e-05
-3.00770190515196e-05
-1.94695580467366e-05
-3.50510765268275e-05
-1.76726483099995e-05
4.84824393968512e-06
-1.52231449912922e-05
-2.0967799357977e-05
-2.43934944154871e-06
-3.5887721610426e-05
-1.36642917752104e-05
-1.00723530650795e-05
-1.32500275167076e-05
-2.77237313665348e-05
-1.81320851154911e-05
9.54825471209754e-08
-2.58174240643184e-05
-1.22211279891159e-05
-1.93031563369306e-05
-2.63675250457258e-05
-5.92769612579326e-07
-1.42720018652359e-05
-3.21401907750433e-05
-1.38803188165974e-05
-1.72063606001825e-05
-2.35096735104328e-05
-2.04716717414051e-05
-7.86583134655611e-06
-8.0542357818444e-06
-2.79216169093898e-05
-1.97036387174852e-05
-1.96653389298936e-06
-1.64714188652356e-05
-4.0159512121789e-05
-1.71433845280696e-05
-1.5883209675928e-05
-6.35941517996806e-07
-1.81184358436699e-05
-2.9969850222587e-06
-5.22694380905993e-06
-1.77299478727445e-07
-3.61166840502488e-06
-1.50730081743919e-05
1.50235527091967e-06
-1.3512172765369e-05
-6.17018656143131e-06
-3.3998062623123e-06
-1.63873774721204e-05
-2.42929782267146e-05
-1.41906878855952e-05
-1.70875288347268e-05
-7.78025624915172e-08
-2.64562014635465e-05
-3.26973596490462e-05
-1.79472026214074e-05
-1.25241413406578e-06
-1.05244339770362e-05
-3.98101192054566e-06
-5.87770255905957e-06
-1.09002283567426e-06
-1.19128419462356e-05
6.45598481151583e-07
-2.45030597084314e-05
-1.52763641346175e-05
-1.5114799962123e-05
-5.48528162925328e-06
-2.42641249116723e-05
-3.25095056315675e-05
-1.67158904935614e-05
1.87094336889833e-05
-1.58144962269522e-05
-1.92340394609716e-05
-1.6715788965604e-05
-1.23293395977524e-05
1.28777863931458e-05
-8.06217254432708e-06
-1.96297593235066e-05
-4.32291497019945e-06
-1.54138424445957e-05
-3.24035088747206e-05
-1.93632605341647e-05
-2.0261350644588e-05
-1.64624553317366e-06
-2.21129335190136e-05
-3.75033532429855e-05
-2.76871616099444e-05
8.04518576761295e-06
-2.95652303748035e-05
-3.73884948431172e-05
-1.53738753891445e-05
-1.23048644477612e-05
-1.6425213060643e-05
-3.87233424625562e-05
-1.75715842661881e-05
-1.71978022424196e-05
-1.55555126192698e-05
-6.03082160607222e-06
-4.99848121009926e-06
5.72957609562074e-06
-7.01419851545538e-06
-1.25330090113585e-05
-1.81934305232455e-05
1.87284408704633e-06
-4.44805880876301e-06
-4.34357267097082e-06
-2.50127545914593e-05
-5.03054067603846e-06
-1.47769000489915e-05
-2.76553778641171e-05
-2.04937691246686e-05
-1.76723791844466e-05
-1.62851040915161e-05
-3.0269682633519e-05
-1.95517711599132e-05
-1.14668000826868e-05
-2.35070360802631e-05
-1.69161957026333e-05
-1.81393314107989e-05
-1.18252384183048e-05
-1.28984523291441e-05
-1.77612799941219e-05
-8.39802141498677e-06
-8.46018984446026e-06
-3.05645844572537e-05
-1.69246324822574e-05
-2.95768651795788e-05
-1.54052910697745e-05
-1.60169170611507e-05
-5.93902534334752e-06
-2.10571550366604e-05
-1.99299411732288e-05
-1.83435257150549e-05
-3.37231684467643e-05
-7.63470707327587e-06
-2.18451594577548e-05
-5.4670587088315e-06
-8.78837855636165e-06
-2.84559411393525e-05
-5.18046560312074e-07
-7.78718028320922e-07
-2.15049721896298e-05
-1.23948139508609e-05
-1.55882956054743e-05
-1.84273500115008e-05
-1.04745848500785e-05
2.3641952597744e-06
9.84760519006819e-07
-3.17775435862044e-05
-1.90066874738969e-05
-2.38681396162053e-05
-2.83928409077251e-05
-3.54980923390433e-05
-2.90971035602861e-05
-1.90787372200071e-05
2.65008694482232e-07
-1.3337448522656e-05
-1.56737970846492e-05
-2.8411242668262e-05
-2.62692858699713e-05
-2.95328635102002e-05
-1.47947126123157e-06
-1.22248076837658e-05
-1.04107886124397e-05
-3.70752162129272e-06
-1.7725960456144e-05
-2.02564813051966e-05
-3.32833418286677e-05
-2.70095814055529e-05
5.7579765376914e-06
-1.64390412992645e-05
-3.14837248548858e-05
-6.64354872577688e-06
-1.09177638614584e-05
-1.26192262811749e-05
-3.34823825267558e-05
-1.68526104382425e-05
-2.59059981095914e-05
-2.30468616119613e-05
-9.65098136870742e-06
-7.61112325842453e-06
-2.32415721487344e-05
-2.16343042556559e-05
-2.92661776779997e-05
-1.04157098456599e-05
-1.75483243115498e-05
-1.95431079453825e-05
-1.80578181155069e-05
6.17838203893105e-06
-1.45479738118483e-05
-2.93007448381155e-05
8.23830744654217e-06
5.09015730400446e-06
-1.32736994519748e-05
6.57536725926526e-07
-3.23991120044047e-05
-2.84894340312419e-05
-5.06728737223339e-06
-1.14709988235963e-05
-1.67506776407421e-05
-2.71066648581625e-05
-1.88516450148448e-05
5.88767287297507e-06
-2.44721189093296e-05
1.95627570678663e-06
-1.63231602666745e-05
2.59897651057928e-07
-1.17119009908007e-05
4.13171104808779e-06
-1.04034210722963e-05
-3.02572746058081e-05
-2.06478058501734e-05
-2.1738020722126e-05
-1.98873642714931e-05
-3.18550304205676e-06
-1.19880532727394e-05
-3.04100026230368e-06
-3.14581668373526e-05
-1.20307614565647e-05
-1.23466846314839e-05
-1.2897012253293e-05
-1.21987786133269e-05
-7.76282486658687e-06
4.77617658784734e-05
-1.84049619198167e-05
-2.97680033091951e-05
-2.727340065512e-05
-1.13470039371684e-05
-2.19516909265507e-07
-4.7508075082383e-07
-3.05489175155639e-05
-6.64463785677548e-06
-2.20333232820062e-06
-6.87105133899548e-06
-2.14934306217453e-05
-1.01097639328223e-05
-1.90301548587691e-05
-5.08504549389718e-07
-3.41203661043201e-05
-2.66640718017252e-05
-1.71150019455701e-05
-3.0605953425991e-05
-2.3754961554331e-05
-2.61136228778685e-05
-2.77377789398291e-05
-8.86172163503583e-06
-1.63541609540223e-05
-1.49172554120935e-05
-2.87668555014743e-05
-8.02837835251252e-06
-1.42248220216481e-05
-8.63467773745013e-06
-1.94875978969919e-05
4.4305193444871e-06
-7.4891808580024e-06
-1.99968148605377e-05
-1.86204270734865e-05
-4.43706907357875e-05
-2.72981560921087e-05
-2.06770941815914e-05
-1.88287032771152e-05
-2.84676723996006e-05
-1.68376808303906e-05
-3.91181728815257e-06
-3.0445831126635e-05
-3.53354276517727e-05
-2.78946893953628e-05
-1.35441172651844e-05
-2.44665360603478e-05
-2.12117235862031e-05
-1.1662582529727e-05
-2.56136130080925e-05
-3.91512525539287e-06
-7.70113695335075e-06
-1.1751576986099e-05
-1.36300971359929e-05
-1.05994364323597e-05
-1.04474624244765e-07
-2.48829178058093e-05
-7.28093246451037e-06
-2.45622873496594e-06
1.32180509030942e-05
-1.70576744161707e-05
-2.0120227302541e-05
-7.14484664325009e-06
-5.23797460002903e-06
-1.41281347755632e-05
-2.05445571909683e-05
-1.18461235863856e-05
-1.07167074807127e-05
-1.32022896056034e-05
-1.60333081156754e-05
-5.48327462015203e-06
-3.96123582759495e-05
-2.69983887340025e-05
-2.64583296351675e-05
-1.70916188604275e-06
-7.44435055527016e-06
-1.31887217868765e-05
-2.1317419113416e-05
-1.89584075631106e-05
-1.91163815340352e-05
-2.44197909634939e-05
-2.07368573818912e-05
-2.6441456835469e-05
-6.53593902855548e-06
-2.30917618159322e-05
-1.09771006119401e-05
-4.27718830771867e-05
-3.04427002456008e-05
-2.28334467647187e-05
-5.66227544286794e-06
-2.53142477495244e-05
6.99527794219725e-06
-6.48528685595148e-06
-1.92188298233312e-06
-1.35701380964965e-05
-2.4881307298621e-05
-4.4001503805883e-06
1.07280239715679e-07
-2.80487376586692e-05
-3.43517832684735e-07
-3.14645787873626e-05
-2.25670303524546e-05
-3.80783950131069e-05
-4.01786294746584e-06
-1.08690916398222e-05
5.93078317177405e-06
-1.54383075089026e-05
-3.31055356192026e-05
-4.76911566163294e-06
-6.42860977633987e-06
-1.93171685038105e-05
-1.08805636357042e-05
-1.51930403190296e-05
-1.77639074885426e-05
-2.21716620084676e-05
-1.29432535259233e-05
-1.75232885830087e-05
-1.74979438436582e-05
-1.6220833859814e-05
-2.68660209671854e-05
-1.93642225761239e-05
-2.87868872814732e-05
-2.15530290424894e-05
-2.94221461610225e-05
-6.7224284530473e-06
-1.76339459999105e-05
-1.12794988382447e-05
3.71351134885248e-06
-5.91988829936568e-06
-2.79786435143835e-05
-1.51430330790306e-05
-1.94522617038342e-05
-8.79293907257726e-06
-1.48175856306857e-05
-7.16154035212325e-06
-1.09531931910743e-05
-9.37271082358527e-06
-5.75117945535963e-06
-2.13944794752963e-05
-1.02767195325329e-05
-2.61828171638214e-05
-1.89543564692599e-05
-2.07367781596673e-05
-2.96720519018979e-05
-2.67483787375865e-05
-1.02792721029073e-05
-1.72443802691089e-05
-1.84934637316531e-05
-1.17730337370639e-05
7.81053122225844e-07
-1.33706652579736e-05
-1.17853833374543e-05
-1.57665675795653e-05
-3.35777105132593e-06
-2.52348081375241e-06
-7.05756625297806e-06
-2.37800106389266e-05
-9.06325401567459e-06
-1.77986103595549e-05
-2.47557444878838e-06
-1.085836307349e-05
-1.35944684763411e-05
-2.09324226936058e-05
-2.49437630862247e-05
-1.74158518210527e-05
-1.83654186808582e-05
-1.58418187249046e-05
3.02492876591257e-06
-2.03020697528571e-05
-1.29872043954522e-05
-1.0035676800611e-05
-1.88123243701458e-05
-7.11458086620459e-06
-5.52756627145496e-06
-1.71628617881338e-05
-1.48199887402602e-05
-5.57417014281058e-06
-8.91508596497993e-06
-1.31041164884052e-05
-2.20603701728037e-05
-2.85392180127526e-06
-1.39122224628878e-05
-2.73065544259248e-05
-1.65179839008718e-05
-1.58240329556629e-05
-1.32126057702709e-05
-2.68719737294144e-05
-1.85840654485061e-05
-2.32726601741007e-05
-1.08317980182668e-05
-2.40244561441351e-05
-1.0353407059904e-05
-1.35867210448271e-05
-9.67897028862086e-06
-1.12560240211866e-05
-1.37137299154783e-05
-9.55177255895226e-06
-1.9412741646964e-05
-2.19255985039451e-05
-2.69414860890459e-05
-8.10320644214163e-06
-6.11229363235878e-06
-2.45289001450903e-05
-1.65665779702605e-05
-6.76784237261098e-06
-1.22486622748601e-05
-7.64774955202497e-06
-1.1144531829909e-05
-2.66934287236271e-05
-2.74570144024762e-05
-6.12422335994207e-06
-6.98119954869774e-06
-1.14792904856929e-05
-2.85160847329872e-05
-7.67893540811976e-07
-1.56333470900099e-05
-3.22862598819041e-05
-7.19982885263789e-06
-9.43842591422999e-06
-2.46393039270092e-05
-1.62980981504213e-05
-7.93691053528934e-06
7.17169499115367e-06
-1.27682784769416e-05
3.58980679797586e-07
-1.52276170967595e-05
-2.62296183384269e-05
-6.45479045831614e-06
-1.7651888538555e-05
-2.27507997917112e-06
-1.34095129223476e-05
-1.49192844692375e-05
-1.10473987995773e-05
-5.84382024647993e-06
-1.8116162175986e-05
-1.70044577487361e-06
-2.73643706049617e-05
-1.6971958291965e-05
-1.34145697694984e-05
-7.44460102850383e-06
-1.90446008384797e-05
-2.29712405904057e-05
-3.09730327579645e-05
-5.8436797253465e-07
2.67373381338903e-06
-2.76471212062403e-05
-2.3777084142277e-05
-1.36197213500951e-05
-1.45341848955039e-05
-2.08753556405356e-05
-9.97785585886908e-06
-3.49464348679416e-05
-1.06032459880536e-06
-9.90337538978794e-06
-2.47913737368455e-05
-2.10243972852308e-05
-8.63161085620299e-06
-2.22253654629569e-05
-2.6239963536588e-05
-4.3434325178766e-06
-2.35008737270593e-05
-8.97265478877988e-06
-2.14329564519958e-05
-1.83063558557735e-05
-2.37065175856043e-05
-2.26836074654028e-05
-2.19896457902119e-05
-3.86586853045451e-05
-1.71327738916894e-05
-5.54929395070713e-06
-9.64911037369827e-06
-1.79906156914754e-05
-2.16317155327483e-05
1.15774603966372e-05
-1.25873978622539e-05
-3.48067941068174e-05
-1.19239358985192e-05
-2.54190939466047e-06
-2.2266767870512e-05
5.18976860598394e-06
-5.85038066882368e-06
-2.37847012327825e-05
-2.48227494027868e-05
-1.47638819285228e-05
-5.36782659723973e-06
-8.55752511036795e-06
-2.75210757207293e-05
-2.2777800132089e-05
-1.13393485971878e-05
-3.24020397724749e-05
-1.1386782011948e-05
-2.07362374242673e-05
-2.36833315343906e-05
-1.26484708974367e-05
-2.18816675784234e-05
-3.26224374943832e-05
-1.11850141802118e-05
-1.22700554225572e-05
-1.15731168666712e-05
-1.48858608989679e-05
-1.08017905153798e-05
-1.38315386758523e-05
-1.16903389333204e-05
-9.18870652313497e-06
-1.15130253871442e-05
-2.18571568051341e-05
-2.04559995843843e-05
-6.49710332022676e-06
-2.3122094041742e-05
-1.81318758313468e-05
-1.04185031733705e-05
-1.62160264036011e-05
-3.05789810764096e-05
-2.7380293551241e-05
-3.25844563486764e-05
1.88790056977319e-06
-1.98683117665957e-06
-1.0596119917571e-05
-1.40588338509813e-06
-5.02825662345685e-07
-4.24157526187022e-05
-3.07413279852431e-05
-7.21863689655904e-06
-3.1597955920618e-05
-1.84308952224338e-05
-1.50012767590465e-05
-1.85247063215141e-05
-6.36659000808403e-06
-4.78376193862792e-06
-1.31573301782323e-05
-2.40572553299134e-05
-2.02731856918954e-05
-2.68737153853284e-05
-1.83639940945188e-05
-1.44438173425573e-05
-1.12982327785019e-05
-6.87200659706947e-06
7.25999387242172e-06
-1.84242069881445e-05
-1.25746883484144e-05
-2.9370332894978e-05
-2.95349724204943e-05
-1.86917774350548e-05
-3.06423057919246e-05
-3.35780047335804e-05
-3.6844372259572e-06
-2.58433072963366e-05
-2.65397769785897e-06
-2.34197837400568e-05
-2.57846595497996e-05
-2.36037832591625e-05
-1.31527457650091e-05
-8.86529814947217e-06
-2.5638408056239e-05
-2.27235686199386e-05
-1.96169093596472e-05
-8.56977568385799e-06
-1.71382954683473e-05
-2.91892761115288e-05
-2.63659034934621e-05
-1.13442225513077e-05
-1.35793614897007e-05
1.63433183602312e-06
-2.12245092376773e-05
-1.73617364159831e-05
-1.02737149381067e-05
-6.88446261227455e-06
-4.70349033011857e-06
-3.92641943155786e-05
-2.37768778737597e-05
-7.0434473829477e-06
-2.29328041659585e-05
-2.5610997676073e-05
-2.03289745257409e-05
-1.58811000184144e-05
-1.77849374722494e-05
-1.0482956570902e-05
-1.7610350798149e-05
-7.6597000242269e-06
-3.62277780333987e-05
-5.1961535309956e-06
-8.91817061777967e-06
-1.93411793056785e-05
-1.38256111712629e-05
-7.27570046231964e-06
-2.13005269694609e-06
-3.5231344119609e-05
-3.00494641050377e-05
-1.04433648430609e-05
-1.17557936886793e-05
-2.08660734357091e-05
-1.33171117577107e-06
-4.38645326721647e-07
-5.37693037028718e-06
5.04482933921113e-06
-1.84494955062779e-06
-3.32639539865573e-05
-2.58463841114115e-05
-3.06193678583469e-07
-1.73576511708784e-05
-8.09059703908156e-06
-6.38509522286682e-06
-3.55454755718779e-05
-1.6288440249579e-05
-2.14555779368817e-05
-2.88712972944355e-05
-4.26681897927616e-06
-1.28742398728184e-05
-1.45466801280969e-05
-6.79110527234065e-06
-3.39837752243537e-05
-1.84563887179767e-05
-1.39425183529588e-05
-2.98341710195575e-05
-2.74639263764585e-05
-2.15760803076515e-05
-2.30168735933519e-05
-2.42160349955068e-05
-9.51041947680054e-06
-2.65014602749932e-05
-2.60857565673976e-05
-2.82065207469826e-05
-3.55430709077514e-05
-1.99347340146913e-05
-8.73802964398204e-06
-2.60723254664273e-05
-2.20933144142119e-05
-1.90300976296832e-05
-1.56385317803786e-05
-7.52005872074925e-07
-2.30409102102877e-05
-6.3694846800337e-06
4.17585059802723e-06
-1.67275815023519e-05
-2.00852295946272e-05
-2.87839998126886e-05
-3.34206774815136e-07
2.38643436825772e-06
-2.49493523392043e-05
-2.08053923693537e-05
1.75438823538355e-07
6.66215609913385e-07
-1.44553100147278e-05
-8.81140815969146e-06
-2.30649957566013e-05
-1.15060082392037e-05
-2.25586972242101e-05
-2.2653387061454e-05
-1.4596082764596e-05
-3.6321373482394e-05
-1.39804602793311e-05
-2.26789846531867e-05
-2.36721364595907e-05
-2.72840209846921e-05
-2.40175789541924e-05
-6.13319817029174e-06
-3.04824857098679e-05
-2.73333239903142e-06
-3.53866647615516e-06
-6.46918391053519e-06
-2.4871326401064e-05
-2.00780937400459e-05
8.50964106759297e-06
-2.59781484165927e-05
-1.52946380244716e-05
-1.42133438032931e-05
-1.54013914346256e-05
-1.83824571554901e-05
-1.50368029313387e-05
3.21325440461722e-07
-2.46862163167918e-05
-1.37473426295745e-05
-4.24343612305926e-05
-1.35639459180191e-05
4.81156608367724e-06
-9.12116824119101e-06
-1.24547018000399e-05
-2.09834650740538e-05
-2.27435050137288e-05
-1.94210518480162e-06
-9.78969399770565e-06
-2.37601107613229e-05
-8.2035945012574e-06
-7.66418997615268e-06
-7.57705152730261e-06
5.84609179028704e-06
-4.5753848447709e-06
-8.57467849925114e-06
-6.936142712428e-06
-1.76336912864627e-05
-3.38321501592482e-06
-2.61501344484575e-05
-1.58657809519451e-05
-1.87702634955675e-05
-2.27585024273463e-05
-1.06667799586899e-05
-1.2033251711406e-05
-1.0471049693582e-05
-1.44968731624577e-05
-2.58936497874692e-05
-2.32703749294576e-05
-6.63011703258857e-06
-1.22560645371838e-05
-3.48660572014226e-05
6.7001894517068e-07
-1.75447022463878e-05
-3.37563706162441e-05
-1.99503213860647e-05
-2.7645951230014e-05
-2.21271417829508e-05
-2.32714240716782e-05
-9.63365871086889e-06
-1.77114783763746e-05
-1.76619664593037e-05
-2.42652247893736e-05
-3.30160538556021e-05
-2.63492172940115e-05
-9.17801809988107e-06
-2.3954040721826e-05
-5.36899538742099e-06
-1.37270902324443e-05
-1.93701345195954e-05
-9.69797571138315e-07
-6.50203759385424e-06
-8.67769110603051e-06
-3.24860788019167e-05
1.91488826475409e-06
-3.59197805038679e-06
-2.22179989962498e-06
-1.97748647104718e-05
-1.80516282413205e-05
-1.35822943893757e-05
-3.42222291362583e-05
-1.76810987694641e-05
-2.67012571842305e-05
-1.55050697208107e-06
-2.19339836396521e-05
-2.58915767689555e-05
-1.18422395077726e-05
-2.25632449099525e-05
-8.33620225961633e-06
-1.83776157171123e-05
5.32017960195306e-06
-1.13957661878829e-05
-2.17977717778458e-05
-3.68513759579755e-06
-4.56825923564246e-06
-1.872837609225e-05
-2.66547679031151e-05
-2.50456085640977e-05
-1.92862406474715e-05
-1.00179847493372e-05
1.54681439700971e-05
-5.61730028366326e-06
-2.10164227265307e-05
-1.05025184074388e-05
-1.335722933751e-05
-1.52725962088326e-05
3.12082318452093e-06
-6.12470821850369e-07
-1.1457039618646e-05
-2.30869746073465e-05
-1.74568094027479e-05
-1.53715809212372e-05
-2.64985629798692e-05
-1.59362390344859e-05
-5.65904164565516e-06
3.88404240004755e-06
-2.89626283971065e-05
-2.98338093802609e-05
-1.86152821444615e-05
-2.2338892067315e-05
-1.00261960923719e-05
-4.29383624266545e-05
-4.15497755666695e-06
-6.00989905592279e-06
9.35792644148257e-06
-2.70364298639246e-05
-1.31677892408707e-05
4.72738950577279e-06
-1.25832962393551e-05
-1.43299152333946e-05
-1.9818579937579e-05
-2.03155335676169e-05
-1.40918996692325e-05
-2.79275910372514e-05
-1.42975686288892e-05
-1.45898444152776e-05
-1.78950119029695e-05
-2.0167389722693e-06
-2.49722045536751e-05
-3.27755547594452e-05
-2.52663891274311e-05
-2.12857968733054e-06
-1.92905080355448e-05
-3.01691285989544e-07
-1.55659184735737e-05
-8.19883711840193e-07
-2.6006982127537e-05
-4.01991397004e-05
-2.50503404070501e-05
-2.97544965962896e-05
-2.17257031944333e-05
-1.64093674596096e-05
7.85543782913856e-07
2.55687118635618e-06
-2.60030414622916e-05
-2.49528127006305e-05
-1.2937161747239e-05
-1.82831491943676e-05
-2.15654849970328e-05
-3.34460352619505e-05
1.31299808104905e-06
-3.48039862389632e-05
-8.01976490935357e-06
-3.18211721573947e-06
-2.25600556869391e-05
1.12070875407753e-05
-3.18478845406454e-05
-1.3936108616185e-05
-2.01266495295218e-05
-8.27770784397187e-06
1.7815147865084e-06
-9.00356936962184e-06
9.90160409795078e-06
-8.85100508273477e-06
-6.84480826469227e-06
-1.72859675522899e-05
-1.00928074430871e-05
-9.36492211727582e-06
-1.74153547308881e-05
-2.40246827301845e-05
-2.8535796146667e-05
-2.53551315816134e-05
-8.91032711707616e-06
-6.42747346273738e-06
-1.85878150267073e-05
-4.51752798119736e-06
-8.96344364448004e-06
-2.91387061401395e-05
-6.91900821782592e-06
-5.16805839351975e-06
-1.48242515857872e-05
-1.54913009978359e-05
-1.96813673503032e-05
1.45436153233242e-06
-4.55253004217685e-06
-1.25913742813143e-05
-2.07033900841807e-05
-1.26232551336746e-05
-1.33307951487192e-05
-1.14145916653572e-05
-5.09888386333042e-07
-4.20481340155196e-05
-3.215510971539e-05
-2.97978549580416e-05
4.56499020998796e-06
-2.78665869525556e-05
-2.30411758002914e-07
-1.45212169770011e-05
-1.81723368925545e-05
-1.84054416863893e-05
-1.76434570064098e-05
-3.43853950524974e-06
-8.50750232395231e-06
-2.48785629645648e-05
-2.21292550722371e-05
-8.14065707414228e-06
-2.63839388404893e-05
1.02477993174066e-06
-2.28665754140002e-05
-1.07238374752984e-05
-1.17091559835901e-05
-1.32881286609946e-05
-1.4821173998066e-05
-2.86309160897163e-05
-7.72129057556026e-06
-1.07697399667609e-05
-1.89132784197872e-05
-2.81825284315846e-05
-4.46068483827229e-05
-1.9051355035387e-05
-5.21087569841229e-06
-1.89727904425809e-06
-1.24604398561814e-06
-7.0956865616717e-06
-1.54720967289403e-05
-1.26000826408348e-05
-9.64835939514353e-06
-2.08779992727269e-05
-1.11589959892791e-05
-1.28178750618229e-05
-3.23922652156571e-05
-3.07670993166332e-05
-1.57588888925444e-05
-2.21848007422932e-05
-2.97888588855403e-05
-2.47100437775298e-05
-2.1035335035371e-05
-2.18366777221506e-05
-2.29186264729034e-05
-2.05040612243764e-05
-1.12442900233801e-05
-2.28410184164678e-05
-1.87677181210648e-05
-6.11588474889404e-06
-1.88591875120005e-05
-2.20739189652512e-05
-9.9446125444055e-06
-2.45188049709763e-05
-1.31789800052494e-05
-2.52585782324875e-05
-3.581498824362e-05
-1.42015954174063e-05
-2.44856588677463e-05
-2.0801299685282e-05
-3.63084716371311e-05
2.73977319345516e-06
4.60225072331277e-06
1.38970537244422e-06
-1.68679649937904e-05
-4.44525164529019e-07
-9.49213979307494e-06
-1.13747669952281e-05
-6.84224669407007e-06
-1.95213392784549e-05
-2.17877017328012e-05
-2.39653133660877e-05
2.31045060213989e-06
-2.89258287869534e-06
-3.83664256755571e-07
-1.31362044571049e-05
-2.12277159785027e-05
-1.65518601612418e-05
-2.59447248819928e-05
-3.05882964471963e-05
-8.49599000717802e-06
-1.32655550974435e-05
-1.33653241943535e-05
-2.19051156612397e-05
-5.65207226680392e-06
-1.67542664763852e-05
-1.85237582290045e-05
-6.41869001300523e-06
-1.76342373075935e-05
-3.97303295562322e-05
-8.79930651473356e-06
-6.80793843803018e-06
-1.10062978917398e-05
-2.41343435066801e-05
-1.57516152564049e-05
-4.25321023284626e-07
-2.62945893440765e-05
-2.45634817212574e-05
1.64477788540687e-06
-1.33288990984527e-05
-6.5561905426012e-06
-2.34341499502243e-05
-2.9386723315774e-05
-6.2324090609553e-06
-2.64251890363384e-05
-2.55906821359169e-05
-2.86339657556127e-05
-1.07159323806786e-05
-1.22402180735899e-05
-2.53499495694859e-06
-5.60295466518664e-06
-4.51055242910163e-06
-1.88921071081821e-05
-2.21025672145609e-05
-5.24164077398706e-06
-2.70424147550547e-05
1.38670090012377e-05
-3.37244790020482e-05
-2.01108449326953e-05
-3.27333965274677e-05
-2.39249123071332e-05
-2.60965472459506e-05
-3.83600646483756e-05
-1.06055730517135e-05
-4.08628258987575e-06
-1.2713092796759e-05
-2.63963388717423e-05
-2.17619555296099e-05
-2.56758836888375e-05
-2.34885747645567e-05
-2.01333570605036e-05
-8.13001786016196e-07
-2.39998429408087e-05
1.51815906635843e-05
-1.31523081298869e-06
-1.57203975569006e-05
-1.97706665507278e-05
-4.90576533516238e-06
-1.53985506618284e-05
-5.69008708620652e-06
-1.12604094794497e-05
2.05699516547626e-06
-2.37126031831158e-05
-1.0165384675621e-05
-6.4475086013287e-06
-1.4742680848685e-05
-1.15598332386954e-05
-3.52143534893885e-05
-2.34612577354162e-05
-1.86298828322923e-06
-2.79930764310012e-05
-2.04024895182024e-05
-2.40504228162271e-05
-9.12533607132636e-06
-1.68245526664274e-05
-7.94862931564922e-06
-2.12602933911999e-05
-2.27398948808355e-05
-1.28558945566603e-05
-1.7791373047967e-05
-7.70293726252452e-07
-2.41540774410678e-05
-1.59900010645566e-05
-1.77059623111357e-05
-1.9788762382014e-05
-5.25954297011774e-06
-1.62940941888233e-05
-2.66975553975e-05
4.25491634757441e-06
-2.67716355463866e-05
-1.34395618320225e-05
-3.42545886956303e-05
-3.5486803729763e-07
-6.04851327118107e-06
-1.3863107243765e-05
7.97615059891639e-07
-1.36184861303324e-05
-1.38598183879453e-05
-1.32443850382614e-05
-2.04531894685446e-05
-1.33197261858254e-05
-1.40865659556212e-05
-6.31073321499705e-06
-1.28363637409269e-05
-1.35966994835917e-05
-3.98733389472277e-05
-2.81348051545313e-05
-2.66476962619441e-05
-3.17691356740494e-05
-1.54159648369198e-05
-1.2847748316355e-05
-2.50002300665972e-07
-2.10026389611021e-05
-2.91479233473305e-05
-2.56689723940143e-05
-8.5473179964046e-06
-9.62084469685635e-06
-2.0902366412392e-05
-1.26358035369099e-05
-2.51179141369662e-05
6.0564878172875e-06
-1.02901129675073e-05
-1.46597901757994e-06
-1.44690239952971e-05
-1.26785431569251e-05
-1.17979337908634e-05
-4.44231121247718e-06
3.24945683344979e-06
-6.41363443374205e-06
1.53553367566327e-06
-2.32819178580264e-06
-1.56025689516745e-05
-1.13881576899757e-05
-1.52284877139892e-05
-2.60089323322152e-05
-2.18848855388321e-05
-1.06824732690622e-05
-1.44410024325781e-05
-2.44151175551904e-05
-2.86090223448876e-05
-2.80130412770131e-05
7.11124176142749e-06
-4.6495183701592e-06
5.98866943443586e-06
-1.88370083805222e-05
1.20718675015869e-05
-2.31091524119135e-05
-2.18899339055539e-05
-9.217615741853e-06
-1.88683107888948e-05
1.15984201805782e-05
-2.10335662117537e-05
-5.76734624481508e-06
1.00961060872294e-05
-1.78214225251708e-05
-6.13188564115273e-07
-7.91275195122935e-06
-3.85815546565e-06
-1.03130150024594e-05
-3.86754465776327e-05
-2.35923962136613e-05
-1.15611767342856e-05
-2.466501342904e-05
-3.46116524104524e-05
-2.29688863482943e-05
-1.37164621892807e-05
-2.23198648254427e-05
-1.95417899548255e-05
-1.61698976730215e-05
6.03855563629509e-07
-7.6042177769861e-06
-3.28017269665138e-05
-1.88771944290571e-05
-2.03782898920534e-05
-1.98702559337014e-05
-1.04078058416701e-05
-1.27073763064599e-05
-2.36225705000876e-05
-2.53428283617106e-05
-2.269173585808e-05
-2.03930218713827e-05
-2.73593732918355e-05
-3.68271594138975e-05
-2.21912153911276e-05
-6.51073167927536e-06
-5.35775884767122e-06
-1.97302293276501e-05
-1.6223738564279e-05
-2.50548571275388e-05
-3.50170345995057e-05
-1.85272242771562e-05
-2.32787227765949e-05
-1.31192613265774e-05
-2.43599793222492e-05
-7.54159424734562e-06
-5.34408381579894e-06
-2.93407613179305e-05
-4.39796270416396e-05
-3.91608754646811e-05
-1.82810246413106e-05
-2.65266655430303e-05
-3.44206368497531e-05
-2.33732106935179e-05
1.37573215725215e-06
-2.45760536456662e-05
-3.3397783830905e-05
7.00482863499968e-06
-2.55352207312102e-05
-1.00085176052007e-05
-4.32571416479277e-06
-4.50118109080407e-06
-1.70250356092029e-05
-9.99493146368303e-06
-1.87492096889998e-05
-5.23388757700019e-06
-1.34720226226724e-05
-2.10685313630023e-05
-4.44805259358188e-06
-1.11786384274887e-05
3.68818104763531e-06
-1.48871731576334e-05
-1.86753757375163e-05
-5.87880077377643e-06
-2.35632917951843e-05
-2.10280184362678e-05
-1.10341226721313e-05
-1.72471531449134e-05
-2.11405402087227e-06
-5.34003999625888e-06
-1.76600430829423e-05
-1.52177916427323e-05
-9.65772487017399e-06
-1.45416650524513e-07
-9.51677867920376e-06
-1.96963748400355e-05
-3.17046085109285e-05
-1.40470115111367e-05
-1.11605704473297e-05
-2.08062951753463e-05
-3.23093793824848e-05
-9.67266015767804e-06
-1.18754532000082e-05
-1.9150268035259e-05
-2.11002770618365e-05
-2.36167605695745e-05
-8.95462841829199e-06
-1.36179428158992e-05
-3.81988578305866e-06
-2.25143873159467e-05
-2.60524486522688e-05
-1.70119550457608e-06
-6.84425321097038e-06
-6.59591567646193e-06
-1.19753474891176e-05
6.85080756932039e-06
-2.60832972314109e-05
-2.47485787352451e-06
-1.55150403451021e-05
-1.01770927489699e-05
-1.97045301108564e-05
-1.04191589258472e-05
-2.11202433771971e-05
-1.29517376842672e-05
-2.29126977047168e-05
-2.4249834005511e-05
-1.42903095549781e-05
-1.72290855034567e-05
-3.77643834732213e-05
-2.83171026817013e-05
-2.74789217384665e-05
-4.54404264292437e-06
-4.4865729709151e-06
-1.02914939819504e-05
-2.68012482866161e-05
-1.90808394329437e-05
-3.37765998709556e-05
-1.10672135707051e-05
-1.14300637737556e-05
-6.81518165313868e-06
-1.42599677112455e-05
-2.42446464650834e-05
-1.92544269037077e-05
-3.07240968309559e-05
-3.74490274033508e-05
-1.59183519177463e-05
-1.12569881689519e-05
-2.72859848367249e-05
-4.29617424121316e-05
-1.66085157340027e-05
-1.75915063024895e-05
-1.05898969159289e-05
-1.90831778289999e-05
4.83048168808264e-06
-2.08816698309054e-05
-7.64223875044003e-07
-1.46401422637318e-05
-4.96226294689031e-06
-2.22879619469738e-05
-1.25605985458279e-05
8.10094199681611e-06
-3.42809042815701e-05
-1.86915330558771e-05
-5.72630367814567e-06
-9.44381793885099e-06
-6.80493548106802e-06
-1.95550024015891e-05
-3.12056265828409e-05
-3.75112884854719e-06
-2.33218402112272e-05
-3.45273658674769e-05
-1.98000007102953e-05
-2.25735133509231e-05
-1.59376617318118e-05
-1.3192164318065e-05
-2.08349815553918e-05
-3.62862730359809e-06
-6.06303981174412e-06
-1.85093508534733e-05
-2.8003681910999e-05
-3.51687303310965e-06
-1.40486904888894e-06
-2.33795363971337e-05
-6.70543201863173e-06
2.67338197516372e-06
-1.22933430074086e-05
-6.31144245264881e-06
-2.76794009559118e-05
-3.32591693823777e-05
-2.07912041490856e-05
-1.54606796216301e-05
-1.0810823438958e-07
-2.99892740903313e-05
-1.47589039397582e-05
-2.65949560020119e-05
-3.35317112348548e-05
-3.45357533217553e-05
-2.32748147291497e-05
-2.86551814812911e-05
4.47947671617968e-07
-1.3465661591601e-05
-1.14415097968952e-05
-2.09656565454991e-05
-2.27843272564148e-05
-1.98883043879143e-05
-7.90560257783857e-06
-1.60003750396568e-05
-4.47419658849617e-06
-2.36992456669355e-05
-1.59923767509271e-06
-1.45094999241518e-05
-1.19306624531108e-05
-2.56612568244136e-05
-1.45590712907066e-05
1.81055432577962e-06
-1.32075725837278e-05
-2.50900616672991e-05
-1.94076685277478e-05
-1.55757110186759e-05
-1.49926126630218e-05
-2.50153903588559e-05
-2.58090881186217e-06
-1.61160444226361e-05
-9.75467807847458e-06
-8.31125288082206e-06
1.12706067826801e-05
-1.97888815819401e-05
6.1045541379154e-07
-7.66670746099482e-06
-1.58837565010135e-05
-1.22314638522802e-05
-1.66691028547514e-06
-2.25048578038305e-05
-1.53826618824727e-05
3.88045776840825e-06
-5.75565695054306e-06
-1.24736772300041e-05
-2.14887708043518e-05
-1.69488389136086e-05
-1.96409407675133e-05
-9.02035454145675e-06
-6.220077919502e-06
-3.98335708436233e-06
-4.1938497974964e-07
-1.28358683035012e-05
-8.05467460211455e-06
-2.0678675350271e-05
-2.33405397892846e-06
9.74344045207331e-06
-1.30134855828231e-05
-1.10259773748107e-05
-1.23580518448302e-05
-5.41891821754692e-06
-8.79014290992539e-06
-2.73737635474039e-05
-1.46727701709401e-05
-2.1759981892355e-05
-1.64657283368402e-05
-1.59501690821871e-05
-1.74178946622147e-05
-1.21769197943923e-05
-1.83750207733254e-05
-8.18299390636715e-06
-8.9165833317349e-06
-1.21659970489296e-06
-1.47002322800222e-05
-1.99613064497912e-05
-1.74643582864362e-05
2.34507434140973e-06
-6.56632234637928e-06
-1.60200543977672e-05
-2.81947223948424e-05
-2.07946310757168e-05
-4.45419488218035e-06
-1.72077548073697e-05
-1.93736434409726e-05
-6.79246738769975e-06
-1.42932767932477e-05
-7.0874008569299e-06
-4.87980099019742e-06
-2.2270188018214e-05
-2.0493653835397e-05
-2.44880763521934e-05
-3.06114861580968e-05
-2.40677319654573e-05
-2.89025394496801e-05
-3.15763772507026e-05
-1.03801529968861e-05
-1.597332664374e-05
-3.64322074557841e-05
-1.12685265765931e-05
-8.83545779259495e-06
-4.3252966209982e-05
-7.07899469485669e-06
-4.15046818165456e-06
-3.6387774780715e-05
2.62350103237161e-08
1.09000364797077e-05
-1.34374470113447e-05
-2.13006414575822e-05
1.79477142004291e-06
-3.42443148564416e-05
-2.84396095836208e-05
-3.84687467205064e-07
-1.20817594249497e-05
-2.29451452083215e-05
-2.59040933609609e-06
-1.25232561643357e-05
-1.25481462863806e-05
-8.3191668467141e-06
-3.75665841143315e-06
-1.41123092700775e-05
-1.49860974171751e-05
-2.71946677456116e-05
-8.58185491909308e-06
-1.02853737257737e-05
-3.42120430212728e-05
-2.25072316919171e-05
6.5172802830029e-06
-2.08635387810967e-05
-1.60846204944094e-05
-1.1748638764593e-05
-1.17040599094901e-05
-1.42266171245738e-05
-6.19003011487381e-06
-2.12391101501083e-05
-2.14125987842663e-05
-1.80040161318592e-05
-1.00235411379452e-05
-2.12944540426858e-05
-5.54033035551921e-06
-1.51220561218472e-05
-2.35703307305294e-05
-2.51315101376097e-05
-8.92295432496866e-06
-5.55925885980614e-06
-1.71455528343296e-05
-2.88930778587151e-05
-1.93970496520466e-05
1.03893902907401e-05
3.04316917954074e-07
7.67565641266186e-07
-1.94395621217642e-05
-1.05982594304744e-05
2.30755179268651e-06
-1.02547842541899e-06
-1.68895746151344e-05
-1.19654368938145e-05
-2.63677896600266e-06
3.68420293706988e-06
-2.08036795007914e-05
-2.52491795751969e-05
7.70598361534152e-07
-5.95499998330768e-06
-1.29316598554338e-05
-3.39019791811899e-05
-9.40338552284657e-06
-5.58134619209886e-06
-2.91650330357296e-05
-1.5824334286348e-05
-1.12667859017348e-05
-1.32624650081264e-05
-2.96667071208311e-06
-1.66136458816809e-06
-2.51753556559326e-05
-2.47600677123971e-05
-2.09217395997235e-05
-1.98433931593451e-05
-1.61316781405688e-05
-2.65123733608429e-05
-6.56704052422011e-06
5.66965415953878e-07
-1.20125371610478e-05
-1.58752637371076e-05
-1.23915571984157e-05
-3.54729522936556e-05
-1.16200775614673e-05
-3.14319812339068e-05
-3.173124133248e-05
-2.16126368388913e-05
-2.36844126424077e-05
-1.6925518196492e-05
-3.56126286859747e-07
-2.66888650158754e-05
2.14302379400238e-06
-3.15479264830599e-05
-1.43276391274337e-05
-1.03245042446618e-05
-2.37621547207702e-05
-1.89253412172422e-08
8.62172919841681e-06
-5.95756352802434e-06
-1.08998102047763e-05
-5.96970490090958e-06
-1.45344597291721e-05
-4.20134978772092e-06
-1.31564855503942e-05
6.49632893088698e-06
-3.13578697857076e-05
-1.75755848365287e-05
-7.07108733706142e-07
-1.39469878256997e-05
-1.55706655613648e-05
-1.33756827171064e-05
-1.0480770091628e-05
6.5681126756666e-07
-1.96783095420056e-05
-7.30865025309115e-06
-2.25665153209699e-05
-9.25891668752321e-06
-1.88451781786508e-05
-2.63810706772762e-05
-1.26636851734103e-05
-2.45957789282457e-05
-1.3536777862221e-05
-2.48930136397884e-05
1.59685490112366e-05
-1.33473594500872e-05
-9.06388867104344e-06
-2.08873642706888e-05
-1.69976744581616e-05
-2.76448238587046e-05
-2.58841699212568e-05
-1.55606821318233e-05
-2.30285966591236e-05
-1.5369734002536e-05
-4.9921483207223e-06
-6.08467716775215e-07
-2.34430744926594e-05
-2.26646218921428e-06
-2.54064692159091e-05
-3.2285192324366e-05
2.90479728398127e-06
-1.42821652980896e-05
-1.38790748734983e-05
-2.44869857308714e-05
-2.03668642811641e-05
6.46283790230518e-06
-9.89253088213093e-06
-4.88380532893948e-06
-1.41069904955343e-05
-1.75540708138165e-05
-1.57863947065732e-05
-3.4891701205082e-05
6.71542999509122e-06
-1.46283691506226e-05
3.03715633021612e-06
-2.25173534396449e-05
-3.41743069747736e-05
-1.23938016462706e-05
-3.68867572476983e-05
-1.70673962676667e-05
-2.68437794745727e-05
-1.33043104845542e-05
-3.9956522514924e-06
-7.64187526127195e-06
-1.55717696741955e-05
-7.108227784877e-06
2.17118243327386e-07
-2.24608131689066e-05
-5.17538354267647e-06
-1.51528844794344e-05
-1.92404774532644e-05
-7.39162307364663e-06
-2.81897165864031e-05
-3.88008034775556e-06
-1.49438241091872e-05
-5.12347701197695e-06
5.35458484803159e-06
-3.67525876027977e-05
-6.26977364116578e-06
-1.10213932643726e-05
-2.74855524616123e-05
-1.71478549793501e-05
-5.20883877967002e-06
-2.30959124200025e-05
1.36743458337437e-06
-1.62409327108268e-05
-4.81751260073008e-06
-8.61960169840341e-06
-3.32748789102299e-05
-1.35852244625909e-05
-2.41810898784077e-05
-2.27299103565758e-06
-1.89772596626217e-05
-7.64796696266672e-06
-8.83179405224349e-06
-9.95356113119233e-06
-7.10402876166353e-06
-1.42376465847531e-05
-9.82983826577629e-06
-3.19426241974006e-05
-6.71118552440338e-06
-1.64262534560285e-05
-3.27613517529695e-05
-8.8141504804317e-06
-2.40659645228613e-05
-1.52236212258995e-05
-9.79473486590673e-06
-1.05983824829315e-05
-2.96681555854778e-05
-9.54977012854166e-06
-4.96355577927906e-06
-7.85043385823122e-06
-1.99438516351665e-05
-2.70656652658886e-05
-2.15756301078295e-05
-2.24691133936966e-05
-1.79862875399772e-05
-2.08370957302666e-05
-2.76227905114177e-05
-2.41536491443631e-05
-2.87054265999161e-05
-1.7728100573729e-05
-1.5291888667163e-06
-2.10910217622845e-07
1.87519632987595e-06
-3.72070663938998e-06
-1.01315312184076e-05
-2.14489596171354e-05
-4.19943761919936e-05
-5.90902373059277e-06
-2.20900574447748e-05
-1.42278940316187e-05
-1.90958206426151e-05
-1.89330602811474e-05
-2.7010491390985e-05
-5.70568318678747e-07
-5.73397903889466e-06
-2.48636257263243e-05
-2.00605228946506e-05
-2.06831009596587e-05
-3.0053249567116e-05
-1.99907434272481e-05
-1.54577960346876e-05
-5.53865506694231e-06
-2.69495495202157e-05
-2.83238644981828e-05
-1.49573708834073e-05
-1.13648177916708e-05
-7.50214109701406e-06
-7.26158061700413e-06
-2.79052944068195e-06
-6.55527486684509e-06
-1.21763490388779e-05
-2.14234251895791e-05
-4.25721087318134e-06
1.6871237979369e-06
-3.4904932244945e-05
-1.23861079640301e-05
-1.69289804888358e-05
-1.22411153420012e-05
-1.96059585057522e-05
-7.80198952103809e-07
-2.49889641793987e-05
-1.84832584804902e-05
-2.16023589044742e-05
-2.33070475807458e-05
-1.8460658248481e-05
-1.68678173626927e-05
-1.48448932304656e-05
-4.59607944669185e-05
-2.33538483983355e-05
-1.15416093025798e-05
-8.26428037769465e-06
-1.60904545151502e-05
-1.37261074407886e-05
-1.54749895889746e-05
-3.10274185942299e-05
-3.39523307688711e-05
-1.30594749156661e-05
-6.39234278561634e-06
-2.86136447547755e-05
-2.64886899520975e-05
-1.25424291943075e-05
-1.49564333553106e-05
-2.92376652205143e-05
-6.8044521091537e-06
-3.80413105824119e-05
-2.22712335499606e-05
3.7120516007374e-06
-3.6865651010036e-06
-6.46957100762049e-06
-6.67460089694544e-06
-9.10994413323438e-06
-1.94090650497263e-05
-1.07081472597425e-05
-2.60271559794794e-05
-3.274058758989e-05
-1.56011849642919e-05
-1.87545324849326e-05
-1.19299878676371e-05
-2.61162843759276e-05
-2.05087214837964e-05
-4.4396108004683e-06
-2.21825647496686e-05
-3.00698409082404e-06
-1.27958653398755e-05
-3.30106476207198e-05
-9.40271292743235e-06
1.14767544689848e-05
-2.1948690530146e-05
-1.6201925433837e-05
-3.71288565260188e-05
-1.75907488149333e-05
-2.33680972903033e-06
-2.84095655408304e-05
7.64167739829529e-06
-1.7179973530874e-05
-2.13479031913881e-05
-9.51579147308817e-06
-9.69282013089896e-06
-2.68465684572249e-05
-1.26542792831649e-05
-8.93421469870562e-06
-1.6190668860984e-05
-2.85415468936162e-05
-3.09150977470332e-05
-5.18983968016276e-06
-2.38471256521758e-05
-5.78806625970315e-06
-2.04408012083855e-05
-1.92982368886268e-05
-1.59066683350953e-05
-2.05233576740199e-05
-6.75709978524909e-06
-2.59174949038029e-05
-2.07928246276712e-05
-2.23130674729502e-05
-3.49314174726973e-05
-1.54782454926984e-05
-2.2684549138081e-05
-1.8312921685457e-05
-5.02903486286707e-06
-1.07154860332349e-05
-1.00196929461799e-05
-1.15524864097327e-05
9.9667072135179e-06
-5.99512271505056e-06
-1.26572502749023e-05
-1.58744664400919e-05
7.89678505357139e-06
1.18648572034315e-05
-1.67062659447853e-05
1.48586418668428e-06
-8.29717480110664e-06
-1.05853320007491e-05
-3.59429641986564e-07
-1.55753291634767e-05
-1.65113971614996e-05
-6.28117859935279e-06
-1.92077444792677e-05
-9.09041352155023e-06
-2.78563583886201e-05
-3.11353298767351e-05
-4.30554448238078e-06
1.55813246989133e-06
1.08007385762638e-05
-2.29702572058745e-05
-1.40858727879721e-05
-6.1651897990818e-06
-3.40214104993408e-05
7.50974377670141e-06
-1.05123842357902e-05
-7.86213821925946e-06
-1.84054578199086e-05
-2.11538028712022e-05
-2.94686495245904e-05
-1.74770339153385e-05
-1.79462686920982e-05
-9.27772509900326e-06
-4.24208463681168e-05
-1.9618615693758e-05
-1.71052815716501e-05
-2.07608218092712e-05
-1.26785231146508e-05
-1.08512806921569e-05
-3.47561751942065e-06
-1.07090514256645e-05
-4.65943554020594e-07
-2.2284754577781e-05
7.00214539721536e-06
-1.05139389445916e-05
-1.90517634288842e-05
-2.08006318965465e-05
-9.97006279474828e-06
-1.64544878866025e-05
-2.45773792032923e-05
1.60775600914614e-06
-2.41302308186406e-05
-3.23053738536342e-05
-1.66879091875012e-05
-2.37073382491575e-05
-1.15802671960957e-05
-3.10765607562298e-05
5.69577776774359e-08
-3.13843097281444e-05
-1.71110261169232e-05
-1.40741608220668e-05
-6.41832289397219e-06
-1.87892507027584e-05
-7.58711328463198e-06
-8.036845201e-06
-6.50669248387498e-06
-9.28575726188176e-06
-1.73398768678562e-05
-5.46097314374608e-06
-8.71776826678034e-06
1.19032622581675e-06
-2.29670396279897e-05
-1.01160772585838e-05
3.39289298493736e-06
-2.47505885754364e-05
-1.63836774879868e-05
-1.94602862676077e-05
-2.43286749782324e-05
-3.06368747679113e-05
-1.7929260383067e-05
-1.16890593530161e-05
-2.58880638402529e-05
-1.33377628242265e-05
-7.33928630245891e-06
-1.50310989364602e-06
-1.92287311209814e-05
-3.32550917188762e-06
-9.42498776798142e-07
-1.34171799182003e-05
2.05468874891156e-06
7.78261544489137e-06
-1.22956362556112e-05
-1.88733768311338e-05
-4.0456505139999e-05
-1.58260555631078e-05
-2.54554716141573e-05
-1.11742761584097e-05
-1.41380703177947e-05
-3.53132473709073e-05
-1.5962998796313e-05
-1.72181392683125e-05
-2.99573651740357e-05
-2.50440986746736e-05
-7.24712338793005e-06
-1.05999631404583e-06
-7.21069821601688e-06
-1.19160543775487e-05
1.47258254939627e-05
-3.68873980607382e-06
-2.56466999780577e-05
-2.09454314408652e-05
-6.33987566930478e-06
-3.19966075376416e-05
1.05269173794797e-06
-2.23419513208659e-05
-1.05256746798701e-05
-1.22261852561688e-05
-3.35730444070674e-05
3.06308627475378e-06
-2.21084197989201e-05
-7.58415763949142e-06
-1.96243822599398e-05
-2.69807965626713e-05
-3.71608466709871e-05
-1.68239928888191e-05
-2.94683302707574e-05
-6.58111296812604e-06
-5.65437068199374e-05
-1.8028869801888e-05
-7.41581017369022e-06
-1.02234783253156e-05
-1.5919733710216e-05
-3.19959429508057e-05
-1.62245904513674e-05
-9.43054943661393e-06
-4.84820851961778e-06
-2.24058848747177e-05
-1.94773950203588e-05
-1.28233448337947e-05
-4.49668031057165e-06
-1.82694166667754e-05
-1.03741473941315e-05
-1.06055829350134e-05
-1.61853605346881e-05
-1.14190346405529e-05
-2.7402604694764e-05
-1.92944522605895e-05
-1.58123157721338e-05
-1.95397126550558e-05
2.50621068462087e-06
4.70301343962393e-06
-2.05944308668206e-05
5.96193641884968e-06
-1.01298241956466e-05
-1.39021541468831e-05
-1.85575260477919e-05
-1.65102270796831e-05
-2.83700690244938e-05
-2.00659416633424e-05
-1.9916590490216e-07
1.44775307783621e-05
-2.1064747901299e-05
-2.97928802632158e-05
-1.69350441801408e-05
-1.31518594602194e-05
-1.7474738877643e-05
-3.90201382968899e-06
-1.68093206289204e-05
2.88136059721936e-06
-2.21455606282613e-05
-2.91925541260575e-05
-8.50224973792443e-06
-2.86562253506324e-05
-1.69020841549307e-05
-7.27011283187616e-06
-2.59448900962e-05
-8.89839629463195e-06
-1.66527245344756e-05
1.00271632858694e-05
3.72922566259152e-06
-1.94099485737262e-05
-1.72267118469876e-05
-2.6130162951373e-06
-1.2056919595028e-05
-2.51920976794654e-05
-4.58168753151774e-05
-1.63993525929944e-05
-5.68443883222122e-06
1.16010202899459e-05
-7.16486336677334e-06
-1.04549395293976e-05
-1.69464919306339e-05
-3.0496966351096e-05
-1.15135131844081e-05
-1.93026650194076e-05
-2.85824928866761e-05
-3.50083425606811e-06
-2.03401587732542e-05
-2.36431462562125e-05
-5.75409619253051e-06
-1.22636201976281e-06
-9.48814549262769e-06
-3.09907168096761e-05
-1.70138032876789e-05
-2.42014819616067e-05
-2.94902163053416e-05
-2.17488660030183e-05
-1.18249464610408e-05
-1.77126032919836e-05
-1.61564538218369e-05
-2.17549528146189e-05
-7.21525100465367e-06
-2.079178160502e-05
-2.17572846187579e-05
-1.0151316575304e-05
-2.43772526679594e-05
-1.98025326464322e-05
-8.19458409824171e-06
-3.5591268212649e-06
-1.67201961590555e-05
-1.59428553297719e-05
-2.16247725444663e-06
-9.86652594625825e-07
-6.96653749015803e-06
-1.54888095840871e-05
9.69949088643229e-07
-1.57870712283255e-05
4.46762357492353e-06
-8.63512732502338e-06
-1.66439591846518e-05
-2.38698809536845e-05
-1.8712262033621e-05
-1.47515523979088e-05
-1.62143003083286e-05
-1.5657920514694e-06
-5.98230387031127e-06
-2.65995895990674e-05
-1.63626854525104e-05
-1.66935074601873e-05
-7.50376619679959e-06
-4.90239009264778e-07
-1.56411704227039e-05
-5.06664024668927e-06
-1.41593670441227e-05
-1.33615918030723e-05
-1.06363548565141e-05
-9.89944662380954e-06
