# Supplementary material for: Research on computational propagation and identification of mine microseismic signals based on deep learning
Source: PLoS One. 2025 Oct 22;20(10):e0334641. doi: 10.1371/journal.pone.0334641 (PMC12543183; doi:10.1371/journal.pone.0334641)
Supplement: S9 Data — (ZIP) [file pone.0334641.s009.zip › 000101100000514.xlsx_0.txt_24.txt.txt]

-4.30056930495483e-05
-2.67002421420899e-05
-1.64759958420652e-05
-5.43342231210884e-06
-3.0003271440795e-05
-2.23446387663135e-05
-9.08246174119962e-06
-1.35313830502379e-05
-1.27883938226119e-05
-1.56846215788341e-05
-2.48270622679702e-05
-1.89707283770542e-05
-8.44240923271038e-06
-1.74771839980671e-05
-1.42821774245877e-05
-2.13090862446451e-05
-2.88090790738152e-05
-7.6154757970475e-06
-4.67289888221569e-06
-1.48666085568623e-05
-1.39265694659326e-05
-1.8208622260824e-06
-2.23269703563647e-06
-3.83343324801843e-06
-2.11457331682439e-06
-7.63172457519361e-06
-1.19974842398488e-05
-1.29270918386676e-05
-1.8065967526134e-05
-1.98644890247371e-05
-1.03799429141413e-05
-2.13885853805502e-05
-1.32960972160067e-05
-3.17603651001758e-05
-1.23073078679085e-05
-9.62752646236327e-06
-1.38676473897572e-05
-2.75593387477468e-06
-2.79418384246971e-06
-1.67549118778787e-05
-1.72147080608559e-05
-1.88626684295723e-05
-1.99425682059611e-05
-1.3089931545915e-05
-2.50209391438206e-05
-1.77537993058569e-05
-1.39716345649432e-05
5.99702340833746e-07
-2.22271459721263e-05
-8.58575235820985e-06
-1.03059451414018e-05
-2.91071831945035e-05
-2.62155119004763e-05
-2.60558561010338e-05
-2.81964198793811e-05
-4.94303514437256e-05
-9.42971265066998e-06
-6.24242167639758e-06
-6.53409939904463e-06
-1.2238467624768e-05
-1.53750586406275e-05
-8.33116489505177e-06
-8.21201285146637e-06
-6.31096603200696e-06
-2.51866034071116e-05
-1.4430977319188e-05
-1.73107738003982e-05
-7.53246511270626e-06
7.28963669346375e-06
-1.22650793903772e-05
-3.09836501699057e-05
-2.43015246342759e-05
-8.54282449410346e-07
-1.10146013588776e-05
-2.69315322469723e-05
-2.69007924313066e-05
-5.88546293167627e-06
-2.02374026344814e-05
-8.18002683666396e-06
-1.47496132213863e-05
-2.49824011247766e-05
7.20590892488839e-07
-1.89800517296202e-05
-1.98875681804434e-05
-2.30533456459042e-05
-1.61937280743962e-05
-2.26261683088045e-05
-1.8718042596378e-05
-8.89824830203112e-06
8.35674041890123e-06
-1.11355010315909e-05
-8.7288263889247e-06
-2.48276105525157e-05
-1.94067885650961e-05
7.14290372037689e-06
-1.73966886226287e-05
-2.3096853191457e-05
-1.96038378015547e-05
-3.63316209075002e-06
-1.96195413545652e-05
-1.99502573512942e-05
-4.7525337731118e-06
-2.33538916493826e-05
-8.42312348024666e-06
-1.8200278282209e-06
1.33176121011716e-06
-1.3157438072365e-06
-1.65117574275632e-05
-1.17856892135658e-05
-1.68382490603507e-05
-1.33721139244963e-05
-1.65734344978771e-05
-2.32314257920382e-05
-1.31437014156218e-05
-2.20130328237109e-05
-2.70390110205741e-05
-1.86560807618585e-05
-3.21127966331124e-05
-9.0131676334626e-06
-2.7265214626403e-06
-7.90831333173367e-07
-2.00225919865581e-05
-2.10320976368936e-05
8.25945728411881e-06
-9.47203295734755e-06
-3.48897065063416e-06
-6.56272866705949e-06
-2.06858942212436e-05
-1.66624533380682e-05
-9.14709271580609e-06
-1.72159295915922e-05
-1.3409378504263e-05
-1.34342303797522e-05
-2.11551762155598e-05
-2.10169282900069e-05
3.24197592313994e-06
-1.61692333207279e-05
-1.38763036483462e-05
1.9684432466037e-06
-2.16757258617464e-05
5.56200623333526e-06
-1.49007513603698e-05
-1.8670817633815e-05
-8.7232607747915e-06
-3.96130293291806e-05
-7.51012401639948e-06
-1.2400207413086e-05
-1.17413289966402e-05
-1.23225078354463e-05
5.1857861985598e-06
-1.32582611128003e-05
-1.6234360968211e-05
-2.79580145461022e-05
-1.35819581837369e-05
-1.86533450446606e-05
-2.38446144644288e-05
-1.7014745011518e-05
-2.29197638891375e-05
-5.87998630522788e-06
-1.82219487467262e-05
-1.22566808950321e-05
-1.43323622783015e-05
-3.94471726939456e-06
-1.36145269476114e-05
-9.83721214660071e-06
-2.06183845679347e-05
-2.47964358766737e-05
-1.78201751051472e-05
3.82392388154494e-06
-1.32872757035068e-05
-5.1354463545747e-06
-1.91296622451344e-05
-2.9770278124627e-05
1.77293081857273e-06
-2.73800166650034e-06
-1.36711064876135e-05
-1.76526866520038e-05
-2.81943430349679e-05
-2.30967664404065e-05
-7.87828063621923e-06
-1.66034907985615e-05
-1.0917729615329e-05
-1.29557278735046e-05
-1.25436118489635e-05
-1.32746642162047e-05
5.22534240193757e-06
-1.6508760563881e-08
-2.54035172995526e-05
-1.12128227409149e-05
-8.9236187743529e-06
-8.15013849527409e-09
-1.95400955061579e-05
-2.76868987795511e-05
-4.43250519173435e-08
-2.18350220188773e-05
-3.55793627158558e-06
-7.91016019702823e-06
-6.99450910769648e-06
-1.84707904831452e-05
1.19045479343941e-05
-3.8067219455335e-06
-8.34758861955328e-06
-1.08263327176728e-05
-2.00523218094467e-05
-4.64632228590645e-06
-1.49695890377696e-05
-1.85367593393649e-06
-1.50238071890876e-05
-4.17030903309737e-06
-1.06016823064066e-05
-6.10675544255354e-06
-1.00460084889892e-05
-1.23161666497329e-05
-3.48984641046892e-05
-1.60553216647635e-05
-2.34595271969927e-05
-1.3850781519581e-05
-2.38822576953012e-05
-3.32207384752584e-05
-2.6301757319934e-05
-1.68366294625594e-05
-1.64644353719263e-05
-6.34884535946642e-06
-2.3070736180486e-05
-1.44078716788924e-05
-9.55159876482282e-06
4.56632079626922e-06
-2.34683499262146e-05
-9.07179791671213e-06
-2.01651304235633e-05
-1.89512799127523e-05
-9.79687545922688e-06
-2.83560297121131e-05
-2.32457125076736e-05
-4.09098088561947e-05
-1.25326139289164e-05
-1.00869726899072e-05
-2.28090271744582e-05
-3.28859071500972e-05
-1.84195949302773e-05
-2.37134418729431e-05
-2.20788803703407e-05
-6.25807512344302e-06
-1.5716544827977e-05
-7.84015360093672e-06
-1.39302075836798e-05
-2.1954317746794e-05
-1.49661393024017e-05
-1.78301205540897e-05
1.206011643285e-06
-1.74790092030829e-05
-1.38336699137063e-05
-1.55268485794467e-05
-2.97885880042873e-05
-1.23378520477926e-05
-9.23397588503843e-06
-3.16218905095728e-05
-9.64137685966473e-06
2.00602064728478e-06
-1.4653382425399e-05
-1.3733078574485e-05
-6.06796098930141e-06
-2.05379013028001e-05
-2.28958892596261e-05
-2.55687767905571e-05
-6.25699034277687e-06
-5.69803809936189e-06
-9.13594178444281e-06
-2.93382420970209e-05
-2.4166204445085e-05
-1.37673454520228e-05
-7.50283644062151e-06
-2.2608890603609e-05
-1.76473974596674e-05
-1.9303403603237e-05
-2.19250395176911e-05
-1.24506695206269e-05
-1.66974842665408e-05
1.53528353296838e-06
8.37330065557116e-06
-2.13819715956645e-05
-3.58402426331143e-05
-1.04924709445253e-05
-1.24377201844311e-05
-3.65037633368806e-05
-1.75641189608671e-05
-2.72741535980098e-05
-1.28755069925063e-05
-1.43535729216127e-05
-1.49369382717139e-05
-7.80326453287981e-06
-1.15293765661473e-05
4.83285440190095e-06
-8.4625120123621e-06
-1.07860628443602e-05
-6.11285193042492e-06
-6.85768953198798e-06
3.87817697227026e-06
-3.24416880394717e-05
-9.27463673277904e-06
-2.94018438918419e-05
-1.80641251497002e-05
-2.65337005033946e-05
-8.53667279803773e-08
-1.48062619239221e-05
-2.14523917565295e-05
-1.51175667673765e-05
4.96570658339502e-07
-2.06329126525877e-05
-2.25415445139394e-05
-1.1944137677976e-05
-1.55245828390825e-05
-5.56111155257337e-06
-2.26785839104546e-05
-3.25835213791824e-05
-3.9391562419034e-06
-9.37602750422903e-06
-5.56757674547279e-06
-3.51389088388718e-05
-1.27990628142463e-05
-1.65949634331724e-05
-1.55779644842237e-05
-2.32510735623542e-05
-2.73246700192655e-05
-3.26753740363722e-05
-1.41911235036069e-05
-1.77737320256851e-05
-2.49964772378704e-05
-6.55585103436529e-06
-2.21981266583539e-05
-1.09455815222796e-05
-1.13081385334749e-05
1.03110925390403e-05
-2.63636759234935e-05
-1.02345098380718e-05
-1.1110559490711e-05
-2.37139234533304e-05
-1.12739019141432e-05
-3.86369775835636e-06
-1.66854094670258e-05
-1.72472707297556e-05
-1.35963799470136e-05
-2.2972367744968e-05
-1.61354341807385e-05
-1.28795722352018e-05
-1.77622821400816e-05
-1.73291999090896e-05
-2.07117587655941e-05
-1.1007189511534e-05
2.00216877096372e-06
-1.0508617048677e-05
-2.39248546127275e-05
-1.81878075592573e-05
4.05781968566994e-06
1.30033113097857e-07
-2.5211183366727e-05
-1.7901615444058e-05
-2.3572311366041e-05
-1.97958630490283e-05
-2.66254192183213e-05
-1.46074084994767e-05
-9.85185270866104e-06
-2.06669443931985e-05
-9.68466478835069e-06
-2.13699427170669e-05
-1.32457879550672e-05
-2.93113660361189e-05
-2.23764908327556e-05
-1.93821354232236e-05
-2.52595751897456e-06
-1.68269265068078e-05
-5.38050880529363e-06
-2.7238344668129e-05
-2.91545769844611e-05
7.21322338266425e-07
-1.5098421022866e-05
-3.9112862718528e-06
1.78713005927723e-06
4.0258438589203e-07
1.05974556396931e-06
-1.44114393849338e-05
-2.28180157540769e-05
-1.52983090930362e-05
-1.92331039731243e-05
-2.9441817023755e-05
-2.50644071536292e-05
-1.98240217950517e-05
-1.58903704187344e-05
-2.11717697278566e-05
-2.866427376564e-05
-1.86371759726697e-05
-1.04130434864907e-05
-1.3484450546927e-05
-1.38928182888725e-05
-1.42643888142872e-05
-1.27594756744974e-05
-6.54769930708954e-06
-2.39472318990114e-05
-1.0273023952691e-05
-1.45336192612952e-05
-1.8808067958026e-05
-2.01679268414649e-05
-2.15766976470909e-05
-1.12759480474658e-05
-2.31430128716486e-05
-2.26271947882422e-05
-1.69859397392148e-05
-1.59288629105022e-05
-3.13067089468793e-06
-8.85508299166771e-06
-2.17981313145688e-05
-4.86253219895261e-06
-1.3234368889834e-05
-6.7994155700347e-06
-6.83008444765583e-06
-1.37985286198684e-05
-2.11906802450575e-05
-1.25824375671087e-05
-2.31275077935568e-05
-9.88977172915815e-06
-6.97821403095615e-06
-1.90847221841318e-05
-1.22104268601301e-05
-1.36525907923921e-05
-1.65853724783323e-05
-1.89196482763754e-05
-2.36619322078949e-05
-3.14414689758596e-05
-1.01148033400032e-05
-1.06128782102891e-05
-1.9112173567659e-05
-1.72549321490343e-05
-2.0960378358489e-05
-1.10373173639021e-05
-1.64769433733151e-05
4.03077335976267e-06
-2.16249564947965e-05
-1.82411203079245e-05
-1.24362163002901e-05
-1.3662468938406e-05
-6.73308867507852e-06
-1.80833424137416e-05
1.38934656045734e-06
-2.19220902969895e-05
-1.02009825424404e-05
1.47874581453333e-06
-1.7290894388313e-05
-1.41885268250452e-05
-8.3134465070953e-06
-1.02282031731801e-05
1.13508537667836e-05
-2.45304051492837e-05
-2.53160272494907e-05
-2.47637995358098e-05
2.52765970722745e-06
-1.55633925025535e-05
-9.76339363403145e-06
-1.72266906625324e-05
-2.56813192771667e-05
-1.55194952811817e-05
-2.30534780812714e-05
-1.85343398670432e-05
-1.88255649458899e-05
-9.05570567709666e-06
-4.67492327406538e-06
-2.78735136915317e-05
-1.22328604714492e-05
-2.08345636830146e-06
-4.11056037236398e-06
-3.11947445463078e-06
-1.37338633393591e-05
-1.63244797091169e-05
-2.51410250830672e-07
-1.6170999253678e-05
-2.05646402066058e-05
-1.32179562809407e-05
-2.83863952332269e-05
-1.74095050533188e-05
-4.05038929272749e-05
-6.73079281068165e-06
-7.0502859069854e-07
-3.74171864847654e-05
-2.2424024057065e-05
-9.45024618521162e-06
-3.41504957088846e-06
-2.25156820501832e-05
-2.2042750328668e-05
-3.12783272093917e-05
-1.54445121491817e-05
-1.58046098249791e-05
-2.38798070280869e-05
-1.94049129666632e-05
-1.2305830325176e-05
-1.68289846347822e-05
-1.08462386027181e-05
-2.52876208560315e-05
-1.05833140875192e-05
-2.45344908723553e-05
-2.20727753270194e-05
-1.11972945513859e-05
-3.00930655892687e-05
-2.39308920284646e-05
-1.47952478876803e-05
-1.42016597921418e-05
-1.62349639805488e-05
-1.44782324267057e-05
-1.66064543220833e-05
-4.98687887276242e-06
-1.76668850978326e-05
-6.11163101565741e-06
-9.55855494526475e-06
-2.11573706438409e-05
-2.26224126936708e-05
-9.53875097016581e-06
-7.08479548664737e-06
-2.64055322970774e-05
-4.63137331044472e-08
6.81962462876788e-06
-8.7485677343576e-06
-5.78534508245197e-06
-8.91519267999988e-06
-3.26915957576296e-05
-1.77317704987947e-05
-9.10727446472572e-06
-2.05260384059059e-05
-7.76747905589983e-06
-1.11194227871608e-06
-1.59083763104083e-05
-4.19496610818717e-06
-2.30547936183428e-05
-1.05399076588739e-05
-2.17002090492302e-06
-1.30108684053224e-05
-2.24854745389172e-05
-1.27040186445558e-05
1.67163914228449e-05
-1.18251789336963e-05
-2.59170192212951e-05
-1.12611923351592e-05
-1.25086025796407e-05
-3.49455867823031e-05
-6.14355608845578e-06
-3.72701318732554e-06
-2.36984552225867e-05
-2.05741291981576e-05
-2.43468055975087e-05
-2.61009385916339e-05
-3.0381872833054e-05
-2.57600785915697e-05
-2.72022143429858e-05
-1.11705439265214e-05
-2.39231616790804e-05
-2.96265107206751e-05
-1.85629515708299e-05
-2.28211197241707e-05
-1.79943874368838e-05
-1.63381868008938e-05
-1.97012431637917e-05
-2.03796467832425e-05
4.9577383396045e-07
-2.46877075152022e-05
-3.34126618833826e-05
-1.47392517770601e-05
-7.12703078322518e-06
-3.11639263350905e-05
-2.07795831564659e-05
-1.89201226219376e-05
-2.09215797236039e-05
-1.53300848844013e-05
-1.82797668382757e-05
-3.65494790386698e-05
-1.19478426162986e-05
-1.31241586569196e-05
5.27566221045661e-06
-1.07184634716007e-05
-8.37702872158407e-06
-6.76601960524575e-06
-5.78825914333849e-06
-1.01384434432775e-05
-6.19025949744861e-06
-6.52489389258283e-06
-2.04542382892509e-05
-2.6837234734514e-05
-2.42308466571544e-05
-1.9876770749776e-05
-9.30406580361283e-06
-1.30716596505056e-05
-3.91850239624836e-05
-1.93172652871824e-05
2.00152726194985e-06
-1.59925012507566e-05
-2.96627305694991e-05
3.25544496999032e-06
-1.22256677053126e-05
-1.74326254028716e-05
-1.48554884024241e-05
-1.31534279431866e-05
-1.25631290118736e-05
-1.34391217545041e-05
-7.16170149958981e-06
-1.40919428612214e-05
-7.91456512098762e-06
-2.09723153779577e-06
-1.55627886332509e-05
-3.51848745440709e-06
-4.86259892577409e-06
-9.19095501747378e-06
-7.23297818948226e-06
-8.37860040459478e-06
-1.62612623358428e-05
-1.58599059733548e-05
-9.9780063341073e-06
-1.52943357459206e-06
-2.00992327279549e-05
-1.06046515583239e-05
-2.84230502544968e-07
-2.46747899507604e-05
-2.79308337129611e-05
-1.2137151282424e-05
-1.32528113915729e-05
-2.74382893628582e-05
-3.27001406599831e-05
-2.64014661713456e-05
-1.12902013719672e-05
-4.85267863281234e-06
-3.37918968123034e-05
-3.06913038313299e-05
-1.75509979690631e-05
-2.14595930682218e-05
-2.05555555115715e-05
-1.37445883646389e-05
-1.78497590392847e-05
-9.50238871146902e-06
-1.26117709545822e-05
-2.82510153582187e-05
-1.97477502076571e-05
-1.67481223852206e-05
-2.7521902967543e-06
-1.06502625980185e-05
-1.4208169342915e-05
-2.47571881228248e-05
-1.17291958145381e-05
-1.9441023816171e-05
-2.47742470971571e-05
6.30248739644557e-06
-2.88692462631686e-05
-1.68122886228321e-05
-2.17860140209947e-05
-1.70918473549667e-05
1.27069154934851e-06
-1.58494303260217e-05
-1.52574275056833e-05
-1.76244281786889e-05
-9.88683672273041e-06
-1.9420876140919e-05
-2.98997025546858e-05
-1.54335852714507e-05
-5.92248273051803e-06
-2.05107370832887e-05
-1.67820939867159e-05
-1.82373291318198e-05
-2.33871025983255e-05
-1.30280814284453e-05
-1.41442974479231e-05
-1.03123137535104e-05
-6.69689021700379e-06
-1.85294603751448e-05
1.90587957269959e-05
-4.81219828026009e-06
-9.9689439760497e-06
-2.31333919388405e-05
-9.0113123541819e-06
5.27202495529359e-06
-1.19143269180322e-05
-1.64269732868226e-05
-2.21340402475372e-05
-2.00429341245353e-05
-2.16618191801975e-06
-6.51832353964303e-06
-1.20427310964018e-05
-1.7511456814895e-05
-9.5313149295149e-07
-1.09668270483769e-05
-9.55406024081235e-06
-2.58846743494151e-06
-3.03495798006879e-05
-2.28496608817194e-05
-1.71098123007361e-05
-7.4320572373914e-06
-5.37887556219038e-06
-2.35449768267051e-05
-2.09418699741259e-05
-1.4736576103964e-05
-1.4581762419238e-05
-1.82684585437755e-05
1.84692758365979e-06
-1.79072143674787e-05
-1.98183511743385e-05
-1.65804839107252e-05
-1.49186115990324e-05
-2.23734802554071e-05
-2.15358197663445e-05
-1.41314879735703e-05
-2.99509369183012e-05
-1.53868720737232e-05
6.20599661867387e-07
-1.36236538139965e-05
-2.26892417650094e-05
-3.34195060076719e-06
-1.14883467415509e-06
-4.3955692762159e-06
-2.3438589765346e-05
-3.42681136516656e-05
-8.59180063693949e-07
-1.93787198081472e-05
-2.79790847426229e-05
-3.15309526850999e-05
-1.61590451435275e-05
-2.24705925929255e-05
-3.48672534626727e-05
-4.78890047972916e-07
-1.1000326791975e-05
-1.33627140229106e-05
-1.75103853458738e-05
-1.04452250651952e-05
8.74934971386024e-07
-1.28827824407247e-05
1.68489229872266e-06
-1.12631582508382e-05
-6.27820361445353e-08
-1.3606437977371e-05
-1.30635555290579e-05
-1.90706192401448e-06
-7.36679134010291e-06
-1.14927254569963e-05
-1.59410930721164e-05
-9.60065892680715e-06
-8.91232625249788e-06
-4.00261740695941e-05
-1.06592347858855e-05
-2.92512570323307e-05
2.33908750286781e-07
-5.05326275936079e-06
-2.23842386170526e-05
-1.32765620538155e-05
-1.30944306237793e-05
-1.00486528355829e-05
-1.116181569066e-05
-2.53959591768921e-05
-7.20006416994348e-07
-1.24045982813558e-05
-2.63284300386205e-05
-2.32829313746498e-05
-3.41723994287549e-05
-6.37150671578192e-06
-1.80725404146373e-05
-1.33595064892502e-05
-1.49335703831109e-05
-6.37754137710005e-06
-2.56532302405133e-05
-1.12453076767976e-05
-2.11020170295476e-05
-1.63223453914049e-05
-3.28665637299539e-05
-2.33459190918301e-05
-1.77340693205888e-05
-2.42644987012539e-05
-1.23548785865169e-05
-1.02681864504141e-05
-2.3217762168183e-05
-1.68889432731431e-05
-1.51061576010848e-05
-1.84414051766345e-05
-3.05099241997048e-05
-2.64684623242836e-05
-8.44279069033143e-06
2.9584662701306e-06
-1.54142279308523e-05
1.93095806278263e-06
-7.08223950256885e-06
-1.12415585991647e-05
-2.7681713258595e-05
-1.57773924918287e-05
-2.43085927488263e-05
-1.81370967089922e-05
-1.40285903269666e-05
-1.6503645530831e-05
-1.78142180420624e-05
-3.96392962519305e-06
-3.07202462828192e-06
-9.72607894677405e-06
-4.40512065705688e-06
-6.65126228171433e-06
-2.63623690978232e-05
-2.50635127632985e-05
-5.89669945799587e-06
-3.61185234936768e-05
-2.57139857211559e-05
-2.75160659888234e-05
-1.53515130507783e-05
-2.12474145040326e-05
-2.74802927435271e-05
-3.05384047948979e-05
-2.18538304631283e-05
-2.69456679406586e-05
-1.47732647672002e-05
-1.88791895501549e-05
-3.3903598486594e-05
-4.10432592962126e-06
-2.97150860065416e-05
1.02950996676032e-06
-2.36286847706716e-05
-2.77004776654819e-05
-1.02542532028175e-05
1.13390102653196e-05
-6.67101650866908e-06
-1.81364476230857e-05
-7.78716843376808e-06
-9.48182259329608e-06
-7.29071083388017e-06
-2.79485880106114e-05
6.40447569851411e-06
-1.58596507793039e-05
-1.48104069472511e-05
-4.00398181550769e-06
-9.91265691272083e-06
-2.82274596615402e-05
-1.0427934173528e-05
-3.97776885257461e-05
-7.10614968007674e-06
-1.51041282488438e-05
-6.3226469975391e-06
-2.6675764203574e-05
-1.60603860974434e-05
9.93737439645016e-06
-2.04969782405783e-05
-8.38227422118271e-06
-5.67984777042664e-06
-1.06047495344771e-05
-5.72656399337192e-06
-2.22168650945377e-05
-2.14460010846612e-05
-1.58994432740936e-05
-5.91664298884799e-06
-1.9413527160697e-05
-2.0335998985313e-05
-2.4333544049563e-05
1.0636608939896e-05
-1.75264979426439e-05
-1.05959281354911e-05
-2.31721146949514e-05
-1.36985252062053e-05
-1.21529406797742e-05
-1.28851037005417e-05
-8.45781988403681e-06
-4.75022113563415e-06
-1.66214714168209e-05
-1.2295620583023e-05
2.62395934877143e-07
-7.62595424541145e-06
-2.26519388398878e-05
-1.33799742744668e-05
-2.19544117699372e-05
-3.1507173295527e-05
-1.28730299066154e-05
-1.28576715121235e-05
-1.31549948944008e-05
-1.28256501233031e-05
-2.25498545223564e-05
-1.92246686864038e-05
-1.65644544850804e-05
-1.18626659558885e-05
-3.10104889530798e-06
-1.77724660108112e-05
-2.13298774966274e-05
-8.36807957251402e-06
-1.26375440303027e-05
-1.16029709046288e-05
-2.45103155697448e-05
-2.69457868863439e-05
1.09708135554244e-05
-4.34154896808018e-06
-7.63914246014571e-06
-1.47815462747583e-06
-8.56514224922554e-06
-1.54787957687222e-07
-5.41878864692622e-06
-2.12299321215524e-05
-2.55177894287682e-05
-2.17327370817591e-05
-2.61428999095102e-05
-1.63774136705431e-05
-1.59799855663166e-05
-2.01042802648265e-05
-2.91313694437059e-05
-1.54346622771533e-05
3.73322194137184e-06
-6.40532524739662e-06
1.12259717186547e-07
-3.61265425633593e-06
7.45386809478937e-06
-1.08147602091991e-05
-2.17632463730564e-05
-9.03235811455453e-06
2.61423915703755e-07
-1.58372602461969e-05
-1.35620931870209e-05
-2.15131245554174e-05
-1.22676261341318e-05
-1.6060384394679e-05
-1.59944196669524e-05
-3.41769211282254e-05
-2.56970657746145e-05
-1.99473959619812e-05
-2.17812251866374e-05
-1.9791144383984e-05
-4.95188287399186e-06
-2.68805534299155e-05
-7.1738308493187e-06
-2.5483433260422e-05
-1.77290515358242e-05
4.78668668163906e-06
-8.06656902899711e-06
-3.65065649986077e-06
-8.7990915596291e-06
-3.04986452233318e-05
-1.40478406026726e-05
-2.90759735858521e-05
-2.95845303799065e-05
-1.64715660019893e-05
-1.80164410410167e-05
-1.3156776304615e-05
-2.24951321988452e-05
-1.83393365542965e-05
-2.88118796239891e-05
-3.25595056639371e-05
-1.29828928695214e-05
-9.63716611245678e-06
-1.71808707107382e-05
-1.50264298574127e-05
-1.16339668391844e-06
-2.09931025351869e-06
-2.41613161680795e-06
-2.41285986782866e-05
-2.83027398207872e-05
-9.45912467807059e-06
-1.03689143154183e-05
-1.50834029413336e-05
-3.33577337125632e-05
-1.01582464303834e-05
-1.57090140345658e-05
-7.31301661491299e-06
-8.99749817421446e-06
-9.95100434266505e-06
2.58682651828413e-06
-9.35448598987407e-06
-9.46909138586959e-06
-2.33242200018991e-05
-6.77016038346054e-06
4.53371546980228e-06
-2.63680669608418e-05
-1.95168710926915e-05
-1.36927617373698e-05
-3.09477939758101e-05
-2.12199908620339e-05
-7.18394030104983e-06
-1.01344034106225e-05
-1.38698619606223e-05
-2.08438260299423e-05
-1.43253953160136e-05
-1.27708384885395e-05
7.58177563753771e-06
-6.1464574229626e-06
-1.48888151128355e-05
-5.12121464737408e-06
-1.4367513384384e-05
-1.59074171120851e-05
-1.91827482986671e-05
-1.22739548393239e-05
6.6939161261154e-08
-3.06486155077305e-05
-2.19367608187966e-05
-4.39698063697374e-06
-2.09840947605236e-05
-1.28662732734392e-05
-1.98009436441037e-05
-9.99072705937056e-06
-1.92402984246321e-05
-9.70467967931006e-06
-1.53979686290085e-05
-1.01535706255275e-05
-9.39459834358225e-06
-2.75576265052346e-05
-1.50249566362575e-05
-8.01121614490516e-06
-1.16618690013685e-05
8.26164414407079e-07
-3.34986782717421e-05
-1.88146812704211e-05
-1.10743700932325e-05
-3.48742150455751e-06
-2.61943781866694e-05
-1.50453723731318e-05
8.85251928460303e-06
-1.2088513757135e-05
-1.28298388469675e-05
-1.07658021347481e-06
1.38791642185066e-06
-3.01702781894305e-06
-1.90485415138738e-05
-1.80636851436318e-05
-7.73235296030168e-06
-1.23066599113692e-05
-2.09983107555285e-05
-1.43644199927869e-05
-2.34517050687675e-05
-1.26315428318232e-05
-1.15672936269545e-05
-1.89789031403336e-05
-1.83030411522732e-05
-1.67816766421577e-05
-2.46989715506403e-05
-9.51460066401094e-06
-3.19744871601026e-06
-7.78871831095067e-06
-2.05021292144345e-05
-2.08688652521372e-05
-1.40354783364512e-05
-1.78807134878058e-05
-1.14509925902773e-05
-1.72763306068775e-05
-6.87740271418753e-06
-1.168458199451e-05
-1.65242547533096e-05
-2.59470241925421e-05
-2.78344180102404e-05
-2.66711758180698e-05
-2.05854780268062e-05
-2.87167355746769e-05
-1.13409788116214e-05
-3.43959451351009e-05
-6.07405980823813e-06
-1.51578950322267e-05
-3.31484041287513e-05
-3.66222888237027e-05
-9.43599388843802e-06
1.99941694249871e-06
-1.78783372295147e-05
-2.56951798974923e-05
-9.0768076519968e-06
-1.6984124757386e-05
-1.98997529160493e-05
6.91152158648597e-06
-2.14218946845359e-05
-1.67571742479857e-05
-1.19949472807516e-05
-8.68465932467239e-06
-2.73509722752786e-05
8.8371196806422e-06
-1.46569469885693e-05
-9.48521326027552e-06
-1.88279039932271e-05
-1.88685805056844e-05
-1.09985712338951e-05
-9.2874064477624e-06
-1.22830728239331e-05
-2.52204876005604e-05
-1.17846825927893e-05
-1.35499683362663e-05
-8.99629482580189e-06
-7.28397345421223e-06
-2.79350320306923e-05
-2.54528068050909e-05
-1.01094744525292e-06
-2.41720468284761e-05
-1.33743347306747e-05
-9.37835946102913e-06
-1.73779686610616e-05
-6.45329553562265e-06
-2.66136945492852e-06
-9.69731074245243e-06
-2.12947027298012e-05
-1.84470954205546e-06
-1.33717352836853e-05
-8.96844204110554e-06
-5.25406428650669e-06
-1.43778237193826e-05
-3.82970291331179e-07
-2.48340922773542e-05
-5.2057689021552e-06
-1.01316631464561e-05
-1.77945973599605e-06
-5.77556369015603e-06
-1.89206657999335e-05
-1.30965162766917e-05
-7.54100890786097e-06
-1.99531131833106e-06
-1.09038127216253e-05
-2.98340866235491e-05
-3.31853288517134e-05
-1.32791289087651e-05
-9.21338995316789e-06
-2.6661671306851e-05
-8.61929314105142e-06
-1.89149614757033e-05
-1.94208078730553e-05
-8.91974720769786e-07
-9.60245842109646e-06
-1.10511904601112e-05
-2.39609139622033e-05
-1.65331685056004e-05
-1.57738086889229e-05
-1.51530004324617e-05
-2.12101465428746e-05
-2.1087790306649e-05
-3.10452577278319e-05
-1.56456771650377e-05
7.06214998101027e-06
-3.86982320182198e-06
-1.71658572566342e-05
-3.56332696489804e-05
-2.07822624668348e-05
-3.25567200624209e-05
-1.56589964953455e-05
-2.04322522188475e-05
-2.42189183111479e-05
-1.68599079057611e-05
-7.80287436302562e-06
-2.34630783832908e-05
-2.01214777294337e-05
-4.72195181759208e-06
-9.7644889043913e-06
-2.04373892707699e-05
-2.63934404385747e-05
-2.34573498333296e-05
8.95029723002578e-06
-5.9492858607279e-06
-1.05590703920974e-05
-1.0779129076505e-05
-2.00622043122767e-05
-1.8338008685429e-05
3.46844945750312e-07
-1.33087713023296e-05
-4.44090092095405e-06
-1.04446190887484e-05
-2.11415463733144e-05
-1.18486793715134e-05
-2.78435611986792e-05
-1.40623491608114e-05
8.74168654425741e-06
-1.06029617289712e-05
-1.81420411545461e-05
-2.5908206068996e-05
-1.51076341506355e-05
8.84954923077631e-06
-1.65397785440037e-05
-4.7196108913531e-06
-1.45574270695117e-05
-2.30845537279358e-05
-1.8866270292143e-05
-5.97545235731974e-06
-3.04484018721111e-05
-2.34114495490118e-05
-3.01961571200898e-05
-2.68390077578385e-05
-1.42469586075197e-06
-1.7382475227922e-05
-2.08367359026224e-05
-1.86733981773615e-05
-1.00173762452038e-05
-7.73342632785591e-06
-1.65393779457746e-05
-5.33657487833529e-07
-1.36718640171198e-05
-5.05490000944115e-06
-1.35980021055229e-05
-1.75182886694226e-05
-3.0757826102196e-05
-7.98662231204117e-06
-9.10640499811234e-06
5.00910499548835e-06
-1.34978866226773e-05
-2.50590450310392e-05
-2.03774132567529e-05
-3.36725953239046e-05
2.75577236489204e-06
-2.54059760345528e-05
-2.44509619427784e-05
-2.45680296512453e-05
-1.48659311144236e-05
-2.07707667419048e-05
-3.44632610273684e-05
-1.71295005998207e-05
-4.82392551928295e-06
-1.62656860735809e-05
-2.20645630885026e-05
-7.50317307133664e-06
-3.01107350092724e-05
-1.77452934692331e-05
-2.29587556728287e-05
-1.02103548982224e-05
-2.61767044028109e-05
-1.67693833778041e-05
-1.18417458389367e-05
-1.78788987728983e-05
-1.70173603982331e-05
-1.18083562556057e-05
-1.97609121854624e-05
-1.39845687681067e-05
-5.38148503995604e-06
-3.77931414162803e-05
-2.82397956390124e-06
-9.36305651743074e-06
-6.26926281362392e-07
-1.564561414527e-05
-1.53941559245361e-05
-3.01944420339896e-05
-2.42625966379062e-05
-5.19478189954493e-06
-8.52885748446932e-06
-1.79656611423141e-05
-1.06607514442447e-05
-9.90717878728268e-06
-8.37872025823654e-06
-4.49550778973536e-07
-1.0244082983961e-06
-2.43173632181156e-05
-1.59682431145081e-05
-2.00564592172816e-05
-2.11859628203735e-05
-1.2728340356745e-05
-1.13162725853283e-05
-1.87006923634831e-05
-2.28676770549909e-05
-8.05129534957676e-06
1.01756742846781e-05
-1.53953733565181e-05
-3.37352936515271e-05
-2.34707233273795e-05
-1.57643570163305e-05
-2.44748138337551e-05
-1.69256435324575e-05
-2.15445160478143e-05
-1.25749134245198e-05
-8.42045474044428e-06
-2.71831174468484e-05
-3.77140550737068e-06
-2.31334471061753e-05
-1.2987086100443e-05
-1.26601178881954e-05
-2.5223879237071e-06
-2.63371790390962e-05
-2.00482994909606e-05
-1.40161674463484e-05
-1.62147404023144e-05
-1.21060467872287e-05
-3.53216078319098e-05
-1.22195052752418e-05
-2.38050238760926e-05
-2.95640595637373e-05
-3.07420382771783e-05
-1.69959495544725e-05
-2.30744044754381e-05
-2.25036586151436e-05
-1.42533705336148e-05
-1.20294136480677e-05
-1.0945968257531e-05
-1.50487560274569e-05
-1.08067582178829e-05
-2.54054394245762e-05
-1.46725889287218e-05
-1.19424703218396e-05
-2.20284485113717e-05
-1.47828697784405e-05
-1.12139378873036e-05
-1.54453809046003e-05
-2.46157871466231e-05
-2.73431088162396e-05
-3.18737985089036e-05
-6.0922365189786e-06
-1.96976564385082e-05
-1.84486106209298e-05
-1.22961187983854e-05
-1.63757772598188e-05
-1.51077425477812e-05
-1.92093077969284e-05
-3.15909183980047e-05
-3.0736427198312e-05
-1.48962629904584e-05
-2.49538394256736e-05
-1.37663876532235e-05
-1.67765966079307e-05
-1.33507553231619e-05
-2.88447476981248e-05
-1.09483968032069e-05
-1.76949366347822e-05
-1.35749534956377e-05
-1.71034637266555e-05
-8.43722370510791e-06
6.16519667452871e-06
-2.11620695000524e-05
-2.24611522592028e-05
-3.45064183633003e-06
-1.67104957183782e-05
-1.04923783935194e-05
-1.33976031409489e-05
-3.78641506794989e-06
-7.78794243341568e-07
-3.50130376944702e-07
-2.46213546229241e-05
-1.15850963231257e-06
-1.75949733551655e-05
-8.65162901665457e-06
-1.11142709744493e-05
-1.97509082544277e-05
-2.79624383529919e-05
-1.99995724282296e-05
-1.36194510723818e-05
-1.19504183829455e-05
-2.95656167727667e-05
-2.74712411881473e-05
-2.62200811545197e-05
-2.35236918995734e-05
-2.51090166918128e-05
-3.14005388421477e-06
-1.82223993440436e-05
-7.57125505465073e-06
-1.18010269105764e-05
-2.84269639511873e-05
-1.84656797817953e-05
-9.29178143759802e-06
-1.10773923942687e-05
-1.5115680685171e-05
-2.58811337467883e-05
-3.34727505272287e-05
-1.22992781523591e-05
-1.75374842503739e-05
-5.92530120192411e-06
-1.90387341577352e-05
-2.30984929743027e-05
-9.86339248700005e-06
-1.77330136771315e-05
-2.91830174580329e-05
-2.74566796050774e-05
-2.2099234534525e-05
-1.53822937986002e-05
-3.10449755531498e-05
-2.44484274736272e-05
-2.77444601214523e-05
-2.28830006949913e-05
-1.92830385866188e-05
-1.0943840119197e-05
-1.47202130966501e-05
-2.40711035479032e-05
-2.83178156452684e-05
-6.19962666331756e-06
-1.68217114658737e-05
-9.62246424584691e-06
-1.29111080121425e-05
-2.84194227609334e-05
-2.64383078047167e-06
-1.35341428289308e-05
-1.3274697704819e-05
-1.89850398304501e-05
-7.13049232128732e-06
-9.03856856079058e-06
-9.56947349979197e-06
-1.60351413656972e-05
-1.93149633257031e-05
-1.48715634947597e-05
-9.25654295871776e-06
-2.88546905773211e-06
-2.61859395053904e-05
-1.24306146267805e-05
-8.76877858135009e-06
-1.38924036678993e-05
-2.36975179211042e-06
-1.63536334857229e-06
-1.77735040870563e-05
3.7076164881242e-06
-4.48373154377261e-06
-1.14063985426625e-05
-5.81211170226925e-06
5.00278868707337e-07
-8.73759972583674e-06
-1.07098868369984e-05
2.95581795234418e-07
-1.07188855478088e-05
-1.32988266023617e-05
-1.08132649754122e-05
-2.19769633535817e-05
-1.36584345458411e-05
-9.01431125836031e-06
-1.01604479182549e-05
-6.95904670926194e-06
-4.14725540271016e-06
-6.38483785490898e-06
-1.75668194484975e-05
-1.54090571430045e-05
-4.22638573931498e-06
-1.16521613943211e-05
-7.21252464311818e-06
-1.32961896121347e-05
-1.02360803258055e-05
-5.60812167539538e-06
-1.82759125007295e-05
-7.3682317593775e-06
-4.44250406821741e-07
-8.78918279586782e-06
-2.00683901024744e-06
-1.48016948262816e-05
1.38700784776622e-06
-3.09778837799944e-05
-3.03384936958956e-06
-6.01588073026189e-06
-1.01422818059629e-05
-2.16448577684368e-05
-3.10149630553101e-05
-6.32315527271814e-06
-1.11181672149624e-05
1.68641913148814e-06
-2.51116500169234e-05
1.11624115150382e-05
-1.61015562572299e-05
-1.38501026919198e-05
-1.12744375337706e-05
-1.16368372892735e-05
-2.16309150374006e-05
1.20270372146523e-06
-1.0223109999766e-05
-1.76491118055159e-05
-1.88446563789072e-05
8.78902986856607e-07
-2.70390761884386e-05
-2.55301631711042e-05
-2.85896332787912e-05
-2.08375496871242e-05
-1.98035167281515e-05
-3.20835620481578e-05
-1.12183330354767e-05
-1.65408734390963e-05
-2.32435190219855e-05
-7.70788079935798e-06
9.09988915315786e-06
-2.22387485022816e-05
-1.44005645528624e-05
-1.52435779898759e-05
-2.31972505197708e-05
-2.28244954665454e-05
-1.46456247649233e-05
-6.0165293967945e-06
-1.33369803738515e-05
-2.88654536316097e-05
-1.50498465377273e-05
-8.76879962838375e-06
-1.89763661095235e-05
-1.59499818309588e-05
-2.12664904962117e-05
-5.29462647659157e-06
-2.39434589655703e-05
-1.62174725185161e-05
-7.15118944678783e-06
-7.77224323076919e-06
-2.84376688345801e-06
-9.32161508969838e-06
-8.55004235270458e-06
5.00067725112286e-06
5.75950542503564e-07
-4.93649747351088e-06
-3.02812696980286e-05
4.52612065674419e-07
-5.79367724742459e-06
-1.05209176034591e-05
-2.60561349975181e-05
3.08768625180589e-06
-8.94135497496227e-07
-2.61468546181265e-05
-2.51310681827383e-05
-1.5335442720689e-05
-3.88174910087441e-05
-2.28891292045714e-06
-2.0574413044475e-05
-5.91548067893839e-06
-7.1059717592192e-06
-1.25712386018441e-05
-2.36329772673904e-05
-1.05648602109363e-05
-2.89213425357401e-05
-1.29534725773629e-05
-1.876312148262e-05
-3.15342820684338e-05
-6.97159425929329e-06
-2.1996288205634e-06
-1.08216176942289e-05
-1.52136929862334e-05
2.00578155195822e-06
-1.81229544082843e-05
-2.32030710368649e-05
-2.49613665124549e-05
-1.72530981583054e-05
-1.33316143304515e-05
-2.81908997613369e-05
-2.66953330036393e-05
-7.11942145608333e-06
-2.11879684111048e-05
-1.41383192694544e-05
-1.53851836068678e-05
-1.46664844922553e-05
-1.35176036327294e-05
-8.19751555780573e-06
-2.43344939018873e-06
-2.68281270403504e-05
-2.19298739178564e-05
-3.14329985010799e-06
-2.20163916611211e-05
-2.28784991577007e-05
-5.72910720379057e-07
-1.99796768912751e-05
-9.41193519522086e-06
-1.64891929528053e-06
-1.80135336279048e-05
-2.65174890108256e-06
-2.31074171311184e-05
-2.83977661696237e-05
-1.73050486539584e-05
-5.07177945577573e-06
-2.57684533558468e-05
-1.88159257217215e-05
-1.3910521457912e-05
-1.47569856731721e-05
-2.24380759298013e-05
-2.73540901287109e-05
-1.79666831228073e-05
-1.9190607782941e-05
-1.26095838271952e-05
-2.22097814697104e-05
-3.16593646274706e-05
-1.07940764319062e-05
-2.00374429270668e-05
-2.25965690001558e-05
-7.73188927757611e-06
-8.44409766738065e-06
-1.90935131879743e-05
-2.41100928941211e-05
-1.86500601007157e-05
-1.99756654243926e-05
-7.40630495705019e-06
-2.37941484404065e-05
-3.04789478900826e-06
-1.40836182915057e-05
-3.12013388062013e-06
-1.40372086430313e-05
-1.97870101809983e-05
-1.31494478113091e-06
3.7705212139609e-06
-1.14969854749249e-05
-2.17550855189478e-05
-1.5840230420307e-05
-2.08962000374931e-06
-1.20103166181926e-05
-2.61240575458878e-05
8.64479965000542e-06
-2.61001921971046e-05
-7.96716304338092e-06
-7.35520910104231e-06
-1.49694858466439e-05
-9.3999181791443e-06
-1.11287998133284e-05
-1.51541368119439e-05
-2.67429211273375e-05
-2.95271992242151e-05
-9.44051520489554e-06
-1.77971929697988e-05
-1.0343009330221e-05
-1.13772663244091e-05
3.38865879328259e-08
-8.6860336385249e-06
4.70126847511698e-06
-1.35777175390608e-05
2.36333813290504e-06
-1.17781969025642e-05
-1.27695584865936e-05
-1.59759717897329e-05
-1.38568078423538e-05
-1.90767387090779e-06
-1.26950312423855e-05
1.35754751694406e-06
-1.27041298763192e-05
-1.70440548088119e-05
-2.96498110981972e-06
-1.67295018988768e-05
-1.09028777689328e-05
8.16976433397669e-06
4.93698268322877e-06
-4.44077072273749e-06
-2.88550385091757e-05
-3.67699966200415e-05
-2.20186274620007e-05
-2.19803735621747e-05
-1.1176427832541e-05
-3.01115452434187e-06
-9.88052443442e-06
-1.09320493263405e-05
-3.48981676856533e-05
-1.88069639570295e-05
-1.75306514645353e-05
-2.94515008257929e-05
-2.77844676699638e-05
-5.64867175407455e-06
-2.66736645585478e-05
-1.69723044776763e-05
-6.42334792686247e-06
-1.89137800030933e-05
-2.85630713572683e-06
-1.78958075255887e-05
-8.34559287065248e-06
1.86342929747827e-05
2.10206439194465e-06
-1.14947929210614e-05
-2.17821279980665e-05
-1.11718511176407e-05
1.07672911593495e-05
-4.98515819272352e-06
-2.64580953136312e-06
1.15936454215645e-06
-1.000551347724e-05
-1.26665169630332e-05
-3.88880372263118e-06
-1.69846562857226e-05
-3.31137367245427e-05
-1.09751835891709e-05
-1.59586769172827e-05
-1.65546067314636e-05
-4.95836747984258e-06
-2.29759336084059e-05
-2.6281620183151e-05
-1.80888148830309e-05
-1.86731714146005e-05
-8.31784096170929e-07
-1.87173197429264e-05
-2.05977205912882e-05
-4.7749951676694e-06
-3.4218298009059e-06
-1.44856484873701e-05
-9.40606879477311e-06
-2.40767055711445e-05
-4.04216542545475e-06
3.04749346048334e-06
6.44221307044104e-07
-1.19565704403009e-05
-3.28652244653499e-07
-4.27062789920953e-06
-9.64972036290889e-06
-2.06737218852982e-05
-5.46194265871485e-06
-1.61673796372467e-05
-2.06430009462331e-06
-1.17923162566333e-05
-6.20229308243445e-06
-8.58734867739464e-06
-1.64166396565465e-05
-1.82966830327726e-05
-6.27096197196223e-06
-1.87641467535853e-05
-4.99909735065206e-06
-2.04889979329084e-05
-1.16357727024847e-05
-2.18544434853223e-05
-1.62967380002147e-05
-1.90828291915487e-05
-1.28187639545084e-05
-1.538843990131e-05
-7.7051233242196e-06
-1.60264846996805e-05
-1.26764622603258e-05
-2.89053826124407e-05
-1.77950188408382e-05
-8.7441290521199e-06
-6.10565438327177e-06
4.8544249480892e-06
-6.96512840044335e-06
-1.10058070703643e-05
-1.41448906431611e-05
-1.53694275551267e-05
-2.68347295307465e-05
-1.47613531323567e-05
-7.4364527704394e-06
-6.98574961926075e-06
-1.99553841208242e-05
-1.34092410657358e-05
-1.78326208765451e-05
-8.81713988030772e-06
-4.36455551638512e-06
-2.75436882612568e-05
-1.36299736524468e-05
-1.39714058376454e-05
-8.32602478896325e-06
-6.44122066998026e-06
-1.58149778576442e-05
-1.3305937041325e-05
-3.14991464756648e-06
1.17979721958395e-05
-8.01166390243287e-06
-1.96087922630302e-05
-1.7119847121252e-05
-1.68054290482049e-05
-1.68706547825122e-05
-1.4929937691826e-05
-1.26982696147282e-05
-4.65070887467984e-06
-1.45059398205561e-05
-1.435411637294e-05
-9.79083809153447e-06
-5.66938245007598e-06
-2.02508414092576e-05
7.06468484590556e-06
-1.24346898553809e-05
-1.07889719555245e-05
6.91351190273952e-07
4.20950662614157e-06
-1.93149537116436e-05
-1.72317097620472e-06
-8.14449318633581e-06
2.03094085172114e-06
-1.6261876992605e-05
-1.02702128394758e-05
-1.39896467275255e-05
-1.49262628070737e-05
-1.67936710016618e-05
-2.045717601926e-05
-2.82763512762762e-05
-1.15960169112986e-05
-1.02669995862921e-05
-6.21456555190416e-06
-1.3784729161044e-05
-3.61459401193171e-06
-2.13275712399318e-05
7.05637234309712e-06
-1.98793239977648e-05
5.3692054940991e-07
-1.5740003577091e-05
-2.93181897132301e-05
-1.35213952720893e-05
-1.97664102350262e-05
-2.64770955493947e-05
-2.70987117138474e-05
-9.61480647460598e-06
-1.26490761715387e-05
-2.1379145701626e-05
-1.98976438599948e-05
-1.69927446864823e-05
-1.77535962480367e-05
-1.29622572622357e-05
-6.51621925041989e-06
-1.00453701455673e-05
-1.38131258056916e-05
-1.69340663695922e-05
-3.19744202635066e-05
-1.23790517890985e-05
-1.52565233793638e-05
-2.37870608066198e-05
-1.31152820829397e-05
-1.16489918465289e-05
-8.26025059586403e-06
-1.94736020771979e-05
-2.19616329441771e-05
-2.47056015685227e-06
-2.44283221498087e-05
-8.49415107269417e-06
-1.40073836396411e-05
-3.38179958329192e-05
-2.83309224827519e-05
-1.92472056379847e-05
-1.16778373542236e-05
-1.23741082667683e-05
-1.13163660992391e-05
-1.50726544738549e-05
-9.71181205155723e-06
-1.60759890700223e-05
-2.15841036395844e-05
-5.07155554189792e-06
-1.86773561385908e-05
-1.24268506178874e-05
-2.150883273373e-05
-1.99740352610533e-05
-3.93508073944222e-06
7.76443572308245e-07
-2.31561223888219e-05
-8.1119273299467e-06
-2.23331452546604e-06
-1.67049122912224e-05
-2.50994264303871e-05
-2.54903133278611e-05
-3.81458694388118e-06
-1.00263193724895e-05
-1.63399189798737e-06
-1.52377060798e-05
-1.18811474485294e-05
-1.553902484779e-06
1.95288619432555e-07
-1.02493234803459e-05
-2.52811825109523e-05
-2.00418464905411e-05
-4.84949653283342e-06
-1.69073462010548e-05
1.86031489778113e-06
-1.14344923927019e-05
-2.38105049960532e-05
-1.75896888538287e-05
-3.14662278504145e-05
-2.98133851917547e-06
-2.43305159512459e-05
-1.84243202400587e-05
-4.00298290182437e-07
-3.22906658575015e-06
-1.88193787141028e-05
-1.66737417868165e-05
-3.88549013847538e-06
3.5199175006314e-08
-3.86984208131964e-06
-1.66148431124188e-05
-2.76371168581414e-05
-1.43890998913685e-05
-1.27902085943965e-05
-1.48278823200472e-05
-7.34843076797121e-06
-2.83842612048306e-05
-4.05098906017645e-05
-1.9283100348718e-05
-2.67643576513712e-05
-3.37257533547443e-05
-2.6826626998672e-05
-4.37424357848744e-06
-8.67788268919433e-06
-1.45011475016837e-05
-3.08610405731066e-06
-8.19663864651901e-06
-2.87757131244884e-05
-6.83093554637825e-06
-1.26777381047801e-05
1.41536888580423e-05
-1.7616988861189e-05
-6.60440434254809e-06
-1.18997543737687e-05
-2.1133523328656e-05
-2.34311411049398e-05
-6.11239947160018e-07
-8.15293307401529e-06
-1.58081598290318e-05
-1.26847567961895e-05
-7.1947283414618e-06
-1.47463141395439e-05
-2.75331931650322e-05
-1.60712708727769e-05
2.8322715593326e-07
4.88732589951792e-06
-7.12245312676006e-06
-9.34736725499048e-06
-2.67709774859052e-05
-7.10517427977667e-06
-2.03525335489537e-05
-1.12508192478799e-05
-1.76050589466233e-05
-1.73484500508326e-05
6.77062375174129e-06
-2.39884094280059e-05
-9.10597690034784e-06
-1.32587344509389e-05
-4.83525515828926e-06
-1.28062090672563e-05
-6.40249158224859e-06
-1.35345282716984e-05
-3.24107953145839e-05
-1.25715791999056e-05
-6.4071231928098e-07
-5.39396348054032e-06
3.25594538924863e-07
-2.42178006120266e-05
-7.47112636424597e-06
-1.86542616292867e-05
2.75542695038249e-06
5.9851476891412e-06
1.64482532344055e-05
-1.44349801099579e-05
-8.17615942796692e-06
-6.70027030426417e-06
-1.54378934969169e-05
-1.72531406754452e-05
-1.83836561839684e-05
-2.38138544193045e-05
-7.45628294417083e-06
-1.80459619803093e-05
-2.33380970828147e-05
-1.48811147363289e-05
-2.33464279004944e-05
-2.48973057906943e-05
-3.16269097269085e-05
2.8964563489274e-06
1.71492782840709e-06
-2.69272425471581e-05
-1.27049998255708e-05
-1.07163481404588e-05
-3.12908499023958e-05
-2.44053804853674e-05
-1.20856385020687e-05
-1.79171157938599e-05
-5.3226300106926e-06
-2.74871620261582e-05
-3.12881094969262e-05
-8.34078500070506e-06
-1.92762713649828e-05
-1.59935014006561e-05
-1.12688120878962e-05
-1.20804489224365e-05
-2.42903830051126e-05
-2.8950993337009e-06
-2.71405302848049e-05
-2.57044306932816e-05
-1.84715625925928e-05
-3.00226944583704e-05
-3.84974668278932e-07
-2.34577478526898e-05
-8.18569536320824e-06
-1.46146238880843e-05
-1.52271820408494e-05
-1.10383001479302e-05
-1.99836836135244e-05
-2.63499275833638e-05
-6.00759903398057e-06
4.91071321041629e-06
5.61116873304738e-06
-1.92092307294438e-05
-2.95103395202234e-07
-1.66187193930274e-05
-1.47952626390341e-05
-2.2224216667972e-05
-2.29500263250668e-05
-2.3750479227838e-05
-2.62977085885138e-05
-2.245944641793e-06
-3.06395182851249e-05
-1.34360086837804e-05
-1.78869906395484e-05
-6.52665925297086e-06
-1.84214228512153e-05
-1.28731429794679e-05
-2.1338048833242e-05
-2.32839349538899e-05
1.00519816452144e-06
-2.37597733818147e-06
-1.14900906882075e-05
-1.11651098330118e-05
-2.57144378322098e-05
-4.67458818811446e-06
-1.21718414232832e-05
-9.59161163931694e-06
-1.64597551090765e-05
-1.18057859813578e-05
-1.30373536952291e-05
3.64518466306101e-06
-2.65817028731385e-05
-1.78565207346151e-05
-4.98072872290229e-06
-2.14649587363949e-05
6.99642825361446e-06
-7.72240957554405e-06
-1.58643133297231e-06
-2.30829112238005e-05
-1.49184783014535e-05
-1.39721474648766e-05
-3.33271291125254e-05
-1.41523633266403e-05
-2.9207167803667e-05
-2.15360345145909e-05
-2.14345430255664e-05
-3.25429440090303e-06
-1.34172538542741e-05
-3.76385407517735e-05
-5.76790764421823e-06
-2.67181267989339e-05
-2.20115099357294e-05
-2.78224461773143e-05
-3.22109811517075e-05
-1.37295823164834e-05
-5.29117221881231e-06
-2.44781175483523e-05
-7.51282163534438e-06
3.25165667740871e-06
-2.04190908365455e-06
-6.80144648123964e-06
-8.72606964485904e-07
-1.25050015831265e-05
-1.61117375674358e-05
-2.25357331977217e-05
-1.61008957953507e-05
1.55748418789026e-06
-3.3332430642846e-05
-3.07111605125399e-05
-2.14101084203353e-05
-2.10244123366891e-05
-9.83755326786337e-06
1.33843176133154e-06
-1.11578325956262e-05
-1.41958875091685e-05
-3.18012364302658e-05
-2.21677767489318e-05
-1.57388228938776e-05
-2.1849724646241e-05
-2.43317645159944e-05
-2.01966094683151e-05
-9.57198283016535e-06
-4.18161239976758e-06
-1.17146086393733e-05
-1.71089113325657e-05
-1.51038465392471e-05
-2.66198347179888e-05
-8.3345008835005e-06
-1.89980137305423e-05
-2.26905014909253e-05
-7.94152707346562e-06
-2.12018154118124e-05
-1.67906267531766e-05
-7.46124503436838e-06
-1.00795854839726e-05
-1.70806559972459e-05
-1.05515863869676e-05
-1.59126699351346e-05
-2.06978291794722e-05
-2.46054477762047e-05
-8.05621060207808e-06
6.96700924266822e-07
-3.30751850708221e-05
-1.58555528081851e-05
-3.0458592267798e-05
6.06123719377091e-07
-1.62594060772508e-05
-1.55219948473017e-05
-1.94581261829136e-05
-9.60834965548653e-06
-1.89952874804382e-05
-2.41971101167499e-05
-8.15753135811401e-06
-2.45293434258056e-05
-1.61226156053811e-05
-1.09728735948432e-05
-2.87510019582094e-05
-1.52043407906501e-06
-1.4072453492971e-05
-5.41397489920356e-07
-7.37325257543076e-06
-9.54245254770068e-06
-7.80857538064187e-06
-1.34438170256102e-05
-1.73745333801718e-05
-1.43466787582709e-05
-1.80875866143377e-05
-1.00028285042023e-05
-3.02190042405394e-05
-2.1238751619334e-05
-1.96141547352544e-05
-2.47607250395809e-05
-3.61613450237103e-05
-3.56629401507709e-05
-2.19169606097772e-05
-9.61896705106611e-06
-1.42089190292784e-05
-1.85107620675847e-05
-3.53154579480488e-05
-1.00609702561418e-05
-1.45036227481343e-05
-8.06337419714527e-06
-2.49350004226352e-05
-1.89265160829196e-05
-1.29505880278703e-05
-1.78784897276204e-05
-1.40404368675079e-05
-1.02689606768759e-05
-5.23539257275054e-06
-1.98380038562512e-05
-2.00561197130995e-05
-9.78395863105502e-06
-5.48540330617936e-07
-1.77705734046661e-05
-1.24203477576555e-05
-4.76590129874403e-06
-1.22938225268915e-05
-3.06829739111582e-05
-1.73945962007703e-05
-1.08786380271599e-05
-1.06065711118858e-05
-1.65514184691924e-05
-1.0717702432717e-05
-1.20537756324432e-05
-2.06317386281016e-05
-1.50428440633698e-05
-7.3190060105696e-06
-1.79828590835832e-05
-1.81990954784691e-05
-2.12032927284201e-05
-1.04514400856419e-05
-8.30065966193838e-06
-1.16189522053681e-05
-2.44426311648397e-05
-2.47897974055517e-05
-1.22115633016725e-05
-7.34181492424094e-06
-2.30510806211128e-05
-2.29486777566265e-05
-1.3962619449856e-05
-2.16941277678942e-05
-1.34921738461885e-05
-1.55677908751672e-05
-5.40255352551786e-06
5.5904810394951e-07
-1.5207413695363e-05
-7.08613552905226e-06
-2.86578895383892e-05
-4.13334909469296e-06
-1.54065407772683e-05
-2.09642892218663e-05
-1.85570138835704e-05
-2.18662128541692e-05
-1.46585790603716e-05
-2.09443128348208e-05
-1.04835579219253e-05
-2.23495574924699e-05
8.77506029861402e-06
-1.46480222761256e-05
-4.06880104199548e-06
-1.43186716060774e-06
-1.6456790579808e-05
-2.32181971761077e-05
-3.42088796110726e-06
2.51158768978821e-06
-1.40242780682587e-05
-1.81369625721296e-05
-1.35691784054131e-05
-2.65034023359802e-05
-1.85593991411418e-05
-2.76215731610392e-05
-1.90210856046701e-05
-2.5897995138172e-05
-2.06951038805184e-05
-1.45692029979866e-05
-1.282762258585e-05
-3.41619416783815e-05
-1.68373166775148e-05
1.04227104312188e-05
-2.04284398580023e-05
-1.14435558585292e-05
-2.37279879043174e-05
-1.00541495324158e-05
8.16442745371554e-06
3.5750069290816e-06
-1.44150435027479e-05
-1.19440985292383e-05
3.05619839213076e-07
-1.82402356436245e-05
-2.03609257592661e-05
-1.15874767924211e-05
-2.11218446414438e-05
-1.56830530923028e-05
-2.2877895645605e-05
-1.69390285414652e-05
-2.03460339238695e-05
-2.52992729284568e-05
-3.15069170989237e-05
-1.72292570189578e-05
-9.02724825241087e-06
-2.36502316182638e-05
-1.80636597700181e-05
-1.58186761224802e-05
-2.15492738422898e-05
-6.52174379720179e-06
-7.74873656417613e-06
-1.42948090538224e-05
-2.65227875585439e-05
-3.40916736405109e-06
-6.9910868147949e-07
-2.68446718626824e-05
-1.18996335499214e-05
-1.43786787436058e-05
-1.73669800731851e-05
-8.86391906356018e-06
-1.1145434331004e-05
-1.48404952588136e-05
-1.09610861913422e-05
-1.91521204612539e-05
-3.44880416556391e-05
-7.92858479581986e-07
-7.25121916639874e-06
-1.89568786812675e-05
-1.65083675774285e-05
-1.3683630104481e-05
-1.54537163289856e-05
1.3942009662314e-06
-7.15389361062116e-06
-9.7115696054782e-06
-8.30302723667807e-06
-1.5329152013636e-05
-2.90998295893979e-05
-9.89081803378362e-06
-1.76119749201458e-06
3.28420491236855e-06
-2.87256838283725e-05
-2.68685100601942e-05
-3.17771651588843e-05
-6.39881463687811e-06
4.73641699261037e-07
-9.69640410778649e-06
-1.5154238608562e-05
-1.53747833107689e-05
-3.11261081397339e-05
-1.05115619813348e-05
-1.17296135019849e-05
-1.23087857803428e-05
-2.74961462883982e-06
-1.70658636195349e-06
-1.57113657918667e-05
-3.26380810983968e-05
-7.15020872765673e-06
-1.37445866716273e-05
-1.51070669399611e-05
-1.90454779519342e-05
-8.1413570836943e-06
4.28725665047943e-06
-1.68262025712575e-05
-1.00179103819223e-05
-1.15686653921285e-05
-2.63129167963534e-05
-2.81521573320224e-05
-7.86489537078455e-06
-2.68067784251456e-05
-1.3129415629168e-05
-6.15080859523519e-06
-1.34888702414678e-05
-1.46262501733551e-05
-1.20229969209486e-05
-1.93265033855907e-05
-1.17694673484427e-05
-5.32027817102392e-06
6.22397358350838e-06
-2.60252788873972e-05
-7.42813427102465e-06
-1.66913382270092e-05
-1.87377827700171e-05
-1.60153362310055e-05
-1.2211219586009e-05
-1.59824813384738e-05
-9.900778005965e-07
-2.28508814662342e-05
-2.60976579791869e-05
-1.12190651719976e-05
-3.33679909927351e-05
-1.96277863793351e-06
-2.06708423119273e-06
-7.5196919023418e-06
-1.33261948581627e-05
-1.76515527932685e-05
-1.78565307967984e-05
-3.33751232783651e-06
-1.41248899642509e-05
-3.07728138955784e-05
-6.11575827150342e-06
-2.32192172100333e-05
-1.78021288098374e-05
-7.04380221412193e-06
-1.98357237812873e-05
-4.12353356417474e-06
-1.64692487779651e-05
-2.6212764946748e-05
-2.22916428880739e-05
-3.37509833595332e-05
-1.37905471561727e-05
6.47301264503995e-06
-1.99128884107228e-07
-9.46212190012002e-06
-7.52441327824264e-06
-2.8429616829601e-06
-8.16199399191435e-06
-3.0616439896122e-05
-6.68844366049454e-06
-1.31299474073642e-05
-1.6605803113095e-05
-9.80546725038859e-06
-2.82688668840991e-05
-2.16695100630738e-05
-6.49094018600589e-06
-1.72870977780822e-05
-4.20236932653794e-06
-1.15502981454094e-05
-2.36951961255368e-05
-1.12095928992138e-05
-1.40547121895244e-05
-1.51519916807147e-05
7.27745205460856e-07
-2.94611862122963e-05
-4.65129989296755e-06
-9.79172333416284e-08
-7.3225170781553e-06
-3.16601099310175e-05
-2.33120543300608e-05
-1.16443066811431e-05
-1.64159506215101e-05
-2.08976332022663e-05
-2.68760596732207e-05
-1.87684015651222e-05
-2.19292051781642e-05
-2.84955983068583e-05
-6.91422401633461e-06
-5.25467239856017e-06
-2.35825099857388e-05
-2.50189030031302e-05
-6.80159648640299e-06
-2.49860529669625e-05
-2.09618316917594e-05
-1.58691966095329e-05
-3.11696866852825e-06
-1.44337263383011e-05
-1.17381135007798e-05
-1.4020203712017e-05
-6.91807864182737e-06
-1.97810485833519e-05
-2.94538940131492e-05
-5.77757260681599e-06
-1.26034500358774e-05
-2.15041425625354e-05
-3.08626695398026e-05
-1.37018696844335e-05
-3.51348061684512e-06
-1.83364077158205e-05
-2.9790264817898e-05
-9.62951112207935e-09
-2.93202912582431e-05
-2.50534368776872e-05
-8.86778981833811e-06
-1.35477338903806e-05
-2.31196777390889e-06
-9.21138922659352e-06
-6.24828737607402e-06
-2.07376468277502e-05
-1.85938342793181e-05
-4.69080284929824e-06
-2.06553067009038e-05
-5.70643799164031e-06
-1.36155046713143e-05
-3.7673687958972e-05
-1.57063575533566e-05
-1.67031253090353e-05
-2.02084053765423e-05
-1.71299707096204e-05
-1.73605020552583e-05
-2.39245835443274e-05
-2.33877852603694e-05
-3.87181633393662e-06
-1.638356332374e-05
-7.99099293634568e-06
-8.42984850416354e-06
-1.53164881554203e-05
-1.27872741307366e-05
-7.0158243823793e-07
-1.05430029213965e-05
-6.39047231668249e-06
-1.04426075564003e-05
-1.43902355365154e-05
-1.50251735867073e-05
-1.38161886104921e-05
-2.99019395767643e-05
-1.90620808897399e-05
-3.51264309848046e-05
-7.83959449259669e-06
-6.96637721827608e-06
-1.64327504055075e-05
-2.45306758726049e-05
-1.10917894107021e-05
-3.58210082253843e-06
-9.27048273087698e-06
-1.70020647385375e-05
-1.07677245233822e-05
-3.85814163317994e-07
-1.31318987528459e-05
-1.47056698100365e-05
-2.20407820306919e-05
-2.07250123846636e-05
-1.0368662587791e-05
-2.56875928152494e-05
-2.20838969511911e-05
-6.50635026994895e-06
2.62352894072436e-08
-2.92552747141489e-05
-5.12296190133776e-06
-1.13417284356064e-05
-1.82211028785159e-05
-2.80838025377598e-05
-4.56006005643431e-05
-1.64646175091199e-05
-1.36885112758108e-05
-3.04929278363476e-05
-9.38448774223365e-06
-1.15900879085504e-05
-1.94103088243362e-06
-2.28171244164123e-05
-1.53016953613276e-05
-4.60629011935998e-06
-1.57078349880734e-05
-9.91358188219651e-06
-1.88252394982707e-05
-3.00115535995606e-05
-1.70805350796143e-05
-1.86515701276548e-05
-3.62686435200338e-05
-2.15152680554322e-05
-2.04091989077169e-05
-4.55872213602673e-06
-1.53687010571371e-05
-1.98558622797944e-05
-2.94398024488693e-06
-7.66857270347996e-06
-3.77672596976135e-06
-2.36365804063269e-05
-5.49729296310864e-06
-1.68019297245509e-05
-7.27520993815732e-06
-1.11687473222705e-06
-2.12661130074977e-05
-1.3339932838651e-05
-8.6118049528712e-06
-1.69721585074066e-05
-2.43101647125698e-05
-1.12771231829488e-05
-1.9082023758965e-05
-1.84864927950641e-05
-2.32932023981154e-05
3.63087169257679e-08
-6.20501314811487e-06
-4.04566558420633e-08
-2.15619940439235e-05
2.31665608026153e-06
-1.32888720432958e-05
-1.98313912694801e-05
-2.43441019534471e-05
-3.13435592373052e-06
2.60295397940327e-06
-5.06629112191853e-06
-1.28316194713944e-05
-2.26156949379433e-05
5.76118044544533e-06
-1.04221913541167e-05
-2.04946183743202e-05
-1.09832517938144e-05
-2.16899546594553e-05
-1.77919865305922e-05
-5.01509151594165e-06
-1.18741492069611e-05
-6.8955358529118e-06
-1.84050435540718e-05
-1.1955136904533e-05
-1.43053301833556e-05
-2.41189893206664e-05
-3.25130982963137e-06
-1.866055902593e-05
-1.0528245086182e-05
-7.22661298765752e-06
-3.04868994321249e-05
-2.45929153386215e-05
-1.84449779509717e-05
-1.44739931644022e-05
-1.87565679941798e-05
-2.89137549234448e-06
-4.60814420858175e-06
-4.4367588207019e-05
-1.48224708107295e-05
-8.07381966910256e-06
-2.51437640811026e-05
-8.32836411827425e-06
-2.67115586382708e-05
-1.14552969275617e-05
-1.65861058829683e-05
-2.09203798167029e-05
-1.65597642859887e-05
-4.91047579846006e-06
-1.99587654649231e-05
-2.314722067534e-05
-1.36418450434712e-05
-9.7716614772831e-06
-2.43912149042691e-05
-9.52415586303525e-06
-1.67839361266988e-05
-1.35181514615413e-05
-1.97530438245146e-05
-2.66702736510505e-05
-1.59197260900161e-05
-1.58177046527382e-05
-1.71767277508843e-05
1.40985844717014e-06
-1.05412667068669e-05
-8.49313129749789e-06
-1.08180267859752e-05
-7.61018574983893e-06
-1.42522595751581e-05
-3.30814998198305e-06
-1.73069657425078e-05
-9.9594668830171e-06
-3.20800266200773e-06
-3.63395790433644e-06
-2.08468777826738e-05
-3.73603221358335e-05
-1.84882477245835e-05
-1.53833755384417e-06
-2.25620415006658e-05
-3.17301008583397e-06
-1.96578261304969e-05
-2.06886032548611e-05
-1.4429901709166e-05
-5.06526293742074e-06
-2.23174534751134e-05
-9.66092348329112e-06
-9.10430605777024e-06
-1.28522262124338e-05
-6.0282917939317e-06
1.64553584941291e-06
-5.41909041894938e-06
-2.03357049163349e-05
-1.1732476518622e-05
-1.83874931229881e-05
-8.54648047074795e-06
-4.51366082628788e-07
-2.29959368218065e-06
-1.44961535180625e-05
-3.44716223009242e-05
-2.27069598564032e-05
-2.12477356915902e-05
-3.34981842095352e-05
-1.31282380078925e-05
-2.10742128780227e-05
-1.8419363873401e-05
-6.13029403792416e-06
-7.33749329992553e-06
-1.49176388731195e-05
-2.26356615029916e-05
-1.95538362726595e-05
-3.48441558062016e-06
-3.47699927961535e-06
-1.69224929324746e-05
-5.6094494597846e-06
-1.53189032920264e-05
-1.77365759544467e-05
-1.21488287170089e-05
-2.63991488562568e-06
-5.85378933036709e-06
-1.10966788790895e-05
-1.07703689235516e-06
-2.10826394219902e-05
-1.36471530329535e-05
-2.05220851443622e-05
-1.47940048311806e-05
-2.27727840476511e-05
-1.9558339997644e-05
-3.11511640168374e-05
-2.28308759148299e-05
-3.04562458653357e-05
-3.17939655914794e-05
-3.27939154332684e-05
-2.80742352090802e-05
8.27148485561324e-07
-2.26370910206321e-05
-2.58137947138988e-05
-9.54266461475222e-06
-2.13923041202062e-05
-8.75855030339129e-06
-5.1310254190942e-06
-1.61188637502536e-05
-8.13419364298171e-06
-3.85083244949853e-06
-2.45035979152556e-05
-1.89396433504891e-05
-2.06638790720558e-05
-2.10903927698109e-05
-1.91279296520981e-05
-1.18548091006761e-05
-1.41309144322008e-05
-2.65764734387755e-05
-2.99567203393805e-06
-8.59826963368528e-06
-1.87803460257331e-05
-1.80258659452269e-05
-1.02125815638475e-05
-9.00761301241507e-06
-1.10405979648055e-05
-1.93626282888525e-05
-7.95529861205324e-06
-3.15532263867198e-05
-3.04200488085016e-05
-1.683681308258e-05
-3.52133116776322e-06
1.02918751793402e-07
-8.63714854348134e-07
-1.12466913487186e-05
-1.48942350976068e-05
-8.39353898374075e-07
1.67066994282881e-06
-9.35566354806474e-06
-1.53874231133617e-05
-1.23545547700823e-05
-1.41299002873357e-05
-2.05773847829651e-05
-1.23714097491202e-05
5.76619263112348e-07
-2.37678641934131e-05
-2.41764908282102e-05
-1.50647314675899e-05
-2.49855119462162e-05
5.45803170157268e-06
-1.86404162951736e-05
-1.63280706253325e-05
-5.88888451959041e-06
-1.24154922235093e-05
-4.2223581036524e-06
-3.35445486458034e-05
-5.84104570536036e-06
-2.87683878616476e-05
-1.07187523976156e-05
-9.16791222086046e-06
-1.50876109214021e-05
-5.68295809621817e-06
-1.68471531517946e-05
-1.94461739770858e-05
-1.80374144164795e-05
-1.63154692617445e-05
-1.190875493068e-05
-1.94579071674432e-05
-9.40285562493833e-06
-2.61938012775177e-06
-5.57982125546502e-06
-1.06118336592149e-05
-1.55920198984076e-05
-2.41858028007328e-06
-8.06241061648094e-06
-4.0652014156614e-05
1.19140930824787e-06
-6.01175161342602e-06
-1.81328841503861e-05
-2.11359332236216e-05
-1.63040860906042e-05
-7.13908545866563e-06
-1.56075615101204e-05
-2.89768034279827e-05
-3.07123315185745e-06
-4.39633256470985e-06
1.52817187038059e-06
-7.9527247707528e-06
-3.12927944941896e-05
-1.32211057300317e-05
-4.93342813420466e-06
-1.03520026613735e-05
1.3169105758646e-06
-2.50830135837798e-06
3.48255746397251e-06
-2.5257511075559e-05
-1.17826691266553e-05
-1.78373489958913e-05
-2.60993321798022e-07
2.24647010325833e-06
-6.59589148357786e-06
-9.2826133620364e-06
7.34597404254952e-06
-5.65236948356915e-06
4.82923145947548e-06
-1.79512720305966e-05
-1.36867346062625e-05
-1.36911395219764e-05
-9.70518678741945e-06
-2.62687081387343e-05
-1.44360691021961e-05
-1.63335688183966e-05
-1.4193593270764e-05
-2.60296456789501e-05
-1.90330695240627e-05
-5.76776502127876e-07
3.82615598393215e-06
-1.93093533443504e-05
5.75918061446623e-06
-5.47367642148863e-06
-2.29294725843902e-05
-2.26120155215223e-05
-9.73717023504042e-06
-5.27682744342576e-06
5.84538320221624e-06
-3.59244209595133e-06
-2.44615290388036e-05
-7.87545359902522e-06
3.54649963480658e-06
-2.38678960580198e-05
-1.8152790141908e-05
-1.50878070327244e-05
-1.8210787185231e-05
-2.8704791679708e-05
-2.78793896351001e-05
-2.40462817749905e-05
-1.97110189263783e-05
-8.0689194968542e-06
-1.33256617801503e-05
-9.06107580651286e-06
-7.75439845569622e-06
-1.22006385439303e-06
-2.20896487098439e-05
-4.4622460532535e-06
-9.26168115525654e-06
-1.91949456663267e-05
-2.00844129642097e-05
-9.76665794998535e-07
-1.80713778486054e-05
-3.52944117909989e-06
-1.65867054352086e-05
-2.18354665608585e-05
-1.09502639698741e-05
-2.98075012616978e-05
-1.72098457011127e-05
-1.03999000985726e-05
-2.41752183344394e-05
-7.04055627823761e-06
-2.43516340293008e-05
-1.58707845097831e-05
-1.39965440243399e-05
-2.8210201101269e-05
-2.65063649398863e-05
-6.72934202928821e-06
-1.27748128911012e-05
-2.16702178537992e-05
-2.35484518397927e-05
-2.21027456852705e-05
-1.15786241680009e-05
-9.9321066697594e-06
-1.0234432819352e-05
-1.7838989772222e-05
-3.18244374842567e-05
-1.05851319809571e-05
-3.68370090994504e-05
-1.79845266665416e-05
-1.03626906964768e-05
-1.53111639600109e-05
-2.85327275897787e-06
-1.10293799377609e-05
-9.51172101705313e-06
8.93102486542099e-06
-7.88984949397303e-06
-9.49990335309243e-06
-1.63522492608278e-05
-1.10608168204694e-05
-3.5873386022795e-06
-7.16917346295287e-06
-1.14326114152297e-05
-2.02944509692055e-05
-2.02376690386254e-05
-3.91103155507804e-05
-3.01563680726266e-05
-1.66665181935327e-06
-1.14376416152076e-05
-2.41125484648399e-06
-6.560339846367e-06
-2.86719813613878e-05
-7.75903883983914e-06
-1.81616708707651e-05
-1.88189659766044e-05
-1.45584561429296e-05
-2.75235440628129e-05
-4.99922328793721e-06
-3.04346566061483e-06
-1.25257670955906e-05
-2.48862030190239e-05
-2.14311903652792e-05
-1.69619648586662e-05
-7.71959788824619e-06
-3.01484652533606e-05
-1.36709895673076e-05
-1.40361254045302e-05
-2.46303079694695e-05
-2.59153716017885e-05
-2.82620208383094e-05
8.1621275100839e-06
-1.27999338742305e-05
-2.21784345288167e-05
-1.68463289572381e-05
-1.89416870035932e-05
1.48106797379124e-06
6.47361155475997e-06
-2.3917849433719e-05
-2.12666362795434e-05
-6.38675839973061e-06
-5.6012109818883e-06
-1.67305945559681e-05
-7.84591784867892e-06
-1.30487154947282e-05
-2.20240515216606e-05
-1.95169107580961e-05
-2.3116800531665e-05
-8.20674959843999e-06
-1.44259904289255e-05
-1.54608188137518e-05
-2.12193265589385e-05
-2.47449733590917e-05
-7.2787410205444e-06
-3.930492573369e-06
-1.11548135265855e-05
-1.00197936628779e-05
-2.12418337632055e-05
-1.9972316114063e-05
-1.00651505054898e-06
-2.95436873455391e-06
2.46184638449124e-06
-1.85813626452613e-05
-1.54916873884266e-05
-7.63499174751221e-06
-1.74298415440211e-05
-1.8076245256998e-05
-1.35887529587132e-05
-3.00309993441499e-05
-1.19199979601886e-05
-1.48399950031626e-05
-1.65040074257113e-05
-6.26864337815028e-06
-1.8914731289393e-05
-1.81358403809152e-05
-1.42186374693834e-05
-5.04115900440248e-06
-9.93967570783763e-06
-3.84398850709064e-06
-2.02610627330878e-05
7.83240310062632e-06
-1.75804043435755e-05
-7.75182154843212e-06
-5.79761605725686e-06
-1.03185688133013e-05
-6.6832870466214e-06
-2.19763566621422e-05
-7.86712226067637e-06
-2.20853060723521e-05
-1.59884756091753e-05
3.86260699100822e-06
-2.49759165377146e-05
-9.70484952291092e-06
-3.15146359968232e-06
-9.43925164590803e-06
-2.06354367565369e-05
2.05011675771678e-07
-1.6906642385386e-05
-1.16225973335032e-05
-2.50129007842849e-05
-1.03899222989185e-05
-3.09255340774334e-06
-2.29776981664925e-05
-2.058767269322e-05
-1.26430933551713e-05
-2.98103431607353e-05
-1.59547378835701e-05
-1.75348896420859e-05
-3.02839385427175e-05
-1.25646826837075e-05
-2.35558666623777e-05
-1.81475979414076e-05
-1.01188771778536e-05
-3.10154210520391e-05
-1.33780199924766e-05
-1.98040622327785e-05
-3.35261759384834e-06
-2.47936349853008e-05
-2.39471009462091e-05
-2.36711601108222e-06
-4.37782664913063e-06
-2.77898318678957e-05
-1.0171088559421e-05
-8.531907144288e-06
-1.51142501404275e-05
-3.88885609596404e-06
-1.81919953050561e-05
-2.64377295963305e-05
-1.35503748423596e-05
-2.00417139029717e-05
-1.37761586113392e-05
-1.52946562710034e-05
-6.88711544498048e-06
-2.828450684598e-05
-2.09763924858835e-05
-1.94054595200875e-05
-2.91757768821562e-05
-2.84812452327356e-05
-2.46290653501991e-05
-2.04230703853412e-05
-3.57593821370682e-06
-1.64573021952493e-05
-2.60147779559951e-05
-2.99049967992124e-05
-1.47604311056273e-05
-2.28323438490707e-05
-1.28124810100437e-05
-1.79272337619141e-05
-2.66196052927846e-05
-1.75587963810817e-05
-7.59703950854853e-06
-1.86850229302922e-06
-9.81212304561319e-06
-3.98808442839867e-05
-1.81472311716913e-05
-6.41076469826114e-06
-1.53530525925489e-06
-1.62684858858965e-05
-6.6439491272688e-06
-1.02647592925635e-05
-1.69952218892282e-05
-1.38551932064047e-05
-4.72936392140755e-06
-1.80214877015315e-05
-1.99576164284941e-05
-2.99514240488804e-05
-2.54919740362531e-06
-8.53945901710113e-06
-2.64062942322012e-05
-1.49638339957007e-05
-1.3805825278491e-05
1.56360363659374e-07
-8.04325635909447e-07
-2.42362335392305e-05
-1.46934752337806e-05
-2.04888934197509e-05
-1.80483262843361e-05
-1.20217226699238e-05
-9.48905008577155e-06
-1.3273065143611e-05
-2.75412146006002e-05
-6.67438944891343e-06
-4.0446883605537e-06
-2.75329685470846e-05
-6.32544780083019e-06
-5.8272008005225e-06
-5.06855968361042e-07
-2.87997894749132e-05
-2.59720244067203e-05
3.41991240281568e-06
5.62882795820857e-06
-2.18239991916247e-05
-1.97900244633409e-05
-2.42593199915788e-05
-2.86336818997742e-05
-1.6182919811402e-05
-1.98599416602082e-05
-2.10438721018434e-05
-2.4711784870572e-05
-1.35030710050606e-05
-1.21851558751596e-05
-1.37994354156195e-06
-2.59833640493877e-05
-1.8412273684302e-05
2.37611281744448e-06
-1.26355353369824e-05
-2.26564584188542e-05
-1.82330299545381e-05
-2.39106859267863e-05
-1.28496805693342e-05
-2.01158312752489e-05
-3.08408130336175e-05
-6.75423417112562e-06
-1.49114898509277e-05
-3.39947324090814e-05
-3.5384894242131e-05
-3.24977315408538e-05
-2.03700899090857e-05
-2.17343171111627e-05
-3.11425480522102e-05
-8.9291194358562e-06
-2.34007442058049e-05
-3.7065364301776e-06
-7.46552198295017e-06
-3.442177193692e-05
-2.03796037007062e-05
-1.87676231072601e-06
-1.46039391441708e-05
-2.48083484993964e-06
-1.10512203688978e-05
-1.41139057629415e-05
-1.67919948753366e-05
-1.82295677534526e-05
-1.15209211907675e-05
-4.40428658153912e-05
-1.65296446028762e-05
-2.10701724223304e-05
-2.62846127464575e-05
-1.3298726102809e-05
-1.59727601750171e-05
-1.36543459546113e-05
2.07345047351701e-06
-1.43406084776257e-05
1.16103704097964e-05
-3.91679573646107e-06
-1.82615072291936e-05
-2.21827944091549e-05
-1.00411374718395e-05
-7.49319368777375e-06
-2.0696045622581e-05
-3.35037594683532e-06
-6.09635069292621e-06
-1.470781854873e-05
-1.34727287566653e-05
-1.75924537711341e-05
-2.88724712107118e-05
-6.90736832980325e-06
-2.25767598802021e-05
-1.45516876651313e-05
-2.14535610555093e-05
-1.20372251856893e-05
-1.91582950396954e-05
-1.8825530733748e-05
-1.69929066132985e-06
-2.36645769421516e-05
-2.15813491724934e-05
6.97270689276425e-06
-1.82918154591864e-05
-2.3590121060692e-06
-1.71559975830795e-05
-1.18165325119322e-05
-1.14650012629081e-05
-3.65920751211194e-05
-2.90097936021636e-05
-1.62717386607262e-05
-1.84479597019358e-05
-1.76564049030919e-05
-5.65434626018692e-06
-1.72215489546975e-05
-2.4728679591705e-05
-2.56021529590727e-05
-1.88738809570479e-05
-1.13011014267245e-05
-2.85985310747894e-05
-2.59404834935493e-05
-4.6553534325056e-06
-2.3793841390861e-05
-3.45768703116552e-05
-2.23937542281903e-05
-1.74209256772222e-05
-2.10400944439035e-05
-1.91592185216412e-05
-1.21586096577345e-06
-1.0471687888237e-06
-2.09254938027536e-05
-7.09521464286489e-06
-1.86765114389902e-05
-3.88414399410721e-05
-1.19217797931988e-05
-6.58394463388958e-06
-1.74966698004743e-05
-1.3433142856553e-05
-1.12707553118611e-05
-4.00299681905182e-05
-8.4511838626796e-06
-3.72022811362628e-05
-8.56688936059865e-06
-1.59720028789206e-05
-1.70274271266456e-05
-8.82635618302586e-06
-1.21569808030034e-05
-5.05566384445604e-06
-9.10554229477095e-06
-9.48439808228615e-06
-1.75151868898567e-05
-7.48757233460862e-06
-1.08175340313014e-05
-8.19743618410598e-06
-1.18258956869236e-05
-1.34915047168317e-05
-1.50695155331437e-05
-1.59721302228303e-05
-1.42990490792081e-06
-1.2126800001042e-05
-1.52250503643112e-05
-3.24227508453878e-05
-3.22154140568415e-06
-1.35666884674519e-05
-2.00205964689412e-05
-4.89074570515057e-06
-1.65241173636468e-05
-1.55413404304296e-05
-1.9282878452851e-05
-1.34670899010977e-08
-1.12932771675433e-05
-9.56883697329136e-06
1.28562503076169e-06
-1.36873405976432e-05
-2.52713743833783e-05
-1.32051555314132e-05
-2.05852035201419e-05
-1.4651501930241e-05
-1.18796756740343e-05
-2.90388667530476e-05
-1.60398953833534e-05
-7.83159668826315e-06
-1.74018164419099e-05
-9.6299293929483e-06
-3.64559709333217e-05
-1.77087993499298e-05
-1.17225563485669e-05
-8.02576272204345e-06
-1.02152539497513e-06
-1.10924067502315e-05
-1.24679779012785e-05
-2.80929664507314e-05
-2.43635532028318e-05
-3.31324190144407e-06
-1.69478897653805e-05
-1.7243641185191e-05
-3.42667007401236e-05
-1.44102105573349e-05
-2.11411346162775e-05
-1.94121816750761e-05
-1.0443057149435e-05
5.78539598354231e-07
-2.40608404113707e-05
-1.0916665598419e-05
-1.86663941125667e-05
-1.07178448439207e-05
-2.72871869467085e-05
-2.23451631852303e-05
-1.98937602674096e-05
-1.59326740109751e-05
-4.79596428636592e-06
-1.83093533087865e-05
-2.70558866204757e-05
-1.67437691797676e-05
-1.61672943942088e-05
-1.3771842904294e-05
-1.93076508670758e-05
-1.56933965254805e-05
-9.97666192443297e-06
-1.58891313095359e-05
-7.01496236256697e-06
-1.91229281661976e-05
-2.90464456990028e-05
-4.10074741419525e-06
-6.91295905198921e-06
1.49399249634571e-06
-8.39827897777986e-06
-1.41738087686941e-05
-1.13714738896599e-05
-1.73840181321199e-05
-1.55595240873913e-05
-1.28010261033949e-05
-1.69383531897158e-05
-1.09887530094189e-05
-1.3490767420071e-05
-6.58589076833691e-06
-1.73627722991152e-05
-1.06243345929586e-05
3.10063785188837e-06
2.07722227853352e-06
-1.40982592237774e-05
-1.83701740201701e-05
-3.32337058902752e-06
-2.99359366373284e-05
-1.16946144216037e-05
-1.6606434448663e-05
7.20827751977698e-06
-7.45054406478446e-06
-2.72411583167293e-05
9.09887143643606e-06
-1.37523184076342e-05
-6.16778073986241e-06
-1.19265447215591e-05
-1.80486964795177e-05
-1.70206657244346e-05
-3.67879841980342e-06
-1.74200937054964e-05
-2.72669389275648e-05
-2.96885184867265e-06
-2.26233542088224e-05
-2.48429702806708e-05
-1.7570374661042e-05
-3.34945227143467e-05
-1.15464967864908e-06
-2.23280150806584e-05
-3.07564756512327e-05
-1.41828306410432e-05
-2.59250619618528e-05
-8.06108193082376e-06
-1.15348604099382e-05
-1.69958055362608e-05
-6.60550852813759e-06
-1.87334424968398e-05
-2.21350843001824e-05
-1.22565820107308e-05
5.65248330855015e-06
7.10853983787866e-06
-8.30300077808828e-06
-2.66589880864437e-05
-5.12185537582482e-06
-2.72317805890358e-05
-1.15328440009948e-06
-1.66276965612317e-05
-1.34900728807621e-05
-2.4513583907322e-05
-1.51957277982681e-05
-2.17822613946597e-05
-3.40607684111097e-05
-1.93401989473879e-05
-1.1269034296803e-05
-3.26017602995051e-05
-3.21636083379924e-05
-2.74296141941132e-05
-2.80605664658053e-05
-1.48444047558312e-05
-2.74819078254168e-05
3.72764825015783e-07
5.8977172109264e-06
-1.60879273802728e-05
-1.61099136900152e-05
-4.90494075100219e-06
-3.31494374189112e-05
-2.47022468233012e-05
-4.4903173238719e-06
-1.72478846679856e-05
-1.76320649792959e-05
-9.00921137310157e-06
-1.51103292553511e-05
-2.38485419229409e-05
-2.48294309834894e-05
-1.2663696725152e-05
-7.62871420082375e-06
-1.33892379765585e-05
-3.60708267018368e-05
-1.37861753427633e-05
3.97575383984313e-06
-3.98920364825062e-06
-7.67115669604886e-06
-3.00623272292037e-05
-1.85554375762815e-05
-3.1145796693944e-05
-2.17102588466413e-05
-1.66154187113798e-05
-2.38675979437878e-05
-1.851237472697e-05
-2.14210827332554e-07
-5.07461794679005e-06
-1.46482658658131e-05
7.07554685215391e-06
-3.72586828579047e-06
-1.53038579471848e-05
-1.62591795712974e-05
-1.63978238330436e-06
-3.95799848885939e-06
-3.70093381909266e-06
-2.05865322611063e-06
-6.31126114471897e-06
-1.9531124346879e-05
-2.08552437410087e-05
-2.869437166314e-05
-2.12431968049601e-05
-1.24807008210899e-05
-2.29341960501699e-05
-3.61717802750195e-05
-1.42140190643897e-05
-2.54815140795785e-05
-3.0591877595003e-05
-3.08538498286671e-05
-1.53679004435346e-05
-1.73067347775504e-05
-2.61229166156416e-05
-8.65112523579017e-06
-1.02331335363185e-05
-2.78931732979837e-05
-8.82449537072262e-06
-5.5291604119907e-06
-2.98096465446245e-05
-1.17667986449434e-05
-2.18353767158189e-05
-1.56847152958736e-05
-8.5407979119813e-06
-2.04052470457652e-05
-1.42496426572748e-05
-1.5660060757228e-05
-1.89084464468471e-05
-2.93056658168847e-05
-3.52477909741768e-05
-1.72919298928244e-05
-1.10126752700386e-05
-1.48617894213727e-05
-1.06419630125296e-05
-1.00968681477368e-05
-3.62375688381155e-05
-9.38337889488138e-06
-5.52705402891777e-06
-1.29488928661196e-05
-3.51340884764963e-05
-2.55478556899498e-05
-2.21205059389938e-05
-1.70300788658278e-05
-1.02511189354251e-05
-2.36383252796546e-05
-1.65882801277205e-05
-1.56141371757633e-05
-2.57231974521758e-05
-2.39044095451425e-05
-3.19242349525918e-05
-2.48612556898206e-05
-4.07859246020177e-06
-2.74239977546389e-05
-1.07798720249426e-05
-2.6917321519257e-05
-2.69897442863332e-05
-1.28563993742905e-05
-1.52395778099397e-05
-3.77678115146537e-06
-1.3075035332075e-05
-1.45531408052796e-05
-9.12529360271149e-06
-1.33645621547962e-05
-1.19742665900203e-05
-9.44323938004132e-06
-2.48661159994965e-05
-2.46348531001461e-05
-1.67740047429103e-05
-2.10052343891523e-05
-1.99313780715102e-05
-5.18684508391426e-06
-3.92263933283396e-06
-3.60361470572036e-05
-1.68223545939477e-05
-1.41030674655448e-05
-2.16732731440373e-05
-1.28358669859625e-05
-1.49633037080638e-05
-1.03260318023781e-05
-1.3606490162467e-05
-1.42620081853834e-05
-2.14175741206442e-05
-1.87376119990109e-05
-1.37202018205561e-05
-1.94830434300192e-05
-2.5961024532743e-05
-1.46440151406422e-05
-1.59373419392317e-05
-2.20407327513433e-05
-1.83454467946483e-05
-5.55537239120359e-06
-1.75844207696903e-05
-2.89443000356394e-05
-9.68762842056587e-06
-2.02097921261621e-05
-1.98820908691424e-05
-2.00913332949936e-05
-2.83396391200477e-06
7.60767756309678e-06
-2.37682518455717e-05
-1.47449943950116e-05
3.85796768069211e-06
-2.70993278622589e-05
-1.50477691349838e-05
-4.92232446113734e-06
-2.52208673255442e-05
-1.09631580720482e-05
-1.76658681909257e-05
-2.33842911995034e-05
-7.13870744743399e-06
2.19089220291807e-06
-2.15320971386746e-06
-1.50319709144377e-05
-1.44706930822047e-05
-1.51222264407116e-05
-1.33727613399839e-05
-2.52285812204027e-05
-1.66312063900278e-05
-2.91966790674626e-05
-1.55249450747293e-05
-1.11122006983786e-05
-1.63878775568346e-05
-1.3506760611169e-05
-3.67094225968768e-05
-2.88184894269189e-05
-2.46244759959729e-05
-1.54164468069008e-05
-8.26243123628482e-06
-9.76433851308376e-06
-1.09199337369181e-05
-1.87058101296694e-05
-8.14643034840538e-06
-9.81691132973957e-06
-1.78742778230944e-05
-2.95148993218653e-05
-7.91613711127656e-06
-3.81594267997611e-05
-1.93466535021906e-05
-2.33325068634617e-05
-3.60360969326667e-06
-1.27286588748266e-05
-1.98961054092232e-05
-3.26348567103471e-05
-1.24113797141192e-05
1.50761220417329e-06
-4.96718135843627e-06
-1.73278685894572e-05
-1.30959961190284e-05
-1.2950586534282e-05
3.09904662896823e-06
-1.71805726069017e-05
-3.684318726108e-06
-5.74424799728459e-06
-2.60487435787604e-06
-1.1241895159793e-05
-6.67804833306624e-06
3.59554251290916e-06
-8.27509354976427e-06
-1.59176319290599e-05
-3.55038715429247e-05
-1.74921174242328e-05
-3.6127002780961e-05
-2.23408163252981e-05
-9.14214412201317e-06
-1.46554621271517e-06
-7.26276452007412e-06
-2.39520560544234e-05
-1.70248848425457e-05
-2.46497563004521e-05
-1.20455496873146e-05
-1.43948851832187e-05
-7.74869102387883e-06
-3.50562028897344e-06
-1.07307200239761e-05
-2.42929361841122e-05
-9.63781268710815e-06
-2.10549570284623e-05
-1.65853667154169e-05
-2.46388868029248e-05
-2.13062076151909e-05
-1.60060019448753e-05
3.19352083248957e-07
-1.54722600451732e-05
-1.08698899174869e-05
-1.17789468789799e-05
-1.83180961086815e-05
-1.80507798626294e-05
-8.62503463616513e-06
-5.91018697213253e-06
-1.91373657476054e-06
-1.36050044806461e-05
-1.94056625373855e-05
7.57878492326988e-06
-3.16779633837084e-05
-1.13607946909663e-05
-8.6820370730217e-06
-2.22653493236737e-05
-6.35476658221255e-06
-1.32015856118157e-06
-1.43333488458022e-05
-1.68508690044596e-05
-2.23694224007538e-05
-1.26259485529578e-05
-2.06507768538854e-05
-1.3240212755623e-05
-2.32174675339597e-05
-8.14006712884345e-06
-2.61237807617714e-05
-1.35108807890432e-05
-1.18552665627185e-05
-5.29500730492784e-06
1.21639143950472e-05
-9.3596970803303e-06
-1.40648423622793e-05
-1.08502239101238e-05
-1.14500109662049e-05
-1.18226206784782e-05
-6.58021743671329e-06
-1.55275980816402e-05
-1.03565560486373e-05
-3.65213665970207e-06
-1.11244703975095e-05
-2.65716381042018e-05
-1.81323413329361e-05
-2.32190641137529e-05
-1.90158852145758e-05
-1.3305252639884e-05
-1.52032983182565e-05
-1.6415429935552e-05
-1.41587089378728e-05
-3.26032047664452e-05
7.43762045557159e-06
7.44952976198584e-07
-2.09968320328794e-06
-1.22940126341152e-05
-4.13609545551206e-06
-3.68253139870235e-05
-1.38409414965379e-05
-8.45019617093315e-06
-1.92555942804218e-05
-2.78141672612144e-05
-1.91595657210916e-05
-1.40550742554299e-05
-1.46904679966665e-05
-1.58196936767495e-05
-1.80177291136639e-05
-2.17802390079005e-05
-8.75583365411045e-06
-2.35994542054077e-05
-9.63654402937682e-06
-1.54014185267568e-05
-2.1199122890636e-05
-4.09770490069415e-05
-2.56459969365428e-05
-1.3464996735731e-05
-2.14323569643461e-05
5.10422415387322e-06
-2.4743398268708e-05
-2.09105456609392e-05
4.79529479092021e-06
-1.56935569181545e-05
-2.02808703198879e-05
-2.88746710369911e-05
-2.23107260840262e-05
-8.65541370700035e-06
-1.57376467158727e-05
-2.604462439962e-05
-2.31464137789385e-05
-1.46098052214982e-05
4.04135534900616e-06
-2.17755701992297e-06
-2.33956860200162e-05
-1.63833423225898e-05
-2.29975644335043e-05
-1.63305962427845e-05
-2.6330988140897e-05
-1.28158509881408e-05
-1.85506439450435e-05
-6.69840118789082e-06
-2.1237141934003e-05
-2.44640858699356e-05
-1.07454849192005e-05
-2.47982634695455e-05
-1.10074701210571e-05
-3.12232684719097e-05
-1.08256637711969e-05
-8.63038460608812e-06
-5.59658998496777e-06
-2.84217494198578e-05
-2.27379408732163e-05
3.29419458143289e-06
-1.3332663161359e-05
-2.11086875670837e-05
-1.72738204325283e-05
6.29420869743913e-06
3.24118434351098e-06
-1.51819710128621e-05
-9.74508159316863e-06
-9.79146396983629e-06
-1.90190847866996e-05
-2.6840555557385e-05
5.53880025304325e-07
-1.57660403566529e-05
-3.28292854133437e-05
-2.37392783217173e-05
-7.0801646312603e-06
-6.56427693870432e-07
-1.0939222629032e-05
-6.10039713679421e-06
-1.30669847621943e-05
2.54288948393734e-06
-9.79989632755243e-06
-8.67444722368413e-06
-1.16606395975333e-05
1.09311680785264e-05
-2.19466263340579e-05
-1.45530749493928e-05
-1.08060839210979e-05
-1.45111208476917e-05
-4.05497374226032e-06
-3.05210955289598e-05
-1.26590173963352e-05
-1.61238034248725e-05
-1.07011626908195e-05
-2.43869517799114e-05
-1.60071278793661e-05
-9.54253507865425e-06
-1.33198445838924e-05
-2.41710305552965e-05
-1.0640307440382e-05
-2.37697714320554e-05
-5.75755637611209e-06
-1.91022432045134e-05
-1.78916306177248e-05
-3.84480393120814e-06
-8.01226141593695e-06
-4.870290423644e-06
2.6336908508405e-06
-1.64169833372444e-05
-1.89538507053067e-05
-1.92591773210074e-05
-2.09777206794595e-05
-2.71030211005997e-05
-1.58588736159852e-05
-3.03012058197915e-05
-2.43964952307201e-05
-1.99327436738181e-05
-1.58592199301756e-05
-2.75963345466586e-05
-2.08857710949446e-05
-6.68265577372985e-06
-1.5055798473886e-05
-1.5185646896011e-05
-1.19229745305649e-05
-1.08067654571907e-05
-2.07963609788508e-05
-1.90012085063176e-05
-1.89582404263031e-05
-1.76242454879538e-05
-1.64757861365898e-05
2.03005361477786e-06
-8.22174509419496e-06
6.36036627762793e-06
-2.09376930053234e-06
-2.31442410557559e-05
-4.45768666662729e-06
-1.8461120008057e-05
-1.10671907407935e-05
-1.31140117112629e-05
-1.2026590025582e-05
-2.51540462680498e-05
-1.48614202772409e-05
3.49075941003819e-07
2.10349522776716e-06
-9.06780970085038e-06
-8.47856780287434e-06
-1.95259437822382e-05
-2.64700909990069e-06
-2.74631722646893e-06
-1.55555911297204e-05
-2.64039590033746e-06
-5.67475872081583e-06
-1.76360864662923e-05
-8.87056753312207e-06
-7.73672772868301e-06
-3.41066296318601e-05
-1.32902914646527e-05
-2.78720312432478e-05
-9.57640661063751e-06
-1.07827699361069e-05
-1.13607116952548e-05
-1.84912970723138e-05
-1.71407846437892e-05
-1.74824417627544e-05
-3.80705640777248e-06
-8.04755795579555e-06
-5.36664170274401e-06
-1.91892524305541e-05
-6.54375297923756e-06
3.42705037877715e-06
-1.32098817100559e-05
-6.820077208524e-06
-1.83002774578665e-05
-2.27567677843283e-06
-1.82583555274383e-05
-5.53298624413761e-06
-2.10168448566245e-05
-1.09103608285314e-05
-3.3764059269154e-05
-2.43213225815744e-05
-2.16437057798375e-05
-2.51367693308912e-05
-1.29559956612529e-05
-1.33574088586921e-05
-2.32058602975797e-05
-1.42303046779447e-05
-2.81937594361832e-05
-1.11700315463369e-05
-3.60925964499956e-06
-1.58054616096058e-05
-2.29086456864011e-05
1.32731306407641e-05
-1.46973801114703e-05
-1.29003761751931e-05
1.8362207150391e-06
-8.02626540172764e-07
-1.67859054633412e-06
-5.29474837412112e-06
-2.42285782662045e-05
-1.15641435083968e-05
-1.61993233531427e-05
-2.69564250844339e-05
-1.30457496355838e-05
-1.5596179821711e-05
-2.32909476499297e-05
-2.38255182860203e-05
-1.97076258530257e-05
-2.7401103835133e-05
-1.05625857411563e-05
-8.55143300192076e-06
-9.60148350915703e-06
-2.15254111908668e-05
-1.81256636118264e-05
-1.08854516939831e-05
-2.26440829372951e-05
-1.20561333924164e-05
-1.85392119454116e-05
-2.74596448024848e-06
-2.07403552677631e-05
-3.47096588565745e-05
9.21930587631561e-06
1.05985656315656e-05
-1.07147223817366e-05
-2.84206096145526e-05
-4.48253309808566e-06
-2.96497145603127e-05
-1.25319852598346e-05
-2.60831739727855e-05
-1.09628298085384e-05
-1.34259031022203e-05
-8.04610656849045e-06
-1.19279009776626e-05
-3.3444278605435e-05
-2.71404486859523e-05
-6.75813529805074e-06
-1.78472150823838e-05
-5.63075996891275e-06
-1.09860845082847e-05
-1.77722970545263e-05
-9.05426318409099e-06
-1.29613980122089e-05
-1.40229640590299e-05
-1.81706144132352e-05
-4.57677023224339e-06
-1.24150492071367e-05
-2.69235411355706e-05
-9.87858369041433e-06
9.79233645536961e-08
4.57625963400226e-07
-6.45603559285821e-06
-1.42863143187813e-06
-1.15359498721437e-05
-2.24703296839954e-05
-9.49264356668339e-06
-1.82473660305546e-05
-7.58094237020772e-06
-1.02662301928043e-05
-2.20775344740819e-05
-1.86968402394994e-05
-2.06069411505006e-05
-1.52492779165777e-05
1.24551408390769e-06
-1.92323034255275e-05
-9.44209179911621e-06
-1.52660529115649e-05
-2.30966580042601e-05
-8.81026163387646e-06
-1.75799217296942e-05
-1.57408317135966e-05
-2.88143010711094e-05
-2.41980346608846e-05
-2.74788651005985e-05
-1.10298218782172e-05
-5.02353381190121e-06
-7.09196461711406e-06
-1.52652337973313e-05
-2.71636097476194e-05
-1.9740201346507e-05
-2.00580498704035e-05
-1.91762861442718e-05
-2.03773635675083e-05
-9.98923444854573e-06
-2.92728149160208e-05
-1.63686249000898e-05
-2.24579568346724e-05
-8.82542306833168e-06
5.93965490166744e-07
-1.86600505862166e-05
-8.56685861715122e-06
-1.89333475618634e-05
5.12055504470356e-06
-3.96191853046525e-06
-1.09133886929605e-05
-3.32318744285914e-06
-1.02983608060672e-05
-5.83055341331383e-06
-1.84137020960384e-05
-1.59966533309713e-05
-2.54950543256427e-05
-1.45336118989339e-05
2.84353233691047e-06
-2.56683113062102e-05
-2.37782844137789e-05
-1.77621304492819e-05
-1.3709633750934e-05
-1.92160887191357e-05
-2.08760835976048e-05
-2.20622614745483e-05
-2.27937923510335e-05
-1.16751347993199e-05
-9.0792827312276e-07
-2.34860720580084e-05
-1.27126054937027e-05
-1.19116277995528e-05
-1.43075720061107e-05
-2.80620387504945e-05
-4.27163869837919e-06
-1.57476085764238e-05
-1.26102920474744e-05
-2.59913577466406e-05
-3.35176109501529e-06
-1.82709314262393e-05
-1.72417541698692e-05
-6.15735595176143e-06
-1.30752555633849e-05
1.5985632297552e-06
-2.43639277508176e-05
-1.24727109036688e-05
-1.42146255544483e-05
-9.58706175783599e-06
-2.53578138819624e-05
-1.93986189007759e-05
-2.49663800390248e-05
-1.49980542391247e-05
-1.82551476074184e-05
-8.15177167739575e-07
-1.81286442870723e-05
-4.29639926764783e-06
-1.39073974640662e-05
-1.56245149996643e-05
-2.57197039554966e-05
-2.92693800532145e-05
-2.65984923956945e-05
-2.83443469012523e-05
-1.7124570225808e-05
-1.06971746688448e-05
-2.61606759902251e-05
-2.45730848069615e-05
-2.96064405251358e-05
-2.03594511709638e-05
-1.62351653076256e-05
-1.89834140543261e-05
-9.85861311424629e-06
-8.5013037301958e-06
-4.06146647009226e-06
-5.44966828889625e-06
-3.81955979141427e-06
-2.38528319577239e-05
-8.7101765402885e-06
-2.63559590987945e-05
2.16008020575249e-06
-1.58599539882815e-05
-2.11196316071088e-05
-1.57921939515271e-05
-9.50613419666484e-06
-1.35227012384063e-05
-1.1397220291407e-05
-3.19460908768584e-06
-1.81536095800945e-05
-1.47256063322148e-05
-3.22184640934908e-05
-1.82065037219509e-06
-9.91406876051237e-06
-2.45961189822062e-05
-4.51541032031622e-06
-3.29210662784474e-05
-1.71533522059217e-05
-2.01804705583192e-05
-1.23222402547071e-05
-8.34963576999464e-06
-1.54957897475881e-05
-1.09599678723706e-05
-1.57345528141518e-05
-1.3763750791493e-05
-2.83190518661891e-05
-9.39881090436898e-06
-2.91905928032086e-05
-2.19620712885274e-05
-1.24085141477493e-05
-2.18955239591281e-05
-5.36444784377547e-06
-1.44777648677484e-05
-2.4429490018674e-05
-1.57174569658552e-05
4.90118876378477e-06
-2.84748470777517e-05
-3.40465584631691e-05
1.05937048626797e-05
-1.57286173001069e-05
1.07826804640393e-05
-1.42860020112758e-05
-1.0343487676436e-05
-9.05171508615635e-06
-7.9607519290925e-06
-8.2956206007914e-06
6.34133981699715e-07
3.89179016330469e-07
-9.17420091306838e-06
-1.4876463018147e-05
3.38276390103981e-06
-1.5609104869548e-05
-2.35710023542891e-05
-2.22644555402825e-05
-1.10517145378604e-05
-2.31972837008453e-05
-2.331198607739e-05
-1.76188548135709e-05
-1.92848153765843e-05
1.39058841330506e-05
-1.66473931996675e-05
-3.15975687375071e-06
-1.89392183430344e-05
-1.63150145411913e-05
-1.56834419782486e-06
-6.60925625576305e-06
-1.65332504967446e-05
-1.50371117718427e-05
-2.46451793680087e-05
-1.24545280253017e-05
-1.8714921787557e-05
-3.23036911192012e-05
-1.89066981355301e-05
-3.32686360065985e-05
-3.54049574741279e-05
-4.57875092622724e-06
-1.76654311178219e-05
-1.50429883481319e-05
-2.19615615037265e-05
-1.19944469795999e-05
-1.20064554996543e-05
-1.1914093924445e-05
3.61844477299707e-07
-2.49340801917298e-05
-2.95220667065381e-05
-7.24134283259377e-06
-3.54064625123156e-05
-1.31820514128815e-05
-2.38358732858566e-05
-2.68429072780307e-05
-2.6396587689686e-05
-1.88956117381607e-05
-1.62857378484386e-05
-2.67595194489871e-05
-1.66644870446718e-05
-2.02982784856786e-05
-1.55914218153092e-05
-2.91783970874599e-05
-1.92880676876472e-05
-1.28145906631292e-05
-1.47841526126359e-05
-7.58082476504563e-06
-2.21656314295074e-05
-1.68841750856634e-05
-6.42619081970631e-06
-8.15014120808541e-06
-1.45041465832861e-05
-2.06944224521828e-05
-1.54221928644831e-05
-1.79415283761104e-05
-6.93266179239933e-06
2.62547599497707e-06
-8.17313890327526e-06
-1.52699656613023e-05
-2.9542944907982e-05
-2.18487855535679e-05
-1.17451078406308e-05
-1.86538392097226e-05
1.51330139842485e-05
-1.26782151516214e-06
-1.18262782948105e-05
-2.56389586349652e-06
-1.86484369040434e-05
-1.39065356644162e-05
-1.87574515289311e-06
-2.35009835633717e-05
-2.38401452951047e-05
-1.97290207424812e-05
-1.52404391057441e-05
-1.31856324044926e-05
-1.31667749502677e-05
-3.64524717687244e-05
-1.45887194986099e-05
-1.34997054484942e-05
-1.55173373313913e-05
-8.22655857610704e-06
-3.98941248692198e-06
-9.04680425427889e-06
-1.50768299749629e-05
-1.80823889167843e-05
-1.7876661331075e-05
6.48888906901345e-06
-1.12922369690676e-05
-2.38687150710349e-05
-2.06236238933322e-05
-2.40268535772772e-05
-1.28455979049841e-05
-8.92618007948334e-06
-2.63436136831589e-05
-1.73464512809784e-05
-2.25240267022573e-05
-1.35391672420362e-05
-1.75605154967884e-05
-5.5250046799443e-06
-1.90467005145505e-05
-1.07387917907788e-05
-5.51132300736631e-06
-6.55899473569947e-06
-1.28549909936458e-05
-9.63743660880681e-06
-3.09611251965514e-05
-1.50110403841549e-05
-8.94468218631564e-06
-2.75096069950963e-06
-9.40412707836155e-06
-8.24446455334342e-06
-1.45329307487645e-05
-2.17714650201355e-05
-1.43533881185795e-05
-1.54239491410353e-05
-1.62029445199311e-05
-6.90314656122755e-06
-1.47011517058986e-05
-1.05650882135175e-05
-6.25592984780599e-07
-1.92673609955072e-05
-2.47247371492427e-05
-1.40565757265272e-05
1.78621932830925e-07
-8.43366227764986e-06
-2.05834357829836e-05
-1.10772678539957e-05
-2.25804412575521e-05
-1.4189305425939e-05
-1.73006105583061e-05
-2.7399456368734e-05
-2.93984237289377e-05
-2.12656761519377e-05
-2.36370070564404e-05
5.89449408029546e-07
-1.358129127274e-05
-1.32990255412521e-05
-9.04502615094283e-06
-2.96191759413542e-05
-2.77260779755947e-05
-1.83746772556804e-05
-9.9798845646625e-06
6.83022257452031e-06
-1.64898654254513e-05
-6.17223343922541e-06
-8.63154689669302e-06
-1.38272776521497e-05
-2.39568028172536e-05
-6.23299394370925e-06
5.30787420120458e-06
-9.19390677407172e-07
-8.63366357384867e-07
-1.18718821109094e-05
-2.72529044937633e-05
-1.18719259044345e-05
-3.37056011427196e-05
-3.58899513180914e-05
-1.31445026461383e-05
-1.63193237295255e-05
-1.14641415799347e-05
-4.67980765221429e-06
-1.71800090454501e-05
-2.07223448385582e-06
-1.76382874264638e-05
6.45021317479943e-06
-5.67275953393358e-06
-8.34470143759786e-06
-2.39856525289011e-05
-6.63710584988881e-06
-1.27868437251331e-05
-1.19631274576337e-05
-3.01803327121043e-05
-3.67656733574112e-06
-1.43618920521231e-05
-2.24174564563241e-05
-1.78812943602224e-05
-3.16299490054214e-05
-2.50510791846227e-05
-1.90906022273077e-05
-8.59788283064629e-06
-2.59693934552942e-06
-9.78460385712426e-06
-1.03500696067173e-05
-1.58519229698359e-05
-1.0238675748842e-05
-1.8999384481958e-05
-2.43663304811492e-06
-1.78242869645771e-06
-1.75120336092578e-05
7.72489597963299e-06
-1.32577684021096e-05
-2.32261560626109e-05
-2.26221557525186e-05
-1.24244175822463e-05
-2.88806802867518e-05
-1.04273919644983e-05
-1.04240914096865e-05
-1.26279889436247e-05
-2.54063772137347e-05
-3.44768580831362e-05
-2.56656815733691e-05
-1.31882767535518e-05
-1.47095586969165e-06
-1.42283420019214e-05
-1.59826514818552e-05
3.47899828543168e-06
-7.65482182610818e-06
-9.81203007269797e-06
-1.00906606065861e-05
-1.32003730467028e-05
-1.9168059923928e-05
-1.37006029662306e-05
-1.80422248220427e-05
-1.09323763994663e-05
-2.57142202988295e-05
-9.79839730403627e-06
-1.0869311229666e-05
-2.53845024027622e-05
-5.65007693776876e-06
-3.67277316374617e-07
-2.18801273251793e-05
-1.02022800461052e-05
-9.70931518112005e-06
-2.11148340489138e-06
-8.75944571014511e-06
-7.73446625523836e-06
-1.41460796685432e-05
-7.67013355896602e-07
-1.59609411910776e-06
-8.5336503502121e-06
-9.92798982414859e-06
-3.11881989430285e-06
-2.94828068321316e-05
-1.04900647534231e-05
-5.57843992606527e-06
-2.76360550658524e-05
-2.86991551517144e-05
-4.40003694770468e-06
-1.93929597587504e-05
-3.19682813809057e-05
-2.02875246500462e-05
-1.94063166018216e-05
-2.71572628565238e-06
-7.57037002208759e-06
-2.34956550057665e-05
-9.80614235842821e-06
-4.39166332543235e-07
-1.49205623761189e-05
-8.33820486050344e-06
-8.0177666401764e-06
-1.92419886744548e-06
6.00984480624119e-07
-9.42008159125794e-06
-1.23697332499449e-05
-1.80482623460955e-05
-7.91940457662158e-06
-2.10652626274045e-05
-1.18405060346663e-05
-1.73644769174683e-05
-2.08456220532226e-05
3.89970940048941e-06
-3.36236231256317e-05
-3.56658937853191e-05
-1.81852296257405e-05
-1.7294276765167e-05
-1.5372233750372e-05
-3.40469926141985e-05
-2.1404618550835e-05
-1.39911878568857e-05
-3.04367251230251e-06
-2.49932848213823e-05
-1.44837619642284e-05
-1.37524461120985e-05
-1.79691461156166e-05
3.42080083961531e-06
-2.7608793131055e-05
-1.72840543620315e-05
-1.59733623148713e-05
-2.49240987668564e-05
-6.44877634478567e-06
-7.08575144001446e-06
-3.37716797781745e-05
-1.40833891333732e-05
-1.88363266322311e-05
-2.56645246669127e-05
-2.2659199486358e-05
-1.7162867161761e-05
-2.12779482101128e-05
-5.62098966419686e-06
-1.92876907671185e-06
-1.87903725773915e-05
-4.21993968230267e-06
9.08629778681518e-06
-8.13064842262607e-06
-1.83374369090516e-05
-1.53078318248929e-05
-1.4090736437416e-05
-4.21925898159948e-06
-1.69392100178653e-05
-1.50179050520999e-05
-3.84335149081868e-05
-1.92627270853307e-05
9.62491990331059e-06
-1.04946176408157e-05
-7.37087989269203e-06
-1.88856069250529e-05
-3.02360629701828e-06
-8.06034397384804e-06
-1.79390916029387e-05
3.06433787282547e-06
-1.1651810282228e-05
-1.15310235617158e-05
-4.11327543912396e-06
-5.19034825082088e-06
-1.00927995610061e-05
-1.2699585457611e-05
-1.46615876768511e-05
-1.7791000904434e-06
-1.7877056370178e-05
-2.26856075371615e-05
-2.90533830310633e-05
-2.6324843211744e-05
-1.72290892959489e-05
-2.47324303109654e-05
2.6047991465981e-06
-1.17769031496655e-06
-4.59563339619468e-06
-7.4110729297535e-06
-9.52266416275346e-06
-1.46757096034421e-05
6.32529354799038e-06
-2.55985386112223e-06
-1.17371359035152e-05
-1.48643117359626e-05
-6.14459666146721e-06
-2.47023581640481e-05
-8.02976320024197e-06
-1.49437492713719e-05
-1.84783929067307e-05
-1.21538186521595e-05
-3.63418212567828e-05
-2.21176587857506e-05
-1.17350646555031e-05
-1.86564626653405e-05
-4.45032434761216e-05
-1.73967017087003e-05
-2.4416863495115e-05
-7.68059557709133e-06
-2.23923105083981e-05
-2.27768731006424e-05
-9.5660564902587e-06
-7.49405292001151e-06
-1.33899158703818e-05
-1.12950229573641e-05
-2.53240818910347e-05
-1.61119219456354e-05
1.46249863842984e-06
-1.49374426587786e-05
-1.33287352493425e-05
-2.64388394814919e-05
-1.54440595082952e-05
-1.94114020077725e-05
-3.158288125937e-05
-1.18370076455097e-05
7.79953383299153e-06
-4.26668028747191e-06
-1.53490900286725e-05
-1.66556479859203e-05
-1.02428524741912e-05
-1.20895636385557e-06
-4.43190170133389e-06
8.29227760188758e-06
-1.02144083395166e-06
-2.12054350948724e-05
7.45094555810044e-07
-5.54328717455113e-06
3.70831907576635e-06
-2.15945721076635e-06
-1.14466673117604e-05
-1.04777603578738e-05
-1.3459681635857e-05
-1.4100024762476e-05
-2.36102860046948e-05
-9.09957423216033e-06
-2.79090617258193e-05
-2.93972380532929e-05
-1.43921288037642e-05
-5.02498962603202e-06
-1.67248669414408e-05
2.94275531908569e-06
-3.16264470626568e-05
-2.1693047901243e-05
-1.18792691100819e-05
-1.12002293519567e-05
-4.52567451715194e-06
-8.00089270872028e-08
-2.07936510574754e-05
-1.13572154503549e-05
-2.85069874797683e-05
-2.92921149342657e-05
-9.15090021065744e-06
-9.92716492255937e-06
-1.26372003419309e-05
-3.53930690864199e-06
3.15041772412685e-06
3.50852504231869e-06
-6.42867886149938e-06
-3.29985105269456e-05
-1.66598662389534e-05
-2.84761713166709e-05
-6.08707149163693e-06
-2.89167061355128e-06
-2.21852323814765e-05
-7.56497850933278e-06
-2.12810064487166e-05
-1.45442151453752e-05
-2.83773775587411e-05
-3.97765309418382e-06
-1.16830419034978e-05
-1.3702173801415e-05
-1.64598948043687e-05
-1.63986216445524e-05
4.56886014034044e-07
-1.57579375389285e-05
-7.66774627880264e-06
-1.08712715254006e-05
-2.55960878066641e-05
-1.58317487215905e-05
-3.59181893881287e-05
-1.68958366793005e-06
-1.52941582826532e-05
-2.19191469125669e-05
-2.87578210337598e-05
-7.84699776390916e-06
-9.90450705935171e-06
-1.22849370392281e-05
-1.05329113766936e-05
-8.62651090957045e-06
-1.75808908609347e-05
-2.23382116981311e-05
-6.58137424402636e-06
5.53123055137992e-06
1.7807065109864e-07
-1.60194972647579e-05
-1.68746260885585e-05
6.71073649674047e-06
-1.08417553565479e-05
-2.04833241794778e-05
-2.90027757791324e-05
-1.10292376334978e-05
-7.8043120086537e-06
-1.19966877607031e-05
-4.29645487159016e-06
-1.56921654388723e-05
-1.34021098813895e-05
-2.45814457705367e-05
-1.2884766640633e-05
-1.146018789339e-05
-2.02856940543303e-05
-8.79771059861643e-06
-1.85438634967954e-05
-1.13896136578121e-05
-1.27319943517829e-05
-1.75766466250752e-05
-4.27872480083059e-06
-1.61229122798551e-05
-1.32750594021159e-05
-2.12587752246822e-05
-1.95219596614102e-05
-1.61693024786342e-05
-7.19172170047408e-06
-1.19853125471441e-05
-1.48753875867228e-05
-1.75203577001265e-05
6.75046961097462e-07
-5.97760812409543e-06
-8.30234021877866e-06
-1.71511815781019e-05
-2.2029481543255e-05
-1.98559085899929e-05
-2.62502376882547e-05
-2.38936263369278e-05
-6.90175811169526e-06
-1.9469271092979e-05
-1.87633579621901e-05
-1.84295437557785e-05
-7.94017966776321e-06
1.17952987145787e-06
-2.56928413921199e-05
-2.65211258054938e-05
-2.6853355990301e-05
-2.51609410423131e-05
-1.47077712624848e-05
-1.19242398001417e-05
-2.14683671985002e-05
-1.49257844165907e-05
1.02633117798515e-06
-2.7434289327448e-05
-2.85528796653997e-05
-1.25145925587523e-05
2.10145321712122e-06
-1.71324597358688e-05
-7.88672310012331e-06
-2.61211465055183e-05
-2.51802829735514e-05
-2.57135062423833e-05
-1.8033427776102e-05
-2.07271378568909e-05
-1.79670002395221e-05
-1.31887996108852e-05
-8.76763582358664e-06
-1.45006650056531e-05
-2.94331063215286e-05
-1.42164928370822e-05
-1.53017430748131e-05
-1.16128513729032e-05
-8.34394421380729e-06
-1.5479727663965e-05
8.59523813088717e-06
-1.55010129044793e-05
-9.80162970614997e-06
-1.72799996070124e-05
-1.95746985627204e-05
-5.93687390928622e-06
-5.18229561255201e-06
-1.83388951068458e-05
-1.38073167040128e-05
-2.11087546312001e-05
-2.41520006208879e-05
-3.69588873015333e-05
-1.07826245825122e-05
-2.64658120810233e-05
-2.18525270291186e-05
-2.63741931342138e-05
8.45225829816039e-06
-1.63344648434067e-05
-2.61173256773682e-05
-2.78222294142705e-05
-2.48930110623409e-05
-1.03279974319435e-05
-2.42578751159477e-05
-2.54979096057673e-05
1.33355960077928e-05
-1.80500756205683e-05
-4.89495287614928e-06
-1.73535176826002e-05
-2.03548216211623e-05
-1.75094429946609e-05
-5.29894021772169e-06
-8.33954425148665e-06
6.24659068288849e-08
-1.32495398702476e-05
-2.23555495754359e-05
-1.58785120048723e-05
-1.75388688266661e-05
-1.47563560369315e-05
-1.84572920721084e-05
-8.60057610033598e-06
-2.48352279021144e-06
-1.92358687927537e-05
-2.1107886089749e-05
-3.25466583302948e-05
-1.74157457103253e-05
-1.86006978956664e-05
-9.67221954674859e-06
-3.6210655493708e-05
-6.9881351507733e-06
-2.92815890839697e-06
-4.52328046058204e-06
-3.91667328770692e-05
-1.65975020612859e-05
-2.12240818740892e-05
-7.7666171821974e-06
-2.14782030207555e-05
-1.19021060597997e-05
-1.13931977734108e-05
-2.16658888651083e-05
-2.53948657333155e-05
-3.13473277271102e-05
-2.6352309542832e-05
-1.11567543982888e-05
-1.88280496281246e-05
-2.62907152838813e-05
-7.08328855893595e-06
-2.14015636308225e-05
-2.67679470419651e-05
-1.50898565069197e-05
-2.01472066489553e-05
-1.64057936786788e-05
7.8113583246845e-06
-2.14674121111757e-05
-4.22947822701751e-05
-2.63251457630871e-05
-2.30527496987224e-05
-9.74965481770154e-06
-1.92599975503174e-05
-2.08458463002334e-05
-5.00800846251014e-06
-1.46904212905608e-05
-6.12744842723832e-06
1.26752643527366e-06
-3.56513714955978e-06
-1.55702504317005e-05
-9.05138897481187e-06
-1.09088110564348e-05
1.21699973988934e-05
-5.2829593104386e-07
-1.53505395426695e-05
-2.08977718127223e-05
-2.92780466971056e-05
2.72646599734201e-07
-2.19077169701868e-05
-1.82398978915186e-05
-2.8784229083162e-05
5.20706581353749e-06
-2.10879452161647e-06
-3.55025170607321e-05
-1.52907266772755e-05
-2.1137515032904e-05
-1.46383460008568e-05
-2.35953155671048e-05
-1.56420227965743e-05
-2.66506636307112e-05
-9.10474992014393e-06
-1.09926033686062e-05
-2.39675712273152e-05
-1.38727781343969e-05
-9.85475999732923e-06
1.25934713623147e-07
-1.75173308664988e-05
-8.83076363868798e-06
-1.24952230885603e-05
-2.02761906343924e-05
-2.98250104869267e-05
-3.16912275845086e-05
-2.33192325862445e-05
-1.94601286165556e-05
1.65746363175647e-06
-1.57250769585834e-05
-5.0599045384283e-06
-1.43941834557028e-05
-3.29823437655775e-05
-3.53359931185659e-05
-1.32757880884894e-05
-3.10674385693911e-05
-2.22874697830439e-05
-8.35848876555421e-07
6.48515873917521e-06
-1.72117502780356e-05
-2.54536790339136e-05
-2.72162000959347e-05
-1.00306658801584e-05
-9.37960659738364e-06
-3.21536012760919e-05
-9.74228984986106e-06
-1.87439741817394e-05
-2.70595849236649e-05
-3.64150034411634e-05
-1.77390922204361e-05
-1.93801094175997e-05
-2.99212755205562e-05
-9.628099220205e-06
-2.24602707036014e-05
-2.18219108220872e-06
-1.94602575970376e-05
-2.76035914294395e-05
-6.8414839573324e-06
-1.22075114529195e-05
-1.68173223930693e-05
-7.45812273879467e-06
-5.68612109614603e-06
-2.4128940935687e-05
-1.63128046121817e-05
-1.39957365718298e-05
-2.06894377263313e-05
-2.46432541321698e-05
-2.28538274047242e-05
-2.86438661505667e-05
-3.44436631019504e-06
-8.72252248223074e-06
-3.13085257787416e-05
-1.35580287608919e-05
6.06751992261417e-07
-3.65018263396429e-06
-1.7109492241685e-06
-1.76151151614374e-05
-2.39510340047139e-05
-2.08474031372581e-05
-1.02457295376346e-05
-1.51758782131989e-05
-4.13242849283914e-06
-2.9184039756638e-06
-3.3190827209217e-05
-1.18810768262791e-05
-2.5631348674211e-05
-1.53481113908274e-05
6.97820364987036e-08
4.29909279197068e-06
-1.25718474419782e-05
-1.59084388572734e-05
-9.91905515397266e-06
-8.61437523714701e-06
-3.15173200231327e-06
4.95746083699619e-06
-1.72006606071566e-07
-1.61564048675694e-05
-4.55878972156794e-06
-1.61418101461299e-06
-4.07963783292459e-05
-2.35552991251862e-05
-1.89781014354728e-05
-2.08038065329394e-05
-9.98236459811009e-06
7.95729508110989e-06
-1.77392460708931e-05
-2.62749999840562e-05
-2.42872582415288e-05
-2.90154208712308e-05
-1.7985041804743e-05
-1.56660171278511e-05
-1.98506904694605e-05
-1.81343763901447e-05
3.40713214063386e-06
-2.74631811690298e-05
-2.77332939354624e-05
-1.44246163414718e-05
-1.54731660430318e-05
-1.6372142424589e-05
-1.22286280394407e-05
-1.97808608051631e-05
-8.86159261289893e-06
-2.3035126128262e-05
-1.2352048627327e-05
-2.34280652281565e-05
-1.08137227303393e-05
1.1587188178568e-06
-1.3788086767122e-05
-1.60595358163048e-05
-3.99162863426069e-06
-2.54451363447941e-05
-4.49261266726146e-06
-8.67426536400226e-06
-2.63359116719848e-05
-1.47725951635082e-05
-1.97372114421714e-05
-1.66844920937641e-05
-9.47414041237688e-06
-1.48825344874634e-05
-1.84666319208125e-05
-2.99128562772365e-05
-1.04890386205649e-05
-1.57070972775272e-05
-1.96778454886904e-05
-2.12536915268641e-05
-3.00150743978418e-05
-1.93480494349222e-05
-1.02217238028269e-05
-2.7706944269948e-05
-2.72982514959942e-05
-1.87227108088287e-05
-1.19765744718521e-05
-1.20724832921798e-05
-1.38508721894356e-05
-9.56318362218656e-06
-2.05171527185696e-05
-9.82580400224406e-06
-1.14144272115723e-05
-1.81429871894572e-05
1.14617641924543e-05
-9.096177215865e-06
-2.04598567869385e-05
-2.25744162694473e-05
-1.19340099274242e-05
-1.03920696217117e-05
-2.48359537429436e-05
-3.18049500979209e-05
-1.06707948441357e-05
-1.1115480340927e-06
-2.14054885589561e-05
-3.89982830013171e-05
-2.32082742748193e-05
-5.29834027970283e-06
-9.97074131237788e-06
-1.47240614562989e-05
-1.00938262489752e-05
-2.02004157855864e-05
-2.0820757031514e-05
-1.76885283391571e-05
-2.2462665189683e-05
-9.59161634826124e-06
-6.58666428340797e-06
-2.35998933871031e-05
-1.1515296078009e-05
-9.34956508996222e-06
-3.77777730106567e-05
-1.85871258808962e-05
-8.59856700872546e-06
-2.31655852176528e-06
-1.7567812428566e-05
-1.19160412277401e-05
6.99160903388294e-06
-1.90089592317521e-05
-1.91402061668682e-05
-1.09919869385776e-05
2.93251399624057e-06
-1.92116851885958e-05
-2.42684784981131e-05
-2.31534103545161e-05
-2.18145337022115e-05
-1.99331103101798e-05
-1.72739827929827e-05
-3.06408640765398e-05
-2.17586495653502e-05
-2.19270495322445e-05
-1.63812321718293e-05
-3.22614391450469e-05
-2.4185875359682e-05
-3.38453316110894e-05
-2.00810803748905e-05
-2.00084113528611e-05
-5.00096127198259e-06
-1.19728953842489e-05
-6.97477473425406e-06
-2.08165571009764e-05
-8.15056198634143e-06
-1.56529452796066e-05
-1.56011631565308e-05
-1.21592756436847e-05
-1.89554740917431e-05
-2.49025272540035e-06
-2.92176939742592e-05
-6.84877469455277e-06
-1.12462776756062e-05
-2.22830515652769e-05
-3.28591810987076e-06
-7.65493898100398e-06
-2.88021694245344e-05
-2.17725570998206e-05
-1.19490380379431e-05
-1.56169815858303e-05
-3.81764459076343e-06
-6.38195963193143e-06
-1.60441526822036e-05
-1.91939176763628e-05
-1.9345464923618e-05
-2.51339221366637e-05
-2.1265009118943e-05
-5.93211036418159e-06
-4.5703769339008e-06
-9.76350134953439e-06
-1.88743794359322e-05
-1.3808856136769e-05
-1.65677017241676e-05
3.40984654474841e-06
-1.79902415403836e-05
-2.52553516024594e-05
-1.73470355505006e-05
-1.25629701196449e-05
-6.07563603520508e-06
-8.96535338883788e-06
-6.16879134977241e-06
2.66478124959856e-06
-1.79353168055148e-05
-2.00723188189819e-05
-1.47287730941082e-05
-1.45656313711145e-05
-1.193045004941e-05
-8.31204256781898e-06
-1.98678009746478e-05
-1.53605922790368e-05
-2.27831421239354e-05
-8.29827536583373e-06
-9.2050262118855e-06
-1.89989930801683e-05
-1.14647254147925e-05
-1.90698079383983e-05
-1.34659783719269e-05
-1.47745963861147e-05
-3.16109400983272e-05
-1.31104564294e-05
-1.93598864509256e-05
8.60509987469448e-06
-2.22949540231061e-06
-9.75793933159526e-06
-8.74091319265102e-06
4.74123522853966e-06
-1.72004919285138e-05
-9.99807665545322e-06
-1.03182586751029e-05
-1.42864097742413e-05
-1.75911396665401e-05
-2.10914028540458e-05
-1.10679955907976e-05
-7.86635254477792e-06
-2.75751007570887e-05
-1.29837119658408e-05
-7.60218476376325e-06
-1.78038429261377e-05
-1.77702561341627e-05
-1.99829131670837e-05
-1.06818242651736e-05
-7.67001487533888e-06
-2.93504616606939e-05
-2.40860811523071e-05
-1.83440531130149e-05
-1.48193935433077e-05
-1.38075419740247e-05
-2.28094672996313e-05
-1.51266881820919e-05
-2.91796735519631e-05
-1.14499409946218e-05
-1.2579336366129e-05
-1.83312518070492e-05
-5.46288619552292e-06
-1.02598882170114e-06
-2.61143232740335e-05
-1.56503646958652e-05
-3.4485463697642e-05
-3.19113797875867e-05
-2.07477355753248e-05
-1.72955129647281e-05
-1.07439002496111e-05
-1.43494499247826e-05
-3.31553337284713e-06
-1.49686818917543e-05
-2.32885276176013e-05
-5.50574037862289e-06
-1.68973262920666e-05
-1.65065489649513e-06
-4.81348728321057e-06
-1.21348968057189e-05
-1.26939194290463e-05
-2.05862595151528e-05
8.83961695414496e-06
-3.47933878391888e-05
-2.90977526363485e-05
-2.48751134847279e-05
-1.01340850834977e-05
-2.67558129485836e-05
-6.37408749489222e-06
-9.64048233742385e-06
-5.98784634786995e-06
-3.29104668224328e-05
-1.44683165740587e-05
-6.537704228547e-06
-2.98622189130984e-06
-3.82164491346975e-05
-1.70461098553277e-05
-1.87488531721094e-05
2.07563710586135e-06
-1.52315646095963e-05
-2.29583936634977e-05
-1.63401791916982e-05
-4.24140492624759e-06
-1.92933902465836e-05
2.79326927330707e-06
-2.5862637525691e-05
-1.39684435895173e-05
-7.56828582263555e-06
-1.77469331779976e-05
-2.01068453693849e-05
-1.42927539752278e-05
-1.06032780655155e-05
-1.90167983282803e-05
-8.70269702055838e-06
-2.11586513246444e-06
-1.6273616446772e-05
-1.89538855628003e-05
-1.22520238927588e-05
6.06307012411055e-06
-1.25064078534199e-05
-1.51061834580087e-05
-9.32116073719989e-06
-1.48651251496211e-05
-2.25435060735657e-05
-1.80665409971969e-05
-2.29555680823119e-05
-1.49558146957105e-05
-1.12161058313099e-05
-2.18503664311989e-05
3.27382021538664e-06
-3.11848969463955e-05
-5.06805601004347e-06
-2.11796023356752e-05
-2.22738126765094e-06
-2.79540260602969e-06
-1.89151511476305e-05
-1.54377520364795e-05
-1.17228786324579e-05
-2.77394156367374e-05
-1.17137322803672e-05
1.79356778282274e-06
-3.70557076308792e-05
-1.8062388853385e-05
-2.65625142418577e-05
-4.56165165892022e-06
-9.33270450865234e-06
-9.00843469272581e-06
-1.45390667311446e-05
-2.81595924492521e-05
-8.5408801585561e-06
-1.61507018558721e-05
-2.69785132202347e-05
-1.47417644992261e-05
-1.51757480612874e-05
-8.34727892516195e-06
-5.07765805535203e-06
-2.44650455717042e-05
2.75958004537915e-06
-2.39786470310043e-05
-2.81621205745565e-05
-1.60822968712494e-05
-2.30584738426376e-05
-2.03815979565067e-05
-2.61878360489226e-05
-2.11045152590809e-05
-1.95788105283745e-05
6.02873310021867e-07
-1.01589752462067e-05
-1.77837317297284e-05
-3.31822142894008e-05
-2.12202734984649e-05
-2.31822842833456e-05
-1.53864752863134e-05
-2.24022764365162e-05
-1.45944025050093e-05
-1.22754774946782e-06
-1.58721399487504e-05
-9.22905636000241e-06
-7.63559162681587e-06
-9.00018086824269e-07
-1.49660875446605e-05
-6.48420220065018e-06
-1.30393369878831e-05
-1.60872639326267e-05
-2.09374347741773e-05
-1.82492336073976e-05
-1.5071218711898e-05
-1.09397074036359e-05
-2.13684886244768e-05
-4.94612615898012e-06
4.77844874973523e-07
-3.5494232343553e-06
-2.34731410089545e-05
-3.17826790759105e-05
-9.7817538382839e-06
-1.133358872975e-05
-5.88279243718835e-06
-1.73382179468071e-05
-1.21603127150591e-05
-1.7048140195284e-05
-2.26354063501661e-05
-3.06260436712595e-05
-7.74913431104908e-06
-1.07022664386272e-05
-1.45556293855197e-05
-2.77934605346798e-05
-2.65858262722129e-05
-1.6605443440367e-05
-3.55016816535364e-05
-1.16037467149229e-05
-1.82650517443268e-05
-1.26374028269433e-05
-1.99961941706873e-05
-1.0822094087603e-05
-1.53525411377421e-05
-1.1222826934468e-05
-1.24497675210106e-05
-5.01654599797992e-06
-3.33143466962279e-05
-1.61713951747134e-05
-1.33314117965731e-05
-2.89503783872964e-05
-1.99373900037273e-05
-1.05910587007224e-05
9.48059766537793e-06
-2.8051356173705e-05
-1.30853263943126e-05
-2.20472122676565e-05
-2.50166840805471e-05
-1.1844980325799e-05
-1.279209874686e-05
-1.06668879351635e-05
-1.4892892092579e-05
-6.64035472578057e-06
-1.56311643957162e-05
-2.12291502891351e-05
-1.79638608818314e-05
6.15549408440459e-06
-3.18435335209266e-05
-1.39166190429467e-05
-8.1465146633763e-06
-1.25818395661702e-05
-1.7205235583073e-05
-1.54346008371785e-05
-2.40090638847837e-05
-2.13562783456019e-05
-2.0563235835629e-05
-2.84444804672075e-05
-2.14958009861825e-05
-1.36964586573463e-05
-7.20420209297058e-07
-5.33340563393815e-06
-1.35318368798336e-05
-7.83127110257859e-06
-6.43575439305697e-06
-1.71366390387202e-05
