# Supplementary material for: Research on computational propagation and identification of mine microseismic signals based on deep learning
Source: PLoS One. 2025 Oct 22;20(10):e0334641. doi: 10.1371/journal.pone.0334641 (PMC12543183; doi:10.1371/journal.pone.0334641)
Supplement: S9 Data — (ZIP) [file pone.0334641.s009.zip › 000101100000515.xlsx_0.txt_24.txt.txt]

4.30966397345301e-06
-1.80885810481783e-05
-1.30584576394389e-05
-1.41400319099195e-05
-2.86466269981725e-05
-2.57386829712746e-05
-1.51246278813382e-05
-2.96714482070623e-05
-1.15336873388544e-05
-1.85383789472018e-05
5.42995337564033e-08
-1.1259135588487e-05
-5.20979137243201e-06
-2.37146562701306e-05
-2.35702042675764e-05
-2.07478449256735e-05
-1.46848082259125e-05
-2.50739429554143e-05
-1.11410170515638e-05
-9.77824751939117e-06
-1.37377034893581e-05
-2.27972509531283e-05
-2.44372481326553e-06
-2.81640863392721e-05
-7.93216838406008e-06
-2.36169367398771e-05
-3.52787539713713e-05
-2.26312127882845e-05
-1.65564375778333e-05
3.34229176407094e-06
-1.44473802856345e-05
-1.211239857591e-05
-8.51236415670601e-06
-9.74552058959498e-06
-2.40607922150287e-05
-1.7030693381724e-05
-1.05642909919203e-05
-1.41041923169626e-05
-1.01028400832457e-05
-2.02629824737101e-05
-1.71577447216123e-05
-3.06377899738563e-06
-2.86332032753289e-05
2.36398462755898e-06
-1.33740994132764e-05
-1.17574757467611e-05
-2.29472199889921e-05
-1.96479854739786e-05
-1.88986449194399e-06
-6.61748626489458e-06
-2.84494284161096e-05
-9.17630962676643e-06
-2.68355397436553e-05
6.12009599844833e-07
-1.36886845450752e-05
-1.27536359114622e-05
-1.80954543520093e-05
-2.16850510011348e-05
-4.89987963992079e-06
-1.93416770683143e-05
-3.02423075153536e-05
-2.66630302941375e-05
-2.13931189007861e-05
-2.4797075757753e-05
-2.00176842767281e-05
-2.56752285847952e-06
-1.70449032318034e-05
-1.42969739717432e-05
-5.6952772213653e-07
-1.66727170606831e-05
-1.27713802783179e-05
-3.66438626580003e-06
-6.01386510187104e-06
-3.48349821322609e-06
-1.28405519987637e-05
-1.59848300034126e-05
-1.39999146933415e-05
4.1877554756079e-07
-2.07891217573344e-05
-2.02513736036433e-05
2.09732791308108e-06
-2.77506923904904e-06
-7.80725490149775e-06
-1.34547843688678e-05
-4.19071447803855e-06
-9.17608183257841e-06
-1.25026070382839e-05
-8.91377995869887e-06
-9.45689270009618e-06
-1.98256228760915e-05
-2.27848940448257e-05
-8.84421780896366e-06
-2.13424971311407e-05
-1.31947860138537e-05
-1.26633320871686e-05
-2.36144170692746e-05
-1.4209080352835e-05
-2.02325372519673e-05
-4.56362080882854e-06
-3.74688380943425e-06
-2.38554857948805e-05
-2.56660810234466e-05
-1.57053318087244e-05
-1.1186725517302e-05
-1.6201644737767e-05
-1.10953442441047e-05
-8.2041062952686e-06
-3.13410174896659e-06
1.45873899714853e-06
-1.48691059183334e-05
-3.69230249193438e-05
-3.83722742720341e-06
1.57962488593909e-05
-2.27801936757548e-05
-2.56259475636553e-05
-1.59102784608715e-05
-1.87128470790174e-05
-1.52596453495005e-05
-2.68106092232446e-05
5.41186696403134e-07
-2.4453625536667e-05
-1.33214848656897e-05
-3.99858684344203e-05
-3.41765673865477e-05
-3.03944641253287e-05
-1.61978200581441e-05
-4.01017026969628e-05
-2.57596966658817e-05
-1.99252043769676e-05
-1.56624817808408e-05
-2.34662347569596e-06
-1.12552172736509e-05
-1.43902116445227e-05
-7.80517248979913e-06
5.15728755010209e-06
-1.11394202147488e-05
-1.95644403656693e-05
-1.32010984152007e-05
-2.42850381867307e-05
-1.59674484228809e-05
-1.6240578231104e-05
-3.14854158024006e-05
-1.27667212619336e-05
-2.392707201678e-05
-2.42435055724699e-05
-2.87694085201223e-05
-1.82928711845909e-05
-1.53780813936928e-05
-5.66774748273257e-06
-9.64577633269495e-06
-1.61505467619253e-05
-8.4793791369805e-06
-9.4499562793958e-06
-1.50328189244035e-05
-4.03778463723076e-06
-6.89405881503867e-07
-2.68089760704725e-05
-2.06174483630932e-05
-1.91748687654902e-05
-6.20759030642396e-06
-8.69837288382605e-07
-2.55630739707128e-05
-2.19298131269059e-05
-1.26045257143974e-05
-8.73240804248183e-06
-2.65165929603101e-05
-4.21853254975517e-05
1.8649461854219e-06
-1.96394136999935e-05
-1.92884035644044e-05
-1.08558197698411e-05
-2.22709687800447e-05
-7.06710697305151e-06
-1.12425166067698e-05
-2.10676395517622e-05
-1.24042309687024e-05
-1.17366709703502e-05
3.99494366321339e-06
-1.77443167903576e-05
-6.16930480998404e-06
3.66532614309356e-06
-1.36037471512966e-05
-1.47231125453495e-05
-2.49588684377281e-05
-6.82689341265482e-06
-8.01566919415782e-06
-1.12877567622612e-05
-3.39698168695864e-05
7.2584676575287e-07
-9.09317469381211e-06
-1.04735501221849e-05
-9.40427305649177e-06
-1.09182015534755e-05
-1.22274274541593e-05
-4.48985344964716e-07
-3.15076032104733e-05
-1.14676366590931e-05
-7.74387637155528e-06
-6.21943156309045e-06
-2.40474096346609e-05
-5.47533280640183e-06
-2.68872945141319e-05
-2.16598696353187e-07
-3.03747846033346e-05
1.66659826947662e-05
-1.90454906786649e-05
-7.14876002582544e-06
-1.69206896056897e-05
-2.46217587605315e-05
2.81618088221582e-06
-7.79462843764637e-06
-9.8118127561417e-06
-1.42120562189725e-05
-1.75900901838478e-05
-1.28991583032546e-05
-2.33836579541875e-05
-2.58543890022671e-05
-2.07997985426097e-05
-1.10068549982535e-05
2.57851199293369e-06
-2.12945044206974e-05
-3.56294359783195e-05
-2.03990141194847e-05
-1.781426768192e-05
-3.04342147851667e-05
-2.17624840166711e-05
-1.54470789386309e-05
-2.47341340253863e-05
-1.03703096833287e-05
2.15823921991476e-06
-7.18930591172715e-06
-1.52102357004961e-05
-1.58939349661574e-05
-5.24315286606465e-07
-1.25553082285634e-05
-2.14935733879362e-05
-1.78714638824153e-05
-2.5691090872864e-05
-2.34780209520268e-05
-2.17547504111844e-05
-3.14034859833444e-05
-3.48712753044418e-05
-1.80186554370144e-05
-2.49020539148765e-05
-2.39435591182113e-05
-2.53847155763721e-05
-1.27696460610712e-05
-2.75430438011967e-05
-1.25810023809126e-05
-9.33268019092539e-06
-2.68505688538383e-05
-2.103237104327e-05
-9.54095955024241e-06
-3.56781001465325e-05
-1.39435612221245e-05
-1.93092378379519e-05
-1.44415923547837e-05
-2.62784057406106e-05
-1.91860499868364e-05
-7.71085413878694e-06
-1.58373606560845e-05
-3.22199717534191e-06
-2.78630856902552e-05
-1.40362618203876e-05
-1.5074106915043e-05
-8.65243654772117e-06
-4.30164588001081e-05
-2.73404517458067e-05
5.25396742537456e-07
-1.23628045771625e-05
-6.91990206734023e-06
9.77517709807064e-06
-7.43044711545513e-06
-2.64249467563712e-05
-7.57928364202508e-06
-8.84848075662019e-06
-2.15851840041417e-05
3.0556728839622e-06
-2.59046241827959e-05
-7.60548787140319e-06
-1.29150698965864e-05
-2.00393863586957e-05
-1.33035621061137e-05
-2.14888374254384e-06
-1.09762366530209e-05
-1.1961117134321e-05
-3.02667490394346e-05
-9.62869799769309e-06
-2.31060360107762e-05
-2.47886281875701e-05
-2.08462075872285e-05
-2.10833425555236e-05
-1.71975697188635e-05
-1.65096898974007e-05
-2.66152434782529e-05
-9.08786490839822e-06
-2.38965416631549e-05
-1.12210108327924e-05
-6.10018705587496e-06
-1.59241218854928e-05
-1.92965549060795e-05
-1.38939807851358e-05
-2.04496769048758e-05
-1.29822703868106e-05
-2.59576156495586e-05
-1.91131156676565e-05
-2.55913150108612e-05
-2.80014200853518e-05
-1.45177743003858e-05
-2.45914835764658e-05
-2.50333002248435e-05
-1.82999901838716e-05
-2.70438399029611e-05
-1.58790411568978e-05
-2.6687106463325e-05
-1.77641689733244e-05
-2.76626378492046e-05
-2.55525799469631e-05
-4.27807785496585e-06
-2.08760438872805e-05
-3.348441818055e-06
-8.25862862092701e-06
-7.32698577245916e-06
-1.70828868359069e-06
-4.57368149495271e-06
-8.02167663301038e-06
-4.1225185459471e-06
-1.77142706513204e-05
-2.38870651258782e-06
-1.70814542416437e-05
-1.83590645574341e-05
-4.15561133074032e-06
-2.08470667698306e-05
-2.36545215060428e-05
-3.41436317146235e-05
-1.54707235751349e-05
-2.6782910285595e-05
-2.44137152325996e-05
-7.88771853029684e-06
-2.03537437076335e-05
-6.69571858059379e-06
-8.72141977566457e-06
-2.48423308865096e-05
-1.58326933312844e-05
1.87027975539898e-06
-4.93357799705734e-06
-1.35101250247703e-05
-1.93381396397395e-05
1.38371260127644e-06
-1.59625275178512e-05
-9.91259585362898e-06
-3.00884347156496e-05
-3.01520111579413e-05
-1.15981321617979e-05
-1.10051971345813e-05
-1.9923539039608e-05
2.96904469135189e-06
6.27874035480787e-06
-1.10428523200199e-05
-1.0007498985209e-05
-8.76511988714214e-06
-9.15679453751664e-06
2.69346675609932e-06
-2.27660550317052e-05
-1.11109055948066e-05
-9.54693123462429e-06
-7.50512201421148e-06
-1.13964571925574e-05
-1.05228382111614e-05
-2.89712180881877e-06
-1.83554398090546e-05
-1.51270699883609e-05
-2.19068566943583e-05
-4.46704614513997e-06
-1.77556592198153e-05
-1.31328873782649e-05
-2.35271939374415e-05
-2.42778716653478e-05
-1.9264581551314e-05
-2.00397569679809e-05
-3.21716859616622e-05
-2.74100481942169e-05
-2.87466965274751e-05
-1.19652335382815e-05
-1.20011830249609e-05
-2.97388949565303e-06
-2.14068368481344e-05
-1.43965912085091e-05
-9.84482949656869e-06
-1.46529555242928e-05
-1.62982968860576e-05
-1.5526594194345e-05
-1.13650700905454e-05
-1.58601887848493e-05
-2.19177622593496e-05
-1.43298318674908e-05
-2.48022045356705e-05
-3.39239365456413e-05
-2.91731575891969e-05
-3.3965008100139e-06
-2.42884545893963e-05
-2.46585234167896e-05
-1.47309647233265e-05
-1.22134891575287e-05
-2.03733236293779e-05
-3.41520718042633e-05
-2.28256300060767e-05
-1.879997789371e-05
-1.57703524789278e-05
-2.13119241110146e-05
-1.79814796257362e-05
-5.66716887429509e-06
-1.94797576850824e-05
-2.69672303533765e-05
-3.56831316659512e-06
-7.5633705165736e-06
-5.94721304653817e-06
-2.29476214551336e-05
-1.66496615689361e-05
-2.60273889513228e-05
-2.39840687682717e-05
-5.15557497183355e-06
-1.29632255980002e-05
-1.03708768004493e-05
-2.48530361371346e-05
-4.64274170690934e-05
-1.43369564106083e-05
-1.84650735960923e-05
-1.66338012561153e-05
-4.11923692473245e-06
-1.61752934540536e-05
-1.2026657336912e-05
-2.99171025489428e-05
-3.17768560298555e-05
2.63374508170158e-06
-1.38935533348061e-05
-1.25707548734155e-05
-8.59213494850312e-06
-2.2811957683882e-05
-2.95051264086192e-05
-2.22239282027594e-05
-1.14221996788789e-05
-1.58072538878207e-05
-6.59485700584127e-06
-9.17560860365061e-06
1.33106737324138e-05
-3.57460786376787e-06
-3.87127033581646e-05
-1.51375093191343e-05
-2.7674496456031e-05
-1.40862863363846e-05
-2.27128286958247e-05
-1.87836094215859e-05
-3.61481697168588e-06
-2.15417161138839e-05
-1.56241062863457e-05
-2.09519606768016e-05
-1.55088876705555e-05
-3.27448182069391e-05
-3.38521776790799e-06
-1.10667253556625e-05
-1.15234918010282e-05
-2.32606624324778e-05
-1.70768808724927e-05
-9.55988797718037e-06
-6.02905767663022e-06
-9.98827507536078e-06
-2.73470173904504e-05
-1.83923108993469e-05
-2.23430063621419e-05
-3.45933654143051e-05
-1.95268618069749e-05
-5.4985059807521e-06
-1.62570104058446e-05
-7.96626859983005e-06
-2.58031152436656e-05
-4.84672338644093e-06
-8.18554990152178e-06
5.21894755795913e-07
-1.81790046459855e-05
-8.54292976688961e-06
-2.22224063786762e-05
-1.8439773017743e-05
-1.17399420994304e-05
-2.31920607016289e-05
-2.41451050556319e-05
-2.55043645205371e-05
-2.64575686002012e-06
-6.10229972896866e-06
-3.74937740223265e-05
-1.77288772789808e-05
-1.03260686494584e-05
-1.72578717750793e-05
-1.48691718726111e-05
-3.14066294715012e-05
-1.22250534830921e-05
-1.09846492560858e-06
-1.6574511674862e-06
-1.46447920654806e-05
-2.53931899731928e-06
-1.75176832027e-05
-1.44954895349591e-05
-2.2808704372147e-06
-1.6443701913875e-05
-9.06777610142212e-06
-1.15497866448966e-06
-2.25529898404166e-05
-2.82740891034687e-05
-8.45832799530522e-06
-1.35775117794684e-05
-2.50216058619819e-05
-7.48963719122327e-06
-2.62909904189551e-05
-2.54139952086133e-05
-1.24698532820582e-05
-2.49999543970273e-05
-8.73509198364082e-06
-1.28989267141401e-05
-2.27298030676728e-05
-2.33078132078712e-05
-7.43644474974395e-06
6.39193266058232e-06
-1.72773653550999e-05
-8.96612748988322e-06
-1.3384713605307e-05
-1.90928063010528e-05
-1.94512017043052e-05
-1.07653404293157e-05
2.32265717209497e-06
-1.40736605408178e-05
-2.47486700284594e-05
-2.66203330320252e-05
-6.82427385130565e-06
2.62956167979295e-06
-1.38722345109764e-05
-1.56144008317248e-05
-2.88577668437182e-05
-2.44806632470478e-05
-1.90257074454155e-05
-1.75618547490451e-05
-2.41071806618231e-05
-1.98298156254401e-05
-3.13324258360349e-05
-1.01236729294178e-05
-3.54674550211968e-06
-1.4475936755543e-05
-1.83402017755541e-05
-2.21197047850309e-05
-1.63588782505962e-05
-2.42395121513483e-05
-1.49944611030195e-05
-4.50671470962195e-06
-9.31861435897961e-06
-7.63706274869888e-06
-8.23748050176354e-06
-2.0925048849086e-05
-2.33984511797997e-05
-2.0306262724879e-05
-2.69487293065934e-05
-2.18235741246724e-05
-2.3217257646571e-05
-1.44513684176188e-05
-2.25690432636839e-05
-1.15312912150942e-05
-1.68110526624523e-05
-3.05672344948936e-05
1.03292180580765e-05
-2.31155571582229e-05
-7.22614643055327e-06
5.58987855855783e-06
-2.00518563859283e-05
-1.54599949234402e-05
-1.26686046859609e-05
-1.53291177231097e-05
-3.24381419221181e-05
-1.22038436407868e-05
-4.27075237621886e-06
-1.56666222287457e-05
-2.91956784216321e-05
-6.49356584623094e-06
2.20304180329166e-06
-3.95212922528954e-05
-1.2870282519217e-05
-3.80661987858363e-05
-1.36868327765436e-05
-2.78546786821099e-05
-1.26786896935342e-05
-1.35393923608996e-05
-2.06105601095902e-05
-2.96804495862565e-06
-1.31949117575989e-05
-1.05894147454089e-05
-1.57240869269862e-05
-2.60095634756697e-05
-1.11249943254169e-05
-2.23146682224521e-05
-1.78209400023345e-05
-8.75428177759027e-06
-1.72962189642582e-05
-1.30177339142724e-05
2.1980912919128e-07
-3.48346877594982e-06
-3.19118870580193e-06
-7.16768623733059e-06
-2.33515486193277e-05
3.71058792426466e-06
-2.62074667985639e-05
-2.07463623944084e-05
5.35211754819738e-06
-5.84055118260126e-06
-2.00162614828775e-05
-1.85678200189735e-05
-1.19037170926787e-05
-1.79504648520021e-05
-2.12228563936851e-05
-2.95063243596026e-05
-3.71113469637166e-06
-3.0303960855253e-05
-1.65016771812111e-05
-2.66984266358076e-05
-2.90805448525319e-06
-2.31172026561179e-05
-3.59833154349075e-05
-1.24728297490077e-05
-1.25149856556542e-05
-2.23207766523584e-05
-2.35935529535211e-05
-2.16831886079256e-05
-1.10653551399368e-05
-1.61722032228049e-05
-2.66472262757134e-06
1.22892238567351e-06
-1.67756736370333e-05
-1.19848657135279e-05
8.20095485820838e-06
-2.52310352089384e-05
-1.87069029919453e-05
-1.20569521301414e-05
-8.88625370646448e-06
-2.32784854563983e-06
-1.08474781251248e-05
-2.63525322827696e-05
1.27642776620286e-05
-7.46461578023903e-06
-2.72965889225799e-05
-1.83436075729149e-05
-1.42526353656673e-05
-2.80200643903307e-05
-2.98555838969792e-05
-1.62086988606092e-05
3.91487304065518e-06
-1.1534084138254e-05
-1.43055438443096e-05
-1.63825871660885e-05
-1.29742778284951e-05
-9.97967686701658e-06
-1.78824501358223e-05
-3.83424834785028e-05
-2.22928938955667e-05
-3.03167795444404e-06
3.77392257762577e-06
-1.89932806960507e-05
-4.99997883734712e-07
-7.08091253659638e-06
-1.81556982128121e-05
-1.67706206857176e-05
-1.60250971288396e-05
-1.18305350058497e-05
-2.46791483818088e-05
5.73513507368441e-06
-9.19670296994478e-06
-1.25739703514905e-05
-2.36115322763707e-06
-4.39806590072974e-06
-2.41412517620277e-05
-1.47783861004958e-05
-5.90832800836531e-06
-1.81643150923176e-05
-1.01237986281268e-05
-1.96463061147736e-05
-1.49514013407431e-05
-1.26440853804846e-05
-1.3572369149865e-05
-2.00129806372291e-05
-8.60149510779245e-06
2.69312424112057e-06
-2.76773350330963e-05
-8.05704512976033e-06
-2.1263434255907e-05
-1.17979486160763e-05
-1.4810981620993e-05
-1.87338375231442e-05
-1.23760213903135e-05
-2.51220198088972e-05
-1.78821038923127e-05
-2.96314858809005e-06
-5.2092371650504e-06
-8.20224489385646e-06
-1.97366986049987e-05
-1.07515823731318e-05
-1.21852246401927e-05
-2.24039358075169e-05
-6.34510958686037e-06
3.13453070872536e-06
-2.08384183396354e-05
-9.34142389558187e-06
-6.66772089406148e-06
-2.02968374732272e-05
6.37054288116856e-06
-1.22693419033889e-05
-1.14277363579188e-05
-1.86942122484805e-05
-3.61815448767987e-06
-2.70823662597565e-05
-6.15852004077247e-06
-1.58379536238897e-05
-2.11288085840237e-05
-1.00137077259418e-05
-2.08826162864095e-06
-1.2608856093737e-05
-6.02810704346244e-06
-3.25692096760823e-05
-2.30778562262962e-05
-2.62549156670608e-05
1.01812495211493e-08
-3.78631241353031e-05
-2.23409187419084e-05
-7.89656081414858e-06
-2.52088366150235e-05
-1.35924780680513e-05
-2.67604597051792e-05
-2.15328106399137e-05
-1.60480665620804e-06
1.86208638079336e-06
-1.38972206104552e-05
-1.07497888244022e-05
-1.57250658089179e-05
-9.59841456874953e-06
-2.63205418537577e-06
-6.98656430335236e-06
-1.18645259504886e-05
-1.79361005985256e-05
-2.03296135766995e-05
-1.3024255577622e-05
-6.88823536788215e-06
-1.58035461599734e-05
-1.78250182063179e-05
-6.02681561093651e-06
-2.21443548321556e-05
-2.74296150370459e-05
-1.08074487188765e-05
-1.43895183294215e-05
-2.24906934673404e-05
-2.14261386462488e-05
-8.79309213103526e-06
-3.25489943683933e-06
-3.42586720746139e-06
-1.48835371639076e-05
-1.51164076055661e-05
-2.6519976367215e-05
-6.23865814353316e-06
-9.8542679198277e-06
-2.13964599368224e-05
-7.59704025870445e-06
-1.50207484913257e-05
-1.02642996689924e-05
-3.03440620291515e-05
1.43061281359152e-06
-3.97645585479142e-06
-3.29923621768945e-06
-2.60115429548084e-05
-1.16878024752607e-05
-3.55072005555064e-05
-1.60122089985329e-05
-1.08186957640975e-05
-1.03949428388703e-05
-1.04888694070983e-05
-3.25164370897301e-05
9.12927088708739e-06
-2.35814648455e-06
-1.31557741497822e-05
-3.3572737222405e-05
-1.5173489642164e-05
-2.38511671777141e-05
-5.64943352617257e-06
-2.3849801096706e-05
-1.4179342212291e-05
-1.52787668744256e-05
-4.73278103456565e-06
-2.49264177712879e-05
-3.54721578421284e-06
-1.80187886140482e-05
-2.10012807515164e-05
-3.0761921714801e-05
-2.95753955524495e-06
-9.66094775121787e-06
-2.23433811272493e-05
-2.05248676142389e-05
-1.67735398940318e-05
-9.90030377163304e-06
-1.64890336207092e-05
-1.61656702888229e-05
-1.44997515243776e-05
-8.12369830880855e-06
-8.69862514166624e-06
-1.02398994628849e-05
-3.21834378399893e-05
-3.40140524120545e-05
-2.08734683467742e-05
-2.86737015888474e-05
-1.72119764382752e-05
-2.8952866223714e-05
-3.42229961921932e-07
-2.27296692078681e-05
-1.82950972902822e-05
-1.78753312584431e-05
-2.10674504648715e-05
-1.44708271290021e-05
-2.53955428127268e-05
-1.18784266901011e-05
-8.12447894737197e-06
-1.42897528520329e-05
-8.97275689710324e-06
-1.35642059986244e-05
2.3012366977348e-06
-1.6640963408511e-05
-7.50937931701862e-06
-5.53791460402969e-06
-2.04999746301675e-05
-1.45793712009631e-05
-8.37168492581672e-06
-8.24086682945422e-06
-2.57963072615306e-05
-1.9468402236085e-05
-9.21603699318421e-06
-1.69578462371e-05
-9.4908207181264e-06
-2.20313955083895e-05
-1.8378896431556e-05
-2.35586800275543e-05
-6.37916847739333e-06
-2.16782082646272e-05
-2.67436787553879e-05
-2.74487301576384e-06
-1.16160694222552e-05
-1.09713209288646e-05
-2.91143117867773e-05
-3.87601644279122e-05
-1.39843174764099e-05
-1.02891655950051e-05
-9.42883514597287e-06
-3.59163093516111e-05
-2.27835948118292e-05
-1.43666342055882e-05
1.76783138977869e-06
-2.00118504219755e-05
-2.30511276878116e-05
-1.41769901314334e-05
-1.40346075328192e-05
-2.32035900168697e-05
-2.61314143215604e-05
-1.16629243019831e-05
-1.85761904064882e-05
-1.55066780545944e-05
-1.55341072824666e-05
-1.49338671344844e-05
-6.58630270803794e-06
-2.06154632425098e-05
-1.38221650424503e-05
-1.92036153421436e-05
-1.82062900274661e-05
-2.23554960154145e-05
-2.82175448353448e-05
-7.12255983297432e-06
-5.8611821687271e-06
-1.98187772465274e-05
-1.78081886877515e-05
-2.93606522095605e-05
-1.77682997190975e-05
-1.47141203586084e-05
-2.84570499343425e-05
-2.3268669924658e-05
-1.64120258410096e-05
-6.4980457858487e-06
-1.5744192169896e-06
-6.18210669273495e-06
-1.25143457610222e-05
-1.71208328969356e-05
-1.67752277041499e-05
-1.53603558088852e-05
-2.68190849909477e-05
-1.29235876616471e-05
-1.77046548621108e-05
-2.69012077389924e-05
-2.41480292128172e-05
-1.57807536633948e-05
-2.66909651434675e-06
-1.43907617674838e-05
-1.28747191934685e-05
-6.28066160000352e-06
-1.14093983529859e-06
-3.03009917756607e-05
-1.72015280879019e-05
-1.59628558131362e-05
-1.62442642254504e-05
-1.48696519266849e-05
-1.19655127925268e-05
-1.20679677833621e-05
-1.17806897398462e-05
-1.38526436626547e-05
-1.24906417017945e-05
-1.10146389199147e-05
-1.33518088114523e-05
-3.29948351971421e-05
-1.97278320729143e-05
-1.26443764060377e-05
-2.02683739538452e-05
-6.71096271548717e-06
2.12142566784319e-06
-4.89627119423389e-06
-3.06553239048735e-05
-6.60016626290456e-06
-1.50986886218247e-05
-1.61321826859469e-05
-2.53085569229281e-06
-8.30002360225851e-06
-1.43768800501777e-05
-1.41291153699717e-05
-7.93131832554148e-06
-2.21593441275058e-05
-1.58932416675744e-05
-7.40730978874001e-06
-2.27717007206785e-05
-2.61945278565341e-05
-1.80328268922775e-05
-1.86384172629359e-05
-1.35516653481379e-05
-1.98715667363633e-05
-2.70818188969207e-05
-1.31460875181176e-05
-1.99175876331175e-05
-2.25091539551931e-06
-2.18752337321162e-06
-1.10814420747516e-05
-3.38736450809646e-06
-2.37774070394219e-05
-1.30129088015781e-05
-1.24795544805228e-05
-4.47326164328176e-05
-2.72614455725563e-05
-2.06404394740457e-05
-1.14301208047457e-05
-2.37253297445394e-05
-1.59388526505797e-05
-1.21528527105658e-05
-2.04709917638459e-05
-2.0400117255919e-05
-9.55534652872164e-06
-2.10194967401021e-05
-1.49401172496901e-05
-1.36825929812133e-05
-8.09519323183813e-06
-2.80915078809332e-05
-2.0827964501547e-05
-1.94256975904271e-05
-7.86197030636852e-06
-1.80423271291973e-05
-1.00442018409908e-05
-2.21393886510893e-05
1.89091633056505e-06
-1.72679568645369e-05
-2.11090502194129e-05
-2.03477956931386e-05
-2.46443126223505e-05
-1.64612739416377e-05
-9.2163911087553e-06
-3.10104051229617e-05
-1.80198281224687e-05
-1.88911684228746e-05
-6.34263700377654e-06
-7.72951203804753e-06
-8.47417074698128e-06
-1.86835706371189e-05
5.18585754294361e-06
5.13855355953269e-06
-8.51341428273861e-06
-1.843287039108e-05
-9.34620118379694e-06
-1.16200851133507e-05
-1.91581503197257e-05
-1.03846144926927e-05
-1.50254498892022e-05
-4.66145138875394e-06
-2.17280921035333e-05
-1.97126711541362e-05
-1.75248804298201e-05
-1.05382300928415e-05
-1.09670752878557e-05
-7.41941016558991e-06
-7.86575969167456e-06
-1.06159393939558e-05
-1.59972642639135e-05
-1.46392591569556e-05
-7.83188220489558e-06
-1.41904047535026e-06
-9.40466801569299e-06
-1.14468097783151e-05
-2.15746165520645e-05
-2.40488496120639e-06
-1.48705130807252e-05
-1.09715031713541e-05
-1.27095455648032e-05
-3.0754176944311e-06
-2.10177735287235e-05
-8.73803393803525e-06
-1.42068808792068e-05
-1.05785385050371e-05
-3.20375378123112e-06
-1.70207533085745e-05
-7.43303298338599e-06
-9.26739956207746e-06
-1.52393210990756e-05
-3.12811311169004e-05
-2.21231787516825e-06
-2.04718442544544e-05
-1.89710823531185e-05
-1.76927832033169e-05
-1.27557441468671e-05
-2.5339149309032e-05
-1.13818030889314e-05
-1.69224608920433e-05
-1.71367997835605e-06
-3.2793943588819e-05
-2.33629789731767e-05
-1.23774130462441e-05
-1.38858912930861e-05
-1.27048000480523e-05
-2.97041323774949e-05
-2.57240910479111e-05
-2.23729573362824e-05
-3.27655228266191e-07
-8.15461457169143e-06
-2.12240850938346e-05
-6.39579979269172e-06
-1.71665538499545e-05
-1.69885759260324e-05
-2.02410894554451e-05
-1.454628716615e-05
-9.45013616974195e-06
-9.5054636244732e-06
-1.77437502051189e-05
-1.28899217423299e-05
-1.67211787621682e-05
-1.68713086422686e-05
-9.76541201426572e-06
-1.58602997263852e-05
-2.08674239247568e-05
-2.88716029366424e-05
-2.67451041247087e-05
-1.25499654279705e-05
-1.21145837860471e-05
-2.02804271525367e-05
-2.29743323013454e-05
-5.78177212145807e-06
-8.88671102571691e-06
6.37114460370348e-06
-1.2516463189982e-05
-1.14558845949068e-05
-2.06139335535387e-05
1.53389818220368e-06
-4.09401462632312e-06
-3.38182594544689e-06
-1.00712612931028e-05
-3.41829784143663e-05
-9.70644631370198e-06
-1.92855553838121e-05
-1.40154953483938e-05
-2.40343763064878e-05
-2.24600650059751e-05
-1.49784350342899e-05
-1.79563055415843e-05
-1.09263835028589e-05
-1.18822366061089e-05
-2.78906061330839e-05
-5.91480225088027e-06
-3.33979601678089e-05
-1.75977885286105e-05
-1.09791640479982e-05
-1.99383688638539e-05
-1.84524553552071e-06
-1.20043194871527e-05
-1.56902329439903e-05
-9.17432243246986e-06
-3.55446523383275e-06
-3.49907017346166e-06
-1.94635002751824e-05
-1.28373988305394e-05
-1.75152600466049e-05
-2.349178470184e-05
-1.86313550375965e-05
-1.66158025013987e-05
-1.69936340623788e-05
-9.92699470381239e-06
-1.74141557468854e-05
-1.756709368196e-05
-1.42149785165585e-05
-1.70184145386458e-05
-5.52831811516385e-06
-1.0853721868878e-05
-1.91690758332832e-05
-3.69751403247979e-05
2.36429229062949e-06
-2.71686190778056e-05
-8.97479992637025e-06
9.0499945527978e-06
3.80539910886171e-06
-8.25641590026203e-06
-1.34733869572996e-05
-1.8286637794493e-05
-3.00368270895338e-05
-2.40543437894836e-05
-1.13150055934495e-05
-1.91678503585779e-05
-2.75534090035426e-05
-3.61933098022823e-05
-2.75879799193733e-05
-1.84134716369622e-05
-1.43820982690544e-05
-3.09001332065288e-05
-2.60359386012729e-05
-5.67053967484578e-06
-2.32324076734595e-05
-1.05312934922018e-05
1.21109887210664e-05
-1.52873001205213e-05
-4.41689165426256e-06
-2.01531071483499e-05
-1.30420387447561e-05
3.60873219944317e-06
-1.06378776183358e-05
-1.25670786418686e-05
-1.69111960294161e-05
-1.73804803750179e-05
-1.3055117694581e-05
-2.15419020201003e-05
-2.65656372877583e-05
-8.27901200021409e-06
-4.67347422368332e-06
-1.44321367930535e-05
-2.04619081618701e-05
-3.28792399543115e-05
-1.01767328036086e-05
-1.19663070331344e-05
-1.64381538587581e-05
-1.54910956709944e-05
9.67195049615533e-06
-9.33713571846865e-06
-8.90885253663488e-06
-1.79542230084089e-05
-2.28026437671723e-05
-2.77551841268052e-05
-9.40956496073682e-06
-1.80899523833031e-05
-2.94537995399934e-05
5.1750790892291e-06
-1.60177970217204e-05
-1.65269976479101e-05
-4.49676230286076e-06
-6.10488785573155e-06
-2.40410004668065e-05
-2.00655434902325e-05
-1.63479066799233e-05
2.9021994964234e-06
-2.1534796514727e-05
-2.47747605658142e-05
-2.36887387899955e-05
-7.57526890849164e-06
-1.25233493030041e-05
-1.33984583881886e-05
-1.06620925268776e-06
-6.00854284775585e-06
-2.19720754121523e-05
-3.0315504268992e-05
-1.82443167141197e-05
-1.06218820531155e-05
-1.88271747107031e-05
-1.14480150419333e-05
-2.32296078980782e-05
-1.48069368255793e-05
-9.7545641634768e-06
-2.54295168741721e-05
-1.80321225261453e-05
-2.57934607563096e-05
-1.51653749154802e-05
-8.36187591711812e-06
-3.70073166278948e-06
-1.06906175385631e-06
-1.28428501200875e-05
-1.63031887297465e-05
-6.9249750257482e-06
8.36657535870044e-06
-1.32745850352491e-05
-1.37120642688427e-05
-1.3925677238261e-05
-1.63808889039657e-05
-2.59359826569071e-05
-1.41821411812898e-05
-1.31805906142613e-05
-1.80433733442636e-05
-1.39779972237657e-05
-2.88356033488475e-05
-2.69930758773457e-05
-2.52593444982215e-05
-2.52743917990488e-05
-2.54534519608621e-05
-1.88486565699436e-05
3.80301587755833e-06
-9.02050473573296e-06
1.53121615250798e-06
-2.50644197526896e-05
-2.45240972146195e-05
-1.87017961134714e-05
-9.59448249443273e-06
-9.86503814447828e-06
-3.05464466249008e-05
-1.70578782488637e-05
-2.28422428320341e-05
-2.26652416657872e-05
-3.29226826207234e-05
-1.89357981030706e-05
-6.39135610466854e-06
-1.60948234682998e-05
-1.38696610647189e-05
-1.11784522576297e-05
-1.71216424482141e-05
-1.7857704680841e-06
-2.47340592998875e-05
-1.51273622885786e-05
-7.41315735502379e-06
-1.77233173573514e-05
-1.81707164317957e-05
-2.14241257799911e-05
-5.79367889948913e-06
-1.63418310843548e-05
-3.12036272601147e-05
-1.59093059615761e-05
-1.62709447832539e-05
-3.25149121239671e-05
-1.11798390294286e-05
-4.92430702435e-06
-2.84880784082653e-06
-7.25878438675829e-06
-3.34559407226222e-05
-2.03080155517224e-05
-3.0230710575318e-06
-5.80996806415935e-06
-1.63873329457752e-05
-2.10242542818797e-06
-1.77201965578335e-05
-1.51030211813397e-05
-1.50670634556627e-05
-8.43422849394502e-06
-3.25369049008846e-05
-1.15777023740319e-05
-6.07348311143217e-06
-2.95071255866377e-05
-3.85305635959455e-05
-2.89182639779945e-05
-2.58673516397211e-05
-3.84304104900782e-06
-1.45048077712207e-05
1.17152972996553e-05
-2.82935016890201e-05
3.24379984889789e-07
-5.88061410637461e-07
-8.09092599711286e-06
-2.0232059794034e-05
-4.47532883907325e-06
-2.5052795105768e-05
-2.55566722746849e-05
-4.65189224480249e-06
-8.98743213679745e-06
-1.00513712838078e-05
-1.35779431174077e-05
-8.95737912887351e-06
-2.88040774200528e-06
-1.25236536813105e-05
-3.02863403316898e-05
-3.34606230289034e-05
-1.88138303335115e-05
-2.80467943905327e-05
-1.20572287860232e-05
-1.67580300900254e-05
4.32958801135443e-08
-1.78293842983196e-05
-1.43508742298835e-05
-2.35268958587553e-05
-1.55678818354987e-05
-1.04888761512477e-05
-1.15950936250722e-05
-4.06163820255169e-06
-2.61662750077158e-05
-1.15377809476396e-05
-2.54622259438659e-05
-2.64304596373919e-05
3.71721770003469e-06
-2.67162090618366e-05
-1.76015463141506e-05
-2.12830038525094e-05
-1.76805194338276e-05
-2.07082122489119e-05
-5.61552931491901e-06
-2.21774619413791e-05
-1.81796880242113e-05
-1.93085864578614e-06
-9.36885356380909e-06
-6.89716847891529e-06
-1.00659211594663e-05
-1.11919271590163e-05
-1.89155287884996e-05
-1.91683908093006e-05
-7.32295777240383e-06
-1.57117693523338e-05
-1.54883887044057e-05
-8.67673115958292e-06
-2.67277470889879e-05
5.31663873508587e-06
-7.41705185166884e-06
-2.65151536369603e-05
-2.30625522732585e-05
-3.20997704145731e-05
-2.37003333695504e-05
-1.82938048768867e-05
-2.88378460132972e-05
-1.32102913720088e-05
-5.77002946724637e-06
-1.03908327647775e-05
-1.75371640167667e-05
-1.44352060010498e-05
-4.75592963798239e-06
-6.7813616138699e-06
-5.98768106197173e-06
9.1121960872042e-06
-1.68713280227233e-05
-2.72934704767525e-05
-3.10587110171064e-05
-2.42561953736531e-05
-2.22093086777344e-05
-1.88718648387943e-05
-1.42509320775601e-05
-3.97684131255354e-05
-5.81773662063224e-06
-1.18420071910773e-05
-1.37710362156736e-05
-3.64924521523847e-05
-3.37252711005811e-05
-4.61899050210885e-05
-1.1970850865096e-05
-3.15842227613703e-05
-1.88335921218429e-05
-8.94045311400229e-06
-1.34178787815077e-05
-1.77935447189217e-05
-6.09176954146222e-06
-2.43715685499671e-05
5.00569773538853e-06
-9.70032347890713e-06
-1.34836990737835e-05
-1.75710773848678e-05
-1.62500653889413e-05
-8.39325672637784e-06
-1.80612054396113e-05
-9.09092959695995e-06
-2.01038775205237e-05
-2.03051653037953e-05
-8.47985756829092e-06
-2.20489995051397e-05
-2.28199284159555e-05
-1.7517400882262e-05
-2.45257049899998e-05
-1.76707050023047e-05
-8.52417261341665e-06
-1.8955242514543e-05
-7.06251870779656e-06
-8.83133582468048e-06
-3.28041923665268e-05
-1.54145415385223e-07
-1.9039121726748e-05
-2.01149381413958e-05
-3.84643258143982e-06
-6.8095306222425e-06
-2.12820042844462e-05
-2.23106404533163e-05
-3.34314874784482e-05
-1.34348493301277e-05
-8.62622918273133e-06
-1.57248485626492e-05
-2.49763996990624e-05
-2.14498733163854e-05
-1.05452951465511e-05
-2.73923411392646e-05
-9.71601536990358e-06
-1.8371976558963e-05
-4.09597218018568e-07
-8.16862478175639e-06
-6.33825438779025e-06
-1.97784114271122e-05
-1.49069597739879e-05
-1.28350840863108e-05
-1.22988017004116e-05
-2.61727225040975e-05
-8.33215134889691e-06
-1.74340451548801e-05
-8.70540276361229e-06
-3.06776428969927e-05
-1.92516608374915e-05
-3.66878600095173e-05
-1.02982634966504e-05
-1.83425037435066e-05
-1.88356991466652e-05
-4.15762368158733e-06
-2.11254607256536e-05
-2.41722362749979e-05
-1.93420813822869e-05
-1.04870731706089e-05
-1.73267291606029e-05
-1.31528501007509e-05
1.48347639393775e-06
-7.07270439897164e-06
1.94066817558263e-06
-1.68115586732289e-05
-1.28213753165769e-05
-1.43070384555808e-05
-3.54001079223033e-05
-2.01157276991627e-05
-3.0408290206762e-05
-1.29778225407161e-05
-1.62354381602007e-05
-1.15000991503793e-05
-1.68480925643018e-05
-2.57992017512095e-05
-2.62368310498915e-05
-3.17260623548012e-05
-3.35203655906266e-05
-1.21639452549157e-05
-1.17783754153205e-05
-1.21159626097617e-05
-1.91064644065209e-05
-1.42772104116675e-05
4.45865893266879e-06
-1.15130875006774e-05
-7.40710674507671e-06
-4.67347575487551e-08
-2.75259565864221e-05
-2.27138975460041e-05
-1.45150481802739e-05
-3.36231598086136e-05
-3.70110577247483e-06
-1.81671157119416e-05
-1.95913548286765e-05
-2.98668738146117e-05
-2.01722049563911e-05
1.26458033572025e-07
-2.03893368528553e-05
-2.84770528417173e-05
-3.20255204893096e-05
-1.23691980757489e-05
-9.74805064543154e-06
3.39281698697535e-07
-9.60611076659711e-06
-1.91698530535451e-05
-2.19495547935793e-05
8.38782155403144e-06
-1.31277723492456e-05
-2.51041901142706e-05
-1.18036638986495e-05
-1.20287648250109e-05
-2.43713326065619e-05
-1.24339750105526e-05
-2.14013445383075e-05
-2.13365729897368e-05
-2.83966988474516e-05
7.93343804679493e-06
-3.42655433127028e-05
-9.39712333062207e-06
-1.45033471539447e-05
-1.62897084222559e-05
-6.74857634737737e-06
5.17251728200356e-07
-9.11634053779513e-06
-1.17393518525829e-05
-1.65647707222312e-05
-7.63164751880195e-06
-1.59907682184025e-05
-2.89832567993084e-05
-1.93221708803339e-06
-2.37358631049148e-06
6.20872938419185e-06
-1.2860047927847e-05
-1.85342693643433e-05
-1.48618273355686e-05
-2.71079774095894e-05
6.71724521743524e-06
-1.3464791439547e-05
-3.50759530517122e-05
-1.2418214972576e-05
-5.01784500431532e-06
7.28946529075617e-06
8.08219724438202e-06
-1.20205878630965e-05
-1.30132542128985e-05
-9.78193119966331e-06
-1.05659828199355e-05
-1.58061855272536e-06
-6.70260910097967e-06
-1.88999047223172e-05
-1.61026787077859e-05
-1.84738831862893e-05
-1.95366882129399e-05
-6.32491093632011e-06
5.34855432477141e-07
-2.93824594356579e-05
-3.05205302967511e-05
-1.84154093766982e-05
-2.23118669987292e-05
-2.45719666513024e-05
-6.54334811395622e-06
-1.44165947506629e-05
-2.26845748647554e-05
-2.66406890969017e-05
-1.35852311921514e-05
2.66742396504184e-06
-5.6981999148803e-06
-1.32282034369105e-05
-1.31350426244658e-05
7.12911921703034e-06
-2.18411135928985e-05
-1.4989269698841e-05
-1.88717792671521e-05
-4.34570877926527e-05
-6.49269470932222e-06
-2.4388226929245e-05
-1.76308648298462e-05
-3.02057549869754e-05
-1.4638044184793e-05
-3.48356029551624e-06
-1.93663510363381e-05
-2.39913925217475e-05
-1.0312064495459e-05
-1.15117689261566e-05
-1.23211075593942e-05
-1.4481775423467e-05
-3.37741321742876e-06
-2.15103493965309e-06
-6.39102683937276e-06
-5.51610793296134e-07
-1.64074657462233e-05
-5.76770142083017e-06
7.65365952332564e-06
-1.95286698578293e-05
-2.52970223700595e-05
-2.68580209086727e-05
3.84962333437679e-06
-1.2899381870861e-05
9.54669823617895e-07
-3.21952453055044e-05
-1.86688229181691e-06
-3.00066501587589e-05
-1.9848130800369e-05
-2.58998127749983e-05
-1.49101071720133e-05
-8.80292428871237e-06
-3.04769169438691e-05
-3.82426583117946e-06
-1.41208361324484e-05
-4.16654813906122e-05
-2.26627207695809e-05
-1.96373050369356e-06
-4.51522952930129e-06
-1.22803476261119e-05
-1.08504829342973e-05
-1.02398762487936e-05
-1.59258433068242e-05
-2.44496332116583e-05
-1.33946346260194e-05
-7.30671071526018e-06
-1.31569731903483e-05
-1.46836124619325e-05
-3.38313197252004e-06
-2.58040255408937e-05
-1.97073916216928e-05
-8.47443113456119e-06
-2.58042006145046e-05
-9.169965539213e-06
-8.90679787244822e-06
-1.64362679596422e-06
-3.14036484384937e-05
-4.86564913764461e-06
8.9724976644598e-07
-2.74872197267874e-05
-4.44259132515719e-06
-2.77511186434492e-05
-6.71340044174658e-06
-1.62339380722543e-05
-1.56234468254736e-05
-1.31765144833417e-05
-1.10378226430619e-05
-1.41376483912788e-05
-1.2672354971117e-05
-1.27842185348806e-05
-1.54693180453025e-06
-2.189765030833e-05
-2.35994608916383e-05
-2.15618920130572e-05
-2.5043631195633e-05
-2.00056907299703e-05
-3.05216522029094e-06
-2.9485997782637e-05
-2.74139729505417e-05
3.06323911513322e-07
-1.76286778763045e-05
4.42656963784857e-06
-9.83796220477173e-06
-1.88544689022299e-05
-1.94486238549309e-05
-2.14717987342744e-05
-3.39740717105195e-06
-6.07740062623996e-06
-1.62584232854208e-05
-3.4954195357953e-06
-2.17508588644441e-05
-6.26064981800643e-07
-7.22898493842273e-06
-2.35831180450995e-05
-3.63141843222584e-06
-2.08636831712554e-05
-1.61688746072983e-05
-1.11057939579385e-05
-2.47130345708303e-08
3.06515527747633e-06
-3.46830406833583e-06
-8.87117159591187e-06
-2.13425167177567e-05
-1.53919017811848e-05
-2.18700795066061e-05
3.23653525769924e-06
-8.21722609469618e-06
-2.71652826832299e-05
-2.89784731728195e-05
-1.81431770787517e-05
-4.74283291358585e-06
-3.27207649708658e-06
-1.59673046176119e-05
-1.75067995368799e-05
-2.32929732639313e-05
-2.1086051144797e-05
-2.69334592233072e-06
-4.40162297621788e-06
-1.32523548910132e-05
-1.6860089138914e-05
9.25742612779164e-07
-1.38265176981789e-05
2.5351199292105e-06
-2.4763625482293e-05
-2.16377215534722e-05
-2.20880470131902e-05
7.41956913954961e-07
-1.70782964816108e-05
-4.83667696606865e-06
-2.07630252003967e-05
-2.14278974769613e-05
-2.45446666855896e-05
-2.59600770348788e-05
-2.24099515148964e-05
-7.50335708738559e-06
-2.3739686740775e-05
-2.04348998874313e-05
-1.26423574586044e-05
-2.77140828450372e-06
-1.6889669611657e-05
-6.50173790461975e-06
-2.17672723195052e-05
-4.7446620438675e-06
-2.20751223177936e-06
-9.44357756995435e-06
-1.47943732198293e-05
-2.49762621754673e-05
-1.97429828991846e-05
-1.50140848337804e-05
-1.048429457606e-05
-2.42847077739129e-05
-2.05840155593772e-05
-1.20038339061936e-05
-3.74021084113682e-05
-7.63953012248363e-06
-1.69074013237663e-05
-1.25517092296476e-05
-2.03310037535331e-06
-2.37679169373623e-06
-1.47584523029215e-05
-1.01997642659303e-05
-5.76558313257571e-06
-1.77182337620628e-05
-1.0179364188236e-05
4.73658879727408e-07
-2.60346104726653e-06
-3.01779861629383e-05
-1.31394740272589e-05
-1.40393191828517e-05
-2.24334676170704e-05
-1.77381358024787e-05
-2.51016930601512e-06
-1.66203217591767e-05
-2.89058480814795e-05
-3.16738914817623e-05
-1.22757156773913e-05
-2.27198332008078e-05
-2.69653352010641e-05
-1.38562542212688e-05
-6.71567670128156e-06
-5.72151222424402e-07
-2.63355085214285e-05
-2.9113949193974e-05
-1.71001310326738e-05
-1.49036717047465e-05
-5.34367378547784e-06
-1.03031809051337e-05
-2.52847351983262e-05
-2.00323455033629e-05
-2.51776934311345e-05
-9.53937753055627e-06
-2.09180481685208e-05
-1.18536106415504e-05
-2.48368522514264e-05
-1.02265377320387e-05
-2.65129147081664e-05
-9.45217631356419e-06
-1.14355583899138e-05
-1.7701071222074e-05
-1.17907766324349e-05
-5.13408932948837e-06
-1.99300504728244e-05
-4.77266946541362e-06
-1.76274196451521e-05
-1.35622789211615e-05
-1.45519556546482e-05
-2.3208938486036e-05
-2.0716915968374e-05
-6.86475624027088e-06
-3.78061502333041e-05
-1.5808619515473e-05
-1.14468536315274e-05
-7.56447980933661e-06
-4.11088694596427e-06
-1.53950720441286e-05
-1.41701877885103e-05
-2.41519480502083e-05
-1.69507438078627e-05
-2.79234680013772e-05
-2.36677992407554e-06
-3.23677406136323e-05
-1.53108120371504e-05
-8.10928444400533e-06
-1.6962570058423e-05
-1.91440336404993e-05
-4.1626257193847e-06
-6.79799764291947e-06
-5.41370844827488e-07
-3.23260295516737e-05
-9.21547546290739e-06
-7.05825050687356e-06
6.17207233150614e-06
-2.88986092748773e-05
-5.14201673419617e-06
-1.91468218321213e-05
-2.45465354356048e-05
-4.294952057208e-06
-5.39053924619122e-06
-9.56147142093629e-06
-8.18219731030251e-06
-7.48010184813614e-06
-5.19571086628665e-06
-1.51520955637658e-05
-9.41932007730032e-06
-1.2247216030364e-06
-2.37883793405369e-05
-1.20548065082082e-05
-2.23993822219613e-05
-2.56724156751074e-05
-7.6261854006903e-06
-8.77738639586108e-06
-1.94547810748145e-05
-9.79491443311295e-06
-2.02825377290499e-05
-2.99743683912308e-05
-9.07159763702667e-06
-1.26948112949304e-05
-1.86447518828664e-05
-1.22375667257267e-05
-1.26780712716674e-06
-3.48470135409907e-06
-2.13321994367239e-06
-2.48056476949957e-05
-4.83431855343502e-06
-1.75008445992793e-05
-9.84016376855906e-06
-1.06876849486863e-05
-8.88159751075556e-06
-5.92055625536406e-06
-1.17173004146637e-05
-1.35913131145691e-05
-7.97468610683288e-06
-1.45720803954775e-05
-1.74433886237737e-05
-1.61240496238945e-05
-1.17849965567819e-05
-2.05291368384694e-05
-2.56187155737596e-06
-7.92930914372828e-06
-4.43501055177573e-06
-1.86156179942726e-05
-7.01986714374064e-06
-1.57476363821838e-05
-2.60923074449027e-05
-5.66267429687793e-06
-1.97841289138003e-05
-1.52119018310097e-05
-8.67343560346294e-06
-8.76831359790115e-06
3.44021035569815e-06
-1.82128662631091e-05
-1.96012406926803e-05
-2.63128470672154e-05
-1.6297056806626e-05
-7.98166614633699e-06
-2.00010610848806e-05
-8.80707734107147e-06
-1.75808985424796e-05
-3.83785255821674e-05
-2.05680815394737e-05
-1.84232656619242e-05
-1.55691661157145e-05
-7.3307652527554e-06
-2.78841025548218e-05
-2.1792124898122e-05
-2.013837430178e-05
-2.57186215549194e-05
-1.67736079829294e-05
-1.47830677854798e-05
-1.20702424143304e-05
-2.62671183493491e-05
-1.85009284680591e-05
-1.24172239559762e-05
-2.43612475398976e-05
-8.99086859466097e-06
-2.56203292532801e-05
-2.22995450288516e-05
-3.04360157676562e-05
-2.36252065315332e-05
-1.75538383293606e-05
-1.99425237557807e-05
-3.96602189108608e-06
4.17963755895809e-06
5.77907646087143e-07
-1.60273664995386e-05
-1.11320785664289e-05
-1.88448936330129e-05
-2.7565315419411e-05
-2.90643067985394e-05
-2.28481480034507e-05
-1.76968473893356e-05
-1.26416305874102e-05
7.79967196765549e-06
-2.99501055331912e-05
-1.68988081241255e-06
3.89938745546344e-06
-1.48129810375508e-05
-2.06910003126007e-05
-1.79920030528124e-05
3.111669037749e-06
-3.37391903010811e-06
-1.77486646872263e-05
-1.08675506924841e-05
-2.78153443754469e-05
-1.20616239489687e-05
-1.72844043345957e-05
-2.38349025529238e-05
-2.67036930008321e-05
-1.86766482383947e-05
-4.20886181886911e-06
-1.03254193011189e-05
5.16932346513287e-07
-2.1661451602315e-05
-1.48024578570261e-05
-1.2844539901992e-05
-9.47008505286637e-06
-1.41561951558545e-05
-7.37586356503566e-06
-1.24167742725656e-05
-6.74033106756845e-06
-9.3991868711681e-06
-3.11794940149417e-05
-3.17236528595027e-06
-2.38533138577993e-05
-1.52724876047313e-05
-1.36687717401668e-05
-2.06408750108361e-05
-1.34243591975112e-05
2.25358692861418e-06
-2.7618959955344e-05
-2.28579293297928e-05
-1.9147999927225e-05
-2.19314998113801e-05
-2.75984014642303e-05
-1.41156694233191e-05
-2.85562173144381e-05
-7.00212436214111e-06
-1.17959324245604e-05
2.84887387203946e-06
-1.94964209165673e-05
-1.76359580571259e-05
-2.19268127191755e-05
-1.20406739304136e-05
-2.89333745756333e-05
-1.60148065184595e-05
-8.15419430639948e-06
-1.35399311925171e-05
-5.86293752038724e-06
-9.74855359711357e-06
-4.77701393676488e-06
-1.37909727414054e-05
-4.03333557330632e-06
-2.93223079348598e-05
-5.47418639467483e-06
-2.05872870260514e-05
-1.50905550620124e-05
-1.78844963343211e-05
-1.7626679066146e-06
-1.22764806851703e-05
-2.18462222057893e-05
-7.08762402009658e-06
-1.58674075192449e-05
-8.72510625548068e-06
-6.67859419889653e-06
-1.07053962976293e-05
-1.27604692730589e-05
-5.44335963670727e-06
-2.86784831849238e-05
6.64811676366963e-06
1.30979562746136e-05
-2.36273086119229e-05
-6.13456366270524e-06
-1.59858835293865e-05
-1.80623842028965e-05
-2.32355761864751e-05
-6.52413713702763e-06
-1.97331314988445e-06
-2.20226193522084e-05
-5.45122236325732e-06
-6.93287535315988e-06
-1.27863932670173e-05
-6.63991888315694e-06
-1.88123225725077e-05
-3.14329234260872e-06
-9.49255264260116e-06
-3.34056261226368e-05
-9.43347265821479e-06
-2.70977634192283e-05
-1.94929708785463e-05
-1.41612433050765e-05
-1.95917480186435e-05
-1.46134503699965e-05
-2.67140395410254e-05
-1.55417291936907e-05
-1.11554752319974e-05
6.93685488869438e-06
-1.86281748035456e-05
-9.34710247431707e-06
-1.78015853635951e-05
-1.78887541716968e-05
-1.61971006693853e-05
-1.95790760027569e-05
-1.84367725612756e-05
-1.20281618756407e-05
-7.82172343821399e-06
-1.81250315885557e-05
-2.41094761544435e-05
-6.97065341177332e-06
-4.57207734817192e-06
-8.95383031743468e-06
-9.62295260582239e-06
-1.90754683355642e-05
8.9859196854833e-06
-1.0371310378798e-05
-1.81944189735003e-05
-2.64899033029277e-05
-5.95238552826313e-06
-2.35333239474258e-05
-1.59441045947291e-05
-3.04494023701614e-06
-1.45004326179776e-05
-5.40089457976487e-06
-2.6804272724843e-05
-2.31725136673206e-05
-3.06735932220617e-05
-6.50742683265487e-06
-1.4736604699777e-05
-3.65051095985584e-05
-2.87294378205695e-05
-3.15901101770568e-05
-2.50544235882321e-05
-1.62357318496112e-05
-1.0147207475982e-05
-2.06844711974296e-05
-2.43127888491379e-05
1.07016162947719e-05
-5.42819964743728e-06
-2.48014915683814e-05
-5.26675065270437e-06
-8.78890046200013e-06
-2.42582017260825e-05
-8.89981178013574e-06
-2.51132602721158e-06
6.47156483263597e-07
-2.59673775937801e-05
1.19960725751034e-06
-1.61681831281969e-05
-1.59368351920931e-05
-1.07263676048905e-05
1.63322709958843e-06
-1.26310627003422e-05
-8.9081265362272e-06
-3.37325000777921e-06
-1.8303335302307e-05
-1.03117998830243e-05
-1.24298646417688e-05
-2.03350340406343e-05
-9.08945165200372e-06
-2.79616548390469e-05
-4.07489149596856e-06
-4.32314638593254e-06
-9.06766458322931e-06
-5.99686482368967e-07
-4.98041123337289e-06
-1.38684662840108e-05
-9.61466081733854e-06
-1.67422466836781e-05
-3.18761667562019e-05
-1.48576039440922e-05
-3.80271662570447e-06
-1.55920771991857e-05
-3.47583421000726e-06
-1.26550230572092e-05
-2.46725363906831e-05
-3.07528788250632e-05
-1.11045553379935e-05
-1.99674730240241e-05
-1.70304558339368e-05
-2.47831999873247e-06
-2.46190694302283e-05
-3.25684040598833e-05
-3.71099289376668e-05
-1.9497183171203e-05
-1.6804164498388e-05
-1.14809100733817e-05
-1.58320260718602e-05
-4.94571186297142e-06
-2.05024988961734e-05
-9.48409904759081e-06
-4.32122222118929e-05
-2.37133701594295e-05
-1.92786105632892e-05
-1.51044125145462e-05
6.39975842992437e-06
-1.47558038884346e-05
-1.22531823496403e-05
-1.19064696900359e-05
-1.19187600046829e-05
-8.89311297788425e-06
-2.13096561530527e-05
-2.03138676167412e-05
-1.19543370786366e-05
-6.83265013024977e-06
-1.87519163991185e-05
-2.63826245831475e-05
-3.83438407270884e-05
-2.10716460926692e-05
-2.44685632779303e-05
-1.8510037963574e-05
-2.47442021260579e-05
-1.80717921808791e-05
-1.56184668151196e-05
-3.26270367134638e-05
-3.00244976383327e-05
-2.85694070412881e-06
-1.34825241958801e-05
-1.12113451607837e-06
-3.09478363529841e-05
-1.41256553032042e-05
7.88811420937966e-07
-1.00745733865582e-05
-1.76941924681137e-05
-2.62198643797662e-06
-5.70749689456356e-06
-2.80335158671597e-05
-2.9664489531503e-05
6.63129624543957e-06
-1.32819210061315e-05
-2.17154529713419e-05
-2.07986727473768e-05
-7.14706206626412e-06
-1.60931016600887e-05
-2.08119360050062e-05
-1.70743937831906e-05
-2.52608733983412e-05
-5.31709151586853e-06
-2.64323109293789e-05
-1.24671044902028e-05
-1.9088561804034e-05
-1.29842110641739e-05
-1.36313851698842e-05
-1.55018783571375e-05
-8.53097303298173e-06
-3.03625205964169e-06
-1.01165866893531e-05
-2.62755876442055e-06
-1.40983308869398e-06
-1.47116625208452e-05
-1.43511878263112e-05
-2.81211764321103e-05
-1.54662885559327e-06
-2.10103400329426e-05
-1.63386046796498e-05
-1.45695932400245e-05
-1.64904087186575e-05
-1.10004413598523e-05
-1.55564958405986e-05
-1.60137351971421e-05
1.45682452911345e-05
-1.31795009760511e-06
-3.02849378789527e-05
-1.54538907836389e-05
2.05618145322527e-06
-2.24898187099296e-05
-1.67358823016553e-05
-1.73092322156636e-05
-1.08211617189457e-05
-1.6707521217844e-05
-7.56485648748349e-06
-2.02924931426197e-05
-1.23699018648778e-05
-1.87152212894598e-05
-1.26328269339865e-05
-1.66726915857424e-05
-1.81751977069105e-05
-1.44194833560299e-05
-2.41317074280751e-05
3.64350943722252e-07
-1.8070334990817e-05
-2.6823364857193e-05
-9.14838335297551e-06
-8.15001026641084e-07
-1.71989653722487e-05
-1.71944719761211e-05
-2.75061506273078e-05
-1.26905928374013e-05
-3.25792812389531e-05
-2.29937300569901e-05
-9.16663791450804e-06
-4.41580599500121e-06
-6.956736413421e-06
-5.70584119067482e-06
-2.51003923627535e-05
-1.19539704342571e-05
-1.36868853914228e-05
-2.14340518914769e-05
-1.70381327837872e-05
-8.44238933688884e-06
-1.31484556769124e-05
-2.67421676879876e-05
-2.76899012311389e-05
-9.23898705454511e-06
-6.85926808195284e-06
-1.23797576796689e-05
-1.87208772613235e-05
-9.00276729938296e-06
-1.62473232437445e-05
-3.12834301595308e-05
-4.67252014562634e-06
-1.44745625813192e-05
-1.98726294431588e-05
-2.59622352464138e-05
-1.97148577355436e-05
-1.39445492544058e-05
-1.81922707532346e-05
-9.25219096966999e-06
-2.08945458527318e-05
-1.27461267129544e-06
8.85388024325455e-07
-1.41533395033211e-05
-1.01633539460631e-05
-2.04563928217772e-05
-1.04556958071529e-05
-2.04154772505535e-06
-5.10804739405384e-06
-1.68029909384067e-05
-2.32889642287463e-05
-1.16302884440064e-05
-1.3426602043591e-05
-5.5584270870373e-06
-1.82872288200506e-05
-1.66230420956216e-05
-4.90617979599738e-05
-2.26586104731564e-05
-1.37655099527752e-05
-8.18128984265364e-06
-2.29215013295633e-05
-1.66928098444983e-05
-1.61077602534746e-05
-2.21227380736117e-05
-1.24197144085577e-05
-1.43175680782132e-05
-1.02881062876947e-05
-9.67781980832531e-06
-2.64088981229869e-05
-3.1185003220014e-05
-1.76913275413728e-05
-1.2867317875841e-05
-2.58029413895051e-05
-1.43800521469487e-05
-2.36517585306942e-05
-2.10537777786683e-07
-2.82986080178607e-05
-1.88768963132526e-05
-1.3080907589156e-05
4.11388247913065e-06
-5.77117386083238e-06
-7.31300255218059e-06
-3.12156788380153e-05
-2.27874869811047e-05
-3.00760703070952e-05
-1.75101905075851e-05
-1.10573332774495e-05
-9.76306877570182e-06
-2.20393549515313e-06
-1.45574352680353e-05
-1.52689801938364e-05
-2.48008050488486e-05
-5.28786508086118e-06
-1.98083529464189e-05
-2.64253604120094e-05
-4.43161550106099e-05
-2.43240788028221e-05
-1.90945704499848e-05
-2.59645111700869e-05
-7.09724674324052e-06
-4.48011743827463e-06
-2.92304356379576e-05
-1.43238026643972e-05
-1.79700588720911e-05
-1.4609406232643e-05
1.15847565109885e-06
-1.48155690900814e-05
-2.24043238671728e-05
6.59202201284691e-07
-1.76205982261047e-05
-1.28176679104392e-05
3.09443175686807e-06
-1.42146914427977e-05
2.98033376425045e-06
-9.14747686632326e-06
-2.90301429451896e-05
-7.52719056166277e-06
-1.33533660110958e-05
-1.41721529838248e-05
-1.90746872389106e-05
-1.54397934070421e-05
-1.04567932424867e-05
-1.43746992569402e-05
-1.09885536538215e-05
-1.02638400906162e-05
-1.97611470463801e-05
-8.24453527516409e-06
1.33062540156813e-05
-1.55977423836443e-05
-2.34015940979034e-05
-1.16655175539964e-05
-8.24593985164877e-06
-1.38928773996571e-05
-2.0198029120777e-05
-1.70001561604407e-05
-1.91456767960387e-05
-3.49955328818039e-05
-6.95037496986548e-06
-9.12309863676197e-06
-2.04712533443013e-05
-2.10178086607803e-05
-2.67720703619494e-05
3.09643515734879e-06
-5.69199508852336e-06
-1.36486500958019e-05
-7.66709515798009e-06
-2.15301056013607e-05
-2.17253179902925e-05
-1.89253323668574e-05
-2.05157971701553e-05
-2.69006084613133e-05
-1.19918510446055e-05
-2.51049416970726e-05
-2.21014714901802e-05
-1.27096302756516e-05
-3.72827525596831e-05
-3.03639233162071e-06
-1.75519906740203e-05
9.49937540895454e-07
-1.12514631460235e-05
-9.85655778207666e-06
-2.16938127000913e-05
-1.05557640627491e-05
-2.05555688107009e-06
-7.34329754584162e-06
-1.46885545162905e-05
-2.73397531969179e-05
-1.93170457360064e-05
-3.60941143602706e-06
-1.15856665190333e-05
-1.06472456787375e-05
-1.9593407968263e-06
-9.45426258921111e-06
-1.08992141411836e-05
-1.50813620209113e-05
-2.05284386526618e-05
-1.56070352687047e-05
-2.06612411822384e-05
-2.21487098108245e-06
-1.69769320147452e-05
-1.63976654517968e-05
-1.16708785215937e-05
-2.02211962693766e-05
-2.50567078238579e-05
-2.63316860823986e-05
-1.93215564460655e-05
1.16033756666679e-06
1.26147388672915e-05
-1.8266199986586e-05
-9.31851888556628e-06
-4.58283518969438e-06
-6.26445583999345e-07
-5.05027055113785e-06
-9.76005711794752e-06
-8.63225181796877e-06
-4.964294849387e-06
-1.270072208466e-05
-2.62209744596312e-05
-1.53247439035333e-05
-1.84419906486655e-05
-2.53285365330854e-05
1.10230213389768e-06
-1.80355411330218e-05
-2.54753252070455e-05
-1.23016769038738e-05
-2.81035583566803e-05
4.47064124700004e-06
-9.6531711518875e-06
-4.77101694417422e-06
5.03374069974707e-06
-3.88668302741697e-05
-2.25944505577974e-05
-2.44671773578708e-05
-2.78941713295077e-05
-6.73694210188123e-07
-3.16727525855546e-05
-2.46967981078963e-05
-1.28038016741679e-06
-3.46546076664745e-05
-1.48349438018249e-05
-1.43990201435467e-05
-2.25425759816613e-05
-3.04327842624846e-05
-2.05856228353081e-05
-2.76502102027696e-06
-9.91141123863065e-06
-1.70880589441169e-05
-1.58013697402856e-05
-1.61622046159327e-05
-2.35074969636413e-05
-6.84055967635068e-06
-1.78011545807129e-05
-4.13170152141489e-06
-1.23807242095486e-05
-1.00087436477966e-05
-6.10973276133811e-06
-2.63708802502077e-05
-3.381759225439e-05
-6.53053933078397e-06
-8.05590807434727e-06
-2.03426006132183e-05
-1.99803516698087e-05
-2.28470447029853e-05
-1.42202228578372e-05
-1.44870334880567e-05
-2.09541463003358e-05
-3.49778153076682e-05
-3.01623338066059e-05
-1.69661960306352e-05
-9.50692569736997e-06
-1.07192127465488e-05
-2.98756213214333e-05
-3.17941719117225e-06
-1.20074850397927e-05
-7.33399580880435e-06
-5.41173072634107e-06
-2.89861165678533e-06
-1.7625717663452e-05
-1.84130699342296e-06
-2.0423490725675e-05
-1.16003470642412e-05
-1.14942301113176e-05
8.96391874730571e-07
-2.52007766329583e-05
-2.28376959240042e-05
-1.58869310795567e-05
-1.39389557322958e-05
-3.16626160529205e-05
-1.7895354397521e-05
-1.52984948501464e-05
-2.24768122461647e-05
-1.61486546163443e-05
-8.03520190204669e-06
-1.59058445563293e-05
-1.0573482325147e-05
-1.86749881654087e-05
-3.22193056215802e-06
-1.62095511242673e-05
-1.97796461914009e-05
-1.86608592114839e-05
-1.42800973699421e-05
-1.88273573700044e-05
-2.10794043913673e-05
-2.4292495463699e-05
-5.194916434697e-06
-1.84608283915836e-05
-3.15900803805744e-06
-2.5039057134259e-05
-2.81877206910333e-05
-1.62099839752832e-05
-2.22708238551049e-05
-3.72379393210898e-05
-2.46926091850434e-05
-1.16654833915648e-05
-1.41281012678727e-05
-9.34694325686448e-06
-1.24843965962458e-05
-1.73968507243627e-05
-4.40994109646514e-05
-6.29451541030599e-06
6.14605377765211e-06
-1.48370964013746e-05
-2.79150997915437e-05
-2.61339480274571e-05
-9.64200405045589e-06
-5.41261034511594e-06
-2.40776695075657e-05
6.13247904103579e-09
1.73463040518317e-06
-1.70405925043973e-05
-1.75317973201972e-05
-1.36709290690033e-05
-2.17637028317141e-05
-1.8473974721663e-05
-2.27072569689032e-05
-9.59925274693085e-06
-1.50057381270999e-05
-1.5934569615013e-05
-1.0998765654482e-05
-1.30639459867043e-05
-1.13205928961491e-05
-1.04254323493616e-05
-1.94447998355285e-05
-5.55640206924528e-06
-1.10654676461687e-05
-2.32248686865442e-05
-1.17130208477845e-05
-1.73330970135859e-05
-1.33439011658802e-05
-3.11825628744112e-05
-2.88400532263866e-05
-8.63381535374452e-06
-1.86701572699733e-05
-3.17696858466921e-05
-1.65111796879231e-05
-1.26388176412865e-05
-1.42707740931335e-05
-2.23515666262608e-05
-1.64197067424517e-05
-1.15841737196894e-05
-2.14474996716561e-05
-6.88090221352646e-06
-3.19451543971625e-05
-2.94655527146855e-05
-7.93785656260891e-06
-1.54529275183928e-05
-2.44851575650622e-05
-1.77286338336712e-05
-5.28918708673854e-06
-1.70747927246234e-05
-1.23259749467666e-05
2.14270712094847e-06
-2.11774830280199e-05
-2.35058438232647e-05
-8.9994310040232e-06
-7.95949322723295e-06
-1.17921721127216e-05
-9.81044807109685e-06
-2.9272952687183e-05
-8.67146655031098e-07
-2.59949490694855e-05
-2.41646901024996e-05
-2.42810000762447e-05
-3.91839021425435e-05
-9.12919745438953e-06
-1.42382872769507e-05
-3.0618492478262e-05
-1.91843223734696e-05
-2.77502536916145e-05
-2.58627660788428e-05
-2.13966568693526e-05
-2.29091093214796e-05
-9.4064449478709e-06
-6.51973033206528e-06
-1.80391356776831e-05
-8.5835285330483e-06
-1.22524666695464e-05
-4.65446796110283e-06
-1.35704190461767e-05
-1.36563217694358e-05
-6.76336306166636e-07
-1.75021619781912e-05
-5.01585723101364e-06
-1.10204190638416e-05
1.8742587630714e-06
-6.4561729882893e-07
-2.4212416915923e-05
-1.35091942013417e-05
-2.59598794258812e-05
-3.17891678829372e-05
-1.11563679436425e-05
-3.17319955995115e-05
-2.02701724165265e-05
-1.01716966128063e-05
-3.01615038340323e-05
-3.79017203571133e-05
-1.97636919411857e-05
-1.11616661509968e-05
-1.61792563891262e-05
-3.48042657565292e-05
-5.87686689262079e-06
-1.3408477853469e-05
-9.19548713108292e-06
-3.52908899345549e-06
-1.06731318749852e-05
-2.45029623121432e-05
-3.62764794335254e-06
-1.95547017713891e-05
-3.75088254811641e-05
-2.06350163408057e-05
-2.7672168062386e-05
-2.33164864613717e-05
-1.69820280402705e-05
-3.49026598821692e-05
-1.70068228006698e-05
-3.92550639084578e-06
-1.34721810821888e-05
-1.24025863485207e-05
-2.22000907022605e-05
-2.42958722523281e-05
-1.72265467443574e-05
8.28034864103225e-06
-1.61436032669391e-05
-1.16167381825418e-05
-5.02464570590927e-06
-1.85588854159869e-05
-7.8688082265262e-06
-1.82057691565517e-05
-6.70601014143572e-06
-9.77499216158948e-06
-1.36579042909229e-05
-1.38065970070433e-05
-1.79323114008704e-05
-1.28941050696936e-05
-1.45607372861937e-05
-1.76189700611719e-05
-1.4077252297605e-05
-1.99838140721579e-05
-2.7207355578218e-05
-2.92881784685308e-05
-5.76026709907767e-06
-1.4051662082015e-05
-1.54524679983771e-05
-1.37681880543871e-05
5.01258761212377e-06
-6.20647834601498e-06
-1.6357620152399e-05
4.94057784046577e-06
-1.19939849341331e-05
-2.14982845229734e-05
-1.55215782386586e-05
-3.12477866911185e-06
-4.64249399467143e-06
-1.65369594114997e-05
-1.24168876591752e-05
-2.31777907224775e-05
-3.57426344540888e-06
-1.0612963377336e-05
-1.92303039769084e-05
4.00206923208554e-06
-3.04424707450159e-05
-1.25068070588091e-05
-1.70339429563989e-05
-2.76722170286708e-05
-1.07786727640172e-05
-2.31267243226154e-05
4.40310834103332e-07
-1.23931341519971e-05
-9.86624926922184e-06
-2.36079720254639e-05
-1.96515505166235e-05
-2.93300577121601e-05
-2.63612298265244e-05
-2.22146678618278e-05
-1.89469523157758e-05
-1.53952056230907e-05
-1.2063179029971e-05
-2.23102681725471e-05
-1.23047759535796e-05
-1.35210486678589e-05
-2.31047790378897e-05
-4.96507603390406e-06
-2.47179951499739e-05
-1.33764053507647e-05
-6.52412162784436e-06
-5.23022870283212e-06
-8.66846429481567e-06
-1.04616835703025e-05
1.30704381816963e-06
-6.64685656722172e-06
-1.73690807399146e-05
-3.62197839608166e-05
-4.42792152830426e-06
-1.3104847965467e-05
-7.20054953514514e-06
-1.82313040222529e-05
-1.90592587591099e-05
-1.2461173710616e-05
-2.00811096827012e-05
-6.26880553534515e-06
-3.86411617232728e-05
-1.03396481631137e-05
-3.41575262080193e-05
-7.06889418550456e-06
-1.81822053546937e-05
-1.76641384894597e-05
-2.12425491366199e-05
-1.28438415767234e-05
-2.6556470362498e-05
-2.19918731781347e-05
-9.10824096356024e-06
-8.26327763731347e-06
-1.86735668607358e-06
-2.12358029244736e-05
-6.76952676536958e-06
1.89955383661612e-06
-1.96102617486834e-05
-2.36705372960992e-05
-1.60609125888681e-05
-6.13920629293896e-06
-2.14350701798641e-05
-8.68894335377455e-06
-1.40734915737193e-05
-1.74023459358871e-05
-1.81228133973494e-05
-8.27999665785022e-06
-1.58449205571367e-05
-4.51020625690777e-06
-2.1898957317755e-05
-3.35109434672538e-05
-9.43972668599054e-06
-1.05355473914722e-05
-9.97399055364931e-06
-1.31132053904091e-05
-2.87871449122638e-05
-1.44593878515499e-05
-1.88578278892026e-05
-1.76273846567842e-05
-1.5120386724e-05
-2.62762792549399e-05
-2.03355093491784e-05
-8.83293417969023e-06
-1.18634146464358e-05
-1.35478941345221e-05
-3.14239425653823e-05
-2.74592193491818e-05
-9.80550057672821e-06
-1.73703984128228e-05
-1.39748130159026e-05
-2.16909749545012e-05
-2.27014183349691e-05
-9.74796430392507e-06
-1.0120166490521e-05
2.12436059251821e-06
-2.58443518428212e-05
-2.336081611077e-05
-9.28694191918508e-06
-1.65321257592165e-05
-1.64802373431525e-05
-3.35007066246346e-05
-2.46189802899176e-05
-3.33350281414545e-05
-2.76511668360985e-05
-2.26162734485873e-05
-1.98129505288077e-05
-1.42230831668333e-05
-3.22543633344021e-05
-1.94608493693233e-05
-3.70949664556557e-06
-1.88013296056683e-05
-2.07993739220217e-05
-2.3901934406606e-05
-1.82196972693973e-05
-1.49545315610477e-05
-3.32657278175159e-05
-4.06977549991681e-05
4.90949808573786e-06
-1.06136455856989e-05
-1.47339124198122e-05
-1.63488108378007e-05
-2.07780459462312e-05
-1.73569909877092e-05
-2.46582851644553e-05
-2.04924649409753e-05
-3.000647094281e-05
-1.13110754180756e-05
-3.35786559775295e-05
-1.74602393934653e-05
-1.53363995012181e-05
-2.99225766135229e-05
-9.81388417081962e-06
9.48345315173601e-07
-7.80777679968279e-06
-2.63878570765586e-06
-5.95474280270351e-06
-1.0930134493437e-05
-2.76641748561486e-06
-2.68948237542357e-05
-1.79970566595538e-05
8.58921023743432e-06
-1.43080914049268e-05
-9.46785825465528e-06
-1.00277943970073e-05
-2.1841037956088e-05
-1.43005907627183e-05
-3.31257578793453e-05
-8.13157759539901e-06
-1.97271584020841e-05
-1.56522047962692e-05
-3.29599825611906e-05
-3.83928240889399e-05
-8.65779540698912e-06
-9.83559803979203e-06
-2.56223295636982e-05
-1.44781380520348e-05
-2.53518074987728e-05
-5.94493798178534e-06
-2.19572942014469e-05
-1.62170363976564e-06
5.5840385586591e-07
-2.59193139605851e-05
-5.6668327501671e-06
-1.11281270589898e-05
-2.20588325602234e-05
-1.851446005797e-05
-1.01336099662949e-05
-1.15130548244818e-05
-2.06524835342808e-05
-1.42618281498818e-05
-3.42001621455785e-05
-2.86455094412145e-05
-2.80200005665728e-05
-1.61580758011811e-05
-9.46320472171049e-06
-2.16304421162224e-07
-1.57001948719228e-05
-1.70333729982691e-05
-1.4485511490119e-05
-9.68901383895482e-06
-2.49278214229824e-05
-1.66259915638195e-05
-2.07487787079492e-05
-1.64515440266235e-05
-1.89711278997047e-05
-9.43143157657191e-06
-6.15424479099708e-06
-1.3878486614338e-05
-2.79658661173127e-05
-9.85452032903406e-06
-1.90266113402592e-05
-3.28211160255797e-05
-1.85248004909235e-05
-8.6502060829467e-07
-1.44580670013129e-05
-2.99707745473442e-05
-8.62951274451369e-06
1.88862814235813e-06
-1.30770781368038e-05
-3.01406397419092e-05
-3.43896696433614e-06
-4.04617969361738e-07
-7.30431711926614e-06
-1.81069760799628e-05
-8.62466539372852e-06
-1.28116444139224e-05
-3.69939017492473e-05
-1.09021257868629e-05
-1.65551632597622e-05
-2.1726260341244e-05
-1.39221416958288e-05
-2.63627631539531e-05
-5.86858338307705e-06
-1.22923719813408e-06
-3.53505827614572e-05
-8.06039234188026e-06
-1.26778697872907e-05
-1.61784413515458e-05
-2.19594829352591e-05
-2.18006943042651e-05
-1.21089141378687e-05
8.45749331872577e-07
-1.25670550982444e-05
-1.84214409003547e-05
-6.52560194566234e-06
-5.58379193877531e-06
1.22248433773931e-05
-1.24676515554334e-05
-5.55567499487887e-06
-1.13874903089923e-05
-9.80129059968352e-06
-3.73440778817259e-05
-2.11205411014177e-06
-1.01305604079606e-05
-3.28304242201619e-05
-3.08414192770193e-05
-8.20298025445895e-06
-3.24677745263204e-05
-1.62747490893166e-05
3.09461610428483e-06
-1.50046081148732e-05
-2.16483317739852e-05
-9.05570488569299e-06
8.89906619227765e-06
-3.99991205751038e-06
-1.58987501531613e-05
-1.60456717733461e-05
-3.44174016043309e-07
-3.64975784001902e-05
-2.7296347427315e-05
-1.0134878010885e-05
-4.51105873012584e-05
-2.38560373797356e-05
-4.81005822451432e-05
-5.532181633595e-06
-2.40714428439509e-05
-2.69998546621349e-05
-3.21963201410826e-05
-2.70444906600496e-05
-1.15070235216855e-05
-1.64751084292807e-05
-2.79457168157863e-05
-1.02151332816335e-05
2.21549605123938e-06
-8.13164689868829e-06
3.21956652083582e-06
-1.34116299845412e-05
-4.22638637871595e-06
-3.00419895610519e-05
-5.37346903657728e-06
-2.74233522254226e-05
-2.27974623225867e-05
-2.99417923167543e-06
-4.03104482881976e-05
-1.18053170013548e-05
7.10745276853892e-07
-2.74020791177171e-05
-2.54833585111316e-05
-9.9749707044226e-06
-1.52593201780544e-05
-3.33713573368674e-05
-2.26091188228794e-05
1.55492382584514e-05
-9.12885632369382e-07
-1.81669073428433e-05
9.73888965526716e-06
-3.45077686131589e-06
-1.1169325232336e-05
-1.62504583064031e-05
2.83950609917372e-06
-1.06636354445113e-05
1.07981440674833e-05
-2.39023823972371e-06
-1.29370212964607e-05
-7.32522342702453e-06
-2.14262175417754e-05
-2.51791941734069e-05
-1.52854722792035e-05
-1.26136131258159e-05
-1.78460932218349e-05
-9.88113426643342e-06
-1.66739113425062e-05
-7.33176862382061e-06
-4.63325309284373e-06
-2.19122342114691e-05
-2.73434609259441e-05
-1.17300292989203e-05
-8.22612978490078e-06
7.15456939702439e-06
-1.50353078505719e-05
-1.69552137602295e-05
-2.21058167973915e-06
-1.04762705324989e-05
-3.08486227076525e-05
-3.52343471292031e-05
-2.94591206227932e-05
-1.03298262765004e-05
-1.24137885561871e-05
-1.30492186047645e-05
-1.951128701667e-05
-1.40027776280799e-05
-2.33712966720349e-05
-1.85784553392362e-05
-7.00056752986283e-06
-1.28883809567481e-05
-2.04876414291779e-05
-1.31154166282753e-05
-7.76810652898571e-06
-9.64428442312599e-06
-1.98322892006228e-05
-8.41793460797445e-06
-2.5372300305394e-05
-7.55622579115273e-06
-2.58532437385916e-05
-3.14645975043373e-05
-2.83871520617287e-05
-7.43014528541387e-06
-2.26320405259883e-05
-2.58473324823579e-05
-1.51932923260791e-05
-2.76855265504688e-05
-2.54940952288853e-05
-2.79283402846429e-05
-2.81664344430765e-05
-3.41286675394747e-05
2.48266804888134e-06
-1.7642114223862e-05
-1.13516589692652e-05
-1.5105232093234e-05
4.27254256859041e-06
-1.80824496997963e-05
-1.51536854908633e-05
-2.02173134310379e-05
-1.24196705717305e-05
-4.48849840294138e-06
-1.44484845366727e-05
-2.46997414389457e-05
-1.7975651201117e-05
-2.00089588482147e-05
-1.61362754563397e-05
-2.36363441512137e-05
-1.53224593222804e-05
-1.52006810923326e-05
-2.98517521922328e-05
-1.71502057023856e-05
-8.81689057190374e-06
-2.01621769631791e-05
-2.52560696802091e-05
-2.31948589492122e-05
-4.65891659712081e-06
-8.15684676189538e-06
-2.75413753036371e-05
-4.87723783567381e-06
-8.06219098290286e-06
5.11425286674863e-06
-1.95454846333021e-05
-3.08695684334301e-05
-1.52551790269686e-05
-9.24037372563992e-06
-2.99063147709964e-05
-1.68705427268016e-05
-2.31981443452964e-05
-8.0516140051072e-06
6.10270982053051e-06
-2.69411151658748e-05
-3.92124748155306e-08
-1.05813306951648e-05
-1.29033979684358e-05
3.89058282226998e-06
-3.03734412428911e-06
-5.81546713085194e-06
-1.73328292481501e-05
-1.26638860746419e-05
-1.72663684722751e-05
-4.24836891522045e-06
-8.06443710510189e-06
-2.35120675910314e-06
-1.37849335183837e-05
-9.1373679352003e-06
-1.96401564550526e-05
-2.58222566440359e-05
-4.56326806251266e-05
-1.16755378099862e-05
-1.02043480118959e-05
-2.22320338061117e-05
1.98653834959013e-06
-4.61799256907736e-06
-7.23326311231137e-06
-2.93185522858522e-05
-4.19134329447698e-05
3.73536792120131e-06
-2.30310501773871e-05
-2.8049501764267e-05
-2.28126815284842e-05
5.4304836681381e-06
-6.37351282495929e-06
-2.7599067184791e-05
-3.18699411249331e-05
1.17196436769654e-06
-1.44982668128303e-06
-2.6755539604322e-05
-3.08321665961745e-05
-3.30193066837621e-05
-2.10791535509826e-05
-2.22089045143333e-05
-1.31321879210815e-05
-2.9701271154995e-05
-1.37159091857145e-05
-1.16673533507984e-05
-2.335158985617e-05
-1.5333016112047e-05
3.69820104032701e-06
-1.63081461731173e-05
-6.43074507305171e-06
-2.80921449685138e-05
-2.07993818401556e-05
-1.96478324950681e-05
-2.61381536233511e-05
-1.58004245968745e-05
-7.72280702453251e-06
-1.38656978098923e-05
-2.19956488222973e-05
-4.0225983292834e-07
-1.54829594623054e-05
-1.75112028509672e-05
-5.00755295337466e-06
-2.4800042881927e-05
-1.94804126753974e-05
-1.15568903983072e-05
-1.43949983187384e-05
-4.04558660789839e-05
-1.15843049908309e-05
-2.56144608889477e-05
-1.23412941118154e-05
-2.72788820566791e-05
-6.1139675649855e-06
-4.88873407937772e-06
-2.85192078035353e-05
-3.12994101524335e-06
-1.82199468358057e-05
5.32263526950976e-06
-1.02894747126985e-05
-1.43781661078585e-05
-1.46746248638588e-05
2.03583593462339e-06
-1.33064256340338e-05
-2.28738937779236e-05
-1.39954444166012e-06
-1.56344654743101e-05
-2.01226816502453e-05
-1.74527558908004e-05
-2.02760146759974e-05
-1.12604848043329e-05
-9.68004853280277e-06
-2.21721172832483e-05
-1.94160422604676e-05
-1.86100178179143e-05
-2.04039730359341e-05
-1.12270182851389e-05
-1.05188710162302e-05
-1.54583017572493e-05
-2.12506740928286e-05
-2.03239673591324e-05
-2.32735051493288e-05
-2.43538720569272e-05
-3.1911325351577e-06
-1.17909079227546e-05
-1.91986874760972e-06
-3.94969258431643e-05
-7.72207134002223e-06
-1.96314054265065e-05
-1.39985889226083e-05
-1.62596004807799e-05
-9.6975983484003e-06
-2.5244694534574e-05
-2.03698735413734e-05
-1.71830651502705e-05
-5.33016827333764e-06
-8.33576824172936e-06
-1.80959553300847e-05
-3.4627917465254e-05
-1.69705828029683e-05
-1.67234465908805e-06
-1.75458119867189e-05
-3.31596996401317e-05
-2.06297025473118e-05
-2.24727443705719e-05
-1.94958091262213e-05
-2.04271855920459e-05
-2.24377950237452e-05
-1.81143341836696e-05
-2.66610909160687e-07
-1.89996700363468e-06
-2.54069038490031e-05
-2.09735176463565e-05
-6.22965283855412e-06
-1.24491664546172e-05
-1.86681487047846e-05
-3.12823913842759e-05
-1.45467069966039e-05
8.60597718226592e-06
-2.69381590974042e-05
-2.01438014962625e-05
-2.43644959979316e-05
-1.33541761630724e-05
-1.34357078753126e-05
1.06940275556564e-06
-3.01693890293233e-05
-6.84910171673509e-06
-2.45941995644111e-05
-5.74634481754415e-06
-4.04146420597665e-06
-9.67101007348559e-06
-1.24010180103007e-06
-4.85114228345146e-06
-1.09089099141069e-05
-2.05136824327328e-05
-1.42846744771534e-05
-2.113429086958e-05
-1.66928199818204e-05
-5.03211105817213e-06
-2.70573914930872e-05
-2.57739700883905e-05
-3.48061861036764e-05
-2.25976786461376e-05
-2.77787558041197e-05
-3.10047465055063e-06
-5.68849813915669e-06
-2.21083745939295e-06
-4.49944739598502e-06
-1.65763137931217e-05
-1.20957411978988e-05
-2.05673053607564e-05
-1.38668155361273e-05
-1.72913909617866e-05
-1.38386043725502e-05
-1.95913884945318e-05
-1.41594813436531e-05
-1.7063632878687e-05
2.36151375261894e-06
-3.4446895581046e-06
6.07695397285541e-06
-6.14971884683591e-06
-3.93877632274044e-06
-1.49590607434694e-05
-1.49164287941674e-05
-6.36005336516152e-06
-2.69305164948678e-05
6.21983991011979e-07
-1.45348326851268e-05
4.05648785018093e-06
-1.47853315363592e-05
-2.01554404850238e-05
-2.07352074429355e-05
-4.93804563773509e-06
-3.28674006288306e-05
-1.95380424005086e-05
-2.44409550710029e-06
-3.3884912128838e-05
-8.14223925165387e-06
-3.9584224023971e-05
-2.66506843476671e-05
-1.15304662189637e-05
-1.43363176797451e-05
-3.42754003370876e-05
-8.1311049105729e-06
-4.64324814273996e-06
-1.31171228476987e-05
-1.98922163232484e-05
-3.38782395105082e-05
-1.87953334554555e-06
-3.13488970734186e-06
-1.3793642653206e-05
-8.08774662580303e-07
6.4111663097244e-07
-2.13764589705686e-05
-2.01376716995097e-06
-6.4738176162256e-06
6.30331857551698e-07
-7.73648574290533e-06
-2.72318656375119e-05
-3.08127869850716e-05
1.2946605338279e-05
-1.79494077888502e-05
-1.41145117987887e-05
-3.52410461473295e-05
-1.10174991516664e-05
-1.21493834870403e-05
-3.65511262993272e-05
-1.40469145219822e-05
-2.24335086351202e-05
-2.66648891091154e-05
-1.16445601442967e-05
-1.12008308377842e-05
1.31289643775257e-05
-1.52593114992134e-05
-2.46400590665481e-05
-1.33589217558773e-05
-7.71413361376394e-06
-2.27846604168533e-05
-1.80671576019654e-05
-7.57335078313644e-06
-1.29824170053087e-05
-3.38474741789116e-06
-1.07561741384241e-05
-1.1059892047845e-05
-8.54059601314385e-06
-2.01616002401434e-05
-5.47221547971965e-06
-8.10063136935175e-06
-2.18200500681187e-05
-1.40855878508006e-05
-2.8796425489205e-05
-4.0068836510019e-06
-1.1664084412792e-05
-3.75875446235404e-05
-1.32071212756117e-05
-3.54841397446055e-06
-8.76957194397443e-06
-2.61298327743195e-05
1.27022048018381e-05
-5.13004713318628e-06
-1.73418211593845e-05
-1.44636503379652e-05
-2.24408639081852e-05
-2.69970970229236e-05
-2.49950611250195e-05
-3.64176654989549e-05
-6.74176702923411e-06
-1.48521273319953e-05
-9.35346645267489e-06
-1.78199797570354e-05
-8.16699548460845e-06
-1.98662139204099e-05
-1.14389001063148e-05
2.84559532450776e-06
-8.16112087345018e-06
-1.02199416669224e-05
-2.46481626043936e-05
-1.12945153277191e-05
2.06559654487961e-06
-1.67044987293972e-05
-2.15215959500707e-05
-1.71959110983357e-05
-1.31866127897448e-05
-2.75334832277657e-06
-1.5732325405568e-05
-2.77899101876956e-05
-3.09206387889422e-05
-2.25827405737914e-05
-1.28325744053042e-05
-1.70299503708917e-05
-3.18415041325368e-05
-2.80089173481511e-05
-1.15183910644456e-05
1.7977033140484e-06
-1.25147554861927e-05
-1.33029258678567e-05
-3.39542972109454e-06
2.68358263603402e-06
-2.84947000080834e-05
-4.57653499793695e-07
-1.04670619086458e-05
-2.74531009442544e-05
-2.67655660617983e-05
-3.09547818730467e-05
-1.59278787134976e-05
-8.07248511105401e-06
-3.33196807995491e-05
8.74047045241645e-06
-1.64524912400626e-05
-6.18856612284905e-06
-2.29289987237504e-05
-1.7112234894051e-05
-2.41963320216795e-05
-1.97295441668466e-05
-1.70447912076805e-05
-1.50785423568078e-05
-2.5367869272852e-05
-2.6835838306428e-05
6.83355451168341e-06
-2.38213552978854e-05
-8.7452893477587e-06
-1.57789056695715e-05
-2.91756651503978e-05
-2.5635588021719e-05
-2.15796900378801e-05
-3.60284171616399e-05
-8.61652223845989e-06
-7.79862848026979e-06
-2.46348248759132e-05
-1.78635863990056e-05
-1.27930744440987e-05
-8.56110831268786e-06
-1.350230196193e-05
-7.15210827763405e-06
-1.02645057042824e-05
-1.14352380817631e-05
-9.80443423163542e-06
-1.6847791885386e-05
-3.86008072898144e-06
-1.6481070784101e-05
-1.11766154554537e-05
-1.51325291503514e-05
-2.00818256203921e-05
-6.75991926632765e-06
-1.32318841964698e-05
-4.35592012588953e-06
-1.61374679084694e-05
-2.10560249085779e-05
-3.3158626027131e-05
-1.52332236281107e-05
-2.25792473095886e-05
-2.30153432094083e-05
-1.04780252942551e-05
-1.25749784788327e-05
-1.35935087043143e-05
-1.26692386479145e-05
4.99054762149097e-06
-2.68299826025002e-05
-4.2696537502102e-06
-1.08353102532529e-05
-3.17440735151471e-05
-9.04132261688362e-06
-1.68718334282049e-05
3.23964711892751e-07
-1.67014259729641e-05
-8.25825204913438e-06
-6.43932586412067e-06
-1.1793856936022e-05
-2.27521593796335e-05
-2.27304653013654e-05
-9.49494122858521e-07
-1.3834784371682e-05
-1.25437804036338e-05
-1.61737295724001e-05
-2.57299557943219e-05
-2.58912106482704e-05
-2.06487048375284e-05
-3.39278336935756e-05
-1.73465967110755e-05
-1.3838487032802e-05
-6.85889528892179e-06
-4.16693401284806e-06
-1.8556630327041e-06
-1.58155088012482e-06
-3.78447919491495e-06
3.90980500935052e-06
-3.02272054526827e-05
-3.7353813176382e-05
-1.29535377819267e-05
-2.12831680057136e-05
-1.00117989051339e-05
-2.99953563476412e-05
-1.75887718801395e-05
-1.68334732890766e-05
-2.35743978074542e-05
1.31536847187545e-06
-1.23474250901033e-05
-7.8715031777655e-06
-1.29758997610237e-05
-6.00596996178188e-06
-6.65613886175448e-06
-3.83741064999703e-06
-2.0883426428036e-05
-1.54415023299159e-05
-1.41579479031027e-05
-2.04057880168481e-05
-1.84786933889891e-05
-2.57878807503331e-05
-1.29236926662291e-05
-3.13991558465549e-05
-1.64981232282229e-05
-6.66067532660638e-06
-1.41377796796409e-05
-1.60664367199933e-05
-2.20346929798725e-07
-2.37758505387675e-06
-1.97990721703316e-05
-9.06498658423095e-06
-8.68589502592994e-06
-2.91629823318477e-05
-2.48013640035253e-05
-2.53635607976852e-05
-5.55156755513739e-06
-1.66021665048193e-05
-1.34900386577387e-05
2.02811988313838e-06
-1.66187559066923e-05
-2.25649388078593e-05
-7.17753734044383e-06
-1.11126526429041e-06
-2.64500694778498e-05
-2.5535920465031e-05
-1.90620387361284e-05
-3.05744633228106e-05
-2.98038773365696e-05
4.26687733226512e-06
-1.37380167019717e-05
-6.44825490894209e-06
-8.16812629924095e-06
-1.66469037543452e-05
-1.67444980552339e-06
-3.05513729707263e-05
-1.60997548809089e-06
-2.34870466150257e-05
-2.44917154199969e-05
-9.31847279766812e-06
-7.72479787228306e-06
-3.09584485689618e-05
-2.49350745128563e-05
-6.34820371495675e-06
-2.51269997909448e-05
-1.15211877220571e-05
-1.93568215989843e-05
-2.17224859328795e-05
-1.55955349472891e-05
-2.87209138636276e-05
-1.17769965925471e-05
-2.67696928653017e-05
-7.70880221013732e-06
-7.5074776598361e-06
-1.60523997873016e-05
-3.72888755385135e-06
4.3243195539019e-06
-2.34603181584716e-05
-2.81525341728224e-05
-2.45777834032244e-05
-4.29980636414367e-06
-2.96533327385086e-05
1.48382067953987e-06
-2.84248680212919e-05
-2.23398519600663e-05
-4.8791697345882e-06
-2.46263741821518e-05
-2.50244110507489e-05
-3.03768831073181e-06
-5.78607236845183e-06
-2.60135951791291e-05
-2.61527602551251e-05
-6.08429389070236e-06
-2.51447022475334e-07
-1.84444532492312e-05
-1.08110262058661e-05
-1.49743060892629e-05
-1.77040736166605e-05
-1.21161505793918e-05
-8.81658830014577e-06
-5.76344549668638e-06
-7.843076235796e-06
-3.13070879937894e-05
-2.03157103389197e-05
-2.15473302243301e-05
-9.39319011350777e-06
-7.34869492490778e-06
-2.54213037612303e-05
-2.40159959472709e-05
-4.98145814497273e-06
-2.1194080624606e-05
-3.4758912898347e-05
-8.66762102746314e-06
-2.47287454676888e-05
-1.30090520272488e-05
-6.00196478038403e-06
-4.96494943247704e-06
-1.04153775769248e-05
-1.25037634566572e-05
1.30558988525367e-05
-1.90236068956478e-05
4.02051127956875e-06
-8.84833614713216e-06
-1.15692721789974e-05
6.96827838324019e-06
-1.01511057609444e-05
-1.8823622761004e-05
-6.54826915805192e-06
-2.5728003390656e-06
-9.96959331128117e-06
-2.36302253964333e-05
-1.35619324932271e-05
-2.01872629527636e-05
-2.24287988916153e-05
-1.35781063769873e-05
-3.1900802609666e-05
-1.91544764138138e-05
-7.56660926662698e-06
4.45658045294355e-06
-2.4200455808625e-05
-3.39227305007381e-05
-2.40048412240277e-05
-9.8642154114483e-06
-2.38686995049207e-05
-7.98216301938276e-06
-5.44067957422806e-06
-2.19141052206164e-05
-2.33376220694977e-05
-8.26561555166757e-06
-2.07544015316742e-05
-4.19093734606901e-07
-1.30066963513921e-05
-2.58650722546574e-05
-4.60069534585653e-06
-6.31855286135257e-06
1.34066802775502e-06
-1.59755855855464e-05
-2.86692718534747e-05
-1.3367023330587e-05
-2.24689684127749e-05
-1.31152561949061e-05
-1.63427556022188e-05
-3.79857137996533e-05
-7.10269357145076e-06
-7.5812099747187e-06
-4.0250942194309e-05
-1.12113805694389e-05
1.60774529745643e-06
-1.53788539692316e-05
-1.3450690133553e-05
-1.48404119444008e-05
-1.27453880882732e-05
-5.30889617590439e-06
-1.62718768085783e-05
-2.00332298337679e-05
-2.19294325099487e-05
-1.40792052640928e-05
-2.20395615918251e-05
-1.53809129234867e-05
5.63264948654409e-06
-3.51774770793104e-06
-7.39643880951757e-06
-1.90256204628626e-05
-6.34645121039282e-06
8.69034711570683e-06
-3.59215861568092e-05
-1.96120582391286e-05
-2.6644045467169e-05
-1.21003497130904e-05
-1.85976547658437e-05
-3.18340155699083e-05
-1.72824292647696e-05
-2.70503406208849e-05
-5.12980724514808e-06
-2.69088287230758e-05
-1.22854827894481e-05
-2.75588030681229e-05
-2.76637846414983e-05
-2.91414602043403e-05
-2.05075125956421e-05
-1.07641972467044e-05
-9.83184915132779e-06
-1.17061419724116e-05
-6.85254221205379e-06
-6.69868980224644e-06
-1.23669864064055e-05
-9.38094179473636e-06
-1.34268822492402e-05
-2.58209493868771e-05
-2.00254535164007e-05
-2.7250558420557e-05
-2.45701681608904e-05
-2.77385680180714e-05
-1.66969376684489e-05
-6.20119653714679e-06
-2.17894950961545e-05
-3.41751388921746e-05
-1.46239716035775e-05
-1.73701822405909e-05
-1.14481707771834e-05
-2.57195907871998e-05
-8.3993663453583e-06
-8.0555080919058e-06
-8.56854224520755e-06
-2.23680455087142e-06
-2.82504502027783e-05
-2.6171201777891e-05
-2.08302849353129e-05
-8.77280823638079e-06
6.50340136979481e-06
-1.73771575144607e-05
-1.86465636489184e-05
-1.830947306315e-05
-1.43554276994048e-05
-1.15388495006917e-05
-1.77614761643883e-05
-3.88148928879425e-06
-2.720757323606e-05
-1.97271801863217e-05
-2.0630275708176e-05
-8.80555914696428e-06
3.40748245260239e-09
-1.32410870980601e-05
-1.16792443815168e-05
-1.1794265792545e-05
-1.55929213116393e-05
-1.33991933853729e-05
-1.03678207413642e-05
-2.57005250060616e-05
-2.02511009693166e-05
-1.5368544905316e-05
-2.82265029548768e-05
-1.42069450187889e-05
-1.40387775202008e-05
-9.12569253074475e-06
-6.5612765556997e-06
-1.49549090549311e-05
-1.55719283427324e-05
-1.36468140252921e-05
-2.57814598172342e-05
-2.18783872578135e-05
4.03507665625465e-07
-1.36000886551797e-05
1.66301693124561e-06
-2.09600418084771e-05
-2.55765424783428e-06
-3.15407130335998e-05
-1.2785370887413e-05
-1.70576700616526e-05
-1.44694315027541e-05
-1.29080579355985e-05
-2.3895524220782e-05
-1.36710329495144e-05
-1.49582577729779e-05
-1.55574257030634e-05
-5.00603962222158e-06
-1.52658911604374e-05
-1.56459657881218e-05
-1.87199530835769e-05
-1.09395373953077e-05
-2.45172200107544e-05
-1.97059209993422e-05
-2.56478729223045e-05
-1.0647085989003e-05
-2.27893296882348e-05
-1.58780228657706e-05
-2.99037363404268e-05
-2.69066123544909e-05
-2.02701352418172e-05
-1.91801232311158e-05
-1.02807458964551e-06
-1.92954911768709e-05
-1.50448666473551e-05
-1.66396540347104e-05
-3.00707269506106e-05
-1.40568224469487e-05
-9.92557685728283e-06
5.53463800138525e-06
-8.43484261765661e-06
-1.36119001437475e-05
-1.12536703424184e-05
-2.80278270397615e-06
-3.34351924884594e-05
-2.64906094716567e-05
-5.14868823263143e-06
-7.99765777501438e-06
-1.71253416836819e-05
-1.92311891979456e-05
-2.29818855017254e-05
-8.72034974690513e-06
-8.60794119434419e-06
-1.67493492714241e-05
-9.5188073604382e-06
-1.62777081352334e-05
-1.86318167705402e-05
-2.1734470379987e-05
-1.33944327801715e-06
-2.68738069498431e-05
-1.5390812088398e-05
-1.62146496302369e-05
-6.1349347592649e-06
-4.89464651763449e-06
-1.21780857013077e-05
-1.18399556502612e-05
-2.47395019396679e-05
-3.32900452327586e-05
-2.38930929716831e-05
-1.21546184621993e-05
-2.36949589899721e-05
-1.37690056822241e-05
-1.15483299184768e-05
-1.11630201832771e-05
-2.16307945238089e-05
-1.90135852685418e-05
-1.88540398418399e-05
1.08033052575199e-06
-8.72987801312009e-06
-1.51986637789933e-05
-1.7760618747061e-05
-1.71872733070968e-05
3.38501357889107e-06
2.51018105345801e-06
6.07413678716249e-06
-1.48999416558814e-05
-1.07831095459505e-05
-1.37006350133762e-05
-2.00756923332248e-06
1.10150412354024e-05
-2.55337650590979e-05
-1.35986410148108e-05
-1.30032713420198e-05
-3.08196929000761e-05
-9.97180266037364e-06
-1.89393510569977e-05
2.5290152513452e-06
-2.37922425979569e-05
-1.19366536204839e-05
-3.43637547633392e-05
-2.8790138735967e-06
-2.1924893358363e-05
-2.53878724941056e-05
-2.61018948478214e-05
-2.22662668800977e-05
-1.49898088003581e-05
-2.68530651555548e-05
-1.8014979349546e-05
-9.85474620174169e-06
-1.40760846154393e-05
-1.93879683347989e-05
-2.49482420347091e-05
-7.79511572401233e-06
-2.81377653488503e-05
-1.60464965764401e-05
-2.35073937515785e-05
-3.6621750499361e-05
-1.65406465448645e-05
3.23063335454871e-06
-2.27888126787283e-05
-1.90967073526437e-05
-3.4146439744415e-05
-1.07685314585968e-05
-2.57263024639873e-05
-1.04508102475549e-05
1.65614822709013e-07
-1.64759212700077e-05
-3.61859675486549e-05
-2.32304905815824e-05
-9.40003428239479e-06
-2.965816964538e-05
-2.33939871516361e-05
-1.41999173211158e-05
-1.3504443033352e-05
-5.65985046784755e-07
-2.40135506825066e-05
-1.40746999311183e-05
-1.95376108989667e-05
-1.13398441659194e-05
-1.51958364161467e-05
-1.78994500164516e-05
-1.73352201502801e-05
-1.13287955377014e-05
-2.00574094303021e-05
-7.4981179984839e-06
-8.53123503667014e-06
-2.47830207585063e-05
-3.05302026021519e-07
-2.89322504308665e-06
-1.79413215820198e-05
-1.79898981349625e-05
-1.35854976705391e-05
-5.64701425448197e-06
-5.21137305446655e-06
-7.99405168105371e-06
-1.73459497094999e-06
-1.88656159772045e-05
-3.09753464650471e-05
-1.63943238528705e-05
-9.69278521846499e-06
-6.07436220927994e-06
-5.24343240326992e-06
1.84117153852299e-06
-1.3929072821772e-05
-1.12519849843822e-05
-2.31932898105435e-05
-1.21543992147888e-05
-2.96300761170845e-05
-1.59843004602851e-05
-1.16892452190365e-06
-6.12947548049746e-06
-2.29063095873898e-05
-2.32509447960369e-06
-1.14091013716824e-05
-1.70068204831007e-05
-6.28835503522476e-06
-2.76142762831283e-05
-8.95257041052412e-06
-1.29057008187958e-05
-2.07642328037152e-05
-1.77355399659385e-05
-6.02417969881476e-07
-2.95038353268399e-05
3.06071709754239e-06
-1.30914140747127e-05
-4.90231840101261e-06
-1.12537897132487e-06
-9.9584291017757e-06
-2.45176738076921e-05
1.31461504389878e-05
-3.44118609021223e-05
-2.12762869143684e-05
9.01065471727575e-06
1.33474459948677e-06
-2.73166254861072e-05
-1.4635028185816e-05
-2.4539265245922e-05
-2.28447409686413e-06
1.49705938063515e-06
-3.02682491749812e-05
-8.34168738787624e-06
-1.89240985458303e-05
-1.61843270945954e-05
-1.69949777323878e-05
-3.11632378089968e-05
-1.30991773426129e-05
-8.1169710925494e-06
-1.74633967599498e-05
-1.28758122640479e-05
-3.0390255364298e-05
-6.36850698608658e-06
1.23839987435459e-05
-4.4031107821373e-06
-7.70935526602134e-06
-5.93289885739797e-06
-2.53638866619875e-05
-1.90955561840318e-05
-5.89861534019666e-06
5.32365712822743e-06
-1.78734843351179e-05
-1.3154304013536e-05
-1.88826826725603e-05
-7.70846136326199e-06
-4.78841379471262e-06
-3.56119103427979e-05
-1.96895721561142e-05
-1.43916003142576e-05
-1.37756907794982e-05
-9.71559367068514e-06
-2.48423274227543e-05
-1.56426285269655e-05
4.41594180576397e-06
-1.8378191055158e-05
-1.29358853246618e-05
-1.14672426275184e-05
-9.40969585767917e-06
-1.14667650290095e-05
-1.74748844804773e-05
-3.53409886984582e-05
-1.00645758376008e-05
-2.03051117876015e-05
-1.83040396694067e-05
-3.35124388475871e-05
1.120523770689e-06
3.54253120477535e-06
-7.10778392465621e-06
2.5616079639228e-06
-8.11778865495044e-06
-3.56436290112292e-05
4.31366907846022e-06
1.44110922243747e-05
-1.22601200642129e-05
-1.5289679171722e-05
-1.05193632060903e-05
-2.56156011647705e-05
-2.37321933873252e-05
-8.9254710787459e-06
-1.80191948475112e-05
-1.76000376692301e-05
-2.52358645570657e-05
-1.71402023837792e-05
-1.18454535392161e-05
-4.49979004223537e-05
-2.60141490300016e-05
-2.90587510318327e-05
-3.21305491801678e-06
-3.5156349206313e-05
-1.21251731174211e-05
-1.39946380231964e-05
-1.69140645909901e-05
-6.08551358915773e-06
-2.4700643929948e-05
-1.78042757865187e-05
-1.13883994418691e-05
-1.39039902303147e-05
-1.88106915392549e-05
-2.22451610152542e-05
-2.65980025839702e-05
-2.69262415554564e-05
-2.96805953697107e-05
-1.84784244081783e-05
-1.02083291353875e-05
-1.10743236213418e-05
-4.77860325655004e-06
-3.37874812243935e-05
-2.01976950955898e-05
-6.63073054672445e-06
-1.57946454680044e-05
-9.21751958851466e-06
-1.60516859057919e-05
-1.66418570877285e-05
-2.50871399284487e-05
-1.10260933517061e-05
-2.32603144251654e-06
-7.33188239606747e-06
-1.33065356592646e-05
-2.46360612503007e-05
-9.43149217233763e-06
-6.58422884293392e-06
-2.24790537762443e-05
-2.39179149589991e-06
-1.28255377714355e-05
-2.32410454195871e-06
-2.2089142747831e-05
-9.48379284451753e-06
-2.47345070487231e-05
-1.94135729832479e-05
-2.12666014483653e-05
-1.60776799458103e-05
-1.62455505087273e-05
-2.22382240240387e-05
-2.53990444655365e-05
-6.57148725434517e-06
-2.51088986519424e-05
-3.57496142704284e-05
-1.77236496538299e-05
-1.36398949970803e-05
-1.76241994264389e-05
-2.43366266142754e-05
-4.75564052915721e-06
-8.05039174277834e-06
-1.81912353423815e-05
-1.81271582799545e-05
-1.25056755835772e-05
-2.17082610484382e-05
-2.31312535005267e-05
-3.30454676835932e-05
-4.8624086589245e-05
-1.86849571799147e-05
-1.20542924749116e-05
-1.96716609258422e-05
-1.43299688955275e-06
-1.28792339477164e-05
-3.15536461341218e-05
-7.68530420285829e-06
-8.86087493591933e-06
7.19039822926028e-07
-8.62816427561096e-06
-7.33029262997647e-06
-9.80776863972241e-06
-3.37099201214229e-05
-1.70553689535224e-05
-9.38620412897629e-06
-2.23680037053932e-05
-2.17743305785293e-05
-1.09103389957215e-05
-1.19091753672752e-05
-1.52625873322463e-05
-2.80730380537931e-05
-2.00994309357131e-05
-1.03602260029766e-06
-2.79867420011812e-05
-3.21009291861195e-05
-3.35869378280503e-06
-1.033478197421e-05
-1.79263865441382e-05
-1.6441986897284e-05
-1.18574928716762e-05
-8.34819419784131e-06
-2.62804924271804e-05
-2.78883800855008e-05
-1.87374734465199e-05
-4.96207969632304e-07
-2.21598823660902e-05
-1.31546843354258e-05
-3.41872407247887e-05
-1.90246465963887e-05
-4.41101586729718e-05
-2.37889825747399e-05
-1.28540600403512e-05
-1.93734924362911e-05
-2.70066515484664e-05
-3.14448966821605e-06
-1.81907876725809e-05
-2.86933517788711e-05
-1.69764430755915e-05
-9.71558101710408e-06
-2.56679572439749e-05
-2.14337076709835e-05
-1.35393117608448e-05
-1.13119709582066e-05
-4.85568059034335e-06
-3.03133217679728e-05
-1.81343574193539e-05
-5.63980906086638e-06
-1.94707151993929e-05
-1.19035237000721e-05
-3.56691595821679e-05
-2.125061097884e-05
-1.50855922618346e-05
-2.99248637007266e-05
-7.51683445196463e-06
-2.04988552043935e-05
-3.05550969503393e-05
-6.88284298529747e-06
-2.08334242871087e-05
-1.25012387687714e-05
8.35104448979595e-06
-2.17351947147372e-05
-3.68095710655775e-05
-1.4606585901392e-05
-3.26487358909802e-05
-7.52675291064745e-06
-2.41716808767304e-05
-2.03769298772619e-05
-1.66591628524927e-05
-2.18706111433869e-05
-3.22446087033727e-05
-2.09052313461706e-05
-1.19037559041816e-05
-2.09003133692149e-05
-9.33054882363929e-06
-1.26709440848393e-05
-9.22958061324112e-06
-1.3571495666226e-05
-8.20099004204522e-07
-1.67537804142041e-05
-1.72649184414412e-05
-1.31594069157032e-05
1.24778931046646e-06
-1.19108494132218e-05
-3.01327020911986e-05
-2.18733272120271e-05
-1.73771907453956e-05
-2.90098699077805e-05
-3.36221664626566e-05
-2.83667851454849e-05
1.10774115560395e-05
-8.09184245006207e-06
-3.40742232784122e-05
-1.08652253531603e-05
-5.04619923451218e-06
-2.36455550044545e-05
-1.83028749839441e-05
-9.92456185454467e-06
-3.19868903243843e-05
-1.41319991454697e-05
-2.87113370400276e-05
-1.0163577727448e-05
-3.05041795971629e-05
-2.95719806183254e-05
-2.13385116853562e-05
-1.9897584939172e-05
8.00777110974546e-07
-1.36822180434369e-05
-1.0309167804724e-05
-2.79497988675381e-05
-1.8874860247148e-05
-4.72431485184007e-06
3.26006814118432e-07
-4.02438341220343e-05
-3.31872418685556e-05
-1.78349218610799e-05
-1.03452607435404e-05
-1.62863738272064e-05
1.01251607642838e-07
-1.87605416306992e-05
-1.61372629335599e-05
-2.22233997995806e-07
-1.47951894966905e-05
3.44909756029815e-06
6.62605704674565e-06
-1.64847604942933e-05
8.16760546101844e-06
-3.02993176118074e-06
-1.12835614014747e-05
-8.02258772196794e-06
-2.16100355582718e-05
-7.56272646436949e-06
-1.60936227272523e-05
-3.15547926714972e-06
-2.67364885836443e-05
-3.85545166787192e-07
-1.07136331387545e-05
-1.12452450721086e-05
-1.52753321892401e-05
-1.35307439672664e-05
-6.76088249960023e-06
-8.87151363567827e-06
-1.36408690269657e-05
-2.74068039609041e-06
8.26379282847821e-06
1.32996374078328e-05
-5.20373530698679e-06
-2.82862595930735e-05
-4.059299341333e-06
-2.69530185631897e-05
-8.90592674622669e-06
-4.63045807392276e-06
-1.49241414407981e-05
1.64836364025298e-06
-2.41180700240018e-05
-5.36125073945682e-06
-2.60584100778192e-05
3.32258999995477e-06
-1.67265367195158e-05
-1.46679706186417e-05
-1.11889042310656e-05
-1.79914812118933e-05
-2.4517619733699e-05
-2.07634473695273e-05
-8.36336184053686e-06
-1.65466854728846e-05
4.71792567354237e-06
-3.2306174962161e-06
-2.89436013838838e-05
-5.26636212320205e-06
-1.75555559943815e-05
-3.89702142222366e-05
-2.27052257236352e-05
-8.18611459782136e-06
-5.77270844461465e-06
-3.25527805667645e-05
-1.9702002739189e-05
-2.07578704980141e-05
-1.05218702457868e-05
-1.78234949787517e-05
-3.2401285022033e-05
-1.65799953706072e-05
-1.19919468778633e-05
-2.38223035781889e-05
-1.42053940923892e-06
-1.09062430503027e-05
-1.10476636635346e-05
-2.21609938412227e-05
-1.2684310747333e-05
-2.28346791994074e-05
1.27200721024123e-06
-7.16847052834904e-06
-2.04522855443262e-05
-2.80645713121102e-06
-2.54889643064105e-06
-1.6483778202688e-05
-1.73098484100515e-05
-1.71337006170935e-05
-2.24885994226575e-05
-1.80651762205525e-05
-2.27725044733145e-05
-1.31451803594119e-05
-9.18937840372892e-06
-1.01937281152296e-05
-2.53422231697571e-05
6.15815579451537e-06
-3.42733374527713e-06
-1.01263552956524e-05
-8.84184892868302e-06
1.75746578517251e-06
-6.24387197391111e-06
-4.50429404518199e-06
1.20161484049274e-06
-2.43060557595496e-05
-1.11238495462317e-05
-1.73761685497445e-05
-2.42073190351332e-05
-1.60140213754312e-05
-9.87557172723022e-06
-1.33161222274861e-05
-7.77289833530178e-06
-2.1827899924405e-05
-1.6237132638198e-05
-8.6832694256411e-06
-2.69761676334941e-05
-3.00526328589072e-05
-1.85177138324225e-05
-1.12788726678054e-05
-1.11705731446116e-05
-1.90827831699225e-05
-1.1244700675628e-05
-8.14780410577615e-06
-1.36389288326434e-05
-6.50577080074176e-06
-2.73344490865085e-05
-1.11067184670915e-05
1.24326476962121e-07
-1.62654186578171e-05
-1.78199203648099e-05
-8.78525766761297e-06
-2.65541513121409e-05
-1.59508930460536e-05
-6.38395847991442e-06
-4.63784570097798e-06
-2.03364187968265e-05
-1.81616938975562e-05
-1.85774712047948e-05
-5.06995180821292e-06
-8.38674377477594e-06
-1.48869120012177e-05
-2.11348660942035e-05
-9.82061876197179e-06
-1.34157353939057e-05
-5.3364155490638e-06
-1.38702912709567e-05
-1.35947448886976e-05
-1.25443134994582e-05
-1.66498070165731e-05
8.91833292497324e-06
-1.70567712919466e-05
-1.65004443441989e-05
-1.27686370254508e-05
-1.64732484098234e-05
-1.41010490234523e-05
-1.12257823794637e-05
-1.0082941477639e-05
-2.16958674883874e-06
1.9319687878952e-06
-2.7279208348019e-05
-2.37514952273119e-05
-1.8313084084298e-05
-1.91492848120142e-05
-1.56643163439205e-05
-1.30698247432946e-05
-2.3596223677963e-05
-1.05451350233332e-05
-7.44324320596378e-06
-2.77827348644052e-05
-1.93953134429434e-05
-4.59003021841318e-06
-2.98491023606099e-05
-2.41572491052153e-05
-4.17858127900803e-06
-2.27148371515098e-05
-3.1605312122956e-05
-1.49046318547917e-05
-1.02400875180655e-05
-1.82420763202035e-05
-1.6800976885591e-05
-8.80416662016048e-06
-1.34302436259541e-05
3.04115402802163e-06
-1.04759791344295e-05
1.07191123864767e-06
-1.07836886548131e-05
-3.68676149502812e-06
-1.07227142698316e-05
4.91243275957126e-06
-1.23180317836782e-05
-3.06796451372543e-05
-2.60696549782904e-05
-1.58804042859609e-05
-3.88237586619601e-05
-2.06025404681795e-05
-2.8520802137544e-05
-2.8983118880042e-05
-4.62348610253643e-06
-9.4216416810812e-06
-1.65144335137327e-05
-2.20789434878267e-05
-2.18886808509732e-05
3.42665878445076e-06
-3.64715157290204e-06
-6.88493853763674e-06
-2.14837272420324e-05
-1.47111141751385e-05
-8.28511844596482e-06
-1.27212302953892e-05
-5.67843283132459e-06
-1.73880376563413e-05
-1.17087670001668e-05
-2.3448636587881e-05
-1.84446456465865e-05
-2.19019340057853e-05
-1.67152169811709e-05
-2.60383744524735e-05
-4.00879550193344e-05
-1.73513504560478e-05
-3.85840042086566e-05
-1.08747162286276e-05
-1.5811310504056e-05
-1.85290591092525e-05
-1.03296049818377e-05
-1.10398085142494e-05
7.94880277711292e-08
-1.35985618064684e-05
-7.87834043698006e-08
-1.17406511513763e-05
-2.43577070009688e-05
-1.15988476176957e-05
-1.65132925442651e-05
-2.54077849909443e-05
-2.30777628548345e-05
-2.43842455262633e-05
-7.70645643377195e-06
-1.37935668739895e-05
-2.63233744515455e-05
2.16826807630755e-07
-1.66523315066192e-05
-2.27315067154275e-06
-1.33641218013756e-05
-1.14443132248389e-05
-2.24503005240246e-05
-1.13145218280469e-05
-1.62722441470985e-05
-6.90257796335384e-06
-5.98898297204596e-06
-2.2085587659085e-05
-2.05714332334708e-05
2.50812574279259e-06
-1.2439193797118e-05
-3.26263099394924e-05
-3.38416896851257e-05
-1.90808410417802e-05
-2.1387805740468e-05
7.2654479061744e-07
-3.02032996610486e-05
-1.62138649169833e-05
-2.78071498151972e-05
-3.80748563666636e-06
-2.38215098369836e-05
-3.82543491151081e-05
-2.15266830188007e-05
-2.72803166433183e-05
-2.33438825661392e-05
-1.51930158201039e-05
-1.32250862716768e-05
-1.00728321692111e-05
-1.17888645729836e-05
-6.7650155651787e-06
7.44033578728752e-06
-1.53742050078462e-05
-1.53649470338689e-05
2.92556146810419e-06
-1.56146579293462e-05
-3.17607803789398e-05
-2.96537877739841e-05
-2.23908859723393e-05
-8.05074918267807e-06
-1.79558984933159e-05
-1.81006229216229e-05
-1.98935660510062e-05
-3.59562948478382e-05
-2.87743876511412e-05
-1.56846066864498e-05
-5.76706201535964e-06
1.91361284838339e-06
-5.46294523208233e-06
-5.91051090821392e-06
-1.80003768506784e-05
-2.34541027675648e-05
-2.4891758198464e-05
-5.39203924574277e-06
-2.23206125301805e-05
-3.03793387030396e-05
-1.89592171907522e-05
-9.1668162065758e-06
-5.59974940827093e-06
-2.25113300269669e-05
-9.56660746308578e-06
-1.94380454579584e-05
-9.1966145126746e-06
-1.92929729777233e-05
-3.85901744729207e-06
-1.05107138761805e-05
-2.45253447372753e-06
-1.49860079399017e-05
2.80083896057037e-06
-1.40597687151136e-05
-1.81128413373296e-05
-1.95159648891535e-05
-2.54145328358789e-05
-1.04669888504243e-05
-1.79916303442223e-05
-1.61210876559013e-05
-2.07972054324237e-06
-1.2347201913428e-05
-2.62477290925348e-05
-1.73647988208851e-05
-1.64490663974935e-05
-1.05947266997572e-06
-3.41000830349343e-06
-1.66994581744179e-05
-1.88379792683099e-05
-5.05879593214739e-06
-1.47804364626722e-05
7.86081638142179e-06
-1.55773144504033e-05
-1.73390190671804e-05
-1.02575320737425e-05
-3.19360770654011e-05
-1.31941727744179e-05
-1.29315903318347e-05
-2.56855411380891e-05
-3.16584668977172e-06
-2.52659716916544e-05
-1.10725342624502e-05
-3.28554103298228e-05
-2.8214738152884e-05
-2.42410006826474e-05
-1.71189898629666e-05
-1.79931822888551e-05
-1.09176682107887e-05
-1.66978311236492e-05
-1.46176048999437e-05
-1.07595610035893e-05
-4.01595966423368e-06
-2.15255419627611e-05
-8.02581177171668e-06
5.19646538821429e-06
-9.39703904743052e-06
-9.41100077818174e-06
-8.68463237517503e-06
-1.82378657746827e-05
-8.81854610637125e-06
-8.92896103022852e-06
-3.15356306878808e-05
-1.64413909293926e-05
-1.59588618500886e-05
-3.02739069919027e-05
8.53567304427468e-07
-1.96526672470744e-05
-1.8957249305466e-05
1.30459820542e-05
-2.87408367958194e-05
-2.29148902512713e-05
3.4887276789619e-06
1.88294270565393e-05
-2.58929872039425e-05
-2.30475020368013e-05
1.95272872340745e-07
8.35296104971723e-06
-1.11498999878033e-05
-3.09169570687086e-05
-5.87834890543447e-06
-2.27403909318815e-05
-7.11363949062997e-06
-1.81635589418896e-05
3.57972925751557e-06
-1.88128667077212e-05
-2.23273329007832e-05
-2.8632555508359e-05
-2.46913355763783e-05
-1.47996287957067e-05
-9.5494540258199e-06
-2.462123105914e-05
-1.33975600732219e-05
-6.30640815635025e-06
-1.8324716027161e-05
-2.40195710361065e-05
-1.66770041689824e-05
-1.02079490601254e-05
-2.62561053833749e-05
-2.29695530372421e-05
-1.38039492930255e-05
1.61677407933321e-06
-1.19869382479261e-05
-1.20219320023489e-05
-1.5667777936923e-05
-2.05359443288948e-05
-2.02725647020621e-05
-2.40454552570564e-05
-2.26389215327876e-05
-1.56411113619991e-05
-7.50713080301481e-06
-7.80307457281927e-06
-5.12893354438198e-06
-1.34447827360673e-05
-1.34166189864501e-05
-1.70502798494033e-05
-6.15463239748953e-06
-2.11983318546382e-05
-7.3034186922442e-06
-9.19060768518077e-06
-6.9227028733115e-06
-2.57512669519397e-05
-2.23810042601347e-05
-1.97099148576064e-05
-2.97492418416145e-05
-2.41720748016422e-05
-1.62872032052537e-05
-2.38840473955774e-05
-2.9223335993252e-05
-2.93327856880641e-05
-1.51145422614422e-05
-7.05266314606049e-06
-1.52080231293525e-05
-4.50117574029229e-06
-1.08992104363254e-05
-1.5706194028021e-05
-5.89600461203577e-07
-1.20639736753001e-05
9.41508273766827e-07
-6.56685710175123e-06
-1.35420237025677e-05
-6.85525665166474e-06
-1.59838231317825e-05
1.88959682138163e-06
-2.09156414169316e-05
-2.11605879186657e-05
-9.75975764966479e-06
-1.25191070832512e-05
-3.21105725119966e-05
-2.4989827597701e-05
-7.70385884038566e-06
-3.44635272134569e-05
-1.78684768225113e-05
-2.75710166317275e-05
-3.17854723378787e-05
-9.37943067329479e-06
-2.14562003191642e-05
-3.03584932114101e-05
-1.84785311333431e-06
-4.58985171164008e-06
-3.34180018079007e-05
-1.04361151943409e-05
-1.14257933416545e-05
-1.22845442865672e-05
-2.72405315375318e-05
1.91283903951765e-06
-2.18288971930347e-05
-1.42309528316727e-05
-4.33702965102948e-05
-2.79447115264007e-05
-8.01837343070314e-06
-1.91386786432848e-05
-2.64507088472997e-05
2.13627886193002e-06
-1.45825913983173e-05
-2.63380229188616e-05
-2.48192000254567e-05
-2.80956006571269e-05
-1.31582969889795e-05
-2.53885209093081e-06
-1.50879212068758e-05
-3.31946640073799e-05
-2.71597397609156e-05
2.40917071828055e-06
-1.35403350881982e-05
-2.36399243661312e-05
-1.47489097669777e-05
-6.5390068843665e-06
-1.25186283536674e-05
-2.08667510863299e-05
-2.88525779858758e-05
-7.08823360192492e-06
-2.26468308350318e-05
-1.84627045659218e-05
-2.1743502825826e-05
-1.8172479980594e-05
-4.77408339324322e-06
-2.78697016293985e-05
-1.64750705572051e-05
1.1320443941158e-05
-1.90394703853096e-05
-8.61408467573678e-06
-6.359537184125e-06
-5.17854041135259e-07
-8.46210989655998e-06
-3.64426301367842e-05
-3.34266673442108e-05
-2.60562512038161e-05
-3.54673485925995e-05
-2.21954832334043e-05
-3.69434480106515e-05
-1.39215932297197e-05
-1.52605166439542e-05
-2.64530238375157e-05
-1.57707064955105e-05
2.47862511311636e-06
2.2674150525099e-06
-2.07486943159091e-05
-3.19926498257589e-05
-4.50973627491221e-06
-7.46708017678445e-06
-1.51766163825033e-05
-1.88627453398157e-05
-1.70952429373155e-05
-5.00714960246827e-06
-2.13556421255724e-05
-2.11131648843137e-05
-2.26446813816038e-05
-1.91769545600603e-05
-1.90787193857526e-05
-2.87737396234261e-05
-2.97354117409824e-05
-1.72683243887123e-05
-1.33838448154152e-05
-2.54958788352758e-05
-1.81684284676859e-05
-3.18719706771589e-05
-1.94012477042147e-05
-7.50847808130466e-06
-1.52784314752761e-05
-1.71148447538388e-05
-9.48187179161106e-06
-1.58540759691966e-05
-3.0262526510589e-05
-2.7889147759744e-05
-1.00697270862908e-06
-2.20537883577269e-05
-6.54500540905862e-06
-2.23309331875696e-05
-1.58243293865847e-05
3.56214800057041e-06
-1.36553969299684e-05
-7.96470865049552e-06
-1.90482479342946e-05
-1.49312744581814e-05
-3.28616208281512e-05
-6.89786301053503e-06
-6.08016892645475e-06
-1.63397124480563e-05
-1.54622024302077e-05
-1.55333570625143e-05
-2.54327441069636e-05
3.57072044705621e-06
-2.16287378665682e-05
-3.50044559151094e-05
6.91259690399671e-06
-3.74982211939505e-05
-3.06307587443027e-05
-1.96876164866873e-05
-1.78393369314286e-06
-1.34268880791947e-05
-1.35368200285109e-05
-2.93171896509164e-05
-2.43910439192494e-05
-3.58964050142532e-06
-9.14998015689851e-06
-1.96386931753867e-05
1.75163357161326e-06
5.06087432350086e-06
9.84953864262768e-06
2.61234746014333e-06
-6.56264187775957e-06
-1.22063051858858e-05
-1.96479671872771e-05
-1.15720208963964e-05
-1.8397415332532e-05
-2.63872773113578e-05
-2.83455398835711e-05
-2.11131320066509e-05
-2.71075773938689e-05
-1.3704327449225e-05
-8.05542319680796e-06
-2.06072300508308e-05
-1.61562935268646e-05
-5.7568517395447e-06
-8.51400626342757e-06
-1.31282981529294e-05
-1.74851397628907e-05
-3.6510711600171e-05
-1.04027120668502e-05
-1.28683179702816e-05
-6.84549060654485e-06
-1.22527100393434e-05
-2.03913838535884e-05
-2.46003854667423e-05
-2.80753227405619e-05
-1.08901384074402e-05
-1.32653282506063e-05
-6.10223620826499e-06
-2.01150990479814e-05
3.18195441674508e-06
-3.45991274718516e-05
-1.1352916049821e-05
-1.53844903503228e-05
-1.33496601785029e-05
-2.12797292079251e-05
-9.0653445200263e-06
-2.81375441923336e-05
-1.13879465596937e-05
-2.07747433247842e-05
-2.18112705146872e-05
-2.08816689824335e-05
-1.38521074989456e-05
-2.14069748767066e-05
-1.24660192681317e-05
-7.77617969881115e-06
-7.00453783764557e-06
-1.05247490408145e-05
-2.18225857497643e-05
-4.54330258547196e-06
-5.04135359897905e-06
-1.66130651292855e-05
-1.38319324288459e-05
-2.66836780281197e-05
-2.8855720152974e-05
-1.60024333981619e-05
-2.45411792686859e-05
-2.26304106681944e-05
-3.09097981894711e-06
-1.58087506500982e-05
-1.24947382389007e-05
-1.39303760795437e-05
-1.96446597016596e-05
-8.20813870071571e-06
-3.22503333304574e-05
-2.36544926156664e-05
-3.92787386642383e-06
-1.65029928832345e-05
-1.17798830808574e-05
-1.00478280869465e-05
-4.12701219705723e-05
-1.64839061160946e-05
-2.046479409532e-05
-1.93686566113842e-05
-1.66207831604671e-05
1.0563503521627e-05
-1.12345551119491e-05
-4.16117628252226e-05
-2.0186730173719e-05
-2.25670467929312e-06
-1.91021352520047e-05
-1.07818734966689e-05
-1.13241212591831e-05
1.67840616987809e-05
-1.40338946748756e-05
-1.79018242291433e-05
8.52525269994094e-06
-1.86566602574096e-05
2.26676422265164e-06
5.34698999739119e-06
2.09261897158042e-05
-2.26118046772853e-05
-5.02593503350528e-06
-1.57716090408942e-05
-1.21582683518532e-05
-1.8953081456809e-07
-1.58744837841103e-05
-1.92572687932743e-05
-1.59593945033856e-05
-1.76769220296358e-05
-1.35441986073696e-05
-8.78352004661542e-06
-4.14101563909505e-06
-1.92008236168276e-06
-1.18468218901792e-05
-1.64907361587448e-05
-2.96969891634815e-05
-2.37588192715027e-05
-1.46347969583712e-05
-2.75756284877689e-05
-1.19445538419908e-05
-1.409445537395e-05
-4.87206271935203e-06
5.78084156305659e-06
-3.60641396052967e-05
-1.20500604497381e-05
-1.08820377964023e-05
-2.52199342344683e-05
-9.84898003704968e-06
-3.95396289998496e-06
1.41154296637325e-05
-3.66141531554658e-07
-2.62906633469395e-05
-3.73736641636576e-05
-5.19773188719355e-06
-2.3338911794936e-05
-2.21449015642283e-05
-1.78366063732802e-05
-1.62986542064573e-05
-1.73716024743344e-05
-2.57667834864118e-05
-1.76924140777831e-05
-2.52939817314411e-05
-5.94328661841314e-06
-7.84830507791482e-06
-2.75353086507208e-05
-3.11561839290667e-06
-1.20380624803636e-05
-2.53668453939108e-05
-1.41509147262377e-05
-2.5378800110756e-05
-1.68171336288705e-05
-9.63637596389819e-06
-1.80349903482999e-05
-3.21862854921598e-05
-2.26792454054025e-05
-6.44496045827717e-06
-1.34370012275847e-05
7.48158744833069e-06
-5.90377740336684e-06
-8.14315503820475e-07
-1.65914975263094e-05
-1.66493304608787e-05
-3.33857815807418e-05
-1.87573795589539e-05
-1.88173599295513e-05
-2.44406116349991e-05
-2.55213098388637e-05
9.96043119151393e-06
-8.97364207427302e-06
-2.46984044870344e-05
7.68563636756225e-07
-1.69515904451614e-05
-2.37025923549208e-05
-4.08212430641343e-06
-1.05795248887272e-05
-1.4672758727928e-05
-1.97703568788926e-05
-3.60596434158207e-05
-1.72398841643623e-05
-1.03548565573105e-05
-2.41223014310188e-05
-2.19781363532914e-05
-4.21817381157233e-07
-7.18332627700931e-06
-4.76204380927486e-06
-1.78376247462422e-06
-7.75170136729493e-06
-4.90704189930122e-06
-3.46996348238295e-05
-1.37797552400713e-05
-1.68352926560792e-05
-2.0431675134239e-05
-8.5931082206259e-06
-1.77906850874963e-05
-2.30097118930866e-06
-5.46643562196306e-06
-2.60261442423767e-05
-1.08702142099187e-05
-2.56426776386262e-05
-3.53982650882505e-05
-1.64732169620492e-05
-2.79512222521448e-05
-2.52352632520763e-05
-1.72998159906961e-05
-2.18641848259295e-05
-1.52878030196832e-05
-2.89426033579238e-05
-2.32784430722874e-05
-2.96242541623484e-05
-2.58235668359404e-05
2.04736825411465e-06
-1.36774467184644e-05
-9.62462951888894e-06
-1.25424820053478e-05
-1.52779321815956e-05
-2.73224024582758e-06
-2.7372237652575e-05
-1.06729662080992e-05
-1.76368679711787e-05
-2.76187960627022e-05
-6.55210037052038e-06
-1.56095477142097e-05
-2.85987727055734e-06
-2.03659596768167e-05
-1.30320271565631e-05
-1.87460582131789e-05
-2.28022371592726e-05
-2.10420599316125e-05
-1.77815143568074e-05
-2.12201071516389e-05
-2.6890110286124e-05
-3.27835065439246e-05
5.9562398142147e-06
-1.05584052270249e-05
-1.13356697243176e-05
-1.00769935876378e-05
-7.46079515121778e-06
-1.20162951580485e-05
-2.26590238149431e-05
-5.65372539794341e-06
-1.56539618807538e-05
4.19792967754052e-07
-7.85201122535646e-06
-3.62017390741377e-06
-1.67408064779946e-05
-1.54617077406053e-05
-1.63999960740448e-05
-2.11975026957469e-05
-2.53431350325203e-05
-2.19219419982495e-05
2.08990287829955e-06
-1.01281824903896e-05
-9.37309956822253e-06
-4.34163765925521e-07
-2.37661600409925e-05
-1.41588102394414e-05
-1.7048142448908e-05
-1.38525849488471e-05
-1.22636581307689e-05
-1.20662388934102e-05
-1.20788162764468e-05
-1.32113350165222e-05
-3.22504266579042e-05
-1.93727102314187e-05
-1.98924137187086e-05
-8.37292747573207e-06
-1.14074143362209e-05
-1.25184833471247e-05
-2.10672400937308e-05
-1.05009577822673e-05
6.10985596763682e-06
-1.82472941113804e-05
-1.72837853674404e-05
3.1538010744007e-06
-2.02903196506798e-05
-4.84329783240641e-06
-2.34015844079432e-05
-1.91217878317055e-05
-1.62995522622309e-05
-1.4380978358747e-05
-1.9355436786577e-05
-6.33946043865126e-06
-3.87887389853921e-06
-2.09867322257891e-05
-2.82425096551591e-05
-3.15193910256058e-05
-4.70337120002074e-06
-1.54443098923106e-05
-2.46458937318662e-05
-2.35265499551579e-05
-9.83280774455444e-07
5.27275209293513e-06
-1.19656203907347e-05
-2.99812077624939e-05
-5.00155821016137e-05
-1.04154600365339e-05
-1.41415630578583e-05
-1.01102794331802e-05
-2.92528881892747e-05
-1.31211460555608e-05
-1.59843829032501e-05
-1.11336986424041e-05
-4.92808020303747e-06
-2.0876086365758e-05
-3.89573632019563e-06
-1.65210670349941e-05
-1.71887532897044e-07
-2.49059393826479e-05
-2.69593654853047e-05
-3.4231428275214e-05
-1.63412069741493e-05
-2.31814793020933e-05
-1.19076397910794e-05
-6.5617600708115e-06
-2.08385550646659e-05
-1.33432907547529e-05
-2.38360850724058e-05
-1.61185276157998e-05
-3.61932876098129e-06
-1.21090589416221e-05
-1.30623465486361e-05
-2.24611398327439e-05
-3.64716349269701e-05
-2.20852564187735e-05
1.92987409236995e-06
-6.42752215032262e-06
-1.38649577468672e-05
-7.28035366508888e-06
-2.30565504393051e-05
-1.62197092340824e-05
-2.96207312306212e-05
-2.39288289828543e-05
-1.22724008200947e-05
4.76940362593715e-07
-2.01161505751328e-05
-1.57766953484811e-05
-7.60207869310286e-06
-1.94407294056321e-05
-1.85403045332964e-05
-3.5222405499876e-05
-1.2803154850819e-05
-6.77227248368464e-06
-2.83958718883605e-05
8.50879967255753e-06
-3.43344804153941e-06
-1.22898885358466e-05
-1.56933597146101e-05
