# Supplementary material for: Research on computational propagation and identification of mine microseismic signals based on deep learning
Source: PLoS One. 2025 Oct 22;20(10):e0334641. doi: 10.1371/journal.pone.0334641 (PMC12543183; doi:10.1371/journal.pone.0334641)
Supplement: S9 Data — (ZIP) [file pone.0334641.s009.zip › 000101100000516.xlsx_0.txt_24.txt.txt]

-1.65082618558377e-06
-1.59315320860551e-05
-1.23923100726866e-05
6.26972850795641e-06
-1.33211702880014e-05
-1.74630035818907e-05
-3.09955255672876e-05
-1.5438886884478e-05
-1.61967038901678e-05
-1.34147078960315e-05
-1.87388118123346e-05
-2.4533645259712e-05
-1.37962794767746e-05
-2.3386458897398e-05
-2.42092039833215e-05
-3.11657694241581e-05
-2.62497688902716e-05
-1.47015123458857e-05
-2.73046159631352e-05
-3.28064818878373e-05
-6.137472912722e-06
-1.40029239547747e-05
-2.30829296503899e-05
-1.88927136424372e-06
-7.89680892623648e-06
-1.05673722421771e-07
-2.38525592689475e-07
-6.99804455439664e-06
-5.18925077580968e-06
-1.78661413734161e-06
-1.78868163949641e-05
-1.75578977003966e-05
-1.3815460944526e-05
-3.33039919135769e-05
-1.94670666916907e-05
-2.08892207230729e-05
-8.24087860357635e-06
-1.65201593394617e-05
-6.67007896023093e-06
-1.6396546394329e-05
-3.61023218027169e-05
-5.18710632903095e-06
1.31737809455724e-06
-1.39241037517122e-05
-1.02247326316524e-05
-1.74748285961792e-05
-1.37461048712676e-05
-4.46914331990744e-06
-3.54552045023069e-05
-6.52674977713442e-06
-8.44241849744074e-07
-1.43424711072554e-05
-5.69060958192143e-06
-2.67718351450586e-05
-1.07411790119644e-05
-2.4270103194821e-05
-2.22383671232746e-05
-2.59623833350405e-05
-1.5975170661373e-05
-3.62821524614272e-06
-7.44624304217397e-06
-2.13635571477583e-05
-1.83084251178486e-05
-3.12113776455339e-06
-1.83479106297396e-05
-8.59542436178365e-06
-2.06160427068706e-05
-1.41006672272217e-05
-2.45451502624266e-05
-2.0484034732061e-05
-2.22035354788715e-05
-1.49749544288888e-05
-9.61245384570231e-06
-2.39186593828343e-05
-1.05060609991417e-05
4.20863193093135e-06
-2.80749665260358e-05
-1.93670289311497e-05
-3.02314852514097e-05
-6.72127225873423e-06
-2.42543188151006e-05
-1.01345397335047e-05
-1.67452776919855e-05
-6.01447170448143e-06
-1.0456000031067e-05
-1.39235473533849e-05
1.0294115681211e-07
-1.82232348331156e-05
-2.95268701994873e-05
-1.65894696249569e-05
-2.84894968257396e-05
-1.70867791022115e-05
-1.31471954587126e-05
-2.69116798644075e-05
-1.68481387770681e-05
-2.84561843644295e-06
1.58148241661399e-06
-1.10338515009014e-05
-6.54517002712811e-06
-1.14407402075761e-05
-1.0375009446484e-05
-1.30652409043157e-05
8.48776419879204e-07
5.70295813679438e-07
-9.80776453474603e-06
-6.82242531977198e-06
-1.39473619745447e-05
-3.52330713856781e-05
-4.35607685881016e-07
-2.14552788729974e-05
-1.39293877642454e-05
-9.35583945488778e-06
-1.66822290802987e-05
-1.33222470826621e-05
-1.60942685332872e-05
-2.41130896576858e-05
9.46754560408566e-06
-2.39942135017365e-06
-2.94807428154773e-05
-8.49381596026824e-06
-2.72348376282326e-05
-6.6521633674654e-06
-1.58857800181962e-05
-1.21213634426634e-05
-1.97831062573896e-05
-2.44763149921705e-05
-1.52534539405275e-05
-1.74080038643791e-05
-1.96541806005097e-05
-2.50758306381169e-05
-1.74326523566871e-05
-1.76837722883607e-05
-2.13925113396504e-05
-6.83563384690852e-06
-2.13869922791117e-05
-2.35196581182301e-05
6.31846875720491e-06
-2.93052024606743e-05
-1.21083156820617e-05
-1.72764311182531e-05
-2.18148771600348e-05
-2.32976755655749e-05
-2.29729291295595e-05
-5.4314802545183e-06
-1.0608629086408e-05
-7.41874785348889e-06
-1.67378397999062e-05
-1.13064748351401e-05
-3.05731293843756e-05
-2.97068612229535e-05
-1.87907143416048e-05
-3.95518127848213e-05
-2.36617717282511e-05
-1.41009151877903e-05
-2.06686941842012e-05
-3.17951896991729e-06
-1.21032915751597e-05
-3.83184437985621e-06
-1.38902787570437e-05
-1.31717160368964e-05
-2.46246528770998e-05
-1.65817548434554e-05
-2.30533652799401e-05
-1.09053173440416e-05
-1.8454911962921e-05
-6.60278399355763e-06
-2.78263260482968e-05
-1.97850829036432e-05
-1.74804543866326e-05
-1.81136134400183e-05
-7.88174056684089e-06
-3.0589526713885e-05
-1.50478036886445e-05
-1.89657341746674e-06
-2.85804617620638e-05
-7.70027532507037e-06
-1.5400858928912e-05
-2.35856329795105e-05
-1.26655660405311e-05
-2.49654629404401e-05
-2.64950691765722e-05
-2.51908266531687e-05
-1.17674569191745e-05
-1.11454166308782e-05
4.03511057821583e-06
-1.48732018838485e-05
4.41171517399339e-06
-1.62433026510708e-05
1.69016651523824e-06
-1.09195952813757e-05
-1.07802684804689e-05
-1.55718024388428e-05
-1.50275065253228e-05
-2.12339345107249e-05
-9.94309824238955e-06
-1.25303111106819e-05
-1.40617129181684e-05
-1.25134236661716e-05
-2.2563222659008e-05
-2.28949647183435e-05
-2.34831594683207e-05
-5.04196163586903e-06
-2.78854883416182e-05
-6.81969464757665e-06
-3.26161573069691e-05
-3.86509621034987e-05
6.94393150691866e-07
3.98359726745202e-06
-8.19601887943828e-06
-6.45615556219459e-06
-2.05275026958957e-05
-1.44363812156734e-05
-1.1466553522528e-05
-1.35880341979687e-05
-2.63717837814728e-05
-2.6533833069779e-05
-9.7390254590405e-06
-4.2788493633721e-05
-1.40705769169527e-05
-7.21592273115648e-06
-1.46487924318576e-05
-1.53591516138043e-05
-1.14260581598653e-05
-8.6163786858941e-06
-1.60980951832253e-05
-9.40675998475684e-06
-3.43032327458817e-05
4.43542864759616e-06
-9.96225487248747e-06
-2.94985295251795e-05
-2.9416608513609e-05
-4.96500971471112e-06
-3.83628157994814e-05
-1.06711869334368e-05
-8.25580253781837e-06
-1.77861271260073e-05
-9.65837049094614e-06
-6.70793714450286e-06
-5.33068656848845e-06
-3.71503144470658e-05
-2.08685678021189e-05
-2.49478577646311e-05
2.07984085166297e-06
-1.46562313069469e-05
-1.31466139361087e-05
-1.33440521550118e-05
4.35612063532578e-06
-3.49635188481034e-05
-7.22980145275239e-06
-1.18193688701036e-05
-1.95144689011075e-05
-2.17063468686872e-05
-1.9743011393485e-05
-3.7336314698712e-06
-1.82916615267604e-05
-1.85848570504224e-05
-2.03135664438392e-05
-1.02771416832121e-05
-2.44005149956086e-05
-2.9449819415723e-05
-2.05492394263172e-05
-1.21153060354623e-05
-2.10189078793192e-05
-1.6038096031717e-05
-1.0681242207955e-05
-1.23690753978543e-05
-1.05094738558771e-05
-1.49743644473279e-05
-6.4279280031429e-06
-5.86309593657799e-06
-1.71326059073832e-07
-2.07409944524278e-05
-1.21423471057502e-06
-1.46748763409698e-05
-9.65927405908326e-06
-2.60290381391011e-05
-2.1502582704877e-05
-1.61301463118522e-05
-1.89843969321631e-05
-9.50988203137954e-06
-1.18287245113539e-05
-1.64895004111703e-05
-1.10218677718557e-05
-1.04271803235716e-05
-1.63206107571076e-06
-1.94470984429335e-05
-1.08818985030138e-05
-1.74749518340915e-05
7.25677273488595e-06
-4.98969154426253e-06
-1.03040277962633e-05
-9.27298770780191e-06
-1.31638139340953e-05
-5.61997747313237e-06
-1.54314640094323e-05
-1.53706348448928e-05
-2.62564077741032e-05
-1.95770745170473e-05
-2.55612220825835e-05
-2.10102312644018e-05
-3.291146238354e-05
-1.8646539744898e-05
-1.01828121187648e-05
-1.53831758985777e-05
-4.98301717435233e-06
7.79918327039299e-07
-2.22523014894902e-05
-7.3847382008978e-06
-1.1958993452671e-05
-2.92672139206206e-06
-1.5770876748107e-05
-1.36483994865716e-05
-1.78299099817472e-05
-2.03296304544013e-05
-4.6608513256145e-06
-1.84075326931221e-05
-6.70703534180368e-06
-1.45739266058757e-05
-3.28330643234574e-05
-3.75957970647362e-05
-1.58061974939109e-05
-2.22600768993801e-05
-1.07758343162888e-05
-2.05625597799867e-05
-2.09269728670107e-05
-1.42413046488397e-05
-2.4746472352414e-05
-2.4319927073954e-05
-1.06708191785044e-05
-1.8132564589702e-05
6.39424621677281e-06
-1.39653730900433e-05
-1.26911245334743e-05
-2.59801375079777e-05
-1.8210999361642e-05
2.56578563821861e-06
-2.72695485747817e-05
-1.32534502895644e-05
-1.03631903388427e-05
2.95410983411543e-06
-9.13289435311032e-06
-3.25484559745867e-05
-7.87980401378509e-06
-7.56423105665647e-06
-2.58908765431886e-05
-2.56492052196503e-06
-3.81186537613642e-06
-1.00045019030799e-05
-1.29305220139665e-05
-2.47373108356219e-05
-2.6288248392781e-05
-2.44863047664342e-06
9.71628727692515e-07
-2.4910254358249e-05
-2.48904805593251e-05
-1.01751633275027e-05
-2.59312701629883e-05
-2.03620140961327e-05
-2.33819609698455e-05
-7.90135121786546e-06
6.17822096742442e-06
-2.09171484191562e-05
-1.05408774912474e-05
1.35888571771201e-06
-1.31539729859063e-05
-2.55217865332088e-05
-1.91049566351812e-05
-2.39821633747783e-05
-1.19522953823053e-05
-3.03384183233031e-06
1.18793127024502e-06
-1.16776884464391e-05
-1.64650699271746e-05
-1.2999410116758e-05
5.85894415616335e-07
-3.38031604725674e-05
-2.20990755222231e-05
-3.5434942673308e-05
-1.48666590695855e-05
-2.23029421242813e-05
-1.48049187078882e-05
-1.51408596986078e-05
-3.22095250483484e-05
-2.45824497549655e-05
-2.99760801805763e-05
-2.70369661774385e-05
-8.32865265645631e-06
-2.43681202945715e-05
-2.2574444920574e-05
-2.13428638142804e-05
-2.78874981866854e-05
1.7796792230758e-06
-2.3002793927209e-05
-1.86547136218918e-05
-5.36044853890887e-07
-1.17138936140032e-05
-2.63827791917951e-05
-9.82009140515621e-06
-1.29213757922881e-05
-7.08626585455245e-06
-7.80880452589152e-06
-1.47237592116716e-05
-3.79895464037885e-05
-1.8598112386949e-05
-7.44928378572052e-06
-2.2816967189623e-05
-2.33450533111673e-05
-6.60338485299512e-06
-2.31686891043938e-05
-1.57474028713796e-05
-1.40245481320896e-05
-4.15694947055297e-06
-1.21136364033666e-05
-1.62044274447356e-05
-1.17734997534035e-05
-1.90533233360519e-05
-1.05974435599973e-05
-1.19317258999063e-05
-1.20130947683581e-05
-8.4469359079308e-06
-2.72948579167972e-05
-9.88742258646702e-06
-4.06161499403478e-06
-2.74243560486519e-05
-1.76507376026182e-05
-3.66346401595754e-06
-2.95667353652802e-06
-1.98882815037577e-05
-1.85240896167348e-05
-3.30381672392334e-05
-5.74951656120996e-06
-3.45623714467675e-05
-2.75810045340616e-05
-2.36034538563358e-05
-7.34096307002567e-06
-1.4431624676152e-05
-2.42339701776316e-05
-1.64844387939616e-05
-5.17993512807581e-06
-1.76163830515416e-05
-4.85671630777793e-06
-2.99223885676234e-07
-8.40882215070734e-06
-1.60227178241424e-05
-2.37835184211849e-05
-2.84882598296839e-06
-6.81529697367491e-06
-2.72297609297638e-05
-2.22021463459819e-05
-7.88219762635872e-06
-2.06310053481688e-05
-2.06319774020335e-05
-1.63277913001476e-05
1.07515424849992e-05
-8.04705412595545e-06
-1.98893355964003e-05
-1.34486119554787e-05
-9.06207316730779e-06
-2.10185479154127e-05
-6.8099320387827e-06
-1.2231299243767e-05
-2.65539838705773e-06
-1.98214736698441e-05
-2.55048662903003e-05
-1.88419485908666e-05
-5.46807505992517e-06
-1.68366014629181e-05
-6.14595658062576e-06
-1.60125836763815e-05
-3.0836648477571e-05
-2.7525194794338e-05
-2.86214016258832e-05
-7.68682067668517e-06
-1.4550303196734e-05
1.15021050137243e-05
-1.9561474600935e-05
-9.76217648173736e-06
-1.66071742931733e-05
-1.37757369769302e-05
-1.49697663158901e-05
-2.12767628092947e-05
-3.26803314940393e-05
-2.23439718916037e-05
-1.92545863944062e-05
-1.92479970073228e-05
-1.26963638786485e-05
-2.4785064796826e-05
4.09584750009423e-06
-2.55061504259014e-05
-2.0199926763567e-05
-3.16198060229526e-05
-1.56797357295436e-05
-2.3554648669224e-05
-1.37244823512046e-05
-2.10045244038673e-05
-1.50840176636482e-05
1.03815849127959e-05
-2.47587415052254e-06
-1.56698797040101e-05
-9.51585101470956e-06
-9.50571709173411e-06
-1.5939589051629e-05
-1.02690672725822e-05
-4.19742812914869e-06
-1.66564626460397e-05
8.32747775128577e-06
-1.28798210962263e-05
-1.18892129146262e-05
-1.06878680782523e-05
-1.9471542873569e-05
-8.76591170525595e-06
-1.96367492471001e-05
-1.30549526347347e-05
-3.14063317576057e-05
-1.07743545005743e-05
-7.65295374301855e-06
-3.74984160515858e-06
-1.8017431672429e-05
-8.70170897450626e-06
-5.36483557711259e-06
-8.61064022162487e-06
3.45176516465092e-06
-1.3686355396302e-05
-4.40434108685554e-06
-6.61481378092207e-06
-2.67366837572899e-05
-1.94619643198205e-05
-1.87896346915221e-05
-2.81279497615524e-05
-2.47313381377292e-05
-1.88769975032808e-06
-2.13016368349864e-05
-2.785906197066e-05
-1.59773585813005e-05
-9.47250474876337e-06
-1.43209103664772e-05
-3.27195766996034e-05
-8.99189648381824e-06
3.37895024026063e-06
-2.27801660434185e-06
-1.39124913742718e-05
-7.57185952717587e-06
-1.79274292459725e-05
-2.03568980447781e-05
-1.0305823730524e-05
-1.32265123953651e-05
-3.88707448414788e-05
-3.19478185928338e-05
-2.00911534156697e-05
-8.09901635854936e-06
-2.24427571365391e-05
-1.83684296477095e-05
-1.83877817353511e-05
-2.0525837475181e-05
-6.92182606674533e-06
-2.89773053980191e-05
-3.73239656670522e-05
-7.01344642908536e-06
-7.58876560238226e-06
-7.83040476454271e-06
-3.344163494065e-05
-7.04407391151973e-06
-7.37437625156842e-06
7.39023245674225e-06
-1.68127490581659e-05
-2.22195127515987e-05
-1.91415372209555e-05
-3.92917189450074e-06
2.08008495959736e-06
-1.69709866788315e-05
-1.36099609038254e-05
-1.01760846960392e-05
-1.94142507492874e-06
-9.31751443738672e-06
-1.69170668270358e-05
-6.87296858747203e-06
-2.03176142167101e-05
-1.59196833521689e-05
-2.28120036295622e-05
-1.81530344067243e-05
-2.43712907054686e-06
-1.45104704025139e-05
-8.14490057491319e-06
-9.90748189217838e-06
-1.03692625020447e-05
-2.36074977535669e-05
-2.65644436055668e-05
-2.41149807995739e-05
1.09295495654022e-06
-1.67972656874879e-05
-8.2594442531733e-06
-1.68823195558271e-05
-2.8844706927724e-07
-3.04217759758258e-06
5.457555613167e-06
-2.05599580564501e-05
-2.14932004663207e-05
-1.34966104808056e-05
-1.69449160434394e-05
-1.76706754402941e-05
-1.49938182426973e-05
-2.61236580684388e-05
-2.08688269606278e-05
-1.08786734988161e-05
-1.34537211430411e-05
-1.94468210260599e-05
9.23008237739909e-06
-1.04896903434315e-05
5.54620354033026e-06
-1.13900990226732e-05
-3.37480948736624e-06
-1.89243320013076e-05
-7.27639932422529e-06
-2.24991345489808e-05
-7.02757198017841e-06
-1.4630678361979e-05
-2.01524951143633e-05
-8.07134194170859e-06
-8.58630318380648e-06
-3.21681269782367e-05
-3.79934152553791e-05
-1.58783293101476e-05
-2.75394860913261e-05
-2.03364292774935e-05
-1.64115276848209e-05
-2.41303856243149e-05
6.09969512525334e-06
-2.08790649836017e-05
2.79947975946529e-07
-2.03224581779913e-05
1.45530770282234e-06
-2.19133376098951e-05
-1.93150115850916e-05
-3.81345617976708e-06
-1.10925516381097e-06
4.97963849427519e-06
-1.03981898186838e-05
-1.79721289833345e-05
-1.25657993765237e-05
-2.54239449608113e-05
-1.11679444414469e-05
-3.27686570644929e-05
-1.24414598316626e-05
-2.3661667475558e-05
-2.03478059069567e-05
-4.50141444407124e-05
-2.22107809582315e-05
-1.70023981318325e-05
-1.79259549420782e-05
-2.59932729567061e-05
-1.6998105556164e-05
-2.44517457352846e-05
-1.24138284147287e-05
-2.33656887581864e-05
-1.04059673201169e-05
-2.5285337097626e-05
-8.6459009252938e-06
-2.36476522833267e-05
-1.71163767005898e-05
-3.24726192788476e-05
-1.62784984121473e-05
-2.08419930314825e-05
-6.5451465192556e-06
1.80392807722769e-06
-1.6750307828356e-05
-5.21500210832777e-06
-1.47447005937702e-05
-1.98554408993503e-05
-1.22754580511277e-05
-1.2350274237197e-05
-2.65603552595111e-05
-1.69441573701285e-05
-7.86730491098938e-08
-8.01583008469582e-06
-1.42414993864478e-05
-4.46847603153926e-06
-5.52759556412598e-06
-1.89292506013105e-05
-4.26378862031805e-06
-1.90479878842661e-05
6.18324246259916e-07
-2.10842638173238e-05
-1.63101122417991e-05
-3.13519362061157e-05
-2.34934236412599e-05
-1.67840677359682e-05
-3.85401379896948e-07
-3.30250029843239e-05
-1.39915419851386e-05
-7.7480632230084e-07
-1.22264023568564e-05
-1.2582108056284e-05
-4.4684731800693e-06
-2.21616845271237e-05
-1.92323443616138e-05
-2.38286221556421e-06
-1.58101407647688e-05
-3.64659927554906e-07
-2.02654439619705e-06
-1.23270225934931e-05
-1.19355029486322e-05
-1.55392363407782e-05
-1.52832702971863e-05
-1.18200346355976e-05
-2.69652767984561e-05
-1.59417016596252e-05
-3.11747586557029e-05
-1.3059804744149e-05
-1.74610609995427e-05
-1.83702234429601e-05
-2.74208000958024e-05
-2.85913315064318e-05
-1.62841954710198e-05
-1.7351164238061e-06
-1.14154531525242e-05
-9.63533632615273e-08
-1.90073614466318e-05
-9.78554565849875e-06
-1.48159320591011e-05
-3.35440456204573e-05
-1.77402499021578e-05
-1.46421088309189e-05
-1.9211987509049e-05
-1.23022650931925e-05
-3.15985986278812e-05
-2.91151103563416e-05
-2.24343671643012e-06
-1.26653850795326e-05
-6.58889454916867e-06
-7.95616182405363e-06
-2.20131102260556e-05
-2.19883491768856e-06
-1.3986200924427e-06
2.76046211801842e-06
-2.07644731444259e-05
-1.4070411035828e-05
-7.95944706257965e-06
-2.19518474867131e-05
-3.88065760465977e-06
-9.21599732796137e-06
-5.90719779883111e-06
-7.0966603949718e-06
-1.07159632025413e-05
-1.95997068631963e-05
-1.0566229755445e-05
-2.02561233433643e-05
-6.55015912632831e-06
-3.27225595792427e-05
-1.99191832821602e-05
-6.55882002219688e-06
-7.28189050808368e-06
-2.22255894412556e-05
7.75363548209317e-08
-1.22491202172631e-05
-1.59742136942282e-05
-3.05898020921156e-07
-1.78794750640114e-05
-7.12911419904721e-06
-9.77399935593671e-06
-1.09637583877639e-05
9.36801544623194e-06
-8.5031059908998e-06
-1.13345080628702e-05
5.10356994648942e-06
-1.65691149950077e-05
-3.81783652046108e-05
-1.84894439415415e-05
-3.24339164088704e-05
-3.83922491821616e-05
-8.85481705038856e-06
-1.48519399302454e-05
-2.88094209504724e-05
-1.84984425751465e-05
-1.43863508672254e-05
-2.01785249235907e-05
-7.11199528493151e-06
-5.05507063196704e-06
-2.93150023626064e-05
-7.20463755263992e-06
-1.26512684259604e-05
-1.28986680576833e-05
-1.50213648296753e-05
-1.71794248781777e-05
-7.65877484347681e-06
-2.29647027072625e-05
-1.61154678251068e-05
-2.77830835039093e-05
-1.31971281598145e-05
-3.64479416462187e-05
-1.34861173394031e-05
-2.97221171859859e-05
-4.63655345876111e-06
-3.20728019889953e-05
-3.51346175970533e-05
-2.10327969165016e-05
-2.60372119592679e-05
-7.3009599164854e-06
4.88152019072918e-06
-3.66483139558955e-06
-1.43755474820146e-05
-3.44864617452326e-06
-2.06481397333322e-05
-1.19021980294226e-05
-3.90279533433472e-07
-2.04922232688545e-05
-2.60146525334756e-05
-1.48428021866492e-05
-1.73774158240648e-05
-4.33482709241357e-05
-1.84479283223775e-05
-1.25150946344021e-05
-2.42086174653587e-05
-3.14475164697322e-05
-2.37783770783678e-05
-2.3755133648212e-05
-8.22387036614635e-06
-1.8911537489884e-05
-3.26568338273437e-05
-3.1293908734465e-05
-1.98618823696871e-05
-5.50382166336277e-06
-3.51911202911679e-06
-1.86747435246756e-05
-1.35702580505462e-05
-2.10636608476489e-05
-1.79008062022554e-05
4.14280583049874e-06
-1.37178352102549e-05
-2.31533090234641e-05
-6.07029087005393e-06
-2.02350016132543e-05
-1.73240720969607e-05
-1.24408372368992e-05
-1.38969979359824e-07
-3.45919687727154e-06
6.60006077636342e-06
-1.15854905253058e-06
-1.81817840033608e-05
4.9173308344691e-06
-1.87822473080099e-05
-5.74264088145796e-06
1.58943666071464e-06
-8.83277016487351e-06
-1.81020149252099e-05
-8.29917579865977e-06
-1.19970600717583e-05
-1.9853812075657e-05
-2.44982555970379e-06
-1.24482929473417e-05
-1.38798463163144e-05
-1.5887793830096e-05
-2.63876847993745e-05
-2.6235593286716e-05
-3.35163334497131e-05
-3.79340886227741e-05
-1.88011535495244e-05
-3.38028778846539e-05
-1.18163502699945e-05
-2.04307634569541e-05
-7.18574046636326e-06
-1.82910192391824e-05
-2.1203105293158e-05
2.04405166640361e-06
-2.27561631011952e-05
-1.92770868243864e-05
-1.86909941256721e-05
-9.33840496157598e-06
6.17854917882662e-07
-4.75366574119505e-05
-1.963459427537e-05
-1.71977326990141e-05
-3.95337695262252e-05
-2.45515490157586e-05
-3.8425113409808e-05
-9.37412996197052e-06
-1.75001137648179e-05
-3.1645217454735e-05
-2.29321656796938e-05
-4.60901560042036e-06
-3.71976495043828e-05
-2.54328197288584e-05
-1.27131990630992e-05
2.11085828725491e-06
-1.29819498952522e-05
-1.26632104629557e-05
-1.55861897378697e-05
-1.63125283608555e-05
-2.6736409051669e-05
-1.83390374533802e-05
-8.01269690644071e-06
-2.73167863857842e-05
-6.09719125672055e-06
-1.15029915261663e-05
-2.61890422967442e-05
-1.96823862755963e-05
-3.47113403906487e-06
-2.30928854069394e-05
-2.74315970719467e-05
-3.64416662519947e-05
-1.4787422248651e-05
-4.42151611022304e-06
-9.06153505928283e-06
-2.40287433357374e-06
2.56644000709105e-06
-1.68778716411679e-05
-6.81080892751738e-06
-2.3628163601884e-06
-2.63608656900535e-05
-9.46446281015439e-06
-1.83927579340635e-05
-2.65254940960073e-05
-1.85732725880614e-05
-2.38486109147861e-05
-3.15278844906087e-05
-1.412383087452e-05
-1.93728623222111e-05
-1.97787385255072e-05
4.9418136941512e-06
-1.84377962780289e-05
5.64925091278981e-06
-1.10923709709025e-06
-1.18815186590031e-05
-2.34537376770295e-05
-4.98663463451251e-06
-1.98768361030795e-05
-6.28313718156499e-06
-9.57405198915277e-06
-6.03561665032562e-06
-1.08328565836403e-05
-5.42032165465128e-06
-4.41433030658265e-06
-1.63486036643823e-05
-1.94973392485705e-05
-1.18386347503107e-05
-2.2370667817105e-05
-2.1311803521487e-05
-2.13128237917979e-05
-1.2762232704237e-05
-1.59265709405056e-05
-2.92716854153541e-05
-2.07591737190886e-05
-2.23391446151396e-05
-1.70427295496189e-05
-1.03899716004114e-05
-2.14385206473786e-05
-2.37611953281774e-05
-2.17062951795528e-06
-2.85961812253161e-05
-2.04271917795494e-05
-4.83686035336126e-06
4.19941524448426e-06
-1.75793433960336e-05
-1.12379095728258e-05
5.14854384137981e-07
-1.68465843986362e-05
-1.39973195238398e-05
-2.46561541240283e-05
-2.51157567352399e-05
-1.98731724881702e-05
8.81466841443812e-06
-1.81266341000436e-05
-1.38501507103331e-05
-1.18693707815547e-05
-1.13430958273437e-05
-2.48393547913385e-05
-3.49018332446006e-05
-2.07708285322299e-05
-4.01823388484491e-06
-2.17696808059156e-05
-1.24074947255143e-05
-1.74988024857461e-05
-2.17092622420676e-05
-1.20151099187856e-05
-2.29795513490385e-05
-1.94554910434223e-05
-1.31580540382036e-05
-2.0485052443711e-05
-5.27160824924421e-06
-1.42279106601722e-05
-3.28897811775828e-06
-6.1486329980007e-06
-1.15020157869108e-05
-2.3450623426446e-06
-1.48641666628163e-05
-1.49032118816635e-05
-1.17756350832503e-05
-5.08909465642288e-06
-1.7300896166201e-05
-1.65448213001562e-05
-1.45248024161613e-05
-8.49190429708109e-06
-2.53070274499019e-05
-1.80029802962744e-05
-1.59912148175418e-05
-1.74792582474579e-05
-2.15938759798265e-05
-2.06496731507308e-05
-1.58808307175243e-05
-1.68486213528299e-05
-4.02361642898913e-06
6.12735610458812e-06
-4.93230688748295e-06
-2.26574026853078e-05
-2.13490871338171e-05
-1.59782102551032e-05
-8.77163939030577e-06
-1.57263644599896e-05
-4.03189944161901e-06
2.12294830833938e-07
-1.23508424827387e-05
-1.41539503386284e-05
-1.91048437392995e-05
-1.87223071302837e-05
-1.03916913433737e-05
-1.70674708608741e-05
-2.38278920849023e-05
-1.60806202020562e-05
-1.1985640967016e-05
-1.61387425511513e-05
-2.36900577158747e-06
-2.65327159809775e-05
-1.31000075784025e-05
1.60214744462181e-06
-1.66717375183409e-05
-3.62890913506329e-05
-1.28366607823318e-05
-1.8867219554907e-06
-3.44198861795747e-05
-1.1150530080009e-05
-1.21595303829771e-05
-8.69549290548376e-06
-2.51221202934303e-05
-1.94044588926854e-05
-1.40014949730378e-05
-1.15460271549948e-05
-1.38728732844851e-05
-1.98237101255261e-05
4.44649374890441e-06
-4.07271224418479e-06
-7.80815675543974e-06
-2.13972072160224e-05
-1.106447061265e-05
-2.59562165109257e-05
-2.56787110642866e-05
-2.62026021733297e-05
-7.07723900723615e-06
-2.65329309717344e-05
-1.61469680344797e-05
-2.54384024811175e-06
-1.48335679108168e-05
-1.87079223406372e-05
-3.34808635144802e-05
-2.29509256161095e-05
-1.0415962807109e-05
-6.66094916776121e-06
-2.99402920630745e-05
-2.33883692686765e-06
-3.31488653174183e-06
-2.08472688669291e-06
3.24379675160434e-07
-5.06770895621471e-06
-1.90728355762912e-05
-2.69814519811144e-07
3.88735297620849e-06
-1.09720259256457e-05
-1.72624975356081e-05
-5.0973104139385e-06
-3.49648680760005e-06
-1.54800634592024e-05
-1.9847646576538e-05
-2.42082734012364e-05
-2.66657255199585e-05
-2.55937568951267e-05
-3.10871202719736e-05
-1.98425809749165e-05
-2.12363263720526e-05
-1.2524683678755e-05
-4.47318849107937e-06
-1.0273538278496e-05
3.12480983717443e-06
-6.86750293974237e-06
-2.09980594651017e-05
1.77132066835722e-06
-9.45676413015659e-06
-4.18758968838064e-06
-1.18302442915918e-05
-1.81338645898221e-05
-1.48468593484529e-05
-4.81991869287662e-06
-2.70852483869385e-05
-2.73704390119412e-05
-9.74593086248119e-06
-3.82391135880255e-06
-1.92812662675226e-05
-3.80228236493354e-05
-2.40961909592775e-05
-6.76535215393725e-06
-2.4454236256362e-05
-2.04577380389909e-05
-2.21884895604874e-05
-6.49028799477697e-06
-1.33508931568879e-05
-1.26753212295699e-05
8.59496693646254e-06
-8.1724016820675e-06
-1.07385858780233e-05
-1.1270765769236e-05
-1.0834842739042e-05
-9.65470794354583e-06
-1.15995935083794e-05
-2.23260855013216e-05
-1.76735826346479e-05
-2.234612843406e-05
-1.67519793449656e-05
-2.50596020408801e-05
-1.4609425517794e-05
-3.42733660368366e-06
-1.30680731764229e-05
-2.61413963064421e-05
-2.60282949388534e-05
-2.12367232897199e-05
-1.59634186682836e-05
-2.42869139904662e-05
1.94784515412227e-06
9.8298077800879e-06
-1.82970404586692e-05
-2.80128972953205e-05
-2.02743301455731e-05
-1.16711837610581e-05
-4.42706188852316e-06
-1.20998018246558e-05
-2.41301379190894e-05
-2.10820346906305e-05
-7.90653530930314e-06
5.75600225842123e-06
-1.46860137300412e-05
-1.93216676619106e-05
1.25824153146497e-05
-1.04706444098277e-06
-3.38101642442064e-05
-1.91847789312532e-05
-1.64180103347577e-05
-9.95176807082115e-06
-3.23132013847909e-06
-3.41267339166622e-05
-1.88002905807148e-05
4.89813404525289e-06
-1.27641917309999e-07
-1.74420243755104e-05
-1.87671780584829e-05
-2.63256771863023e-05
-2.48009143598246e-06
-2.01914081756924e-05
-2.92515173529525e-05
-1.82743151352071e-05
-1.42782004613774e-05
-1.25872598838135e-05
-8.4164258283209e-06
-8.2577094053158e-06
-3.48342933794844e-05
-1.5734516487047e-05
-1.21091475105528e-05
-2.88396105072281e-05
-4.5957055305979e-06
-7.12013956444854e-06
-1.88242557821637e-05
-1.29936939489965e-05
-1.79422668172943e-05
-2.48223566248884e-05
9.82567286741559e-06
-1.74367378376289e-06
-1.22722599883302e-05
-1.93207651787204e-05
-2.81545076716079e-05
-1.4867371148818e-05
-9.52866217847231e-06
-2.97740624097193e-05
8.6800262792406e-06
-8.00476025392457e-06
-1.22863274377222e-05
-1.12802789362197e-05
-3.25197376208713e-06
-2.15304701194014e-05
-3.03863046006653e-06
-1.70880324190429e-05
-2.74411586499634e-05
-3.02631470073899e-05
-1.2791650099354e-05
-3.5041149922521e-05
-1.56570715971496e-05
-2.43730414237963e-05
-1.59409989615033e-05
-2.8761059355609e-05
-8.48744634141338e-06
-2.91062452543277e-05
-3.08528895788603e-07
-1.70573657325597e-05
-1.83352450542321e-05
-3.68147623671116e-05
-3.99433288863872e-06
-1.06639319434873e-05
-1.9418583508718e-05
-1.35538615428608e-05
-2.46534822765317e-06
-3.96667939180888e-06
-2.69397302626564e-05
-3.25303721131196e-05
-2.30378337613546e-05
-1.51308646754907e-05
-1.80973983724514e-05
-1.61838202979488e-05
6.49631388397657e-07
-1.65601003575601e-05
-8.66216051355617e-06
-2.04468600449078e-06
-3.13675058172236e-05
-2.4492178408974e-05
-1.58321584010266e-05
8.9162954093091e-07
-1.01057236317566e-05
-2.13730085297659e-05
-1.56145499887915e-05
-1.13480747163155e-05
-6.7821600383511e-06
-1.30827197002354e-05
-7.61578404712216e-07
6.1378157213627e-07
-2.33770931955484e-05
-9.13991732676162e-06
-2.12469968835307e-05
-9.89284286470776e-06
-1.430040046239e-05
-1.89196668737799e-05
-2.50659437606741e-05
-4.14327890331717e-05
-1.10004398068262e-05
-1.02680555870616e-05
-1.51710374962163e-05
-9.90476835405089e-06
-2.2621173243662e-05
-9.58205483665787e-06
-2.32561859318658e-05
-1.0952257191547e-05
-2.21137460125799e-05
-2.78750329878105e-05
-2.89112675881179e-05
-3.69731525692461e-05
-7.29239768090473e-06
-5.96268589017884e-06
-3.90581679174577e-06
-3.6591183596633e-05
-2.49081762543768e-05
-9.93343175431419e-06
-2.20192745683438e-05
-5.00702138588459e-06
-2.40925020407865e-05
-1.53833098366598e-05
-2.44664166179349e-05
-2.20418858426463e-05
-2.69407745367393e-05
-2.71992714370873e-05
-1.403725429298e-05
-1.86587697456097e-05
-1.15476970966274e-05
-1.55305652381575e-05
-2.12612191444381e-05
-3.35786500780146e-05
-3.15640904211052e-06
-7.37087733008454e-06
-2.63210995810691e-05
-1.58900696898388e-05
-2.1893861030534e-05
-2.87526499112056e-05
-1.72994881510955e-05
-1.66043169987369e-05
-2.00933714122391e-05
1.09089718005569e-06
1.38660909159404e-07
-2.98824773233996e-05
-2.27352106737355e-05
-2.10647294140184e-05
-2.78193738362509e-05
-6.21158239294839e-06
-3.4449134463439e-05
-1.06924005370774e-05
-1.92571841500779e-05
-1.13412581963875e-05
-1.82664814240712e-05
-2.41533347114105e-05
6.60106599328064e-06
4.57205395725985e-07
-2.96492743075021e-05
-3.30614927120535e-05
-1.99604231107075e-05
-1.7672898522358e-05
-1.28244682556393e-05
-3.06836113233733e-05
-3.39268894378908e-05
-7.49731557043219e-06
-1.98811008676476e-05
-2.1466722900789e-05
-1.98274643586976e-05
1.93772542125236e-05
-1.24849865185348e-05
-2.38281241574311e-05
-2.94787720839447e-05
-2.18085070555907e-05
-6.35952420047452e-06
-1.79773344632019e-05
-1.04453357607005e-05
6.35413777181568e-07
-2.33858602018654e-05
-6.7623950607568e-06
-8.30033837749456e-06
-1.49892192348537e-05
-2.38829721405715e-05
-2.65177324529771e-05
-2.65111011592751e-05
-1.152619189459e-05
-1.42905968505659e-05
-7.22870866598946e-06
-2.66609918345796e-05
-6.79817089788824e-06
-2.82530470795783e-06
-1.62016539967395e-05
-1.0017859229458e-05
-1.21087415006909e-05
-7.85969041680451e-06
8.62248465707427e-06
-9.46703654768644e-06
-2.62698804767361e-05
-1.63178420061991e-05
-1.49312259565985e-05
-1.9129496650667e-05
-5.68564120601192e-06
-1.12646027706914e-05
-1.15156362011815e-05
-9.16006684208199e-06
-2.13195713410119e-05
-1.1119471706383e-05
-1.02460618979542e-05
-1.6149825076517e-05
-2.25073749651181e-05
-1.7036616667466e-05
-2.05028581178267e-05
9.8945504233897e-08
-1.8186353629216e-05
-2.53508682821736e-05
-5.36248971244065e-06
-1.14756790469642e-05
-1.92797092797795e-05
-1.78828725982088e-05
6.75716580703447e-06
-1.59964281781773e-05
-3.19337804883869e-05
-3.66725351889885e-05
-1.14006735905855e-05
-2.54318436342669e-05
-3.12305924037849e-05
-1.12898059535952e-05
-1.31477394470107e-05
2.01768857920858e-06
-3.5888215943849e-05
-1.99984627387676e-05
9.16297085536072e-07
-3.02921065800403e-05
-3.19558726825442e-05
-6.14015250148517e-07
-1.38280962326393e-05
-2.0934411312436e-05
-1.21930880068675e-05
2.47891004634861e-07
-1.10168924965021e-05
-1.36683247459482e-05
-1.5144241313657e-05
-1.6645322181011e-05
-1.06068840820608e-05
-1.64356004844443e-05
-1.4934714001256e-05
-1.66730638615171e-05
-1.21145582943576e-05
-2.49634912305044e-05
-1.65421518944612e-05
-5.33384992756952e-06
-2.65289531931534e-05
-1.26403488816207e-05
-1.94406892552166e-06
-1.31174834508281e-05
-1.62083069158596e-05
-1.28474938057363e-05
-2.12632002307043e-05
-8.54809957501914e-06
-2.46831376779377e-05
-3.12645536909838e-05
-2.06055762059508e-05
-1.61042840426652e-05
-4.94130726124342e-06
-1.53918892026117e-05
-1.08681773973159e-05
-1.20867094431198e-05
-7.26790564702634e-06
-7.13482703626522e-06
-2.27463125698716e-05
-3.36376108273399e-05
-4.82224837999737e-06
-1.3412687244564e-05
-2.43033950242799e-05
-8.37326189987859e-06
-2.86394007118127e-06
3.88940299631387e-06
2.76010568296053e-07
-1.37649308251742e-06
-3.46956338663856e-05
-2.00533952785423e-05
-2.64079743286565e-05
-1.15148897722872e-05
-2.08436287837886e-05
-1.32448906473565e-05
-1.65816655212965e-05
-2.29367000425217e-05
-1.21691207223398e-05
-1.72024253739891e-05
-2.17575776129489e-05
-1.73060160066188e-05
-1.70237941828489e-05
-1.7234092490276e-05
-3.34075201523527e-06
-5.39095350854521e-06
-2.54481274556007e-05
-1.42145790414317e-05
-1.97062232875509e-05
3.21974744707595e-06
-2.30398319763626e-05
-1.87239501829854e-05
-5.55544980066594e-06
-1.12318303533251e-05
-3.97818278168722e-06
-1.59933009133407e-05
-3.12329712817736e-05
-5.15529113225145e-06
-9.8961730097386e-06
-1.47948110727706e-05
-2.22929312304e-05
-1.61507654540268e-05
-1.17743626280709e-05
-1.36609009072313e-05
-2.07930800733361e-05
-1.78712393645533e-05
-2.51981753183645e-05
-2.74379525639871e-05
-1.07298658254522e-05
-2.09656067067133e-05
-5.03507746085299e-06
-2.69666658656681e-05
-1.85849198461676e-05
-5.16176018021951e-06
-1.90353844906046e-05
-1.47638874077211e-05
-1.5776720740348e-05
-3.66046813388148e-05
-4.16975035358399e-06
-8.43544292893113e-06
8.93066040052794e-06
-1.44903973483876e-05
-1.11924515723358e-05
-8.24671005210884e-06
-3.08181547374845e-05
-3.05311749042288e-06
-8.60824613175735e-06
-1.36032854828084e-05
-1.83052562760381e-05
-2.76909934260845e-05
4.89685082148498e-06
-1.7161896375514e-05
-2.07788510076318e-05
3.97462071261767e-06
-1.10325425670124e-05
-7.17427710257997e-06
-6.89184955214647e-06
-1.04900086991968e-05
-1.07578602155384e-05
-1.18038738977322e-05
-2.78394607286621e-06
-2.56093912821147e-06
-1.08771236592795e-05
-2.42655009731662e-05
1.12078634668384e-06
-2.07393929580678e-05
-9.88716393098168e-06
-3.47813844797044e-06
-1.81703688166532e-05
-2.76455739242849e-05
-2.61972713145117e-05
-2.94959228058544e-05
-2.38868532269691e-05
-1.93304865226536e-05
-2.82998173268578e-05
-5.56319820567074e-06
3.60860667033452e-06
7.42022807323784e-06
-1.44456264913397e-05
-1.88289947487423e-05
-1.64192861163065e-05
-5.87252166697041e-06
-7.53940100993589e-07
-2.02790933158794e-05
-2.60293436468643e-05
-2.13355361117186e-05
-3.84399260209154e-05
-1.23079604668832e-05
-2.44138588466082e-05
-1.30101262462102e-05
-1.23699876776261e-05
-2.97118680458397e-05
-2.6977913010194e-05
-2.51112963553572e-05
-3.25913529419464e-05
-2.23803833279565e-05
-2.74187659918489e-05
-1.34089150093625e-05
-2.57619771586762e-06
-2.51315065836771e-05
4.36684874997318e-06
-1.18669218905291e-05
-2.31998540554054e-05
-1.11139963555927e-05
-1.89662746858534e-06
-2.36044001387689e-05
-9.73464521564148e-06
-2.31335997941464e-05
-1.53361455212177e-05
-2.30991148823923e-05
-2.5380959364349e-05
-3.66148530686548e-06
-1.21342676863438e-05
-1.73842076566424e-05
-1.63271800569448e-05
1.8548651489431e-06
-2.27152665689632e-05
-9.95205156080259e-06
1.57904941330019e-06
-2.29764445285184e-05
-2.01015740544727e-05
-2.23066198982699e-05
-1.84411673444366e-05
1.47804217184725e-05
-2.59010744068317e-05
-9.11651308621014e-06
-1.78165474261811e-05
-1.74977344478783e-05
-2.85632709668311e-05
-2.29531003528067e-05
-3.89092996525886e-05
-1.4918624225163e-05
-2.72080500518769e-05
-1.86195318980309e-05
-1.63326996098513e-05
-1.97865439013293e-05
-1.2985963329086e-05
-2.05739457610355e-05
-1.69851213283143e-05
-4.66599525833711e-06
-8.38460943315385e-06
-9.65046774636009e-06
-3.95049874746243e-05
-2.31956406911449e-05
-1.32976634744501e-05
-9.19083335335556e-06
-2.23392225931384e-05
-7.47605297132911e-06
-1.31395155500205e-05
-1.08203926976765e-05
3.82886386601476e-06
-2.4878107788831e-05
-1.84351035706764e-05
-1.48610224525191e-05
-2.32086164529752e-05
-1.35618734428107e-05
1.75537876594269e-06
-7.32139102964953e-06
-2.75629057121412e-05
-9.51842374868619e-06
-5.45666186426662e-06
-1.65377425358846e-06
-1.05981799503139e-05
-1.51591675769769e-05
-9.98525801905876e-06
-7.7499533607634e-06
-1.36132767373583e-05
-2.52324517575805e-05
-1.25045751125936e-05
-1.34875887254464e-05
-2.24192358288095e-05
-3.03733451452174e-05
-1.57040061363223e-05
-3.01797130710126e-05
-3.89944653044008e-05
-2.63997754409442e-05
-1.49162164784098e-06
-4.37543601051488e-05
-5.90075996925989e-06
1.44401346770442e-06
-2.0307192327986e-05
-3.02400826642359e-05
-3.09039559159161e-05
-1.781737633218e-05
-1.85044629164947e-05
-7.34209402881172e-06
-2.2695924570323e-06
1.85993591675062e-06
-2.755727175287e-05
-1.32230096150995e-05
-7.42903690603295e-06
-2.47488422040184e-05
-1.35341518919916e-05
-2.12129383304747e-05
-1.51109021372577e-05
-1.37296723484473e-05
-5.75498341639303e-06
-2.25399471466062e-05
-2.66970837244459e-05
-7.63566261045291e-06
-2.82883715773806e-05
-1.1040329329773e-05
-9.93367910158938e-06
-1.20466962506762e-05
-2.62416306306118e-05
-2.00183326105776e-05
-1.99579493411885e-05
5.62747210162448e-06
3.15194155744667e-06
1.53487865593051e-05
7.56023416139337e-06
-1.11151595379607e-05
-2.74816952789445e-05
-1.76182751814668e-05
-1.09573245295664e-05
-8.23809003629968e-07
-6.43546568990798e-06
-6.9332298305279e-06
-2.51926957762763e-06
-2.83299306436188e-07
-1.91915400302185e-05
-1.72943885289023e-05
-2.5645205416636e-05
-2.65814721179981e-05
-1.99150603662042e-05
-2.14691332410673e-05
-1.34296946934043e-05
2.67232920606633e-06
-1.54161321966078e-05
-2.92425171068e-06
-1.72630576127514e-05
-2.41479525967852e-05
-3.23764200909034e-05
-1.2008095497904e-05
1.09174499067973e-06
-2.21619994145741e-05
-8.78847698885952e-06
-4.19485273230604e-05
-1.79701652888828e-05
-1.49583377984758e-05
-6.87069247437398e-06
-2.80061807502929e-05
-1.32976991464708e-05
-2.75589309022791e-05
-3.31321981348909e-05
-2.23558603478877e-05
-1.5527776019498e-05
-1.96395485077883e-05
-2.50453725060896e-05
-1.50052530522876e-05
-8.46335291902251e-06
-1.25699385463836e-05
-1.20083335720244e-05
-1.85807672106019e-05
-1.11881060416451e-05
-2.87986410269924e-05
-5.65645326114533e-06
-5.09211156145799e-06
-2.60133944191437e-05
-2.59849576161296e-05
-2.60219374902839e-05
-2.308710854118e-05
-1.08724200777446e-05
-1.38460681305124e-05
-1.88885439424894e-05
-2.22039312599277e-05
-2.03171728390876e-05
-2.21922529848433e-05
-2.17719102550432e-05
-1.26962398354244e-05
-1.25484836196395e-05
-2.80446953899175e-05
-1.09728359927597e-05
-6.28266679362501e-06
-1.77247679095353e-05
-1.17253965283389e-05
-1.59879887828612e-05
-2.64219449595551e-05
-9.19851136841238e-06
-2.39545421500126e-05
-2.03923817312852e-05
-1.32149961594486e-06
-1.28311973995373e-05
-1.90776254958027e-05
-1.65843488347353e-05
-1.56648952708231e-05
-5.56090755681002e-06
-6.64647928749524e-06
-1.44965174671925e-05
-1.49325897116143e-05
4.28932791805951e-06
-2.4997736895505e-05
-1.09028081509322e-05
-2.9503214250744e-05
-1.20304707958972e-05
-8.58608272656157e-06
-2.45926035647043e-05
-3.05958230806564e-06
-8.55400850185119e-06
-2.83168010845122e-05
-4.23297988122156e-06
-1.07580081720616e-05
-1.80075210607007e-05
7.93722696606807e-07
-8.00443579208626e-06
1.16454104160627e-06
6.47599435035603e-07
-7.25105009326324e-06
-1.01301752432824e-05
-2.40523406029012e-05
-5.76125528749167e-06
-2.52788530694013e-05
5.00556475216782e-06
-1.11577053942151e-05
-5.39981560586512e-06
-1.27488421298485e-05
-3.46971521745327e-06
-3.31227132855316e-05
-1.73063366600551e-05
-2.69307824236809e-05
-1.40806788300471e-05
-1.85494765547496e-05
-1.81835635801061e-05
-4.88014256116416e-05
-1.55362239328207e-05
-2.34006894100534e-05
-2.59927741727584e-05
-3.66077678221169e-05
-1.72628498729448e-05
-1.78375505451542e-05
-2.98174467678874e-05
-1.64787392092748e-05
-1.0449901364312e-05
-1.91328325167347e-05
3.79171742970689e-06
-1.20374725647036e-05
-1.97543343476198e-05
-1.40575224795211e-05
-3.23865325624122e-06
-7.26295441835157e-06
-1.49081804976679e-05
-1.58008774903089e-05
-6.53353074114093e-06
-1.62354092707676e-05
-1.30819823347656e-05
-2.24524580524412e-05
-2.89687473047603e-05
-2.98924565919754e-06
-2.08805286216996e-05
-1.97439997438796e-05
-1.54685920886593e-05
-5.86400671988036e-06
-6.70589149192918e-06
-1.60215480362085e-05
-1.28127229570697e-05
-7.96768333118259e-06
-1.37311940092877e-05
-2.64724642107227e-05
-1.68222631182905e-05
-7.46178495198144e-06
-1.50597069867209e-05
-2.32961773433353e-05
-1.52630907904664e-05
-1.38120150510241e-05
-2.30680564842602e-05
-1.86949627754131e-05
-1.82628015258546e-05
-1.90256427541596e-05
-1.09156271259723e-05
-2.47408135580654e-05
-1.52730531068604e-05
-7.62544249464825e-06
-1.20726853675462e-05
-6.57842056985396e-06
-3.58325497520046e-07
-1.47914674929119e-05
-2.09996500237464e-05
6.23332487417099e-06
-2.34812504179104e-05
-4.84641401485922e-06
-1.65874488783827e-05
-3.06710058548827e-07
-7.19627079829452e-06
-2.41810998293397e-05
-2.39437180240611e-05
-5.63536327652531e-06
-2.07848717742666e-05
-1.9068073301433e-05
-7.11607248255748e-06
-1.69155409525891e-06
-2.7013432330082e-05
-1.70399635948267e-05
-2.07066268424753e-06
-7.87581057933469e-06
-1.24187810141345e-05
-7.33587715227941e-06
-6.19822491853431e-06
-1.46618108988063e-05
-1.43069538771092e-07
-1.40376428887814e-05
-1.88338679541275e-05
-2.68224083711312e-05
-2.3053825341318e-05
-1.656572053072e-05
-1.50930462259534e-05
-1.25888791638261e-05
-2.93627957053471e-05
-1.36734143796638e-05
-1.72342006084652e-05
-2.07484684871542e-05
-2.73943168114628e-05
-2.59009039141527e-05
-1.88284219561425e-05
-1.22168817534941e-06
2.08835261695131e-06
-4.78862036160047e-06
-1.16916502135293e-05
-7.49621605014149e-06
-1.84738364121003e-05
-4.48046643401474e-06
-4.99771146835351e-06
-2.21964442330305e-05
2.22243983971321e-06
-2.84526525530668e-05
-4.07972670686291e-05
-1.65959479987202e-05
-2.69262793909569e-05
-2.4823777732774e-05
-1.50167140511972e-05
-1.84906394451145e-05
-2.20278905069392e-05
-1.78447172231644e-05
1.4972124207493e-05
-2.03832356004112e-05
-2.11928528373226e-05
-1.10229527805953e-06
-6.62908619025324e-06
-9.62429379306129e-07
-2.53607541212844e-05
-2.56027614201622e-05
-5.76029862698946e-06
-1.10010764272368e-05
-2.54669597001829e-05
-2.21934303292547e-05
-1.36010310573667e-05
-1.98700321645312e-05
-1.17925571893453e-05
2.91212756696589e-06
-1.69257452983993e-05
-1.48063768662079e-05
-2.02099934277146e-05
-2.43706584160897e-05
-3.45244812447295e-05
-1.68383373920395e-05
6.47043824743167e-06
3.91839574586943e-06
-7.08578562030299e-06
1.0412081116291e-07
-6.12553325812037e-06
-1.39677663878226e-05
-1.49526374428418e-05
-6.1771116197793e-06
-5.10518140920099e-06
-2.00004808815559e-05
-7.17325930884398e-06
-2.34368210214202e-05
-1.57454974985215e-05
-1.56234491128283e-05
-2.12488139838983e-05
-3.1305275825544e-05
-2.23185881678574e-05
-2.05556893539035e-05
-3.80631280584798e-05
-1.69312517210361e-05
-1.56716349762741e-05
-1.41951160422047e-05
-2.07527687686741e-05
-7.54879787108684e-06
-1.78462525535394e-05
-9.9215431067119e-06
-7.32353927963495e-06
-9.73358788354781e-06
-1.03700580519929e-05
-9.8281599347579e-06
-2.83572826289915e-05
-1.51505967768282e-05
-2.85586285279477e-05
-2.46817474078339e-05
-1.91325469829402e-05
-1.40314063554983e-05
-3.87265636192241e-06
-1.15611244851803e-05
1.89318627116861e-06
-1.97612451007983e-05
-3.79388444494825e-05
-2.63631106458996e-05
-1.96117954150592e-05
-9.52378351076987e-07
-1.16650086080844e-05
-2.56143750633526e-06
-8.13570224940737e-06
5.8928677281182e-08
-2.44158338223098e-05
-2.09422286036353e-05
-3.27003724639476e-05
-3.16922496350153e-05
-2.67343925452333e-05
-2.03780655280587e-05
-2.61447573642341e-05
-2.32518015041692e-05
-2.39226518672513e-05
-1.20291862397152e-05
-3.51724840399691e-05
-3.62839410522518e-06
-8.00984726601263e-06
-2.18089130168538e-05
-7.96713911559132e-06
-2.15947281350584e-05
-8.37921810939961e-06
-2.91525384080366e-06
-1.26489204343071e-06
-3.17379470475922e-05
-2.09286046761262e-05
-1.58936490974712e-05
-1.38213802109107e-05
-1.9219767199332e-05
-8.7089267006038e-06
-1.57305976078791e-05
-2.02141339598727e-05
5.85202207271442e-06
-6.08865243228099e-06
-2.95630741595237e-05
-3.02366879523728e-05
-1.34916301736567e-05
-2.16132819057699e-05
-1.73041031501324e-06
-1.13158826064365e-05
-8.86346832591756e-06
-6.68136565102417e-06
-4.65525521056561e-06
-8.32937710217634e-06
7.40570512289167e-06
-1.25230130134685e-05
-6.04384694227784e-06
-2.05921520267198e-05
-3.71919447041889e-06
-3.88120004805638e-06
-1.7265924342312e-05
-2.29206785573406e-05
-7.92500992200652e-07
-3.3015041337017e-05
-2.97976830450473e-05
-4.73296585800966e-06
-1.18763140906729e-05
-9.34762168624343e-06
-1.46467534754052e-05
-1.88396491473263e-05
-1.07955435684593e-05
-2.68533805487993e-05
-1.802794242152e-05
-2.12809537836489e-05
-2.28087465580206e-05
-1.14214114071236e-05
-1.27175754306113e-05
-1.86441657743776e-05
-2.51670726856413e-05
-2.39163775751813e-05
-7.1930712153814e-06
-1.2904612307436e-05
-2.02922594567799e-05
-2.04747580933536e-05
-1.81440357488568e-05
-1.17606075043698e-05
-3.6605949896817e-06
-1.5299821838347e-05
-7.77120857604878e-06
-3.81436780933057e-05
-2.93752778428508e-05
-1.153866336486e-05
-2.25522419541573e-05
-1.70634707670923e-05
-4.30771680951526e-05
-2.71093916734781e-05
-1.34768421060374e-05
-2.09826101439695e-05
-1.91474180454017e-07
-1.48879619930152e-05
-1.8040441725888e-05
-4.04154794916417e-06
-1.58695392020498e-05
-6.28088885017034e-06
-1.00726047092563e-05
-1.09960783766756e-05
-1.13320511018452e-05
-7.5560353548332e-06
-1.36362199176377e-05
-1.36985262699293e-05
-2.65116658686114e-05
-1.66316433358909e-05
-1.14994539645185e-05
-1.51809650611769e-05
-1.38788165781706e-05
-1.1977420303721e-05
-1.60605450741159e-05
-1.36304605657822e-05
-2.85743627182487e-07
-8.77371778255212e-06
-2.05375823221432e-05
-1.02902731909192e-05
-1.2438164944454e-05
-2.01764980097554e-05
-3.42525953412414e-05
-3.08715987815659e-05
-5.66799944890716e-07
-1.72994725193032e-05
-1.81981198720316e-05
-9.88687061346495e-06
-7.79036279602001e-06
-9.33676815050023e-06
-6.66350283592121e-06
-2.39004839495809e-05
-1.13971416239036e-05
-2.43572057638304e-05
-1.26743422531032e-05
-6.6200885456758e-07
-1.2484480563056e-05
-1.02868986332296e-05
-4.00655501861822e-06
-1.35619614665321e-05
-2.22839608606147e-05
-1.37339813505339e-05
-1.96333160141947e-05
-3.30111185480043e-05
-1.93185291294702e-05
-1.24676900180566e-05
-3.11769113182915e-05
-1.11203357468808e-05
-1.1093984940773e-05
-8.9726918013634e-06
-1.60943903638591e-05
-1.30986673307519e-05
-1.94095630890456e-05
-3.43045918419783e-05
-2.19110993920835e-05
-3.31484084989093e-05
-6.34336206459959e-06
-7.45258354785388e-06
-3.71625138761837e-06
-2.2372851560956e-05
-1.8838124421671e-05
-3.12291755981438e-05
-3.50470953738446e-05
-1.2801043592492e-05
-1.32195605671046e-05
-2.53475051421083e-05
2.55182843588357e-07
-1.35722507397661e-05
-2.29433938933055e-05
-1.73689437140547e-05
-1.85964739509066e-05
-2.94667970255293e-05
-2.74240683867388e-05
-1.58175716932666e-05
-2.01730315413343e-05
-4.0859854341916e-06
-9.99730413307e-06
-1.8496445160611e-05
-2.22874249218988e-05
-1.29828567190206e-05
1.11639070091895e-05
-2.38924851994198e-05
-1.48965069256847e-05
-1.52345186902965e-05
-2.04294093164203e-05
-1.01952677547291e-05
-8.15148981557795e-07
-2.38419099730114e-05
-2.74745123856918e-05
-1.93587018023974e-05
-1.39076744392973e-05
-4.59407671594033e-06
-2.46905983074945e-05
-1.75110308957333e-05
-1.16721695964584e-05
-9.70342838490074e-06
-6.97868370251871e-06
-1.52026824731056e-05
-9.88011944078958e-06
-1.02247172811204e-05
-2.31616072541416e-05
-1.67027212772899e-05
-4.42754730979797e-06
-1.14224436630805e-05
-1.5038923579935e-05
-4.59906520800417e-06
8.05906951931981e-07
5.5579268667834e-06
-2.45554117345432e-05
-3.29881722995869e-05
-4.5076576799427e-06
-2.36564526058854e-05
-2.76123823127217e-05
-1.02288489776315e-05
-1.04564584117272e-05
-9.69392787101483e-06
-2.48737089815371e-05
-2.35279578825988e-05
-2.64140096976309e-05
-1.72487830107074e-05
-1.23523880719953e-05
-1.33930147619073e-05
-1.25794444512872e-05
5.73901893327989e-06
-1.49400830538331e-05
-2.71180123044229e-05
-9.62661162455225e-06
-1.85863214412891e-05
-6.75531447581515e-07
-5.54710084886334e-06
-1.7288537525483e-05
-1.5029653204516e-05
-2.13520396718837e-05
-1.99393423661952e-05
-2.49610354250942e-05
-1.28025951775387e-05
-2.18920258259735e-05
-1.22099242431478e-05
-2.37025096540175e-05
-1.72760334757563e-05
-2.40204732145547e-05
-2.57213883107982e-05
-1.40855742616607e-05
-1.28459622379806e-05
-2.24494049873454e-05
-1.67413530535474e-05
-5.9918582580266e-06
-1.16492235508049e-05
1.59877256302954e-06
-4.8935397077348e-06
-1.16080310447016e-05
-2.19849450443173e-05
-2.14737861986963e-05
-1.56146266341627e-05
-1.39061889591671e-05
-3.58107420535961e-05
-7.10388517683156e-06
8.05376488323661e-06
-1.69694758809011e-05
-1.34527916478469e-05
-1.7947038636146e-05
-2.59343378741723e-05
-1.47465911046536e-05
-1.32328859204828e-05
-1.1097125133654e-05
-2.90863080029433e-05
-2.12287494305328e-05
-3.86015050190028e-05
-1.20306608704256e-05
-1.79495028629992e-05
-2.48859372285085e-05
-2.42501554836624e-06
-3.00890294496609e-06
-1.34602199124204e-05
-3.03442532667755e-05
-3.1483334038367e-05
-2.6076846851995e-05
-1.20040504134396e-05
-9.90557422098921e-06
-9.60439353636817e-06
-3.08540701900756e-05
-1.98919989979487e-05
-2.75244755481935e-05
-2.1281443158974e-05
-2.7112947465026e-05
-7.9098366502213e-06
-2.75771069234338e-05
-1.2192151016559e-05
-5.03905309960471e-06
-1.39833250676058e-05
-1.40820734678136e-05
-1.01588304743664e-05
-1.99074072081006e-05
-4.34253933339903e-06
-2.22322273906517e-05
-1.01939523623907e-05
-2.59303165239219e-05
-2.60025834950825e-05
-2.31582784214519e-05
-5.792140641351e-06
-9.02136567219042e-06
-2.12475454888983e-05
-2.09964053439263e-05
-5.40858802306188e-06
-3.514895122993e-05
-4.201674194888e-06
-1.9399583002492e-05
-8.16747446995413e-06
-1.9191043250904e-05
-1.96834083729682e-05
-1.02227768685422e-05
-6.5354544181395e-06
-1.45943506532009e-05
-5.8489771097438e-06
-1.13808066621153e-05
-1.63874153397533e-05
-2.25939424707319e-05
-1.77054699601468e-05
-2.67644468288769e-05
-2.93603128474986e-05
-1.03692629413781e-05
-9.07393076493527e-06
-2.67647280326632e-05
-2.20415669153028e-05
-2.73764109156637e-05
-2.86381029694019e-05
-8.5531315478173e-06
-2.28537155490188e-05
-5.91727680532751e-06
-7.07177258939504e-06
-1.87364474936098e-05
-5.24656020992259e-06
-1.56655830171022e-05
-1.87081833029376e-05
-1.57293762559074e-05
-1.18413995961708e-05
-1.11413005343822e-05
-1.46456742762931e-06
-6.71693457887206e-06
2.68693875887145e-06
-1.57125963216405e-05
-1.1117523390327e-05
-1.21520562870067e-05
-1.08780018584119e-05
-2.00323140435575e-05
-1.51843730504448e-05
-9.54720719902651e-06
2.36501327947431e-06
-1.1187212583546e-05
-6.33851616013932e-06
7.08826147444369e-07
-1.40407417431121e-05
-3.11951929620766e-06
-6.62699059460933e-07
-2.18430924976306e-06
-1.07298872360767e-05
-5.86935376627348e-06
-1.60277833076577e-05
-1.76588993879002e-06
-1.0604383911874e-05
-9.38713307791032e-06
-5.84847830850573e-06
-1.75251926268601e-05
-3.57188166758899e-05
-1.9493270340453e-05
-1.18098384534349e-06
-1.06470904628886e-05
1.30302028984169e-06
-1.06415649637576e-05
-2.38086868562207e-05
1.0123460553087e-05
9.92934072905116e-06
-1.12831024474251e-05
-9.11525050010595e-06
-1.74451870027845e-05
-1.47733154009872e-05
-2.04895840089095e-05
-9.93100907974551e-06
-7.33441522335634e-06
-4.31412512706425e-06
-1.71090022005317e-05
-3.35805811042618e-05
-2.12053154687447e-05
-1.51690889916902e-05
-1.54940961355972e-05
-4.75783485940868e-06
-8.77350938871363e-06
-1.7120995350186e-05
-1.29161272411598e-05
-2.35227983821299e-05
-2.81765468581382e-05
-7.13995102009912e-06
-1.11445832735348e-05
-4.70136736165609e-06
-2.98862561573417e-05
-1.28091417463633e-05
-1.01949590265947e-05
-1.42795434773999e-05
-9.10345159432976e-06
-5.24178589004426e-06
-1.35954341177421e-05
9.12063114674496e-06
-9.8385179753791e-06
-1.81255784898303e-05
-2.85717535433832e-05
-1.9499722775942e-05
-2.88347064596253e-05
-1.22242293967035e-05
-1.80564631897311e-05
-1.03621413776213e-05
-2.6078600827103e-05
-1.14402805984535e-05
-3.28272234373852e-05
-3.88041733727603e-05
-1.26772913724929e-05
-2.08969330631578e-05
-1.38913244561457e-05
-2.87433761181933e-05
5.29393231250152e-06
-8.98566927671746e-06
-1.49058818404341e-05
-4.45877399762051e-06
2.21715381336506e-07
-4.50075772186375e-06
-1.51307448007315e-05
-2.44429012401626e-05
-2.07043143425189e-05
-1.57749326718418e-05
-1.62851857960434e-05
-1.35487291158702e-05
-1.46668468010687e-05
-1.79710045318548e-05
-1.20620116533631e-05
1.69993099178995e-06
-7.27823981040828e-06
-2.58033213060594e-06
-6.7777059085463e-06
-1.91229324904895e-05
-1.06262507988362e-05
-1.69548629637954e-05
-1.11839568278778e-05
-2.1587138129575e-05
-8.48972107275501e-06
-3.11923801252399e-05
-2.0729536023976e-05
-1.72468973016144e-05
-5.69796989665389e-06
-2.29698325487418e-05
-2.31772804558268e-06
-1.51731439513231e-05
-9.65094868167186e-06
-1.51701042914579e-05
-1.8762153021677e-05
-6.0288582699313e-06
-3.57873565323163e-06
-6.44644667970098e-06
-2.20968677051357e-05
-5.66897931684616e-06
-1.11155067129083e-05
2.56530162725899e-08
-6.56213927717201e-06
-2.19522530822463e-05
-2.09694752440299e-05
-2.05368717613828e-06
-2.58884444206307e-05
-2.58538099002845e-05
-3.39709905384277e-05
-2.04470751381489e-05
-1.40329143141085e-05
-1.56730500769357e-05
-3.53999955486394e-05
-2.42668474126206e-05
-2.52265612230634e-07
-1.43491448038901e-05
-2.0580159592704e-07
-2.16362080204628e-05
-1.65084358550707e-05
-1.27326683875678e-05
-1.95471411626138e-05
-1.34469632185369e-05
-1.62033951530774e-05
-2.01378910896793e-05
-2.0470199809429e-05
-1.04238756743149e-05
-1.03262575118633e-05
-9.04715608179476e-06
-2.14773439801379e-05
-1.25646521732157e-05
-1.34076508734204e-05
-1.78129702094028e-05
-2.15821025192927e-05
-1.73789417026222e-05
-2.61365183552416e-05
-1.96817107278168e-05
-1.24066975950011e-05
-1.08881092829886e-06
-7.01425486213831e-06
-1.90742132132619e-05
-1.27557796589811e-05
-1.7629165338087e-05
-1.6314009127497e-05
-3.12166981177037e-05
-1.10120412216783e-05
-9.31007801527352e-06
-3.56690767465047e-06
-7.70449062266794e-06
-2.07538603592543e-05
-8.74801220387776e-06
-1.87760730677467e-05
-3.11455016435806e-06
-8.90998036967182e-06
-1.08974655592939e-05
-2.18496474548596e-05
-8.34004493151192e-06
-1.56096204758196e-05
5.1273485186899e-06
-2.83349425953099e-06
-1.19951125750521e-05
-9.96310778903836e-07
-1.02048838181009e-05
-1.25373785129635e-05
-3.01886506296442e-05
3.00754917113483e-06
-2.7921329785676e-05
-3.93393518853207e-05
-1.77189698074489e-05
-8.47454686989847e-06
1.01497405649649e-06
-8.24737406535403e-06
-7.50259445182057e-06
-6.4168205449643e-06
-8.04499401674609e-06
-5.62802761113598e-06
-2.36054520405249e-05
-1.47107978144311e-05
-2.70951639480485e-05
7.27703632751151e-06
-1.31390555727848e-05
4.37862180516904e-06
-1.90940085493315e-05
-1.34093443261175e-05
-1.60888326102175e-05
-9.94506986444172e-07
-6.14630496867195e-06
-1.77868614558292e-05
-6.55864874127332e-06
-2.91164359574833e-05
-1.28152263967329e-05
-2.64374172948493e-05
2.01123547699847e-06
-1.64268745869471e-05
-2.48824110880206e-05
-2.59851025193253e-05
-9.78974163419803e-06
-1.23019447997103e-05
-1.00748372496326e-05
-1.61819325718125e-05
-2.11095176354755e-05
-2.18537408979561e-05
-2.50593151578682e-05
-2.67447268444233e-05
-1.92180836692733e-05
-2.49423566415932e-05
-1.08685043387609e-05
-2.27774726286505e-05
-1.25217796330924e-05
-2.25057768647077e-05
-1.6412293839773e-05
-1.32091162595759e-05
-2.56683395622484e-05
-1.1293361991431e-05
-1.96124046872175e-05
-8.65474105882223e-06
-3.07146269804567e-05
-1.65460107315294e-05
-2.32293451440796e-05
-3.64250211718213e-05
-7.59276323675528e-06
-2.69549149214221e-05
-3.09775886509245e-05
-7.49931534789255e-06
-9.4174831465351e-06
-2.83326590227226e-05
1.84057985966803e-06
-1.64938021052841e-05
-6.40126471126461e-06
-1.83597999967509e-05
-2.55172283598396e-05
-1.79592464363119e-05
-2.32589499586358e-05
-2.83129397558574e-05
-2.48156607401233e-05
-2.44182343569126e-05
-1.81700890617942e-05
-4.18672901134091e-06
-2.22080022486813e-05
-1.08921254989119e-05
1.36454424818603e-05
-2.07164758564349e-05
-1.47056213574431e-05
-3.46608590104842e-06
-9.06438572018667e-06
1.63691010602197e-06
-1.58322410036984e-05
-6.49837699911721e-06
-1.13598490762592e-05
-1.15421891120999e-05
-1.29793921751791e-05
-4.82218374324635e-06
-1.88979646409444e-05
-1.87337149934312e-05
-1.756851045412e-05
4.97212345759135e-06
-3.50941442553321e-05
-1.95501425549959e-05
-1.09976785195276e-05
-3.59215443318798e-05
-1.23112438488375e-05
-1.70440304108995e-05
-1.51447074611091e-05
-8.77427015508407e-06
1.25364772588006e-06
-1.18515692297119e-05
-1.09075407798424e-05
-1.60464630702803e-06
-6.98791767332118e-06
-1.13810787597452e-05
-1.04408084465937e-05
-9.75216841212641e-06
-2.53852017714117e-05
-2.56518615252263e-05
-2.91889357300669e-05
-3.48785406351411e-05
-1.91344699622027e-05
-2.12487694894911e-05
-1.64881056040574e-05
-1.2983196939632e-05
-1.66974428314443e-05
-2.80837517493248e-05
-1.5495262216382e-05
7.20899622474859e-07
-1.16604613393868e-05
-3.62641696637402e-05
3.76786925598881e-06
-5.60954030354896e-06
-1.70824598149982e-05
-2.79011202323611e-05
-1.94850640783419e-05
-2.53804192979101e-05
-5.01594903608405e-05
-1.23760875690525e-05
-2.89124244624973e-05
-8.16957483543626e-06
-1.25006979171648e-05
-5.14128145954771e-06
-4.25445572247484e-07
-3.03357431315337e-05
-1.45056923089692e-05
-8.70309582314593e-06
-2.84389699250756e-05
-1.61003767949718e-05
1.54318615669929e-06
-7.93739896070477e-06
-2.43993179752718e-05
1.33530477148873e-05
1.35570301221595e-06
-1.57015471197293e-06
-1.1489169116849e-05
-7.81972125520235e-06
-1.27427351998747e-05
3.70668601854194e-06
-2.66345457218225e-06
-4.1832575312326e-06
-1.26957356063708e-05
-5.64734418447037e-06
-1.70015419408313e-05
3.00099087886521e-06
-3.44955820563023e-05
-1.87670927380158e-05
-1.18624655688171e-05
-1.12971513764864e-05
-2.08924558279805e-05
-1.38977351298154e-05
-1.82558721909171e-05
-1.45074061739475e-05
-9.08337513970583e-06
-7.21869192434049e-06
-7.37340094163819e-06
-2.64445808883073e-06
-1.95888966773754e-06
-3.37612813713573e-06
-7.72093731478183e-06
3.46314816455037e-06
-2.7212309754482e-05
-1.87770116287311e-05
-1.70757188518625e-05
-1.82182050606795e-05
3.07540332030657e-06
-1.49161759981219e-05
-3.75360809571311e-06
6.6812184957704e-07
-8.3143402167627e-06
-8.68318666269979e-06
-1.22390419208647e-05
-1.5324465950948e-05
-1.09024309104063e-05
-1.62562342626519e-06
-3.02500894654625e-05
-2.19093851869091e-05
-2.34248080105556e-06
-1.49709816609302e-05
-8.18758510510395e-06
-9.60761941576455e-06
-3.26940583238171e-07
-2.50636137963116e-05
-1.98712217186611e-05
-2.02635102840468e-05
-1.29469714367319e-05
-1.65242169967369e-05
-3.28242959612753e-05
1.23652653483261e-06
-2.22505204870316e-05
-1.77299833687335e-05
-2.21278885888555e-07
-1.94298592153245e-05
-2.31708382725371e-05
-1.00520262538088e-05
-1.92896438098592e-05
-2.05637126562533e-05
-3.0632588627413e-06
2.56126102245775e-07
-1.68981735364338e-05
-2.29479078370118e-05
-1.72664152087026e-05
-1.91647895594475e-05
-2.34235585882377e-05
-3.26052181962364e-05
-1.14132054512908e-05
-1.37702045790238e-05
-6.78493737359797e-06
-1.62934456837408e-05
-1.91497958417138e-05
-2.34186114992755e-05
-1.86064690594723e-05
-1.2368221050813e-05
-9.83121261976214e-06
-1.55786196444195e-05
-7.37488462543406e-06
2.50892225707683e-07
-1.23515716243971e-05
-3.8639908609556e-05
-1.09638591262581e-05
-8.11542402456131e-06
-8.06170162120443e-06
-6.08446886871752e-06
-1.35759936190352e-05
-1.97386382184845e-05
-1.90473358617369e-06
-2.2247701906725e-05
-1.3588727743439e-05
-1.06937453588423e-05
-1.3500236493848e-05
-1.1004091873696e-05
-2.41828123626141e-05
-2.22436484510634e-05
1.69388075980366e-06
-1.39500317439459e-05
5.78364644464446e-06
-5.50064253685416e-06
-1.03627013768146e-05
-8.42367523124141e-06
-1.65649695664281e-05
-8.95205650108055e-06
-1.65490662323326e-05
-3.52244999133398e-07
5.41362238354982e-07
-1.83346680852706e-05
-1.56774409411527e-05
-2.8590129249966e-05
-2.92379598611578e-05
-1.67592890436296e-05
-2.90038576770116e-05
-3.30289532178036e-05
-1.46560486351967e-05
-1.31662336657428e-05
-2.1920510156924e-05
-1.54895580704126e-05
1.58286096111007e-06
-1.1958587308259e-05
-3.62249377490633e-05
-1.65763459225527e-07
-1.95916417165697e-05
-2.14998902516774e-05
-4.05161845563161e-06
-9.40083880110132e-06
-1.97497603550127e-05
-9.86423812503954e-06
-2.8799808293825e-05
-2.66122581792499e-05
-2.30385636321614e-05
-1.76919490273105e-05
-1.37816947506581e-05
-1.09070186310711e-05
-1.11161982894523e-05
-4.05742902045013e-06
-4.30127728407847e-06
-1.6993694798e-05
-9.9576404410667e-06
-1.7087766654677e-05
-1.31959532776464e-05
-1.81797615383042e-05
-2.3668768226935e-05
-5.12944667362441e-06
-8.76539242874922e-06
-4.94246658878481e-06
-5.19060705339446e-06
-2.1307672588386e-05
-1.092447991163e-05
-2.89266976481447e-05
-2.08287123186924e-05
-1.23544864264996e-05
-2.09424726804241e-05
-1.20246808374873e-05
-1.70074578090203e-05
-2.48998851130517e-05
-1.38990333005317e-05
-2.99917848380524e-05
-2.59702641090172e-05
-1.33656016695496e-05
-1.36107349636091e-05
-2.01686307211158e-05
-1.84822714300855e-05
-8.74402837234129e-06
-1.41810037979668e-05
3.03961642060983e-06
-2.34284903718119e-05
-1.18736735218526e-05
-3.91257025996747e-06
-3.15339612055056e-05
1.85936221915587e-06
-1.38173213014043e-05
-2.12080426102739e-05
-1.25022006895121e-05
-1.70504407071378e-05
-2.07060605350736e-05
-2.42050663556303e-05
-7.60746168896139e-06
-1.33935995664198e-05
-1.40166544882147e-05
-2.33965421746291e-05
-2.4811067430049e-05
-7.26950631314435e-06
-1.24575808161337e-05
-9.69025637637996e-06
-9.08917151719237e-06
-1.28840157378215e-05
4.29650933156087e-06
-8.3251285430778e-07
-1.05746564348522e-05
-1.28198285340126e-05
-7.77180789644814e-06
-1.17142497485382e-05
-2.01048967580318e-05
-1.44053402940543e-05
-1.56841494371759e-05
-6.16958919033857e-06
-1.8753211531128e-05
-2.33523806846436e-05
-1.98008129738138e-05
-2.03627367007101e-05
-2.70246926221357e-05
-1.23708924285764e-05
-5.4625138594212e-06
-1.87386802595411e-05
-2.36926220576225e-05
-5.80608329464479e-06
-2.47118330303275e-05
-2.01389408319607e-05
-1.25048294192568e-05
-2.91755464037126e-05
-1.55353833903781e-05
-1.87853961875934e-05
-1.44096542206489e-05
-3.02896065487911e-05
-1.69352715457809e-05
-3.24837513825915e-05
-3.95280574992132e-05
-3.39515732000833e-05
-2.60366606453203e-05
-1.78800946274637e-05
-9.88157131316455e-06
-1.08309682839029e-05
-4.45641679067054e-06
-3.0652563641744e-05
-8.48376032567914e-06
-1.91013412667463e-05
-2.60279909815561e-06
-2.57976878203642e-05
-2.20926021463679e-05
-2.10653883916357e-05
-2.54614288045863e-05
-1.18274690247554e-05
-1.81774649319855e-05
-1.89969095182397e-05
-1.86049039250596e-05
-2.31459234327236e-05
-1.1916389446027e-05
-2.07143024258841e-05
-1.31887248244943e-05
-1.48342650054478e-05
-1.83717731487687e-06
-2.16585326240233e-05
-6.2599724584103e-06
-1.79848531155445e-05
-7.27259236134833e-06
-1.76449956589931e-05
-2.10106466711746e-05
-1.4701074271212e-05
-2.7642472882213e-05
-9.36884819230817e-06
6.80992031272902e-06
-1.96727354050439e-05
-2.37527613791095e-05
-2.33583196845843e-05
-2.61254935388673e-05
5.19094810302108e-06
-1.54589709709513e-05
8.22052184644518e-08
-1.60527497183968e-05
-1.13420820499055e-05
-1.20236370211737e-05
-1.92895581851564e-05
-1.70014567080429e-05
-2.37318548691332e-05
1.62391717889988e-06
-1.59992398684101e-05
-6.50529481739516e-06
-3.09111292488924e-05
-2.25096068360976e-05
-1.45818959383703e-06
-1.08428166451529e-06
-2.15747579657953e-05
-3.06930303243737e-06
-2.15777975925808e-05
-1.67483392657292e-05
-2.82178378342649e-05
-2.7955936020007e-05
-2.85005827825094e-05
-1.3199463045944e-05
-9.08176466033077e-06
-2.42225307528098e-05
-2.73757500830851e-06
-1.89782010773095e-05
-2.40968326875587e-06
-1.40948782528228e-05
-3.00244802448759e-05
-8.94335000429233e-06
-1.8788118303761e-05
-2.08879504122616e-05
-3.40116812574008e-05
-6.17179369959383e-06
-1.6583385890035e-05
-3.62357921514795e-05
-1.63560765726508e-05
-1.56938752287425e-05
-3.05326444149046e-05
-1.87776228624705e-05
-1.93580907556918e-05
-1.56495959822074e-05
-3.03397276945876e-05
-1.38722048377362e-05
-2.10265065203968e-05
-4.02147754636255e-06
-1.78274515274185e-05
-3.35331596492179e-05
-1.66307600380753e-05
-2.04406669600948e-05
2.31914564320389e-06
-2.96891545496807e-05
-2.16886907670273e-05
-1.55746373910014e-05
-2.14703429135929e-05
-1.23754748384138e-05
-2.08047647458891e-05
-1.53598413136859e-05
-1.29475019727332e-05
-1.23402118991258e-05
-7.18709421727328e-06
-4.11193057911792e-06
-1.37390888121654e-05
-1.8635144004003e-05
-7.06048932934287e-06
-3.18673412607401e-05
-1.75654503418398e-05
-5.5635617705475e-06
-2.53472094947687e-05
-9.59771525125242e-06
-2.02561804964147e-05
-4.25666465588373e-06
9.67032494063783e-06
8.48611351657036e-06
-1.32845180312172e-05
-1.37905201283893e-05
-1.61363318784343e-05
-1.5882092104391e-05
-1.64847972796367e-05
-2.07259556588418e-05
-2.27983757926892e-05
1.16234979032813e-05
-1.69439351467944e-05
-1.31312596042574e-05
-1.46743994374005e-05
-8.30367463291137e-06
-2.03938197618505e-05
-2.16895932846836e-05
5.70842254211105e-06
-2.05030076314791e-05
-2.13668224849274e-05
-1.10413873086107e-05
-1.21414526529252e-05
-2.52999193873091e-05
2.34410635396532e-07
-1.51559864376042e-05
-8.48270642843937e-06
-1.71417214489299e-05
-2.533750472094e-05
-5.69085212511628e-06
-3.58031496764029e-06
-3.40191799259499e-06
-1.23763081239111e-05
-2.44640811980578e-05
-1.85810296236042e-05
-2.26829266534874e-05
-5.44836344184662e-06
-2.69255302741198e-05
-5.51472230934213e-06
-1.5398990136369e-05
-3.58626834240111e-05
-6.49780379144841e-06
-7.97658623109907e-06
-2.25020672582033e-05
-9.39621597605425e-06
-3.44061875432369e-05
-1.23752399705212e-05
-2.40550799467938e-05
-1.57828926079725e-05
-2.37486552383761e-05
4.33480417275049e-06
-1.75215485345442e-05
-2.75226991331414e-05
-1.68871376210637e-05
-1.84662618194725e-05
-5.4827584509249e-06
-1.45889743773064e-05
-1.79742211113293e-05
-1.41896700022104e-05
-2.08465325912923e-05
-1.14780677637306e-05
-1.28283042406368e-05
-2.16397167467199e-05
-1.5297139094049e-05
-1.60977111801495e-05
-3.72353955393345e-06
-2.08653353084708e-05
7.07931746657884e-06
-1.84680577228276e-05
-9.22891818293516e-06
-1.98192480093056e-05
-4.48290997284553e-06
-3.13290651704916e-05
-1.30335482991992e-05
6.25151403551352e-06
-1.09879466592317e-05
-1.77567729744091e-05
-1.40491665933276e-05
-2.34282697542084e-05
-4.80140902407612e-06
-1.28413023896522e-05
-9.77447149672453e-06
-2.16186377320427e-05
-1.92074792233035e-05
-2.31747991314023e-05
-1.38009935172073e-05
-3.0677650435055e-05
-1.28249839383131e-05
-2.36031153941544e-05
-1.46901625349605e-05
-1.21344136146371e-05
-1.71424534936489e-05
-1.8952700526726e-05
-1.33508498816742e-05
-8.86360292221233e-06
-2.28220596019358e-05
-2.21688306612235e-06
-6.54381425949737e-06
-1.75014249516192e-05
-1.2488934444139e-05
-3.68909751307516e-05
-1.30658382866757e-05
-2.57179354583204e-05
-3.4111279231068e-05
-2.38732559278148e-05
-1.52021574465814e-05
-2.59174107924759e-05
-3.31270852951824e-05
-1.33569838721175e-05
-1.60105770237576e-05
-1.69892079035223e-05
-9.45180425515025e-06
-6.14139463166282e-06
-1.38000226197777e-05
-5.67275237463866e-06
-7.48240333269189e-06
-1.4959262141457e-06
-2.02264501868824e-05
-1.47703391382641e-05
-2.22094029295054e-06
-2.59813734801885e-05
-3.07353951931693e-05
-2.0063153904094e-05
-1.4204129860661e-05
-1.61425360569172e-05
-3.43359614436566e-05
-1.74981218255648e-05
-1.29406702436924e-05
-1.14084180189576e-05
-3.46153490813522e-05
-1.58863092343649e-05
-1.90809519430873e-05
-1.33953985534259e-05
-2.69958549757203e-05
-3.26762088985378e-05
-1.9011037164988e-05
-6.97488579600391e-06
-3.42687597799015e-05
-3.74743421538654e-05
-6.66777220549139e-06
-9.05399118799208e-06
-1.79363605338215e-05
-1.87808177513954e-05
-2.49694287462392e-05
-1.61278275489684e-05
-1.92452571019061e-05
-2.48808722159217e-05
-1.29353273727881e-05
-2.01938700407532e-05
-1.01294808303429e-05
-1.00985838767279e-05
-1.31828029658457e-05
-2.05295174249267e-05
-1.60728952567549e-05
-7.69692914801715e-06
-1.43018402053302e-05
-1.96631709958593e-05
5.45432140870562e-07
-8.25018126873533e-06
-6.2932313599619e-06
-2.4304895655741e-05
-7.09814013355378e-06
-1.40440659835787e-05
-1.8693530537417e-05
-1.93997306135089e-05
-1.20523083036309e-05
2.62105635488853e-06
-1.83235536575196e-05
-6.72796886276347e-06
1.79029258621557e-08
-9.16848645328863e-06
-1.57406314471804e-05
-9.55706525707817e-06
-1.50596279865708e-05
1.36807243777325e-07
-1.26332682054815e-05
-1.33098880575649e-05
-5.41101044868001e-06
-1.80107622439371e-05
-5.73630781857292e-06
-2.31979982142065e-05
-2.08334360940855e-05
-1.89765246808444e-05
-1.29225619269986e-05
-2.28645680893526e-05
-1.40886803524719e-07
-1.09731713102015e-05
4.21452867419961e-07
-1.91152596012265e-05
-1.07821619025555e-05
-6.94794536664541e-06
-9.41895292381718e-06
-2.6833381702833e-05
-1.00424872595458e-05
-8.7845011665569e-06
-1.3344804472364e-05
-1.55029550642961e-05
-2.60559346249672e-05
-4.15896570175079e-05
-9.54826324425427e-06
-1.82663436030458e-05
-2.38703994447501e-06
-2.63565552061223e-05
-6.68143154539436e-06
-1.59711907322245e-05
-2.15691478169541e-05
-2.3681993065946e-05
-1.52952029051671e-05
-1.37401446049477e-05
-2.74549811698456e-05
-2.84553407764703e-05
-1.27181014908425e-05
-3.71033263063521e-06
-1.15362239968095e-05
-3.95572601441785e-05
4.62502713668255e-06
6.85134510423874e-07
-2.46524908741935e-05
-1.72763191646674e-05
-1.44226904818008e-05
1.96324765901818e-06
-2.93192051243119e-07
-1.83505319835925e-05
-1.50692091234364e-05
-2.68418389989632e-05
-1.73061143674187e-05
-2.57207671076789e-05
-1.12235132438765e-05
-6.97535151276645e-06
-1.59968764685006e-06
-1.48921838793985e-05
-3.6861387105777e-07
-1.38510751425875e-05
5.50838419376837e-06
-1.54974871320243e-05
-2.73477571205914e-05
-3.28933145533018e-05
-1.56404230996589e-05
-7.10642634688034e-06
1.63736426790806e-07
-2.20993298992583e-05
-1.48679942308947e-05
-1.49254934894001e-05
-1.8829140097723e-05
-1.99272281876637e-06
-8.69063853644351e-06
-5.02886299216929e-06
-2.79646083813454e-05
-1.29828707373485e-06
-1.79048793145142e-05
-2.97022604420295e-05
-1.0571274246161e-05
-1.96435416708472e-05
3.40541983470795e-06
-2.02868024210498e-05
-5.00572886517208e-06
-2.20568354033295e-06
-1.1805361949982e-06
-1.00006102063134e-05
-5.49096330549872e-06
-8.13575341747844e-06
-1.9769203436954e-05
5.09592363329989e-06
-1.73546788449086e-05
-2.25743892922272e-05
-1.59658912065995e-05
-2.22727848892054e-05
-1.93010263646245e-05
-1.05091508678455e-05
-1.41931977219797e-05
-9.26140664726181e-06
-2.995076545898e-06
-3.0596562812853e-05
-8.24723357888104e-06
-1.28591998012248e-05
-1.4189382893531e-05
-3.33485176262169e-05
-1.72985235163813e-06
-1.54815708682054e-06
-2.35994924709861e-05
-8.21548944328016e-06
-2.42807086768761e-05
-3.0576225481587e-05
-2.31856065265431e-05
-7.45417491213919e-06
-1.4605629111717e-05
-7.87269557274853e-06
-3.01218631461904e-05
-4.69545848235164e-06
-2.59177851879186e-05
-3.01741204131872e-05
-1.77150684801405e-05
-3.0711472694352e-06
-1.92510713996608e-05
-1.02868297954118e-06
-2.37769635188335e-05
-9.31126086018152e-06
-2.3474240868215e-05
-1.40970053275545e-05
-2.18524611232747e-05
-1.05697519257977e-05
-1.56853070336621e-05
-3.48043487138865e-05
-8.15876443403633e-06
-1.61635804768879e-05
-2.62737192899512e-06
-1.7214159532305e-05
-3.99859799312142e-05
-9.253324480037e-06
5.03413229591288e-06
-2.43424539092811e-05
-2.10196968804688e-06
-2.1919696558611e-06
-3.01832922440657e-05
-2.78554225727891e-05
-1.05501782783029e-05
8.80287818267606e-06
-1.19183677298725e-05
-1.69144796218745e-05
-3.47471080258306e-06
-1.89005884159623e-05
-9.56695389333184e-06
-2.22763529556142e-05
-1.81161943039561e-05
1.05261519508186e-05
8.16740038550409e-07
-3.01860360979711e-05
-2.12771701785631e-05
-1.15115210550059e-05
-1.05119910991319e-05
-1.99514926839125e-05
-8.80640126399092e-06
-1.65878144435708e-05
-2.32366906020476e-05
-2.00544800225939e-05
-1.85389945665182e-05
-1.29124713536924e-05
-1.81687723998652e-05
-3.04266563251407e-05
-2.34751049683479e-06
-2.54888173296157e-05
5.0895068058254e-07
-1.09549619027281e-05
-1.22196306877239e-05
-2.0850627142816e-05
-7.32950621379395e-06
2.33257523139317e-06
-2.54831794784559e-06
-1.87032674964487e-05
-2.33519163347013e-05
-2.06861681951926e-05
-2.86181573311824e-05
-7.99600584909459e-06
-1.40563513696342e-05
-1.68302552978822e-05
-1.66930867497129e-06
-2.58702841304741e-05
-1.24859996552426e-05
-1.23264980772452e-05
-2.31140934162389e-05
-3.74719189885613e-05
-1.60405832625939e-05
-9.6699634485738e-06
-1.28941785695893e-05
-1.81028614685386e-05
-9.99908553853586e-06
-7.14075570348768e-06
-1.06182990562495e-05
4.01538323275008e-06
-2.72234778966407e-05
-1.47740846167019e-05
-1.51711480520636e-05
-1.22362552333303e-05
-3.16339642499878e-05
-2.12542607687873e-05
-2.13236313469467e-05
-1.87154595854418e-05
-2.36410813915107e-05
-2.26731141595938e-05
-1.04451071979963e-05
-1.76209056853843e-05
-3.80580330038568e-08
-2.85656493024175e-05
-1.65210897981653e-05
-9.65661188758944e-06
-1.88792764679927e-05
-1.77703641470692e-05
-2.39239607943274e-05
-8.63380103994885e-06
-2.58970900561027e-05
-1.70846523426446e-05
-5.87823734073291e-06
-2.43003218696001e-05
-1.98688771098234e-05
-2.22079274857355e-05
-2.66551071113474e-05
-2.17258787355299e-05
-2.16488640716841e-05
-1.08393364181639e-05
-1.71142662254745e-05
-8.83843888128912e-06
-9.04763445394666e-06
-1.00272832446859e-05
-6.69375555384279e-06
-1.47660001580902e-05
-3.32872473966263e-05
-1.1527724975129e-05
-1.49550641992417e-05
-2.67106342823807e-05
-1.0657212720516e-05
-7.38519257429831e-06
-2.71081422950372e-05
-1.97005771556615e-05
-2.11780569849648e-05
-2.51832045095187e-05
-1.65359525743945e-05
-4.86769288602778e-06
-2.35657056530916e-05
-1.40370773441158e-05
1.49968233891518e-05
-1.73824321236653e-05
-1.89866253772294e-05
-1.08719563783694e-05
-2.96912854091451e-05
-6.99821405757362e-06
-4.47016053801681e-06
-1.10078717275271e-05
-2.22269292426177e-05
-1.40606880160143e-05
-2.41297960197536e-05
-2.67828324870335e-05
-2.34637987103459e-05
-1.95875620772701e-05
-3.71731707584401e-05
7.22580986045896e-06
-1.44126240692548e-05
-1.93041556518199e-05
-6.28270963890479e-06
-5.59139899118243e-06
-3.38210744760554e-06
-3.03535317751229e-05
-3.36558040941526e-05
-1.90796133779471e-05
-1.04561280300486e-05
-1.38036873720091e-05
-6.55537727583179e-06
-9.56340530500542e-06
-3.80133337658845e-06
-2.27191625767307e-05
-1.84353331907345e-05
-2.45443095495947e-05
-2.73917064186507e-05
-2.18004069987813e-05
-1.79982321422168e-05
-3.10218374061844e-05
-1.61259453634232e-05
1.52745294996268e-06
-1.76120107252318e-05
-1.09607839425643e-05
-6.54544564387171e-06
-1.76151922125105e-05
-1.03022771298096e-05
-1.90789108723552e-05
-2.39168568282249e-06
-1.43110537814032e-05
-3.8668305103871e-05
-8.46723020118142e-06
-1.67434790490053e-05
1.56923641147498e-07
-1.52859254486594e-05
-1.71858697422684e-05
-7.91488235450206e-06
-1.75345058027468e-05
-3.03405211955031e-05
-2.6364637576535e-05
-2.39297196364904e-05
4.11962972526033e-06
-9.75687021180235e-06
-2.25356874640809e-05
-1.89629718128223e-05
-1.93385068362701e-05
-1.74739259528608e-05
-1.90861761820593e-05
-1.83990381580506e-05
-3.88802969627731e-06
-6.04378833189291e-06
-1.43983160998166e-05
-1.29675300653834e-05
-2.29754798609006e-05
-9.01590438662944e-06
-8.06303120631352e-06
4.3850139577821e-06
-1.42236950344281e-05
-7.87540340939977e-06
9.12638106880136e-06
-1.71867528194422e-05
-1.84873145876599e-05
-2.1934332758733e-05
-8.94651826547887e-06
-1.42515161309144e-05
-1.56339076551607e-05
-1.36015123110539e-06
-1.55590779914679e-05
-3.3481953073586e-05
-2.16174810698628e-05
-7.28924112864085e-06
-1.31711273603334e-05
-1.33310048877433e-05
-9.53671462228116e-06
-2.40229146562857e-05
-1.56075101910625e-05
1.34737671519952e-06
-1.08239136788475e-05
-3.36375911139602e-05
-2.54081950782455e-05
-1.98743881901281e-05
-2.90413709635362e-05
-3.01581183438763e-05
-1.1865912152625e-05
-1.93109849781557e-05
-2.25307428636066e-05
-1.22703897697267e-05
-9.58333187387253e-07
-1.1454161700018e-05
-7.77156512272224e-06
-3.46653680763631e-05
-2.46853111393696e-05
-1.15136134632582e-05
-3.42001326393247e-05
-1.82472991779367e-05
-1.41644815742312e-05
-3.83907904154891e-06
-2.13969080399589e-05
-3.25242058474823e-05
-1.4217809256084e-05
-2.76540220000773e-05
-9.8190295184489e-06
-1.12788054576299e-05
-5.20385096094955e-06
1.67677551255399e-06
-1.53375496778892e-06
-4.51162109524365e-06
-8.73123130227586e-06
-1.3456187311859e-05
-1.58802907991888e-05
-1.55281113297275e-05
-2.60185607427402e-05
-6.8165475361476e-06
-1.92724256300205e-05
-1.66503418153586e-05
-7.68625136295615e-06
-1.86134875905404e-05
-3.2695977658015e-05
-7.67043466891988e-06
-2.21543130464212e-05
-4.82913075326532e-06
-1.86710911897233e-05
-1.03535143944443e-05
-1.95061034540864e-05
-1.11110706525862e-05
-1.85036519973005e-05
-8.89202401551924e-10
-8.9471731265578e-06
-8.17214841581027e-06
-2.26353055050192e-05
3.32424019802094e-06
-2.70987089852197e-05
-1.04374217179037e-05
-2.0772021952318e-06
-1.79509713687518e-05
5.07370546793439e-06
-1.57020867756848e-05
-1.00666989760247e-05
-3.15228159028869e-05
-2.73854399511201e-05
-1.97104319048067e-05
-9.93621353053017e-06
-2.07487324731209e-05
3.54685888423474e-06
-1.32954663909384e-05
-3.68443251269175e-05
-2.68253962900084e-05
-9.60302005416235e-06
4.67302724487461e-07
-2.66954060464958e-05
2.10663844861744e-06
-6.4077287744428e-06
-2.48287695961783e-05
-3.12373326632205e-05
-9.37520735222017e-06
-7.90030950473979e-06
-3.35754142824109e-05
-1.1180276486966e-05
-1.76271547061518e-05
-1.96857236790859e-06
-1.42169488084112e-05
-1.98722083789025e-05
-3.19518438507418e-05
-1.64578699893841e-05
-1.22712638569092e-05
-3.76816518495803e-05
-1.77146980551842e-05
-1.25649419317423e-05
-1.26810546102424e-05
-9.40289984787609e-06
-2.54404300978427e-05
-6.67377585417141e-06
-6.66690224871101e-06
-1.67631119409139e-05
-9.01329267021676e-06
-7.31945028613686e-06
-1.79564618240286e-05
-1.27500964756807e-05
-1.09730639531861e-05
2.36617841083618e-06
-3.02009823066641e-05
-2.89756297192305e-05
-2.71470012212788e-05
-1.80880737366575e-05
-2.40268459319872e-05
-2.31049687285902e-05
-1.80977180210977e-05
-9.15091949465624e-06
-1.79948223862031e-05
-3.03549307899638e-05
-3.2887369020557e-05
-1.47147094516901e-05
-2.02793073892037e-05
-1.81766070653158e-05
-1.33532328885997e-05
-1.82043060875247e-05
-5.38306928808513e-06
-1.40658604281289e-05
-1.48676170461874e-05
-1.11144369225304e-05
-2.4656561513104e-05
-2.06513436043035e-05
-4.42844262209539e-06
-2.76579040826345e-05
-1.34322166803475e-05
-8.44092407377476e-06
-2.59919155555221e-05
-2.78217384281365e-05
-1.47958498144906e-06
-1.15395921393814e-05
-2.0067597569935e-05
-2.97782510548194e-05
-9.81196861806078e-06
1.11419909566298e-05
-1.47461754503147e-06
-2.01430491408869e-05
-1.9706773940176e-05
-1.5755683065427e-05
4.89072220866426e-07
-6.06481526037003e-06
-1.34107554886866e-05
-9.65083354872316e-06
-1.64493629637347e-05
-3.58837308555338e-05
-1.2868574396076e-05
-1.45372890158315e-05
-2.51591149494678e-05
-9.54025115833867e-06
-2.65389534373924e-06
-2.14576639802291e-05
-1.71651054771524e-05
-3.55224028516772e-06
-6.7991397578947e-06
-2.94729777226885e-05
-1.07214259598891e-05
-9.79837353867793e-06
-2.16644966183996e-05
-3.12649776730695e-05
-1.98656073998663e-05
-2.62499088788543e-07
-1.58614692699849e-05
-7.07126871707893e-07
-8.5489617554517e-06
-2.62317946562607e-05
-1.41767109724222e-05
-1.44263617511808e-05
-2.31112381332071e-05
1.68244292300265e-06
-1.80099127540969e-05
-1.56102530539875e-05
-2.94588268489139e-05
-2.04089624337353e-05
-3.0166546157321e-05
-2.81737932645542e-05
-1.19609036195969e-05
-5.2039289471441e-06
-2.59239381104626e-05
-1.36617296639481e-05
-1.91453546601311e-05
-1.68556832441521e-05
-1.41419196016487e-05
-2.80379266894605e-05
-1.90638757643394e-05
-2.2820580393848e-05
-3.59861564665727e-05
-1.22380537770448e-05
-2.08400240833508e-05
-2.17690564579884e-05
-9.57202417167533e-06
-3.18502363758555e-05
-3.52045991046128e-05
-2.23367820896643e-05
-1.52607928967255e-05
-3.90068075264611e-05
-2.31593918166524e-05
-1.92306060397488e-05
-1.68039469502471e-05
-1.22054327288403e-05
-7.3990606666657e-06
-1.8127784643359e-05
-5.67283782161045e-06
-2.87969441677587e-05
-6.24794546930652e-06
1.77110197134292e-06
-1.8961652638755e-05
-2.08000980137652e-05
-1.02085646488322e-06
1.09915554185818e-05
-1.94960972547869e-05
-1.64349273555571e-05
-2.95851153527496e-05
-2.44838623126899e-05
-2.49589499157343e-05
-1.74327415002152e-05
-1.60381703459322e-05
1.27459495633816e-06
-1.41913941199194e-05
-1.4045170366681e-05
-2.07975544669086e-05
3.56780114504701e-06
-1.51524966209736e-05
-1.09951159540474e-05
-2.28641929502798e-05
-9.16774291386845e-06
-1.55546230732698e-05
-1.8413267899222e-05
-2.35737052315563e-05
-9.87760720392865e-06
-2.65581823334366e-05
-2.6020575868334e-05
-7.72499644324333e-06
-3.14936375919548e-05
-7.3425118419936e-06
-2.70902839246192e-05
-2.57680639642811e-05
8.14388269657674e-07
-1.48029241096957e-05
-1.14201776719295e-05
-2.39101359311342e-05
-1.12912469180872e-05
8.69686936232872e-07
-1.20987241823517e-05
-1.51595740371914e-05
-1.0431949183494e-05
-1.81842886348786e-05
-1.24440299158186e-05
-1.01339322715402e-05
-2.56415899789792e-05
-2.19943855978041e-05
-4.1220447038898e-05
-2.36359705784097e-05
-2.77099824635512e-05
-2.75055766690897e-05
-2.55107852360708e-05
-1.52276247078207e-05
-2.14871017799722e-05
-1.38204244790244e-05
-6.5772733022152e-08
-9.68490404508822e-06
-1.76831952641875e-05
-3.15795535587507e-06
-1.61479582900589e-05
-1.31328947139677e-05
-2.29975450657957e-05
-2.54821965307931e-05
-2.76085998643754e-06
-1.71357045060776e-05
-1.76667075906405e-05
-1.96722823688076e-05
4.23979717955451e-06
-1.53907904569436e-05
-3.06575893172497e-05
-1.01469361915285e-05
-2.04048812052444e-05
-2.34082771857568e-06
-8.87747440707156e-06
-1.76030681632589e-05
-2.60262408326235e-05
-1.16045310919253e-05
-1.79641840267992e-05
-9.88144968860663e-06
-2.61191529394167e-05
-3.18369455806422e-06
-2.48027778585561e-05
-1.6797607649326e-05
-7.13920387891359e-06
-2.4780732924934e-05
-7.21915071818878e-06
3.3639372743651e-07
-4.22149637128227e-06
-1.64969177925535e-05
-3.14044744987627e-05
-1.30893065848575e-05
-5.75910557714602e-06
-3.05219213451538e-05
-6.43525196380385e-07
-1.70347880798411e-05
-1.73913018420023e-07
4.79009737774439e-06
-2.97034327396631e-06
-1.80615801234438e-05
-1.59905453719917e-05
-1.2601402980526e-05
-9.84132036167944e-06
-2.14485402474642e-05
-2.18117700481517e-05
-1.83440369388186e-05
7.45542210785201e-07
-8.62945343029434e-06
-1.60540988262408e-05
-2.2811621908171e-05
-6.5529506533866e-06
-2.24816119506375e-05
-1.22728732067669e-05
-3.41643748815005e-05
-1.05607282875198e-05
8.17360253108131e-07
-3.76829536863506e-05
-2.59855266815505e-05
-9.98350312949707e-06
-7.77340398974888e-06
-1.19507306488053e-06
-2.20417091384517e-05
-1.87482663686565e-05
-1.21012048416794e-06
-8.57519705988621e-06
-2.39643879007479e-06
-2.00815147589807e-05
-1.11112399410559e-05
-6.87541835480912e-06
-6.80481004894651e-06
-1.1687290413793e-05
-2.20532665440803e-05
-2.72900203161915e-05
-1.23826838259671e-05
-1.69559893830386e-05
-2.12080855679485e-05
-9.86095175709697e-06
-1.20274218891362e-05
-2.53965148712998e-05
-3.05310956999712e-05
-2.70563219263788e-05
-3.15006292672008e-05
-2.32785364362553e-05
-1.32693534848515e-05
-2.49939687715642e-05
-1.61826657628021e-05
-1.9150685828087e-05
-2.02767886942593e-05
-1.00719303394458e-05
-1.85642062783858e-05
-6.70723126155767e-06
-1.476452500479e-05
-7.19159008687281e-06
2.12227525903791e-06
-1.84490810782428e-05
-2.71467279791854e-05
-1.3820566003669e-05
-1.09191637390849e-05
-1.48758110115344e-05
-1.7754305567191e-05
-2.49935012583941e-05
1.04481806126613e-05
-1.58149955764547e-05
-2.52534355501047e-05
-9.70410823723758e-06
-2.14715677188366e-05
-6.29080434444721e-06
-2.14292927895385e-05
1.05197905678471e-06
-1.56139069032318e-05
-1.58419523195644e-05
2.88413864162304e-06
-7.3533697334539e-06
-1.1801593575001e-05
-2.30437244106143e-05
-2.79236265217558e-05
-1.66687146102129e-05
-7.81471508818684e-06
-7.02881879764025e-06
-7.15334074841987e-06
-2.59787591623224e-05
-3.53838043590063e-05
-5.24030284055524e-06
-2.29135971523506e-05
-2.01800394809317e-05
-1.41135549751887e-05
-4.60159359317306e-06
-2.79759707842853e-05
7.58922990338779e-07
-1.57924416769257e-05
-3.16029524203178e-05
-1.48249305033225e-05
-2.21586329724108e-05
-2.52464904433577e-05
-1.8451270852088e-05
-2.10545774354193e-05
9.32343899017322e-06
-1.82752209923902e-05
-2.0084257939818e-05
-1.93415113967382e-05
-4.45908969278667e-05
-2.16102917298556e-05
-2.90913599476388e-05
-2.47475107118348e-05
-3.56706835059187e-05
-8.86553884643592e-06
-9.76414421192094e-06
-1.18305117040989e-05
-1.28090495368508e-05
-2.23670135353793e-05
-8.13240457116662e-06
-2.05000948797959e-07
-2.62264436305247e-05
-1.88655379532328e-05
-4.18028923480458e-05
-8.9118087275628e-06
-2.54979827337704e-05
-2.4622868245388e-05
-7.33515584722961e-06
-1.76422056673789e-05
-5.36465483755288e-06
-1.22227355918384e-05
-7.97502898998609e-06
-2.68497293959965e-05
-8.46961259558033e-07
-1.48477238140224e-05
2.43430357196108e-07
-1.78972863209173e-05
-9.5614338037351e-06
-9.20764940788236e-06
-2.83398444372224e-06
-1.00064707368257e-05
-2.15884234692956e-06
-1.61461409341231e-05
-2.77786289685146e-05
-2.7270499191213e-05
-8.33035391444743e-06
-2.22992904446387e-05
-2.21457051963307e-05
-1.53824926493545e-05
-3.79830477388765e-06
-9.72333318749032e-06
-6.8886261365886e-06
-2.22319055262727e-05
2.63490678783225e-06
-1.38533627931155e-05
2.28336549519161e-06
-2.19347306009816e-05
8.24953673600096e-08
7.0157911663072e-07
-1.55740418510493e-05
-1.15902635102709e-05
5.5278548256682e-06
-1.53688910795957e-05
-7.36538691018582e-06
-2.08189704095912e-05
-2.01209006512804e-05
-1.02789538423637e-06
-1.29436973832211e-05
-3.04937093044916e-05
-2.15314497206805e-05
-1.45421698115291e-05
9.10599880496804e-06
-2.87058673400772e-05
-3.55136729338267e-05
1.88560505746387e-06
-1.67401931381961e-05
-5.39086837694542e-06
1.4449781754881e-06
-8.71451396741239e-06
-9.71477536542385e-07
-2.08241395509472e-05
-1.02826988579689e-05
-1.81611010840733e-05
-3.26725802317119e-05
-9.2238149502938e-06
-2.39190858941965e-05
-7.23952875726045e-06
-4.87581916681285e-06
-2.45314845913758e-05
-8.9866241785458e-06
4.601680279864e-06
-2.87938767182228e-06
3.08797059200523e-06
2.04032266503198e-06
-1.64994750439482e-05
-2.56752473577208e-05
-2.03090857562784e-05
-2.41673769712987e-05
-1.3803519862865e-05
-1.3682953618044e-05
-1.11558107111314e-05
-3.80840384864029e-05
-3.2030147739069e-05
-2.3031884505351e-05
-9.36239090549159e-06
-2.248927243403e-05
-2.04845186180984e-05
-1.51979878082667e-05
-1.16707383551278e-05
-7.261189433733e-06
-1.77846401222882e-05
-3.53787593073817e-05
-9.40367692291166e-06
-1.49960498111487e-05
-1.77796730892811e-05
-9.47815825479883e-06
-1.25692530447174e-05
-1.49789857126579e-05
-1.52125363491097e-05
-2.35988626891465e-05
-2.89498679131664e-05
-1.27649729045403e-05
-1.59644591559463e-05
-1.38562322895654e-05
-1.29205862460373e-05
-9.78236270012724e-06
-1.34435727571675e-05
-1.75544351389599e-06
6.10076767609548e-07
-1.62571735597913e-05
-6.54896750511663e-06
-3.57572808723265e-05
3.59974653568152e-06
-5.4803665412453e-06
-1.05331740289554e-05
-9.66301451946071e-06
-6.98121137070029e-06
-1.31555867634776e-05
-6.65654387420122e-06
-3.52230362665384e-05
-2.18933765811073e-05
-1.52750614805647e-05
-7.8507893598006e-06
-1.64634003539971e-05
-1.89832507574011e-05
-1.656999365437e-05
-1.82376888622504e-05
-4.84869106333859e-06
-7.97885411779221e-06
-4.74590321010613e-06
-2.49511367153633e-05
-7.4827841436886e-06
-1.82980557740922e-05
-6.00616578172573e-06
-1.42126699591815e-05
-3.76023269722411e-06
-1.63542431570264e-05
-6.83031151145291e-06
-2.79168732700119e-06
-1.74975961607442e-05
-7.22643850721964e-06
-2.81822418744429e-05
-7.29429143850463e-06
-1.96094756103478e-05
-1.39766610547953e-05
-1.14187095821065e-05
-2.12621160579892e-05
-6.97730266754882e-06
-2.83622390215355e-05
-8.66641857905567e-06
-1.92634652444414e-06
-1.84733954787553e-05
-2.79246511399323e-05
-8.77386021413144e-06
-8.47152068516762e-06
-1.59346856974027e-05
-1.33269821112839e-05
-7.48187273344005e-06
-1.60249656534506e-05
8.11841168404163e-07
-1.97503227727834e-07
-2.53732445915334e-05
1.72318356361836e-06
-2.25688316306745e-05
-1.7226907343781e-05
-2.09032144459695e-05
-1.32912478005516e-05
-3.19684678104845e-05
-3.07900382520672e-05
-2.20550342838809e-05
-1.04885648312572e-05
-3.88913047254108e-06
-1.03539741922332e-05
-1.35893110131441e-05
-2.715338527922e-05
-2.13277196633336e-05
-7.41839199717608e-06
-8.38501815820429e-06
-1.55860755373196e-05
-8.26447091770858e-06
-2.60867805879134e-05
-1.81110162361267e-05
-1.5620315009359e-05
-1.54779019447756e-05
-1.14493090182534e-05
-1.5887718981864e-05
-2.0340492747858e-05
-2.04412152009197e-05
-7.58511557887804e-06
-2.20646239668824e-05
-2.99053962063069e-05
-3.22516755361579e-05
-8.75438247484095e-06
-5.47132778911108e-06
-1.98013895362857e-05
-1.86982853863391e-05
-6.93404809772846e-06
-4.29070468582602e-06
-1.19086569921533e-05
-1.97870589666844e-05
1.85375635781933e-05
6.57633139435066e-06
-1.05207710803663e-05
3.34277600849672e-06
-5.16121182316299e-06
-2.06555860513672e-05
-8.2294520046358e-06
-1.00954486568615e-05
-2.09767725186609e-05
-3.40385581042014e-05
-2.33173886978641e-05
-1.34345142770592e-06
-3.04989899281266e-05
-7.89681723069651e-06
-3.6295721395694e-05
-2.16671649200257e-05
-2.62052270765376e-05
-1.97713507496378e-05
-1.83880090143439e-05
-1.46540758397639e-05
-9.88539133071369e-06
-6.88050957327734e-06
-2.76850518376835e-06
-6.65914289326125e-06
-6.95169240025926e-06
-1.11441694737858e-05
-1.376233556958e-05
-3.029549170286e-05
-6.45028010342521e-07
-2.12089482017232e-05
-2.64021192252251e-05
-2.51208858557541e-05
-1.52657668257378e-05
-1.78462593663674e-05
-2.06555396601427e-05
-3.35047980332758e-05
-1.03347498972954e-05
-6.76947916019603e-06
-2.02465376712402e-05
-1.16449320680559e-05
-1.53343450849768e-05
-1.47833069200677e-05
-1.94761542608512e-05
-1.45444228331568e-05
-1.8078011908459e-05
-1.98201950131504e-05
-8.75276653145435e-06
-1.37994233071454e-05
-2.00613561470235e-05
-2.2443243361839e-05
-1.65456173319662e-05
-2.22797034900324e-05
-1.65870022566939e-05
-1.17860066264103e-05
-2.16068631550544e-05
-1.48625434333674e-05
-3.67042121463943e-05
-1.77634007065832e-05
4.64286389217721e-07
-9.9659725498468e-06
-1.02208653370298e-05
2.39794756081488e-05
-1.14338618072754e-05
-2.93134760098389e-05
-2.9207590960396e-05
-2.18253387280016e-05
1.10551011620148e-05
-9.15282961036692e-07
-7.35833371148189e-06
-3.35552459928824e-06
-1.52246473781879e-05
-1.28198925276003e-05
-1.76065142295989e-05
-2.2410108573178e-05
-2.39376666126213e-05
-3.04755302944452e-05
-5.32966726543608e-06
-2.20240566390443e-05
-1.87136079140914e-05
-7.29225425627943e-06
-2.47872244042795e-05
-2.52530438805508e-05
-3.13883858892977e-05
-1.29827617377914e-05
-9.49315420415414e-06
-2.1182766448093e-05
-2.52852051015549e-06
-3.22697736939407e-06
-7.84665611322493e-06
-1.06699864502401e-05
-1.95570606621184e-05
-2.10527687319779e-05
-7.71479622343803e-06
1.42261931837182e-06
1.74678158761639e-05
-7.80039435908974e-06
-1.67512717122013e-05
-2.99081863304642e-06
-1.38995840427003e-05
-3.28349949139872e-05
-2.79879265228283e-05
-3.02662871058143e-07
-3.01881856808244e-06
-3.10775252768335e-05
-3.54551894154459e-05
-1.17576723374498e-05
-1.66017319447342e-05
-2.56607563028559e-05
-6.39170473464999e-06
-2.08314344327485e-05
-2.87604405274216e-05
3.39170850532411e-06
-7.57440636041366e-06
-2.09569750857601e-05
-1.32349563064079e-05
-1.50583018050204e-05
-4.2532298853572e-05
-9.24216332752291e-06
-3.71658796737203e-05
-2.27074877103608e-05
-1.80764329458971e-05
-3.15887779755108e-05
-1.3642728157829e-05
-2.12642353673653e-05
-2.25330711624741e-05
-2.4856994709134e-05
-2.30323620346585e-05
-1.71867848778926e-05
-4.81687744307968e-06
-5.40625042384684e-06
-1.82034446405663e-05
-1.12517948963442e-05
-1.40684011622205e-06
-9.05735419057693e-06
-1.19236686762981e-05
-1.34357000695516e-05
-6.20294732877877e-06
-1.77627242171477e-05
-1.00546268370042e-05
-1.62129301780036e-05
1.30687498932074e-05
-5.66231433504987e-06
-1.52743505933214e-05
-9.04238850107641e-06
-1.43908835233875e-05
-9.09269931752578e-06
-1.57535552290767e-05
-1.1760485124013e-05
-1.2491082868595e-05
-3.92292589378873e-06
-1.94577038190425e-05
-1.67101180817121e-05
-8.79526222558512e-06
-7.92536919588321e-06
-4.30416467443198e-06
-9.12537424088984e-06
-1.25406207466451e-05
-2.12499169550953e-05
-3.63351060307986e-05
-1.68704783915312e-05
-1.61492212029515e-05
-3.4431613949031e-06
-1.9500438056264e-05
-2.46283194679154e-05
1.90714306677888e-05
-7.80290701671388e-06
-6.32284756165743e-06
-1.60254541014042e-05
-2.21810566332951e-05
-9.65263623734326e-06
-3.17194773050013e-05
-6.78803760884685e-06
-1.29825976043951e-05
-2.75032138423117e-05
-9.94870608687764e-06
-2.0237930002963e-05
-7.64670418890578e-06
-9.09556025360245e-06
-2.43248012612992e-05
-4.56710515356223e-06
-1.29589159391129e-05
-2.00843677323642e-05
-1.91485212177948e-05
-1.4266115881728e-06
4.43794210797973e-06
-2.03430383750025e-05
-3.523001840955e-05
-1.17875299081338e-05
-1.43502238647028e-05
-6.65203211712223e-06
-1.00813846217472e-05
-2.37388660989727e-05
-1.73206386784411e-05
-1.4724302102444e-05
-5.54993703530563e-06
-1.77622420438166e-05
-2.98008232826862e-05
-2.32057073822753e-05
-2.70960007742767e-05
-1.79800983867894e-05
-1.53452938987599e-05
-1.00128736674603e-05
-6.68208901766403e-06
-2.16573980012944e-05
-1.66605156625236e-05
-3.38029245575879e-05
-2.89298736394789e-05
-1.44974623210679e-05
-3.82777086895687e-05
-1.38328610744167e-05
-1.89640259101834e-05
-2.81389192362071e-05
-2.49519526467238e-06
-2.30836008892333e-05
-1.49462728088788e-05
-1.94028685607379e-05
-2.95057708070671e-05
-1.62545959329443e-05
-1.95599135509269e-05
-1.80738628468398e-05
-9.85139702891135e-06
-1.07490582146188e-05
-1.64114963618901e-05
-3.20146983029429e-05
1.46633341016431e-06
-1.38820275709207e-05
7.19670857634456e-07
-2.60168990149265e-05
-3.79821124207602e-06
-4.97542684569434e-06
3.4563185040213e-06
-8.61296061472975e-06
-1.4706846705197e-05
-5.17608481777866e-06
-7.43190058802771e-06
-5.25909713614321e-06
-1.19129712058149e-05
-9.3907161123545e-06
-1.70607454158934e-06
-2.27223478149141e-05
-1.38361230666181e-05
-1.88491129612112e-05
-1.043513378987e-05
-2.41252224031819e-05
-1.79627117651302e-05
-2.73651509726662e-05
-9.19224808774827e-06
-1.19287501726346e-05
-4.90159855238067e-06
-1.1992753841548e-05
-6.94137007375115e-06
7.86416238702746e-07
-2.84716088190269e-05
5.14593106635279e-06
2.8290528392302e-06
-7.88436531909595e-07
-2.2374924581738e-05
-2.1869600494811e-05
-1.18060325360027e-05
-1.52203995160572e-05
-8.39527539096924e-06
-1.02455445747775e-05
-1.02946080942619e-05
-6.72723153041597e-07
-5.06876449187523e-06
-1.31724575325459e-05
-2.3854830520692e-05
-1.87506645515628e-05
-2.58504217524186e-06
-2.55842529409399e-05
-2.25461170403957e-05
-2.7981049073316e-05
-2.73079298719228e-05
-2.91278047828362e-06
-7.35790779762896e-06
-2.05957263901561e-05
-2.72153495684803e-05
-5.79531559286772e-06
-1.29559819506981e-05
-1.1684917218942e-05
-1.33765874471001e-05
-1.86623239212274e-05
-1.68133256308433e-05
-1.25264074152904e-05
-2.23251789061354e-05
-3.19041924082315e-05
-2.6524870009222e-05
-2.21528569598185e-05
-1.20288605836011e-06
-2.22141715111571e-05
-3.83712815163758e-05
-3.10855533567757e-05
-2.35750246143989e-05
-1.38756517059062e-05
-2.59724431877494e-05
-2.59390294867961e-05
-7.57321023976033e-06
-2.3586396700047e-05
-6.17558211705301e-06
-1.45170278154687e-05
-2.872770078899e-07
-2.14334969348091e-05
-1.90741361182986e-05
-9.71110677721698e-06
-2.26386946447312e-06
-2.40776402202628e-05
-3.2790071886257e-05
-2.52255580199167e-05
-1.36919408502978e-05
-2.08846817859129e-06
-1.359467865778e-05
-1.54862989468693e-06
-1.384744709194e-05
-3.98926467275075e-06
-2.76646118883627e-06
5.79015302342841e-06
-3.46274213531776e-06
-7.22296332729848e-06
-1.64971295087835e-05
-2.95963480588184e-06
-2.15372447617726e-05
1.92336338326954e-05
-4.08855241856523e-05
-8.53503649038702e-06
-1.62234753147367e-05
-1.84027699522744e-05
-9.22672471247944e-06
-6.08113496411031e-06
-2.10545219310081e-05
-1.29465699957364e-05
-1.21986813969225e-05
-1.04617886890244e-05
-2.52494016209376e-05
-2.61041372169913e-05
-1.49490669403183e-05
1.92336599433043e-06
-1.90906001125493e-05
-2.20303805729602e-05
-1.61245773561704e-05
-1.76948364423936e-05
-1.29379806949366e-05
-2.07605690832006e-05
-1.33653723341245e-05
-7.47875074838575e-06
-2.31139845315207e-05
-8.50346718189435e-06
-2.18096736233082e-05
-2.45161957343213e-05
-1.48742615417543e-05
-1.51369485970247e-05
-1.43523974933396e-05
-1.21492374684797e-05
-1.73254332518689e-05
-1.85858769287373e-05
-4.08268228639196e-06
-6.08135195138021e-06
5.68505601191519e-06
-9.9073700200981e-06
3.66917503350887e-07
-2.09857759272231e-05
-3.37864796765383e-06
-1.41908904631201e-05
-1.76088539154863e-05
-1.89795891077001e-05
-1.5594501453975e-05
-1.01850496020755e-05
-9.67597818420636e-06
-2.04830973102614e-05
-2.39839896516387e-05
-1.48076610835397e-05
-1.73000920555557e-05
-2.0540825997143e-05
-7.1175308420278e-06
-1.79492386279708e-05
-1.77733935931271e-05
-4.09121362218695e-05
-2.6254556752926e-05
-1.66120651996223e-05
-1.45335847642612e-05
-1.07553540359561e-05
-3.87595819851601e-06
-7.75558088813789e-06
-1.03327238393353e-05
-5.31330267987326e-06
9.65209074506522e-06
-7.31247964398728e-06
-4.80970288696277e-06
-2.02624728128983e-05
5.6136568481626e-06
-1.39646587122496e-06
-7.56842135590851e-06
-2.45335992683213e-05
-1.64667764337641e-05
-2.49629728303171e-06
-1.4341266610245e-05
-2.80781326861645e-05
-2.55765219487206e-05
-1.95098310373103e-05
-2.0641587707372e-05
-1.73942392134408e-05
-9.59543370123242e-06
-5.74701312435102e-06
-1.04570641727813e-05
-1.93152961251028e-05
-1.79408236374083e-05
-1.93138393796668e-05
-7.04636779072396e-06
3.72850361018271e-06
8.4975934840643e-07
-1.5296602509613e-05
-2.82014373490132e-05
-1.97191097880959e-05
-1.22462144595082e-06
-1.06804284312968e-06
-1.89473613224711e-05
-1.3068182975001e-05
-5.74475573882759e-06
-3.33595649889352e-05
-2.29673833294406e-05
-4.04343529391156e-06
-7.02507492893091e-06
-2.82413492782983e-05
-6.13535404875866e-06
-5.19469649173526e-06
-1.48953611821022e-05
-2.6306665307305e-06
-2.65723893913059e-05
-1.33659497002333e-05
-2.6695929718111e-05
-9.32491897441818e-06
-8.37404546208464e-06
-1.10031025084272e-05
-1.28098807845098e-05
-2.3727620882853e-05
-2.91500677590999e-05
-3.49932215758738e-05
-1.93365070276119e-05
-2.52764726157153e-05
-1.33645375049284e-05
-1.32186238351437e-05
-2.21698469757245e-05
-2.66704389954842e-05
-2.85304228112193e-05
-5.11876009106129e-06
-2.3739925488503e-05
-2.06670794308587e-05
-2.12230425393516e-05
-2.12263557492414e-05
-1.50989935056222e-05
-8.75727127360568e-06
-1.49538945388649e-06
-2.11419262216096e-05
-1.86628141671173e-05
-1.82863936271669e-05
-1.47997346949224e-05
-1.15064772471826e-05
-2.94500937377437e-05
-2.10743830200878e-05
-1.92493391214393e-06
-2.90998856000949e-05
-2.29298204152527e-05
-6.76224839835556e-06
-2.63709224004786e-05
-2.21613819161087e-05
-8.85010651923374e-06
-1.21224034823561e-05
-1.09094270062416e-05
-2.03867288357947e-05
-1.71096869708274e-05
2.60793412818238e-06
-5.15557553053413e-06
-1.13712927659594e-05
-2.60832612197781e-05
-1.3813062420524e-05
-6.85446825658423e-06
-1.41432337548309e-05
-3.43498487952433e-05
-9.54508609866976e-06
-3.34156183616474e-06
-2.02788362563037e-05
6.97415156703505e-06
-1.07577563099128e-05
-1.975216115318e-05
-1.55685466306606e-05
-2.15308670289918e-05
2.8897770004485e-06
-2.13122380155843e-05
-2.35911616420702e-05
-8.50569308868352e-06
2.42662530062284e-08
-1.16647386397196e-05
-7.54432571690069e-06
-2.09551114522852e-05
-3.05955913748118e-05
-3.62674142383835e-05
-1.49679839237133e-05
-2.43927541979772e-05
-8.68609893555862e-06
-1.43836374348699e-05
-1.85381280981467e-05
-2.73011928715835e-05
-7.34999446923758e-06
-9.54522042676208e-06
-2.43912447202783e-05
-1.89713673859754e-05
-1.37505902958698e-05
-1.84301468686541e-05
-1.84131496521996e-05
-1.7909724105871e-05
-1.8725129212556e-05
-1.33709574019322e-05
-1.90010785308175e-05
2.28798407969595e-05
-1.28207106175623e-05
5.37031422796613e-06
-2.03824859837932e-05
-1.34645586821976e-05
-2.71778621808851e-05
-2.31277892265236e-06
-1.56829511581107e-05
-2.22168053605445e-05
-1.64720877442866e-05
-2.85364628871699e-05
-1.31824887960945e-05
-1.93015866813477e-05
-2.07797973107825e-05
-3.18623411825096e-05
3.49655182528746e-07
-1.5173635439475e-05
-2.49808392619382e-05
-2.76807704074473e-05
-2.69196900625856e-05
-2.576335897982e-05
3.3160407978148e-06
1.35379208430183e-07
-1.07181198655673e-05
-3.19769718859306e-05
-1.02911652112935e-05
-2.18330557464956e-05
-7.75203643774595e-06
-8.45671475514453e-06
7.62756005872351e-06
-1.80917853764333e-05
-1.02716879535759e-05
-1.98561131723749e-05
-2.62259063791575e-05
-1.7631418133242e-05
-2.45964166015056e-05
-2.87287594306398e-05
-1.07600303522666e-05
-3.66678120115872e-05
-4.22885459757395e-05
-1.40904251104019e-05
-1.81734210241104e-05
-2.70590796131618e-05
-1.12880090248685e-05
-1.36373619348919e-06
-1.36168804225138e-05
-9.08159805972981e-06
-1.55569584253515e-05
-1.14012516112002e-05
-5.70481368602264e-06
-9.78500713192445e-06
-4.96134595501557e-06
-6.12254276661682e-07
-6.77568758061896e-06
-1.31787495357244e-05
-5.60283677143054e-06
-2.65160104056857e-05
-1.14981573699056e-05
-1.96833662695915e-05
-2.88321280919818e-05
-2.07113205319685e-05
-3.26020667570105e-06
-7.05068646545101e-07
-2.30333714818149e-05
-1.3514967796941e-05
-4.53838034225965e-06
-6.8222700347335e-06
-1.7989731629811e-05
-1.15522151548778e-05
-2.65143163803782e-05
-2.55766832470953e-05
-8.88415525274255e-06
-1.13011565912321e-05
-3.02144797278803e-05
-1.19274405695708e-05
-8.32821295903668e-06
-1.83353165817226e-05
-2.74442436718088e-05
-9.70605461409426e-06
2.67040096220432e-06
-2.90213076183164e-05
-2.11479734891493e-05
-2.17277110563778e-05
-3.04872183879132e-05
-1.97054983184079e-05
-9.47024566626455e-06
-1.33358409328764e-05
-4.76777312105109e-06
-1.71133478420304e-05
-1.80831502260197e-05
-1.1533183764195e-05
-1.42263227646608e-05
-1.40562047615788e-05
-6.54472378293183e-06
-2.67762857720295e-05
-1.00174502817073e-05
-2.50158942758412e-05
-2.26867591668523e-05
-1.58746703073178e-05
-8.28393131839833e-06
-1.12787495986491e-05
-6.84692935396417e-06
-3.26944143925276e-06
-1.16360097636563e-05
-1.43565290416038e-05
-1.78648993675136e-05
-6.17099890974314e-06
-3.78255402756977e-05
-1.78721617793876e-05
1.68838660114207e-06
-2.53906389113993e-05
-1.27524563404436e-05
-8.23633021112999e-06
-2.87884260982822e-05
-2.68816208937995e-06
-8.76079460308776e-06
-1.24767816966368e-05
-1.56303540997585e-05
-1.89283533946087e-05
3.18965051556099e-06
-9.18490984093584e-06
-1.69632559762651e-05
-6.3330692114123e-06
-2.4393154926861e-06
-2.08193555205481e-05
-1.3691077556276e-05
-2.48597589822508e-05
-1.08236173865411e-05
-2.66221885411762e-05
-2.16291681547179e-06
-1.83908901325813e-05
-1.88251677797212e-05
4.77652838434007e-06
-2.05979544835633e-05
-9.57030434820838e-06
-6.45255449676884e-06
-1.49729051737213e-05
-2.01772800438536e-05
-9.34099792823871e-06
-8.23482590607907e-06
-9.63991600720623e-06
-6.69423644270733e-06
-1.89273615817959e-05
-2.15370534321839e-05
-1.90506862859837e-05
-8.55869749753505e-06
-1.85583247538321e-05
-1.30876992640884e-05
-3.50665886577777e-06
-5.83112429197318e-06
-1.54604035109638e-05
-2.20277189834823e-05
-1.71538717230062e-05
-2.28428663087495e-05
-1.31715657187298e-06
5.93006056114883e-06
-8.08897701883521e-06
-2.61478742889349e-05
-1.13962891221537e-05
-3.62364307369503e-06
-2.23368719902626e-05
-4.55838838675072e-06
-1.41923008103026e-05
-1.42650409010501e-05
-1.57701720296485e-05
-2.63050985355203e-05
-1.32569874392808e-05
-1.05139977776575e-05
-1.86786126350657e-05
-2.21326347906687e-05
-1.70751657323057e-05
-1.87103269051974e-05
-3.61209674882632e-05
-1.10935265216024e-05
-1.87820744284841e-05
-1.9359175446841e-05
9.49322526565748e-06
-1.50242150511424e-05
-1.79669948332669e-05
-1.61664566675225e-05
-2.28827986190142e-05
-8.16345183366974e-06
-1.6336770937736e-05
-1.95086996236902e-05
-1.29962601748104e-05
-2.41962006248309e-05
-1.86063338726687e-05
3.73600975084946e-06
-5.2073668819797e-06
-1.45721928724507e-05
-1.86778313477564e-05
-1.63116440059358e-05
-5.96503163793221e-06
-6.37372892680005e-06
-1.68010258161727e-05
-2.04134481563693e-05
-2.85180273834791e-05
-5.68052100690492e-06
-3.83077601748609e-06
-1.41155393389925e-05
-2.1727869087813e-05
-1.9927694418201e-05
-2.08400058620756e-05
-1.99672157777653e-05
1.05063796297034e-06
-2.14214012880451e-05
-1.39816634421754e-05
-2.35552234005751e-05
-1.74941503847859e-05
-8.31149150289508e-06
-7.08995019820727e-06
-2.23317853893005e-05
-5.37655825145581e-06
-1.36804490308973e-05
-8.07244102579374e-06
-8.82621988485379e-06
-1.71239419021877e-05
-1.94405479195597e-05
-2.84205014809165e-05
-1.65169087251356e-05
-3.89212315146496e-05
-5.09541640701271e-05
-1.07560602415823e-05
-2.8846152327908e-05
-1.27680338458273e-05
-6.69096023209688e-08
-4.69244713354951e-06
-1.15701320726191e-05
-2.24660178490964e-05
-1.54029954050761e-05
-9.746784091362e-06
-2.58365450823778e-05
-7.76255056450323e-06
-1.13979964889248e-05
-1.91155769504943e-05
-7.24808469341164e-06
-1.94898154484754e-06
-1.91753427621123e-05
-5.42106432126576e-06
-8.38737491418333e-06
-6.65191528584454e-06
-3.44870725393393e-06
-1.0458567825409e-05
-1.72940427952005e-05
-1.04553215113078e-05
-1.45529765700651e-05
-2.73485677103901e-05
-1.83811146791713e-05
-8.26424169880519e-06
-4.27077663718614e-05
-9.52094214386622e-06
-2.05186861342448e-05
-2.5788465534178e-05
-1.4476999621578e-05
-2.73893148272431e-05
-2.10504155737613e-05
-1.35744626360062e-05
-3.94077155448767e-05
-2.54106572490194e-06
-5.99429587932351e-06
-2.75508849153231e-05
-1.43616445419951e-05
-1.52487503753067e-05
-2.60434625983996e-05
-1.16070178374102e-05
-3.05275642888495e-05
-2.63306962965749e-05
-1.76438771300076e-05
-2.52035332182542e-05
-1.89675551545033e-05
-1.55225678885557e-05
-2.31861485363923e-06
-8.3907725415449e-06
-2.42519296143992e-05
-8.92519490529349e-06
-1.97771566903701e-05
-5.84254553587702e-06
-9.76146676578234e-06
-8.02280452121867e-06
-2.23263529242583e-05
-2.13284427187146e-05
-1.04929250678978e-05
-3.05718845176772e-05
-1.11752425482188e-05
-1.25574808116142e-05
-2.0425440148957e-05
-2.30829478992556e-05
-1.80537700529251e-05
-2.09019501537472e-05
-2.20871272963111e-05
5.44683270419751e-06
-1.92336772221271e-05
-1.04424204160802e-05
5.35902411312924e-06
-1.94284973454897e-05
-1.37895755777802e-05
-2.94320207773883e-07
-1.44532101462699e-05
-2.10774938719364e-05
-1.39020085013075e-05
-2.20051746784341e-05
-1.16064142241014e-05
-3.00716900496411e-05
-1.02244440511405e-05
-3.99123535989593e-06
-1.59131547307912e-05
-4.58252262758285e-06
-2.15532161514169e-05
-2.11737646941544e-05
-9.89698547297985e-07
-1.76071345741548e-05
-3.33009601220771e-05
-1.42380927296313e-05
-5.33692728633829e-06
-7.34898916343407e-06
-1.94817813814178e-05
-2.7383237064611e-05
-1.23484486129037e-05
-1.68578330662021e-05
-1.8369842508136e-05
-1.45768931983986e-05
-7.05332762571495e-06
-3.72064062764658e-05
-2.14850941457338e-05
-2.41211889006084e-05
-2.05535673084641e-05
-2.45480571392626e-05
3.33121477967652e-06
-1.14132177358678e-05
-1.9381124563542e-05
-4.59343757075595e-06
-2.47449674987007e-05
-1.90757297868493e-05
-1.41834338405897e-05
-3.86082742769893e-05
-1.14880877870505e-05
-2.6750514854064e-05
-1.30248447310463e-05
-1.57525131902907e-05
-1.59228644940741e-05
-9.93436619781645e-06
-2.30806512775052e-05
-3.0398462130294e-06
-2.03287302977726e-05
-1.75974389797074e-05
-2.01105802925522e-05
-3.01132263176504e-06
-1.53743540540318e-05
-2.38665797828684e-05
-2.105075753364e-05
-3.22261391647939e-05
-1.71600433371938e-06
-2.58465019513678e-05
-2.56351336940268e-05
-1.19912446242784e-05
2.40351077576164e-06
-1.22566834443371e-05
-6.78382949802436e-06
-2.75506337308393e-05
-2.28272551871959e-05
-9.64592112999572e-06
-2.14207481960192e-05
-1.49397898592962e-05
-2.59470359213964e-05
-1.46073995502291e-05
-3.01689454678739e-05
-1.18160825541107e-05
-1.46519393688167e-05
-1.59170895235634e-05
-2.79623677012384e-05
-4.26519800686726e-05
3.62723994740878e-06
-2.23133518266203e-05
-2.25703550308579e-05
-2.4112462040363e-05
-2.18352276104275e-05
-1.03145029494585e-05
-1.55834073760745e-05
-2.52412196264142e-05
-1.20304020727534e-05
-2.07429176955093e-05
-1.31628624094477e-05
-2.040989065472e-05
-1.57840731761165e-05
-5.6492087507745e-06
-3.16986952950015e-05
-1.40870064404061e-05
-1.54723036438359e-05
-4.5142506175537e-06
-2.36601820405358e-05
-2.09090709623632e-05
-3.77051903513346e-05
-9.88953298102529e-06
-3.46696084860866e-06
-1.60982801431791e-05
2.79394808452585e-07
-1.48463713224087e-05
5.42852561570574e-06
-8.46365230817693e-06
-1.65582051130829e-05
-2.94811289895744e-05
-2.29416055233672e-05
-1.03519189138363e-07
-1.78069225601581e-05
-2.72386089175445e-05
-1.94026811756344e-05
-1.74768762572597e-05
-2.50319709908201e-05
-1.9339590109433e-05
-2.03614909115262e-05
-1.71832480387682e-05
-1.94179501155334e-05
-1.2762834531513e-05
-1.41940631129066e-05
-2.50220285826803e-05
-2.41148706205251e-05
-8.94128603216611e-06
-2.86517909516857e-05
-2.03149852173351e-05
-2.74471504799357e-05
-2.70288417504445e-05
-3.12674351131836e-06
-1.80187700445915e-05
-1.81854625031446e-05
-3.2692939371099e-05
-1.75088819587439e-05
-1.28612231934589e-05
-4.98289293918671e-06
-1.00394290228016e-05
-9.27381043287915e-06
-1.07987032429074e-05
-1.40662798290097e-05
-4.09658189084094e-06
-1.72366469836524e-05
-1.5495529599318e-05
1.18570328236413e-06
-9.80638228025965e-06
-9.79161103188607e-06
-1.24908066317654e-05
-2.09648264596016e-05
-8.2930795752522e-06
-8.91632406243568e-06
-7.78179138228305e-06
-2.24791522295702e-05
-1.83384220035794e-05
-2.6701053783516e-05
-1.28972296304828e-05
-1.76881870858875e-05
-3.20537120029642e-06
-2.38498445255027e-05
-1.08032737310861e-06
-1.42526344638707e-05
-6.3938193809023e-06
