# Supplementary material for: Research on computational propagation and identification of mine microseismic signals based on deep learning
Source: PLoS One. 2025 Oct 22;20(10):e0334641. doi: 10.1371/journal.pone.0334641 (PMC12543183; doi:10.1371/journal.pone.0334641)
Supplement: S9 Data — (ZIP) [file pone.0334641.s009.zip › 000101100000517.xlsx_0.txt_24.txt.txt]

-1.39313885029084e-05
-2.91624736880374e-05
-1.90429468365672e-05
-2.21824073732343e-05
-2.32751324667777e-05
1.4427940264556e-06
-2.68785165503521e-05
-1.42885890617594e-05
-3.35394261766951e-06
-1.31880544786925e-05
-1.02083397166805e-05
-1.13037264777027e-05
-2.06554690954717e-05
-2.37960590842582e-05
-1.96861397731261e-05
-2.6266024706455e-05
-2.73898836043471e-05
-1.30839934458448e-05
-2.58905245532518e-05
-2.6293418058155e-05
-3.09521661510545e-05
-1.63569441736638e-05
8.31194682315627e-08
-2.14164428447011e-05
-1.60201076952378e-05
-3.83396828851268e-06
-1.79628985498514e-05
-1.29654495844575e-05
-2.0837581287749e-05
-1.6722610884226e-05
-7.92253808637977e-06
-1.16275938225727e-05
5.46545104633207e-07
-2.61781584286183e-05
-3.44733866761388e-05
-2.33856225722173e-05
-1.87445147801906e-05
-7.5435285652578e-06
-2.20264769098418e-05
-1.700887452919e-05
-1.64756815456755e-05
2.2877074321807e-06
-1.07069416964305e-05
-1.4582403746123e-05
-6.20302321826501e-06
-8.67132062103047e-06
-9.0597383241515e-06
-5.81000508002394e-06
-1.5026653283052e-05
-1.12196513995715e-06
-9.97073253656939e-06
-1.16546458997269e-05
-1.45849408671224e-06
-1.14444121177704e-05
-2.37028122512507e-05
-1.36034419679534e-05
-1.75158268943254e-05
-1.77453255041671e-05
-2.99139442173556e-05
-1.57589268958555e-07
-2.47387708409809e-05
-2.71094294984758e-05
-2.65320046592396e-05
-1.58340221938068e-05
-6.45429956929625e-06
-3.10267056772552e-05
-2.61920577805866e-05
-1.84901805664598e-05
-2.27706482735964e-05
-8.27590896759831e-06
-1.15883526044158e-05
-8.23296073886497e-06
-2.70645503071863e-05
-5.44151221650497e-06
2.59282572886645e-06
-1.07233466385276e-05
-2.35908338038301e-06
-1.76067757691862e-05
-1.73196475387286e-05
-6.12008188099891e-06
-3.52388313058617e-05
-2.55098667043157e-05
-1.84002424342508e-05
-1.48813628259268e-05
1.71874610525351e-06
-1.32200187426102e-05
-1.11970235452181e-05
-1.08200095985248e-05
-7.78217650617653e-06
-1.98167987077788e-05
-7.25109757309365e-06
-4.81339071540496e-06
-1.56886181049269e-05
-9.03346369922504e-06
-4.26687456574218e-07
-3.18445950132499e-05
-1.43719917975386e-05
-2.03720200244303e-05
-2.5997590623266e-05
-1.85556050739429e-05
2.39705750780431e-06
-8.12496733203382e-06
-2.05014694343529e-05
-6.85328508294896e-06
-1.27352919313564e-05
-6.12912438470605e-06
2.73813105746685e-06
-6.195821536018e-06
4.41912365112653e-06
-1.97095966567993e-05
-1.23068009119614e-05
-9.05283232194966e-07
-1.55815489101191e-05
-9.57753638093456e-06
-2.34054627673686e-05
-1.92538114204811e-05
-1.43762093191787e-05
-4.52714428707139e-06
-4.6033645586199e-06
6.38953516493345e-06
-1.71534226006208e-05
-1.90428232874911e-05
-1.62816027110145e-05
-1.79973534972282e-05
-6.85055218302042e-06
-6.15559025178033e-06
-1.2351869555989e-05
-1.35822844719319e-05
-7.10534484335639e-06
-2.06324603460089e-05
-1.75009012702619e-05
-2.20328963309842e-05
-1.96567910075997e-05
-1.56908244700006e-05
-2.21261181119888e-05
-1.73232604959701e-05
-1.14954199202161e-05
-8.69178563052108e-06
-1.02576803450452e-05
-1.50425801675845e-05
-1.53162880684891e-05
-1.33985466537748e-05
-1.48879389528532e-05
-1.53236150430525e-05
-3.42103285616943e-06
-2.26578404603552e-05
-1.56550124534366e-05
-1.94833412081533e-05
-1.68898262802337e-05
-1.10447983787445e-05
-2.69782220111307e-05
-3.16576005829135e-05
-5.05949478280291e-06
-8.40786132916388e-06
-1.67497840901191e-05
-1.22467651525081e-05
-1.91675985560637e-05
-1.22146378267802e-05
-1.30662677749876e-05
-1.34589537970646e-05
-3.1439174043945e-05
-3.29154068660813e-05
-1.86972855195316e-05
-2.560515317057e-05
-8.7237328489573e-06
-1.89341127849208e-05
-2.21350324803124e-05
-9.82348578836806e-06
-1.19257314224211e-05
-1.16912929089575e-05
-4.95580193372438e-06
1.18480788901957e-05
-1.62518439298908e-05
-1.47353156451538e-05
-1.07489406897873e-05
-1.57853509713789e-05
-1.3981221510212e-05
-1.29303525467399e-05
-2.14216520448326e-05
-2.96778711645983e-05
-2.91612525760696e-05
-1.50581413055128e-05
-1.02290743842462e-05
-2.21843603343938e-05
-1.78405272085499e-05
-4.85048615905397e-06
-1.29917745016523e-05
-1.71094703030795e-05
-2.04418952013853e-05
-3.66666406965382e-06
-8.55281341645211e-06
-1.75571864299483e-05
-2.88547336010818e-06
-5.29156659257847e-06
-1.23428544023437e-05
-8.75620678238363e-06
-1.37485358824375e-05
-1.11788012359776e-05
-1.00067995680683e-05
-5.43432282785445e-06
-9.71166188146839e-06
-1.26534059604781e-05
-8.58419868265419e-06
-8.2875595283468e-06
-2.63951474811994e-05
-2.55372452095288e-05
-1.77229055988953e-05
-5.45588850703266e-06
-2.15335110037592e-05
-4.40528388758275e-06
-2.25980541676174e-05
-9.17907783809915e-06
1.10474431331167e-05
-1.15566488331253e-05
-1.17253042670705e-05
2.54732467822426e-06
-1.48553400016278e-05
-1.36309007061246e-05
-1.65266660755279e-05
-3.08543640350072e-05
-2.31182831455238e-05
-1.65384856798069e-05
-2.81561855569061e-05
-3.44390785660459e-05
-1.86087103084802e-05
-1.14405003082392e-05
-2.49009149838829e-06
-1.73838089136978e-05
-2.48741600028969e-05
-3.93695980560332e-05
-1.35846330918945e-05
-3.656953808793e-05
-2.78979769337356e-05
-1.6342254328566e-05
-9.66190184514534e-06
-2.25327326753447e-05
-1.79063887804948e-05
-1.11371027157354e-05
-1.83797113723657e-05
-2.32241021893616e-05
-2.10990273502169e-06
-3.60925055912516e-05
-2.71067773162681e-05
-1.47642609795228e-05
-2.1013704728516e-05
-8.89387060196875e-06
-1.61175999745765e-05
-1.92936348150641e-05
-2.74057995836628e-05
-1.20920843490575e-05
-2.54117994878978e-05
-1.47090176739058e-05
-4.92389800997825e-06
-1.30838886530638e-05
-6.97403318552095e-06
-5.53475237313248e-06
-1.45271899096889e-06
-7.11853243706074e-06
-1.77897543575806e-05
-8.7068287799253e-06
-1.6711261634513e-05
-1.50290009218659e-05
-2.75710122514152e-05
-1.00959853243003e-05
-8.67819128041316e-06
-1.56541265570738e-05
-2.16243486450212e-05
-1.65792403536176e-05
-2.29947041112948e-05
-2.11705427201219e-05
-1.45434994382446e-05
-1.27672328064571e-05
-4.78383765953705e-06
-7.1072689176689e-06
-2.74065549731648e-05
-1.54287683827905e-05
-4.48358392294566e-06
-9.64220337118219e-06
-1.02420875384571e-05
-1.08069663304104e-05
-1.02788745034757e-05
-1.28952128499695e-05
-2.01349204282909e-05
-1.21169167720417e-05
-1.47894296033088e-05
-1.60384098976789e-05
-1.98275473873847e-05
-2.91685560010826e-05
-1.64036992045671e-05
-8.93497559296818e-06
-6.49263014902546e-06
-1.65426847574542e-05
-1.0870334857297e-05
-2.40365286326198e-05
-2.85143990589183e-05
-2.7193285459903e-05
-1.53353684380658e-05
-2.10150720719126e-05
-2.55715168542256e-05
-9.6369250100268e-06
-2.13434261478134e-05
-4.13073281043576e-07
-9.47819126972221e-06
-1.63640510072891e-05
-1.09484061301569e-05
-1.49982507642361e-05
2.50716908555285e-06
-2.79641588652659e-05
-3.18911957484158e-05
-1.4064209807262e-05
-9.69974823178843e-06
-1.64459578288022e-05
-2.51809888225714e-05
-4.91038276435404e-06
6.77651308135763e-06
-3.97291203742126e-06
-2.27141154398652e-05
-2.08942863524748e-05
-2.02977719807172e-05
-2.23956090726663e-05
-7.52996189914383e-06
-2.05469662124712e-05
-1.73745031993402e-05
-6.40509523683751e-06
-2.74582534457093e-05
-1.42479847503678e-05
-2.1870900158579e-06
-2.47688725818801e-05
-2.87540364632555e-05
-1.91099174645211e-05
-1.17139676357083e-05
-7.74298109052262e-06
-2.2510001472091e-05
-1.69108840408241e-05
-1.79292792230255e-05
-1.76429823527295e-05
-1.9077734197484e-05
-2.57551376701133e-05
-1.83855860412521e-05
-5.70686878133572e-07
-1.02508436743313e-05
-1.62435291541067e-05
-1.39728690713617e-07
-6.23644634519218e-06
-1.2612046435203e-05
-1.31732894571099e-05
-2.99315759331619e-05
-1.48562539357021e-05
-6.73351581565371e-06
-2.25285152821974e-05
-6.2894078821881e-06
-4.1183203943231e-05
-2.65624891069818e-05
-3.00603539185812e-05
-2.61162868727525e-05
-9.87459735539471e-06
1.24089177098868e-05
-1.03480602891383e-05
-7.70830512769879e-06
-2.02851725322326e-05
-6.50896400742649e-06
-1.14555697557529e-05
-2.51036169049186e-05
-1.17140441128676e-05
3.71649041007912e-06
-1.10875546316818e-05
-1.37249344200838e-05
-1.65202919067719e-05
-1.65107196384292e-05
-1.24586338998124e-05
-1.23630433035385e-05
-2.33120211372091e-05
-9.83615410641809e-06
-1.35205793990142e-05
-2.76073633120275e-05
-8.52324132650377e-06
-2.77420575460639e-05
-1.609826605866e-05
-3.43076825159788e-07
-2.48490893694772e-05
-1.93848235217979e-05
-2.84228417453437e-05
-9.1291900386146e-06
-1.12166300860387e-05
-7.80646243684975e-06
-2.49865492601178e-06
-1.67764922386729e-05
-2.03778192366857e-05
-2.06896836429751e-05
-3.94323373635961e-06
-2.41818971950772e-05
-2.80264228360868e-05
-2.4518857160594e-05
-2.09184783907655e-05
-1.47140038211196e-05
-1.53939307122763e-05
-1.50012026038466e-05
-1.98446671070029e-05
-1.76253114670911e-05
-1.41238303136019e-05
-1.25770974518358e-05
-6.55015196370804e-06
-1.97663894354231e-05
-1.59736135917295e-05
-1.14682830043491e-05
-1.39791688636443e-05
-3.46700663281206e-06
-1.15188974774283e-05
-4.86699219967903e-06
-2.80510153952911e-05
-2.87683227098889e-05
-1.69260788239423e-05
-3.36086992117821e-05
-1.81055708929178e-05
-2.05103754144392e-05
-2.63923913280966e-05
-3.36779373408791e-05
-2.601248418812e-05
-2.14351130916223e-05
-2.83932456922792e-05
-1.21081555977078e-05
-1.82131903922836e-05
-1.36193768308324e-05
-3.31693358177535e-05
-9.09254083743837e-06
-5.90844539865433e-06
-1.37334454392633e-05
-8.52486950163982e-06
-6.00092871549584e-06
-9.01593013711435e-06
2.80528916465631e-06
-1.52088157695605e-05
-2.43599923439846e-05
-1.08839518453286e-06
-2.06998574143556e-05
-2.70185185953214e-06
-9.54194796053511e-06
-1.07086428952011e-05
-2.88118877892348e-05
-1.9176992575902e-05
-2.90555306698282e-05
-2.10452576343551e-05
-1.74671713311313e-05
-3.78475392800143e-07
-2.82297968056761e-05
-7.43635673511325e-06
-1.20800120835219e-06
-1.66954301743673e-05
-3.06032667365404e-06
-2.03785822947124e-05
-9.28955155430848e-06
7.42173033319817e-07
-9.55753995759649e-06
-4.11769077735585e-06
-2.24862141033686e-05
-1.4827413063289e-05
-1.78693245740017e-05
-1.24699409870414e-05
-2.30921450447502e-05
-1.25812602810385e-05
-2.22858155260108e-05
-1.38327066317831e-05
-2.37314597484534e-05
-1.11537097142481e-05
-2.31628718083639e-05
-2.23470492158945e-05
-1.28740753487169e-05
-2.58504989822529e-05
-4.04200180006095e-06
-2.31719299528628e-05
-3.07606615872853e-05
-1.43414534808118e-05
-1.33748128791523e-05
-2.02582575998308e-05
-2.22796043953768e-05
-1.71755417097698e-05
-6.71835198359816e-06
-1.19173729326007e-05
-2.71288521510726e-05
-2.23047207111984e-05
-2.10200434915306e-05
-3.03573877932794e-05
-2.78588795296329e-05
-1.90203667473719e-05
-9.71134722507229e-06
-1.54458041360601e-05
-1.9471756950156e-05
-2.33695748467308e-05
-8.18977196199301e-06
-2.33782758999339e-05
-2.67456148960168e-05
-2.49979732026695e-05
-1.07472576944799e-05
-1.42017746774155e-05
-1.07687586655493e-05
-1.78383463312845e-05
-1.75265840307986e-05
-6.26397273231301e-06
-1.49846871449766e-05
-5.26896669912462e-06
-1.49492398730283e-05
-1.68227355993282e-05
-3.22797624660361e-05
-2.18873936475114e-05
-1.17717614292472e-05
-1.52595374733718e-05
-1.35729481036876e-05
-1.20043798846324e-06
-1.20876547844758e-05
-4.68691294780857e-06
-1.13682964208676e-05
-1.21134269717771e-05
-7.75683402787942e-06
-1.55058036613024e-05
-1.01650168633547e-06
-2.12719951932686e-05
-2.7500529349679e-05
-3.26956810513578e-05
3.97717510870877e-06
-2.06972610364009e-05
-1.4613509593385e-05
-1.85233770661067e-05
1.74019139036577e-06
-1.75247579403383e-05
-1.62901057942576e-05
-1.10399807734965e-05
-1.85231968586826e-05
-1.65925904823237e-05
-1.84040292124891e-05
-1.58591008106106e-05
-1.55680041348872e-05
-2.04061968166798e-05
-2.13492526417405e-05
-3.4411256213859e-05
-1.14560799083484e-05
-1.57853235979599e-05
-2.27069371169571e-05
-1.10372965841938e-05
-2.79789429690515e-06
-1.60702418729857e-05
-1.95021459419747e-05
-2.05117433585999e-05
-2.62593420096201e-05
-2.39763631372903e-05
-1.11682719791346e-05
-3.54694702079505e-05
-1.48785511626929e-05
-1.43261006057557e-05
-5.296916766955e-06
-2.38757263915904e-05
-1.17650659295949e-05
-2.21963855152838e-05
-9.54293923228499e-06
-2.15148300838705e-05
-1.42526454060372e-05
-1.14679100727277e-05
-8.34836789716002e-06
-2.67510962410384e-07
-2.50369015064576e-05
-1.85737766397612e-05
-1.52073506826428e-05
-2.98436882982015e-05
-2.32266400945964e-05
-4.61076126973785e-07
-2.32685644231741e-05
-2.16349269873031e-05
-1.39770982714875e-05
-3.27060367823911e-06
-2.4677007219105e-05
-1.72142481013767e-05
-1.03867382527906e-05
-8.8867837975632e-06
-3.47939860913179e-05
-2.19883429759293e-05
9.85201905674381e-09
3.98966858111831e-07
-1.96946558826324e-05
-2.8420942895058e-05
-2.51560907705106e-05
-1.5253434640155e-05
-8.14651478225915e-06
-1.45675714619533e-05
-2.078684926528e-05
-2.30557809420848e-05
-2.34295632522494e-05
-2.43267044438856e-05
-8.17429286395136e-06
6.50989069082167e-07
7.1377754224885e-07
-1.41376011604374e-05
-2.05211499711541e-05
-2.13475600227719e-05
-2.36053678164611e-05
-1.6138838743194e-05
-2.50436533591941e-05
-4.87795799930141e-06
-1.83481248514641e-05
-9.60850545918478e-06
-1.55169740593606e-05
-2.00547740389966e-05
-1.2047415826687e-05
2.57166205856711e-06
-1.21440268438337e-05
-2.21430266812268e-05
-2.04949954512746e-05
-1.57994792650912e-05
-1.17848159657076e-05
-1.9523362509388e-05
-2.73673511771175e-05
-1.73677680005494e-05
-1.51870358955664e-05
-2.7273703621027e-05
-1.99825219573325e-05
-2.61264203508228e-05
-6.35011336273679e-06
-1.06161057015704e-05
-2.26114070830748e-05
-1.69228667121953e-05
-3.10426667318362e-05
-2.17714134016832e-06
-2.3266314888801e-05
-3.1078861998696e-05
-5.35789858605754e-06
-2.47426996590877e-05
-2.05471161265397e-05
-2.17201111059871e-05
-3.06909235026953e-05
2.65746450513431e-06
-2.58257313327698e-05
-2.8150120688568e-05
-2.38591854231182e-05
-1.0248978211687e-05
-6.47864063231904e-06
-2.40451799587324e-05
6.88075991405383e-06
-1.04416337085269e-05
-1.19091535639109e-05
-2.52992115267208e-05
-1.59741185497781e-05
-2.03248399674138e-05
-2.09541020331085e-05
-1.2504433085089e-05
-1.30974885596563e-05
-2.45481591581495e-05
-3.19325902949292e-05
-1.7251522616325e-05
-2.24368126019234e-05
-2.02083773003635e-05
5.24220466076715e-06
-5.85125488084691e-07
-1.4769445447382e-05
-3.32788020840735e-05
-2.8919505007199e-05
-2.40468953557111e-05
-2.19107879871616e-05
-1.71129184758748e-05
-1.21642160010846e-05
-1.74177821319678e-05
-2.37994704830637e-05
-1.13782432339565e-05
-2.69115136853035e-05
-1.54265667137335e-05
-2.57412185977026e-05
-1.14469967352764e-05
-2.29569359837303e-06
-7.28451349136769e-06
-3.11379053543672e-05
-1.06011928780954e-05
-1.16299598607975e-05
-1.90642786823183e-05
-2.13839174393535e-05
-2.59121773785016e-05
-2.65623161129848e-05
-2.89550089289936e-05
-1.46792697304979e-05
-4.27856419187545e-06
-1.83996785457089e-05
-1.72826198916135e-05
-2.32161100162636e-05
-1.0815214224873e-05
-3.36331371874925e-06
-4.04842026487067e-06
7.58812670419513e-06
-1.51382173424073e-05
-9.16111965554111e-06
-2.22584174452844e-05
-2.64491171856091e-05
-1.59127209891872e-05
-1.97713668786674e-05
-1.11126344211231e-05
1.52447548623223e-06
-1.17671248822904e-06
-1.40399184469607e-07
-1.53226268475873e-05
-3.02901524053207e-06
-1.36200424119009e-05
-2.0309724104891e-05
-2.27171527594794e-05
-9.68527973758874e-06
-9.24817631488208e-06
-2.06907541100408e-05
-1.91071845235244e-05
-2.14141142917141e-05
-1.52453440254146e-05
-3.108140496519e-05
-1.65778767845301e-05
-1.83991169798079e-05
-2.64985656054267e-05
-2.35750226245948e-05
-1.12651791159043e-05
-3.08342159111735e-05
-1.42895717652666e-05
-5.08175801531895e-06
-1.43163215533685e-05
-1.22727558432485e-05
-1.39099541272452e-05
-1.79264016756248e-05
-3.64614425756391e-05
-5.77096059080242e-06
-2.32840511963357e-05
-2.3444944934378e-05
-1.51604938374946e-05
-1.41081093544592e-05
-3.0077384233796e-05
-2.85587377670472e-05
-1.17624264531785e-05
-2.01460850701956e-05
-1.73131340419773e-05
-1.23020140595439e-05
-1.60935230181198e-05
-1.40038521048314e-05
-1.88453036721648e-05
-1.42305510645044e-05
-1.60581368176334e-05
-3.71584495725301e-06
-8.96914344185844e-06
-2.60113413074244e-05
-2.26996933382324e-05
-2.10822080053776e-05
-3.17121066251674e-05
-2.42470125348647e-05
-8.68056961173008e-06
-3.32373585460423e-05
-2.82798730578797e-05
-1.33936836379351e-06
1.92855072022288e-06
-9.24560928818353e-06
-1.23357376850448e-05
4.53949388312442e-06
-1.14399718147854e-05
-1.11163650855911e-05
-7.99582909125658e-06
-6.70277109672668e-06
2.69835278298715e-06
-1.92392941533454e-05
-1.98628008055544e-05
-1.59298351503439e-05
-3.90240497417565e-05
-2.71020664789236e-05
-1.81631512296695e-05
-4.27713777491183e-06
-1.76488717756651e-05
-2.28579163194387e-05
-1.75033321657533e-05
-3.00851360357179e-06
1.04191361896969e-06
-2.01762170589886e-05
-1.93507549410415e-05
-1.20173362898541e-05
-1.73789268509024e-06
-2.92728982335008e-05
-9.52839452810829e-06
-1.41899523283181e-05
-9.75911785170335e-06
-1.95153420395215e-05
-1.44724902840047e-05
-2.92562912007109e-05
-5.86355316061476e-07
-2.15152618153251e-05
-3.22112866331494e-05
-2.69958389040818e-05
-9.71094900212822e-06
-2.36931769451948e-05
-1.40971852969207e-05
-4.43616407799005e-06
-2.52998409640747e-05
-1.39281055453204e-05
-1.32785621602301e-05
-9.94193915640042e-06
-4.63745973316968e-06
-4.80558600672842e-06
-2.1059946589314e-05
-8.67293451153199e-06
-2.13891475084491e-05
-4.95831122865887e-06
-3.03255511720432e-05
-2.12719300583705e-05
-1.92381568877154e-05
-2.01482887976014e-05
-1.33526368593148e-05
-2.16809980961282e-05
-2.24622779331212e-05
-2.63481459751243e-05
-1.30825942333337e-05
-2.50706516419036e-05
-2.3524396369571e-05
-3.581025155819e-06
-2.11208643960514e-05
-3.77359578771653e-05
-1.674887943342e-05
-1.44951411257348e-05
-1.71203319788937e-05
-5.38796206925378e-06
-1.48796735851908e-05
-2.31900805433199e-05
-1.46349891994278e-05
-2.62275960772657e-05
-9.94022011869571e-06
-2.11494044749593e-06
-2.73791712911248e-05
-2.85039826900161e-05
-1.3010325927854e-05
-1.22526390516733e-05
-1.93250377427184e-05
-2.49084810254507e-05
-1.4709053620084e-05
-2.04217384602667e-05
-1.04275595538411e-05
-2.85593794013689e-05
-2.2401998898226e-05
-1.58376843254133e-05
-2.11732516181832e-05
-2.81145950992249e-05
-2.28619598618457e-05
-7.37137816114724e-06
-1.73310730599376e-05
-1.62306104063867e-05
-1.70607802175835e-05
-4.00826665709977e-07
-1.64028897931721e-06
-8.52828099802407e-06
-9.8392729958195e-06
-3.22685289973376e-06
-7.96011211415172e-06
-2.97813514554762e-05
-9.90485066662466e-06
-2.63984975385405e-06
-1.93309222982816e-05
-1.72952962492259e-05
-1.78352581825953e-05
-7.21040743532804e-06
-1.27404149277098e-05
-6.54461731214254e-06
-2.05730108370386e-05
-8.04436080350755e-06
-2.18447851079691e-06
-2.99381746130336e-05
-2.40689781859215e-06
-1.43999113078572e-06
-1.20353066539657e-05
-1.47937825226896e-05
-2.46791311370227e-05
-1.56750332501683e-05
-1.10433141225091e-05
-2.97137085278183e-05
-1.69383256435504e-05
-2.28667164741772e-05
-1.82616719642538e-05
-5.85065242996012e-06
-1.25699561687464e-05
-2.37773227749177e-05
-2.12511969906802e-05
-1.79721061248882e-05
-6.86228123654485e-06
-2.22750929400757e-05
-1.86202415747452e-05
-3.57843838803222e-06
-1.89561656799985e-05
-2.14148075300963e-05
-1.905956269999e-05
-1.94071069491424e-05
-2.16372492558955e-05
-3.19376344932934e-05
-2.5955386631623e-05
-6.17980579900736e-06
-2.13977560789155e-05
-2.43983007299748e-05
-4.03355966518172e-06
-1.37570076168357e-05
-4.31606340878721e-06
-1.04158003140373e-05
-7.64691840234019e-06
-1.19251626674788e-05
-2.68540860229323e-06
-8.73169336089366e-06
-9.6663858199999e-06
-1.15876659158352e-05
-1.23975281815632e-05
-1.01374130447043e-05
-1.44275613742652e-05
-8.40801899106229e-06
-1.05855543548572e-05
-1.23524544260258e-05
-3.27428485994108e-06
-1.01464974862792e-05
-3.03664392785199e-05
-2.25812313812208e-05
-2.55504467811045e-06
-1.02896483372401e-05
-2.22787576195565e-05
-5.81458095977554e-06
-7.84384535013016e-06
-9.42177837854308e-06
-3.11716707789171e-05
-7.03688114638869e-06
-5.60544102326739e-06
-1.60253635934918e-05
-5.0303685442908e-06
5.31641985526293e-06
-5.73902485926679e-06
-2.79357301671561e-05
-9.98966787656901e-06
-9.05098330930427e-06
-2.04520735530717e-05
-1.34130190652165e-05
-8.54426715400467e-06
-1.50331585670747e-05
-8.22323887918912e-06
-1.97526114344739e-05
-3.00449292852698e-05
-1.59777815885742e-05
-2.34182233246597e-05
-1.27122428645454e-05
-2.62014984732469e-05
-2.29212873906535e-05
-1.68874756633085e-05
-2.51117560684981e-05
-6.79867544320085e-06
-2.56390573310121e-05
-6.34912975712383e-06
-1.22847968132165e-05
-1.29818435223353e-05
-1.55855877589981e-05
-5.65875114764374e-06
-1.50051762123325e-05
-7.38637218621716e-07
-6.65019486414132e-06
-3.12895460393654e-05
-2.32604754136872e-05
-1.48893546324424e-05
-6.01128810446518e-06
-1.71987692172488e-05
-1.85363786374909e-05
-1.41644195859374e-05
-1.01145835941828e-05
-1.08297671014455e-05
-2.86963201250711e-05
-3.18756468703091e-05
-1.11049424621481e-05
-2.33000806194544e-05
-1.0921105137762e-05
-1.69652126941245e-05
-2.32548009809891e-05
-1.92337595552193e-05
-2.18341533568871e-05
-7.24054347181063e-06
-2.25217075426987e-05
-8.66202545693043e-06
-2.00653148181384e-06
1.17983283202698e-06
-1.30715918983478e-05
-1.348591699578e-07
-1.96927695045347e-05
3.87332926374254e-06
-1.17531903621803e-05
-2.82862772912696e-05
-3.48451287592491e-06
-1.03288317976656e-05
-3.28428097345059e-05
-2.91169049376824e-05
-1.69610417711654e-05
-2.06481659245568e-05
-2.18962916364792e-06
-2.47847444915433e-05
-2.85544872144849e-05
-8.57383862218521e-06
-1.77786577663492e-05
-1.15417191073429e-06
-1.15338666480506e-05
1.91180102223717e-05
-2.22973860561514e-05
-1.03806683413285e-05
-1.31628109038038e-06
-1.44254155849415e-05
-2.22451241890423e-05
-9.80097728695473e-06
-3.47083658152404e-05
-7.34626554912962e-06
-6.46080178898584e-06
-3.55421954361154e-05
-1.80829647323511e-05
1.10626945182463e-06
-1.36956341587654e-05
-2.3412303255045e-05
-1.49013755023815e-05
-1.486824846345e-05
-1.07359280261935e-05
-2.34502835225078e-05
4.64590949395898e-06
-2.07624410189901e-05
-1.30212679620408e-05
-9.73270896686479e-06
-1.25158789308319e-05
2.80778674343679e-06
5.57656877437418e-06
-1.29518108175609e-05
-1.18545283532981e-05
-2.29648792308486e-05
-1.92482736783748e-05
-2.99348294890793e-05
-2.52510259355138e-06
-1.02771675201277e-05
-1.92760853313731e-05
-1.65622137344057e-05
5.12221478880848e-06
-2.66934079182518e-05
-6.2192938082856e-06
-1.48573160764908e-05
-2.3538493210767e-05
1.11265933631755e-06
-8.04796420689313e-06
-1.84130313385885e-05
-8.7939111836136e-06
-1.89819912853393e-05
-1.52828002633248e-05
-1.18583713817751e-05
-4.53495699016606e-06
-6.42979079374993e-06
-3.76310504001544e-05
-1.91760271514448e-05
-1.83922904017186e-05
-3.2811794864405e-05
-2.14965550098395e-05
-1.51823351706635e-05
-1.31729719146289e-05
-3.12942173807784e-05
-1.0440712338022e-05
-3.07782263463085e-05
-4.5012799115385e-06
-1.45937344940433e-05
-1.53200332399006e-05
-2.43090379601668e-05
-1.65330303532485e-05
-6.75614008188353e-06
1.32667406375829e-06
-2.28975161228476e-05
-1.33246353550808e-05
-1.77825158459642e-05
-2.61463529633606e-05
3.76454711665907e-06
-1.23191395568139e-05
-7.35510360501615e-06
-6.42000940932017e-06
-1.33111620889914e-05
-1.10932532127676e-05
-2.33258601868054e-05
-2.16693430245887e-05
-3.09800358322017e-05
-1.13558868122256e-05
-3.37059362881651e-06
-1.41378694839322e-05
-4.35896497762022e-06
-3.12031526067536e-07
-2.34831400812874e-05
-2.20778190645191e-05
-1.18372216975969e-05
-8.20809669409484e-06
-1.48771906793586e-05
-1.2999013446523e-05
-1.12510152595474e-05
-2.91554342858268e-05
-3.02486716622939e-05
-4.16330853244498e-06
-1.00774404241364e-05
-2.08373041536056e-05
-2.06124595773436e-05
-1.65462816647458e-05
-1.75471225309101e-05
-1.05778884559714e-05
4.62350217674559e-06
-7.35384677744078e-06
-8.16413839236743e-06
-2.31882420491031e-05
-2.30372869666701e-05
-6.77322133027087e-06
-1.61389224870418e-06
-2.69919418020037e-05
-3.57034147920178e-05
-1.31782248817748e-05
-1.65745653715466e-05
-1.95350423846315e-05
-1.99422413571336e-05
-3.29047909538261e-06
-1.37808875043185e-05
-3.13325285959406e-05
-1.84164757696523e-05
-2.82423988788495e-05
-3.48177779333683e-06
-1.10283434663881e-05
-2.12512378262541e-05
-2.36202757966231e-05
-1.13866672437681e-05
-1.47917570225197e-05
-4.31656806810647e-06
-1.79980606274543e-05
-1.00150911560583e-05
-1.74161254328937e-05
-1.27493629930521e-05
-6.15160275977093e-07
-1.11770252991958e-05
-1.88385647589685e-05
-1.68791116437696e-05
-3.71037878793271e-06
-2.40850649014296e-06
-2.9670645291269e-05
-1.35387822597288e-05
-2.64281002561662e-05
-1.90129690740516e-05
-1.97917659298997e-05
-1.77309213588351e-05
-6.90541107894957e-06
-1.46875209795612e-05
8.13523016836157e-06
5.4550705291205e-06
-1.65913360547521e-05
-4.24980971278289e-06
-1.49459226573021e-05
-5.04626202315477e-06
-3.28230050858321e-07
-2.44381997628912e-05
-3.41196198396333e-06
-1.69576037325028e-05
-1.80401503473911e-05
-2.58324036770938e-05
-2.44615809035999e-05
7.1871939521744e-06
-1.13575245850343e-05
-1.2280763851411e-05
-7.15411991274543e-06
-2.95972282067494e-05
-1.18348237519445e-05
-3.14454644370795e-06
4.53283435340113e-08
-3.45148546242727e-05
-2.72527542813809e-05
-7.05962835496791e-06
-1.690889297423e-05
-1.26798342712589e-05
-2.29967955384835e-05
-3.69442819438477e-06
-1.9370368519595e-05
-3.13806394956418e-05
-1.30667362594346e-05
-9.0598388595664e-06
-2.92431993473641e-05
-1.42026165506238e-05
-1.6477877713188e-05
-1.55012010184696e-05
-2.26499446938727e-05
-1.90852007076372e-05
-1.05771185432253e-05
-1.49551163066043e-05
-8.93208842203101e-06
-1.16017427841621e-05
-1.28340254714222e-05
-1.8132303161705e-05
-1.43865122127791e-05
-2.26515364410712e-05
-1.35614985489859e-05
-1.71187718544926e-05
-2.59166796478473e-05
-1.89029768637107e-05
-4.75656038070676e-06
-7.16293790138595e-06
-1.75563988117229e-05
-6.6055346358613e-06
-3.04467050558566e-05
-2.05306628510015e-05
-2.02025146239656e-05
-1.86990587257992e-05
-1.3959082663728e-05
-1.55071623428837e-05
-1.56510240965538e-05
-1.37057023169662e-05
-2.7624609833445e-05
-2.84856616770417e-05
-1.99365429007353e-05
-1.37040614973665e-06
-2.64723513284342e-05
-1.85447587746764e-05
-3.09625499513026e-05
-1.00932962720594e-05
-2.22270559248168e-05
-2.27783885289131e-05
-1.73329482691547e-05
-1.62076429703851e-05
-1.71023942224664e-05
-1.44387231403735e-05
-4.01838679152542e-06
-2.17248811133898e-05
-2.47302089278712e-05
-2.1467007448393e-05
-5.14897912646345e-06
-2.54835306483476e-05
-1.80421217040291e-05
-3.4598436022637e-06
-1.85623200631885e-06
-6.7780768538717e-06
-1.46733320765939e-05
-6.9701109473361e-06
-1.56668996083285e-05
-6.52036810972709e-06
-1.63749849822865e-05
-7.09792206688685e-06
2.98169040559715e-07
-2.64985941231777e-06
-2.33763892272496e-05
-1.42636769672399e-05
-1.15212077501193e-05
-1.74031212482573e-05
-7.14111241887321e-06
-2.36314120098559e-05
-1.77015170478739e-05
-2.82670239077717e-05
-1.29561627510092e-05
-1.96791231006479e-05
-1.7467334845513e-05
-6.91782437944403e-06
-2.53706648458129e-05
-1.21307637131157e-06
1.87203472231348e-06
-3.05961978964669e-05
-3.70301945871104e-05
-1.15105364820811e-05
-1.25174193407081e-05
-4.27979185848392e-06
-2.49600773197419e-05
-1.87619741951496e-05
-2.5685976261656e-05
-2.28722270214704e-05
-1.92662504310318e-05
-2.12950360198977e-05
-7.8637637403085e-07
-2.31286964526985e-05
-1.99419242021182e-05
-2.16947777218314e-05
9.62467891611718e-06
-2.57679436074383e-05
-3.47523632940582e-05
-8.48228469747232e-06
-5.6349852735152e-06
-2.61036728903498e-07
-2.01006158940451e-05
-6.34760055029789e-07
-7.74939217019426e-06
-2.05305665050111e-05
-1.08471833789886e-05
-1.1585077099557e-05
-9.90474923431794e-06
-1.15237307289881e-05
-1.55776942199247e-05
-9.88250866608902e-06
-1.69115672324198e-05
3.62430486991704e-07
-1.13176742496215e-05
-2.18617422644746e-05
-1.02100372765044e-05
-3.46569824088301e-06
-2.12386145679891e-05
-2.84713296327375e-05
-6.10854989056374e-06
-1.69943164389737e-05
-1.8177301783344e-05
-1.41003140412207e-05
-1.02864271856125e-05
-7.05806065636617e-06
-3.19785911925334e-05
-1.38562192928885e-05
-6.64388377016627e-06
-2.06792660559625e-05
-2.1378281213579e-05
-2.02941573641757e-05
-1.89575877675556e-05
-3.10287964334289e-05
-6.9903069690447e-06
-3.79094667782749e-05
-1.3370705268029e-05
-1.52420427312011e-05
-9.60682693018106e-06
-1.53592968471643e-05
-1.66895152979008e-05
-2.68997882768395e-05
1.6686133258626e-06
-1.11793543536628e-05
-1.73245216416386e-05
-1.66504384423087e-05
-2.13748523245801e-05
-1.42395215806327e-05
-1.14983731037394e-05
-1.09020966281377e-05
-1.60814752612091e-05
-2.03914798991981e-06
-3.20656522143791e-06
-1.69297012580532e-05
-2.81753950490292e-05
-1.44948406828821e-05
-2.37447801559929e-05
-1.4635008957426e-05
-7.93235848564272e-06
1.13389877464743e-05
-9.65997738622974e-06
-3.01209494721671e-05
-7.64170955648227e-06
-1.75365645110015e-05
-1.21664628817685e-05
-1.28038522244319e-05
-2.63277186168699e-06
-8.8708740878469e-06
-8.57893554708214e-06
-1.70453880586123e-05
-2.33894811804641e-05
-2.24017009334917e-05
-2.47541466861737e-05
-2.79857683564304e-05
-1.1011762189061e-05
-2.37908153669578e-05
-4.17812808142211e-05
-1.7888875890061e-05
-1.78725950664499e-05
-2.39049667648371e-05
-2.8025094665762e-05
-1.33638499555406e-05
-2.75327989020082e-05
-1.23900580862849e-05
-1.02593068925399e-05
-1.03818440577287e-05
-1.65574366200063e-05
-1.02155980927107e-05
-2.12237527712562e-05
-1.08754075378496e-05
-2.51497140568261e-05
-6.49334094118592e-06
-7.06071241896502e-06
-1.77426949599134e-05
-1.18504181728976e-05
-3.81464441810451e-06
-1.15691266853087e-05
-2.639682891091e-05
-2.82560952619204e-05
-2.28560602144598e-05
-1.70042837345743e-05
-1.01274647444541e-05
-1.27131353891834e-05
-3.58764699317668e-05
-2.93249027249308e-05
-1.84607295854264e-05
-7.79156644212333e-06
-1.42207132333528e-06
-2.55599661508572e-05
-9.94604756536149e-06
2.68017048024335e-06
-1.13065528537282e-05
-1.64680438033115e-05
-2.08793001993286e-05
-1.7455070045093e-05
-6.12047104139233e-06
-1.16546715818806e-05
1.12575649414936e-07
-2.64091069609274e-05
-2.60864034155244e-05
-7.79151088144021e-06
-9.42396204034274e-06
1.46589123053187e-07
-1.68336057203392e-05
-1.73628125512024e-06
-1.7043082245245e-05
-1.73599109633017e-05
-1.06510527914703e-05
-2.7792075514255e-06
-1.86333869387508e-05
-1.14304561746425e-05
-7.11554273336574e-06
-4.71052432052187e-06
-1.68307322572189e-05
-1.02851311272738e-05
-2.45728643975104e-05
-4.78844864440814e-06
-7.13458858018754e-06
-1.26998961494864e-05
-2.48768683954732e-06
3.59753654654214e-06
-4.49415897583593e-06
-1.54731184774524e-05
2.7573848020942e-06
-2.13274563726302e-05
-1.50117952202268e-05
-2.33453768263315e-05
-1.82913909796026e-05
-8.81039555539667e-07
-1.05463973418817e-05
-1.71846116131476e-05
-1.40670828979911e-05
-1.014400981402e-07
1.14498482468938e-05
6.53325690494048e-07
-1.63457196651816e-05
-2.21026920420145e-05
-9.16382234760865e-06
-5.83115149538664e-06
-7.8080510361285e-06
-2.02117184348852e-05
-7.14987281259739e-06
1.49645626842874e-06
-1.83406653703994e-05
-1.25149233708791e-05
-1.12583192148747e-05
-1.04980236996689e-05
-6.44361907345016e-06
-1.08570292325302e-05
-9.56559161255298e-06
-1.59358999141202e-05
-2.8082690549401e-05
-1.63328689405998e-05
-1.839669071561e-05
-3.75044896927857e-06
-1.98217825151444e-05
-4.42032923480716e-06
-2.14624246932907e-05
-2.68513145323702e-05
-1.33442773762876e-05
-4.07384054877622e-05
-1.35135216450806e-05
-1.118684866797e-05
-1.82330015123739e-05
-2.50988385805163e-05
-1.34169332740926e-05
-1.31632319522746e-05
-1.43543774791599e-05
-2.61672982839269e-05
-1.83074381959161e-05
2.82886706679066e-06
1.08252835941287e-05
-1.26084793456597e-05
-3.82599444796574e-05
-1.58204179688041e-05
-1.68838445076777e-05
-1.02353333936934e-05
-1.53547858786967e-05
-1.67707856417295e-05
-2.30113528102857e-05
-1.85394915170043e-05
-2.47582428327189e-05
-2.64333825979494e-05
-1.31870442081437e-05
-2.044546453995e-05
-1.00701363415865e-05
7.47701113034503e-07
-1.91987566638578e-05
-1.28294486220293e-05
-7.27065230066111e-06
-1.39607310187164e-05
-1.51756851821403e-05
-1.75856153443681e-05
-2.05291918273737e-05
-1.44908042703876e-05
-1.7584761924958e-05
-1.12583402377697e-05
-1.36226509064712e-05
-2.84815920690109e-05
-3.98579306555121e-05
-1.99298792655665e-05
-3.82851348111937e-06
-5.25234696907899e-06
-1.08928619814815e-05
-2.35899345128209e-05
-4.41749058935068e-06
-4.97611654435061e-06
-1.10035304439268e-05
-1.84264460000041e-05
-1.38029475318148e-05
-3.36875972756594e-05
-1.77095832033967e-05
-9.10376417703795e-06
-1.92825213294038e-05
-1.55924790825678e-05
-2.82288265404497e-05
-6.66913655810352e-06
-2.63963619793413e-05
-2.64391361915055e-05
-3.27251431533872e-05
-2.63190741990404e-05
-6.73613511937543e-06
-2.49864877578704e-05
-1.55955949072502e-05
-1.24954742077526e-05
-7.77566885883176e-06
-1.36533961373277e-05
-5.24718855012123e-06
-3.94214266154875e-06
-1.8003998129846e-05
-2.36293549034685e-05
-1.90091998368346e-05
-3.42575290467185e-05
-1.13886406562781e-05
-2.27832298399246e-05
-7.9540281767646e-06
-1.15934932853556e-05
-2.28730178790219e-05
-4.65166745495945e-06
-1.39885385985088e-05
-1.56086477108659e-05
-1.6522408168283e-05
-2.45335421200219e-05
-1.37557793429907e-05
-2.20413522754512e-05
-1.86839943992251e-05
-1.68737422180125e-05
-2.07764877499331e-05
-1.89468483477476e-05
-1.19122222380547e-05
-1.04671553542562e-05
-6.67680585609732e-07
-1.35591562808563e-05
-1.91604417670994e-05
-1.67792952791055e-05
-2.84984321083039e-05
-2.99279272718069e-05
-2.6451034767575e-05
-3.37541351545883e-07
-2.17192161811695e-05
-2.55195920241655e-05
-1.91107681634761e-05
-1.35532034642466e-05
-8.4521864623576e-06
-2.5121846583352e-05
-8.27926794528292e-07
-2.43751758014683e-05
-2.13591827456048e-05
-2.01538651591871e-05
-1.46560927348125e-05
-4.62114005647695e-06
-1.37843172620735e-05
-2.37048130577334e-05
-2.77665406921808e-05
-1.94638416192479e-05
-1.68949083751383e-05
-1.46484834381232e-05
-1.27994220832853e-05
-1.11288361729422e-05
-2.18070575813495e-05
-3.70748564989883e-06
-5.28541160506971e-06
-3.83648823428821e-08
-1.28470397723042e-05
-1.55756704392525e-05
-2.1761744427785e-05
-3.29440598541588e-05
-1.64648982552817e-05
-2.71967152368778e-05
-2.17961654729117e-05
-1.02661204281659e-06
-8.49996551010173e-06
-1.18038283994919e-05
-6.43408506163005e-06
-1.24242765009238e-05
-1.39373442573333e-05
-9.71367301480995e-06
-7.55769843867235e-06
-9.52378262228546e-06
-2.15651117712924e-05
-1.4811936990646e-05
-2.19088360620969e-05
-1.07962514640941e-05
-8.68243148124217e-06
-2.0590511098869e-05
-3.72984928306563e-05
-1.51583714694994e-05
-1.45836029098382e-05
-2.67668391071861e-05
-1.65013066135753e-05
-2.21502044078611e-05
-2.260023246038e-05
-1.78401776612973e-05
-3.79632254952488e-05
-4.33333045474103e-06
-8.75435631676319e-06
-2.84351235730848e-05
-4.17879631858912e-06
-7.08630009162611e-06
-1.1119563384121e-05
-2.50768351766618e-05
2.82219947437764e-06
-3.25253085684561e-05
-1.59430191916e-05
-1.58599963113406e-05
-3.01813437823145e-05
-2.12521799966637e-05
-2.09071322614629e-05
-1.76998590538258e-05
-3.34109937615592e-05
-1.13287112966834e-05
-3.25649224177346e-05
-3.143582659563e-05
-1.75373061814142e-05
-7.43448095694736e-06
-8.76600267422744e-06
-1.62088596797852e-05
-2.39121749594934e-05
-7.58094062604747e-06
-3.54512041278389e-05
-3.5143899931968e-05
-4.9545716021136e-06
-2.31145492128218e-05
-1.65446735461468e-05
-2.03708160122362e-05
-2.67405172389996e-05
-7.24311400125936e-06
-2.47961505793214e-05
-1.26115850207536e-05
-2.19023137575011e-05
-2.8878946969924e-05
-2.33934934585779e-05
-1.48458337156331e-05
-2.71033467423377e-05
-3.75534745980388e-05
-2.96234831731554e-05
-1.7807326169641e-05
-3.11098542359213e-07
-2.84832532378295e-05
-2.33342013707435e-05
-7.59120867767701e-06
-2.93752386116347e-05
3.20264861821495e-06
-1.13499854698623e-05
-2.48041787122971e-05
-1.32015871695188e-05
1.29516247899822e-05
-9.79535040934033e-06
-1.86946571763926e-05
-6.74223371557061e-06
-2.91745167261373e-05
-1.69809858155647e-05
-1.91144955582946e-05
-1.91766287993095e-05
-2.45128903924286e-05
-1.55335905208809e-05
-7.06821464607698e-06
-8.7507014088712e-06
-1.3197455568932e-05
-2.8216497230174e-05
-2.31328672465023e-05
-1.28162220363288e-05
-1.58006324133772e-05
-1.88170634013904e-05
-2.01079318814168e-05
-2.04298037879989e-05
-1.66173028537764e-05
-1.01382077824683e-05
-1.42089351997118e-05
-4.32825986819269e-05
-1.8518295624577e-05
-2.42723647721506e-05
-3.13827564921205e-05
-1.30226585269407e-05
-1.5448007575755e-05
-3.07899335260054e-05
-1.61088782005748e-05
-1.03224412284444e-05
-1.58853556182157e-05
-1.07692249897782e-05
-1.10678726676834e-05
-8.29151725590066e-06
-1.79942028409609e-05
-6.15429552985824e-06
-1.92581843827968e-05
-2.70856451726776e-05
-1.55460796989177e-05
-2.10741174178982e-05
-1.93019859386162e-05
-1.62203619947294e-05
-1.45756778314162e-05
-7.37351408367778e-06
-2.17050233248115e-05
-2.92785867930005e-05
-2.0300088182302e-05
-1.90939237867643e-05
-1.91002436923059e-05
-2.53017394073435e-05
-1.90967802650017e-05
-6.15484491355925e-06
-1.58579351377727e-05
-2.19612083735392e-05
-1.26274549767473e-05
-1.73595150101353e-05
-1.11502621527409e-06
-4.25868299378304e-05
-1.84810337860719e-05
-2.55345219803265e-05
-6.17062875691122e-06
-6.40573547708367e-06
-1.64637956855359e-05
-2.44106897200997e-05
-2.23954789263059e-06
-1.52930955373973e-05
-2.11192411369656e-05
-2.84595695112737e-05
-6.09974431413289e-06
-2.02180622290986e-05
-1.00168230290176e-05
-3.54504419940878e-05
-1.26307003006559e-05
-9.00751495974781e-06
-1.72803708052979e-05
-1.2675192737105e-05
-2.51674917689229e-05
-2.80209594189065e-05
-9.09550709914308e-06
-1.50622140648609e-05
-8.08982480457145e-06
-9.48392086695862e-06
-1.8089243183907e-05
-1.34219983687487e-05
-8.02114543202877e-06
9.60431994648427e-07
-1.81742771636196e-05
-1.19278394483857e-05
-7.05279072399984e-06
-1.47718473737942e-05
-4.34721830433109e-06
5.62447958021564e-06
-1.11364327480914e-05
-1.4692199826552e-05
1.52028099070914e-06
-1.93444970449144e-05
-1.4316473182722e-05
-2.247601978261e-05
-8.33159815488653e-06
-1.12562847559006e-05
-1.8058508350306e-05
-2.3442622255579e-05
-3.31328386847349e-05
-1.71702752915738e-05
-1.98103657903037e-05
-7.37734000346971e-06
-2.22555818073986e-05
-2.3603084016e-05
-4.52508872957902e-06
-2.75144606140166e-05
3.41993511297796e-06
-9.9129171493054e-06
-3.08610800647005e-05
-1.802108969386e-06
-2.69806921797491e-05
-3.46665002798985e-05
6.10420856381765e-06
-1.43242247858515e-05
-1.49001324509325e-05
-2.54315491539767e-06
-7.69550789768748e-06
-2.8076433812485e-05
-1.5068271253425e-05
-2.06392729034316e-05
-1.8576702058566e-05
-2.39349978293153e-05
-2.54234300429389e-05
-1.83719597099792e-05
-1.21163420449502e-06
-5.30568243103422e-06
-5.7391015256173e-06
5.15510935157453e-07
-1.61697463722172e-05
-1.21020199450134e-05
-1.06844193365305e-05
-1.45956389161553e-05
-5.00201711946942e-06
-7.95769867299774e-06
-2.3463585584728e-05
1.42658304400811e-05
-1.76678122602146e-05
-1.70362916971989e-05
-1.63883630994246e-05
-5.29125701377508e-06
-2.22476030728632e-05
-1.59203116904032e-05
-4.17615280759889e-05
-3.02627884575578e-05
-1.28281923217424e-06
-1.29546154729389e-05
-1.15935070303978e-05
-1.32951115853252e-05
-1.04794922991625e-05
-2.18008264659862e-05
-1.29218763493198e-05
-1.60039270579843e-06
-2.44075945505757e-05
-1.63826604789745e-05
-1.16397259063349e-05
-2.22792666799277e-05
-1.32312537199875e-05
-8.54976476374623e-06
-2.43651380999122e-05
-7.78051354950398e-06
-2.25959556885732e-05
-1.65591606977167e-05
-1.84376713801528e-05
-2.04465287572213e-05
-1.28381836629449e-05
-1.68048818980649e-05
-1.46981068762132e-05
-6.77796581182114e-06
-1.12506403421692e-05
-2.54147137867908e-05
-1.95189909463069e-06
-1.45891814847604e-05
-2.0174791180992e-05
-2.64336972164398e-05
-7.41143911669349e-06
-6.24363678531878e-06
-1.35688549123201e-05
-2.46248670806733e-05
-3.02734825355836e-05
-8.94462849976893e-06
-2.84998191250733e-05
-1.79165059919057e-05
-1.749648277877e-05
-1.96552636793797e-05
-1.5318936299024e-05
-3.8903995748345e-05
-1.57558254375666e-05
-3.49495297542885e-05
-1.88856552906093e-05
-9.87790076530477e-06
-1.64000690707222e-05
-1.07379624528279e-05
-7.7068976912538e-06
-9.53641322699857e-06
-1.93992682635031e-05
-2.8225073993438e-05
-1.878962732853e-05
-1.59712636092214e-05
-3.31642374703846e-05
-1.19177715073371e-05
-1.26768096677602e-05
-1.50826969854957e-05
-2.02311491063188e-05
-1.9069358756249e-05
-2.24901794060909e-05
-5.49455560030438e-07
-1.25889523715228e-05
-2.18317538350966e-05
8.42971290903134e-06
-3.04243315845067e-05
-9.26308314673875e-06
-1.04093988654009e-05
-1.10624885732401e-05
-2.25513023036046e-05
-1.44981509425665e-05
-2.40772669500607e-05
-8.23649593476294e-06
-1.55347844765966e-05
-9.65999709298839e-06
-4.72861599958516e-06
-8.48936991556575e-07
-2.09213048205395e-05
-3.18262127056443e-05
-1.93190164949653e-05
-2.22024492027877e-05
-1.62790461499582e-05
-1.25715190133847e-05
-2.29039649710662e-05
-4.46245588148545e-05
-2.63502332129402e-05
-2.42449734169482e-05
-1.82370904402355e-05
-2.18075760908358e-05
-1.91894818408766e-05
-1.31811019878039e-05
-2.30644655835834e-05
-8.01032493911862e-06
-1.33877385154826e-05
-7.19690266168105e-06
-3.20358922484832e-06
-1.26342959868364e-05
-2.30067239034497e-05
-1.66416621796259e-05
-2.17199740110685e-05
-2.07011667809544e-05
-1.86070557212739e-05
-2.33986185727051e-05
-1.35048923723562e-05
-3.29576621455781e-05
-1.30155725042461e-05
-2.01621067270213e-05
-1.18118671684884e-05
-4.11686254078389e-06
-2.16187205422763e-05
-4.8443148933314e-06
-1.33646870434221e-05
-2.09132693495582e-05
-1.88556375840489e-05
-9.2949972433954e-06
-4.63408275191565e-06
-1.57392426171882e-05
-3.58548891651694e-05
-1.20468437754011e-05
-1.96946787463106e-05
-1.93469196421971e-05
-1.9922120092742e-05
-7.67843952657556e-06
-2.46481007873423e-05
-1.38756485406071e-05
-1.17822822810876e-05
-8.08181583612665e-06
-1.35927523990519e-05
-1.98884066098043e-05
-1.70252622868693e-05
-1.22087129607283e-05
-6.52350439639451e-06
-1.43426258929512e-05
-2.07123766752214e-05
-2.02897837630361e-05
-1.00177639300849e-05
-2.15843223800361e-05
-2.18327855614303e-05
-2.3667438541687e-05
-2.62987711963857e-05
-2.96753294793989e-05
-7.41648225728649e-06
-1.42963694556462e-05
-1.33041808850964e-05
2.08845868883167e-06
-8.56273524234143e-06
-2.46419386497639e-05
-9.97931550209471e-06
-4.96251374442814e-06
-6.74346046055913e-06
-1.63286054476998e-05
2.0982689809022e-06
-9.7002877408839e-06
-1.73554494501535e-05
-1.08981107998109e-05
-1.09913208448845e-05
-3.00081688412298e-05
-2.72039584164077e-05
-1.78463637195522e-05
-1.78876217212517e-05
-2.8296101726406e-05
-1.34770326682934e-05
-2.0128515229998e-05
-1.98354196188479e-05
1.90108299723027e-06
-2.10513326154465e-05
-1.47579147071578e-05
-1.72807429082701e-05
-7.74882648750319e-06
-1.44220216689619e-05
-1.01945831940853e-05
-3.90923883562067e-05
-9.96216902819933e-06
-2.72759029851755e-05
-9.17161880163675e-06
-1.3482246212358e-05
-4.36504283932589e-06
-1.11856897092811e-05
3.41516240899698e-07
-1.89954954478936e-05
-3.6918200579019e-06
-2.06770963485367e-05
-2.22549930633957e-05
-1.51754732936789e-05
-1.16973174875219e-05
-1.10402606415158e-05
-4.43138547344363e-05
-1.80848820458876e-05
-5.492209755128e-06
-1.73042905635709e-05
-2.17835676169681e-05
-3.99343770302391e-05
-1.30694475699128e-05
-1.90986666058244e-05
-1.30072746423921e-05
-3.28838717668462e-05
-2.14885463800623e-05
-2.12973604450743e-05
-1.29210790196391e-05
-1.68558453405261e-05
-3.82261051238422e-05
-1.68649644346146e-05
-1.58575529769847e-05
-1.70034641409256e-05
-2.54017604793166e-05
-1.93122415295897e-05
-2.25817824475525e-06
-1.11465398834639e-05
-9.90237904748456e-06
-1.70248002378932e-05
-9.36556037205816e-06
-1.71164569836961e-05
-9.75237117655562e-06
-1.27607064918021e-05
-3.09881830059904e-05
-2.64250713156558e-05
1.84162059546444e-06
-1.5962657884096e-05
-2.28910762349692e-05
-3.24630002547989e-06
-1.1547344346286e-05
-2.53839125239939e-05
-5.3931829846915e-06
-3.09892962351876e-06
-1.71313297934079e-05
-9.67488056449975e-06
-3.23391063373928e-06
-6.54927594461859e-06
-2.40221210202629e-05
-1.77246805240074e-05
-2.18084345462489e-05
-2.40185718423068e-05
-1.57420829818003e-05
-3.10141016579339e-06
-1.96861482490031e-05
-1.96060625622211e-05
-6.83601643892408e-06
-7.99548709583694e-06
-3.19601795577615e-05
-9.55129853459896e-06
-2.6129362395975e-06
-2.09981810561747e-05
-7.01470336504322e-06
-1.8622987449594e-05
-1.49220642545967e-05
-1.39055241156106e-05
-2.03954582676964e-05
-1.79970479149321e-05
-1.10872707754252e-08
-6.25842422309371e-06
-2.10631414187985e-05
-2.45408623719674e-05
-1.19817899242049e-05
-2.46335883514534e-05
-4.8104271456232e-06
-3.07011153656585e-05
-5.42067800028521e-06
-3.01728862447547e-05
-3.1138773560196e-05
-2.66592975586899e-05
-2.24033560041136e-05
-1.91727084237549e-05
-1.68882220853246e-05
-1.81911315099882e-05
-3.71851892398796e-06
-1.42885348328221e-05
3.567381472461e-08
-1.62663896648342e-05
-4.33397676532068e-06
-7.48329949643087e-06
-8.31790301502515e-06
-2.83752551557259e-05
-1.36102261449964e-05
-1.13952899034751e-05
-1.75528227110571e-05
-2.52748481363095e-05
-7.79311508065107e-06
-1.16548917099209e-05
-1.5245476234018e-05
-3.72473330426907e-05
-1.57362994974414e-05
-2.14468811673314e-05
-3.01262147152436e-05
-4.8808129511402e-06
-1.0593456106171e-05
-2.1226169272124e-05
-1.54596837149291e-05
-8.05636330884012e-06
-2.44744450757284e-05
-2.16347638758308e-05
-1.16616106565337e-05
-1.03111519847789e-05
-1.75554997830004e-05
-1.18936330395873e-05
-2.91363523208454e-05
-2.39790624490736e-05
-1.91447846783342e-05
-1.3942146210837e-05
-2.94806586852851e-05
-2.53959044608817e-05
-2.47808533032432e-05
-6.76538398597791e-06
-3.64591861608652e-05
-2.82257736610044e-05
-4.84695089839033e-06
-2.15390217778232e-05
-1.98742665295251e-05
-2.87393111497638e-05
-4.62175437994277e-06
-6.80160890205805e-06
-2.37999138582026e-05
-1.64265549820636e-05
-1.84256462260383e-05
-3.00870395946104e-06
-1.47900628079207e-05
6.57752779085592e-06
-1.61497643199211e-05
5.69759055167916e-06
-2.1521197620967e-05
-9.92760461916416e-06
-1.64717273089459e-05
-1.51283331329938e-05
-1.25057833919762e-05
-3.43333838640596e-06
-1.90250392640528e-05
-2.60824132060282e-05
-1.25544804518115e-05
-2.24189243877061e-05
-2.46070868999638e-05
-2.49116243168605e-05
-1.95916594147573e-05
-1.53991253155208e-05
-1.34068112463636e-05
-2.91004228452929e-05
-1.39312054864964e-05
-2.0658611333828e-05
-1.36682352624468e-05
-2.00809267421756e-05
-2.05717075183917e-05
-1.96042413028384e-05
-1.12385935235968e-05
-7.02562403126373e-06
-1.1996499386149e-05
-1.37881376259088e-05
-1.07847502568477e-05
-1.32145158635714e-05
-7.56343741984073e-06
-1.4789333516067e-05
-1.17703173414068e-05
-2.08458353068185e-05
-3.24884652192597e-05
-2.98582212630108e-05
-2.04395045110938e-05
-2.67556487321039e-05
-3.2766083190346e-05
-1.39156159317459e-05
-1.81660117282095e-05
-1.07806595304416e-05
-1.08355366351913e-05
-8.18485881091344e-06
-2.23412671241962e-05
-1.08434725493411e-05
-3.10129196106318e-05
-3.09771026613557e-05
-3.92146407293055e-05
-1.60004666947208e-05
-2.06459501673549e-05
-3.18217841909123e-05
-2.42249421289016e-05
-1.44448202353929e-06
-1.56474766692132e-05
-2.68702341251524e-05
-3.42643160003512e-05
-1.85953416750166e-05
-6.58543624248448e-06
-2.03002709724159e-05
-8.59925211693341e-06
-7.46826067104299e-06
-1.24462107803218e-05
-2.53803853664617e-05
-2.37561409326222e-05
-1.01840513484433e-05
-1.51834577415975e-05
-3.1861759568136e-05
-1.23626557304423e-05
2.1710085431452e-06
-1.43074328469267e-05
-1.60640961117939e-05
-1.67058184302385e-05
-9.91977846741864e-06
-6.51526895939568e-06
-1.43106993218283e-05
-6.04536987183092e-06
-1.70240218006281e-05
-1.88442369901508e-05
-1.62517213344143e-05
-5.63785926753178e-06
-1.89543555334594e-05
-1.93343242987992e-05
-9.5163092589536e-06
-1.75805129293914e-05
-1.60160661788112e-05
-1.0729326541706e-05
-1.76391010377844e-05
-1.31953000928895e-06
-5.84747988193719e-06
-1.08099197503338e-06
-1.46102023685633e-05
-6.1557583101351e-06
-3.42256046051346e-06
-6.03964611332915e-06
-2.76425402366904e-05
-2.37997493939215e-05
-1.48502382647331e-05
-1.60881560979946e-05
-8.23514318463187e-07
-1.65252880350763e-05
-1.73728238536679e-05
-2.4264283112366e-06
-7.54115338521639e-06
-3.75750315644046e-06
-2.21231545063016e-05
-1.06627815404317e-05
-6.7663683319903e-06
-8.51105348628621e-06
-1.07648222572799e-05
-1.81076511348278e-05
-2.90012828007477e-05
-2.83553961177807e-05
-2.55775037755059e-05
-2.35844919833736e-05
-2.71894558145157e-05
-3.06798119869632e-05
-1.81828956774588e-05
-1.77535390782841e-05
-2.02234530315998e-05
-1.10736740531471e-05
-7.28668956870817e-06
-4.38210743102355e-06
-1.65703159142636e-05
-2.74479681085757e-05
-9.66555420663774e-06
-1.07958183458564e-05
-2.07021290318789e-05
-1.49100781751684e-05
-1.0294424261055e-05
-1.84956020296669e-05
-5.39360208195518e-06
-3.25605830402598e-05
-2.29494537961104e-05
-3.05896896142228e-05
-2.44515057545421e-05
-3.08190734920702e-05
-6.90847363571571e-06
-7.5704072753983e-06
-4.18718762430788e-06
-3.20617568980683e-05
-1.45672707061305e-05
-1.2314882972258e-05
-1.02803419571115e-05
2.35775942052437e-06
-5.31317330315678e-06
-1.11671945916564e-05
-9.74908484035693e-06
-7.64245650801542e-06
-7.34594771810888e-06
-1.93170639514996e-05
-2.54240133808109e-05
-1.08325146946008e-05
-2.23425931549403e-05
-1.8124994199306e-05
-1.23257669287105e-05
-1.21133910833627e-05
-7.59719748324614e-06
-2.15683973960945e-05
-2.70831848760783e-05
-2.33824216973572e-05
-1.44740219811288e-05
-2.63118712833962e-05
-2.06616308316668e-05
-1.17032736175012e-05
-2.41971554749075e-05
-1.16357006217019e-05
-1.46259716432295e-05
-8.69809432568666e-06
-1.87313204785734e-05
-1.66991320317529e-06
-2.3074258672553e-05
4.49628058189739e-06
-3.92406333886867e-06
-6.71407404702649e-06
-2.27709353145138e-06
-1.7005231098616e-05
-1.84058408134644e-05
9.30822727786148e-06
-1.82617681499435e-05
-9.13814697948878e-06
-1.38087044356609e-05
-1.98513935547007e-05
-1.49683487620527e-05
-1.68247948111039e-05
-1.68040093385244e-05
-1.79161162483217e-05
-9.99715153278264e-06
-1.23735639490374e-05
-1.15688769388975e-05
-2.60090028227215e-05
-1.44114348811997e-05
-3.217615563451e-06
-2.58709872207268e-05
-1.9615506150667e-05
-2.11614432410257e-05
-1.66097294396561e-05
-1.20000629169157e-05
-2.8697498541327e-05
-8.53591349104594e-06
-1.44588968431164e-05
-2.33325642641052e-05
-1.26623199392284e-06
-2.9099927932526e-05
-9.70883907971537e-06
-2.11794807181024e-05
-2.27552017944072e-05
-1.67969038351666e-05
-2.11792585165013e-05
-7.49521206718618e-06
-1.75358057325218e-05
-2.02914433392175e-05
-1.86139796208619e-05
-2.10885996558148e-05
-6.41044879064325e-06
-5.14342024449857e-06
-1.30326015830671e-05
-2.09640035584063e-05
-1.9346045136193e-05
-1.00164054900173e-05
-4.23756195153339e-06
-1.12647079403048e-05
-2.30464714061628e-05
-1.97380722467165e-05
-2.56144954498179e-06
-8.56444097031448e-06
-2.11059139611429e-05
-2.3961598574565e-05
-1.90538880974353e-05
-2.29288856461543e-05
-2.44531702359269e-05
-1.83380313036005e-05
-2.71009597056587e-05
-1.91032440924347e-05
-2.32252653559875e-05
-7.8876212608404e-06
-8.41118211336496e-06
1.60304259171528e-06
-2.61262470286891e-05
-1.6534761411355e-05
-9.00767094387434e-06
-2.187210938012e-05
-2.97817571304825e-05
-1.80847771273354e-05
-2.82940320532538e-05
-1.542915652937e-05
-1.53036933977405e-05
-3.8403790209899e-06
-9.07510691197262e-06
5.91644596001741e-06
3.50094556108413e-06
-1.58430824924662e-06
-1.86618867060882e-05
-1.38315431660856e-05
-4.70681586233648e-06
-2.40531218833499e-05
-2.20918767069838e-05
-5.67119536661248e-06
-2.235072236744e-05
-1.39619566807513e-05
-1.09763865614483e-05
-2.0650569117097e-05
-2.76554535595555e-05
-3.5826194759778e-05
-2.63145723804834e-05
-2.50228619362716e-06
-2.48514755997288e-05
-2.34259704476235e-05
-3.5164442752718e-05
-7.82033017535544e-06
-2.163333381015e-05
-1.0046373576754e-05
-1.25273132255388e-05
-1.16355352065275e-05
-5.92236853910888e-07
-1.56636074099766e-05
2.7167745454374e-06
-1.3471269014131e-05
-1.7217800206566e-05
-7.04949415307584e-06
-3.03371224992102e-05
-1.80003718062065e-05
-7.78870002217243e-06
-2.20544879982709e-05
-1.05993240698637e-05
-1.24476757495636e-05
-2.64608521682475e-05
-2.80678059336516e-06
-1.30170450340817e-05
-2.08474651239689e-05
-1.87817606140218e-05
-2.66511507273586e-05
-2.52292811633249e-05
5.76202843999782e-06
-2.17313182301523e-05
-5.96519858429545e-06
-1.85465190906394e-05
-1.26666048430106e-05
1.41287834348528e-06
-1.45693774285116e-05
-5.01800508689889e-06
-1.17568113046006e-05
-1.77314110756114e-05
-1.76143330986561e-05
-1.90110279079618e-05
-2.5382343405802e-05
-3.59161913805438e-05
-1.95078377031604e-05
-1.53649841055497e-05
-1.13474680829061e-05
-1.5122075175735e-05
-1.0439789740811e-05
-2.44542455819351e-05
-3.12370878816683e-05
-1.24024331293536e-05
-1.33215167371468e-05
8.28150033807989e-06
-7.94645097687509e-06
-1.32766962440257e-05
-7.98488459527688e-06
-1.09007841414987e-05
-7.34610811066571e-06
-6.90398818958208e-07
-2.91784880895806e-05
-8.42482100531852e-06
-1.84015849777106e-05
-2.37392356323103e-05
-7.55558657692412e-06
-5.48961483412194e-06
-2.14735006319619e-05
-1.30504729044499e-06
-1.78751734540162e-05
-2.11162381978724e-05
-3.69859333462695e-07
-5.57229869219064e-06
-1.23050062397409e-05
-1.88486303657972e-05
1.28071901548357e-07
-6.06849451559761e-06
-4.67088392991293e-06
-9.70158528957629e-06
-2.13488688938233e-05
-1.22873534481297e-05
-1.09624158677567e-05
-1.6002165959546e-05
-1.80671909569402e-05
-1.37221147226492e-05
-2.26241829289212e-05
-1.72459684042782e-05
-1.59153780948005e-05
-3.17779385570499e-05
-2.64155751998866e-05
4.03628024916152e-06
-2.27954053082097e-05
-2.1126743879667e-05
-2.64517638822297e-05
-7.60699121793173e-06
-3.69548060351475e-06
-1.89127615547932e-05
-3.42275273899882e-06
-1.79868503305934e-05
-1.66571516760571e-05
-1.75588489011155e-05
-2.48281375332111e-05
-1.02236007538129e-05
-2.11593277332761e-05
-3.80968612090152e-05
-2.13061402802252e-05
-5.00124804616264e-06
-2.69913869656634e-05
-1.54620087515399e-05
-3.54559023459375e-05
-1.42990117198336e-05
-2.35254941968113e-05
-1.8287505498284e-05
-3.21496640930005e-05
-2.52197571149234e-05
-1.25504766060826e-05
-1.69676762991251e-05
-1.36783247914717e-06
-1.07547715367573e-05
-2.53693155201508e-06
-3.43980876613687e-06
-9.10532943900545e-06
-2.28043899894921e-05
-3.77529589992785e-06
1.09647326495231e-06
-1.46571025915745e-05
-1.20341000375887e-05
-1.45915939018836e-05
-1.40541136189247e-05
-1.95220820716538e-05
-1.72839675692841e-05
-6.72650801353465e-06
-5.96936970398043e-06
-7.19111026491167e-06
-2.2556670650725e-06
-1.18758704194673e-05
-1.08484813405369e-05
-3.273048856525e-05
-9.48354135569586e-07
-1.73366836872942e-05
-2.32689578400203e-05
-2.37219836001678e-05
-1.15322107616342e-05
-6.79370583410317e-06
-2.57686388878032e-05
1.14470560333795e-06
-2.34924694120293e-05
-1.71065003456362e-05
-7.28106826480558e-06
-1.56498231372194e-05
-1.53414668553142e-05
-3.52498270303612e-06
-1.28901360577615e-05
-2.02732534729127e-05
-1.57624043001635e-05
-2.0307728766859e-05
-1.31685138800117e-05
-1.62318945214545e-05
-1.77148190331605e-05
-1.88370862627638e-05
-1.14140913242419e-05
-2.57340907202228e-06
-1.61177239748155e-05
-1.60494437221494e-05
-1.37116973752965e-05
-1.50216154892566e-06
-1.15953112400331e-05
-7.64015222546992e-06
-2.76598861331605e-05
-2.55207862543976e-05
-3.99452571459476e-06
-1.52682131155072e-05
-3.00174439207633e-05
-1.61147933048874e-05
-1.27445072701722e-05
-3.18616336988933e-05
-1.14596992153008e-05
-1.88654055512786e-05
-2.21483613984644e-05
-2.74796319163411e-05
-9.0883346048252e-06
-1.36180535756316e-05
-9.17662639325069e-06
-1.60839245853116e-05
3.67277749193398e-06
-2.2305494975313e-05
-9.63407410213763e-06
-2.24268188995182e-05
-2.61110952442243e-05
-2.54456679407972e-05
-1.78924559716101e-05
-1.63670858751542e-06
-2.87087340161568e-05
-2.3228198453323e-05
-2.84056533704486e-05
-2.3744898652595e-05
-2.10133222705783e-05
-2.47032307233731e-05
-6.56368958756317e-06
-1.35322446567996e-05
-2.25402205082011e-05
-2.1503278522184e-05
-1.59989140052901e-05
-7.64786777350258e-06
-2.689794743122e-05
-8.26272837493493e-06
-3.10748490867842e-06
-1.53540994627868e-05
-1.29221825475006e-05
-3.20896933932338e-06
-9.02267752651654e-06
-7.94263258320514e-07
-1.02612114643355e-05
-1.26826767994794e-05
-1.04681240894484e-05
-9.38636540892086e-06
-9.06200355143489e-06
1.69985591037286e-06
-2.28677939889813e-06
-2.85429433709566e-05
-2.20091015377553e-05
-1.94850750128018e-05
-1.61830722677204e-05
4.24112047601236e-06
-1.609788830217e-05
-2.69165570656753e-05
-1.40514143728342e-05
-2.41456757744451e-06
-3.24169754193388e-05
-2.0275058644333e-05
-1.41584311498465e-05
-1.8472856408474e-05
-1.98312637841288e-05
-8.52646011784959e-06
-1.32000342867259e-06
1.4671276988334e-06
-2.80027221143022e-05
-1.4699911444057e-05
-2.36610183043881e-05
-8.72040184266109e-06
-2.86346449712341e-05
-3.2036729734303e-05
-2.29718663221655e-05
-1.44630727012764e-05
-9.0869883303513e-06
-2.54016150261553e-05
-1.32001818287077e-05
-1.26642444624142e-05
-1.64282078264161e-05
-1.57923625268067e-05
-3.03270024542744e-06
-6.89803304194692e-06
-2.10777868830835e-05
-3.17323632174047e-06
-1.98655546974573e-05
-3.04968307999557e-06
-2.15901894680267e-07
-1.29670690838987e-05
-2.9571381765673e-05
-2.17992115850502e-05
-5.43950762207635e-06
-2.45494958208305e-05
-8.86908029757077e-06
-1.14807479627277e-05
-1.53846907809436e-05
-6.31397058827286e-06
-3.3513036504437e-05
-1.6000443916685e-05
-2.19377474074892e-05
-1.7891405896958e-05
-1.24976370782789e-05
-1.76611398775119e-05
-4.62515036006387e-06
-6.82212311104703e-06
-7.58963863518791e-07
-5.42068592656607e-06
-6.12585827694053e-06
-1.84943854114662e-05
-7.11366979122219e-06
-7.18664238918648e-06
-1.62670587838532e-05
-2.92539184063127e-05
-2.07933069178699e-05
-3.52324933365305e-05
-1.65767572107157e-05
-1.05752947893496e-05
-2.28097478298665e-05
-1.9249865685411e-06
6.66071643628917e-06
-1.32163386544383e-05
-1.53424843737084e-05
-1.40066393308051e-05
-7.76692374090676e-06
4.00992866751179e-08
-3.0379294328945e-05
-1.85683172291132e-07
-2.77808433351614e-06
-2.19595484490367e-05
-2.76915083264488e-05
-1.93670930884581e-05
-5.53017457189735e-06
-9.40957560144212e-06
-2.14107849746713e-05
-2.14368918148326e-05
-9.33566005872368e-07
-4.34376353905427e-06
-2.53327255117996e-05
1.61552399624955e-05
-6.31214684355418e-07
-1.24303474106421e-05
-2.36559216589233e-05
-1.18842834003324e-05
3.99248268212289e-06
1.37762692118775e-06
-1.11995637554526e-05
-1.08901813922471e-05
2.70632035267257e-06
-1.92471528286096e-05
-2.06425496951337e-05
-1.37392682413385e-05
-7.75731763653536e-06
-2.09363988923917e-05
-5.34814532020514e-06
-1.71738229436225e-05
-7.63308598180896e-06
-2.11026633400061e-05
-1.12827078374625e-05
-1.86165131196172e-05
-1.7906218518753e-05
-2.08932682268892e-05
-1.89139639314343e-05
-2.32477614592103e-05
-7.73920092558064e-06
-1.38492568180725e-05
-7.16417547113427e-06
-2.05705230110668e-05
-1.02917511293247e-05
-2.01900156704798e-05
3.44680393325457e-06
-1.23179894838496e-05
1.52538314885401e-05
-5.55845885684814e-06
-1.809271332458e-05
-8.59358239859748e-06
-1.43251763586199e-05
-1.90266033981933e-05
-2.78595861887139e-05
-2.01501461801112e-05
3.51324154904451e-06
-9.6937848835274e-06
-9.5937409829528e-06
1.43993430520825e-06
-8.58674151806515e-06
-2.69803395029438e-06
-2.53715407417077e-05
-1.73732532464555e-05
-2.34586600800502e-05
4.50509325199979e-07
2.38865103128533e-06
-3.31780142818916e-05
-7.95205088322156e-06
4.47150005065595e-06
-1.63370970698706e-05
-3.60771331025325e-06
-2.55055798543775e-05
-2.61799556942337e-05
-1.15635144016558e-05
-1.30058021063727e-05
-1.11264964809741e-05
2.35024970936799e-06
-7.67177330864663e-06
-1.69632038382271e-05
-1.42758965959402e-05
2.43704247968237e-06
-1.00836477666241e-05
-1.13223901758438e-05
-1.24635924263803e-05
-3.55311318640781e-06
-1.34459983876229e-05
-7.65226259285796e-06
-1.43266934203874e-05
-2.05072437629308e-06
-9.70500830028494e-06
-1.78452316220279e-05
-3.76210066487524e-06
-6.69652785339243e-06
-1.36517478898965e-05
-1.04714177464892e-05
-2.38231971503767e-05
-3.40872091358724e-06
-9.92155579451148e-06
-1.72241433916312e-05
-2.82447404706713e-05
-1.09605749867684e-05
-4.11868413261829e-06
-1.97748784710044e-05
-1.91189195515052e-06
-1.52092789111571e-05
-1.30579663979411e-05
-3.73416157611065e-06
-2.16423362118837e-05
-1.67897579449374e-05
-3.262442296933e-06
-3.34851465685493e-06
-2.4973279603361e-06
-1.15382607987772e-05
-1.89867556794184e-05
-6.81463085876815e-06
-4.08616071870442e-06
-1.61743092678403e-05
-9.78726924362042e-06
-5.46103848230673e-06
-9.59365832783406e-06
-1.35269032294548e-05
-1.22013624443851e-05
2.94746922368245e-06
-7.10131322696559e-06
-6.77329054095457e-06
-2.31007107989924e-05
-2.19488081500865e-05
-1.97176251255058e-05
-2.38388820951433e-05
-8.90224313959127e-06
-9.68903503503325e-06
-1.32311932356226e-05
-2.09518092561288e-05
-2.0357035649315e-05
-2.25698548904811e-05
-2.92944426604891e-05
-4.39198333202537e-06
-2.44458706804662e-05
-6.36757242672619e-06
-6.30950546747362e-07
-4.92708450518384e-06
-8.9669944110901e-06
-1.71868232212886e-05
1.0555229846796e-06
-1.40561567652189e-05
-6.0182727965734e-06
-1.29708814837163e-05
-2.22309655989299e-05
-4.18266281857632e-06
-2.25866694033456e-05
-1.56212027070365e-05
-2.73823244823289e-05
-6.62096156689184e-06
-3.34384545649748e-05
-1.80057256351933e-05
-2.11938512937981e-05
-1.50643309218368e-05
-1.50394042192885e-05
-1.65927988307006e-05
-3.34157837772395e-06
-9.19461514884537e-06
2.2795921852061e-06
-8.16288712496694e-06
7.0228444856295e-06
1.2501907890126e-05
-4.73861430833445e-06
-1.4953842585885e-05
-2.28088495187548e-05
-1.32462129768258e-05
-1.27245991156794e-05
-1.22841505571906e-05
-1.62688486697456e-05
4.32833998639998e-06
-1.19625765309528e-05
-1.08094404817636e-05
-1.68148461089038e-05
-2.70451981945022e-05
-3.00852300567718e-05
-1.2984207561436e-05
-2.40495812422253e-05
-2.17014639961774e-05
-9.35172528402325e-06
-1.53990285760409e-05
5.50873242449022e-07
1.99489356701107e-06
-2.69133494507803e-06
-1.99745600292093e-05
-1.14535930861608e-05
-1.26661228221218e-05
-5.73778945797724e-06
-1.40593781551576e-05
-1.9382234227202e-05
-1.67353241701211e-05
-1.84188637021684e-05
-1.50246532261325e-05
-2.24947303787863e-05
-1.90197447244426e-05
-5.67630109267606e-06
-2.4356132863516e-05
7.29283179304324e-07
-1.22787117101268e-05
-1.34852081021086e-05
-1.23122632822292e-05
-1.91739059394803e-05
-1.16032385620214e-05
-9.92472189273785e-06
5.0793411856075e-06
-1.55662290494179e-05
-1.43932581187187e-05
3.02321604909462e-06
-1.08787072907926e-05
-1.3809539850856e-05
-2.32940929616879e-05
-3.45087758854269e-05
-1.37699190316238e-05
-1.86531882350574e-05
-2.50363735664928e-05
-1.61884939387285e-05
-1.48234389337691e-05
-1.63305670916176e-05
-6.35122158785974e-06
-1.62851695953432e-05
-1.01990610871829e-05
-1.75945748836786e-05
-9.52842894225397e-06
-1.05924756002117e-05
-2.26155208004232e-05
1.24279994278576e-06
-9.35152567583487e-06
-2.426322747931e-06
-1.41669832169788e-05
-8.54746668981952e-06
-6.17146032527939e-06
-1.8472807800109e-05
-2.21454501732527e-06
-6.32284058933748e-06
-7.98981722449088e-06
-1.14931413346456e-05
-1.47343786889313e-05
-8.74203336454474e-06
-2.45355755516514e-06
-1.90387458864101e-05
-2.70357196754924e-05
-3.72220001125032e-05
-9.86490580534889e-06
-1.67236929255193e-06
-1.52244106331834e-05
-1.76375020157515e-05
-1.16620640273256e-05
-6.7094272826909e-06
1.09898385094921e-05
3.80404834980245e-06
-1.78994765012507e-05
-3.72782535097856e-06
-2.927901386928e-06
-2.09609962993123e-05
-5.89272656396944e-06
-7.92959741437208e-06
-1.10022178570909e-05
-3.36398220558206e-07
-1.56204798569993e-05
-1.12682938110508e-05
-2.55110304876811e-05
-2.09483968030855e-05
-2.66326693457361e-05
1.45103072409403e-06
8.52594924318352e-06
-2.84195107816653e-06
-1.54709392893931e-05
-2.06829629351195e-05
-5.87220625356474e-06
4.74134344097465e-06
-1.64723111057267e-05
-2.57707744716283e-06
-3.98182915388859e-06
3.25577753210226e-06
-1.15416221044487e-05
-2.14972006186577e-05
-1.98472438914234e-05
-1.36445903529868e-05
-7.39542477156351e-06
-2.47505146393905e-05
-2.31864344967423e-05
-1.3465391173688e-05
-8.60625784106055e-06
-1.54872723535498e-05
-6.36329830120093e-07
6.46215252344928e-06
-2.41875083915198e-05
-1.23820706253761e-05
-1.10075956159369e-05
-2.08987616369809e-05
-1.96820027992828e-05
5.2388635519402e-06
-7.26646867717173e-06
-2.20039268016237e-06
-7.85816345820206e-06
-1.38537508057564e-05
-1.74893442752061e-05
-1.85742535183644e-05
-2.82073671964251e-05
-8.45943074622238e-06
-1.88525218270557e-06
-8.89001258192094e-06
-1.41399398835774e-05
4.32608217611313e-07
-1.27379379266209e-05
-3.01296858967504e-05
-4.54436639642253e-06
-4.99093131634926e-06
-1.48737895359049e-05
-2.38305056248277e-06
-6.64240573679713e-06
-1.60961819016737e-05
-8.06118104021345e-06
-9.95053348259921e-06
9.64801643856865e-06
2.81445310403181e-06
-5.28971393857262e-06
-1.97567199548134e-05
-9.32697389995115e-06
-1.16985203564534e-05
-1.13300847442393e-05
-4.37671107529167e-06
5.06332129907658e-06
4.90561278391071e-06
-1.25072771790859e-05
-1.63527492969844e-05
4.02295017204168e-06
1.02690220600044e-05
-1.18680567274897e-05
2.53446134285785e-07
9.36068553883129e-06
-1.81081545948962e-05
4.26225579227822e-06
4.40016903562044e-06
-1.66116937809076e-05
-2.3585059661951e-06
-1.30192553975145e-05
-1.3551465024989e-05
-1.72136849853631e-05
-1.39326871166815e-05
-2.61607707046021e-05
-1.96627494173336e-05
-8.43507239472687e-06
-1.15932540171143e-05
-8.39616732083228e-06
-3.52352413763978e-06
-1.78245483109515e-05
-1.82791397001562e-05
-3.56174126701762e-06
-4.97661645562578e-06
-7.10745238210226e-06
-8.24980621680332e-06
-1.31774588736312e-06
-1.17320142958918e-05
-1.62015637890054e-05
-9.7584674717497e-06
-2.1227522672544e-05
-1.58460404150314e-05
-1.04687223546286e-05
-3.99927568281033e-06
-1.14633534775716e-05
-2.21471546294917e-06
-1.64758055744633e-05
-1.27212908798393e-06
-1.23585248176539e-05
-1.41486669777718e-06
-1.22877495189998e-05
-1.13933195993316e-05
-1.59109340323711e-05
4.67938799351011e-07
2.54365543507364e-06
-1.88646879402212e-05
-2.12523877214268e-05
-8.68762355818542e-06
-5.09083651110743e-06
-1.43705430416807e-05
-2.46988555933254e-06
-1.48854309966085e-05
-3.58345522724807e-07
-3.55803479091277e-07
-6.6383749885305e-06
-1.1496575423686e-05
-6.7900511743698e-06
-7.61565098505856e-06
-2.44342409823054e-05
-1.63983240041358e-05
-1.81015382397186e-05
-1.05335848990188e-06
8.07622704241155e-06
-1.24201146598961e-05
-1.11421767494685e-05
-7.45425821101224e-06
-7.21035947858665e-06
-1.94089919140232e-05
-1.1150326863992e-05
-1.17323025941455e-05
-1.04726477546789e-05
-2.11795447042299e-05
3.72114188912856e-06
-9.63855169717853e-06
-1.13193274007439e-05
-1.00223631137623e-05
-9.17350602574064e-06
-6.7731191864672e-06
-1.80232517186197e-05
-3.19567170379038e-05
-6.51267155279329e-06
6.39194171177663e-06
-2.01326940391031e-05
-1.25932607128306e-06
1.30967875738294e-05
-1.82514102342841e-05
2.47160024752074e-06
1.57958482867725e-06
-1.0217333418761e-06
4.63960659937812e-06
-1.23294702892664e-05
-3.16210362684467e-06
1.69448762039051e-06
7.52659423643609e-06
-1.07113553792933e-05
-3.16394746539799e-05
-6.81904809874131e-06
-1.36044745528931e-05
-2.26686778052217e-05
1.05269646455942e-05
-1.28481870251831e-05
-3.46568017185233e-06
-1.6145165251582e-05
-1.80599083288903e-05
-1.6436519337373e-05
-1.85986711391501e-05
-2.68669276824502e-06
1.94263514504491e-06
-2.17549082707301e-05
-1.32986816726353e-05
2.82004055440796e-06
-2.91738747729806e-05
-6.80448579156549e-07
-2.23283333659751e-05
-5.09324228334239e-06
-2.28272756030589e-05
-1.46833074189472e-05
-1.36102915778557e-05
-8.65247864018482e-06
-2.4152421351185e-05
-1.00318352978916e-05
1.51150159556465e-07
-1.69602423645922e-05
-8.45504397170256e-06
-1.43974268612358e-05
-8.44610712673774e-06
-8.14855715549352e-06
-7.70704214549283e-06
-1.46489245244045e-05
-8.70255600211224e-06
-1.12870658624029e-06
-1.06132975552952e-05
-6.64473019928204e-06
-2.23403274883112e-05
-1.76471761768865e-05
-4.24881227192242e-06
-2.82303012088275e-05
-2.92071481388579e-05
-4.31305146864239e-06
-1.77970119960408e-05
-4.02069723390323e-06
-1.25785592298779e-05
-1.11936264011276e-05
-9.43155655140881e-06
-1.11569637589925e-05
-1.22674939476594e-05
-4.15635271054316e-06
-3.18148927545241e-06
-1.82924416722106e-06
-2.8392727994703e-05
-6.94073825742234e-06
1.75163212204517e-06
-1.46322689947521e-05
-2.23470936539487e-05
-9.35754907650156e-06
-1.15667715869251e-05
1.82009425743072e-06
-1.11186159012232e-05
-1.31720748123758e-05
-1.48904361001061e-06
-1.682349986833e-05
-9.84771548870247e-06
-1.638738985103e-06
-4.95639997455791e-06
-1.6306112152092e-05
-1.22412319040322e-05
-4.63154247385621e-06
-1.20864481122989e-05
-1.77916023857086e-05
-6.58618643826595e-06
3.44671045705668e-06
-1.67707079961343e-05
-2.23023719010472e-05
5.59214878869431e-06
1.51871129582095e-06
-2.55448804567173e-06
-1.03389633803517e-05
-1.49115361321987e-05
-8.87920610257395e-06
-7.02641703398209e-06
-1.17753408002646e-05
-1.85952019347465e-05
-1.51026664626549e-05
-2.71995800601593e-05
-2.10763421711164e-05
-1.43187504358742e-05
-1.6427781382487e-05
-1.22167916229382e-05
-1.54526210848184e-05
-1.19037018427182e-06
-1.06379637780971e-05
-3.01305358308425e-05
-9.92678646016192e-06
-1.6102831193427e-05
-1.87466751422298e-05
-1.42860837810873e-05
-9.52953231258527e-06
-7.75237664484502e-06
6.88637727430607e-06
-1.43217811043033e-05
-3.52608496328831e-06
-1.66371948379881e-05
-2.2928496942129e-05
-2.82137753532011e-05
-2.78810984747788e-07
-2.07137195664638e-05
-9.62562681573508e-06
-1.29588783022583e-05
-1.1343064677129e-05
-1.41496330073615e-05
-1.73317540414831e-05
-1.62098931861662e-05
2.38865938812075e-06
-1.82808590834166e-05
-1.00602983758604e-05
-2.38405407840876e-05
-1.52276793833772e-05
-1.51132509227882e-05
-2.36328520241224e-05
-3.38456252840494e-05
-9.88984462354896e-06
4.69544313946802e-08
3.29174017737424e-07
-2.45444357013693e-05
1.33511676094425e-06
8.35611712696253e-07
-2.8624510819256e-06
-2.09064522098806e-05
-4.40439425183645e-06
2.38888237258423e-06
-2.07870101209051e-05
-1.43020522622835e-05
-5.10095335298003e-06
-1.14031854075862e-06
-1.20910598187214e-05
-1.46856045230753e-05
-7.82171997711499e-06
-1.45582126876369e-05
-2.54138293978243e-05
-1.17988664900427e-05
-1.68249169168027e-05
-1.13726169553452e-05
-2.0696465520064e-05
-2.03321420321884e-05
-7.46009642457921e-06
-1.98888537088833e-06
-2.59150773886817e-05
1.90270832790645e-06
-1.12781654188504e-05
4.69678062747727e-06
-5.5413496106011e-06
2.83817547447398e-06
-1.21439303502349e-05
-4.00802327470736e-06
-8.11921690174137e-06
-1.10871932216601e-05
-1.91060575957296e-06
-6.44000581470922e-06
-1.84311306115566e-05
-2.41617045417374e-05
-5.71067543692766e-06
-8.87525445883694e-06
-9.38524603796658e-06
-1.58135915400438e-05
-1.3911944786119e-06
4.51400473229551e-06
-2.71649383831457e-05
-2.02249118990827e-06
-1.47748049827395e-05
-1.20064902347629e-05
-5.76990274776296e-06
-1.07340999859605e-05
-1.79179677873548e-05
-1.77844857436312e-05
-1.21363401283376e-05
-1.05873904286291e-05
3.0887689786481e-06
-1.84200608420417e-05
-1.96208197638982e-05
-1.32194888229358e-05
-1.118089603585e-05
-2.62802299226409e-05
-2.83686507668855e-05
-7.49397639455101e-06
-1.62251603203365e-05
-6.83603369656752e-06
-4.95421032912893e-06
-1.4761195773339e-05
-5.88343453044355e-06
-7.9986006850095e-06
-1.02406945795935e-05
-1.96708560105492e-05
7.42667311394977e-06
-2.15043270972031e-05
-7.62624946942546e-06
-2.18823609498003e-05
-2.31609174518073e-05
-5.98649432683373e-06
-1.81173262197558e-05
-9.87901860276445e-06
2.05380157548087e-06
-1.51656501817746e-05
2.49087625547458e-06
-1.04531396969053e-05
-2.50194102123101e-05
5.92920553705333e-06
-2.20927104147641e-05
1.49631092373915e-06
-1.64064191792313e-05
-4.02549805937922e-06
-2.44618030579297e-05
-1.87737378415842e-06
-3.65469504945053e-07
-7.12039143591813e-06
-1.44271323464805e-05
-3.07015076546716e-07
-1.36230938187078e-05
-7.91496933594788e-06
8.36298421961695e-06
-1.02459492267071e-05
1.35013625188637e-06
-3.46623371662355e-06
5.30603409311903e-06
-1.12067055338374e-05
-1.13010456400059e-05
-4.45758059483114e-07
-9.92094025018224e-06
-4.42468327194399e-06
-2.33327246816588e-05
-1.54934714625475e-05
-5.01402132196744e-06
-1.42005879292609e-05
-3.211014613982e-05
-3.68434327439918e-06
-8.71628175954836e-06
-1.14028212972621e-05
2.73484899991624e-06
-5.25130895975512e-06
2.79433063801098e-06
-7.31266480446749e-06
-6.583372476151e-06
-2.49864508232244e-05
-9.36949749388837e-06
-3.34909039245332e-06
-1.35799733422641e-05
-2.01994244257009e-05
-1.93315488675272e-05
-1.87908653246585e-05
-1.42179510387324e-05
-1.84215169647749e-05
-1.5345412026333e-05
-6.19906718178385e-06
-1.28364331956933e-05
-1.69928376865444e-05
-1.23731456712747e-05
-2.45213166232647e-05
-1.73370925996063e-05
-1.20338232901738e-05
-7.97811759428797e-06
-2.01830457860202e-05
-4.17336339206669e-06
-1.83971759133833e-05
1.11301664427954e-07
-3.0090412487251e-05
-3.5641082548809e-05
-2.19736374218091e-05
-7.09390780503149e-06
-3.7449070030923e-06
-1.37218691124107e-05
-2.46409477727102e-05
-6.31052208241305e-06
-3.26261591475828e-06
-8.90681868769341e-06
-3.2846170553918e-05
-1.93255412386806e-05
-1.70259116437124e-05
-3.33927246283222e-05
-1.45919262915079e-05
-2.50229885132101e-05
-1.26988999366586e-05
-1.56777061482663e-05
-1.739306244385e-05
2.18748056761185e-07
-5.51432605705519e-06
-7.71444205712498e-07
-7.89908269967452e-06
-5.95330975173177e-07
-8.93551461334259e-06
-9.45016262427934e-06
-6.46550570045388e-06
-1.00260292303837e-05
-1.30918942006755e-05
-1.21297071362719e-05
-2.02698877451138e-05
-6.68720476094152e-06
1.35248205083494e-06
-7.67561955783691e-06
-1.77699918325412e-05
-2.75113497805466e-05
-1.13897973380059e-05
-9.49915743958012e-06
-3.76844983603575e-06
-9.1512887095869e-06
1.57604430386054e-05
-3.5609369790609e-06
8.61015073267847e-06
-1.86964494385052e-06
1.85406056910579e-06
-1.68513651129459e-06
-1.39112646453107e-05
-1.86294350507567e-05
-2.08444544252945e-05
-1.50479344789584e-05
-7.5003430023309e-06
-1.57731718560347e-05
-3.61917733191012e-06
-1.36261415589428e-05
-1.03361583972929e-05
-2.38465569908819e-05
-2.18686199588359e-05
-1.55305534144652e-06
-1.43184776398224e-08
-9.66567526363704e-06
-2.4251563604009e-07
-9.62672694355882e-06
-1.57840688728961e-05
-8.92035971948903e-06
-3.47089028344723e-05
-2.04221975767167e-05
-7.53212104385675e-06
-1.74623379627894e-05
-1.53337567177999e-05
-8.35963227095345e-06
-1.57325583246804e-05
6.63546157282354e-07
2.15942025848191e-06
-2.88423976726573e-05
-1.61311214565247e-05
-1.55588959632696e-05
-8.37079637163764e-06
-2.73546190923014e-05
-1.75912589498637e-05
-7.34736206309523e-06
-5.39320269158134e-06
-1.59616580528107e-05
-2.22860315682151e-05
-9.87666217361855e-06
-1.27960961770442e-05
-1.00859079623514e-05
-1.0468730136939e-05
-1.74152764903861e-05
-1.55613477902212e-05
2.77514395199429e-06
-5.01245282308776e-06
-1.91543192194438e-05
-4.80588187589332e-06
-7.50211641978222e-06
-2.70155033944472e-05
-1.07292305863574e-05
-9.26120280752629e-06
-1.3355357743635e-05
-2.96435126615634e-05
-1.9446964768771e-05
-2.29484685208202e-05
-8.69375723014984e-06
-1.04300799456215e-05
-1.5919424946599e-05
-1.0555574154663e-05
-9.22346959082307e-06
-2.82985663408878e-06
9.13868164698127e-07
-6.21617198472011e-06
-1.91947949648191e-06
-2.86188979249228e-06
1.03330244329985e-05
-7.06704987640969e-06
-5.28879703803832e-06
-1.50248181084316e-05
-1.39610229552233e-05
-1.91932875635687e-05
-1.58088213289406e-05
1.1411389921402e-06
5.23449589121452e-06
-1.732307766424e-05
-1.9792812340312e-05
1.44475748733616e-06
-1.78864230732684e-05
-2.46841273898828e-06
-1.42906080412785e-05
1.31605523923434e-06
-3.06069160695694e-06
-1.86288116904999e-05
-8.12007746370069e-06
-2.76078622144804e-05
-1.15206234790078e-06
-1.14340824324773e-05
-8.42519882451015e-06
-1.44687962612534e-05
-3.24623890623473e-06
6.50982116252018e-06
-1.85512611267098e-05
-1.85545930734264e-05
-1.08331491034694e-05
-1.83765794525104e-05
-1.22465049606905e-05
-1.59229322726467e-05
-3.64404927908657e-06
2.44201625108006e-06
-3.5981438451808e-05
-6.64224728453776e-06
-2.1390767563113e-05
3.31150833656586e-06
-1.80576172670553e-05
-1.23840000149191e-05
-2.90259641528376e-05
-2.54839929930215e-05
-1.34652175702559e-05
2.8122525164925e-06
-1.63628815646713e-05
-1.218927195642e-05
-1.08580300367577e-05
-1.08186875881865e-05
-3.90528205144403e-06
-2.88870872427538e-06
-2.89562969770542e-05
-1.68139250496781e-05
-1.67605706238284e-05
-1.20663832618675e-05
7.1775245948348e-06
-2.3741786722832e-05
-2.01357634562301e-05
-1.05962121891062e-05
-1.48940613251203e-05
-1.94137760399826e-05
-1.41510014104246e-05
-9.30833425625898e-06
-9.29265663032413e-06
-8.0676036095917e-06
-1.02504621761485e-05
-2.13754362281683e-05
-7.2683801946683e-06
-1.44672679955424e-05
-6.13900007638193e-06
-5.08654654218112e-06
-1.22134573345118e-05
1.08881755757525e-05
-6.52465388739288e-06
-1.9291505170027e-05
-1.63425898886191e-06
-2.00551022765347e-05
-2.8539890638081e-05
2.07166795318039e-05
-1.29830192180784e-05
6.46648884183013e-06
-1.01979847181121e-06
-1.25990648174626e-05
-6.77939648013886e-06
-1.63084609781848e-05
-4.90964948006543e-06
-1.45854108312665e-05
-1.66980112512609e-05
-8.49434589845391e-06
-1.75791119687912e-06
-5.87673537760345e-06
-3.60054891157159e-06
-1.54989338435252e-05
-1.39566376653477e-05
-1.12406536391868e-05
-2.3938648964395e-05
-2.6282284273612e-06
-2.25358677075877e-05
-1.57602673123683e-05
-1.35195511876693e-05
-1.23789406765668e-05
-7.50378057918069e-06
-1.8923391017682e-05
-1.58124999829795e-06
-1.1307880695422e-05
-1.65324706062114e-05
-1.01089814964912e-05
-2.07442457263223e-05
-2.25454804388295e-05
-8.65376848819057e-06
-5.54883067844194e-07
-8.72418374410359e-06
-3.35599134916936e-06
-2.10779550585197e-05
-1.56772983178331e-06
-1.68885117290119e-05
-4.35772841942152e-06
-8.53598503897839e-06
-1.74761735357483e-05
-3.06034135727098e-05
-1.75852664908197e-05
-3.97481996088483e-06
-6.20961411667697e-06
-1.72906307559668e-05
-2.68798328443023e-05
-1.00968166473116e-05
-3.01365970820471e-06
-2.9861080047155e-05
-1.28122163476381e-05
-2.55252479512834e-06
-3.16084677225588e-05
-2.74330506308419e-05
-2.22831634973317e-05
-1.16983535581182e-05
-3.61465265700675e-06
-8.09621900125928e-06
-1.99478004473002e-05
-6.768407570079e-07
9.91607268649607e-07
-5.5445743291667e-06
-9.62546150712838e-06
-1.37930940627246e-05
6.23182165525401e-07
-9.24861606509738e-06
-1.44597041741566e-05
-3.08440465163458e-05
-1.05511569879801e-05
-1.67614553474922e-05
-1.45387822276229e-05
-2.19217539591719e-05
-1.84152846491407e-06
-7.69148812810626e-06
-2.21231491238833e-05
-1.52585444977545e-05
-9.93866868331886e-06
-1.71198863685662e-05
-1.51012173433154e-05
-2.89721459728983e-06
-1.39485090863283e-05
-7.92264989240728e-06
4.85137457989592e-06
-9.76310630787899e-06
-9.55718073727062e-06
9.73744359449832e-06
-5.31780684160715e-06
-3.7320335921712e-06
-2.85194300999019e-05
-1.75407612966753e-05
-1.87448122531613e-05
-2.51972004307587e-05
-3.50071396823998e-06
-8.51527535536637e-06
-2.41858149045137e-05
-2.46563917370944e-05
-1.4612257158569e-05
3.20955922242087e-06
4.16831835007043e-07
-8.63636836127829e-06
1.99311009459121e-06
-1.27294897426987e-05
1.54698778992981e-06
-1.78879356409319e-06
-3.78940037287952e-07
-5.65053160246915e-06
1.01478968369826e-05
1.35261601308383e-05
-2.81238426355541e-05
-2.44837566556325e-05
-8.99082535740031e-06
1.05414677129746e-05
1.52546153106808e-06
-2.34387730404663e-05
-1.97563514169883e-05
-1.3868491114798e-05
-2.9399165159482e-05
-1.24115775196104e-05
-3.38797276113681e-06
-2.21316478302192e-05
-4.30698680854388e-06
-1.68817126398756e-05
-2.40247619795819e-05
-1.45161236625749e-05
-1.35549625985865e-05
-5.81134568959533e-06
-7.41804677156866e-06
-5.50137862235118e-06
-7.79827273182082e-06
-1.79082000884904e-05
-9.37366472747341e-06
-1.07114912308617e-07
-2.69092780603912e-05
-5.14041251277859e-06
3.35583504177396e-06
-7.4817093377235e-06
-2.20922198775632e-05
-2.62221604570561e-05
-2.2933064047402e-05
-8.62842046023155e-06
-2.42338279976424e-05
-1.20126977458945e-05
4.43332775948615e-06
-2.0345571956519e-05
3.05756020426253e-06
-2.91937548804279e-05
-1.33539185613501e-05
-2.28473371920368e-05
-1.05323752489431e-05
-7.40882392980057e-06
-5.69514995671952e-06
-8.27586113818112e-06
-7.96462961415403e-06
-1.00151738004903e-07
-6.41704889505714e-06
-9.38681425012606e-06
-1.93254902167488e-05
-9.61034147523406e-06
-2.6258734203273e-06
-1.87823106064436e-05
3.08848886793383e-07
-1.34406078510552e-06
-9.30283989263578e-06
-1.73304832264756e-05
7.5411446946477e-06
-1.03335045720758e-05
-2.93862229290492e-05
-7.15229533928313e-06
-2.11088287242474e-05
-6.58894196732969e-06
-1.21269733533064e-05
-1.23311607840243e-05
1.62379887272462e-07
8.7908843260798e-06
-6.60586356279983e-06
-1.06381832276623e-05
-8.48507847127755e-06
-1.90807313088908e-05
3.47351084965657e-06
-2.09861618833183e-05
-1.20684470850681e-05
-2.63848724865518e-05
-1.21568855055545e-05
-1.08859212072494e-05
-7.43218953362003e-06
-1.44872603161948e-05
-1.7904933437442e-05
-1.7743403576132e-05
-1.61168777657405e-05
3.43920966227123e-06
-2.0951077907317e-06
-1.11172549378848e-05
3.89466546673052e-06
-5.56439366052893e-06
-1.22899169063015e-05
-1.13851662540015e-05
-1.9598654129312e-05
-3.2868347354912e-05
-8.49422699098484e-06
-8.58684314854317e-07
-3.19864733252569e-05
-1.27797783028089e-05
-8.78780710729821e-06
-1.83779447796291e-05
-1.95922869928256e-05
-1.55390012649532e-05
-1.96553310653918e-05
-1.08257786403357e-05
-8.08236926347189e-06
-8.93896280614155e-06
-1.27655172718494e-05
-1.60981458568957e-05
-1.59077165766519e-05
-1.44985637753319e-05
-1.54072667196867e-05
-1.87984513222018e-05
-2.64316856189998e-06
-1.6484197391523e-05
-1.47223590792442e-05
-1.65760868871173e-05
-6.39421242140153e-06
-3.03968857794364e-05
-6.56868973411472e-06
-5.91616537562771e-06
-3.34826798125944e-05
-8.69544380465345e-06
-1.95538220046631e-05
-1.29166405885771e-05
-1.47047515049295e-06
3.072556806343e-06
-1.50818876059719e-05
-7.19804703983257e-06
-1.62398483073974e-05
-9.44087966446747e-06
-1.80447768052976e-06
-5.29997787171283e-06
-9.09247028632151e-06
-1.49520443397835e-06
-2.13177666362378e-05
-7.42310625592812e-06
-1.0235052947037e-05
-1.3650049558761e-05
-1.16208629774019e-05
-4.77209224253459e-06
-8.48785499291089e-07
-1.39924201700891e-06
-8.87535378594843e-06
-3.5646354503915e-06
-1.19296366376954e-05
-2.28554054039504e-05
-7.54546402248996e-06
-1.48031396132191e-05
4.72447528994002e-06
-1.80174586436642e-06
-6.72159138042748e-06
-3.09492368333317e-06
-4.85004118935366e-07
-4.09222391307588e-06
-9.62747887346867e-06
-6.77707189338772e-06
-1.95564326673067e-05
5.30852615475312e-06
-1.47493496537558e-05
-7.90662478889822e-06
-1.89601810975861e-05
-9.98157344282139e-06
-1.69388918589281e-05
-3.73611358239465e-06
-1.03800984449591e-05
-1.35124734538766e-05
-1.52027997829999e-05
-1.92383219444921e-05
-1.90393148665111e-05
-1.15055820453299e-05
-6.64684988100951e-06
-1.45030202462424e-05
-2.42564876856887e-05
-1.37441317403038e-05
1.22695772435928e-06
-1.56914472700699e-05
-1.2631509507896e-05
-5.36347394868635e-06
-9.28575473792601e-06
-1.38343127663867e-06
-1.84072344863617e-05
-1.41328840874758e-05
-1.57911266408519e-06
4.5895673825652e-06
-1.70066214089734e-05
-2.04386132916065e-05
-7.1551504887687e-07
-1.08624958963941e-05
-1.48343230795564e-05
-1.5914573614754e-05
-2.14883600840135e-05
-2.17412991425235e-05
-5.90521091523826e-06
-2.6538059105344e-05
-2.69161118531668e-05
-5.00402434038441e-06
7.24657011682028e-07
-1.2332467336275e-05
-1.29370452141907e-05
1.27422368559027e-06
-2.48502754594122e-06
-2.19393830602389e-06
-6.60340927121372e-06
-2.59678252499227e-05
-1.02442008595172e-05
-6.41008068451973e-06
-2.09884415771246e-05
-8.44958888362147e-06
-2.2526516076974e-05
-3.00642639182457e-05
-3.0339816374412e-05
-2.13686612915779e-05
-1.46750209243863e-05
-1.32136864912657e-05
-1.97148999796194e-05
-6.05731730135477e-06
-1.51659427348838e-05
-1.11967231501677e-05
-1.0390517980854e-05
-1.23445185575302e-05
8.00182840594597e-06
-5.56458095190349e-06
4.56290508136089e-06
-1.81894032205246e-06
-1.03338853295299e-05
-9.27399492884924e-06
-1.19270207404468e-05
-9.89975016432719e-07
-6.42739893949393e-06
-1.62586204622195e-05
-4.73054740032169e-06
-1.75500010822256e-05
-9.75298267411998e-06
-4.03189592754396e-06
-1.17218020494449e-05
-2.41705652629911e-05
-1.33818558811236e-05
-1.50073107311838e-05
-6.03100071967109e-06
-5.97039956244945e-06
-2.86214240821529e-06
2.95849556254845e-07
-1.09160749505153e-05
-1.23041318514525e-05
-1.88661173123553e-05
-1.1526816236565e-05
-1.06920678962694e-05
-1.56135228830025e-05
-1.32411210944482e-05
-1.02230290377897e-05
-2.8447248014994e-06
-5.77981878961637e-06
-2.0905847474666e-05
-2.45168743080804e-05
-1.51714205930673e-05
-4.77748806775641e-06
1.64985768971372e-06
-5.08473151322222e-06
-2.75376303072757e-06
-9.14875410767215e-07
-1.63738447792451e-05
-1.81019489168605e-05
-1.47329762469787e-05
-2.04399080082362e-05
-1.45476911757949e-05
6.49616787755309e-07
-1.17920656919152e-05
-1.53754144635158e-05
-1.57919695165921e-05
-1.58580133434263e-05
-2.20724483833059e-05
-5.83584620757561e-06
-1.6614482771861e-05
-2.20148952568688e-05
9.54220814305322e-07
-2.1774789633257e-05
-3.07521702503474e-06
-2.1954881090687e-05
-7.445231598316e-06
-1.37272299720116e-05
-2.35712300194446e-05
-2.24246632984411e-06
-1.66809700400151e-06
-1.44190944145933e-05
-1.46774645254999e-05
-1.57730509842175e-05
-4.10138500496674e-06
-3.15820215337052e-06
-1.71884247203601e-05
-8.10547667915116e-06
-2.60678802659794e-06
-1.44890881960488e-05
-1.05299549692175e-05
7.56310708783089e-06
-2.01887022703949e-05
-6.36292215826501e-06
-1.47963760258464e-06
-6.97702544111642e-06
-1.12095551207061e-05
2.66035209348183e-06
-1.47979734305447e-06
-9.30835677398842e-06
-1.26894428145657e-05
-1.7880151932339e-05
-7.06335623510254e-06
2.84893341391771e-06
-1.09942745345798e-05
-1.41294956876772e-05
-8.91483636525548e-07
-1.22336114210694e-05
-3.84932020674814e-06
-1.32908346012957e-05
-7.53892667055321e-06
-3.73697861629896e-06
-6.35112538218465e-06
-1.02097294635454e-05
-1.85657337624394e-05
-1.28938190940903e-05
-3.29805802952397e-05
1.86657059651288e-05
-1.80965371015945e-05
-8.05069958934103e-06
-1.07170842331069e-05
-8.71116478022423e-06
3.75035715874134e-06
-1.12367286496159e-05
-6.77027078807672e-06
-5.71303831863328e-06
-7.89780693466155e-06
-1.24292518627262e-07
-2.14997531729537e-05
-1.3334726184097e-05
-2.08763611238263e-05
-1.73959594272972e-05
-6.0265102217041e-06
-1.63823603447783e-05
-2.64535474512963e-06
-1.03558059179596e-05
-1.69193789757954e-05
-1.94817082751634e-05
-8.13346541666803e-06
-1.52092066970204e-05
1.6444965205739e-07
-9.12499308458584e-06
4.43573967762317e-06
-2.38846270504877e-05
-1.55453530587931e-05
5.60168252858182e-06
-8.04742960181729e-06
-2.39366077350819e-05
-2.66223515397017e-05
-8.78102150774532e-06
-1.38280897440762e-05
-3.03348372580776e-06
-1.7373012279734e-05
-1.7114689247613e-05
-1.04059248799259e-05
-6.02745453141176e-06
-1.73081905610315e-05
-1.67931890067682e-05
-2.19145345577744e-05
-9.36811222153845e-06
-1.84120173050393e-05
-3.63117206851486e-07
-9.27942495983762e-06
-6.39479152766202e-06
-1.43984433461671e-05
-1.05287249482787e-05
-1.65146325990516e-05
3.32555971224475e-06
-8.59083415911674e-06
-1.36776984643195e-05
-2.45110474009477e-05
-2.03596312928293e-05
1.86410071613478e-06
-1.50917951379937e-05
1.21270003381914e-06
-1.71815301680501e-05
-6.12952482619985e-06
-8.00324026510793e-06
-6.18808053989634e-06
-1.45150096397885e-05
-6.46029172180025e-06
-1.85673989718761e-05
-2.59043375751234e-05
2.40751374261846e-06
8.4015221096578e-06
-4.78563901262855e-06
-2.19790300182996e-05
-2.26985472218801e-05
-5.13089314276975e-06
-9.51719727492214e-06
-8.08376024230602e-06
4.48295696021235e-06
-1.78411314938932e-05
-1.8228312563306e-05
-7.40547785091276e-06
-2.45554568642522e-06
-1.51776026620233e-05
-2.20809186640274e-06
-1.50540276504686e-05
-1.50206387815882e-05
2.3914566457818e-06
-1.13469105555189e-07
-1.81931369891351e-06
-7.99203343144482e-06
-1.03633442614226e-05
-1.49114888431682e-05
-1.04385038037671e-05
-1.3537962554574e-05
-1.98057777143075e-05
-1.05706000505789e-05
-2.36843614159193e-05
-1.45149265991823e-05
-1.67704637291791e-05
-9.19269396962226e-06
-2.255352874794e-05
-1.34159988345771e-05
-2.6161763735751e-05
-1.11872950354659e-05
-9.75063974813264e-06
-8.23761363524103e-06
-6.59054995846476e-06
-1.23946980611169e-05
-9.91649148524811e-06
-1.5617888724652e-05
-7.14836314531343e-06
-2.64281586326379e-06
-7.78209356501491e-06
-3.99751464954246e-06
-5.82465644143868e-06
-1.76096360546223e-05
-1.8602224516918e-05
-2.28403021484983e-05
-5.77000158587887e-06
1.53613155935505e-06
-1.29446904584321e-05
-1.38796511798567e-05
-1.58133251853695e-05
-2.80570309679973e-06
-9.94141485323197e-06
-2.17202418902481e-05
-1.20802681423603e-05
-4.21414436002693e-06
4.44115525752519e-07
-6.39821224250566e-06
-1.87716096367444e-05
-1.07196116413377e-05
-8.27962901071446e-06
3.13164822983129e-06
-2.07921380523339e-06
-2.87304687921659e-05
-1.72869907677174e-05
-4.94801645432353e-07
-6.42809940945988e-06
-2.64941278401063e-05
1.68001628048931e-06
2.30757336713761e-06
-2.95569043644996e-05
1.15812892448583e-06
-4.90822278020522e-06
-8.34005290738549e-06
-1.59798146733529e-05
-5.5398822044723e-06
-3.31604565163431e-05
2.80822457926392e-06
-5.71395735173283e-06
-1.90745604405156e-05
4.46520403119939e-06
-1.30297328287174e-06
-1.70745835387551e-05
-1.52636581667718e-05
-9.16478268198182e-06
-1.87977706727296e-06
-1.32816963256014e-05
-1.46891343592074e-05
-1.98322983026067e-05
-1.66495788556442e-05
-1.60950292091611e-05
-1.22232791281419e-05
-1.22109682323605e-05
8.08292450598601e-06
-9.22010701729429e-06
-1.41129272527109e-05
-1.39972013863559e-06
5.63307371183225e-06
6.93539259088222e-06
9.02427955728167e-06
-4.22495729355342e-06
-1.24529379961838e-05
1.04425122169107e-06
-4.31585494356048e-06
-7.86960083019366e-06
-2.312528201234e-06
-1.08196634803294e-05
-1.23580969826059e-05
-1.9972223221367e-05
-3.3005248894611e-05
-1.84321200210547e-05
-1.98672126438997e-05
-2.81696959980156e-05
-2.98450052203816e-05
-9.62566096194868e-06
-7.75036539285117e-06
-3.84531857575793e-06
-4.93966534682227e-06
-1.49255072898517e-05
6.07874029023528e-07
1.94120773009842e-06
-1.8431675941845e-05
7.59989850469014e-06
-2.19787430547239e-06
4.56016808370492e-07
-1.59513298767068e-05
-1.2602493228679e-05
-1.95065845951627e-05
-2.31281983080135e-05
-1.14184214232474e-05
-1.40847210368404e-05
-2.38756721105514e-05
-1.9606543792722e-05
-1.34876457225725e-05
-5.13773523562972e-06
2.58622759321908e-08
-1.45759716069384e-05
6.69638316457307e-06
-2.38454287132331e-06
-1.16334920733471e-05
-1.25868929497009e-05
-5.65589861846003e-06
7.67521936582241e-07
-9.45305089314512e-06
-1.53823261055459e-05
-1.26195589275475e-05
-1.50461505718946e-05
-1.70468188095745e-05
-7.2137320786247e-06
-2.23104111491345e-05
3.84056761556405e-06
6.03486003147022e-07
-4.46743481399906e-06
-2.84121303790405e-06
-1.20058013732306e-05
-1.72604848696016e-05
-2.25079079672747e-05
-1.59367958462547e-05
7.65402300982951e-06
-1.46838867389824e-05
-4.67731640691702e-06
-4.86005061448615e-06
-4.04117551594069e-06
7.88506299419413e-06
-4.8263911761068e-06
1.04007856451478e-05
-1.53411380044141e-05
-2.63116213250283e-05
5.85179352819385e-07
-2.09341753151031e-05
-2.60168879325928e-05
-1.47098315754021e-05
-1.95987028852097e-05
-1.99760820462818e-05
-1.72351152779563e-05
-2.181486127726e-05
-2.43841246083741e-05
1.06491159852217e-06
-2.01384838009044e-05
-1.90130727837834e-05
8.51681615075989e-07
-6.60508857341198e-06
1.15209359049794e-05
-5.46534754955001e-06
-1.52654157074154e-05
-1.91235826313211e-05
-6.34834641897035e-06
-8.98138776145824e-06
-1.94372974623692e-05
-1.77609827988313e-05
-2.27184641037762e-05
-2.65382477182688e-05
-1.98563652033121e-05
-2.039302202756e-05
-2.53039550446122e-05
-4.03543463978425e-05
-1.3866623859652e-06
-6.07380453485755e-06
-1.84226972481747e-05
-1.57115933704708e-06
-1.44505154482479e-05
-1.98160907128001e-05
-1.50908104597004e-05
-2.37174565229354e-05
-7.6607316412922e-06
-9.25279336397403e-06
-1.59257122405994e-05
-2.1801948013516e-05
-1.9327926988626e-05
-1.00007110658644e-05
-2.30959541126048e-05
-1.74174717801374e-05
-1.7118724416262e-06
-3.86714686222038e-06
-3.01233948759785e-05
-3.4579331414949e-06
-1.24591129768704e-05
-3.58444482570445e-06
-2.30653320173157e-05
-1.07133826284718e-05
9.20530402127763e-07
3.36245668042741e-07
-1.50187903531489e-05
7.14528806008719e-06
-1.02593405616488e-05
4.6178657952478e-06
-1.47507912114075e-05
-9.02729492448046e-06
-1.52263228855528e-05
8.09726191731772e-07
-6.29976198875096e-06
-9.45384611153882e-06
-1.75035571308053e-05
-6.21562118731215e-06
-3.44446348336157e-06
-2.1926636252708e-05
-1.92756456204928e-05
-2.35793135456083e-05
-1.30064633630279e-05
-7.51557363527754e-06
-6.37168951261081e-06
-1.61241977885272e-05
1.67173650322828e-06
1.83099014135046e-06
-1.98030548510519e-05
-7.4042517768456e-06
-7.781991620272e-06
-1.35297429339683e-05
-1.75887725309448e-05
-5.95628054666463e-06
-2.29800455963272e-05
-1.30681749295489e-05
-2.14960892073797e-05
-1.99525333543811e-05
-2.33932880091845e-05
-1.6397857650594e-05
-1.53337383775461e-05
-1.37540131173309e-05
-1.69689575597202e-05
-1.16620718625644e-05
3.88069065436527e-07
-1.48685715170971e-05
-7.5468879257383e-06
-1.62809962110334e-05
-8.54077658598822e-06
5.28754506931499e-06
-1.29537335109086e-05
-1.04960530266211e-05
-9.54096036034177e-06
2.2585268894355e-06
-2.57250089756602e-06
-8.85934854727382e-06
1.81832087523126e-06
-1.51439039839143e-05
-1.55934275105669e-05
-1.49225508342364e-05
-2.62473510243703e-05
-1.36621311579012e-05
-1.29993472572404e-05
-7.46606990338709e-06
-3.40452935267523e-05
-1.35760247415608e-05
9.96730116236866e-06
-1.44610955019029e-05
-1.6379187248439e-05
-9.49456206616756e-06
-1.55456675947668e-05
-5.60179293689914e-06
-1.85759823572013e-05
-7.30208689836779e-06
-9.51929242080227e-06
4.39059315698251e-06
-1.97151143933664e-05
-2.25517774412642e-05
-6.92000985844758e-06
-1.29732999439879e-05
-1.94355579020915e-05
-2.05740511697051e-05
4.84275190370543e-06
-2.16142129108199e-06
-2.18181260192688e-05
-1.33826117475661e-05
-1.47634968908686e-06
-2.96279407026175e-06
1.34516454456897e-07
-1.60767205837268e-05
-2.96807568842686e-06
-3.72546593619129e-06
-4.27435822672197e-06
-1.64260597696241e-05
-1.27734286046394e-05
-2.11173961118802e-05
-1.85533145743583e-05
-2.06623212983858e-05
-1.10536093945003e-05
-2.82907681219141e-06
-2.57980839703318e-05
-2.05172431584048e-05
-2.0144752379837e-05
-2.10242770175009e-05
9.80465765451079e-07
-1.17607199516934e-05
-7.58501995990505e-06
-8.77191548354238e-06
-1.37254654173942e-05
-1.56013514763403e-05
-1.97884147466695e-06
-1.15323635473522e-05
8.95266098121048e-06
2.3803954333635e-05
-3.32541033603468e-05
-6.81163170170343e-06
-1.39926096713874e-05
-1.61746039831467e-05
-2.05789548537031e-05
-1.60648415540175e-05
-1.0045053559155e-05
-1.15498047320428e-05
-3.58357442887936e-05
-7.41133764206337e-06
-5.41006118036268e-06
-1.33166488512605e-05
-1.72148284065664e-05
-2.1016587170842e-05
5.39134157945324e-06
-4.20465491562641e-06
-2.41601268402182e-05
-6.83980971939334e-07
-1.53176751585394e-05
-1.02687102239136e-05
-7.29423129179547e-06
-2.99876217795738e-05
-1.90619597450622e-05
-1.82747669702993e-05
-1.94759351768297e-05
-2.87012372215983e-05
-1.39428884300156e-05
7.03038324317272e-06
-2.35944764904294e-05
-1.07004737506506e-05
-1.57532932499971e-06
-2.04962861768457e-05
-1.46010636776632e-05
-2.2446832246366e-05
2.79553389411156e-06
-1.73367067107483e-06
-1.86032018132834e-05
-1.68481822590651e-05
-1.7178689603913e-05
-8.54258143553829e-06
-1.42465484254742e-05
-7.35214715015249e-06
-1.70667655541027e-05
-1.35867496081551e-05
-1.50168560330832e-05
-1.61591096172062e-05
-1.36544443957819e-05
-2.77819180917643e-06
-8.19341928097575e-06
-1.26286162926823e-05
-8.19290158728356e-06
-1.06585294711054e-05
-6.93971770416696e-06
-1.57372841736148e-05
-7.66363495768189e-06
-1.47862749503387e-05
-1.08533459347789e-05
-1.75590936729167e-05
-2.25832480362948e-05
1.50341949464381e-06
1.1298628006453e-06
7.63397937682155e-06
-1.66289235205116e-05
-2.88023425639945e-06
-2.46398992041691e-06
-1.13182021819397e-05
-2.4685837251621e-05
-2.89809255211282e-05
-9.14088379640357e-06
-4.69093219897435e-06
-1.05249825490599e-05
-5.17881782738812e-07
-1.22407275897182e-05
5.70584964543881e-06
-7.17820348916642e-06
-1.14502391661363e-05
-1.09536189197964e-06
-1.24799884862497e-05
-9.00099819648253e-06
-2.36039742267882e-05
-2.76068630155186e-05
-1.15479228725873e-05
-6.27902958722533e-07
-1.26707169853696e-05
-1.80705420368628e-05
-2.25834508121681e-06
-1.44350217756003e-05
-2.15000275869655e-05
1.24171550563767e-06
-1.39933688485454e-05
-4.87086943403158e-06
-2.26396204978921e-05
-1.20793170805457e-05
-3.05796105957808e-06
-1.61706691182571e-05
2.55612309486685e-06
-1.28036550409468e-05
6.82499876842376e-06
-1.94000991717451e-05
-1.21034860129049e-05
-1.14764379906863e-05
-6.9526782491009e-07
-1.46274761038222e-05
-1.62707409648953e-05
-5.30744463343842e-06
-2.29319944182185e-05
-6.16516880967124e-06
-5.0666139495629e-06
-5.78857679140505e-06
-2.12404929987191e-05
-1.58061870673382e-05
-1.24616216877133e-05
-2.271653459713e-05
-1.96000224913157e-05
-6.41900658055278e-06
-5.86274670997806e-06
-1.24818157506034e-05
-2.46591709996099e-05
-3.45774642499348e-05
-2.63385468307603e-06
3.5271173312286e-07
-2.05015666841957e-05
-1.09350577818098e-07
-2.00317582383942e-05
-1.45228415535912e-05
-1.09577566894725e-05
-1.36967422639392e-05
-1.55369356784951e-05
-5.35874465546027e-06
-3.43324293324321e-05
-8.19396468404757e-06
-1.43002911599332e-05
-1.03575336143244e-05
-1.23790125010553e-05
-1.9701315678026e-05
5.67928500986017e-06
-6.95830187546128e-06
3.67850197158871e-06
-8.42607769867087e-06
-1.32888993222797e-05
-1.07440086124658e-05
-1.12672136982933e-05
-7.05046442256381e-06
2.06943982544282e-08
8.56911568429963e-06
-1.23712203107332e-05
-9.52488848479685e-06
-1.30971288150324e-05
-6.29475661837603e-06
-4.15466952353155e-06
-6.08394567935313e-06
-1.04930056559081e-05
-9.10413857135151e-06
3.43339027195642e-06
-2.94981658474607e-05
-2.06586059014583e-06
-1.06390359554341e-05
-1.38512968932677e-05
-6.86671382458393e-07
-2.25972564504137e-05
-9.37283691419179e-07
3.87194118273287e-06
-4.81398288783638e-06
-1.77189047081081e-06
-2.32072727627714e-05
-4.592531839323e-06
-8.37358663221056e-06
-2.04815238979942e-05
-1.21598691986555e-06
-2.43712985407918e-07
-1.48994129181494e-05
-1.11530327880107e-05
-1.88431701446304e-05
-1.39939997124364e-05
-3.79564239077488e-06
-2.0193219038168e-05
-1.17858506794992e-05
-2.48984310862574e-06
1.1690518502913e-05
-1.87954278078266e-05
-2.33452925378383e-05
-4.20291109261338e-06
-1.23864347882999e-05
-7.24708288334399e-06
-8.10059193404684e-06
-1.7270635562942e-05
-1.70999645852482e-05
-4.22767251787368e-06
1.92677975320439e-06
-3.45563205960383e-06
-1.00291603894374e-05
-1.80378432374214e-05
-2.5175403868311e-06
-2.21559580301401e-05
-1.90442129412941e-05
-1.54728561692109e-06
-3.08736908993306e-05
-1.19529951842063e-05
-1.25878783969932e-05
-1.26509331933555e-05
-1.48762506031834e-05
-8.48326974389558e-06
-1.01121665354726e-05
-2.6432097955269e-05
-7.9695920550993e-06
-2.54280309307996e-06
-3.74322657084245e-06
-8.25241399680908e-06
-1.90835723395426e-05
-1.14700392196502e-05
-2.46869507829561e-06
-8.74572098604938e-06
-1.28323604867907e-05
-1.12147769107357e-05
-8.870949768318e-06
1.43378397575844e-06
-4.62427830438379e-06
-2.21352762762051e-07
-1.27274263310267e-05
-5.67534940812538e-06
-1.94237038643283e-05
-1.27632392450714e-05
-7.34519863136369e-06
-9.87162005638554e-06
-1.39067601022418e-05
-1.14305812863585e-05
-1.33297304647367e-05
-1.12063370039515e-05
9.27839401898109e-06
2.54946203875945e-06
-9.65922504029765e-06
-6.80261356118203e-06
-4.51139734734143e-06
6.2668940097083e-06
-2.58099045370454e-05
-9.67812594667456e-08
-1.71892711248347e-05
3.21161254655737e-06
-3.85341653862725e-06
-2.04502365026665e-05
-2.01163378829127e-05
-4.35098327367933e-06
-9.12275136032315e-06
-1.27274319753617e-05
-1.1207840905934e-05
-1.55817134491967e-05
-9.69464377332653e-06
-2.26495368410532e-05
-7.85122523253905e-06
-1.4123309267673e-05
-1.86368192545849e-05
-1.36585346470986e-05
-5.18562638437425e-06
-8.43589047255406e-06
-3.55809977414482e-06
-1.51122860245484e-06
-1.21513516052008e-05
-2.6877364363987e-05
-6.87139532761244e-06
-4.19486361072433e-06
-3.78234407125138e-05
-2.22801356280426e-05
-1.76904476990346e-06
-1.1995293690943e-05
-1.30639902957215e-05
-2.25175292875882e-05
-3.42061729053138e-06
1.10644592746576e-06
-3.88690060954515e-06
-6.22117531488163e-06
-8.91042460934347e-06
-1.34752037163572e-05
-1.01819053448919e-05
-7.1844090511168e-06
-1.26655908820035e-05
6.90374710640094e-07
-1.82167254958795e-05
-7.21124483270445e-06
-1.92075003046484e-05
-1.97834228942242e-06
-7.9461155496052e-06
-3.01732935683464e-05
-8.20167897635562e-06
-5.77201144667467e-06
-3.19420372558815e-05
-6.47180373895986e-06
-7.54707558107119e-06
-1.37706814333218e-05
-2.25381663650887e-05
-1.50666221133402e-05
1.8103816174611e-06
-9.7172787359312e-06
-2.48117136743815e-05
-1.22527085198492e-05
-1.14275067746385e-05
-1.95224892563126e-05
-1.20224303094336e-05
8.37663221987844e-06
-3.84518150558433e-06
-1.31143661046134e-05
-6.14312749226434e-06
-2.68852045875797e-05
-1.32312125066518e-05
-4.19704268294194e-06
-1.58082178520689e-05
-9.5207814514058e-06
-7.96354276981971e-06
-3.7700832745744e-05
4.26459818753401e-06
-1.45681740057478e-05
-7.71187024423172e-06
-6.23566782950291e-06
-2.89238343642768e-05
-1.62464158612777e-05
-1.26550244930889e-05
-3.0721469945433e-09
-1.2834245059967e-05
-1.4410197534704e-06
-1.03399214699431e-05
1.49248144180482e-06
2.29934869383518e-06
2.15231502360424e-06
-2.35025491908292e-06
-8.83507091128489e-06
-2.87822800814439e-05
-1.28640483344184e-05
-1.21362900638783e-05
2.5531877330216e-06
-7.81688884505539e-06
-1.41984930099264e-05
-1.822905295757e-05
-1.47796462594935e-05
-1.2273161401555e-05
-1.77412502157086e-05
-1.96413882151032e-05
-6.81617700195489e-06
-3.16785050581615e-06
-1.37748790095258e-05
-2.54320250925643e-05
-2.80575626234278e-06
-1.80720551931519e-05
-9.43022756693253e-06
-1.79971645362828e-05
1.92005295639752e-06
-6.28974196263577e-06
-1.86388104596307e-05
-1.27649438826482e-05
9.65259841214058e-06
-5.7057299756864e-07
-3.03267608629627e-05
-9.24933704069512e-06
-2.52296517584269e-05
-7.1187648544819e-06
-2.98616255816441e-06
-1.70495977748947e-05
-2.15993464113465e-05
-3.01430931329101e-06
-1.08663871437042e-05
-1.24737859880505e-05
-9.36305560990659e-06
-1.72343436473236e-05
-4.68026260039851e-06
-1.37363469265862e-05
-1.52222412743634e-05
-6.73375575204588e-06
-9.51530792768706e-06
-1.75931593220716e-05
-1.46559605489381e-05
-2.23261577494883e-05
-7.48726383577325e-06
-1.4752859191128e-05
-1.52940706317124e-05
-5.06678733076561e-06
-1.17285768648085e-05
-4.75237801771758e-06
-2.1169158576803e-05
-2.44008097294888e-05
-1.58045800337787e-05
-9.72486982753242e-06
1.26779377996119e-06
-1.36404590548053e-05
-2.87532306683151e-05
-1.76553043403275e-05
-1.90585522125734e-05
-2.06423672423309e-05
-1.66142062316907e-06
-1.5446990061841e-05
-9.21379618269429e-06
-1.95360822020008e-05
8.68513874739208e-06
3.68553021014511e-06
6.07502009099896e-07
-1.24751645862777e-05
-9.54134856015679e-06
-7.83137404315256e-06
-1.30088510177164e-05
-2.49119012859979e-06
-3.30085357418138e-06
-1.64688685169127e-05
-2.19069626524328e-05
-5.09174237055255e-06
-1.05593632174201e-05
-2.70566131861692e-05
-2.92667737049009e-05
-2.18547150767293e-05
-1.87351204999579e-05
-5.51617701901935e-06
-1.87684845863479e-05
-1.77703140225418e-05
-1.34066236712534e-05
6.7402440592362e-06
-1.16806930669448e-05
-9.69941627857835e-06
-1.80332425471597e-06
-1.50576487986117e-05
-2.68105128228719e-06
-1.91689252877554e-05
-1.5302696685191e-05
-1.44327609507804e-05
-1.33223440156463e-06
-6.39719830381135e-06
-1.68581435623536e-05
-8.34522821228702e-06
-1.90471055619823e-05
-1.75295353563211e-05
-2.37322309069826e-05
-8.34424745291271e-06
-2.39393014312671e-05
2.88515976741536e-06
-1.67785535359693e-05
-4.61818793129094e-06
1.17362557340764e-05
-9.70612127044627e-06
-2.32582658996535e-05
-1.48242214025711e-05
-1.85120547267538e-05
-7.8265486010899e-06
-1.68890929476971e-05
-1.55896506475249e-05
-3.16763407231498e-06
-1.926294743452e-05
-1.82705471739551e-05
-1.04415813571666e-05
-2.42224809160159e-05
-2.47303751074762e-07
-2.18092057686758e-05
-1.52048170674954e-05
-1.43628799244134e-05
-7.43183196610306e-06
-7.44791146766658e-06
1.36274618517577e-06
-2.2735848193009e-05
4.04468522911573e-06
3.66762862024507e-06
-1.75932438892399e-05
-7.09747861127137e-06
-2.45150237903369e-05
-8.08566028476478e-06
-1.57065922881977e-05
2.15333202751611e-07
-4.90176173854309e-06
-1.82655123564298e-05
-1.15049757631464e-05
-3.7213130579252e-07
-5.31663414032704e-06
-2.06204415519683e-06
-1.5109147791984e-05
-2.11426095551912e-05
-2.06515063698228e-05
-5.92957805757832e-06
-1.87882103986619e-05
-7.37655870805903e-06
-7.83688949987153e-06
-4.29056957321996e-06
1.05824341636247e-06
5.88809809547115e-06
2.48228739080723e-06
-4.48934620732665e-06
-7.50855094461697e-06
-6.82507237245593e-06
-8.93855488110126e-06
-1.22725171317742e-05
-2.28430057709164e-05
-7.56565561513284e-06
-2.51770072869229e-05
4.27295958159154e-06
-1.41635923301413e-05
-3.14976962231767e-06
-1.66548324415066e-05
-7.09892727444657e-06
-1.40488004286806e-05
-1.2356927453622e-05
-3.12961346524716e-05
-2.07117784574206e-05
-1.8385573022864e-05
-1.94929713784253e-05
-7.10063480702618e-06
-2.21227230396823e-05
-1.81951542928003e-05
-1.99474409422641e-07
-1.18232608807878e-05
-1.02673824660295e-05
-1.50290709762064e-05
-4.33042807529342e-06
-5.76337165306402e-06
-1.90219471291196e-05
-2.37205049114352e-06
-2.92239063348542e-06
-1.24968201570139e-05
-2.65991509284062e-05
-1.24560393470393e-05
-2.51731031898665e-05
-2.27687561554816e-05
-1.94282227981538e-05
-1.75988001842502e-05
-8.61365166567074e-06
-3.58543791038985e-06
-1.48520522356034e-05
-1.87634600669212e-05
-1.62924575557479e-05
-8.55391315681099e-06
3.85241465941378e-07
-1.85041276899216e-05
-6.30787768440159e-06
-9.75253390129065e-06
-4.71305595146907e-06
-7.98496246217176e-06
-1.8570295850308e-05
-1.1020383301737e-05
-1.34886157831286e-05
-1.10849614489254e-05
-1.71577112859196e-05
9.54790129333531e-08
-5.55735392325105e-06
-1.6284008984523e-05
-8.31977832550517e-06
-1.73364210784725e-06
-2.62900120004411e-06
3.44829370434842e-06
-6.72030827176281e-06
-1.02393026089814e-05
-9.98446646407876e-06
8.92979932808899e-06
-1.14292010537121e-05
-3.32436650348661e-06
-8.88356624515774e-06
-1.45233591350673e-05
-1.88529149110438e-05
2.16131468988659e-06
-1.38167057079888e-05
-1.93290761205399e-05
-1.14058676765774e-05
-1.54044318280337e-05
-1.86599520481404e-05
-4.33573976454202e-06
-2.19122295910225e-06
9.19860899352791e-07
-1.84912497952996e-05
-2.77509706034936e-06
-9.59165906980687e-06
-1.6553384778639e-05
-1.06624161795513e-05
-5.35882171937458e-06
-4.97449024501938e-06
-1.20428484912596e-05
-2.75445427551545e-07
-5.09393781444624e-06
-5.35021245510513e-06
1.06082935539694e-05
-2.23266034052172e-05
-1.85420598982503e-05
-3.36512672464583e-07
-5.67818507961362e-06
-2.72943805457415e-05
-2.05517335523174e-05
-2.62979928341802e-05
-8.35317236973554e-06
7.74717434282405e-06
-3.16651185426698e-05
-1.08910424506383e-05
1.19443869144684e-06
-3.71907067925393e-06
-1.56773093495436e-05
-1.06315665390165e-05
-2.41172308909124e-05
-1.00824349670335e-05
-1.05303560136793e-05
-1.66041235387694e-05
-1.13491318230419e-05
-2.33936742574905e-05
-2.35365852600472e-05
-2.02842601999671e-05
-1.14863499861718e-05
-1.46049752824751e-05
-1.28313689806969e-05
-5.13978851145775e-06
-2.00645674758229e-05
-1.67197740396812e-05
4.1291613142951e-06
-2.36557774469376e-05
-2.60265337517653e-05
1.5000327920874e-06
-6.5941000727596e-06
-1.54755013735461e-05
-1.02748141688736e-05
2.23146375910028e-06
-5.31191171568248e-06
-1.14202863039905e-05
-2.24579684803565e-05
-1.30698384741332e-05
-8.83052816995621e-06
-1.82226787338517e-05
-2.37795225953306e-05
-1.07548655571965e-05
-1.73362047155866e-05
-1.59529209506452e-05
-2.2499058362244e-06
2.76912513002662e-06
-6.20880128340151e-06
-1.17104797927914e-05
-9.29065771752641e-06
-6.5710603232492e-06
-1.04074092859201e-05
-4.81300469572998e-05
-7.46684989611226e-06
-1.12056272382746e-05
6.84156488849223e-06
-5.94083033843334e-06
6.29651458867328e-06
1.88052069184158e-05
-2.02194688936742e-05
-2.00454706825693e-05
