# Supplementary material for: Research on computational propagation and identification of mine microseismic signals based on deep learning
Source: PLoS One. 2025 Oct 22;20(10):e0334641. doi: 10.1371/journal.pone.0334641 (PMC12543183; doi:10.1371/journal.pone.0334641)
Supplement: S9 Data — (ZIP) [file pone.0334641.s009.zip › 000101100000518.xlsx_0.txt_24.txt.txt]

-9.58003849404881e-06
-1.49217186172252e-06
-1.1592189049218e-05
-9.12068579306323e-06
-1.97026179292406e-05
-1.65762602677872e-05
-1.15047503758839e-05
-2.69560494113068e-05
-4.89127284366267e-06
-1.13655261202966e-05
-2.22154105708262e-05
-1.72224955387156e-05
-1.30509132755271e-05
-1.46250399111661e-05
1.72526599359846e-05
-6.98113943754036e-06
-3.06352088230102e-05
-1.79110176199762e-05
5.38228493738877e-06
-2.21459460713119e-05
-1.42766592388607e-05
-7.13586035065012e-06
-1.20347819106273e-05
-6.20041673417414e-06
-1.47374221638929e-05
-1.6132590222022e-05
-6.00569310053011e-06
-2.75479001284472e-06
-7.61993471602669e-06
-3.38420292729203e-05
-2.19782761269871e-06
-7.55620344791043e-06
-2.5486302963635e-05
-1.30396227346845e-05
-1.8195920814442e-05
-9.56603880768772e-06
-1.89767439679972e-05
1.38459765995705e-06
-8.73615382013157e-07
-1.41958292225663e-05
-1.67135772002042e-05
6.61787623082885e-07
4.83229185110816e-06
4.171659960661e-07
-1.23545960055943e-05
-1.91184655191442e-05
-9.58931647640305e-06
-8.89620065348873e-06
2.75444910012204e-06
6.75648452804698e-07
-2.79144820992273e-05
-7.97313009692529e-06
-6.58435983755636e-06
-2.34863882022014e-05
-2.12601690195791e-05
-5.24524372442719e-06
5.07753476065567e-06
-8.75923890647428e-06
-8.26451270443728e-06
-8.82064094075459e-06
-8.69380511077232e-06
1.19327607707939e-06
-1.27353039102549e-05
-2.56518599719495e-06
-1.22929498571559e-05
-1.75021572563245e-05
8.39374184200248e-07
-1.66726795307203e-05
-7.99461360984671e-06
-9.12541078366973e-06
2.9652633233378e-06
1.89569314798358e-06
-2.81651576211832e-05
-1.18596030788449e-05
-1.05102543289876e-05
-6.84064280875803e-06
-9.90033294374698e-06
-1.47312247762077e-05
-8.3017695827194e-06
-1.10183975619063e-05
-8.74981877054793e-06
-1.55981599181998e-05
3.53453385210021e-06
-1.3876779113972e-05
-1.18021195278859e-05
-1.59156032875337e-06
-1.56673649037557e-05
-7.21253752930435e-06
-2.21820205278728e-05
-1.12577750688931e-05
-1.79596319667671e-05
-1.53902331865727e-05
-1.26221023854208e-06
-1.22902801135608e-05
-1.36508963789233e-05
-3.89533006043507e-06
-1.36867485444655e-05
1.75462264655537e-06
-1.3735174251687e-05
-1.30583657974441e-05
-9.2026261017737e-06
1.74505428938897e-06
3.28101602798266e-06
3.88851177360097e-06
-6.16089937856597e-06
-2.07256982649638e-05
-6.89750832025429e-06
-1.06224572294839e-05
-1.08831816347171e-05
-1.95304793503408e-05
-1.28170485460747e-05
-9.63229049773748e-06
-1.68812634641912e-05
-1.75295557025415e-05
-1.6392183253667e-05
-1.90770267182551e-07
-2.06598878581682e-05
-4.25331358519609e-06
-1.67049743099758e-05
-2.23135500954453e-06
-1.76802543717753e-05
-9.0940556654761e-06
2.67371356927183e-07
-1.2079013357048e-05
-8.11598779812129e-06
-6.93595481755474e-06
1.36475020392729e-06
-1.61703250299068e-05
-2.70170232036141e-06
-9.24288396198992e-06
-3.79884928242415e-06
2.85182004758509e-06
-1.24440190445647e-05
-1.75862974607493e-05
-1.85019143066087e-05
-4.08836564144746e-06
-1.86695767889053e-05
-4.27837481050933e-06
-4.5603068291696e-06
-3.1414814798116e-06
-7.96163774414995e-06
2.3423122674374e-08
-5.2285375949698e-06
-3.49069206597908e-06
-1.44471657203592e-05
-1.49600534758245e-05
1.00197878666924e-05
-2.41889073228964e-05
-4.06807822235315e-06
-6.73248256781994e-06
-2.7882200949792e-05
-1.99323367422779e-05
-3.48158102963202e-05
-2.22877459698372e-05
-5.65462033748358e-06
-1.79880412968216e-05
-2.41849843970777e-05
-1.90657274982236e-05
-2.33643607296159e-05
-1.5522966477566e-05
-1.39332250778049e-05
-2.20026892960017e-05
-1.3812932634514e-05
1.70208951224045e-06
-1.41339074355106e-05
-1.67616142302837e-05
-9.65493638567284e-06
-1.39236338434106e-05
-1.154950078271e-05
-3.53065105953554e-05
-1.21073270139725e-05
-1.12246729272971e-05
3.13376557867426e-06
-1.99382801070595e-05
-4.55694094135613e-06
-2.20732055955802e-06
-1.4396401139835e-05
-1.56451024753945e-06
-1.20892903578256e-05
3.13015939985405e-06
-1.64479280672895e-05
-1.51578988977545e-05
-1.34841385803468e-05
-3.27346447351131e-06
-1.65960593188682e-05
4.7635562071802e-06
-9.75156329922098e-06
-2.5797456600742e-05
-2.0214635745711e-05
-1.99349129405732e-06
5.99502477646507e-06
-4.27546497330778e-06
-1.65409528565455e-05
-1.98479471221174e-05
-1.98652665900797e-05
-3.33729239328855e-06
-1.01270276572534e-05
-1.40655541093778e-05
-7.77279374729141e-06
-1.14700629032804e-05
-1.15443908673059e-05
-9.83778779422224e-06
-1.50037493247473e-05
-9.2774644463473e-06
-7.29567504095192e-06
-1.14461898986234e-06
-1.7064358625427e-05
-2.55026295705919e-06
2.98256049048495e-06
-1.02563593839555e-05
-4.76628388555661e-06
-1.3254297787307e-06
-9.93504608099147e-06
-4.10177216623938e-06
-2.410234108697e-05
-2.47882586504822e-05
-2.45732447902617e-05
-2.15096742187208e-05
-7.36040956002478e-06
-2.48167621994069e-05
-1.65050241497628e-05
-2.5686818948727e-05
-1.04924634746962e-05
-1.80694663578612e-05
-2.11908544904736e-06
-7.40351482390305e-06
-1.17614444548904e-05
-1.83184003711576e-05
-1.7480376208161e-05
7.5857066856593e-07
-1.71556234738088e-05
-1.58206531091132e-05
-2.92976217132683e-05
-1.72446440376784e-06
-7.54083437666523e-06
-2.1107425470669e-05
-1.05152076467492e-05
-9.1069876147712e-06
-1.81708511152326e-05
-6.97985454374642e-06
8.01180596934674e-07
-1.681076279165e-05
-4.78468299948364e-06
-1.41304363166609e-06
-2.27605976690773e-06
-1.62054562664307e-05
-2.20008724400015e-05
-5.26618138885392e-06
-2.51158580283682e-06
-1.17859260117704e-05
-1.55406623240816e-05
5.51957811626897e-06
5.08719052276095e-08
-3.60629113220038e-06
-1.49907624844313e-05
-6.31040388013271e-06
-5.10900708648507e-06
-3.35409783900845e-06
-7.16126023078848e-06
3.0993121577457e-06
5.72255546104701e-06
-1.04105797449114e-05
-1.02494496473286e-05
-4.16812771454632e-06
4.23721516077096e-07
-1.27704791174653e-05
-2.305634631839e-05
-2.74389847051738e-06
-1.67784210351076e-05
-1.23973035025208e-05
-7.80018870703351e-06
-2.00634856188858e-06
-1.91839978952888e-05
-3.33968219566186e-05
4.47162210504116e-06
3.96849840889723e-06
1.0121381070799e-05
-1.47159831822462e-06
-1.41989208357792e-05
-8.79599291819783e-06
-2.00562822879121e-05
7.53209536865521e-06
-1.05540805439764e-05
-6.65489102576097e-06
-5.51136499962548e-06
-5.07111610506837e-06
-9.91610543858619e-06
2.23858649180183e-06
-1.03093733391896e-06
7.84400134897427e-07
7.44427512129449e-06
-1.46119760625791e-05
-1.01910346112982e-05
-5.57606856499779e-06
-7.6095652800161e-06
1.03367185369276e-06
-2.00003306095461e-05
-1.28112606281798e-05
-3.70164269823956e-06
6.43911060453225e-08
-1.09900517286911e-05
-1.19439353254539e-05
-1.70460822798133e-05
-1.93645531806664e-05
-1.59608077846095e-05
-8.36816211097285e-06
-1.5065131914763e-05
-2.22927762702056e-05
-1.07586068299172e-06
-5.81036397026608e-06
-9.03653286341943e-06
-2.24464488107882e-05
-2.01424564436211e-05
-1.48349782948661e-05
-1.1472770604351e-06
-2.12351055532413e-05
-2.674165703708e-05
-7.39980070219341e-06
7.08628835967108e-06
-2.29905680762066e-05
-1.65124953435286e-05
-1.70438033522954e-05
-1.14725173034379e-05
-1.34653205063434e-06
-2.71760793270275e-05
-2.15716681886091e-05
-1.20115128054577e-06
-2.39819943768482e-05
-1.20594010312717e-05
-1.0240333912879e-05
-7.39398470714334e-06
-2.68368337852876e-05
-1.93338617396957e-05
-6.87446411026896e-06
-8.98286464554707e-06
-8.13419985946392e-06
-2.55143671540269e-05
-2.44215847421069e-05
-1.62320550664564e-05
-7.64269794133278e-06
-4.83406033528279e-06
-2.15903301065809e-05
-7.06814466384357e-06
1.73070940930747e-06
7.15384242600583e-06
-7.61972668890881e-06
-1.50879908399068e-05
-1.72210490469114e-06
1.15745759599224e-06
-2.50012892242411e-05
-2.60722255957249e-05
-6.81701263828202e-06
8.18624491151981e-06
-1.07448066616912e-05
-1.90941852121579e-05
-9.48075588939338e-06
-1.87677998029304e-05
-1.97631256715185e-05
-1.96519175969217e-05
-1.97035000032964e-05
-1.37877004947497e-05
-1.53631888129791e-05
-1.75689011469139e-05
-1.41875710850256e-05
-6.02832589068602e-06
-7.27410635816732e-06
-1.40788199872886e-05
-2.2083340541021e-06
-1.22342194136439e-05
-1.36398016804218e-05
-2.48196893800723e-05
-3.70619067936217e-06
-3.52040407430929e-06
-2.53607688648407e-05
-1.70535378943915e-05
-1.67441295574534e-05
4.51660235203035e-06
7.22322311254415e-06
-2.49043508442298e-05
-9.82400081620965e-06
-1.40605203684669e-05
-5.95166578572278e-06
-2.69336878664893e-06
-1.74078741769205e-05
-5.55600719920675e-06
-7.15634966726549e-06
-1.12255160374685e-05
-1.73191057021108e-05
-1.07724512927236e-05
-1.64722370759994e-06
4.20967495478949e-06
-1.04984180826951e-05
5.96184656251675e-07
6.72238946029601e-06
3.14104720283121e-06
-1.46659211370569e-05
-1.41742570191628e-05
-3.79373194769148e-06
-3.13325390256742e-05
-2.24020424852693e-05
-1.81265537817825e-05
-1.70974418718784e-05
-1.50591593816102e-05
-3.6646896130187e-06
-1.14958754598335e-05
-7.78867919934825e-06
-1.64725215514993e-06
-7.96245206514811e-06
-3.39247025264127e-05
7.13901618680691e-08
-5.87110781884101e-06
-1.46539270530676e-05
-1.03272440349511e-05
-8.21887575483813e-06
-1.78922084012917e-05
-1.12965740264472e-05
-1.38760571364298e-05
1.06995605834289e-06
-1.40764137081894e-05
6.67120739366981e-06
-2.81325028215512e-05
-8.22746650261076e-06
4.69750173198022e-06
-7.3570911035159e-06
-1.56408890671946e-05
-6.12973626164136e-06
-6.62535496567001e-06
-1.86425098938672e-06
-2.39652463835696e-05
-2.01045658728912e-05
-3.78920572559694e-07
-1.39596535931152e-05
-2.12366495116699e-05
-3.10605596713045e-05
-8.9720957062637e-06
-6.351610959553e-06
-4.09239121706501e-06
-1.12166473386889e-06
-1.64855085047928e-05
-1.22170834871151e-05
-9.39605278033085e-06
-9.63584191376425e-06
-8.43706559405836e-06
-1.77203990788619e-05
-7.24006524003223e-06
-1.31165828052987e-05
-2.09423772997836e-05
3.41649279323147e-06
-1.11540952590946e-05
7.20048457334257e-06
2.84490163892341e-06
-3.28587892576787e-06
-7.38416551830334e-06
-1.68830121415213e-05
-1.38834284950227e-05
-2.03218009750676e-06
-1.13834341080999e-05
-8.11755231979277e-06
-1.35953577592802e-05
-1.8549378644404e-05
-1.66945774582468e-08
-1.74234210496935e-05
-1.04119103565262e-05
-2.91678151850125e-05
-1.86292044071471e-05
-1.13567347337334e-06
-1.04265404070524e-05
-2.01836274789661e-05
-6.13556995207752e-06
-1.8878412846566e-05
-1.97041037488287e-05
-8.74459787468844e-06
-4.18294277960784e-06
-4.10548757108671e-06
-1.4605150745096e-06
-1.91931343636469e-05
1.02810655605402e-06
-9.51995620976493e-06
-1.93684328671183e-05
-1.36978273500632e-05
-2.32315171158806e-05
-1.46786550673305e-05
-1.09671946510987e-05
-1.04620693644154e-05
-8.8689660320139e-06
-2.39467416628915e-05
-2.43606355749512e-05
-1.52690638706064e-05
-2.65973406760494e-05
-1.58953163694473e-05
-1.51715318857361e-05
-1.5892772215284e-05
-1.94046941541255e-05
-1.10895589873056e-05
-8.18431187349702e-06
-5.88609623622561e-06
-4.60332610266199e-06
-2.43695620582271e-06
-1.12255475129531e-05
-1.59281609211523e-05
-1.30119822963846e-05
-1.05118549166322e-05
-1.36695411696585e-05
-1.64663167339158e-06
-2.21603382301863e-05
-4.42928513891794e-06
-3.05815837582856e-06
1.02169610583022e-05
-1.75773561474255e-05
-4.17429676407832e-06
-6.66808392754872e-06
1.90964633323604e-08
-1.57461980753193e-05
-2.52507468855616e-05
-1.73760372585544e-05
-4.99108122282142e-06
-1.83544735526303e-05
-6.31344162707346e-06
1.48810745184586e-07
-8.42275979866909e-06
-1.67919630162477e-05
-1.77370556364237e-05
-8.6164082780983e-06
-4.65441843960907e-06
-1.7327849178699e-05
-1.0499736786663e-05
-3.1597015805506e-05
-1.30580369689005e-05
-2.08995557841499e-05
-1.26035298920536e-05
-1.49251184191409e-05
-9.94756634108595e-06
-4.95311605965018e-07
1.90226425031381e-06
-9.22057097890425e-06
8.61394941001998e-06
-7.67390848583311e-06
-9.82664024801812e-06
-5.47739294167715e-06
-1.56304945711613e-05
-9.28223203076494e-06
-1.30310275996177e-05
-1.54625039423026e-05
-1.7985761121541e-05
-2.24183316112934e-05
-1.13553266210732e-05
-1.5416794922456e-05
1.95850329514898e-06
-1.64017556967302e-05
-1.7684671863639e-05
1.06425822024639e-06
-7.81807652035451e-06
-4.57682467806349e-06
-2.44700778070483e-06
-1.70174188235456e-06
-1.30378792141651e-05
-1.0974335696838e-05
-7.50611759491003e-06
-9.50794083961906e-06
-1.37459119624813e-05
-1.8253760409473e-05
-1.34112463537674e-05
-2.55931327120155e-05
-2.21213198986746e-05
-1.96738984463605e-05
1.0150978531905e-07
-6.33884634188837e-06
-1.20033553708313e-05
-8.33018958882896e-06
-3.73046180443497e-06
4.32192577882678e-06
-1.1441613649585e-05
-1.80841596633629e-05
-5.02922652748354e-06
4.70909919142159e-06
-1.68836628392531e-05
-1.41720222152298e-05
1.00607267003598e-05
-1.7893852662827e-05
-2.03716754241035e-05
-1.18093905586592e-05
-1.97630077480384e-05
-4.96493309021923e-06
-2.59970809330176e-05
-1.63733794177412e-05
6.78053665204051e-07
5.9452210336463e-06
-2.04515962775509e-05
-3.51107682529254e-06
-7.19401666672732e-06
-1.85020466995557e-05
-1.08738252102575e-05
-5.64062411808373e-06
-1.29733948674823e-05
-2.10202963005014e-05
-1.06353861835902e-05
-1.43622087485775e-05
-8.74412267509466e-06
-8.76875847525218e-06
-1.26303842041248e-05
-2.87063706647166e-05
-7.10159528532963e-06
-1.97004791935989e-05
-1.45074666182518e-05
2.20529264072376e-06
-3.16489542198828e-06
-1.74120055853228e-05
-1.71189704721452e-05
-1.0010158512665e-05
-2.12335519549027e-05
-9.25481630595707e-06
-1.2452513227331e-05
-7.31169023251286e-06
2.39611212061614e-06
4.72330832724625e-08
-1.38068090183855e-05
-1.39761728201304e-06
1.15322063777047e-05
-3.08223739131753e-06
-1.63329195135868e-06
-1.29485394360206e-05
-1.00314037096111e-05
-1.39266357891952e-05
-3.94546076919683e-05
-1.17720386843983e-05
-1.01039210086822e-05
-2.52358790784864e-05
-1.15711095377915e-05
-2.21624443074491e-05
-2.10130483016651e-05
-3.30450969666963e-05
-2.30476808472973e-05
-1.8237712231774e-05
-2.40979796248324e-08
-1.71453631027137e-06
-3.1123627327656e-06
-1.42970205302998e-05
-1.32013644239047e-05
-1.58207936941086e-05
4.34822380203787e-06
-8.91429880678023e-06
-1.92301332417358e-05
-1.04456380646274e-05
-3.34562592950469e-06
-1.69051489016556e-05
-1.81860257904468e-05
-1.16403184199842e-05
-1.72162421753971e-05
-2.46652827975547e-05
-1.70711203338417e-05
-6.82501465657484e-06
-1.20903646993842e-05
-1.41899063276426e-05
-2.27588454112952e-05
2.64930927716401e-06
7.25379919887196e-07
-1.48121942390199e-05
-1.37026250212997e-05
6.37758371594876e-06
1.54920761891107e-05
-4.42935567753932e-06
-1.30758997091648e-05
-5.84060553489121e-06
-9.22365658235618e-06
-1.09003473677786e-05
-1.90855878223415e-05
-1.11418957249366e-06
-1.03215878734006e-05
-1.47715850548208e-05
-1.62324221456881e-05
-2.60467523947931e-05
-1.71252399882765e-05
-1.41639556327778e-05
-5.41898971115699e-06
-1.88557288793711e-05
-4.60557613052593e-06
-9.70667836892133e-06
-9.60162003587842e-06
-1.50126725615311e-05
-1.74877365811156e-06
-1.10648557539076e-05
4.73581692780893e-06
-7.94410349190188e-06
-1.79416020216667e-05
-9.2019065904716e-06
4.82197177765435e-06
-1.13943215249323e-05
-1.66636761592092e-05
-7.34895856288431e-06
-1.15695973216766e-05
-2.25289418852497e-05
-9.20825952513495e-06
-9.28394599798538e-06
-3.03429856045392e-07
-3.03991974719723e-05
-3.00975085820407e-05
-1.2128915621925e-05
-9.41050656010238e-06
-2.60542493766855e-05
-5.05647556644845e-06
-6.45666711656538e-06
-1.31531530316797e-05
-1.11479084829342e-05
8.41699026520664e-07
-1.63542325238358e-05
-3.41322136107039e-06
-1.93781966569285e-06
-1.6187380090773e-05
-5.52308334566205e-06
-1.84564697802824e-06
-1.51858094516423e-05
-2.76130349070549e-05
-1.08424107324889e-05
-1.52217275461974e-05
-2.19003908976206e-05
-2.76945258807622e-06
-1.4711623464853e-05
-2.42494693216967e-05
-3.9151640807518e-06
-1.9229302389448e-05
-2.16968210591097e-05
-4.47238209579153e-06
-2.56946820357095e-07
-1.33715914311159e-05
-1.60327673434969e-05
-1.55945391374936e-05
-1.37890407323516e-05
-1.14817487405537e-05
-2.26493816498973e-05
-2.3637723717645e-06
7.50045701703968e-06
-5.59903881175872e-06
-1.57847157110602e-07
-1.89017999370711e-05
-1.24519991408447e-05
-1.38177534741748e-05
-1.35541044649711e-05
-3.09036004955868e-05
-1.55549561534393e-07
-2.22405567006171e-05
-2.39005309140118e-06
-2.07231077461265e-07
-1.1093968098715e-05
-4.96574562774514e-06
-2.1193457974347e-06
-2.23299497398459e-05
9.42999645429782e-06
8.84468985299271e-06
-2.09253295025331e-05
-2.45858579110226e-05
-3.52950825776259e-06
-1.182720697883e-05
-1.34866749065242e-05
-9.27910661077588e-06
-2.60603863680844e-05
2.02356878859654e-06
6.69886378432086e-07
-1.80021145256788e-05
-1.39097448851284e-05
-4.90342091946338e-06
-2.04640890256611e-05
-1.40774812458931e-05
-1.7807541983942e-05
7.45811695133947e-06
-2.46091670828488e-05
-7.88077975805435e-06
-5.04766789938946e-06
-9.56114272930603e-06
-1.45505335754822e-06
-2.13938413361941e-05
-6.84695775825192e-06
2.5260625193292e-06
-3.00610546783086e-06
-1.02190438932243e-07
-1.83176598628845e-05
-5.24945103487167e-06
-5.4370389942801e-06
-1.53322701940206e-05
-1.23137307496282e-05
-1.15753464698707e-05
-1.1483802553606e-05
-2.17438146562381e-05
-2.33277227359997e-05
-1.54604761298024e-06
-1.00943665349537e-05
-1.78354738916546e-05
-1.84654008684506e-05
-2.55122241906822e-06
-2.44466804239666e-06
-1.01945744208893e-05
4.53119689180238e-06
-5.21466628180571e-06
-2.28397778481641e-06
1.74267340769271e-06
-2.07928506527822e-05
-9.98850519083134e-06
-1.57317922295716e-05
-2.00429121827159e-05
-2.08929782378655e-05
-1.26736627787076e-05
-2.00104647430842e-05
-3.30595599477033e-05
-1.05143145387538e-05
-4.05439222174167e-06
-8.15801762288339e-06
5.84254899073053e-06
-9.73637887566614e-06
-8.1721318261477e-06
8.63090076625436e-06
-1.87711847744442e-05
-4.36657539319308e-06
-1.16635677435271e-05
-2.0145694017184e-05
-1.36790684958247e-05
1.30956286379816e-06
-4.23631075732558e-06
-1.56186082047941e-05
2.23118281288051e-06
-3.05882831799632e-06
-1.42561504798062e-05
-2.75462908831751e-07
-1.6863471555996e-05
-1.15620107317152e-05
5.65595857471842e-06
-9.66516575791674e-06
-1.06609780635997e-05
-7.78361026033815e-06
-1.40224679860568e-05
-4.41855275733014e-06
6.62194568046077e-07
-6.51131570748243e-06
-1.03738527460461e-05
-1.7905829690919e-05
-1.95073174963474e-05
-1.55225486287594e-05
-1.5936096538539e-05
-1.76993078668066e-05
-5.24600548819719e-06
-1.3017831332521e-05
-3.38300301103974e-06
-3.31873445075747e-06
-1.85278076709142e-05
-7.70411379862672e-06
-1.26221427817659e-05
-1.4485070193201e-05
-2.69227868140992e-05
-1.68441031101452e-05
8.59795198585715e-06
3.79884698332315e-06
1.45458332287289e-06
-1.2634199699827e-05
-1.94329890359874e-05
-1.75937628232906e-05
-3.8026986932964e-06
-2.78292177874101e-06
-2.49547089253196e-05
-1.39724290386067e-05
-2.76711168337828e-05
-7.88901979836653e-06
-4.01986211005173e-06
-2.16453186626746e-05
-9.07765708031796e-06
-1.4333621986743e-05
-6.92410471051285e-06
-6.60030634709808e-06
-5.18457194523032e-06
-2.72187479372044e-05
-1.8724804193772e-05
1.01220769236343e-06
-6.71526324331371e-06
-1.71276751330368e-06
-1.68226808991855e-05
-1.82734972396907e-05
3.90003186252512e-06
-1.05714039399203e-05
-9.65379669721897e-06
-1.05866371897899e-05
-1.07667049856897e-05
-2.64674932910714e-06
-2.22770139785904e-05
-1.19079656647986e-05
-1.62451207919062e-05
-1.49950728201932e-05
-1.28554382224246e-05
-1.92745262921501e-05
-2.19349353754882e-05
-2.05924089042488e-05
-1.60902995577919e-05
-4.02888691336152e-06
-9.84378055982878e-06
-1.52305163718346e-05
-3.03504985949519e-06
-1.05399465125395e-05
-5.41536221812616e-06
-9.05726038565507e-06
-8.75370178360426e-06
-7.00414151639574e-06
-1.73132724764602e-05
-3.30737022264881e-06
-1.92294119647698e-05
-3.87104791159599e-06
-9.48966660207076e-06
4.94019812214249e-06
-3.75504856227567e-06
-1.66953361402552e-05
-5.07329553802028e-06
-5.63071361615774e-06
-1.05045364330497e-05
-7.01999630424457e-06
-7.67273730749833e-06
-7.73890771243175e-06
-6.1534466439269e-07
-2.57326765033017e-05
-2.37589988722853e-06
1.53355183721015e-06
-1.39596089645844e-05
-5.6301540363313e-07
-1.6792611225854e-05
-1.85639236663937e-05
-1.28630453081021e-05
-6.49767811679703e-06
-1.17744286509194e-05
-7.44553864076978e-06
-9.70314607359009e-06
-1.97242142174524e-05
2.21364568538795e-06
-1.5422443440889e-05
-9.96503208860636e-06
-4.05446269502318e-06
-1.06624476168361e-05
6.47394473929928e-08
-1.09502991897002e-05
-7.27618761460443e-06
-1.68147519870066e-05
-6.70763648356935e-06
-1.82651309627374e-05
-3.8914855684721e-06
-1.47439288198956e-05
-9.77604624080519e-06
-1.5293384975083e-05
-8.3834634314878e-06
-9.16799325334954e-06
-1.7969203788001e-05
-1.83889974690409e-05
-2.04673880221015e-05
-1.58725272080497e-05
-7.25018170870358e-06
-1.23863082538147e-05
-1.201005979983e-05
-1.1939088262309e-05
-6.38710668928514e-06
-1.40580888001906e-05
-1.12306361667971e-07
-8.82249706227087e-06
-3.41875362073492e-06
-2.42205328399019e-05
-1.01437324080065e-06
-4.25231973205185e-06
-2.40204240466684e-05
-4.64927509516338e-06
-1.01906627071188e-05
-7.16826200356053e-06
-1.63916802131447e-05
-1.51831883679354e-05
-5.99158088512275e-06
-5.54595779372654e-06
-1.7043525606063e-05
-1.76523049359732e-05
-3.77523794392308e-06
-1.21300821748008e-05
-7.14387333806684e-06
-9.73726168514674e-06
-1.40113345715195e-05
-1.87149938191216e-05
-1.4518180882158e-05
-1.29729787635055e-05
3.34522281143652e-06
-2.37560774255263e-06
-1.99081299119792e-05
-3.19749799544964e-05
-1.29373352836344e-05
-1.40828958103207e-05
-8.80130054435885e-06
-2.22550910830655e-05
-1.38485917795783e-06
2.21410530199892e-06
-8.94478159774201e-06
-4.6632591145119e-06
-1.26333768916044e-05
-6.82693171081072e-06
-1.84027573149566e-05
-9.59448896258352e-06
-1.92304241958208e-05
-1.94272738205045e-05
-1.26297971858392e-05
-7.41891623955692e-06
-1.08772132812329e-05
-1.63223027373535e-05
-1.36170593916892e-05
-9.23461429667884e-06
-3.57566935892368e-06
-6.74222147768508e-06
-9.97408389083087e-06
-1.90433850537421e-05
-3.79127072878455e-06
-1.98342231643269e-05
-1.85120850184047e-05
-6.36836432867387e-06
-1.58238840307983e-05
-1.00778075624318e-05
-1.38665298446378e-05
-1.2144923875909e-05
-2.599410078116e-06
-9.62561978841498e-06
-1.98876720789771e-06
-1.07107497606998e-05
-1.40844163297801e-05
-2.82261652624478e-06
-1.17332182304934e-05
-8.38778082966928e-06
9.57326851040749e-07
-1.51916474043125e-05
-5.53934824794205e-06
-1.1603549049883e-05
-1.26134392268365e-05
-1.2500188688958e-05
-1.01556731647429e-05
-4.50066817571917e-06
-1.66366653602224e-05
-1.52326696897912e-05
-1.58650093900782e-05
-2.21268683350165e-05
-1.21032858816383e-05
-6.10611655918669e-06
1.04922335194199e-05
-7.09064865645441e-06
-3.8943559923061e-06
-1.03498969144668e-06
-1.77680652570219e-05
-2.39264281949975e-05
-1.32014937292119e-05
-7.18024523743793e-06
-1.41113496663331e-05
-2.41158539301947e-05
-7.12238337298048e-06
-8.86657436440672e-06
-2.49244084381972e-05
-1.57445823301827e-05
-1.67805378958289e-05
-1.36205004172165e-05
-2.21254102437028e-05
-1.52326041461979e-05
-1.83504085608591e-05
-8.83406802367497e-06
-1.1670053468601e-05
-3.85455149074085e-06
-2.85021881745102e-05
-2.03135610132292e-05
-2.20802583983137e-05
-1.98199066954551e-05
-7.07337373046917e-06
-4.63103901026932e-06
-3.88458639947491e-06
-1.72683113292415e-05
-1.76828361918676e-06
-1.29044746298478e-05
3.3116707836546e-07
-7.60594299319974e-06
-2.58347248953241e-05
-1.03679283733577e-05
-8.86938432094079e-06
-2.06436849529154e-05
2.33354382192202e-06
-5.81404859685154e-06
-1.20363460365145e-05
1.77821398893713e-06
5.73324093986521e-06
2.90701482909993e-06
-5.93872427428011e-06
-2.0016427052679e-05
-5.7586860892417e-06
-7.42338006173515e-06
-2.4295906178573e-06
-7.89745507563601e-06
-2.05389565368498e-05
-1.43522679146246e-05
-1.89870137704975e-05
-3.73678856145088e-06
-2.5571395389307e-05
-5.6782412741561e-06
-8.07757833697461e-06
-1.24645444780118e-05
-9.35833183650145e-06
-1.59633939930792e-07
-4.21188074831315e-06
-1.2408507144904e-05
-1.06438508283954e-05
-1.23969158031264e-05
-1.41276997532778e-05
6.29325329678552e-06
-1.80292351185658e-06
-1.29414265245402e-05
-4.00452290775391e-06
-1.01901868028833e-05
-1.12772157437385e-05
-1.33778875884755e-05
-2.76475753276168e-05
-1.90207609521761e-05
-1.08196945160363e-05
-1.27760649621969e-05
-2.20241032614943e-05
-1.72561201107363e-05
-1.48384847958009e-05
-1.09894596741475e-06
-1.44112168405678e-05
-5.47116218887585e-06
-1.49353095559812e-05
-1.9959430445309e-05
-1.69900752478741e-05
9.29993283259297e-07
-1.64227675170752e-05
-9.04598640520714e-06
-3.18848509950056e-07
-1.41910615101032e-05
-1.18205268363841e-05
-3.46002205990369e-06
-2.16173896242299e-05
-1.25001726464006e-05
-2.0125390411807e-05
-1.36529940116507e-05
-2.15802186172394e-06
-1.50459259519912e-05
-1.75008095692714e-05
1.24180944439253e-05
-8.04100036587304e-06
-1.28551492150763e-05
-9.85287628773388e-06
-8.25879081039375e-07
-2.14863870527001e-05
-2.1122829857637e-06
-3.94288994200916e-06
-1.36843345901044e-06
-1.36432178544269e-05
-4.66452510680408e-06
-6.25025549951491e-06
-1.17932245637441e-05
-1.3605440374859e-05
-2.53744449020527e-05
-1.47324103229329e-05
-8.49641905174666e-07
-1.79713858697396e-05
-1.63892937050262e-05
-2.83571775688095e-06
-2.03647462954654e-05
-5.09022269764049e-06
6.58894951044029e-06
-3.53444561730126e-06
-1.91198479434283e-05
-7.61802400469101e-06
-9.18394894575607e-06
-1.64435003225165e-05
8.56481959802908e-08
-9.13031107326661e-06
-4.63156690823815e-06
-2.68315299548179e-05
-1.78756080029199e-05
-4.30668152099288e-06
-2.301052825601e-05
-2.28433036476321e-05
-1.11899587279771e-05
-2.98811656021232e-05
-1.03712259114707e-05
-1.97293435425098e-05
-1.74291112793407e-05
-1.84733731958434e-05
-1.31033263291148e-05
-1.8657518333385e-05
-1.06560243967681e-05
-2.42932029838307e-05
3.1895034041421e-06
2.85457946132024e-06
1.49159321474115e-06
-1.79737975098435e-05
-6.57138764618237e-06
5.95150754889482e-06
-1.15016063559418e-05
-1.6098669886454e-05
-3.85733642911209e-06
-1.88266995686423e-05
-1.51998517236417e-05
-2.61325828797853e-05
-7.90614447226697e-06
-1.18939338885779e-05
-2.05046101070047e-05
-6.68653710744757e-06
-2.23671676039633e-05
-1.24225068107424e-05
-1.65346343981483e-05
-1.63560904551411e-05
6.71309062442478e-06
-1.84991545696671e-05
-1.78271113046737e-05
-7.91863660926321e-06
-4.4907744941958e-06
-9.94884737062651e-06
-1.35634977125136e-05
-2.53805589398198e-05
-5.32205734557882e-06
-1.56435815640249e-05
4.88607469923178e-07
3.33552096802789e-06
-1.38247759614002e-05
-1.11989799595656e-05
-3.81737170626384e-06
-2.31764935844441e-05
-2.35713369270027e-05
-1.72988592101584e-05
4.12912274880822e-06
-2.33686162076991e-06
-5.99087287275726e-06
-8.13977591970076e-06
9.05055095566468e-08
-1.19525528607304e-05
-6.62443832846051e-06
-1.22883207082244e-05
-2.06695524415537e-05
-2.15194626396465e-05
-8.75488310339728e-06
-1.39862614661824e-05
-3.54163859426881e-06
-9.60050399574155e-06
-1.08329033695086e-05
-1.62456186070081e-05
-2.49175087380737e-05
-1.92672374576506e-05
1.2589016972261e-06
-6.33536351304822e-06
-2.11297021539336e-05
-9.33091764517324e-06
-3.99814082201743e-06
-5.83426372002543e-06
-1.7546289983265e-06
-1.53204234557505e-06
-4.86613193011205e-06
-2.11421042351568e-05
-3.13383241828846e-06
-2.05627131367707e-06
-7.81847257417117e-06
-1.77082901646587e-05
-4.4545895365953e-06
-1.38192524127212e-05
-3.35306255848905e-06
-4.25963185294936e-08
-2.68496121547463e-05
-1.89993501115208e-05
-1.18470553234073e-05
-2.17590243529467e-05
-1.46188654400638e-05
-3.32599260166815e-05
-1.48285534741071e-05
-9.85872745376475e-06
-2.09466297782505e-05
-6.967087968423e-06
2.93915057101414e-06
-4.4613517989713e-06
-1.88151722110894e-06
-6.49653313522506e-06
6.21113527065191e-06
-1.07063177556892e-06
-5.69564094533189e-06
-1.04856124228188e-05
-1.80915755461282e-05
-2.5211964118276e-05
-1.02179381451137e-05
-8.18236963416044e-06
-2.6832249581928e-05
-2.03958788599994e-05
-8.50930710860385e-06
-3.5380911912916e-05
-2.04697423768242e-05
-2.95303967012826e-06
-1.27018171184526e-05
-9.60923689653933e-06
-4.09213812117414e-06
4.16941635559615e-07
-2.6489090982578e-06
-5.83020506632402e-06
-3.59142038177119e-06
-1.17800701635936e-05
-7.81111213669584e-06
-2.14062203976116e-05
-9.15509929711278e-06
-4.23120158994489e-06
-2.57818878198233e-05
-2.52703112749413e-05
-9.65264562932017e-06
-1.71898779059229e-05
-5.80004605171581e-06
-2.68028135780545e-05
-1.07657467689338e-06
-1.08615758768576e-05
-1.99358214438723e-05
-1.10779557060789e-05
-1.03144274155188e-05
-1.02154501890358e-05
-1.8325048605119e-05
-7.05186972591561e-06
1.86194918480526e-05
-1.64144793420422e-05
-3.98968453451925e-06
-8.09008736829954e-07
-7.41206487793249e-06
-9.81515935781114e-06
-5.06580365151787e-07
-8.98412938674001e-06
-1.26995473351005e-05
-2.00452942883481e-05
-1.80603597633121e-05
-2.56601557691854e-06
-2.38966408579977e-05
-5.41221393681404e-06
-1.41179904828349e-05
-1.68431213322555e-05
-1.4702292819533e-05
-2.15144107925529e-05
-1.97737212007621e-05
-6.62974348727744e-06
-2.93260251692289e-06
-1.08376730807498e-05
-4.59351777518901e-07
-7.9969415840398e-06
-1.07684357494682e-05
-1.17679032321983e-05
-9.32176867482771e-06
-1.74676864967464e-05
-1.10035730405768e-05
-1.96165083103845e-05
-1.56210622163954e-05
-9.80554934520707e-06
5.07864607004941e-06
-2.08416073990552e-05
-3.04722020075173e-05
-2.08428477845008e-05
-4.85655489840357e-06
-1.6512366711405e-05
-1.71741570206581e-05
-1.99692212853354e-06
-1.18631973294904e-05
-8.09463860598516e-06
-2.27075626421334e-05
-2.0067913459873e-05
-1.99301029844239e-05
-1.24445090337833e-05
-1.42579219658725e-05
-4.79358830118523e-06
-1.94684139226442e-05
-2.82948349072055e-05
-1.79847574827853e-05
2.2098887029325e-06
-3.7004372745966e-06
-1.43118697980485e-05
-2.81978931454959e-05
-1.04438830826344e-05
-1.02987256312923e-05
-1.85560240968036e-05
-3.56439090750672e-06
-6.92711926750234e-06
-1.14229684097159e-05
-4.47831650927085e-06
-1.36271584765068e-05
-1.40358245040061e-05
-2.16403481300853e-05
-6.9097115231677e-06
-1.63056781153726e-05
4.47968622084287e-06
-6.52099583314272e-06
-2.17731535750953e-05
-2.72694990181827e-06
-3.80849237350689e-06
-6.80223084541998e-06
-8.19043073780143e-06
-1.02351135382849e-05
-5.6974439258002e-06
-8.95940464417924e-06
-1.7477733585315e-05
1.40668438792851e-05
-2.83285180836346e-05
-2.19652073139733e-05
-3.20248416839984e-06
5.4003368545454e-06
-1.90768757215106e-05
-1.68620504217578e-05
7.10573117327398e-06
-1.75763208648525e-05
-1.26844732893629e-05
-5.70135249154689e-06
-1.56617661291002e-05
-8.53595831327056e-06
-5.15263680555754e-06
-2.87492273526716e-06
-7.62688976539964e-07
-6.52460994702269e-06
-1.40795783600991e-05
-8.07921775224568e-06
-1.41478117465109e-05
-5.92584919931769e-06
-8.91548769524186e-06
-1.60917082385274e-05
-1.61348398087797e-05
-1.75501672497525e-05
-2.48163170459307e-05
-4.99774489227628e-07
8.64924250850171e-06
-7.82161293101574e-06
-8.54385325091078e-06
-1.02564101245085e-05
-9.09342915999865e-06
-1.62178031580821e-05
-4.37833804421094e-07
-6.03925006535742e-06
-2.53899044996017e-05
-3.54803242512398e-06
-1.66374251060249e-05
-7.11273139439525e-06
-1.61902772686567e-05
-2.4026557508807e-05
-2.67084649078795e-05
-1.89878048115651e-05
-1.90181612933975e-05
-8.85281501259515e-06
-1.83410408428739e-06
-2.21545623539511e-05
-1.37089422189808e-05
-2.05362589149117e-05
4.63239715479555e-06
-1.75923058178188e-05
-8.67008144098066e-06
-1.67130267071549e-05
-2.27387934831685e-05
-1.3059174910756e-05
-5.49028684216853e-06
-1.51011647712614e-05
-1.91363775802886e-05
-9.75841378624013e-06
-2.17495499460462e-05
-3.22198409239707e-06
3.60674839508442e-06
-8.78975043570025e-06
1.48443725567271e-05
-1.85900497667907e-05
-1.62906243087849e-05
-2.57599177382902e-06
1.61388563447154e-06
-7.45529111429993e-06
-1.14913917161987e-05
-5.17891416444376e-06
-1.67801791801528e-05
-9.04154118303888e-06
-9.69410065391618e-06
-9.72950329531072e-06
-1.71469819493591e-05
-2.88187614881409e-05
-2.1289634032829e-05
-1.88590266050404e-05
-1.0534435987262e-05
-2.28526901368834e-05
-1.41707011553804e-05
-8.34065091211114e-06
-1.11076396821567e-06
-1.88380252516627e-06
6.31073114774795e-06
-9.08802281784128e-06
-7.1485117840439e-06
-5.16593788135849e-06
-1.66189932266191e-05
-7.14558410378977e-06
-1.22552336894874e-05
-1.15846902687505e-05
-5.48780652899116e-06
-1.01181959609776e-05
-2.02979211406649e-05
-8.81150393355355e-06
-1.61034240959686e-05
-4.19174715003562e-06
-1.30850499731472e-05
-8.10817407320937e-06
-1.38166326466705e-05
-6.81140375924623e-06
-1.27837660629084e-05
-2.51384475683878e-06
6.592607366052e-06
-1.08776495041498e-05
-5.39199656621933e-06
1.41186535857798e-05
6.14204178344513e-07
-8.18189827464368e-06
-2.60420523569454e-06
-5.21615154213152e-06
-4.89576945981715e-06
-8.81145651032855e-06
-2.23012291281305e-05
-8.20597424880726e-06
6.50764264422704e-06
-5.56914406212601e-06
-7.71254299326301e-06
-3.21357187751384e-05
-6.38144257585282e-06
-1.03438720931056e-05
-3.3028089929207e-05
-2.53661868919814e-06
-1.34239693895873e-05
-7.62877179342746e-06
-1.49787194353441e-05
-1.35206850896712e-05
-1.31168400040409e-05
-1.28265305997395e-05
-1.99404807202033e-05
-1.45801282106124e-05
-6.04776684807175e-07
-2.05956697299622e-05
-7.32379398601583e-06
-9.69238439571385e-06
-1.57780679661296e-05
-1.28601469700753e-05
-1.44464265127727e-05
-2.23507462461611e-05
-3.37992986611701e-06
-2.41328245772248e-05
-1.64684880884082e-05
-1.44138930694826e-05
-6.25118029796056e-06
-2.112454743212e-05
-1.50416633406327e-05
-2.3785398811332e-05
-1.8900653152877e-05
-8.75442514134942e-07
8.00467765206293e-06
-7.15398799460054e-06
-6.10627010119935e-06
-5.34788261553358e-06
-6.24686491766475e-06
-1.43748830514812e-06
-2.46340297233583e-05
-2.18734629464887e-06
-6.49806641478716e-06
-8.20832022998871e-06
-2.48250615083547e-05
-4.7441935679106e-06
-1.8198255846131e-05
-7.57787481658047e-06
-5.9723700223914e-06
-1.57300686112032e-05
-9.85556825479558e-06
-3.36881464218302e-05
-1.20683379975053e-05
-5.55716478529359e-06
-4.63760469080889e-06
-4.48683102362731e-06
-1.80290579659411e-05
-8.29047108403932e-06
6.11707991937839e-06
-9.25525842556094e-06
-7.64470997986179e-06
-1.6548671390155e-05
-1.15851949333005e-05
-9.36296350427222e-06
-3.7014663751644e-06
-1.38911064667804e-05
-1.79442306150979e-05
-5.8733076765775e-06
-2.01416949351565e-05
-3.25217754626711e-06
-8.73612234467733e-06
1.32789389780355e-06
2.6648006391922e-06
-1.01626145035757e-05
-1.25571754815819e-05
-9.67566003318706e-06
-1.41425385379282e-05
-1.00339290061802e-06
8.86617107315962e-06
4.76769755580308e-06
-5.827335247037e-06
-6.79338061950549e-06
-1.22879245026249e-05
-1.59595615150504e-05
-7.37508492054662e-06
-1.77959440380585e-05
-2.02088745211286e-05
-8.1541387952052e-06
-1.90941305596108e-05
-2.29120121615376e-05
-1.44803384956323e-05
-9.46546388735494e-06
-7.6955700831473e-06
1.78586139770364e-06
-1.82367819817467e-05
-1.99545626545337e-06
-1.21406051885399e-05
-9.75176672380542e-06
-5.55286618853837e-06
3.81118022465051e-06
-6.22242220816384e-06
-2.04438346586899e-05
-1.95326834199665e-05
-4.03493386355198e-06
3.41849557585295e-06
-1.64120731068324e-05
-8.86505784016297e-06
-9.45584033646593e-06
-9.53831015897129e-06
-1.81980163573354e-05
-9.38931479937884e-06
-1.6921008163927e-05
-1.47027421643843e-05
7.86056248391229e-06
-5.65660652987165e-06
-8.08019787742186e-06
-1.93240650658559e-05
-4.10450836827126e-06
-1.40664742646909e-05
1.02777747290416e-06
-1.50778696733869e-05
-2.24372138895896e-05
8.27147154228225e-07
1.43554028391507e-06
-3.39246521402563e-06
-2.37158609581081e-05
1.10191422262886e-06
-1.00873600057274e-05
-3.1588871792777e-06
-1.23679284266067e-05
-2.69132747410895e-05
-2.71105266306295e-05
-3.47732615909678e-05
-1.68221813566149e-05
-9.22769932985243e-06
-2.23190219345699e-05
5.92448107642367e-07
-1.83429583535151e-05
-1.30281917200995e-05
-2.52570693878469e-06
-7.39008256461776e-06
-1.82147301481325e-06
-7.70543912696329e-06
2.3760760532009e-07
-3.3719148474421e-06
-1.5306877236678e-06
-2.05675614763301e-05
-2.57550539445043e-05
8.50676308062053e-07
-3.42925579900677e-06
-1.47068826622299e-05
-2.41925021319878e-05
-1.87653580647657e-06
-1.82211336195779e-06
-9.40106722998492e-06
-7.79111761763991e-06
-1.15532357110593e-05
-2.9849885124057e-06
-2.78421444939364e-06
-1.67770858053226e-05
-1.06093243347902e-05
-7.81147566469353e-06
-6.90291945560605e-06
-1.91192304694259e-07
1.56628767884961e-06
-1.05204504826519e-05
-1.74178745198672e-05
3.81944349391175e-07
-1.24776048010876e-05
-1.97338183033038e-05
-1.28424219650588e-05
-8.30312678288465e-06
-1.0668655347364e-05
-2.74863293942723e-05
-8.51440592487507e-06
-5.6567372368895e-06
-1.88582230487074e-05
-1.82945231278921e-06
-9.79432984400281e-06
-2.07910993772294e-05
-2.07943221303109e-05
-2.29722740175789e-05
-1.00629020689424e-05
-5.23817246790675e-06
-5.65755640203334e-06
-1.23539835293051e-06
1.26589036883469e-06
-7.91803156849352e-06
2.20877804248548e-06
-1.19680851795687e-05
-1.4698432642952e-05
-8.94784247458606e-06
1.88617571296061e-05
-1.77416260293413e-07
-2.4037389064425e-05
-2.01388520373219e-05
-9.96840843832565e-06
-1.59892474039547e-05
-5.80985837058257e-06
-1.01937592755261e-05
-1.81169068144366e-05
-4.17452549418757e-06
-7.80466716062756e-06
-3.72442707928674e-06
-2.89134119441578e-05
-1.00268096101956e-05
-6.18672197018002e-06
-2.82406431079299e-05
-1.02879083098947e-05
-1.78895146390442e-05
-2.91207958862883e-06
-1.53948446027934e-05
-1.95874305471715e-05
-2.64143491468685e-06
-9.21443093819588e-06
-1.66833240480688e-05
-2.09582221296286e-05
-1.620598985495e-05
8.58769781211589e-06
-1.69096958142485e-05
-6.55374912777282e-06
-7.35317617595992e-06
-2.06391468016276e-05
-3.57520494850488e-06
5.5578677883059e-06
-1.46934084128851e-05
-1.02053157234282e-05
-1.5447904677748e-05
-9.0439760226302e-06
-8.09997224037872e-06
-1.77272362541892e-06
-1.07863008962004e-05
-1.44372604691938e-05
-1.32864610720957e-05
-9.2198382934301e-06
-1.6617283700545e-05
-2.32703988416462e-05
-1.87763138097968e-05
-5.77022673392906e-06
-7.34185565440951e-06
-1.69809194765062e-05
-1.31258746921772e-05
-6.52014626627662e-06
-7.31647713242181e-06
-1.12373316734154e-05
-1.23178756867797e-05
-6.19901389498075e-06
-1.34584928439954e-05
-2.19094900917989e-05
-1.60204620360277e-05
-1.53451605408803e-05
-2.03154843939251e-05
-8.48326800946235e-07
-4.89540649235308e-06
-1.98296114689875e-05
-9.12028636564902e-06
-1.16335820270242e-05
-2.35686304680084e-05
-3.4988098763841e-05
-1.20138390036552e-05
-1.86487386997551e-05
-2.2250558402628e-05
-1.53260069050345e-05
2.3782258558533e-07
-5.32324097821724e-06
-9.46737403312244e-06
-2.15463452345496e-06
-6.65012354755939e-06
-5.37872677862254e-07
-2.03473842853129e-05
-1.71372339574109e-05
-2.50130035331209e-05
-6.16387546845174e-07
-2.59253446481504e-05
-5.41971412859876e-06
-4.7466087357105e-06
-1.6029915841431e-05
-1.58084308454227e-05
-9.36970278882703e-06
-2.42382024516976e-05
-9.20447708381702e-06
-1.62539424635831e-06
-2.13789919030934e-06
-2.12248461677052e-05
-1.70317866414996e-05
-1.37541057536987e-05
-9.03103454205835e-06
-1.1677461955544e-05
-1.19606151794488e-05
-4.48650531489587e-06
2.20539444462459e-06
-6.70489986532587e-06
-3.36372053213389e-05
-2.30186507948349e-05
-8.15119622996912e-06
6.13576781850421e-07
-2.84437637513298e-05
-1.56050333506754e-05
-2.0418420781868e-05
-1.33143998550778e-05
-1.44467969938923e-05
-6.42687507938856e-07
-5.46166936842566e-06
-9.91862945462937e-06
-9.21202159089807e-06
-1.13345956746559e-05
-2.8889455890223e-06
9.46849549745049e-06
-1.12633063310927e-05
-1.64651434150012e-05
-3.11288143674607e-06
-1.08336977346073e-05
1.16028551047116e-06
-1.54783277989964e-05
-1.29223168980363e-05
-9.79166814132872e-06
-5.31041286106959e-06
-1.45021135799137e-05
-8.8124725977853e-06
-1.46069093978351e-05
-1.26962136096774e-05
-2.26698830802297e-05
-1.52824864838621e-05
-1.36632327649125e-06
-2.46032583968864e-05
-1.14216920968261e-05
-2.79669577342774e-05
-2.85203410644539e-05
-1.19561887407875e-05
-1.64443958314285e-05
-4.68641829437527e-06
-7.61452598030595e-07
-6.42429377268362e-06
-1.61757001114351e-05
-1.6942107994416e-05
-1.37312410538141e-05
-2.4309265065721e-05
-2.02065665389641e-05
-1.56137604412539e-05
-1.29417954874367e-05
-1.10149369650921e-05
-1.7870218261952e-05
-1.3859854513793e-05
-1.50536433444742e-05
-2.18106314792516e-05
-1.75298087270748e-05
-2.97174119388026e-05
-1.25250048275231e-06
-3.06391435992545e-06
-8.1272690915442e-06
-1.70771856167846e-05
-1.4979626585355e-05
-2.23760179222428e-05
-1.8866220063013e-05
-1.52609939861314e-05
4.76019235796358e-06
-5.24784049322481e-06
-1.30710744842795e-05
-9.80247197168708e-06
-2.6410457367041e-05
-1.85565930968054e-05
-1.03762276642407e-05
-1.6491666520279e-06
-9.67125836191685e-06
-2.211277556657e-05
-9.36390961261603e-06
-3.33757044723991e-06
-1.3624238888365e-05
-1.4545827269949e-05
-2.05275040811954e-06
-9.78904666808046e-07
6.69991432295939e-06
-1.75792057069226e-05
2.82731652148243e-06
-3.54929153798557e-06
-5.20837113560694e-06
-1.08532094678869e-05
-7.91390545264994e-06
-1.90807287465854e-05
-1.90419336630901e-05
8.71570921529339e-07
-1.68951862180742e-05
-1.76425816405192e-05
-1.54325332234378e-05
-1.05936912920969e-05
-1.46681935949142e-05
-1.82311318878653e-05
4.07620397942698e-07
-1.02210223484423e-05
-7.99354038963729e-06
-7.86870341881685e-06
-1.44262927036498e-05
-7.91299176123263e-06
-3.46453583977272e-06
-2.35950070753118e-06
-1.46945398566076e-05
-6.24793807893594e-06
1.96935317032692e-06
-8.49471797107097e-08
-3.36466816104536e-05
6.96880746787836e-06
2.01171121132262e-06
-2.56855923302564e-05
9.3368770753107e-06
-1.33546165232316e-05
-2.80566534543902e-05
-2.42083803916466e-06
-2.23650543691122e-05
-2.58121582891442e-05
-9.11174574192867e-06
-1.7054230488756e-05
-1.58152804140184e-05
2.76982487609044e-07
-1.3455521761469e-05
-1.72214854550323e-05
-2.20510878943102e-05
-1.27693315739155e-05
-1.45976963188797e-05
-2.91446180172648e-06
-1.56403074925102e-05
-1.67398975528065e-05
-1.76702927618567e-06
-2.06249899755425e-05
-5.97915709954093e-06
9.83582296721982e-07
-1.59686367446193e-05
-1.34335047254754e-05
-5.37912161243824e-06
-2.48903983056651e-06
-1.86296700930877e-05
-3.2910534067697e-06
-1.13166679353936e-05
-1.3078589099011e-05
-4.40660573173053e-06
-4.70981872955998e-07
-8.46288115317508e-06
-1.24236278083222e-05
-2.05435674079565e-05
-1.24657573451856e-05
-7.22024255303476e-06
-1.71606717249502e-05
-8.06599638042186e-06
-4.84264057505394e-06
1.54317983071012e-06
-9.44044970401426e-06
-1.86556720209359e-05
-6.0178874651523e-06
-5.41593341507001e-06
-9.9450388097269e-06
-8.60138115973903e-06
-1.30106435509744e-05
-2.35758023838209e-05
-2.59978248476048e-05
-1.24958177621785e-05
-2.41625825236648e-06
-3.94722936082665e-07
-3.54601732724881e-07
-1.23688992270753e-05
-1.40421758683924e-05
-1.37436491624677e-05
5.60371525443792e-06
-2.51156631097631e-05
-1.1798524589021e-05
-5.22665149777507e-06
-1.17964202682685e-05
-6.85353511155263e-06
4.72367943906834e-06
1.20046388299826e-06
-5.11786927964006e-06
-1.30345653855848e-05
-3.10032911008716e-05
6.73040535364943e-07
-2.17562155580767e-05
-1.23360446894017e-05
-3.41258038857706e-05
-9.83467878878818e-06
-1.52771465016019e-05
8.24852810351779e-06
-8.51475973650168e-06
-1.38414478356389e-05
-9.12653188835784e-06
-3.15896096348255e-06
7.96538942973092e-07
-2.62566023181648e-05
-1.90508568233757e-05
-9.43391999304525e-06
-7.79059850486262e-06
-1.37525211989547e-05
-1.45626234202725e-05
-7.43590895139355e-06
-1.42976834142869e-05
-8.50802843154541e-06
-3.75051556454076e-06
-3.91606520569562e-06
-1.28974304626482e-05
-1.96132692756524e-06
-1.28026202215222e-05
-1.17139717121009e-05
-2.45069214261074e-05
-1.24902368075893e-05
-9.73862682454965e-06
-1.10657290533974e-06
-1.59055484076669e-05
-1.4047337965727e-05
-5.92438630094877e-06
-1.5212507047482e-05
-1.14837913450182e-05
-8.44468196147406e-06
-7.32786843375347e-06
-1.35962312390113e-05
-4.39519965051136e-06
-9.26789417355654e-06
-2.25034831779525e-05
-4.96248522048212e-06
-1.14634051193963e-05
-9.60394903004346e-06
1.83051845904323e-06
-1.57077206441959e-05
-1.97473891532966e-05
3.76514107781989e-07
-1.76118868244547e-05
5.19886378449604e-06
-8.56870740226299e-06
-8.28891489292011e-06
-1.09942367729111e-05
-7.80707688907484e-06
-2.38467521748464e-05
-1.49670912551885e-05
5.33807298721989e-06
-7.04925009128022e-06
-1.03231992933247e-05
-2.00177293858787e-05
-1.23010631389249e-05
-1.23178293162949e-06
-8.23811354732108e-06
-1.50515868796928e-05
-3.23558358634517e-06
-1.40886076545278e-05
-1.89462663647739e-05
-4.42114860535343e-06
-3.88876246516242e-06
2.65535878461887e-07
-1.35704063845518e-05
-1.01479158292734e-05
-2.0122628207735e-06
-1.31431663721847e-05
4.64219864042533e-06
-2.05255058160583e-05
-4.82623091834454e-06
-8.03546086580002e-06
-6.36260941551015e-06
-6.02149332572267e-07
-1.28326697534064e-05
-2.00973229821268e-05
-9.89731200319891e-07
-1.51797622331389e-05
-1.29493560754759e-05
-2.59549575393104e-05
-3.77095658621088e-06
-5.51532145724174e-06
-5.6849028129385e-06
-1.97093517728694e-05
-1.81007209189905e-05
-1.24112823283301e-05
-2.33028469679923e-05
-2.55225234138344e-05
-1.59882470010214e-05
-1.24093513818459e-05
-2.41595105235642e-05
8.69488390183145e-07
-1.84649344364479e-05
-1.07557033651965e-05
-1.37569367676358e-05
-1.04438041712002e-05
-1.05902981052854e-05
-2.07630368908125e-05
-2.10903852440126e-05
-7.85074529651319e-06
-1.35479332527634e-05
8.99740188157373e-06
-1.40151343493812e-05
-2.56755566384071e-05
-1.91765074836366e-05
-2.1337067752311e-06
-7.77596931406127e-06
-1.40731878090392e-05
-7.93683088903109e-06
-8.17702418859072e-06
-2.05911177374314e-05
-5.76031005865732e-06
-8.61831969140294e-06
-4.76848213893227e-06
-6.82848751306038e-07
-2.03434054966172e-05
-5.89394887751964e-06
-1.4027374537317e-05
-1.0976671265178e-05
-2.37715528935887e-05
-1.89394534916646e-05
-1.83289389909815e-05
-2.24743338661759e-05
-1.02898692494292e-06
-2.39217735525997e-05
-1.53884033895498e-05
-9.49883302687887e-06
-1.83872628718775e-05
-1.17304295434234e-05
-1.90476789640854e-05
-1.07261950622782e-05
-1.58842622425246e-05
-2.03812759159176e-05
-1.46336301480053e-05
-5.16417351259822e-06
-2.85632312760924e-06
-7.39673045948421e-07
-8.22449815544147e-06
9.76856014209489e-06
-1.93499418563642e-07
-1.19447437596928e-05
-6.51015181913185e-06
-6.707529486894e-06
-3.29019663661946e-06
-1.64794357646983e-05
-1.97931638014553e-05
-8.78269749459346e-06
-9.4123467238473e-06
-1.18709899656066e-05
1.65475921492644e-06
-1.98687477716691e-05
2.42639635075693e-06
-1.56671546943412e-05
-2.94912296821598e-05
-9.54498189914783e-06
-1.24222426448447e-05
-2.19346338709975e-05
-1.65656778636088e-05
-2.00652986758371e-05
-7.38864343575091e-06
-1.07101917988021e-05
-6.95335009318648e-06
-2.1929319115658e-06
-1.80447830912722e-05
4.97327948696027e-06
-1.73327851179049e-05
-1.58145112400739e-05
-1.60994338288313e-05
-7.02963081938793e-06
-1.60044267823144e-05
-1.12538486508499e-05
-2.31144344842794e-05
-2.10875078133091e-05
-4.30688888524001e-06
-1.57900550684122e-05
-7.97028578408778e-06
-1.31252297400846e-05
-8.16931116883478e-06
-1.67954801840529e-05
-1.00619742030981e-05
5.54077389407697e-06
-1.10686474001314e-05
3.38787414329079e-06
-1.70010333817726e-05
-1.06531230906813e-05
-3.57814563787384e-06
-9.87143957209439e-06
-2.12684573376349e-05
-7.7282088521761e-06
-2.86332798884898e-05
-2.84173472759378e-05
-5.54094495301688e-06
-1.14407262714403e-05
-9.06446211749952e-06
-1.02200210009691e-05
-1.88888969671386e-05
-1.19073398504515e-05
-2.42813093154725e-05
-1.7876276280015e-05
-8.02460518833424e-06
-1.14100533293217e-05
6.67883156984036e-06
-2.04984834151475e-05
-8.65961502975886e-06
-1.74681495616509e-05
-7.23248141645549e-06
-1.67262847763271e-05
3.21641969727778e-06
7.68575909487189e-06
-2.096719114532e-05
-2.02293766069345e-05
-1.19918133272561e-05
-2.40287323560404e-05
-3.90185247099338e-06
-1.34304126446186e-05
7.59764730631782e-06
-1.59288368433041e-05
-1.48345451736745e-05
-9.55400412036243e-06
-7.12939627056646e-06
-9.0147744645775e-06
-1.93108140519905e-08
-3.73472359746385e-06
-4.28340713170934e-06
-1.14774046466753e-05
-1.38317837029115e-05
-8.27719545828925e-06
-2.16090968983669e-05
-1.30599593933469e-05
-1.80331481041851e-05
-2.02408004906929e-05
-1.89080625234734e-05
-2.68706723672564e-06
-7.76069344369356e-06
-1.51086535081611e-05
-1.08080597346326e-05
-3.20625401321265e-05
-1.41364553141357e-05
2.97944539335779e-06
-1.54276576483995e-05
-1.48152502368934e-05
-1.90248619976674e-05
-2.71331546472611e-05
-1.39959775066283e-05
-6.56861696604452e-07
-1.08073500183493e-05
2.31443364456811e-06
-6.50423620729092e-06
-1.9910545657173e-05
-1.63137951229598e-05
-2.29771797355136e-05
-1.94831086977766e-05
-2.31458024996322e-05
-1.21334961283411e-06
-3.26250781431507e-06
-2.22088184559258e-05
-2.02948212806928e-05
1.65826044184808e-07
-1.3170644663468e-05
-1.1469199380112e-05
8.49054128712104e-06
-1.87237988345467e-05
-9.84890248190141e-06
-1.0960820291771e-05
-8.15772515459386e-06
-2.0298567544719e-05
-5.46294748655794e-06
-1.693023834363e-05
-1.36903159082145e-05
-1.56744690930474e-05
-1.63888787091862e-05
-6.97312379360938e-06
1.56733163125757e-06
8.00801814936925e-06
-1.22550448395667e-05
7.52442380199058e-07
-1.29330510865744e-05
-4.59114025609519e-06
-9.97079617698454e-06
-2.18145139922501e-06
-1.29106959224216e-05
-9.12122123175083e-06
-1.17208956901432e-05
-1.48755074921481e-05
-9.19465610937291e-06
-5.27408810700419e-06
-8.39023059986098e-06
8.17765795794576e-06
-1.95680533774598e-05
-1.1857282578511e-05
-2.25114201012773e-05
-1.19181437288452e-07
-1.25800098017685e-05
-1.77381925811961e-05
-1.88299443807778e-05
-9.704983805927e-06
8.08545010462264e-08
-9.22624486693416e-06
-1.0448965629387e-05
-4.97672879291779e-06
-1.27078403223418e-05
5.25090342390032e-07
-1.02899780199796e-05
-1.64934059381968e-05
-1.46741961834227e-06
7.14575710274875e-06
-1.6763061653469e-05
-9.13310619805052e-06
-6.41209761105212e-06
5.40508808524999e-07
-3.7276672296752e-07
-1.34585397602048e-05
-1.4825518299039e-05
-1.3378419258991e-06
-1.26210232887664e-05
-5.06577404585013e-06
-1.87643527902811e-05
-1.14759546158277e-05
-1.37168463056496e-06
-6.61252791889473e-06
-2.1459639621745e-05
-2.50839300927778e-05
2.11557307048105e-06
-3.53510880047989e-06
-2.21791662300232e-05
-1.78546056648525e-05
6.00005071600911e-06
-5.24175023459554e-06
-2.13154162552177e-05
-1.06571239114472e-05
-7.93990486941871e-06
-5.17026356998101e-06
-1.08815001171477e-05
-2.47433186941938e-05
-3.69235085456182e-06
-2.13232956710442e-05
-2.77366921442565e-05
-1.0625441440805e-05
-5.68882733334764e-06
-1.37001196932447e-05
-2.09630249749064e-05
-1.31312272715354e-05
-6.32954719349359e-06
-1.86046946022241e-05
-7.96032423648995e-06
-2.15602615494341e-05
-8.18260087892029e-06
-5.50983835808719e-06
-5.41438888465837e-07
-1.50552154558297e-05
-8.49325767701463e-06
-1.04145709813115e-05
-1.53754685932858e-05
-8.67145550057892e-06
-1.59531240384072e-05
-2.01053177565144e-05
-9.64523528592093e-07
-9.99409112031251e-06
-1.56125697991917e-05
-7.63590778401794e-06
-6.73996506487268e-06
-4.60380209156205e-06
-2.70131512723191e-05
-1.4384512752656e-05
-4.07287984785561e-06
-1.18989426569514e-05
-1.00285974122274e-05
-1.47951949551538e-05
-1.74747303155493e-05
7.29215376066871e-07
-1.43361464922427e-05
-1.36787018356059e-05
-1.98400228750026e-05
-5.4046738600794e-06
-2.0053647845896e-05
-1.13068849337379e-05
-1.16535633885502e-05
-7.78968779857292e-06
-1.3625778394717e-05
-2.33459273785666e-05
-2.07605078866547e-05
-1.14181537402288e-05
-2.61431268780861e-05
-1.47782010929136e-05
-2.05631968856498e-05
-7.94745792219231e-06
2.48207799864232e-06
-1.28031976855476e-05
-1.74137861779077e-06
-1.59363206196607e-05
-1.11816334483261e-05
-2.87716516140603e-06
3.160466319584e-06
-6.97602117299619e-06
-1.14555501280055e-05
-9.50919891732684e-06
-1.14741682111629e-05
-1.16435200635789e-05
-2.61496318685546e-05
-2.00855488527448e-05
-1.21075624175531e-05
5.22408524571372e-06
2.47254797582399e-08
-1.83892564684587e-05
-1.01183906562858e-05
8.06405612480787e-06
-1.39016266103434e-05
-2.23307167948159e-05
-1.72144692794852e-05
-6.65936437559284e-06
-1.22721776830463e-06
-2.34591190732473e-05
-1.6381529039649e-05
-2.75801973007138e-05
-8.98091064111376e-07
-1.25231800766655e-05
-1.9014009482441e-05
-1.18818335919886e-05
-2.01612236384283e-05
-2.26277880471766e-05
-7.54913358481695e-06
-2.18972348619521e-05
-2.36136664853051e-05
5.08850173280732e-06
2.62143131157758e-06
-8.57573126733533e-06
-1.42614786884494e-06
-2.27438446194293e-05
-1.71675188522101e-05
-6.32594148661354e-06
-1.70067890938411e-05
1.70381371846201e-07
7.42891993983955e-07
-4.45513734760844e-06
-6.04784591427779e-06
-5.25166898563127e-06
1.73724933228028e-06
-8.78199418197521e-06
-1.0062461286203e-05
-2.04750230948127e-05
-1.39396872836941e-05
-6.3475801430157e-06
-2.98992282020254e-05
-6.05522514990367e-06
-5.64664169595767e-06
-1.51878068359884e-05
-2.00400742513096e-05
-1.86965582732977e-05
-8.89112641416078e-06
1.14492873576295e-07
-1.32865849771467e-05
-1.32835767841321e-05
-5.69058384855906e-06
-4.12640608780744e-05
-2.19592832652657e-05
-3.7614677386675e-06
-2.95903086782735e-05
-2.02158175177103e-05
-7.42500161328736e-06
7.28264082673802e-06
-6.0782565613794e-06
-1.47906776892069e-05
1.03787963184678e-05
-1.69090801036045e-05
-1.40082902166773e-05
-9.18227888430282e-06
-2.06815596132537e-05
-1.4724404221563e-05
-7.88452660629928e-07
1.99100732059577e-06
-4.30649309928704e-06
6.00665530665677e-06
-4.71978913899205e-06
-9.05435564384632e-06
-1.95138974108961e-05
1.67210625391069e-07
-1.13059224629793e-05
-1.76266302329376e-05
-1.74317686442194e-05
-7.23373906099689e-06
-9.31984976844185e-06
-1.78044153527586e-05
-8.57196734380961e-06
-2.34130419222295e-05
-1.5689574634433e-05
-2.49468996779622e-06
-5.79823746966792e-06
-1.01862994304723e-05
-1.86567146577639e-05
-1.24595933751815e-05
-1.8239970923096e-05
-9.08387493619208e-06
-2.28259515074804e-05
-2.68602575468998e-06
8.05426399641129e-06
-3.63180831797357e-06
-8.7068213394919e-06
-5.58575836208242e-06
-1.12834379615986e-05
-2.05675747117232e-05
-2.04476186760556e-05
-1.6681399344268e-05
-1.65717856138856e-05
-1.62771291001633e-05
-1.91935127705629e-05
-1.91526061261496e-05
-2.85138643639601e-05
-8.05428510148041e-06
-2.35538101459525e-05
-1.78994121332316e-05
-1.06815467423631e-05
-1.18832360587658e-05
-2.45673399468697e-05
-1.70081536493861e-05
3.59029520424068e-06
-1.95338053135143e-06
-1.22695922780305e-05
-1.6801096668487e-05
-1.0657604939572e-05
3.99148029340516e-06
1.89688131427805e-06
-3.24917263862462e-06
-1.42053287027004e-05
-4.48133292324327e-06
-1.75462698961431e-05
-1.3664561525158e-05
-1.27321631260316e-07
-2.45383172954444e-05
-1.56591295085715e-05
-1.24704176136668e-05
-1.43822346534395e-05
-2.08093931725199e-05
3.30470850294667e-06
-2.48026608997429e-05
-2.13706051627415e-05
-7.25595010160711e-08
-3.90529345234043e-06
-3.00237094907943e-06
-1.32002617379509e-05
-1.52413212494057e-05
-1.0032483068666e-05
-2.44389170357957e-05
-5.86038442957467e-06
-2.36549415250957e-05
-1.08509408201905e-05
-6.99738810478687e-06
-5.94823186156598e-06
-1.59162150744065e-05
-2.90953096148514e-05
-1.43097085784073e-06
-1.11269309297659e-05
-9.43932255204348e-06
-9.48954851504007e-06
-1.38975101762642e-05
-9.08545461127443e-06
-1.9829982578892e-05
9.0694635858031e-06
-1.01788892312741e-05
-5.00267539418038e-06
-5.29102558606877e-06
6.69764292823073e-07
1.43472345238621e-05
-1.23883961763428e-05
-6.93944975469049e-06
-2.04071124023456e-05
-2.46174630246202e-05
-1.31807132274937e-05
-1.2565273543273e-05
-1.05228006563299e-05
-5.67041174261162e-06
-2.0325966004293e-05
-1.28208264699872e-05
-2.13390099969362e-05
-9.28001079108969e-06
-1.81766629278522e-05
-2.67728568270212e-05
-2.6349337996663e-05
-1.0415381108298e-05
-7.74414136126351e-06
-8.53885607823986e-06
-1.82019840816185e-05
-2.51824349445226e-05
-1.82142345725777e-05
-4.26282360367923e-06
-1.68414161351705e-05
-2.08519365372128e-05
-8.51155937230112e-06
-1.04243060370122e-05
-4.24906380395668e-06
-2.72089888502467e-05
-9.26527332306402e-06
6.6119294112908e-06
-1.24443599847944e-05
-8.33630053427906e-06
-8.35214189724188e-06
-9.58954225180905e-06
-1.1932393049923e-05
-2.15181997907514e-05
-1.77823978126478e-05
-1.61846136474095e-05
-9.24072909298123e-06
-7.72129288481244e-06
-6.65231230011515e-06
-1.61490337448144e-05
1.6610684556392e-06
-3.03919241150746e-06
-9.24369656978789e-06
4.11094437008629e-06
6.06914516149986e-06
-3.03949785122902e-05
-9.72327826900263e-07
-4.88280315536225e-06
-6.41030196973604e-06
-1.74690040019041e-05
-1.82397936788591e-05
-2.64540236600198e-06
7.14613575140084e-06
-7.80129294325351e-06
-2.05877937892958e-05
-1.06274403018365e-06
-2.02420532522718e-06
-1.85571770544325e-05
-1.16327269382878e-05
-6.84110009525194e-06
-2.38454933301687e-05
-2.49230820909966e-05
-9.57199099393593e-06
-1.0644721447814e-05
-4.26074161192892e-06
-1.67387043418468e-05
-5.80993469585832e-06
-8.31872427874078e-06
-1.30891391179982e-05
-2.03532458032553e-05
-8.29768891677731e-06
-1.48561055629572e-05
-1.17097070757418e-05
-1.98245468343576e-05
-1.44315756152787e-05
-1.9194875352235e-05
-1.45663565251428e-05
-1.20944021005314e-05
-3.16844024796033e-06
-5.0166582301157e-06
-4.3021428323098e-07
-1.09137111859098e-05
-8.69666123947324e-06
-1.46118292072359e-05
4.29637840114126e-06
-2.77862268015917e-05
-2.27166784373566e-05
-2.35080333329144e-05
-2.09666387492793e-05
-1.41997142823731e-05
1.98509474000449e-06
-1.80247924427355e-05
-3.3072154330955e-05
-1.29692427131483e-05
-1.34198239307199e-05
-1.82782935348786e-05
-1.15903220502071e-05
-1.91296129110457e-06
9.24162940230033e-06
-2.03845221962875e-05
-1.99006497378782e-05
-5.55975217237267e-06
-3.77493303674961e-06
-5.99324689980128e-07
-2.07540899990192e-06
-7.80661195907347e-06
-8.05798361087271e-06
-1.57472220804147e-05
-6.49510535983695e-06
3.9720858857598e-07
-1.14554302456543e-05
-2.93533434860592e-05
-1.33486264656009e-05
-1.4510468584006e-05
-1.34014242889619e-05
-7.20705288010383e-06
-8.12213096739133e-06
2.26310024844896e-06
-1.15399507745197e-05
-1.1497098830306e-05
-5.49562973960465e-06
-2.06276228660232e-05
-7.96518738817757e-06
-1.08586707320545e-06
-1.55077790601655e-05
-2.47793556001804e-06
-2.18066777264613e-06
-2.26053759313753e-05
-2.10869629770619e-05
-1.3417495380562e-05
-1.1347050095565e-05
-8.07257478333767e-06
-2.11028669985606e-05
3.72845658461415e-06
-3.04986270371821e-06
-9.32838655546269e-06
-1.18652497403009e-05
-4.38183801626172e-06
-4.25489832929023e-06
-5.21213798187413e-06
-1.09741321262936e-05
-8.6990455795561e-07
3.47124932313837e-06
-3.66850917795235e-06
-1.19423770954568e-05
-8.70818436186927e-06
-2.76881607922966e-05
-1.24349783169622e-05
-2.06535601036233e-05
1.27134758005566e-06
-1.0686108593798e-05
-2.46194060871483e-05
-3.3955190691071e-06
-1.94426969870743e-05
-1.59000411999836e-05
-2.72027849036876e-05
-1.57405009407809e-06
-5.85232779808081e-06
-1.14063296910038e-05
-6.34329364630624e-06
-4.61253603906558e-06
-1.40122297847525e-05
6.58851242178697e-06
-1.04704140717218e-05
-8.70779165461777e-06
-1.43770605065396e-05
-6.90816401511261e-06
-1.14659586342055e-05
-1.71036693929888e-05
-4.90326135650824e-06
-1.42183666668723e-05
-1.64175804668221e-05
-1.74841883691808e-05
-9.09472929662306e-06
-1.89278027399058e-05
-2.56724000306614e-05
8.15831672614169e-06
-1.26442262352988e-05
-5.2400909979437e-06
-1.0426248632278e-05
-5.50281912986301e-06
-2.23520739923107e-05
-1.04174173568792e-06
-1.24201643233037e-05
-1.44900967634477e-05
-1.5809185763616e-05
-8.42476606700514e-06
-1.01470640619115e-05
-7.42810378101439e-06
-1.06391294434764e-05
-8.59581287669778e-06
-1.71056599235023e-05
-6.74827406729091e-06
-2.38378009073917e-05
-1.44890045208766e-05
-6.42850841738802e-06
-2.82044920533311e-05
-1.10217770278942e-05
-1.9454167464575e-05
-1.01576178137901e-05
1.97397077119791e-06
-1.61691062911266e-05
-1.94263774067698e-06
4.58786093930798e-06
-7.86653264969058e-06
-1.84595463174657e-05
1.10623173583809e-07
-1.10072667737592e-05
-9.82907331627775e-06
-1.24621556681734e-05
-1.45063503731294e-05
-2.14048974273581e-05
-7.49381996824462e-06
-1.60213739292695e-05
-2.11923470350816e-05
-6.59097592960733e-06
-7.2870606675313e-06
-2.26616727133824e-05
-1.36249885018115e-05
-1.46612064745085e-05
-8.09393762562667e-06
1.39174130916502e-06
-1.30265936457325e-05
-2.01370944880421e-05
-8.04599077326131e-06
-5.43861890538136e-06
-1.79912032731238e-05
-9.86837514100796e-10
-2.71239544005047e-06
-3.77676874044317e-06
-1.23521116464219e-05
8.04478259320206e-07
-2.5142813910918e-05
-1.08706176568646e-05
-2.71717839757685e-05
-3.51242191179169e-05
-1.88397330901953e-05
-1.62412733507899e-05
-1.76542203853661e-05
-2.51139609612989e-05
-1.48821501582404e-05
3.55759599382686e-06
-5.15657357022654e-07
-1.49990325529374e-05
-7.87623239342554e-06
-8.00281979167881e-06
-2.15660858501629e-05
-2.30820534224837e-06
-1.86869277163618e-05
-7.27919347999864e-06
-7.17921401544652e-06
-3.01624079546466e-06
-7.84999578342047e-06
-2.20807861231057e-05
-1.02946089380797e-05
-1.85267767111675e-05
-8.88991964544417e-06
-3.16257427757842e-06
-2.15224403667008e-05
-2.35990599576618e-06
-1.36919509431169e-05
-1.13691970552151e-05
-1.29556393371963e-05
-5.62307890779892e-06
-7.2375971427442e-06
-1.06283775065312e-05
9.46909344170136e-07
-4.55638953148695e-06
-8.75395733170528e-06
-2.6411299565791e-06
-1.69288343686273e-05
-1.44589527396343e-05
-1.58835050633776e-05
-1.54824882162575e-05
-2.17249747254856e-05
-1.24304115023654e-06
-6.41083403652032e-06
-1.26854497981582e-05
-3.0733518457225e-05
-1.2537444050704e-05
-1.05810944317556e-05
-4.27582574381127e-06
1.08685519018599e-06
-2.82570982397341e-05
6.90289480470194e-07
-1.04405972214998e-05
-1.90462558577244e-05
2.99107723950881e-06
1.54893973461927e-06
-1.67825679800153e-05
-1.75312492115601e-05
-2.54342410629616e-06
-1.53956683856144e-05
-2.12900438203859e-05
-1.74977171047968e-05
1.0538094653759e-05
-1.70616373071837e-05
-4.50768610929317e-06
-1.55940144301769e-05
-1.55450030546847e-05
-1.96118371231883e-05
-2.22380929807796e-05
4.76268415789114e-07
-1.32543232341753e-06
-7.04448514642644e-06
-1.15757234894242e-06
-1.20584045182091e-05
-1.78754626813005e-05
-3.42757682217028e-07
-9.62289752300724e-06
-9.70561582941449e-06
-1.74336665152404e-05
-1.61318451830911e-05
-1.14074542963763e-05
-3.41000449432451e-06
-1.40342749803056e-05
-2.31220514280586e-05
-1.63396416322076e-05
-8.71003225834305e-06
-1.90273765788669e-05
-1.40432088608461e-05
-1.0523512699916e-05
-1.17319854492349e-05
-8.10230743432195e-06
-1.75097403042817e-05
-1.02955615613243e-05
-1.6654754570341e-05
-1.01653693065314e-05
-2.37030699757279e-05
-8.54154672040093e-06
-5.65941579206851e-06
-2.06821197595749e-05
-1.02096690736051e-05
-1.83463020194382e-05
-5.54771968040167e-06
-9.36624883751696e-06
-1.64219416510367e-05
-5.15171852549494e-06
-1.02125225349945e-05
-1.79283778451775e-05
-1.98154390225449e-05
-1.52905072494868e-05
-1.75716811952507e-05
-3.28486769945878e-05
-4.75814753221403e-06
-8.10563482546884e-06
-9.28472305504345e-07
-2.04690821261072e-05
-1.83836899445845e-05
-1.13197971193134e-05
4.1326026506733e-06
-1.26690816640963e-05
-3.28831769927539e-06
-3.30416405407077e-06
-1.11589059598173e-05
6.44148993114918e-06
4.12733777119774e-06
-1.84753976675092e-06
-6.52440667466847e-06
-5.03779993362443e-06
-8.32819797627339e-06
-6.03465045477738e-06
-1.02802600809125e-05
-1.92494887576644e-05
-1.56220437085165e-05
-2.02932022143872e-05
-2.67618636429499e-05
-1.05490738384099e-05
-1.47173545864696e-05
-1.09507259740579e-06
2.31555676043408e-06
1.12093605919893e-06
-4.30896358245314e-06
-3.51983272746505e-06
-2.67196783732772e-06
-3.91360209741595e-06
-2.23335712307054e-07
-7.28205276371276e-08
-1.48581078464178e-06
-6.34891049135981e-06
-8.75901616645621e-06
-2.4562531897817e-05
-4.33593777310882e-06
-3.8097354130906e-06
-1.62149869221222e-05
-8.3549117292346e-06
-2.15741067569653e-05
-1.45027912253824e-05
-1.59214278282303e-05
-6.39437652644345e-06
-8.43445735786234e-06
-4.38919882017672e-06
-4.86897304546572e-06
-6.81113504768937e-06
-1.78551060660031e-05
-5.71978189715804e-06
-1.85804809580888e-05
-8.21920146305485e-06
-1.05955845203832e-05
1.16364097232197e-05
6.15176928484624e-06
-1.47405840027987e-05
-1.87106209635629e-05
-6.86096127757707e-06
-1.84300710148522e-05
-5.1078507006757e-06
-1.81049127301576e-05
-1.77047530779249e-05
-2.29342477481435e-05
-1.69351669014363e-05
-6.2474228946239e-06
-1.72859928989318e-05
-1.55044939619362e-05
-6.25409820142587e-06
-1.4403262879145e-05
-1.03811637858274e-05
-1.89086077984671e-05
-8.10658093246699e-06
-1.9981049683161e-05
-1.00790429319951e-05
-1.1514270594583e-05
-1.71962581587844e-05
-1.4034622048086e-05
-1.88360642501011e-05
-1.54971580735324e-05
-2.68430627746977e-05
1.38533053767492e-06
-1.220663995137e-05
-1.3035483930923e-05
-7.19917884927092e-06
-1.15266711861048e-05
-6.41957066592075e-06
6.1754851695618e-07
-2.22720266024419e-05
-1.22247080623759e-05
-5.88081404351265e-06
-1.59488882477974e-05
-4.31429325066626e-06
2.14844129845896e-06
1.19506885553265e-05
-7.57934364628992e-06
-1.42364354294844e-05
-1.84754525136507e-06
-1.85892459176218e-05
-7.74497389798467e-06
-9.554411938921e-06
4.32110839571785e-06
-1.57817744231631e-05
-2.187314400508e-05
-3.10485136871642e-05
-1.69669543531732e-05
-1.28176304125232e-05
-1.25183797612726e-05
-1.24037036203731e-05
-6.61942807269744e-06
2.42707343661011e-06
-1.03974701393038e-05
-7.91548564844852e-06
3.55136397116276e-06
-1.44925931491599e-05
1.40733448420918e-05
7.70447849992922e-06
-3.57522549552501e-06
-1.26141631312003e-05
-2.85924841693424e-06
-2.99675600831193e-05
-6.72167945520792e-06
-1.32444580207317e-05
-3.86066304715602e-06
-6.30990928367944e-06
-2.91642677432691e-05
-1.56942007737605e-05
-1.16690125500553e-05
4.27014578357131e-06
-1.54206465360775e-06
-1.45900287996084e-05
-1.26866196279864e-05
-3.38339996400274e-06
-6.45928711950403e-06
-2.0313599379973e-06
-9.88591689738905e-06
-1.24205706271331e-05
-1.55449279116493e-05
-1.79158631694436e-05
3.87524757841917e-06
-1.07214156399299e-05
-2.81296008935062e-05
-3.15971444733379e-05
-2.19566011138757e-05
-7.91726325255329e-07
-1.40738776139758e-06
-2.89808016582622e-05
-2.90549064929098e-05
-1.02855029176402e-05
-1.225310795486e-05
-1.83653524099824e-05
-1.57725992164277e-05
-8.41253423323709e-06
-6.40328495442331e-06
-2.48195916482938e-06
-1.27010832461508e-05
-1.17449159540464e-05
2.27065242709347e-06
-1.95504527302711e-05
-2.4885171035482e-05
-1.50586203522484e-06
-1.37669152380397e-05
-1.88060788763052e-05
-1.269697396363e-05
-1.65685619805593e-05
-8.9494001883564e-06
-1.60044309535251e-05
-3.93904742597536e-06
-1.39944325892794e-05
-1.66390810293432e-05
-5.53107746859318e-06
-1.04282692109769e-05
-1.18077843623748e-05
-7.09408614722733e-06
3.32879791580099e-06
-2.35625238207551e-05
-9.05081303769955e-06
-1.17322236664311e-05
-1.16059306074054e-05
-7.86714021676758e-06
7.2339330204007e-06
-1.03475727532788e-05
-8.88254245952524e-06
-1.83060899169624e-05
-2.13534818146605e-05
-9.2412419817434e-06
-7.81230465689789e-06
-2.85676199654296e-05
-1.05685730237149e-05
-1.4395079580795e-05
-1.5408900677586e-05
7.12526304873137e-06
-2.11925691807107e-05
-8.54713262728401e-06
-1.87390453297203e-05
-8.77626878435877e-06
-1.00812902941995e-05
-4.27812872771217e-06
-1.23711258259628e-05
-6.68996081820597e-06
-2.37921115316372e-05
2.81844049699867e-06
-1.65620867635821e-05
-1.54472695019611e-05
-1.10575295402283e-05
-2.66938349090905e-05
-2.37573849262582e-05
-2.02186664933747e-05
-1.50916092145268e-05
-9.8918393884092e-06
-4.51969039331286e-06
-5.12004187968389e-06
-2.63024385937955e-05
-2.15345714833078e-05
2.39409062067841e-06
-6.03859276157073e-06
7.47313515471762e-06
6.19081317153277e-06
1.23468814090024e-06
-1.14421910085648e-05
-1.50487459578916e-05
-1.36179640236753e-05
-7.33549412118452e-06
-9.56495322761246e-06
-9.27775842115536e-06
-2.45249963523794e-05
-8.06368695566606e-06
-2.32552086345445e-05
-3.11169144000387e-05
-8.44353046570197e-06
-1.37945059701495e-05
-2.44415220796428e-06
-7.44249883397064e-06
2.73072306439636e-06
-4.83717164840085e-06
-5.73261361362629e-06
-4.93881109826414e-06
-1.53519259057284e-05
3.08273190353636e-06
-7.00383811476015e-06
-5.8790516533275e-06
-6.53540556638195e-06
-7.70689702341253e-06
-7.0583174390191e-06
-5.05817990986443e-06
-2.47195201703039e-05
-2.10546552831949e-05
-2.15750103712902e-05
-9.06742213311023e-06
-1.87461419170558e-05
-1.72930722514364e-05
-7.00383393478941e-06
-1.01391672447973e-05
-1.21072331343003e-05
-1.44746216570107e-05
-1.94926435305265e-05
-1.90279263863778e-05
-1.36595808297844e-05
-1.59310344423862e-05
-1.47129499734324e-05
-1.45125549313327e-05
-3.91596810746223e-06
-5.33626901043145e-06
-1.7997633129823e-05
-1.01547089975342e-05
-1.92259917426585e-05
-8.00887015361268e-06
-1.55907619535419e-05
-9.9367297173737e-06
-1.00087838374454e-05
-8.89303199332532e-06
-1.62773577093268e-05
-1.91115619537396e-05
3.19849200602525e-06
3.58345197820048e-06
-1.25226463601319e-05
-1.15032956257147e-05
-9.40648340903191e-06
-1.47932745734522e-05
-1.94525103791882e-05
-1.48312529991934e-05
-1.42934456931871e-05
-1.65563867453209e-05
-7.52218360799655e-06
-2.41437719687863e-05
-1.08711022654372e-05
-1.58439329774485e-05
-1.07277074393831e-05
-2.77902095061282e-05
-2.79762684398257e-05
-2.38239093504471e-05
-2.16561812330775e-05
-9.05901670176676e-06
-1.65262262694198e-05
1.17775092970455e-06
-1.82258751453635e-05
-1.75889314086493e-05
-1.0284156210378e-05
1.74998328121335e-06
-4.55293919059907e-06
-5.78651296193447e-06
-1.50820495835635e-05
-1.35298717482612e-05
-9.9234682616704e-06
-1.82988606774511e-05
-6.67965153101911e-06
-2.13646664139923e-05
-1.89055936670553e-05
-4.29837861986421e-07
-3.60233439383607e-05
-3.55794667254709e-05
-5.57292894388497e-06
-2.25439540575936e-05
-1.24819199848053e-05
-2.25185189460462e-05
-3.32966136178951e-05
-3.9035845891878e-05
-2.23937835902948e-05
-2.38407518435961e-05
-1.72002908443393e-05
-1.26538116823846e-05
1.15111889322137e-06
1.71538364967569e-06
-1.86285257127272e-06
-1.49052364305278e-05
-1.2981222683797e-05
-3.84189013443882e-06
-1.44872277614778e-05
-9.76424341509432e-06
-4.38896202223845e-06
-2.24392621166005e-05
-2.28936272156865e-05
-1.54339852620315e-05
-2.00514469179493e-05
-1.45339855396107e-05
-7.62810080229351e-07
-1.2763504162192e-05
-2.99750522878266e-06
-1.83485509953969e-05
-1.97408720429351e-05
-1.61598839017268e-05
-3.80190476553875e-06
-4.99922472282139e-07
-1.58486692056695e-05
-1.44742532928838e-05
-2.04395801377863e-05
-7.25361977952184e-07
-4.93897303232732e-06
-8.39600386130437e-07
1.70383182803694e-06
-1.84709236671624e-05
1.1811021100916e-08
5.03317992629724e-06
-1.19137932196309e-05
-1.62122145158244e-05
-1.7261451954648e-05
-9.24202205374821e-06
1.20429994526477e-05
-1.16799430761949e-05
-2.19300697387035e-06
-2.1438192670861e-05
-1.39407958088951e-05
-2.10961840341978e-05
-2.10966984249194e-05
-1.28944475284997e-05
-1.74585469118638e-05
-2.77248281578525e-05
-1.42535817479862e-05
-2.5287419085286e-05
-2.40663405526454e-05
-2.05821711656703e-05
-1.65858578239101e-05
-1.49919745568326e-05
-1.09283294015641e-05
-4.76399955745018e-06
-1.56674507893899e-05
1.85951505760585e-06
-1.27857609483311e-05
-2.09900017865061e-05
-4.83258327495103e-06
-1.0186598669157e-05
-1.53766572024377e-05
-1.21782978268643e-05
-2.56046116962599e-05
-2.48478342343246e-05
-1.74878597106674e-05
-3.33157152714296e-05
-2.69911191438002e-05
-2.97368515046935e-05
-2.34418508001366e-05
-1.62645406593303e-05
-4.00348305836498e-05
-6.00598795949849e-06
-2.13389272486186e-05
-2.04580946349537e-05
-2.6510422035862e-05
-1.43941952164557e-05
-1.28775413764328e-05
3.33202556685137e-06
-1.89287049916983e-05
-2.75484701707757e-06
8.76854187242201e-07
-1.49190025825852e-05
-2.0747078177066e-05
-1.31517657161307e-05
-1.08271541180083e-05
1.60327564449395e-06
-1.60916191001776e-05
-2.02200940054721e-05
-1.85883401730575e-05
-1.72428640072539e-05
-2.53605244359755e-05
-2.60226374831799e-05
-1.98403588430406e-05
-1.9653242572855e-05
8.56492512632037e-07
-2.81845261739398e-05
-3.00007782810478e-05
-2.07082553749296e-05
-6.4803938037028e-06
-7.27919611035788e-06
-2.02201770242071e-05
-9.08774987397731e-06
-1.30651759293561e-05
-1.54377597933296e-05
-1.97390308387775e-06
-9.45834198773139e-06
-1.50004758005111e-05
-1.12199928190203e-05
-1.60170550582624e-05
-1.39708647671155e-05
-2.09609376476131e-05
-1.54026167658938e-05
-1.39411626479177e-05
-1.76206193581344e-05
-2.61425677105641e-05
-9.94470294294927e-06
-1.98260666133253e-05
-9.03098085630886e-06
-2.68813755562106e-05
-7.19206513336364e-06
-4.03522949885722e-06
-3.41956441197935e-05
-2.02280645071486e-06
-3.0594086122703e-07
-1.54702132406869e-05
-1.18709597843853e-05
-2.82538587865542e-05
-1.98475690026707e-05
-1.75701586086805e-05
-1.25040576779154e-05
-2.59543005519679e-05
-1.29491479446783e-05
-1.68309687782718e-05
-1.34298536990099e-05
-3.06321976891416e-05
-9.16813261178267e-06
-2.23715586419169e-05
-3.54427788038668e-05
-2.22368288543632e-05
-1.56844382065766e-05
-1.58263193283965e-05
-1.54559158949375e-05
-1.5046204393759e-05
-1.50541256709893e-05
-2.99206388192003e-06
-4.42164454328768e-06
-1.30558526270807e-05
-5.11028394997443e-06
-1.77026963830561e-05
-1.16695026185105e-05
-2.4004816398264e-05
-1.5758243313952e-05
-1.88051102864429e-05
-6.58907536957375e-06
-1.50847591104966e-05
-3.16416911708332e-05
-1.14938113584906e-05
-1.86269130423691e-05
-2.65970747421289e-05
-1.18428932794074e-05
-1.38868384678015e-05
-1.50914298756172e-05
-4.03255607875349e-06
-2.25717136358365e-05
-5.75656626199279e-06
4.54809886771481e-06
-1.89762905976701e-05
-1.92849064828197e-05
-2.57276072965236e-05
-1.0619600942226e-06
-1.99306906201834e-05
-1.30262709859098e-05
-2.79948332421367e-06
-1.80213413608011e-05
-5.42741168047716e-06
-2.17417148689882e-05
-1.67067289308258e-05
-7.9382652483978e-06
-1.41162652742251e-05
-7.24248520538404e-06
-9.68726065667628e-06
-9.6292353298589e-06
-1.19432401144675e-05
-2.41394894147866e-05
-1.57356185387185e-05
-1.50134025352805e-05
2.3140009306309e-06
-2.22527947321311e-05
-9.09340417505825e-06
-1.16796016645886e-05
-1.05819218711569e-05
-2.14266373612879e-05
-1.46237524468862e-05
-8.1153230151666e-06
-7.23099609167768e-06
-7.66412688877183e-06
-1.09801342447473e-05
-1.61170206918319e-05
-7.72425447317863e-06
-1.97277951003865e-05
9.59168433031222e-07
-3.64679699491621e-05
-7.16956552535933e-06
-1.080572603253e-05
-1.91594407649451e-05
-4.51674661999484e-06
-1.5583967462187e-05
-1.63684051524698e-05
-1.70662903232762e-05
-7.1948118183139e-06
-1.85697435892535e-05
-4.81164642893091e-06
-3.07005421183644e-05
-3.14625664286498e-05
-2.09165162390312e-05
-7.60658425679791e-06
-3.72621501039913e-05
-1.8501489617086e-05
-3.05290645981361e-05
-9.64127338774915e-06
-2.23752287462518e-05
-1.49822618789292e-05
-1.62734365897739e-05
-6.7580355135937e-06
-9.27817441464792e-06
-1.21179234016104e-05
-1.22802302922929e-05
-7.32633843573936e-06
-1.80919433389772e-05
-1.95684877002124e-05
-1.45143412401786e-05
-1.67348542485949e-05
-2.52360575358181e-05
-2.15517944904348e-05
-2.97164744129266e-05
-1.53478302186728e-05
-2.20365566424608e-05
-2.50358396007507e-05
-3.07857524229108e-05
-5.70914013558808e-07
-1.75230368948009e-05
-2.10854638379422e-05
-1.97564545785913e-05
-1.07591502976427e-06
-6.19551113010613e-06
-2.79162855945952e-05
-8.85663611284287e-06
-4.91285926260631e-06
-8.03667184145342e-06
-2.04190990671578e-05
-1.07418715702031e-05
-9.09621763497773e-06
-1.57824184197367e-05
-1.08745969828805e-05
-1.19169313351229e-05
-1.86827494392816e-05
-2.65243551184286e-05
-2.56238439306813e-06
-1.93950148739738e-05
-1.60789990437464e-05
-1.53695454692799e-05
-3.06756122573393e-05
-1.00783333556454e-05
-6.80162293738076e-06
-1.78900555043811e-05
-5.80076734166656e-06
1.0432361753833e-06
-5.96035553553857e-06
-1.32141446511334e-05
-1.96969778250005e-05
-1.14293173070554e-05
-8.40788202644079e-06
7.4217516855467e-06
-2.84428355973715e-06
-2.64550071451247e-05
-2.21529373475882e-05
-4.55768957944266e-06
-2.47447268093218e-05
-1.73849618543054e-05
-2.25033248230268e-05
-1.21000634504897e-05
-1.3663288430016e-05
-2.81585397001948e-05
-1.58345307282935e-05
-6.24560767242657e-06
-1.36639869542109e-05
-1.08034177771313e-05
-1.44312434421738e-05
-8.31347265696989e-06
-9.10636864206909e-06
5.72608670343515e-06
-8.61996133916265e-06
-1.24390194333825e-05
-1.10436683218544e-05
-3.14467551433024e-06
-1.58106600460219e-05
-1.52054683746851e-05
-7.16862641084457e-06
-1.40668148096557e-05
-3.01570249463369e-05
-9.09584411873952e-06
-1.84729791858554e-05
-1.9817458408476e-05
-9.53083009585038e-06
-2.00013247645915e-05
-9.70050195859258e-06
-6.55444611869258e-06
-2.38059598605576e-05
-1.91212036644966e-05
-1.83108140243428e-05
-2.59570405622764e-05
-3.19907040530575e-05
-3.50578049852595e-05
-1.33888222564869e-05
-2.06264172831183e-05
-2.00573062162577e-05
-6.22518601920573e-06
-1.96912442270757e-05
-8.61377115581454e-06
-1.90309288053757e-05
-1.67914577715284e-05
-2.0391005539555e-05
-1.17322095050364e-05
-1.02053551686965e-05
-1.78906741849908e-05
2.86905741472213e-07
5.47685531299762e-07
-1.18594412857437e-05
-1.72418528351169e-05
-1.90962753084064e-05
7.24118481182829e-06
-1.25274850933216e-07
-4.3536187462232e-05
-1.78445509279615e-05
-4.80966074355272e-07
-9.39958635498435e-07
-1.75792732460676e-05
-1.99750088586761e-05
-1.49915583377642e-05
-1.03092307160035e-05
-8.55450652523176e-06
-2.36203703539963e-05
-1.14075492256754e-05
-2.27559933167662e-05
-1.61191653323231e-05
-1.92112936989994e-05
-1.40059675796684e-05
-1.12963719310592e-05
-1.58409703175854e-05
-6.38230238431547e-06
-1.7960340044551e-05
-5.29498343020597e-06
-1.71891900976341e-05
-1.64897011993156e-05
-3.38107749102926e-05
-3.02882327621015e-06
-9.812246667647e-06
-2.1887687086264e-05
-1.34548696529208e-05
-9.03497772807301e-06
-2.93764151702102e-05
-1.0057415910065e-05
-1.60776512847605e-05
-2.17979101130183e-05
-1.80821168065957e-05
-1.62522584353559e-05
-1.40169736606885e-05
-1.70469218762653e-05
-3.09454622232157e-05
-1.40317466694661e-05
-2.15018227063819e-05
-2.90893542822822e-05
-2.34652642508206e-05
-1.03910125913381e-05
-5.00863399348692e-06
-1.24551410127434e-05
-1.84152259387426e-05
-2.58305453542604e-05
-8.63222481442813e-06
-2.01169263201022e-05
-4.63861394355113e-06
1.41442294294309e-05
-2.39457774995831e-05
-1.76205775637407e-05
2.80854010393038e-06
-2.50596318406057e-05
-1.57451358286685e-05
-7.84229718511933e-06
-4.69183202230001e-06
-9.47770051844175e-06
-1.20529179068844e-05
-2.48344945719823e-05
-1.33693097397112e-05
-1.01621474627245e-06
-2.49704876979857e-05
-2.42166059518211e-05
-2.37735320766169e-05
-1.68882806447389e-05
-2.04170995102782e-05
-1.2150927159166e-05
-1.44837119835069e-05
-1.39617054426029e-05
-1.86562694429805e-05
-1.04562654148243e-05
-1.23461680127564e-05
-8.80404262283981e-06
-2.81394758069481e-05
-5.77717931768801e-06
-9.35828281910779e-06
-1.85323709625992e-05
-1.09370864136906e-05
-5.49651594843038e-06
-4.69859236989413e-06
-3.71863203875364e-06
-2.00809068166566e-05
-1.45444111944824e-07
-8.77336914009846e-06
-1.45378517759524e-05
-1.77317477011449e-05
-8.27806828878697e-06
-2.5556013571903e-05
-8.32095730717751e-06
-1.3855675600437e-06
-1.48853210160553e-05
-1.13580279622207e-05
-1.35956539992593e-05
-2.93220411185849e-06
-2.40413470217903e-05
-2.05147325977052e-05
-6.95826045673917e-06
-1.05688415256665e-05
-2.58438270250148e-06
-4.44913224163394e-06
-1.12237418419191e-05
-1.60377518153412e-05
-1.89193155790127e-05
-7.19257337424192e-06
-1.9324472288758e-05
-2.93436602711582e-05
-4.78857672292433e-06
-2.46880232244371e-05
-5.73202482304548e-06
-7.52561733553411e-06
-1.74390882045411e-05
-7.38904473825679e-06
-8.08025426457252e-06
-8.64281138861495e-07
-2.62682404403462e-05
-2.16752408766806e-05
-1.51400627615999e-05
-6.06531775539353e-06
-2.87822106252977e-05
-2.52115985939003e-05
-1.63225074058069e-05
-6.52838278542237e-06
-1.65751039728687e-05
-1.57321107526088e-05
-4.19949868114765e-06
-2.58053821024155e-05
-1.79927839373832e-05
-1.95393042190709e-05
-1.31677928743414e-05
-1.3104957858977e-05
-1.16404772774284e-05
-2.15546462586116e-05
-2.93846505984048e-06
-6.25736372556006e-06
-2.40028253707706e-05
-3.00806774741422e-05
-1.26253671419802e-05
-2.22552271913928e-05
-1.29284430485073e-05
-1.01377546855805e-05
-1.39235549254502e-05
-2.01472433555757e-05
-2.1846494889891e-05
-1.87919634705042e-05
-1.62273835374014e-05
-2.38290936042546e-05
-1.27111482273674e-05
-1.46044306188773e-05
-1.45203782454227e-05
-1.64050283222076e-05
-7.79123636236782e-06
-9.3625674057807e-06
-2.23557142324093e-05
-1.25028033003537e-05
-1.10632377880525e-05
-2.6484773121975e-05
-2.40954412442054e-05
-1.75695369014272e-05
-1.62908193507656e-05
-1.68813531418227e-05
-1.90920048937676e-05
-1.14612017651266e-05
-7.34444581176297e-06
-1.31504789871315e-05
-2.09348618949439e-05
-1.21665775344305e-05
-5.73592843440457e-06
-2.41119837592074e-06
-2.10082371012076e-05
-2.95361378906105e-05
-2.51468129922757e-05
-2.3918112586894e-05
-1.32180486944815e-05
-9.99569461187543e-06
-5.09000888980442e-06
-5.31661603305786e-06
-1.49068469515031e-05
-1.06656868023132e-05
-2.39024344456405e-05
-2.41504380794148e-05
-1.60203555376089e-05
1.07733603628809e-06
-1.85468783588666e-05
-6.92910849761833e-06
-1.4291318716127e-06
-1.70450567928557e-05
-2.4656868026369e-05
-9.09440805114253e-06
-1.97834706884006e-05
-8.63725384571619e-06
-1.15803011898053e-05
-2.0848341929526e-05
6.76255722132253e-08
-5.9460989896396e-06
-2.3504429521258e-05
3.32547040452177e-06
-1.98688211078108e-05
-2.78433775467227e-05
-2.32280651209101e-05
-4.27727305000001e-06
-1.65422437915923e-05
-1.72920540961767e-05
-2.75669764477286e-05
-1.70374525248705e-05
-2.87811518807627e-05
-8.71609414510983e-06
-2.4471616907069e-05
-2.85112977812009e-05
-1.31079981177216e-05
-1.79619216849776e-05
-1.83377732720455e-05
-2.74915834480548e-05
-2.45426455811233e-05
-1.09106663729715e-05
-1.09099662606779e-05
-1.95783110974961e-05
-1.23886138105347e-05
-7.92632563000588e-06
-1.64279344629203e-05
-7.27307082560543e-06
-5.13380766817684e-06
-1.80891805606534e-05
-5.88259353657426e-06
-2.25501113908877e-05
-1.92587086358421e-05
-2.37962380572255e-05
-1.32331783220954e-05
-1.93455484664788e-05
-1.52845626130458e-05
9.37847952473309e-06
-3.68621630632482e-05
-7.79007190993987e-06
-9.51059193770485e-06
-2.42888973412166e-05
-2.38745243192466e-05
-2.24889561496508e-05
-1.92687635411095e-05
-1.47982304127469e-05
-4.12032056970761e-06
4.04957813871002e-06
-3.835033704541e-07
-1.89342718666961e-05
-1.50330227549782e-05
-2.15335100493479e-05
-4.14408238337151e-06
-2.06724182680316e-05
-2.68013723405761e-05
-6.73557749571269e-06
-1.87525625531685e-05
-2.30288977965021e-05
-1.77628168901054e-05
-2.02175707228494e-05
-9.52818866928776e-06
-8.78427116000115e-06
-2.82736046559691e-05
-9.28794339280665e-06
-1.08930094755192e-05
-1.86572394101928e-05
-8.88520043628828e-06
-1.97907100061776e-05
-1.67536817575068e-05
-1.22095639924164e-05
-2.35904928882408e-05
-1.14994953611857e-05
-1.42310016396388e-05
-2.40801320788089e-05
-9.63223768990803e-06
-7.16514956521503e-06
-1.65643702341336e-05
-3.4153678075851e-05
-1.2551807560767e-05
-8.09272473083981e-06
2.78780386904109e-06
-7.88229959937323e-06
2.10956549557712e-06
-8.46349454965332e-06
-1.62246430409781e-05
-1.41075112257834e-05
-2.60445894106276e-05
-1.13464989793933e-05
-9.15044043969057e-06
-3.09542125294435e-05
-1.95572007259336e-05
-1.65185257892004e-05
-9.62533852507011e-06
-3.02940275751097e-05
-1.59554724094965e-05
-3.20270500579822e-06
-7.25262415636713e-06
-1.2098229755359e-05
-8.7315285646651e-06
-1.5728791473739e-05
-1.58421075502357e-05
-7.48628162263844e-06
-1.39219061636501e-05
-8.24726555513456e-06
-5.93804305687919e-06
-7.35115488697565e-06
-2.35697096902222e-05
-1.95027434868179e-05
-1.69460307996956e-05
-6.34646248124721e-06
-2.36807959130759e-05
-2.34189221309904e-05
-7.38699986821383e-06
-2.59029245227428e-05
-1.56970770552719e-05
-8.86793174280568e-06
-2.22222152796454e-05
4.1570827482599e-06
8.7156015776417e-07
-2.19521847951428e-05
-1.50485394668961e-05
-6.79661992312532e-06
-7.65837811350991e-06
-6.48069168705991e-06
-1.61632928926605e-05
-9.2226809575556e-06
-1.26597089053062e-05
-1.08003739119141e-05
-1.26059133789273e-05
-3.04417812546278e-05
-7.08591479726112e-06
-1.31256692648077e-05
-1.34120194959126e-05
-2.09995779017719e-05
-2.08712910619978e-05
2.16316655157309e-06
-3.38019127225284e-05
-1.97604286294596e-05
-2.25066653559869e-05
-8.45298758944428e-06
-2.71290477344433e-05
-1.70360992907038e-05
-1.36844661375226e-05
-4.93119668897112e-06
-9.91848098179001e-06
1.14813203483064e-05
8.98037561562514e-09
-8.28058563152165e-06
-1.19133298466645e-05
-2.52023992768919e-05
-1.27052160992015e-05
-1.84222447046597e-06
-2.49532245849506e-05
-2.08118113723941e-05
-1.42755313491636e-05
-6.55197789894721e-06
-1.87853956885488e-05
-1.51015054270432e-05
-2.63894333377094e-05
-3.39978658779869e-05
-1.54273291694344e-05
-2.77106605449068e-05
-9.39369495594519e-06
-2.39241920679888e-05
-2.07795243135055e-06
-1.3598478123159e-05
-2.42052136262072e-05
-1.16219798980605e-05
-2.02254787671433e-05
-1.61307305942915e-05
-1.70700903348232e-05
-6.8896531422249e-06
-2.12089043223603e-05
-6.77437778830242e-06
-1.51781745124352e-05
-1.98239102068115e-05
-1.78906167951427e-05
-8.22657930463647e-06
-1.77103835114927e-05
-1.85316990777596e-05
-2.08710442513077e-05
-1.28548038729842e-05
-7.5644179578385e-06
-2.2307058578728e-05
-1.54039953278952e-05
-2.83411384842512e-05
-1.53637579409724e-05
2.98916322723191e-06
-2.15423464611591e-05
-2.71439670976185e-05
-2.32487649929085e-05
-2.58754901535433e-05
-2.81093248153678e-05
-1.84548398252585e-05
-2.35422792427205e-05
-3.50952603103277e-05
-1.52343037020335e-05
-4.94345253407488e-06
-1.17446748089908e-05
-1.5650194730085e-05
-2.02495597147126e-05
-3.16131453334454e-05
-2.63159840143385e-05
-1.18578573263835e-05
-1.13946692244976e-05
-2.75209841213341e-05
-4.99710597713748e-06
-7.11717420082917e-06
-1.1359365292941e-05
-2.13328517989803e-05
-1.2133433262863e-05
-1.9010181658795e-05
-1.32848852256667e-06
-1.89986243334113e-05
-2.32878429170325e-05
-1.77893239556385e-06
-1.05360366911201e-05
-2.09652437762141e-05
-6.84586669463433e-06
-2.8373272141173e-05
3.57557360615928e-06
-3.15884820775084e-06
-1.72107574388166e-05
-1.28097232861941e-05
-8.33702206174883e-07
-1.86310879904347e-05
-2.47644230297911e-06
-1.02085387818318e-05
-4.48414948938723e-06
-1.18636051637297e-05
-2.21030588407277e-05
-1.71335650988991e-05
-1.74051841972118e-05
-1.33728154601815e-05
7.8156434838595e-07
-1.74743615868012e-05
-2.43767522042581e-05
-1.80036948471742e-05
-1.52558620560192e-06
-1.41836146025557e-05
-1.44517817096596e-05
-2.70547605472245e-05
-2.96944612547538e-05
-2.14632366996921e-05
-2.21780924122592e-05
-1.31171355665245e-05
-2.4294070347315e-05
-1.82038329362798e-05
-1.59192751900103e-05
-1.95093064396977e-05
-2.53329873854926e-05
-3.56261410725348e-06
-1.94113912954034e-05
-1.0351897340347e-05
-1.86219146559041e-05
-1.62909439494756e-05
-1.02984755832663e-05
-1.52955984324313e-05
-1.57708892031171e-05
-6.43422790003478e-06
-9.72897078950881e-06
3.37465826054129e-06
-1.05604005178128e-05
-1.36308348191047e-05
-2.63993883223404e-05
-3.573117531549e-05
-5.27149953202239e-06
-1.12333580311779e-05
-1.97999810999234e-05
-2.63277387406543e-05
-2.03091286451258e-05
-7.79433171375e-06
-7.98991568373794e-06
-1.99041704336446e-05
2.038165642862e-06
-2.15956177557643e-05
-2.8614482319564e-05
-2.67739583584607e-05
-2.2478304210774e-05
-5.80105751167441e-06
-4.96808039957955e-06
-1.50490362149811e-05
2.36200567401613e-06
-7.59140027660166e-06
-1.2300279185702e-05
-2.15404446320172e-05
-1.01857192528709e-05
-5.5917104894466e-06
-1.44845528824938e-05
-1.69998803303556e-05
-2.42542956457702e-05
-1.5628977271387e-05
-1.10744455651389e-05
-1.09244535784263e-05
-1.53170991704425e-05
-1.27566949104721e-05
-1.29033730939686e-05
-1.09436143231139e-05
-3.61900860815421e-05
-1.61796587074271e-05
-1.57287129710296e-05
-1.91277785599101e-05
-7.22755911501693e-06
-2.06373079383998e-05
-1.44161332603136e-05
-2.19107113901861e-05
-9.29432355372041e-06
-1.47988234269692e-05
3.65114018793906e-06
-8.02561016274704e-06
-2.88094423973683e-05
-1.05930949166958e-05
6.25278577986817e-06
-7.47446118418678e-06
-2.34643541235596e-05
-7.70674407740779e-06
-3.26976054729531e-06
-2.68998983525323e-06
-1.75319460898045e-05
-6.39314462835596e-06
-1.10364445002607e-05
-1.38195295466837e-06
-1.40667271614051e-05
-1.57608284394024e-05
-1.5147559168186e-05
-1.34528413461797e-05
-4.16964230840851e-05
-1.30303803729997e-05
-1.75801371127323e-06
-1.19686895263841e-05
-3.74876863482948e-05
-1.71293019261059e-05
-1.42008412295267e-05
-1.71831233601751e-05
-1.0579177916552e-06
-1.82354293218022e-05
-4.98707440731407e-06
-1.56954785095229e-05
-8.54282023022596e-06
-7.27836170615652e-06
-4.73081072093051e-06
-1.30081533855189e-05
-2.71956685997789e-05
-1.75379230092937e-05
-1.58995973327803e-05
-6.3187758434204e-06
-1.26102935839917e-05
-2.84759295468779e-05
-1.01579279549657e-05
-1.28849146457293e-05
-1.45441477111351e-05
-9.17619026553551e-06
-8.4386980833268e-06
-4.40991033760765e-06
2.39299449838414e-06
-2.11458833245659e-05
-2.57896179107065e-05
-1.473502801856e-05
-1.3135544483322e-05
-2.40520991696987e-05
-2.061113685403e-05
-9.05660732937335e-06
-2.71582304304037e-05
-2.27306128280662e-05
1.55892700495452e-06
-1.57883528124294e-05
-2.46360167518091e-05
-2.03547439264451e-05
-2.36908619916043e-05
-1.66818548857778e-05
-1.0081903220753e-05
-2.03324678158809e-05
-1.50900915132892e-05
-1.66243300748499e-06
-4.03725043329237e-06
-1.47723216893112e-05
1.04495505630706e-08
-1.74787061353218e-05
-1.21044046760213e-05
-3.24712327126239e-05
-1.72208016649929e-05
-1.62382069509947e-05
-8.82500264914751e-06
2.6791814166703e-06
-2.97863928583435e-05
-2.99116676327853e-05
-1.20763057726256e-05
-9.42120665150134e-06
-2.14882599323743e-05
-2.73520334466405e-05
-2.63301444705281e-05
3.3896238850002e-06
-2.36972407567924e-05
-1.18204360820986e-05
-2.5135231722137e-06
-1.33997765095796e-05
-6.92841256786458e-06
-1.8887515649834e-05
-2.79188116058845e-06
-1.87300133300869e-05
-3.49334529800908e-05
-1.6290822126147e-05
-1.46062726436762e-05
-8.06490534590016e-06
-1.1807800794217e-05
-1.45958257639437e-05
-1.39232552968469e-05
-2.13465465295326e-05
-5.65190702140597e-06
-1.79396474356108e-05
-1.12731801619391e-05
-5.18902214000746e-06
-3.11926182173222e-05
-8.7329870060415e-06
-2.73255765626022e-06
-2.10341704070111e-05
-1.68466792779023e-05
-2.55626347029701e-05
-1.05804531867568e-05
4.57045150472442e-06
-1.43688268276554e-05
-2.23334465447606e-05
-1.67513598897236e-05
-2.29724220125001e-05
-2.41283677970126e-05
-1.29426192038343e-05
-2.22491390338645e-05
-1.48395547731836e-05
-1.28027467536771e-05
-2.08707098725095e-05
-3.09211032268667e-06
-1.6705401877373e-05
-2.44067581493824e-05
-1.058924712634e-05
-1.50013576505587e-05
-1.1931444564806e-05
-1.84719883494168e-05
-1.10653063953522e-06
-1.89258846813597e-06
-2.60455639128096e-06
-2.58169369505074e-05
-3.09573452539242e-05
-2.92350080025927e-06
-6.3778035890831e-06
-1.50874536790678e-05
-1.48565059646127e-05
-8.3774197020357e-06
-1.76753491809835e-05
-2.32577408595536e-05
-9.78054416742508e-06
-1.57241164402372e-05
-1.55091059395749e-05
-1.4419845688782e-05
-1.20826105870498e-05
-1.31329346632333e-05
-1.23388640519799e-05
-2.79729451505198e-05
-1.53517000736882e-05
-9.41065912608012e-06
-8.35129503465434e-07
4.05971562100957e-07
-8.25798995152339e-06
-1.12949901924591e-05
-1.80869316795146e-05
-2.5395335108021e-05
-1.12433932178497e-05
-1.5113684609521e-05
-2.41513552128665e-05
-1.61536244309668e-05
-1.65680563659356e-05
-1.6009059797313e-05
-2.19830596824842e-05
-3.28011888202534e-05
-2.53622932481082e-05
-1.01866334711234e-05
-9.8078547431827e-06
5.23046776385397e-06
-1.73839328596961e-06
-4.73847271369576e-06
-1.49873314152259e-05
-1.36882889194949e-05
-6.71791796724819e-07
-1.24648006676367e-05
-7.93646620152331e-06
-1.35867218806684e-05
-2.02383011011323e-05
-1.93871977316182e-05
-1.79949326467159e-05
-3.83680551186931e-05
-2.65207427313085e-05
-1.31697601721172e-05
-8.17701605536899e-06
-1.68064618184163e-05
-5.63979819581591e-06
-9.10291350087607e-06
-1.5537693688744e-05
-6.34621183689161e-06
-1.1796217634376e-05
-1.54335001765744e-05
-1.19510191398782e-05
-1.96622195177825e-05
-1.43909905710756e-05
-1.83946014015223e-05
-1.32762580913534e-05
6.08200532661181e-06
-7.90748848391324e-06
-1.15709633139271e-05
-2.69861633993826e-05
-1.42470545079737e-05
-2.85356664657619e-05
-4.16682671438822e-05
-1.98227290704838e-05
-2.04013109572616e-05
-1.74587467023629e-05
-1.61393741068628e-05
-1.24736654358914e-05
-1.86937828814147e-05
-2.44195920495705e-05
-1.0627911218371e-05
-9.64541764973927e-06
-9.22985973407392e-06
-1.25084995035137e-05
-2.14262773735106e-05
-1.41105504682803e-05
-1.57769523487734e-05
-1.04971521823309e-05
-1.89030845509258e-05
-1.05397197163172e-05
-7.70689324838297e-06
-1.97808578265375e-05
-8.7246592585554e-06
-2.41588032207321e-05
-1.74851878580769e-05
-1.00758388358247e-05
-1.99662776912216e-05
-2.21033510186243e-06
-1.52251060125433e-05
-1.63499843073821e-05
-1.65576236913222e-05
-4.5216747445096e-06
-9.22754247258847e-06
-2.10090849198232e-05
-1.02335248847127e-05
8.65308109988386e-06
-2.03614166576231e-05
-2.43697007348104e-05
-2.67622952153048e-05
2.27018992023419e-06
-9.32455376875174e-06
-4.62973420390348e-06
-1.74535247382171e-05
-1.95137855244377e-05
-1.03750139810477e-05
-3.53528710452573e-06
5.43348090480025e-06
-2.34404201046914e-05
-2.60443029271553e-05
-2.95732961336273e-05
-1.4799207288058e-05
-1.78712636457063e-05
-2.07917307517625e-05
-2.50244559100421e-05
-2.05383344097606e-05
-7.70362145360149e-06
-3.3482819144597e-05
-1.37403359455631e-05
-2.09352359108971e-05
-1.96837006231433e-05
-1.09368973612903e-05
-6.11945742541094e-06
-2.19600824952802e-05
-1.72283980144002e-05
-1.21164471896814e-05
-1.80739653719396e-05
-1.54255973683459e-05
-7.54659439694341e-06
-3.865621874856e-06
-1.69583193215689e-05
-7.8901117087402e-06
-8.21865747460986e-06
-3.44585936484168e-05
1.01261977357825e-06
-1.60901482222946e-05
-2.1663226101499e-05
-1.90066928823334e-05
-2.02450528045897e-05
-2.24915697008957e-05
-2.0639729272883e-05
-1.78578202740686e-06
-1.39182400616719e-05
-1.47672465201093e-05
-2.10515021446818e-05
-1.72079245630075e-05
-2.62506451723157e-05
-1.29600074998125e-05
-5.47976250000605e-06
-3.51706498807026e-06
-9.50290961284384e-06
-1.55973299763439e-05
-1.45313888828402e-05
-1.67528052070552e-05
-1.91226608731988e-05
-1.2399480392368e-05
-6.3525822655256e-06
-1.96799272170581e-05
-2.17711513432256e-05
-1.9798487927109e-05
-4.88291583106109e-07
-2.96560235212243e-06
-1.21781062135435e-05
-1.76892155098397e-05
-2.27865712301008e-05
-1.62154597703226e-05
-9.12072694862829e-06
-1.44847712931723e-05
-2.22163368514522e-05
-1.09723972262948e-05
-1.39206103506413e-05
-1.19491435551515e-05
-5.76935388876668e-06
-1.4216455440174e-05
-1.72799276017392e-05
-2.09866580765043e-05
-2.23589582745702e-05
-3.13897765508417e-05
-2.14008262659724e-05
-1.15949642258478e-05
-2.31470049717572e-05
3.70413090197971e-06
-2.67946307728918e-05
-1.90463036826678e-05
-2.07839212563701e-05
-2.00196911687891e-05
-1.02708168568785e-05
-1.81182513526124e-05
-1.67341913758284e-05
-9.83631800746118e-06
2.48063572072935e-07
9.08264193517896e-06
-6.97572963488082e-06
5.70513472857967e-06
-1.79283911119051e-05
-9.66535042917266e-06
-2.05255395884469e-05
-6.52993317321306e-06
-1.69072500883486e-05
-7.2201080992494e-06
-2.41833339580484e-06
-3.31097913457064e-06
-1.56513610834143e-05
-1.87715005281606e-05
-1.07661988160493e-05
-1.52599148908939e-06
-3.20581763463841e-05
-5.28489203736198e-06
-2.27451939185426e-05
-1.32394423368816e-05
-2.21529373303968e-05
-1.35757622554802e-05
-7.92723416803282e-07
-1.23069161459937e-06
-1.14397049636409e-05
-8.12017680430007e-06
-6.58022205075262e-06
-1.08509975501413e-05
-7.57348357494527e-06
-9.88368094005904e-06
-9.60299171566389e-06
-5.31168835586241e-06
-1.44987817093823e-05
-2.6025679170246e-05
-1.76345474609421e-05
-3.27155086478479e-05
-2.52305737808786e-05
-1.98745043185986e-05
-1.56325845529545e-05
-1.07157273918707e-05
-1.62252842116518e-05
-1.98856562102102e-05
-1.44784964833377e-05
-6.01536626629795e-06
-2.03260087429308e-05
-2.32321276619934e-05
-2.43856014455825e-05
-8.18400191169109e-06
-3.90505862797509e-06
-2.44785650402207e-05
-2.14207328315941e-05
-1.05619554725789e-05
-1.25947276918842e-05
-2.03783894939796e-05
-1.80683108805384e-05
-3.36693295479579e-05
-2.59995647220592e-05
-3.02616829876277e-05
-2.06309055030868e-06
-1.6974587500012e-05
-1.43279715792923e-05
-2.5538289370609e-05
-1.59621275829263e-05
-1.13281410048858e-05
-1.57843512554313e-05
-9.49217176963533e-06
-1.51903485980076e-05
-8.99819204167798e-06
-2.04680392236678e-05
1.53076332330052e-06
-7.92356882766422e-06
-8.10901292727048e-06
-1.16531339414737e-05
-1.22039686786335e-07
-2.63918127728984e-06
-1.09126091428246e-05
-1.30645892975931e-05
-1.35009063613708e-05
-4.12442992528883e-06
-1.08433027714718e-05
-1.43817349906779e-05
-6.69219006955554e-06
-1.83975237934733e-05
-2.73955963126746e-06
-9.76548614276291e-06
-1.95656053154464e-05
-1.78336109325215e-05
-5.29994541531904e-06
-3.68964282845554e-05
-2.32404253682551e-05
-8.99206823213957e-06
-8.40300477231247e-06
4.8505033466549e-06
-1.40544771290623e-05
-2.47434281608684e-05
-2.61804239633653e-05
-5.83800928728469e-06
1.23014651104419e-06
-3.09414899510588e-05
-5.68419259884025e-06
-2.54571041459513e-05
-1.26811596200283e-05
-1.08885840153339e-05
-2.32898701400081e-05
-1.03863407661052e-05
-1.73837949849838e-05
-2.16813669054525e-05
-2.55403569684344e-05
-1.0712773075375e-05
-1.10726321086772e-05
-1.09451220089638e-05
-2.62309914278004e-05
-2.05840172551995e-05
-1.73049609398478e-07
-2.31335019635411e-05
-2.29725663514812e-05
-8.80760456278554e-06
-1.29004228267178e-05
-2.42159360007443e-05
-3.3685248982099e-05
-1.60562693384995e-05
-3.46054596921644e-05
-1.30183817518539e-05
-2.65005826277012e-05
-2.50398721995011e-05
-2.4421432096737e-05
-3.91025265090821e-06
-9.07575744560762e-06
-6.71664167817685e-07
-1.10769957962342e-05
-8.46377812226545e-06
-9.58038936015413e-06
-8.58999428280963e-06
-2.56637010935193e-07
2.61891749325309e-06
-1.35327498391932e-05
-1.87555356643535e-05
-1.50157046383687e-05
-9.362960429166e-06
-1.75276307605732e-05
-2.88971674512509e-06
-3.00330087247899e-05
-2.0369233475669e-05
-9.67498225232358e-06
-1.02686358448581e-05
-9.57954363005313e-06
-2.17305283875869e-05
-1.24523280857769e-05
-2.62322558152523e-05
-1.2864387403525e-05
-2.27100023965912e-05
-1.66358614908171e-05
-1.86217235098237e-05
-1.60311470492476e-05
-1.77131624477879e-05
-6.75263374186433e-06
-2.3666115210151e-05
-1.63077102393279e-05
-2.06238202052874e-05
-1.56558030911825e-05
-2.84590483919419e-05
-7.60706573881374e-07
-2.6752787364784e-06
-1.88664058171923e-05
-1.42654817570204e-05
-1.9139667658751e-05
-1.70082439189169e-05
-1.76559349423812e-05
-1.46260303756089e-05
-7.07770035085525e-06
-2.59619573204814e-05
-1.48713831845144e-05
-7.47900655004019e-06
-1.58347357737114e-05
-1.60758052671584e-05
-1.88106267568201e-05
-1.59942517022941e-05
-5.36365570626457e-06
-1.26087166030343e-05
-1.76599178028381e-05
-6.04376798503475e-06
-1.58906279908261e-05
-5.16690364281978e-06
-1.52149909195398e-05
-2.96675287235204e-05
-2.71441231866826e-05
-2.15932940502475e-05
-5.16541384771279e-06
-2.3708601686935e-05
-7.1642058380048e-06
-1.88505035994693e-05
-2.45805490389011e-05
-1.18830353867583e-05
-2.50178591818119e-05
-1.40022083898453e-05
-2.30155322822966e-07
-4.39807810435723e-06
-1.53063298940982e-05
-1.46730554668818e-05
-8.10776088031161e-06
-2.18169292832132e-06
-1.97344584092075e-05
-2.44378319199271e-05
-5.29256896879031e-06
-1.40188685683296e-06
-1.87266064742529e-06
-2.95819764093992e-06
-1.31152621867026e-05
-8.50890483937866e-06
-2.36058686599539e-05
-2.99594139076858e-05
-7.75556878228836e-06
-9.61679384047503e-06
5.79601397918328e-06
-6.77513813884332e-06
-1.31583089046259e-05
-2.67125639038102e-05
-2.00167796891465e-05
-9.93638379112386e-06
-9.90124907320446e-06
-1.91036752511162e-05
-3.38985818543312e-05
-1.64076814976253e-06
-8.7496677033128e-06
-1.04363007918026e-05
-1.6886279437626e-05
-6.64934609938574e-06
-1.02853609048918e-05
-6.4208198236483e-06
-9.54802095331831e-06
-9.57232615642538e-06
-3.04758247130629e-06
-3.43126662857095e-06
-2.62287448539286e-06
3.41088423529299e-06
-1.4764513215525e-05
-3.24936862209116e-05
-1.1309038639548e-05
-2.7698131887805e-05
8.76623516591432e-06
-1.00671932594297e-05
-7.41678915433432e-06
-1.89099793932298e-05
-1.92111421907493e-05
-3.41043518227381e-05
-1.20658156073699e-05
-1.88740224400148e-05
-1.66603387576359e-05
-2.1275686344567e-05
-1.54774223921736e-05
-1.66439167941161e-05
-1.14988600627184e-05
2.74471453638879e-07
-1.00297299044612e-05
-6.41948237575062e-06
-5.55486900004151e-06
1.57949222161361e-06
-3.81475524811006e-06
-2.00651075519445e-05
-2.29004334630083e-05
-1.03384919247626e-05
-1.60812437142154e-05
-1.27253937925583e-05
-1.99190667299331e-06
2.38632105385802e-06
-1.95016763177526e-05
-2.23418860882914e-05
-1.95667812250399e-05
-2.20976971980102e-05
-1.41625834522838e-05
-1.04215314934598e-05
-8.06327254203754e-06
-2.69252109428385e-05
-2.46899610554721e-05
-5.46004818939169e-06
-1.3843003367661e-05
-1.96759161914575e-05
-1.19873101859073e-05
-9.36971788623949e-06
-2.31030598794742e-05
-1.46399003885182e-05
-9.51240435132647e-06
-2.26606667316609e-05
3.00350622176412e-06
-4.54091215712574e-06
-1.12902098989216e-05
-1.09044839155854e-05
-1.52092958845825e-05
-9.24882778179489e-06
-1.67422673574345e-05
-2.00042054972359e-05
-2.1301507204663e-05
-2.38906218128213e-05
-8.52236304781938e-06
-2.08430949968213e-05
-5.58187786111476e-06
4.23290479267684e-06
-7.34929945531983e-06
-2.72908395067742e-05
-8.08011858608639e-06
-1.91532478880965e-05
-2.94549051499091e-05
-2.25667574130386e-05
-1.76474007672397e-05
1.51909875961357e-06
-2.20095981277149e-05
-2.58396251308648e-05
-1.0248693713023e-07
-4.87353104820236e-06
-1.69787938526524e-05
-2.06397808062829e-05
-1.98410657447419e-05
-1.55265802958808e-05
-1.49958872718103e-05
-2.38113792991162e-05
-1.21493128674585e-05
9.30270226077464e-07
-9.03288461725074e-06
-1.88877843596471e-05
-1.651174556043e-05
-7.4666685061803e-06
-1.15284991772933e-05
-7.9273358679534e-06
-1.55904276863816e-05
-2.05580434022252e-05
-1.68570140988648e-05
-2.28003751986305e-05
-3.20639893577022e-05
-1.26355366791405e-05
-1.13024087773133e-05
-2.11214408790254e-05
-2.59134183049212e-05
-1.73987512469986e-05
-1.41432037416362e-05
-1.70868427863814e-05
-1.23700342554933e-05
-1.63392634403876e-05
-1.78478767301387e-06
-1.0553694688049e-05
-1.8107290354396e-05
-2.00244415792676e-05
-2.05762846009895e-05
-1.71351982284544e-05
-1.39358721563768e-05
-3.82156287229686e-05
-1.53520776256409e-05
-1.04502615431656e-05
-3.39368618448954e-05
-1.12323541403127e-05
-8.3704104671297e-06
-1.76355951331007e-05
-2.63740202004924e-05
-2.72739475934552e-05
-2.8396782875829e-05
-1.43878697764143e-06
2.55566568703285e-06
-2.45860176713709e-05
-2.1036118648762e-05
-1.50493941402181e-05
-6.76408796142195e-06
-1.07158734360844e-05
-1.78257534842916e-05
-8.50895611248209e-06
-7.01832162056044e-06
-4.23507223854629e-06
-1.65632910497677e-05
-1.05697672011249e-05
-6.57510656333965e-06
-1.58661611964797e-05
-1.1409042941981e-05
-2.6849264278123e-05
-1.58948686291171e-05
-1.55511649762403e-05
-1.05628309063221e-05
-1.7300527373947e-05
-6.89085155413982e-06
-6.79593508337002e-06
-1.57660664519703e-05
6.67127423947474e-08
1.20078421081349e-05
-1.49387035471037e-05
-2.49944113876488e-05
-2.51106725884131e-05
-1.38255788241533e-05
-1.22871263988318e-05
-1.05901540113494e-05
-9.57937366170603e-06
-1.65153313646778e-05
-4.66149311348389e-06
-1.78744714932532e-05
-1.31999125053162e-05
-1.04761389428032e-05
-1.66739253656181e-05
-9.20890446510293e-06
-1.92338850660883e-05
-2.70597672673393e-06
-2.08067370935327e-05
-2.93416266382069e-05
-1.91173684812034e-05
-3.3667420199656e-05
-1.74384013758208e-05
-1.43346147590149e-06
-1.99843900661457e-05
3.21674186261316e-06
-7.39475494037087e-06
-2.14063361932959e-05
-9.4863638846039e-06
-1.67977483763841e-05
-1.67620467914267e-05
-1.30692443451354e-05
-1.13994403956398e-05
-1.75353060315742e-05
-1.41386710443921e-05
-1.37430682325593e-05
-1.50499967549133e-05
-2.314597338191e-05
-1.93923085708386e-05
-1.35886347685825e-05
-2.63715496033476e-05
-1.57504352492583e-05
-2.03312566449133e-05
-2.55351305209839e-05
-5.17913379934827e-07
-2.63798939856373e-05
-6.52962273240251e-06
-9.37765726386381e-06
-2.79709052175429e-05
-2.0123468229951e-05
-1.54234986837163e-05
-1.16049281270173e-05
-2.15548987635726e-05
-1.51798940489179e-05
-2.06867557764458e-05
-1.81796221785873e-05
-1.37950339292873e-05
-1.94347499379081e-05
-1.16633927204293e-05
-1.91443481921238e-05
-2.48131732469611e-05
-1.46436980124001e-06
-1.48118647584351e-05
-2.02059066359072e-06
-1.33611479428376e-05
-1.75041946048419e-05
-1.67149828464406e-05
-2.11069982729605e-05
-1.38673147750711e-05
-2.93802513408011e-05
-7.0215485098802e-06
-3.04422402079093e-06
-2.73472314335299e-05
-6.43628863734925e-06
-1.24789306588869e-05
-9.37122905757355e-06
-1.8045128928036e-05
-2.45147053087209e-05
-3.02117475991293e-05
-2.20301717870519e-05
-7.49805282133719e-06
-4.02827388444988e-06
-2.63993331121261e-05
-2.4522990547817e-05
-2.87193641862095e-05
-1.8853754550421e-05
-3.54433463340257e-06
-4.28713363455262e-06
1.51346004666844e-06
-8.0599330549105e-06
-6.26782269387381e-06
-1.46004091638685e-05
-6.71396466541536e-06
-2.12360982306874e-05
-1.74130282123792e-05
-6.46345733825104e-06
-1.58347820974874e-05
-1.19337020121391e-05
-2.34467834176135e-05
-1.8659049277296e-05
-9.44157678107811e-06
-2.06109851115644e-05
-6.09365197234422e-06
-1.52169914139864e-05
-2.13282109234723e-05
-2.37631560769702e-05
1.12430594217447e-05
1.2953747899418e-07
-3.19200424422625e-05
-2.00901227582108e-05
-1.46145750395198e-05
-2.25851985086434e-05
-1.50689900878628e-05
-1.49525148725176e-05
-3.53849608324578e-05
-1.32174749724661e-05
-1.92858047810543e-05
-2.33246822740371e-05
-2.69154696853182e-05
-2.40441318587458e-05
-2.1177664888588e-05
-1.25946974922514e-05
-6.27127724133574e-06
-3.66782351374999e-06
-1.74368280559678e-05
-1.42450917594057e-05
-1.15180121471645e-05
4.1289702923834e-06
-1.42792347909002e-05
-2.01627684201458e-05
-1.77607209154176e-05
-1.1319612167873e-05
-3.36555816726114e-05
-2.32836865539314e-05
-1.37069833455796e-05
-1.02612447674432e-05
-8.38354185047233e-06
-1.49108655053035e-05
-1.92089633259886e-05
-1.02739315239124e-05
-1.01226828884806e-05
-4.36390314548783e-06
-1.34608721936067e-05
-6.24872770292534e-06
-3.47013178527353e-05
-1.38269413180694e-05
-1.42728701871735e-05
-6.84543934992011e-06
-2.12626169061652e-05
-2.12960824144665e-05
-1.6558301215159e-05
-2.59394637404518e-06
-1.11677374368262e-05
-1.56272763752396e-05
1.44552172449193e-06
-1.06879182075913e-05
-5.14900239569021e-06
-2.31846215822237e-05
-2.92347772334533e-05
-1.88118503016924e-05
-1.85148242781676e-05
-8.03547245494541e-06
-1.39691635345091e-05
-3.14129946557211e-05
-1.57432452554695e-05
-5.6470867315577e-06
-6.40509676264353e-06
-5.52768517903272e-06
-1.14329933441465e-05
1.38042164916976e-06
-1.25727004014443e-05
-3.0176959226338e-06
-1.9977791716783e-05
-2.16385988898484e-05
-4.17980923034298e-06
-1.27152772865007e-05
-1.95240436153325e-05
-1.95230081994051e-05
-2.4788284875877e-05
-1.11303174406203e-05
-1.068193236463e-05
-2.15672332264364e-05
-1.14876107371613e-05
-3.27800169507073e-05
-1.70009615607232e-05
-2.03947743182288e-05
-2.25985189734919e-06
-1.70877303163581e-05
-3.03392496982727e-05
-1.41184080920885e-05
-2.00891203816706e-05
-9.62941780173277e-06
-2.00316652726823e-05
-1.94091567908351e-05
-2.33610664261706e-05
-1.29345247652699e-05
-2.40665142203599e-05
-1.22243714588184e-05
-1.48432188412446e-05
-1.69178201925738e-05
-2.02427361635526e-05
-2.06286543755507e-05
-2.58912767266795e-05
-1.20220945045633e-05
-2.60953407544912e-05
-1.38485873611102e-05
-2.76114647656842e-05
-2.2157390662345e-05
-2.42615794358537e-05
-1.83716199293238e-05
-2.86258440248838e-05
-2.34810414924365e-05
-2.24073367873572e-05
-1.15787743672761e-05
-1.09859291959182e-05
-1.1501304207446e-05
-2.4674288219432e-05
-1.61997733158138e-05
-1.61956487604671e-05
-1.67730817478655e-05
-1.8716770380718e-05
-1.67450285816453e-05
-2.3261742629359e-05
-6.17030791972012e-06
-1.70326715512371e-05
-1.58298611976899e-05
-1.59716871482195e-05
-2.53783749672321e-05
-1.59267266386369e-05
-2.00986308876898e-06
-6.49608194394136e-06
-1.87808645822581e-05
-2.58020186024159e-05
-2.69956206783305e-05
-1.397821950217e-05
-4.3616012630712e-06
-2.65181032715202e-05
-1.63896233159732e-05
-2.2779014680425e-05
-2.86326831710633e-05
-5.70115171288477e-06
-1.99610018003289e-05
-2.92095644295644e-05
-2.50525093035894e-05
-1.34854115758343e-05
-7.73046859862075e-06
-1.13792920445184e-05
-1.53415874357902e-05
-2.29584742394641e-06
-1.60445831494926e-05
