# Supplementary material for: Research on computational propagation and identification of mine microseismic signals based on deep learning
Source: PLoS One. 2025 Oct 22;20(10):e0334641. doi: 10.1371/journal.pone.0334641 (PMC12543183; doi:10.1371/journal.pone.0334641)
Supplement: S10 Data — (ZIP) [file pone.0334641.s010.zip]

Archive with 900 entries (900 files):
- 000101100001410.xlsx_0.txt_24.txt.txt
- 000101100001411.xlsx_0.txt_24.txt.txt
- 000101100001412.xlsx_0.txt_24.txt.txt
- 000101100001413.xlsx_0.txt_24.txt.txt
- 000101100001414.xlsx_0.txt_24.txt.txt
- 000101100001415.xlsx_0.txt_24.txt.txt
- 000101100001416.xlsx_0.txt_24.txt.txt
- 000101100001418.xlsx_0.txt_24.txt.txt
- 000101100001419.xlsx_0.txt_24.txt.txt
- 000101100001420.xlsx_0.txt_24.txt.txt
- 000101100001422.xlsx_0.txt_24.txt.txt
- 000101100001423.xlsx_0.txt_24.txt.txt
- 000101100001424.xlsx_0.txt_24.txt.txt
- 000101100001425.xlsx_0.txt_24.txt.txt
- 000101100001426.xlsx_0.txt_24.txt.txt
- 000101100001428.xlsx_0.txt_24.txt.txt
- 000101100001429.xlsx_0.txt_24.txt.txt
- 000101100001430.xlsx_0.txt_24.txt.txt
- 000101100001431.xlsx_0.txt_24.txt.txt
- 000101100001434.xlsx_0.txt_24.txt.txt
- 000101100001437.xlsx_0.txt_24.txt.txt
- 000101100001438.xlsx_0.txt_24.txt.txt
- 000101100001439.xlsx_0.txt_24.txt.txt
- 000101100001440.xlsx_0.txt_24.txt.txt
- 000101100001442.xlsx_0.txt_24.txt.txt
- 000101100001443.xlsx_0.txt_24.txt.txt
- 000101100001446.xlsx_0.txt_24.txt.txt
- 000101100001447.xlsx_0.txt_24.txt.txt
- 000101100001448.xlsx_0.txt_24.txt.txt
- 000101100001451.xlsx_0.txt_24.txt.txt
- 000101100001452.xlsx_0.txt_24.txt.txt
- 000101100001453.xlsx_0.txt_24.txt.txt
- 000101100001454.xlsx_0.txt_24.txt.txt
- 000101100001456.xlsx_0.txt_24.txt.txt
- 000101100001457.xlsx_0.txt_24.txt.txt
- 000101100001458.xlsx_0.txt_24.txt.txt
- 000101100001460.xlsx_0.txt_24.txt.txt
- 000101100001461.xlsx_0.txt_24.txt.txt
- 000101100001462.xlsx_0.txt_24.txt.txt
- 000101100001463.xlsx_0.txt_24.txt.txt
- 000101100001464.xlsx_0.txt_24.txt.txt
- 000101100001465.xlsx_0.txt_24.txt.txt
- 000101100001466.xlsx_0.txt_24.txt.txt
- 000101100001467.xlsx_0.txt_24.txt.txt
- 000101100001468.xlsx_0.txt_24.txt.txt
- 000101100001471.xlsx_0.txt_24.txt.txt
- 000101100001475.xlsx_0.txt_24.txt.txt
- 000101100001478.xlsx_0.txt_24.txt.txt
- 000101100001479.xlsx_0.txt_24.txt.txt
- 000101100001481.xlsx_0.txt_24.txt.txt
- 000101100001484.xlsx_0.txt_24.txt.txt
- 000101100001486.xlsx_0.txt_24.txt.txt
- 000101100001487.xlsx_0.txt_24.txt.txt
- 000101100001488.xlsx_0.txt_24.txt.txt
- 000101100001489.xlsx_0.txt_24.txt.txt
- 000101100001490.xlsx_0.txt_24.txt.txt
- 000101100001491.xlsx_0.txt_24.txt.txt
- 000101100001492.xlsx_0.txt_24.txt.txt
- 000101100001493.xlsx_0.txt_24.txt.txt
- 000101100001494.xlsx_0.txt_24.txt.txt
- 000101100001495.xlsx_0.txt_24.txt.txt
- 000101100001496.xlsx_0.txt_24.txt.txt
- 000101100001497.xlsx_0.txt_24.txt.txt
- 000101100001498.xlsx_0.txt_24.txt.txt
- 000101100001499.xlsx_0.txt_24.txt.txt
- 000101100001500.xlsx_0.txt_24.txt.txt
- 000101100001501.xlsx_0.txt_24.txt.txt
- 000101100001502.xlsx_0.txt_24.txt.txt
- 000101100001503.xlsx_0.txt_24.txt.txt
- 000101100001504.xlsx_0.txt_24.txt.txt
- 000101100001505.xlsx_0.txt_24.txt.txt
- 000101100001506.xlsx_0.txt_24.txt.txt
- 000101100001511.xlsx_0.txt_24.txt.txt
- 000101100001512.xlsx_0.txt_24.txt.txt
- 000101100001514.xlsx_0.txt_24.txt.txt
- 000101100001515.xlsx_0.txt_24.txt.txt
- 000101100001516.xlsx_0.txt_24.txt.txt
- 000101100001517.xlsx_0.txt_24.txt.txt
- 000101100001518.xlsx_0.txt_24.txt.txt
- 000101100001519.xlsx_0.txt_24.txt.txt
- 000101100001520.xlsx_0.txt_24.txt.txt
- 000101100001521.xlsx_0.txt_24.txt.txt
- 000101100001522.xlsx_0.txt_24.txt.txt
- 000101100001524.xlsx_0.txt_24.txt.txt
- 000101100001525.xlsx_0.txt_24.txt.txt
- 000101100001526.xlsx_0.txt_24.txt.txt
- 000101100001528.xlsx_0.txt_24.txt.txt
- 000101100001529.xlsx_0.txt_24.txt.txt
- 000101100001530.xlsx_0.txt_24.txt.txt
- 000101100001532.xlsx_0.txt_24.txt.txt
- 000101100001533.xlsx_0.txt_24.txt.txt
- 000101100001535.xlsx_0.txt_24.txt.txt
- 000101100001536.xlsx_0.txt_24.txt.txt
- 000101100001538.xlsx_0.txt_24.txt.txt
- 000101100001539.xlsx_0.txt_24.txt.txt
- 000101100001542.xlsx_0.txt_24.txt.txt
- 000101100001544.xlsx_0.txt_24.txt.txt
- 000101100001546.xlsx_0.txt_24.txt.txt
- 000101100001550.xlsx_0.txt_24.txt.txt
- 000101100001551.xlsx_0.txt_24.txt.txt
- 000101100001552.xlsx_0.txt_24.txt.txt
- 000101100001554.xlsx_0.txt_24.txt.txt
- 000101100001556.xlsx_0.txt_24.txt.txt
- 000101100001558.xlsx_0.txt_24.txt.txt
- 000101100001559.xlsx_0.txt_24.txt.txt
- 000101100001561.xlsx_0.txt_24.txt.txt
- 000101100001565.xlsx_0.txt_24.txt.txt
- 000101100001569.xlsx_0.txt_24.txt.txt
- 000101100001572.xlsx_0.txt_24.txt.txt
- 000101100001573.xlsx_0.txt_24.txt.txt
- 000101100001574.xlsx_0.txt_24.txt.txt
- 000101100001575.xlsx_0.txt_24.txt.txt
- 000101100001576.xlsx_0.txt_24.txt.txt
- 000101100001577.xlsx_0.txt_24.txt.txt
- 000101100001579.xlsx_0.txt_24.txt.txt
- 000101100001580.xlsx_0.txt_24.txt.txt
- 000101100001581.xlsx_0.txt_24.txt.txt
- 000101100001582.xlsx_0.txt_24.txt.txt
- 000101100001585.xlsx_0.txt_24.txt.txt
- 000101100001586.xlsx_0.txt_24.txt.txt
- 000101100001587.xlsx_0.txt_24.txt.txt
- 000101100001588.xlsx_0.txt_24.txt.txt
- 000101100001590.xlsx_0.txt_24.txt.txt
- 000101100001591.xlsx_0.txt_24.txt.txt
- 000101100001592.xlsx_0.txt_24.txt.txt
- 000101100001593.xlsx_0.txt_24.txt.txt
- 000101100001594.xlsx_0.txt_24.txt.txt
- 000101100001595.xlsx_0.txt_24.txt.txt
- 000101100001596.xlsx_0.txt_24.txt.txt
- 000101100001597.xlsx_0.txt_24.txt.txt
- 000101100001598.xlsx_0.txt_24.txt.txt
- 000101100001599.xlsx_0.txt_24.txt.txt
- 000101100001600.xlsx_0.txt_24.txt.txt
- 000101100001601.xlsx_0.txt_24.txt.txt
- 000101100001602.xlsx_0.txt_24.txt.txt
- 000101100001603.xlsx_0.txt_24.txt.txt
- 000101100001604.xlsx_0.txt_24.txt.txt
- 000101100001605.xlsx_0.txt_24.txt.txt
- 000101100001607.xlsx_0.txt_24.txt.txt
- 000101100001608.xlsx_0.txt_24.txt.txt
- 000101100001609.xlsx_0.txt_24.txt.txt
- 000101100001610.xlsx_0.txt_24.txt.txt
- 000101100001611.xlsx_0.txt_24.txt.txt
- 000101100001612.xlsx_0.txt_24.txt.txt
- 000101100001613.xlsx_0.txt_24.txt.txt
- 000101100001614.xlsx_0.txt_24.txt.txt
- 000101100001615.xlsx_0.txt_24.txt.txt
- 000101100001616.xlsx_0.txt_24.txt.txt
- 000101100001617.xlsx_0.txt_24.txt.txt
- 000101100001618.xlsx_0.txt_24.txt.txt
- 000101100001619.xlsx_0.txt_24.txt.txt
- 000101100001620.xlsx_0.txt_24.txt.txt
- 000101100001621.xlsx_0.txt_24.txt.txt
- 000101100001622.xlsx_0.txt_24.txt.txt
- 000101100001623.xlsx_0.txt_24.txt.txt
- 000101100001624.xlsx_0.txt_24.txt.txt
- 000101100001625.xlsx_0.txt_24.txt.txt
- 000101100001626.xlsx_0.txt_24.txt.txt
- 000101100001627.xlsx_0.txt_24.txt.txt
- 000101100001628.xlsx_0.txt_24.txt.txt
- 000101100001629.xlsx_0.txt_24.txt.txt
- 000101100001630.xlsx_0.txt_24.txt.txt
- 000101100001631.xlsx_0.txt_24.txt.txt
- 000101100001632.xlsx_0.txt_24.txt.txt
- 000101100001633.xlsx_0.txt_24.txt.txt
- 000101100001634.xlsx_0.txt_24.txt.txt
- 000101100001635.xlsx_0.txt_24.txt.txt
- 000101100001636.xlsx_0.txt_24.txt.txt
- 000101100001637.xlsx_0.txt_24.txt.txt
- 000101100001638.xlsx_0.txt_24.txt.txt
- 000101100001639.xlsx_0.txt_24.txt.txt
- 000101100001640.xlsx_0.txt_24.txt.txt
- 000101100001641.xlsx_0.txt_24.txt.txt
- 000101100001642.xlsx_0.txt_24.txt.txt
- 000101100001643.xlsx_0.txt_24.txt.txt
- 000101100001644.xlsx_0.txt_24.txt.txt
- 000101100001645.xlsx_0.txt_24.txt.txt
- 000101100001646.xlsx_0.txt_24.txt.txt
- 000101100001647.xlsx_0.txt_24.txt.txt
- 000101100001648.xlsx_0.txt_24.txt.txt
- 000101100001649.xlsx_0.txt_24.txt.txt
- 000101100001650.xlsx_0.txt_24.txt.txt
- 000101100001652.xlsx_0.txt_24.txt.txt
- 000101100001653.xlsx_0.txt_24.txt.txt
- 000101100001659.xlsx_0.txt_24.txt.txt
- 000101100001661.xlsx_0.txt_24.txt.txt
- 000101100001666.xlsx_0.txt_24.txt.txt
- 000101100001667.xlsx_0.txt_24.txt.txt
- 000101100001668.xlsx_0.txt_24.txt.txt
- 000101100001669.xlsx_0.txt_24.txt.txt
- 000101100001670.xlsx_0.txt_24.txt.txt
- 000101100001671.xlsx_0.txt_24.txt.txt
- 000101100001672.xlsx_0.txt_24.txt.txt
- 000101100001673.xlsx_0.txt_24.txt.txt
- 000101100001674.xlsx_0.txt_24.txt.txt
- 000101100001675.xlsx_0.txt_24.txt.txt
- 000101100001676.xlsx_0.txt_24.txt.txt
- 000101100001677.xlsx_0.txt_24.txt.txt
- 000101100001678.xlsx_0.txt_24.txt.txt
- 000101100001679.xlsx_0.txt_24.txt.txt
- 000101100001680.xlsx_0.txt_24.txt.txt
- 000101100001681.xlsx_0.txt_24.txt.txt
- 000101100001682.xlsx_0.txt_24.txt.txt
- 000101100001683.xlsx_0.txt_24.txt.txt
- 000101100001684.xlsx_0.txt_24.txt.txt
- 000101100001685.xlsx_0.txt_24.txt.txt
- 000101100001686.xlsx_0.txt_24.txt.txt
- 000101100001687.xlsx_0.txt_24.txt.txt
- 000101100001688.xlsx_0.txt_24.txt.txt
- 000101100001689.xlsx_0.txt_24.txt.txt
- 000101100001690.xlsx_0.txt_24.txt.txt
- 000101100001691.xlsx_0.txt_24.txt.txt
- 000101100001692.xlsx_0.txt_24.txt.txt
- 000101100001693.xlsx_0.txt_24.txt.txt
- 000101100001694.xlsx_0.txt_24.txt.txt
- 000101100001695.xlsx_0.txt_24.txt.txt
- 000101100001696.xlsx_0.txt_24.txt.txt
- 000101100001697.xlsx_0.txt_24.txt.txt
- 000101100001698.xlsx_0.txt_24.txt.txt
- 000101100001699.xlsx_0.txt_24.txt.txt
- 000101100001700.xlsx_0.txt_24.txt.txt
- 000101100001701.xlsx_0.txt_24.txt.txt
- 000101100001702.xlsx_0.txt_24.txt.txt
- 000101100001703.xlsx_0.txt_24.txt.txt
- 000101100001704.xlsx_0.txt_24.txt.txt
- 000101100001705.xlsx_0.txt_24.txt.txt
- 000101100001706.xlsx_0.txt_24.txt.txt
- 000101100001707.xlsx_0.txt_24.txt.txt
- 000101100001708.xlsx_0.txt_24.txt.txt
- 000101100001709.xlsx_0.txt_24.txt.txt
- 000101100001710.xlsx_0.txt_24.txt.txt
- 000101100001711.xlsx_0.txt_24.txt.txt
- 000101100001712.xlsx_0.txt_24.txt.txt
- 000101100001713.xlsx_0.txt_24.txt.txt
- 000101100001714.xlsx_0.txt_24.txt.txt
- 000101100001715.xlsx_0.txt_24.txt.txt
- 000101100001716.xlsx_0.txt_24.txt.txt
- 000101100001717.xlsx_0.txt_24.txt.txt
- 000101100001722.xlsx_0.txt_24.txt.txt
- 000101100001724.xlsx_0.txt_24.txt.txt
- 000101100001725.xlsx_0.txt_24.txt.txt
- 000101100001727.xlsx_0.txt_24.txt.txt
- 000101100001729.xlsx_0.txt_24.txt.txt
- 000101100001730.xlsx_0.txt_24.txt.txt
- 000101100001732.xlsx_0.txt_24.txt.txt
- 000101100001733.xlsx_0.txt_24.txt.txt
- 000101100001734.xlsx_0.txt_24.txt.txt
- 000101100001735.xlsx_0.txt_24.txt.txt
- 000101100001736.xlsx_0.txt_24.txt.txt
- 000101100001738.xlsx_0.txt_24.txt.txt
- 000101100001740.xlsx_0.txt_24.txt.txt
- 000101100001741.xlsx_0.txt_24.txt.txt
- 000101100001743.xlsx_0.txt_24.txt.txt
- 000101100001745.xlsx_0.txt_24.txt.txt
- 000101100001747.xlsx_0.txt_24.txt.txt
- 000101100001748.xlsx_0.txt_24.txt.txt
- 000101100001749.xlsx_0.txt_24.txt.txt
- 000101100001751.xlsx_0.txt_24.txt.txt
- 000101100001752.xlsx_0.txt_24.txt.txt
- 000101100001753.xlsx_0.txt_24.txt.txt
- 000101100001756.xlsx_0.txt_24.txt.txt
- 000101100001758.xlsx_0.txt_24.txt.txt
- 000101100001759.xlsx_0.txt_24.txt.txt
- 000101100001760.xlsx_0.txt_24.txt.txt
- 000101100001761.xlsx_0.txt_24.txt.txt
- 000101100001762.xlsx_0.txt_24.txt.txt
- 000101100001763.xlsx_0.txt_24.txt.txt
- 000101100001765.xlsx_0.txt_24.txt.txt
- 000101100001767.xlsx_0.txt_24.txt.txt
- 000101100001768.xlsx_0.txt_24.txt.txt
- 000101100001769.xlsx_0.txt_24.txt.txt
- 000101100001770.xlsx_0.txt_24.txt.txt
- 000101100001771.xlsx_0.txt_24.txt.txt
- 000101100001772.xlsx_0.txt_24.txt.txt
- 000101100001774.xlsx_0.txt_24.txt.txt
- 000101100001776.xlsx_0.txt_24.txt.txt
- 000101100001777.xlsx_0.txt_24.txt.txt
- 000101100001779.xlsx_0.txt_24.txt.txt
- 000101100001781.xlsx_0.txt_24.txt.txt
- 000101100001782.xlsx_0.txt_24.txt.txt
- 000101100001784.xlsx_0.txt_24.txt.txt
- 000101100001785.xlsx_0.txt_24.txt.txt
- 000101100001787.xlsx_0.txt_24.txt.txt
- 000101100001788.xlsx_0.txt_24.txt.txt
- 000101100001789.xlsx_0.txt_24.txt.txt
- 000101100001790.xlsx_0.txt_24.txt.txt
- 000101100001792.xlsx_0.txt_24.txt.txt
- 000101100001793.xlsx_0.txt_24.txt.txt
- 000101100001794.xlsx_0.txt_24.txt.txt
- 000101100001795.xlsx_0.txt_24.txt.txt
- 000101100001796.xlsx_0.txt_24.txt.txt
- 000101100001797.xlsx_0.txt_24.txt.txt
- 000101100001798.xlsx_0.txt_24.txt.txt
- 000101100001799.xlsx_0.txt_24.txt.txt
- 000101100001800.xlsx_0.txt_24.txt.txt
- 000101100001801.xlsx_0.txt_24.txt.txt
- 000101100001802.xlsx_0.txt_24.txt.txt
- 000101100001803.xlsx_0.txt_24.txt.txt
- 000101100001804.xlsx_0.txt_24.txt.txt
- 000101100001805.xlsx_0.txt_24.txt.txt
[truncated: 600 more entries]
