# Supplementary material for: Research on computational propagation and identification of mine microseismic signals based on deep learning
Source: PLoS One. 2025 Oct 22;20(10):e0334641. doi: 10.1371/journal.pone.0334641 (PMC12543183; doi:10.1371/journal.pone.0334641)
Supplement: S10 Data — (ZIP) [file pone.0334641.s010.zip › 000101100001410.xlsx_0.txt_24.txt.txt]

1.62392700543799e-05
1.24331541504761e-05
-3.41761348518705e-06
-1.11375388193062e-05
-2.35902853903053e-06
-1.14150987517594e-05
1.31404188610279e-05
-2.58834932151912e-05
-2.74511198351477e-05
-2.54721466081295e-05
-4.27422305783539e-05
-9.10465488632859e-06
-1.89780227384324e-06
-1.80587148712681e-05
-5.69860413270747e-05
-3.16028336268177e-05
-1.07666604055659e-05
-7.16989038516815e-06
-3.39154785026707e-05
-1.47826092053227e-05
-1.70330526592507e-05
-3.53362081605725e-05
1.32888638641004e-06
-7.26094255910515e-06
-1.47024427210186e-05
-1.90173980551859e-05
1.71415516411749e-06
-2.1241164351328e-05
-2.38251451807476e-05
-1.82694641970334e-05
-1.21806153659062e-05
-3.39222588734315e-05
-2.2405827175498e-05
-2.50289215087798e-05
-3.83458387789836e-05
-6.79861413349712e-05
-3.6341197304161e-05
-1.93856359257414e-05
-3.52681600034665e-05
-3.76011126693201e-05
-1.97677344892242e-05
-7.91897857438493e-06
-2.7323794878517e-05
1.63878674890572e-05
8.73960691787919e-06
-3.3427027781994e-06
-2.03340978151142e-05
2.1678261437765e-05
7.03289799271855e-06
-2.93659961485114e-05
-1.63920349428891e-05
1.92051023059261e-05
6.54265164688628e-06
-5.50398608725291e-05
-4.55114949478964e-05
-2.38746543414665e-05
-2.0852997914943e-05
-4.53403631575465e-05
-2.93360841761026e-05
-2.58183340141919e-05
-1.52804200289033e-05
-2.78889632732833e-05
-2.40311880546877e-05
1.60274203946314e-05
2.40088283694567e-05
-1.65902663794824e-05
-1.77722123516341e-05
1.79616228621354e-05
1.77467824992479e-05
-2.65338170871567e-05
-3.65547327142062e-05
1.20278611247355e-05
-4.55554920710573e-06
-4.08744622535742e-05
-3.74122673541741e-05
-5.53578294592023e-06
-1.15772859035475e-05
-5.09648100945749e-05
-3.08836646073685e-05
-1.33767837113541e-05
-1.16419587634694e-05
-4.61113398037229e-05
-3.07458420445217e-05
1.94324478171974e-06
-2.8543378648737e-05
-1.07181830245974e-05
8.80762213481858e-06
-1.26854428155937e-06
2.72118189436743e-06
-1.66704371228153e-05
5.97780279036937e-06
6.47378783889764e-06
-1.08846720653182e-05
-7.7386837051286e-06
-2.02332331150568e-05
-4.41077181801044e-05
-2.8617633141045e-05
-1.36081420851328e-05
-3.72067964020906e-05
-2.9124003996492e-05
-3.12692619164131e-05
-3.61005095971773e-05
-3.33204492135767e-05
-4.20874922332118e-05
-5.34536612409557e-05
-6.25349006898987e-05
4.82212490842855e-06
-2.44444043473574e-05
-4.07708363850336e-05
8.5500350084541e-06
2.77712010287352e-06
-3.66154639000192e-05
-1.73232185407412e-05
-2.41948117596338e-05
-4.14129572053303e-07
-3.54874094756949e-06
8.3055920014848e-06
-1.07427228022921e-05
-1.96032526954261e-05
-3.08714489641564e-05
-2.77730545403877e-05
-2.35900934306497e-05
-2.48442845827252e-05
-5.74147763929883e-05
-1.4641668639359e-05
-7.26020622379034e-06
-9.94501822096287e-06
-4.7729581037557e-05
-2.21037527685944e-05
1.91983900475567e-05
-3.32795387856802e-05
-3.9457319081524e-05
-7.72488742145552e-06
5.55204445803994e-06
-2.01335341418344e-05
-2.60134521593911e-05
-1.40157115406889e-05
-6.26141571021768e-06
-1.90447683269478e-05
-1.49520983065969e-05
-1.99905506648849e-05
-2.76655033645473e-05
-2.95164579359413e-05
-2.04314937856827e-05
-1.10751769981488e-05
-2.42613433436745e-05
-3.20669611786578e-05
-2.50078632526649e-05
-8.20294050015356e-06
-1.48745927399759e-05
-7.77438023823877e-06
-3.43910160258952e-05
-7.1671214809343e-06
-3.9426206135462e-05
-3.84636691632872e-06
1.10901320262293e-05
-1.88269105308028e-05
-2.82209500974804e-05
-1.7391190350497e-05
1.26693770404057e-05
-4.3556527862889e-07
-3.60317923352136e-05
-1.58837066724256e-05
-2.19413077584705e-06
-7.46203210858388e-06
-3.11428966624796e-05
-1.46895478137639e-05
1.46127276474895e-05
-1.68432746265191e-05
-2.37213843792321e-05
3.80284182993423e-07
2.12653642809606e-05
-3.36552068815533e-05
-1.77011795238353e-05
-3.12025849390877e-05
-9.31264882341593e-06
-3.03989001338536e-05
-4.02944727429443e-05
-2.30114295039315e-05
-1.432714085818e-05
-6.01846188580069e-05
-1.90296671851688e-05
-3.3903504204245e-06
-2.7489580225484e-05
-1.77215351389832e-05
-9.47890401518702e-06
-1.53770432740276e-05
-1.96025883836072e-05
-4.45077323135541e-06
-1.77926254149971e-05
-3.06610910198776e-05
-1.94546166086366e-05
-4.18418625535774e-05
-1.02035506076378e-05
-1.48141149552158e-05
-1.87021063405389e-05
-2.98295108335947e-05
-1.23310576841094e-05
-3.06772894678354e-05
-3.35485970461797e-05
-4.52131784297178e-05
-1.57088423100018e-06
-6.99722664077123e-06
-2.59372649836401e-05
-6.50855967251949e-05
3.0498525886033e-06
-1.27130948134501e-05
-3.03135506045082e-05
-1.777206369075e-05
-6.77130994947664e-06
4.55890207028625e-08
-3.68265798521343e-05
-1.69175095886308e-05
2.12436371035392e-05
7.87255898020755e-07
-2.27927663191715e-05
-2.24507281452654e-06
7.06638599802217e-07
-2.10155680075944e-05
-5.84209236207334e-05
-2.0496850187773e-05
-1.36888098100018e-05
-5.07493524806033e-05
-4.66586578252225e-05
-1.96176500610781e-05
-2.01560534981626e-05
-3.76651944390686e-05
-2.59783133403778e-05
-4.39917806471431e-05
-2.71816677963025e-05
-8.33422807435432e-06
-2.68985311796401e-05
-2.50520430611318e-05
9.97141420802826e-06
-2.7115302845212e-05
-5.53759862035502e-07
2.75979321531838e-05
6.018263050679e-06
-1.30225177507162e-05
5.13611721591261e-06
2.33079153956908e-05
-3.02931735825349e-05
-1.97133764444715e-05
6.70772168512368e-06
1.2906311260071e-05
-5.04721304378826e-05
-2.199290141953e-05
-1.6779080187372e-05
-4.07917175916886e-05
-3.21988631532798e-05
-3.03029084184359e-05
3.06371496385894e-06
1.03360048111163e-05
-1.52480291371763e-05
-7.52797269994102e-08
-7.0203829075392e-06
1.53561464227949e-05
-1.16290066282659e-06
-7.21844325906634e-06
1.57494294604189e-05
1.2893159112878e-05
-2.08010274914557e-05
-3.59869324331353e-06
-3.06198978425809e-05
-3.91775280314473e-05
-5.24057724984704e-05
-3.96061880956755e-05
-6.63957101608477e-05
-4.94224057292952e-05
-3.93731716698091e-05
-4.20242412465989e-06
-2.31254287510099e-05
-4.55523766659585e-05
-4.47384030181922e-05
-1.1447328559464e-05
6.09028476247707e-06
-1.77975742968472e-05
1.23176495222827e-05
2.36475155418244e-05
-5.1602528233109e-06
-1.76103444928124e-05
-5.22258006100306e-06
2.81208460490961e-06
-1.75597664244964e-05
-4.26938116837399e-05
-2.89004683609917e-05
-6.01248508100457e-06
-3.78526632804598e-05
-3.6475697637917e-05
-3.83261516630632e-05
-4.44427063310062e-05
-3.91911684128631e-05
-3.50059269428039e-05
-4.81471046544311e-06
2.22020700434172e-06
-2.12743957989188e-05
6.78670978861354e-06
-6.8081331332676e-06
-3.09384541499214e-06
-1.59360068382889e-05
2.64654243572754e-05
2.57917499781799e-05
-2.0121503560826e-05
2.03393572216117e-06
1.98439897517738e-06
-3.12562660369901e-05
-5.13010862064902e-05
-3.00737659658901e-05
-2.62064099297311e-05
-3.21862565774853e-05
-4.74683483053828e-05
-3.33761468260571e-05
-1.18590204537631e-05
-2.89423782043003e-05
-4.99021938457188e-05
-1.14484682831513e-05
-3.9482027833874e-06
1.43295127700995e-05
-1.64849732136303e-05
-7.08712224334327e-06
2.99578609255728e-05
1.12355402113977e-05
3.95251223411998e-06
6.10930823783279e-06
2.66536056521898e-05
2.06023049727875e-05
-2.91862161943584e-05
-9.12922051949674e-06
-1.62719435394345e-05
-4.49388072377281e-05
-5.98871626599467e-05
-3.77079309947489e-05
-2.18478145341315e-05
-3.50831034709494e-05
-5.17265689196774e-05
-4.06145222599709e-05
-2.80316926869031e-05
-1.9616609174011e-05
-2.84081318345574e-05
5.97888419777354e-06
2.42895170165487e-05
-2.27380605820961e-05
5.60964644943967e-06
-9.77459445100062e-07
2.35818596012902e-06
-3.04950887439431e-05
-2.2737191269245e-05
2.35379146446746e-06
-2.31399129417812e-05
-4.54218731602652e-05
-4.42782220855468e-05
-3.39614763009254e-05
-3.13962914495092e-05
-3.65899660731581e-05
-2.84404184522464e-05
-9.73240953839784e-06
-7.7314985914592e-06
-3.66109819951663e-05
-1.28695319423925e-05
1.56319217546028e-05
2.9964252779377e-05
-2.81939586475027e-05
6.97437007042845e-06
2.95793757476012e-05
5.75991012969974e-06
-7.32809637577483e-06
-8.6385065801535e-06
9.25109146541182e-06
-2.02863509990124e-05
-3.80550844842592e-05
-3.94431786259194e-05
-2.87737580934441e-06
-2.15948152482099e-05
-3.14432023372095e-05
7.25540230973526e-07
-3.29507812820083e-05
-3.59377556029362e-05
-2.36422352621621e-05
-1.23539960869441e-05
-1.16835118109304e-05
-2.53127708887507e-05
-1.51686046121263e-05
-2.09611243655965e-05
1.78791177388318e-05
-1.20277182830391e-05
9.07463304591331e-06
-1.00328635128062e-05
-3.62212793674898e-05
-3.60701026345529e-05
-1.54417159641633e-05
1.82682320960321e-06
-1.5471853520029e-05
-4.92712911375547e-05
-3.01212980147033e-05
-1.12941175497892e-05
-3.45057738913631e-06
-2.42468447587806e-05
-6.15986400440622e-06
4.0710260606874e-06
6.96683975981926e-06
-3.1339078745957e-07
-2.64728595585238e-05
-8.62543602889479e-06
-8.95929568463367e-06
-1.48923849024318e-05
-9.68609005343582e-06
-9.36459408088084e-06
-9.99854706941143e-06
-1.44482651229062e-05
-5.02140979383264e-06
-2.82479899692426e-05
-1.69254121504025e-05
-1.76906461753926e-05
-2.77603707557598e-05
-4.42134578423924e-05
-1.1428647791054e-05
-3.12175536432305e-05
-8.28270080197265e-06
-3.99902085243073e-05
-2.73513421975264e-05
-1.04792561355754e-05
1.46578422017322e-06
9.40438836698567e-07
-5.47045772174919e-05
-1.62445294407088e-05
-1.2337200196652e-05
-3.94365043852395e-05
-2.73681589381381e-05
-4.20000189900183e-05
-6.47508781251203e-06
-2.83321796606393e-05
-4.45152904986138e-05
-4.57557658892608e-05
-2.86916457427356e-05
-3.11325886077637e-05
-2.85771283565877e-05
-4.2195557296276e-05
7.90495004057854e-06
-1.75011041539687e-05
-9.73979907857234e-06
-8.34206344853728e-07
-1.28220621402257e-05
-3.57884870495553e-06
1.24723903382325e-05
-4.08948939860581e-05
2.48906550050107e-06
-1.1722009085952e-05
-3.85590065274227e-05
-8.72128634299867e-06
-2.39053664422699e-05
-5.5447520866741e-06
-2.81519218724653e-05
-3.6575379222515e-05
-2.71448208240331e-05
-5.83472356041291e-05
-1.44052882161389e-05
-3.10276183747086e-05
-2.38925476186838e-05
1.17304533351172e-05
-2.85470030633564e-05
4.21270442986219e-06
1.71257391169345e-05
9.70850855730001e-06
2.96146649309507e-05
-1.9643984065166e-05
9.44954841042589e-06
-1.17462918888563e-05
-3.50890245249497e-05
-1.40896869039054e-05
-9.62556240274215e-06
-6.11759109393135e-05
-3.80856019803068e-05
-3.91323722510557e-05
-3.26777354144563e-05
-2.6891791969772e-05
-7.37696261362155e-05
-1.41620144975496e-05
-2.28702244727303e-05
1.39395559197135e-06
-1.89090930182478e-05
3.323469002186e-06
-1.48495137287723e-06
4.33450063558277e-06
-6.76946299707659e-06
7.76462101440718e-07
5.34250292512835e-06
2.29358968379658e-06
3.0599265882491e-06
1.10220003624652e-05
-1.6081176553807e-05
-2.85728597567408e-05
-1.73815077838748e-05
-2.72433027053888e-05
-6.31409424003385e-05
-6.08228449891527e-05
-3.07934019040678e-05
-1.59211671834782e-05
-5.51875946342728e-05
-1.75956140332209e-05
-1.02590442916469e-05
-1.32855099273718e-05
-1.24962647130335e-05
-3.55104037415291e-06
-3.00895713501281e-06
3.07578078594778e-05
-1.42249260866612e-05
-1.57543442053268e-05
-2.37705108977856e-05
-3.34765479817593e-06
-1.09787173704343e-05
-4.04514939524335e-05
-2.73435450027871e-05
-9.56918771979414e-06
-4.38448523685928e-05
-3.17262079032741e-05
-5.42117792611425e-05
-2.51797273928975e-05
-3.98438135891239e-05
-5.52387908379478e-05
-3.4235027176407e-05
-1.03924235015485e-05
-2.43660399663477e-05
6.66100602574503e-06
6.57867209359514e-06
3.71824206742095e-07
-1.28969577943754e-05
3.98405204527565e-06
-3.56035241502888e-06
-7.20417506668054e-06
-7.43388849428919e-06
-9.62474156721741e-06
-2.37423796916113e-05
-9.21056818227153e-06
-4.58751991976417e-06
-1.28004948593838e-05
-3.09862811463204e-05
-2.36276845884958e-05
-3.66701125862758e-05
-1.35778570585479e-05
-6.40096720146558e-05
-3.4462122815932e-05
-1.87149427110169e-05
-1.02542796772892e-05
3.07828930125153e-06
-1.40628302354137e-05
-1.28143852665056e-05
1.72739929115088e-06
-8.51387224934646e-06
7.37001799278573e-06
-1.61111613443886e-05
2.74321096734011e-05
3.81145602459421e-06
-8.83471058039311e-06
-2.01474721167859e-05
1.75142163086957e-06
-8.62154246646735e-06
-2.42216146448914e-05
-2.99126101272251e-05
-5.99939688680233e-06
-1.55141128449922e-05
-4.18431476301777e-05
-2.01451484556357e-05
-9.10884767609586e-06
-2.92776483037324e-05
1.97392309211401e-06
-2.59968215712618e-06
1.29687999359488e-07
1.00915622945056e-05
-1.36873062871138e-05
-2.73218315213731e-06
1.93283229922399e-05
-8.44295210831752e-06
-1.81256771610862e-05
-2.61610876751678e-05
2.80168895767011e-06
-2.94968585980889e-06
-1.71854827936816e-05
1.45552491518597e-05
-4.5752735078804e-05
-1.89274437423439e-05
-1.2427774403396e-05
-2.16235767727524e-05
-3.52988156457775e-05
-2.37710195219384e-05
1.12880555748184e-06
-1.59053225118902e-05
-2.49428813070536e-05
6.25887912255315e-06
1.59468558572991e-05
-2.33872185673872e-08
-1.79657086271555e-05
5.75898089539689e-06
2.21394739987462e-06
-3.39237442781514e-06
-3.71736976948191e-05
-1.87498564911164e-05
-1.57521211219382e-05
-1.54302466289405e-05
-2.48638506089145e-05
-3.3463765350319e-05
-1.80664977339088e-05
-2.59657235283957e-05
-2.7327672890661e-05
-1.23820359103497e-05
-2.9495106162474e-05
1.28971940262929e-06
-3.21657380435978e-05
-1.12574159407191e-05
-1.24282004938727e-05
-1.1863409430727e-05
-1.87749714959502e-05
6.41821809001224e-06
9.57420516827529e-06
-4.90387841504396e-06
9.87945995962931e-06
-4.37486597380607e-06
-1.20581215542958e-05
-3.72652119523283e-05
-3.94155959008998e-05
-1.42198106304878e-05
-1.34034427828291e-06
-2.84220733892578e-05
-2.00393846289662e-05
-1.61533221743605e-05
-2.15946180171008e-05
-5.93245924839846e-06
2.38700227490352e-05
-2.29949888193137e-05
-3.66875665233752e-05
-3.03658759391307e-05
-1.73392609558652e-05
-1.60672491555144e-05
-1.34813551945988e-05
7.97690698856921e-06
-3.43187841867585e-05
-5.14804292734919e-06
-3.32725258635628e-05
-2.60219892943217e-05
-2.92765164426659e-05
-4.62809264297331e-06
-2.20851073692184e-05
-1.61635511930898e-05
-3.76815182378334e-06
-1.25225282621302e-05
-1.24672765484946e-05
1.81081453260935e-05
-2.37324488096092e-06
-8.75410400010034e-06
2.56361774942432e-06
9.59432773978062e-06
5.57658143328185e-06
-1.22368060511511e-05
6.48190869527217e-06
-6.71156957986312e-06
-2.1280793190679e-05
-1.90690393093481e-05
-2.31018791660525e-05
-3.46024806753428e-05
-4.68073755657563e-05
-5.22165777070414e-05
-3.36982362086727e-05
-3.32834717635785e-05
-4.24283976133598e-05
-3.21716768388142e-05
-1.53096501686476e-05
-3.9747494234856e-05
-3.37643122737243e-05
-1.19892830103595e-05
3.0574471087225e-05
-7.54104435156522e-07
-1.38995227617274e-05
1.44514743380389e-05
1.9833375954724e-05
-1.45292449657361e-05
-2.73915984462401e-05
7.64914262167927e-06
-4.37373614735468e-05
-4.33243962440868e-05
-5.9141674204383e-05
-3.54109565878438e-05
-2.64244614511015e-05
-6.39870738659182e-05
-3.01434575331272e-05
-1.70607453449643e-05
-2.4086770801077e-05
-2.55855117997816e-05
-3.3561041388415e-05
1.6006435901679e-05
-6.1837841680334e-06
-3.47800449886041e-05
-7.50365975541102e-06
4.44501625538885e-05
2.39294919523087e-05
-3.64328716850815e-05
-2.82504149055008e-05
9.71959004289565e-06
8.76419171357492e-06
-3.7973463135803e-05
-5.37251384002871e-05
-1.22249727290301e-06
2.48248338454185e-06
-5.15750472590151e-05
-2.55487602512113e-05
-3.30816483899026e-05
-5.35263630355654e-05
-1.00707300757676e-05
-3.7198784583819e-05
1.09512562316095e-05
8.76058255795792e-06
-7.21530786591811e-06
1.32132460135788e-05
-2.03295701324522e-05
1.47252221754312e-05
-1.02992291136312e-06
-1.49004694100086e-05
-1.58698948495177e-05
-7.24136005659697e-07
1.40383615050975e-05
-5.39129189868258e-07
-2.69836468215661e-05
-1.51212179649526e-05
-2.17535940114692e-05
-1.66681776682751e-05
-5.46703704938045e-05
-2.17623185339706e-05
-3.65708899987537e-05
-1.27670414797501e-05
1.38305803476095e-05
-1.76644881365029e-05
-2.08575470106395e-05
2.50637247956741e-05
1.26998551306106e-05
-2.36507599472606e-05
5.4583440287155e-06
2.38069002963028e-05
-1.99658119232123e-05
-3.43245677101928e-05
2.7003210900571e-06
-2.4086195826057e-05
-4.79351263038717e-05
-3.51507229369118e-05
-5.11698811239135e-05
-1.58148991847065e-05
-4.33548960878945e-05
-3.06969873812128e-05
-1.79867634967439e-05
3.13916826412419e-06
-4.43972864153461e-05
-1.39350463671295e-05
-2.87572579730918e-05
6.54401795660402e-06
-5.83435898839205e-06
6.45968586861093e-06
-2.02419305177864e-05
-4.66449874693299e-06
-1.83011132354907e-05
-2.14246513766292e-05
-1.27342519821705e-05
-2.02028020800888e-05
-2.60778492140361e-05
-2.58408478357303e-05
-2.59390735248527e-05
-2.34334918447655e-05
-5.21431325339727e-05
-4.96982745258034e-05
-2.67510708669185e-05
-2.39877035440025e-05
-3.15205931975196e-05
-2.69613162308056e-05
-6.754985843459e-06
-2.60819247059522e-05
-1.24438965239543e-05
2.46635806902686e-06
1.03203769244653e-05
5.16851750761283e-06
-2.29572423526533e-05
-1.17697974840634e-05
1.81044883748612e-05
-2.60908094029794e-05
-3.81602397831983e-05
1.2838645434657e-05
-3.10142179688274e-05
-8.38167000818269e-05
-5.26868622245817e-05
-1.41765900499019e-05
-3.77507881432707e-05
-4.66774655886584e-05
-4.46240360039025e-05
-3.11541098731995e-06
-8.58993728178116e-06
-3.07144957634379e-05
-3.26309167998539e-05
1.15693898643544e-05
1.25107696461401e-05
3.81929126695224e-08
9.47071966882634e-06
1.78548265787201e-05
-1.74654793496405e-05
-8.11529151516017e-07
-1.69221697478365e-05
5.98110022803791e-06
1.02292164760747e-06
-3.39456051950377e-05
-4.08014228324303e-05
-6.65256286807707e-06
-1.9487178367485e-07
-2.53623581212713e-05
-2.34254704439554e-05
-8.55656518392034e-06
-2.02542910562338e-05
-3.23635552766241e-05
-1.41724224566142e-05
1.77264973375939e-05
-5.8433656313984e-06
-1.14154167099188e-05
-3.04497764418378e-06
-3.28948726881164e-05
-3.89424500337834e-06
-1.16615860748767e-05
-1.90262916062137e-05
-2.71846952795848e-05
-3.62648122902249e-05
-2.91376295703661e-05
-1.39120000687476e-05
-2.50371648342075e-05
-4.56983582812773e-05
-2.55080622982605e-05
-1.26143527208287e-05
7.09041123955501e-08
-1.15795780502733e-05
-3.61467236327358e-05
1.44028018115024e-05
-4.29670565671086e-06
-1.74944839836551e-05
-2.4974444948756e-07
1.56867019472447e-07
5.40653627343791e-06
-1.93037898397086e-06
-2.25924063979969e-05
7.89869978332311e-06
1.6159426815918e-05
-3.59477500722346e-05
-2.12903955788075e-05
4.96546292822655e-08
-5.89624630482901e-05
-4.34987565434157e-05
-1.42323777234727e-05
-2.49104000930927e-05
-1.44398515767012e-05
-2.2937162139251e-05
-1.74269391661597e-05
1.17052924749655e-05
-2.39570598837646e-05
-6.59578023127211e-06
-1.61075195930613e-05
-7.60803839382112e-06
7.59870733315635e-06
-1.78296678218118e-05
-4.58465728552255e-06
6.91107617750315e-06
-1.71714495514625e-05
-2.39950667283422e-05
5.54868743966473e-06
-1.3030903165731e-05
-4.21408492402981e-05
-5.46364068871026e-05
-3.53082054021674e-05
-4.0396700324013e-05
-2.97247208843276e-05
-3.24661154683618e-05
-1.81639311069786e-05
-2.16965790730666e-05
-3.41367332246921e-05
-1.99295380337291e-06
5.31673529303696e-06
8.24413559728717e-06
-1.94659413818719e-05
1.66223050568125e-05
8.34650869916206e-06
7.77428656310798e-06
-1.63569189851078e-05
5.41444900028945e-06
2.3198371545854e-05
-2.92520604264669e-05
-2.58357870412432e-05
-2.95560260590995e-05
-4.19278139048334e-05
-4.62011650444411e-05
-5.35651152751096e-05
-2.2184365040277e-05
-1.73273570431976e-05
-5.21614089644844e-05
-2.56801437763402e-05
-5.35042340623499e-06
-2.16873636344875e-05
-1.46162533256338e-06
-4.98201805017337e-07
-2.59493220898913e-05
1.74555928344963e-05
4.60481260788525e-06
-9.09304167030725e-06
7.27959908418395e-06
1.33608912015265e-05
-2.96880775369488e-05
-4.37984817564459e-05
-1.09528716706813e-05
-2.0689616098973e-05
-5.54059130698042e-05
-4.9011227758765e-05
-2.47225991753189e-05
-2.30453814757498e-05
-6.85200649609662e-05
-5.80574378980112e-05
-1.44139305854587e-05
-3.01102469261829e-05
-3.6903513419645e-05
-9.95311729569811e-06
-1.08015215429042e-05
5.41566635290596e-06
1.72777741359309e-06
-3.92910290335736e-06
9.988179901971e-06
1.9618080839371e-05
-7.49813623591817e-06
-1.34044209315039e-05
-1.86653233528335e-05
1.18790944539007e-05
-5.09254984987506e-05
-4.21817706827075e-05
-5.45371107228566e-05
-2.86681402772455e-05
-2.32530307220476e-05
-4.31426098824654e-05
-2.29004382634495e-05
-5.38640074087199e-05
-1.90361898470763e-05
-5.59219992293753e-06
-1.28845701560562e-06
-2.03058997301504e-06
-1.38519810365594e-05
2.69110653799067e-05
1.21971951919855e-05
1.71534194976368e-06
-1.14545902086325e-05
2.55375986869375e-05
2.30151074127055e-05
-2.23738092055087e-06
-1.07480471284052e-05
9.79056367208102e-06
-3.96671401769638e-05
-5.85914758870844e-05
-2.39734342888995e-05
-2.71482737144465e-05
-3.25021055272319e-05
-5.61975421613901e-05
-3.52798014952584e-05
1.32891242535802e-05
-5.09463471143494e-05
-8.96236201783134e-06
-3.67309540232298e-06
6.54591192418519e-06
2.11005646919478e-05
-1.29621138562978e-06
1.38007850274714e-05
2.3120030047103e-07
1.30498087073748e-05
1.66862507633627e-05
-1.01097938312896e-05
-2.98143819708092e-05
-2.51458586718972e-05
-1.9393106771076e-05
-4.01855981427566e-05
-2.7361131928503e-05
-4.86945697673569e-05
-6.72657556682267e-05
-6.5091957958986e-05
-6.31382237392641e-05
-4.80114303101794e-05
-2.59697994315484e-05
-2.31602650233623e-05
-4.3152587648795e-06
-3.43997834858792e-05
-2.10186559480719e-06
3.04524535406941e-06
9.3044695481262e-06
-2.24509328962843e-05
-6.55828796797496e-06
2.00290060281579e-05
1.47299297229162e-05
-2.22015774260972e-05
-3.51230464115484e-05
-6.75362235877386e-06
-4.49452355139719e-05
-5.48643962057661e-05
-3.92118069174331e-05
-3.06201404362359e-05
-3.03003430503988e-05
-5.86958500299444e-05
-1.53093550708673e-05
1.28213262610427e-06
-9.07214073897588e-06
-4.16128346901409e-05
-1.8912688609047e-05
-6.52482218995441e-06
-1.98320142487112e-06
-2.22570570181313e-05
2.28090473894014e-05
4.01616939859073e-06
-1.47220773834275e-05
-1.96285090900605e-05
2.36639335690664e-07
-2.70877752203396e-06
-9.13651534357603e-06
-1.3788358287669e-05
-4.7386552210148e-06
-5.57145236319441e-05
-5.54799390397241e-05
-3.22643071859398e-05
1.85787942790244e-07
-2.1451793606627e-05
-1.9056923510077e-05
-3.10974528684596e-05
5.89139883611048e-06
1.84504540527625e-05
1.51967589465421e-05
-1.62706347637725e-05
1.02021379284569e-05
2.2626385027957e-06
-3.76419472523369e-05
1.5065601617988e-06
9.91851568109645e-06
-1.00847973195445e-05
-1.19920599042189e-05
1.84656933977127e-06
-1.0572967979806e-05
-1.47889443505062e-05
-3.60839579943879e-05
-1.71426735122418e-05
1.11176023887483e-05
1.42235833814283e-05
-2.82539316270314e-05
-1.52246335378577e-05
-1.44898791306293e-05
-3.02555473049046e-05
-9.23368986202515e-06
-2.63263911505236e-05
-3.20666927030554e-05
-1.78671612023407e-07
-1.71560057016453e-05
1.49314147029123e-05
-1.16763648357783e-05
-3.93322893842415e-05
-2.4287273159971e-05
-1.2010230349723e-05
-1.73241027172814e-05
-3.05227394664075e-05
-3.53794878230025e-05
-3.43136594943736e-05
-2.45099034998425e-05
-1.45929642907737e-05
-3.20574734600569e-05
-1.8789177748496e-05
-1.88101835620969e-05
-2.61586505053221e-05
-2.45813525739507e-05
-2.52781237031742e-05
-3.69365295982731e-06
-1.70695426770857e-05
-6.64683708889633e-06
-1.58410356906991e-05
-2.20087867893453e-05
-1.31373213580796e-05
-1.55260933845919e-05
-2.1437108897446e-05
-1.45283148310527e-05
-3.47375667798565e-05
-2.62883405259607e-05
-2.69037369564314e-05
-3.26510752873036e-05
-3.16825549547205e-05
-4.27122598205351e-05
-3.06286099517922e-05
-2.36140326771249e-05
-8.62554525250413e-06
4.50069138959428e-06
-4.07335134554244e-05
-1.82248023289168e-05
1.51306449256987e-05
-9.71855425546951e-06
-2.73205675767904e-05
-3.40142604952313e-05
-2.98908495069474e-05
-7.87527153675971e-06
-1.91770251713821e-05
1.91559280320871e-05
-9.72316539898067e-06
-1.28927171794249e-05
-2.80499961470449e-05
-1.52579579522073e-05
-6.43322441791149e-06
-3.81216610770806e-05
-1.95672210179397e-05
-2.56197148281431e-05
-3.40054814500202e-06
7.95058604494176e-06
-1.20757720567981e-05
-8.7516559543516e-07
-1.98075971430411e-05
1.60933949437936e-05
-3.70292066506663e-06
1.59249570058583e-05
7.1607095412945e-07
1.30400783851452e-05
-2.18471527007776e-05
-2.510070107878e-05
-1.49511334323117e-05
-1.96171932009883e-05
-1.7545366839575e-05
-2.17273363311312e-05
-3.8210111431445e-05
5.53074161999555e-06
1.21413834979027e-05
-3.08609228967435e-05
-2.81613763707074e-05
-2.3568758433596e-05
5.29952022424475e-06
-2.55185651639729e-05
-5.00141040372595e-05
-3.24974367955787e-05
7.38685693048963e-07
-9.45202392699157e-06
-3.13952778438298e-05
-9.29151252451689e-06
-1.66750580335724e-05
-9.98377994706189e-06
-3.13376999926092e-05
-2.40101033490523e-05
3.61692187624519e-05
-1.39795751815626e-05
-2.95343842118659e-05
-1.51183558878382e-05
-2.01582119254952e-05
-7.41445609492859e-06
-4.69607322506883e-05
-4.21561441539064e-05
-2.28589972853311e-05
-1.01577239984365e-05
-1.64351884164552e-05
-2.08601220301284e-05
1.51061159291894e-06
-3.4328014362269e-05
-2.14435084355117e-05
-4.50439924640715e-05
-2.9741369512118e-05
-2.05548971383925e-05
-3.19674743736966e-05
-3.07547114150398e-05
-1.72713430595863e-05
-1.32537039432826e-05
-4.11918274989367e-05
-2.74682676500117e-05
-3.0937888986096e-06
-3.00939711778182e-05
-1.16144282306233e-05
-3.23839859160345e-05
-3.12292416158682e-05
1.46323709398406e-05
-3.06466224171588e-05
1.01759754571961e-05
-2.44364465410324e-05
-2.19465138252312e-05
-1.4152542268014e-05
3.63347777937036e-06
-7.04444632852802e-06
-7.47435481458337e-06
4.31218453269362e-06
3.41266073802962e-06
-5.5642676151517e-06
-3.07644824572007e-05
-3.57905599035114e-05
-1.72930481864492e-06
-2.12568350313073e-05
-2.81132421345308e-05
-1.75277460793105e-05
-3.95633583256833e-07
-2.21801384806895e-05
-2.290612229932e-05
-1.99130316914879e-05
-1.01855152371665e-05
-4.15163155188284e-05
-1.86085004089949e-05
1.00732744492754e-05
2.34466330601003e-07
-2.36131956950716e-05
-2.29217043779736e-05
-2.04328724561946e-05
-2.02337059760417e-05
-3.47233087791233e-05
-2.30153301670135e-05
1.47882975907536e-05
1.71210770153178e-05
-1.28881870953635e-05
-1.93008830924032e-05
4.58100586244541e-06
-2.42981498983458e-05
-3.15738460696253e-05
-1.95215808298468e-05
-6.39432474020262e-06
-4.88485824247643e-06
-3.68274462288829e-05
-1.84788612983732e-05
-2.172552704136e-05
-3.0796786441618e-05
-2.38472308530822e-05
-2.63564947145614e-05
3.70119299573251e-06
-2.27928734351047e-06
-5.55182536762856e-06
-1.87209423186175e-05
4.8193421053131e-06
4.16335878904469e-06
-1.93183443022945e-05
-4.74025926061428e-05
-5.73172952234121e-06
-2.70863249022519e-05
-2.72970437160647e-05
2.61704870227433e-06
-2.1172059800634e-05
-2.08601280519655e-05
-2.29503242982817e-05
-1.44043686171679e-05
-1.68670933696363e-05
-5.79102026058711e-05
-2.29513434133845e-05
4.04554760100081e-06
7.01152411826697e-06
-1.13087616398167e-05
-1.97550310548484e-05
-1.86056841923871e-05
-3.48556509877606e-05
-4.29581341032658e-05
-1.61859043011655e-05
-3.09438748449361e-05
-2.46236765969957e-05
-1.78895124413416e-05
-2.9908371280889e-05
-2.97616674172094e-05
-2.46610946433358e-05
-3.34987338488685e-05
-5.7143428134682e-05
-4.74558463027682e-05
-1.76471453828825e-05
-1.80704643428798e-05
-6.60654166050071e-06
2.59444225139517e-05
2.4069458796099e-05
-8.54752615536317e-06
-1.22456401944946e-05
-5.60175943899327e-06
2.08459405395768e-06
-3.88107610763442e-05
1.15567092487455e-05
-1.3059367460635e-05
2.12496806697337e-07
-2.29591003239525e-05
-8.51651174873319e-06
-1.76304920613304e-05
-3.16427480220059e-05
-1.56731230025085e-05
-6.52830021139223e-06
-2.79497752960043e-05
-3.10135670918927e-05
1.27571108898265e-05
3.25261116500529e-05
-2.03177079159056e-06
-2.17353653711815e-05
1.26448148147156e-05
-1.94191598285104e-06
-2.92287733012386e-05
-3.41205985600862e-05
-1.35268523546293e-05
7.15982255152146e-06
-4.47466062074597e-06
-1.63575671057405e-05
-2.90232300699711e-05
-6.94700944635411e-06
-8.38640841252626e-06
-2.44427180441645e-05
-2.73151943107999e-05
1.37042379377767e-05
-3.80889885721953e-05
-3.47273061315496e-05
-2.44626959586629e-05
-2.13645233205219e-05
2.92454605796579e-06
-3.14969136275666e-05
4.41635310647689e-07
-7.84029077227724e-06
4.99431807969225e-06
3.20306106674403e-06
-9.07080226455084e-07
-1.50971765953377e-05
-1.84378618550475e-05
-2.782186790856e-05
1.25661860886977e-06
-1.05506641915661e-05
-1.14152997419667e-05
-2.59091908375707e-05
-1.7780571965184e-05
-2.2772447120398e-05
-1.96741505835895e-05
-2.564269334417e-06
-4.1200444896614e-05
-4.859245807722e-05
-3.74080848040169e-05
-1.20844577037058e-05
-3.65366914956263e-05
-5.11452962690915e-05
-2.21568739670273e-05
4.49131789078563e-06
-4.37615065291791e-05
-3.50642498302419e-05
-3.50464980739349e-05
3.74264477382639e-06
-2.81402837727603e-05
-4.56666731780531e-05
-2.95047922661801e-06
-9.60925560657071e-06
-4.61581340983595e-05
-2.87005706326255e-05
5.64895296836778e-07
6.61541057314276e-06
-1.63173457896795e-05
-3.19173092366184e-05
4.17012869254499e-06
1.47233485957203e-05
-4.25299677066979e-06
-4.07223607916414e-05
7.32407876182981e-06
3.02953417507073e-05
-1.87587562670485e-05
-5.73789682716772e-05
-2.09377954395069e-05
7.01586126388323e-06
-2.29776328108432e-05
-3.53140097340442e-05
-9.92351252855844e-06
3.55057762913262e-05
8.96571443975364e-06
-2.73047346587961e-05
1.50387626678035e-06
1.58928441232188e-05
-5.81324544603496e-06
-4.61285955855739e-05
-1.04001335380202e-06
3.76541143236602e-05
-1.8685446045855e-07
-2.40850915291625e-05
-9.81690234043479e-06
3.05163647090006e-05
-2.03021456640379e-05
-1.14468023592959e-05
-4.2692493235053e-05
-2.11132764244091e-05
-2.01233697238129e-05
-2.12607380192524e-05
-1.05298573756989e-05
-3.11955844212961e-05
-2.77603838490566e-05
-1.77502102783118e-05
-4.95957697571975e-05
-3.67225514143986e-05
-4.67527338914688e-05
-4.81130916452717e-06
-2.38961609292919e-06
-6.90089684418297e-06
-2.34728482652052e-05
2.00053170314139e-05
1.20878831096187e-05
-2.35956000959522e-05
-2.99184598271455e-05
-3.00824273254136e-05
-1.06146922489546e-05
-2.47128284341168e-05
-1.72725034841045e-05
-9.35161262846379e-06
1.56190038533898e-06
-6.04128624409087e-05
-5.1400860598805e-05
-1.97273386871835e-05
-1.41532568934902e-05
-4.9025097696606e-05
-4.21369195578373e-05
1.68177622810535e-05
1.9912150155142e-05
-4.50552336572707e-05
-5.27599254088637e-05
4.08197352933544e-06
2.18146135574351e-05
-2.52066438755134e-05
-2.18379663022448e-05
2.4766703098093e-05
-5.39066578851032e-06
-3.35748536855792e-05
-5.50316597437766e-05
-1.85827886431146e-06
-1.50670101978927e-05
-5.85507699317333e-05
-2.7440113251594e-05
2.51030467056227e-05
-6.61690187724434e-06
-5.27266784897167e-05
-1.64320421637184e-05
2.47137144341939e-05
9.47952923648307e-07
-3.80110580272225e-05
-5.58515882757371e-06
-2.70376152619443e-06
1.55845402199171e-05
-7.30434133838266e-06
-4.63173406263746e-06
6.89456465554747e-06
1.26495963508406e-05
-1.03869760541111e-05
-3.64898266073589e-05
-2.8305731273121e-05
-3.4847214975668e-06
-1.28444542998382e-05
-4.37028420290802e-05
-2.65152372564428e-05
-1.62852640786532e-05
-1.4928937136136e-05
-1.14260174820245e-05
-4.30234603776904e-05
-4.92363029016926e-06
-5.06996316312245e-06
3.79941248861185e-06
-2.11355566515135e-05
-4.19485178105583e-06
1.1085397066004e-05
2.50185757883322e-05
-1.08964287540675e-06
-7.91490877421401e-06
-1.31693333670425e-05
1.35888817246255e-05
-2.23857158499534e-05
-3.69152537751438e-05
-1.21261256997376e-05
-1.93411816746986e-05
-3.18888569743031e-05
-5.7066887692423e-05
-3.79864083045979e-05
-1.48269398619885e-05
-5.70571577120451e-05
-6.05957287171109e-05
-6.10623191647549e-06
1.40588251692638e-05
-4.48608803954401e-06
-2.15433992377005e-05
3.75866108023404e-05
4.61053834767143e-05
9.3777335052352e-06
-2.33545375748782e-05
-3.4118937602917e-05
2.57396104286352e-05
3.72603279783972e-06
-2.36525471259126e-05
-3.93485209767701e-05
-2.86288347694051e-05
-1.24955905790703e-05
-3.83362674270433e-05
-5.39268996630165e-05
-4.99303385738672e-05
-2.73336427721836e-05
-4.89012969077903e-05
-2.57564228217331e-05
-2.32896952635874e-05
-2.21497240255174e-05
-2.17010679089842e-05
-2.63699742036366e-05
-6.10100792448519e-06
-2.16456797525863e-05
-2.42151078928859e-05
2.31733696254239e-07
-2.42300170940114e-05
-2.01164780273885e-05
1.1551099864651e-05
-3.26902449209392e-05
-2.62768739337562e-05
-2.80324180499339e-06
1.08335291637284e-05
-2.44593180141792e-05
-3.93073770340227e-05
-4.13678006126505e-05
-1.10355026053955e-05
-3.24616610555064e-05
-5.15266572565257e-05
-3.49051019334328e-05
1.27717468133068e-05
3.98801257691039e-06
-2.04390398926524e-05
-2.93374154174354e-05
3.93547185988618e-05
2.24243814798425e-05
-1.74569535248689e-05
-3.05610570117078e-06
4.83463404571887e-05
4.91269688256831e-05
7.54490372071335e-06
-3.2214733660344e-05
3.15717546069911e-06
2.0935696324042e-05
-1.47859833980247e-05
-4.481835030684e-05
-2.13752858174052e-05
-5.1575909596488e-06
-3.73885314507874e-05
-5.51773185508433e-05
-1.34370601164078e-05
-8.56892334599586e-06
-3.43285834905148e-05
-1.65758345689692e-05
-8.27319901448166e-06
2.3970494529934e-05
3.90955700470991e-06
1.61767724354738e-05
4.39117389255895e-05
9.78627279311441e-06
-1.83553042056087e-05
-2.32905482473103e-05
-2.40503661306892e-05
-3.455913200026e-05
-1.80355425662689e-05
-2.76015118941557e-05
-1.62403934008355e-05
-3.67307441209877e-05
-3.79306463971263e-05
-4.17078649306876e-05
-1.47279583669912e-05
-5.13892178920982e-06
-4.26863122264602e-05
-9.6771667702353e-06
-7.11022950546075e-06
-3.41176231448028e-06
-9.99665167349862e-06
-9.43313427864391e-06
1.4525784341434e-05
-1.88031037017311e-05
-1.49426724584452e-06
7.02731908231854e-06
-1.11040841294566e-05
-1.13606832123072e-05
-1.75613596623302e-05
-3.42579065338805e-05
-2.61242196867115e-05
-4.00104626553576e-05
-5.55530841061666e-05
-5.12429300195434e-05
-5.07205482491185e-05
-3.22874017423312e-05
-6.32920960381187e-06
-6.13858491133212e-06
-4.95284197055122e-06
-2.55550744808759e-05
7.50728059147733e-06
-5.11644339906396e-06
-1.92720634305467e-05
-2.79432585452251e-05
1.08503617417495e-05
-6.42998979336376e-06
-3.43182404177433e-05
-1.51365174273532e-05
1.08406326381975e-05
-2.82040484152574e-05
-5.02376368561556e-05
-3.96485603094172e-05
-4.26895411414698e-05
1.35865549247825e-06
-2.5555479853849e-05
-3.79860927928443e-05
-6.69084252534081e-06
-3.48554964936697e-05
-4.90810597632174e-06
-2.72889705517215e-05
9.14842114788635e-07
1.56221910246157e-05
2.16831998804441e-05
2.0489613659422e-06
-3.94413706745558e-07
-4.93251151405841e-06
-3.74394394414517e-05
-3.79077197002128e-05
-2.43184974927991e-05
-1.68005179139845e-05
-1.17292428386655e-05
-1.2044442710229e-05
-2.19707673683224e-05
-6.1371064983641e-06
-1.79508712320709e-05
-1.74813523456355e-05
-2.70632554089489e-05
-1.28539818669135e-05
3.21561987042898e-05
-1.132190046006e-05
-2.57369287009764e-05
6.97747947930959e-06
2.33005091367465e-05
-1.82573762026218e-05
-3.53654865063647e-05
-5.79204040859168e-06
5.31637477619769e-06
-3.85516513459197e-05
-3.48801509833369e-05
-2.6028610494202e-05
-7.19379755210673e-06
-3.0069912045175e-05
-6.16001189939215e-05
-2.50526408385643e-05
7.00748997867405e-07
-8.31472510814196e-06
-4.90855312288173e-05
-4.03855824767632e-06
2.81353023690546e-05
-1.20173034453458e-05
4.12030085584997e-06
1.45280593772327e-05
1.60126254833277e-05
5.39518817616353e-06
-2.97996104560193e-05
-2.25172475720375e-06
-2.28858933755168e-05
-3.67176335071426e-05
-2.77859478828668e-05
-3.47405571955551e-05
-5.29573443683644e-05
-3.53603383819761e-05
-2.67356533672975e-05
-6.91372004843495e-05
-4.68460559129497e-05
-3.02923560857419e-05
-2.00577281098035e-05
-7.61674644662356e-06
-7.64817074850822e-06
-3.34217994903025e-05
1.63275020599137e-06
-6.3883829450243e-06
-1.54758444555745e-06
-2.25097636431538e-05
1.49538234598553e-05
3.65915019317392e-06
-1.72421364904668e-05
-3.33374381661594e-06
-3.89724885147002e-06
-1.14990730262001e-05
-6.7970122500004e-05
-3.00240280473229e-05
-1.95747396641501e-05
-6.54653865335624e-06
-3.79357864908958e-05
-3.50512591755032e-05
-4.60865027492957e-06
-1.41539578575349e-05
-3.86231376500596e-05
-1.88044383902021e-05
2.76273818063183e-05
3.13262139785631e-05
-4.34511531246386e-05
1.00595225249081e-05
3.77908840138913e-06
2.97096756447304e-05
-7.86270302333601e-06
1.99923058697116e-05
2.11336125230215e-05
8.32592357404328e-06
-1.61804908247185e-05
-9.22558401004488e-06
-4.44256288722786e-05
-4.51945111798986e-05
-5.40562416309266e-05
-6.44529164315493e-05
-5.63455160156244e-05
-2.70248742291624e-05
-2.70990920351968e-05
-2.61289186802968e-05
6.66398700043343e-06
1.51652653541051e-05
1.61476183805151e-05
3.54385809482199e-05
2.89471470739752e-05
3.09198057140375e-05
-3.20048928249722e-06
4.35093705966117e-05
2.56982896136775e-05
6.15690612772581e-06
-1.10851286806447e-07
-1.3817604978912e-05
-3.67323101263085e-05
-4.46120566722484e-05
-2.97149166267137e-05
-3.66223248939697e-05
-4.6721769400892e-05
-7.1353595639453e-05
-4.14944367984132e-05
-5.51920677448734e-05
-6.38744055472949e-05
-2.42082486677907e-05
-2.68408934782127e-05
1.53164688799466e-05
-5.50727539333528e-07
-6.39675260987067e-07
2.17896531483083e-05
3.22457780033581e-05
1.08489527956507e-05
-3.83642653295064e-06
8.76651655458177e-06
-2.36781730175145e-05
-4.11950197430647e-05
-2.20742518522218e-05
-1.72017615719091e-05
-1.51371446961879e-05
-5.61185323047349e-05
-6.43636326709102e-05
-7.11234439190072e-05
-4.81597354664136e-05
-3.85895801893097e-05
-5.69207788242758e-05
-2.54147481960745e-05
-2.55931425765497e-06
-4.28245031623269e-06
-6.05560189979738e-06
-1.22107171160845e-05
9.51790100650502e-06
1.32218900927306e-05
2.44762018003009e-05
3.81715764993882e-05
1.63546519482504e-05
3.05189311101619e-05
2.62472586499889e-05
5.58198419184614e-06
-3.32866663341327e-05
-6.24381318953247e-05
-4.07143060933116e-05
-6.12119192412418e-05
-4.03951155524771e-05
-1.86444713384812e-05
-4.75161428187581e-06
-2.43550650668486e-05
-4.74863233205287e-05
-1.67380693681396e-05
1.67079420479603e-06
-1.05276689643115e-05
-5.75707046193367e-06
2.73469869899928e-05
-2.323916298728e-06
-2.31045058341427e-05
-2.17341378901544e-05
9.94227462339107e-06
1.21538720169355e-05
-1.76352787661336e-05
1.02133234511058e-05
-2.97480887161661e-05
4.04155762611335e-06
-8.47527667537869e-06
-5.32670264821641e-05
-3.44325409055653e-05
-2.93532934361513e-05
-3.30045759037038e-05
-7.09596909351164e-05
-3.6796375099916e-05
-3.53629866507375e-06
-6.00601043840186e-06
-3.31370510798506e-05
-9.2961191091114e-06
-9.38896823461639e-06
1.31948827745324e-06
1.18886881884763e-05
-2.93001495772741e-06
9.57980751237151e-06
6.40812737850648e-06
-2.72006825631469e-05
6.37373091596052e-06
-1.00650813351886e-05
-1.620719679294e-05
-2.23019162969238e-05
-3.53618136256431e-05
-4.56460439852218e-05
-4.79054974712793e-05
-2.51911939085141e-05
-3.04086164504362e-05
-2.82284600582701e-05
-6.98688279218596e-06
-3.3016395138575e-05
-2.49425832824701e-05
-1.88216483388108e-05
4.4374627888387e-06
-1.32975419743281e-05
5.26026068412326e-06
-3.23032077380163e-05
-1.50916948536994e-06
-3.13665828820514e-05
-2.94753894054822e-05
1.19121591526728e-06
-4.8857848808234e-05
-4.05657124351193e-05
-2.4910161296763e-05
-1.47513196618228e-05
-2.20697624024518e-05
-1.7650783541021e-05
8.35853960809689e-06
-4.82422419723502e-06
-1.60142904229689e-05
-3.19862947014766e-05
-4.07214920685977e-05
-1.39431631862763e-05
-2.49567365397736e-05
-9.28179878019188e-06
-9.46505660908307e-06
-3.15858728395921e-05
-1.44160404375503e-05
-2.81526274730001e-05
-2.2644471308746e-05
-3.79715355804143e-05
-2.06066199880626e-05
-3.66998555431519e-05
-3.66629745682382e-07
-1.28386916874056e-06
-1.62344049863784e-05
4.06605882151766e-07
1.07282810261848e-05
4.05252955387536e-06
-2.0725903802285e-05
7.57917922316113e-06
7.05481411996478e-06
-5.3362150919704e-06
1.71500958648259e-05
1.21971378399459e-05
2.3461586874458e-06
2.25839105798411e-05
-1.01050538237314e-05
-2.1507909663229e-05
-9.09985628206793e-06
-1.16042836887168e-05
-2.72153621512092e-05
-3.28954703042351e-05
9.1591342983432e-07
-3.20783450954842e-06
-2.11685178025545e-05
-1.07513702103127e-05
-1.72380417093923e-07
-2.27119241987051e-05
-3.69764866501241e-05
-2.52915330029443e-06
4.82179015275785e-06
1.61548071614836e-06
-5.70408534945424e-06
-1.64187692575871e-05
-1.91581749862776e-05
-1.98632316479242e-05
-4.07322671795886e-05
-8.22267062871845e-06
-5.38796579898199e-06
-1.96667105790752e-05
-3.29655579053181e-05
-4.80759758561883e-05
-5.36220474736804e-05
-6.0670419843337e-05
-6.65317949902547e-05
-5.01369546652241e-05
6.91718909813056e-06
-4.29173172107392e-05
-4.76041813449897e-05
-1.03106173410434e-05
1.88308227382035e-06
-5.92479712283021e-06
-1.42359486963009e-05
-1.27329329557366e-05
-2.78272261949028e-05
-8.26670664017006e-06
-7.75530979641545e-06
2.35242989909875e-05
-3.30429374304375e-07
-2.25027985943184e-05
-3.28613450139601e-05
-2.44437237593179e-05
-3.78609053469098e-05
-6.84600570214139e-05
-3.7738180212107e-05
-3.4697520508626e-05
-5.2823054359415e-05
-5.22299871644767e-05
-3.70051295396036e-05
-1.28989855965299e-05
-3.46741241324879e-05
-2.84441937499372e-05
1.60644421709969e-05
3.39257693568091e-05
1.00246707629572e-05
-1.23866638915873e-05
2.32651918932551e-05
3.1886326815703e-05
2.09967333738102e-07
-2.57342540885277e-05
-4.67530493790825e-06
9.10716800226631e-06
-3.81626933302498e-05
-4.29815959897474e-05
-3.69106071323819e-05
-8.1383777521691e-06
-3.4656570267379e-05
-4.51229540611538e-05
-3.89105636126702e-05
-1.53258709050241e-05
-1.61042764513749e-05
-5.2397137203307e-05
4.10407425162358e-06
9.4389703044031e-06
2.91906862676369e-05
-2.08023380538875e-05
2.36089509699498e-05
1.05659343999852e-05
-7.52597619818828e-07
3.65500955826311e-06
7.87735656637775e-06
2.22643782125579e-05
-4.07363028384298e-05
-5.04490109231462e-05
-2.9314047381679e-05
-5.44657794137008e-05
-8.32907197638532e-05
-4.67013285842229e-05
-1.95644135702866e-05
-5.17892706732507e-05
-2.73913824839928e-05
-1.92249443767038e-06
-1.33624221208125e-05
-2.09523533998122e-05
-2.66002060686783e-05
-6.02935685536636e-06
1.86042006888061e-05
-1.83815866352629e-05
2.29365815743762e-05
8.492028138596e-06
8.10142071842712e-06
-2.81949386805969e-05
-3.20473188409652e-05
-1.8895412498528e-05
-2.90168544666752e-05
-6.05440944858697e-05
-7.18979048410884e-05
2.35076268431332e-06
-2.36874232621021e-05
-7.8655589082521e-05
-3.27459115475759e-05
-2.09663617512591e-05
-2.90388399114079e-06
-5.03800800362879e-05
-5.9212846427208e-05
3.20648884604785e-05
8.55140167667221e-06
-3.64596794095074e-05
-1.71544976443858e-05
2.65429206347433e-05
1.39316834650019e-05
-4.77523766437012e-05
-3.45181591306748e-05
4.59215475487251e-05
-1.80938575985122e-05
-6.71117493362391e-05
-1.66069207719904e-05
7.44463241799392e-06
-2.9266701605808e-05
-7.56024511734633e-05
-3.36066109609934e-05
3.14351909561442e-05
-3.77596269695153e-05
-5.76704512425579e-05
-1.27249799727663e-05
-1.31225702485885e-06
-5.79675544260682e-05
-3.23886507080185e-05
3.20772869770931e-05
6.42396704917649e-06
-5.62635486934506e-06
6.43736027312013e-06
3.12843371672667e-05
-3.21070859689152e-06
-3.86392510279112e-05
-1.84661369967287e-05
1.07340208517388e-05
-1.64744758000374e-05
-6.14846064476712e-05
-1.61308800762387e-05
1.89316600354425e-05
-2.05422209547682e-05
-5.65656093746713e-05
-2.67001911702113e-05
1.72019651626505e-05
-2.10544162505978e-05
-4.58124671967001e-05
2.43473812295126e-06
4.19839882822385e-06
-1.86925505125146e-05
-2.66889929921189e-05
1.54294857166249e-05
4.21331803557115e-05
-3.66002166933095e-05
-3.45567161872575e-05
-5.87650502826469e-06
1.63712163264442e-05
-1.93203623610325e-05
-2.86656309064794e-05
-2.56859110126597e-05
-1.84268566906313e-05
-3.7548972883985e-05
-2.7870491321494e-05
-2.55385660133063e-05
-7.0991039401227e-06
-1.60930848020665e-05
-2.57577420673519e-05
-5.99795461234148e-06
-2.70635402268131e-05
-4.54486693589906e-05
-1.83983894378944e-05
1.65124933290784e-05
-3.33046877763794e-05
-3.42892242987087e-05
1.12206974632426e-05
-4.89782525491321e-06
-4.27557039638595e-05
-3.58762385293228e-05
-1.8593405347445e-05
-1.3500575963516e-05
-6.48982741469386e-05
-4.27125825793023e-05
7.58370244042388e-06
2.53197286204269e-05
-3.89533874015303e-05
-3.6943388482405e-05
-1.46862254501755e-06
1.7097841991688e-05
-4.48876486515789e-05
-3.9469069321925e-05
1.74294247378164e-05
1.1560101591152e-05
-3.69457186925761e-05
-3.2399779650357e-05
-8.15736320782176e-06
-9.25022210869762e-06
-4.21983168042112e-05
-3.49842914357841e-05
-8.74158499978474e-06
-8.37227047598119e-06
-4.28297667962572e-05
-2.26829092694224e-05
1.45487789514562e-05
-2.35985550607536e-05
-1.45072836126937e-05
8.72982302236068e-06
-2.76593875520576e-06
-2.04191481252259e-05
-2.95255562113967e-05
1.00349129133819e-05
8.26506493208284e-06
-1.65388971366211e-05
-4.60406328714169e-05
-5.25345354237713e-06
-6.48166708103034e-08
-5.47913340751939e-05
-5.29122452354651e-05
4.20046022711772e-06
-1.14585154262076e-05
-3.3667570751557e-05
-3.79199281022914e-05
-2.4289911227067e-06
-6.60435190090605e-06
-3.99798978467323e-05
-2.93747841937687e-05
6.0971586301581e-06
1.74091771288669e-05
-2.45673993668159e-05
9.75102890418673e-06
1.31069831040032e-05
1.30879271768679e-05
-1.74317786054823e-05
-1.72072582637399e-05
3.02861614737484e-05
2.91403594132604e-05
-4.12335363369541e-05
-5.14259702906598e-05
-1.59954363784132e-06
-3.75658996446924e-05
-4.60648823255994e-05
-4.97784966063446e-05
-1.60266486246754e-05
-5.00765879216339e-05
-3.09453970575569e-05
-6.17057783124374e-07
4.74546278174637e-06
4.88868496528846e-06
-2.4228557693126e-05
1.95943077780203e-05
8.04354403354876e-07
-2.23915146891731e-05
-1.30205097459004e-06
-1.73743371815901e-05
3.04173814108093e-06
-9.02070074986932e-06
-5.28666720486751e-05
-2.67494758130093e-05
-2.49397612060509e-05
-3.51813966980594e-05
-3.06188347018238e-05
-2.75998881842163e-05
-3.37198061964532e-05
-3.1354255595898e-05
-4.44884262905292e-05
-6.41396066757849e-05
-2.585724382212e-05
-3.41474754525409e-05
-3.19875102063457e-05
7.04725039987631e-06
1.74342457667964e-05
3.69456300038507e-06
-2.11759086592886e-06
4.59414233110853e-06
8.19442916469207e-06
-3.76772183734518e-05
5.03732983802073e-06
1.29869565550577e-06
-1.8922826784605e-05
-5.84455990952724e-05
-2.44571802962865e-05
-2.01686496072269e-05
-4.84371712612914e-05
-6.72337482448312e-05
-2.76876155755139e-05
-1.2703203455132e-05
-2.52965173159916e-05
-3.13870232600732e-05
-1.58422691680163e-05
2.83838725484727e-05
-1.78631698388392e-05
-2.63128719852954e-05
1.46817294517989e-05
1.73402493285944e-05
-1.64448375009423e-05
-2.29655761325549e-06
-8.40059294961617e-06
1.84387922812538e-05
-4.06455013697695e-05
-1.57526112454295e-05
-2.10417144466319e-05
-7.3214711881356e-06
-2.5669116943305e-05
-4.23285989980801e-05
-2.64566666695881e-05
-4.7110553308886e-05
-6.38604913832657e-05
-2.66236130651693e-05
-5.7475335611267e-07
-3.84217549956422e-06
1.3697346851931e-06
1.31715192511734e-07
2.43765297964754e-06
2.96569140169306e-05
3.7484822879242e-06
-3.46987219373889e-06
1.20857741485707e-05
8.77432032572869e-06
-1.59033678173915e-05
4.43105916345071e-06
-3.21263598477827e-06
-2.90187029012859e-05
-4.69030898021897e-05
-4.91107333979464e-05
-3.79680793736587e-05
-3.89143425668702e-05
-7.35374349384179e-05
-1.61295364547022e-05
-2.3852201471333e-05
-6.3140413434018e-05
-2.67194380836499e-05
1.1932668088779e-05
2.50687850572744e-05
-2.61166433210334e-06
5.89384426271576e-06
1.44247423967854e-05
1.9579147631643e-05
-6.3284271293496e-06
5.55794622772351e-07
2.26337714511827e-05
-1.51322144258826e-05
-4.46247172950775e-05
-2.9628641808101e-05
-2.10200135530501e-05
-2.68635391752998e-05
-5.16134331709395e-05
-5.71966236896674e-05
-3.66875338176579e-05
-2.61319981712729e-05
-5.41578010684944e-05
-5.17833914576454e-05
9.97733905302697e-06
7.31159939946794e-07
-4.04522858118806e-05
-2.54084089440033e-05
4.17136658319089e-05
1.73981997887287e-05
-2.248601164622e-05
7.08900186751228e-06
2.38427013968773e-05
5.34355627301085e-06
-3.9029848372594e-05
-1.29240337745725e-05
2.98497744837444e-07
-4.16370993498545e-05
-9.770570427028e-05
-3.26300306901967e-05
-3.04442291518625e-05
-6.92062575830029e-05
-6.28858937382063e-05
3.88376244237261e-06
-2.17556649629682e-05
-3.38201380332528e-05
-6.30961521456549e-06
2.8461582537343e-05
-1.6227547051189e-05
2.04882693908742e-05
3.01624942663637e-05
1.69907889232062e-05
-6.07796569428082e-06
-2.43062064464201e-05
-1.77214596175443e-05
4.41711246942833e-05
-3.9368322095804e-06
-2.1782451256649e-05
1.35526918424806e-06
6.23826520160052e-06
-1.67163337481764e-05
-3.042673966197e-05
-3.38522573496616e-05
-2.02780015738626e-05
-3.27815943055925e-05
-7.24406259189518e-05
-3.71131757040738e-05
1.75285269068106e-05
1.28460451963318e-06
-3.05252629790018e-05
-3.07938128842618e-06
3.24769191909992e-05
1.67341521404225e-05
-2.00006760877551e-05
6.16169900426043e-06
1.19021178743398e-05
-2.87995432502983e-05
-3.20170046976494e-05
2.31477501403454e-05
-1.47350264440048e-05
-5.69333374799492e-05
-3.16397055886662e-05
-1.33170387486523e-05
-3.70317812022442e-05
-5.67660588210358e-05
-1.47688247925034e-05
-1.36802781487982e-05
-1.59643121845566e-05
-2.59881248446957e-05
-2.25433802569133e-05
-1.23304378609287e-05
-3.38846928536036e-07
-5.53980125305248e-05
-1.39646098110713e-05
-3.66218458908563e-06
-2.35384474183867e-05
-3.8330267637469e-05
-2.24342852733278e-05
-1.1987819214412e-06
-2.33064486027692e-05
-5.64680461783299e-05
-4.54938528832289e-05
-4.48014725172013e-06
-3.20024000313405e-05
-1.74143148213236e-05
-1.37109951620128e-05
-2.25799838962153e-05
7.04870076146473e-06
-5.58959576657184e-05
-7.91840942574546e-07
1.13778448167245e-08
-1.83767162844645e-05
-1.26166519268803e-05
4.48093117066112e-05
-7.5861819051455e-06
-3.77807186163229e-05
-2.00942629495411e-05
-8.30563301379144e-06
-1.93361040832308e-05
-5.2057978245963e-05
-6.94432846132097e-06
-4.25005429239681e-05
-3.65367097259593e-05
-6.43852293568766e-05
-2.67222260420339e-05
1.44684749996457e-06
-1.96045239233315e-05
-3.95325583080227e-05
2.19439209220025e-05
2.45535251810275e-05
2.63629488162126e-05
7.09991028696103e-06
-2.45487376293884e-06
2.50261983753293e-05
-1.71864539858011e-05
-1.68277275408323e-07
-1.74198605917041e-05
-1.96502739404478e-05
-1.13020337316598e-05
-2.5260339667497e-05
-2.48712921869853e-05
-1.19465358144467e-05
-2.64479414559615e-05
-8.28623555953785e-06
2.24224415694863e-06
-2.84229017251503e-05
-1.1059300821966e-05
-1.12792219454696e-05
6.66961091389191e-06
1.40089535979201e-05
-1.74549751097062e-05
1.08149377658952e-06
2.30924445071037e-05
8.55167826001416e-06
1.26840715102406e-05
6.85131094026452e-06
6.16848393990647e-06
3.71299288205709e-06
-1.48534615730902e-05
-7.11988546601506e-06
-1.64223386471087e-05
-5.59696874386315e-05
-2.87213289564005e-06
7.26425871275141e-07
-4.00649041400977e-05
-5.68317989479043e-05
-3.09974769853433e-05
-2.4486051551502e-05
-6.03581422229283e-05
-3.14139738559768e-05
1.29514386137509e-05
1.66580433293077e-05
-2.20183392941128e-05
-2.65114249308213e-05
1.28533263787159e-05
2.45411654755578e-05
-2.76140302174315e-05
-1.50605963559525e-05
8.56998185569096e-09
-1.1146643246236e-05
-2.31917940609672e-05
-6.0141273749018e-05
-1.03552245936972e-05
-1.71899055613253e-05
-3.1898990370409e-05
-4.77388694850383e-05
-3.11477832754872e-05
-1.30690074424151e-05
-4.09963013021161e-05
-5.85272752287893e-06
-4.33012326518709e-05
-1.94966004711148e-05
-5.63399072232237e-06
-1.85372163977165e-05
2.99537273257604e-06
1.19537653774996e-05
9.51721547978152e-06
2.63715520539067e-06
1.15063934459899e-06
-3.42951407126653e-05
5.81755324092257e-06
-1.99293798887532e-05
-4.38890150976358e-05
-1.12816352623884e-05
-5.58225062018753e-05
-1.26834045274395e-05
-2.51190567400393e-05
-6.13741829925657e-05
-3.80483993739191e-05
-2.10063069806196e-06
-3.34384170685465e-05
-1.28920192771651e-05
-2.53945099497387e-05
2.08388112473316e-05
2.13053329550702e-05
-8.31133568697921e-06
-7.8925529425675e-06
2.35948636229945e-05
2.94362687728781e-05
-2.99264070242431e-05
-4.52510507713921e-06
2.69983184473251e-06
-1.89050608002724e-05
-1.50256429256631e-05
-3.08173854673571e-05
-2.37298795589862e-05
-1.55375621054742e-05
-6.99597239664569e-05
-4.92388048769223e-05
-1.22579466364254e-05
-4.6105199014983e-06
-2.64891015697087e-05
-2.38612767437598e-05
-2.72897574810948e-06
-8.01974801300506e-07
-6.40202087948602e-06
-2.54638493415304e-05
2.50422087597882e-05
4.5698926981243e-05
-2.48993041318999e-05
-1.94595888295609e-05
-8.59599118324786e-06
-4.85642474921063e-06
-1.56540997673393e-05
-1.94282269789437e-05
-5.49771614624676e-06
-1.70364358567991e-05
-5.01186737075644e-05
-3.47888350786425e-05
-3.30796461242293e-05
-4.40820192262914e-05
-3.59774475559618e-05
-2.32694654352785e-05
-9.50808792221421e-06
-9.78441576002417e-06
-3.05487750977939e-05
1.13700241228653e-05
5.49478701921844e-06
-4.68083092995281e-05
3.20670785020319e-06
1.5491736317549e-05
2.99719886252244e-05
-1.79124542840525e-05
-2.79204195275262e-05
-9.80716784651078e-06
-3.76305467015093e-05
-3.75693602307768e-05
-1.52937023263117e-05
-5.14519479189348e-05
-6.53990216870094e-05
-2.30940364907757e-05
-2.91167995198068e-05
-1.6841656108347e-05
-2.11692887586352e-05
-1.52576620823975e-05
2.76852510851829e-05
6.51850215386093e-06
-3.79224164454229e-05
-1.49109451692425e-05
3.38686708020926e-06
3.41162061093322e-06
-4.5045490512379e-05
-4.71778364359379e-06
-4.28298028513177e-06
-2.12462233633112e-05
-6.45606530952867e-05
-2.14836206210752e-05
1.77019417335215e-05
-2.48395876087257e-05
-6.32397929113035e-05
-1.25238474950542e-05
2.34288449748987e-06
-5.02707440304915e-05
-3.36382189394003e-05
-3.4456326610338e-06
3.03492380256834e-05
-5.19040928273739e-06
-3.07098524761106e-05
1.03969403580822e-05
3.49124057204188e-05
-1.29106715712984e-05
-5.01818854078949e-05
-1.61043474043029e-05
2.27674746741622e-05
-1.78591254356078e-05
-9.40177594742653e-06
1.6472946702663e-05
-1.43525226454911e-05
-3.83039369222946e-05
-3.87821187975237e-05
-1.44688630128096e-05
-3.53698710038465e-05
-6.36152404079437e-05
-1.79050279900369e-05
2.09936497379199e-05
-2.87321521246501e-05
-5.79169371711546e-06
4.38732248419649e-05
1.99013798363352e-06
-2.46653733703802e-05
-3.91356113864507e-05
-2.02480874022906e-06
-6.95555102792157e-06
-2.37375587515151e-05
-3.78743974652814e-05
3.44291975430083e-06
-1.64374014165221e-05
-3.09373207128957e-05
-5.24811717042403e-05
-3.20489871879518e-05
-1.80055590112549e-05
-4.16095758464458e-05
-5.39340774162343e-05
-9.36287650222624e-06
4.11468309974269e-06
-2.364747251575e-05
-2.7296523396526e-05
2.71874416902396e-05
2.62409398716484e-06
-2.81297281719246e-05
-1.22536330799903e-05
3.69427808381864e-06
-1.83362311508181e-05
-1.86935378050259e-05
-2.3499242099169e-05
7.80421209026404e-06
-4.35998811804561e-05
-4.00664815397769e-05
-3.42042361582351e-05
3.14574974594811e-06
-1.67815263630543e-05
-4.78383910315292e-05
6.37450119463359e-06
-2.35013601910979e-05
-3.23439255277053e-05
-1.29192048615415e-05
-3.10770634218231e-05
-2.83194970950272e-05
-9.55286633113338e-06
-9.49405541674744e-06
-9.96005227007842e-06
-1.46976660940934e-05
-1.41475489836518e-06
1.68183365652502e-05
1.0917354485847e-05
-7.82415088561878e-06
-1.97147432997549e-05
9.96936039052233e-06
-4.8467416339795e-06
-1.94967008555699e-05
-1.34819474609125e-05
-2.68259589339184e-05
-6.33980948741026e-06
-2.56145563613181e-05
-4.11953886545984e-05
-3.45947747001178e-05
-2.72662818158036e-05
-8.02126900390672e-06
-4.84998476618539e-05
-2.10147365741666e-05
1.75604845331605e-05
-2.50415458597086e-05
-4.33812828900237e-05
1.25670908420435e-05
-6.58046123969167e-06
-1.03719302432519e-05
3.3994248396566e-05
-1.48243266328464e-05
4.21826890166755e-06
-1.66501388968409e-05
1.37725917714413e-07
-9.46714269333347e-06
-1.65394742150183e-05
-2.42800215082047e-05
-2.44215987268406e-05
-3.37646440151802e-05
-2.50206122096087e-05
-1.65039305301104e-05
-2.58508643727589e-05
-1.14084162092196e-05
-9.52228488302159e-06
-1.4113446883976e-05
-2.85889813297722e-05
-7.93161280358204e-06
-8.03814473582459e-06
1.6605486921704e-05
-1.58396157064697e-05
-1.21360433571766e-05
-2.74754112795018e-05
-8.27957122303088e-06
-1.98766908940564e-05
-4.28698872323896e-05
-2.0315244085302e-05
-2.22092154636837e-05
-1.5896281652644e-05
-2.92944093716502e-05
-2.48569652814742e-05
-3.78703613104897e-05
-4.37720636748622e-05
-1.54611041370067e-05
-2.75278489245598e-06
3.59661299830767e-06
-1.74199311910114e-05
-1.25256696261455e-06
-1.66317221985431e-05
-1.77384685988602e-05
3.10744347120656e-05
2.99223398670503e-07
-3.14985075056191e-05
1.44127508877821e-05
-1.03175860857729e-06
-3.17096357604326e-05
-2.4814161701943e-05
-4.58280109501061e-05
-3.73730426177874e-06
-2.06068549284722e-06
-3.37223543049901e-05
-6.47592475949155e-05
-2.35498670264129e-05
2.42094204804957e-06
-1.07394689256234e-05
-3.22222261454548e-05
2.1882250857524e-05
2.74081826326833e-05
1.31259819079708e-05
-2.1921584026289e-05
1.93565483393265e-05
1.30366858923368e-05
-1.20737505193055e-05
-1.22832306150084e-05
-1.25871218086727e-06
-5.64771868427845e-06
-2.10611949514678e-05
-2.61088760384896e-05
5.73034222291177e-06
-1.90482782540783e-05
-2.31497703312355e-05
-5.23362752693183e-05
-1.31166281737581e-06
-3.75571504071908e-06
-4.94580414559756e-05
9.24625827141317e-06
1.75578684207887e-05
7.69873141000641e-06
-3.52188498470234e-05
-1.39880709700582e-05
3.36552322315856e-05
-1.32535725630414e-05
-3.2406376232874e-05
-2.7189901651746e-05
-7.65984290305823e-06
-3.60131350536701e-05
-2.15654255382534e-05
-2.14756613147362e-05
-2.68745307324366e-05
-3.18046812169308e-05
-6.11889040320943e-06
-9.27196373318359e-06
-2.44897730936566e-05
-2.7295138012071e-05
-3.57156359320388e-05
1.73161272464395e-06
-5.37761720272575e-06
-3.54135272676908e-05
1.21148730995755e-05
6.41825431198572e-06
-2.8665475628916e-05
-1.77358484379397e-05
-1.72255488586509e-05
-2.55881768673337e-05
-1.288402759867e-05
-4.39615096354141e-05
-3.11926874957963e-05
-1.97940995628456e-05
-3.98321764915924e-05
-6.50380464144852e-05
-3.09703326090894e-05
-7.12011131217414e-07
-1.72715671835298e-05
-3.69201154616561e-05
-1.76155392278142e-05
1.37336874099543e-05
-2.28017894267617e-05
-3.26022198273817e-05
-1.94813841528772e-05
-2.08796995572828e-06
-1.16387533889058e-05
-4.61946145456826e-05
8.19682896188936e-06
1.45870316358608e-05
-4.20844805457599e-05
-5.01130481422189e-05
-4.4832453242263e-05
-3.64854804430076e-05
-1.23490679254919e-05
-9.04634157713584e-06
-1.6562766150042e-05
-1.97594065117859e-05
-3.23556130733116e-05
-3.47608449442352e-05
-3.85511642484713e-05
-3.02408375356058e-05
-1.48048994130081e-05
-1.57455862112016e-06
5.11991471463152e-06
-1.67910103610934e-05
-1.25339929454747e-05
-7.99802832577828e-06
-8.6196910761726e-07
-2.9704081684121e-05
-6.56856174768098e-06
-1.93325133859701e-05
-1.14573310680677e-05
-1.96975904683373e-05
-9.37856282680736e-06
-3.22442541406131e-05
-3.06104872395524e-06
-3.16885609923238e-05
-1.08752435803245e-05
-1.686030279093e-05
-6.02315866500273e-06
-3.21511598630841e-05
-4.15089429025566e-05
-1.80476840426861e-05
-2.38702915087795e-05
-2.31568617599874e-05
4.25438783538285e-06
-1.41882651880162e-05
-5.06999956535478e-06
-5.23098627398766e-06
-2.44161025463313e-05
6.2926450409613e-06
-1.73104797023301e-05
-2.55788402114264e-05
-1.39011301372538e-05
-1.73662972758026e-05
-2.09238368404644e-05
-1.68684125448686e-05
-1.92015808808213e-06
-3.05948590897742e-05
-3.93180601534765e-05
-4.6304795824998e-07
-2.85305672436245e-05
-1.92963504503328e-05
-1.85384549347903e-05
-1.53776426892141e-05
-4.03890456581643e-05
-2.71658822375313e-05
-4.49211599624303e-05
-2.41347870690671e-05
-2.40908898238948e-05
-3.2645917191415e-05
-1.32610379413475e-05
3.6427358795751e-06
8.31406283107278e-06
-2.82279492929841e-05
-2.54454991054261e-05
-2.62874851510583e-05
-3.03054187510809e-05
-1.89435120746041e-05
-6.6525738270218e-05
-2.94332154499625e-05
-1.09516736177149e-05
-3.48030439774251e-05
-2.12387718483503e-05
-1.23970629784481e-05
7.30940906810899e-06
-2.6574042714856e-05
-2.3731679753125e-05
-2.1480147000718e-05
-8.74767726894106e-07
-3.66231008661972e-05
-2.14011795618278e-05
-1.1764883124971e-05
-4.38918240388157e-06
-1.59894580742906e-05
-1.77703787049933e-05
-1.9937070080446e-05
-2.07948430233645e-05
-3.98897827959559e-06
-2.06289370742854e-06
-2.89805996735797e-05
-4.90828928119636e-05
-3.11070612966699e-05
-3.9323222200997e-05
-4.03015817113587e-05
-4.67561603099157e-05
2.0711441101273e-05
-1.38164208874353e-05
3.82078956958572e-07
1.09154453709224e-05
1.69800693260452e-05
-2.63139858192013e-06
-6.07648348422604e-06
-1.0056335707739e-05
6.1735571867051e-06
1.13759177521863e-05
-2.94985379362558e-06
-1.94721368130865e-05
-2.48527195845144e-06
-1.8500805939468e-05
-1.5722929213738e-05
-1.39520164818723e-05
-2.83866770202999e-05
-8.65433137784815e-06
-2.86794239912638e-05
-2.70056797940766e-05
-9.79382222427428e-07
1.67534444109083e-05
-2.38169923633226e-05
-4.56992021617631e-05
-1.57429619240121e-05
-2.42032528107747e-06
1.81626344416442e-05
-3.06415070160088e-05
-9.58208696403933e-06
-2.09209257790204e-05
-6.30504714118042e-06
-1.5432656773855e-05
-1.56330015906037e-05
-4.24427066486891e-05
-3.7654056384525e-05
9.92472713099563e-08
-1.24468421111693e-05
-4.41617927116063e-05
-2.05689158952075e-05
-1.87689678805959e-05
-3.59968029152594e-05
-1.89452558224517e-05
-9.79636580917658e-06
1.31367729504593e-05
-1.56513294742376e-05
-2.36021042364111e-05
-1.67808269014537e-05
-2.33946953347567e-05
-3.7465369973249e-05
-2.02421913892277e-05
-3.71811968872421e-05
-2.51078187556435e-05
-7.08698707655866e-06
-1.23884330853679e-06
-2.53469456625647e-05
-2.08037631184437e-05
-5.69566557758669e-06
-1.01807832536631e-05
-4.11414384717791e-05
3.55205622829682e-07
6.52647406533024e-06
-2.81094202506635e-06
-3.10686160868588e-05
-3.94380043689341e-05
-1.36058156248148e-05
-8.37489721603912e-07
-1.10626061560922e-05
2.26722771360561e-05
6.86326862224152e-06
-2.65674791299429e-05
-1.35212543214632e-05
-2.60723945333851e-05
-9.742964036223e-06
-2.56333716004694e-05
-5.30803232987435e-05
-8.19425569509479e-06
-1.66720424250498e-05
-3.89801592809746e-05
1.76954358051732e-06
-2.18495985567881e-05
-3.45179815950224e-05
-1.87705686551353e-05
-2.19253439472804e-05
-1.3282706770184e-05
4.00036287036732e-06
-5.8047115792573e-07
-1.90830009418764e-05
-3.48686824090719e-06
1.12777623291984e-06
-1.32796565288943e-05
8.94545968435948e-06
-8.3600258315011e-06
-1.24098137895846e-05
-3.37623347271846e-05
-3.35569457098843e-05
-4.89181976980236e-06
-1.44691866310587e-05
-3.00896009283563e-05
-8.66876844263312e-06
-3.2700952067597e-06
-2.32619950847778e-06
-2.12633266839642e-05
-3.32351521701305e-05
-4.77228823372458e-06
2.11383812024934e-05
-3.44104205400786e-05
-3.12642937937604e-05
1.78832118929069e-05
2.45242615349542e-05
-1.75562549127388e-05
-3.95852777263951e-05
9.42663992889033e-06
6.13450965577128e-06
-1.65487071429961e-05
-3.09078337026593e-05
-3.30159724218198e-05
-1.92352141212425e-05
-3.25454648164598e-05
-2.7586638973548e-05
-3.73010729663108e-05
-3.99142125056325e-05
-4.53315264064735e-05
-2.08643355279169e-06
3.47459290788786e-06
8.17064007822285e-06
-1.91367010679906e-05
-6.06092779552386e-06
-2.73912816693915e-05
-7.30322751464423e-05
8.36475637574182e-06
1.13504323944145e-05
-2.44771638811608e-05
-6.24577481791166e-05
-3.42585341093786e-05
-3.24461936752478e-05
-4.28579793859667e-05
-5.13620782675439e-05
-4.48977205903808e-05
-1.00521764810591e-05
-3.26593606316223e-05
-5.87790013703532e-05
-3.12271428073013e-06
2.09853445605876e-05
-2.31996844945349e-05
-2.54970783993264e-05
1.9025994200915e-05
1.58083296975712e-05
-1.26755607557037e-05
6.81953444585881e-06
-6.41337383897561e-06
1.19505251148444e-05
-1.34984290430413e-05
-3.07914596708457e-05
-8.62327172051593e-07
-2.68183431221783e-05
-4.25064377205849e-05
-2.9537606015914e-05
-1.24109169833768e-05
-3.88881833955644e-05
-3.50552598678657e-05
-4.56244794501503e-05
-2.71100114833514e-05
-4.90992008098715e-06
-1.69997425727541e-05
7.26611369376571e-07
-2.07527686046045e-06
1.42080905708488e-05
-3.56228578751927e-05
-9.95529674480689e-06
-8.95434256032954e-06
-6.5044813944166e-06
-1.10192333633828e-05
-2.27735633483971e-05
2.24030754920365e-06
-2.6923074885234e-06
-3.69074273248046e-05
2.48567001606518e-06
8.61141069894499e-07
-1.63577732871082e-05
-1.88640607920655e-05
1.23728328264079e-05
7.80062819863191e-06
-4.33942376161174e-05
-2.18140497555658e-05
3.43306706232006e-06
-1.64957977723027e-06
1.3889516909495e-06
-7.73493010333214e-06
1.17249341520338e-05
4.88312472336056e-06
8.42385272514081e-06
-1.23614575168671e-05
-7.53237259992656e-07
2.60749749665966e-05
-1.22687429436415e-05
-2.59715115375576e-05
-4.13246823049989e-05
-2.58741131515281e-05
-4.50397164712835e-05
-7.5168856089405e-05
-4.73299443164559e-05
-3.1854839577418e-05
-2.83464635750986e-05
-2.39966403071217e-05
1.26031551440164e-05
-5.35082133431861e-06
-1.93621559901781e-05
-2.02901869964667e-05
-7.42654200712304e-06
-1.99817406145408e-05
-4.25256786713394e-06
-4.51025324206852e-06
-3.56589313706812e-06
-2.80943282645238e-05
-1.76964607599192e-05
-1.50121704699003e-05
-2.41636689553902e-05
-2.74070237972093e-05
-2.53100572356712e-05
-1.84617952048641e-05
-3.47180914696217e-05
-6.29204460520421e-05
-4.03022518560265e-05
-2.2173003040239e-05
-1.4793488001398e-05
-1.91463019232607e-07
-9.54191051345727e-06
6.31139351870819e-06
-2.01302230404073e-05
-5.84349941662647e-05
-3.41338796151737e-05
1.19943329760186e-05
-1.81606547619138e-05
-3.51013116763715e-05
-8.10032808425589e-06
8.19265227542542e-07
3.4258701406255e-05
-3.27901782604097e-05
-3.57219422685391e-05
-3.19763961609057e-05
9.93468827817512e-06
-3.03415237576687e-05
-4.23186653894468e-05
-4.00202583874622e-06
-1.88808516605084e-05
-3.40140694813349e-05
-4.55632942067902e-05
1.51125433755739e-05
7.59248425056868e-06
-3.52762264627101e-05
-1.23394776427517e-05
2.09401400147249e-05
1.47345584034467e-07
-7.30690130368885e-06
-2.03356994511692e-05
3.41258032612192e-05
4.17807694316146e-06
-1.11631444917306e-05
1.43262575265415e-05
-7.84964804036608e-06
-5.47162285440563e-06
-2.03642803337415e-05
-2.86646917795367e-05
-4.37168949677457e-06
-2.83671914170738e-05
-2.06580953646828e-05
-1.11922884735945e-06
-5.57037815425103e-06
-3.60362693352256e-05
-1.35690307662949e-05
7.96261210361677e-07
-1.00193574719093e-05
-3.39185632565567e-05
1.65182000850745e-05
3.11277017830107e-05
-1.45802815598143e-05
-5.64013622693126e-05
-2.29545225921945e-05
-7.84391662509627e-06
-2.1232351523988e-05
-7.23965322692904e-05
-1.11715929834411e-05
-2.1044410946074e-06
-1.74703289939192e-05
-4.17386322484353e-05
-2.77996992129664e-05
1.41817133235043e-05
-1.02002995112413e-05
-4.71779433641559e-05
-2.10567965909394e-05
4.40751137745838e-06
-2.25449454601632e-05
-1.80124350996294e-05
-4.8384453715525e-05
1.54376142701029e-05
-1.53007284614188e-06
1.47006594685217e-06
-1.04482566731549e-06
4.17017286686874e-06
-3.67407894430783e-05
-4.91888100355299e-05
-3.51631228146428e-05
-1.8844008548965e-05
-4.1257303109269e-05
-3.44681974698697e-05
-3.31749707061051e-05
-1.13361747999656e-05
-3.25521380265776e-05
-2.58905165077322e-05
-3.53507957167589e-06
-1.08429697910341e-05
-1.97577945977292e-05
-5.70664116873114e-06
5.34884954039917e-06
1.53330092903199e-05
7.28307833049509e-07
-4.84105453433313e-05
4.61293508474733e-06
-3.46199566129646e-06
-3.03628442503028e-05
-7.13323270346496e-06
1.2616204332601e-06
-3.21412093134331e-05
-1.27845669672892e-05
-3.07411348004649e-05
-2.17362922466083e-05
-1.45842671941857e-06
-2.59418643078763e-05
-1.53404025467749e-05
-1.21513157660631e-05
-1.73880232519465e-05
-2.8152989159603e-05
1.98133350192513e-05
2.23791629579836e-05
-2.14072787166725e-06
-2.06593174781146e-06
1.20340044814225e-05
-1.06891175941015e-06
-1.56246350962025e-05
1.4006642210964e-06
5.0696849153049e-06
-1.71181696595454e-05
4.29965239367477e-06
-3.78588562773048e-05
-7.84909727762094e-06
-4.02288528895187e-05
-4.38243508726901e-05
-2.57729727912695e-05
-1.88220388494895e-05
-3.15426311202907e-05
2.38886610240324e-06
1.25810825249166e-06
-9.74037245353888e-07
-8.09904492275468e-06
-1.10427877537871e-05
2.48947484184224e-06
1.37150232979801e-05
-2.51145076703053e-05
-1.05721714544271e-05
-8.95861014062031e-06
-2.12961823403336e-05
-1.27999489442146e-05
-1.89397245644582e-05
-1.49498335575591e-05
1.29483702019014e-06
-1.94625831761946e-05
-4.0397936477264e-05
-3.48981232713908e-05
-2.25100394385301e-05
-3.60369329080476e-05
-3.44828996897979e-05
-8.84913251749016e-06
-3.39728084574237e-05
-4.16207526478946e-05
-4.05942480243125e-05
-8.27323711623737e-07
1.80541997825454e-05
-1.40390998742291e-05
-1.82267569021392e-05
1.71889268168295e-05
-1.59191033612139e-05
8.28387865092231e-06
-3.43753623444555e-05
-1.62356216788135e-05
-1.70612815430199e-05
-1.16750620090504e-05
-4.27129031387341e-05
-1.99004586510984e-05
-3.18898047032631e-05
-1.47797374780022e-05
-2.18940184552998e-05
-3.29851748327201e-05
-2.32007859988302e-05
-3.32112001017621e-05
2.27606794255862e-05
-3.45599285103673e-05
-2.44971462499185e-05
1.25661314258861e-06
-2.78085295189103e-05
1.38975794698289e-05
-1.29757917898606e-05
1.48708839974585e-05
-5.82833365108001e-07
-1.81412820175286e-05
-3.28376549099896e-05
-6.32258331478992e-06
6.00166052278665e-06
-3.21656729935706e-05
-3.58482313426201e-05
-1.21179396452489e-05
5.04590118655849e-07
-4.29011572630633e-06
-3.25520336019789e-05
-3.14549826967051e-05
-4.6090281548111e-07
-1.8978016923514e-05
-3.40860782318271e-05
-2.73861268924538e-05
1.36775216216804e-05
-1.67124034816042e-05
-3.59197476388963e-05
2.18048673668553e-06
3.02918170854193e-05
-1.00872469576355e-06
-1.83779248548492e-05
-3.66424428071068e-05
-3.19729032116656e-05
2.01374283513844e-05
-3.57977751902919e-05
-5.3316264404899e-06
-3.25255729302973e-05
-2.16452256243074e-05
-2.5961616989908e-05
-5.79794751405605e-06
-7.21266392657391e-06
-1.50673963046e-05
5.29621709931344e-06
8.50734983412847e-06
7.76914175389252e-06
-2.78402782976064e-05
-8.87867634597086e-06
1.15634513377918e-05
-7.78539007893883e-06
-4.37528321345795e-05
-2.04210305948652e-05
-1.88919979329873e-05
-9.46241608555331e-06
-1.70318336971119e-05
-4.44385494111126e-05
-2.52625173165702e-05
-3.78836541616071e-05
-4.04649181072122e-05
-8.79232510840903e-06
3.27083582069593e-06
-2.19825514494935e-05
-1.53256981634904e-05
1.15248137725439e-05
-1.81471263208282e-05
-3.92489334686705e-05
-4.03697827912825e-06
1.39850786888336e-05
-2.03963060824578e-05
-3.82886069094504e-05
-3.2418975499048e-05
1.9801454407046e-05
-3.80099617350204e-05
-3.82580041256586e-05
-3.12487869184588e-05
2.81422581728947e-07
-6.67651964470856e-05
-1.67654131390937e-05
-2.68960726529845e-05
-2.57168498572391e-05
-2.04022301279717e-05
-1.85703022794938e-05
3.16181589708516e-06
1.30383092842443e-05
1.2534706451677e-05
-7.42754914006031e-06
-9.8116616561093e-06
-2.51388062892628e-06
1.19527017928123e-05
-2.32019276927344e-05
7.15920290920618e-06
-5.35159898177751e-06
-1.75049419750579e-05
-4.34311827980853e-05
-1.04478767854699e-05
-6.35769386297712e-06
-2.59655072717179e-05
-3.89811654565206e-05
-6.1642423773801e-06
-1.33388330026918e-05
5.3183718328849e-06
-1.15427533487079e-05
-1.4227787787845e-05
-1.65301044747814e-05
-7.5958623968245e-06
-1.41517199588277e-05
1.28666555901193e-05
-6.67926398852552e-06
1.30286632807098e-05
2.75087222663861e-05
-4.12833120957189e-06
-4.44794904448947e-05
-2.53204199488283e-05
-1.43598381998946e-05
-1.86498202659088e-05
-2.36600059990308e-05
-1.71284660491485e-05
-2.3121673687002e-05
-5.02133085574318e-05
-4.32878429834191e-05
1.15219918442323e-06
-2.35784592910019e-06
-3.18676831802235e-05
-2.0223863530907e-05
-4.92192651269767e-06
-2.05357316632747e-05
-8.99816006579889e-06
-1.78133683379309e-05
1.68786507717832e-06
7.5431346475537e-06
-2.08981096330479e-06
-4.38782032998917e-05
-9.94022980793291e-07
2.17041134228153e-07
-3.21819812456086e-05
-5.56586693479713e-05
-2.29844985723485e-05
-3.21857930713737e-05
-4.02336247521493e-05
-6.64338270543955e-05
-4.38308494926545e-05
-1.51970357977926e-05
-2.47144429775344e-05
-3.25752170763124e-05
-4.9076144071704e-06
1.77015673425068e-05
-3.13257490149099e-05
-2.2912532158809e-05
2.28756632734887e-05
4.93349608693741e-06
-1.72734053029435e-05
-2.7453888396968e-05
7.53372258512331e-06
-1.43212487109299e-05
-2.46663007567308e-05
-1.00590080737162e-05
-1.59705753754218e-05
-4.44877232626176e-05
-3.7805998561106e-05
-4.61969795582281e-05
-1.76423567195186e-05
-1.28727375339701e-05
-3.19933043641121e-05
-5.34744479733667e-06
-3.37473473935159e-06
-1.98723838495419e-05
3.15644542233705e-06
2.36965196144542e-06
-2.14644433109474e-05
-3.10338530012524e-05
-1.85994849118834e-05
4.21407863538588e-06
2.66368993202318e-06
-3.07325607218195e-05
-2.08454939546327e-05
-1.19792416729273e-05
2.51037226061364e-05
-3.10592605441876e-05
-2.85750485674346e-05
2.15950160082127e-05
-1.77120355602782e-05
-2.18755333983558e-05
-2.82987782315049e-05
7.8954040222216e-06
-4.9806567541106e-06
-1.21645475933254e-05
-4.54085032542581e-06
6.45866857015209e-06
-1.03551011153188e-05
-3.97583359067216e-06
-1.03275626335789e-05
-2.08239621072752e-06
-6.34113173136922e-06
-3.45281015219414e-05
-2.28831525337045e-05
-1.47312903695638e-05
-3.63774703282299e-05
-4.51047624260257e-05
-1.78438423205833e-05
-2.00912884417017e-05
-2.58381381079728e-05
-2.1153678676513e-05
7.70965247143459e-06
-1.06057366518179e-05
-1.58822879353585e-05
-2.89968833963148e-05
-2.51799717520629e-05
4.99632076431286e-06
-2.71478076381328e-05
-3.90441508268104e-05
-3.68634570974667e-06
-1.40407378126559e-05
-2.3173878315255e-05
-4.47863554573049e-05
-3.90202675181709e-06
-2.7636857504702e-05
-2.3402456647897e-05
-2.73838658186271e-05
-2.33156074643994e-05
-3.96397804612641e-05
-6.48034735942053e-05
2.79427573197986e-06
1.21287724735325e-06
-2.22059107441332e-05
-2.90480492063918e-05
-1.17525443575407e-05
-1.47868386908327e-05
1.18136832209919e-05
-3.44082068656512e-05
-2.37993727174328e-05
1.61097799185795e-06
-7.30880103975722e-07
-2.15980226609756e-05
-2.12285119502943e-05
2.49426738926173e-05
-2.19152358046863e-05
-3.50109569829224e-05
-2.95902463190496e-05
-8.20811853319344e-06
-3.32966417214673e-05
-5.15219537890227e-05
-2.31343265307009e-05
-1.89165542342507e-05
-3.686866698553e-05
-3.43794581260014e-05
-1.28573978448527e-05
2.93879355259939e-05
1.29062317016181e-05
-2.66778106108835e-05
1.13288590490286e-05
3.88527715361849e-05
2.07418687221294e-05
-2.54278272912727e-05
-1.19094185305677e-05
8.42556092917934e-06
-1.72142959394334e-05
-4.49996238291169e-05
-1.70338477822748e-06
6.41110330120983e-06
-6.13325926366593e-05
-3.28013986733915e-05
-2.69141021059034e-05
-2.99979590163778e-05
-1.74126957239278e-05
-1.22878509091482e-05
5.04150879308415e-06
-1.59633233485409e-05
-3.48988324455108e-05
-9.38636228636715e-06
-2.42471986460682e-06
-2.22878224833094e-05
-5.01877718440937e-05
-6.87397980998706e-06
1.68409589228259e-05
-1.56783179036328e-05
-4.21164559993426e-06
2.29809203011633e-05
-1.24335242210739e-05
-3.32951065778786e-05
-5.14948407844848e-06
1.07810946690706e-06
-1.39062256673215e-05
-5.34753581431861e-05
-3.47636169968782e-05
-1.78033157884379e-05
-2.67771355179063e-05
-4.15107717192795e-05
-4.53808494652579e-05
1.55962216281928e-05
-1.37893179762005e-05
-3.6671401195352e-05
-4.03853496353676e-05
2.52538520456168e-05
7.88617710124486e-06
-2.90919294432141e-05
-3.13706713748005e-05
2.67647271144511e-06
-2.2952706465616e-05
-3.41627734707577e-05
-2.13920958016621e-05
1.5700326853226e-05
-1.82187845128864e-05
-3.72883056723872e-05
-1.69509415795854e-05
5.98650706433729e-06
-5.56191835495012e-05
-3.89673271588135e-05
-2.19830549345731e-06
1.23471320389866e-05
-9.60511652758198e-06
-2.75802917266086e-05
7.40485233760605e-06
9.82936647878088e-06
-3.85196009287977e-05
-3.38500935375688e-05
1.59410594402683e-05
2.40817186257834e-05
-2.96165425505707e-05
-5.74132491961291e-06
4.55313529287954e-06
-1.2990160170631e-05
-1.4952046117982e-05
-3.41548530861216e-05
-1.0745404199045e-05
-1.83039754365473e-05
-2.95371106771319e-05
-3.63560201916777e-05
-1.80871764593134e-06
-9.22052776011242e-06
-1.64255117169889e-05
-2.08719727189943e-05
-9.01594325127066e-06
-2.07128698411403e-05
-4.46656019645254e-05
1.70619859988449e-06
-1.6523366448538e-05
-2.83437570884812e-05
-2.3091925916969e-05
1.74433226899493e-05
-8.57183113933761e-06
-1.68449719871951e-05
-1.084426654468e-05
-6.09810359762165e-06
-1.06299604804328e-05
-7.17780375752404e-06
1.38397601641468e-05
1.23952744095099e-05
2.00356718289115e-05
-3.94390844262262e-05
-8.68031223612762e-06
-6.70376406846557e-06
-7.52872247360673e-06
-5.84431535267764e-06
-1.40675476515251e-05
3.66968961060274e-05
1.27824787161051e-05
-3.60800881536892e-05
-1.05053451995015e-05
-2.31800801794453e-05
-3.86301556476462e-05
-4.57775859091833e-05
-1.23181765117897e-05
-3.76026447838851e-06
-1.53247100779343e-05
-3.98259666590563e-05
-2.05753028698573e-05
-2.825816219316e-06
-1.63781289975678e-06
-1.71504236136139e-05
-5.02038207505713e-06
8.54288575499481e-06
-3.34966755995229e-05
-7.07823870455733e-06
-5.11531954085286e-06
4.92289946747034e-06
-2.06150191052303e-05
-2.33297289644957e-05
-1.31355674401464e-05
-1.19719989597016e-05
-2.74428880510551e-05
-5.88395550395957e-05
-1.49704835136043e-05
1.03388663222582e-05
-6.39441232553269e-05
-4.14575509276133e-05
-2.88501954576757e-05
-3.54181890456855e-05
-5.51930596476705e-05
-3.16716258725385e-05
-1.6964495757775e-05
1.20627366580395e-05
-4.64241670110492e-05
1.51095393657505e-06
3.16750314831663e-05
-2.41161963462886e-06
-4.33710262100794e-05
-2.60240962430277e-05
1.61635703318098e-05
-1.20613081883268e-05
-3.16362804855532e-05
-1.06089151754247e-05
-6.51154881797719e-06
1.02954835018691e-06
-1.95797433503945e-05
-6.76569428918035e-06
-2.78220287995715e-06
-4.90270886990642e-06
-3.44945500764394e-05
-1.71979112566153e-05
-5.730807635154e-06
-2.00142596940347e-05
-2.94508020105891e-05
-1.70134887125736e-05
-3.74859031636245e-06
9.55358364712061e-06
-9.00707226609693e-06
2.20578312964171e-05
1.21227111762291e-05
-1.51868260574606e-05
-1.93057878343669e-05
-3.44374568736444e-06
-3.76474205495479e-05
-2.09048126929798e-05
-3.08649948568739e-05
-4.18109002439766e-06
-3.5913893611016e-05
-3.52004486626012e-05
-4.82917630504233e-06
6.29625687809605e-06
-4.54470861063653e-05
-2.58553024112952e-05
2.6703042260934e-06
-1.52057501245319e-06
-4.09295233397313e-05
-3.11914074619087e-05
-3.25893895981389e-07
8.49344308346113e-06
-2.0578200802704e-05
-1.50398475226849e-05
1.81758603103442e-05
-8.48886420187401e-06
-3.04422287214956e-05
-2.07438067820551e-05
2.07206576216389e-06
-1.41341905261734e-05
-3.99887842177686e-05
-4.85098899720014e-05
5.95048156327937e-06
2.57877915401183e-06
-3.37650042811822e-05
-5.3712952469341e-05
-9.5424264410978e-06
7.99483894363689e-06
-5.64390338843893e-05
-1.21364872472556e-05
-2.60130035398236e-05
-5.20004432785109e-06
-3.20661238929226e-05
-6.20999473226034e-05
-2.41930882733078e-05
1.19238866756596e-05
-2.12974226526707e-05
-3.21425644639153e-05
-7.84569072837211e-06
1.36842678504809e-05
-9.33540906199561e-07
-3.74028897988717e-05
-2.66629351252408e-05
-1.21344693039778e-05
-2.6735929245008e-05
-3.3668910750398e-05
-1.63991753508237e-05
-2.3608545125821e-05
-3.45268017818913e-05
-2.1410711695706e-05
-1.61188175178409e-05
-5.14626910499094e-06
-4.71496435286727e-06
-1.70958569957452e-05
-5.68421490142574e-06
-7.96767384069614e-06
-3.17623209544646e-05
-2.87826396373859e-05
8.21032445827538e-06
-9.66583199402253e-06
-1.06588470441021e-05
5.25046668951011e-06
-1.57743263563168e-06
-1.48006019548028e-05
-1.24814157723899e-05
-1.00369872830798e-05
-9.57669923585829e-06
-4.41717445457233e-05
-3.58959836872728e-05
-9.11019719130292e-06
-2.34459028869192e-05
-5.77901549162253e-05
-4.23287928654153e-05
-1.56344305139111e-05
-1.75541758178464e-05
-3.48636702062663e-05
-3.3346095812875e-05
1.83420013214618e-05
4.16270454458404e-07
-2.67831027467555e-05
-2.65740553008714e-05
6.11374152085386e-06
1.27655836441022e-05
-2.60299044408368e-05
1.26661220901263e-05
-2.57176801576945e-05
-1.08012628580222e-05
-5.46771167515233e-07
-1.00880490848056e-05
-2.31067691673427e-05
-1.48180410106867e-05
-4.45616141189084e-07
-2.8462707215373e-05
-2.82466750087855e-05
-3.37837346083657e-05
-1.91204246775366e-05
-3.14950015959559e-05
-1.2762212574817e-05
1.09772928265745e-06
-2.48379836969245e-05
-1.51146226081215e-05
-5.23053932928055e-06
3.13774058463027e-06
-1.92842577100222e-05
-1.74597889384952e-05
1.23400970140247e-05
-4.4010280184161e-06
-1.45790048411546e-05
-1.97628480813097e-05
-2.30972346641009e-05
7.48538817539438e-06
-4.00690248607266e-05
-2.64660430537784e-05
-1.33934235837866e-05
-4.01813098649912e-05
-5.08884698375779e-05
-4.6763903190374e-05
-4.82504203991059e-06
-1.95557276627862e-06
-4.85908028483665e-05
-3.01755591789806e-05
3.14489120494319e-06
-2.64644305939107e-06
-2.31985494456688e-05
-3.96933290083033e-06
-2.34586048928211e-09
7.90264255929194e-06
-2.02388042114703e-05
1.58920637613941e-06
-7.70589449507862e-06
-2.78228254370806e-06
-6.42418179354334e-06
-1.02849481078598e-06
-1.61634170017956e-05
-1.22622524524737e-05
-2.5609441553356e-05
-3.56571990704988e-05
-6.16671317457627e-05
-5.29322031624249e-05
-3.60058352427389e-05
-9.07075771401795e-06
-4.08542047200889e-05
-1.86539948207459e-05
-1.12518644115135e-06
1.16118896909915e-06
-7.91530464185029e-06
-2.18001318646007e-05
3.75822546439244e-05
3.76718688988391e-05
-5.01577689267756e-06
-1.38745616812904e-05
1.97235221197055e-05
5.7162199467775e-06
-9.03770785464933e-06
2.56402143842792e-06
2.21894747592336e-05
-1.04401210610022e-05
-5.30148642411374e-05
-3.47514086994537e-05
-2.86212153268435e-05
-3.32767723215992e-05
-4.1846745462626e-05
-2.64430795266099e-05
-2.05706661486889e-05
-2.83905048557285e-06
-1.48864287687517e-05
-2.8416974708462e-05
1.65309951061478e-06
3.01694363441653e-05
-1.35266839393347e-05
-2.49238107288257e-05
3.01617570491026e-06
-1.71152208178427e-06
-5.75150303018552e-06
-1.11509141104459e-05
-4.71115305189702e-05
-5.24377547858316e-06
-3.75901550292211e-05
-2.26757124867656e-05
-3.48377964086249e-05
7.67262632429569e-06
-3.48383015080099e-05
-4.35301101825101e-05
-4.62495881737956e-05
-2.96813662866835e-05
-2.38013007534616e-05
-3.57810517649851e-05
-8.98867522510182e-06
-5.97694358212705e-06
-6.63571363605913e-06
-1.07585439680747e-05
-1.8348147401523e-05
1.75928871152713e-06
2.1090500455127e-06
-3.08729463766376e-05
-3.86549866175333e-05
-3.36946824345577e-05
-1.29422377603533e-05
-4.10085217269658e-06
-2.79671483372732e-05
-2.11897726465176e-05
-1.40898607382268e-05
-3.43528637508177e-05
-2.67109700771576e-05
-2.10910344045161e-05
-2.74290422624633e-05
-3.73966528125878e-05
-1.78140862585975e-05
-1.56531687415941e-05
-1.9521222923047e-05
-1.17535170593992e-05
-1.5591647325955e-05
-1.4090638673008e-05
7.08722584574624e-06
-2.86968849392768e-05
2.41682014136908e-05
-5.33168859762537e-06
-4.15299615036746e-06
-1.38695469053672e-05
-1.05157482526512e-06
-1.54755987180721e-06
-1.50632390355956e-05
-1.49319430984085e-05
-3.5540942806695e-06
-1.49378159880535e-05
-4.09176472211681e-05
-1.42522643565279e-05
-8.56777574278507e-06
-3.01960723030044e-05
-2.69650217022885e-05
-1.14034457099694e-05
6.24983076517909e-06
4.260274862633e-06
-3.17373656295972e-05
9.7161299719722e-07
2.02919619020263e-05
3.04376219352165e-07
-3.62266970616066e-06
-4.23015394129704e-06
-9.41418126092534e-07
-6.18053777073529e-06
-1.62330078974491e-05
-2.92772869636747e-05
-6.8045509186974e-06
-3.07983788827852e-05
-1.91136734617431e-05
-4.18601494379267e-06
-2.12296106587044e-05
-3.76116537882375e-05
-2.90584347522946e-05
-1.53451109604092e-05
-1.35537709303094e-05
1.38893670939491e-05
-5.43527348818331e-05
1.71968821072599e-05
-2.29361037553569e-05
-4.67160091498011e-05
-3.27306234273146e-05
2.76709592576037e-05
4.04950273356411e-06
-1.78492487178558e-05
-3.35026188421582e-05
-3.66115915568365e-07
-6.82432137436439e-06
-2.36929059094361e-05
1.09793214145738e-06
2.91161398342063e-07
-3.11287868541418e-05
-4.20109107926972e-05
-2.86487740819079e-06
-2.90689860200537e-05
-3.81338504440523e-05
-1.27930151582777e-05
1.7601780611913e-05
-1.43071953806048e-05
-2.58328292648669e-05
-3.43667806117246e-06
5.76068769366859e-06
-1.90816866936478e-05
-1.66274465537853e-05
-2.24185228485779e-06
-4.88385219212469e-06
-3.7075916656217e-05
-1.80707585292911e-05
-3.52084843364256e-05
-1.98676821007129e-05
-2.96058049678629e-05
-2.11022319209798e-05
-2.20142905280568e-05
-1.96954408283358e-05
-2.85918711985697e-05
-3.08176853398809e-05
-1.94193320262629e-05
-3.3533835325124e-06
-1.040225843e-05
-2.61635657666441e-05
1.69874866276572e-05
-2.0522465173241e-05
-1.16990467016939e-05
-2.98341010013411e-05
-4.31996896761512e-05
3.54351306516629e-05
-2.2127867717047e-05
-2.16605716700647e-05
5.68311522934189e-06
1.69440527179731e-05
-1.91814637008941e-05
-3.78759100136262e-05
5.38910101449576e-06
1.86040598960044e-05
-2.51750812454742e-05
-2.74335463816273e-06
1.60833295510247e-05
4.12984161323415e-06
-2.03574857114735e-05
-4.47275902713774e-05
2.36164583132298e-05
5.24383931687627e-06
-7.24121908968018e-06
-2.95461308733216e-05
3.33193908322229e-06
9.22426355025788e-06
-2.22141998418028e-05
-2.92381531757067e-05
-3.37399374155599e-05
3.16108266828091e-06
-4.15577240790529e-06
-3.40773449046871e-05
-5.72873609455156e-06
-3.44809698106041e-06
-4.27994156487733e-05
-5.1729965382348e-05
-6.36342425720869e-07
-6.42164700966333e-06
-2.31033289770306e-05
-2.43686314923762e-05
-1.30076052549692e-05
-3.84737613197081e-05
-1.25216888149179e-05
5.8951653042025e-06
6.69612418473546e-06
-2.54652855007346e-05
-6.85472012927162e-05
5.58556230564675e-06
2.07898077821154e-05
-3.47901964661035e-05
-2.92813487966708e-05
-1.15967795129727e-05
3.43143914687835e-05
-2.11651998552881e-05
-3.77280141395797e-05
-1.01644351895764e-05
-9.15071561771483e-06
-3.56894243602143e-05
-9.8810560690489e-06
9.64380163884858e-06
-1.5526749485467e-05
-2.42941779181699e-05
-4.45328507036194e-05
-1.69086635636143e-05
-1.58165900974534e-05
-4.24438040902861e-05
-3.16391452556205e-05
-2.64330907119607e-06
1.11697725729753e-05
-1.72547577355457e-05
-7.0146050949824e-07
4.41198706342341e-06
-1.60653062397146e-05
-1.84936627086388e-05
2.92411226921861e-06
-3.79421871452291e-05
-1.00802504460098e-05
-1.29716907846306e-05
-9.53998648236694e-06
1.16567100496055e-05
-3.9141706733971e-05
-2.54270302471269e-05
1.18285786941691e-06
-1.03158574976233e-05
-4.18902629188677e-05
-1.06222952075627e-05
4.26945980953726e-06
-1.77305322449191e-05
-1.86462568346894e-05
-2.89985345975469e-05
-3.69378274814896e-05
-1.41638712315136e-07
-7.94519293965884e-06
-2.67387525806146e-05
4.15723938804507e-06
-2.27571401037352e-05
-3.39039364609629e-06
1.83492080209266e-05
-4.09890344874401e-06
1.56442779628417e-05
-3.57837756390886e-06
-2.02906448006538e-05
1.5556820266011e-05
2.09853579338166e-05
-2.35023949982341e-05
4.07577616610392e-06
1.30649616979016e-05
-1.05283703208142e-05
-3.80654067981133e-06
-2.06538889703811e-05
-1.10832421520422e-06
-2.80061549957689e-05
-2.78212133944357e-05
-2.42772179944632e-05
-7.42935966463507e-07
1.67068381779257e-05
-2.79423195056713e-05
-8.51058645934787e-06
-1.33665132727335e-05
5.06879622752776e-06
-2.84000920055841e-05
-1.52901515907248e-05
1.08942064258057e-05
-1.35661316689696e-05
-2.78173360407729e-05
-4.78483363863639e-06
1.12626063143435e-05
-1.69588478688981e-05
-2.74041769869809e-05
-6.11401173454935e-05
-4.4011579218288e-05
-4.1424376402365e-05
-3.5587047927818e-05
-3.33434734941681e-05
-2.13524740200063e-05
-4.29929599808983e-05
-5.31766107987757e-06
5.24084811119467e-06
-1.66903677583886e-05
-5.03695531932399e-05
5.60345242026378e-06
2.48644637135778e-05
-1.65718274058881e-05
-4.65689423518441e-05
-1.52843327745394e-05
2.35282790267694e-05
-2.0456748493145e-05
-3.93076706211004e-05
-6.42665859199511e-06
-3.51165957220498e-05
-3.03519703816829e-05
-4.00843255655197e-05
-3.07937107963865e-05
-3.98460638152668e-06
-4.07487064926081e-05
-2.31450448224442e-05
-4.40140413178348e-05
-2.03091009018807e-05
-1.13359282888085e-05
-6.47351435392129e-06
8.6260753533262e-06
3.19625627046675e-05
-2.03264981359036e-06
-1.42773672315391e-05
-3.04358608851454e-06
1.05033294775008e-05
-1.46998615907998e-08
-2.63116480869056e-05
-6.29684025384685e-06
-1.40064989592866e-05
-3.1482502284472e-05
-1.44207355081908e-05
-2.69933879745052e-05
5.24245491306145e-06
-1.62518651419925e-05
-4.61554869035767e-05
-2.54962606649069e-05
1.42757884218236e-05
-1.60305571258312e-05
1.13186865848911e-05
-1.53543773025584e-05
-5.51039691497849e-06
1.01648850698065e-05
-2.59305382870692e-06
-3.36802023416362e-05
-5.45720318045258e-06
-4.52289515452059e-06
1.04701087024933e-05
-2.16428716566581e-05
-2.18337076771133e-05
1.33561295875331e-06
4.4151050203289e-06
-2.62033894025818e-05
-6.55836246566166e-06
-3.58385242026986e-06
-1.00341657438505e-05
-3.05815426606923e-05
-1.52181018344875e-05
4.68024041544968e-06
-2.85660187145881e-05
-1.54619453141305e-05
-2.96625242315214e-05
-3.88214560197897e-05
-2.52069888187279e-05
-1.76841040708036e-05
-2.28685305284526e-05
-2.33672163409178e-05
-2.08826395435467e-05
-2.5482899190711e-05
-2.2817556519204e-05
-1.81065495999556e-06
-3.08867555406881e-05
-2.16699332705397e-05
-7.49498817581895e-06
-2.52789696112335e-05
-2.39018909956098e-05
-4.26671130305195e-06
-1.59790717779994e-05
-1.98175324531149e-05
-5.52617727792656e-05
-2.06688747835467e-05
-8.33425475558418e-07
-2.1321487977854e-05
-3.969518736461e-05
-4.95978575801749e-05
-3.22733564319398e-05
-1.06929634289678e-05
-2.2011758294016e-05
-2.68885228852635e-07
-3.5826158210956e-05
1.34857596106382e-06
-4.13842241125039e-07
-2.38271699759232e-05
-3.42201283811004e-05
-1.90251900200796e-05
1.64309114320627e-05
2.20416343333894e-06
-3.40002190866211e-05
2.95360567773123e-05
1.19098604636111e-05
3.67347766825243e-06
-3.88933757494192e-05
-3.56074458903814e-05
-3.60555163689831e-05
-1.14338987136337e-05
-4.36207964318997e-05
-3.99835403432188e-05
-2.56746700274982e-05
-3.07002374340782e-05
-7.12253156781143e-06
-2.99627623753521e-05
-2.10118158736919e-05
4.74842261325748e-06
-2.75545509234064e-05
-2.83708079106779e-06
2.80271712941146e-05
2.02534814076565e-05
-6.84232294983164e-06
3.65953626508125e-06
-2.1603931216566e-05
3.91448968113862e-06
-2.00356333425663e-05
-9.90064592764841e-06
-2.35668000464087e-05
-1.20308858493022e-05
1.74108586762536e-05
-1.4921730684869e-05
-6.34850874997309e-05
-1.77188598811413e-05
9.41049741129443e-06
-1.32621563341472e-05
-5.65177685023505e-05
-3.68013461502242e-05
-1.53220323511038e-05
-2.02638102265798e-05
-2.83004940355253e-05
-2.90523539723825e-05
-4.43073108751449e-06
-1.29725454123159e-07
-1.81988392039352e-06
-2.68718257013897e-05
2.4772562632535e-05
2.51977724920067e-05
2.3321178264362e-06
-4.0553918564142e-05
-2.04291747896058e-05
-4.09563075282442e-05
-3.6530668527082e-05
-4.47959898561539e-05
-9.5344039936059e-06
-5.43650555817319e-05
-6.50111436073344e-05
-4.09070315147075e-05
-1.51011794762591e-05
-1.60934562534489e-05
-2.90754513868082e-05
-2.18557620485982e-05
-5.27886594682428e-06
-9.93356145181411e-06
-1.7571359617449e-06
-2.16074823679875e-05
1.16443940279781e-05
2.93357566945732e-05
-9.41487073581547e-06
-5.13558257322049e-05
-1.32145141906463e-05
3.91711555963014e-06
-8.01739962481603e-06
-1.95131532212646e-05
-5.53676560106858e-06
-9.6961097140463e-06
-2.41253158042178e-05
-5.31930642414899e-05
1.6470675523151e-06
-1.97235588510337e-05
-2.28501561388952e-05
-2.50810477208774e-05
1.16746445259802e-06
3.96745510878149e-06
-1.58055000143134e-05
-1.31489429551494e-05
-1.78625575540311e-05
-2.01271409148546e-05
-6.47531022857607e-06
4.1575932368238e-06
-2.39687299727277e-05
-2.55063216835657e-06
-1.00234998208498e-05
-8.90838496398708e-06
-2.66919098585681e-05
-4.88091892140407e-05
-2.38141379859299e-05
-2.02827954059291e-05
-4.61191956549571e-07
-3.672226979721e-05
-3.22014747304167e-05
6.07106845194654e-06
-9.48001093335837e-06
-2.71084068867178e-05
-1.3025567255076e-05
6.66298376195115e-06
-1.19095281994258e-06
7.32526143657098e-06
-6.21828859029562e-06
2.20061628538516e-05
-7.95661018859837e-06
-2.79964484091279e-05
-1.60743640524562e-05
-8.25409667933066e-06
1.61290656173216e-05
-2.63216886297477e-05
-2.51060166341016e-05
-9.4426969414867e-06
-3.72140304147188e-05
-4.29108879956267e-05
-2.75559552830115e-05
-2.04233857932174e-05
-1.97336814058866e-05
-1.74566431378105e-05
-6.60762107049021e-06
6.18269744732094e-06
-9.99318477411048e-06
1.1317353026074e-05
-2.37404392087634e-05
-2.55346846177148e-05
-2.06189152308121e-05
-2.25077786212041e-06
-2.97575614982742e-05
-2.29388001227046e-05
-1.94989865366777e-05
-3.43732573553473e-05
-3.4785038037961e-05
3.76586627819031e-06
-3.65440756660356e-05
-4.82033538600295e-05
1.96930835979478e-05
1.21781860204832e-05
-9.29764436074107e-07
-1.5936088950369e-05
-1.3262363226325e-05
-2.17817112318652e-05
-2.89462124643137e-05
-1.33619491138297e-05
-6.06637860487431e-06
8.62241214801781e-07
-3.40273764963084e-05
8.06657270475122e-07
-6.31224217648541e-06
-3.98040124290847e-05
-3.46811039270389e-05
-1.09238610670331e-05
-1.39811965665269e-06
-5.01339879208112e-06
-5.42965830501363e-05
-1.78277563615112e-05
-3.17419775500587e-06
-3.20565403116748e-05
-1.93705292075803e-05
-3.78656530524865e-05
7.26766249358108e-06
2.00590998860009e-05
-1.84817741952274e-05
-3.29401516464365e-05
-7.84835686314797e-06
-1.00504167815537e-05
-7.3552450754561e-06
-5.02028976935006e-05
-4.20648578286206e-06
1.55395457812799e-05
-3.7733178317948e-05
-3.44088082061057e-05
1.49158304704494e-05
-3.32126103151969e-05
-5.58068737645022e-06
-2.26813227920574e-05
-2.60727485076954e-05
-1.64387652609676e-05
4.85848443797275e-06
-7.38694830799853e-06
-1.60946524494619e-05
2.39480723136956e-05
-2.95830602984598e-05
-2.18695128822887e-05
2.51426977708349e-05
-8.47803798858342e-06
2.06861643852022e-05
-3.10396419914765e-05
1.30717043765269e-06
1.13574433381612e-05
-9.43079146386323e-06
-3.27381871379492e-05
-2.53307989656143e-05
-9.49769772659424e-06
-3.00976837623408e-05
-1.24262251053999e-05
-2.32021996329894e-05
-1.39429538238948e-05
-5.42982006747463e-06
-5.42863303010905e-05
-2.86946711372266e-05
-2.36746832053736e-05
1.03790878330457e-05
-1.9927784792996e-05
8.17141751655348e-06
5.25841564975049e-06
-7.26228246276115e-06
-1.71958689892988e-05
-1.60045981428826e-05
5.16555963518963e-07
-9.86018522128687e-06
-1.26374249503674e-05
-4.18903516875832e-05
-8.41961285628739e-06
-1.04943866325935e-05
-1.442154017848e-05
-6.29120736701666e-05
-4.06026555558111e-05
5.23606970370034e-06
-3.6263915610221e-05
-2.28863468639482e-05
-3.70315516517009e-05
-1.65889913128595e-05
-3.50957750115017e-06
-4.5662157478262e-06
-2.8761617114963e-05
-1.15330976249321e-05
1.75466717421777e-06
-1.45854778708809e-06
-7.49527660573124e-06
-4.10620493888571e-05
-2.31550783166491e-05
-7.67359422206004e-06
-6.40286162421785e-05
-2.30097339239492e-05
-1.75239815785592e-05
-3.91636583161922e-05
-2.69915617584553e-05
-1.85817725448018e-05
1.86925435970485e-05
-7.90462162977166e-06
-3.20346465684353e-05
-7.50826044552777e-06
-1.05971084117461e-05
5.24238511556858e-06
-1.1140285300525e-05
-9.1839703288125e-06
1.75731707996724e-05
1.12999020378165e-05
-2.2489377826197e-05
-4.02259897305664e-06
2.385976042147e-06
-2.72690753278056e-05
-1.65788428466645e-05
-2.68332419126581e-05
-2.92398934305536e-05
-9.77178085290865e-06
-1.26381020011183e-05
-3.78534559477168e-05
-3.36042050600253e-05
-3.49817795256162e-06
-3.25398612798873e-06
-6.22425244310449e-07
-3.53122969525312e-05
-1.20257168026841e-05
2.11121035303171e-05
-5.01354876095035e-06
-7.75928434291795e-07
1.18164871949528e-07
1.87007781036187e-05
1.6541319974948e-06
-1.26371804312383e-05
1.19049175566108e-05
5.18313887560737e-06
6.6050545222552e-06
-3.5696236184359e-05
-3.70712711799138e-05
5.18131781399093e-06
-1.43275825818345e-05
-5.19379755612974e-05
-5.93779963066156e-05
-1.30975927304935e-05
-9.93492252674484e-06
-2.56604435111132e-05
-2.88133219833183e-05
3.26092518408559e-06
-1.7404300007233e-05
-4.30308484723236e-06
-2.87853450927498e-05
7.29925203095628e-06
1.58646840265524e-05
-2.80088511239197e-05
-2.9127410739312e-05
1.20897875545013e-05
5.58724154667819e-06
-2.49077481536845e-05
-2.12417672245644e-05
-7.11016104528233e-06
1.64436646116287e-06
-3.64735509357884e-05
-3.52218348605596e-05
-1.8688372592451e-05
-6.73819962761046e-06
-2.7221104580843e-05
-3.79195129140803e-05
-3.62711077654672e-05
-1.90733627721453e-05
-2.07772676492628e-05
1.56682357940073e-05
-7.31243105310055e-06
-1.50593615565593e-05
2.72938147427175e-05
2.90887203121634e-05
-1.36363363363896e-05
-6.54022526667051e-06
1.65295105752072e-05
1.2522666237468e-05
-4.55126203897709e-05
-1.80151633839823e-05
2.04227000268811e-05
-9.23651270360407e-06
-3.84394003735864e-05
-3.81291094002117e-05
-2.14396875267601e-05
-2.2110886827283e-05
-4.12338355704627e-05
-6.04993167504639e-05
-1.22986276070436e-05
9.52530038296274e-06
-3.3179547730347e-05
-1.59867307082107e-05
9.64672087960826e-06
6.27594512678786e-06
7.20084205055998e-07
-1.48038381587846e-05
1.91056643222931e-05
2.33066141900712e-05
1.0948513904742e-05
-8.87067298465183e-06
1.34012199490825e-06
3.90568570379817e-06
-3.24479645916951e-05
-2.9019430511602e-05
1.27903473895949e-05
-2.02424889002247e-05
-1.85071370577921e-05
-3.51816630385001e-05
-1.51353600249656e-05
-2.95228109537691e-05
-1.3104044619532e-06
-7.53991386788205e-06
-2.53727180997048e-06
-1.32223272064049e-05
2.07344149148246e-05
1.17176983852035e-05
-2.28923263480469e-06
-4.4319513448666e-06
-4.70712521784498e-06
-1.17369090305095e-05
-1.34920894561504e-05
-2.5665862127975e-05
-2.30763878258193e-05
-1.19988864879477e-05
-3.66115026410214e-05
-5.01636394653402e-05
-4.26096057258089e-05
-1.58047313728762e-05
-2.73824073671655e-05
-2.78215506498366e-05
-2.19909348396878e-05
2.07007174301115e-05
-3.37917154819557e-05
-3.74080945500007e-05
-1.3864651133488e-05
1.28828215723347e-05
2.73279724000694e-06
-6.70403033951995e-06
-3.44097466740154e-05
9.0476603651222e-06
1.82534397858263e-07
-2.2447285142549e-05
-7.06860337622165e-06
-6.97740154295625e-06
-2.3507405971455e-05
-3.4443345117329e-06
-3.00597032755359e-05
-1.29097560281586e-05
-3.93738965296312e-05
-5.37593028650843e-05
-2.04328036932048e-05
-6.70824179235545e-06
-1.46377684015759e-05
-3.18675832867482e-05
-2.36368029744248e-05
-8.73291030033574e-06
-2.14289833855531e-05
-5.56118368281002e-05
-3.64272209909492e-05
-8.13510696591785e-06
-3.21405755401568e-05
-2.78323630065611e-05
-1.73893885146709e-05
1.94515252947609e-05
-7.9045504122764e-06
-2.36135212418892e-05
1.24593554922065e-05
2.04883938101602e-05
-1.30023169609848e-05
-2.16990687691281e-05
-2.05587658926573e-05
-2.47115337199079e-06
-4.36286213934015e-06
-2.18151297766349e-05
-2.84522797750421e-05
-1.84281832057497e-05
-4.33549957747197e-05
-5.13324162170455e-05
-5.59679048086409e-06
-2.1727119318316e-05
-1.79855940904714e-05
-2.36747906108778e-05
-4.11071433366793e-06
-1.63286252654435e-05
-1.76701563361258e-05
1.06358126189399e-05
-7.0853630063825e-06
-1.15611855033271e-05
-5.50009000123647e-07
1.59867900355963e-05
-7.00414700763265e-07
1.36050316652979e-05
-1.63207259602e-05
-8.63666743859994e-06
1.41713029302733e-05
-5.13804052852422e-05
-8.20885354682119e-06
-3.3268480889156e-05
-3.93222117666778e-05
-2.75317366780906e-05
-1.54355840875802e-05
-4.84679000897637e-05
-2.0460979083813e-05
-1.4593714701389e-05
-2.00658023481923e-05
6.71028809816028e-07
-5.54704439944098e-06
-1.24843384819242e-06
-1.35584725258308e-06
6.909725259394e-08
3.20868709226024e-06
2.09182130317565e-06
-1.09637544195233e-05
-9.25535398124497e-06
2.49595206571645e-06
-2.25939692198325e-05
-1.53012287541989e-05
-5.1541224735804e-05
-2.68729051714328e-05
-4.39250607743877e-05
-4.7511169471645e-05
-3.590600778833e-05
-1.93386827766716e-05
-3.38451634851594e-05
-6.12304074613646e-05
-2.47850224126262e-05
-3.18303854548317e-06
-1.50097803485225e-05
-3.46255316759637e-05
7.20845587125555e-06
3.09077766314219e-05
4.21456657347761e-07
-4.79740481948497e-05
9.53875365993302e-07
-2.42006735303893e-05
-2.47816242005326e-05
-3.57206234012356e-06
-6.16035504873939e-06
3.05639152185589e-06
-2.39679317168351e-05
-4.40849577909392e-05
-2.84772852715162e-05
-2.93001137237385e-05
-3.2406399454534e-05
-6.63585087370422e-05
-1.41140938983378e-05
-2.04132704645328e-05
-1.6822907817097e-05
1.37304223995165e-05
-4.38949725085275e-06
2.75132358480918e-05
7.38249345829674e-07
7.90894373639541e-06
-1.927771995417e-05
-2.89742434827812e-05
3.72193767214907e-05
-2.62559006473071e-05
-2.10792073027747e-05
-3.12742488443107e-05
-1.04175537823867e-05
-1.21253478772341e-05
-9.97525484670548e-06
-4.73140853443627e-05
-3.71371398124007e-05
-6.05558590385964e-06
-2.30231779670665e-05
-3.56560402071744e-05
-3.32915405637132e-06
-2.06442643735099e-05
-2.97328828754348e-05
-3.87784986581718e-05
-1.05869032373698e-05
-1.78321443212207e-05
-9.26395065392571e-06
2.35811777614288e-06
3.76125870475857e-06
5.56991539977867e-07
3.10886084375862e-06
-2.42217566537919e-05
-2.96350198462594e-05
-3.43700378448021e-05
-3.10853285239887e-05
-1.39402381550984e-05
-2.19787247008534e-05
-7.3503070989364e-06
9.01171091224437e-06
-2.43365370695804e-05
-6.64945959005426e-05
-2.3965206864812e-05
-1.56327509584363e-05
-1.57684375703186e-05
-3.30035183886341e-05
-3.73774176047482e-05
-2.10546679374944e-05
3.90145966824683e-06
1.41811822699047e-05
-3.11010418639852e-05
-4.23289782177086e-06
-1.74924688398112e-05
-8.64407702298819e-06
2.98967097910933e-06
-2.36055063816185e-05
3.42648420193611e-06
-3.06865807376997e-05
-4.01850940152232e-05
-2.823556168418e-05
-2.91209508636508e-05
-3.43586005290053e-05
-3.33176401205239e-05
-1.89858708569088e-05
-1.18863631219299e-05
-1.00750199124344e-05
-3.96522416702834e-05
-1.88367346323552e-05
-2.84765559779282e-06
6.64824196125878e-08
-2.92798590183984e-05
-2.84443458277555e-05
1.66606302802838e-05
-8.21369021352373e-07
-7.50136202083791e-07
-8.69382770124737e-07
-2.67267457640201e-05
-2.16916814665413e-05
-2.60620477443465e-05
-1.76693465786325e-05
-6.87222548829937e-06
-2.0681632452642e-05
-1.59334616967402e-05
-3.13496685210106e-05
-5.81776024531301e-06
-5.07407532003177e-07
-5.41445383883076e-05
-1.65613678866795e-05
-6.70955813599716e-06
-1.13003190953706e-05
-1.45350546680642e-05
-4.60025941073157e-06
2.2058816311338e-06
1.33263096113846e-05
6.24954156592057e-07
-8.80291138309742e-06
-1.56106181922059e-05
-5.12318133315114e-06
-1.44296623658746e-05
-2.32811038726686e-06
-1.36257828518308e-05
-2.11502629523451e-05
-1.61089867912454e-05
-3.42568498047655e-05
-2.80290937224658e-05
1.01095946758894e-05
-1.32909063091927e-05
-3.63750064789054e-05
-1.79769056297844e-05
-1.0638794696396e-05
-4.23016302905597e-06
-1.41354329357707e-05
-1.67447925775013e-06
-1.23386470812569e-05
5.77309646753038e-07
-4.83165208783431e-06
-1.87854778529694e-05
-1.11457630231309e-05
2.13634184175681e-06
-1.73824776229016e-05
-9.48284292139502e-07
-2.68592154725856e-05
-1.57669250143241e-05
-6.28473805330171e-06
-3.59027713678538e-05
-3.64830489417356e-05
-4.0637749260625e-05
-2.74018674486205e-05
-2.92827389603968e-05
-3.45595813423258e-05
-4.87370606947547e-05
-3.43734776148122e-05
1.13091273172421e-06
-2.99619925386805e-05
-3.66251125234362e-05
-2.20704223596907e-05
-2.02250802531606e-06
5.71952896371582e-06
-1.15810986134921e-05
-2.88772900602927e-05
2.58188657524991e-05
7.50074069384342e-06
-2.56937191753277e-05
-3.13274590315718e-06
2.98837907664618e-05
8.48414487905974e-06
-3.19059410354493e-05
7.70060286662127e-06
-1.34688530145328e-05
-1.27290387607812e-05
-1.29447265655663e-05
-3.92930343457577e-05
-1.3090311621553e-05
-1.90708374676464e-05
-1.88823957912255e-05
-1.23508750485078e-05
-4.15253064438253e-05
-1.74100912027506e-05
-2.05754836460167e-05
1.22705862437227e-05
-1.42017694486535e-05
-2.55787918355747e-05
-3.60212783732014e-05
-1.77685830471337e-05
-1.95669544809659e-05
4.05611137048771e-06
-1.36978612883854e-05
9.7181607520948e-06
-8.2949378689347e-06
-7.14193375041297e-06
5.16063488818289e-06
-1.86404863116101e-05
-2.89318181634563e-06
-1.44364950231199e-05
-1.4850809250224e-05
-2.97203407749178e-05
-2.38502615795087e-05
-2.31343527233676e-05
-1.56671496187534e-05
-4.24858613010483e-05
-3.64342505399221e-05
-1.30020252274319e-05
-1.32763736600497e-05
-2.45194260195796e-05
-7.30025488967164e-06
-1.66289099390309e-05
-2.89940927502703e-06
7.68320893913138e-07
8.40571776079129e-06
2.73402292742614e-06
2.31001982646068e-05
9.47277841966227e-09
-1.0448467299079e-05
1.04113457401913e-05
-2.15187960977985e-05
-2.47631290846395e-05
-1.66016028194867e-05
-6.08043216500209e-06
-1.76599713340649e-05
-3.31282744638993e-05
-1.07752087406199e-05
-1.94588576063998e-05
-9.96252999200823e-06
-2.60654311477629e-05
-2.4678710433859e-05
-2.47803592837584e-05
-3.21426967847287e-05
-2.7413320891173e-05
-2.65000341193193e-06
-2.65318811183892e-05
-4.89589444498791e-06
-3.19284952525188e-05
-1.9724711046309e-05
-2.53173597162116e-05
-3.9940771369281e-05
-2.30556554202519e-05
2.65294062055059e-05
-2.26339812888501e-05
-4.20221880749614e-05
-3.34695949602205e-05
-2.3358699083808e-05
-2.11593497213977e-05
-4.60508191667674e-05
-1.08812624771001e-05
-4.28372870229061e-05
-4.69496251053759e-05
-3.74573048935314e-05
9.14522804847684e-06
-1.62524887242587e-05
-4.02288824214534e-05
3.81233977920628e-06
7.8921114344656e-06
-1.55309374228935e-05
-1.44803486183442e-05
-9.43742729824623e-06
1.85088078450744e-05
-6.70938822162783e-06
-1.23410794337678e-05
-1.31054129068017e-05
-4.54720855414859e-06
4.37382002281473e-06
-6.78610756056901e-05
-2.15692596034105e-05
-2.33144280626153e-05
-1.43708187745408e-05
-2.95468294949883e-05
-4.08957279920678e-05
-7.69988966198269e-06
-1.6464551822866e-06
-3.46622155548111e-05
-2.84184032896767e-05
-4.13420938814728e-06
-2.43554552043047e-05
-1.67267370476622e-05
-1.27028527202061e-05
-1.82255898299553e-05
-8.59203731616568e-06
-3.0324551736445e-05
3.47092817142724e-05
3.30706674133403e-05
-1.29665814659344e-05
-6.139612425939e-06
-2.38221209566816e-06
-1.99110430923252e-05
-2.161102231767e-05
-2.38762704632908e-05
-2.026788303071e-05
3.48014981266744e-06
-3.39361743181137e-05
-1.97863908413776e-05
-1.58422100457805e-05
-2.21357459703047e-05
-4.80388192890382e-05
-1.53910991814377e-05
-1.40789758075378e-05
-9.68643925756813e-06
-1.21742577987071e-05
2.43136470071261e-08
-7.18372913412501e-06
-1.53340982225285e-05
-2.60849634568383e-05
-2.22144848993005e-05
3.59378446173808e-06
1.6841321489443e-05
-3.09431221662058e-05
-2.33692159420048e-05
2.23334621358046e-05
-2.6678511260823e-05
-1.56599439944329e-05
-2.67877677670492e-05
-1.57115522731911e-05
-2.97530826705794e-05
-3.34029398959596e-05
-4.45169035668232e-05
-2.10478852471065e-05
-2.25081754699447e-05
-2.54173578421467e-05
-2.0350334792029e-07
-1.08824104537188e-05
-1.72004553796194e-05
9.56563206977758e-06
2.99016778418777e-05
-4.83434699994511e-06
-1.05327231200237e-05
-1.09948585554249e-05
7.79710514985184e-06
-2.46132925016053e-05
-2.88602039045671e-05
-6.50154647040099e-06
-4.70046694803473e-06
-5.45242953370135e-05
-2.85336771391267e-05
-2.77038361660953e-05
-1.77633378203409e-05
-2.25724861696643e-05
-3.56361787629371e-05
-2.27163726712574e-05
-2.22505036698429e-05
-4.19782421888887e-05
-1.04790091078791e-05
-3.21445603430607e-05
1.64955058028309e-05
-7.31938424828727e-07
-9.99088256309272e-06
-3.42101912738145e-05
-6.89653530926021e-06
-3.08947564034576e-06
-8.60238544070723e-06
-1.63050908620616e-05
1.56067828476857e-05
2.44874306862196e-05
-1.49903942920277e-05
-2.72191535949685e-05
-1.75778402525967e-05
-3.00102092430001e-05
-1.95945578915613e-05
-2.32271597350233e-05
-1.4090303516787e-05
-2.73687660051314e-05
4.55873037240692e-06
-1.18981494832051e-05
-1.45232274351401e-05
1.2253014625305e-05
-2.56499361496031e-05
-1.41918392359214e-05
-3.74560361949523e-06
1.1004488557731e-05
-1.07829768455591e-05
1.34016281089093e-05
-7.4884808921902e-08
-3.38244135577313e-05
-2.20510674753459e-05
-2.92726909462576e-06
-7.36991469281968e-06
-4.07250987671764e-05
-3.0521935728501e-05
1.02286670335697e-05
-1.13127073248938e-06
-4.97448458457889e-05
-4.37902081485067e-06
1.75456336939845e-06
-2.11586555647241e-05
-2.4819742418115e-05
-1.71080423302202e-05
1.14534340467106e-05
-3.25148260844929e-05
-3.78606046395605e-05
-1.98780206604686e-05
9.72577121280071e-06
-3.49507382058346e-05
-3.7078273106341e-05
-2.36383798815665e-05
4.90023259382123e-06
-2.11384595252784e-05
-3.93627820991963e-05
-1.39205639751077e-05
-3.17146652589125e-05
