# Supplementary material for: Research on computational propagation and identification of mine microseismic signals based on deep learning
Source: PLoS One. 2025 Oct 22;20(10):e0334641. doi: 10.1371/journal.pone.0334641 (PMC12543183; doi:10.1371/journal.pone.0334641)
Supplement: S10 Data — (ZIP) [file pone.0334641.s010.zip › 000101100001411.xlsx_0.txt_24.txt.txt]

-2.84047838777014e-05
-2.07881455644193e-05
-2.84418557895332e-06
-6.84508669935133e-06
-3.22397579816925e-05
-7.74973533974794e-06
2.79529117491359e-05
8.00792410092553e-06
-1.91969113112241e-05
-1.45968238214094e-05
-2.47699846319818e-06
-8.28389048990898e-06
-3.26619161988361e-05
-2.16778556007586e-05
-1.3283438297114e-05
-3.07706642992384e-05
-5.01747452646595e-05
-8.29973478060248e-06
-1.50335642783077e-05
-3.14501225971011e-05
-3.80330776050373e-05
-2.60201462622803e-05
-1.12618501770763e-05
-1.12736082460487e-05
-4.21333625188277e-05
4.25040856835918e-06
6.19007902028427e-06
-2.09142921898043e-05
-2.00106245779432e-05
-2.11445531441652e-05
1.73172343093285e-06
-1.7314652616526e-05
-9.69869859939643e-06
8.9820191175935e-06
-2.55629687036552e-05
-3.24097343054635e-05
-2.56240241997736e-05
2.1363963714137e-05
-3.09190034662044e-05
-4.85103690536778e-05
-2.95630589022776e-05
-2.52736060110472e-05
-2.71223394018138e-05
-1.32639285832889e-05
-2.33562445341289e-05
-1.44476704556972e-05
-1.79840320379751e-05
-3.04525364583104e-05
-2.21863873395322e-05
1.36365847268065e-05
-3.16305956989914e-06
-1.92906283626534e-05
-2.67184354041779e-05
-8.55975868040348e-06
-2.55162458947615e-05
-4.61743345218707e-05
-2.95158745991631e-05
-1.94234545691585e-05
-2.77110141018898e-05
-2.05439127220642e-05
9.1812568033567e-07
-2.34074661249166e-05
-4.08870249455233e-06
-3.62880292651519e-05
-9.77439446246225e-07
-4.02913689475716e-05
9.09670506567622e-06
-7.76743590450574e-06
-3.70249274899012e-06
1.70820532649795e-05
-2.42337911077795e-05
-9.29883289309649e-06
-7.12049043511622e-06
1.86224703289662e-05
-2.17502345592043e-05
-3.66840382001933e-05
-1.76891383440341e-05
-2.57389929635761e-05
1.93949842968867e-06
-1.19414951930798e-05
-2.08270883701622e-05
-2.02857497800026e-05
-1.57252914509443e-05
-1.84377834029444e-05
-5.19260087534883e-05
-2.97408783434413e-05
-1.94958559300228e-05
1.77953462749441e-05
-1.46388894765901e-05
-1.74688969148053e-05
-4.59857372350146e-06
3.15178579524777e-05
-1.23329307952024e-05
-1.89269285087921e-05
-4.79111118830741e-06
1.52561217448646e-06
2.97030851039764e-07
-2.92202232508004e-05
-2.31470301793799e-05
-2.90705993864288e-06
-4.54996825022218e-06
-4.2730595290511e-05
-2.45261644997015e-05
-6.80412362289303e-06
-2.31888428148249e-05
-1.86143440996882e-05
-2.85435527242327e-05
5.90272197863353e-07
-7.20094546632101e-06
-5.00172560580589e-05
-2.87649280089395e-05
-3.87276622688245e-06
-8.8989729276213e-06
-2.09525503867572e-05
-3.98636145743745e-05
-2.1843911831838e-05
-4.30760933791181e-05
-4.82014639822921e-05
-3.6410754568284e-05
-1.55875856045955e-05
-1.61326217937068e-05
-2.8182812326718e-05
-2.37184955089043e-05
-9.53844258032665e-06
-7.95978957572834e-06
-1.56174366370148e-05
-2.03261396019144e-05
-1.13405168677826e-05
-3.25379698620543e-05
-4.07640530053756e-05
-8.29878444141304e-06
-4.46232850390283e-05
-1.90801943360015e-05
-2.85541120687957e-05
-2.11463054273665e-05
-1.91621252932448e-05
-1.90173328056971e-05
-2.65754658607862e-05
-1.85933174299837e-05
-8.89321221321886e-06
-1.08127845309253e-05
8.24471839746072e-06
-2.9433889401143e-05
-2.946677201851e-05
-1.09263971501359e-05
-1.0466967466008e-07
-6.60533507283989e-06
-1.95823822282877e-05
-1.50644729859005e-05
2.25548981670854e-05
1.89714016060068e-05
-1.19449753503412e-05
-5.10448594805514e-06
-3.46559477960718e-06
3.62166760874265e-06
-2.46355696957429e-05
-2.1183180481735e-05
-1.33499642238697e-05
-3.88014901477842e-06
4.04184607418656e-06
-2.19335012647293e-05
-4.57667781834096e-06
-7.07768937976627e-06
-3.49357748400121e-05
-3.23818749994913e-05
-1.8873144619434e-05
-2.49075852514662e-05
-3.59005053621304e-05
-2.12745066804643e-05
-9.57136172119218e-06
8.06055783705021e-06
-1.32888103160275e-05
-5.70759324795169e-06
1.98696359879804e-05
-4.86018494398642e-06
-1.43150444180626e-05
-2.45937154376549e-06
-2.3739380179951e-06
1.34806524704937e-05
-5.81643224453172e-05
-2.23898216768949e-05
-2.19587794991735e-05
-2.01176445123195e-05
-2.45028210111913e-05
-3.67237251042446e-05
2.08864956508811e-06
-2.8468587554311e-05
-1.98986914105208e-05
-1.91081708756887e-05
1.23494688305555e-05
-9.67469500043211e-06
-2.28366691819245e-05
1.65845696689796e-05
1.27271936576375e-05
-4.15371969723895e-05
-2.64355304647517e-05
-2.71185605254742e-05
-4.33252875902852e-06
-4.00506005744299e-05
-4.20187282240783e-05
-3.52241432902805e-05
-4.34988764100537e-06
-2.09772370839069e-05
-2.21727703510242e-05
-4.48593196179641e-05
-3.36205658799957e-05
-1.26275656996804e-05
-1.17557714554802e-05
-7.60392041343644e-07
-2.36925514216589e-05
-3.68102104362518e-05
-1.21966200771734e-06
-1.52244916515501e-05
-1.55517706956016e-05
-1.77795611046974e-05
-7.4337141656624e-06
-8.22756930047554e-06
-5.65179187677428e-05
-1.49267488019958e-05
1.68370641472861e-06
-2.79258197589603e-05
-2.85610701849439e-05
-3.73637807720071e-05
-1.60615620433055e-05
-2.12290005053612e-05
-3.63357585565167e-05
-3.22723742299072e-05
1.5026601586403e-05
3.78470728844853e-06
-4.60774422121049e-05
-6.04560924239984e-06
4.23847475097208e-05
6.13120851850634e-06
-4.51206340668787e-05
-3.16368359025911e-06
2.71654786551974e-05
8.8744797686203e-07
-3.44726720692504e-05
-3.24004395018453e-05
-1.82205959888575e-05
9.06051375747802e-06
-5.48379982945043e-05
-1.3039005531436e-05
-2.29983580281371e-06
-8.02316666453402e-06
-2.30023027725766e-05
-4.91149911659698e-05
-1.63134090793572e-05
-2.47216845189032e-05
-1.66525922860916e-05
-3.57771878645209e-05
-1.06992218092551e-05
1.82288599764412e-05
-1.57269731614785e-05
-7.06046433958946e-06
7.64293385380552e-06
4.19089726841544e-06
-1.70544923854971e-05
-9.46631746498454e-07
-1.39786426875666e-05
-2.73335951889085e-05
-1.08706176696988e-05
-1.72500838691611e-05
-3.66140594939101e-05
-1.9542278893552e-05
-1.91782306856927e-05
-9.66177208415804e-06
1.66417048432834e-06
-1.49883048531445e-05
-2.37943723248302e-05
-3.52505481771762e-05
-3.29649455555025e-05
-3.19347182154206e-05
-1.22949798878743e-06
7.92725704171826e-06
-3.84606043250641e-05
-1.856467260201e-05
-1.54802572295723e-05
-1.12323557081197e-05
-4.61676536297598e-05
-3.75205413629578e-05
-1.76363528773544e-06
-2.76660973738703e-05
-1.93909420808014e-05
-6.32348216238638e-05
-3.67909510221587e-06
4.0362088428583e-06
-8.65535946433072e-06
-4.0314368004847e-05
-1.67075655499471e-05
-4.83983476110398e-06
-7.51285673205903e-06
-2.62900583594518e-05
-1.68411399232612e-05
6.97257394827835e-07
-8.40798865820072e-06
-3.80145291111072e-05
1.10117850931751e-05
9.750342097025e-06
-9.78719731003022e-06
-2.84454944630653e-05
-3.04343301445375e-05
3.51169336858569e-06
-3.22859455888889e-05
-3.53455328560856e-05
-1.39208825308272e-05
-9.70023887530092e-06
-9.31023747380803e-06
-3.65245458180735e-06
-2.03195218062796e-05
-2.50425400293241e-05
-1.65452135002608e-05
-2.81562373177935e-05
-1.40725161166358e-06
-1.9579166414877e-06
-3.54787176903327e-06
-2.79598943347641e-05
-1.61403104510445e-05
6.36227841805031e-06
-1.37515938366114e-05
-2.52598662621106e-05
-3.98693932323706e-05
2.49425530499077e-06
-1.45310869488363e-05
-4.76105372171956e-05
3.73141388774044e-06
-1.12399319887945e-05
9.18806216326528e-07
-1.8770445596924e-05
-3.64041735894435e-05
4.66842556787865e-06
-1.64142320850863e-05
-1.80361782238031e-05
-1.15847792200443e-06
-5.46701112312599e-06
-9.43960140511034e-06
-2.62954525904779e-05
4.65291574306749e-06
-9.67633908449089e-06
-4.0899295559406e-06
9.52550817595915e-06
-1.02398492159883e-06
-1.19844616431757e-05
-3.81157590607781e-05
-2.51352642193687e-05
-1.85802378935867e-05
-2.38609321330739e-05
-4.52302991305671e-05
-4.16523930738282e-05
-1.36921381149642e-05
-3.76578962978823e-05
-2.37904447053943e-05
-6.02664692452156e-06
-8.53142712175337e-06
-3.50545631406072e-05
-2.89619266329933e-05
-2.12352558302056e-05
-1.8179155925089e-05
-2.24483202716391e-05
-4.5976144285128e-05
-3.99968763679551e-06
-7.40803689360415e-06
-4.70430918639543e-05
-6.43996998255404e-05
-2.23899792888098e-05
-6.34641151975476e-05
-1.60804812709253e-05
-3.44780599980027e-05
-4.66895034230745e-05
-1.16819241857534e-05
-3.01018267284584e-05
-1.92285970212533e-05
-1.35131836665043e-05
-2.35800457287214e-05
1.82342093971804e-05
1.18934482033771e-05
-1.00862186574875e-05
-1.15362852358752e-05
1.45804092105687e-05
-1.70482900409322e-05
-1.44884708573754e-05
-8.25346572796712e-06
-4.6315593229093e-06
-3.64605699054021e-05
-3.05072603697682e-05
-1.77393581489333e-05
-6.50170877703279e-06
-3.13329481685541e-05
-3.84569431794273e-05
-3.96190400641664e-05
-5.64893659740135e-06
-2.55050982876637e-05
-3.14804186313749e-05
-1.12785540373113e-05
-4.83645095207564e-06
3.69182659361647e-06
-1.13515807828103e-05
-9.03262974187932e-06
3.24906701898994e-05
2.47230013708492e-05
1.39939666313586e-05
-3.48230471018082e-05
-1.33487749628451e-05
-1.80446675802653e-05
-1.10579223801532e-05
-3.22221204225179e-05
-1.25749107630587e-05
-1.85183278739283e-05
-2.50321611595959e-05
-2.5747188626338e-05
-1.01403208467123e-05
-2.16537632751979e-05
-1.15431868764921e-05
-5.74810003464324e-05
-4.55357292192082e-05
-1.96067425676311e-05
-2.98232541876147e-06
-9.12195542751171e-06
1.22074831258597e-05
9.19878695021452e-06
2.94843624846231e-06
-1.77337586340293e-05
-1.54075176869221e-05
7.73518126554883e-06
-6.53439089498955e-06
-2.14130605568821e-05
-1.75563707950055e-05
3.37384759671396e-06
-2.68141438402685e-05
-3.39156450666599e-05
-1.62064237803728e-05
-1.61437696511058e-05
-4.17612128752546e-05
-3.5213034311241e-05
-2.13100394465359e-05
-2.94256754715733e-05
-1.67438729816088e-05
-3.03192474379972e-05
-5.5166472820325e-06
-8.86552145392636e-06
-2.26536099343889e-05
5.38290474756327e-06
-1.19469705755628e-05
-1.98963197100751e-05
-8.80852094724203e-06
-8.18585458140882e-06
2.29704126844826e-06
-3.65160314958791e-05
-1.60678416506816e-05
1.34677664493189e-05
-1.82756508684129e-07
-4.46181755428152e-05
-3.38121719572246e-05
-2.39460453927036e-05
-2.96702181559799e-05
-4.61228606741979e-05
-1.79591565419088e-05
-1.76961793962301e-05
-1.88202219212876e-05
-2.97375824129617e-05
-1.59623274947703e-05
-1.00913682430812e-05
-8.69863742406442e-06
-2.61983185639842e-05
-1.475705173745e-05
9.67869946153549e-06
-3.52901087982597e-06
-1.65582583392392e-06
-1.55008881322038e-05
1.13130928989038e-05
-2.06209825589706e-05
-1.53671720631969e-05
3.8397464334799e-06
-4.15296928558005e-05
-8.01363580215572e-06
-2.73143890866512e-05
-3.58864432638592e-05
-1.81101516286951e-05
-3.93376210958028e-05
-8.87153707028018e-06
-4.38034049626029e-05
-2.53886440524451e-05
-1.73295358306808e-05
9.41133236747131e-06
3.97387685539511e-06
1.21119512316329e-05
3.51399872623213e-05
1.14662612203038e-05
-2.33017471223221e-05
-4.11822862816455e-06
-1.07393672975166e-05
-5.33232531511066e-06
-9.0315911341186e-06
-2.96153352417971e-05
-3.23996626731333e-05
-3.69386144497619e-05
-3.0936145942821e-05
-4.61295313961765e-05
-3.20005693122037e-05
2.00224272710679e-06
-1.2702599388637e-05
-2.46220272737077e-05
-1.29030616084008e-05
1.8092050530977e-05
-1.39260776447392e-07
-7.93732125817326e-06
-3.98118851328137e-06
-1.91105669992292e-06
1.25177947182396e-05
7.78650581653317e-06
-1.2107944700355e-05
-1.32936735183827e-05
-3.3571723613268e-05
1.40237862254629e-06
-1.74226570648578e-06
-2.2692420046959e-05
-1.61408933850909e-05
-2.05045088849286e-05
-4.06742361105555e-05
-4.21866071640021e-05
-4.98240189242535e-05
-3.221242909955e-05
-2.66678904688196e-05
-3.25908761965349e-05
-5.71170240489493e-05
9.41182699182607e-06
-2.62061850046455e-05
-3.35425867764757e-05
-6.53268126133332e-06
1.42405188676453e-05
1.36397269597326e-05
-2.37813511694463e-05
-8.58916537023344e-06
8.848729861606e-06
-2.3517396588878e-05
-2.15571975723145e-05
-2.75197474902748e-05
-8.59224849612521e-08
2.18951952164067e-05
-2.39506320386948e-05
-5.43510141922371e-05
-2.06076510562546e-05
5.42362416307391e-07
-2.18015217510846e-05
-5.86106176620188e-05
-1.01349042881842e-05
-6.7393790853222e-06
-4.70333540582055e-05
-5.37647638445705e-05
2.27477437266489e-05
1.7631995129474e-05
-3.08828648880183e-05
-2.41915102057613e-05
1.38989957476316e-05
3.10719931152039e-06
1.82355945601774e-06
-2.40681392649023e-05
9.78799732187589e-06
4.71172740911548e-05
-2.4875495047612e-05
-2.03648143314597e-05
-6.07871371594563e-06
4.81198858743828e-06
-3.24653459845516e-05
-6.14482397114989e-06
-2.61984431347474e-05
-3.29580719839379e-05
-2.93767056002473e-05
-2.00290786328502e-05
3.1086744360309e-06
-2.84130761181995e-05
-1.74952413840187e-05
-3.20823847468303e-05
2.15469978200907e-05
-2.51455123969319e-05
-4.75088788093688e-05
3.09252730391047e-06
2.58530637236e-05
3.59989355174436e-06
-1.86020673327939e-05
-1.9921899169651e-06
2.71306129165897e-05
-4.90166045739987e-05
-5.39257489851562e-05
2.09423306941925e-05
2.99686839388786e-06
-4.7693050837903e-05
-7.02264833721323e-05
-9.00524524533472e-06
1.10504797847808e-05
-5.80468803934756e-05
-4.63191559237365e-05
1.62691577846985e-05
-2.86558712266803e-05
-3.84891542774833e-05
-7.61842447328618e-06
2.97928447465425e-05
-1.42981960424238e-06
-1.74019462293606e-05
-3.56179053347404e-05
-9.74383349152622e-06
4.36945631396266e-05
-3.32104596758493e-05
-5.12567860259332e-05
1.02571045293038e-05
-2.83240324445541e-05
-3.97402523269936e-05
-4.42292470981836e-05
-1.19235673614533e-05
-1.56382688712097e-05
-3.26361370295854e-05
-5.47072982886331e-05
6.83071497763555e-06
-6.29767768770084e-06
-3.52877344725523e-05
-2.20318841225115e-05
-3.31103553526299e-06
-9.58204046125447e-06
-3.65747715235844e-05
-5.2730719183027e-06
-7.48012514225447e-06
-3.06173832681346e-05
-2.82838066607222e-05
-1.45639999501513e-05
-1.61891287984321e-05
-2.22907473392415e-05
-1.88451169595041e-05
2.63095830693337e-06
7.27988130595363e-06
-1.05461615225236e-06
-1.13786021292066e-06
-1.01245731284162e-05
1.57238943007878e-06
-3.57543163173798e-05
-3.09661744811754e-05
-3.88474191480894e-06
-3.29169104628452e-06
-1.94588646194563e-05
-2.57815734573178e-05
-8.32306506729878e-06
-3.00856580645655e-05
-2.65564761605897e-05
-4.11111290500108e-05
-2.10123027542342e-06
-1.27608325017742e-05
-1.86879473444155e-05
-1.55774004924049e-05
-3.40066236961267e-06
-1.29342694926528e-05
-3.51780979538054e-05
-1.15028991151135e-05
2.82798913619963e-05
-9.06707558932283e-06
-8.79359796699923e-06
6.74794767512582e-06
-5.68016278644611e-06
-1.64972880689749e-05
-3.90792356761945e-05
-5.33645576615769e-06
-1.49262162142611e-05
-2.66928754168908e-05
-1.5709020073541e-05
-2.2684251945038e-06
7.16916964652625e-08
-3.99251113296751e-05
-2.90127088795971e-05
-1.21773404854218e-05
-2.4158685303518e-05
-2.12006764753617e-05
-2.65204516885601e-06
-8.85135032590533e-07
-5.23448322044272e-06
-1.54681065170072e-05
-1.45316572343831e-05
8.28376304085435e-06
-2.96996276337953e-05
-4.44687561980583e-05
1.87270189993247e-05
-3.36988409219023e-05
-3.0041914233409e-05
-3.04570782429961e-05
-5.24134601500888e-05
-3.01371674545297e-05
-4.45709082991785e-05
-5.99807053404201e-05
-3.11494949172863e-05
-7.72070403331371e-06
-4.1990102870974e-05
-3.27481238826669e-05
1.66663670435817e-05
-1.30189564660019e-05
-2.31307301690114e-05
-1.80806806215363e-05
3.79213926080655e-05
-2.52512589078948e-06
-2.72675682141031e-05
4.18082371816196e-06
2.69093993221275e-05
-7.74350317312998e-06
-2.34610556123639e-05
4.7110932909259e-06
2.73639058798433e-06
-2.95562491780216e-05
-3.75526748099412e-05
-2.27916649000432e-05
-1.46644561727936e-05
-4.68064762096979e-05
-3.85593793314287e-05
1.84776870082697e-05
-2.07753141314526e-05
1.31830744874344e-06
-3.02318545560914e-06
-9.91811620674062e-06
-3.607709081634e-06
2.40631673304181e-05
-1.23877566741873e-05
1.68537839236902e-05
-1.22553412094748e-05
1.12761450900142e-05
-3.23672952945482e-05
-5.58657174046919e-06
-3.39187108920307e-05
-3.96859376480514e-05
-6.27592585273181e-05
-1.70558282618103e-05
-2.9145380010025e-05
-2.88194032804891e-05
-1.36999520946954e-05
1.40251051860448e-06
-5.17629761209508e-06
-2.88145329164649e-05
-1.87524980229034e-05
3.71136813703303e-06
-9.37566807095538e-06
-5.58570458955449e-06
-1.22577441863552e-05
2.65678162479444e-05
-1.21786211971447e-05
-1.84482236220461e-05
7.67305096815918e-07
-1.66677487326167e-05
2.62223351542049e-06
-1.83799311269167e-05
-1.24224133806431e-05
-2.24360924837616e-05
-2.06926070333546e-05
-5.2925573712263e-05
-5.63050379742109e-05
-3.11847036044866e-05
-3.98664031849965e-05
-4.73324271100224e-05
-4.74083319683154e-05
-4.86929845807196e-05
-1.09209856354561e-05
-2.14058042460092e-05
1.2751051821422e-06
-4.39568818554682e-06
-1.39389343151342e-06
-1.13639618571774e-05
-1.50458868613106e-05
-1.06701038138928e-05
-7.78660991001198e-06
4.45804755579833e-07
-1.49199158864289e-05
-3.01847046764499e-05
-2.08950596990004e-05
-2.90290619542843e-05
-3.40214284816412e-05
-3.4305448123007e-05
-3.70143019165224e-05
-3.11737247047986e-05
-2.48355947342066e-05
-2.01613080988145e-05
-1.96414091881314e-05
2.16940723194658e-06
1.14103011774964e-06
-2.10112337049777e-05
2.47402426132774e-05
6.04231086483543e-06
-3.35818612705819e-05
-2.45118605807727e-05
-9.04665407508124e-06
-7.00024604084146e-06
-4.76115168971e-06
-3.0287071017921e-05
-3.47235551736393e-05
-1.02785794436724e-06
-3.69460606963862e-05
-1.09588365405736e-06
-1.19930324337446e-05
-3.76962329806027e-06
-3.28224869746901e-05
-2.9625596485115e-05
2.39789226181913e-06
-1.00004292846627e-05
-2.23054339775203e-05
5.26153481724074e-06
-3.6847798524365e-05
-2.87636323299893e-07
-1.69030092916698e-05
-1.1785487447908e-05
1.49967934794481e-05
2.48486800492152e-05
3.08659174447722e-05
-3.10454320109476e-05
9.24087002856755e-06
5.7969666144647e-06
-2.07975108033724e-06
-3.21435376690801e-05
-2.0728066496512e-05
-4.54311989059542e-05
-3.76422330469871e-05
-2.19848930561586e-05
-3.62345017361014e-05
-3.90391519128578e-05
-4.1870951192082e-05
-1.9010341659748e-05
-2.13279385717043e-05
-1.22753520143428e-05
-1.10436338619166e-05
8.19206667478201e-06
-1.95690585840601e-05
-5.72410481904701e-06
-1.4452131643712e-06
-2.37983023330591e-06
-5.14853816143704e-06
-2.00977017848908e-06
-2.08440180960197e-05
-4.43505421374184e-06
-2.72434443310627e-05
-1.21022001384529e-05
-3.72415375256609e-05
-4.38050546646526e-05
-3.53224665328955e-05
-3.3381523753588e-05
-5.55423569322497e-05
-2.61976806374971e-05
-3.15309304042262e-05
-8.51094415514714e-06
-4.27313202855978e-05
-8.5242042020991e-06
-3.16865126234847e-06
-9.80527926573362e-06
-2.52639586639791e-05
-8.99443370030095e-07
-2.20039593720502e-06
-1.61612861628203e-05
-3.05874802335605e-07
-3.22214722183019e-06
9.92107178369216e-06
-1.75611463725801e-05
-1.04628065069539e-05
-1.30210852192639e-05
-4.71986753465484e-06
-6.77353851491385e-06
-4.42658566294779e-05
-4.36544653307784e-05
-2.795873920014e-05
-2.57667811171688e-05
-1.66304319533335e-05
1.14791685148263e-05
-2.21278966648405e-05
-1.70671151002197e-05
-1.66126936417582e-07
-9.54400457338549e-06
-2.10594916207245e-05
2.6149201043748e-05
6.45325141852724e-07
8.4987120560271e-07
-7.46914965029571e-06
-3.29430690629315e-05
-1.02496637073576e-05
9.83413731800002e-06
-2.02899108673093e-05
-1.9698066086721e-05
-1.97724963983832e-05
-1.58494739644345e-05
-7.02190428573198e-06
-5.03795433653741e-05
-1.05437923504501e-05
-7.21898188434376e-06
-4.50039670797845e-05
-1.00018443100058e-05
5.75799648920243e-06
-1.30241967814524e-05
5.84222151468015e-06
-1.16858021277786e-05
1.58722156123248e-05
-4.90917090848805e-06
-1.18727842318963e-05
-1.32209793619957e-05
-2.83982159824612e-05
-1.33129101874252e-05
-1.87084283995468e-05
-1.61345746462434e-05
1.53989978354214e-06
6.53365229936224e-06
-1.37863994655172e-05
-2.52560769629316e-05
-3.93043067177061e-05
-6.72866449865789e-06
-3.07414123256753e-05
-2.67351479952515e-05
-2.32033200063555e-05
-5.57907652791208e-06
-3.28672104398245e-05
-1.55544372954014e-05
-9.79050291260272e-06
-4.58143067358401e-05
-1.71942800364939e-05
-3.64179995647005e-05
-3.02075264632889e-05
-2.29442120362993e-05
-1.3638524528021e-05
-3.08116083017218e-06
7.98632280444623e-06
-2.13522835897894e-05
-2.78842592564056e-05
-1.97762654062275e-05
-2.20943789363264e-05
-2.66544358688953e-05
-2.57827402304098e-05
2.69069513377365e-06
-2.09168788880057e-05
-1.1728227927364e-05
-4.06939693251409e-05
-6.69910186985241e-06
-3.65584986145145e-05
-4.63250870702683e-05
-4.8706903154319e-05
-2.09378684900538e-05
-5.81585721776165e-05
-1.91579159726266e-05
-1.25783994070973e-05
7.25753605381113e-06
-1.91170503037449e-05
-3.68420482196871e-05
-3.361140771608e-05
1.3669667639615e-05
-1.6944336158506e-05
-3.62297022620942e-05
-2.24750845716784e-05
-1.95130244969846e-05
-1.87175282704905e-05
-2.23643842458309e-05
-5.22043524127401e-06
-2.90921901397039e-06
-1.26542232378915e-05
-3.63968195132921e-05
-1.3403187548513e-05
1.74072010522913e-05
-3.36912569751379e-05
-1.00092594386025e-05
-3.3326694509256e-06
-7.89026243165772e-06
-3.13685305040539e-05
-1.71914601135531e-05
-8.65655597130386e-06
-1.51397903601801e-05
-2.10959318963368e-05
-1.77207931109512e-05
9.1560725717347e-06
1.73903605072614e-05
3.25463130419119e-07
-2.1840888253369e-05
-4.18637269872063e-06
9.72522171882571e-06
-2.06648480942047e-05
9.18262744471312e-06
1.75669065007523e-06
-3.10496223677824e-05
-1.66586168873067e-05
-3.59768489323333e-05
2.17734256549946e-05
-1.77086005441213e-06
-4.91252570218944e-05
-1.5952268816481e-05
-8.32688210999063e-07
-2.76377193368125e-05
1.03962415577362e-06
8.4123182829097e-06
4.59525496224166e-06
-5.44313304863995e-06
-1.41038015201885e-05
3.13136449940474e-07
-1.16958610681587e-05
-3.27135208390296e-05
-2.47990926957398e-05
-6.3707350037112e-06
-4.46658248602119e-05
-4.19340450611872e-05
-3.26404244506624e-05
5.53861134131244e-06
-6.81048398106944e-06
-1.37480769096332e-05
-3.06000996673907e-05
4.76774633551605e-06
1.60392636041813e-05
-2.44157459330873e-05
-5.06198809855613e-06
5.37842119651988e-06
-1.30799106612044e-05
-2.04490455334781e-05
1.39304479783662e-05
-4.07970215646187e-06
-1.35217818659728e-05
-3.45454866709428e-05
1.26081900316561e-05
1.40644644944829e-05
-4.09554328122326e-05
-5.74396552053101e-05
7.88215753283981e-06
1.5950506359352e-05
-3.88314504962285e-05
-6.62539583981031e-05
-1.95478226430937e-05
-7.2935944988377e-06
-3.18740227062649e-05
-5.25775776642255e-05
2.46346049391496e-06
1.26296629867212e-05
-2.92809169304024e-05
-1.34788244108484e-05
-9.51025540627917e-06
-5.51013934088307e-06
-9.75872625709718e-06
-1.31514589874527e-05
2.06309126955534e-05
-1.10992147632209e-07
-9.2865465711664e-06
-3.28659629231997e-05
3.76519538391823e-06
-1.77537372502222e-05
-3.38726468040953e-05
-4.13443414684065e-05
-2.24841582735506e-05
8.20163805331902e-07
-4.48532522062881e-05
-4.17292027517976e-05
-1.44310191511878e-05
-1.04977940239856e-05
-1.5094673717408e-05
-3.54392782992482e-06
-8.9517919464244e-06
-1.17859524379943e-05
1.83426275321848e-05
-1.23476840851138e-05
1.27287998439571e-05
1.52157201808378e-05
-9.56535366997912e-06
-8.81827126995107e-06
-6.14548470540609e-07
-2.38453115248782e-05
-2.27391470010698e-05
-1.69278656371231e-05
2.19692202925762e-05
-4.36699566389297e-05
-3.58805544726129e-05
-4.78539399135679e-06
1.84836663500148e-05
-3.78859560883512e-05
-2.425494343748e-05
2.31370214650863e-05
-2.26541274144961e-05
-5.19478260135197e-05
-4.7193173914968e-05
2.44799634284894e-05
9.48623384057278e-06
-2.21499998305821e-05
-3.76393738699889e-05
1.59587235217398e-06
3.05131603006962e-06
-5.46648841291887e-05
-5.03509608646147e-05
1.4067592684871e-05
1.51143405543434e-06
-5.38337827863972e-05
-1.23920096386939e-05
-1.2040888343582e-05
-6.05684669083693e-06
-3.48502738807196e-05
-3.3206679806458e-05
-1.10379263756777e-05
-4.86592991452001e-06
-3.99535633228773e-05
-2.63214414843029e-05
7.89367849709566e-06
-2.93472480378783e-05
-3.4284719900509e-05
-8.54252239639758e-06
-3.80676389023937e-05
-1.01659669733757e-05
-1.00933460672502e-05
-3.33010221772913e-05
-3.06593720852204e-05
-2.66314181390349e-05
-2.62221573350729e-05
-1.92423696962142e-05
-4.8330483032592e-05
-2.62809543919258e-05
-2.22169237612584e-05
-2.94108769184109e-06
-4.25299874496922e-05
-3.89487073850266e-05
-7.9372165245452e-06
1.47400715204882e-05
-3.15667737849647e-05
-3.09496154963481e-05
6.38264417238797e-06
-5.67140491951229e-06
-1.81642447395237e-05
-1.08729785358306e-05
1.1237475370686e-05
1.16266075872821e-05
-4.47024332894557e-05
-5.24423034869486e-05
-2.37604755723853e-06
-1.57512962752634e-05
-3.81941343639264e-05
-6.1075591312491e-05
-2.42016764412104e-05
-6.81871236209132e-06
-3.70599390212652e-05
-1.85836929794303e-05
-1.91594333143817e-05
1.35923114982194e-05
-2.63997606307057e-05
3.06923860279605e-06
1.09194948896199e-05
3.27509303898955e-06
-6.16447448997315e-06
-3.64516345191453e-06
-2.07628191320885e-05
-6.59215048414114e-06
-5.41509981687412e-06
3.97212399942412e-06
-4.86829163054065e-05
-2.40052732332787e-05
-3.27610208019183e-05
-1.64404205972886e-05
-1.58770721820848e-05
-3.06559075915376e-05
-2.11171661501984e-05
-4.43750417485781e-05
-4.3275453590523e-05
1.25981796124476e-05
-3.38867571363403e-05
-4.10751374918236e-05
-2.15944444581868e-05
1.87655005841831e-05
-5.29478707500749e-05
-1.34289415001326e-05
-2.47712559241161e-05
6.808838377364e-06
-2.57342617788539e-05
-4.04367340552407e-05
-3.15655999316265e-05
-4.32998442432977e-06
-2.01049200318959e-05
-1.7958853048662e-05
-2.84879082240318e-05
-1.65170842838355e-05
-1.91988961501309e-05
-3.31813969000775e-05
-8.07686031082802e-06
-4.90453635850938e-05
-1.55129139730344e-05
-1.31529208315493e-05
-4.48243485327658e-05
-2.99326637623637e-05
6.81053162241628e-06
-5.27943083778108e-05
1.75582574643029e-06
-2.09749549232222e-05
3.56983035498555e-06
-2.53461905252913e-05
-3.59699522864643e-05
-1.3132932967297e-05
-7.11614906306315e-06
-3.31039550959954e-05
-6.32821818049638e-06
-1.79576687122466e-05
-2.16616396910469e-05
-6.27174190821216e-05
-1.42743508691908e-05
-1.82297334042369e-05
-2.5765004359866e-05
-3.42683551393424e-05
6.56952950995826e-06
-1.9230181961565e-06
-3.44405486366766e-06
6.93682674158969e-07
8.99622603621157e-06
9.9818283642339e-06
-5.49538812902446e-06
-2.24950813679649e-05
1.77394988679127e-05
4.29183593596081e-07
-2.07683003845496e-05
5.68318007998436e-07
-1.56665439671605e-05
-2.64597275313428e-05
-3.72229288656076e-05
-1.68132084789548e-05
-1.14988431740857e-05
-3.33590069290902e-05
-2.97776956286283e-05
1.14541565746536e-05
-2.13016073348836e-06
3.12167777365934e-06
-1.18585049085931e-05
-7.99647951240147e-06
-5.02321086274054e-06
-2.4378066514755e-05
-4.38705012417713e-06
4.71664698327282e-06
2.59880625791726e-06
-2.19700330319331e-05
-4.43502727599551e-05
-9.2175503908536e-06
-1.30842768292271e-05
-6.10723380342028e-05
-3.65869641428894e-05
-3.66505189175274e-05
-6.67189468983794e-06
-6.61365926457628e-05
-5.02743991615627e-05
-8.1251776517023e-06
-1.48311873208137e-05
-4.2876018622263e-05
-1.54916829787116e-05
-6.57113347139983e-06
-2.8176137752575e-06
-1.58781637649792e-05
-2.79500117134485e-06
8.22798270685693e-06
-1.25089826898838e-05
-8.50356264175392e-06
-1.24634665112198e-06
-1.90200857799442e-05
-3.88946358063777e-05
-4.28356632830729e-05
-3.59456406175768e-05
-1.41849579387923e-05
-6.97834682027137e-05
-2.60032067741394e-05
-5.51335142475222e-05
-2.71000173375515e-05
-3.41717000738462e-05
5.79168944380168e-06
-1.12972000200923e-05
3.65996002519519e-05
-1.18578160305843e-05
7.38345152365998e-06
1.0568417085625e-05
1.04598596240781e-05
-3.13296398608159e-05
-2.13914003801805e-05
1.07497106468485e-05
-1.71283631317393e-06
-5.75902633083724e-05
-5.43456568843539e-05
8.00500820548979e-06
9.13820100650684e-06
-4.0823231344059e-05
-4.55148055492001e-05
-4.55299307875681e-06
-2.88959232886904e-05
-5.50969130308902e-05
-9.87957970707101e-06
2.46886548945661e-06
6.5023799247644e-06
-1.91183825597787e-05
1.44811717858914e-05
2.54046761888903e-05
3.8901404190389e-06
-1.8182427749173e-05
2.2082654045305e-05
1.86015675254843e-05
-1.6986386667216e-05
-1.59241728596213e-05
1.82894057612782e-06
-2.54370619357527e-05
-2.62713818581537e-05
-4.03134567233678e-05
-2.57037282147245e-06
-2.53214027444286e-05
-1.93179382472061e-05
-1.80285765626564e-05
-1.13548531129105e-05
-2.11816545553857e-05
-2.73516570305368e-05
-1.35076053534711e-05
-2.25729734740993e-05
3.17116201973609e-06
1.11521909133199e-05
1.42213780774417e-06
1.58919519589891e-05
-3.66020552314506e-05
-1.85128460705023e-05
7.62513695315956e-06
1.04964893750893e-05
-1.66635148770861e-05
-4.54458641833141e-05
1.352449325994e-05
-7.00970653820992e-06
-5.89455862929705e-05
-2.81325292530484e-05
-7.48570586266063e-06
-2.45672249261965e-05
-4.81833796246715e-05
-3.84963583790823e-05
-1.12907503176749e-05
-1.03833698439291e-05
-3.18534506597105e-05
-1.90300141125293e-05
-4.64407970243297e-06
-7.70392379312782e-06
-3.1315415777601e-05
-4.24417050102503e-05
-1.07773540388581e-05
-2.16732982525172e-05
-2.72397436710529e-05
-3.81337534465437e-05
-2.27144812423605e-05
-2.51801022032696e-05
-3.96008543014846e-05
-1.74038221732386e-05
-1.9552350218723e-05
-2.53469830496645e-05
-2.51355352852263e-05
-4.7289110588824e-06
-1.24206961717447e-05
-2.87821841258621e-05
-6.57728200094318e-06
1.03394634934961e-05
1.08604578432804e-05
-8.66382236479342e-06
-1.40003634801357e-05
9.58369464565378e-08
-1.84910796802694e-06
-2.88138007810724e-05
-2.96715534373153e-05
-3.55063621937481e-05
1.53688423827491e-07
-2.70618786184071e-05
-3.32712769764174e-05
-3.02251544144193e-05
-1.68119577529335e-06
-3.6572286511362e-05
-2.74419851057915e-05
8.06838779101707e-06
1.1484497624266e-05
1.37049299131057e-05
-3.13930303923031e-05
-2.77981757346576e-06
-3.0476909826016e-06
1.91347674193557e-05
1.61043464268537e-05
4.46901564076461e-06
-6.25452758160477e-06
-1.80264299904879e-05
-1.74422668740768e-05
-2.25062825153075e-05
-4.23318851210247e-05
-1.73391626970273e-05
-2.55361314982855e-05
-4.98764469097649e-06
-2.48528095452495e-05
-2.88791037170756e-05
-1.34959285604223e-05
2.15341721393323e-05
-1.82326643325359e-05
-1.22884120372379e-05
1.25448610986639e-05
1.87638563759202e-05
2.18059251274983e-06
-5.69708664026815e-06
1.80734722845763e-05
7.67802569163417e-06
-1.03597202107696e-05
-2.41112998680273e-05
-6.76709252423861e-06
-4.58648795066611e-06
-5.88442343644773e-05
-7.51569741400483e-05
-4.29356271324408e-05
-3.27701861553865e-05
-2.23341237813814e-05
-3.06352642386849e-05
-2.66325620152178e-05
-3.32836155814007e-05
-3.43167138870666e-06
-2.22709944565057e-05
1.89143140008148e-05
6.83244175886271e-06
2.46851204102376e-05
3.31971421711887e-05
-1.09776185410637e-05
-8.80051742166001e-06
-2.68974318746018e-06
-2.07040397292006e-05
-1.09257492749752e-05
-2.15672232965468e-05
-2.76178654435542e-05
2.67627607334557e-07
-4.79324481720415e-05
-2.32163985133136e-05
-2.51896618674444e-05
-5.79224609370681e-05
-4.71410847110889e-05
-5.76770613690599e-05
-2.03543007086826e-05
-1.88940779887242e-05
-1.20926343311494e-05
-2.41467157329452e-05
1.07959288344978e-05
2.52065768168999e-05
-8.49122555849039e-06
-3.19268700554672e-05
1.60844090336606e-05
2.47598560660124e-05
7.01741663160206e-06
-4.25595388238579e-05
1.84815113303489e-05
1.65317998276838e-05
-4.9212782620456e-05
-4.95649029825197e-05
-1.43070339616816e-05
-4.05950238265881e-05
-3.88238023959506e-05
-5.80741528318672e-05
-1.83629687285838e-05
-2.88079364028717e-07
-4.30087855989249e-05
-2.39997105399495e-05
3.35548661209266e-06
1.12598602588749e-05
2.32333115861997e-05
-1.36542166191634e-05
2.95074818073343e-05
1.95904158881387e-05
1.09584144173034e-05
3.08592645331773e-05
1.9662880835297e-05
-1.06856909939695e-05
-4.69153307159009e-05
-1.53766575508694e-05
-2.59401010101149e-05
-6.11138777189656e-05
-3.2209509084568e-05
-3.10190526655617e-05
-4.70757829540327e-05
-2.73197896256838e-05
-4.47799446811766e-05
-2.3401136772359e-05
-3.02930505315419e-05
-5.19759701207667e-06
1.63824125223964e-05
1.54354982328548e-05
1.03293452376221e-05
-8.67097623944745e-06
1.93558960256903e-05
-9.70540139430754e-06
-6.01522303306441e-06
-2.4311496040694e-05
-1.85625654298202e-05
1.31816535862307e-05
-9.45464556643179e-06
-4.91119068606247e-05
-1.45318038632586e-05
-3.27079060474556e-05
-5.83136884929841e-05
-3.76117724415813e-05
-3.82357730292639e-05
-5.12720001046192e-06
-5.30876285426498e-05
-5.71633747401386e-05
-2.27985838221867e-05
1.57793559392337e-05
-3.66890989804235e-05
-1.80461422641336e-05
7.01870376923503e-06
-9.64323794521582e-06
-2.14081060678526e-05
-3.89009388052906e-05
9.1300492819989e-06
-6.15191516198936e-06
-8.50017356280288e-06
-1.90915305041201e-05
-1.66166130490651e-05
-2.49412231116895e-05
-5.58708155672652e-06
-2.2736666770431e-05
-1.8648219645064e-05
-4.25130410259432e-05
-1.42361828368942e-05
-5.30790168835079e-07
-3.405956198624e-05
-3.58415213511899e-05
-5.88197818796791e-06
-4.00250476247849e-06
-2.85603245392742e-05
-4.35033925549325e-05
-9.99455073438535e-06
3.33722621282191e-05
-1.48525380317163e-05
-1.29979558216212e-05
-4.89673192289612e-06
-2.55946164082031e-06
1.56276551493324e-06
-6.62862250387661e-06
-1.57951037301967e-05
-1.60822854979777e-06
-1.13612728285401e-05
-4.21915157675027e-05
-1.98833156009379e-05
-2.77371430496942e-06
9.93361533337418e-06
-2.5323481498127e-05
-3.42108371857801e-05
8.12017326889999e-06
1.58429350561594e-06
-8.53732339817605e-06
9.99909364973187e-06
-3.41840538650935e-05
-9.39533079698417e-06
4.0172472049097e-06
-2.42932591004775e-05
-6.03251227433904e-06
8.87898020829113e-06
-1.42525505387541e-05
-1.70790078003798e-05
-1.87701395313512e-05
-2.03383926538753e-05
-2.07651922929941e-05
-2.16946390743656e-05
-7.75139079316811e-06
-2.48397180255695e-05
-9.91211849714526e-06
-1.38041384862378e-06
-5.59661210063399e-05
-2.51312801749473e-05
2.37139138547197e-06
-9.057298709583e-06
-2.45631652296364e-06
-2.87113288523804e-05
-7.50485797543489e-06
-1.46055594513701e-06
-2.69373209853473e-05
-2.76103701273024e-05
-1.42497469256378e-05
-1.42569493496194e-05
-4.6255284911021e-05
-4.879651572893e-05
6.60771825362061e-06
1.39048229297025e-05
-3.59119546151177e-05
-2.00683462898469e-05
3.91475939068341e-05
3.07454041800099e-05
-4.38295942310514e-05
-4.93631283753385e-05
4.2577634469815e-05
-1.54847411622989e-06
-1.77663730469192e-05
-1.45101369418684e-05
-1.6437436207457e-05
-3.05565436152484e-05
-4.95678020133217e-05
-4.11092602273547e-05
-1.62178160226483e-05
2.82956314302026e-06
-3.33969017786239e-05
-1.83941893718435e-05
-2.81110608816405e-06
-2.49837364410464e-05
-2.41306838704092e-05
-2.95566068722329e-05
-8.9773146024514e-07
9.44842372885637e-06
-2.33146096696886e-05
-1.9890982790093e-05
-2.73185919958441e-06
-2.03064975213564e-05
2.25986011658866e-06
1.44041737945781e-06
-3.80326662381668e-06
8.76193096123062e-06
-1.66215706337745e-05
-3.30068525408007e-05
-3.26520539962411e-05
-6.06254576647546e-05
-1.31166645113773e-05
-2.72151909947837e-05
-4.22656882948734e-05
-5.1052576191051e-05
-1.06881324228327e-05
9.60595957089176e-06
-5.46023249492854e-06
-1.41431762369219e-05
-3.88581187618952e-06
4.27047077867259e-06
-1.43888060960993e-05
-1.6796294386854e-05
2.99808999724688e-05
2.66927218530057e-05
-1.7222783159443e-05
-2.91434414702026e-05
-4.38666866541041e-06
1.56646840741039e-05
-2.56548713556904e-05
-4.47899005080836e-05
-2.8318464594755e-05
8.22763078391476e-06
-2.39664831092496e-05
-4.15002167438216e-05
-1.88821483035305e-05
3.43278487364394e-06
-3.02975969476914e-05
-3.48215546992079e-05
-1.65220003633109e-05
6.01080090528532e-06
5.78888502034898e-06
-4.88968321511604e-06
-1.36973430354199e-06
1.58640252801575e-05
-2.06121373103776e-05
-1.32072855280562e-05
-3.45495899995248e-07
-5.39299698883717e-05
-3.42733681110571e-05
-2.91129437179983e-05
-1.91662166546368e-06
-3.53404504349735e-05
-4.71053118166426e-05
-1.17678324855728e-05
-2.79627926838631e-05
-3.90286313512497e-05
-1.56003414282827e-05
-3.59610485210144e-06
-3.30784608572074e-05
-2.08722485369264e-05
-3.19255189674605e-06
8.22722320998361e-06
1.38382977142722e-05
-3.32908601292278e-05
3.50610639885852e-05
4.81885909349563e-06
-2.59233304842604e-06
-3.57838723878323e-05
-2.04360432301012e-05
-3.28818957802035e-06
6.49545013847325e-06
-5.7297129727947e-05
-2.42311123432869e-05
-2.40396257569543e-05
-1.69799723272104e-05
-4.29042436516655e-05
3.62715328754601e-06
1.44714666907821e-05
1.3348392292176e-05
-3.71176203794873e-05
-2.89635328090235e-08
7.85974696009844e-06
-2.4420426934301e-06
-4.77419156479698e-06
-2.50379706374026e-06
1.85774022163938e-05
1.0101954817333e-05
4.65032971329225e-06
-1.85887774279525e-05
-1.41055967834942e-05
-3.55530100568107e-05
-2.83146899599441e-05
-2.22196255103704e-05
-2.43474525514708e-05
-2.95238298406609e-05
-1.65692639094612e-05
-2.62450026600304e-05
-3.0482191250307e-05
-3.62977964416037e-05
-1.32378365490327e-05
-1.06537693718808e-05
-1.59028389958637e-05
1.07696433906359e-05
-2.66849670018342e-05
-1.07553918461862e-05
-1.24174119791188e-05
-9.76386168211762e-06
-1.84312573028139e-05
3.04723948513491e-05
1.6092105675329e-05
-3.13085873383954e-05
-3.54475646857079e-05
-2.24894402533062e-05
-9.60674894764659e-06
-2.23448742379685e-05
-1.63534028217924e-05
2.5358029277759e-06
-2.47968801412466e-05
-2.87198650987803e-05
-8.3848474458983e-07
1.47454452679686e-05
-1.36352329363847e-06
-2.24853608151908e-05
1.06667330020431e-05
-1.29628839258514e-05
-1.07413918236411e-05
-2.30542543807171e-05
-1.28386601324914e-05
-2.92000136212257e-05
-1.8189073298564e-05
-2.29353537654503e-05
-3.33745152792105e-05
-1.32234524954611e-05
-2.48466643946943e-05
-4.77599053960733e-05
-9.81916899665052e-06
-2.38092288945906e-05
-3.00958259344346e-05
-4.03234386880807e-05
6.10802916245109e-06
-2.54787214654853e-05
-1.28952068311113e-05
-1.76613142785552e-05
1.23578266873372e-05
-1.546763645723e-05
-1.51399765997814e-06
-1.1573159044909e-05
1.99665023432597e-05
-4.81736400865021e-06
-2.6996684127666e-05
3.51951538827992e-06
9.12992599174506e-06
-2.61078206070564e-05
-3.28881294121201e-05
-3.54974614678082e-05
-2.72348409026775e-05
-4.79164759303377e-05
-7.28179322641599e-05
-8.70655277480277e-06
1.24182445095431e-05
-1.15725653404022e-05
-1.73418998803371e-05
1.48251454445963e-05
2.61743082783203e-05
-1.29666017184108e-05
-3.46413226789117e-05
1.61019149949403e-05
3.35322869765546e-05
-1.39716599596841e-05
-2.56796070921801e-05
-2.37306169465393e-05
-4.51839603692254e-06
-1.89979568666898e-05
-3.27287754811042e-05
-3.61982877264454e-05
-1.50199595562276e-05
-4.93663943422157e-05
-6.43077321419933e-05
-1.39543872490696e-05
-1.66829927105139e-05
-2.88434288964346e-06
-1.8782913691716e-05
-2.03114319058415e-05
1.51614920971325e-05
-9.12760957663199e-06
1.27305294740347e-06
1.72023669662799e-05
2.28779950293012e-05
-1.79272335222477e-05
-1.24264989656117e-05
3.2065995535635e-06
4.76662940039773e-06
-3.393564683802e-05
-3.28599667577254e-05
-1.79371097685165e-05
-1.89630625832035e-05
-1.14359925691601e-05
-5.06960686434518e-05
-1.18432713275954e-05
-2.6504033998964e-05
-3.4056795155069e-05
-1.78360678052826e-05
5.53492880498772e-06
-1.19513959202768e-05
-2.62733721939914e-05
1.95029673102668e-06
3.73237117417173e-05
8.01422959002111e-06
-2.44840682475096e-05
-3.36936853419397e-05
1.54031732823662e-06
4.65213896505714e-06
-5.18800461711358e-05
-4.38621041334307e-05
-1.89102720618529e-05
-4.04784450365137e-05
-1.9578973151991e-05
8.07952336077381e-06
-1.60637941450251e-05
-2.61564786560236e-05
-1.38466391814595e-05
-3.61674001544416e-05
-2.23312989088869e-05
-2.18275707321455e-05
-6.01887428403051e-06
-7.97640541333242e-06
-2.50461891853156e-06
-2.49879576154334e-05
-2.20510017125447e-05
1.81278682025802e-05
-2.05578993833313e-05
-7.25733556120348e-06
8.76619167152789e-07
-4.62397018073423e-07
-1.98032387594383e-05
-2.29595349870551e-05
-9.52974455997441e-06
-3.77606322135674e-05
-4.35075691337493e-05
-3.33558806184024e-05
-6.43446130964869e-05
-4.87890374830149e-05
-3.72594989892899e-05
-1.79973995242455e-05
-1.3482985056362e-05
-1.605063144568e-06
-2.38881884139234e-05
-4.8943429346121e-06
1.22994115751576e-06
5.77872100578343e-06
-4.81627851779147e-06
1.77501711308778e-05
-7.00559547178135e-06
-2.16783483157703e-05
-1.25091435318952e-05
-8.49254245815702e-06
-9.88942469596838e-06
-2.26673821176363e-05
-5.53704217565912e-05
-4.77362037431557e-05
-1.9566828614728e-07
-1.14326488818319e-05
-5.07110557824326e-05
3.64102830774532e-06
-9.0390228111006e-06
-1.97721937228072e-05
-1.34611535970826e-05
-5.89239866360463e-06
-5.30513954206114e-07
2.68342264821391e-05
-2.00046822635113e-05
-4.48258688193918e-06
9.45721574103134e-06
-4.08446002297853e-05
-1.70628891571042e-05
-5.65632720617126e-06
-2.46015943001987e-05
-1.82398137648487e-05
-4.29680508168102e-05
-2.44930064887051e-05
-2.79115221653235e-06
-4.80907579752273e-05
-1.94751005765244e-05
-2.6185393994521e-05
-2.79145242506782e-05
-1.01033642658475e-05
-2.31204441730642e-05
8.22214894062172e-07
1.14547805402861e-05
-2.87322693685474e-05
-2.84084068674543e-05
2.56022401953712e-05
-4.54059843484132e-05
-4.076332277123e-05
-2.4677645973115e-05
-1.44211826231042e-05
-7.77992475836059e-06
-3.75551019911398e-05
-4.40156606087551e-05
-3.27461455875507e-05
-3.60101695771501e-05
-3.57407495017581e-05
-3.38055846207955e-05
-1.02993140481897e-05
-1.63905019502515e-05
-1.74275454517168e-05
-2.20737605287629e-05
-1.6206103121298e-05
-6.34387364205935e-06
-1.19007207114804e-05
-5.4451897395435e-06
-1.62901717364889e-05
3.21615719580076e-05
2.16444734666588e-06
-1.83191725251145e-05
-1.62335898198801e-05
4.37010293301545e-06
-3.73423348716386e-05
-2.21358530949271e-05
-2.51860783508417e-05
-1.21631518865891e-05
-1.06735129922255e-05
-1.67647027455048e-05
-1.58272894076955e-05
-7.87559706243989e-06
-2.21977234203146e-05
-2.37810727574084e-05
7.33481088926467e-06
-2.69798328862935e-05
3.04287554860133e-06
1.00319242574152e-05
-3.10314549261422e-06
-1.33939026727291e-05
1.30470280845805e-05
6.20897174473194e-06
5.9874053983965e-07
-1.39782311123519e-05
-1.41756878428114e-05
5.5407990309511e-06
-1.64755396887611e-05
-4.7935363262227e-05
-4.76368782342015e-06
-3.42961513978728e-06
-1.51071285933563e-05
-2.9804272232138e-05
-1.63328123513692e-05
-6.614879073848e-06
-1.51187334763128e-05
-3.10047265834703e-05
-2.58095237378071e-05
3.93615203640413e-06
-1.43460703863999e-05
-3.0285558478719e-05
-1.67786072949505e-05
1.77975777213997e-05
-8.03104740156329e-06
8.82306595092721e-06
-1.81611862271525e-05
-2.13875605833738e-05
-4.00078595550157e-05
-4.76718994469897e-05
-3.40427452707913e-05
-1.36202988336634e-05
-5.04902095915888e-05
-1.64523241124021e-05
-1.58314940286271e-05
-1.36073002677052e-05
-1.29405802752986e-05
-1.29823115162786e-05
3.84676212679567e-06
2.39250293776566e-05
-1.60701289608018e-05
-1.75100872169526e-05
1.98956830250524e-05
1.88904605557057e-05
-4.13877810970228e-05
3.9509336164363e-06
-6.94396922894386e-06
-3.14673438337561e-05
-1.33575705138402e-05
1.23168886404478e-05
-6.33272325659005e-05
-5.04856304092176e-05
-3.90476521430218e-05
-3.74617357570047e-05
-2.15794835835493e-05
-4.01434969045485e-05
-2.91197348141212e-05
-3.26370953751344e-06
-2.60593148631243e-06
-9.35845901763551e-07
-1.79654349599291e-06
3.9705568567461e-05
8.68308726996899e-06
-9.1678607946805e-07
-4.08501431159407e-06
-1.10479737894724e-06
1.17625273758781e-05
2.12265446981393e-05
-1.155521164975e-05
-3.87015123097247e-05
-2.66128258562362e-05
-2.37009481493332e-06
-6.69253391992404e-06
-2.34542527537179e-05
-3.01909868927499e-05
-1.01022900323667e-05
-1.06438370062095e-05
-2.17590451761319e-05
-3.95741859049986e-06
-6.38005368016211e-06
-6.3455248841251e-06
-1.67494454054185e-05
-8.34068677860609e-06
8.3380183682665e-06
1.28189623480555e-05
-4.55327918684117e-06
-2.04700985400841e-05
4.3838684363289e-07
1.36245314294982e-05
-1.41026055164673e-05
-2.64186570280024e-05
1.74197975217866e-05
-5.00336141814842e-06
1.47037928242461e-05
-1.25337210161192e-05
8.8585205877914e-06
9.23805958290761e-06
-2.76002256049716e-05
-4.81030695803993e-05
-1.15745291314234e-05
-2.85260715798323e-05
-3.08384524266945e-05
-2.79449225239319e-07
-1.36719371550672e-05
-1.21960452579239e-05
5.25209608885432e-06
-3.44612138046103e-05
-2.17863580107625e-05
1.75750548001034e-05
9.66463882855606e-06
-1.90319093502341e-05
-2.73845336476956e-06
-2.27247233290281e-05
-3.46387727520982e-05
-3.42838540594312e-05
-3.48590574853651e-05
-2.22611451030423e-05
-2.52723697212304e-05
-3.08831182993028e-05
-6.65784960622911e-06
-2.38444179490987e-05
-3.26829483438774e-05
-1.01999714977656e-05
-3.26005785751847e-05
-3.27052583485475e-05
-3.40272936032102e-06
-1.16832323600896e-05
-9.02784847214915e-06
-3.70193677490633e-05
-6.95016735548714e-06
-2.06516158729047e-05
-2.69783545797686e-05
-3.56405397140414e-05
-2.02825402996919e-05
2.69325799149151e-06
-3.0271107836286e-05
-5.42004803582556e-05
1.09992290440543e-06
-3.46745527771409e-05
-3.41038989442696e-05
-2.62772037231385e-05
-1.47261990858263e-05
-1.72786042787071e-05
-7.89865380192414e-07
-4.5605754023932e-05
-1.92229004050635e-05
1.78446599989785e-05
-1.12831346451994e-05
-4.50558661816612e-05
-3.14938473666749e-05
-6.58674205320149e-06
1.8935457103003e-06
-2.32930932279339e-05
1.60961459832628e-05
-1.13923279306983e-05
9.71836219709426e-06
-4.83923630492534e-05
-2.63019081078504e-05
-4.15435398771537e-07
-2.03417567540863e-05
-3.77385286772926e-05
-7.13754675033205e-06
-2.26287573863718e-05
-2.47597290566245e-05
-3.68666286363086e-06
-2.62280854451767e-05
7.08816045423107e-07
5.39893011088497e-06
3.56114395660434e-05
-2.22693480961647e-05
-3.0376157871517e-06
-1.37966315673258e-05
1.06118713229927e-05
-1.71754042967787e-06
-4.46690734299739e-05
-1.72525304217407e-05
-1.99065633507174e-05
-5.04983808589926e-05
-1.6382674719375e-05
-2.72463057678058e-05
-1.27882202783405e-05
-3.68827813642461e-05
-4.40433603005413e-05
-4.74087660160456e-06
-1.20556249036874e-05
-1.50431812910255e-06
-3.95171154611524e-05
-2.5207950018986e-05
1.91621527838328e-05
-1.68091911250876e-05
-3.53708400750792e-05
-2.56301200687187e-05
-2.13640177810603e-05
-2.31881903568553e-05
-3.79874599366705e-05
-2.08361109185579e-05
1.84773814711842e-05
-3.0273840853236e-05
-4.14165907241115e-05
-2.66223011976437e-05
-1.77800886340652e-05
-4.2258828024617e-05
-2.04938517070584e-05
-1.42621387621579e-05
-1.00547961835195e-05
-3.93543107511636e-05
-2.15567019668828e-05
-8.68182478125209e-06
-3.27225517396687e-05
-4.82938502389119e-06
-2.00223734786498e-05
-2.83108278093359e-05
-1.52983966933417e-05
-5.45872692517683e-07
-8.76856157024244e-06
-3.55219407179738e-05
-3.99212970862799e-05
-2.88345253154745e-05
-1.41863859631637e-05
-4.80651937073159e-05
-4.9120457949547e-05
-4.84484709641271e-05
-4.77199442626876e-05
-5.09988061447882e-05
-4.50157504102696e-05
-1.05271229001488e-05
2.11191386774618e-06
-7.55896678555376e-06
-2.51339861515339e-05
-2.80906862869703e-06
-3.07411710589842e-06
1.74317953093426e-06
1.15009369882504e-05
9.79945851330727e-06
3.07032071562381e-05
6.68793229399078e-07
-2.72485612660701e-05
-2.50255343626493e-06
-3.03753542477828e-05
-3.17388565665858e-05
-4.2021082081143e-05
-2.73288882821628e-05
-2.57215315882862e-05
-1.53792480531018e-05
-5.06850764570801e-05
-4.98090677985052e-05
-1.41848137842098e-05
-2.81717809973073e-05
-3.99834089078816e-05
8.96080637928247e-06
-2.41865700765113e-05
-9.52685297126824e-06
3.50951869530249e-05
3.91506061451499e-06
3.78895973015459e-06
1.34866375491516e-05
1.16049871068786e-05
9.24284858812321e-07
5.35050190721437e-06
-1.19913422404329e-05
-2.50739573898222e-05
-1.68125383456821e-05
-1.99677247760979e-05
-1.45870513787555e-05
-3.048359058427e-05
-2.26770983573554e-05
-4.20134387366957e-05
-8.72958591855902e-06
-2.47891681358385e-05
-4.44222046937154e-05
-1.88056963975636e-05
-5.46705058636866e-06
-1.92345451769651e-05
-2.63345979202325e-05
-1.91803591207007e-05
-1.15919790766277e-05
-1.84484268203123e-05
-1.14815738761401e-05
1.66366788054478e-05
2.17134603592273e-05
-2.66432936871059e-05
-1.99314698508116e-05
-2.49548794877857e-05
-3.73194558489735e-05
-4.33522910520792e-05
-4.00349259309993e-05
-5.29038907560191e-05
-4.17320891820074e-05
-2.55769645554062e-05
-1.08397090998022e-05
-3.79646664132713e-05
-5.03035425914814e-05
-1.29122563695533e-05
2.72078395034194e-05
-7.03474096666064e-06
-1.17485100375857e-05
-1.95320826774513e-06
1.36479972277573e-05
-2.08891506098672e-05
-1.9373306333529e-05
-9.54944928980801e-06
2.65578130532892e-05
8.18786018209346e-06
-3.11645435038772e-05
-2.46962237602796e-05
-2.8789061856213e-05
-8.63081189378797e-06
-3.88633302910689e-05
-4.89517084398983e-05
-2.60049855566128e-05
9.29276964276089e-06
-3.34536015249546e-05
-3.66454276856318e-05
-1.75837527920273e-05
-8.49503506255097e-07
2.04105542676353e-06
-3.41011783031781e-06
4.30619989571652e-06
2.18396658294754e-07
-8.24838596823756e-07
1.27758038983459e-05
-1.46139319565209e-06
4.55846869002762e-06
9.22932190344583e-06
-1.68164818268698e-05
-1.7967629486963e-05
-2.96533008368708e-05
-3.93479214749982e-05
-2.17024666181287e-05
-4.25344196885984e-05
-5.00916328949354e-05
-3.57679658951127e-05
-2.49974905197359e-05
-2.66072718749885e-05
-4.90503623243667e-05
-1.69882576782749e-05
-1.20183823191666e-05
7.56756575126441e-06
-3.08543145849209e-05
-1.90815617110564e-05
1.40689593622797e-05
1.70946802086077e-05
-8.27773879824763e-06
1.19711081417585e-05
-7.66565681811357e-06
-1.63617164584889e-05
-4.19987144707222e-05
-2.39540599979332e-05
2.38023846182921e-07
-2.2197334395886e-05
-3.72607762393813e-05
-4.31003586555226e-05
-4.90762450211133e-05
-4.06010145289967e-05
-5.92043983324319e-05
-3.58932439997748e-05
-5.92387648505897e-06
-2.86550215981875e-05
-5.29983001820015e-05
-3.9458209321807e-06
6.04880776977827e-06
-1.63087710162071e-05
-3.36688148713121e-05
-1.13310406560807e-05
-9.42205934253229e-06
3.1696125220083e-05
-1.66922824164974e-05
-3.93205023883806e-06
-1.0690027358405e-05
-1.42920267851882e-05
-2.13611730876841e-05
-2.96095164256798e-05
-2.35575315271276e-05
-3.9628774309554e-05
-3.36132610336153e-05
-4.67517717111169e-05
-1.97123051847245e-05
-2.79751316143667e-05
-3.62282788021409e-05
-9.9171196547495e-06
-7.49227353788597e-06
-1.47448724297262e-05
-4.48769597728328e-06
1.58907269108302e-05
1.63553663423405e-05
-2.82771077176517e-05
-1.95368648802565e-05
-1.30220550163322e-05
7.19868150388078e-06
-1.47025643011622e-05
-3.30880602025361e-05
9.92959216821907e-06
-1.49966908306791e-05
-2.61524692136895e-05
-8.37643345715472e-06
-2.19219800061009e-06
-2.62987910336417e-05
-3.32427562554092e-05
-1.25934578957732e-05
-1.8614615689196e-05
1.32442730398195e-05
-3.0692282960063e-05
-1.85026824200984e-06
1.2834618679721e-05
-1.5180851067433e-05
-2.41247213013462e-05
6.70285798324377e-06
2.36184164558344e-05
-7.86839453326515e-06
-2.49522701833774e-05
-1.53644544779155e-06
6.80280418035662e-06
-1.5949292158243e-05
-3.5775981694296e-05
-3.44696987452933e-05
-2.39511209705075e-05
-5.21570361737514e-05
-8.30204108718388e-05
-4.50019511909586e-05
-1.06250255411598e-05
-3.3355753460943e-05
-3.37943664358612e-05
-1.00792361843033e-05
6.40983277918191e-06
-1.40440711198191e-05
-2.19963677672119e-05
1.10686148775161e-05
-5.92945496759123e-06
-8.63893140406585e-06
1.1151311955059e-05
-8.89859534984114e-06
-1.37591167074139e-05
-1.69933570724636e-05
-8.69567878920595e-06
-2.18902945348028e-05
-2.44277739706277e-05
-3.41383849661615e-05
-2.78493202032334e-05
1.68500969910347e-06
-4.28462792464087e-05
-4.8000262322597e-05
4.85906101846514e-07
-1.87810891664339e-05
-2.67411560027628e-05
-1.4967081599926e-05
-1.51161323940936e-05
-4.26865847678831e-06
-2.81711656533889e-05
-1.4493791729001e-05
-8.33968189977805e-06
-1.25151734136108e-05
-2.02233674050009e-05
-4.90813852544671e-05
-1.74592028594691e-05
2.24293158114669e-06
-8.24396948508194e-06
-2.52878911042344e-05
-2.60389112407763e-05
-1.14583696725538e-05
-1.54794230729923e-05
-5.32557277991504e-05
-1.76406378329409e-05
-2.64580243927718e-05
-4.40495990310969e-05
-3.39261567754497e-05
-2.60764412931836e-05
-5.62443544865777e-06
-1.65249755672945e-05
-4.24808219497483e-05
-5.32387848024853e-06
4.94528942934878e-06
3.79608731038211e-06
-2.28888733470277e-05
-2.00732829556508e-06
1.26308604181167e-05
-4.26477002607886e-06
-3.30598459616666e-05
4.78363826721641e-06
-1.59512352736706e-05
-2.5326245815371e-05
-1.83927448467071e-05
-2.71984753047892e-05
-2.03532810082391e-05
-3.72532577456888e-05
-2.11457591797275e-05
-9.98826795731211e-06
-4.09115456677424e-06
5.35028695307233e-07
-2.41107078572478e-05
8.61030247535525e-06
2.87857594210087e-06
-1.48720849707778e-05
-1.12565626036984e-05
-3.2991348995266e-06
-2.71783234265195e-06
-4.38357850825602e-05
-1.63668761970129e-05
-2.14894409386332e-05
-2.54082942582053e-05
-1.60749644827479e-05
-9.30249780376068e-06
4.02394655277949e-06
-4.39500009798044e-05
-2.01694911977291e-05
1.50225234845778e-05
1.69968927628289e-05
-4.25970265742241e-05
-4.11105472279567e-05
1.3495426932476e-05
-7.61728838855278e-06
-3.5924056704091e-05
-3.98160636224202e-07
4.37483813223532e-05
3.85811607864729e-06
-4.49886632241013e-05
-6.31095593506206e-06
3.0284218470066e-05
-2.5047487818361e-05
-5.13044319474311e-05
-1.25371411035498e-05
-8.44481276644887e-06
-2.9690648376787e-05
-5.776914539884e-05
-4.11371102234539e-05
3.21328477247071e-06
-3.93327719806211e-05
-7.00212540721048e-05
-3.13661539644906e-05
-1.85826617597668e-05
-1.19294743017358e-05
-4.77495206603464e-05
-4.12592279919383e-06
-1.41127810523647e-05
-1.59729537052858e-05
-1.22413152423888e-05
-1.74863431602764e-05
-2.37498018082183e-05
-2.8344434779497e-05
-1.36464635273429e-05
-1.98617904102291e-05
-1.27368566163794e-05
-2.82577588690992e-05
-3.8853964720855e-05
-1.15983530591061e-05
-2.7634038461054e-05
-3.36131840477665e-05
-4.21811875070676e-05
-2.60294186960072e-05
-3.40052936318051e-06
-3.81811841797593e-07
7.78027427544825e-07
1.79448020689061e-05
-6.36218947305494e-06
-2.04369370749318e-05
2.37501069524779e-05
5.1171157040407e-06
-4.9703073524336e-06
-4.83215345962073e-06
3.79625672607751e-06
3.678316239201e-06
-3.4211341808159e-05
-1.84330397442953e-05
6.2901583637275e-06
-2.19045487701803e-05
-2.1944651577235e-05
-2.87024108535343e-05
1.09177105226857e-05
1.88329044008819e-05
-1.07679730697682e-05
3.17327283102269e-06
1.81950716559408e-05
-2.69915389370731e-05
-2.19053199185046e-05
7.65297019441063e-06
-3.04019594126486e-05
-1.7398130388112e-05
-3.23259006287334e-05
-1.65794446058317e-05
-2.0266376338213e-05
-1.92130064481138e-05
-2.66258189639687e-05
-3.42211116946384e-05
-3.07654230279535e-05
2.9858038365601e-06
-4.85950087676455e-05
-3.80997842587046e-05
-2.61836802672547e-05
-2.46545497037901e-05
-2.86651367298353e-05
-1.71258108841315e-05
-4.59949571477998e-06
-2.53152080918703e-05
-8.16115627531494e-07
-1.33897956550908e-05
-8.20885673816934e-06
-2.0205196561221e-05
-6.68117819710845e-06
-9.76984550046119e-06
-4.93341613616354e-05
-2.47071669770884e-05
-1.2029197159589e-05
-5.03716227634547e-06
-4.45095712354173e-05
-2.8313139357042e-05
-2.66025793592031e-05
-7.6283527423149e-06
-5.31918549148451e-05
-2.08236074474583e-05
-3.50397591793451e-05
8.31480514175917e-06
-2.85805123896705e-05
-4.94654282693174e-05
2.20618321934104e-05
-3.52606716626238e-05
-8.35679546622907e-06
4.41779102005688e-06
-1.96198919247508e-05
-3.00064051337718e-06
-1.23322831557174e-05
-4.29335456581927e-05
-2.32884773877714e-05
-1.13692778106827e-05
-5.10024281479219e-05
-2.18324154319873e-05
1.88831694580156e-06
-2.78104435632683e-05
-4.70255816664084e-05
-5.51039554464371e-05
-3.51265828629557e-05
2.42261932717369e-05
-2.19871553570301e-05
-4.24293363579625e-05
-8.87296114080494e-06
2.09176984229289e-06
1.17423517578947e-05
-9.33786365901913e-06
1.03915470051578e-06
2.44243766599354e-06
1.40994446134945e-05
8.63597501555117e-06
2.27872000038164e-06
-1.34832324534419e-05
1.99314436030846e-06
-4.04260319229361e-05
-2.62082193338621e-05
-3.25724976546364e-05
-3.29970859768705e-05
-2.30089127600629e-05
-4.22956818439631e-05
-3.21816660594923e-05
-1.71727820498498e-05
8.19654298599914e-06
-2.18760441076554e-05
-2.97905794924383e-05
1.73156318996114e-05
3.52588155905097e-05
1.2574477522766e-05
-1.9024183063666e-05
-2.55996313960776e-05
2.03744804045365e-05
-2.6602955888136e-05
-1.68226217110295e-05
-2.21535642005464e-05
-1.76770569120525e-05
-6.25705875064052e-05
-4.52439925015272e-05
-8.69694104924344e-06
-3.32327727628655e-05
-3.7758563844044e-05
-4.00242112672179e-05
-8.91689401168369e-06
-4.46403712631622e-05
-3.46466981473587e-05
-6.70256495923546e-06
1.275003004589e-05
6.10195509667719e-06
-5.37178459926313e-06
2.35492056832839e-06
5.59698137578835e-06
2.38508558512668e-05
-2.43594888448474e-06
4.9334959524655e-07
2.79055716024264e-06
-1.96100263024546e-05
-3.0656676623948e-05
-2.26868825007247e-05
-5.91345257936282e-05
-4.21147266798049e-05
-3.76700016358838e-05
-5.94867607466909e-05
-2.73716146780926e-05
-2.57852382053671e-05
-4.46782322171343e-05
-4.37809288631676e-05
-1.58840028772594e-05
-4.65278961030248e-06
1.1466629312754e-05
-3.65436625561965e-05
3.24560773350248e-06
2.80061665339061e-05
-1.57304588448764e-06
3.85443596630637e-06
2.0219813112858e-05
8.74250445596255e-06
-2.28319250843136e-05
-8.47434955418621e-06
-1.17147697329723e-05
-2.37199135675902e-05
-2.68949393459965e-05
-2.84366935387678e-05
-5.61632754440656e-05
-6.1767686703279e-05
-7.13940657440638e-05
-4.585414630048e-06
-3.96522810220589e-05
-3.20719469744472e-05
-1.87569144122658e-05
5.86161375321111e-06
2.45156015087771e-05
-1.66149499395128e-05
-7.34105998387268e-06
4.22348657831697e-05
3.3483653073963e-05
7.80898432638444e-06
-2.03739650612722e-05
2.16360487538367e-05
2.92144393180309e-05
-3.91857465037095e-05
-2.81719910261324e-05
-3.03209775989342e-05
-1.57296955262401e-05
-6.587267871668e-05
-4.15504158229316e-05
-5.27762391743086e-05
-2.879342172813e-05
-1.92970083729756e-05
-4.9054369142493e-05
1.01580381105379e-06
8.30663914865719e-06
2.92202045218646e-06
1.00890622382543e-05
1.63281996475898e-05
9.78929416317233e-06
5.79049191079996e-05
3.38782013365858e-05
-3.7661048196512e-06
2.24771244131313e-05
2.94351930968722e-07
-9.54638594068691e-06
-3.61426714415451e-05
-1.35881541004661e-05
-3.41594684215765e-05
-6.94878886708852e-05
-5.5029512993514e-05
-6.90882096930855e-05
-3.18696375975498e-05
-7.19754152447334e-05
-6.48097710480753e-05
-4.78570123193776e-05
-1.1136455787664e-05
-9.07457669598242e-06
-1.79791532903336e-05
-1.97204486098149e-05
5.37504197482355e-06
2.91010578126173e-05
6.24435276484655e-06
-1.66891344719073e-07
4.22401116886759e-05
1.43209005700498e-05
6.32988239128305e-06
-1.96821595875529e-05
-1.68996917538216e-05
-3.06377333972196e-05
-5.58623419147386e-05
-6.39183493020418e-05
-3.82839182212494e-05
-5.26752748222167e-05
-2.86304240331015e-05
-1.00507527730245e-05
-4.08419646517013e-05
-2.63821411873078e-05
-3.08481572336473e-05
-1.47182483751131e-05
-6.73433641530465e-08
-1.9247136791663e-07
9.26930895487751e-06
2.30606781824285e-05
-2.88342080179976e-06
-1.359535498405e-05
-9.11123892263224e-06
8.8205009494168e-06
9.63802665769051e-06
7.03705953083192e-06
-1.79237430656115e-05
-2.97057892420527e-05
-3.43019642594848e-05
-3.11620144074619e-05
-2.14827590831451e-05
-2.24109539673648e-05
-3.39027620537782e-05
-4.72129828930738e-05
-1.2010730620204e-05
-1.31445298579637e-05
-9.05188198678818e-06
-2.46907071834855e-05
1.05212316453173e-05
1.77671080608889e-05
-3.94382219035399e-06
1.24225482791156e-05
2.26080218881595e-06
-2.34877998258888e-06
1.20726016399499e-05
-1.69318917457185e-05
-1.08885572009051e-05
3.93381009658908e-06
-2.08567926594083e-05
-3.60527903554468e-05
-1.90211356034181e-05
-1.01841070149666e-05
-2.23813753050226e-05
-2.4436287928176e-05
-2.88245523132481e-05
1.97644801983175e-06
-5.00457493829543e-06
-2.11881521042436e-05
-5.18598145344809e-05
-4.35230552895419e-05
-3.2902229357743e-06
9.00628446164773e-06
9.37323469496261e-06
2.96925482156858e-06
-3.61184230713722e-05
-8.78087127698127e-06
-1.20226441226075e-05
-1.47259690037843e-05
-3.12640661190166e-05
-2.71810393621984e-05
-5.38398293758024e-05
-1.80080802234632e-05
-1.9406252336083e-05
-8.67195893935912e-06
-4.07392558186136e-05
-1.56328371614971e-05
2.8213688037457e-07
-1.55168579790222e-05
-1.65674541990765e-05
-3.35010348791582e-05
-3.70983665445611e-05
-1.7907778521278e-05
-1.78562977305717e-05
-3.28379523221455e-05
-3.55355811484253e-05
1.18087885990126e-05
5.27872103993405e-06
-9.8040617390778e-06
-4.57376789798419e-05
-3.96226282885296e-06
2.22509154737727e-05
-1.76140182729933e-05
-3.88591691585279e-05
1.21311764628036e-06
-2.34860056375832e-07
-2.78006050633838e-05
-1.49296625408733e-05
-1.43182529139917e-05
2.14066103948812e-05
-3.04216016694992e-05
-5.23130992467313e-05
-9.41835363649859e-06
-8.55971307558344e-06
-3.15758623674861e-05
-4.02067561072907e-05
-1.52547063803358e-05
2.98649652467987e-05
-4.77732714052097e-06
-1.67220153659232e-05
-1.40835288644293e-05
2.73087177183861e-05
6.62813863096277e-06
-3.23526565757905e-05
-1.08854057701114e-05
8.63944292781572e-07
-3.48208705297787e-05
-1.73689975055639e-05
1.25732639614727e-05
-1.08250536067362e-05
-2.98689450592661e-06
4.1646829268875e-07
3.55687710065679e-06
-2.61506801373082e-05
-3.02290520919242e-05
-1.86109950918528e-05
-9.17892332580476e-06
-3.22481867387603e-05
-2.18382833845461e-05
-2.73230067931777e-05
-4.2192716974198e-06
-3.94005136504779e-05
-3.84312656396758e-05
-2.47141056794964e-05
-2.50416230652998e-05
-2.79095009788768e-05
-7.58113114544629e-06
1.74674208481822e-05
2.32954485332506e-06
-9.8756050522959e-06
-2.6381775652425e-05
-3.36222870244517e-06
-5.88770616537102e-06
-2.5814465968836e-05
-4.94439843854519e-05
-2.23494815809744e-05
-2.74141357468323e-05
-2.85609749405524e-05
-4.59277564327118e-05
-7.27467782952547e-06
-2.80165595953046e-05
-3.75588194037337e-06
-3.70865389822319e-05
1.17364155800963e-05
-3.70372172771652e-05
-2.1038723251492e-05
-2.67794862023275e-05
3.82729243866225e-06
7.2116777592497e-06
-2.81707132701137e-05
-3.00930315326314e-05
-1.1315980462047e-05
-2.12818966003533e-05
-2.89152232184337e-05
-1.74332557201423e-05
-1.46758735721133e-05
-1.47455422472621e-05
-7.11748654844332e-05
-3.69289938106049e-05
-2.59560751740719e-05
-2.61203852023794e-05
-4.13478966311609e-05
-1.71840823127511e-05
-1.40004688303185e-05
-1.99468027802829e-05
-6.41618310474944e-05
-8.96441155895973e-06
1.17777366644704e-05
-2.47826983865201e-06
5.66591357099423e-06
3.01088588338791e-05
1.27886242211899e-05
-5.28857024525901e-06
-1.69628384788385e-05
-1.49712013068899e-05
3.36514218161116e-06
-2.14423103770536e-05
-2.51498437222018e-05
-2.55241945465943e-05
-1.22067445458021e-05
-5.19302293389496e-06
-4.86605242866688e-05
-1.46961265214006e-05
-2.75265335237097e-05
-3.63675172599671e-05
-3.86067118598496e-05
9.32493708585248e-06
2.48324253144628e-06
1.32638187698744e-06
-3.70790612755525e-06
3.35961649179485e-05
1.75902485992923e-05
7.62665424160316e-06
1.49324668171936e-05
2.69145940870014e-05
-2.89866176350662e-06
-1.69575623016325e-05
-2.73342618640043e-05
-1.77165275259221e-05
-1.11224431747405e-05
-1.12307890909536e-05
-2.50746934838864e-05
-4.11923381709663e-06
-5.15941180261629e-05
-5.24131781866844e-05
-2.04602985828168e-06
5.23133223394353e-06
-2.69795374360929e-05
-3.84517514020704e-05
9.94656617297031e-10
-1.01547479030661e-06
-1.66275429144426e-05
-1.43504395451885e-05
9.2790769229195e-06
7.49558904508708e-06
-3.2699500057384e-06
-2.69282207147281e-05
8.93130312904483e-06
-1.47505835885333e-05
-1.38475811531949e-05
-3.41659597592525e-05
-1.83256985774055e-05
-1.77850867579196e-05
-2.0588391589597e-05
-2.92175959603568e-05
-4.39810087758327e-06
-5.28021743110502e-06
-2.00671516003878e-05
-2.13870282383314e-05
-1.3535936759486e-05
-2.89303085531082e-05
-2.39637761433353e-06
-2.77464794246284e-05
1.00429741129845e-05
-3.66489725906913e-05
-2.2817806883505e-05
2.06582919671873e-05
2.10674286497161e-05
-3.7688220037445e-05
-1.89104491673416e-05
-1.44741099094264e-05
-1.30822431576927e-05
-7.62024964804455e-06
4.1546039968332e-06
-2.71507844624682e-05
-2.04168163377877e-05
-4.17815358785813e-05
-3.43282141110637e-06
-1.96353384922563e-05
-2.26983612030552e-05
-1.65720380366351e-05
-3.73130517576487e-06
-3.79521164344872e-06
1.55205204218904e-05
-1.1115265345009e-05
5.27641999098585e-06
-6.18408834593959e-06
3.8620629838003e-06
-2.09283515940065e-05
-3.6947564068869e-05
1.52341212551586e-05
-8.80863867303204e-06
-5.05776126004643e-05
-3.90412151390813e-05
-3.25950719670602e-05
-1.15786284986259e-05
-2.90971301878869e-05
-3.23750959846736e-05
-6.1015711457371e-06
-4.70563028955027e-06
1.9175654964461e-05
-2.46849420608317e-05
-6.64146973600406e-06
1.5390880007354e-05
2.66957961457439e-06
-1.77036960231005e-05
-1.53105995936809e-05
-9.3806422401994e-06
4.85422776371064e-06
-2.91493214322643e-05
-6.37669716971858e-06
-3.3491461746137e-05
-2.26252707793436e-05
-3.38778843968358e-05
-1.14560108383698e-05
7.03174391856728e-06
-9.54795759455604e-06
8.8191837749171e-07
-2.57506977861369e-05
-8.03391594749449e-06
1.13026944796802e-05
-9.85917709041736e-06
-5.66443368399616e-06
-9.86475370106344e-06
2.51900524978495e-06
8.95368485075146e-06
-4.53406932500436e-05
-2.11819611251483e-05
-1.75794786689839e-05
-2.02612454091408e-05
-3.34600266184391e-05
-4.19283598448271e-05
-2.74286579218319e-05
-1.06109448850449e-05
-2.91124257525538e-05
-2.17347012923735e-05
-2.03636202062375e-05
-1.83873916238039e-05
-3.62062881848084e-05
-1.55413532404109e-05
1.81418255355218e-05
-1.82074437834126e-05
-1.71142744080974e-05
-3.42908897441011e-06
1.47155989947403e-05
-8.39610753380881e-06
-1.13499274425471e-05
1.41320298326391e-05
-3.09454116216918e-05
-3.00841777391426e-05
-1.65635616138882e-05
-8.65612490384201e-06
-8.47352821201407e-05
-5.62872545949355e-05
-1.12007120626285e-06
-2.27990106450819e-05
-2.73465986445712e-05
-1.8956227521947e-05
2.58968360264101e-05
6.49430938850108e-06
-2.38192199240905e-05
-1.76328896006519e-06
-7.16837746569969e-06
-6.83138831861388e-06
-2.89005919875031e-05
-3.35786524329301e-06
2.21305035672931e-05
2.34898571511189e-05
-1.04402154985842e-05
-3.8083350646562e-05
1.10497349903766e-05
1.76751200053305e-05
-6.53421054029988e-05
-4.18096648322159e-05
-3.16864685993805e-05
-4.71089206493692e-06
-8.15913197425972e-05
-3.09330883396111e-05
1.49233517582728e-05
3.12006640616647e-06
-1.6900295433059e-05
-5.92301478752765e-06
2.81348379122661e-05
4.58783493450418e-06
3.84622114657967e-06
8.89741930223171e-06
4.26067794032549e-05
-2.91078138489182e-06
4.15145203233355e-06
6.93642111337441e-06
-1.65575679988528e-05
-6.94264056623928e-05
-3.07861853026908e-05
5.63662291322293e-06
-2.96869779344951e-05
-5.48736382939625e-05
-4.0683182164986e-05
-2.85329136111566e-05
-4.0093484448518e-05
-7.13847363686985e-05
1.6011545174584e-05
7.21139097133545e-06
-1.14439684198739e-05
-3.49385439350693e-05
3.98286737059025e-05
3.02402464166901e-05
7.49471451701664e-06
-8.39030677218044e-06
3.38394814403792e-05
3.42793716496664e-05
-1.65552851424258e-05
-7.46536626984729e-05
-1.72844527623892e-05
-2.41593993593638e-05
-3.56439746535869e-05
-7.95370641024589e-05
-6.0547008579895e-05
-1.11691424253935e-05
-5.88809040396137e-05
-9.05484085808827e-05
-3.27828594055239e-05
-2.06223309962656e-05
-1.76637481836365e-05
-5.08144351585782e-05
1.70383161076646e-05
-2.85640638872339e-06
1.5954744902645e-05
-1.58885399630874e-05
4.12710615741713e-06
1.69094800364028e-05
2.43816018207148e-05
-1.06227714635568e-05
-3.05570664350086e-05
-1.97567363791106e-05
3.03296935809201e-06
-1.15552932851744e-05
-5.50886600980912e-05
-2.86765775283001e-05
-1.72046378169489e-05
-3.58210573115286e-05
-2.74866212149969e-05
-3.31663535036156e-05
-1.40404138625468e-05
-1.05592902111447e-05
-1.39778748272488e-05
-2.35355170621683e-05
6.5666199626444e-06
2.27894284776134e-05
2.68743567952992e-05
1.08961559535986e-05
5.4949082472869e-06
1.83165384257855e-05
1.98150112174217e-05
1.45250350372559e-05
-3.43370014137278e-05
-1.38119783915256e-05
3.57874601941449e-07
-7.37964978637405e-05
-5.65826885542701e-05
-2.07983142312431e-05
-3.71627535929874e-05
-2.16316563278892e-05
-3.89657611618018e-05
-2.57896031410183e-05
1.76317028460357e-05
-1.24445999807026e-05
-1.16155380164577e-06
1.98856806656188e-05
2.14992309779219e-05
2.43615907831496e-06
1.35253580233158e-07
3.83274556723337e-05
5.99455498023506e-05
-3.03229367492684e-05
-2.42243864730015e-05
-2.73634075640778e-05
-7.4853203995409e-06
-1.4633166109598e-05
-8.03257017489429e-05
-3.73433317271262e-05
-2.61591068762233e-05
-2.70729047195357e-05
-4.45692729912199e-05
-4.24652154185126e-05
-2.29275540110745e-05
-2.89387732523746e-05
-2.20230181917874e-05
-1.69434247101897e-05
9.84137243343807e-06
2.0373673467504e-05
5.60467219360438e-06
-7.57262248761429e-06
-2.00920958052211e-06
8.85986064231336e-06
6.2907934919044e-06
-1.30995794261632e-05
-1.64788451570766e-05
-8.65917384001255e-06
-3.10171796243361e-05
-3.76608513019597e-05
-2.65351905517e-05
-2.60587886558744e-05
-2.80735463194243e-05
-5.57343527533713e-05
-3.06125414914664e-05
-3.52742329335554e-05
6.84216799836461e-06
-4.16329818368926e-05
-5.7048719039747e-06
1.01347591571787e-05
1.50237791112294e-05
-1.2193493155882e-06
-2.07582802113284e-05
-1.96109429402328e-05
1.28489755131976e-05
-2.53463036514866e-05
-4.54730638140758e-06
-2.1545841251374e-05
-2.65996978050156e-05
-3.37362110208606e-06
-3.2566350974372e-05
-4.28105036301042e-05
-3.94570711692916e-05
-3.57179023187908e-05
-5.9852265275022e-05
-5.83827167280784e-05
8.39441770992963e-06
2.52902090469298e-06
1.01489954349358e-05
1.66678237664066e-05
4.25329476388291e-05
2.49046016945269e-05
-8.13832208944922e-06
1.3784456546484e-05
2.87013240800451e-05
9.32231094024738e-06
-1.31065062805137e-06
-2.34688649930216e-05
-1.13859066402555e-05
-2.34674916780927e-05
-4.43204652865071e-05
-4.39832525931754e-05
-1.84718448474557e-05
-8.97321420911711e-06
-7.11470114583619e-05
-2.6000279779224e-05
3.21964237723722e-06
-4.93969142672479e-06
-3.112214048457e-05
-6.53062361611354e-07
-4.06024408092125e-06
1.19752080147187e-05
-4.76768701299051e-06
1.2993601076259e-05
1.36638923493949e-05
-1.14021575540162e-07
2.95496896498564e-06
-1.34408841098096e-05
-2.51809695834606e-05
-2.14734986777672e-05
-3.75895300039797e-05
-4.22166477518384e-05
-3.58208642351148e-05
-4.55222330244376e-05
-2.027060861787e-05
-2.76082725509845e-05
-4.39673654576674e-05
-2.49760177420456e-05
-1.8480572112504e-05
8.56533567660053e-06
-2.22021848139036e-05
-2.51346440689199e-05
6.13118639151485e-06
3.29252609679856e-05
-4.32312983575754e-06
-2.41798605385315e-06
2.79620618845925e-06
1.8556522372837e-05
-2.43164798738775e-05
-1.55037275459197e-05
-3.22625909676306e-05
-3.21875710355527e-05
-6.09563443251449e-05
-4.422264889848e-05
-2.91628204475438e-05
-2.70924956900314e-05
-3.97293176295117e-05
-4.68474961125765e-05
-8.622682686475e-06
-2.1721023922423e-07
-2.39013231036551e-05
-9.81392412275606e-06
1.46006771695072e-05
3.34622536966102e-05
-5.92923449537465e-06
4.24916266512197e-05
1.7257545571752e-05
-1.64571623838268e-05
-1.1588343970533e-05
-5.78172652534663e-06
-2.43473268741429e-05
-3.832808957136e-05
-4.29484600577217e-05
-3.28483490528693e-05
-6.12642138539596e-05
-1.18910294820579e-05
-5.48209854326852e-05
-3.47145299789026e-05
-1.52386533908881e-05
-2.65226136188648e-05
-2.46280350240633e-05
2.7868899882867e-07
-7.74642099227819e-06
-1.51461944803405e-05
-3.46117075916228e-06
5.06894728216262e-06
1.25185456169437e-05
9.15932928061106e-06
-4.66821669825339e-06
9.11930810569405e-06
-1.26761939197857e-05
-3.59365361177061e-05
-7.60680035594373e-06
-2.00025698941493e-05
-3.81459000679095e-05
-3.95916293243693e-05
-1.73723843749699e-05
-4.51792117208802e-06
-4.85952169975856e-05
-3.38659717583162e-05
-1.54903393324295e-05
-1.84786613583688e-06
2.81852970219568e-06
-2.37785044635909e-05
1.03114915520839e-05
4.84694779090829e-06
1.3708376276972e-05
1.31270174542355e-05
3.07530985352491e-05
3.33501918849598e-05
-2.01897492279799e-06
-3.16329709789173e-05
-1.80705109044507e-05
-3.72636752088939e-06
-5.38539176208945e-05
-5.87144158632571e-05
-3.56382724724218e-05
-5.40501749602237e-05
-4.84873800098792e-05
-2.84044471455158e-06
-3.61779085264561e-05
-2.11706052048852e-05
-4.11967090869447e-05
-2.01661532953058e-05
-4.00268289093567e-06
-1.92571235856067e-05
1.11021159399571e-06
-1.13475523141754e-05
-3.81477242019353e-06
1.10002969479145e-05
-2.16103472628427e-06
5.08049027264976e-06
-1.26608120962423e-05
-1.38757845109761e-05
-3.65833564839381e-06
-1.64402553985203e-05
-2.4549141627695e-05
-5.68021991788809e-05
-4.774546289733e-05
-6.20147907615258e-06
-3.80123401089558e-05
-6.03541069294109e-05
-2.75271155254135e-06
-1.14696494159611e-05
-3.0731216444353e-05
-3.21352506150613e-05
-4.7527712819121e-07
7.50270008783983e-06
-1.42435146602043e-06
-4.97452196071362e-06
6.20025183371484e-06
3.28069690395658e-05
-1.7585706150889e-05
4.11080843832937e-07
-1.36434465700971e-06
-4.43231239389924e-05
-1.10000513199188e-05
2.28448645901741e-07
-3.11108446195406e-06
-4.14059438622998e-05
-2.37597978529835e-05
-2.1118182306164e-05
-7.27391708125647e-06
-1.15425439093276e-05
-2.93974780778321e-05
4.13326968247039e-06
-3.15593645780405e-05
9.66091070572392e-06
-9.03930676078538e-06
-1.70923913002551e-05
-7.33651748546558e-06
-6.74089182028805e-06
-8.14462009048153e-06
-1.71081592879537e-05
8.86832354971898e-06
-2.09986615656214e-05
-1.16384665783501e-05
1.55314061158753e-05
-8.74164940698431e-06
-2.50014677673248e-05
-5.536102344019e-06
-1.24226941465722e-05
-4.96001804777581e-05
-2.2327460983736e-05
-1.68964640603955e-05
2.15734462579732e-05
-2.58293824965997e-05
-2.21634043355388e-05
-4.45178338099908e-06
-3.42399321317861e-05
-1.49048242596049e-05
-1.4150524639507e-05
-2.94361483866003e-05
-1.80722957390004e-05
-2.34426637878658e-05
-4.2333734998924e-05
-4.31523392022471e-05
-2.20588601794426e-05
-4.22928945401409e-05
-4.36159708021762e-05
-8.05898069567445e-06
-2.9417354931213e-05
-5.26317098520348e-06
-1.11699052968213e-05
-5.41035341054525e-06
-1.89141601107136e-05
-2.90085471404094e-05
9.35117951756832e-06
-9.65503534289361e-06
-3.45770997825158e-05
1.38702369360614e-06
1.51705752044953e-05
-6.77972497122836e-06
-5.7368371944342e-05
-5.87252207817949e-05
7.5781705038307e-06
6.76433313492238e-06
-4.12114412462611e-05
-6.00831872044513e-05
-2.09216082503595e-05
3.95228515765625e-06
-2.04152648284755e-05
-4.98087423886707e-05
-3.43198819101387e-06
2.72202038337873e-05
-1.06507386306784e-05
-2.83153789232766e-05
1.51635237940581e-05
3.43234446683156e-05
-3.26299957587921e-05
-1.22768855108133e-05
-1.64505386516582e-05
-1.40770195453956e-05
-4.23157527723384e-05
-4.54423063354907e-05
-1.1365310332538e-05
-1.3808754453579e-05
-3.23464098225566e-05
-6.80881425260004e-06
-2.70529118004363e-05
-3.86279972213711e-05
-3.78660439378626e-05
-2.63679362558639e-05
-1.43552842661581e-05
-2.14510532827395e-05
-4.48847738723517e-05
-1.17675680715995e-05
2.41988845040504e-05
5.10727230516178e-06
3.38012687051562e-06
9.71743143335191e-06
-1.24912623518106e-06
-4.81993153097695e-06
-1.2271034584134e-05
-1.41116395091455e-05
-1.3804599170152e-06
-3.54060102363051e-05
-2.19726039495093e-05
-1.65970897369852e-05
-1.55390317077288e-05
-5.95821075611679e-05
-3.4293979995273e-05
2.58416615500033e-06
3.90441898396625e-06
-5.9455384029546e-05
-1.62598771449061e-05
-1.95881154370784e-05
1.27649958138459e-05
-2.54351252209969e-05
9.72904930230368e-07
3.00210815361992e-05
-1.14665152284812e-05
-3.58309889558027e-05
-3.07356611296979e-05
6.46006437562775e-06
-7.76908397629912e-06
-3.63727762524847e-05
-2.31970426307008e-05
-4.65685504352058e-05
-4.13597613910738e-05
-3.22108139317354e-05
-3.66687029168029e-05
-3.8993198235152e-05
-4.27026474587126e-05
-1.66142778021004e-05
1.03838805077334e-05
-1.55703931634476e-05
1.80116983596082e-06
-2.13694058626829e-05
1.65333829508173e-05
-4.21395041319727e-06
-1.26944101955905e-05
-8.82292383664276e-06
-1.22601574224755e-05
1.09412256578496e-05
4.24917260065457e-08
-2.94277375612576e-05
-2.3139795710628e-05
-4.80619770256952e-05
-3.47334700845261e-05
-1.61211853370871e-05
9.08515617947054e-06
-4.50483278264284e-05
-4.12478347418947e-05
-2.15330695029564e-05
-9.40196834547181e-06
-1.10619525792616e-05
-3.61065076897782e-05
-1.7643997082899e-05
1.85672502830726e-05
-4.41847705870796e-06
-7.60307123771077e-06
1.51427541400491e-05
1.31716003039447e-05
-3.32539269087062e-05
-3.7987784264915e-06
9.44572865054747e-06
9.12183287304293e-06
-1.41946405424283e-05
-3.68464421488501e-05
-3.81936763845827e-05
-1.27794778500965e-05
-4.77588711945308e-05
-1.5489753878454e-05
-3.00393065791899e-05
-4.24890426027969e-05
-8.51527598470094e-06
-4.46918485495539e-05
-1.56039673899213e-05
-3.2322750113127e-07
-6.92825869310344e-06
7.82328818276992e-06
1.31868191963685e-05
1.03509337043737e-05
-1.88965488932662e-05
-1.28072362917039e-06
1.2267125274437e-05
2.80607502555989e-05
-1.16378371619039e-05
-3.0811173020287e-05
-6.23499306832123e-06
-3.46761865851135e-05
-2.94746603300443e-05
-1.71331919879193e-05
-7.61597415035944e-06
-4.85730511403236e-05
-1.65897759729813e-05
-3.00674058654819e-05
-2.30260001208002e-05
-4.53548172673813e-05
-1.77058280071203e-05
9.98157354250652e-08
1.53672820285383e-06
1.01188233149726e-05
1.37262515947035e-05
1.38409401916796e-05
1.58950784102656e-05
-2.49433068266642e-05
-7.86039594615964e-06
-2.70333772146662e-05
-7.37702126932981e-06
-1.86038653023314e-05
-1.52331951700285e-05
-2.20983663472497e-05
-2.58261993593813e-05
-4.83406723901971e-05
-5.38656942596073e-05
-2.75139201090637e-05
-3.26399245876164e-05
-2.44151605304933e-05
-4.04822015182203e-05
-2.71155096132244e-05
-1.26741644551858e-05
-1.74782728705689e-05
-3.40069829287175e-05
4.81316627100008e-06
-5.40951332160752e-06
-1.47285675424716e-05
-1.23505598793826e-05
1.27702029742994e-05
-6.1068382029187e-06
-1.23132539803483e-05
-2.59284404768426e-05
-1.93519417367252e-05
-8.09554011899456e-06
-3.34642552388543e-05
-3.98212952832154e-05
-2.78996689506107e-05
1.2525425790137e-06
-3.4870296232118e-05
-3.62306726299664e-05
7.41186875725936e-06
8.35298659977712e-07
-5.44420671213655e-05
-1.0520031676822e-05
3.17754605602359e-05
-4.79218804920525e-06
-2.56536124784011e-05
3.18707655535524e-05
6.61918604117157e-06
-2.05258292310924e-05
3.79477050059751e-06
8.77617619012896e-06
5.49703289798547e-06
-2.35902308404157e-05
-1.83479202885511e-05
-1.85359353219684e-05
2.2752596827738e-06
-2.92195351627412e-07
-1.20529432239131e-05
-3.04339172791424e-05
4.98981743802112e-06
2.86975864005359e-06
-1.75436616391967e-05
-3.40143114435907e-05
-1.71060479864112e-06
-3.22700184325621e-05
-1.0686067788359e-05
-3.26839125975315e-05
-2.06723931390531e-05
-3.39400040682372e-05
-6.1572869483839e-06
-2.02803089432482e-05
-1.81414273955088e-05
-2.943994122445e-05
-4.32106474841569e-05
2.67028066526863e-06
-1.33424962444731e-05
-3.87193965389648e-05
-2.06727236320373e-05
8.13601458808987e-06
-6.86816756655234e-06
-8.20909021166734e-06
1.78534591980447e-07
1.06421647247649e-05
-1.92354579862906e-05
-3.92183036070042e-05
2.31501204421393e-06
-3.7622148962682e-06
2.70165855772687e-06
-4.88896327536928e-05
-3.10276683099724e-05
-3.96066986970395e-06
-4.60894799160662e-05
-5.42106351546655e-05
-2.62356669967548e-05
-4.06338789196404e-05
-6.59191372567531e-05
-4.41713579801299e-05
-9.91637782885413e-06
-3.25332637398159e-06
-1.21466270586997e-05
1.36201920171097e-05
-4.20690682827177e-06
1.79384943513867e-05
-1.16067465731628e-05
-5.09494746800437e-06
1.12002757130214e-05
-4.22137101317565e-06
-3.15577253039886e-05
-1.99705305317192e-05
-1.5422175969598e-05
-1.1851236716991e-05
-6.28654964636415e-05
-4.7955594551245e-05
-2.87376189819542e-05
-3.01669252954338e-05
-6.16197717532445e-05
-3.81733055041404e-05
-3.48628737033801e-06
-3.83493829410294e-05
-2.59993958795001e-05
-9.83743472414133e-06
-5.76260416793229e-06
-3.16506934418691e-05
1.39621319816942e-05
2.67579681457406e-05
3.54601139975468e-05
2.66317756053772e-05
-2.1143272605806e-06
8.34135741892133e-06
-1.60432657659237e-05
-1.26545729954085e-05
-3.14437655926652e-05
-1.58490979944214e-05
-3.14002288098908e-05
-1.159037280601e-05
-2.26361517213075e-05
5.09641767557184e-06
-3.9326121223187e-05
-4.93804187464958e-05
-1.77847748602598e-05
1.36361210106963e-06
8.75615173237997e-06
1.10222859287259e-05
1.88287848933471e-05
2.28882002540743e-05
2.30020121765311e-05
-1.50056747961678e-05
-8.91028358232512e-06
-5.4265687885365e-06
-8.68844496227723e-06
-5.41041339535111e-05
-2.92977096558172e-05
-5.01988905738378e-06
-1.36719525214826e-05
-2.56212617255873e-05
-5.81722188713167e-05
-2.85874115330434e-05
-2.38599552267763e-05
-2.44211773081194e-05
-6.20434401109602e-05
-2.25867903224683e-05
-2.3346066122463e-05
-1.37317798815567e-05
-8.86353381386623e-07
-6.59462771160015e-06
-2.37721803782499e-05
1.8279761944457e-05
9.28441162699714e-06
-1.73641870355439e-05
1.42160292301839e-05
5.28051571274333e-06
1.90807613194102e-06
-3.00202655713813e-05
-5.60225281614733e-06
-3.47959125633415e-05
-7.65071161405165e-05
-3.15892495407093e-05
-3.31620428876809e-05
-3.34865276439675e-05
-4.48088707451304e-05
-3.86497249853817e-05
-3.13378986208621e-05
-3.65088768877632e-05
-1.57133301498637e-05
-3.45704015967007e-06
-2.05244099939301e-05
-1.64123963971545e-05
3.97978952827983e-05
1.16625702022466e-06
-1.56904789217863e-05
-2.04367666286337e-05
1.59629060940893e-05
1.12258721715322e-05
-6.18834429546061e-05
-8.66167558528983e-06
2.11201311855553e-05
-4.8926219262033e-05
-5.52751636527646e-05
-3.78380917369171e-05
-1.05816385150978e-05
-4.12629004200142e-05
-3.99386884081388e-05
-3.5706116675541e-05
-3.76854540536749e-06
-1.59270951772939e-05
-2.71886963412632e-05
8.58036067235088e-06
1.55782073203379e-05
-1.51154645477681e-07
5.79747666469793e-08
8.16610217748621e-06
1.89991771942185e-05
1.1192691899107e-05
-3.37149776500653e-05
-3.56546503268828e-05
-1.72399196430025e-06
-7.88842671625022e-06
-3.28912518731168e-05
-4.69081031176618e-05
-4.57206290332048e-06
-2.94559628630941e-05
-3.14414688350449e-05
-2.56309538152338e-05
-6.56931566966953e-07
-2.86080133794868e-05
-1.62849376139949e-06
-1.25671489125772e-05
-1.56794458240611e-06
1.01744194179378e-05
-1.2149854834622e-05
2.90446837105507e-07
-5.9975513964807e-06
1.90489904038386e-05
1.54594769928799e-05
-3.13136459732768e-05
1.04671723615362e-05
-6.62396054958323e-06
-2.437435623401e-05
-2.40403907816465e-05
-4.8891811599294e-05
-1.32817494695929e-05
-9.13645023241696e-06
-4.53389884401543e-05
-3.38764476142636e-05
2.99863424443611e-06
-3.74303716196789e-05
-3.64503199008531e-05
-2.40726795967532e-05
-2.98804321706534e-06
-1.75815260210745e-05
-5.02198007055728e-06
-1.4341396995698e-06
-5.03202678273217e-05
-3.22309184320711e-05
3.30751951721506e-06
-3.11825430886406e-05
-4.73842695566947e-05
-2.45801872911922e-05
-1.12947548317683e-06
1.61043773242651e-05
-2.38536701781951e-05
-3.81729915242504e-05
-2.332522175021e-07
-1.68242911613556e-05
-4.9824072642398e-05
-1.70055205169484e-05
1.53516593241541e-05
-1.7410588950742e-05
-5.16259511330862e-05
-4.52941221809876e-06
1.17558422546229e-05
-1.33716734292922e-05
-5.18075665781343e-05
-1.54022362828491e-05
-6.1172368836053e-06
3.83033913271315e-07
-4.04716402303952e-05
-4.21946946408709e-05
-2.26807259607027e-06
-1.98411403038061e-05
-2.65420548504818e-05
-9.72940925949809e-06
1.70780447064691e-07
-2.19647073885972e-05
-2.59597304820637e-05
5.72472074041985e-06
1.99704441768521e-05
1.10980912780115e-05
-1.16717379500202e-05
-1.90009275603687e-05
-2.2642117153197e-05
-3.58945941932238e-05
-2.08185156745678e-05
-1.30895317042357e-05
-4.72776789527053e-05
-4.93858234943768e-06
-1.46700618946714e-05
-2.40249608165944e-05
-4.50616231379465e-05
-5.62575872285797e-05
-1.86616109001418e-06
7.50312772959475e-06
-4.77206843532169e-05
-1.667138751935e-05
-1.78393838077799e-06
-1.33084563137379e-05
-5.01001577900571e-06
3.08775471925996e-06
-1.40519204214679e-06
3.91399634412755e-05
-6.58985993778093e-06
-1.80784380345021e-05
-6.12860617549062e-07
8.22577895900677e-06
-1.34807289067759e-05
-3.83904581281642e-05
-3.36537922372405e-05
-3.3021146693195e-05
-4.13930183837874e-05
-7.12563260276967e-05
-4.30399081182552e-05
-3.07072059039357e-05
-3.93119984514894e-05
-1.73314085944679e-05
-2.16206952409351e-05
-4.09204422276773e-06
-1.92299606003781e-05
4.35568297563966e-06
9.78399171179209e-06
1.1472912082708e-05
-6.2235977747667e-06
1.42250021339162e-05
1.11575072858134e-05
-2.47542216425071e-05
-3.18530247316528e-05
-7.27616740325114e-06
-5.96650094492107e-06
-5.17271913169836e-05
-4.54977068522461e-05
-2.0738835265168e-05
-4.12069441727231e-05
-6.33144787371925e-05
-4.67782120969561e-05
-3.25515215347476e-05
-2.92390389788626e-05
-6.08210924132588e-05
-2.62294392402739e-05
8.57826324251829e-06
-2.50004724909763e-05
-3.46933056022427e-05
1.51993698771938e-05
3.57505253807822e-05
5.79327224821169e-07
-1.1277779336491e-05
-9.65048022258816e-06
1.15719782508754e-05
-1.49450344336094e-05
-1.49260303068812e-05
-2.9341102381912e-05
-1.89583917500494e-05
-2.83512109507232e-05
-4.69052584049901e-05
-4.52883076544661e-05
-1.93802444653884e-05
-6.02881762855802e-05
-4.17878514020555e-05
-3.48534246939006e-05
-2.7712288894537e-05
-4.15535079289156e-05
-2.38221363088951e-05
-3.49629758248431e-06
1.97347290995425e-05
-1.43238398457663e-05
5.25701593059698e-06
1.17939443158832e-05
5.81346598652285e-06
-5.9591274560851e-06
7.18409904930321e-06
1.34936449962167e-05
1.58886456111085e-06
-3.74067404967517e-05
-1.343252461776e-05
-1.71537573599244e-05
-6.24267949363061e-05
-3.86185532714511e-05
-4.37794386432649e-05
-3.00530525702033e-05
-2.9719124871999e-05
-4.54089321032353e-05
-2.8256737685241e-05
-9.99709084198973e-06
-4.11934866638653e-05
-1.41224180802516e-05
-1.62537060205372e-06
-1.4642634762478e-06
4.2163179934863e-06
-1.71957280262862e-06
5.48051264858134e-06
-8.56309180607204e-06
-9.78300512659368e-06
-1.58653236732292e-05
1.01034233569673e-05
-2.86609771408429e-06
-3.71251002947922e-05
-3.44639469618081e-05
-3.8541643762709e-05
-3.52800017349954e-05
-4.7815833858896e-05
-4.79611373549275e-05
-4.09385523150685e-05
-1.98630964505501e-05
-1.54965715025411e-05
-3.06373398454483e-05
-3.73827207334673e-05
-2.76971994658608e-05
-1.82580028871325e-05
-1.88415584689091e-06
-1.93432379600217e-05
2.17035275267846e-06
8.1026530220474e-06
-2.26345025861721e-05
-1.89691432897546e-06
-6.88945335100309e-06
-2.43461407868561e-05
-1.59115256211252e-05
-1.61663412339493e-05
-2.3680236349787e-05
-3.65681356079678e-05
-3.4870912145857e-05
-2.0250140017507e-05
-3.65439145508366e-05
-5.34997308538993e-05
-3.23279516336892e-05
-3.18969650828324e-05
-2.89794175763868e-05
-3.7800559816711e-06
-1.05430661278054e-05
6.04576686135748e-06
-1.21399466154373e-06
8.23068724388946e-06
9.17478438385595e-07
-1.27422039659442e-05
-5.13943508902792e-06
-2.92607046176932e-05
6.94626380446186e-06
-1.0923827195627e-06
-3.97736847457209e-06
-9.96792283911012e-07
-1.97341456669155e-05
-9.31118261862508e-06
-5.02826310029241e-05
-2.15858042039472e-05
-4.04838507220048e-05
-1.20446969509473e-05
-5.07169854971332e-06
-2.17184606221055e-05
-9.48669833466781e-06
-1.25984320606758e-05
-2.07540348219592e-05
1.30727582364382e-05
-1.21134773387646e-05
-2.04902092323285e-05
-1.44378146536787e-05
-1.79257638102382e-05
-1.59053107869112e-05
-8.83997250904356e-06
5.25015465362308e-06
-2.87457830058386e-06
-1.14961344615031e-06
-3.24078351560459e-05
-1.03277514698175e-05
-2.37251852356224e-05
-7.87402729047988e-06
-5.87156787347588e-05
-1.30823760146092e-05
-4.6659263562205e-06
-3.07589218065763e-05
-3.22874020385373e-05
-2.11609753986984e-05
-1.07212569968149e-05
1.32959705608864e-05
-1.87310092902883e-05
4.98884365405504e-06
-5.49543606216266e-06
3.48988112457127e-07
-1.76990509655434e-05
-1.25997164846761e-05
-3.04945141261867e-05
-5.4993680651988e-06
-1.4062073069888e-05
-3.21195058227915e-05
-1.50989612663947e-05
1.31120092419884e-05
-2.60803464526025e-05
-3.62785511980937e-05
-6.74261309955269e-06
-7.92296581269675e-06
-1.34009632179835e-05
-4.07882691090785e-05
-2.62012168784122e-05
-1.66150999730544e-05
-2.93690503708395e-05
-4.88605189246818e-05
3.55359295981428e-06
-3.73643000723721e-05
-8.19439705712607e-06
-3.04639100855869e-05
-1.68945920943762e-05
-6.98335805380457e-06
-1.6460622846808e-05
-4.02886072771503e-05
-1.88788889017984e-05
-2.24935799800219e-05
1.02643700737348e-05
-9.88460201141509e-07
-1.17519597702884e-05
1.79210951749767e-05
-3.41684582771422e-05
-7.72707507193712e-06
-3.04872223923671e-05
-2.67985887670805e-05
-9.06144150980644e-06
-8.41206977214369e-06
2.39560834972934e-06
-1.5572979449944e-05
-1.76820890434006e-05
-4.17672314584006e-05
-2.7551908278975e-05
-6.16646654327235e-06
-3.63588420063545e-05
-3.62691244408174e-05
6.22695291333768e-07
-7.7379055944664e-06
2.22975722634299e-06
-2.00517606491857e-06
9.80154920465963e-06
1.81622397434133e-05
2.54166558009009e-06
1.31505375071235e-05
-1.98009434134358e-06
9.35616210830129e-06
-6.99845119539752e-06
3.04028886822966e-07
1.16613975706251e-05
-5.0278435402069e-06
-4.60922972314875e-05
-1.94295252070622e-05
1.0254876151973e-05
-2.15659670451253e-05
-4.34287100575843e-05
-3.18361808709744e-05
4.18210849165948e-06
-3.17649578929807e-05
-6.1017734924339e-05
-1.47722417886345e-05
1.77289537701842e-05
-9.93915459298152e-07
-4.16507079062913e-05
-3.59808056009808e-07
7.34158562760673e-06
1.53635316098142e-05
-9.20850369875812e-07
1.81382639629213e-05
2.88716419337389e-05
-3.81169583441417e-05
-2.30131700427923e-05
-1.52820655806965e-05
-3.34664972381473e-05
-4.39222447770718e-05
-4.34096811052977e-05
-2.49424434363787e-05
-3.21301534984835e-05
-3.36345694934118e-05
-2.60115937216657e-05
1.64852281483513e-06
-3.55790682665485e-05
-4.30479100812047e-05
-4.29709903790565e-06
-3.35170528611148e-06
-8.59349200013115e-06
-2.50870289366184e-05
-1.04010749007271e-05
-1.71591994729306e-05
-3.67775131010005e-06
-1.46326143935432e-05
3.04016018560696e-06
-8.06945448909397e-06
-1.2576417678207e-05
-1.25037937327965e-05
-2.19272832003137e-05
-1.75607508284433e-05
-3.72844220751818e-05
-4.2251386219849e-05
-4.81229151930349e-05
-1.93030582348638e-05
-3.70334676378716e-05
-3.82214566449989e-05
1.22206028019629e-06
1.76674873786399e-05
-2.71611286122952e-05
9.1753621888686e-06
1.16472792843091e-06
-1.37272702635836e-05
-7.44906470274698e-06
2.5111242494137e-05
1.53057517903718e-06
-1.62740026086314e-06
-1.21139161314768e-05
1.38353770160597e-05
-1.99576213364126e-05
-1.73003967750702e-05
-1.84276105764167e-05
-1.78361796181002e-05
-1.68065768382327e-05
-4.44959318746166e-05
-1.79220929900821e-05
4.30280865833646e-06
-2.42468031544809e-05
-2.91819051073017e-05
-1.0237421559241e-05
1.28927400738027e-05
-2.47081987124084e-05
-1.3961040250465e-05
6.7310953866893e-06
-6.25242870005276e-06
-1.30759252658704e-05
-3.41349255339829e-05
3.36065852053512e-05
3.1181823665577e-06
-2.42961396662269e-05
-4.31530997461801e-06
-1.59953874412899e-05
-2.1070785588863e-07
-3.93294077015238e-05
-3.09956865130518e-05
-2.04558910834112e-05
-6.77691838336013e-06
-1.50583138498537e-05
-3.99639072840045e-05
-2.16518360628623e-05
-2.17745406507368e-05
-1.60392980031256e-05
-3.081578179467e-05
-5.3551351966077e-05
-4.36443799591992e-05
-2.92851297116895e-05
-1.26669264935381e-05
-1.07656138202668e-05
-1.0798291064015e-05
9.15874956267436e-07
-1.39026480592456e-05
1.99888013132397e-06
-3.53406239757859e-05
-2.21412813778227e-05
-1.21008914002189e-05
-2.75245742035624e-05
-4.4742683313676e-05
1.25180297107366e-05
-6.61545733820793e-06
-1.39938694356087e-05
-3.76239476232128e-05
-2.01116538330965e-05
-2.44347269842048e-05
-3.88664574080574e-05
-2.336132203663e-05
2.45997011277484e-05
-5.69276646953429e-07
-1.64112248084937e-05
-2.12722977513926e-05
-8.62076456384774e-06
2.34325530662995e-06
-2.77185141592546e-05
-1.05926066433502e-05
-3.42508133139775e-06
1.00028301960985e-06
-2.00301916463101e-05
-4.23177910364969e-05
-1.03569232474594e-06
-1.40761536323684e-05
-3.74032870119541e-05
-2.69973707904297e-05
-3.57721527071978e-05
-6.43908907906948e-06
-9.93671031503796e-06
-5.04048613450667e-05
-3.37142361297692e-05
-1.50302964795134e-05
-2.56643037338119e-05
-3.4458359544654e-05
1.12918205375667e-05
1.37301534929164e-05
1.09771860890131e-05
-1.92751651003182e-05
-9.61450130791888e-06
-3.26486538704903e-05
-5.69212795076119e-06
-1.3587356992698e-05
-1.55957602619197e-05
-6.84084922217479e-06
-2.57219959584564e-05
1.211325222515e-07
8.70032781822456e-06
-4.08982458377469e-05
-1.60682354115323e-05
5.18700116265804e-06
1.62818195004724e-05
-3.3727731805318e-05
-3.46696983671069e-05
1.68960080523495e-05
-1.269521271715e-05
-3.12701871586215e-05
-1.12070457255876e-05
2.1760860630347e-05
8.6465122840187e-06
-2.62884449369259e-05
-1.58617729031343e-05
1.58475637346076e-05
2.2680271872194e-05
-3.62746404637943e-05
-3.13687624592224e-05
1.36874131944981e-05
-3.48802921698749e-07
-5.44589796804215e-05
-3.15983137123978e-05
-5.45252892478483e-06
1.37436266840214e-05
-5.10076837645546e-05
-3.010265108902e-05
-2.7276720395073e-05
-4.62748894249507e-06
-5.08508464232521e-05
-2.86963496697491e-05
-1.11018929844759e-05
-2.45205771799676e-05
-2.04179514759673e-05
-3.11804325418507e-05
5.40178179593633e-06
-2.37761365293857e-06
-3.48515100620448e-05
-8.12553860508238e-06
5.92951868268561e-07
-2.04745212056207e-05
8.80072072973318e-06
-1.36055294054966e-05
-2.794745275968e-05
-3.42096189608143e-05
-1.94472439262851e-05
-1.94735203717287e-05
-3.86063961205655e-05
-4.02409609165649e-05
-1.7505976608751e-05
-2.30544639521404e-05
-2.62115835530579e-05
-3.45190364916623e-05
-2.78352951651572e-05
1.87567586596663e-06
1.30646118760385e-05
-2.48277843703083e-05
4.60934525348076e-06
7.8206509880958e-06
1.06661127582381e-05
-5.08516205550008e-05
-3.60591508828318e-05
-5.41191478916326e-06
-5.58761751526456e-06
-2.21913271652311e-05
-3.19662761547435e-05
-3.22161056012612e-06
-1.66966078935682e-05
-4.00795747907965e-05
-2.27609852446123e-05
-2.85449363714836e-05
-1.25041327790256e-05
-1.50782406868354e-05
-8.91630229233254e-06
-1.81000665453672e-05
1.78281675711817e-05
-4.52510934290325e-05
-2.93160771366279e-05
-5.1461227273906e-06
-1.91334974843831e-05
-1.25180795941931e-05
3.09271494262452e-07
7.03539337822697e-06
-2.99674695082581e-05
-3.10600014350182e-05
-8.95770988266202e-06
1.42443062277548e-05
-2.65968444815692e-06
-6.06488143286804e-06
-1.44609711204753e-05
-3.50126622373389e-05
2.06188668990043e-06
-2.12812507645955e-05
-2.83941199576782e-05
-1.83052086456731e-05
-7.85059809920907e-06
-3.68559452407674e-05
-2.55949587015885e-05
-1.99704323495912e-05
-1.09102355912233e-05
-1.57051415374831e-05
-1.88777372823264e-05
-1.42618729758901e-06
-7.7943253468207e-06
-2.60713869912451e-05
-3.59924023622896e-05
-7.44446148939597e-06
-1.73975833754588e-05
-2.08839119635098e-05
-3.93281512697817e-05
3.33394786848086e-06
3.98180410179786e-06
-2.17785788345312e-05
-2.8719140955542e-05
-3.89598498568151e-05
-2.55269878599478e-05
-4.3334704043428e-05
-1.27653796372245e-05
-3.50132883830428e-05
-4.65310772381327e-05
-2.88552007431733e-05
-2.5189859426304e-05
-2.86451273407776e-05
-1.12853055499035e-05
-1.29080240962802e-05
-3.30000625878724e-05
-2.56638540387986e-05
-7.91596380870796e-06
-2.72633327740843e-05
-3.01650534806126e-05
-2.12318487326679e-05
-1.77151964578146e-05
-1.52264486200993e-05
-4.47522672635378e-06
-3.06226896735859e-05
-3.18646080322657e-05
-1.6323951833373e-05
-3.76035941287297e-05
-2.47259377836918e-05
-2.13542842055941e-05
-1.58450905698659e-05
-1.64089484810756e-05
-3.02258231778277e-05
-3.42589021715784e-05
-1.17642025476497e-05
2.70884513236356e-06
1.6245535851456e-05
1.59344664023427e-05
5.28827356257182e-06
-2.06338748957204e-05
-2.32147607386281e-05
2.47150614154289e-05
1.66174826207975e-05
-5.73023695691696e-06
-2.25095028668151e-05
-2.19968249677882e-05
-4.80307701542839e-06
-1.64227001801583e-05
-5.44970401291588e-05
-2.24855293732499e-05
-3.6758095813367e-07
2.09554936360505e-06
-7.06554459678082e-06
-1.45180601717941e-05
-2.08488427967639e-05
-1.77711556439528e-05
-3.65723024888211e-06
-3.79183498754596e-05
2.37075141683256e-05
-8.76166174959331e-06
-2.1948030791831e-05
-1.50385421444452e-05
2.17711223594756e-06
1.48659730782817e-06
-8.21329390799791e-06
-2.21006714624036e-05
1.3309845371997e-06
-3.63969496689808e-05
-4.04830079878586e-05
-3.37317649186057e-05
-5.76582405808158e-06
3.94514996599599e-06
-1.86679349750884e-05
-3.13836131255067e-05
-6.1594651216098e-06
-4.8905871594483e-05
-2.07038850304876e-05
-1.28032174921009e-05
-7.17857724685596e-06
-1.49854721563018e-05
6.27567321547648e-06
-2.41907229755744e-05
-1.70756077992958e-05
-3.42191436798549e-05
-1.7530616122418e-05
-1.50103902904039e-05
-3.78104696147958e-05
-1.76162727744689e-05
2.69702796217207e-05
-2.26076621337561e-05
-2.01299056397561e-05
-2.46473983637002e-05
-3.38311659097022e-05
-4.61567572436317e-05
-5.3242508921569e-05
-2.44441824195728e-05
-2.38384330629531e-05
-4.40542002059001e-05
-4.58354192902501e-06
3.99025049173323e-06
4.30170559892775e-06
-1.51115615250085e-05
-2.41779501719009e-05
3.28454481404221e-06
-1.59730903605206e-05
-1.0233212560104e-05
3.27367579748494e-07
-3.00132428072631e-05
-2.88453674337569e-05
-1.73827003197119e-05
-4.54785417236661e-05
-2.03481124603474e-05
-2.81770262795846e-05
-2.92367906490593e-05
-1.08000893070889e-05
-3.26871194825741e-05
-1.65150473984546e-05
4.93966608112111e-07
-2.60271534561964e-05
-2.96356825123668e-05
-2.17597374574757e-05
-3.73542613458985e-05
2.0655488228794e-05
8.79545896806528e-06
-1.42984902493847e-05
-1.40660255943448e-05
6.91852061077885e-06
5.89543711192263e-06
-3.00819855960203e-07
-4.0220842478761e-05
-2.9782563896177e-06
-4.72945926023223e-06
-4.13172016011613e-05
-3.06457631706875e-05
-7.51387797074981e-06
-2.54515282579499e-05
-2.93628739520674e-05
-3.03265304351866e-05
4.85965581093844e-06
-2.75109150118381e-06
-3.88406934989642e-05
-1.14972844467603e-05
1.32306444460648e-05
3.43065737627059e-07
-1.91976124874735e-05
-1.25767542457465e-06
2.93924399504109e-06
-1.77271928811485e-05
-8.57677776878927e-06
-1.33570996553649e-05
3.16496652520402e-05
-1.84759279169999e-05
-1.8208274775674e-05
-2.13593681536704e-05
-2.88160705489905e-05
-5.63311628412086e-05
-2.60709327619385e-05
-3.24325604426943e-05
-8.95684171349784e-06
-3.88636901742022e-05
-3.34230982348943e-05
-2.07715142962653e-05
-2.74715705568777e-06
-4.74773091709696e-05
-6.07300172568583e-05
-5.38420123646744e-06
2.06910609289115e-06
-3.72794068276033e-05
-5.27527069040472e-05
-4.05160833023601e-06
-2.02174292428315e-05
-4.62372309430435e-05
-4.95485039767721e-05
1.2494109085398e-05
-1.78250473135097e-05
-4.25279301149876e-06
-2.77786661060189e-05
1.18219368556202e-05
-2.15915944870352e-05
-1.23303939175921e-05
1.69625747915662e-06
4.9183087258086e-06
-3.12699888593864e-05
1.56962055525919e-06
-1.03215372209547e-05
-1.47472153856434e-05
-3.01750311539422e-06
-1.31791481319616e-05
1.71850236154367e-07
-1.68297063785117e-05
-2.23939332935568e-05
-1.84151589858472e-05
-3.53337956566941e-05
-1.7353857909091e-05
-1.03602732663254e-05
-3.32649937675086e-05
1.10227228320051e-05
-2.61180433280506e-05
-9.31408735912499e-06
1.04737868901276e-05
-6.13152163444877e-06
-7.32721844482655e-06
-1.20952113980748e-05
-7.69977008647186e-06
9.93971251435252e-06
-5.71125494930231e-06
-4.64913355279872e-05
-3.06974169895201e-05
8.9058251098036e-06
-9.61937151784659e-06
-5.51557416429224e-05
-3.07146254269346e-05
-2.36641044761022e-05
-2.85360258830837e-05
-3.23497553609114e-05
-4.6930853674971e-06
5.87671763999899e-06
1.66390548481342e-07
-3.2252093462238e-05
-2.76067648943328e-05
2.46715989865672e-05
1.28537517643421e-05
1.24012681335987e-05
-2.87987261922445e-05
-1.27279635077265e-05
4.70125077832412e-05
-3.72166715014369e-06
4.16430333016371e-06
-8.40186890786936e-06
-2.55234467603255e-05
-2.20013398534276e-05
-3.33108848751236e-05
-2.36932135054996e-05
-4.00394730389946e-05
-1.31039464151368e-05
-3.28385409822763e-05
-3.76399633086636e-05
-3.45284861413691e-05
-2.35799525952038e-05
-3.23383679440716e-05
-1.64769523759974e-05
-1.96564070453356e-05
-1.14029735624407e-05
-5.50134287167513e-06
-4.30346139356181e-06
2.11993133430905e-05
-4.69635131075194e-06
4.53964535542645e-06
-2.19532462730463e-05
-2.42774342300355e-05
-1.99395776402471e-05
-1.74066606523642e-05
-2.99710345194101e-05
-4.13136014392041e-05
-5.33599921872281e-05
-3.85135157304826e-05
-6.03369470697614e-05
-5.72660016835669e-05
-4.33773288926135e-05
-1.41163251959671e-05
-1.85257586809086e-05
-1.4381034780938e-05
3.54796019013307e-06
1.89617685279058e-06
1.02442982865137e-06
-2.1635266194067e-05
2.37681268438125e-05
3.31013034321072e-05
-7.63449893744775e-06
-4.71196715295652e-06
-5.0937545951011e-06
2.81020329206546e-06
-2.0401143777212e-05
-6.36486587488082e-05
-9.23308667265716e-06
-3.06905762017452e-05
-4.19764547537539e-05
-4.62868531615923e-05
-2.55252440015459e-05
-3.3233438778642e-05
-4.40763647371509e-05
-8.82410274231665e-06
5.90506961419177e-06
-9.81830370798429e-06
5.93890777811321e-06
-1.30675775742708e-05
8.13707503465084e-06
-1.9599901091126e-06
-2.14116039886225e-06
4.20161059463638e-06
9.58675754051025e-06
1.05936398832981e-05
-1.55566799474547e-05
5.7953451044691e-06
-3.22868544853129e-05
-4.009107673793e-05
-2.98063555580664e-05
-3.13729540694198e-05
-1.28330337529936e-05
-5.03169290340978e-05
-2.14292906787987e-05
-2.43067012653687e-05
-3.28163720571082e-05
-1.91694145108922e-05
-1.6837457525636e-05
8.12946890320244e-06
5.23124260181764e-06
-4.24750230489042e-06
5.45573571032986e-06
6.7746116936877e-06
-1.84202348622585e-05
-1.61978019916092e-05
-7.91161070549412e-06
-7.23806900807196e-06
-1.0265739686898e-06
-5.18920661389718e-05
-9.80728997094093e-06
-3.79641719357179e-05
-2.0603711215749e-05
-3.66098122865011e-05
-4.71838590478795e-05
4.82038572956344e-06
-1.76873468591781e-05
-7.19406988586809e-05
-7.27401782517071e-06
-1.4218384955751e-05
-8.21347588761572e-06
-1.91609646703571e-05
-1.15891285154337e-05
-1.22088352257994e-05
-6.84518655777293e-06
-1.42506451392131e-05
-1.89141615328642e-05
1.44452348995102e-05
-3.57512960663565e-05
-2.40232774072675e-05
7.03747482433885e-06
-4.49849854893462e-05
-2.14398539886212e-05
-1.79480777127641e-05
-3.50603174088337e-05
2.76861706278511e-06
-1.6023919313861e-05
-2.57466885600156e-05
-1.73903201595851e-05
-1.02990507721055e-05
-1.49615729867089e-05
-6.2541076555648e-06
-1.57742676307205e-05
3.04396097953585e-06
-8.85053168864415e-08
-1.0001779985243e-05
5.50472147430088e-06
-6.97347431478088e-06
-2.19994235142545e-05
-4.86645093612967e-06
-1.95969478090089e-05
-2.3413786122907e-05
-5.24806954092401e-05
5.1320611586139e-07
-1.31556915383898e-05
-5.36254280377589e-05
-5.75439689629215e-05
-9.19186568537143e-06
9.59163086582718e-06
-2.36922773017762e-05
-5.89637658739939e-05
-2.73368872387569e-06
-5.85656853763501e-06
-2.71189458818773e-06
-2.67576521847247e-06
1.21909498697252e-05
3.5291790290383e-05
-1.4735829684303e-05
-2.94660922194129e-05
9.1955471634719e-06
1.46863617859096e-05
-3.67214949498843e-05
-3.46255365171939e-05
-1.50677248421539e-05
1.5540402299126e-05
-2.77312674191994e-05
-5.85844649803851e-05
-1.49124056025323e-05
1.8624547614278e-05
-4.33664914442371e-05
-4.62095276858517e-05
-2.45747095864404e-05
2.19564705021989e-06
-3.90392148306893e-05
-5.2266843704579e-05
1.69845061991983e-05
2.56032819566878e-05
-1.32450174471301e-05
-4.13212046442835e-05
-1.48256517879304e-05
-2.06460987476522e-05
-3.67380959523928e-05
-1.25326234671912e-05
-3.45814540569076e-05
-5.56733478255308e-06
-2.40584115539288e-05
-2.94291536832177e-05
-6.04763971912439e-05
-1.539080323283e-05
-1.93766413091743e-05
-2.2642853601567e-05
-1.59856654057832e-05
-1.45988980203896e-05
-1.52158808813465e-05
-3.53709218006818e-06
-2.83290317411176e-07
-4.32744830313219e-05
-1.13560945017343e-05
2.2249141578467e-06
-1.11226825242625e-05
-3.09954284190111e-05
-3.64648995098854e-05
-1.10481552981169e-05
-4.81235182042265e-05
-5.72719680789486e-05
-3.52178349542183e-05
-4.35052136713368e-06
-6.73252638740795e-06
-5.31353661028588e-06
-1.03508382418083e-05
1.86852968211783e-05
-3.27040041294191e-05
-2.44132193421457e-05
-1.27326570353044e-05
2.14548248360594e-05
1.23635871548619e-05
-2.97339453261874e-06
1.9861612089735e-05
5.78034530065897e-06
-2.21386471533726e-05
-4.05020331902572e-05
-3.06445080093643e-05
-2.67392077552112e-05
-1.39196724642249e-05
-3.05164292363797e-05
-9.13748432412334e-06
-2.00835561306587e-05
-3.05016607381657e-05
-5.07289612252055e-05
7.75946040350535e-06
-9.00380863643864e-06
-1.36995977191662e-05
-3.05342533459147e-05
-7.16087530310596e-06
1.3943274974167e-05
4.84522850717432e-06
5.85398579037373e-07
9.77717348285208e-06
-9.19704954704283e-06
-1.00985478119434e-05
-7.96162367158346e-06
-4.18099267620387e-05
-6.95598458394852e-06
-1.36218863753942e-05
-4.77421878267258e-05
-4.13396161111593e-05
-7.06970382782666e-05
-2.20048231304648e-05
-4.83729557738336e-05
-2.33042592574854e-05
-4.39127816883696e-05
9.05200917383575e-07
-1.40608964158754e-05
-2.34041040762191e-05
-5.50896682804757e-06
1.356909055093e-06
-1.64670278063225e-05
-1.07931280279738e-05
4.14723624633115e-05
7.67851138384935e-06
-3.43862431422272e-05
7.41415714113627e-06
-1.85207930483852e-05
-5.79474746822894e-06
-7.16411597140585e-05
-3.76877779298851e-05
-3.04890565555677e-05
-5.06767727353198e-05
-7.64017166672761e-06
-5.99147601296692e-05
-4.06118939111956e-05
-1.17689411475679e-05
-9.83355713644366e-06
-2.16106819554628e-05
1.10601652478204e-05
-4.61314025044242e-06
2.63800276180788e-05
-1.64417778983309e-05
-8.32605517953902e-06
-2.60094254204439e-05
2.79824893883713e-05
3.47274758381307e-06
-1.84077481795848e-05
-2.6380029590136e-05
-3.8483560047954e-05
-3.02658441887882e-05
-3.03873865544673e-05
-5.87225498127287e-05
-2.12072556649368e-05
8.44001865706421e-06
-4.16653729893019e-05
-6.09780213546935e-05
-1.93275720195568e-05
-1.93369010556222e-05
-2.12547113889545e-05
-3.02249476142385e-05
-1.11116001205553e-05
1.4934472781659e-05
-9.66871935708142e-06
-3.09240922522821e-06
1.64241490870819e-05
1.71558716153465e-05
1.20762029719598e-06
-1.98486323927316e-05
2.53848475534971e-06
1.08003294999591e-07
-4.2863987662184e-05
-2.7900588631942e-05
-4.13904231380989e-05
-2.32116926922024e-05
-4.69222190807599e-05
-3.97274764446945e-05
-9.2225331099449e-06
-2.96374269386095e-05
1.57932536033766e-06
-2.36914706438415e-05
1.85744065844106e-05
1.66354687384812e-05
9.54244314139709e-06
-3.08605173996931e-05
2.8833947205372e-05
3.67069510317159e-07
6.45150775186225e-07
-9.02152674781223e-06
1.10335391734812e-05
-1.41300624706505e-05
-4.12094105112321e-05
-1.53648907859995e-05
-4.82337122556851e-06
-3.76598867219746e-05
-3.86524076788173e-05
-3.97251035485374e-06
-1.49446258795653e-05
-5.00016368298351e-05
-1.99902592671808e-05
6.84456752209856e-07
-3.17742720464848e-06
-1.68304022670427e-05
-2.42827385598073e-05
3.1709032741082e-07
1.34001601410408e-05
-1.54096127655811e-05
-2.59852013278136e-05
-1.82941280774989e-05
-4.93377395773473e-05
-4.33783623916072e-05
-1.62410609813396e-05
-8.30834570275729e-06
-4.60275493837673e-05
-1.27472142870369e-05
-5.9396340306498e-05
-2.52007934583883e-05
-2.82366244897082e-05
-5.79836789830471e-05
-4.25254547078833e-05
-9.48422858452406e-06
-3.39230379932608e-05
-2.63196541686647e-06
-3.74320056362447e-06
1.55190017073587e-05
-1.0546925931247e-05
-9.60339768998867e-06
-2.81065453123728e-05
-8.47984964199168e-06
-1.34496794652035e-05
-5.98736292340774e-06
-3.01363816810392e-05
-6.61340451416483e-06
-3.33134239945931e-05
-3.00784777576258e-05
-1.42881031607059e-05
-2.46426085245547e-05
-3.51859023980246e-05
-6.13091946283131e-05
-4.18319606418614e-05
-2.15060241394715e-05
-4.86363495093364e-05
2.65885262506278e-05
2.33124182574074e-05
-2.93057644412551e-05
1.15560340373749e-05
1.89681634143582e-05
9.57906626411652e-06
-2.55482879451263e-05
4.52210935193508e-06
9.79881613432937e-06
-1.10856927950644e-05
-9.95812790686832e-06
-1.13012152273005e-05
-2.53355025759377e-05
-4.18919576764381e-05
-3.92238880739719e-05
-1.31426626080685e-05
-5.70982057499373e-06
-2.62878787241858e-05
-4.89407619949061e-05
-2.23716213902107e-05
-2.10212882966629e-05
1.2776381314104e-05
-6.2741400924375e-06
-2.16903715848306e-05
1.48762241659304e-05
1.53648722507821e-05
-3.23479097167757e-05
-1.15381957170634e-06
-5.64498335281386e-07
-1.60238775513389e-05
1.7169649636716e-06
-1.55733005056698e-05
-1.9626269394974e-05
-3.55868643024366e-05
-2.89175061896758e-05
-3.0292934749732e-05
-6.15535590642881e-05
-3.70699317795768e-05
-1.45262054164607e-05
-2.29170486846161e-05
-1.18638522203739e-05
-2.95790923814842e-05
-1.76495521429699e-05
-2.8513203543633e-05
1.96360660084199e-05
6.17889479746723e-06
5.79727718502616e-06
-7.71941146493404e-06
3.34267995216316e-05
-2.46622181835939e-05
-3.15030684872369e-05
-2.98459012527353e-05
-1.351335127374e-05
-2.50436530951067e-05
