# Supplementary material for: Research on computational propagation and identification of mine microseismic signals based on deep learning
Source: PLoS One. 2025 Oct 22;20(10):e0334641. doi: 10.1371/journal.pone.0334641 (PMC12543183; doi:10.1371/journal.pone.0334641)
Supplement: S10 Data — (ZIP) [file pone.0334641.s010.zip › 000101100001412.xlsx_0.txt_24.txt.txt]

6.76157594114516e-07
-1.95207975068498e-05
-4.48638319029075e-05
-2.90966293268795e-05
1.38173204628339e-05
9.91026304359852e-06
-3.54029186797502e-05
-2.00077909398606e-05
3.61227364097952e-07
-5.69942254341904e-06
-1.54717054657472e-05
-1.502646088554e-05
3.45201957229407e-05
-7.82060560652403e-06
-1.34341201134652e-05
-3.16602318520208e-05
5.44908973843262e-06
4.72644777481279e-06
-2.79605102772319e-05
-4.35487462709913e-05
-8.76089055532507e-06
1.86096625015031e-05
-5.70900257029119e-05
-7.2056162092584e-05
-3.38492859592719e-05
-3.11720226089928e-05
-4.44511201278761e-06
1.03406633488583e-05
1.04231594478222e-05
3.94958802716068e-06
5.01432630867981e-07
2.27519052117745e-05
2.86236404601939e-05
-1.54272451618194e-05
-1.02041925249443e-05
-2.19005363934466e-05
-1.35026626999952e-05
-3.32725829839704e-05
-3.4677282093242e-05
-1.84158366207803e-05
-2.08678639850748e-05
-5.57546870334632e-05
-4.4154499248041e-05
-4.62135682629115e-05
-3.77182052074191e-05
-6.13904044927094e-05
-2.96736041193841e-05
1.77523238757443e-05
-9.3618116493414e-06
-2.5051086049961e-05
-1.92067395275163e-05
2.02195344300397e-05
1.52264886199846e-05
-1.02900576861223e-05
1.77307583684192e-05
7.48230024984003e-06
-3.26096159638324e-06
-2.53835744708064e-05
-2.32160421847157e-05
-1.81585886425182e-05
-4.64621893144601e-05
-5.65863107392868e-05
-1.95756956533869e-05
-3.35695523720434e-05
-2.5570486900662e-05
-1.516021252092e-05
-7.53318915780218e-06
-1.30537120508815e-05
-2.95845234487523e-05
2.0550902932047e-06
2.40424535630648e-05
7.62949393281305e-06
8.15564989116044e-06
1.66802689371532e-05
-2.14708519859903e-06
2.26064558307413e-06
-2.73845651948512e-05
-3.05781668264061e-05
8.67029348502366e-06
-1.61003388870273e-05
-4.64773727593738e-05
-3.25349929335623e-05
-2.62624457176659e-05
-2.74094506776809e-05
-2.63557434826169e-05
-3.00091923255372e-05
-1.91345929949987e-05
-5.86223024603719e-05
-8.37670495290982e-06
-3.81089104627376e-06
-2.04807429335015e-05
-9.36285686324913e-06
-2.74837668632422e-06
2.28733105350094e-05
6.09421781296278e-08
3.53437212443149e-06
-7.09473586036372e-06
-5.25938960297357e-06
-1.26327926529099e-05
-3.18776395888706e-05
-2.28563727745003e-05
-2.35368138213243e-05
1.24416500511878e-05
-2.40773547449007e-05
-3.14680315123961e-05
-2.08179849352256e-05
-4.17607696365926e-05
-3.09961887740362e-05
-3.51782254236385e-05
-1.04330468838209e-05
-2.37207598952726e-05
-1.46838702507554e-05
-1.97398295891082e-05
-7.24759202655477e-06
2.89589859746681e-06
-8.79997967717333e-06
-1.61530693504238e-05
9.6835112552668e-06
-2.30717533728048e-05
-2.42148555191731e-05
-1.69152519907308e-05
-1.55710163258486e-05
-3.38713260246717e-05
-5.77426041567997e-05
-9.59275412467684e-06
-2.97077879526345e-05
-3.18782597520196e-05
-3.82987380476508e-05
-3.37717153578429e-05
-2.08293619060037e-06
-9.89620941651319e-06
-2.37229744807043e-05
1.55175143635328e-06
-2.35362413746981e-07
1.40708460287563e-06
-1.99587333423772e-05
-3.74347332545727e-06
-5.26952622438131e-07
2.52663448371459e-06
1.80314581571261e-05
9.97039088023293e-06
-2.66045062857024e-05
-2.63230057937299e-05
-4.16311680947207e-05
-1.30726044379017e-05
-4.12948845669492e-05
-3.26572704476772e-05
-5.2891065435882e-05
-2.50902223041596e-05
-6.20187605911663e-06
-1.9300536569881e-05
-1.22050949176918e-05
9.6637362285716e-06
-1.33849544722196e-05
1.76877353033294e-05
-1.97773711091805e-05
2.79401136121087e-05
5.07490334098261e-06
-5.29036765581275e-06
-3.95245083997483e-06
-1.1761601244599e-05
-8.47184277643516e-06
-1.41955234197509e-05
-1.04489141465972e-05
-4.22291244385856e-06
-6.68154305687846e-06
-1.29490545469457e-05
-2.49668925802962e-05
-1.66659509101977e-05
-1.5325017650366e-05
-2.27463044260824e-05
-2.46425530679286e-05
-4.39266599247713e-06
1.78785935266541e-05
-1.27097911474156e-05
-1.28238703233628e-05
-3.73251798471653e-05
-2.3738442879207e-06
-6.56779270536085e-06
-5.11010588822728e-06
2.4193747077698e-06
-3.32995418451645e-05
5.34302684998273e-06
-1.03635974555028e-05
-2.03655830212167e-05
2.36001279153003e-06
-2.00659141583339e-05
-2.25519027860758e-05
-2.73873182590123e-05
-4.10857282099417e-05
-4.73113077893301e-05
-1.66632982162646e-05
-3.98932945233791e-05
-4.80724553694585e-05
-8.50339244794861e-06
-1.05218823558058e-05
-4.73060846016264e-06
-3.39396790887495e-05
-2.25252904712095e-05
-6.4438247641569e-06
-2.43088511404651e-05
-2.46125200157739e-05
-1.40061941481605e-05
-4.65084461946486e-05
-3.01030715929457e-05
-4.87915064895359e-05
-5.66961393907998e-05
-1.20059320725727e-06
-3.86780314003691e-05
-4.10364599645405e-05
4.78935961523787e-06
-8.4436371935249e-06
-3.33902829074837e-05
-4.27048343573852e-05
-2.29794739927533e-05
1.84716781040297e-05
-2.04925928488029e-05
-3.62858104496532e-05
-1.5071834807096e-05
7.20439493276377e-06
-2.14407364679843e-05
-5.39239876102157e-06
-8.63620144429282e-06
-2.6530038419867e-05
-1.11637342213719e-05
-3.91494526083161e-05
-1.92836536153348e-05
-6.54908002772717e-06
-6.30279963460373e-05
-1.03523311368378e-05
-1.3279627704371e-05
-2.44095938680875e-05
-2.77201499557289e-05
-1.02190579974506e-05
-1.04047353201408e-05
-2.97051232323173e-05
-5.21453315950696e-05
1.24020371907072e-05
1.35946396636762e-05
7.41281681539766e-06
-8.61549037788936e-06
2.10708450896065e-05
8.68964204467027e-06
-1.36752852354033e-05
-6.34457170493532e-06
4.94494927192604e-06
1.15779671319896e-05
-1.99853550219241e-05
-5.75471914838113e-05
-3.27493578887603e-05
1.83348136778077e-05
-3.81001472929324e-05
-6.52945309912289e-05
-1.38237916331996e-05
1.37790547592505e-05
-4.33395590390087e-05
-5.83434526064478e-05
-1.09393516055747e-05
1.45805946148088e-05
-3.02389447039801e-05
-2.40838706220168e-05
2.17029188861381e-05
4.5336374074363e-06
-3.99485068572707e-05
-2.02398660586875e-05
2.23287683478818e-05
-1.38075554052263e-05
-3.04792384034554e-05
-3.84767068520106e-05
-1.18898613101326e-05
-1.78665355115219e-05
-3.6999865490128e-05
-3.98063875709599e-05
-2.33302187632692e-05
-1.48198225145312e-05
-2.74451019244371e-05
-2.34254481573541e-05
-3.3299866988622e-05
-3.06538746362512e-05
-3.32219165309696e-05
-7.94508215783615e-06
-2.82578779898021e-05
-7.08431665294246e-06
-4.22547156123814e-05
-1.21951923193234e-05
1.75021256026997e-05
-4.14916448045689e-05
-3.08430546771199e-05
4.09318988001364e-06
-2.16937253296791e-05
-4.82177524845524e-05
-2.0347047564912e-05
3.84256343814675e-05
-6.97187671587827e-07
-5.95055590319664e-05
-4.14867356408952e-05
2.31000076939355e-05
3.29554800426521e-05
-6.17681456449514e-05
-2.34730577525205e-05
1.508153046109e-05
1.17712456267168e-05
-3.7139764709543e-05
-2.71150511340344e-05
-2.4919153926438e-06
-3.53756376673244e-06
-3.73641960694189e-05
-3.62707416379958e-05
1.22340918347706e-05
-8.03370053643019e-06
-2.70412414959714e-05
-8.5268728076073e-06
1.9469268992593e-05
1.04138864166015e-06
-4.23042273209573e-05
9.20767575768186e-07
8.92916080959567e-06
4.18968728185594e-06
-2.19418112966712e-05
9.9584492712817e-07
1.43473149999301e-05
3.65334974424842e-06
-1.89472108271993e-06
-2.81769697508107e-05
-1.74346561745072e-05
-1.03996846193713e-05
-2.02982716331882e-05
-1.13752802505722e-05
-1.45537810329875e-05
1.14390835058216e-05
2.74064484304376e-05
-9.0459965654518e-06
-2.50026039968355e-05
-6.68171298074556e-06
5.96989886965387e-06
5.85337280754341e-07
-2.1831780502421e-05
-5.37022758934773e-05
-2.55656134941298e-06
1.23842971276289e-05
-3.60269238573459e-05
-2.38971763741963e-05
2.92395526415971e-06
1.02652423310734e-05
-2.60346045975602e-05
-1.94275993858815e-05
9.56602905837162e-06
3.12980828546349e-05
-4.47308789127067e-05
-4.89485740466987e-05
-2.21795154442665e-05
-2.19501676716737e-05
-3.54778355009975e-05
-3.75525171244765e-05
-3.04603349274618e-05
-1.46404169415533e-05
-1.48676141249141e-05
-3.46039161092781e-05
3.31470008648414e-06
-1.59975035942636e-05
-1.76241909836112e-05
-1.46868179197309e-05
-1.11289663807963e-05
-2.3612427692088e-05
-3.26903052978637e-05
-2.62477306190367e-05
-4.96310271197997e-06
-6.76791058475596e-06
-3.60293350120148e-05
-2.73204955316032e-05
-4.8529805813263e-05
-2.84752511355554e-05
-4.86180186689003e-07
-9.63389585497569e-06
4.56275423536679e-06
-3.65050093669269e-06
-2.28075077040618e-05
-9.76894248977383e-06
-8.53460296442608e-06
-2.74251294356432e-05
-2.93845220702533e-05
1.48319001985764e-05
-4.60592533575533e-06
-3.09928326999829e-05
-1.46998117059986e-05
-4.40400391946245e-06
-1.90096845068077e-05
-1.91817534744278e-05
-3.55129443554225e-05
5.85570067961482e-06
1.83424544156006e-05
-2.59704512763455e-05
-2.91742599819783e-05
-1.04498187116588e-05
1.49762501979291e-05
-5.03710776985364e-06
-2.67955212411872e-05
4.13094462041627e-06
1.94436983501978e-05
-1.88510760171303e-05
-2.97754446901149e-05
1.20662772748111e-05
-1.05580845886363e-06
-3.8874366607734e-05
2.41211552420583e-06
-8.05021699991144e-08
-1.71281222459896e-05
-4.9116788829835e-07
-9.47325689916791e-07
-1.45636758014897e-05
-1.82025885886898e-05
-3.38098958944794e-05
-1.34325657354142e-05
-6.50900893869303e-06
-2.92863229785682e-06
-2.73815643808908e-05
-6.3522830869462e-06
-1.68842971413105e-06
-2.30185561802816e-06
1.07415859151276e-05
-5.30463681662702e-06
-4.01029275210147e-05
-3.01006564273872e-05
-2.63471375998288e-06
-3.35667975387971e-05
-2.08663082478644e-05
-3.42258925395987e-05
-2.44852272625633e-05
8.21780808979997e-08
-4.96525922221094e-05
-1.79250618429461e-05
-1.08122432294423e-05
-2.36489035492104e-05
-1.5461802292111e-05
-3.63739938815388e-05
-4.36973443613606e-05
-3.35930277011172e-05
-6.76017860024515e-06
-2.23943969812402e-05
-3.82446340208333e-05
-3.14069499494077e-05
-1.39070894497416e-05
-2.5064995658493e-05
-2.02229375797805e-05
-3.82007027261339e-05
-6.13026625183525e-06
-2.35611869780256e-05
-2.56887278731638e-05
-2.65155726938114e-05
-3.57536889271075e-05
8.03607339917437e-06
3.63193211118496e-06
-2.68379585930583e-05
-1.54053019566254e-05
-8.79558731579496e-06
-1.80566385748366e-05
-4.22835993798529e-06
-1.1042679952313e-05
-3.22175267753216e-05
-3.8976166850012e-05
-2.33291428607996e-05
-3.38133934971785e-05
-4.26478477455311e-05
-2.94184826947422e-05
-3.32121856669039e-05
-7.43708615824749e-06
-1.73239224050631e-05
-8.85932996543924e-06
-1.04113318110219e-05
-6.8039109573476e-06
-1.53652175565298e-05
-1.65713019113649e-05
-2.53512135247279e-05
4.58410827702119e-06
1.14475246045787e-05
-4.89180388091054e-06
-1.90879203317269e-07
-1.17001626108941e-05
-1.65775665058503e-05
1.48033382014727e-05
-3.59385054951697e-05
-1.7420170911393e-05
-9.99358304092552e-06
1.60442911957555e-05
-3.4601998303651e-05
-3.7301046859487e-05
-3.73533206857561e-05
-3.4225543058205e-05
-2.08926040030231e-05
-2.0359678334868e-05
-4.54473284816988e-05
5.54595614000035e-06
-1.47792517194206e-05
1.33066412287572e-05
-2.07822688004849e-05
8.55383175500994e-06
1.02406164436957e-05
7.75475681810582e-07
-1.51495415065486e-05
-1.41999299548363e-05
-1.10520111282181e-05
-2.03415033291989e-05
-5.60795229029713e-06
-3.69350928465108e-05
-1.5711870195823e-05
-2.57996816515601e-05
-1.45477294905755e-05
-5.38971316304406e-05
-6.91305624261483e-05
-3.2912841749197e-05
-2.63586684999918e-05
-4.5106122914748e-05
-1.42971612816522e-05
-8.809771698729e-06
-1.1824322035228e-06
-3.08481066174556e-05
-1.75050093277083e-05
5.4905845874198e-06
3.02620206192311e-06
-2.79311337659478e-05
-1.33869941417948e-05
1.85519535189433e-05
1.47184213465815e-06
-2.20517649806853e-05
-3.22839628140225e-05
-1.86493470545535e-05
-2.76111642669584e-05
-4.66366860516562e-05
-4.9922065035341e-05
1.10499354926035e-05
-9.64677459461545e-06
-4.81162504028015e-05
-5.53218775469425e-05
-1.37309014558226e-05
-1.93099993204664e-05
-2.28758859471264e-05
-2.16288402984399e-05
-1.38767879463009e-05
4.70556628163539e-07
-6.57811863823231e-06
1.01682590693288e-05
9.62596846004817e-06
8.08551435037283e-06
8.55197119718295e-06
-2.05669292390457e-05
-3.56038539056836e-05
-1.89052919891668e-05
-1.5467564256769e-06
-1.60447508939511e-05
-3.18920235853846e-05
-3.76702354414717e-05
-3.75022191134276e-05
-3.00109214889287e-05
-3.77793415240316e-05
-6.30257984465698e-06
-3.56506262562201e-05
1.19031566270096e-05
1.22561905558729e-06
5.67615578327612e-06
-5.65853430602481e-06
-9.1951041853938e-06
2.25108332458495e-05
-1.39807750337219e-05
-2.47847255976514e-05
1.37492180830587e-05
-1.99861412417412e-05
-9.95513079421246e-06
1.16621348356711e-05
2.89627594175004e-06
-5.47408317755178e-06
-3.24687673747584e-05
-2.86423878869475e-05
-2.01856759836868e-05
-3.44088814505491e-05
-3.0402034295781e-05
-3.4489318390618e-05
-2.90242370714493e-05
-1.65992045930881e-05
-3.59511345071907e-05
-1.90789032824767e-05
-1.37820378972879e-05
-1.71671665126668e-05
3.54739013078072e-07
-1.46905805126639e-05
2.09404618382211e-05
1.02153159751064e-05
1.20129711807948e-05
-5.08737102005712e-06
1.30279937717594e-05
-4.13380626275306e-05
-1.55303989805145e-05
3.39056166619397e-06
-2.11688218691206e-05
-4.69654319488207e-05
-4.92928434988249e-05
-1.49229585687369e-05
-8.90612206950563e-06
-3.98794073392826e-05
-1.9454486276518e-05
-2.43320146637116e-05
4.77768492545732e-06
-7.30198228180634e-06
-2.96085578809852e-05
-6.5490405049616e-06
2.79364852739694e-06
1.82171632006712e-05
-4.70087727317105e-05
-1.51481475614483e-05
-3.79739553824315e-06
7.21370031009647e-06
-2.07056431165084e-05
-2.14504783799218e-05
-5.10418887957674e-06
-2.43916500506396e-05
-2.67620931755747e-05
-3.43568261701511e-05
-2.83886808232718e-05
-3.7271514533679e-05
-5.55651113950997e-06
-1.78067336434302e-05
-4.46121425934633e-05
-1.44168966770853e-05
-4.1360895772361e-07
-9.8593834690679e-06
-3.63899678332188e-06
-3.64200221308703e-05
-9.68094172342491e-06
-4.64616788700048e-05
-2.90120932108709e-05
7.28144493384738e-06
8.83589157730425e-06
-1.01603785869641e-05
-2.73577044556434e-05
-2.46714340980913e-05
-4.221186872928e-06
-3.31543242076008e-05
-3.28198123099919e-05
-2.57860657550619e-05
-9.48471248721236e-06
-2.42267837678123e-05
-1.45970541835255e-05
1.76876758877252e-05
-2.44909441468264e-05
5.31499306569946e-06
-2.82496613775039e-05
2.05437244053455e-06
1.27207133016358e-05
1.75687778596018e-06
-1.17181637984949e-05
-7.35839648632333e-06
-4.69066347821116e-06
-1.91896979769606e-05
-1.94510395150426e-05
-8.58376664733542e-06
-3.04822063957735e-05
-7.96470702670334e-06
5.56672076182172e-06
-2.39459736295172e-05
-2.12547671915419e-05
-3.4587024896145e-05
-3.30800615655573e-05
-1.11014453887781e-05
-3.75786162806346e-05
-3.28708135319828e-05
-1.17275895308072e-05
-1.57154747025286e-05
-4.24347026406515e-05
-1.96939334249464e-05
-2.09572389287049e-05
-3.87667464214843e-05
-2.61854193349324e-05
-1.10984090029133e-05
-1.66563683554982e-05
6.16235523364927e-06
-3.12810350247107e-05
-5.02712128921271e-06
-7.50971682056056e-06
-2.73046952194714e-05
-2.16022833555722e-05
-2.74598594591037e-05
-1.04729399318218e-05
8.23854890981342e-06
-3.53014813269611e-05
-2.80173277805801e-05
-1.14646177444705e-05
-2.49320409271959e-05
-3.05542952406327e-05
-2.8544207586714e-05
4.55588564089165e-06
-6.59565641038568e-06
-3.3549347636608e-05
-2.98407822353117e-05
-4.72356552295128e-06
-8.99044531931237e-06
-2.90285351997493e-05
-2.47794535629524e-05
-2.15853184734384e-05
-4.13347011683529e-05
-2.13068297596459e-05
-5.05079918614615e-06
-9.31604672394252e-07
-2.36571867830343e-06
1.18519919263113e-05
-1.76506557752463e-05
7.47427291662494e-06
1.07954862870205e-05
-2.12978087118308e-06
-2.32994351723873e-05
-1.51151693978104e-06
-1.00464287515139e-05
-1.13212655076163e-05
-1.57300304121403e-05
-1.21335163509724e-05
-3.15333286642804e-05
1.70896932232575e-06
-3.18087241142569e-05
-4.26877879105313e-05
-4.50101777511399e-05
-1.86411114457742e-05
-1.10439573995955e-05
-3.43985012396393e-05
-1.82849268477606e-05
3.15151277065757e-07
-6.80142843867505e-06
-1.24465010787341e-05
-1.41768741829736e-05
2.47464622573544e-05
3.62532772792657e-06
-2.45969637675084e-05
-5.35989326923342e-05
-1.47366032370341e-05
8.53997713252744e-06
-3.15502234028584e-05
-4.72541634753852e-05
-1.42666353886463e-05
-2.9919125645093e-05
-3.5840892339977e-05
-2.71577103390669e-05
-2.37407944460839e-05
-2.83917031615752e-05
-2.92841914622272e-05
-9.37161530950826e-06
-3.45004372094252e-05
-1.86784164606419e-07
-3.29134932515875e-05
-2.11329635548515e-05
-1.49132736215913e-05
-1.29515050989247e-05
-2.30688977869655e-05
-8.10263760111955e-06
-1.65928136431643e-05
-1.71214876574479e-05
-1.97497934177647e-05
-4.73351367769053e-05
-1.47405613935615e-05
-1.55723498996766e-05
-3.21510170732615e-05
-3.29016685531923e-05
-2.38512396859195e-05
-4.16453578959166e-05
-1.07469206094381e-05
-1.24973616080825e-05
-4.326996154329e-05
-1.27457283087241e-05
-5.39253163210046e-06
-7.98004112890716e-06
-1.24645978033178e-05
-2.04994008906353e-05
-1.57439711230787e-05
-1.26985933966428e-05
-2.35443899093905e-05
-1.0096799756161e-05
-3.25563476715677e-05
-1.1674037284079e-06
-6.95591640053698e-06
-2.84203475231011e-05
-1.65577234231554e-05
-1.83615789619953e-05
-1.97739401442284e-05
-2.11655641281485e-05
-4.4661018443401e-05
-4.304838967953e-05
-3.1805561573276e-05
-3.63954122639334e-05
-4.34168206543506e-05
-2.09922250150914e-05
-8.2843206652982e-06
-1.40350781107824e-05
-3.79674724176013e-06
-1.41348594156428e-05
1.8051996850131e-05
2.94117968056713e-05
-3.10794705586493e-05
5.6806903356806e-06
-1.27218259655731e-05
-1.88868783450116e-05
-1.89649763251279e-05
-6.69683124977533e-06
1.76400994899786e-06
-1.15295523045934e-05
-2.43131543608984e-05
-1.18906030937705e-05
-1.0418801025364e-05
-2.74295961574015e-05
-7.78196068131894e-06
-3.1138048290611e-06
-1.45526196618133e-06
-7.81024774340734e-06
-1.36716932572104e-05
-1.74311304440605e-06
-2.03526279521255e-05
-2.56265330093533e-05
3.66735856929836e-06
-3.69981122211485e-06
-2.91403683464064e-05
-2.72489788397745e-05
-2.09391494790767e-05
-1.17757145154851e-05
-2.71595472506389e-05
-3.43111226574563e-05
-6.37864810819443e-06
-2.40916037063828e-05
-2.53819234582049e-05
-2.90410510513383e-05
-1.22281256120566e-06
-2.20286000832608e-05
-2.34335487583534e-05
-8.94621876961864e-06
-2.19725183778092e-05
-1.95094819805704e-05
-1.99246143236516e-05
-2.51178421078696e-05
-4.76148280545723e-06
1.8983567850875e-05
-2.09851611796809e-05
-9.90346563503388e-07
-7.39345562324084e-06
-1.59972733809121e-05
-9.81267095666843e-06
-4.09306812127816e-05
-3.56341455644978e-05
-3.14311972769709e-05
-3.51727571388589e-05
-3.07547067931021e-05
-2.40347991769721e-05
-2.78890395052863e-05
-2.03317218619193e-05
-6.71706997148935e-05
3.69460793282904e-06
1.24199643594104e-05
1.28886730450267e-05
2.00306872666237e-06
-4.53437138296612e-06
1.03595834844212e-05
-1.07681899182573e-05
-1.6682556620422e-05
-6.38839110795339e-07
3.45693495479675e-06
8.47446205512429e-06
-2.63506617388105e-06
-1.60143333211892e-05
-1.47367095661817e-05
-4.25714615577061e-05
-3.05422275354449e-05
-3.61758340644985e-05
-3.88217863370289e-05
-2.03129004316706e-05
-1.35255556000236e-05
-7.35315570411399e-06
-1.44148819098336e-05
-3.10680729949689e-05
2.97790702944722e-06
1.83400293031688e-05
-1.67332574445929e-05
-3.46325429901324e-05
-8.98749376533225e-06
2.69492165227019e-05
2.49997700292601e-06
1.03431906503745e-05
-2.16401428744647e-06
-1.36692471474627e-06
-1.59645196402916e-05
-2.66745155836437e-05
7.37606537674214e-06
1.17095973699694e-05
-1.18839145711491e-05
-3.50162615743328e-05
-4.55116914073216e-05
-1.27509071072439e-05
-1.05886012662283e-05
-3.6236146261271e-05
-2.40343405145384e-05
-6.48609407851705e-06
-4.3536895367085e-06
-4.05906982521969e-05
-3.78981537690239e-07
-8.81069235990235e-06
6.98540630703852e-06
-1.30420906613849e-05
-6.63952871169454e-06
-3.55646256571796e-06
-2.14028554285134e-05
-1.3006688971416e-05
-3.22857455767901e-05
-2.43920871343012e-05
-3.8870809861557e-05
-2.95525606974708e-05
-1.74524899569272e-05
-5.09453583252449e-05
-1.20198587344678e-05
-3.04484177368062e-05
-3.37049126380891e-05
-4.26640882462302e-06
-2.29934646167432e-05
-3.85441997278965e-05
-1.78906471011738e-05
-1.13439977268652e-05
-2.39978493749134e-05
-1.61950148600126e-06
-1.44070632200071e-05
-2.79872066527332e-05
-8.54670772488161e-08
-7.6181365772175e-06
-2.01058639799501e-05
-2.73780344473697e-05
-4.08820095142639e-05
9.08052738613403e-07
-2.46550675844708e-05
-4.96669470556993e-05
-2.12709565149414e-05
3.50965900063653e-06
-8.14081305802901e-06
-4.34065026131991e-05
-2.24900748749347e-05
1.55477310256449e-05
-2.94133618970756e-05
-5.32167949124475e-05
-2.54299812089472e-05
-1.67325066721437e-06
-2.74667303258746e-05
-2.76018849419128e-05
-2.0310623810328e-05
3.09521594609197e-06
-1.51172307413542e-05
-2.74175770525035e-05
-3.14361811173217e-05
-1.97820432322363e-05
-7.85744921003728e-07
-1.59978200522649e-05
-3.51998764820221e-05
-1.33029285754863e-05
2.0138884543004e-06
-9.60008855356013e-06
-2.59230948106932e-05
-1.38446633034528e-05
-4.66696779097689e-06
-2.18890957126088e-05
1.16031138499947e-05
1.58523368917709e-05
1.34467714602094e-06
5.16557504081173e-06
-2.40006354574937e-05
-8.2525937250815e-06
-2.76904000713396e-05
-5.0302338493586e-06
2.16380202707837e-05
-3.30035765818351e-05
-4.37657947073677e-05
9.03307497177618e-06
-8.41171890048614e-06
-4.7625820764067e-05
-5.28972507728877e-05
4.40440516713083e-06
3.49771338616699e-05
-4.28076016613612e-05
-3.38265871925874e-05
1.1438643751048e-05
2.54719320828379e-06
-2.35252126629162e-05
-3.40428763893555e-05
9.53703206602895e-06
1.16526962020214e-05
-3.39016387234808e-05
-2.97081723963742e-05
7.04091545844779e-06
1.00343332718516e-05
-3.33027918954317e-05
-1.0755593713806e-05
-1.4085918084656e-05
3.12336615331918e-08
-3.91199483589447e-05
-1.78380153877342e-05
-6.14320831832291e-06
-1.60492315377445e-05
-1.88542675525435e-05
-4.71965771233085e-05
-1.26208333062468e-05
-5.81690338724471e-06
-4.00389867356326e-05
-2.89744303292606e-05
2.44468886420265e-06
-2.31592220371262e-05
-6.29970219738683e-05
-4.76044719248173e-06
1.21405747009476e-05
-2.96517823894363e-05
-4.21653662047558e-05
-9.96145129956905e-06
-3.20035619116105e-05
-3.84372611148998e-05
-1.29685436436761e-05
-8.88999755490621e-06
3.74197561377005e-06
-3.52761636998902e-05
-4.19172510115712e-05
-1.48865375495867e-05
-1.76474879081974e-05
-5.19383208837408e-05
-2.82368751383945e-05
-7.1774185016265e-06
-1.10615607507488e-05
-2.6963109424781e-05
-2.50652981346906e-05
-3.77464964059694e-06
-4.79972639916999e-07
-5.97511944617461e-05
-2.50386851350987e-05
1.59898178800321e-05
1.33493938540968e-05
-1.71689540505423e-05
-4.31948951529796e-05
-1.59149629579816e-05
-1.1343362084282e-05
-3.3555651635524e-05
-3.59683316316024e-05
1.61328114698487e-06
7.12847426282847e-06
-2.04963835669001e-05
-1.7967859651831e-06
-1.58641705729241e-05
-2.34922217359301e-05
-2.92068061534543e-06
-1.90772095863231e-05
1.33659728000107e-06
-1.6443359490404e-05
-3.326354770955e-05
8.45636539095371e-06
5.32333755563175e-06
-3.76934722916489e-05
-1.76473053237659e-05
-2.61184474917299e-05
-2.69989566331724e-05
-5.12995041255569e-05
-4.18920874269799e-05
-1.17846401166566e-05
2.6449505449601e-07
-4.4405670607216e-05
-5.35981319033229e-06
-1.96583868141258e-05
-1.47098152101263e-05
-3.59683291492264e-05
-4.11973855894857e-06
-1.53961694786813e-06
-1.15910090536242e-05
-5.03273710871071e-05
-1.91087635416424e-06
2.86154414492579e-05
-1.70633029346789e-05
-1.68084082005905e-05
-3.6567147652459e-05
9.4983623556029e-07
-1.13228849871799e-05
-4.86829546596837e-05
-1.57158759566673e-05
3.67980327304128e-05
-1.97640883379005e-05
-4.96207877890579e-05
2.469709224245e-06
-1.16715600460147e-05
-7.47977287106473e-06
-3.74770570907386e-05
-1.28028319684783e-05
-1.89926762110379e-05
-1.86674966969856e-05
-3.73886650709174e-05
-1.92126960529752e-05
-8.11436604954938e-06
-3.79014929995223e-05
-1.26900614417391e-05
-2.02617530680993e-05
-1.49263482061157e-05
-3.94970748387318e-05
-1.45551928667147e-05
-8.54932832045396e-06
-2.09252591453134e-05
-3.84577516548524e-05
-1.02656390985498e-05
-1.16440765024112e-05
-2.41228909335601e-05
-2.72386700108248e-05
-2.60605412776722e-05
-6.71253587573053e-06
-6.4165114254271e-06
-3.10053620956609e-05
-1.34681643951884e-05
5.9809278717502e-06
-4.50571454337774e-05
-3.72566940264566e-05
-7.0593128912612e-06
-4.53749280497961e-06
-9.66157447427669e-06
-5.74211430494092e-05
-3.4958424927821e-05
1.87252540454253e-05
-9.17468228582371e-06
-4.29736029824039e-05
-7.58570208704931e-06
2.50676139261453e-05
-1.29506224225872e-05
-5.46245220794298e-05
1.77309636625269e-05
9.78845241667999e-06
-4.04406940764687e-05
-2.0943533610439e-05
8.46564238922055e-06
-4.39895699071447e-06
-1.47476522517132e-05
-2.70079094656841e-05
8.77972462721408e-06
7.60576831595594e-06
-3.87599588869757e-05
-1.94140721121578e-05
-1.52632179187972e-05
-4.09910684949993e-07
-7.35548375835123e-06
-2.378640212058e-05
-3.26523143935915e-05
-1.787473745459e-05
-3.78897363766394e-05
-2.17881356596361e-05
-1.38294356645034e-05
-1.603251653338e-05
-1.93104524320793e-05
-2.45427222106687e-05
-2.43611602508281e-05
-1.02033842525067e-05
-4.14546171426029e-06
-2.70508953138523e-05
-1.71845136706174e-05
-3.6977021160042e-05
-3.3765891164292e-06
-1.2703096031345e-05
-2.72808227470604e-05
-1.72818566050867e-05
-1.29544967491196e-05
-7.17686044384261e-06
-3.33454304838358e-06
-3.65779862248322e-05
-2.85784494164263e-05
-8.47112461007955e-06
-1.93978801251262e-05
-3.58969394717427e-05
-9.33219089281366e-07
-4.48834456703526e-06
-3.22207354376205e-05
-2.74603243784754e-05
-4.70386250990483e-06
-4.34016547185225e-08
-3.31760476578811e-05
-4.65305216371169e-05
-6.92437881739745e-06
-1.47592366267765e-05
-3.01284801008149e-05
-2.63317863676531e-05
-1.78222961745901e-06
-1.4771162908662e-05
-3.81539085229563e-05
-3.45116228886569e-05
8.06803747664386e-06
-1.49532604984761e-05
-2.31243969300483e-05
-2.84183044627854e-05
3.12435353959163e-05
-9.4183278211884e-07
-4.99043915644138e-05
-2.06289338978347e-05
5.63136334603181e-06
-1.10083666307845e-05
-3.75670378217771e-05
-3.84807966335284e-05
3.91323718080859e-05
-2.10467394352453e-05
-4.63096932796057e-05
-2.24143250091057e-06
-5.27321258095139e-06
-4.15019271036157e-05
-3.7352355216302e-05
-2.22034825817689e-05
8.52654029185873e-06
-2.09755660462862e-05
-3.57077206878037e-05
-1.2136220388751e-05
5.12858781547672e-06
6.07959862424288e-06
-1.94099091247396e-05
-1.00529506276678e-05
-4.09444568921501e-06
-1.16447551680999e-05
-1.20273505372171e-05
6.41992160443798e-07
9.45127931070902e-06
-1.79869833618223e-05
-2.14132629786198e-05
4.40680996088485e-06
1.18738380725061e-05
-3.01314244731071e-05
-2.80477883212254e-05
-1.7318256403558e-05
-2.07980558181854e-05
-5.43157624413419e-05
-3.56488155663852e-05
-2.33335973553824e-05
-1.64294781408709e-05
-2.75849451826241e-05
-3.38319630846041e-05
6.68588767751972e-06
-4.51766446805876e-06
-4.04865356858817e-05
-2.79877930238424e-06
-2.80888095004957e-05
-2.221852456803e-05
-1.35983529053348e-05
1.57937037515285e-05
-3.83946930979592e-05
-3.23525157899449e-05
-3.70453271485595e-05
-1.86682395358069e-07
-1.81272453127594e-05
-5.51414884614813e-05
-4.53147439530991e-05
4.99962207710786e-07
-1.5721702987432e-05
-4.92719228988278e-05
-4.70770466101098e-05
-4.43533356623689e-06
4.07086165284897e-06
-3.70124837250168e-05
-3.15998308043429e-05
8.55988745232103e-06
2.21864252268622e-05
-1.39391170369988e-05
-2.71633504594577e-05
1.16999569612712e-05
-3.58329238844856e-05
-3.27066175711679e-05
-3.75896713721449e-05
-3.40275219811345e-05
1.90017771771481e-05
-3.78486267617428e-05
-2.34864391799071e-05
6.96754488411655e-07
-3.29132969300806e-05
-3.92229088119241e-05
-4.4547812986388e-05
-3.4996479889921e-05
-2.11816435812063e-05
-2.24448064994445e-05
-7.32971625808249e-06
-1.24235975795156e-05
-7.85259757300422e-06
-2.01715957908879e-05
6.45892420344852e-06
-1.30998376070428e-05
-4.14560829408688e-05
-1.33301061723907e-07
1.32550267093274e-05
-1.27985544988421e-05
-2.33016081559411e-05
-8.44679273148652e-06
-2.43675599412099e-05
-1.97277671889974e-05
-4.87752435086738e-05
-2.03198167495744e-05
4.29657998368971e-06
-5.5282960061438e-06
-4.28445445943653e-05
-1.44560906475753e-05
1.07085994931191e-05
-6.27149774577802e-06
-3.61722381348947e-05
1.46293361605253e-06
1.48964956192741e-05
-2.89838087908993e-05
-1.86347926453078e-05
-7.89189846093326e-06
1.1214821574474e-06
-5.80392465146822e-06
-1.77973883955994e-05
4.66206089968654e-08
1.0123642846465e-05
6.96991834184703e-07
-2.93219637809266e-05
-1.59637080197375e-05
-4.90954150222598e-06
-2.48098617493716e-05
-2.79330362367744e-05
-8.6288953494807e-06
-4.32364568151842e-05
-6.108512588526e-05
-4.13244981953932e-05
-3.18152785502456e-05
-3.45128091651473e-05
-1.37700335501028e-05
-1.1560435741641e-05
3.82676114074652e-06
-1.72012129420832e-05
-4.1887989237964e-05
1.41584691796894e-06
7.29819794489485e-06
-4.86431546205531e-07
-6.24876361465494e-06
7.48895311680741e-06
1.41011921548339e-05
-1.17656472932142e-05
-1.8860771767599e-05
-5.26513141918748e-05
-8.38010119575872e-06
-4.51360559132546e-05
-2.62922625509241e-05
-2.52023322669565e-05
-1.56933989391323e-05
-3.26097061445848e-05
-4.34528850843765e-05
-2.54812205404815e-05
-6.11716006270425e-06
-2.12944477096884e-05
-5.44849332149329e-05
-1.59545317204584e-05
-4.34233315131556e-06
-1.48102091712085e-05
-1.55919014992075e-05
2.98938590141638e-05
1.80842426099974e-05
-7.57017017382941e-06
-4.38206435301668e-05
-2.37888787162839e-05
-2.84127764341989e-06
-3.36561889288318e-05
1.48378410284284e-07
-2.79785719023826e-05
-2.75951560517229e-05
-3.46662511935562e-05
-2.79823840906436e-05
-2.15069862486888e-05
-2.87177486203873e-05
-3.72204167008251e-05
-2.27934958627173e-05
-8.78124202059529e-06
-3.79980894757151e-05
-1.53080022018448e-05
-2.37064139857145e-05
8.57951338637931e-06
3.41608095962242e-05
-3.19270827437296e-05
-1.7754731085112e-05
1.74949042741232e-05
-1.71589645228807e-06
-3.61463672963383e-06
-1.1359012720325e-05
-3.0103008946116e-06
-8.38649621122214e-07
-3.37369008882092e-05
-2.08737670743184e-05
-2.13851831374976e-06
-4.28904292071331e-05
-4.34149267177724e-05
-1.14348474244138e-05
3.17534085145173e-05
-2.01752431462655e-05
-2.62277847492113e-05
-2.62674418390972e-05
-1.17898450337465e-05
-3.01137369819426e-05
-3.11306323609523e-05
-1.78035046478766e-05
-7.95141657210755e-06
-2.26391455000972e-05
-2.76249384443767e-05
8.95905984570298e-06
-1.66182484794826e-05
-5.84533238920746e-05
-8.14808565659558e-06
-1.6004034995976e-05
-2.86116019972252e-05
-3.45403345998958e-05
-1.77952540806547e-05
-2.16965507679218e-05
-6.80663304125143e-06
-5.11188664064327e-05
-1.82582606361663e-05
-2.61698916974559e-05
-1.35967107605208e-05
-1.67200478276131e-05
-5.34367756261089e-06
6.32043701402635e-06
-7.01188917194171e-06
-1.49093478468298e-05
1.76450307687985e-06
2.5330102828512e-05
-5.30219526386985e-05
-9.80429212050941e-06
2.76373547829186e-05
1.16879565625404e-05
-3.67223770832076e-05
-4.11061199843879e-05
-1.53351700781169e-05
4.25960262375767e-06
-6.74855473492574e-05
-6.75919751084761e-05
-6.2739798348271e-06
-1.55392166919354e-05
-1.96848350947702e-05
-4.55240124342997e-05
4.17700036023735e-06
-1.75348894593093e-05
-3.97338197564745e-05
-1.03937155403404e-05
1.8102846182938e-05
1.87421176087593e-05
-7.14191826282374e-07
-2.32437464324789e-05
1.03440099499681e-05
4.22149332036823e-06
-9.39003809244735e-06
-1.05263321553322e-05
2.21663076868396e-06
1.23960777960023e-05
-3.55293665939148e-05
-7.02442858126669e-06
-1.55419176217994e-05
-1.98643273983986e-05
-4.24633364340279e-05
-8.82853154646586e-06
-1.48971943278579e-05
-3.63949370626581e-05
-1.53509228967887e-05
-9.20764997682322e-06
6.82310173077286e-06
-1.54765246242467e-05
-3.29653784892797e-05
1.83199954161343e-05
-1.20053508541262e-06
-3.08032501958151e-06
-2.04513869327001e-06
6.79768637897618e-06
2.32362861656977e-05
-2.67136359072485e-05
1.70304243356697e-05
1.08595732045953e-06
2.26667606578865e-05
-9.97973391457487e-06
-3.12223914613092e-05
8.7386822744184e-06
7.55548212941029e-06
-3.60008792691036e-05
-4.21913969832203e-05
-1.18901310737123e-05
-1.62061224153284e-05
-3.87506988084589e-07
-3.62921029473372e-05
-1.58057868758721e-05
-1.50911533748954e-05
-2.29827999958888e-05
-6.61868478555319e-06
-4.8471387467304e-06
2.09903275477829e-06
-1.00544294305625e-05
-2.2892538936219e-05
-8.08354460258923e-06
-1.91965569849174e-05
-2.59818217498273e-05
-1.56858886664269e-05
-4.01976480054577e-05
-2.34718157825125e-05
-1.962194921405e-05
-4.40285049276805e-05
-4.27935708362603e-06
-1.2258043844539e-05
-3.5116237596134e-05
6.51987274183671e-06
-2.3688678829486e-05
-5.70842058180805e-06
-1.35708721649065e-05
-1.14827681671763e-05
-2.85499709707802e-05
-1.20093579285765e-05
-2.29050791313146e-05
5.40858334144612e-06
-4.75556139303226e-05
-3.92050994106976e-05
1.76261415755556e-05
-1.39031450785965e-05
-3.11736774696448e-05
-4.67666490867865e-05
9.6234469983319e-07
-1.47986964632371e-05
-1.61874621763422e-05
-3.55952397512651e-05
-1.00013185084116e-05
2.00541052253028e-05
8.36936658701213e-06
-2.31710600129939e-05
2.2453418368585e-05
1.1781078077987e-05
-1.62090022917975e-05
-1.67676372476103e-05
1.21555145393594e-05
-3.37549709010432e-06
-1.49190794624709e-05
-1.05379221223008e-05
-5.98565722035345e-06
-1.18306434747784e-05
-2.70644730432677e-05
-1.66453149173366e-05
-1.41895874683279e-05
-2.34609282685544e-05
-3.69042972265718e-05
-4.13162046810384e-06
-1.45583225039699e-05
6.12944677718907e-06
-7.26385382918945e-06
-2.59002804872993e-05
9.85935353654637e-06
-2.18787932613404e-05
-5.23558932014327e-06
-9.93608681172905e-06
8.0359589249741e-06
3.22014074408678e-06
-1.81573654529565e-05
-2.65856822374849e-05
-2.86532905185347e-05
-2.97417400610771e-05
-9.77944121905854e-06
-3.59180366522753e-06
-1.61463252507245e-05
-3.14882447530481e-05
-2.71086828207736e-05
-3.12604253644465e-05
-3.21275545623219e-05
-4.46669696821016e-05
-4.23631953656086e-05
1.58265613150826e-05
-2.72283950910795e-05
-2.85944072599626e-05
-1.27142321835241e-05
-1.46887275797063e-05
-3.06860599469705e-05
-3.39948649380666e-05
-3.34421492240152e-05
-2.24019774973936e-05
-1.5460259541024e-05
-3.35150992372986e-05
-1.54491673426594e-06
6.09954088165777e-06
-1.93118638056046e-05
-1.18867480330625e-05
-1.75828831520917e-05
-2.47214653331228e-05
-3.59331121959482e-05
-1.38509225623543e-06
8.60207180268213e-06
-6.13571589482804e-06
-3.13762463817029e-05
-1.44055503114713e-05
1.4461616711404e-05
-2.46582483259722e-06
-2.31774510242563e-05
-2.16413830848406e-05
5.14444286456254e-06
-1.91030373700588e-05
-2.50312075584137e-05
-2.27943110700358e-05
-1.51431428327458e-05
-1.49354933100641e-05
-5.11132228787354e-05
-3.02514376715361e-05
-2.59342519630738e-05
-1.82051425353396e-05
-3.25127302987122e-05
-2.68032855963758e-06
9.36809139352141e-06
-5.92203983473134e-06
-3.05361411657475e-05
-2.32270157034196e-05
4.22254792408602e-07
-9.09210916954281e-06
-2.11718381801904e-05
-1.89154402927897e-05
6.89768402542723e-06
-1.84887520677221e-05
-2.21646343098452e-05
-2.0651838134161e-05
5.66079988434889e-06
-1.25018456725189e-05
-2.06691407675753e-05
-2.42307537377192e-05
-2.51929635448763e-06
-1.08295591576367e-05
-2.20969939818423e-05
-1.92166002607623e-05
-5.99017976044185e-06
-9.3902028369491e-06
-2.78775344683154e-05
-3.55021217755281e-05
-1.78352028263399e-05
-5.13499577542853e-06
1.88749512526378e-06
2.0441219839497e-05
-1.07262943168536e-05
-4.20954559568985e-06
-1.85997796914819e-05
6.14844901349994e-06
-3.2712394236654e-05
-3.92263689751503e-05
-3.23752673540581e-05
7.09528043164545e-07
-1.34448355845271e-05
-1.174521067737e-05
-3.03761258052127e-05
-2.83505960651468e-05
-1.52174472067386e-06
-9.75608706195924e-06
-2.12917736522661e-06
-2.12521632784769e-05
-2.76720051903532e-05
-3.01154883855127e-05
-3.79604003122617e-05
3.34133447612698e-06
-1.49755537643492e-05
-2.62838910213676e-05
-1.4063937907738e-05
-2.4982644140126e-05
-3.08507187968891e-05
-3.97606445171073e-05
-1.99975843420161e-05
-7.29087359707233e-06
-2.30212178091926e-05
-4.32395595003439e-05
-2.65678098125496e-05
8.25519933361759e-06
3.070995100782e-07
8.74267462985826e-06
-3.29273680958154e-05
-1.00472603318039e-05
-3.87476806863807e-05
-1.20335721324979e-05
-2.16999709748487e-05
-1.53386789643498e-05
-1.58704851363488e-05
-1.43687700890052e-05
-3.29444039634493e-05
9.16785040420025e-06
-5.4228077228754e-06
-1.47359824255612e-06
-2.3962176363153e-06
-1.37203880519919e-05
-1.56683477194309e-05
-2.90679479354228e-06
-5.51232671812132e-06
-1.37219217548471e-05
-1.17106352031328e-05
-1.15238512161348e-05
2.88307195200855e-06
-6.03826935912377e-07
-1.10844191840469e-05
-4.10112066772139e-06
-8.27017815462477e-06
1.61281683799165e-06
-3.18761605438774e-06
-5.66968439226766e-06
-2.15292636225972e-05
-1.43993765209166e-05
-1.90530349989321e-05
-8.57242826732144e-06
-1.85583658396448e-05
-4.65742125885462e-06
-2.90880894135744e-07
-2.36405927129929e-05
6.190463815989e-06
2.24789495281658e-05
-1.34768385673438e-05
2.36302470146956e-06
-4.03909283223227e-06
-4.5840046227536e-06
-1.2585965581421e-05
5.14934246532662e-06
-1.64742430910417e-05
-1.02802167020878e-05
-7.24349296708096e-06
-2.95994411863869e-05
-1.96698168189903e-05
-4.08759646591974e-05
-3.29403743804517e-05
-2.33788508785868e-05
-3.42137576421608e-05
-1.5977117028509e-05
-4.34568574332937e-05
-2.7314543985765e-05
-1.24868680516975e-06
3.43639220859154e-06
-4.44436301928748e-05
-4.87323790215447e-06
-5.69556708022881e-06
-4.71298569493704e-05
-3.41023016689728e-05
-4.87179293889091e-06
-3.42404427343266e-06
-2.20104425310436e-05
-3.91330824495744e-05
-1.45922245720495e-05
1.23591675347288e-05
-8.09795608588132e-06
-4.54079963725916e-05
-3.03868288865161e-05
-3.28154194185945e-05
-2.54066157008564e-05
-3.30330802278382e-05
-1.79766510090874e-05
-1.44565848123345e-05
-3.59289569107815e-05
-4.17004333936852e-05
-3.57178553323531e-05
-1.48735049078658e-06
-3.90752191554119e-06
-1.47530485045628e-05
-1.75304649676123e-05
3.14214683728032e-07
-8.00575149154989e-06
-1.00334914472369e-05
4.63351384470538e-06
-3.65718456479934e-06
-1.86090554474934e-05
-1.18621861303513e-05
-1.75178056000899e-05
-1.52290040439735e-05
-3.45585270729259e-05
-2.01683590516576e-05
1.51678712850779e-05
1.14313887494551e-05
-3.27458291201305e-05
-6.70635385580386e-06
-1.95523433885081e-05
-5.31838618458236e-06
-2.26044978812393e-05
-3.77678513328117e-05
1.45592124322063e-05
-1.23610975662822e-05
-4.55853379329567e-05
-1.93973413057689e-05
1.18574310960336e-06
-1.09257397210376e-05
-1.59703603446051e-05
9.62879396897441e-06
-1.11323946141772e-05
-3.71704197607697e-06
-2.28900437363266e-05
-1.27119188870495e-05
-7.07355974055443e-06
-1.25113751057279e-05
-2.41350294681269e-05
-1.42389527366971e-05
9.1704606547542e-06
-1.49594838693976e-05
-2.48777206605194e-05
-8.82581287943433e-06
-4.17457749282394e-05
-3.55120612843002e-05
-9.69513690899092e-06
-3.89302790865469e-05
-1.78169348998597e-05
-4.369549927911e-05
-2.82697116348766e-06
-3.55724539577705e-05
-9.24717090061518e-06
-1.50640438723409e-05
7.6979701460498e-06
-6.38392909423561e-06
-1.59862000270563e-05
-2.18920624108051e-05
-2.4500313931492e-05
-1.21747078780655e-05
-1.29133675582818e-05
-3.78490551181709e-05
-1.46573969502981e-05
-1.90660883224689e-05
-1.74799060488228e-05
-3.33593836441062e-05
-1.44555749941821e-05
-2.12383480583999e-05
-6.86998930469734e-05
-2.05207336457225e-05
-3.6488792174973e-05
-1.25401164586525e-06
-2.97561062052903e-05
-2.45256382402785e-05
-6.87931964811685e-06
-5.0160822278197e-06
-3.16716295863302e-05
5.12096783482114e-06
-3.16602749840552e-05
1.85006286490627e-06
7.40463912290473e-06
-4.45010714196817e-05
-1.28636270065777e-05
-1.20781784169804e-05
-4.68676259776554e-06
-4.76134872343239e-05
-2.64075353377316e-05
-3.61820205811271e-05
3.63775478357357e-06
-3.25059873139568e-05
-1.98595989309794e-05
-2.97022094066843e-05
-5.96700191270157e-06
-2.5394789401333e-05
-2.32480900908607e-05
-2.85622139699368e-05
1.33782457947641e-05
-2.17104564973878e-05
-3.16523349546033e-05
-1.09479453584503e-05
1.245642857341e-06
-4.14364327985293e-05
-3.51182280988326e-05
2.79731863948679e-05
-1.21962800466863e-05
-3.5860954980717e-05
-1.59911916902124e-05
-1.70290684377989e-05
-1.13296698551985e-05
-2.20790157597651e-05
-3.31912897309962e-05
1.53016742406249e-05
5.04682773248947e-06
2.92300865525861e-06
-2.54501152035984e-06
-1.31277547314286e-05
-9.03427077848145e-06
-1.40970939130142e-05
-2.0864905089325e-05
8.00543548549591e-06
-5.09648542380032e-06
-8.87016836747854e-06
-1.70746901421174e-05
-3.32411693201471e-05
-2.07112006592309e-05
-3.90294263519361e-06
4.5879377000892e-06
-2.16379747391652e-05
-1.8496304942811e-05
8.97076740106328e-06
-4.95766646175499e-06
-5.75485422618236e-06
-3.36998488934618e-05
-2.66907574436406e-05
1.32682005571775e-05
-1.26361316502138e-05
-8.88361512818329e-06
-3.04586220712913e-05
-2.64345771728614e-05
-1.26058982741747e-05
-1.21401815091935e-05
1.13890044495147e-06
2.78084914943738e-06
-3.71263660651909e-05
-2.98556790767586e-05
-1.0969334574785e-05
-6.81802172883494e-06
-2.43708083460368e-05
-4.92984937284057e-05
2.55345385971103e-06
-2.07514091664924e-05
-5.10818678233023e-05
-4.3885513437991e-05
-3.38294473026072e-05
-2.30279439474825e-05
-2.60398379676665e-05
-5.05221925979446e-05
5.87008757991622e-06
-2.21414582738435e-05
-5.62392203626764e-05
-2.18364171951039e-05
7.15267420140515e-06
-8.40443751782434e-06
-2.83545528238676e-05
-5.80199873916217e-05
2.39352267414724e-05
-1.0397161906233e-05
-2.88511246857746e-05
-1.34062736410861e-05
-8.46518842107662e-06
1.12066096742978e-06
-1.98654134544939e-05
-1.19641237227973e-05
1.63864960383128e-05
-3.36048507049486e-05
-4.47698822699519e-05
-2.6430036315435e-05
2.8507428180656e-05
-1.95908085041207e-05
-3.95754602383889e-05
-4.51258634505363e-06
1.36619400804704e-05
-6.22297791747008e-05
-1.88702435298466e-05
-6.63855952897313e-06
-8.11439344864969e-06
-2.65012142655531e-05
-7.20648800552933e-06
-6.92479102779787e-06
-5.02480080149838e-05
-8.26463372709433e-06
1.42398689131125e-05
2.96744223704044e-06
-5.84734434172589e-05
-1.2990176440373e-06
4.35804701009432e-06
2.3137766178913e-05
-2.97337488073205e-05
-3.81737195204233e-05
-1.91273177601121e-05
-3.33978477751431e-06
-2.65823566479276e-05
-2.91207176901761e-05
-2.1754910874326e-06
2.5627161177554e-05
-3.29192010804885e-05
-3.41963734362381e-05
-1.01828332916694e-05
9.34253111813663e-06
-3.23188556641145e-05
-6.26560429727817e-05
-3.10953226524543e-06
4.29006424599576e-06
-3.06892231787612e-05
-5.12876940725172e-05
-2.48667476421784e-05
-2.2668128309245e-05
-8.82373579174199e-06
-2.57336559013288e-05
-9.45817612570126e-06
-1.40195149899928e-06
-2.95127646465836e-05
-1.11120472898487e-06
-2.61825194936029e-05
-4.55611400545926e-05
-2.85177430234066e-05
1.02935196510482e-05
-1.74671812395332e-05
-3.80091387914159e-05
-1.8460201861865e-05
-3.31336894676251e-05
-1.14996841881481e-05
-7.501373671109e-06
-1.32981259439983e-05
-2.67568038960929e-05
-2.86247406516036e-05
-3.24563157176939e-05
-3.93454282320606e-05
-3.58333621423014e-06
-2.00951293180172e-05
-2.65730440331022e-05
-2.37104141591208e-05
5.81557802574795e-07
1.34923077373913e-05
-2.16094999617118e-05
-2.14529906063983e-05
7.2887928013898e-06
-5.89170678438652e-06
-1.96616856614576e-05
-9.17419154411471e-06
-6.19159588942679e-06
-1.00073613728385e-05
3.24899638591298e-06
-1.26058481197929e-05
3.28235940042839e-06
-2.92661041604853e-06
-8.86443032548966e-06
-4.20055001391888e-06
6.77455412187809e-07
-4.3211858854915e-06
-2.18208607410833e-05
-2.68769804329248e-05
-2.64449459242239e-06
1.86598403222332e-05
-8.33504984711199e-06
1.1472923221621e-05
-9.71826853465034e-06
-1.34820619649933e-05
-2.15252164008956e-05
-2.35238305134007e-05
-1.22587474096554e-05
-1.54705361358609e-05
-1.18909651056855e-05
-4.40189746878735e-05
-6.90561633091158e-06
-1.00027233916648e-05
-3.69780731365121e-05
-2.75336267200314e-05
5.06606924483649e-06
-1.63366105471792e-05
-2.7450056731105e-05
-1.18673908495379e-05
-9.16172053769078e-06
-1.70530097757786e-05
-2.16616640494279e-05
-1.17623014909132e-05
1.37124682937182e-05
5.45907379923944e-06
-5.49112372097363e-06
1.13630042587036e-06
-2.87143853737233e-05
-2.81140099374455e-05
-1.82593735119664e-05
-1.10330495892616e-05
-4.86058193326059e-05
-2.39490037945477e-05
-9.12515217608227e-06
-2.43880615690138e-05
-2.49515194653978e-05
-1.50413161751737e-05
-4.0967481834988e-06
-3.28073913087934e-05
-6.38594992406836e-06
6.07920927557647e-06
1.6778022411694e-05
3.1292089981056e-06
-3.2590351641429e-05
-2.17389234202085e-07
1.90032765917996e-06
-4.30317858396764e-05
-4.32956104516457e-05
-2.78871139641213e-05
-1.69149113227329e-05
-2.52180669620872e-05
-3.82608322082851e-05
-2.80106894361999e-05
-2.93266423640425e-05
-7.69932319532345e-06
-4.3278698491368e-05
-1.68777609487425e-05
-8.20873143787625e-06
-1.56498826735227e-05
-2.22093503820647e-06
-3.47421625921786e-05
-7.45913940842853e-06
1.60413152048221e-05
6.08785825061321e-06
-2.21496895020919e-05
-2.8470686093283e-05
-1.18196749474913e-05
-1.84270340420102e-05
-4.41799307161062e-05
-4.33136873935464e-05
-1.59603872554157e-05
-3.50186939593169e-05
-6.80380120926029e-05
-5.67194749047023e-06
-8.07444737128005e-06
-2.09718831082194e-06
-1.27758692656552e-05
-1.23413967546384e-05
-9.7209798523752e-06
-8.22548802943342e-06
-1.65130977483205e-06
-3.23683233399381e-05
-4.0166105696595e-06
-1.82390961952392e-06
-2.43503426999367e-05
7.65513036161915e-06
-4.30364839742421e-06
1.36049360007948e-06
-2.31035164632601e-05
3.97950750336103e-06
-1.07606124261702e-05
-3.73248347323746e-05
-5.35822155243926e-05
-2.91316088452368e-05
-1.05945565647619e-05
-7.63765623327701e-06
-1.46962700707522e-05
-1.28441829382547e-05
2.16957507324169e-06
4.63762131655482e-06
-4.70234956886062e-06
1.32916572995359e-05
-1.66378596698977e-05
-2.91491295758142e-05
-1.48562048297816e-05
-4.70887866875111e-06
-3.63596500779484e-05
-3.09564014204663e-05
-4.740669790124e-05
-7.8214134465272e-06
-6.55280946616198e-05
-3.2547234336944e-05
-5.33194511126645e-06
-2.55165798528372e-05
-1.97857148197234e-05
-1.80144621598231e-05
-2.05671671196451e-05
-2.40133614794231e-05
-4.92190266198493e-05
-2.72110466509392e-05
4.61037974204e-07
1.16717866092652e-05
-1.70949338103351e-06
-4.00468281231584e-05
-1.28086952474555e-05
-1.55417167614015e-05
-9.44510541303494e-06
-2.71459457750266e-05
-9.27235984011419e-06
-6.72694546860413e-07
-4.82953712235011e-05
-3.42715653245545e-05
-1.69240600324381e-05
-1.79665427323703e-05
-3.12101010035404e-05
-2.04880419854211e-05
-1.83033551864852e-05
-9.01857995976717e-06
-4.94159710356406e-05
-2.99943933919036e-05
8.0394888779391e-06
-1.41644704722328e-05
-2.31770536110582e-05
-1.85917116819665e-05
-1.20101176446728e-05
-4.27808596347387e-06
-1.75079798213411e-05
-3.78379308742104e-05
-9.28636362239154e-06
-1.49250054081083e-05
1.93997399092369e-06
-3.43280154312778e-05
-1.22814648853983e-05
-3.62588797036284e-05
-2.21125657454263e-05
-1.22194955826182e-05
-2.73309265319536e-06
-1.10939833371625e-05
-4.31567158921266e-05
-2.86605885686426e-05
-1.49623058025259e-05
-1.11073767473396e-05
-2.94556014035023e-05
4.79779635255743e-06
-3.23315290499536e-06
-3.70575072212968e-05
-1.14872774656806e-05
-1.82436218429913e-05
5.43330977226287e-06
-1.09838772717266e-05
-1.59151593255722e-05
-6.78327338100876e-06
-1.99000813953398e-05
-2.90888200989862e-05
-2.32223439862712e-05
9.44574529291061e-06
-3.58181316290777e-05
-3.18435850625094e-05
-2.40566906477708e-05
-5.3039908133788e-06
-3.19571241430707e-05
-2.09447944952016e-05
-1.16746508994789e-05
-4.73435366720902e-06
4.97323357879832e-06
-4.75454875410627e-06
-2.30658451753975e-05
-1.83592758345844e-05
-1.52458787938456e-05
-1.76144365737838e-05
-1.51375673722101e-05
-8.99684603685417e-06
-1.37809792307961e-05
-1.78762692765172e-05
-2.63493721252001e-06
-4.1120343630569e-06
-2.77656318691742e-05
-4.83038706672666e-05
-2.50308110961535e-05
-3.86568206994511e-05
-3.5006435888802e-05
-2.26227162920995e-05
-1.15883391460102e-05
-1.2931652643179e-05
-2.26856082822822e-05
-1.86561375893157e-05
-6.82302398746015e-06
-1.45946385534943e-06
-1.05701607395092e-05
-2.38611436045454e-05
-1.17815709021107e-05
-2.02029353215476e-05
-1.69556592342278e-05
-1.52486987628936e-05
-1.66227688623004e-05
2.41505570844461e-05
-3.03242811284813e-05
-1.09313870689597e-05
-2.20179633540054e-05
-2.36301621699655e-05
-1.31692375332831e-05
-9.64968252702081e-06
-2.3888702857889e-05
-1.9786506622239e-05
-3.54219295526567e-05
-2.54448090597044e-05
-2.67739331389741e-05
-1.49119749834046e-05
-2.18220984937306e-05
-9.37367337162218e-06
-1.37536234539537e-05
-1.0913246945642e-05
-2.85701262271317e-05
-3.41544605400539e-05
-7.02481644247896e-06
-1.98792820878149e-05
-4.43772729096786e-05
-1.41180100869703e-05
7.27685986378898e-06
-2.89385260151742e-05
-7.64636326551572e-06
5.12779971151107e-06
-4.61263529214493e-05
-3.89715387993394e-05
-9.0049585232029e-06
-5.04498083706814e-06
-2.16770581728408e-05
-3.9005806242533e-05
-1.39007022539439e-05
2.19939231440071e-05
-3.01712763633449e-05
-4.51869549682195e-05
-2.63036298477636e-05
-1.24632565592654e-05
-6.38302658634265e-06
-3.17445767876259e-05
-1.3036680343672e-05
-7.98991988143205e-06
-4.78806488981342e-05
-1.18895546775553e-05
-1.39583373119132e-05
-2.33873463742779e-07
-3.15158223075586e-05
-3.28212872828116e-05
2.59893156700446e-06
3.63381585754611e-06
-4.86728362679812e-05
-3.08090388982099e-05
-2.8657173230148e-05
-2.07776392538146e-05
-5.64401492030183e-05
1.71418329954306e-06
-9.83961404498308e-06
-7.53930100666873e-06
-5.54459664299075e-05
-3.1800868504104e-05
7.52817753644614e-06
6.93908861599595e-06
-5.10234484108217e-05
1.77398488896295e-06
1.42924685527849e-05
-3.70190659567348e-05
-2.41896306044074e-05
-8.24729680286959e-06
-5.43694369779629e-06
-5.16259293117851e-05
-2.18179512784388e-05
7.42060193754021e-06
8.74819127059618e-06
-1.95243516860443e-05
-1.16031208238941e-05
1.47465523634674e-05
-7.30059558858019e-06
-3.32488727779243e-05
-2.99728446216776e-05
-3.66506750849539e-05
-1.72678943772622e-05
-2.99805099810338e-05
-4.72034674202512e-05
2.4169238467189e-05
-2.65633978659054e-05
-1.60912254505438e-05
-1.41260899920817e-05
1.6479592028973e-05
-8.49384180517809e-06
-9.81683525635922e-06
-1.78647894016791e-05
-2.1611464679104e-06
-2.67129227309697e-05
-5.29958796860796e-06
-2.37393803010458e-05
4.00334872113494e-06
-2.67501818349722e-05
-4.78906752004801e-05
-2.79308830404058e-05
-8.43574926523807e-06
-2.86479634885964e-05
-4.02369708984505e-05
-7.76424147102363e-06
-1.35133558060991e-05
-5.05831275571145e-05
-1.27538897170616e-05
1.75648470568357e-05
3.8110478510963e-05
-3.23880393755275e-05
-2.91271480670529e-05
-2.97524612176468e-06
1.12679519164426e-06
-1.9440358232743e-05
-3.25077067158629e-05
-1.6156064528885e-06
1.01087755610661e-05
-7.1645522328094e-06
2.33557638408446e-06
-5.41769767110757e-06
9.39247764621405e-06
-2.78224393898835e-05
-3.81945771361949e-05
-1.08280981199563e-05
-8.93669280058542e-06
-2.02426265923203e-05
-3.69724274842726e-05
-1.18637244801118e-05
-7.6887494532773e-06
-1.10878830985687e-05
-2.46740230281146e-05
-9.48228681823405e-06
-1.82677404419791e-05
-1.03174848938368e-05
-4.11279909267541e-06
4.28379602648542e-06
-1.31649169883444e-05
-2.85572627513576e-05
-1.946732804457e-06
8.314652126913e-06
-1.56444097568446e-05
-3.74589616059122e-05
-3.91858976554287e-06
-1.99070990718999e-05
-1.35096197292123e-06
-4.50399299790841e-05
-5.10241699723986e-05
-3.99018819138277e-05
-3.84015520207491e-05
-5.42070290342484e-05
-4.37577315863586e-05
-3.09832027114805e-05
-2.38324286985475e-05
-2.85644292028887e-05
-3.17471976867484e-05
-1.28453555454518e-05
-1.21858219495804e-05
2.20434483332115e-06
1.17886259036292e-05
-1.82909809122784e-05
-2.24696525945278e-05
-2.33858267529168e-05
-2.96794467913172e-05
-2.89552276631651e-05
-3.75383543542848e-05
-1.39481749369245e-05
9.7851037999942e-07
-4.0934666618485e-06
-3.64101952325573e-05
-1.79727241017851e-05
3.72892019059767e-06
-5.42517407753507e-05
-4.37282120326854e-05
-2.32507008712155e-05
-1.90704869785708e-05
-2.82480811688655e-05
-3.29765773609928e-05
3.56769129590183e-06
-6.82139140949421e-06
-9.21208507074757e-06
-4.90060015363554e-06
1.41706295016544e-05
2.83242619558301e-06
-2.00898085452613e-05
-3.42083166206432e-05
-3.62281746911656e-05
-3.38215912058941e-05
-3.080411756598e-05
-1.70947401940285e-05
-4.00127526449848e-05
-1.75188937977869e-05
-2.00886247966527e-05
-2.7249047305083e-05
-1.19016125223072e-05
-3.96972565483297e-06
-1.48609781818643e-05
-3.55256306495418e-05
7.33578571120354e-07
1.30933049709141e-05
-2.92227695158901e-05
-1.69203211437665e-05
-2.16132897999326e-05
5.26643116017934e-07
-1.6894803179772e-05
-2.21439610896895e-05
-6.52959203774985e-06
-1.88915341171519e-05
-2.09204520076062e-05
-2.53673422968983e-05
-1.28788019984644e-05
-1.13181980324044e-05
-2.20058032709712e-05
-1.11079491483629e-05
7.09059082750858e-06
-2.42664419269219e-05
4.38897068851727e-06
-1.26764847498923e-05
1.92636256106965e-05
-2.79542890475613e-05
-1.37479259021698e-05
2.13082286219249e-05
-1.82277743465563e-05
-2.25481319732506e-05
-2.81726804346624e-05
-2.61554858758249e-05
-7.45571094223912e-06
-3.69044086548495e-05
-1.3025627930173e-05
-3.90169985859173e-05
-2.28656967378933e-05
2.18644180411223e-06
-2.07206762950954e-05
-2.04204329657355e-05
-2.78657086881065e-05
-4.07604754197315e-05
-3.42078830512607e-05
-1.87484670505305e-05
2.61705659347364e-06
-1.29356710083815e-05
-2.77782584374048e-05
7.47120424202603e-06
-5.80284364202794e-06
-1.13469380452275e-05
-2.56738496933838e-05
1.30848925549569e-05
-2.53452443588705e-05
-5.90409700574305e-06
-2.89914595241368e-05
-2.71709578212184e-05
-1.76807091222582e-05
-2.27415209854732e-05
-2.71810105764196e-05
-2.49839167358232e-05
-2.84030171724197e-05
-1.48042623950663e-05
-7.98564115036053e-06
-3.96739491082896e-05
-1.54640694066637e-05
-4.33882607278632e-07
1.55946822120656e-06
-1.02999622281067e-05
-6.43009010724471e-06
1.12527025507274e-05
-2.19536010069258e-05
-6.05778797262748e-06
-2.07526519937636e-07
-1.17705393214038e-05
-2.27780038577668e-05
-2.73388422611181e-06
-2.8975791157198e-05
-2.82835663461994e-05
-2.1532002662611e-05
-1.74570647982801e-05
-1.39175750636255e-05
-8.35069153367221e-06
1.48270927521914e-06
2.90909970268126e-06
7.04823589554345e-06
-1.63199723054264e-05
-1.42330711851291e-05
-4.67875075592776e-06
-2.81957040600983e-05
-1.54756236746263e-06
-7.79468767940272e-06
1.53448351876657e-06
-1.926357836509e-05
-2.31926698218096e-05
-2.42594303961055e-05
-4.06872174060272e-05
-2.85516856516926e-05
-5.51632745094456e-06
-1.79384617175459e-05
-4.23686277329197e-05
4.21811016767382e-06
4.85913600637589e-06
-1.53313434267681e-05
-8.06518774246275e-06
-5.58841517203236e-05
-3.85095819841278e-05
1.7648891577896e-06
-3.35982306142985e-06
-6.49444779785409e-06
-4.23247363558845e-06
-6.89618425454976e-06
-3.16689022004209e-06
-4.39725946902904e-05
-3.13280865947953e-05
-1.91438412368982e-05
-9.34075683802092e-06
-3.86322256729838e-05
-3.00239803229722e-05
-3.9923628799981e-05
-5.48132150861799e-05
-3.92981034715075e-05
-1.29778527059752e-05
-4.82488725944255e-05
-1.14454809257505e-05
7.58022507291434e-06
-3.10947105072203e-05
-2.50252929437164e-05
-3.20406475187083e-05
1.17543959605872e-05
-1.13661299846387e-05
-4.77971571985819e-05
-1.72663245505997e-05
8.90223867581961e-06
-4.02333478351613e-05
-5.46283969801834e-05
-8.00737247743128e-06
-1.83069962070982e-05
-2.06275505059761e-05
-3.49830553856845e-05
-4.97977023374192e-06
-2.47402841217684e-05
-1.06062433340299e-05
-3.30423142195264e-05
2.71225552851106e-06
2.23793976980293e-05
-1.13696657027619e-05
-2.42053648601693e-07
2.39007724365424e-05
-9.76789074535562e-06
-1.46240589395429e-05
6.53052937734497e-06
1.50356889308602e-05
-9.71230813675304e-06
-5.22012205202596e-05
-2.82964256073515e-05
-7.39422011453815e-06
-9.70751384285813e-06
-2.8479253352351e-05
-3.66983600979568e-05
8.58650985686651e-06
-4.06991990109749e-05
-2.89578730770017e-05
2.49920835690505e-06
-4.52761882212997e-06
4.10688909870404e-06
-7.06420666671725e-06
-1.27548807137238e-05
-1.82259597553304e-06
-8.62910737005214e-06
-2.5573515143672e-05
2.3968266855929e-05
4.33037426747807e-05
-6.32744313935289e-06
-1.04052458068224e-05
-4.71363576233652e-06
-1.18934830715453e-05
-1.88623731097186e-05
-1.23139226504659e-05
-2.7100663679522e-05
-2.21304674272576e-05
-4.77777408592812e-05
-2.11310750411617e-05
1.26430576699483e-05
-1.48065017809395e-05
-1.68124185534499e-05
-2.71205416928012e-05
3.78320484745676e-06
1.71790775628024e-05
-2.19660392711426e-05
-2.59264343446007e-05
6.71304715711053e-06
1.74729053620059e-05
-2.23226164146772e-05
-2.86138442396401e-05
-2.48737230676033e-07
-1.45012152147404e-05
-4.67764298102704e-05
-3.38121386493202e-05
-2.57536692461581e-05
-1.08449987361651e-05
-4.37227304552821e-05
-3.31463020279049e-05
-1.87836323119477e-05
-5.52043921024684e-05
-2.86654070683139e-05
1.07710838999326e-05
1.47619742173187e-05
-3.26129601498717e-05
-2.56509209723531e-05
3.09533976305589e-05
1.85595591607959e-05
-1.31223783690588e-05
-1.59224481630787e-06
1.73690485415023e-05
2.12446624619339e-05
-5.92286013851271e-05
-1.6913278394666e-05
6.93209812726222e-06
-2.48383213037476e-05
-5.73876430810909e-05
-3.11354916159769e-05
-1.48720550186942e-05
-9.74474714863809e-06
-4.48049549818507e-05
3.88781087268533e-06
-5.05442218190806e-06
-5.77939073434488e-06
-2.0618891601634e-05
-9.98422081682072e-06
2.50119215563306e-05
2.30516969644607e-05
-1.35962807301597e-05
-2.57657030637367e-05
1.67046093973833e-05
-6.09854532630837e-06
-1.06918931914747e-05
3.48558187721611e-08
-2.55613357294418e-06
-4.76578583747379e-05
-2.71924965770147e-05
-1.37234999319025e-05
-1.98337392771209e-05
-4.32238200501777e-06
-4.1301172363555e-05
-2.7393670087946e-05
-3.04325720755619e-05
-1.16809345871825e-05
-1.8336968058284e-05
-4.02574380926765e-06
-1.81482196211514e-05
-1.44615885382623e-05
1.83524570110432e-05
1.10603994523008e-05
1.68380424773796e-05
-1.3530095962074e-05
-8.94081569264367e-06
6.59203308365193e-06
-9.8074400724657e-06
-3.15523420460811e-05
-1.80709381310383e-05
-4.77061152616417e-06
-4.40941886895591e-05
-3.77481743704233e-05
-3.57432200888003e-05
-2.45123833334518e-05
-3.41887334768514e-05
-2.21024499671292e-05
-4.19129618915385e-05
-1.96868802955232e-05
-1.09888034392652e-05
-1.26578379069257e-05
2.06303938960038e-05
-3.38749961258078e-06
-3.63104855621709e-06
-1.26330603959989e-05
4.11916620480209e-06
-1.12486323063839e-05
-1.25359857154931e-05
-1.99261784726985e-06
-2.0623649924283e-05
-1.6021218095015e-05
-3.20662428021763e-05
-2.19796481248369e-05
-2.37639255718154e-05
-4.12801514791581e-05
-5.08356848999409e-05
-4.65591276574269e-05
-3.3673249631809e-05
-1.47110734056186e-05
-5.70174048135758e-06
-1.70971577147344e-05
-1.20654258934684e-05
-2.38813030048954e-06
2.44749953182846e-05
-1.06367278556925e-08
1.91594969315409e-05
-1.86620031231858e-05
1.82025336452069e-05
1.43649648602687e-05
-2.80574701537452e-06
9.18170234608026e-06
-2.56982222853418e-05
-1.58527313581448e-05
-2.60986288891089e-05
-3.86448483328096e-05
-2.14011928156971e-05
-2.4919215535048e-05
-2.24812169573539e-05
-2.25359635063483e-05
-2.92640835440956e-05
4.86679662365081e-06
-1.07697866121003e-05
-2.54359080522437e-05
-2.44753708830351e-05
2.5095359449512e-06
1.69283081058554e-05
1.07669617024486e-05
-1.02031989294919e-05
3.03112450565221e-05
-6.54619001588346e-06
-8.67547246829306e-06
-1.41608024788729e-05
-2.45229156847441e-06
-1.36380195341867e-05
-3.0161518983586e-05
-1.31092786476451e-05
-1.05233707864251e-05
-3.02153543515551e-05
-5.82214392799136e-05
-2.41752980788827e-05
-6.37336385554751e-06
-9.66504965364387e-06
-4.28850900990251e-05
-1.39967349084241e-05
-7.52875592003181e-06
2.67631398664084e-05
-4.92651211930993e-06
-5.93581374901628e-06
3.48738577981201e-05
3.74122236233567e-06
-2.33019069965441e-05
2.60275183216102e-06
4.39663159719999e-06
-2.07716057771003e-05
-3.67448556120249e-05
-3.84427303102555e-05
-6.85155430434334e-06
-4.6177299504093e-05
-6.37940496192425e-05
-6.42322340474145e-05
-2.90061479071813e-05
-3.44709937818372e-05
-1.89168839903371e-05
-3.04649913382847e-05
-2.71995023729509e-05
5.12688157286242e-06
3.09558392681817e-06
-2.27186826605514e-05
-2.63139630534793e-05
-9.56112857273472e-06
1.66594228788336e-05
-1.19119896559481e-05
7.44958631211632e-06
7.40975297981086e-06
-1.11539330977535e-05
-2.78228111830434e-05
-3.8599227868673e-05
-4.24196068308451e-05
-3.15974786614626e-05
-1.37090861806654e-05
-2.83466229886942e-05
-5.44168936618416e-05
-1.19302853434763e-06
-1.65882317713071e-05
-2.43940462676378e-05
-1.49433001206759e-05
-3.24842448170286e-06
-2.08784762016396e-06
-2.14214531919771e-05
-2.82308282991174e-05
2.19168221685463e-05
1.68073571033014e-05
-1.82246854529005e-05
-1.03247471173038e-05
-2.73317110760881e-05
6.81366241023874e-06
-1.91623340460347e-05
-7.6672479988259e-06
-1.89448677913468e-05
-1.25854333180186e-05
-2.13173355653996e-07
-3.68233837739106e-05
-3.20012053210137e-05
1.32999875728373e-05
-1.79638554692927e-05
-3.14792024781582e-05
-1.09516586943931e-05
3.8029371323296e-07
1.02614666868949e-05
-8.72888526858726e-06
-1.52660526097206e-05
-1.76948288051216e-05
1.06745912360225e-05
-5.64607097663432e-06
-2.63388510595137e-05
1.29183715164198e-05
6.00667521316457e-06
-2.42555996955931e-05
-1.88728219085669e-05
-1.74026600175525e-05
-1.40527149027871e-05
-2.63109647384267e-05
-1.39888436730451e-05
-3.54333769462235e-05
-5.15227048895473e-05
1.27170857009757e-05
1.5361342199102e-05
-5.50440072815871e-05
-4.06898504278126e-05
-1.56387639532921e-05
-9.01576088305964e-06
-2.95019465777327e-05
-3.20632456782458e-05
1.18981223273476e-05
-1.1836321287093e-05
-3.63160361901977e-05
-2.27546173342329e-05
-2.61300394244076e-06
-9.65778943667316e-06
-5.02366426054977e-05
-5.0301127191623e-05
2.36419615589013e-05
-1.07787210995721e-05
-3.91047702270535e-05
-5.45541050284468e-05
-6.13333519134499e-06
-4.54794651036352e-07
-3.19300358700969e-05
-3.39641016988547e-05
1.79641754998517e-05
1.64090006802224e-05
-4.97083285788916e-05
-6.20621563162185e-05
3.27225705683663e-05
-1.49974098734582e-07
-3.54867977315635e-05
-3.72974634469917e-05
-3.86096491770746e-06
2.63092731526195e-06
-6.58474084897806e-05
-4.28618215540626e-05
-7.16647521016197e-06
-1.06359081896896e-05
-4.29021136790627e-05
-1.54405139225279e-05
4.04318791400084e-06
-9.27948717357208e-06
-2.79971531187585e-05
-2.04759520907094e-05
1.98851046148609e-05
-1.93329329372823e-05
-3.67178432515864e-05
2.96812789792108e-07
-1.20779783101568e-05
-1.95374964659971e-05
-1.32866724771722e-05
5.06838267559462e-06
-2.58318329831305e-06
-3.98341097283297e-05
-5.60664455290857e-06
3.51066276591679e-06
-2.05007406759622e-05
-4.83620514596492e-05
-1.94999996104562e-06
3.42988724618897e-05
-7.52183883584248e-06
-2.68840500608714e-05
9.83226903218905e-06
3.06132361637834e-05
-5.66759324636983e-06
-2.91977664008995e-05
-1.59137073336138e-05
9.73124257075998e-06
-8.1180378868148e-06
-8.20715249839655e-05
-2.20692203424945e-05
1.35262146516628e-05
-4.36762532333918e-05
-4.51564938664199e-05
-3.43106583819038e-05
1.33351131188572e-05
-2.78349894717778e-05
-4.06092522469906e-05
1.26621023782868e-06
1.20719948157689e-05
-8.20405677355001e-06
-1.18497936645197e-05
-2.49263545362048e-05
1.07120798556036e-05
-2.68142252794524e-05
-1.38271704196016e-05
2.97910654019537e-06
3.20981809011093e-06
-2.77651244869135e-05
-9.93680833990993e-06
-1.79022728765952e-05
-1.96694257661491e-05
-5.81926551416311e-05
-1.84672069999604e-05
-5.08825818996699e-05
-7.09011973687363e-05
-2.49264720324348e-05
5.00243559660373e-06
-2.42326131224594e-05
-3.14032057732837e-05
-5.95989010754581e-05
-4.64804541979319e-06
2.92902425208954e-06
-3.51579024577058e-05
-2.33362046551821e-05
4.42664495800904e-06
3.13037077523357e-05
-3.55713810148653e-05
-2.93522622520935e-06
2.68952462122318e-05
1.66527009223647e-05
-1.90782036381244e-05
-3.63774325807778e-05
3.72389547162376e-06
-6.14201806215126e-06
-4.08231061322158e-05
-7.53259520679413e-05
-1.89714797682271e-05
-2.78734477295476e-05
-6.74788797615154e-05
-5.77899660039291e-05
-5.66048785076693e-06
7.44101997794875e-06
-2.72877021374305e-05
-3.32928780283958e-05
-1.53545715503129e-05
2.42566910848054e-05
9.66317516743402e-06
5.69144651207108e-06
4.0540374740672e-06
1.35679897966573e-05
1.41361378552491e-06
-2.28142325473563e-06
-1.12372946237648e-05
-2.56407255537169e-05
-3.10944004714052e-05
-2.40595250111231e-05
-3.74210650417784e-05
-2.6527419297928e-05
-2.05581967321604e-05
-4.32604492304957e-05
-2.93654586428399e-05
-1.74111423572724e-05
-2.92870285695018e-05
-9.20799802367309e-06
-6.29572172179956e-06
-1.78980955315181e-05
4.60937214313001e-06
-2.10101838818252e-05
-6.7718219736231e-06
-2.5067594848416e-05
-7.79369434676569e-06
5.95236660213362e-06
-1.66770425501477e-05
-2.46326579421954e-05
-4.06745569649004e-05
-2.37884227092012e-05
-1.74824055240801e-05
-3.48799834044448e-05
-2.77620360553333e-05
-1.07628599381017e-05
-5.0869125763126e-05
-4.10834217194635e-05
7.36601200161584e-06
3.94124056666987e-06
1.34717121109811e-06
-1.78907625719121e-05
-2.37986676366658e-05
-9.17636923422003e-06
-1.56518841105307e-05
-9.59328871928494e-06
5.59801783964908e-06
-1.37186641444504e-05
1.23475209142397e-06
-1.44333501162669e-05
-3.79796280257863e-05
-1.56949263894451e-05
-3.26969358071142e-05
-4.49190968384309e-05
-2.67845831726754e-05
-1.86549296348025e-05
-5.52039214443735e-05
-7.18075803285214e-05
-1.91488092095058e-05
-2.49671307658379e-05
-3.72955241290304e-05
-2.63148854462264e-05
-3.12698686999389e-05
-2.47821973529976e-05
-2.69468360057889e-05
-3.85436365208387e-05
-2.93898775477404e-05
3.86424983782202e-06
2.81854624295526e-06
-2.22223761971624e-05
-4.4277928542713e-05
-1.55583569301994e-05
-1.90898501133297e-05
-1.69030933304683e-05
-1.9519088159444e-05
-2.65577109313658e-05
-3.44006015775246e-05
-3.18504541873616e-05
-3.03424153666313e-05
-1.35147271476845e-05
-2.55664770387488e-05
-4.45368947624438e-06
2.24850471719813e-05
1.16556406307935e-05
-1.1395655501754e-06
-1.90495568357451e-05
5.61759665881398e-06
1.93806212427358e-05
9.31425138686454e-08
-3.07331841767722e-05
-2.07864561799513e-05
-2.71559542913156e-06
-3.51715824670268e-05
-3.74578411407845e-05
-1.09925666589778e-05
-2.85032093460922e-05
-6.73627773017207e-05
-4.47169310298046e-05
7.05738132564633e-06
-5.74480682451332e-06
-3.43340884138001e-05
2.58386051175814e-06
1.38075956996192e-06
7.18342636738613e-06
-5.50482541451321e-06
-3.64148293257593e-05
-1.51101664019241e-06
4.15814502506491e-06
-3.14294135839069e-05
-2.7500560094679e-05
-1.11201210332266e-05
-2.83801195531314e-05
-1.78269624161066e-05
5.92201239292435e-06
7.64214702772154e-06
-4.30062613385204e-05
-3.28319475799976e-05
-2.40084752607177e-06
-8.93336897395257e-06
-2.67889963630285e-05
-1.17359046585449e-05
-2.25018650144154e-06
-3.49777183296477e-05
-1.95667643192555e-05
2.32984334989826e-06
2.68335421879709e-05
-2.31349131215997e-05
-1.40408458205965e-05
-1.57996225094673e-05
2.31599608244939e-05
-2.01758460143721e-05
-6.22835067118672e-05
-1.43291011932492e-05
-1.39725222576227e-05
-2.04214637638994e-05
-6.18098886212322e-05
-3.9309013343073e-05
5.26000343723389e-06
-1.57622720774065e-05
-6.68109623977997e-05
-3.66499900705334e-05
-2.75931716087725e-05
-3.86873075149436e-05
-8.2458718994011e-06
1.34694055834912e-05
1.23208551489797e-07
3.91046950542016e-06
-2.40835543757883e-05
-7.49989762117675e-06
-1.49143261377897e-05
-2.487422106187e-05
-8.11055131963042e-06
-3.48874486914267e-05
-4.2245168127973e-05
-3.36948786946307e-05
-5.01521531931407e-05
-2.76292985865467e-05
-3.85456193072557e-05
-5.39326636577545e-05
-1.832022459977e-05
-3.71370793349373e-05
3.73655303805837e-06
-1.04994021535824e-05
-5.34883175937156e-06
6.99513105543574e-06
-1.14589956031341e-05
-1.167290779087e-05
4.11525654633927e-05
1.86346257736669e-06
-3.87237672478323e-05
-2.44113633235639e-05
2.71067469834876e-05
-1.60092751382839e-05
-7.16803470736048e-06
-2.21247789241371e-05
-2.05641388179238e-06
-4.1397235225506e-05
-4.6121083868303e-05
-2.36267602253959e-06
-2.50688693640154e-05
-2.84384743017765e-05
-4.50086803382824e-05
-4.65709356724528e-05
1.11233936496203e-05
7.49291441429884e-06
-3.70252344426682e-06
8.3880531470569e-07
2.0241818819671e-06
-4.23966285389219e-06
-2.12600845606844e-05
-1.659463014777e-05
-4.9240491835703e-06
7.3037289617836e-06
-1.95029348429331e-06
-2.4328528509913e-05
2.71910544211853e-06
-2.65874668201296e-06
-3.04114931072092e-05
-1.12621585325556e-05
-3.6903262732147e-05
-1.00610809325253e-05
-3.74925556793967e-05
-4.85005355477689e-05
-1.39041489078637e-05
-1.54505369298509e-05
-2.37826015985232e-05
-8.45944780091764e-06
1.19206383925047e-05
-1.28639729593636e-05
-5.39682396738322e-06
1.75468844134801e-05
-1.12215212747519e-05
-2.04023965036306e-05
-2.96164683496748e-05
-2.11501381474646e-05
-1.4976679320449e-05
-4.57287862075095e-05
-3.6586330714197e-05
-3.72294385523182e-06
-4.9450267687537e-05
-3.83639035223228e-05
-3.03885496577957e-05
-4.43971387721516e-05
-2.75385830911113e-05
-5.72955380784122e-05
-1.53442035268808e-05
-8.86615585986555e-06
-1.23165099118305e-05
-9.55932936430692e-06
5.35388247725851e-06
1.45845151046069e-07
-8.65798247329039e-06
-3.74366886535553e-05
3.29864907670149e-06
1.18489022510386e-05
-1.41632718372762e-05
-4.30544026719783e-05
1.00646113556593e-05
-3.3100282724689e-05
-6.00545214112435e-05
-3.77694997187702e-05
-1.9926081497845e-05
-4.36113730532864e-05
-3.91478634438986e-05
-5.7746793059993e-05
6.27085843313788e-06
-2.90418140884431e-05
-4.89439517423639e-05
-1.04156657867314e-05
9.77902140871099e-06
-1.48751404088544e-05
-3.80910755120771e-05
-2.02418899260826e-05
2.16805895378378e-05
-2.66600702152854e-06
7.17866673945368e-06
-1.2238391590153e-05
-3.23906313182161e-06
4.81532437852871e-06
-2.95849421376583e-05
-1.73050073428193e-05
-1.48719984767375e-06
-3.72747534551077e-06
-4.98004186551713e-05
-4.96552581744535e-05
-2.64849933990298e-05
-2.05389822857493e-05
-2.45183575865782e-05
-3.89159841934254e-05
-3.77164826001969e-06
-2.7172605953112e-05
-2.70829423620848e-05
-4.64188061727649e-06
1.25589091609018e-05
5.83754989169215e-06
-4.12017948488004e-05
1.49575895886271e-05
2.77009843135548e-06
-3.15441951212191e-05
-1.4031762401647e-06
-6.84601360888702e-06
-1.16895743000146e-05
-3.77481771667523e-05
-2.24712798078821e-05
-1.53856547169696e-05
-4.34975996656701e-05
-7.23765611108447e-05
-1.97392103527471e-05
-1.83998272105728e-05
-2.76786488634393e-05
-6.95720276614973e-05
-5.39918025313515e-06
2.95444996645281e-05
-5.75623452311249e-06
-5.52922792538015e-05
7.94275784270931e-06
3.15631096283835e-05
4.08504104622995e-06
-4.15481009371904e-05
1.16127591130445e-06
5.23630837125992e-06
-3.39124020828779e-05
-6.05948671756836e-05
-3.65060385128199e-06
1.28607705154485e-05
-4.28690438278757e-05
-5.84655723743299e-05
-2.45858492409492e-05
1.56699091783856e-05
-3.42638084375022e-05
-4.81772076603342e-05
8.86067166504403e-06
2.35448644752049e-05
-1.82680664202213e-05
-3.77926656308192e-05
1.3638036994298e-05
8.97083046586839e-06
-1.45006521815206e-05
-3.73430506011545e-05
2.85712578376666e-05
-5.17135984863436e-06
-3.03432666902984e-05
-2.4094417770328e-05
-2.35137721228801e-05
-7.81177249463727e-06
-3.11644884789062e-05
-2.04324898746392e-05
-9.09410094023811e-06
-1.0591913502757e-05
6.4102537272616e-06
-3.25865986019768e-05
1.23647415438745e-05
-1.93896849413463e-05
3.74254611256354e-06
1.47422631423961e-05
-4.51142168461351e-06
-1.78746347760067e-05
-1.76774597398099e-05
2.69676165013403e-05
1.55224886700346e-05
-1.42193870390816e-05
-2.29979460762268e-05
4.46453525582735e-06
-8.1224666385375e-06
-3.87099488720381e-05
-4.98201110489897e-05
-1.21355588198258e-05
-2.21879191330926e-05
-4.08727630363638e-05
-5.4479450218937e-05
-3.64584467516495e-06
5.31120957672021e-06
-4.47077712324243e-05
-3.80424794547464e-05
3.78436087006414e-05
5.83195994402717e-06
-4.18975717403732e-05
-4.9638938478871e-05
2.66877372879825e-06
4.1196086002206e-06
-2.1777202911319e-05
-4.287010985329e-05
3.08072165385475e-06
-8.95294594275383e-06
-4.14599574425537e-05
-1.53861911153188e-05
-2.76916795619581e-05
-2.00557332234001e-05
-4.13310162920044e-05
-2.42961763767639e-05
-2.52099416296745e-05
-1.65219762804432e-05
-2.85433546473891e-05
-1.87686659454851e-05
-2.98273880077682e-05
-3.39727613386638e-05
-2.75794971639212e-05
-1.10023437105592e-05
-3.20968181130205e-05
1.97963592181802e-06
-1.21522019576321e-05
-3.31818234697289e-05
-1.24171362872468e-05
-3.07796494775244e-05
-2.37504507147797e-05
-3.1617559722264e-05
-2.47589287276018e-05
-3.388477723936e-05
-3.42484719460909e-05
-3.03578615634489e-05
-2.12404683140726e-05
-3.4681037938473e-05
1.42185016747175e-06
2.7622224313189e-06
-3.9965651096332e-06
-1.94106210135231e-05
2.11892455356819e-05
6.8402659074295e-06
-1.18962709201817e-05
-2.5959569914973e-05
-7.83112132951722e-06
-2.25847254162802e-05
-2.81503009847571e-05
-4.64654703507669e-05
-2.98141228159493e-05
6.44394916270032e-06
-4.35761964030709e-05
-3.23437550915078e-05
-1.05162492771582e-05
-1.69472671792099e-05
-4.11999382084065e-06
-1.53774929727745e-05
1.2121457282177e-05
7.64653139873492e-06
-5.0299135535546e-06
-2.27373838132507e-05
3.80474092591041e-05
1.2545636798343e-05
-1.4303593804728e-05
-1.85278766085602e-05
-3.44987880766196e-07
-6.8354770382156e-06
-3.40070691981126e-05
-3.79449087662654e-05
-7.3176872703002e-06
-2.73343646764275e-06
-2.05271313202885e-05
-2.68679779636012e-05
-5.78954701876927e-06
-1.66567349221353e-05
-2.41336900300595e-05
5.39359147757438e-06
-4.46143023655606e-06
-2.14538010541809e-06
-1.94837371702104e-05
2.52129274794487e-06
1.41895873588176e-05
-2.41434038363942e-05
-1.13740883733779e-06
-1.07862584809656e-05
1.44427963358046e-05
-9.9819362533232e-06
-8.22432951737013e-06
-2.31708222305847e-05
-2.70718660830681e-05
-1.11725478355394e-05
-8.10028842690111e-06
-2.64690834520667e-05
-2.48699878153308e-05
-3.79920080420731e-05
-2.5246724766507e-05
-1.96883476929627e-05
-2.15223930140421e-06
-1.55408383788518e-05
-9.18005884287567e-06
-1.01070442540911e-05
-1.82613667877929e-05
-2.20898956148178e-05
8.45692977999534e-06
8.23007867428387e-06
-3.44157341744427e-05
-1.97456026296255e-05
-5.75281694338913e-06
-3.4336928884682e-05
-4.55308324876308e-05
-3.36518691880935e-05
-1.71303297676518e-05
-2.33380696942854e-05
-2.99824866592345e-05
-3.30493883586947e-05
-2.10150084304561e-05
-2.49723968428084e-05
-3.30194169288139e-05
-9.8784898299654e-06
-6.87656688002892e-06
-2.25793111174553e-05
-2.03623493117922e-05
7.48351454034109e-06
3.28046017844919e-06
6.33350135327141e-06
-2.3218574575193e-05
-1.43038290881769e-05
-6.21019775853076e-06
-2.51077810533277e-05
-5.32978101055865e-06
-4.48565473850399e-05
-2.3733494565522e-05
2.40427357703237e-06
-1.53162984622397e-05
-1.85111643296695e-05
-1.05728317910448e-05
-2.82885745463491e-05
-3.391449435244e-05
-7.925712430956e-06
1.46842315324311e-05
-3.92194458210061e-05
-1.58703783661878e-05
2.11301031781518e-06
1.14951170432905e-05
6.48183637630485e-06
-9.19735193393029e-06
1.29897799037597e-05
4.21808346813218e-06
2.87560189661797e-06
8.91572864204579e-06
1.59389581633025e-06
8.23798411923361e-06
-1.63750534691435e-05
-2.45396007260461e-05
-2.7087340775499e-05
-1.51730591533637e-05
-1.31779882261185e-05
-8.69072203820757e-06
-3.20325167665426e-05
-6.12295805437151e-05
-2.57851701839963e-05
-2.86106802558693e-05
-1.86680057600563e-05
-5.25306803451427e-06
-3.6927750165746e-05
-3.10138034636707e-05
-1.57735263625968e-05
-4.69698183587118e-06
-1.46357894334205e-06
1.51992152894439e-05
1.17935533686775e-05
2.06557565085315e-05
-1.12996352987913e-05
-2.3885814128346e-05
3.76856252172673e-06
-1.38244817244369e-05
-2.6398923631403e-05
-4.79660795585738e-05
-5.04464292464692e-06
-4.86824115473417e-05
-4.13280923888974e-05
-2.67779409002897e-05
-3.5500410615564e-05
-3.09487694210965e-05
-2.34318925386033e-05
-2.26320068129788e-05
-2.22673573722319e-05
-2.30613541395673e-05
-3.33530919569387e-05
-2.15669307648236e-05
-7.35563871547153e-06
-3.04125566352317e-05
-4.52058377803476e-05
2.34955053530584e-06
3.59300216474794e-06
-2.04381003557838e-05
-3.29749483780188e-05
-2.89700076074416e-05
9.89870415907042e-06
-2.80976538201334e-05
-6.09032058447837e-05
-3.38258961481734e-06
1.02209783256274e-05
-1.66068682429612e-05
-8.66477789170161e-06
3.969825250071e-06
-2.18328222799402e-05
-1.80856316303203e-05
-2.33805209452388e-05
-4.20053251984628e-07
-1.9108565318893e-05
-6.25438185695934e-06
-6.15291654204473e-06
2.76001677455873e-05
5.45123245098108e-07
-2.70352569307636e-05
-2.62020764787162e-05
5.6529755087533e-06
-1.2952965439665e-05
-6.90049582058919e-07
-1.9952027213215e-05
-2.44187907222852e-05
1.2967680362302e-05
-2.41861933182139e-05
-6.03607864009153e-05
-2.62190054975496e-05
-7.93001491408053e-06
-1.32484101912411e-05
-4.33159513606089e-05
-9.68330545631197e-06
2.74424260844184e-06
-1.24636799397517e-05
-8.96508747783593e-06
-1.20557054400492e-06
-3.40581233380508e-06
-2.63980959026102e-05
1.74676926103951e-05
-1.31466189719418e-06
-1.43056158478179e-05
-1.94351674737357e-05
3.12700022275051e-05
-1.13915270241897e-05
-3.93158281001468e-05
-2.96736236064213e-05
1.95834213259346e-06
-6.67233731092537e-06
-8.10866884192782e-05
4.46719038421514e-06
-7.10968152069582e-06
-3.72777528865161e-05
-6.3329545936301e-05
-2.9040396343011e-05
2.33395956832694e-05
3.27807804429402e-07
-6.62407045250927e-05
-1.77449126113316e-05
4.09221401499466e-05
5.38213602449231e-06
-6.33860286010236e-05
-5.17952380724012e-05
1.76052823378116e-05
-4.52713659647226e-06
-5.0786484288402e-05
-1.55684446651766e-05
1.19621540835454e-05
1.11203214008007e-05
-5.60549821732331e-05
-9.04820767932394e-06
6.4096771996703e-06
-2.33858130289996e-05
-5.73001587238994e-05
-4.48235840154867e-05
-4.38429792000224e-05
-4.79580637462916e-05
-4.1976025991608e-05
-2.78035531396784e-05
-1.96795241567239e-05
-4.17575086317495e-05
-9.32428334508946e-06
-2.43922440160849e-06
3.03675677828555e-06
-3.5351440019254e-05
3.62073734823499e-06
3.05813403296072e-05
-2.24748097534333e-05
6.84884139071675e-06
1.32362365846928e-05
-8.63419968747055e-06
-4.69867425803762e-05
-4.39732314468151e-05
2.67929184813419e-06
-3.11347290359326e-05
-3.05391403603364e-05
-4.4137868377223e-05
-1.19417022779115e-05
-4.42687647935799e-05
-4.59214783306152e-05
-2.83885154113404e-05
6.0171863578882e-06
1.92076203953482e-05
-4.52965839216865e-05
-1.19119325370663e-05
5.76778397285932e-06
2.43890823599231e-05
-3.56681451377773e-05
-1.85795662161064e-05
3.74178006177464e-05
2.03743773933944e-05
-2.23088726913834e-05
-4.00401448287778e-05
2.56681898052941e-05
-1.33044763528743e-05
-4.09038228252205e-05
-4.01037505578953e-05
-1.67324716092569e-05
-1.92219318187043e-05
-3.90069537999994e-05
-1.54200905383765e-05
1.04145933192641e-05
-1.91381025684449e-05
-3.7675702069843e-05
-3.21168058931199e-05
-1.40659376197991e-05
-1.15813234290288e-05
-1.38638698688079e-05
9.49948490852314e-06
-4.02371496268744e-06
-1.49358392141529e-05
-2.82329266752892e-05
-1.59059304957221e-05
-5.91675775144082e-05
-4.92620088910574e-05
-5.94688051471937e-06
-2.48659768546578e-05
-3.13466897986063e-05
-4.02007201997369e-05
-3.29002860594332e-05
-3.48347064063579e-06
-1.52291208757423e-05
-5.11287980989634e-05
-4.52334745307917e-06
-1.98949724479993e-05
-1.22730509861033e-05
-2.33351777762406e-05
-1.42774263074097e-05
1.63140780119278e-05
-4.74294368379547e-07
-4.80225523225269e-06
2.68158015577546e-05
1.25536114041307e-05
-9.47733872188407e-06
-5.61057249739752e-05
-1.30838136502346e-05
-5.95974996273678e-06
-3.09929178635747e-05
-7.20279701423871e-05
-2.78566114962943e-05
-7.61430406543265e-06
-5.52405972728276e-05
-4.14228524716172e-05
-2.26611674294105e-05
-7.36086365826458e-06
-1.93437077900486e-05
-4.83418292141149e-05
1.12640967754141e-05
1.79592667264173e-06
-2.34323886053768e-05
1.52116812892156e-05
4.82814098256875e-06
1.4188479542534e-05
-1.38073696022733e-05
1.53374186646998e-06
-2.8394447436927e-05
-3.08488661209885e-05
-2.30331110954005e-05
-2.62626768274407e-05
-3.21202764646224e-05
-3.81788050472742e-05
-3.39743530240411e-05
-2.36008873998315e-05
-2.5200633997706e-05
-1.92676491428882e-05
-2.3277745640623e-05
3.17313193837025e-06
-2.87881353754118e-05
-3.53725321479283e-06
1.57313137273041e-05
9.21508233405606e-06
-5.39974533215935e-06
-4.22512064613704e-06
-1.8342796451717e-05
-7.42726491648338e-07
-1.60853008219576e-05
-3.81800999809117e-05
1.44520013614179e-05
-1.54880271485677e-05
-1.61078603933849e-05
-2.56749135655847e-05
-1.18714166504878e-05
-2.09154057521448e-05
-3.10258629428428e-05
-3.24386265746317e-05
-1.58930957741903e-05
1.80621243200201e-05
2.92005242783083e-06
-3.79868843115221e-05
-1.66367736883483e-05
9.67383700796908e-06
-1.38652006109924e-05
-2.97534682962921e-05
-1.66127822358714e-05
-2.81158626618662e-05
-3.61164786636443e-05
-3.92029001380575e-05
-8.63082186364642e-06
-2.30167015643157e-05
-3.68127000729963e-05
-4.67399753906957e-05
-2.43834205657983e-06
-1.56818308210553e-05
-3.95758223884152e-05
-2.79355170708622e-05
-1.5291643835345e-06
1.047120032567e-05
-1.43301442269509e-05
6.99660798927532e-06
4.48918963261e-07
-6.77832521045231e-07
-1.17179855434947e-05
4.20819107550005e-06
-6.80606811261976e-06
-2.11015329797395e-05
-2.51715693691413e-05
-1.62079179077052e-05
-3.79943647263388e-05
-3.70097202232014e-05
-5.2587849329529e-05
-1.40481498108061e-05
-2.23163035912158e-05
-3.83237850697637e-05
-2.16146572855484e-05
3.1690990626328e-06
-8.91789255224081e-06
-3.44799078670093e-05
-1.27237017974995e-05
2.52386606619311e-05
2.40320568034327e-06
-2.17637059350764e-05
-6.14306951739879e-06
-1.17718143137081e-05
-5.17094410195049e-06
-1.09785710897429e-05
1.54843485468418e-05
-9.23000766694146e-06
-1.42259417094569e-05
-1.23731538309448e-05
-1.77777120733108e-05
1.41202308904979e-05
-1.61615437120174e-05
-4.69288671700733e-05
-1.68972077929467e-05
-5.16633471192457e-06
-9.88516169626464e-06
-3.70626084317547e-05
-5.71954977692952e-06
-1.3515671014884e-05
-5.1511031694459e-06
-4.08529062465252e-05
-1.11804522983245e-05
-5.06753493094164e-06
-2.1690668153454e-05
-1.18527840370353e-05
-1.00015729889509e-05
-1.08985309093672e-05
6.16685954646489e-06
-7.3640145247996e-06
-2.70154801681903e-05
-2.23483382644465e-05
-3.01968041260559e-06
8.94323530931814e-07
3.69135637024364e-06
-2.19738506374181e-05
-2.39172974520833e-05
-2.58178471993679e-05
-4.58238415838343e-05
3.23839189854821e-06
1.30926204448491e-05
3.24912218068136e-06
-2.3602597206442e-06
1.04472100677837e-05
-4.76693455434481e-06
-1.17630392333585e-05
-2.19273365479894e-05
-1.85098516128703e-05
2.81261022766921e-06
-3.44403986015877e-05
-1.81015260679472e-05
-2.14662757683632e-05
-9.32264063796688e-06
-4.97651187407566e-05
-3.63031625212058e-05
-6.318073888478e-05
-3.04439837786395e-05
-9.37690208358838e-07
-5.48103557584172e-05
-5.29428645444445e-05
-3.9825279753791e-05
-4.13901850578926e-06
1.17232915462609e-05
-2.59183251760351e-05
-1.7826229804595e-06
-2.44945037553059e-06
-2.67264320474948e-05
1.97353698947403e-06
5.96371062094634e-06
-6.97725658915027e-06
-2.79877168067423e-05
-2.26692509929289e-05
-2.5192622947939e-07
-2.1456340348223e-05
-2.81555399278559e-05
1.43813293743921e-05
-1.6470453524241e-05
-2.61162720481194e-05
-2.34392711222651e-05
-1.26500962369389e-05
6.68468861505674e-06
-5.04954955691204e-06
-1.30241363587821e-05
-2.70422679581825e-05
-1.46772362605469e-05
4.00419311057836e-06
-9.71709589815183e-06
-2.09882751195208e-05
3.70954558435268e-06
6.3246660089791e-06
-1.05408874885084e-05
-1.46862314626006e-05
4.54418242247021e-06
-2.96876444598195e-06
-5.97923858508174e-06
-3.47526215646226e-05
-1.38966380857955e-05
-3.61665120375032e-06
-1.22863255728431e-05
1.51424560264723e-06
-4.16387933297977e-05
-1.85049100912157e-05
-1.32864611248311e-05
-4.77519393358645e-05
-1.58449636017799e-05
7.49069549021742e-06
-7.97971655305664e-06
-6.54625442673503e-06
-4.99943152331088e-05
-1.37119009118166e-05
-6.63845516230754e-06
-1.08600970958954e-05
-6.69962708143788e-06
8.83069151313921e-06
-6.04748218434471e-06
-4.28338269326838e-05
-4.2872729064829e-05
-1.75985153309343e-05
7.10659312357622e-06
-5.27145538922249e-06
-2.31917607377871e-06
-1.08103644225665e-05
-3.26646119716928e-05
-4.82216767519467e-05
-1.27192669971271e-05
7.19749530936221e-06
-1.91066883471481e-05
-1.29339223287209e-06
1.42593323692616e-05
-1.3591188739342e-05
-2.66417056992488e-05
-1.34185257323923e-05
-8.25913227906032e-06
-2.48840780979518e-05
-4.58839353561712e-05
-9.79383748646128e-06
-2.12289589759581e-05
-2.2730137974407e-05
-3.95384004288637e-05
-4.68682487462736e-06
-1.28344326502123e-05
-4.69596992865678e-05
-5.28341502639836e-05
-8.14435981455026e-06
-1.51461339251859e-05
-4.03515671711415e-05
-3.70536049900124e-05
5.17734180774985e-07
1.08245803400111e-05
-3.38071008769027e-05
-2.47980559981554e-05
1.0796494647972e-05
-6.19747467690891e-07
-2.45613412140841e-05
-1.82160841191021e-05
3.51693803490331e-05
-1.93521310620086e-05
-2.68191783898928e-05
-5.28277362211895e-05
-2.51427133230002e-05
-2.15345860103607e-05
-7.04576515043618e-05
-3.68024286451214e-05
-1.8645206899514e-05
5.31376199631028e-06
-2.4977190246718e-05
-2.14086019349469e-05
1.11862342818652e-05
-1.29794511743071e-05
-3.30069190830445e-05
-1.56564630798384e-05
2.64984952521213e-05
-2.73001098009082e-06
-1.64203099316731e-05
3.28560218111707e-06
-1.32923753775775e-05
-3.92659881311905e-05
-2.82760027508935e-05
4.91203513277654e-06
-1.92807509491115e-05
-2.7311384599882e-05
-1.41989835949563e-05
-1.92382123242251e-05
-2.31758180711144e-07
-4.99864011191017e-05
-8.85349320641211e-07
1.14116624413735e-05
-2.41045854180628e-05
-1.5266070503288e-05
4.88225935859177e-06
-5.20127287101249e-07
-1.30922978973235e-05
-1.78699947305119e-05
-1.77507717612981e-05
8.00516243621799e-06
1.6697024915043e-05
-3.18883663990026e-05
-1.71238215357606e-05
7.25335906541481e-07
-3.05466789297112e-06
-5.31039571545147e-05
-3.22929581285481e-05
-1.04773741237192e-05
-7.96352904649078e-06
-3.588932125622e-05
-1.1088959616917e-05
1.92201394999028e-06
-3.87761297923514e-05
-1.00816577782412e-05
-2.6895301355621e-05
7.99898222580953e-06
-3.15156868310166e-06
-2.54148277374451e-05
-7.29650642845173e-06
-3.92958273738992e-05
-3.86332851673026e-05
-3.4749947149442e-06
-1.07186125271225e-05
-5.16416683075655e-05
-3.19809209763255e-05
-2.46656171174959e-05
-8.15803189523822e-06
-4.41097515276609e-05
-3.7393637244388e-05
6.51450135676593e-06
-1.35812465208073e-05
-2.15013961509386e-05
-8.26904265033368e-06
9.09277789783101e-06
-5.91862608923029e-06
-9.12936928627728e-06
9.06299465302391e-06
2.20730589011711e-05
-2.18441584526202e-05
-2.91942174966487e-05
-1.92998787961165e-05
-3.75494882338516e-05
-4.767286124698e-06
-1.34937330447835e-05
-1.02690943204082e-05
-1.20737640620254e-05
-2.43066938705863e-05
-5.60782014807776e-05
-4.24941578351729e-05
-3.80300028147509e-06
-2.29808851387103e-05
-4.36754938856441e-05
-9.86690867094836e-06
-1.96983845724258e-05
-2.856570987392e-05
-1.39506706868907e-05
1.05322111221134e-05
-2.50055686967071e-06
-8.83185217353513e-06
-4.64354862787625e-06
-3.25643392867649e-05
-1.17153751510911e-05
-6.30867520975638e-07
-2.40652233173513e-06
-4.1254001387781e-05
-2.93791334913948e-05
-2.78638579697553e-06
-1.71969184479584e-05
-3.79648124706271e-05
-3.05232509704203e-05
-1.98435672858061e-05
-3.59278275538197e-05
-2.47207155128397e-05
-2.33999342425835e-05
-4.31546257793284e-06
6.81119939940689e-06
-4.57229711999493e-06
1.07605076121002e-05
-4.0733167295491e-06
-7.03991951593738e-06
1.09482782978361e-05
-2.2503968634069e-05
-1.56414703076709e-05
-1.76924622082538e-05
-1.24819330441719e-05
-3.56770506410613e-05
-3.20083428590051e-05
-2.03732250285524e-05
6.62728700229242e-06
-1.70631767685109e-05
-1.57569867976951e-05
-2.93888218321096e-05
-5.63093946074616e-06
-1.41428790465215e-05
-2.0047203150656e-05
-4.10751277177539e-05
-1.35284272081322e-05
1.39461921352667e-05
-1.26326225840679e-05
-3.00286380800018e-05
-4.91456086190064e-06
-1.33151573833423e-05
-3.96988770239888e-05
-2.53245279369001e-05
-3.74993700592496e-05
1.29107243997207e-06
-2.63086796370973e-05
-4.76598859945446e-05
-1.75885216829362e-05
-1.3403987073485e-05
-3.40507576291464e-05
-6.01077053713636e-05
-1.2959175173914e-05
-4.45335581185898e-05
-3.62987729577078e-05
-2.15796026675434e-05
-1.70896604621578e-05
-2.34971780253747e-06
1.10902657647886e-06
6.75078956560529e-06
-3.2660299040197e-06
-1.51016934073775e-05
-6.26854246896538e-05
-2.11846290113023e-05
-7.70105949333185e-06
-3.03922634386595e-05
-3.47934627474714e-05
-1.80916084353855e-05
2.35214144583807e-06
-3.62595347058143e-05
-3.62790669199222e-05
-5.71541490978133e-06
4.73475779030292e-06
-6.26613808858283e-06
-1.36521435365715e-05
-9.72933862062237e-06
-3.59409813110435e-06
-1.19630902133118e-05
-2.96503219476064e-05
2.32621836428068e-06
9.85102610695251e-06
-1.38619227734033e-05
-2.09524683205536e-06
-7.12254543453527e-06
1.29718856148376e-05
-3.12506366962872e-05
-1.35567381614964e-05
-1.42535796944668e-05
-1.76992791937011e-05
4.05104049064667e-06
-2.41707646068462e-06
-1.91445639712833e-05
-2.35876192498664e-05
-8.10210008950627e-06
-1.22116729135041e-05
-1.55526708895003e-05
-1.04895677408445e-05
-3.42467622584626e-05
4.17101957552917e-06
2.45383054766505e-06
-3.21542694464243e-05
-9.10946967885654e-06
-4.73121870660926e-06
3.06724925016704e-06
-1.92017401808358e-05
-1.14910676361898e-05
1.09384234171015e-06
-2.25796361327096e-05
-3.74724836133789e-05
-2.55029691186475e-05
1.08171198221057e-05
-3.29283916411778e-05
-4.95891289372017e-05
-2.15551739131933e-05
-1.22848916747867e-05
-4.02295384745929e-05
-2.26540504124262e-05
-1.48549151741047e-06
-1.8177328785385e-05
-2.33216142435108e-05
-2.09046606959892e-05
5.09600353050504e-06
-7.91285863647905e-06
-9.90625974335064e-06
-2.45535465406439e-05
8.25115274914099e-06
-3.73471184270594e-05
-7.8378865807174e-06
-2.87968529467127e-06
1.73608790175469e-06
5.77891152173895e-06
-4.31652238883896e-05
-1.00174742183452e-05
4.32733535435396e-07
-1.15852067227157e-05
-3.67642795768827e-05
-4.336493640952e-05
-1.07749060269514e-06
1.12990885326292e-05
-3.76734538165308e-05
-5.01010734948952e-05
2.78986069178018e-05
-2.91374587941265e-05
-2.79536281136864e-05
-1.3951173543174e-05
1.9709028449086e-05
-2.84346594584593e-05
-3.77448472608809e-05
1.90744882142253e-05
-1.35750563123777e-06
-1.22074544796298e-05
-3.34190940235039e-06
-6.17705644666186e-06
-1.31000577518854e-05
-3.82356807780465e-05
-3.68395830459957e-06
-1.54030323630872e-05
-5.99910337706147e-06
-2.24328247015622e-05
7.07324140214721e-06
-3.77409297055183e-06
-2.53477077735595e-05
-2.81039293385471e-05
-2.07830752623309e-05
2.48578412809455e-06
-4.17536607887432e-05
-2.92722053746207e-05
2.24215870004713e-07
3.29792955209145e-05
-2.08250493161767e-05
-2.11525418794318e-06
5.1676904537451e-06
1.57985782901232e-05
-4.26258886206957e-05
-3.54962912029072e-05
2.68684627797731e-05
1.5500938612111e-05
-3.2696348901653e-05
-2.06399521298714e-05
1.38626994596374e-05
1.25387736361902e-05
-2.18348494431025e-05
-4.43442113629905e-05
1.44808802584561e-06
-2.77300597450201e-05
-6.39897566605071e-05
-4.95653868456274e-05
5.99771385494513e-06
-2.58807336968484e-05
-3.78205066131437e-05
-1.42717521439925e-05
-1.17668751118974e-05
-1.94930803549609e-05
-1.84866798971459e-05
-1.57500846330233e-07
-5.59553028343003e-06
-1.58511231702798e-05
-3.01639312586158e-05
3.47465307229108e-06
-2.12906761350643e-05
-2.60170294375256e-06
-2.58910054108544e-05
-2.69158502356211e-05
-1.16812081440027e-05
-2.38371175074404e-05
-5.69278846064923e-05
-1.1536281968636e-05
-2.71458115438271e-05
-4.66822038222572e-05
-4.25612519098299e-05
-5.1124681296994e-05
-1.24386428057791e-05
-3.92169168191685e-05
-5.5342935436312e-05
-7.08092633428545e-07
3.66272707281439e-06
-4.90609493105932e-05
-2.61193217912791e-05
6.156195284754e-06
-2.00031208373922e-05
-2.35770571034984e-05
-1.93859699053759e-05
-1.59205522933549e-05
-2.30078892266576e-05
-4.05091422973506e-05
-2.38434884788521e-05
-1.18177708566835e-06
5.61443782164383e-06
-5.53583573867271e-05
-2.18424389392871e-05
9.83681372331246e-07
3.10471981206278e-05
-3.40158893094693e-05
-3.82969371669469e-05
-1.09561624027503e-05
1.28730436563218e-05
-4.53286587590199e-05
-1.52932679073131e-05
1.11750729544682e-05
1.25116563930953e-05
-1.92869836501232e-05
-2.46068541462607e-06
4.10966329139305e-06
-1.53810092993806e-05
4.08492321252239e-06
-3.80843423411531e-05
-1.30520769777719e-06
7.13078756571616e-07
-1.38394917247564e-05
-2.01532585212042e-05
-2.72418837767898e-05
-1.87276725570187e-05
-4.90418645202687e-05
-1.87544300904387e-05
-1.6370016918044e-05
-1.88131657236714e-05
-7.49774201338988e-06
1.31291322287533e-05
-2.32865926705654e-05
-2.82374997757246e-05
9.37489395269435e-06
-4.33209405598108e-07
2.21618427456784e-05
1.2060134438563e-05
2.23295017883939e-05
-5.14499737295473e-06
-4.5931497549517e-05
-1.74026361094744e-05
-5.70103319675668e-06
-4.11344434707851e-06
-2.32300822067357e-05
-1.8346083586106e-05
-2.67977669801911e-05
-1.50893344350514e-05
-5.84416761966761e-05
-3.92932313045856e-05
-1.89013105185026e-05
-1.06401383185351e-05
-3.05159899574301e-05
-1.34937493982162e-05
2.97632302609395e-06
7.28228943859771e-07
-3.53914028842346e-05
-2.87272817617668e-05
-1.97622104350925e-05
-1.74342845808152e-05
-1.54921342722813e-06
-3.19492276426129e-05
-1.74402060967587e-05
8.87591919499118e-06
-2.93133425871871e-05
-3.84598942233113e-05
-3.57054723627782e-05
-3.14820063583704e-05
-4.00125908836929e-05
-2.75145879719115e-05
-3.54443306427512e-05
-9.60499674542378e-06
-1.71072633977402e-05
-2.53449409873989e-06
-9.21680666785895e-06
-7.02398944562623e-06
-2.27152386598786e-05
-2.31623726923565e-06
-7.46969698146827e-06
8.64482244382541e-07
-9.80022559271048e-06
-2.66443652038106e-05
-3.67112425312868e-05
-3.90620359482676e-05
-7.06819906083873e-06
-1.00366335630277e-05
-4.80988255228006e-05
-9.42969536625975e-06
-2.31501641491961e-05
-5.11728170210127e-06
-1.55431059662865e-05
-1.39462555671161e-05
-4.62160409610059e-05
1.13585955373527e-05
1.00743266936049e-05
-2.58054930602629e-05
-1.25357407332024e-05
-1.45357612613626e-05
2.6175172287067e-05
-1.31144932136051e-05
-1.86659734152475e-05
-8.01819595373639e-06
-2.10576556442987e-06
-1.86649470445936e-05
-2.83589461451563e-05
-1.85321322917599e-05
-2.70159314766098e-05
-2.34042612576053e-05
-4.55002837612966e-05
1.41028934682165e-06
-2.97009365447766e-05
-2.02963255531256e-05
-3.56386796070124e-05
1.11355915292628e-06
-1.24475080226755e-05
-2.4356656784179e-05
-1.60593101341402e-05
-3.3710390943062e-06
-3.53416496355665e-05
-4.06942013916929e-05
-7.82049447465064e-06
-1.68321147279018e-05
-5.97339058286562e-06
-1.45305946248006e-05
-2.6145012633332e-05
6.01574978597572e-07
-3.81433502346992e-05
-5.89286661969187e-05
6.9884064423668e-06
-1.13050868635872e-05
-1.36892492779098e-05
2.27679724322739e-07
-3.23962830240488e-05
-1.40828403012924e-05
-2.4252420356436e-05
1.16731946129498e-06
-9.56390763016938e-06
-4.05208383839341e-05
-3.54833065015427e-05
-3.48144923274491e-06
-2.40680630690255e-05
-9.94442114893224e-06
-3.65019536916472e-05
-2.49795697635195e-05
-2.23182904676996e-05
-2.82137718177788e-05
-3.81235015173346e-05
-3.31376500965978e-06
7.1422531061781e-06
-1.98733509335115e-05
-4.4449760838046e-05
-3.04374526879807e-05
-2.43783219040382e-05
-2.55371764723379e-05
-4.70194675438713e-05
-4.10755846462828e-05
-2.69175232034306e-05
-4.48851878494351e-06
-3.68236204529702e-05
-2.5273332368218e-05
-7.1338349805533e-06
1.22362560639447e-05
1.5356143750402e-06
-2.01335586303876e-05
-1.54751013508042e-05
-2.17295072629232e-05
-3.9108764538101e-06
-2.97788799573612e-05
-8.91569694325144e-06
-2.99743703833984e-05
-2.08154856084627e-05
-2.82294467051136e-05
7.77584640635516e-06
-2.41725599183003e-05
-2.25527706868853e-06
5.35791932641345e-06
-2.2085367879061e-05
-3.37581990611457e-05
1.80961127764401e-05
3.19906532857013e-05
-7.70059414383899e-06
-4.80938630502314e-05
-3.17812744333849e-05
-1.14827572543515e-05
-3.60589168101479e-05
-1.26052864833319e-05
1.69416981878565e-05
-9.56933307239589e-06
-2.7349088718377e-05
-5.47989660669996e-05
-1.21125352755957e-05
-9.71696917023206e-06
-3.38675782820162e-05
-2.94374492606119e-05
1.06408723342796e-05
-7.28759064932886e-07
-2.48694534881472e-05
-2.92803852969796e-05
-6.69637877497751e-06
3.20189687258138e-05
-2.95615495199562e-05
-5.02945339393739e-05
5.28316133301489e-06
2.34737037311094e-05
-3.92431781471435e-05
-4.08864115763333e-05
2.08423448756763e-06
6.3796990933059e-06
-2.15574895560889e-05
-6.54480896162841e-05
-2.26976863878648e-05
-2.80975086655554e-05
-5.73937147245358e-05
-6.29607987376777e-05
1.26306103880516e-08
-1.30008697026787e-05
-3.81408282967848e-05
-4.38857589489959e-05
-1.74750037417389e-05
1.74935451002796e-06
2.14398948442697e-05
-3.03207877397164e-06
2.66652211298474e-05
5.48713854666413e-06
-3.07152722086979e-05
-6.4306133159322e-06
2.0726081245646e-06
-4.42064989211091e-05
-3.39479308859441e-05
1.5241347860285e-06
-3.23956208326497e-05
-4.91671266522243e-05
-1.71176056223921e-05
-4.13830281637523e-06
-3.56497236883102e-05
-3.42416247925876e-05
-5.15128860331199e-06
2.24463473799962e-05
-1.76951464664475e-06
-5.29639836377376e-05
-2.55967299378792e-05
2.41343603891098e-05
-1.4041314735869e-05
-3.67041319981331e-05
-1.87355810996484e-05
6.1990159622493e-06
2.95813106481088e-06
-3.53863980981662e-05
-1.89117439902774e-05
1.80787239211331e-05
-4.97334958161653e-06
-4.36881490203946e-05
-1.85161397275525e-05
-4.95399301218611e-06
-4.79060098073109e-05
-5.93627032184238e-05
-2.49592892171069e-06
4.37121814755244e-06
-2.10506483673595e-05
-1.40039358795436e-05
2.80963128258125e-05
1.79014004250084e-05
-2.41972954033166e-05
-1.22976537758205e-05
4.40612978004995e-06
-3.10869741425201e-06
-4.22498322618881e-05
-3.91425644574955e-05
-1.32713657094801e-05
-9.1007997354494e-08
-5.30967440462203e-06
-3.25334625779777e-05
-9.29656482823935e-06
-5.87391079849655e-06
-2.3368998004847e-05
-1.29189419722973e-05
-1.24179077672816e-05
-2.21295987725235e-05
-2.80174420434151e-05
1.19189645858341e-05
-4.83385627090236e-06
1.05543160555072e-05
3.30256728372091e-05
8.66656728026849e-06
-1.97183217400701e-05
-7.30004014712193e-06
-2.98451466128569e-05
-1.24673664032921e-05
-2.06343800497636e-05
-4.20475414326208e-05
-3.08822907221862e-05
-1.62635089620504e-05
-3.31814758982742e-05
-5.26902334924065e-05
-5.32679304004027e-05
-5.92377738454549e-06
-1.6388673710281e-06
-3.24587520039147e-05
-4.35861849551143e-06
-9.046639652447e-06
-1.62161308802143e-05
-4.42454389528852e-05
-1.27618428402294e-05
-1.96286138658445e-06
-3.67041394995904e-05
-9.43108704631381e-06
4.16936731710987e-06
1.20830583034546e-05
-2.59223240653127e-05
-1.06438231194022e-06
5.87027582731061e-06
-1.62898686238817e-05
-5.38156562421609e-05
-1.02650400423244e-05
-3.06459840106133e-05
-3.70542796449272e-05
-2.70016051772279e-05
-2.27421464145114e-05
-1.51163917134576e-05
-2.07630750693021e-05
-7.04350824090749e-06
-1.01901414076308e-05
4.95882621685961e-06
-2.72490494015748e-06
-1.53311395018987e-05
-9.91889207411092e-06
-1.4874371599999e-05
-5.58827145302798e-06
-2.00401012565805e-05
1.23237190792576e-06
3.32360558824997e-06
-1.09580859338061e-05
-1.31923789853733e-05
-1.5698306839266e-05
-2.08182801059286e-05
-3.5100860481084e-05
-4.52611924241524e-05
-2.71113132935699e-05
-1.34806371413769e-05
-4.00687826519604e-05
-2.76959057662393e-05
3.09430749827577e-05
-5.16659318863679e-06
-2.18409069891159e-05
-9.75515087602655e-06
2.39174519647176e-05
-3.76848671463292e-06
-1.96258150334758e-05
-1.52229044813156e-05
2.05533615274514e-06
-2.79366964168425e-05
-5.00737205593783e-05
-1.74473256373626e-05
-1.95101668428665e-06
-2.71240198838583e-05
-3.25776285947647e-05
-3.63648212870453e-05
1.00814926595209e-06
-3.39369916208357e-05
-6.32525045255815e-05
-1.23211005273132e-05
-1.73958555759575e-05
-2.79662822870238e-05
-4.79217870435921e-06
-3.45434568436736e-06
1.2978106779156e-05
4.33648621231238e-06
-4.30443568745626e-05
-5.01603869947793e-06
1.70942052008743e-05
-1.4719822301943e-05
-2.41331452832296e-05
9.97919051695508e-06
8.99572960337365e-06
-6.78437655514967e-05
-5.94972515186207e-05
-1.52618904488872e-05
-2.65272148374133e-05
-4.56694913807926e-05
-5.68337430425088e-05
-2.65540115900938e-05
-1.30609353126237e-05
-2.86975483889347e-05
2.25552241940612e-06
-2.31347828688087e-06
-3.96992169377738e-05
-7.62580225905752e-06
8.1426471496786e-06
1.41695426241847e-05
-1.64482529672934e-05
8.51890975642998e-06
5.64730116102874e-07
-1.89333956427241e-05
-4.39462197624979e-05
-3.4603680283137e-05
2.58441796247132e-05
-2.53235377248804e-05
-5.4032142234264e-05
-2.05781553189191e-05
-2.59307130320956e-05
-2.48955891609517e-05
-5.58616373295971e-05
-4.2947884766336e-05
-2.61847954665445e-05
-4.62164213527362e-05
-1.5308761272243e-05
-4.2820975783988e-06
-8.40396677643783e-06
3.00445227103496e-06
-2.71799810710924e-05
2.00853870739613e-05
1.01958929853523e-05
-1.68341105862346e-05
-1.70471546471087e-05
-7.24220245232911e-06
-1.74846587897387e-05
-1.92540367645858e-05
-2.87312039988296e-05
-2.25400647870307e-05
-1.96366616165454e-05
-1.89745379817685e-05
-1.66712493436668e-05
-2.56334618083316e-05
-1.60639895427372e-05
-4.43338168847028e-05
-3.91322875977551e-05
-1.72857575747014e-05
-2.52454894796915e-05
-2.85068448290581e-05
-1.58672027378583e-05
-3.57263542448678e-05
-1.46859153093317e-05
1.16174195925742e-05
-7.93166647805916e-06
-1.5338211368967e-05
4.50763874423757e-06
-3.20627462703727e-05
2.00937784991504e-05
3.43326828282684e-06
-2.9428659081584e-05
-3.02671529415856e-05
-1.00208839212259e-05
-1.1398481229335e-05
-3.61606006873339e-05
-2.07175170378676e-05
-1.15861608827627e-05
-1.56214491306747e-05
-2.95794549293737e-05
-5.2364696725538e-05
-3.4169493488621e-06
-9.94207156019648e-06
-3.6840794177672e-06
6.73540516600477e-09
-1.99426869931485e-05
1.24053756987779e-05
-1.53180909296472e-05
-1.87188232988287e-05
-1.07635803724284e-05
-6.90183362664554e-08
-3.43385501068709e-05
-5.60176381900986e-05
6.58570093126828e-06
-2.53103831555335e-05
-4.50413820740876e-05
-6.98302450921869e-05
-4.11069495021145e-05
3.72775016227259e-06
-4.98274063913157e-05
-1.93444897980599e-05
9.79525414712378e-06
-9.17101933681956e-06
-1.11313339679351e-06
-1.07442274052825e-05
-1.69057293671012e-05
-1.61405948280671e-06
-3.25270821172417e-06
-1.3336771333026e-05
-3.29624198831402e-05
-1.59530746956221e-06
-3.13076171170686e-05
-3.23765440340046e-05
-2.04487140330155e-05
1.61297494389445e-07
-3.21151995493438e-05
-2.63600689502683e-05
-4.00784233821375e-05
-1.45692118043386e-05
-2.67645345651804e-05
-4.66567978207734e-05
-4.07615917698161e-06
-1.90095555074489e-05
-2.95525226979082e-05
7.41955062603749e-06
2.28851087835409e-05
-1.57417731454487e-05
-1.21016258089412e-05
-2.80569519439811e-07
4.58186118545269e-06
3.52779589779088e-07
-2.68849058487275e-05
-9.07570797955347e-06
-5.03119923006043e-06
-2.92723879541112e-05
-4.56891887086295e-05
-9.75609995350618e-06
3.10535038654547e-06
-3.16831113371308e-05
-4.01776707843713e-05
-4.8707483467869e-06
7.58755210954844e-06
-3.26338749729664e-05
-1.01748721201378e-05
2.33455276801605e-05
3.36755414480349e-05
4.13454459800893e-06
-4.35886531949943e-05
8.68099413029354e-06
2.85049738678495e-05
-7.65588874760061e-06
-3.11780321244712e-05
-3.41269836246372e-06
9.56643912391089e-06
-4.40343084012264e-05
-3.80729342360606e-05
-1.56595586441246e-05
-1.9539145586023e-05
-4.32988019272189e-05
-4.96649775720717e-05
-2.23127770833641e-05
8.03449085606491e-06
-3.82328618359556e-05
-5.005140932441e-05
-2.3917634233288e-05
1.80458222235693e-05
-1.76720193396246e-05
-3.68789673714546e-05
2.60382177907798e-05
1.30145653369755e-05
1.7724291553327e-05
4.94171616145879e-06
-9.58942492357135e-06
1.69544130117941e-05
5.31212144475753e-06
-1.95941309813552e-05
-2.91106224918143e-05
-9.91093562993149e-06
-4.99122269664061e-05
-1.74118949314416e-05
-3.53396853042688e-05
-4.43721693311729e-05
-2.2517605392691e-05
-2.71501307030419e-05
-3.21354410031427e-05
-3.12908534186574e-05
-5.72732962968485e-06
2.23032325233878e-05
-1.01530528429245e-05
-3.67101141263862e-05
-8.83220464864552e-06
-9.70414175994035e-06
1.40884823985862e-05
-2.52710474612095e-05
-1.15075571577228e-05
-1.17979700038839e-06
9.10421660129258e-06
-1.87036365534616e-05
-2.80298344228678e-05
-4.79102967717137e-06
-8.52890516943072e-06
-5.62224346277674e-05
-5.62270577611045e-05
-3.37062775451374e-06
-3.07155920902738e-05
-3.08344068783895e-05
-4.39068873279709e-05
-2.52007654862533e-05
7.31027385634497e-06
6.97656717138665e-06
-9.54235119224498e-06
1.56886543585991e-06
3.55058422408446e-06
-1.89435080435647e-05
-2.4839782795353e-05
1.95176072802031e-05
9.91616509306066e-06
8.91264412144635e-07
-8.79603619448192e-06
1.43043270941211e-05
-1.25195604104711e-05
-3.82948607753815e-05
-9.66803067631194e-06
-4.58173361895233e-05
-3.51712718669918e-05
-2.55960308017268e-05
-4.3276051014054e-05
-3.46015250574366e-05
-1.57141332305733e-05
-3.60099152574642e-05
-1.96137871629042e-06
-8.0376607862739e-06
-6.42047051698744e-06
1.24348873588413e-05
2.77865056300419e-05
1.32608105761412e-05
3.45542425360784e-06
-5.66433141210079e-07
-8.77472388301801e-06
-1.32504738643195e-05
-1.97845392415898e-05
-1.76601247027597e-05
-2.86577103703897e-05
-3.12654241601036e-05
-5.11454690713973e-05
-4.73974888838423e-05
-3.16840484146385e-05
-5.22472708807799e-05
-4.10409130370054e-05
-5.46848877707888e-05
-2.33813526376313e-05
-1.268173404918e-05
-1.85943469479616e-05
-1.33470458284399e-05
5.51860830200972e-06
-1.52458954955736e-05
3.42023021344644e-06
-5.24913762706626e-06
2.67811052853583e-05
1.60558758979996e-05
-3.29714204683106e-05
1.09846463712698e-05
-1.2525802958195e-05
-4.5547912433287e-05
-5.09406369519842e-05
-1.17056725083928e-05
-4.84523432393566e-06
-4.12144980167652e-05
-4.15553324216522e-05
-2.93200081431754e-06
-2.67445235054315e-05
-4.2481676073559e-05
-3.70804605189766e-05
-5.48078666001348e-06
-2.16601747634541e-05
-3.86380987045167e-05
1.40084800983288e-05
4.92441858056362e-06
-1.58151836008368e-05
-1.10333455250873e-05
-1.39830125015061e-05
2.00406177356886e-05
-5.85077021786618e-06
-5.45876474710761e-06
-1.08285424237093e-05
2.88751656304756e-06
-1.97984307069497e-06
-1.07519861107676e-05
-4.37924420758291e-05
-3.23658493344659e-05
-1.63339108006784e-05
-3.10365435496933e-05
-1.43143851398888e-05
4.30160644901481e-07
-2.48552988175364e-05
1.53731535533529e-06
1.00476913943825e-06
1.23610962440015e-05
-1.88549550483811e-05
-2.15602402797963e-05
-1.64733524239754e-05
2.76568519166988e-05
-4.09003508215336e-05
-2.85111447214469e-05
1.49019637632871e-05
-2.90115861367857e-06
-4.45528182752252e-05
-4.24286030466764e-05
3.2970010660078e-06
-2.0179087336067e-05
-6.03203703176178e-05
-3.72620541950496e-05
2.28144959715742e-05
-1.28389922177884e-05
-6.02061447756018e-05
-7.61370115912367e-06
2.31984598902675e-05
-2.23326720934408e-05
-2.87845398629069e-05
1.46094980835079e-05
1.46365683833655e-05
-3.73608743149284e-05
-4.57168884692709e-05
2.01045288789074e-05
1.18489618366635e-05
-4.12724218321e-05
-6.40434242873895e-05
-1.95173169906421e-05
-1.34873271761921e-05
-2.8031331297506e-05
-4.79698827299368e-05
-2.49016188736669e-05
1.20025622818979e-05
-3.13745616101696e-05
-2.64822080126561e-05
-1.25363029177343e-05
1.11229854664496e-05
-1.03764921888074e-06
-1.97499340447887e-05
-2.21460077490881e-05
-1.02623945498485e-06
6.87197251162555e-06
-8.95045717371638e-06
6.12135929080038e-08
-7.97516292245109e-06
-3.78478712971622e-05
-3.4061986330158e-06
-3.08122812919113e-06
-6.38765876990611e-05
-3.83393281793485e-05
-2.60620043216351e-05
-8.41807330250026e-06
-4.45217342461192e-05
-2.78204599125944e-05
1.59547857498637e-05
-1.02005062267831e-05
-2.67240931516495e-05
-2.59165387640217e-06
1.99736895208502e-05
-8.36986332378037e-06
-8.39197581553146e-07
-1.23614754189714e-05
7.21779024542264e-06
-5.86467502157675e-07
-2.13558881113414e-05
-3.9873016904378e-05
1.21379808957129e-05
9.74523911738668e-06
-2.94109091695466e-05
-5.76073407406983e-05
8.24055936113684e-06
-1.37548362027571e-05
-2.72821265847661e-05
-4.55222308398886e-05
7.02813920942579e-07
1.3718030274782e-05
-2.73801563885529e-05
-3.29393795396852e-05
-1.06627999724919e-06
2.06089156646191e-05
9.55107610503299e-07
-2.57441020409279e-05
1.35355726748197e-05
2.71428994699536e-05
-4.94416177542487e-06
-3.95450595478602e-05
-2.5277361680442e-05
-1.10136430149718e-05
-1.95777414943397e-05
-7.23588585375375e-05
-3.38108751228929e-05
-2.42342759629738e-05
-8.2890863535395e-06
-9.13526869292728e-06
-2.37902090242849e-05
-2.81306483643714e-05
-2.10546629997725e-05
1.52194522739271e-05
-6.43703957869681e-06
-2.51311116291743e-05
2.84623600821688e-05
-3.20591166380385e-06
-2.64176689528393e-05
-1.44518402200164e-05
-1.76314929873591e-05
-1.16547422207515e-05
-3.52185324029596e-05
-3.66832392983024e-05
