# Supplementary material for: Research on computational propagation and identification of mine microseismic signals based on deep learning
Source: PLoS One. 2025 Oct 22;20(10):e0334641. doi: 10.1371/journal.pone.0334641 (PMC12543183; doi:10.1371/journal.pone.0334641)
Supplement: S10 Data — (ZIP) [file pone.0334641.s010.zip › 000101100001413.xlsx_0.txt_24.txt.txt]

-2.38727692035748e-05
-4.0125976550663e-06
-2.77927972679201e-05
-8.45644293558654e-06
-1.34950844643286e-05
-1.34449479449291e-05
-2.62972641318629e-05
-3.32690543813533e-05
-8.22444666749378e-06
-3.96008712040919e-05
-1.88416107466029e-05
1.92507666433523e-05
5.34484849160957e-06
-4.31098454492211e-06
-3.33604817596016e-05
-8.96350595850145e-06
-6.9171904512636e-06
-1.76658814341495e-05
-2.11676391014961e-05
-4.68001023368253e-06
-1.09971764880063e-05
-4.51881170617545e-05
-3.95589384293011e-05
-2.71423672653266e-06
1.05253557769611e-05
-1.70168888540252e-05
-2.90766715022687e-05
1.292183408854e-05
-1.19959022774536e-05
-9.63464969561462e-06
-1.68260774366695e-05
-1.77595669974648e-05
9.61619180975283e-06
-4.26086901364073e-05
-3.19312925452937e-05
-1.03198155066228e-05
1.59045850490812e-06
-3.78181167718143e-06
-3.08543370265299e-05
-1.11944213781198e-05
1.17131226791962e-06
-1.67922344633656e-05
-1.00083500405705e-05
-2.94561366117121e-05
-1.34731917804681e-05
-3.06393743921567e-05
-2.73095118868882e-05
-2.64638294457927e-05
4.5371843572738e-07
-1.50131654521154e-05
4.27207753416876e-06
-3.25778252043649e-05
-6.85115467911046e-06
6.724125282174e-07
-1.7586198298377e-05
4.18701797876735e-06
-1.7067441859285e-05
-4.6669918996097e-05
-9.87816971205079e-06
5.12585272855438e-06
5.03107521149681e-06
-9.69587194593278e-06
9.54403267391234e-06
-2.05890922870276e-05
-3.26343499742291e-05
-3.33923535332737e-05
-6.91495307717109e-06
-2.35275502036721e-05
-1.24709949938422e-05
-2.275611490944e-06
-3.29196865326191e-05
-4.11760694543175e-05
-9.32475958930658e-06
-3.80688791856942e-05
-4.36761153269365e-05
8.26115111422661e-06
1.35974596880805e-05
-3.94369389733912e-05
-1.80371752266977e-05
-1.32891795358484e-05
-5.85848216186573e-06
7.66642092416946e-06
1.08198239780495e-05
6.1596870941341e-06
8.34430147359272e-06
-8.16990941816032e-06
-8.75410958120174e-06
-2.66929150203335e-05
2.71368425352536e-06
-3.03976990623748e-05
-1.9577870987816e-05
-1.78818545932155e-05
-2.68712989810331e-05
-1.97837748842008e-05
-1.57795030452601e-05
-3.70073898546496e-05
-2.38453736024147e-05
-2.90146248540731e-05
-4.7397553943362e-05
-2.82096897557726e-05
-1.2387112770467e-05
-2.48017892915094e-05
-1.90123356761077e-06
-9.60614020346124e-06
-1.17662648795706e-05
-1.17194485022179e-05
-2.88915924193494e-05
-2.44347738984855e-05
3.00315874025999e-06
-5.60573686119175e-06
-1.89317882272591e-05
1.14758005461329e-05
-3.61699112614618e-05
-2.22068297993526e-05
-3.02990674033448e-05
-2.89638410794272e-05
-1.43275565306132e-05
-5.26696300143519e-05
-1.870104680803e-05
-2.3068368826553e-05
-3.93536305995089e-05
-6.47062875245173e-05
-2.39562822712319e-06
9.45655335683838e-06
-2.36618350796156e-05
5.41112702513605e-06
-1.26319345375597e-05
-6.98511404873295e-06
-1.69957261307975e-05
-9.47886151961365e-06
-4.64057446687869e-06
1.05679195989378e-05
-2.20595197811533e-05
-2.72703087341589e-05
3.64070319810694e-06
-2.66634442156889e-05
-2.86871303334336e-05
-2.1868857851735e-06
-1.75932906474408e-05
-3.85645327982137e-05
-6.59111044831217e-05
-3.71456506523465e-05
-2.02609298928299e-06
1.11919900060969e-06
-4.02561663746167e-05
-3.06401454980882e-05
6.7514241532327e-06
-1.49936630537079e-05
-2.46233616288253e-05
-3.39427510973911e-05
1.23631862058687e-05
1.52085385313501e-05
-2.44251758230955e-05
-8.82576015210099e-06
1.97278139071057e-05
-1.93373777879373e-05
-1.37798207685052e-05
-1.09702419926145e-05
-5.6590325070363e-06
-1.11606377657855e-05
2.06988668450107e-06
1.13338547166234e-05
-3.6332869456275e-05
-2.31516005590581e-05
-2.2807399105002e-05
-1.28951880588136e-05
-3.10789030278431e-05
-3.42956422781945e-06
-3.86799005997227e-06
-2.37123478429658e-05
-1.63006879223521e-05
-6.71405321430635e-06
2.24610259282163e-05
2.00238711758444e-06
-3.13724934810397e-05
-1.01106811905874e-05
-1.12646633719487e-05
-6.22645011539019e-06
-2.3775624821807e-05
-1.47929726886604e-05
2.65980728892063e-05
-4.16392663240789e-06
-2.90333974040851e-05
-1.68747951060011e-05
-5.5044819210388e-06
-2.79369343188029e-05
-2.82105220751212e-05
-2.25664660038163e-06
-2.79480243604012e-05
-1.9195547173827e-05
-2.67913864058567e-05
-4.82425946296027e-05
-4.60336910105964e-05
-1.04687715409411e-05
-2.95506692039334e-05
-4.17242812677602e-05
-2.39250820075416e-05
5.79700954407229e-06
1.22536160391411e-05
-2.19493801785822e-05
-8.87340510344761e-06
-8.08394831499462e-06
9.00217749980817e-06
-2.62367356633863e-05
-3.6029671158529e-05
2.18064717307895e-06
-1.98356067723972e-05
-2.78182898056707e-05
-2.69258540983698e-05
-1.74969672988339e-05
-7.42542683927696e-06
-3.03502886193628e-05
-6.13992769476406e-05
-4.08456889376083e-05
5.75499750932898e-06
-7.15671560296307e-07
-3.89475019567391e-05
-6.54323667801351e-06
7.22393134757828e-06
-3.40491421090906e-05
-4.41587303583008e-05
-2.03837502059983e-05
5.65136792436214e-06
-2.17623746589443e-05
-3.70088356642805e-05
-9.96930173185938e-06
2.69189852558355e-05
8.15493382259872e-06
-3.20483218522428e-05
-5.92267909399205e-05
8.97619510064214e-06
-1.55622898729467e-06
-4.94610825290611e-05
-4.47700539461723e-05
-3.14477894347639e-05
-1.49276245213504e-05
-3.0895074218824e-05
-2.24784725749369e-05
-2.48709033981076e-07
-6.51236646393012e-06
-1.73260615976142e-05
-2.8961993121685e-05
-9.51664140247933e-06
2.46471571064855e-05
-4.87357883914684e-06
-1.61509614207547e-05
-2.52038537366201e-06
1.38522259998268e-05
1.28155565955372e-05
2.54035293753421e-06
-1.27877317135068e-05
-3.93672411221282e-06
7.04266116216269e-06
-1.62605178469978e-05
-3.93660980213891e-05
-6.06987332792692e-05
7.78477365746852e-06
-2.02688223142069e-05
-7.91161535317596e-05
-4.22533087840593e-05
-1.19997804757857e-05
-3.62142846152641e-05
-3.72612125597473e-05
-4.09794460346097e-05
9.71478167062246e-06
4.26106008899862e-05
-1.31592550315169e-05
-1.58745057360376e-05
1.16252343159254e-05
1.60357369586593e-05
-9.54848664787808e-06
-3.10916988338688e-05
-1.9730001145427e-05
-2.55863910388334e-05
-1.6876120193583e-05
-3.2545921266571e-05
-1.86770726896053e-05
-2.65891331640541e-05
-5.81380911212872e-05
-5.43975786755733e-05
-2.30685961213759e-05
-4.37263050322517e-05
-4.3426171014686e-05
-3.26458034277869e-05
-1.68387774169427e-05
-1.15703509745461e-05
-3.06897573453849e-05
-2.00387815078571e-06
-1.74679493905216e-05
1.80316276083059e-05
-4.61786371408522e-06
-1.72951094121193e-05
-8.56187196391588e-06
-4.66820025956114e-06
-1.70367302073855e-05
-1.56765807306968e-05
-4.42957055870604e-05
-4.62752417396605e-06
-4.0246361299987e-05
-2.97459737757104e-05
-2.00773982335132e-05
-4.02375397230379e-05
-4.08700669955899e-05
-2.36539958339191e-05
-1.05594500578076e-05
-1.67881847677507e-05
-2.78233448054853e-05
-1.27482873931701e-05
-2.39936164467404e-05
-2.67921922903944e-05
1.31034385749734e-05
2.30874990637304e-05
5.37231256211275e-06
-7.27187467219795e-06
-9.85722463450554e-06
-5.50820229282278e-06
-9.18171241423185e-06
-4.29089675914919e-05
1.58414839395216e-07
-2.90418982956631e-06
-1.18589220295825e-05
-2.60536527449975e-05
-2.5074133513683e-05
-2.68497176717709e-05
-3.8206146820716e-05
-4.98508526542669e-05
-2.62687376883517e-05
-9.47958429598249e-06
-1.27930686898777e-05
7.60829169577348e-06
-2.03115570576397e-05
-3.06747372829948e-06
1.44794522597155e-05
6.0880725890701e-06
6.98417582317103e-07
1.69763187300643e-05
-2.80241501106454e-05
-2.42273385603475e-05
2.1639385568447e-06
8.29098217550988e-06
-2.51454811292461e-05
-2.2084707245816e-05
-2.54730162134694e-05
-2.28358105128709e-05
-5.07487899345712e-05
-4.2614486665517e-05
-3.20853983615996e-05
-3.79790728363521e-05
-2.12471926390984e-05
-3.68481406821755e-05
-2.25589348811229e-05
2.7701633365839e-06
-6.66039647126108e-06
-1.57415024267732e-05
-2.07913378111685e-05
-2.30451581022586e-05
-6.6335177984235e-06
2.16220097411147e-05
-1.44100927502175e-05
1.23892955652129e-05
-2.16341533540435e-06
-1.34624655268215e-05
-4.37307278488078e-06
-4.110541837458e-05
-3.17264034406681e-05
-2.14450036453256e-05
-2.20726029242001e-05
-2.25908231456846e-05
-1.6817291147064e-05
3.21372016102732e-07
-3.05687541241788e-05
-5.67464033260936e-05
5.81462835957941e-06
1.02741716116216e-05
-2.63763511793627e-05
-9.20770762547154e-06
4.66939923851783e-06
1.54352146806988e-05
-1.67082992188518e-05
-3.80917696481232e-05
-1.54280430902343e-05
-3.62818999839674e-06
2.58972125515031e-06
-2.68087184285337e-05
-1.91146586600089e-05
-3.32480223656214e-06
-1.58413746584321e-05
-3.63896108529652e-05
-3.64306424669306e-05
-1.73566409452897e-05
-2.7949590155265e-05
-3.79063676128583e-05
-3.37246659865466e-05
-1.999549401118e-06
-5.58984632671195e-06
-1.55251247902493e-05
-2.7192010014445e-05
5.13013641085401e-06
-1.82130018405072e-05
1.68599119146687e-05
-1.52000909296572e-05
-2.65815539067158e-06
7.92327122217518e-06
4.66154506062217e-06
-4.66740713123148e-07
-6.19026256742607e-06
-2.94854467476811e-05
-2.28957424942273e-05
-1.58811802206282e-05
-2.32578408284222e-05
-1.069532648702e-05
-3.63949926060576e-05
-3.85189991709836e-05
-1.64316353041526e-05
-3.30692123572776e-05
-9.79469008462338e-07
-3.40192116169456e-05
-1.99090225782174e-05
-9.99946649923505e-06
-2.23189100044935e-05
-1.25418222077247e-05
-5.14876607243518e-06
2.1818272990913e-05
5.0816264283434e-06
-1.72780284104509e-05
-1.85249989850004e-06
-1.44924887111303e-05
-2.15572027432657e-05
-4.2337110784572e-05
-5.17641930904086e-05
-1.921924073011e-05
-1.52947404983969e-05
-1.65337199327631e-05
-5.280670933574e-05
-4.71452942284456e-05
-2.96407044302475e-05
-2.42706765577943e-05
-3.25079122579067e-05
-2.95232315279877e-05
-7.96067591612442e-06
1.00939116109295e-05
-1.2085094724651e-05
-2.07017650694729e-05
-2.29885041964074e-06
1.70347218161667e-05
-2.09848418508388e-07
-1.74811729382292e-05
5.89285764984446e-06
-8.52658969252231e-06
-7.35555068183277e-06
-3.14712609725513e-05
-5.7318777198619e-05
-1.42220982689651e-05
-3.92873978307848e-05
-5.00844330958608e-05
-3.65870851448805e-05
-4.40566298277678e-05
-2.40476062448209e-05
-3.98252915258077e-05
-4.58323143798488e-05
-1.9844077830808e-05
-1.53646802391343e-05
-2.5018019011581e-05
-3.02873191604405e-05
-9.89289554806773e-06
6.15455270512963e-06
1.60804949511624e-05
7.87812090248735e-06
-4.55746238277886e-06
3.2509873125171e-05
-1.70090187547805e-05
-6.2572266397269e-06
-2.56020025148823e-05
-1.30277553139776e-05
-1.27140402334551e-06
-1.73785525789107e-05
-4.05812721005884e-05
-5.77886512182067e-06
-2.67998500565497e-05
-9.71149666196989e-06
-1.62596758322326e-05
-4.77824374447171e-05
-1.4518320273742e-05
7.52808176258633e-07
-2.85649334307995e-05
-9.18290608573664e-06
3.51911979794385e-06
3.01109709257898e-05
9.86120269134761e-06
-7.28248008822514e-06
-9.64944152592147e-06
1.43321767213556e-05
-2.57896490802425e-06
-2.43930262146904e-05
1.33854773506758e-05
2.14395096658481e-05
-1.7537683976498e-05
-3.86114459523207e-05
-1.89047849184586e-05
-1.11653353522168e-05
-5.89972916754484e-05
-8.12395590771928e-05
-1.3170430629508e-05
-2.17843586190196e-05
-1.27249110343324e-05
-4.11272536569325e-05
-4.59634476883266e-06
1.71089865155103e-05
1.1041696771245e-05
-2.90348811638308e-05
7.22044615740667e-06
-7.79792252059208e-06
-8.65412336040194e-06
-2.71335218213983e-05
-2.88875762383976e-05
3.59568067323683e-06
-6.04234329162379e-05
-3.09850808746245e-05
-4.17818920532951e-05
-3.97001174259259e-05
-2.24687030249682e-05
-2.98357302571753e-05
-1.1686036291184e-05
-2.89478654039614e-05
-4.25802946511462e-05
-8.12785358693816e-06
8.76966639427794e-06
-2.78766717396128e-05
-2.07946032684095e-05
1.29099342595033e-05
-1.28995772821738e-05
-1.83269546231725e-05
-2.00948155274279e-05
3.41982108913329e-07
-1.27405141308257e-05
-4.34407998623089e-05
-2.86886867558475e-05
-1.21237167602867e-06
-1.96372051443253e-05
-4.85953662771603e-05
-1.98125124296717e-05
7.23327229029921e-06
-1.69038799402536e-05
-3.44214622029519e-05
-5.61823900363918e-05
1.71124743783351e-05
-2.60463227641904e-05
-4.34009435150103e-05
-1.40893773533418e-06
2.67342067754785e-05
1.03303850233722e-05
-1.69730502064173e-05
-3.45579713536965e-06
-3.71055504548781e-06
-1.15816703014528e-05
8.62848276507346e-06
-1.52506100681541e-05
4.93459573981245e-06
7.61112868552069e-06
-6.21092681775109e-06
-2.43982175919907e-05
-3.37432200417618e-05
-1.82865075027464e-05
-4.24121273184978e-05
-3.5861629148645e-05
-1.05212799464749e-05
-3.57387311007378e-05
6.88123080251142e-06
-1.1868825899631e-05
-1.05386142542591e-05
1.76792799094877e-05
-1.76571061601852e-06
-4.92293384305642e-06
-7.63909305656876e-06
-7.24942339903178e-06
-2.31076671076305e-05
9.84249987574404e-06
-2.38199055879928e-05
-2.94084560436179e-05
-2.40287126339634e-06
-3.57973552803566e-05
-2.54935343838363e-05
-4.43871796169785e-05
-3.53879249882082e-05
-1.86331187318509e-05
-2.60835905045306e-05
-2.46394880141938e-05
-1.6789872992424e-05
-3.75163558215639e-05
-2.86467765426858e-05
-2.86234319721073e-05
-2.29514861697005e-05
-1.83907248664667e-05
-8.34288539346587e-06
-1.25883524982221e-05
-1.96528374717694e-05
-3.90182315318348e-07
-1.8071500423344e-05
-1.71661725737102e-05
-2.51928474796157e-05
-5.42033914051345e-05
-1.28104255371072e-05
6.12716544805177e-06
-4.20948524702001e-05
-1.83858692264014e-05
-2.26038071206128e-05
-2.9835168501093e-05
-3.42450700601303e-05
-1.63816270690772e-05
1.66985477722146e-06
-1.25496601714169e-05
1.43664818569138e-05
-2.31016310482467e-05
5.78875275121761e-06
-1.35266522990554e-05
5.16477847290305e-06
-2.36899450562792e-05
-1.96408915684837e-05
-2.8405686080146e-06
6.72390418008682e-06
-5.42658304973486e-05
-3.05282174804691e-05
-1.04033836138646e-05
-1.34869169777487e-05
-3.36926287611541e-05
-1.10550399530986e-05
-1.15638605940398e-05
-1.83051560296825e-05
-4.36421473838087e-05
-2.60954173100835e-05
-6.2921125007889e-06
-6.05022251827901e-06
4.70378147628659e-06
2.99484104341475e-06
-7.25381684558908e-06
5.60474110251809e-06
-8.82291533501928e-06
-1.46415872236614e-07
4.74509319389688e-07
9.29808376540946e-08
6.87344026023463e-06
-2.08354767241679e-05
-1.87072720942709e-05
-1.17924655321519e-05
-2.37457442462051e-05
-2.53868550304353e-05
-2.06652915185077e-05
-1.39638256450861e-05
-9.42723553221037e-06
-2.93520591415487e-05
-7.35634310987206e-06
-2.18694033168e-05
8.18444756492693e-07
-2.05850821173123e-05
-7.52230730242307e-06
1.79424764137211e-06
-1.88987058532069e-05
5.59703601329664e-06
-9.49813936965498e-06
-2.90126782981466e-05
-2.90414950080296e-05
-5.60939887201086e-05
-1.6568609806222e-05
-2.61138450612893e-05
-1.27300902985362e-05
-1.3530323717523e-05
-2.35560959056998e-05
-4.16594381475112e-05
-4.82008296622308e-05
-3.55808656703396e-05
-3.14311024152554e-05
-9.03094184248071e-06
-1.38485296842017e-05
-1.71117069178192e-05
-1.00382425326471e-05
-5.51928188956316e-06
4.15283152924927e-06
5.40561675859047e-06
-6.74086395979979e-06
-9.80109944292341e-06
8.81847978388224e-06
-2.89619389365018e-05
-3.44272012235738e-05
-2.87393446762459e-05
-3.96352097930791e-05
-1.55622352244354e-05
-2.18413165954009e-05
-3.37559916340807e-05
-2.25455368435884e-05
-2.01661371707122e-05
-3.22441002419296e-05
-7.28401742492601e-05
-3.74887637735365e-05
-4.15022366650169e-05
-2.32148584157197e-05
-2.710954597722e-05
-1.37599749584199e-05
2.76946159163693e-06
-1.32674963890586e-06
6.06826312623064e-06
-1.5087964093807e-05
1.32640770615173e-06
-2.13593657171598e-05
-4.47356044534284e-05
-4.14616041622029e-05
-3.12465795786985e-05
-1.35376969785632e-05
-3.1907276751186e-07
-2.8487070885361e-05
-3.09936761705339e-05
-3.85999240041695e-05
-2.93686637567863e-05
-2.72346445078642e-06
-1.31568437800434e-05
-1.88599573262913e-05
-5.16949493416289e-06
-1.9353286640083e-06
8.70744052523523e-06
-3.55475525881403e-05
-2.28305344926656e-05
4.08249343190083e-05
5.4967627186127e-06
-7.83427494607306e-06
-2.47065874897176e-05
4.5967382141722e-06
6.12919241650392e-06
-3.79561357172691e-05
-3.46640363584222e-05
-3.10770354640072e-05
-5.44918058943802e-05
-4.28813270953527e-05
-1.96475677321623e-05
-2.2168324887825e-05
-3.71785633980634e-05
-3.22697223120314e-05
4.24398862898702e-06
-2.2597339876765e-05
-2.961451956542e-05
-1.97768455738362e-05
-1.2535672830509e-06
-7.10362261547976e-06
-5.70894198691125e-07
-1.02094441504326e-05
-1.24002858608786e-06
-3.92044202056968e-06
-2.45624709080377e-05
-2.92952734539238e-05
-5.69666087857859e-05
-3.85338497790324e-05
-4.30459263865468e-05
-3.199816195527e-05
-2.38785269654011e-05
-4.67761713012807e-05
-2.23503031608083e-05
-1.12684540225751e-05
-3.38122756099014e-05
-3.56796276472339e-05
-3.48374852586305e-05
-6.2901685600302e-06
9.63506163692965e-06
-2.16639517000104e-05
-1.83355141488272e-05
-3.85410414807373e-06
-4.7484079421235e-06
-1.50071271644733e-05
-1.67134449128779e-05
-4.47059853438383e-05
-1.5970111163548e-05
-3.64078566478138e-05
-9.13292113409562e-06
-1.09872731234611e-05
-2.92253942898035e-05
-6.75267519882596e-05
-2.07657958597751e-05
-1.9064111887547e-05
-6.55267436428874e-05
-2.16294064455988e-05
2.66328263203553e-06
-2.05985177479552e-05
-3.67804400449859e-05
5.79971107940433e-06
4.38476217365063e-05
1.96263362172482e-05
-3.24026219226902e-05
-2.1813123488029e-05
1.31479639841043e-05
-1.01856838408057e-05
-3.95992300622429e-05
-2.07714199138586e-05
-4.0447198145191e-05
5.3778269161502e-06
-4.71844909398012e-05
-4.47714366940023e-05
-2.5466725022477e-06
-2.32387741372367e-05
-4.75127954381193e-05
-1.93382661690139e-05
4.19402601638792e-05
6.68888301730778e-06
-1.26038226405166e-05
-3.14674593153179e-05
4.42409713646641e-05
5.72083269439289e-06
-2.95781998368803e-05
-1.93627379518227e-05
-3.55067379298576e-06
-2.74561494073125e-05
-4.747242235469e-05
-2.2514401031564e-05
-2.10600327089086e-05
-1.92134560751343e-05
-4.05214402957493e-05
-3.24539530688085e-05
9.62584396265714e-06
-1.8058822484276e-05
-2.68730942771991e-05
-3.60750070670237e-05
-2.32681717542039e-05
-1.46511770049952e-05
1.16458984425535e-05
2.56955881444918e-05
1.81086369269384e-05
-1.70987243841276e-05
-6.52630715359656e-06
2.35273155807939e-05
-3.44486836565948e-06
-1.48312374305638e-05
-1.17482397162838e-05
-2.25109390597096e-05
-3.06110307301859e-05
-3.7210483855885e-05
-2.98366230285099e-05
-3.53035239304163e-05
-6.29156940332923e-05
-5.16123615744914e-05
-2.72563078273961e-05
-1.80679674866114e-05
-2.83143091423161e-05
-5.67210603600838e-06
1.08853450819919e-05
-1.37822449957682e-05
-1.46561890382412e-05
-1.85116755890436e-05
4.34172346525366e-06
1.08620516681713e-05
-3.95176664880952e-05
-4.68666340895238e-05
1.69966497294607e-05
-1.84584009113145e-05
1.14364280608677e-06
-4.70978513912851e-05
-3.91727084176494e-05
-2.91716836137896e-05
-4.5418695783825e-05
-5.04779288675126e-05
-3.2025873132862e-05
-6.38193520985545e-06
-2.74446629964185e-05
-3.4762904883943e-05
-2.13891513758626e-05
-2.3470401718029e-05
7.34333620367582e-06
1.21148929873184e-05
-1.62767862632753e-05
-8.4115302901624e-07
-1.63123642217804e-05
-6.82986835990789e-06
-1.08779639572201e-05
-1.46612703950349e-05
-1.41101435000839e-05
-3.76932626762979e-05
-1.92285612486164e-05
-3.15285152990467e-05
-2.30214891288055e-05
-2.53480335009198e-05
-3.20313293293891e-06
-2.34365798446377e-05
-2.49413118489904e-05
-1.44981258380396e-05
-1.16927513618235e-06
-4.91909870665045e-06
4.03813682434599e-06
4.61586273448881e-06
-2.19642608312856e-06
-2.91193813918168e-05
-2.21125730534825e-05
4.74143617832736e-06
1.68357901718397e-06
-7.12597596732693e-06
-2.46748538842247e-05
2.49552180827247e-05
-3.64403759981783e-05
-4.96592708899121e-05
-1.55910416635466e-05
-1.07118698061093e-05
-2.30424840776493e-05
-3.2654569225329e-05
-1.76055984129482e-05
-5.94813482541139e-06
-9.40485197768068e-06
-4.51089557344444e-05
-2.04341314528626e-05
-3.06778926685208e-06
1.44644004426738e-05
-2.55327122975078e-05
-2.86418146364804e-05
1.19061960185741e-05
5.45202075988506e-07
-5.0098706355861e-06
2.96775998390834e-06
-2.02229736270193e-05
7.66238665819508e-06
-1.70275821460939e-05
-9.20525082428242e-06
-8.54059823295731e-06
-3.13240477327566e-05
-1.84220732301685e-05
-4.92399964581866e-05
-1.70770362498109e-05
-1.81273318111521e-05
-2.18481203987113e-05
-4.81790625918512e-05
-2.91958263605435e-05
-1.2399614577526e-05
-3.61878426131666e-05
-1.22870171165287e-05
1.14345414028395e-05
1.3335988083141e-05
-6.95418162860819e-06
-1.29755261397633e-05
-3.51018845416265e-06
-1.03220727219929e-05
-2.33539497878459e-05
-1.09204155801933e-05
-4.24186042673299e-06
-1.69496439132059e-05
-1.22164087868343e-05
-3.44983617778966e-06
-1.33345784390032e-05
-3.75691397216717e-05
1.29481479014045e-05
2.65776489031545e-06
-2.41940067038256e-05
-3.56115700339724e-05
-9.40020225497036e-06
-2.42767086666811e-05
-4.99154534087537e-05
-4.21996463392088e-05
-1.00996353737639e-05
-1.64996197983029e-05
-1.80706840228995e-05
-2.60009916694269e-05
-1.05572815560986e-05
4.12996555297306e-05
-6.57473298721881e-06
-2.25139764950209e-05
7.55136673135494e-06
7.40226183804893e-06
-3.03475218346398e-05
-1.31834372288311e-05
2.43904046548871e-05
2.82733802308122e-05
-2.37961960871198e-05
-7.52331120466504e-07
1.36944502407542e-05
-9.88004254384762e-07
-6.71693985105509e-05
-3.55590685064093e-05
-8.53133814351594e-06
-1.9328468707897e-05
-4.07349143658319e-05
-6.95987212083131e-07
-3.23252076379537e-06
-1.84590376009777e-05
-1.87480998521589e-05
-1.79889229132092e-05
4.52009009270485e-06
1.38081341888237e-05
-2.03453499756912e-05
1.97984861524832e-06
9.95403801160492e-06
-1.74029193797906e-05
-3.32399303141782e-05
1.89937968984029e-06
-2.51377965534945e-05
-4.01841270918197e-05
-2.64899446269416e-05
-2.64131189990134e-06
-2.29747995873393e-05
-2.32350113185018e-05
-4.03643727532379e-05
-1.6680636477648e-05
-5.15433816317206e-05
-6.06609651840063e-05
-6.85408513752542e-06
-1.10247995598432e-05
-1.67804533952203e-05
-2.75031296500831e-05
-2.19657897580859e-05
7.18740240380706e-06
-2.81899065528606e-05
-4.55872321256057e-05
-6.87089502502402e-06
1.48740817078163e-05
-3.14774679341855e-05
-5.51846313664592e-05
4.28702440994835e-06
6.66567832051949e-06
-2.8525540507356e-05
-5.97912628520161e-05
-2.65885192746282e-05
-1.08120592008144e-05
-5.01910852721111e-05
-4.880123387923e-05
-1.48382604804408e-05
-2.09501472890988e-05
-3.51687265105309e-05
-2.78093001932798e-05
-1.59593985109857e-05
-3.71088540080373e-05
-2.61332342047826e-05
-4.16547811936419e-05
2.49440549218034e-05
6.03885344358071e-06
-1.77151893183658e-05
7.74787592579991e-06
1.26896983069017e-05
-5.15800703486446e-07
-3.94279022107654e-05
-5.85402463636421e-06
1.06269695988795e-05
-3.07746124612917e-05
-4.65960532420097e-05
-3.05041731275334e-05
-6.17988821000911e-06
-4.41736592764183e-05
-6.22900425432579e-05
9.27284312606605e-07
2.19883507960523e-05
-4.59508643682978e-05
-9.28387406954016e-06
2.28296067531318e-06
1.36737619096904e-05
1.36602391113632e-05
-1.98309630641265e-05
1.37761526128426e-05
2.00516527419183e-05
-1.52575465435385e-05
-1.17499111838986e-05
1.87436460057838e-05
-1.92210052037033e-05
-4.19359875576133e-05
-1.79088121558894e-05
1.25212361915783e-05
-1.66361170202393e-05
-4.5341424941501e-05
-3.40045895292823e-05
-1.7897421488951e-05
-7.56930546257936e-07
-2.7765354566453e-05
-2.35891479051592e-05
1.90564330008594e-05
2.17649539822105e-06
-4.83169495012374e-05
-6.49232705248054e-06
6.51480167163929e-06
-1.77417961688698e-05
-1.20483275091755e-05
-3.20777629053273e-05
1.06871564839068e-05
-2.324140522255e-06
-5.64409136065977e-05
-4.15750688822436e-05
1.42798705810317e-05
-2.76833865341518e-05
-7.53976964608232e-05
-3.01799968844007e-05
-1.57211636143705e-05
-2.94171243298372e-05
-7.111191234305e-05
-5.06377820126248e-05
4.69791015744596e-06
-1.77805016142007e-05
-5.09420312804009e-05
-1.50333920909189e-05
1.43796703052686e-05
-2.61691012047575e-05
-5.21050885620804e-05
-4.42884599737311e-06
1.32119294272704e-05
-1.34575503158406e-05
-3.11086269456145e-05
-3.97277049797333e-05
1.22675518635957e-05
-1.74508841617844e-05
-4.7738414883714e-05
-2.89576063270257e-05
-4.04906184754035e-05
-4.82806039501422e-05
-3.65295555748206e-05
-2.86695159382091e-05
-3.0812286449547e-05
-4.91953520073017e-05
-2.81383717055744e-05
3.20709057411771e-05
-1.58679772113399e-05
-1.0021596863548e-05
1.40588186052387e-05
1.21579767293423e-05
1.69396898710368e-05
-1.54295812421845e-05
8.18553427362043e-06
1.37052166718273e-05
-2.32256201866682e-05
-1.61424672400108e-05
8.10022828859236e-07
-2.91393489421982e-06
-3.91231467021353e-05
-6.97615627761278e-05
-9.33588452916166e-06
-5.1402653665945e-06
-3.2320161915793e-05
-7.21980293047132e-05
1.66258577787951e-05
1.18440288906308e-05
-2.7153504292051e-05
-8.25076298844073e-06
-5.22642309509392e-06
3.48370224913899e-05
-5.81903322148793e-06
-1.94348421285852e-05
-8.99540007022303e-07
2.1203495402892e-05
-2.31848332464394e-05
-2.06923149360717e-05
1.14428195768732e-05
1.14960181083206e-05
-2.01692482283964e-05
-4.13956529803884e-05
-2.68961849057e-05
-1.81490208532306e-05
-6.0319786128187e-05
-4.53971647016176e-05
-3.85023916749185e-05
-3.3400850936604e-05
-4.17604239023875e-05
-3.19201130397166e-05
2.86959701148581e-06
-9.23730763502799e-06
-2.26342241767031e-06
1.78945117047488e-05
-5.21057730552407e-06
-5.86085756981778e-07
2.77474562218053e-06
4.81429356211365e-06
-1.93090833054277e-05
-2.50285175171654e-05
-1.42984366282458e-05
-1.24968925453704e-05
2.8648078211015e-06
-3.91113648477327e-05
-2.98680928869391e-05
-9.88901990542176e-06
-4.25559440600649e-05
-2.06645105205412e-05
-3.80519143874343e-05
-3.62363321829649e-06
-1.82419174081317e-05
-1.50201373031594e-05
-2.5613798241536e-05
1.95929825838349e-05
-3.03434742414782e-05
-3.32754555540069e-05
2.67972918270717e-05
3.74999802478148e-05
-4.35497417598285e-06
-3.56530621383592e-05
-9.72457815441653e-06
-1.22826829971226e-05
-4.70870652106066e-05
-3.75202905255371e-05
-3.06366463838456e-05
-3.28609730922229e-05
-3.16039194920556e-05
-4.3054397408462e-05
-3.84205159278527e-05
-4.06586805600838e-05
-4.76902221088069e-05
-4.14507104951095e-05
-6.35177586981519e-06
1.96173256960039e-06
-4.40024982001094e-05
-1.84133651803639e-05
1.71636948879218e-05
2.06772953474952e-05
2.51551854330807e-06
3.69117664561588e-06
6.47564791744914e-06
-8.34297130785778e-06
-3.41517006434249e-05
-1.92719893432439e-05
2.2152177403242e-05
-3.24158887190502e-05
-2.59797143346022e-05
-2.47748395712411e-05
-3.64852588126891e-05
-2.17112649454115e-05
-9.89070379058967e-06
-1.02209002026478e-05
1.38062913842188e-06
-1.16761705556909e-05
-9.54692934911943e-06
1.11032602302598e-05
1.21937158533191e-05
-1.82550900970496e-05
-2.58944411029648e-05
2.35023894386548e-05
3.06566958788941e-05
-2.60047171391211e-05
-1.90545408595306e-05
1.00314615901711e-05
4.01124239104474e-06
-1.23955240072547e-05
-3.80281255064987e-05
-9.95348902899612e-07
-9.69601240455378e-06
-6.37592815818488e-05
-5.11727398509452e-05
-2.07278775995707e-05
-4.11088604197225e-05
-3.80712625280924e-05
-1.782617981933e-05
-8.80125836423411e-06
1.03904783325904e-05
-1.41174337741583e-05
-8.16783676769859e-06
-8.64689165750171e-06
1.26356447402563e-05
-2.19641023017458e-05
-1.00985572841477e-05
-1.66083885532389e-05
-1.14317789795977e-05
-2.53034135851302e-05
-5.61156823807063e-05
-3.00577474630695e-05
-2.20812620064313e-05
-3.80682243387129e-05
-1.89446403458088e-05
-2.78970825796834e-05
-3.75235189211575e-05
-4.49695714820258e-05
-1.59370403075889e-05
-3.26671052288267e-05
-2.56283937683312e-05
8.16820899778883e-06
-1.07834536691806e-05
-1.11584715256257e-05
-3.37310040484517e-06
-1.33859328626978e-05
2.95261065943354e-05
2.5835772701116e-05
-1.40037351603181e-05
-9.17586390777901e-06
2.74600654457279e-05
-1.99144088677804e-05
-4.1279136408141e-05
-3.69673375381679e-06
-1.68763498007567e-05
-4.13108739942925e-05
-6.5340794459545e-05
-2.18946029965384e-05
-1.50021647781669e-05
-1.95860992038591e-05
-2.52970720546429e-05
-1.44328208911741e-05
2.42401795683885e-05
-1.10832204773615e-05
-3.0595409094577e-05
-4.14959850715804e-06
-1.56975851740093e-05
-1.20065206962176e-05
-2.66701862929468e-05
2.51171148034003e-05
-1.68931719355274e-06
1.11078827690681e-05
-2.26391792280466e-05
-1.20297325099288e-05
-2.93717887742075e-06
-5.32756150116406e-05
-2.23768854060057e-05
8.15998188934691e-06
-8.77989374794953e-06
-3.09977820713106e-05
-1.10114430457415e-05
-1.99655187329533e-05
1.13216562386982e-05
-1.06401578484167e-05
-2.8953084062924e-05
-1.41619099825849e-05
-1.98618237223621e-05
1.17092352638778e-05
-3.03759697117758e-05
3.09894014691452e-07
2.38881015695805e-06
-1.41358742494193e-05
-1.47333041711823e-05
-2.77299250400391e-05
-1.77149942933667e-05
-2.21724214171069e-05
-1.75708187671108e-05
2.94832188051829e-06
-2.78409406851284e-05
-2.03929133815735e-05
1.38164319639529e-05
-1.25561090263557e-05
-3.3969311047961e-05
6.96249592453781e-06
-1.89850738476023e-05
-1.22455859093855e-05
-2.48242490276091e-05
-3.89644453350655e-05
-3.74253423311583e-06
-2.4457156320021e-05
-5.33516771486488e-06
-6.14823038164269e-06
-2.5011910098257e-05
-2.77464306934004e-05
-4.06328032959384e-05
-4.93453595857463e-05
-6.19390875971559e-07
5.33376036482994e-06
-3.93204107463893e-05
-3.30441217162534e-05
-2.36243919877286e-05
-1.06184573848957e-05
-1.90270236969029e-05
-1.80659028499448e-05
-1.93675369511516e-05
8.42907166951224e-07
-3.15888206903157e-05
-2.79004657609134e-05
3.32478723012931e-06
1.62412689510985e-06
-1.51636367304714e-05
-3.26835494280949e-05
-1.12227602566237e-05
-2.17208847765732e-05
-1.48242790305348e-05
-3.68645266768676e-05
-1.50424833515157e-05
-1.10544338276622e-05
-1.86039193707669e-05
-4.24697132415262e-05
-4.45932442950103e-05
-1.00289720872117e-05
-2.38956893247144e-05
-2.10229117179274e-05
7.13179232833248e-06
1.88886264059224e-06
-2.12396016291011e-05
-2.22251972481507e-05
8.04333370686324e-06
-4.39506602391078e-05
-1.27316501909422e-05
1.38453193559887e-05
-2.43327342053297e-05
-3.46605076699497e-05
-4.58162891503241e-06
-1.22683385453349e-05
-2.14193167683188e-05
-3.023664451414e-05
-6.0472814582852e-05
-2.33920800797553e-05
-2.5618477099279e-05
-5.12308811016894e-05
-3.37958189522309e-05
-1.33418330740032e-05
-1.28599351892494e-05
-4.37497468556391e-05
1.82395572134857e-05
6.22651870543213e-06
-9.67280950658764e-06
-7.2626758931639e-06
3.881367322908e-05
7.75973611417005e-06
-1.17006203627024e-05
-2.44103202400708e-05
-2.12832793748007e-05
7.51442331207107e-06
-2.78924985637349e-05
-3.45460867986496e-05
-3.81093863095087e-06
-3.2361536810704e-05
-3.66743626043274e-05
-3.81270583202586e-05
-2.25743342743924e-05
-3.82355458956581e-05
-4.61384378626888e-05
-2.54555461014703e-05
-1.09661908533468e-05
-2.28250172616186e-05
1.29054318696827e-05
-1.93500456571315e-06
2.81059320435335e-06
3.34506554791152e-06
1.45516355196442e-05
-1.78571846864897e-05
8.29631934054977e-06
-1.43570266747165e-05
-3.97182014398001e-05
-1.10702428461209e-05
-1.83236126788449e-05
-2.63940043623711e-05
-2.99190149376142e-05
-4.00083771285764e-05
-3.66455066300101e-05
-6.44619744971866e-05
-1.77018878781264e-05
-1.16435619911965e-05
-3.74081750282016e-05
-3.71821059357263e-05
-1.99609145339066e-05
1.01461029549147e-05
-1.51254058599024e-05
6.73756675019087e-06
-7.67947875490371e-06
2.83487139337011e-05
-4.68889317590423e-06
-3.57979551590246e-05
-2.35979881257008e-06
-1.73012975222861e-05
-2.48839250435362e-05
-1.52748776332173e-05
-4.29031748573737e-05
-2.70993986193434e-05
-2.78551806411734e-05
-5.52910620178532e-05
-2.27383174139105e-05
-8.5859217418825e-06
-1.85344031485268e-05
-2.47423191145319e-05
-1.35053429872954e-05
-9.25955516591341e-06
-3.09131335942535e-05
-2.60206171506594e-05
5.28148712956672e-07
-1.62433786990256e-05
-1.02100188235106e-05
-1.70370593936038e-05
-1.04285479444823e-05
-1.78835046946149e-05
-3.77013135529093e-05
1.57016839407044e-05
-6.40195917060026e-06
-3.63027717342337e-05
-2.6860869023833e-05
-2.16503712049809e-05
-1.52891349194009e-05
-4.74254979446316e-05
-3.22187650394572e-05
-2.52966183529911e-05
9.35751659177376e-06
-2.17410076370153e-05
-7.88473197846195e-06
1.48345787598756e-05
1.12469736477554e-05
1.62289962926863e-05
-4.1089861074027e-05
-4.38734089934418e-06
6.1914260803388e-06
-1.89791794536578e-05
-2.15220037108017e-05
-2.49123017997822e-05
-1.58659875824278e-05
-1.93093935140142e-05
-4.87746988522364e-05
-2.17348297380565e-05
-2.50418588247957e-05
-4.7794317024471e-05
-3.36146430218877e-05
-4.40236095814788e-05
-2.71235533934183e-05
-6.190666677605e-06
-5.69835558136449e-06
-2.73247608560164e-05
-3.121008053285e-05
-3.65579861542342e-06
-7.27484131444061e-06
-2.69252731395164e-05
2.02200093460815e-05
-1.18133814301063e-05
-1.22111784738391e-05
-2.2787591387611e-05
-4.38700313009905e-05
1.26756187797495e-05
-2.80726533495111e-05
-2.47194156331456e-05
-4.41190093432042e-05
-3.06586403580995e-05
-1.93343993129362e-05
-1.77382638082048e-05
-4.81873384794461e-05
-1.44116652882307e-05
-1.30261180664863e-05
-1.68037139214689e-05
-2.59229328528054e-05
1.57467425756727e-05
8.29078790892502e-07
-1.09240243409497e-06
3.11019752995809e-05
6.62685376125443e-06
-8.82509673808956e-06
-1.67777495253656e-05
-9.12819168086639e-06
2.17140526739102e-05
6.88294386863006e-06
-4.57902508206794e-05
-2.03492046561392e-06
-5.30883162948461e-05
-1.35471473247328e-05
-5.59774444832158e-05
-2.16358422473066e-05
-3.51664353987457e-05
-3.85202887873877e-05
-3.25045711905783e-05
-8.38906924958004e-07
-9.94770812669256e-06
-5.57966932094661e-06
-1.6441665740425e-05
-5.15307907564519e-06
-2.78300991854762e-05
7.81513844938186e-06
4.42966836371951e-06
-3.18836393059487e-05
-1.21175340762182e-06
-1.07347738141193e-05
-1.44814785532453e-05
-4.88964542344682e-05
-1.58623769057398e-05
-8.21847262550258e-06
-1.4869368632414e-05
-2.61778678823885e-05
-2.12428476952647e-05
-3.23989444688397e-05
-3.71872475492112e-05
-1.9546829064288e-05
-2.63538160561468e-05
-1.39577254038066e-06
-9.01635685419834e-06
-1.1491658777207e-05
-4.65468605865657e-06
-1.5492161336731e-05
2.28554314476832e-06
-1.90327325252713e-06
-1.98954580258613e-06
-3.458359733607e-05
-9.91804860957082e-06
-2.29564134646161e-05
-4.72454195093486e-05
-6.30934245956633e-05
-3.83148255831418e-05
-2.72109083107765e-05
-1.30138095289975e-06
-2.89007638696553e-05
-4.07034776522207e-05
-1.05845490140787e-05
-2.91068555823887e-05
-3.20588754944597e-05
-9.67570542285039e-06
-1.33302375881852e-06
-9.86823259110951e-06
-2.90637639125943e-05
1.28610015098533e-05
1.04978257304442e-05
-2.69445784210988e-05
-1.06421243078849e-05
8.06147956415083e-06
9.62571271270418e-06
-3.25137563346576e-05
-2.74939127492684e-05
-1.14724330197936e-05
-2.25041468245033e-05
-2.45963802123735e-05
-3.21851966727355e-05
-1.95531730594576e-05
-3.25622460883196e-05
-3.78743563079369e-05
-5.54878017335796e-06
-6.83806844874096e-06
-7.10605075789935e-06
-1.84840842206011e-05
7.44435465593258e-06
1.19401420263686e-05
-2.80384939048299e-06
-3.08174940430558e-05
-1.49170184678697e-05
7.13915644206147e-06
3.98098150540081e-06
-2.3664001298943e-05
-1.67328241351844e-05
-8.72710792813963e-07
-1.73846077169172e-05
-1.86473185809376e-05
-3.53248554612805e-05
-1.54248296900566e-05
-2.53333620412022e-05
-5.26356202638704e-05
4.11569660094143e-06
-3.34010365851337e-06
-1.1502087552178e-05
-1.39396630110029e-05
-1.48160224058459e-05
3.73673335289642e-06
1.11339776735466e-05
1.92561830377168e-05
-2.34240321308936e-05
2.32621629814824e-05
3.3165678453918e-06
-1.64841621687902e-05
-7.35951120352145e-06
-8.25170273238661e-06
-1.83215957625704e-05
-4.90258570165327e-05
-4.57572567025106e-05
-2.34486727910719e-05
-3.36618598829001e-05
-3.64348789208171e-05
-2.64157189346404e-05
-4.56077695158718e-05
-2.51083589068821e-06
4.33657125733408e-06
2.36203339432294e-05
-2.97144014491532e-05
-3.29128912530704e-05
1.00963443463307e-05
-2.1889020436582e-05
6.81919348615383e-06
-2.09554454262154e-05
-3.64354859108956e-06
9.26222538540054e-06
-2.96323182542736e-05
-2.35564519021281e-05
-2.97777088095317e-05
-1.89264904777186e-05
-5.07180392908896e-05
-5.00338667531138e-05
-6.9165032115387e-05
-4.30586172186334e-05
-4.11795668792573e-05
-2.28476272042051e-05
-4.69472190740837e-05
9.9536658932575e-06
-2.46692852239156e-05
-1.07121925333664e-05
-4.58164636759968e-06
-7.5402586407331e-06
-2.44655907424429e-05
7.85947797467321e-06
-8.46147457384528e-06
-4.46661044320577e-06
-2.92778865484769e-06
-1.16383504969591e-05
-2.64654207520818e-05
-2.8997984312712e-05
-2.41717621721529e-05
-3.15041681986315e-05
-2.42940151346332e-05
-3.97271837099945e-05
-5.81057921566062e-05
-2.15051037801406e-05
-2.15777255122493e-05
-4.87381093275956e-05
-8.78295597690271e-06
7.02972797112365e-06
-2.15266488530269e-05
1.46111747701586e-06
-2.25174647959572e-05
5.87523872940176e-06
-1.21581620117985e-05
-1.14957980566461e-05
8.53390652359437e-06
-2.1593841038851e-05
-3.30483271108937e-05
-1.8766448326591e-05
-1.07898316344581e-06
-2.30219816745583e-05
-1.01016260445443e-05
-1.97628258526208e-05
-1.57204961551392e-05
-3.54307866878405e-05
-1.52053233889445e-05
-1.64280120611125e-05
-1.53914644485181e-05
-2.63215549223747e-05
-1.10878098108416e-05
-2.4265116536885e-05
-2.69060810915651e-05
1.29442423808507e-05
8.02305719596703e-06
1.39073184288813e-05
-2.92249347382885e-06
-4.18256968869571e-06
1.26914461596798e-05
-2.85537423595718e-05
-3.47837845259031e-05
-2.91305750739214e-05
-7.66037354972466e-06
-3.40988695452017e-05
-4.77461357502055e-05
-2.37340004338219e-05
-2.13428241000957e-05
-4.74039530271413e-06
-4.25140895958041e-05
-3.02369729487964e-05
-1.74831029117702e-06
-9.55310243548253e-06
-2.77919178559692e-05
-1.77700377126623e-05
-7.56100530026541e-07
6.4944924161944e-06
-2.7970887765024e-05
-3.17584378126803e-05
-3.41466338504651e-05
-1.85864382275292e-05
-1.01745855011325e-05
-2.51075650856366e-05
-3.42402010725085e-05
-2.10447283596323e-05
-2.55832928192578e-05
-4.90837352627798e-05
-3.67258880526574e-05
-2.4797189345447e-05
-3.50893805787582e-05
-4.71492811884846e-06
-4.01750698646225e-05
-1.59975968653136e-05
-7.4523480041771e-06
9.09868108650249e-06
-8.50237392029736e-06
-1.71412199420663e-05
1.99775764092593e-05
1.32588077246016e-05
-1.33042222759144e-06
-2.98877445073588e-05
1.35061344354351e-05
-8.36798671850988e-06
-2.5355699426348e-05
-5.05392405068473e-05
-3.45975344301207e-05
-3.64635943618029e-05
-4.72756752223449e-05
-1.67655698242269e-05
-1.26806853266996e-05
-2.06952202279712e-05
-3.14177699172587e-05
-2.37141818093734e-05
-3.5665617790487e-06
-1.77895701046913e-05
1.17862644763899e-05
-2.09127374709569e-05
6.2284474957674e-06
-1.63087784481447e-05
2.71874248314731e-05
1.53527295090724e-05
7.30977987419972e-06
-1.06068530945448e-05
-8.96479747974331e-06
-6.52335875512477e-06
-3.41208735810051e-05
-1.78965224233813e-05
-1.54007671890787e-05
-1.13907529641679e-05
-2.85788759106661e-05
-1.63859244551456e-05
-3.82829838901131e-05
-2.97045515421791e-05
-2.64186192845573e-05
-1.81781442945333e-05
5.20521869198062e-06
-3.70525535726548e-07
3.87575316130871e-06
-6.48928812744941e-06
-9.3915588816939e-06
1.366746834972e-05
-4.70966079941323e-06
-2.50396677467161e-05
-1.01826045610326e-05
1.35385420251422e-05
-4.35200309275232e-05
-3.43103583596708e-05
-2.24027087634108e-05
-2.28941188711495e-05
-5.98777017999085e-05
-4.64301321697431e-05
-2.75898246225907e-05
-2.12357894589249e-05
-3.69556642000308e-05
-3.02897526795734e-05
-3.99757562189496e-05
-2.33548888302481e-05
-1.30825987228798e-05
1.8583037490805e-05
-1.12821813468256e-05
1.76049901807722e-06
-2.29307081183374e-05
-1.80978348308055e-05
1.01697435588591e-05
-2.60322911565428e-05
-1.69838203432082e-05
-1.97277564334098e-05
-2.18683877729411e-05
5.00544823073914e-06
-3.74489330489186e-05
-6.83724359517877e-05
-3.09360520779491e-05
-2.97511520921645e-05
-3.18134460302889e-05
-2.20864632638903e-05
-3.72633460268464e-05
-1.03790826077625e-05
-2.8920714757897e-05
-1.18503308506957e-05
-1.24074001963038e-05
5.38222682221198e-06
-2.0536281057826e-05
-1.60590617896049e-05
-1.24950608904437e-05
-1.56333059622815e-05
-1.48999944169791e-05
-6.93472435802069e-07
-2.56641493231148e-05
-2.5273056054822e-05
-2.69658420805639e-05
7.37461096789588e-06
-1.23786912501255e-05
-3.02090044982991e-05
-3.73158842510016e-06
-3.96397729879663e-05
-2.28395041187942e-05
-3.65400550742783e-05
-2.36078163701913e-05
3.59247094471051e-06
-4.75959615114967e-06
-2.6955660475144e-05
8.84238155001268e-06
9.51363319510146e-07
-1.49613629338832e-05
1.69660224297891e-06
1.12738915755805e-05
1.02899224252039e-05
-3.75994027929129e-05
-1.55063458241523e-05
-3.93767250489425e-06
-2.56188779708566e-05
-3.57190028152131e-05
-1.65878244556563e-05
-5.97763953211152e-06
-3.73628745829875e-06
-8.04263770202256e-06
-1.55339418833342e-05
-6.90150599073527e-06
-3.86091135010034e-05
-1.55820772081012e-05
1.32859429875445e-05
7.31720336906217e-06
-4.07366192419822e-05
-2.63350311822579e-05
-3.04897970477364e-05
3.42883586257382e-07
-2.00132765924519e-05
-3.07276246821501e-05
2.80905214053636e-06
1.31827067258204e-05
-1.37396278494637e-05
-1.82226409430479e-05
-1.0463718231368e-05
-2.64085021897777e-05
-1.63808783392306e-05
-3.92365724612305e-05
-1.68788343977206e-05
-1.23472883068415e-05
-4.83754534985783e-05
-2.92658743035274e-05
-1.832759910458e-05
-5.91111125692067e-06
-2.96343881713685e-05
-9.89736463227415e-06
-1.86104309251315e-05
-9.37056264068716e-06
-3.19344465910091e-05
-4.57449690818538e-05
-5.40059030468184e-06
-3.61772254932527e-05
-2.29779193354682e-05
-3.50857085149204e-05
-7.02862191199228e-06
-2.56811162272816e-05
-2.26771570290723e-05
4.56684307574002e-06
8.53592736155897e-06
-7.00000384276345e-06
-3.72915384666426e-05
3.36307531306906e-07
-6.70933797000858e-06
-1.00759925321992e-05
-3.86733689433431e-05
-7.02430469236149e-06
-1.80360641634796e-05
-1.64198300832967e-05
-3.68902499324948e-05
-9.76182020847679e-06
-1.86106710741676e-05
4.85503026514008e-06
-2.50074479140455e-05
-2.67708331968063e-05
7.21924307584629e-07
-2.43273236038688e-05
-3.83475724403529e-05
-2.1655023744217e-05
2.06178634063615e-05
-1.54123174988853e-05
-2.33057158824983e-05
-2.42037494826158e-05
6.95448454479562e-06
-2.00767917475963e-05
4.47136565256267e-07
5.29236717340853e-06
-2.40866919495825e-05
2.21891006859724e-07
4.64966600323605e-06
-1.81206949873338e-05
-2.02300917700127e-05
9.49710838609522e-07
3.77611863938874e-07
-1.47178128848188e-05
-4.5098477885862e-05
-4.15577122649881e-05
1.21587407915062e-05
-4.38763735432425e-05
-4.01380867937149e-05
-3.06544529081027e-05
-2.47479776538085e-05
-1.71332423847458e-05
-3.16340808646667e-05
-2.27471815704865e-05
1.02296214235727e-05
-1.80005485783138e-05
-4.92728770633493e-05
-2.15604825726927e-05
1.51310731439055e-05
5.6476547979703e-06
-3.66320850833303e-05
-3.63614935573098e-05
-1.23322125581106e-05
-6.71885205273806e-06
-4.19127430233285e-05
-2.19268512341198e-05
6.08875615399334e-07
-1.92911635209358e-05
-5.73988593069606e-05
-3.43605469402889e-05
-9.11186911391605e-06
-2.50616123702517e-05
-4.69388050540395e-05
-6.34204414287304e-06
-9.15010698174751e-06
-3.71153827884095e-05
-4.11457785890506e-05
-9.97383792445584e-06
-7.10921939703385e-07
4.57342794382384e-07
-2.35864941775532e-05
2.95449834921597e-06
-3.55450375324341e-05
-1.18903090724363e-05
9.73885640289769e-07
3.83194670536388e-06
-2.64759658370185e-05
-4.56867544316071e-05
-2.16619800736748e-05
-2.09291123990547e-05
-3.83879145153949e-05
-4.59785542258813e-05
-7.80669433973316e-06
-4.75248567429753e-06
-2.29088095123306e-05
-3.86938115154474e-05
-2.12214642795767e-06
1.37702741358284e-05
4.85944675505613e-06
-1.93659381572594e-05
2.33543283978149e-06
8.30712927794989e-06
-2.13027105662983e-05
-1.31811370869419e-05
1.54583379635037e-05
-8.41615200981097e-06
-2.38881874297252e-05
-2.79306990233233e-05
-7.00544107939837e-06
2.7160770219734e-05
-2.8069084873259e-05
-3.01617435096771e-05
-4.58213779630399e-06
-4.32277927478089e-06
-3.89339657067894e-05
-2.65885378281245e-05
2.08955866606549e-06
-2.5462953552985e-05
-4.11647199384544e-06
4.63410945853494e-06
-1.90836564280656e-05
-1.04802373234796e-05
-1.77818553051653e-05
-2.0719005205572e-05
-3.29590480147946e-05
-2.15716302985473e-05
-3.84823219284175e-05
-3.68464521180555e-05
-1.66930959783942e-06
-1.28794302199597e-05
-1.41557996344062e-05
-1.08078355921319e-05
-2.19540404425173e-05
3.9805096558294e-06
-1.39847926497943e-05
-2.73066235713392e-05
-8.66237640024197e-06
-4.2360888822424e-05
-1.71880900761539e-05
1.10940459892104e-06
-2.21867032967506e-05
-1.29215634870579e-05
-3.08621875857591e-05
-4.94971608917258e-05
9.08202979559145e-06
-1.65505754264332e-05
-6.538571363227e-05
-1.10013941806523e-05
9.50541083898974e-06
-3.35502197548613e-05
-8.9325113195458e-06
1.03662723388567e-05
-3.90296120400194e-05
-4.43038651174243e-05
-2.20825817204245e-05
-1.69133979721674e-05
-1.76624797203539e-05
-2.23334119195459e-05
-1.09373125169667e-05
-2.27732796020583e-05
-3.97487024683473e-06
-4.64652621425526e-05
-2.03260295691727e-05
2.66211299937571e-06
-1.70539545598584e-05
-4.12013808337256e-05
-1.42179947391632e-05
-1.31832561963328e-05
2.2152267723812e-06
-2.13297826924316e-05
1.76325399920946e-06
-1.31252118819837e-05
-1.14661447312744e-05
-1.58097814951098e-05
7.50318408127701e-06
-1.22408768402093e-05
1.38131195193555e-06
-2.05696536143681e-05
-1.68802504568666e-05
-2.62980553373357e-05
-1.71546478399559e-05
-1.48136927404569e-05
5.37093133902434e-06
-1.99090883556045e-06
3.27239511972282e-06
-1.92601037504157e-05
-1.61144353238685e-05
-1.99386177842912e-05
-3.37070167062381e-05
-2.571498173512e-05
-3.23234205497891e-05
-8.95688800763073e-06
-1.59164288417725e-05
-1.3352193029207e-05
8.6018847049487e-06
-1.32445242604339e-05
-3.15733127488865e-05
-5.08581420095541e-06
-2.49394955402284e-05
-2.20557845450666e-05
-1.13800926805805e-05
7.74036159000957e-07
-1.27439913207186e-05
2.99545550455254e-05
3.70550851122991e-06
-2.3825040605143e-05
-1.27810285903148e-06
-1.76352583499146e-06
-2.19480075475132e-06
-1.06854728572e-05
1.77385076895868e-05
-2.11843153528611e-05
-2.41549283115268e-05
-1.26451452803959e-05
-2.00824018612918e-05
-2.15926386218381e-05
-8.20782078628155e-06
3.41774422169221e-06
-6.27352041298685e-06
-1.30536840387299e-05
-6.01385569634031e-05
-1.86479576324538e-05
-4.54987342996986e-07
-1.1182065328484e-05
-1.11802541274851e-05
-5.30732235017903e-05
1.80459533789722e-06
-2.69987955905201e-05
-2.60543809798599e-05
-9.6986848001243e-06
-2.23264746922901e-06
-2.33850476126057e-05
-1.76880837658433e-05
-1.56001655009331e-05
-8.35133642629724e-06
-5.11433321742896e-05
-1.29674778266243e-05
-2.6843440666663e-05
-5.09495833038854e-05
-2.65160029728025e-05
-1.17019665699552e-06
-1.63501974086315e-05
-1.17637706843192e-05
-3.53965177615746e-05
-2.9759623252261e-06
9.71179735547712e-06
-3.09913955840541e-05
-2.48402495932643e-05
6.4988412899761e-07
1.06421871763577e-05
-1.68356963050439e-05
-2.37980789851341e-05
-1.38014901558853e-06
-1.94621095179654e-06
-1.17869173587947e-05
-2.39771991815261e-05
1.16787887279522e-05
-1.05466484378652e-06
-3.11952301387556e-05
-2.11552955484968e-05
-2.24681945745572e-05
-8.68360653427421e-06
-1.79156341284638e-05
-3.43371687331498e-06
-2.37112343042678e-05
-1.90375988382356e-05
-1.19313603738802e-05
-1.92202002787003e-06
-4.33907558538757e-05
-2.64964940534126e-05
-1.36798978502413e-05
-2.92169040488698e-05
-1.09392809632126e-05
2.75725573633507e-05
-9.28916706292608e-06
-2.72934722940114e-05
-3.09578911769601e-05
1.66781857000963e-05
-1.71903248853995e-06
-1.21429901574208e-05
-3.03968498354376e-05
-1.50673254525576e-05
-8.30231294199888e-06
-3.23614039192153e-05
-3.26149340534161e-05
-1.47331268114855e-05
-5.10073396466093e-06
-3.84648342812652e-05
-1.60968566260347e-05
-4.69166838025498e-06
-9.42366547855463e-06
-3.98966241783072e-05
-3.05899038707036e-05
1.09867734310401e-06
-1.68724013649706e-05
-2.92664664149703e-05
3.22956960239741e-05
-4.09547469534433e-05
-2.87200234708365e-06
-1.28198240140215e-05
-3.54611564946879e-05
-1.90001892113931e-05
-4.02197260556679e-05
-2.3077899966677e-05
-2.43755251907988e-05
-3.28731125017251e-05
-2.21895878819342e-05
-2.43605775782853e-05
-3.43518526664545e-05
-3.65255932474453e-05
-2.10425408808718e-05
7.48952253178779e-06
-2.08025877722416e-06
-1.88561418067874e-05
-2.51447589879097e-05
-3.04475696886415e-05
-1.16459292240034e-06
-1.16913319200967e-05
-2.82110268705144e-05
1.56830847119758e-05
9.9400120143181e-06
-2.95729628863993e-05
-4.12935188015537e-06
-1.4352851193845e-05
-6.52133336384484e-06
-1.97458910626465e-05
-1.56896868326468e-05
-2.35827577150226e-05
-2.47829387428598e-05
-5.90900258733457e-05
-3.04185423483374e-05
-3.23251091154383e-05
-1.02485902604634e-05
-3.52282392054481e-05
-8.82872731370594e-06
-9.65886980430681e-06
-2.41818373130205e-05
-1.3250608498977e-05
-2.22297174394652e-05
-5.6579761085338e-06
6.38257081044666e-06
-2.09303517218212e-05
6.02632519694474e-06
-1.54106543908836e-06
-2.44799765265451e-05
5.91492901589788e-07
-1.55857649714199e-05
-5.24420664052608e-06
-1.6958656588357e-05
-1.5224157345122e-05
1.85277444125252e-05
-1.88290377426632e-05
-1.30312251561796e-05
-1.83838335350384e-05
-5.00150673568657e-06
1.03524694113987e-05
-2.56458674000025e-05
-7.58355310506161e-06
2.82869725271147e-06
-1.48751217203037e-05
-3.53447872542919e-05
-1.01355091756848e-05
5.03224219393076e-06
2.05454640166925e-05
-4.50716909997572e-06
1.07188634227223e-05
2.62571868770926e-05
-7.61481447019622e-06
-1.24475412122195e-05
-3.87314559293277e-05
-6.70811118401187e-06
-1.94896786455113e-05
-3.24571430389699e-05
-4.10499346887346e-05
-2.27136299459069e-05
-1.33276639752264e-05
-3.94227742562628e-05
-2.21641783112732e-05
-2.19374185246366e-05
-1.56336568485749e-05
-4.39316891515533e-05
-3.60065225748812e-05
-1.37767551557934e-06
-6.00319847358536e-06
-2.88423039015302e-05
-2.61176629259146e-05
-1.36379223913357e-05
6.46521125760376e-06
-4.52937949525389e-05
-2.21121857075144e-05
-2.96999105060795e-05
-1.85585914593493e-05
-3.72609429464044e-05
-3.45792590565976e-05
-2.79413736108178e-05
-3.39687030930286e-05
-3.09992203248059e-05
-3.34075610082699e-05
-3.04729719827759e-05
-1.99519470968616e-05
-3.87823551082618e-05
-2.85887834617293e-05
-8.38072133580181e-06
6.4354223405462e-06
-3.56719773704579e-06
-2.01052050539999e-05
-1.64803618137236e-05
-2.53026284136378e-05
4.6594483897416e-06
2.36182255633369e-06
-2.79616473908851e-05
6.62760923799225e-07
-8.08768916136994e-06
-2.15046463620489e-05
-2.13177161992451e-05
-1.23155455505595e-05
-1.68411040633903e-06
-3.06381882909895e-05
-1.5818987856042e-05
-2.65570346745616e-05
1.89062084099351e-05
-2.30370158773006e-06
-1.48662706400213e-05
-8.08845052692133e-06
-6.46857025666304e-06
-1.01863834578802e-05
1.28386616774073e-05
-1.26894373821565e-05
-8.84074014205649e-06
-1.1882827625864e-05
-5.35356036672809e-06
-1.46738946349329e-05
-1.43947241498045e-05
1.93323861848507e-06
-2.10496479175811e-05
-4.65133006257417e-05
-3.51033707423633e-05
-1.20966552929355e-05
-1.81589152576929e-05
-2.7427800058352e-05
-5.279962115984e-06
1.71382042548142e-06
-1.79069847731485e-05
-2.7350448337236e-05
9.08861715641107e-06
-1.60420464743666e-06
-4.70514465299217e-05
-8.67876163695699e-06
-1.28373871352179e-05
-2.18222330406037e-05
-1.19774242256292e-05
-9.13240021340133e-06
4.16942725095853e-05
-2.09154909780514e-05
-8.76919972021647e-06
-1.95424714410033e-05
-3.24850395528726e-05
-1.88853772475496e-05
-3.81265098471703e-05
-3.30897360102983e-06
8.23664126832045e-07
-6.54256010769887e-05
-1.30090191776235e-05
-1.69749026812337e-05
-2.18528442284564e-05
-1.77573768360537e-05
-1.9972984228781e-05
-7.20467542777178e-06
8.63108977354046e-06
-2.31251905004366e-06
-1.71456968955089e-05
4.14090874673818e-06
-3.1444498293659e-05
-4.16702161521946e-05
-3.27845912576873e-05
-2.07813875105031e-05
-2.47881453765191e-05
-3.777535970133e-05
-4.29563318010339e-05
-4.65996221979259e-05
-5.1216764728744e-05
-2.11902777220039e-05
-1.60574113297625e-05
-1.32226423857195e-05
-2.49199107177578e-05
-2.28230721920953e-05
-1.0910068908717e-05
-2.58570984267802e-05
-7.92522479463411e-06
-1.76001345884655e-05
-8.37317703664898e-06
-2.17139869954243e-05
-4.96545027958703e-06
1.51476164155594e-06
-1.5315368228127e-05
-2.28290346450709e-05
-4.67189921963346e-05
-1.14670070983055e-05
-1.32649758612107e-05
-2.98821964577181e-05
-2.09513044039132e-05
-3.45422235357065e-06
-1.93699565626027e-05
-3.06018220246139e-05
-1.29104725257161e-05
-4.85735627598679e-06
1.14428899318918e-05
-2.10144929928288e-05
6.64056774255774e-06
3.14025338799871e-05
2.29661134800807e-05
1.24845963528038e-05
1.60512470062645e-05
5.5583282143214e-06
-1.92296391984687e-05
-4.13548504631063e-05
-2.15824305304118e-05
-5.88830665607515e-06
-3.01510975870279e-05
-4.209904595684e-05
-4.28923199076287e-05
-1.3006889549655e-05
-1.48788434964244e-05
-5.15048206654792e-05
-1.92036829627913e-05
-1.8945494605991e-05
1.00537305346694e-06
-2.90392903156122e-06
2.8525721691814e-06
-1.23718661515228e-05
-2.66571168765244e-05
7.80128603553264e-06
5.23808610966901e-06
-2.1399446032675e-05
-8.01375135625574e-07
-9.15237716248192e-06
-3.35460742015962e-05
-1.47512896377824e-05
-1.45596870704778e-05
-3.76901615398194e-05
-1.78550294962295e-05
-3.61363491119802e-05
-2.04273154570035e-05
-4.93668132745319e-05
-6.20043018135839e-05
-3.78466754526389e-05
-4.83403600460778e-05
-8.78493891416158e-06
-4.25901201267533e-06
-1.61094048118423e-05
-2.78017848766357e-06
-1.15352245612162e-05
-5.32933848154062e-06
1.49166540900728e-05
6.52573410049711e-06
1.49805088918932e-05
1.683295676263e-05
-3.6392474219289e-05
-4.4708650973882e-05
-2.12711845723208e-05
-5.02193851674097e-06
-3.53560590963462e-05
-5.96852686401864e-05
-4.40803507944683e-05
-5.24215699631748e-05
-6.20220141817555e-05
-4.77039524584314e-05
-3.47736423475885e-05
1.37699768734614e-06
-1.20376434739085e-05
-9.60186632884326e-06
1.22765315372869e-05
2.13278260508434e-05
7.6860280206626e-06
1.90883552484939e-05
5.86638529653423e-05
5.87460922399706e-06
8.36352611893092e-06
-6.56706275210934e-06
6.14309083275739e-06
4.40041964451803e-06
-3.88704757359584e-05
-3.77916828579444e-05
-3.02477152173737e-05
-3.26880668712296e-05
-3.85131747182287e-05
-4.53319789836512e-05
-2.63016428932232e-05
-3.37607195596605e-05
-2.94920211839587e-05
-1.74882315497802e-05
-1.05753170995543e-05
5.57759845332323e-06
2.2669667201183e-06
1.74202049105626e-05
2.45345577206562e-05
5.03199397594522e-05
2.63103179239118e-05
-2.79589227390957e-06
1.53302756150182e-05
2.18646978025081e-05
2.01205438521483e-05
-4.74128756390378e-05
-7.41263846137291e-07
-2.25901054809469e-05
-3.72069757858913e-05
-5.79602789912813e-05
-1.31741705815564e-05
-4.96310478945827e-05
-3.94151664931402e-05
-3.17986823289129e-05
-1.02771592746471e-05
-1.40024510487697e-05
-1.4273799088964e-05
-1.02581560735008e-05
6.59621846518879e-06
2.50378364722755e-06
1.84432352845811e-05
2.5917414728489e-05
4.10346041188895e-05
-1.32618326661489e-05
-2.66708804545521e-05
1.99667578132324e-05
3.31776580988076e-06
-2.02143126146275e-05
-3.87594033713103e-05
-3.62483220448406e-05
-5.49136577091121e-05
-6.15879013529021e-05
-5.13701506720286e-05
-2.35712451598938e-05
-2.93840354218094e-05
-4.83453606182686e-05
-2.58432482092271e-05
3.22335477046723e-05
-7.71703824303896e-07
-2.18253084323626e-05
1.01075658963834e-06
3.55254874295961e-06
1.93210943365836e-05
-1.74950112198715e-05
-1.27857451647731e-05
1.03585821885693e-05
-2.15517384600598e-05
-4.68237369028869e-05
-3.48523262048144e-05
-1.45939526965209e-05
-1.75090793444578e-05
-3.87121692287845e-05
-3.87369556412285e-05
-9.02280950609413e-06
-3.94246779015019e-05
-3.08780128046846e-05
-3.20395236655815e-05
-8.86496536340132e-06
6.932137884422e-07
-1.26779650102368e-06
-1.80601200691416e-05
6.67332638735383e-07
1.27325995265443e-05
1.76214965846288e-05
2.37790858561915e-06
2.19473721608674e-05
-9.43212818618092e-06
1.90023120690829e-05
3.27787073638943e-06
-3.77070022296786e-06
-2.31742957387023e-05
-5.26710058104983e-05
-3.90583029169901e-05
-3.72137194860666e-05
-4.80359518632687e-05
-3.4397705987586e-05
-1.533670753743e-05
1.69065071671564e-05
-2.40919608845089e-05
-7.27418497479526e-06
2.47742678632727e-05
-4.73376192854511e-06
1.26127284731737e-05
4.536330722726e-05
4.17080203294515e-05
1.38854176263813e-05
-1.27006097405238e-05
2.17023485133717e-05
1.08096683093249e-05
-1.84949077218247e-05
-4.22816647365877e-05
-1.43244401184975e-05
-3.90829223550679e-05
-4.72712248976083e-05
-4.53419264134251e-05
-2.23427681365321e-05
-1.79263303479593e-05
-5.55389848903571e-05
-2.52219025614664e-05
-5.03583145205051e-06
-3.39222423265102e-05
-8.30341052896825e-06
-9.85456792415621e-06
7.87195072225198e-06
-2.30224678139396e-05
-6.24847459729193e-06
6.15065768938594e-06
-2.08133280721779e-06
-1.75147544342807e-05
-1.56126722250523e-05
1.02781782634483e-05
-2.91532761586794e-05
-4.35507103793635e-05
-4.41940304026439e-05
-2.11909409641073e-05
-4.54293245037622e-05
-6.13977104968857e-05
-2.26020370692224e-05
-4.00019096673677e-05
-4.79621151153611e-05
-3.28320680019242e-05
-1.76423004020498e-05
-2.09632201543896e-05
-1.21561764293337e-05
-1.68228596320942e-05
-3.66931414676368e-06
2.68970922958793e-05
-8.1585096992917e-06
-1.85332707756005e-05
8.09103741678429e-06
2.14720046852964e-05
-3.5856478303207e-05
-2.87417960148228e-05
-1.607263931099e-05
-3.96689176332284e-05
-2.92674353505353e-05
-5.01355183286832e-05
-2.64858503346399e-05
-1.67726970614043e-05
-3.29163689882778e-05
-2.42472752745543e-05
-3.4855017681121e-05
-3.84187019871242e-05
2.02787768140493e-07
1.1364600728674e-06
3.10079296180881e-05
9.91630646592485e-06
2.48110177006183e-05
8.00898857938711e-06
-4.92259061892268e-06
8.96705594628404e-06
-8.20409307293163e-06
-2.30875589053997e-05
-2.84404815466856e-05
-1.97463963291366e-05
-2.77100151128864e-05
-1.49942251445716e-05
-9.15025295928119e-06
-3.92495113698092e-05
-3.99654196784531e-05
-1.32307415684778e-07
-1.89044120281817e-05
-2.03787349649662e-05
-5.5190297817562e-06
-1.20573636942991e-05
9.19604006793574e-06
-1.84845031758926e-05
1.15401905037243e-05
2.3568519632796e-05
-1.1172004195977e-05
-1.55308120812199e-05
2.1547970815348e-05
-1.83682618872881e-05
-2.94079118386131e-05
-5.26383535034233e-05
-2.70581410006245e-05
-3.77619114108042e-05
-3.61721825021015e-05
-5.13728542871167e-05
-8.2435334515974e-06
-3.86789826089743e-05
-4.0477572070418e-05
-1.2533045802843e-05
-1.00944600382018e-05
-2.11383005620267e-05
-3.49825095327579e-05
-1.91534243734946e-05
1.097663352331e-05
-6.31058510564883e-06
-2.49871149056466e-05
-9.95686937164082e-06
-6.62211884549122e-06
-8.66882013383537e-06
3.32412439425336e-06
-1.39492457955582e-05
-1.56438262954898e-05
-3.75250347105256e-05
-4.91350280629154e-05
-4.29660201750791e-05
-2.75700872905873e-05
-1.27979176101642e-05
-5.30806432595157e-06
-2.33270051564834e-05
-8.32864626196239e-06
1.86906329146168e-07
-3.97479798797666e-06
-1.24915558983676e-05
2.92125995122067e-06
9.6172349096922e-06
-2.24638128012374e-05
-2.62001114725487e-06
-1.77857123394547e-05
-2.78497660046464e-06
-2.91723379895424e-05
-2.40885239605778e-05
-3.82714213167288e-05
-3.99761726224799e-05
-2.30734617953581e-05
-4.54163934911071e-05
-3.47315598910671e-05
-3.51476135836276e-05
-1.86524816503134e-05
6.38615830613023e-06
-2.17911594379037e-05
1.65430066760209e-05
-6.58231388648672e-06
-8.5877235914269e-06
-1.59556654693082e-05
-1.44781242173242e-05
1.36387088334574e-05
1.65484687598464e-05
-3.70824938737541e-06
-2.83451605485794e-05
3.95452400600904e-06
6.86862834835905e-06
-7.2800575891149e-06
-1.86811329103278e-05
-3.18768978710661e-05
-3.6710555897617e-05
-2.56621594067283e-05
-3.80294188240535e-05
-6.43937246284722e-06
-1.29001748534518e-05
-6.38505444904918e-06
-1.79379845466347e-05
-4.40878544178082e-06
1.09115732461542e-05
7.92177234298104e-06
-8.08171237826738e-07
-3.63404257224279e-06
-1.50444537418371e-05
1.64432060256772e-05
3.00671942884412e-06
-2.07106854223379e-05
-1.17678480680571e-05
-3.20034627200654e-05
-1.23791556884981e-05
-2.72823306329899e-05
-4.45049053918284e-05
-3.14441797940059e-05
-4.86553019031604e-05
-1.8100655642941e-05
-2.81710045306611e-05
-2.91178918156255e-05
-4.45662377336265e-05
-2.87673811899589e-05
-1.05497625653266e-05
-1.66893172486698e-05
-3.86535626579568e-05
-7.85384869303751e-06
-8.26197639904081e-07
1.09578285715476e-05
1.64882524911522e-06
-3.14971292093694e-05
1.66070982800701e-05
-3.9663092093485e-05
-3.22129269663808e-05
-2.79436678943656e-05
-1.57916072340233e-05
-3.00332702825936e-05
-6.69799864833651e-05
-3.75239660025036e-05
-3.02385867278232e-05
-3.32460050900978e-05
-2.44739607036754e-05
-1.69713964927753e-05
6.60496533849757e-06
-5.15123203523504e-06
-1.14750596381981e-05
-8.0865369206057e-07
6.84737961191407e-06
1.28086786265352e-06
8.13057365551128e-06
-1.54456178676759e-06
-2.40760183753223e-05
-3.00603564981648e-05
-4.85902895813429e-05
-2.30805963799874e-05
-4.41427910886763e-05
-1.3432718793036e-05
-4.08926307900625e-05
-2.48013971202707e-05
-3.47399912552429e-05
-3.76086441073917e-05
-4.42914502024387e-05
-1.88701790280991e-05
-8.34050011291211e-06
-2.18480738930119e-05
-3.23845576797042e-05
-4.46332325772565e-06
7.80615683504776e-06
-4.82594470726069e-06
5.24861216613244e-06
1.2192437571924e-05
7.36276318198325e-06
-3.00917494405925e-05
-1.44964283615016e-05
-8.59358922589195e-06
-1.3531146989646e-05
-4.32078868889884e-05
-2.78784278506028e-05
-3.09740959533042e-05
-4.37884406857261e-05
-1.67699161037236e-05
-2.81865539293389e-05
-1.31960127778123e-05
-2.47297117118998e-05
-1.30585933229737e-05
6.00297354617106e-06
-8.81522477700264e-06
-4.74265846563839e-07
-1.94961316567191e-06
5.4217306975113e-06
8.77444805092619e-06
1.84965527906899e-05
1.09286425223471e-06
1.02033814505937e-05
-7.27217476313224e-06
-2.16235719479248e-05
-7.93935448883112e-06
-2.45490207479868e-05
-3.09556212224731e-05
-6.18037200062544e-05
-5.07526528302102e-05
-1.56817192459921e-05
-2.0511567945309e-05
-3.49197093142023e-05
-1.71996336927131e-05
-1.02030891040997e-05
-1.76404812993845e-05
-1.09415884173519e-05
1.87842520433848e-07
1.47979151305794e-05
-6.22616938188611e-06
-2.46667296477764e-05
2.73547232894495e-05
3.14904682319364e-05
2.43385347040015e-06
-3.47788959461816e-05
-2.36903824019605e-05
-1.09393571095563e-05
-5.66519381855783e-06
-2.96395655167767e-05
-3.90811919070966e-05
-1.1212402917272e-05
-2.91629971030842e-05
-4.69249246349313e-05
-6.93851818123304e-06
-2.25297146830686e-05
-2.6730483747297e-05
-2.96898887313977e-05
-1.31573057453914e-05
1.6053508885247e-05
1.16196947622645e-05
-1.86232068818091e-05
2.55436072958388e-05
-4.15143607658732e-06
-1.91751939483498e-05
-2.33031873208211e-05
-2.24677211611753e-05
-1.21964692669732e-05
-3.91917544288759e-05
-2.90075443654432e-05
-3.60929638168952e-05
-2.27900430352083e-05
-3.30220851691296e-05
-2.85280986596714e-05
-2.40712298596406e-05
-1.96400169147299e-06
-3.62626038086051e-05
4.65040375250584e-06
1.78256265523081e-06
-2.18480709430699e-05
-1.52687381214286e-05
-7.39727027991559e-06
-8.76160590566096e-06
1.34975259735782e-06
-1.52798031649959e-05
2.11477094364823e-05
-7.51103426950479e-07
-6.11335861161622e-07
-1.795226407073e-05
-3.82908382402553e-05
-1.83653697816937e-05
-2.61778098464364e-05
-6.12199495369648e-05
-1.69771557735466e-05
-2.81942968528305e-05
-2.29993020749748e-05
-2.48309165980403e-05
-1.14987929816221e-05
-3.2400937076664e-05
-3.26202726783044e-05
1.11072046352665e-05
-9.10905456479242e-06
-2.35743295556677e-05
-4.10693566196675e-06
1.66733241046298e-05
2.25606872126677e-05
-2.32782141797437e-05
-2.10423130049646e-05
2.52128553444989e-05
1.78676475893246e-05
-2.11609840555096e-05
-4.03504789191137e-05
-2.82419422910772e-05
-2.9525196323417e-06
-3.40168427727618e-05
-5.4162371798198e-05
6.79309269021458e-06
1.68879895513482e-06
-1.93014040543689e-05
-1.35664407739932e-05
-3.73863631691204e-05
-1.7291561761182e-06
-1.44667231941475e-05
-2.61899527565679e-05
-2.01693516697323e-06
-3.98062522883498e-06
-3.58612124005523e-06
-1.37766480391081e-05
-1.18022232932901e-05
-1.96578152479062e-05
-3.32396972073974e-05
-3.86138577111467e-05
-7.97862927389408e-06
-2.1758491826172e-05
-4.32159156415775e-05
-4.6516653770306e-05
-5.01758722471643e-05
-2.78661084824849e-05
-1.6250700699209e-05
-1.24285411550229e-05
-3.54078590976394e-05
-3.37060006247176e-06
-3.69675490211882e-06
6.67730700460092e-06
-1.75746022540694e-06
-6.73176846209509e-06
-1.24102017913178e-05
2.32302029862842e-05
-1.19651257003088e-05
-5.94724855942494e-06
-9.37097446151654e-06
-1.79603697550467e-05
-1.68062528698105e-05
-1.81579321119161e-05
-8.89077051597652e-06
-2.02596325170706e-05
-1.31115754472689e-05
-4.22611998092363e-06
-2.98058083840867e-05
-2.52707727125025e-05
-1.06933226712412e-05
-2.44946343585729e-05
6.21238658343583e-06
-4.99723692969048e-06
-1.34642672301246e-05
-5.82325059251867e-06
-1.31250254232096e-05
-1.08416944229707e-05
-2.87695181493667e-05
-1.77758654029366e-05
1.00174901934917e-05
-2.85469199582823e-05
-3.40801881725606e-05
-1.68445571457244e-05
-4.56533460298928e-05
9.88208413575004e-07
-2.26993202947822e-05
1.34794684295212e-06
-2.20227142678133e-05
-1.95141250868586e-05
2.1029086042903e-05
-2.08992849451216e-05
-1.95519271513223e-05
-3.90313762029633e-05
-1.26790798384449e-05
-1.5552754009978e-05
-1.46954406513732e-05
-7.86109046407572e-06
-1.17783672815221e-05
-3.57045723561382e-05
-2.24149592064275e-05
-4.36443647309475e-05
-2.55945614074868e-05
-2.07400845078714e-05
-1.80851048821367e-05
-4.8394030669737e-05
-3.99023122829958e-05
-6.56850816409139e-06
-2.3077153165864e-05
1.2277581381947e-06
-3.18970170624541e-05
-1.0728343716591e-05
-2.50764594417862e-05
-2.64896626018429e-05
-1.51056222054126e-05
8.39744236673139e-06
-4.01425197841125e-06
4.13119537112234e-06
-1.29862330410722e-06
-1.02447284993473e-05
-3.94483379501702e-05
-4.28673894487998e-06
-1.41084351621513e-05
-4.75118228860555e-05
-9.21239767261553e-06
-1.57277410922818e-05
-2.73630851478459e-06
-3.72383438406253e-05
-5.57021201872992e-05
-1.18060502000245e-05
-3.10984241435715e-05
-2.81458840307571e-05
-1.11641906358569e-05
-1.64279972298404e-05
2.16325856783944e-05
1.0877452793717e-05
-9.77271466507141e-06
1.45619449792966e-05
6.73199826404788e-06
-9.36552039897037e-08
3.78840331061093e-07
-1.32545663266692e-05
-6.45932169388805e-06
-2.42479957146001e-05
-1.9198991903366e-05
-2.04946057454087e-05
-2.59433092480597e-05
-2.50408000827644e-05
-4.2729084346379e-06
-5.17739830120581e-05
-1.69878474847581e-05
-2.15541943476855e-05
-6.73763572121616e-06
-6.79308226230339e-06
-3.60804772264124e-05
1.03591171864612e-05
-3.35663079112476e-06
1.63427474355108e-06
-7.7789897860456e-06
-2.78504542742176e-07
2.82946441600299e-05
1.08048416172666e-05
-1.97239031118056e-05
-1.60170458602246e-05
-8.90585453290058e-06
-4.29162666959438e-05
-2.66534128459988e-05
-2.21256738102491e-05
-3.04477353930884e-05
-3.63023863110312e-05
-1.18156631817381e-05
-3.19629911013577e-05
-3.06228022177273e-05
-4.08002291300041e-05
-3.1245673670584e-05
-1.95196132304579e-05
-4.42580204133561e-06
7.47767510621433e-06
-1.50422922977599e-05
2.4257479309511e-05
8.98555774178161e-06
1.65541251484216e-05
-2.93391158620303e-05
-1.34695777739019e-06
-1.20439931698405e-05
-4.22250540110053e-05
-4.86186323899281e-05
-2.58282720196045e-05
-1.75175236319218e-05
-6.45373872406302e-05
-2.54799475981988e-05
-9.28299213034859e-06
-2.55139679841153e-05
-3.27718062165735e-05
-1.59420781949243e-05
-1.48851735045054e-05
-9.57287073945377e-06
-1.44718327437273e-05
-1.19556478468872e-05
2.10520022782061e-05
-9.66783639385335e-06
-2.49731261357531e-05
1.27255636676003e-06
-1.01633938558103e-05
-3.81850367390912e-05
9.94189527139451e-06
-2.65755836322156e-05
-2.12100379120466e-05
-4.12662239593916e-05
-4.22736628606715e-05
-2.56244250689902e-05
-3.4139163680796e-05
-5.36342037964042e-05
-2.59186797672662e-05
-7.44568899618314e-06
-1.02668883360255e-05
-2.29416263988419e-05
2.48713521802453e-06
-3.76729556517144e-06
-2.08813572380422e-05
-2.46406372861914e-05
3.87780451706863e-05
2.5692551615255e-05
-1.14687142299316e-05
-1.35031604362387e-05
2.9195953479448e-05
1.69531997091238e-05
-2.94496749027772e-05
-6.11841939285983e-05
-1.6754602215366e-05
-2.05974855584236e-05
-5.4051045297464e-05
-4.64443181638837e-05
-1.71274563436621e-05
-1.06935657138895e-05
1.06218112058829e-05
-2.91462206646073e-05
-1.99686105286182e-05
2.21093483675764e-05
-2.51374064542158e-05
-1.06287347857864e-05
1.94954930958651e-05
1.31665961417385e-05
5.43211910581016e-06
-2.34779906668786e-05
-2.08836455264352e-05
2.59721083996705e-06
-1.66254206152585e-05
-2.48764362028625e-05
-1.71459798483135e-05
-4.71753606574845e-05
-2.4479618255117e-05
-3.71123147750047e-05
-2.43002700049367e-05
-1.2433549546168e-05
-1.92041561157276e-05
-2.33935260792707e-05
-6.80688621455376e-06
-1.59789010125867e-05
8.43388900776009e-06
2.14844904750708e-05
-1.15394244998477e-05
-2.1102489443606e-05
-2.44316468554949e-05
3.59025970420904e-06
-5.88369141665115e-06
-2.70964212348451e-05
-1.47826017610293e-05
-2.54659344951392e-05
-3.27422909550581e-05
-6.52975798155224e-05
-3.07438631783769e-05
-6.59043757104815e-06
-3.56345148925048e-05
-7.82974590517788e-05
-2.52570627152026e-05
-1.01979611487387e-05
-1.48826730227625e-05
-2.61554287923029e-05
-5.39970113741912e-06
2.68510799393329e-05
1.19317335049871e-05
-1.11173654733667e-05
2.77934495033092e-05
-2.67978147705745e-05
-4.26567329907566e-06
-6.0845340065298e-06
-3.38783059401932e-05
-1.90619445953117e-05
-4.03191491495646e-05
-5.15273390736291e-05
-4.77913920006511e-06
-1.99056745276294e-05
-2.44788670755226e-05
5.12724612945559e-06
-3.64533057212968e-05
-2.70053089701282e-05
-4.19081308804663e-05
1.93434278489757e-06
7.97241557149167e-06
-1.24420353382142e-05
-3.73745035650971e-05
1.01174927902221e-05
2.40480513933383e-06
-3.07317889252607e-05
-5.73673409147665e-06
-1.05616195648915e-05
4.33769398898312e-06
-4.35319640482822e-06
1.54410525041579e-06
-2.11715816523979e-05
-2.5320036188629e-05
-1.48281470991796e-05
-2.85474462068994e-05
-3.17585309296062e-06
-1.81256376616914e-05
-2.04238760457417e-05
-9.61062601342521e-06
-6.515466448497e-06
-3.85296663012416e-05
-2.52576823225904e-05
-1.06665647709544e-05
2.49286609184156e-06
-6.64623041372393e-06
4.05731609071677e-07
1.8545542778933e-07
-5.1001839614325e-06
-6.98464236316899e-06
-3.49648968023484e-05
-3.57974126907379e-06
-1.27612809046718e-05
-2.17493314658691e-05
-4.3279420233998e-05
-1.87883674702676e-05
-2.10343287740451e-05
-3.13880712879734e-05
-4.84086165648968e-05
-3.66919412125066e-05
-1.49739267674341e-05
-3.58548857646924e-05
-3.01650482091792e-05
-7.86192752935317e-06
-2.10440799721566e-05
-6.694290339487e-06
-6.14055149926052e-06
-1.09209332552008e-05
8.21019134747999e-06
-1.07015777423481e-05
-9.92564273769621e-06
-4.38640343681247e-05
-2.27036518921526e-05
-2.20233903893036e-05
-2.3885628728897e-05
-4.63017337930805e-05
-4.09999446408286e-05
-4.27204654070162e-05
-2.15478360001476e-05
-2.06358118371647e-05
-1.74201829535143e-05
-3.05032376680645e-05
-7.19795441893338e-06
-3.09121335747745e-05
-3.02661237312242e-05
-1.31949382689937e-05
-8.00110429676886e-06
7.03158977515457e-06
-1.49976758729264e-05
-6.46689050202706e-06
2.11849231413969e-05
-4.0471204648812e-06
-2.17092778200869e-05
-8.55960030259771e-06
-4.79488602314433e-05
-1.18488112957667e-05
-5.19868381117867e-05
-7.39847771400086e-06
-1.98762277130571e-05
-2.45368767226583e-05
-3.63967378756696e-05
-2.55329086731375e-05
-4.44325759502403e-05
-3.87665649161012e-05
-1.79966714401166e-05
7.30039213085378e-06
-1.1339451789896e-06
-1.36727907102688e-06
-1.1218404319524e-05
-1.15190452539585e-05
-5.71698057230424e-06
9.26972543933203e-07
2.2923498096204e-06
-1.65175385519766e-05
-2.74498895513635e-05
2.06905343940082e-06
1.21106605659009e-06
-1.23311950438912e-06
-3.44901593178396e-05
-2.78004311694215e-05
-3.11001271015467e-05
-3.78237085659414e-05
5.33704677802387e-06
4.55869842061818e-07
-1.93658386307458e-05
-8.04442191130728e-06
-2.99533853497103e-06
7.5355750678779e-06
-1.89846479879749e-05
4.94669820710713e-07
-3.73073886162833e-05
-7.10198282283241e-07
-1.39444386142843e-05
-6.32522507613879e-06
-1.13766599985414e-05
1.1022322489578e-05
-1.13048319626352e-05
-3.76087572312238e-05
-1.99812271510073e-05
-1.67184620455352e-05
3.17706238379936e-06
-4.32406347725514e-05
-1.12371758488736e-07
7.8018068462403e-06
-4.7833366907309e-06
-3.94800353028305e-05
-6.25249506597136e-06
1.47379988233347e-05
-1.59531071007592e-05
5.30266821654017e-06
-3.39282498397812e-06
-9.93176486006127e-06
-2.56674512477985e-05
-2.54752029966331e-05
-2.13393347144832e-05
-7.33735665838542e-06
-2.85550506711219e-05
-9.87830692581008e-06
-4.40112670333198e-05
-5.02649433005084e-05
-1.90080185684849e-05
-3.87830493780028e-05
-3.41169068402165e-05
-4.55422909231278e-05
-2.59971935729429e-05
-7.86280975933184e-06
-1.17716748262254e-05
-1.16119705482139e-05
-1.64234414942386e-05
1.21914119519766e-05
-1.2717864484014e-05
3.48047916804981e-06
-1.34882200014881e-05
-1.89481405679817e-05
-2.82667119330573e-05
-2.89554803519214e-05
-2.64348983575159e-05
1.19377984387076e-05
-1.94271731895361e-05
-6.25671730198507e-05
-3.44443809427972e-05
-2.23846048750487e-05
-3.43847446883623e-05
-1.26593336377063e-05
-2.50558164670577e-05
-1.93736783201986e-05
8.51832740000253e-06
2.45550922682823e-06
3.53010516048191e-06
-1.47208122279001e-05
2.71187999147752e-06
1.63087293377469e-07
4.34096656089653e-06
2.3376284183831e-06
-6.93149604016952e-06
-1.1896929895312e-05
1.40046763152753e-05
-6.58197927839293e-06
-1.71230876129591e-05
-1.9304472330072e-05
-1.84861366399489e-05
-2.94942616808309e-05
-3.16182530814785e-05
-7.86411263730346e-06
-1.47331103514934e-05
-3.63459540883818e-06
-1.82298700381242e-05
-2.05861234078734e-05
6.04567308644664e-06
1.11459818790034e-05
-9.85154765101964e-06
-1.38026258385202e-05
4.27319190343111e-06
-1.26275915930301e-05
-3.02949824942683e-05
-1.51911763654193e-05
-2.69204716465459e-05
-4.36574123590069e-05
-2.94550568916063e-05
-3.11587477524305e-05
-1.74813510734658e-05
-4.7034066946093e-05
-4.00074299951012e-05
-1.88925777789103e-05
-8.43167581351234e-06
-4.35036885619779e-05
-2.69056487278796e-06
1.11438954723901e-05
7.18946247650651e-06
-8.91071165624322e-06
-3.47537954766003e-06
3.77841307383693e-05
1.02788293025508e-05
-9.60024008180252e-07
-4.01824506005254e-05
-3.4324078655217e-05
-2.06126817657419e-05
-2.43950192059683e-05
-2.9197783569953e-05
-4.83464885937246e-05
-3.03019436160561e-05
-2.74812877485195e-05
-5.10354861438383e-05
-4.98848525518437e-05
-2.04037566887674e-05
-4.65330747787036e-05
-3.27926245984208e-05
-2.66233879640567e-05
-1.82508112018208e-05
2.53021322380899e-05
6.4193988494613e-06
7.84742032468848e-06
6.41613546203237e-06
-1.36997805806058e-05
2.24630976320975e-05
-8.85244844294744e-06
-2.05611105005124e-05
-3.99655659883092e-06
-2.63262513712753e-05
-4.28349717980864e-05
-6.25782826911744e-05
-3.99193016319002e-05
-5.83859467602472e-05
-1.63599870258283e-05
-8.30353753241884e-05
-2.15371917796959e-05
-1.12484417484608e-06
2.04038421702124e-06
-7.64439272399251e-06
1.18915818035083e-05
6.70494028444077e-06
2.3622162195451e-06
2.16349232519531e-05
8.75519348515084e-06
2.9499252925528e-05
1.34041413486601e-05
1.00982736440829e-05
-1.38354060960694e-05
1.78851552117923e-05
-3.30218150073157e-05
-3.38576558922452e-05
-3.93228692934297e-05
-2.24762889864033e-05
-2.68614769094985e-05
-5.66479036238411e-05
-5.10925817229442e-05
-1.82782921023864e-05
-2.86940282586072e-05
-3.1554805631016e-05
-2.09559506848657e-05
-3.6393311146945e-06
-4.56724332259017e-06
1.95525997373276e-05
2.08307005123348e-05
1.72335525349294e-05
3.13860800201295e-05
-2.01118562712834e-05
-2.49327526433536e-05
-1.08149487091285e-05
-3.07279753475517e-05
-1.34690028333909e-05
-4.62986172685283e-05
-4.00449410333997e-05
-4.11266801142414e-05
-5.13433471134553e-05
-4.64703497304234e-05
-3.95743154462821e-05
-2.16785886819076e-05
-2.29650220865127e-05
-1.64263744977406e-05
-1.34520409544626e-05
5.38593258077583e-06
2.96542841739552e-05
7.94461059758814e-06
1.36426214753672e-05
3.35302227935684e-06
-1.07656873033319e-05
1.95928598200904e-06
-7.28789519114414e-06
-2.88760571292873e-05
-2.87691447070813e-05
-3.40558313257687e-05
-4.97265800589949e-05
-2.97008688962699e-05
-6.50480121514041e-05
-5.53798269552454e-05
-2.75562036792039e-05
-2.61045429015896e-05
-3.29434137553188e-05
-3.27054499710323e-05
-1.77977461478936e-05
-1.6808250012673e-05
2.02205757034066e-06
6.15662268449319e-06
-1.011591328476e-05
1.31863240237459e-05
-1.45921295450002e-05
6.4505053304699e-06
2.14585595778271e-05
1.46471309647314e-05
-1.03149664817424e-05
-1.66628193217607e-05
-5.19674441393005e-06
-2.51165503693775e-05
-2.66333494367693e-05
-3.10923086336701e-05
-1.87627778358836e-05
-3.45908752820247e-05
-3.52998217641709e-05
-2.25671295268775e-05
8.73445022306126e-06
-1.27532669251212e-05
-8.41467140385198e-06
-1.2249505152316e-05
-1.50162097106564e-06
6.76459168728942e-06
-8.70780107838098e-06
-2.2599928706085e-06
9.11509800969836e-06
-5.2855670521435e-07
1.0790904307583e-06
-1.59984227387234e-05
-2.71892619510097e-05
-4.29878900335397e-05
-4.37380137001388e-05
-5.89843399562192e-05
-6.23682992064699e-05
-4.06424473765797e-05
-2.66348840082105e-05
-3.95680663615066e-05
-3.21283091671408e-05
-2.25318499588916e-05
-5.53403609254381e-06
1.15761619440519e-05
2.0402399789553e-05
-1.67196752414015e-05
-3.82196359047465e-06
3.05223926881584e-05
-8.30807619829983e-07
-2.72805200832732e-05
1.34323258251009e-05
-1.73917946276861e-05
-1.66719649008202e-05
-5.37845732124716e-05
-3.52070553522633e-05
-1.90350659432806e-05
-6.36606317281829e-05
-4.31210490489026e-05
-3.20435764794956e-05
-2.79378267121275e-05
-4.37438704829667e-05
-3.19460976518711e-05
-2.90875667202849e-05
-1.10804078343057e-06
-9.26878442381545e-07
-1.91295795395991e-05
2.18385068824936e-05
1.57805840459648e-05
-8.5171995794033e-06
-6.93666161208256e-06
-1.14062908098588e-05
1.89102529969883e-05
-2.09828664914991e-05
-3.4074139624285e-05
-1.04560337406149e-05
-4.4575013302309e-05
-4.00566706071159e-05
-2.62376648375476e-05
-4.58446029986622e-05
-3.53897755348755e-05
-1.05597749261643e-05
-3.29329690005621e-05
-2.15576543006413e-05
-2.32221346585708e-05
3.77621653982276e-06
-2.09304331408672e-05
-3.32138362061927e-05
3.1500537408352e-06
1.07943263753005e-05
-1.53325355287352e-05
-2.5840156867993e-05
-7.98109462808454e-06
-1.75357825139455e-05
-5.50329916556066e-06
-2.63257093530947e-05
-2.86648676279868e-05
8.40953400537199e-06
-4.90009958229322e-05
-3.41924602731137e-05
-2.72176803658226e-05
-3.53421562267642e-05
-2.05173165068504e-05
-2.56853415893435e-05
-2.62878500925479e-05
-3.18842294926001e-06
3.71326657807028e-05
3.63739349797645e-05
1.2079493997321e-05
-7.01851495896406e-06
4.85827529183933e-06
-6.44156067248601e-06
1.02537105340797e-05
-1.92492089626382e-05
-2.06682442441558e-05
-1.12909498714238e-05
-2.26783142292682e-05
-1.62578642447021e-05
-1.99783532156483e-05
-3.66425055597255e-05
-5.45561266022465e-05
-4.41390941406643e-05
-4.28941122686758e-06
-6.74109465241598e-06
9.3435013467603e-06
-1.05560960652095e-05
-7.69862216071007e-06
7.56338374864745e-06
-7.38909301336425e-07
-1.14174043111193e-05
-5.23948963259353e-07
8.97637631935751e-06
-6.32434745516878e-06
-3.90470209042326e-06
-1.12056096022399e-05
-3.23845718973487e-06
-1.26859321321714e-05
-1.85834133158241e-05
-4.42808137578486e-05
-3.09867376604182e-05
-2.14238366977135e-05
-5.52057254817628e-05
-2.99979175026466e-05
-9.2487997256086e-06
-2.4774508131639e-05
-1.00062112787685e-05
-1.52792916577233e-05
1.11400620526841e-05
2.88343974240934e-05
-8.17918375296347e-06
2.46839871867435e-05
1.61543737715827e-05
2.26636272464174e-05
-9.14189590872681e-06
-1.93498702296945e-05
-4.12055094413491e-05
5.73574768641085e-06
-2.48022117071402e-05
-3.28802713937456e-06
-3.26475152363232e-05
-4.81500597468048e-05
-3.04197359693445e-05
-4.25870400697785e-05
-4.41414801939963e-05
-4.48654215962548e-05
7.1229746428249e-06
4.98683845673003e-06
-3.67310605288734e-05
-1.37439720538363e-05
1.57649586887254e-05
3.17674564123526e-06
-1.60532930705991e-05
-3.75376863119723e-06
1.96266773669305e-06
-1.43658570310456e-05
-1.22089162671178e-05
-9.88653816076982e-06
-3.08646838225221e-05
-3.63217709153939e-05
-3.90685906491464e-05
-2.34309327364209e-05
-2.06534710926522e-05
-4.38525027588419e-05
-4.44954735809695e-05
-4.83201643356216e-05
-2.54353787918479e-06
-1.99636455668642e-06
-7.16777495603078e-06
5.91341826638459e-07
2.50094029797241e-05
-3.6565888837044e-06
-1.35851518405315e-05
-5.21203107935162e-06
1.79836808733568e-05
4.20551445281968e-06
2.9054892044064e-05
8.95669935148512e-06
-2.05273990603311e-05
-7.91381962004804e-06
-1.81003997499105e-05
-4.22832288989091e-05
-5.27102064813875e-05
-2.79508268827121e-05
-3.62780651023057e-05
-4.48742881437635e-05
-2.6942204521993e-05
-2.93335037947346e-05
-2.73594720290349e-05
-1.9177335149414e-05
-1.65699917918012e-05
-7.16255077278608e-07
1.25986236176342e-05
1.84357215407431e-05
-6.84959394515775e-06
-4.45544065944166e-06
-1.11841976454246e-06
1.64868008536486e-05
-2.41582220133388e-05
-3.72002814725995e-05
-3.73743077951079e-06
-1.20688998576154e-05
-2.89373403992344e-05
-5.34798811209522e-05
-6.25373058499766e-05
-1.05066760155663e-05
-6.11332140648005e-05
-8.59372480751864e-05
-4.8564351190297e-05
-1.11964405029887e-05
-2.90061485398545e-05
-5.13249956201253e-05
-3.24744023133002e-05
6.91933785728845e-06
2.41871085258603e-06
-2.74227078601393e-05
1.78130274360772e-05
3.26885327730638e-05
-1.36388775547906e-05
-6.72742777095539e-06
-2.89630243455779e-05
6.08523779643322e-06
-3.17693747173734e-05
-4.20018918289185e-05
-3.03747700890087e-05
-1.44505452445555e-05
-3.00845740523766e-05
-4.65374596026472e-05
-3.0017654754519e-05
-4.95468742864783e-05
-1.42689023043773e-05
-3.54193181278281e-05
7.40178409483186e-07
-5.50911806910654e-06
1.20794355060835e-06
1.3065582038128e-05
2.49148889612168e-05
-4.23803646201136e-06
-6.16611949966528e-06
4.03489144577863e-06
1.86352907276495e-05
-7.86595609654294e-06
-7.09158439427199e-06
-3.77174752193208e-07
-4.29081164192446e-06
-2.5837091780968e-05
-3.99201399657361e-05
-2.32426910734582e-05
-9.53110509345625e-06
-3.71013071801954e-05
-4.90329776138027e-05
-2.1214563754565e-06
7.14998350385118e-06
-2.22958987088258e-05
-4.72879570959082e-05
1.64373182800556e-05
1.79261649557791e-05
-4.08664987341594e-05
-1.94203594452773e-05
-1.49381743680728e-05
3.2493059595309e-05
-3.29549081299565e-05
-2.80109127495645e-05
-7.21064455453213e-06
-1.74052616201299e-05
-3.79956488447206e-05
-6.69509059569759e-05
-2.98683393313047e-05
3.40227720417038e-06
-9.99099435552749e-06
-2.41925714935225e-05
-6.5636323388084e-06
-8.28412150765264e-06
-6.72455049177621e-06
-9.49193177819446e-06
-1.02927134656986e-05
1.86206998313964e-05
-3.77890428987186e-05
-2.23535715485238e-06
-1.3078819062806e-05
-1.73783523255523e-05
-5.15423712167851e-05
7.91352612877673e-06
-1.02711789901711e-05
-2.96910521582008e-05
-5.51309970661442e-05
-3.79976691046277e-05
-3.74896286574696e-05
-5.48402735510432e-05
-3.74595945367536e-05
-3.20933526640368e-06
-3.03221254641138e-05
-4.73366261596664e-05
-2.67692724118185e-05
1.1761615239809e-05
-1.95525271144558e-06
-1.76891259201737e-05
-3.13800864424647e-05
1.64340042553447e-05
8.09055055817381e-06
-2.50791414240368e-05
-2.16959685660675e-05
-8.93190628211061e-06
-1.9413019253263e-05
-3.69652020623753e-05
-3.97154714069468e-05
2.68379004271183e-06
-1.00046106854053e-05
-6.59104680780711e-05
-4.0554482716009e-05
-2.20238915804492e-05
-1.80177157054405e-05
-2.99925369661753e-05
-1.66936146043482e-05
1.14641758332032e-05
-1.7056724789829e-05
4.56891340302471e-06
6.49140159881137e-06
6.97016482074148e-07
2.17831153649262e-05
2.92109782501347e-06
1.49876406591947e-06
-6.14149185789829e-06
9.86903847107297e-07
-3.56809668579977e-07
-1.80581789771409e-05
-4.02798928407024e-05
-4.19403366258752e-05
-1.23433604299607e-05
1.00839749873953e-05
-2.92721580047809e-05
-3.35567408271253e-05
-1.52681581804205e-05
2.85869530393752e-05
-1.03689951824234e-05
-1.7844788447501e-05
-1.69340861698637e-05
2.2410407806496e-05
1.17205873722336e-05
-7.79993999054562e-06
6.60057614178594e-06
2.36072094165089e-05
-8.11117687038514e-06
-1.45713629631126e-05
-1.06040429508255e-05
-5.13715059552565e-07
-5.16548879024177e-05
-3.16964361179784e-05
-2.18548287981157e-05
-4.84246550227412e-06
-6.33078013315694e-05
-6.54928170493638e-05
-2.92785726814337e-05
-6.94722943362902e-06
-2.41933200652088e-05
-3.18612914804552e-05
-1.52019733110413e-05
1.80802321525111e-05
6.74906643880537e-06
-1.38266356209529e-06
-2.2005675239892e-05
-1.12306884821171e-05
2.3476611744861e-05
-1.26388482074434e-05
-7.79043198703483e-06
3.88708019955759e-06
-1.57898407258843e-05
-2.58693749482994e-05
-5.37826898524663e-05
-4.68568601942357e-05
-4.61889771221679e-05
-5.94017943631514e-05
-4.06922308882688e-05
-3.06090301160965e-05
-5.60954576760219e-05
-5.34054806913817e-05
-2.79698418774712e-05
-2.52773028933886e-05
-9.25820086917445e-06
7.23059830932878e-06
9.59186501264938e-06
-9.74978332134661e-06
-2.35352382114817e-06
1.95742921394757e-05
2.78598480512089e-05
-5.95293832059979e-06
-1.9219577205478e-05
8.74714487180877e-06
-1.99776815702214e-05
-3.47119092527839e-05
-5.32809203927981e-05
-1.20547833286925e-05
-3.86742682791096e-05
-5.87138240293652e-05
-2.7432702148584e-05
-5.34876980722949e-05
-1.19047584631637e-05
-4.7518985584385e-05
-5.3461173066509e-05
9.58846588153338e-06
1.88457122159106e-05
-1.48201652583981e-05
1.16387163578591e-05
6.89742105567174e-06
1.35917365309427e-05
-1.38655785903509e-05
-1.88997303767175e-05
3.76090277995598e-05
-2.59085381878718e-05
-4.17117500032618e-05
-3.34146335740764e-05
-2.37869542174134e-05
-1.75670165081591e-05
-2.32569179727542e-05
-6.96568014147931e-05
-1.02271312822428e-05
-2.02564971576146e-05
-3.1249861929643e-05
-3.43237067000282e-05
3.91318029700255e-06
-6.45341618436712e-06
-5.11241994894089e-06
-2.8707692548068e-05
5.32987784125521e-06
9.60152456955127e-06
-2.65587448805324e-05
9.58947277032172e-07
-2.30788184867992e-07
5.67883023491924e-06
-1.01991244739479e-05
-1.38197634469848e-05
-3.38367563951491e-05
-1.65447646330439e-05
4.195574196146e-07
-3.63002491264212e-05
-5.67797166688864e-05
-2.88718464855205e-05
-1.94256634667532e-05
-2.0404396631831e-05
-3.67335490429736e-05
4.44874110411217e-06
4.18667369789119e-06
2.01211530548795e-05
1.83300744711908e-05
-2.3258736680309e-05
-1.99093132081862e-06
-2.25697374999912e-06
-2.99761394161528e-05
-1.13174430212483e-05
3.21599872589379e-05
-7.92958118833277e-06
-5.35718565937425e-05
-3.17296890332434e-05
-3.46863351159809e-05
-2.44962119872091e-05
-3.52115837159176e-05
-6.29811373971225e-05
-3.92939341690973e-05
-1.82964806734122e-05
-5.51581279571306e-05
-2.73467232598669e-05
-2.81795429560444e-05
-1.58824434968369e-05
-2.79458189032712e-05
-3.15106492688839e-05
-1.11836719924644e-05
-1.44510487914885e-05
-7.16571336971586e-06
-5.34577225795287e-06
-2.229260412531e-06
-9.99946940173146e-06
-5.63403680113741e-06
-3.87869756314899e-06
-2.53468059662017e-05
-2.57454052379365e-05
-7.29507199466745e-06
-2.66666922909078e-05
-8.48940481623867e-06
-1.61305177184208e-05
6.42144839214518e-07
-1.60150313479659e-05
-1.46449418075527e-05
-1.24376076663593e-05
-1.01689867355737e-05
-4.55926887246832e-05
-7.39275539694206e-06
-7.96810204347816e-06
1.21946105158268e-05
1.34859471399396e-05
1.1647610702643e-05
-4.2931489972451e-06
-2.11056590192473e-05
-1.1428353054359e-05
-9.22258382760346e-06
-9.91362093995387e-06
5.66942979203437e-06
1.49990858724791e-05
-1.78537090849093e-05
-2.29385353148646e-05
2.67000528154121e-05
6.94390501238849e-06
-7.04489783078307e-06
-7.89744667301784e-06
-1.37206034863779e-05
2.36297711917248e-09
-9.52240286012369e-06
-1.81169068368747e-05
-1.31282610857312e-05
3.17647680497172e-06
-5.61701217835036e-05
-3.4084074703771e-05
-3.06245496708832e-05
-3.92485906589784e-05
-2.74808612902347e-05
-1.48736220715957e-05
-4.85904339027143e-05
-2.22447691204251e-05
-3.71932811322251e-05
-1.81058635020525e-05
-2.2016148286774e-05
-1.35745594483316e-05
-2.03378716814824e-05
-1.97343756557652e-05
-1.48380859157075e-05
1.92836836791513e-05
-9.24169927741651e-06
-1.80209400856452e-05
-1.81822852190495e-05
-1.48254221279198e-05
-2.10274888220987e-05
-1.74096739111081e-05
-1.98151886120323e-05
-9.03416978252907e-06
-2.94184815482565e-05
-2.95668983512617e-05
-6.37907575593378e-05
-4.10957570935258e-05
-2.38911635624884e-05
-1.8132357730243e-05
-3.07090637992172e-05
-1.25492818961696e-05
-2.3837941413224e-05
3.69860086480111e-05
-1.43067124922546e-05
6.32796255590583e-06
-2.37523078126938e-06
-1.29776979697087e-05
-1.74703066579146e-05
-7.66908159500585e-07
3.02509666559092e-06
-5.17328910757877e-06
-5.10738452020302e-06
-2.72896418505923e-05
-4.68441768549953e-05
-3.73586821300669e-05
-3.42410363101966e-05
-1.51697810159144e-05
-3.06531332652151e-05
-2.92075079353391e-05
-1.16917468222098e-05
-1.90674111445131e-05
-2.30450863087685e-05
1.29522045935882e-05
-6.63844873240862e-06
6.79313720911506e-06
-5.01398648930403e-06
7.54122870511114e-06
3.13260752321982e-05
5.6711471361854e-07
-4.14425785538186e-06
-2.50316289963951e-05
-5.2296276404815e-05
-6.89714122036928e-06
-2.01660809900525e-05
-1.34682022952092e-05
-3.90660454974971e-06
-1.73984186105816e-05
8.59191899676574e-07
-3.24112247322645e-05
-3.33031448799828e-05
6.78959181683784e-06
-9.36092900306836e-06
-3.31167228391482e-05
-1.39165099447191e-05
-7.10998560587464e-06
6.51774761304516e-06
-1.99110604469362e-05
1.03424272039357e-05
-2.23891405799336e-05
-1.57615779912012e-05
-6.5133660263283e-06
-2.69107193577543e-05
-2.64869050013468e-05
-2.0494032093876e-05
-1.33764175027365e-05
-6.73578446897161e-06
-4.78075250563155e-05
-4.97494875807676e-05
6.22252680110044e-06
-3.04088130336961e-05
-1.09695121950493e-05
-4.50379819772235e-05
-3.71791083094723e-05
-1.74964702225086e-05
-3.02954942115614e-05
-3.93578048607378e-06
-7.78570655850335e-06
-9.20559232457396e-06
2.07937285037625e-06
-1.8771598162733e-05
1.8574757568331e-06
-7.662244528311e-06
-1.92294959752757e-05
-4.45954254654607e-05
-2.56455387581633e-05
-1.77403133749564e-05
-7.01847770788967e-06
-4.1705190620583e-05
-1.87130713927956e-05
-3.6989261822473e-05
-4.6996343815858e-05
-4.05753741138218e-05
-3.29992443796356e-05
-5.58343742372871e-06
9.24177702495381e-07
1.00661027041319e-05
-7.67611978354641e-06
2.40059349837692e-05
-5.39123645764062e-05
-2.44209921074448e-05
1.85045300333418e-05
6.70646658752196e-06
1.92378859592593e-05
-8.99321780656607e-07
2.2920461423477e-05
-3.11083015055156e-05
-3.63681050300056e-05
-9.12413654744143e-06
-2.39161313216539e-05
-3.99809513896932e-05
-2.55785487647754e-05
-5.30056498255601e-06
-3.53314885949232e-05
-2.78786696472599e-05
9.12399255393327e-06
-6.17320953906254e-06
-6.07344824411562e-06
-3.64162647973037e-06
-2.44832302572066e-06
3.49157671681551e-05
-4.15324627851974e-06
-1.96646910461186e-06
-7.74095693046596e-06
2.37286596854531e-05
-4.32536763321842e-06
-3.56622788381791e-05
-6.6213698940349e-06
-5.70210265441534e-06
-1.7983380830708e-05
-3.47917322107078e-05
-4.21163049788952e-05
-2.06703499736108e-05
-3.80568239457649e-05
-6.02525162092764e-05
-2.81459005683792e-05
-2.00603240704518e-05
-3.592725263828e-05
-2.94293020097775e-05
-8.15036380777101e-06
2.12279604185607e-05
1.69271512094712e-05
-2.95597278142118e-05
-1.59876035279075e-06
-1.52263362272523e-05
6.62720816897492e-06
-3.62997983351289e-05
9.91620411837342e-06
3.21628613025183e-06
-5.69098558097219e-05
-5.38107262128034e-05
-1.81362286638772e-06
-5.67052561476275e-05
-5.48505619153832e-05
-2.04941993355463e-05
-3.6954315585798e-05
-3.79632752925356e-05
-3.59732386834987e-05
-5.85983468163658e-06
-4.41987594012803e-06
-2.23447504712436e-05
-2.05261355314887e-05
7.03878421153233e-06
-2.62487960887009e-06
3.43727856992222e-06
-4.15353254653563e-06
6.59732727505484e-06
-5.70576166115802e-06
-2.38012204453737e-05
-1.25648869617184e-05
-3.41977092947486e-05
-3.34481101626276e-05
-4.26852825424536e-05
-5.20798561151369e-05
-3.16237624508728e-05
2.04602397402668e-07
-3.17558270936755e-05
-5.82163686954532e-05
-3.18205178307772e-05
-6.88590046408519e-06
-5.57254514070186e-05
-1.38824861472201e-05
2.79417619296582e-05
-4.64631817009317e-06
-2.35119300980101e-05
6.10021809763978e-06
1.86909294526986e-05
-1.01883419450779e-05
-9.60243209734397e-06
9.18437935857375e-06
2.12119832008844e-05
-9.7852844772087e-06
-4.16677953859703e-05
4.64134451808794e-06
-4.60203347755811e-07
-2.67314033333398e-05
-3.75904564423193e-05
-1.03991804603174e-06
-6.80201736844103e-06
-2.16010876214429e-05
-2.19518899025549e-05
4.16874560485892e-06
1.83336513556868e-05
-2.00150199115505e-05
1.85837192777445e-06
1.57519213964646e-05
-1.92494576379953e-05
-3.68624636239879e-05
1.59259393605247e-05
1.01977370382829e-05
1.75597776663001e-06
-1.96209934622366e-05
-7.67108711387084e-06
-9.70286704681588e-06
-3.22010786005081e-06
-2.25924498504043e-05
2.10347175392968e-06
-2.04588150436513e-05
-3.51047944868552e-05
-3.48549627162075e-05
-3.79574956084042e-05
-1.05689475769932e-05
-3.55085348540368e-05
-1.63495067810317e-05
1.63345731062892e-05
-1.09946205011494e-05
-1.21089099722243e-05
-5.1309557687524e-05
1.05523720959841e-05
-1.13804935343918e-05
-2.05016749885946e-05
-4.9872111789007e-06
2.7823401090391e-05
-1.75923472348379e-05
-2.04155465993594e-05
-2.67469569056309e-05
-8.75007780135886e-06
-4.16632547674569e-06
1.18114095671506e-05
-1.93218395905005e-05
-1.86246528367375e-05
-3.55875421316941e-05
-3.01407515600404e-05
-6.38002921828399e-06
-1.03181063093193e-05
-2.63896804999916e-05
1.81134077634031e-06
-1.85234365020315e-05
-7.72172881979281e-06
-2.31288563029861e-05
-1.50219521886404e-05
2.00567017535286e-05
-1.74041979036703e-05
-2.63847763264468e-05
-1.96430610871751e-05
8.7238524014768e-07
4.98961338830715e-07
-3.72301567682265e-05
-2.44062189025045e-05
-2.99287085416161e-05
1.46659044988082e-05
-3.39797251990542e-05
-2.25562985758736e-05
-7.83426675143119e-06
-2.49955405986802e-05
-3.13203669727949e-05
-6.83124686374497e-05
1.18762446276188e-05
7.60319000285393e-06
-7.73167070532112e-06
-1.10499016326055e-05
-2.03847821988316e-05
3.95106106471991e-06
-1.53078984380712e-05
2.63955194597449e-07
-5.2577435244514e-06
2.22103359090628e-05
-1.36943877687845e-05
-3.6485477480351e-05
1.46811382722501e-05
-8.71928374143763e-06
-2.7354786338435e-05
5.50577394894204e-06
1.25776366645583e-05
-1.31760764362165e-05
-4.44095291454167e-05
-8.64713537245105e-06
-8.77007502903334e-06
-1.83517678776325e-05
-4.95020374125948e-05
-1.44042873890117e-05
-6.33083175427879e-06
-4.81506665495644e-05
-2.38619485731353e-05
-3.73778441229903e-05
-8.2046342690151e-06
-3.18198026784486e-05
-1.49367751158005e-05
-8.29449672442094e-07
1.07680456333225e-05
-1.90208829608118e-05
-1.39001333145061e-05
-7.19936823178775e-06
6.86087089836498e-06
1.22240837267622e-05
-1.54001307977145e-05
-2.11658552839981e-05
-5.04202347800677e-08
-2.8349986345018e-05
-3.86761695978954e-05
-8.93929167803934e-06
-2.54228973729671e-05
-2.11554091267337e-05
-4.43211238597977e-05
-2.12509030870563e-05
9.97672832166475e-06
-1.34299008430599e-05
-3.46108512685627e-05
-8.09113465233134e-06
-3.06859976791859e-07
-4.23692356879522e-05
-1.34427889804507e-07
6.82091036577602e-06
2.70270675227537e-06
-3.25846913465907e-05
1.37041038074644e-05
1.08364033175653e-05
-8.19495399635686e-06
-5.72050373767652e-05
1.71417847674526e-06
-5.73401013504542e-06
-3.10316677724725e-05
-1.28650090338976e-05
1.25778428562859e-05
-8.22443757298995e-06
-3.8192654812613e-05
-4.79188124990349e-05
-3.25721760808803e-05
-7.63578597969043e-06
-3.93847285956341e-05
-4.20456918722051e-05
-9.52806813562364e-06
-1.06441738549414e-05
-1.94405832860884e-05
-4.46419004353154e-05
-1.92304977389002e-05
1.51059498164215e-05
-2.01677573299462e-05
-2.85911772173144e-05
1.80047915456344e-05
1.05651274719711e-05
-1.98483738462133e-05
-1.95784066024213e-05
1.8119047035348e-05
-1.66791724339496e-05
-3.85617445325849e-05
-4.1822157604611e-05
-2.24103408852763e-05
-2.26666929551288e-05
-2.95257696237065e-05
-2.39856156891999e-05
1.67324409958749e-05
-1.7308313953389e-05
-2.53910342797406e-05
-1.52994803193541e-05
1.22367446064941e-05
-6.53896495946729e-06
-7.89080509758024e-06
-1.18697158740574e-05
9.4803838712803e-06
-1.13748047408038e-05
-6.02724440976392e-06
1.82853171178536e-05
-2.68449604354124e-06
-3.35771951863054e-05
-1.26252568200099e-05
1.96383467966472e-06
1.13696289332385e-06
-9.25422240200687e-06
-1.46765087560936e-05
-4.27026626127406e-05
-2.30404379404092e-05
-6.67959836404065e-05
-3.44407986521589e-05
-2.27688806988778e-05
-2.23626091170972e-05
-5.50861324723408e-05
-3.07684892426052e-05
6.89867432921664e-06
1.37865080259954e-05
-1.74924215465987e-05
-4.8677383467745e-05
-1.24701395897837e-05
1.30546463129357e-05
-3.07390175435778e-05
-1.33315192698516e-05
3.84819389273908e-07
-1.34901279658919e-05
-3.12703919971231e-05
-3.13872966797117e-05
6.86371498417526e-06
-9.15534615855e-06
-4.50787752373987e-05
-2.01983574800191e-05
-2.83338848831112e-05
-2.08130099204137e-05
-4.67046521043539e-05
-5.91039309350481e-05
-3.43935722394305e-05
-1.6721455530645e-05
-4.26247515824685e-06
-2.1192217973126e-05
-2.07028738051851e-05
4.5063538189116e-06
-2.36263417384361e-05
-3.0884857349237e-05
-9.14556782462636e-06
1.70333196157953e-05
7.75942828909022e-06
-1.74769095312518e-05
-2.60232421338269e-05
-1.9784097760315e-05
-3.35897679466057e-05
-3.66039780435069e-05
-3.12283003261365e-05
-2.99019729168166e-05
-2.96996839779904e-05
-3.94190934159686e-05
-1.86351734629104e-05
-2.29026547474713e-05
-1.32610403719451e-05
-1.73558770579609e-05
-4.97175742878575e-06
-2.84071857697903e-05
-1.24536800468513e-05
1.01934123192788e-05
-1.79453923639362e-05
-1.22485148829158e-05
2.35864300118925e-06
-2.69400551532852e-06
-1.97393288991141e-05
-2.73208613715783e-05
3.16806234387168e-07
1.4152400881648e-05
-8.49069295842635e-06
-3.92253339386447e-06
-3.2336330890943e-05
-1.06159302493382e-05
-5.42344793392103e-05
-3.25928705472859e-05
-4.70234445444647e-05
-1.18773180476158e-05
-2.39805262444839e-05
-2.88309471042103e-05
-1.56890780253252e-05
-2.52283939260945e-05
-1.52887794429346e-05
-1.63304861078321e-05
-1.59975893057872e-05
5.42732708440283e-06
-6.48590192461051e-06
-2.85899218160796e-05
-7.258000314878e-06
1.5301473220455e-06
-1.77467207263772e-05
-2.96916351925723e-05
-2.6219965929776e-05
-1.13751143357801e-05
-3.70723382880152e-05
-2.30829919058329e-05
-2.82465252855793e-05
-1.4069124764662e-06
-3.57580409094604e-05
-1.55027265785606e-05
-6.72816728414116e-05
-1.48437654485233e-05
-2.68837880535848e-05
-3.49369582156652e-05
-1.86182027714045e-05
-2.42890723087549e-05
-1.71304843161445e-05
1.61769335035725e-05
3.79100059563968e-05
-7.54755027527692e-06
-2.39419631875313e-05
-1.65721741969621e-05
-6.4078461894469e-06
-3.2228540397998e-05
-4.6304273850312e-05
1.42863553237693e-07
9.26700749890735e-06
-3.69607838272766e-05
-4.41670669447664e-05
-2.78407804682745e-05
-2.72228396678057e-06
-2.56135966642628e-05
-4.8008683067198e-05
-7.58441636908014e-06
2.18042563746886e-05
-2.43042531328703e-05
-3.78412061731739e-05
6.21125153868195e-06
-9.64873691739256e-06
-2.22761733971324e-05
-4.34977894292007e-05
-2.33129679557477e-05
-1.19909724092626e-05
1.19056743020137e-06
-1.35273431034318e-05
9.77027281928983e-06
7.82179399429236e-06
-1.76543412240137e-05
-1.49484702038969e-05
1.21148930755491e-05
-6.34120905058929e-06
-2.48377717836357e-05
-3.1911380996954e-05
-2.17091061760248e-05
1.25347182237687e-05
-1.4100376183999e-06
-6.01415166766311e-06
-3.66093462629356e-05
-1.01840728290958e-07
-1.662118968366e-05
-1.92940381707707e-05
-1.76821522156432e-05
-9.53268240929384e-06
-4.71211437672388e-06
2.66691221069086e-06
-1.15086592541951e-05
-8.9397575101952e-06
1.98973514876217e-06
3.59561112657079e-06
2.36030845488579e-06
-3.88082828046419e-05
-2.35345302396789e-05
1.46678170612302e-05
-3.73957456697617e-05
-2.5363362373092e-05
-4.26901488317026e-05
-2.70545541786445e-05
-9.58408753514854e-06
-3.01678078287991e-05
-3.82147201311154e-05
-2.07949572918322e-05
-1.0562674100258e-07
-3.83384030569976e-05
-1.53119350973684e-05
-1.47782921494521e-05
4.55454559357996e-07
-4.92704211393444e-05
-3.3402594274737e-05
-1.37501889363592e-06
1.86739868814976e-05
-3.10385501458278e-05
-3.26937653078721e-05
1.46938798552931e-05
-2.19399225179443e-05
-4.12272896648363e-05
-3.32504606176919e-05
2.90579682834043e-06
-2.19253396483058e-05
-3.83090624365179e-05
-6.68049001209634e-05
1.81832302750179e-06
-1.61103365139564e-05
-5.13399859502702e-05
-2.50774430915477e-05
-1.24626541717591e-06
7.4753416644586e-06
-6.08021890529009e-05
-9.68779735027069e-06
-8.06689296122993e-07
-4.93029840164804e-07
-4.52761656295512e-05
-2.05561438570709e-05
1.55226919333927e-05
-2.14693311714176e-05
-4.05985705884839e-05
1.46850336404474e-06
-7.64548743941597e-06
-1.64400524456005e-05
-2.34920904319634e-05
1.73313024286883e-06
-2.13328347039287e-05
-5.08491625081124e-05
-4.48017589723625e-05
1.63567043560627e-05
2.67613912922054e-06
-4.23687330226619e-05
-2.94960648053163e-05
3.24085436817526e-06
2.03361313328933e-05
-2.35560505125314e-05
-2.9107862221533e-05
8.40159808241594e-06
1.98828421965654e-06
-2.0587536305455e-05
-2.37289853140111e-06
-8.42070435737231e-06
-8.89231410651375e-06
-2.50738978426355e-05
-4.28348668011061e-06
1.77818350347574e-05
-2.29637296213985e-05
-6.40882847600988e-05
-1.99300739538144e-06
-1.7002746567068e-06
-3.60842132212518e-05
1.17796062596282e-06
8.38204992357843e-06
-6.72845593778472e-06
-2.19308177299006e-05
-4.16369285707557e-05
-1.25212628517514e-05
-1.36248709798304e-06
-3.47681234302671e-05
1.70466964613027e-06
-2.39497943304936e-05
-1.57482548877496e-05
-4.24877046624594e-05
-3.5710509709498e-05
-3.90645169322304e-05
4.93099224204678e-06
-3.67528699093407e-05
-1.40303933073387e-05
1.03738518295856e-05
-1.93439382882044e-05
-2.76567781388759e-05
-3.50239114403607e-05
-3.89597698705356e-05
-2.97050202457844e-05
-3.94666864140483e-05
-3.39769947236156e-06
2.24860781453762e-05
-1.32397250977194e-05
-3.97370559294405e-05
-1.83216804676032e-05
1.96840185089134e-05
-5.67654670095627e-05
-2.88105631986448e-05
4.11804997395371e-06
1.25217017047921e-05
-1.22475467499631e-05
-6.22155518632041e-06
-6.52072099951006e-06
-1.32759638834569e-05
-2.29220903307203e-05
-3.04674045196097e-05
-1.61866640171329e-05
4.84819031544257e-06
-1.6881092354338e-05
-5.74765220353189e-06
-2.15804827937022e-06
-7.82822233414937e-06
-2.36328902680569e-05
-3.30290203728516e-05
-6.14548991916214e-06
1.06795035268118e-05
-8.90052029843008e-06
-1.06703164247689e-05
-7.37279031197834e-06
-2.85173199308212e-05
-3.80150022365975e-05
-2.58371365147006e-05
-1.98832524322054e-05
-3.88246063070519e-05
-3.36750817587178e-05
1.51398808238581e-05
-9.53300096935075e-06
-1.29999539699155e-05
-2.36679074607191e-06
1.58387723055778e-05
1.4383887220056e-05
-1.75855239497174e-05
3.9656999684419e-06
-1.04380651951776e-05
4.79539573072183e-06
-1.64055514809815e-05
5.8573648544494e-06
-1.10464868442202e-05
-4.35453595398193e-06
-4.64761687019135e-06
-2.27312230627764e-05
-2.87636078413113e-05
1.00953808107738e-06
-3.75591024688629e-05
-3.72656815954072e-05
-4.5120522973375e-07
1.10526494987481e-05
-1.33157733548185e-05
-2.78048200557294e-05
-2.38409059631426e-05
-1.51326894340879e-05
-1.32198366145501e-05
9.55166300763296e-07
8.6569645782043e-07
-6.57778488264211e-06
3.47328640562297e-07
-1.632769558036e-05
-1.7663086808542e-05
-2.97993996303433e-05
-4.34216395008769e-05
-2.10426355267306e-05
-1.84907028938927e-05
-2.4181228847293e-05
-1.02475752338797e-05
-5.25683220280861e-05
-1.76825722291101e-05
-2.40485154911697e-05
5.00690755104143e-06
-8.79963467174138e-06
-3.54161076062759e-05
-3.26527155613144e-05
-1.02548720416002e-05
4.14077761503704e-06
-2.11324672722413e-05
3.91014004543782e-06
-1.70138905921315e-05
-1.33995762501028e-05
5.13372354604801e-06
-1.04271378323045e-05
-1.61698343245677e-05
-4.05195281959473e-05
-3.49332456154994e-05
-2.33392182142165e-05
-5.61601188721743e-05
-6.52026812551621e-05
-2.032557368802e-05
1.09453513871588e-05
-3.48759140628733e-05
-2.05382538222235e-05
-5.13020389929173e-06
-1.39548164348119e-05
-1.34898072922683e-05
-1.0655916880961e-05
-3.03747729511013e-05
-1.24542751480289e-05
-2.32478403635545e-05
-1.53379116628371e-06
1.92208379843677e-05
8.9010206415714e-06
-1.93468201531409e-05
-6.10409138816512e-06
-3.14438810951809e-05
-4.97730420566587e-06
-1.76842587313028e-05
-2.55006160171246e-05
3.62874429928464e-07
-4.30226585467126e-05
-3.16615853193194e-05
-1.63673051949834e-05
-2.96028029966206e-05
-5.56540091005613e-05
-4.20990336917979e-05
-2.7108120095137e-05
-3.74401224076013e-06
-1.2653883575622e-05
-3.24549414899195e-06
1.12064007868415e-05
-1.10802503794194e-05
-1.86266772089786e-06
-7.92815055234122e-06
-8.86714497928644e-06
-8.44680988406359e-06
-1.76431195472429e-05
-8.74363531342006e-06
2.2988831877438e-06
-2.52633636100837e-05
-2.19075911681708e-05
-7.3666971522395e-06
-2.21024573631662e-05
-5.0565515844066e-05
-6.3731632055726e-05
-1.40489527805127e-05
1.95628941469921e-05
-5.18407543429461e-05
-2.90640998019472e-05
1.09643885152307e-05
-2.7868126846391e-05
-3.40977845360159e-05
-2.09279078236817e-05
1.99535651798847e-05
-1.60669740053748e-05
-9.67348978231102e-06
-4.55103354989586e-06
4.97138037304062e-06
-8.86267770539069e-06
-1.19233659547744e-05
-2.91898385259548e-05
-2.68507212243639e-05
-1.84270089493416e-05
-1.96135310865911e-05
-2.45468240748017e-05
-1.12337356776391e-05
-4.1021508419396e-05
-5.75757094426185e-05
-3.2560749928238e-05
-2.51562521353929e-05
-1.9883096641964e-05
-3.82109458475035e-05
-3.45357224163161e-06
-7.69861129438406e-06
-1.60664578595318e-05
-2.60427057479387e-05
-9.89309349613442e-06
-1.7988858116693e-05
-2.46281316367418e-05
-4.36513026031773e-05
-7.69096210770808e-06
7.14847942708369e-07
-1.61686094009813e-05
-4.42287133589817e-05
-1.73189155634111e-05
-1.46813410297615e-05
-3.29792483691998e-05
-1.41845530822039e-05
-1.11143828148669e-05
-2.19794413342398e-05
-3.33244755681236e-05
-2.30325126740086e-05
-5.05764249598115e-05
-2.92464601571316e-05
-1.71873265761944e-05
-1.91043785869366e-05
2.30099337891411e-05
-2.07977021084919e-06
-7.5650683972812e-06
6.34069657894682e-06
-1.72223812789212e-06
-6.1593175031575e-06
-5.59503166030083e-06
-1.47983601434795e-05
4.23771763860689e-06
-2.18082133266624e-05
-2.53684283962298e-05
-1.70219890935304e-05
-1.46900480735857e-05
-2.19879310081351e-05
-4.39527450533743e-05
-2.29555645583377e-05
-1.56411416588437e-05
-2.78050613431833e-06
-3.40698855210663e-05
-3.49109969044885e-06
-7.63457439158289e-06
-1.3680109413927e-05
-3.9959745129482e-05
-4.60445262105016e-07
1.62877135651064e-05
-4.4186469032517e-05
-3.27144751935407e-05
-2.64682849600898e-05
2.21350066561689e-06
-2.03954987131958e-05
2.04595917025408e-07
3.30721008818015e-06
-1.40132743812556e-05
-1.4192430354828e-05
-2.68189612487471e-05
-1.86762850924821e-05
-2.49138699738977e-05
-6.22630500701611e-05
2.49611340180653e-06
-8.80121064308554e-06
-4.58566958916041e-05
-1.31493129246598e-05
-2.64781470210748e-05
-3.2265045156543e-05
-4.03112052606954e-05
-2.35065716841222e-05
-8.66516276171655e-07
-6.40079568306947e-06
4.99113978744928e-06
-2.40941224097601e-05
-1.84244430004262e-05
3.12675150350514e-06
-1.01950505465789e-05
-1.23139320690747e-05
2.91237921143344e-05
4.42719186128466e-06
-3.34841854522905e-05
-2.88688235346657e-05
-6.37783591752132e-06
-2.95959079314663e-05
-4.63290477420121e-05
-4.81837282013008e-05
-3.02315724729381e-05
-5.21311285034826e-05
-4.9969601994901e-05
-2.43689264551865e-06
6.60207406736181e-06
-7.20222722139044e-06
-3.21359227407701e-05
-2.13774930537093e-05
1.73476160045983e-05
-1.09064944141895e-05
-1.88738346350624e-05
2.14528862356258e-05
1.87956479904072e-05
-4.84154927822354e-07
-6.31506566969166e-06
-1.5410991486096e-06
-7.29521584694782e-06
-3.51261514934624e-05
-3.08230429830376e-05
6.38803114139007e-06
-1.51450468019615e-05
-1.33322255001448e-05
-4.09690859263867e-05
5.27218800092933e-06
-3.99091984883508e-05
-2.22318475843567e-05
-3.82747171708843e-06
-6.13263865492302e-06
4.15796480016207e-06
-1.82323174477953e-05
-1.55447472667894e-06
2.98675656612535e-06
-4.32657572063833e-06
-2.66507743200963e-05
3.08132675904465e-05
-2.25258638302295e-07
-1.50373202042092e-07
-1.04844734639593e-05
8.35095796616078e-07
2.4915916938624e-05
-2.77183243112225e-05
-2.34764799825251e-05
-2.12245601476389e-05
-1.4896700886477e-06
-3.93388057992567e-05
-3.64278969205839e-05
-2.53521153547252e-05
-3.72284261745052e-06
-1.85839014409429e-05
-1.54824496582169e-05
-3.03375162298903e-05
-2.24312387354963e-06
-1.07681182441761e-05
-2.14438307484456e-06
-4.15789589186882e-06
1.12567998995397e-05
5.02821352886288e-06
-2.77917360130401e-05
-2.50990310900586e-06
-2.25238501353133e-05
-1.57138045314574e-05
-2.06074886335338e-05
-3.40538519570734e-05
-1.89494629498947e-05
-2.30513699250109e-05
-3.2470539856228e-05
-3.58503304013459e-05
