# Supplementary material for: Research on computational propagation and identification of mine microseismic signals based on deep learning
Source: PLoS One. 2025 Oct 22;20(10):e0334641. doi: 10.1371/journal.pone.0334641 (PMC12543183; doi:10.1371/journal.pone.0334641)
Supplement: S10 Data — (ZIP) [file pone.0334641.s010.zip › 000101100001414.xlsx_0.txt_24.txt.txt]

1.47335139309273e-05
-2.10026188379477e-05
-3.84405830655751e-05
3.89171782787678e-06
3.23775353571989e-05
-1.27119675312985e-05
-4.34202731295336e-05
-2.10456923195152e-06
-7.38759275190659e-06
-1.51151521565152e-05
-2.23295755474177e-05
1.25954966332556e-05
-2.43457734948952e-06
-1.7963145463245e-05
-3.08882088368054e-05
1.96611986139419e-05
9.60879675223477e-07
-4.87631275607895e-05
-2.39138841246896e-05
1.00971396646811e-06
-4.55433865126401e-06
-1.96415909582993e-05
-3.30169464067498e-05
3.38135570375216e-06
-6.20314295760927e-06
-3.61282666534099e-05
-2.03869409478055e-06
4.50457148367814e-06
-8.6492258615625e-06
-4.69923918358022e-05
-3.10902770862889e-05
-7.65264932971864e-06
-1.75626906014593e-05
-2.92178280323632e-05
-9.90044227796674e-06
-4.6121098117078e-06
-3.70557626188068e-05
-7.0802733629569e-05
-9.25709096678655e-07
5.8854944013878e-07
-3.16503356918051e-05
-3.85101432347386e-05
1.0633229068294e-05
2.91445942746262e-05
-2.4092305286208e-05
-2.39006418578116e-05
-2.37569030762908e-06
1.34593691942348e-06
-6.52393855317963e-05
-2.84333614554382e-05
-1.02617525283869e-05
-1.76784099623838e-05
-4.1716349348366e-05
-3.55178264376065e-05
-1.40795786004835e-05
-1.22357419105604e-05
-7.93152672415925e-06
-4.27659074183613e-05
-1.68014481607452e-05
-1.39380643529255e-05
-3.54271209325396e-05
-1.59980149104492e-05
1.77061790619713e-06
-4.44265507237106e-05
1.24072317811859e-05
6.51792462302686e-07
2.19045586015733e-06
9.05346204012643e-07
-2.1280844795771e-05
5.04260076636806e-06
-1.22346589374712e-05
-2.2059074910851e-05
-4.46925382143692e-05
-8.44285196289057e-06
-2.54259657401223e-05
-2.55828779075657e-05
-2.16776729028856e-05
-5.18902516813945e-06
1.53370171091483e-07
-1.40223462573517e-05
-8.8424580574675e-06
5.48021949926467e-06
-8.56507887209636e-06
-2.76167048832648e-05
-5.99163297705191e-06
1.96847730500305e-06
-2.7314180868368e-05
-1.7799472403648e-05
-1.84272492610724e-05
-2.18334365558129e-06
1.07234076766177e-05
-9.02626737567103e-06
3.84034817438803e-06
1.29280590689064e-05
-1.0948825566171e-05
-5.4116034749567e-05
-1.69410585669883e-05
-9.5216686248542e-06
-2.31030467578709e-05
-2.56923704506924e-05
-1.79361947957489e-06
-2.8015097964173e-05
-2.3592786780824e-05
-5.251479567941e-06
-8.56565850457298e-06
-2.25834256768871e-05
-2.62709581838748e-05
3.96449319427789e-06
1.53943453904179e-05
5.87584478695978e-06
-1.84601844240186e-05
-9.14387285607832e-06
-2.0564287049085e-05
-1.39790767359187e-05
-5.73832438141234e-06
-2.52387560539715e-05
-1.39333503029027e-05
-2.30612503639035e-05
-2.33102904021842e-05
-3.01685121116867e-05
-2.79417956321187e-05
-2.7197762655604e-05
-3.76337475587362e-05
-4.3906878018632e-05
-1.95934231432263e-05
-1.29134774140748e-05
-8.30763871916423e-06
-2.88749933606049e-05
7.3580244701345e-06
-3.06803182383372e-06
-1.39127619252762e-05
-3.33874106150803e-06
2.54924747568942e-06
-1.73143552281051e-05
-2.01929817076733e-05
-1.68910155071329e-05
-2.62198494436355e-05
-5.9256554772508e-05
-2.89330650483348e-05
-2.42517837436814e-05
-2.16317849929331e-05
-3.24992251775714e-05
-3.40401560816995e-05
9.9777112346025e-06
-1.31955963490607e-05
-5.1191712965564e-05
-1.47512427844182e-05
1.88705619835605e-06
1.00377672057688e-05
1.01935387927003e-05
-1.75177997152091e-05
-2.31350609255178e-05
1.0093579975204e-05
1.33032917628226e-06
-2.32307480805265e-05
2.20032835417524e-07
-7.6370154601561e-06
-1.99608483335416e-05
-1.9088452496429e-05
5.91191450202479e-07
-3.34395344843348e-05
-5.94419354888567e-05
-2.44540693400886e-05
-8.10540832514214e-06
2.80988291483506e-06
-2.37852501289631e-05
-2.55466909219331e-05
1.13342212883551e-05
1.51710752308497e-05
-2.0329880872375e-05
6.23011203609778e-06
7.73511873344967e-06
1.61812913365939e-05
4.12243275239887e-06
1.47949006112233e-05
6.02971114212319e-06
-6.50478114604435e-06
-1.2293542896898e-05
-1.64035033060228e-05
-1.82926004466749e-05
-1.96359630968438e-05
-4.02938491170582e-06
-3.7352970104656e-05
-3.9059750365542e-05
-3.5555675250803e-05
-4.33948006118677e-05
-2.46410458497823e-05
-3.5418637227401e-05
-1.40936945156669e-05
-6.56528101208305e-06
5.5343097469911e-06
-2.35821370679162e-05
-1.6915175029836e-06
1.29246069869558e-05
-1.33787251949059e-05
-1.07510150771527e-05
-1.53796173964019e-05
-1.52684777889118e-05
-3.09005694449308e-06
-1.99324679735361e-05
-3.68592187768128e-05
1.81506505044381e-06
-1.29074823517454e-05
-3.46537833949347e-05
-3.25356657562104e-05
-1.61329955095766e-05
-5.12898141441503e-07
-2.08355701404669e-05
-3.64984851835306e-05
-4.46039665096466e-05
-2.28188570763143e-05
4.32311778449009e-06
-1.66274414197639e-05
-1.66082554131522e-05
-3.98397756300539e-05
-1.56624296527859e-05
-1.76313724869039e-05
-9.61699872590078e-06
1.13617297238393e-05
-2.52049327718163e-05
-2.37355883130309e-05
1.51269094165103e-06
1.46833952510136e-05
-5.95063779784084e-06
-3.52869627758552e-06
-4.57462541244131e-06
-4.03066287634602e-05
-3.98495720716239e-05
-3.77524133050812e-05
-4.3551781553765e-06
-6.82820203292728e-07
-1.54287847271158e-05
-1.3310579346094e-05
-3.12892548454806e-05
-1.68859672163468e-05
3.09586508423306e-06
-2.6175106344428e-06
-3.22846849440937e-07
-1.52269259553362e-05
6.35090889898321e-06
-2.87037174122688e-05
-4.27236900670048e-05
-1.03920975166604e-05
-1.03879293811227e-06
-1.84698092313553e-05
-6.39306631315103e-06
-7.0335670935689e-06
9.86363315603594e-07
1.80718573019657e-05
-8.21219953879228e-06
-2.61998568598994e-05
-6.17646040229951e-06
1.55907532410523e-05
-2.53175128482781e-05
-3.48271826486187e-05
1.42728191785998e-05
2.21973391700553e-05
1.30283595387662e-05
-1.62827039481217e-05
-1.06161846647141e-05
1.43443667784015e-05
-1.38381230933209e-05
-1.96604511119467e-05
-3.03116658406071e-05
-1.29045360438288e-05
-2.31070446713862e-05
-4.28679727644042e-05
-8.58218856394611e-06
-8.87133783469491e-06
-3.25003633411206e-05
-2.45288800844739e-05
1.3886020383044e-06
-2.58410192502024e-06
-3.40576705882685e-05
-8.0643626596266e-06
-6.98591123657018e-06
-1.99485346581394e-05
-4.81408007924374e-05
-1.74152144607833e-05
-2.48784521185815e-05
-3.69042189415351e-05
-4.08483189734016e-05
-2.60364952396519e-05
-1.26048605524532e-05
-2.2254002259573e-05
-3.50707089355867e-05
-1.76441815569854e-05
2.22161552295298e-05
-2.46220784574185e-05
-4.06034332768244e-05
1.70469450660929e-05
3.10255295864794e-07
-4.31967487501884e-05
-1.12948339316786e-05
-1.14561499801378e-06
-1.39285653426923e-06
-4.26212490573227e-05
-3.2496113163324e-05
2.11381757448899e-05
-4.45795599425152e-05
-5.68941982204193e-05
-1.52796645743778e-05
9.13999628093073e-06
-3.68582131194722e-05
-6.49089268790787e-05
-3.68399089628436e-05
7.24493408223031e-06
-4.10818929342638e-05
-6.44593399092076e-05
-8.42876868193067e-06
6.36982842951806e-06
-2.91095306360226e-05
-5.77213435384993e-06
-7.84904277212626e-06
4.39927723796405e-06
-2.68405264987756e-05
-3.53010906838802e-05
3.33585242708896e-06
3.83042045205636e-05
-3.68017157211431e-05
-1.9564026267809e-05
-2.56887836414915e-05
-1.31707693440427e-05
-1.97320187251267e-05
-4.23442542317457e-05
-1.22008235600113e-05
-2.46291852507007e-05
-1.51342948789119e-05
-1.16544275221478e-05
-2.99793450346811e-06
-8.01769843754562e-06
-2.20812534660222e-05
-3.35502236339475e-06
2.28534826181437e-05
4.21681677710401e-07
3.83932378566693e-06
1.09845427354222e-05
-1.39368922698675e-05
-3.78631944525781e-05
-1.3494282933166e-05
-1.14673935102386e-06
-4.19458924193311e-05
-3.44320730153696e-05
-2.33460248711649e-05
-6.47855665564313e-07
-1.47922875935559e-05
-3.94276741906431e-05
-2.86875148635903e-05
-1.66088696285936e-06
-2.36579245168153e-06
-5.52539307418923e-05
-2.60503005447456e-05
1.77528638522207e-05
6.58039391860933e-06
-3.54335886949706e-05
2.25530964663632e-05
3.42906370034647e-05
8.14519760453241e-06
-1.96215255884749e-05
1.10045195225218e-06
3.4644567472776e-05
-3.3234947063324e-05
-5.03185356946872e-05
-5.85786283069452e-05
1.04997840567759e-05
-2.65793086922137e-05
-7.79776349474823e-05
-6.06548573326045e-05
-3.69379536597663e-05
-4.2764649846032e-05
-5.430360978736e-05
-3.25955791560011e-05
-6.44230435871515e-06
-1.59678240948526e-05
-2.9283257532787e-05
1.33422013638484e-06
4.02706982816999e-05
7.36801656364038e-06
3.80139422006505e-06
-2.4024390650387e-05
1.79713648174622e-05
1.09117746666525e-05
3.13043773548714e-06
-1.68471903749194e-05
-3.53336144822643e-05
-4.29590391443477e-05
-3.51438236387181e-05
-4.42143207190695e-05
-4.20994126087651e-05
-2.4143276423252e-05
2.04233066864544e-07
-4.26521531558418e-05
-4.57111562977553e-05
-1.85559597229181e-06
-2.12751715315273e-05
-8.90907592115014e-06
-1.67917553888054e-05
2.43373972482929e-05
3.74716083866642e-06
-7.39692171671626e-07
3.50580336094249e-05
-5.2209742406999e-07
1.59878151349463e-05
4.3046732285601e-06
-1.00512284333783e-05
-6.0670346048431e-06
1.10484881900906e-06
-3.09531879704172e-05
-5.01557217481048e-05
-4.54054812748914e-05
-3.21531570398559e-05
-1.33450612299147e-05
-3.29117313780621e-05
-2.51236828722282e-05
-1.85948825492006e-05
-1.70619532904407e-05
9.64125524483492e-06
-1.16529363897663e-05
1.76965087008778e-05
1.84648690422414e-05
-1.66259765347977e-05
-2.26167840501647e-07
2.82386769643283e-05
1.6043896318649e-05
-1.90176956593425e-06
-1.82818993271397e-05
-1.20298936727764e-05
-9.21315935382446e-06
-2.54677039016137e-05
-5.07839675824416e-05
-3.99717029960137e-05
-4.01053754339929e-05
-3.38468099802e-05
-2.62462232357869e-05
-3.04209935391195e-05
-1.85657525537522e-05
-1.12601150604057e-05
-1.3983498159385e-05
-3.98728879563641e-05
1.2662504948115e-06
-5.01787179220645e-06
5.54644971709402e-06
-1.29682097850543e-05
-1.24814593719423e-05
-9.46239520934828e-06
-1.62433591717057e-05
-2.69218756500077e-05
-3.57570057337924e-05
-1.34802027863609e-05
-6.34233750302251e-06
-1.54921301345724e-05
-4.96743757346708e-05
-1.61824682436591e-05
-3.33297622629779e-05
-2.88930433646028e-05
-4.37102293047196e-05
-1.83963855377501e-05
2.14559295362542e-06
-1.50171567461086e-05
-3.13929590496785e-05
-2.06955654295573e-05
5.32068364983861e-07
1.33811797991151e-06
-4.67057894954607e-05
-2.05310608973016e-05
1.24207215785827e-05
4.90240827992548e-07
-6.01859315606956e-05
-3.38598632911584e-05
3.7224842328853e-06
-1.59257517207176e-05
-3.88978010590592e-05
-4.29559538007126e-05
-2.78685082524126e-05
-2.60946606806793e-05
-1.61036705598525e-05
-6.88935782555124e-06
-1.13005106591329e-05
1.47831310166243e-06
6.78368443411098e-06
1.04896687158453e-05
-2.46480460842743e-06
-1.4050506889784e-05
-9.83799033304893e-07
1.79730070497396e-06
-5.92895199870506e-06
-3.02212151804141e-05
-4.25634571754741e-05
-2.9786998212982e-05
-1.23349174049193e-05
-6.35724663626149e-06
-5.23451237527712e-06
-1.50556598714236e-05
-2.35262977048172e-05
-2.92408392225048e-05
-2.02697250359856e-05
-1.4471271552641e-05
-4.24750120378954e-05
-6.07115496536922e-06
7.04565934957104e-06
3.58734021993935e-06
-1.99280238567042e-05
-5.38296822826553e-07
-6.425162104897e-06
-5.76724325640577e-06
-5.37458928213236e-06
-4.16690245153606e-05
-8.35810903540091e-06
5.55665138946928e-06
-1.19702010234103e-05
-3.05989390022276e-05
-2.82781060343851e-05
-2.8652028177346e-05
-1.5612213124467e-05
-3.8355138072879e-05
-1.35273176286106e-05
-4.12195894579692e-05
-4.04121808382124e-05
-3.71436461223603e-05
-3.42636691045223e-06
1.71855262957657e-05
-2.14596429417354e-05
-1.44907144219974e-05
-2.76205180607428e-05
-9.81396315056603e-06
-2.35018805239303e-05
5.69215111941473e-06
-3.50907595083561e-05
-2.82360073647529e-05
-1.16049225532661e-05
-1.02795476664752e-05
-1.35503083256512e-05
-3.34813643935193e-05
-2.77284782091357e-05
-1.56712427642864e-05
-4.95983752357138e-05
-5.16053448245538e-06
-2.29269598140095e-05
-1.43539151427517e-05
-3.13144416871125e-05
-2.75395108208955e-05
1.37287127874681e-05
-8.64314434706168e-06
-1.57737201143084e-06
-4.30557098550752e-06
-1.14265645262478e-05
2.70579075298412e-06
-2.83017791569536e-05
-2.50755053106498e-05
-2.31614795661528e-05
-2.35517421327943e-05
-4.91917538660792e-05
-3.12188628762614e-05
-3.23348273560539e-05
-2.23637880742613e-05
-2.80896766670225e-05
-1.44046012006704e-05
-9.96716526838471e-06
4.92695208370492e-06
-6.95167968073607e-06
3.03920892301117e-06
-3.00093205844523e-05
-7.71627945914164e-07
1.34918663381308e-05
-2.87522037229634e-05
-3.88089812384066e-05
1.83287578397906e-05
6.02471001042356e-06
-3.86542651327015e-05
-2.28993353897392e-05
-1.51317277969771e-05
-7.07618712968214e-06
-5.92253537181826e-06
-5.74684615741746e-05
-1.38129614758224e-05
7.5710882133827e-06
-3.40213221840122e-05
-3.68087572172927e-05
1.46925885356079e-05
-8.21127034812124e-06
-5.7871456138247e-07
-1.37152032211268e-05
-3.83368231069549e-06
-9.00726149423914e-07
-2.11299161288754e-05
-1.55186943988274e-05
2.39880338275448e-05
-1.66928581587853e-05
-3.28536139105726e-05
-2.2668799456539e-05
-1.72989250825137e-05
-3.3827682072635e-05
-3.83984891979115e-05
-3.23168748710869e-05
-3.18203209499293e-06
-3.24813307661895e-05
-4.27249378462229e-05
-4.73496900364209e-05
-2.4200089411719e-05
5.94662390599066e-06
-1.71633730735034e-05
7.52407280871351e-07
-7.74563993029956e-06
-2.41387473595196e-05
4.36450544715467e-06
-9.43299406503738e-06
-1.10164413438835e-05
-4.8288476675814e-06
-2.40356984209481e-05
-3.48219218421043e-05
-2.97488151538207e-05
-4.05560302507029e-05
-2.04756542746529e-05
-5.32643649325787e-05
-3.8437758540251e-05
-3.69251040018755e-05
-6.21829499859317e-05
-3.16117453343598e-05
-1.98240177876492e-05
-1.54826993590153e-05
-3.08467784325218e-05
6.94327148967447e-06
-1.81328983751613e-05
4.36211260535021e-06
2.68463862494867e-05
-7.71367446978349e-06
-1.88650906862196e-07
-1.44398954101101e-05
-5.74906391635439e-06
-9.23650718591713e-06
-3.33243231067641e-05
-4.44478803307342e-05
-2.50341677926744e-05
-2.19701049756092e-05
-5.01328624009175e-05
-3.66079504694106e-05
-3.18569490400148e-05
-3.23786803622264e-05
-4.82070402468496e-05
-3.81322263432552e-05
-6.01687509786297e-06
-6.26410620781924e-06
2.40627073955476e-06
8.12422415540517e-06
1.78543562990783e-05
7.89991411960115e-06
5.90570568761388e-06
-3.9954490525097e-06
4.61556248554382e-06
-4.51440132915366e-06
1.51572379361117e-06
-2.73094196777791e-05
-2.46292211405182e-05
-2.64858764261456e-05
-2.24319573516964e-05
-3.86784727209508e-05
-4.12021061298483e-05
-1.17424018315896e-05
-4.70468942615629e-05
-1.64179143107808e-05
-2.81555222983688e-05
-1.63331124145841e-05
-1.81583968644462e-05
-5.65258622635792e-06
-8.30802446058672e-06
3.72455218873619e-06
1.84251201841695e-05
-1.57574676692127e-05
-1.70911943623517e-05
-3.37052714415364e-06
1.17816818890565e-05
-1.69648833905355e-05
-4.35318150706872e-05
-2.6171772545054e-05
-3.79449606273064e-05
-3.60481972012191e-05
-1.9114916443817e-05
-1.89340800514161e-05
-5.58579824498144e-05
-2.58086776178659e-05
-6.12880703048379e-05
-4.23950350444701e-05
-2.95028832850702e-06
-1.54383648957028e-05
-1.1043725031194e-05
-3.99723298031175e-06
8.35775764407932e-06
-9.44375811684571e-06
-1.21141810533761e-05
-1.09263721304315e-05
-2.26340741856044e-05
3.09753567777753e-06
-1.83640814633866e-05
-2.10956773201145e-05
-1.69988750163635e-05
-3.39306829358654e-05
-2.55257019607928e-05
-4.54136125882033e-05
-4.0721576130544e-05
-1.57443884672998e-05
-4.2970739278847e-05
-5.28176187587628e-05
-1.69991795756817e-05
-4.59174872699347e-06
-2.1160428638938e-06
-2.21971256952427e-05
-1.02574720876168e-05
3.37841849137816e-05
9.48735799244043e-07
7.18074329631061e-06
-1.1700526203868e-05
2.29943055581431e-06
6.52092545163583e-06
-5.97646316828091e-06
-3.11776394672238e-05
-2.88966161457061e-05
-1.41901992372063e-05
-1.62005028912459e-05
-4.57503179032782e-05
-3.17609298537052e-05
-3.71372295328306e-05
-2.34981247596185e-05
-3.28115662061734e-05
-2.08677957986083e-05
-1.11160551471759e-05
-1.85252939050699e-05
-2.28063306118438e-05
1.87843207310935e-05
9.82091751431832e-06
-6.15835881335578e-07
3.58953263826622e-05
4.74299500024815e-06
-3.35825968847599e-05
1.3924704846077e-05
1.03027912769905e-06
-2.55260963676933e-05
-5.52339407137361e-05
7.57669492773415e-06
2.77645250135897e-06
-1.78324037318819e-05
-4.76361021642521e-05
2.65727708380285e-06
-1.50656446437298e-05
-3.16061872413631e-05
-7.16754528233931e-05
-1.7786164352367e-05
-1.52481735287632e-05
-3.39805804834774e-05
-1.06902335054248e-05
2.83698110001991e-05
1.91354365040565e-05
-2.35594194723786e-05
-3.40411225173841e-06
2.02076404264831e-05
4.56063360966137e-06
-2.11583449247133e-05
-1.5318359394621e-05
-1.27162393304657e-06
1.48929206187897e-06
-2.99213399993572e-05
-2.37811946669423e-05
-2.62192914137077e-05
-3.38354580583405e-05
-4.33782130339574e-05
-4.3044996211367e-05
-7.44112796110816e-06
-9.57062604605785e-06
-3.95757285684915e-05
1.32430895570514e-05
-5.32428264049087e-06
-2.27296028510633e-05
-2.06670693145012e-05
-4.09533519846294e-07
5.8486466929485e-06
-5.37100000672756e-05
-2.41842596162713e-05
-5.17131806519493e-06
-1.03893650407436e-05
-3.15332940828858e-05
-4.11865699941829e-05
-1.96543320470992e-05
-8.76440985474538e-06
-4.86089265778288e-05
-2.67880742721167e-05
-2.71791670210303e-05
1.11561929838115e-05
-3.74678013452311e-05
-5.40852604408994e-05
9.84716404139159e-06
-1.68517649907284e-05
1.42987267673418e-05
-1.83335453275725e-05
4.18500851709726e-06
-4.67333055047937e-06
-2.70330711585084e-05
1.36077898778473e-05
2.57587872394909e-05
1.09675949074515e-06
-3.7810398537376e-05
-9.79421516387965e-06
-5.42124726592874e-06
-1.98081266034649e-05
-3.33183437805904e-05
-5.06702715073003e-05
-4.33342177218221e-05
-8.17874246426037e-06
-1.17106589080213e-05
-6.47950853978766e-06
-1.3097589404487e-05
1.84068232410477e-06
2.13529344103433e-05
-9.41926687399131e-06
1.22368731854126e-05
7.96041232716138e-07
1.98206395165183e-05
-1.51694311181999e-05
1.01546900607755e-05
-2.36214101470203e-05
-7.11775573303036e-06
-1.48004494648556e-05
-3.17123344331902e-05
-3.09750254388544e-05
-2.32070270333744e-05
-4.36211031753852e-05
-5.93043009554859e-05
-3.7892315887678e-05
-2.90832187371188e-05
-1.59326143513319e-05
6.95030008791819e-06
-1.96950329407424e-05
9.46250169797437e-06
1.21867227209592e-05
2.26509784222619e-05
-5.41525489950194e-06
-2.541922255336e-05
2.90799763196537e-06
-1.29044295147328e-05
1.9811525289244e-05
-1.47288695256041e-05
2.70776630364745e-06
-9.72085203094205e-06
-6.94510922850993e-05
-2.60793408826898e-05
-1.65052513700347e-05
-3.13790923506091e-05
-2.86471898170653e-05
-3.77959889577969e-05
-1.10906750581626e-06
-1.83202816555533e-05
-1.28823775276141e-05
-1.77000982849114e-05
-1.95080581197843e-06
1.83461962642337e-05
-1.00095564909073e-05
-5.51061886719145e-06
1.93981095231731e-06
-1.35291258318244e-05
-3.24345351493e-05
-9.76904890426682e-06
-1.6647979847282e-05
-2.2658031696879e-05
-3.80897067517722e-05
-3.97459828077029e-05
-3.29413449643389e-05
-2.96164008248305e-05
-3.71503862157046e-05
-2.95188542031407e-05
-2.62555735977449e-05
-2.45700816690594e-05
-5.09417658478726e-06
-3.22520602207637e-06
-1.31608285243395e-05
1.52016056510742e-05
1.78512922569647e-05
-5.40557049260781e-06
1.0391724305996e-05
-1.94224649952093e-05
-2.20016774776349e-06
-1.14177119532668e-06
-7.5804478335577e-06
-2.95505810376494e-05
-1.08167792951847e-05
-2.39810141512302e-05
-2.07975626051604e-05
-3.30815822767801e-05
-3.96194360964616e-05
-2.64405613882983e-05
-2.55449476595872e-05
-4.80588250425692e-05
-3.03331102763481e-05
-1.76516770076195e-05
-8.80357278160623e-06
-1.76991636400651e-05
-1.3668382774889e-05
1.70776426953281e-05
2.06440077876884e-05
-1.89417052378257e-05
-3.60275584650466e-05
2.45701081723129e-05
-1.67107117409163e-05
-2.33361201740272e-05
-3.00006609646673e-05
7.74303921283287e-06
-8.70262062092346e-06
-4.6833189730131e-05
-6.07426006179748e-05
-6.24050546140353e-06
-3.69488267050418e-05
-3.94453824837968e-05
-4.9272556283437e-05
-1.45585948178293e-06
-2.58819655735292e-05
-2.30818912901481e-05
3.61331798969668e-07
2.03554422690468e-06
4.71604438650892e-06
1.41494097540254e-05
-1.45334209751006e-05
-4.45736878357514e-06
-1.15865973237623e-05
-3.23221805049403e-05
3.06454282388927e-06
-1.72974813021916e-05
-2.09135403671878e-05
-4.04636390068783e-05
-3.25231925102058e-05
-1.76919787311512e-05
-4.49068986414303e-05
-4.97097902115157e-05
-3.29004710219243e-05
-7.1960782425851e-06
-5.16145671870454e-05
-3.54834090429371e-05
7.43716429003861e-06
-1.06758818478924e-06
-4.04147762659045e-05
-2.2967766043632e-05
3.98353297891866e-06
-5.19968893784717e-06
-1.54671944218127e-05
-1.87706299131232e-05
-9.43226051334648e-07
-1.60941585488049e-05
-5.79396835537374e-05
-1.85222512954195e-05
8.9497000247548e-06
-4.29279097742117e-05
-6.41382691614291e-05
-1.35886153090721e-05
8.14664613433924e-06
-4.02895188568429e-05
-3.34263763200393e-05
2.87304628256156e-06
8.3421404207482e-06
-2.23073159301197e-05
-2.95044674585707e-05
1.02111338163747e-05
-5.45367148629885e-06
-1.05299404570357e-05
-3.26697426788666e-05
6.99024020977893e-06
2.03950046523885e-05
-9.96637492798447e-06
-1.49464421880031e-05
-2.97816947909281e-05
1.1263293164671e-05
-3.77315081244187e-05
6.04330792665408e-06
1.06902680777275e-06
3.49938092704452e-06
-2.11441525288508e-06
-1.26820178602382e-05
-2.02585447827325e-05
-1.218095816595e-05
-3.30884092583104e-05
-2.14780795097473e-05
1.02963427721483e-05
-2.87558029861259e-06
-2.61153387691694e-05
1.2746966697638e-05
2.48846382308263e-05
-2.58027578556216e-05
-3.22605605801071e-05
-1.53816569818457e-05
5.54068500285471e-06
-9.27366387926098e-06
-2.25981153477705e-05
6.6715220291082e-06
1.03432305321649e-05
-2.2532688919076e-05
-4.06346967009229e-05
8.00830647455221e-06
-5.8020977706871e-06
-3.20920504993621e-05
-1.00132391588851e-05
-1.31561785433067e-05
9.97280173888227e-07
-1.06977676952141e-05
-1.34089857926314e-05
4.24780578215852e-06
-1.89135045144739e-05
-3.77282619662424e-05
-3.0484043276469e-05
-8.71953048426179e-06
-5.60179478494264e-06
-3.11466839286518e-05
-4.22173226901068e-05
-2.39895393326097e-06
-1.69716926699213e-05
-2.30799352670663e-05
-3.54474905590466e-05
-1.27982540343156e-06
-1.74098892071935e-05
-1.06504800462431e-05
-2.19969095901124e-05
-5.60756686173375e-06
-2.94639287084977e-05
-2.04847412358528e-05
-7.53514595465783e-06
-1.98766484005938e-05
-3.68386558332183e-05
-1.17131148032049e-05
3.28306513478249e-05
-3.7431052434789e-06
-3.48733843712418e-05
-3.59623794766889e-05
8.37689683343317e-06
-1.72467313603552e-05
-6.11299318698032e-05
-4.26757261946319e-05
2.7822648063675e-06
-1.40272851597112e-05
-2.66034871220888e-05
-1.03598812154626e-06
1.79257535985566e-05
-1.04949594366252e-05
-1.91529090967287e-05
-2.91293972408951e-05
9.41481086319097e-06
2.48012662806433e-05
-4.58940341059135e-05
2.39045542051169e-05
-3.74602635279114e-06
-1.7578485338843e-06
-2.25668148788402e-05
-3.19535573754969e-06
-2.16406883142843e-05
-2.52393494500565e-05
-1.69445547960587e-05
2.21257502815013e-06
-2.11583927782556e-05
-2.20963677803944e-05
-3.37815859121652e-05
-3.422832100778e-05
-2.39600207211731e-05
-1.06271240428019e-05
-2.33932223004574e-05
5.00130940606276e-06
-3.48654540196626e-06
-1.81627068253265e-05
2.48089237748004e-06
1.21771028372843e-05
-2.84691045805276e-05
-3.15057384942458e-05
-2.50215119972395e-05
5.19042596686862e-07
-2.26669808535411e-05
-4.40884507591704e-05
-2.66397275496877e-05
-1.03870598554239e-05
-3.05119113017651e-05
-6.13565285093753e-05
-2.93788242146204e-05
3.27930571011428e-06
-3.72735276256395e-05
-7.39041044910557e-05
-3.13763258012653e-06
-9.24556333967314e-06
-1.87454562014743e-05
-3.55642029472554e-05
-7.16529415753567e-06
1.61490463139837e-05
-1.44380982433511e-05
-4.41970492574141e-05
-1.4307678711849e-05
1.42915032906987e-06
-2.11607691731274e-05
-3.28233927810592e-05
-1.26826846283046e-05
-6.99737022732966e-07
-2.40590991283029e-05
-3.11151510222625e-05
-3.5137592152372e-05
-3.08408392699826e-05
-3.40544116302015e-05
-1.33895938326569e-05
-3.22828719828757e-06
-1.16354421297684e-05
-4.00640742840431e-05
-1.07498619462214e-05
-2.15453650886413e-05
-1.63707173884236e-05
3.15447247764673e-06
-1.37126385336287e-05
-8.48954441436958e-07
-2.76945906764974e-05
-1.7541089089947e-05
7.4174817475034e-06
-2.89816971913198e-05
-2.32737353382763e-05
-3.3534810994892e-05
-8.40748917019652e-06
-1.17994604734821e-05
-2.68028669156175e-05
-1.54451333279927e-05
-1.57755717728721e-06
-1.05420174621169e-05
-2.31879921776443e-05
-3.72705538980269e-05
-2.47625052398002e-05
-1.68117145350932e-05
-4.14347804065583e-05
-2.89685964825626e-05
-1.40373061295576e-05
-7.74286284623057e-06
-2.48382927037425e-05
-2.30165544459911e-05
1.49120049720057e-05
-1.13986155192171e-05
-1.9798046067506e-05
7.53156964361151e-06
6.69719363739154e-06
-1.59570458963742e-05
-1.19887052044521e-05
-1.73573495264717e-05
7.74741555894497e-07
-1.25379503399858e-05
-1.67319043055511e-05
-2.51973017204961e-05
-6.10881722791296e-07
-1.48554707505788e-05
-4.1145424597151e-05
-1.30110291455014e-05
-1.07454990290434e-05
-1.662849338634e-05
-1.21414597897378e-05
-2.23543969906365e-05
1.49411721891961e-05
-4.56911493942537e-06
-1.73266714281122e-05
-8.70646019194299e-06
-1.43087555295084e-05
-1.44585273448224e-05
-4.08038274339869e-05
-3.13504451093588e-05
-5.52598961888666e-06
-2.29149897132806e-05
-2.10685990431879e-05
-1.93016125252845e-05
-3.62784294291629e-05
-1.43100543044709e-05
-2.7879693304688e-05
-1.66844582394573e-05
1.1896145102526e-06
-1.69863223928019e-05
-1.78296398214021e-05
-1.5675531929405e-05
-4.93668444896725e-05
-3.07202363235796e-05
-7.42164522870853e-06
-8.99639116585379e-06
-2.54025645843976e-05
-3.09478620120164e-05
-3.38663953324816e-06
-9.16343437633079e-06
-3.43487839443919e-05
-1.21902687640414e-05
-1.37533439562524e-06
-1.86890227723277e-05
-2.51022586143621e-05
-3.60883502982975e-05
-8.73360831582814e-08
-2.1022642730287e-05
-2.13281525302826e-05
-2.52910903722186e-05
-2.84706529382971e-05
1.27050537730705e-05
-1.0479651623224e-05
-7.15079981286881e-06
-3.19233022856129e-05
3.47651925837131e-07
-2.91362936271977e-05
-3.24220140250241e-05
-2.6613064903592e-05
1.15144109060137e-05
-1.69546211491057e-05
-3.37166946201137e-06
1.33679792826092e-06
-2.42497450065819e-05
-8.72038101802683e-06
-1.86352036587942e-05
-1.42539285553379e-05
-2.70848912594556e-06
-2.54169523858777e-05
-3.01318332577253e-06
8.24236260911934e-06
3.8647376705866e-06
-1.10450269447026e-05
-9.87214330453048e-06
-8.2912960710757e-06
-1.56431821815782e-05
-2.61424881595362e-05
-4.11466917677416e-05
-3.7736068076553e-05
2.03607779825475e-06
-1.11126768580637e-05
1.00198173809e-05
-4.42194615172711e-06
-1.94911246517135e-05
-1.72478082778183e-06
-3.16130936745855e-06
-4.28085725594864e-06
4.95223920008076e-06
-1.03586419570931e-05
-2.32557947142032e-05
-1.70956342947587e-05
-1.90528726006754e-06
-2.09846430570222e-05
-1.27812393440334e-05
2.53611636769459e-06
-4.6205494856841e-05
1.04374553962e-06
-2.25472966470032e-05
-1.90385221113128e-05
-3.20223339967207e-05
-4.82660290899026e-05
-4.00372975846969e-05
-2.30325752074059e-05
-1.09473223543377e-05
-2.01989142644992e-05
-5.46076694296123e-05
-2.06192302066695e-07
-8.0598508538593e-06
5.42855598522987e-06
-1.53536283201126e-05
1.19870829898128e-06
-4.08700302562451e-05
-2.47117046339495e-05
-2.33662343293868e-05
-1.08203489837479e-05
1.24054127419401e-06
-3.952474405244e-05
-1.54795830676512e-05
-1.54673238407178e-05
-3.16364299588227e-05
-3.25660561315424e-05
-3.07602349107098e-05
-3.47542627227504e-05
-3.73167414116543e-05
-3.74596860137824e-05
-3.32866000500033e-05
5.68339214237137e-06
-1.82220637434491e-05
1.97848552681388e-05
-1.73845981877097e-05
-1.3084395688908e-05
3.05714326199623e-06
-1.65947045384794e-05
-7.06681449181658e-06
-3.58152104283106e-06
9.72260929271768e-06
-2.6865142312581e-05
-2.8034985118051e-05
-2.6650409057363e-05
-2.36387970923834e-05
-3.89833475003052e-05
-3.63810671166332e-05
-1.41179084093018e-05
-2.47745549740267e-05
-8.56556774373398e-07
-2.22013216844098e-05
-1.39229589084355e-05
-1.90761888253976e-05
4.10384446978545e-06
-1.97967309072389e-05
-7.77167991287026e-06
-1.15347300031972e-05
4.11757681127427e-06
-3.88850041147505e-06
-2.48491552068865e-05
-1.00043505501202e-05
-2.16901765043686e-05
-3.77547234465108e-05
-3.12296338830795e-05
-6.5807573738397e-06
-1.53011431020947e-05
-2.85359455001675e-05
-5.27660957772919e-05
-2.75204561603582e-05
1.82531724334647e-06
-1.1004953598474e-05
-3.83741363663023e-05
-3.70860017409191e-05
-3.18036598905863e-05
-1.03972373433136e-05
3.30572372795367e-05
-4.30046569281704e-06
-2.1363313194575e-05
-3.52871141816972e-05
3.03045340963475e-06
-6.79125108058628e-06
-2.7932899949056e-05
-1.95378230229416e-05
1.45340532535219e-05
-3.49414312302246e-05
-1.69867184093717e-05
-1.87649067412773e-05
1.81351218637332e-06
-4.49859528114134e-05
-2.58399310405223e-05
-8.71057311104104e-06
-3.80535272950821e-06
-1.62598743844868e-05
-1.60650343967151e-05
-3.08769707288923e-05
7.87577968937524e-06
-3.43992109107667e-05
-2.99527083418971e-05
1.60034279924454e-05
-1.7084649480857e-05
8.99562579480628e-06
-9.82542524470478e-06
-2.72844929577099e-05
-9.25778571757445e-06
-2.72538333080684e-05
-3.45299408077276e-05
-9.77333699997068e-06
-4.80137711114513e-05
-2.00728693208059e-05
-3.40373185782645e-05
-1.27244836528522e-05
-1.46348016071512e-05
-2.95731298686647e-05
-3.15404657665494e-05
-5.88788792114348e-06
3.40287698029372e-06
-5.37143017357653e-06
-4.00980623680776e-06
-3.79060732822235e-06
7.57251878468959e-06
-9.6791857885463e-06
-6.16711254467354e-06
-2.7238511938929e-05
-7.48738973496846e-06
-2.41615316900873e-06
1.5684164043788e-05
-8.15706068596331e-06
-9.0532681031876e-06
-1.35329095749738e-05
-2.55690367186792e-05
-2.09518234476879e-05
-3.34528236975738e-06
-3.88529007502112e-05
-1.12621773006227e-05
-4.22081021366343e-05
-6.20804347110265e-06
1.34827958151886e-05
-4.1368081388873e-06
-9.46546553992321e-06
-1.02998627129387e-05
-1.51620436212833e-06
-1.54326783763727e-05
-2.88452307406721e-05
-4.08562086375101e-05
-2.55392405305703e-05
-2.31913757118366e-05
-1.31890697564634e-05
-2.00150049295989e-05
-3.51195928364635e-05
6.36455412124115e-06
-1.02540048290428e-05
-1.81407809469823e-06
-2.55072031164657e-05
2.76788594055348e-06
-5.02391527026221e-06
1.47628161272367e-06
8.13049091325481e-06
1.60982149142498e-06
-4.9371357638088e-06
-1.26337819310947e-05
-1.22115399090618e-05
-2.1973571837331e-05
-7.08908899381257e-06
-2.4564750345445e-05
-3.37144498211656e-05
-4.20056586850716e-05
-2.76069562735237e-05
-2.95076899316891e-05
-2.07782913884701e-05
-4.06827110084617e-05
-2.19208295721017e-05
-2.7884543059527e-05
-1.68757408218022e-05
-2.64190572699583e-05
-2.19670659830295e-05
9.05757695217425e-06
7.15923672797333e-06
-1.37960190085423e-05
-2.12219964463312e-05
-2.15653392826084e-05
1.32725965176471e-05
-8.95484848630121e-06
-2.35479776077503e-06
-3.18970629587972e-05
-2.78545948642045e-05
-2.39230091558549e-05
-3.94518059876432e-05
-6.83297528016944e-05
-3.66577675877931e-05
-3.39869152188383e-05
-3.36973907246688e-05
-4.37031054528458e-05
5.41957049490092e-06
-2.09675202204785e-05
-2.16631991364831e-05
-3.94765352301071e-05
-2.42425842259163e-05
-4.93269914455082e-06
-2.15978408504584e-05
-3.55744446779476e-05
3.04537253886445e-05
1.03642411521863e-05
-1.59607058979647e-05
-4.18384370390059e-05
-3.18196667538916e-06
2.42230268607578e-05
-1.3531958061279e-05
-7.9045094990982e-06
-1.90106946312383e-05
-5.64366110772333e-06
-3.48229340894936e-06
-1.06280269901838e-05
-2.50746389766354e-05
1.52325725751425e-06
-2.90264139351442e-07
-4.7967988523648e-05
-2.71816307044849e-05
-8.28075052050338e-06
7.96893689342327e-06
-7.61391443794567e-06
-1.85143862448352e-05
1.18329866806284e-05
-2.30954547943012e-05
-2.59812628105314e-06
1.37788003258391e-05
-3.54843911248382e-06
-2.38835343118788e-05
-5.56622419367465e-06
2.76379636263922e-06
-3.28507103384294e-05
-1.62715091046192e-05
-1.10840703701661e-05
-3.77048266977598e-06
-1.91788763532125e-05
-2.59590637177494e-05
-1.70287025842205e-05
-4.62968397715011e-05
-1.73100508249541e-05
-1.34064535701156e-05
-1.53878843396113e-05
-7.09210236150705e-06
1.58254224648803e-05
3.33261693143183e-06
1.11282277444038e-05
-2.61187695497381e-05
8.30633709652543e-06
-6.77213121131376e-06
-2.1343418444153e-05
-4.34328836474257e-05
-2.03913477218963e-05
-2.37149160424368e-05
-5.26089931110739e-06
-2.03111796824058e-05
-4.84581405498044e-05
-4.56615145053801e-05
-3.99384445334906e-05
-2.78904360848618e-05
-2.00258949631711e-05
-5.47369321656781e-06
-3.88828899792428e-05
-1.5303765195787e-05
-1.15476734233096e-05
-2.12460131445938e-05
-1.25789615933614e-05
1.47533666265438e-05
2.76987210669271e-08
-1.16710741183996e-05
-1.88821231083241e-05
-3.46566030984054e-05
1.12327312237849e-05
-8.01447924416503e-06
-5.26056115624373e-05
-1.9756705056284e-05
-4.52157068209832e-06
-3.62053602297714e-05
-6.75654088740232e-05
-4.27141317609885e-05
4.44641522316478e-06
-2.77319864156759e-05
-7.37152522168452e-05
-4.32493351841204e-05
-1.42678038061541e-05
-1.23063743159156e-05
-1.51906409203672e-05
-2.77892036848329e-06
2.25927280136844e-06
-9.31937319176547e-06
4.55274559459241e-06
-7.65071835346969e-06
6.64356022865341e-06
-2.96916181293025e-06
1.31623881030449e-05
-5.54407532912738e-06
-8.07129889826769e-06
-2.50036257745549e-05
-1.64617701202035e-05
-3.12276905723836e-05
-3.11982790707989e-05
-1.14731991728836e-05
-4.14212377286131e-05
-2.8481619233448e-05
-1.25322980815934e-05
-1.79036612035658e-05
-7.37169150496008e-06
7.46948341289632e-06
-1.85035259852218e-05
-1.59228358482486e-05
9.26063926022192e-07
-5.47891738233632e-06
-1.84909911364092e-05
-1.84971590746352e-05
1.08131529944035e-05
1.23775404674842e-05
-4.83444194944142e-06
-3.0457880427964e-05
-2.11024822411446e-05
-1.164500029011e-05
2.16740908514712e-07
-3.00541195692537e-05
-4.95887481450144e-05
-2.2935370819024e-05
-2.75419244423843e-05
-3.65415766320869e-05
-4.52575844553346e-05
-2.22450540487817e-05
-3.14007228340177e-05
-1.73983902318271e-05
-2.90035286132443e-05
1.10823215289305e-05
-1.01614459416196e-07
-3.2401679481051e-05
-4.39456417148151e-05
1.15164738856452e-05
-2.41770363900334e-05
-5.07212399640168e-05
-1.61380455635877e-05
-1.79252562696833e-05
-5.11932004254186e-06
-5.50899095834426e-05
-2.68808414151809e-05
-4.13108980059993e-07
-4.37156195008868e-05
-3.75009526404151e-05
-4.14414290769163e-05
-2.36381147868472e-05
-4.84622929024517e-05
-8.99726856609916e-06
4.13641061885649e-06
-1.36706988855974e-05
-1.68994165589571e-05
6.74131148068863e-06
-1.53294600832608e-05
-1.3648550764507e-05
-2.37135078846612e-05
-2.93852723800721e-05
-1.42308920108665e-05
-8.19622498057477e-06
-3.90981803188476e-06
-3.18138708952102e-05
-4.12669996520207e-06
-1.5694713778994e-05
-4.38616903714116e-05
-2.52516471327324e-05
-6.25072332207148e-06
-3.90436794087053e-05
-2.13997742176814e-05
-2.13974079346773e-05
1.5985476633301e-06
7.55528548887486e-06
-2.56128576835853e-05
-1.12380604696037e-05
2.94171713708071e-06
-2.58623423615007e-05
-1.38085510894497e-05
1.56429096554713e-05
-2.35877515589094e-06
1.56372005388515e-05
-2.41053431124783e-05
1.29912132359264e-05
1.42113903210038e-05
-3.84158617471039e-05
1.25037199968601e-06
-1.02040197384185e-05
-1.38357715211406e-05
-1.32054133191528e-05
-4.64923080489779e-06
-2.50054408276224e-06
-1.43491003141265e-06
-1.58328250052261e-05
-1.43997753663981e-05
2.33637789060915e-06
-1.39747944358143e-05
-8.17902106188974e-06
4.45834228200791e-06
-2.18825549592423e-05
-1.78431388379413e-06
-9.49024736788298e-06
-3.09402289536726e-05
-1.89059763681781e-05
-4.41130922544859e-06
-3.24188487313576e-05
-2.75883971929902e-05
-2.73571687532166e-05
-3.37422058872178e-06
-1.17864807897388e-05
-2.26792578802043e-05
-1.63313222724954e-06
-1.9523688455818e-05
-1.47201567106482e-05
-4.06840358785221e-06
-1.48351692029211e-06
9.4566961377187e-06
-1.31850988049962e-05
-3.24711560091763e-05
-3.05212309004719e-05
-1.19850712169416e-05
-1.33418611694836e-05
-1.06146037717456e-05
-5.58660614601449e-06
-1.4856908145753e-05
-1.96278424730037e-05
-4.27335598937091e-05
-1.69605984997639e-05
-5.26617092762567e-05
-6.02622379321928e-05
9.61087244566028e-07
-2.25735673260558e-05
-3.386329364066e-05
-3.09423233582188e-05
-5.78718839858398e-06
-2.55667658407976e-05
-4.90403659402598e-05
-2.97461492887473e-05
1.10268912639167e-05
-5.18639144991622e-06
-5.40701605788086e-05
-2.01129578361469e-05
-5.65688628963033e-06
-7.33173896669557e-06
-2.32704035135069e-05
-1.67450623902113e-05
7.52522283485212e-06
-4.1269595878066e-06
-3.21500153030597e-05
-2.61789090875215e-05
1.50812718807398e-05
-3.47126665628538e-05
-1.44773151362929e-05
1.44516712825867e-05
-9.23440547459984e-06
-3.06184687050305e-05
-4.98251128738023e-05
-1.7293706457433e-05
-4.69694999265998e-06
-4.61926465582543e-05
-2.52909307464624e-05
1.09078083632322e-05
-1.34557538661475e-05
-2.54193708191063e-05
-1.8350006359537e-05
1.52300360190034e-05
4.90711559001263e-07
-2.28994687551202e-05
-1.36935400864614e-05
1.81523382811874e-05
1.09569482678231e-05
-2.29443569464654e-05
-1.68859188165584e-05
2.25575643548862e-05
9.35005134045394e-06
-2.44740383698012e-05
-4.12230340422214e-06
3.80283401426126e-07
-4.65596776030944e-05
-2.61874656174703e-05
-2.3466062970197e-05
-2.3872389101767e-05
-3.24212098431333e-05
-5.91833599026423e-05
-3.72271348382708e-05
-5.64057295762917e-06
-5.00559037096999e-05
-4.41397770440493e-05
-2.2910270869348e-05
-1.15419972338204e-05
-2.79550993234718e-05
-2.32161306867241e-05
-5.55986838484265e-07
-1.81096821983542e-06
4.41743224289754e-06
-1.94656280553124e-05
-6.38330186626485e-06
-2.67454125613861e-05
-1.80941905943332e-05
-4.56239939547926e-05
-7.46002049373443e-06
-1.19444087800839e-05
-4.85264330309741e-05
-4.00864807230257e-05
-2.71582507655218e-05
-1.85648541883475e-05
-3.74494326241416e-05
-4.36235683921462e-05
-7.67495496306909e-06
4.89657120140472e-06
-4.12350180772983e-05
-1.46611716326057e-05
-1.36428953589107e-05
-1.35576177877449e-05
-3.15516575729195e-05
-2.98442603030628e-05
9.12561455042676e-06
1.46191563773124e-05
-3.99084444548663e-05
-5.89697509998577e-06
5.66443798968081e-06
-9.82742866999504e-06
-2.18811797230542e-05
-2.04677477119544e-05
3.33350275931081e-05
-2.20145197916736e-05
-3.81161384591588e-05
-3.42291445393134e-06
-1.58083039944712e-05
-1.99198746533402e-05
-1.15729307338228e-05
1.51283212439125e-05
-1.84506176643018e-05
-3.78499259641233e-05
-1.0803989581682e-05
1.06834319549824e-05
-1.560106147289e-06
-2.22670688051128e-05
-9.98355193411624e-06
9.97306703663649e-06
-3.91289960543901e-06
-2.2178825845739e-05
-2.5841083804757e-05
-2.56776594256432e-05
-3.05193588628094e-05
-3.80029036955341e-05
-2.54903049550092e-05
-4.42337084739986e-06
-3.34136492022233e-05
-4.77165542149353e-05
-7.70235928303339e-06
-4.6362950487919e-06
-7.14371324876143e-06
-1.01605568335043e-05
-2.88306192699972e-05
-8.20332510007813e-06
2.42645702907097e-06
-3.37536831801332e-05
-7.58967398777058e-06
2.06148761541893e-05
-1.63827069136037e-05
-3.67336621315201e-05
5.7998172053169e-06
-2.56005527987937e-05
-2.47846245337347e-05
-2.37312393912312e-05
-5.05282359141546e-06
-3.11001324191736e-05
-3.44865740549062e-05
-6.19741952521658e-05
-2.97436937172728e-05
-4.58278378214452e-05
-4.30592749811617e-05
-1.62337413289664e-05
1.82305653431384e-07
-3.58541843628122e-05
-1.64891127859105e-05
-9.65169991124591e-06
-2.40750960146207e-05
6.15029936113963e-06
-8.0339481834078e-06
-2.93474870035196e-05
-2.40435428252571e-05
-1.75001447432708e-05
2.52792818110379e-06
-3.92772422746618e-05
-2.99435187456141e-05
-1.61322533738401e-05
-6.91784435456448e-06
-1.06238636016428e-05
-2.1271642768715e-05
-2.30307987955752e-05
-9.82714095430107e-06
-9.12681211358037e-06
-8.89743530410922e-06
-3.23991098256208e-05
-2.21908829803035e-05
-1.26652029457165e-05
3.44796529217576e-06
-3.43226793112881e-05
-2.18062169250366e-05
-1.95444354104116e-05
7.9260872078623e-06
-1.30748768545737e-05
-1.44290824918532e-05
1.89048587557799e-05
-7.11252842936277e-06
-3.83036841429567e-05
2.70207620147041e-06
2.00636056907675e-06
-9.66723128826188e-06
-2.61774423260115e-05
-2.51889931243956e-05
1.14440769521924e-05
4.52495745697356e-06
-4.45940584101215e-05
-2.66387060678891e-05
-9.37915539427391e-06
-3.35269384182409e-05
-2.78434945038586e-05
-1.52671470602468e-05
-8.0019464645867e-06
-1.55337414823649e-05
-3.78575311855448e-05
-2.3265457735322e-05
6.55828062350442e-06
-1.4156933422458e-05
-2.2213542476348e-06
4.25226116362016e-06
1.51871196410405e-05
-1.74634833562721e-06
-2.21020498004361e-05
-1.89230607896166e-05
-1.36973827086579e-05
-4.6821553440805e-06
-2.05769526704263e-05
-1.04643622449847e-05
-1.20105330443902e-05
-2.36388201568305e-05
-2.39197378917016e-05
-1.67798360771895e-05
2.03534952204226e-05
-3.14062052588565e-05
-3.17861112435855e-05
-2.40729721598572e-05
-5.31805279716738e-06
-1.46673617158539e-05
-2.02771633297365e-05
-1.49076119978945e-05
-9.91644000285928e-07
-4.02475138912643e-05
-3.94605801937606e-05
2.75408816453387e-06
-1.7979670651136e-05
-3.51284706245825e-05
-1.33795175998459e-05
-4.30290599805919e-05
-9.04838594760403e-07
-3.28777753991402e-05
-2.93105840663637e-05
2.3103505617246e-06
-3.62213815914916e-06
-3.33721481015685e-05
-4.50872951102173e-05
-6.25923588114581e-06
-2.52701198728174e-05
-2.33567982229254e-05
-2.53600049338906e-05
-4.09636696873341e-06
1.67917564996385e-06
-3.4290230298141e-05
-1.29425182370432e-05
-1.39012343158993e-07
-7.12887192055856e-06
-4.58790046677446e-05
1.29201175374647e-06
-1.6687546600761e-05
-5.64278042950268e-05
-3.01402920793767e-05
-5.94273663542887e-06
-1.11970698371452e-05
-3.6661450746898e-06
-1.4542818701554e-05
1.627009029435e-05
-3.45093427450268e-06
-3.81866060274915e-05
-3.24112992379578e-05
-6.31228631669079e-07
5.63457598658491e-06
-4.79219167800485e-05
-3.91175835155622e-05
7.7662438986932e-06
-1.28025125507801e-05
-4.28388532613929e-05
1.08300245119687e-06
-4.21936401101097e-06
-3.94297725615391e-06
-2.41896393084612e-05
-3.00605334730768e-06
8.44463997129399e-07
-8.53189925205967e-06
-4.23099713212697e-05
-1.6523419390391e-05
2.8713696604728e-05
-5.20624710461491e-06
-1.82872759341405e-05
-1.84446040761225e-05
1.38815702898342e-05
-7.03117066552338e-06
-5.81820717806205e-05
-2.60410039794032e-05
-1.68833450082881e-05
-2.59070872340265e-05
-4.21757185021076e-05
-9.21652044587047e-06
-3.65454388174195e-06
-1.51670675948445e-05
-4.63141932914425e-05
6.0433413405802e-06
-4.32818982999451e-06
-2.67447645440669e-05
-1.14493642741103e-05
1.00116577581601e-05
-2.38614683390078e-05
8.93087121173015e-06
-3.59630287996478e-06
2.45842384871774e-05
-1.31893744666149e-05
-1.87472219472443e-05
1.47013262636316e-06
-5.21288017555343e-06
-2.96407378254768e-05
-5.84319324480346e-05
-4.05192213348279e-05
-3.96048125870461e-06
-3.46039196511333e-05
-6.00171136443572e-05
-2.80684794507236e-05
-7.95144485678468e-06
-5.46363741506004e-05
-4.94327226506557e-05
9.4707543115685e-06
-4.69782912407963e-06
-3.53794660284167e-05
-3.65713348778055e-05
9.05300549821874e-07
2.92513268360656e-05
-3.65828383201883e-05
-1.11159309555309e-05
1.75183071350884e-05
2.77714715688583e-06
-3.64078111901374e-05
-2.66910463482908e-05
-6.63095105513083e-06
-9.14280744855678e-06
-2.66513749817368e-05
-3.15680917550214e-05
-1.23208079208347e-05
-3.06891927980593e-05
-3.34710093840103e-05
-2.69919704818509e-05
-2.87168971632897e-05
-3.25100718729751e-05
-4.03132907148294e-05
-5.1523673571268e-05
-1.68388291552385e-05
-2.18734574076301e-05
-2.4232836736055e-05
1.25288315120368e-05
-1.5141830603312e-05
-2.74329686883733e-05
-1.78092843720468e-05
3.3238171571028e-07
7.0826796844744e-06
-2.22862592293589e-05
-3.10826444683229e-05
-1.18808102598337e-05
-2.4036495110594e-06
-4.19995378887332e-05
-3.07085251831537e-05
3.26331179026764e-05
1.13313897880751e-06
-5.3816153163278e-05
-5.34942791514541e-05
1.79841600219869e-05
-7.57403009290437e-06
-2.76558524227298e-05
-3.44575471668666e-05
1.04908774312982e-05
7.21255223542672e-06
-2.43667005439248e-05
-2.98530610158393e-06
-4.60222137384577e-06
-1.41543510684982e-05
-1.8921791754948e-05
-3.98917427224091e-07
-1.5468075549497e-05
-2.04827082437023e-05
-2.99823401865426e-05
-2.80711276378923e-05
-1.66470234500726e-05
-3.34374779997734e-05
-4.64651741824974e-05
-4.09566662914148e-05
-2.80137942328316e-05
-3.93285261147481e-05
-3.64544786689514e-05
-2.93066600210283e-09
-2.98156973912934e-05
-3.61815981252815e-05
-8.4966352240803e-06
-9.0455266449884e-06
-2.86153437634837e-06
-2.05526005309446e-05
-2.94967172181563e-05
-1.57056247140837e-05
-2.35989558547716e-05
-2.44626536520719e-05
-1.38312379984963e-05
-1.26732469065599e-05
-2.43271646237079e-05
-6.22561034102555e-05
-1.75871973536382e-05
-3.93455169497902e-05
-4.70697731094659e-05
-2.84386672591809e-05
-3.77092874299416e-05
-1.29678376757937e-05
-4.00958326133325e-05
-3.8152867501125e-05
6.08801322482294e-06
-9.11068420215677e-06
-2.50360091675758e-05
-2.29223845630973e-05
-1.01851867102647e-05
4.69092494505983e-06
-1.63692759720719e-05
-1.69075357716457e-05
5.79311354993728e-06
-7.82629590327746e-06
-1.44813350065696e-05
-2.65466606691108e-05
-1.52153982094169e-05
-1.46861831642239e-05
-2.18520335941326e-05
-3.46501713901505e-05
6.6445729988153e-07
-2.57592872865243e-05
-5.00833702004684e-05
-9.66243510753514e-06
-3.98728424820565e-05
-2.80457277691814e-05
-3.2630093995779e-05
-2.22493012126852e-05
2.25111067129028e-05
-1.38707991560454e-05
-1.40501985437429e-05
3.71979020901898e-07
2.25054173858521e-05
-1.02235728554743e-05
-3.39738507351968e-05
-1.26885305466483e-05
2.0920105428514e-05
-9.77533050553147e-06
-2.11469824768423e-05
-3.25673904220291e-05
1.70545369866046e-05
-7.85265759232218e-06
-6.35687807670174e-05
-1.9852324995364e-05
2.73719658021021e-06
-1.08079608488126e-05
-4.75570134143424e-05
-5.25183734970808e-06
-4.81875209569295e-06
-2.17587209082388e-05
-4.56201692174212e-05
-6.92231887392958e-06
-3.70415550441733e-06
-1.81594923192822e-05
-2.01517206178085e-05
-1.33007807328157e-05
-3.10499282633077e-05
4.389590820502e-06
-1.23339078105406e-05
-1.58952456795843e-05
1.50007939280548e-05
-3.11630016441802e-05
-6.21845079169127e-07
-3.79880638080878e-06
-3.1608051725415e-05
-3.70302260332565e-05
-3.70870269365229e-05
-3.78489166400386e-05
-5.28594150701233e-05
-1.34849165195823e-05
-1.87999866475638e-05
-4.54245655062301e-05
-5.85106756498603e-05
4.82679254068849e-06
-3.52715181831659e-06
-2.21331480610974e-05
-9.50929857746877e-06
-3.57451869223888e-05
-2.55690734168135e-05
9.62974077855702e-06
-2.2733453413036e-05
-1.28954875474506e-05
-3.675309665318e-05
4.18703603356273e-06
-1.53803646984333e-05
-3.63779330226191e-05
-1.20219831549843e-05
-3.86730426518757e-06
-3.55761662924557e-05
-1.21020354012418e-05
1.18756358654346e-06
3.75166446730871e-06
-4.47416546017345e-05
-2.78276596637279e-05
-1.08581244937506e-05
-4.46578728904991e-05
-3.04036850727865e-05
-8.23755972502042e-06
1.56990747910135e-05
-9.63824581716824e-06
-1.91985823901638e-06
-1.13531982508986e-05
-1.21822680982446e-05
-9.31425068812838e-06
-2.79345818950558e-05
-1.75243405551893e-05
-2.74054031891062e-05
1.46511312472337e-05
-2.12285383754949e-07
-3.36056052106812e-05
-3.46855563016227e-05
1.14371177136172e-05
-6.41556413972054e-06
-3.0313397878307e-05
-2.95679739196306e-05
4.04508878761644e-06
-3.37140545343251e-06
-2.99140739171779e-05
-2.29154843702818e-05
2.61261537446707e-05
-3.74984282962874e-05
-3.3506068750371e-05
4.39420712300245e-06
-2.16401545224233e-05
4.72589521538217e-06
-1.41653292445841e-06
-6.92823210534866e-06
-4.66167487114365e-06
-8.61892031105554e-06
-3.0475156852099e-05
-2.5429539041757e-05
-8.15747535566953e-06
-7.76685255359083e-06
-2.40856306875047e-05
-6.99674057097013e-06
-3.45784413342377e-07
-4.75144034877313e-06
-1.76141336229041e-05
-3.13089056366379e-05
-1.39483177743426e-05
-2.22416866817713e-05
-3.69434353483136e-05
-1.54061341283069e-05
-5.47682893728897e-06
-2.59646192724313e-05
-7.48393820234135e-07
-8.52790806195305e-06
-1.61674421113226e-05
-1.5720557879074e-05
-9.08084500928111e-07
9.76716296568695e-07
-2.6330310540303e-05
-1.98385806967757e-05
-5.23404635415954e-06
2.19250946446348e-06
-3.13669026202508e-05
-5.10596445344182e-05
-4.76390010366497e-06
-2.93651616215253e-05
-3.96200980243409e-05
-4.16030789592688e-05
-3.91685269981105e-05
4.01369927414302e-06
-1.35630449906252e-05
-2.23293597410759e-05
-1.89192879503542e-05
-2.05984255744979e-05
-9.03702116915232e-06
-1.10771949574119e-05
-3.0983096564215e-06
-1.12077510271729e-05
1.69984465864822e-06
-1.69494858741318e-05
-2.38696523346748e-05
-1.87629245724743e-05
1.03527012503326e-05
-8.69024020148309e-06
-8.32349636421768e-06
-4.59736791643804e-06
-1.15216721501263e-05
-3.50181455503264e-05
-5.23365458386397e-05
-2.59555843703736e-05
1.22505832498396e-06
-1.78649236611086e-05
-4.70576290589094e-05
-3.92127558730382e-05
1.8010700321251e-05
-6.87406170581122e-06
-2.55290390248698e-05
-2.17565856963717e-05
-3.09604234221617e-05
5.40484974435734e-06
-4.55619216059092e-06
-2.28871025753501e-05
-2.65212278940172e-05
7.36662030837341e-06
7.57496691499307e-06
-2.81808903423241e-05
-1.3330728670763e-05
9.05063771773235e-06
-3.87382808029289e-05
-4.2333098945007e-05
-2.04652046932851e-05
-3.23946989560579e-05
-6.74516117049958e-06
-3.84189400212229e-05
-1.14140055500014e-05
-6.47723526615652e-06
-2.47026691548918e-05
-2.53183037182722e-05
-4.61884515967246e-06
-1.19726792975402e-05
1.68614026211445e-05
-2.6458897209375e-05
4.12535092145384e-06
-1.45294226887602e-05
8.6669766884788e-06
-3.13514092259618e-07
-1.29617816737728e-05
-3.09697164037766e-05
-2.71617296908219e-05
-2.15015673668147e-05
-1.33414218952112e-05
-9.24338746539673e-06
-1.97804293713446e-05
6.53658039172711e-07
-2.71925769131821e-05
-4.76156960530725e-05
-1.3737704446533e-05
-3.6928677532129e-05
-4.28900799873698e-05
-2.5516146178374e-05
-8.49822355794611e-06
-4.32332806336837e-06
-2.4061163985873e-05
-1.7056254612991e-05
-1.27499973649111e-05
2.24278220431581e-06
-9.3562064679455e-06
-1.85613445337663e-05
-3.4876791200701e-05
6.74105047751426e-06
-3.00535117999389e-05
-3.82998677176689e-05
-3.02245737027572e-05
-1.13762322407005e-05
-2.05922939254841e-05
-3.26719369696889e-05
-2.48546408473831e-05
-1.37272984889322e-06
-1.33024239007139e-05
-1.81969414883339e-05
-3.59536784341483e-05
-1.57086363077887e-05
-2.51164314683517e-05
-7.36413183672769e-06
-1.78817726836825e-06
1.07985754242308e-05
1.247868112973e-06
-1.31819859113723e-05
2.75309993564952e-06
-2.62655448228732e-06
-3.24304515096497e-05
1.91539994442905e-06
-7.36203191696411e-06
-4.99488324433142e-06
-1.73945190107864e-05
-2.67927054551825e-05
-1.82662252209596e-05
-3.17891681423729e-05
-4.75961706301466e-05
-7.88482427815442e-06
-7.5147075590636e-06
-1.52873363889578e-05
1.09071924442062e-05
-2.08452165411313e-07
-8.8619533300801e-06
-2.2042195149859e-05
5.03727886761708e-07
-1.96892326596247e-05
1.15750654576304e-05
5.2110177624011e-07
-1.151466155753e-05
-8.31577415539574e-07
7.67802659921999e-06
-2.33987548060841e-05
-2.91669650341026e-05
-1.02480658427054e-05
-5.87496305145916e-06
-3.32279585303731e-06
-3.68422718692595e-05
-1.25352089329161e-05
-5.08263333784375e-06
-4.04023289932876e-05
-2.534854009047e-05
-9.83581846424038e-06
-1.63073676623475e-05
-1.16172884087312e-07
5.46339197393113e-06
7.74742372151001e-06
-7.11337508855257e-06
-3.04492016971626e-05
-1.67323850456147e-06
-2.99253748881408e-05
-1.18172794233081e-05
-2.54491239377901e-06
6.37919216643567e-06
-2.3022814315396e-05
-2.40173016214506e-05
-4.46552917108697e-05
-4.46982417678743e-05
-2.13261494940806e-05
-1.39178484017947e-05
-4.39713836254778e-05
-3.13140336728122e-05
-3.38908588789267e-05
-4.00398075412423e-05
-2.02735657494426e-05
-2.02057770685841e-05
-1.77766650135306e-05
8.09452662761572e-06
-5.85324177968201e-06
-4.50833103739468e-05
-1.43397099207184e-05
-6.70198924871409e-06
-1.57677672799406e-05
-1.47564883981463e-05
-1.98689019670602e-05
-2.40661468003952e-06
-3.09939742413879e-05
-1.9947712797268e-05
-3.55143730016188e-05
-2.44271900709272e-05
-2.80801670681176e-05
-3.19360885374479e-05
-2.44999658529363e-05
-3.69014807876169e-06
-7.85484995958591e-06
7.65252123581982e-06
-2.18097933252777e-05
-3.14619421577035e-05
-3.15307234409134e-05
-1.79885391115982e-05
-2.12976284933026e-05
-3.75840997661393e-06
-1.52836223673607e-05
-5.88502930955883e-06
-2.17446657147147e-05
-2.41612118664594e-05
-8.24474158210948e-06
1.95088191542505e-06
-2.20783232325053e-05
-2.55409868301064e-05
-2.97035583352187e-05
-2.27695728921189e-05
-1.61482529640027e-05
-2.25017916475926e-05
9.22272168075917e-06
-1.82890286911219e-05
-4.63104200658633e-05
-3.28165795731787e-06
-2.11406883687458e-05
2.37971015214886e-05
4.10143377620944e-06
-1.25904153021956e-05
-3.96962851880049e-06
-3.99939519681496e-06
-2.30444755084308e-05
-2.47374583839552e-06
-4.25741693370938e-05
-9.50329073707657e-06
-1.47183915989532e-05
-2.62830960307465e-05
-2.50474548685108e-05
-2.94051791611995e-05
-2.10779377311978e-05
-3.75914594363294e-05
-1.47278736653838e-05
-3.79441204451043e-05
-5.01288457922302e-05
-3.69036977966264e-05
-4.53634594661112e-07
-1.38104616318561e-07
-2.20911041784484e-05
-9.15361812207546e-06
9.29804513207856e-06
-1.44801167333335e-05
-4.97601781621769e-06
-1.81903810749425e-05
-5.49577460912778e-06
-7.77744949687585e-06
-1.33705781939497e-05
4.00318444576117e-06
-1.35958515799034e-05
-1.91974111154632e-05
-6.55946016239307e-05
-1.36399330518635e-05
-3.18683130789982e-05
-3.80879233628612e-05
-3.46414102003544e-05
-3.97601158770238e-05
-2.93935413074042e-05
-3.29668188506428e-05
1.1071147339731e-06
-1.66151482332431e-05
-1.31556820589969e-05
-3.18313203886585e-05
2.55094158179924e-06
-1.1387069097373e-06
-1.15341974535052e-05
-6.34954834607186e-07
-1.38414201910855e-05
-1.0344173273043e-05
-1.40106647669565e-05
-2.33036967405021e-05
-5.10743159007725e-05
-2.9310531020627e-05
-4.51146551602842e-05
-2.10001465268303e-05
-2.17084369734906e-05
-4.08489314518452e-05
-2.23706090025813e-05
-2.42441149891913e-05
-3.25283844661738e-05
-6.64787771056262e-06
-9.655171820926e-06
-1.7172708491137e-05
-1.93401616594153e-05
-9.98338013040793e-07
1.37992991177604e-05
-3.1610347746635e-06
-2.75180882635217e-06
9.34146324212118e-06
-4.09869168035841e-07
-2.00929115263494e-05
-1.27963950499294e-05
-1.96418493384785e-05
-1.33759217442275e-06
-1.0912314404034e-05
-1.59909722753439e-05
-4.27975074127285e-06
-2.37477531926509e-05
-3.00993625119782e-05
-3.74201087072181e-05
-2.48572812635793e-05
-8.79336828228618e-06
1.00857493580897e-05
-1.83560586252869e-06
-1.45712132080266e-05
-2.22685242288061e-05
-1.60083782601795e-05
-1.56790709417153e-05
-9.71175145208172e-06
-1.84511055573406e-05
-3.82793522755795e-05
1.24007069356331e-05
2.6937421009893e-07
-2.14588035395654e-05
-2.61740207964019e-05
-2.43688250859339e-05
-1.13682472081446e-05
-2.41456578809539e-05
-6.82202948238613e-06
-5.72022218866181e-06
-1.27515979299594e-05
-1.09473263075529e-05
-1.46191909830941e-05
-1.98375249172645e-05
-6.7840213882039e-06
-1.18215070852574e-05
-7.39693004147146e-06
-2.3835027090413e-05
-2.66296436952828e-05
-1.93104238720119e-05
-5.63067915278922e-05
-3.18505179676932e-05
-3.07227745265286e-06
-4.51505973377087e-05
-1.07327708251759e-05
-1.02974242306985e-05
-2.53318802623855e-05
-3.06344315886445e-05
-8.65666778338299e-07
-1.38413745783513e-05
-2.59145607982378e-05
-1.05004485848593e-05
8.94730903283466e-07
-3.96497290411215e-06
-6.73177856360848e-06
-2.05779350721657e-05
-1.27104723573888e-05
-5.93043558960552e-07
-4.54072220867428e-06
-5.75622669074473e-06
1.51478510206108e-05
-1.64182450356358e-05
-3.29306087674859e-05
-3.73638262758355e-05
-2.00835794570078e-05
-3.09195192384006e-05
-4.57032047503184e-05
-3.27038491124012e-05
-1.20261829666749e-05
-1.68036604280244e-05
-1.73780329341285e-05
-1.20631899835637e-06
2.55796884916491e-05
-2.0616908722542e-05
-3.93369843651837e-07
3.05222703079808e-05
1.41166929022974e-05
-1.02215443793862e-05
-1.00081429823089e-05
4.40776171937251e-06
-7.25095762889766e-06
-3.33357145627365e-06
-4.58044992773417e-05
-3.11978461214601e-05
-6.55610472981859e-06
-2.01744314316795e-05
-1.65301098544671e-05
-2.2676475708392e-06
-1.59585469731664e-05
-2.46997373692668e-05
-1.14303613954855e-06
-3.34481186998669e-05
-5.76608622629736e-06
-1.62711696454002e-05
-2.13172952248586e-05
3.50080329016192e-06
-1.78966430103295e-05
-2.89353841748432e-05
-6.34418405099296e-06
-5.40470677577556e-06
-2.10903146666972e-05
3.8679335552239e-06
-2.08685311897318e-05
-1.00489460028618e-05
-2.23397886835148e-05
-1.86489004577352e-05
-3.27968887506338e-05
-1.84826703214607e-05
-1.37889824214537e-05
-1.45929765552671e-05
-1.60395479509122e-05
-2.42875374829635e-05
-2.06525547285266e-05
-1.24670528011141e-05
-1.34465934320445e-05
4.1847280290841e-06
-2.91135165992519e-05
-7.50536503074705e-06
-1.31387819451068e-05
-2.02930127696933e-05
-7.06430412010493e-06
-3.11281218678253e-05
-5.55112515952479e-05
6.25607781026972e-07
-1.54933139286571e-05
-3.0384819844582e-05
-2.96712988537038e-05
-1.4263876291766e-05
-5.95234830760702e-06
-3.84171177431617e-05
-2.14622258600645e-05
-2.61716966707945e-05
-1.02521628389013e-05
-5.4558968860882e-05
-1.05155186975995e-05
-1.74336752674185e-05
-2.51439660990118e-05
-2.1499113590528e-05
-8.18455026572802e-06
-1.6962620981895e-05
-1.04345156374618e-05
-6.19208261704559e-06
2.73579439238654e-05
-1.05751506532576e-05
-2.09427255189662e-05
-5.40045791142155e-06
-6.26370862498111e-06
-5.87562387052415e-06
-4.25224712549213e-05
-1.73347591000545e-05
-2.44255404437955e-05
-4.71502556674956e-05
-6.72681950548431e-05
-3.13518587087521e-05
-9.71132298740731e-06
-2.94874369188437e-05
-2.63784715924597e-05
-2.873698111951e-05
9.58842144433085e-06
-7.08546331888204e-06
-3.05604488113505e-05
-5.91084136908233e-06
4.43201138641849e-05
3.4713682236618e-06
-4.95771133740454e-06
1.14896609734479e-05
5.2106989464757e-05
-1.11017980825247e-05
-3.98429142616138e-05
8.28053444425832e-06
1.28671711937667e-05
-4.63621662257995e-05
-4.89391205639345e-05
-1.74335735204965e-05
-2.7764059218553e-05
-3.17465487426708e-05
-2.98511684106462e-05
-2.10908976743332e-05
-1.35253752073565e-05
-3.30458921484853e-05
-4.57022814902973e-05
-3.56678279662496e-05
1.01681532954689e-05
-2.0828070409004e-05
-1.0038273449438e-05
2.39169429021462e-05
4.41498867734726e-06
-3.40368811648783e-07
-3.72943287696629e-06
-4.35599040260019e-06
-1.48571644603897e-05
-1.828560639968e-05
-1.66253537579753e-05
-3.89682579909047e-05
-3.28344867459672e-05
-4.79502784172673e-05
-5.12454645771644e-05
-2.7308152957642e-05
-3.09771643159163e-05
-5.68031455424879e-05
-2.37898359390932e-05
3.91600039473802e-06
-1.93601423586949e-05
-4.23538425362886e-05
-1.24394500078164e-05
5.74291999524394e-06
-4.66179213191191e-06
-3.5768121378455e-05
-3.36449442824533e-05
-1.0866840655445e-05
-1.33672491801916e-05
-4.64970999074622e-05
1.3905721715157e-06
-1.3543415844663e-05
-2.56714334911277e-05
-2.98484819965258e-05
-2.12300337686268e-05
-3.37000926945181e-05
-4.35270455669589e-05
-4.25916221284204e-05
1.21909445939993e-05
-4.33524794751107e-05
-1.07441665055379e-05
4.65271348659794e-06
-1.30136929384182e-05
-6.49562525175151e-06
-2.28905694768836e-05
2.81936509002445e-06
6.69191768301312e-06
1.57017738500607e-06
-1.64140017645939e-05
-2.47162515127454e-05
-2.26999304903959e-05
-4.1622977890894e-06
3.0501638182093e-07
-8.75712421295244e-06
-2.50674069011965e-05
-7.24428337365013e-06
-1.61625037587976e-05
-1.7424019945183e-05
-3.56992028813595e-06
-3.53560258295956e-06
-2.79309249011398e-05
-2.61311414103409e-05
-5.23823349974528e-06
-2.06591600775403e-05
-1.71205832409247e-05
-2.35480513833414e-06
-1.03298989058323e-05
-9.80715829885078e-06
-1.16072542720738e-05
-1.05747329926246e-05
-7.97706726808342e-06
1.95186606408157e-05
-1.92305458781951e-05
-2.30316419093483e-06
8.84852798067955e-06
-1.79864868577325e-05
-7.04300916091912e-06
-1.57632831557374e-05
-2.21084366006828e-05
-1.16270269095082e-05
-1.04236095740642e-05
-1.28329984467637e-05
-1.22395970781006e-06
-4.30067946104497e-05
3.16950171721487e-07
-2.0598428276548e-05
4.22762078195249e-06
-3.78023135321438e-05
-3.73786525047874e-05
-8.41281590967203e-06
-2.60997979206868e-05
-1.26130505139016e-05
-3.22131026977526e-05
-2.10455495206023e-05
6.155925958798e-06
-1.79941263405954e-05
-3.17272664833339e-05
-2.27149110810331e-05
-2.85686944749423e-05
-1.13872534130301e-05
-3.60732025379698e-05
2.13723652556504e-06
-1.80782001572861e-06
-1.26752069496822e-05
-4.72682641718368e-06
-2.88374527337666e-05
-2.56642266048253e-05
-3.51899035203721e-05
-1.04434339055983e-05
-5.09928266084528e-06
-1.15083985528041e-05
-2.25368408447799e-05
-3.16207462576457e-05
-6.08747625411821e-06
-1.98906085774324e-05
-2.83746461190577e-05
-2.80515908161295e-05
-2.74912284005105e-05
-4.4628391783343e-05
-1.89775784805141e-05
-2.40135667509452e-06
-2.00692943974595e-07
-2.00819045488694e-05
-3.80746070300541e-06
-1.73481047011936e-05
-2.13321309934152e-05
4.71461514658387e-06
8.71687311956603e-08
1.98455753540029e-05
4.11422549205307e-06
4.6644622820996e-06
-2.4406994019738e-05
4.63529898226042e-06
-4.3224726919684e-05
-6.88999361334162e-08
-6.26370732497325e-06
-3.85758827455135e-05
-2.02736613688312e-05
-2.88919698322788e-05
-2.05855924654908e-05
-2.58590451386782e-05
-4.00434173465099e-05
-2.64558698825138e-05
4.4338118433597e-06
-1.88160231309937e-05
4.75785322903004e-06
-5.62983484644864e-06
-1.63993115984219e-06
1.03822346077509e-05
-2.10026963748571e-05
-2.13717632132431e-05
5.85991776766797e-06
-5.56503783031793e-06
-2.25214804876333e-06
-2.47990194584239e-05
1.28920679056298e-05
-3.44734561498371e-06
-1.30296543558241e-05
-2.87914982739023e-05
-2.93755915146399e-05
-1.82691205412689e-05
-1.76170137116298e-05
-3.63487605838752e-05
-1.09338751760591e-05
-2.37155973512668e-06
-3.2108510495779e-05
-2.60550196942455e-05
-2.72021888793149e-05
-1.04377309168529e-05
-3.27797315075029e-05
-2.90532934057436e-05
-1.21975502622886e-05
5.8257162547557e-06
-2.42023549927504e-05
-5.82377935145946e-07
-1.76554565996701e-05
7.2754633537072e-06
-2.1597112311383e-06
-1.83212496556283e-05
-2.70845687072443e-05
-5.07922449049675e-05
-3.55276551916981e-05
-4.97265877788274e-05
-6.95682496512283e-05
-3.29181658741463e-05
-1.91309826275215e-05
-7.58486203688211e-06
-4.40351941563375e-05
-3.50993080532986e-05
-1.85168802629952e-06
-3.43673475873956e-05
-2.09222432638775e-05
-2.76014028418784e-05
3.31726376954149e-05
-4.93671561377362e-06
-2.98239623934388e-05
-1.78485959721527e-05
-2.61621778073e-06
-1.00492945849745e-05
-2.51166559629896e-05
-1.21666725210367e-05
-1.41808546065276e-05
-4.16047596707868e-05
-1.63719948413284e-05
-3.26815303509946e-05
-3.02670165469927e-05
1.36033715360353e-06
-4.23427444796388e-05
-3.76972760315583e-05
-2.2930780608607e-05
-6.3823551678399e-06
6.54268438044164e-06
1.28653015177376e-05
1.2122830354475e-05
2.07607249324985e-05
1.14520618410991e-05
-1.30023251354792e-05
7.42958130218535e-06
1.96240872154714e-05
-2.18101060183777e-05
-2.73226122140581e-05
-2.72526692608285e-05
-2.74481421039773e-05
-4.08502010674658e-05
-3.42781202262186e-05
-4.57020895302628e-05
-6.09185365801062e-05
-3.25679210819026e-05
-5.36213974559365e-05
-2.26322992627643e-05
6.33158988120142e-06
-8.44801321942155e-06
-2.04955875161605e-05
6.80946449477587e-06
-1.04552378996846e-05
1.55456251186326e-05
2.18467127019485e-05
-3.90678328175639e-06
1.86086788497929e-05
2.29756102931683e-05
-1.27383239570645e-05
-2.24329412482494e-05
-1.57007442929417e-05
-2.65525182091067e-06
-4.07826920884353e-05
-4.44549481053343e-05
-4.23792519649901e-05
-3.27309061437542e-05
-5.55998600218319e-05
-3.12272661653163e-05
-3.35961616262297e-05
-4.79433846990307e-05
2.14277987083011e-07
9.33057801693166e-06
-2.22144871849287e-05
-2.10929448237569e-05
-6.35237586992963e-06
2.49285649395861e-05
1.97590989898977e-05
4.22191219738689e-06
1.40809167071056e-05
-5.27756570809064e-06
-1.45331037815724e-05
-7.64224723012344e-06
-1.53651071586201e-05
-2.02827630232235e-05
-5.75904055706737e-05
-2.64189777657099e-05
-1.04638448404444e-05
-4.98365601612701e-05
-4.75463332402779e-05
-3.85068848244107e-05
-1.79276234729389e-05
-1.58174612212204e-05
-2.1220779713247e-05
1.00963692011195e-05
2.31200500372883e-05
1.10059602549422e-05
4.94235704003337e-06
3.681000918373e-05
2.15273145762275e-05
-6.8696743144575e-06
-8.48012626808937e-06
-4.92673205490952e-06
1.24942724784487e-05
-4.20624403949236e-05
-4.00303690041208e-05
-4.16633745315567e-05
-4.07183149193352e-05
-4.66340312472059e-05
-4.90160895189741e-05
-1.63559511643427e-05
-4.79175761694693e-05
-1.84914874839367e-05
-1.71823892619544e-05
-1.09428069739956e-05
-3.5741991205287e-06
-2.42797420016584e-05
1.23135939525228e-05
-5.67698665823399e-06
2.4601142305305e-05
-3.7042209409405e-06
-2.73377265237829e-06
1.43822019277652e-05
1.91041585469138e-05
1.23932355212076e-05
9.84638366945032e-06
-3.74525993602425e-05
-2.97350891478887e-05
-5.8958778618529e-05
-1.79161916708502e-05
-3.51818133521344e-05
-5.80295210175722e-05
-3.93669470608546e-05
-3.38758186924452e-05
-3.87866457286577e-05
-5.19279007987987e-05
-2.82669811297523e-05
3.43958679543162e-06
2.52112705987567e-05
-1.11814298853625e-06
-3.80218441753763e-06
1.67150846108569e-05
1.28297778371232e-05
1.52177016174272e-06
-3.0899995919997e-06
1.43931445948992e-05
-1.90735933559148e-06
-4.04483599134566e-05
-6.91317887210027e-05
-3.04885678248004e-05
-3.48493304053164e-05
-7.00403890779799e-05
-4.96954296451788e-05
-3.65739780572077e-05
-3.49934084279026e-06
-7.71042391641449e-05
-2.35903158204858e-05
-4.59519909589007e-07
-2.35014165001391e-05
-1.47843662263774e-05
-2.16337703855599e-06
4.31472706646311e-06
1.75271216581497e-05
-6.35282637067307e-07
5.61192112080292e-06
8.70264231732857e-06
-5.75986643569463e-06
1.23926563583971e-06
-1.16504856025388e-05
-5.05388679194301e-05
-2.12993433983701e-05
-2.10748858946527e-05
-2.16095252000376e-05
-2.48848726592603e-05
-4.17446640686025e-05
-5.57871889185469e-05
-5.60217163794877e-06
-2.71970885614774e-05
-2.20046831909027e-05
-2.66148986804946e-05
-2.17000365592122e-06
-1.28855235913335e-05
-1.80735033443671e-05
-5.25400414861226e-06
3.31513571513938e-05
-2.5525250530433e-06
-1.58240343235723e-05
3.39838402619878e-06
3.47048984641243e-05
-1.11249047872883e-05
-3.41524306623277e-06
2.58871346585388e-06
1.07596936347712e-05
-2.24318282292614e-05
-4.24850643025656e-05
-1.83264514131194e-05
-1.58197754141148e-05
-6.30299956140507e-06
-5.68187913173138e-05
-3.13000700737006e-05
-2.02729067185075e-05
-3.91336847940386e-05
2.38154898318025e-06
-8.64811129777061e-06
4.03716993256712e-06
3.57790861679499e-06
-1.9943535120322e-05
-6.02387284307402e-06
-6.63004709017502e-06
-3.59649662647774e-05
-6.25503869058834e-07
-1.83561074276861e-06
1.27149650528373e-05
-1.85330614516068e-05
-1.43710527231444e-05
-2.73054036979858e-06
-3.16938666256714e-06
-1.90679483475052e-05
-4.45321695935786e-06
1.12737122669133e-05
-2.59539186882369e-05
-4.41849406917628e-05
-1.03759737297142e-05
1.33408296495973e-05
1.03238956863537e-05
-1.96656093626728e-05
-1.85688312781317e-06
-3.20098343173791e-06
-2.64735936351639e-05
-4.91818663123645e-05
4.53295300208786e-06
-3.43685796797336e-06
-2.38831961484348e-05
-3.62857977834819e-05
-2.9739524700408e-05
-2.03755973537713e-05
-1.67011784270024e-05
-3.56541721142366e-05
-6.85287362031729e-06
6.02023949612304e-06
1.59775101659018e-05
-6.30761875179181e-05
-1.46852307654497e-05
-2.90800861090534e-06
-3.09796084925014e-05
-2.07374616183919e-05
-7.6084231784857e-06
-3.75621344246863e-05
-1.06468693878665e-05
-4.99556709223475e-05
-1.87836143066517e-05
-2.1009990165469e-05
-2.1183210226932e-05
-3.09772626063023e-05
-3.39379963953469e-05
6.35640933044805e-06
-3.76118522262618e-05
-2.39090275542913e-05
-2.36610829019953e-05
-1.16908900251314e-05
-1.51471884629881e-05
-1.5057401746993e-05
-1.03083058621638e-06
1.52182508612915e-06
-1.99693473756398e-05
-6.94488133052758e-06
3.01945665646885e-06
-1.92913008074291e-05
-1.76530011707483e-05
-4.54571064088645e-06
-2.37051867812142e-05
-6.16312931853912e-05
-4.41037227982048e-05
-1.80392073386425e-05
-1.85340303313653e-05
-4.74126103711951e-05
-2.98751327757451e-05
3.68024432653551e-06
-1.12316632275965e-05
-3.01295104068159e-05
3.05858665007713e-08
3.34288573963838e-05
9.6826742647606e-08
-3.3077761600659e-05
-7.23414851108884e-06
2.47808595354148e-05
4.24581983764034e-06
-5.26235631090948e-05
-4.97738509529986e-06
1.17312097310634e-05
-2.48180441817915e-06
-2.32797038803245e-05
-3.09099869258161e-05
-1.00223093492685e-05
-3.23065993197487e-05
-3.67077108251892e-05
-2.82296105344787e-05
-1.2138690847874e-05
-2.08226494088549e-05
-5.20424279189869e-05
-2.31166562799181e-05
6.34137879082157e-06
-1.77004085837876e-05
-4.41108169814558e-06
8.5738484566711e-06
2.82674686584438e-05
-1.24959044052649e-05
-1.89647318227051e-05
-6.58674324327513e-06
-5.7723242550301e-06
-4.35231410905761e-05
-4.69189143585296e-05
-5.32977452219723e-06
-2.40543520551311e-05
-5.01086344199171e-05
-1.03962091445331e-05
-1.3346071051475e-05
-6.28318757668673e-05
-2.68329570595808e-05
-1.66967094063257e-05
-4.09583174929061e-06
-3.77959963757034e-05
-4.85641065664695e-05
-7.78136143145586e-06
1.51005068753634e-05
-4.43046887068464e-05
-3.49130477411378e-05
-1.30867697887805e-08
2.59299318708781e-05
-8.99647911063229e-06
-2.12657682671719e-05
-4.12953439576096e-06
1.39012212572421e-06
-1.70653324072395e-05
-6.47950356181171e-05
-8.04932287814737e-06
-2.043342738325e-05
-1.87388009102871e-05
-4.88818127961189e-05
-3.18430308596082e-05
-2.37803440875307e-05
-9.42210784379732e-06
-2.80330607800835e-05
-1.86756645526066e-05
-1.02710626450241e-05
5.38935164493913e-06
6.8093213218819e-06
2.25348210886997e-06
-4.35783868623842e-08
1.20340306021821e-05
1.85059697871772e-05
-8.28967945145988e-06
-3.48232192563078e-06
-1.41302419620442e-05
-2.9978023515075e-07
-2.21297046327272e-05
-3.18392336294948e-05
-1.40689290872687e-05
-1.97421351400832e-05
-1.30911112966163e-05
-2.8889592258683e-05
-1.52841756142476e-05
-1.72166868764496e-05
-1.03787784070991e-05
-2.83047267148914e-05
-1.41320543684407e-05
2.0667725598553e-05
-1.6577126259049e-06
-2.42215697491914e-05
2.36885558315917e-06
-3.52614347030592e-06
-5.42873094095367e-06
-4.35063279308376e-05
-2.74935683387255e-05
-6.07562546455073e-06
-2.13230601770372e-05
-4.12849524183981e-05
-3.33887718470645e-05
-3.63142254542094e-05
-3.72878110675311e-05
-2.18020888110342e-05
-1.96569900524978e-05
-2.7522130458183e-05
-1.49726082198605e-05
-5.3855095752782e-05
-1.07501153490641e-05
-2.35425246303178e-06
-6.25650004692208e-06
-2.57396523397072e-05
-1.86891318120293e-05
7.21516986816815e-06
-8.36508661017478e-07
-1.83355543599363e-05
3.94198047993881e-06
-1.47198039058426e-05
-1.92538090589302e-05
-3.9116587725318e-05
-1.69731298958388e-05
-2.11484451204631e-05
-2.40128906276884e-05
-4.24466929735222e-05
-4.52781747924015e-05
-3.35135882072463e-05
-2.78216976065042e-05
-3.25539941468304e-05
-1.11337643080087e-05
-5.89326802434865e-06
5.29648333849778e-06
-2.25585898805865e-05
-2.92781019354821e-05
-5.31552435872105e-06
2.19943058636065e-06
-1.46387119764398e-05
1.06789449085768e-05
-9.40839094173915e-06
-9.62307964715245e-07
-1.89909675921403e-05
-2.72465089201454e-05
-2.24521464514547e-05
-4.18699316101322e-05
-2.20116821879319e-05
-3.77824082295523e-05
-1.78995813608325e-05
-1.5091359051185e-05
2.50362536633696e-06
-2.60602248504264e-05
-1.98747582980008e-05
-2.72726268174739e-05
2.17055311991415e-05
3.50025343054447e-06
-3.39160860442012e-05
-1.52052309277379e-05
-2.16920390059168e-05
1.24995725351533e-05
-8.7235732225968e-06
-3.32411965464206e-05
-1.98061695756219e-05
-2.67390132028717e-05
-4.0864949523075e-05
-3.29003937601978e-05
-1.26173213367484e-05
-8.42951480495374e-06
-1.26000229568352e-05
-1.89295442007814e-06
9.20056135691584e-06
-2.0104382235483e-06
-2.51534245447804e-05
-3.288238048295e-05
-1.69611188335052e-05
-1.75986969745766e-05
-1.16782713363145e-05
-4.70868986837076e-05
-1.54955498725403e-05
1.39616766920679e-06
-3.31854802021826e-05
-1.75992701692373e-05
-1.5406960242176e-05
-2.10866849171417e-05
-1.77303544042313e-05
-4.3487829914064e-05
3.13320810966529e-07
1.3344601237656e-05
-2.32822040866296e-05
-1.81547436881272e-05
1.00975205799607e-06
-2.67090978726357e-05
-1.02090304909379e-05
-2.10664237049189e-05
-3.51014980052125e-05
-6.40631626482215e-06
-2.60295359238844e-05
-8.24435733452299e-06
3.39577704382192e-06
-2.86692006768718e-05
-4.94124794597591e-06
-6.81160924249936e-06
-2.0327134635305e-05
-3.44318870617378e-05
-5.13700347856996e-06
-1.13861121377444e-05
-1.08498638971465e-05
-1.16587248515398e-05
-5.22188414778944e-06
-1.06648020073306e-05
-1.19859352744798e-05
-2.53168924264032e-05
-7.09636092223262e-06
-2.09890171310921e-05
-2.51998771285894e-05
-2.43626998261992e-05
-1.98148634921701e-05
-1.3855413360234e-05
-1.06424390227687e-05
-4.39445542030323e-05
-3.76586360267318e-05
6.51355186173898e-06
-3.85596161947555e-06
-4.0442633921646e-05
-2.39911636355928e-05
-8.88092354148287e-06
-2.16532168223734e-05
-3.34388627866885e-05
-1.67199783702161e-05
-2.55311440148533e-06
-3.36205845892181e-05
-1.82547524363443e-05
9.01452562824444e-07
1.3469748697993e-05
2.06470603560447e-05
-1.6251347740722e-05
-9.04964878107126e-06
2.24996606832473e-06
-2.32535370312699e-05
-1.66409146245676e-05
-1.94303949046946e-05
-1.71794095624312e-05
-2.20186479070285e-05
-2.21155491462006e-05
-2.4668061206294e-05
-7.85497916814922e-06
-3.3615084199804e-05
-2.82057127691933e-05
-1.17796891309082e-05
-1.70926410249749e-05
-3.74420802657537e-06
3.92930431037675e-06
-4.79919008090712e-06
-1.13107608330312e-06
-3.16771235295083e-06
1.97701251373655e-06
-4.88039387915812e-07
-1.32343573293586e-05
-1.13484407904694e-05
3.98759526844332e-06
-3.32174638150994e-05
-2.35388654752114e-05
-3.81307357120571e-05
-3.69717770305683e-05
-4.61391287601892e-05
-2.77709700422174e-05
-2.26126029765284e-05
1.82312816034512e-06
-1.94965808366187e-05
-2.37857542314668e-05
-1.96143442953103e-05
1.20726539783038e-06
1.23517360978411e-05
-2.049121882351e-05
-3.05352333188566e-05
-1.38334789654854e-06
1.55113426757353e-05
-4.43075347489534e-05
-3.16834124025364e-05
-2.77723412784197e-05
-4.52202092787683e-05
-3.44324464494739e-05
-1.8029896555738e-05
-2.73238422041647e-05
-2.71619164804531e-05
-2.7360824034332e-05
-2.04229184549092e-05
-1.70729119940808e-05
-6.34094152420135e-07
-3.65330330981196e-05
-1.80363221148714e-05
-2.11351217400065e-05
-1.46684578070037e-06
-9.79556169631599e-06
-1.43861544003517e-05
2.60354799822271e-07
1.41551230430678e-05
-6.15147550644763e-06
-2.57398439139946e-05
-2.14337997655071e-05
-3.27118711349701e-06
-1.17864400959551e-05
-3.36550710665028e-05
-3.06795439758865e-05
3.66743958875559e-06
5.2415384350672e-06
-3.64964401732747e-05
4.65645680205051e-06
2.44025891503644e-07
-2.88405261044024e-05
-1.58941604074152e-05
-1.52468948528989e-05
-1.22546650832553e-05
-5.11435107644879e-06
-1.42121902110008e-05
-8.91674970534766e-06
-1.40025419924729e-07
1.29993163094607e-05
-1.80549335353484e-05
-4.06875737500494e-05
-1.61857699566495e-05
4.70748724098379e-07
-2.3021496125946e-05
-2.13563702837502e-05
-2.57730832117132e-05
-2.48436972008611e-05
-9.72198392453652e-06
-4.4685754704673e-05
-1.25783400877474e-05
6.32148781674148e-06
-1.59288251212596e-05
-2.36802724124642e-05
-2.72604017459994e-05
1.60172796903779e-06
-2.05988725914322e-06
-4.70580431444128e-07
8.51264433347647e-06
-1.5470554270176e-06
7.99696287602412e-06
-8.25181410139494e-06
-1.91243681185589e-06
-2.21583250677617e-05
-1.468306706337e-05
-1.20708705898649e-06
-4.40846161851046e-05
-1.79511650681427e-05
2.10268176188355e-06
-1.75239066875389e-05
-8.92433880623146e-06
-1.94171157754325e-05
-4.45013330896734e-05
3.00568269299722e-07
-1.26261733758512e-05
-3.4542191880801e-06
-1.26759181746441e-05
-1.61432260412839e-05
2.88226332749592e-06
-1.792803141294e-05
-4.28476068074067e-05
-1.55902899239376e-05
-2.40134304617713e-05
-1.90610710577734e-05
-3.34694107260805e-05
-8.78829482030903e-06
-2.85517681855542e-05
-2.77263639655112e-05
-4.85479290783646e-05
-1.70195935017605e-05
-1.85217777924461e-05
-4.00083636164555e-05
-3.44816170585118e-05
-8.38077135381457e-06
-1.70512361257339e-05
-1.80381215629734e-05
-1.42033588608863e-05
3.49841511303605e-06
2.48901241100004e-06
-1.88159854067085e-05
-1.77696912203457e-05
8.85441956766092e-06
-4.52735670733897e-05
-3.56127656920471e-05
-2.92558492665333e-05
-2.26144015533385e-05
7.2489969769621e-06
-2.82171083586487e-05
-4.43054029473914e-05
-1.31584107759991e-05
-2.91214379445324e-05
-1.62251432422644e-05
-3.92793377154088e-05
-2.49307590888772e-05
1.10198367705228e-05
-1.43482659215953e-05
-1.09916483581424e-05
-6.43761408757251e-06
-1.99837084013387e-05
-9.61700387506543e-07
7.80113559684012e-06
2.13900220258074e-06
-5.34000259197342e-07
8.11204834768226e-06
3.07995226530269e-06
-2.20588364275899e-05
-1.13954082974567e-05
-2.64231159254965e-05
-3.57224456089778e-06
-3.40278854312943e-05
-3.93744853517702e-05
-4.7403347728173e-05
4.88377701583038e-06
-7.02597423068037e-05
-4.06392751582192e-05
-4.30305625807629e-05
4.58216533023882e-06
-1.98270532741559e-05
-1.48073116660841e-05
2.10511389355433e-05
2.25850261675749e-06
7.70216497596368e-06
1.64745846952385e-05
-1.50105108808945e-05
2.17967942507849e-05
-1.17413133659007e-05
-3.28360386871752e-05
-2.89543376649866e-06
-1.53993665058947e-05
-2.34820179912094e-06
-6.6038450362635e-05
-4.44876858867089e-05
-3.41388553532579e-05
-4.98591371029068e-05
-3.99162283118267e-05
-4.66319459941568e-05
-7.42607515309394e-06
-1.62947045979986e-05
-2.28430025639668e-05
-1.63114244992078e-05
-1.33920343598963e-05
-2.84855158834984e-06
-1.22152104014443e-06
3.27113447271197e-06
1.86925149241426e-05
1.22954036064788e-05
1.07863149636361e-05
3.6546513289694e-07
2.94689932474725e-06
-3.19598864118363e-05
-3.41003419507366e-05
-2.70407423082293e-05
-4.91113077881764e-05
-5.75942430106398e-05
-4.67703626950777e-05
-3.69771332720145e-05
-4.16672203957052e-05
-4.83107586977062e-05
-4.6939242001262e-05
-1.29980306041139e-05
-3.51211557913839e-06
-2.69784893794637e-05
7.77785869978158e-06
2.57296384685786e-05
1.06166059203028e-05
-5.76390426305834e-06
1.86921181291711e-05
2.3973948953739e-05
-1.3322012943139e-05
-3.14463492839704e-06
-1.91241872062241e-05
-1.75442812114682e-05
-1.66822813658351e-05
-6.23733021472838e-05
-1.98458475702062e-05
4.54863289880808e-06
-5.94984169890155e-05
-4.71047123313061e-05
-1.15831329777715e-05
-2.24612579549148e-05
-2.45659805067535e-05
-4.17420984231967e-05
-1.00483352129433e-05
4.52409297494413e-05
-6.94624819729237e-06
-2.40563445874785e-05
1.91770343993688e-05
2.77091126475839e-05
1.51099886375824e-05
3.96507262135482e-06
-3.2038831268363e-05
7.24330482496738e-06
-8.05069000610444e-06
-2.36266658894992e-05
-8.12343334130391e-06
1.06968066603108e-06
-4.80621951492399e-05
-4.89131962799415e-05
-4.98936207110558e-05
-2.83503831529016e-05
-1.79800261098037e-05
-4.0347025541754e-05
-4.72118963193647e-05
-3.1965885397803e-06
2.95373174764441e-06
-1.03122483146087e-06
5.42714041916316e-06
-4.67394464542121e-06
2.64527131873145e-05
1.07276328272228e-05
1.59332920664831e-05
-2.9177301449934e-05
-3.71194436030848e-05
2.02251472782994e-05
6.14693640676415e-06
-7.33341510195816e-05
-3.45174717089274e-05
-1.62472490710001e-05
-2.85067060118588e-05
-7.57501239542545e-05
-5.69297458436361e-05
-1.26915067579001e-05
-3.55148402542883e-05
-6.89216756343634e-05
-3.41352577622368e-05
7.24479679580752e-06
-2.21853907385272e-06
-6.52863883416564e-07
-7.42122332709854e-06
1.04223687743106e-05
-2.1989805159429e-05
1.93762251508454e-06
-2.30845848814077e-05
-2.1352074761781e-05
-8.1349898440852e-06
-3.38161122891523e-05
-1.97745312067448e-05
-2.5018846420141e-05
-1.2751705872823e-05
-3.87961465927185e-05
-4.73512220421278e-05
-4.24854611664703e-05
-1.12828074523377e-06
-1.47728172498499e-05
-3.31093861658773e-05
-2.47625353920871e-05
-1.69736859774791e-05
-8.80853836556048e-06
4.7232898794026e-06
-1.33415267757008e-05
8.16883418317853e-06
3.32252438793449e-05
-8.32655073819128e-06
-7.11560319190864e-06
-1.95456411971834e-05
8.87144751862431e-06
2.61056165919054e-06
-4.66257335329375e-05
-2.54125130619015e-05
-3.18006622815469e-05
-2.80233644740004e-05
-3.83135421538394e-05
-1.72516682854117e-05
-8.14744655231677e-06
-9.27808882665095e-06
-1.22111232803974e-05
-3.62765164106996e-05
-1.92908751731405e-05
-1.48600341564415e-06
-2.20753558611767e-05
-8.52535373087815e-07
1.0740242809716e-05
1.0578724173093e-05
-1.25349180524889e-05
-1.81094913417768e-05
1.87336855656525e-05
2.3942545716401e-06
-3.06971045453621e-05
-2.41272446412725e-05
-2.9792383682775e-05
5.11938956549849e-06
-3.05172419017349e-05
-4.12043181250969e-06
-3.66040442643735e-06
-1.85035797605277e-05
-1.88451381965769e-05
-1.59002199658177e-05
-3.34327239552108e-05
2.3898619197754e-06
-2.93657720648304e-05
-2.26561631754541e-05
-3.52947393194965e-05
6.16830244116517e-06
-8.30987188989994e-06
-3.3804233637278e-05
-2.03907917069103e-05
-5.30607789376426e-06
-2.24190653665891e-05
-4.21687338655229e-05
-1.66005580557742e-05
-1.46589386761622e-06
-1.06851728405763e-05
-3.60958286476e-05
-2.27726020495674e-05
-2.70214058117303e-05
-4.53895697480596e-05
-3.54159785155409e-05
-1.67550997643168e-05
-3.32685961022749e-06
8.94885896147467e-06
-1.81163375589453e-05
6.30431639594259e-06
-1.53027956117058e-05
-1.01134611733076e-05
-3.94743692811621e-06
-4.21534738101632e-05
-1.15688080241412e-05
-3.79498648698645e-05
-2.75535950253711e-05
-1.6750209690683e-05
-1.6050164485506e-05
-4.3519639705578e-05
6.80405610432691e-06
3.67066875283143e-06
-2.96918709191453e-05
-1.52377096562738e-05
-1.36290508943431e-05
1.0320946152358e-05
-1.59181746990455e-05
-4.01644010510947e-05
1.57134849437784e-05
-1.86747267456617e-05
-2.29589285392121e-05
-2.23201335149247e-05
-1.26789139986612e-05
6.7283104219348e-06
-6.57883761646902e-05
-3.1413416594637e-05
-1.00646982881393e-05
3.71991996590291e-06
-4.96560103378207e-05
-2.22428691413512e-05
9.90041291335711e-06
-1.69378587423949e-05
-4.29594594286927e-05
-1.75697443225412e-05
2.11587044490353e-05
-1.15322607578261e-05
-2.99727471798064e-05
-1.54946471909729e-05
2.72256787766976e-05
1.14090918231402e-05
3.02315854586946e-06
-2.70727646345724e-05
1.24365742159306e-05
1.25096877894926e-05
-3.8386760076771e-05
-1.60693569935539e-05
-1.82831751716077e-05
-2.9979152581653e-05
-4.17670794273875e-05
-3.2921307332675e-05
-3.49403362938627e-05
-1.15262780914309e-05
-1.48778026464205e-05
-3.58233220154094e-05
-3.21021144878561e-05
-1.65782483833359e-05
-3.79793425876539e-05
2.42949480587682e-05
1.80002296080915e-05
-1.73654075858982e-05
-3.03726651409519e-05
1.04163693822228e-05
9.81840051546654e-06
-7.81813937532353e-06
5.26276805982215e-06
-7.7667546044673e-06
-2.13237416942776e-05
-3.98071070528454e-05
-4.28936999293954e-05
-5.3642276215036e-05
-2.35423083404931e-05
-3.62481571704524e-05
-5.14644218313914e-05
-4.12004296513751e-05
-2.21458559595373e-05
-6.53128924552978e-05
-2.71393547034087e-05
-1.8207454683406e-06
-2.35811176893819e-05
-2.91217383294547e-05
1.15626205393554e-08
4.3408619746257e-05
-7.63083184879815e-06
-1.83422387230923e-05
7.07341041827589e-06
1.72844756562551e-05
-1.41347416121339e-05
-2.3272137489021e-05
-1.09503078471346e-05
1.97290337072662e-06
-3.92461952158651e-05
-4.149463593752e-05
-3.18522790803324e-05
-2.57341070194258e-05
-3.21164964969567e-05
-5.18525898072847e-05
-2.95248180149429e-05
-8.06227147442995e-06
-1.74161081589396e-05
-2.25685410637749e-05
-2.09636669428218e-05
7.15245575240348e-06
-9.41342509971088e-06
-3.37093321444964e-06
1.39881479224708e-05
1.75751133004764e-05
-7.89190119756741e-06
1.56842918140165e-05
2.37447014152657e-05
-2.37155998743707e-06
-1.55700353488705e-05
-3.05516136529498e-05
-3.56357460550358e-05
-1.72986522418465e-05
-3.18859629386911e-05
-2.72195891570728e-05
-8.58123822034672e-06
-5.95369069433358e-05
-4.1354925389688e-05
-3.10828488544186e-05
-3.35312868295417e-05
-1.14354506986429e-05
-4.40858084442265e-06
8.61882274338765e-06
5.16413368626409e-06
2.53304710528039e-05
-2.19597660625962e-06
1.93892884557591e-05
6.53255701215197e-06
1.32388620733451e-05
-6.80715847847002e-06
-3.05526999102628e-05
-6.96591860007716e-06
-1.77526653259569e-05
-2.33135278408508e-05
-1.77610541081451e-05
-6.0206023770024e-05
-4.52022978187418e-05
-4.17506373495214e-05
-2.87965039018142e-05
-8.24081562449251e-06
-1.79050917000753e-05
-1.33378234074816e-05
1.35446322683496e-05
-6.07296457816245e-06
-2.38888256559587e-05
-1.5967178244268e-06
2.24771407764966e-05
2.18597873666347e-05
5.68298780315089e-07
-2.01978327789126e-05
-2.81972390327349e-05
-3.33948918297184e-06
-1.74032390755068e-05
-1.70902770586863e-05
-4.03208650330428e-05
-8.76419541501251e-06
4.58400522937149e-07
-2.98877343185215e-05
-4.72557475179156e-05
-1.60180535566883e-05
-1.49912137269956e-05
-5.04880684290094e-05
-1.57650528358079e-05
-2.89071315183294e-05
-1.7421812469125e-05
-4.20585260807774e-05
7.76455910666728e-07
-1.13490937674964e-05
-4.26257247802892e-08
-1.70695746864814e-05
-5.21649495262854e-06
1.35053483596402e-06
5.4420427525791e-08
-1.87012122552714e-05
-1.29536958788525e-05
-2.0512518047589e-05
-4.48283451919968e-05
-2.17398896434416e-05
-2.3224998741768e-05
-3.68059408608367e-05
-3.8840670494239e-05
-5.01411163101512e-06
2.84833725452882e-06
-1.4321336755453e-05
-8.78969948289035e-06
-9.80888381148146e-06
-1.60891320900858e-05
1.28047633255539e-06
-3.36694563740702e-05
-2.19453318618327e-05
2.90447956738254e-05
4.90953996274125e-06
-1.19305907481896e-05
-6.08693205257554e-06
2.35352853774305e-05
-6.37469538288267e-06
-2.28397401582834e-05
3.85130344414672e-06
-5.37029657851103e-06
-1.62960817837495e-05
-2.74783679337477e-05
-1.89350337039696e-05
-4.29851843336018e-06
-1.68564630142173e-05
-1.15568983000353e-05
-3.07022310624962e-05
-2.20260688380808e-05
-3.16954220203753e-06
3.02812302178672e-06
-2.54693659164809e-05
-3.34730453583294e-05
-9.35322574785495e-06
2.18306819254531e-06
-1.28820970521844e-05
-3.39167545419742e-05
-4.48491261550478e-06
1.50746846952291e-06
-4.69654638016642e-05
-2.97056248378583e-05
-4.98014791388283e-06
-1.0933376305887e-05
-2.19972083751633e-05
-1.26587120639484e-05
7.35194054266066e-06
-3.06556153282447e-05
-2.45955218025278e-05
-2.94591719646065e-05
-2.70084902694436e-05
-3.62334326077218e-05
-1.66596601361513e-05
-2.35410362375716e-05
-2.39866104691385e-05
-4.3892657373139e-05
-2.18570339255251e-05
-2.27087780622219e-05
-8.71225226456372e-06
-4.0167781472685e-05
-1.12385640460653e-05
-2.55018618377523e-06
-1.22859378381367e-05
-9.96732687530413e-06
-7.18717972067167e-07
1.01164957195435e-05
-1.32195487092403e-05
-5.8978309176673e-06
2.53637374326973e-06
1.65725324119801e-05
-1.22320955367594e-05
-3.23558741733411e-05
7.01298205663732e-06
-2.43425006083306e-05
-3.51938543108866e-05
-3.62163970803829e-05
-2.4897025186903e-05
-2.08566966985063e-05
-5.92659756956639e-05
-4.00924953080378e-05
-1.93011486579285e-05
-2.86445460861397e-05
-4.02060595452865e-05
-7.56116392420889e-06
-3.12852764140243e-06
1.76479652615692e-05
6.76523017858286e-06
6.82380227478767e-06
1.81354984222351e-05
-3.51027869234065e-07
2.66336252903105e-06
-1.0391664807577e-05
2.28716867563077e-07
-2.71670224018426e-05
-9.8778715079578e-06
-4.29173414047079e-05
-2.12349890969058e-05
-4.42132221587365e-05
-3.62279469745759e-05
-3.90411042571105e-05
-4.82474548288015e-05
-3.09662787636733e-05
-2.00948090268221e-05
-1.30954537109602e-05
-3.3437746034084e-07
-2.52419672159777e-05
-1.70977552066564e-06
7.45816240336596e-06
1.16240052543652e-06
-1.35740987651233e-05
1.39543026037383e-05
1.19964621313654e-05
-2.19726602761203e-06
-2.2984783863616e-05
-9.97492150293441e-06
-1.52539141931501e-05
-2.01654818973226e-05
-5.14501853074291e-05
4.02707107356975e-07
-2.2261750718687e-05
-3.33648925890038e-05
-3.67968504897883e-05
-4.02485927693942e-05
-9.44541848850632e-07
-2.19906776384042e-05
-3.59264522357611e-05
-2.04002249873478e-05
2.24129690390762e-05
-1.61595145601412e-05
-3.51784922705336e-05
-3.94995366799189e-06
1.54683785902632e-05
-1.91367020013386e-05
-4.01041700477799e-05
4.63948276302017e-06
-9.15367296518738e-06
-2.70786925118697e-05
-4.22166115890734e-05
-2.39685109610718e-05
-2.32345276732658e-05
-4.3604927421485e-05
-3.15094920928086e-05
-1.48504453577615e-05
-3.32447576420414e-05
-1.74545033099114e-05
-1.44928563008502e-05
-2.58970067945082e-05
-2.79052293526489e-05
-2.55969661942929e-05
-1.85884712068956e-05
5.31699037446733e-06
-1.97938391035299e-05
-2.40201600021432e-05
9.81918686698717e-06
3.41976683866707e-05
-3.18771654358801e-06
-2.75200572430548e-05
1.20477360407202e-05
5.65919325664807e-06
-4.40862068345956e-05
-2.98424316982981e-05
-2.34966867486746e-06
-2.64934600381418e-05
-4.89146548964744e-05
-2.95109449254421e-05
-6.69652057959393e-06
-8.41112759393322e-06
-3.54685815809974e-05
-5.92072918430788e-05
4.00152578814354e-06
8.33415961751496e-06
-2.27003344562215e-06
-2.20096627348256e-05
3.22569905290648e-05
2.41100299258535e-05
-3.31772813210251e-05
-1.38121305412854e-05
1.17557250645234e-05
-3.04492801336357e-06
-2.793818007279e-05
-3.25936958965733e-05
2.48295679600829e-06
-1.95350030043804e-05
-4.56064041128744e-05
-3.23269186837391e-05
-1.51859604472604e-05
-4.32222821911327e-05
-4.7407350730093e-05
-9.72983088601657e-06
-8.19084556785655e-06
-1.64995398744012e-06
-2.72018055998438e-05
-2.09340472764852e-05
-2.35278537792184e-05
-1.46958486526316e-05
-1.72942709380792e-05
-7.49092572605618e-06
-1.48511720848395e-06
-2.00525183194606e-05
-2.76063822048588e-05
-9.31173177056848e-06
1.34754100728943e-06
-4.16041775833154e-05
-1.67925556199452e-05
-1.57424117382776e-06
-1.9095863170176e-05
-3.30107601433336e-05
-3.05409585049479e-05
1.55989717619142e-06
-2.82536923340677e-05
-3.34936700388621e-05
-1.42485035737252e-05
-2.3717173110349e-06
-2.96073023315337e-05
-2.92003325961659e-05
-1.99157916471268e-05
-5.24418962675574e-06
-1.78294230052346e-05
-2.53741401674754e-06
-2.13843673179726e-05
-5.60361651751957e-06
-1.59917320709049e-05
-5.5292333719196e-05
-2.86153353799496e-05
-1.4875170854866e-06
-3.22561376634958e-05
-5.29630099751133e-05
-2.22703165812445e-05
-2.67234823708946e-05
-2.25223652714402e-05
-2.77650953019427e-05
5.5819339968539e-07
-4.49192418700017e-06
-2.04795874186282e-05
2.08013399780079e-06
9.60334817178832e-06
-5.19277194739643e-06
1.64577644342507e-05
5.90403434332387e-06
1.03340573309675e-06
-2.20808643460385e-05
-1.63763144639035e-05
-2.48441962797486e-05
-2.96874805097486e-05
-7.49019867843265e-06
-3.38995684719449e-05
-3.5850461175228e-05
-4.22950473351384e-05
-3.2657423457893e-05
-2.50517247208301e-05
-7.86311418470749e-06
-9.01147568061048e-06
-2.84891787280219e-05
-8.55221307323222e-07
-2.16032016050075e-05
9.57018901862364e-06
9.98501335219818e-06
-2.05939898760513e-05
-1.99683437336853e-06
-1.39950618933021e-05
-6.97941345753652e-06
-1.94576500879009e-05
-2.48664558990508e-05
-3.01357332267576e-05
-2.39906998811777e-05
-1.5223911081727e-05
-6.53188004210223e-06
-5.64825034270437e-05
-3.58050564707364e-05
-2.40313553920411e-05
-6.5189938109097e-07
-3.07378488124671e-05
-1.88450939942228e-05
-9.21473920663304e-06
-1.17457452165846e-05
-2.06936362249658e-05
-9.10652813411465e-06
-8.46233588858689e-06
-1.32409541421705e-05
-2.68260664355831e-05
-2.20589673276836e-05
-5.95912608854808e-06
-1.46279452998792e-05
-2.3769851343535e-05
-2.2269390792667e-05
-1.42857831230995e-05
-3.15555367978594e-05
-4.91668160234946e-05
-3.81606867773182e-06
-3.31492978033155e-05
-1.32319341137196e-05
-5.00631258752462e-06
-2.25819770497721e-05
8.81546166434053e-06
2.0565794780107e-05
3.92697285120405e-06
-3.06614611750004e-06
-5.23598685328612e-06
-1.23940356172172e-05
-3.25904635160288e-05
-6.74367636919629e-06
-4.52835226653723e-05
-1.85452958229401e-05
-2.07739076179042e-05
-2.43260726010046e-05
-6.03180154829666e-05
-5.5446925798091e-05
-4.75666606898773e-05
-4.20020128000103e-05
-4.51565090220443e-05
-4.68044004498129e-05
-2.28578802597221e-05
-1.57455602508093e-05
-3.81245530102611e-06
-3.76045425525031e-06
1.10162986598519e-05
1.25733456015701e-05
1.00824574024861e-05
1.01437392297558e-05
5.22752783516497e-06
1.21003653214491e-05
-4.67203206712986e-06
-1.60936190599104e-05
-2.80345852850941e-05
6.33949640702837e-06
-3.83340416667466e-05
-4.8187654841879e-05
-1.91546689654675e-05
-3.4569721105861e-05
-4.31621536498237e-05
-1.6193272155383e-05
-1.35619752016653e-05
1.1570348125338e-05
-1.13372743277879e-05
-2.74135472254723e-05
-9.66124766033969e-06
-5.82018323480142e-06
7.02674397654707e-06
-1.13537107930882e-05
2.62854320116208e-05
3.78819789865249e-05
9.88954768721948e-06
8.55039027942204e-06
9.11636177369223e-06
-9.36552393351519e-06
-1.50277451843334e-05
-4.09563658835708e-05
-2.8521815336006e-05
-2.27164821728874e-05
-3.98518035832264e-05
-4.25880317846354e-05
-2.21064018318184e-05
-1.60499907730364e-05
-2.27358321395558e-05
-1.55846071346065e-05
-3.0448899417935e-05
-1.52616397347146e-05
-1.97131330510326e-05
-6.81652234028853e-06
-2.58476696012749e-06
-1.73790932766339e-06
1.06661514709366e-05
-2.59320934497316e-05
-1.54681981184728e-05
2.23637760914706e-05
-1.74961114589892e-05
-2.71277040392622e-05
-1.62823800704727e-05
-3.82599172022573e-05
-3.61373255933744e-05
-2.15563698670168e-05
-3.42351169846214e-05
-3.32984149162155e-05
-2.6105334817455e-05
-1.15912791579827e-05
-4.10787138466689e-06
-5.61256538773629e-05
-6.91976916100685e-06
2.27828729989387e-05
-5.98138907449302e-06
-2.10698436651247e-05
-1.25456762679659e-05
-2.89086376205875e-06
-1.2716692795399e-05
-3.49647342984426e-05
-2.4912258350155e-05
2.63672892609219e-06
-2.09315096115596e-05
-2.97833555715977e-05
-3.49473295774171e-05
-9.01028697631646e-06
-1.88885470396488e-05
-5.90319186220787e-05
-2.06016665335983e-05
-8.70579148769522e-06
-1.2136842364387e-05
-4.31714306617881e-05
-1.42473436694074e-05
9.50089102487694e-06
-5.70757986258241e-06
-2.37222124910394e-05
-1.39743298849467e-05
8.26935248022971e-07
-1.12228236901721e-05
-1.1707524663433e-05
-6.29880270182611e-06
4.24357332347566e-06
-1.31392221790789e-05
-2.25992029262742e-05
-3.1566605330324e-05
-1.18682839025014e-05
-1.85070359280731e-05
-1.89758130994726e-05
-1.53797647175429e-05
-4.08228333552061e-05
-3.06979347325802e-05
-1.61794718576963e-05
-1.29112752282554e-05
-3.26597231150402e-05
-3.90229015326393e-05
1.70112444714464e-05
1.04420185905491e-05
-1.32687700725793e-05
-3.57090665430996e-05
-8.69782370987e-06
2.06966770516427e-05
-9.72523900914906e-06
-2.7650638038815e-05
4.2087621038529e-06
2.40562734318877e-06
-3.11054954350289e-05
-4.08364232075437e-05
-8.32292037068983e-06
-1.52795463516285e-05
-4.57549509019477e-05
-3.54542223542076e-05
-8.88525549185383e-06
-2.80227259233909e-06
-2.93711891106094e-05
-1.66683923568194e-05
4.28609907868097e-06
-5.54164264636605e-06
-5.09602903524766e-05
-9.39900702165107e-06
1.61536830391544e-05
-1.17196817723988e-05
-4.65190414737072e-05
-2.88785386320944e-05
-1.16469698077153e-05
-4.68708282684814e-06
-3.29254372764826e-05
-1.66074878247911e-05
-1.49069235466102e-05
-3.91570458078369e-05
-3.43617709358478e-05
-2.0077745273916e-05
-2.5815676038362e-05
-2.98175746115242e-05
-3.09659249854928e-05
-5.82592680698828e-06
-2.26403286220393e-07
-2.55274680944952e-05
-8.04866691771386e-06
1.75818462543791e-05
6.07856525818804e-06
-2.14487721467584e-05
-1.08068559676614e-05
-6.0734101755154e-06
-1.67728856111862e-05
-4.44437661433542e-06
-2.08282424978238e-05
-2.64218820805342e-05
-1.69215073302774e-05
-5.27382403720788e-05
-1.98598621446964e-05
-1.47050847153602e-05
-2.57260686617654e-05
-3.38213544613303e-05
-1.56011276664852e-05
-9.90573104482591e-06
-1.55175655825569e-05
-2.41282815177487e-05
-3.16167336292268e-05
-3.36429612276444e-06
-8.15383529533533e-06
5.45741554638029e-06
1.2323204474395e-05
8.65660119265798e-06
-1.27648540582261e-05
-3.08248345938119e-05
3.01600145024827e-05
2.1423823707092e-05
-2.08112259082216e-05
-3.48011646806023e-05
4.5627724885487e-06
-2.65430005990208e-06
-1.4963219567118e-05
-1.12547447283544e-05
-1.40843737600151e-05
-3.44155166982981e-05
-1.66060520567071e-05
-4.00026117712132e-05
-1.04461624436113e-07
6.41746350862738e-06
-2.73266199487302e-05
-1.32048319452198e-05
-1.7740343215079e-05
-5.99702990210971e-06
-1.26158517197869e-05
-2.98536097632406e-06
-6.67305045629447e-06
-5.66800886342003e-06
-2.72212034250678e-05
-5.95205263204421e-06
-1.16321711098109e-05
-2.72969823209301e-05
6.19074068258169e-06
1.30651656313922e-06
-4.98232996538128e-06
-6.69542742329031e-05
-1.67572871584521e-05
-3.5931847723473e-06
5.15869325630486e-06
-1.2554449333353e-05
-1.68322923067288e-05
-6.89338699143405e-07
-2.92706314807099e-05
-3.69028527867445e-05
-3.3965196983769e-05
-2.01140439910887e-05
-1.31865571859235e-05
-1.15941083255358e-06
-2.11535823998e-05
-1.26453349024066e-05
-1.91696514307919e-05
-1.54916347967225e-05
-1.63298685128077e-05
-1.09131155473557e-05
-5.00715059439157e-05
-2.67666680005237e-05
-3.58591641788502e-05
-2.23344669483115e-05
-2.63860891696237e-05
-5.71464731100019e-05
-1.62215744758683e-05
-1.14580859513624e-05
-1.50734713220819e-05
-3.17571402377592e-05
-1.22278956638716e-06
-2.44774716844073e-05
-3.50046337812904e-05
-1.17507844974714e-05
-1.45167307777835e-06
2.3758433505133e-06
-4.97931965168892e-05
-1.97568333418976e-05
-2.65082027955513e-05
-3.49726009229247e-05
-3.63937136405297e-05
-3.08953572697841e-05
-2.16528081814724e-05
-4.98702148562697e-05
-1.06014510485475e-05
-1.98448819418084e-05
-2.97415717047779e-05
1.37524614850424e-06
-1.38601903911298e-05
-1.2662136937999e-05
-1.93034979333526e-05
-1.16268448252799e-05
1.34443595594847e-05
2.74495518258764e-06
2.13413999592733e-05
-9.3965040270061e-06
-9.97317943697585e-06
-7.4906094261327e-06
-9.27902700517519e-06
-9.5271026057176e-06
-4.5225546572534e-05
-3.18748586835147e-05
-3.6228323495458e-06
-1.44220331119275e-05
-2.77261333086425e-05
-9.52590344751025e-06
-2.53526770899622e-05
-1.61706694643261e-05
-4.47314963722946e-05
-5.605657124236e-06
2.23951529346123e-06
-2.02226688728914e-05
-7.52079231751171e-06
-6.38626166735313e-06
1.00912399161514e-06
-1.32010724316245e-05
-3.01653214814154e-05
-7.30245352094684e-06
-6.64652772826159e-06
7.77021473539142e-06
-2.19809993188371e-05
-3.20330237550788e-05
-3.04515783721398e-05
-2.98589640124273e-05
-6.55955536954906e-05
-2.26734005486501e-05
7.19402543506784e-06
-9.57510021893249e-06
-3.98599885427489e-05
-2.14107392746479e-05
-1.73038016991422e-05
-1.20746650370823e-05
-4.77565546021641e-05
-3.51103911595456e-05
-4.95756544238145e-06
-1.2237772440224e-05
-1.4717295774575e-05
-5.37056105935055e-06
-3.56061074202825e-06
-5.37106809410085e-06
-4.73369210545511e-05
-1.72060295648721e-05
-4.64660029101002e-05
-8.24149202416003e-06
-1.35207015510008e-05
1.18736853865265e-05
-1.76339948913492e-05
2.43300971824105e-06
-1.73549624633153e-05
7.76641838242476e-06
-1.79247826580607e-05
8.88084940908921e-06
-8.77108027448864e-06
-2.91194158521514e-05
-1.41371852975716e-05
-2.05801445370003e-05
-1.11248331885765e-05
-1.71725366570699e-05
-3.84323070002023e-06
-2.70693863555975e-05
-3.95629578702479e-05
-2.49637123714705e-05
-6.09579398592219e-06
-3.24531382332247e-05
-4.99201187137549e-05
-7.63019734952086e-06
-1.89534649307591e-05
-1.32765245724698e-05
-2.60202939764571e-05
-8.25725348446605e-06
2.23459586011454e-05
2.11495693886072e-05
-3.10973141269237e-05
-5.18744629425291e-06
4.33442259093518e-07
-3.33959729763406e-05
-1.80979911639131e-05
-8.69408731160504e-06
-1.09465912546034e-05
-4.28108299011317e-05
-1.73326812721901e-05
-6.31997704726726e-06
-1.66955058544339e-05
-3.54399082908597e-05
-7.18173058223108e-06
-3.17932319788247e-05
-3.6950367708582e-05
-1.98638267356304e-05
-1.24701904696025e-05
-1.01827180022971e-05
-1.04725450589581e-05
-4.22091688433582e-05
1.74197146373907e-05
1.64716276182378e-05
-3.84527028101757e-05
-2.52012782929828e-05
3.71711684251235e-05
-1.56456806968479e-06
-7.91126522353646e-07
-2.48593291323092e-05
-1.92718238460086e-05
6.66965097643331e-06
-1.29396604542213e-05
-5.6640449011085e-05
3.16605227842645e-06
3.47190234325829e-05
-2.39483218693161e-05
-3.03758970793179e-05
5.44275016492377e-06
4.77642241113921e-06
-3.87689777247208e-05
-3.81740736088971e-05
-5.73521491534962e-07
3.93135449243573e-06
-3.96294370609532e-05
-2.26011117430403e-05
-1.37130667145996e-05
-5.58162623300576e-06
-2.02431731631518e-05
-3.3376340348755e-05
-9.34083460207664e-06
1.47094016057249e-06
-2.6348953737726e-05
-1.37885932814058e-05
-7.73289984397595e-06
-8.94431458693997e-07
-1.55975062247381e-05
-5.47640505251002e-06
-1.57506965043657e-05
-2.11934970224261e-05
-5.54896014380241e-06
-3.28280640540598e-05
-8.3315927649494e-06
-2.91042852832822e-05
4.22682331009243e-06
-3.64901490256499e-05
-2.93620378838737e-05
-2.64303871454803e-05
-1.8545545800911e-05
-6.21028883898501e-06
-3.69752302835898e-05
-2.5990388767643e-05
-4.44628023337144e-05
7.33085709438273e-06
-1.04793607528052e-05
-3.42169533316415e-05
-1.90591523726888e-05
8.88055624859034e-06
5.76278227307384e-06
-2.86643460839511e-05
-1.97993461506746e-05
2.74946757831094e-05
-6.86611119910039e-06
-1.8014763774848e-05
6.39393208882888e-06
1.86610104887463e-06
1.51272079566243e-06
-2.65288481817228e-05
-1.18534745973892e-05
-3.91086543369796e-06
1.73054767133187e-06
-2.18351548738684e-05
-1.87335768676279e-05
-2.54623866957579e-05
-1.01508085491636e-05
-2.46603488754529e-05
4.50324643671705e-06
-3.19060082434013e-06
-2.87428907924694e-06
1.77677744249621e-05
-6.33440811573605e-06
-2.14218884867621e-05
-1.46371637278708e-05
-8.82150768934797e-06
-2.14261114470864e-05
-2.35465484552849e-05
-3.05023735629768e-05
-1.94505428864591e-05
-6.09045314193513e-06
-1.77623853039287e-05
-1.41258611577723e-05
9.98801963673413e-06
-1.50597504014989e-05
-2.18895071658065e-05
-6.39466313644569e-06
2.06867090787942e-06
-2.9440018789068e-05
-2.54705417577461e-05
-1.16933032543975e-05
-2.84272022857409e-05
-2.24264842235075e-05
-2.53145710824827e-05
-1.56869971477779e-05
-2.96239570289266e-06
-6.12265539026224e-06
-2.16335103941572e-05
3.3352199490214e-06
-1.23834525765714e-05
-2.29164277165537e-06
-1.81646418125386e-05
-1.63450950476358e-05
-2.98047996283131e-05
-2.42022529668396e-05
-1.07319765044284e-05
-4.41273521073917e-05
-3.50615451104589e-05
-2.36368371757323e-05
-1.17972088639958e-05
-4.93481730891704e-05
-1.86870744057052e-05
-7.9773413078712e-06
-2.00812944306941e-05
8.60053139730029e-06
-2.59181089135013e-05
1.58863648701261e-05
4.92820490567956e-06
-3.22671175720115e-06
2.40678889416798e-06
-1.07213748179544e-06
-3.42639172008491e-05
-1.15881116557108e-05
-8.59995106082971e-06
-1.87763246336848e-05
-2.72471133366816e-05
-1.73463882629196e-05
-2.40395729601568e-05
-2.73947995122751e-05
-2.72812808585792e-05
-2.19782988292549e-05
-9.80097383650094e-06
1.87380251385075e-05
-1.94990826540321e-05
-8.51651986287734e-06
-9.93407525073056e-06
-1.87812459137015e-05
1.16620916893083e-05
2.29404290781677e-06
-2.59055251120285e-06
-1.26878279836228e-05
-1.33502743715093e-05
-2.3543325534403e-06
4.06444563869708e-06
-3.21888259807865e-05
-1.84546117390226e-05
-2.39057952109618e-05
-1.59587858897015e-05
-1.02138789728211e-05
-1.18497977902673e-05
-2.64045370096176e-05
-5.22208376709223e-08
-3.46114316050616e-05
-4.36708948008207e-05
-9.00429134277976e-06
-1.39534231528747e-06
-3.11803490314913e-05
-5.48012685368315e-05
-4.20801582860023e-05
8.7102213835314e-06
-1.68376231577241e-05
-2.80724474726575e-05
-2.4919687867985e-05
9.97928783968817e-06
-3.91937116895896e-05
-1.88376891481399e-05
-2.86255490514202e-05
-5.23090670921461e-06
-9.10998706904424e-06
6.04924607998172e-06
-5.26425496460561e-05
-2.81237927562606e-05
-2.63630026578675e-05
-3.26837773462277e-06
-2.51118840372772e-05
-5.98438726779675e-06
-1.15928107816604e-05
-1.71179783535108e-05
-1.69877541102119e-05
-4.73274100841325e-06
6.00202969135821e-06
-1.86234277208566e-06
-2.83399240715526e-05
5.49935068181567e-06
-3.60036050976604e-05
-2.53846512608291e-05
-2.13278977442503e-05
-3.91052573542252e-05
-4.05039541077285e-05
-1.53158398164804e-05
-4.10536781835071e-05
-1.10384273172064e-05
-4.07763677842583e-05
-1.55432020184588e-05
-1.44542537253794e-05
-3.7001580679156e-05
-8.7531439842073e-06
-3.95663367268779e-06
-3.7601169237347e-06
2.47815679376688e-05
-1.06556720907493e-05
-2.53455415504589e-05
-2.64321301435573e-06
-2.59171054221487e-05
-1.68552873479424e-05
-1.03421711136471e-05
-1.24176723080384e-05
-5.89818187479695e-06
-4.26548714764924e-05
-3.89497013881776e-05
-1.87193877445551e-05
-9.00392423796041e-06
-1.37353877810854e-05
-8.40835109288903e-06
-2.68198543341262e-05
-1.50636574591966e-05
-2.01632873361852e-05
-2.24361077512596e-05
-3.37612506621401e-05
-6.07698390087663e-06
-1.36565461819753e-05
-1.89533417388442e-05
-9.4684969980683e-06
1.00671173735776e-05
1.80960013694429e-05
-3.51981007037917e-05
-2.58077949968808e-06
1.45193152054967e-05
4.94998930189066e-06
3.01056672991151e-06
-4.76853739608169e-05
6.59087866235576e-06
-1.0012919911383e-05
-1.49841955397531e-05
-8.0385716920269e-06
-9.55085762132079e-06
-5.80158338320556e-06
-1.09277127655779e-05
-2.25317193865998e-05
2.64708402714496e-06
-1.72439702671134e-05
-1.88975255671512e-05
-2.38159561700365e-05
-2.25749651145987e-05
1.84219127800133e-05
-1.30545189229808e-06
-1.93951413839152e-05
-5.7102587326217e-06
-2.92653027894407e-05
-1.08410368897849e-05
-5.63792592957339e-05
-2.82406466031443e-05
4.03738247437717e-07
-1.9536940695207e-05
-1.40588938497015e-05
-4.6028144378218e-05
-2.91618151073535e-05
-2.01282241122486e-05
-2.60638882702871e-05
-2.26225069155162e-05
-1.94324490176261e-05
-9.18887752142468e-06
-5.3115344635667e-06
-1.80819613262508e-05
-2.73926938997602e-05
-1.62827810599242e-05
-4.77654785031101e-06
-4.25492263013584e-06
-3.12163140666213e-05
4.03341189639198e-06
1.48033033881775e-05
-2.90570389253722e-06
-3.52593745041436e-05
-3.49219165732415e-05
-3.18158310765293e-06
-3.26068648415177e-05
-1.37702460001473e-05
-3.73676538872599e-05
-9.69071873510234e-06
-1.30112668759923e-05
-4.56471463726198e-05
-3.52703736166942e-05
9.04709482105925e-06
7.06155647607967e-06
1.97235831085551e-06
-2.96073455898476e-05
-2.35523477427065e-05
2.82267075865896e-05
-3.14970412183874e-05
-1.72641494150861e-05
1.35797500256894e-05
-7.81381782587593e-06
-1.21817319771548e-05
-2.60309053194439e-05
2.28616048971655e-05
-3.49900580005578e-05
-1.98227829912832e-05
-4.78291379630964e-06
-1.29560761343101e-05
-5.90014563971e-08
-2.1007389380859e-05
-1.65486272588949e-05
-8.28670363570921e-07
-2.60886032494637e-06
6.13229140038428e-06
-3.47160712944482e-05
-1.46913371482625e-05
-4.06513991919236e-05
-2.25772649599834e-05
-4.67734681606961e-06
4.3747191813394e-06
-9.35724373595724e-06
-4.07143262650543e-06
4.9638079748936e-06
-3.24819670305689e-06
-1.64287804035883e-05
-1.50650957453623e-05
-2.17269815550444e-05
-3.16315483378199e-05
-1.43452103664372e-05
-1.04990002435067e-05
-1.15420488069444e-05
-2.56649429553324e-05
-2.41568499435753e-05
-1.55920535492562e-05
-1.08127937244038e-05
-1.6496962843142e-05
-3.39190441912278e-05
-1.95940666206753e-06
-2.13671746526011e-05
-2.96502039302542e-05
-2.50399384170552e-05
3.02468559455551e-06
-1.90569396329982e-05
-1.70474914039398e-05
-2.16854459095066e-05
-9.22940100238365e-06
2.93692851193036e-05
-3.56970838622356e-05
-3.07203806586728e-05
-1.44120892547482e-05
-1.32973067069031e-05
-1.87153584869268e-05
-3.27552232293622e-05
-3.80784915092603e-06
-8.83477675702092e-06
-4.71184864544635e-05
-4.62996470873107e-05
-1.72184201863619e-05
-4.7746383766724e-05
-3.12376817486243e-05
-2.36444736503149e-05
-3.68598706168448e-06
-2.21081488260603e-05
-2.72271822656959e-05
-2.35667625843383e-06
1.6683563994082e-05
-6.21879115850486e-06
-4.80598538102416e-06
-3.30489046053977e-06
1.20947569751655e-05
-3.3822828251809e-05
-3.50613451834254e-05
1.07643221280745e-05
9.06069893618767e-06
-3.76893309475462e-06
1.23380972720035e-05
-2.90583047928116e-05
-2.16662452308151e-05
-1.80722658478723e-05
-1.90264436442664e-05
-1.32607779889893e-05
-2.51882016490278e-05
-2.44137869473827e-05
1.64406509805292e-05
-9.04232525333185e-06
-1.26606799973674e-05
3.1979307759927e-06
1.1950665385303e-05
1.69128217482853e-06
-2.56530154352176e-05
-1.40298441887851e-05
1.35813419919692e-05
-7.51449264756834e-06
-3.73881738549095e-05
2.91707501578633e-06
1.42778780506116e-05
3.01403445715131e-06
-4.20236826939066e-05
1.23731738865491e-05
-2.64195172538561e-05
-8.43825907773267e-06
-2.34150077607384e-05
-1.63933451226418e-05
-2.18299400039954e-06
-4.48689800338245e-05
-2.66004636959177e-05
3.98009195120112e-06
-1.23018013133935e-05
-2.92176416160712e-06
-3.84645078256101e-05
-2.67618902901089e-05
8.49020096334344e-06
-3.5494278816435e-06
-2.25682039845075e-05
1.29279962596372e-05
-5.95616269540037e-06
7.32127104860598e-07
-1.13780945150606e-05
-8.12771279961049e-07
-1.67005447409429e-05
-1.68844918026385e-05
-3.9751600938e-05
