# Supplementary material for: Research on computational propagation and identification of mine microseismic signals based on deep learning
Source: PLoS One. 2025 Oct 22;20(10):e0334641. doi: 10.1371/journal.pone.0334641 (PMC12543183; doi:10.1371/journal.pone.0334641)
Supplement: S10 Data — (ZIP) [file pone.0334641.s010.zip › 000101100001415.xlsx_0.txt_24.txt.txt]

-2.18750111446968e-05
-5.9973849617869e-06
-2.16595714109337e-05
-3.6297584973494e-05
-2.12320765597295e-05
-2.59499334402017e-06
1.40467480638644e-06
-1.55208331334662e-05
2.01681861284059e-06
-1.56234551701712e-05
-4.65971853192608e-06
1.27449393547507e-05
-4.77719452598396e-06
-6.9701574586606e-06
-3.02049013770058e-05
-3.14002123968212e-05
2.5505396861689e-05
-5.41739325863979e-05
-3.26252565652356e-05
-5.40079624600347e-06
-9.17695546827289e-06
-1.65954300436583e-06
-3.7039250178651e-05
-8.36604015392369e-06
3.96841994887227e-05
-1.8414896741663e-05
-5.59248283814292e-06
1.31790167981266e-05
-1.47348719087056e-06
-4.98440920027163e-05
-4.0729492176036e-05
-8.04416739786077e-06
1.30287599066739e-05
-2.60314257597713e-05
-2.83794546981005e-05
-5.84391070237647e-06
-1.87740050772068e-05
-3.53639877365759e-05
-4.00912430295678e-05
3.73895930168523e-06
-1.84495497682538e-05
-2.80987559846924e-05
2.98668599220401e-06
-3.89011249357965e-05
-4.50659114579225e-05
-2.24731117994276e-05
-2.42283262450237e-05
1.35767913601573e-05
-2.82163829813929e-05
-2.34434459014628e-05
-2.44113407923094e-05
-2.42458860676219e-05
-6.7490704420412e-06
8.46941789117408e-06
1.45982324603601e-06
2.15383909979566e-06
-3.42440935409469e-05
-1.81717098587739e-05
-1.26823163183124e-05
1.07180225757795e-05
-3.5427050350706e-05
-2.16008973074697e-05
1.08909414402534e-06
-1.53885561574112e-05
-3.52115447752278e-05
-2.82020150064631e-05
-3.22359794243817e-05
-1.97194782105306e-05
-2.09758104250175e-05
-3.35764071046264e-05
1.25859114747798e-05
-3.80979063817652e-05
-4.29179971384337e-05
-1.532808397975e-05
-6.80431111135695e-06
-1.74928648223617e-05
-4.5309669370308e-05
-3.76596771327041e-05
-1.75331119451424e-05
-4.54753047984294e-05
-1.76648210349907e-05
2.15993312361851e-08
4.25709522730829e-06
-2.93443608945669e-05
-1.9386475293244e-05
-7.52668834195887e-06
7.96529382675048e-06
-5.41636392040909e-07
-2.95903755023118e-05
-2.20559920593815e-05
-2.78104018922219e-05
4.12160698990209e-06
-1.62872557912136e-05
-9.78013601438715e-06
-1.27923713626583e-05
5.86914472371757e-06
6.24248199626069e-06
-2.57417198695036e-05
-1.64484132175897e-05
3.925954650374e-06
-2.39360884954488e-05
-3.13995939246075e-05
-1.86145043692498e-05
-2.24319177387311e-05
-1.84497421033758e-05
-2.67834847658256e-05
-3.16588753086409e-05
-2.40871764137617e-05
-1.90181105547411e-05
-4.30262956078873e-05
-4.3853115540213e-05
-5.64589523588087e-06
-1.0369797293588e-05
-2.01127031672611e-05
-2.2146491146569e-05
-3.71821813737176e-05
-1.2422303126635e-05
-1.37587952704519e-05
-3.94248285579691e-05
3.03763707200699e-05
1.00278263396952e-05
-5.81928115712215e-05
-3.10768466229193e-05
-3.93979189512114e-05
-3.47265880131111e-05
-1.42255637519221e-05
-4.75066651717275e-05
-2.51425143087773e-05
1.1777527969817e-06
-1.53159337570268e-06
-2.90605315943856e-05
-4.11142879946151e-05
3.67331176237595e-06
-1.68895671490058e-05
-6.71343019847794e-07
-6.65297636910778e-06
-3.12835039213507e-05
-6.25018491559988e-06
-4.44425949760595e-05
-2.49236774533852e-05
-2.26620926955203e-05
-1.01809038698758e-05
-7.32665816125154e-06
-3.22331692407348e-05
-1.52617974711321e-05
-9.37411151544575e-06
-3.88653083874885e-05
-1.6927398370154e-05
-6.98649142031784e-06
-6.99929387742087e-06
-3.07975825804981e-05
-5.68798054165004e-05
-2.66326871833409e-05
-1.5226115342517e-05
5.38481788726194e-07
-3.71043544753323e-05
-3.87921230077555e-06
-1.13921340477026e-05
-1.98842643683034e-05
-2.20734313585508e-05
-1.98562889519299e-05
-1.47509469496711e-05
1.11570406133065e-05
-2.29068455185966e-05
-1.47645512957149e-05
3.74079811878716e-06
-2.11021640131965e-05
-1.35846440528158e-05
9.96157783463341e-06
-7.39310049532984e-06
-1.93265069755647e-06
-3.60321015727127e-05
-6.12239397227664e-06
-2.10781031585606e-05
-1.35488091030237e-05
-2.60000501620109e-05
-1.49248258479187e-05
-1.92848629304516e-05
-2.02304134534792e-06
-9.26255877255907e-07
2.52326699320976e-06
-2.30579232779208e-05
-3.61544394951946e-05
-4.9855679966647e-06
-3.00952532825136e-05
-2.21236225196724e-05
-7.77547571710725e-06
2.67706190510103e-05
-1.86094424646692e-05
-2.07399109896484e-05
-2.10635127757017e-05
-1.51161974058263e-05
1.73398679480776e-05
-3.86839149932465e-05
-3.68013359680283e-05
-2.2100801003962e-05
1.93004983692157e-05
-4.62488490790498e-05
-1.77969589490332e-05
-2.37436046136149e-05
-3.65159762489241e-05
-3.66710224677902e-05
-1.92707241209911e-05
-2.49849538723058e-05
-7.72634242874543e-06
-4.58594240299974e-05
-3.70819177412592e-05
-1.6794579423187e-05
-2.3703466268739e-05
-3.76489959662964e-05
-3.58102409832409e-05
-2.2512114852816e-05
8.45217946066631e-06
-2.42445938673411e-05
-1.2811968404438e-05
-2.45619796870758e-05
-2.08577185577017e-05
-8.43419059526513e-06
-2.49679375784075e-05
-2.67186263263265e-05
-3.1123056108551e-05
-1.13943171183559e-05
-1.30266580986913e-05
-1.56411846206793e-05
-2.29008719345377e-05
-2.76276796910739e-05
-3.79602314290722e-05
-2.46466369913496e-05
-8.55080266573804e-06
-2.61406710645206e-05
-1.43931163952539e-05
-2.57404228161665e-05
-3.50252143453293e-05
3.10301812371604e-07
-1.99510149487298e-05
-3.98102206611577e-06
-2.66457960644562e-05
-1.28786189907485e-06
1.62165356013404e-06
-1.6907153702278e-05
-1.55533202041011e-05
6.72125184719153e-06
-4.22165372586164e-06
-2.82687403045494e-05
-2.71422312960715e-05
2.28332404459232e-05
-2.37251786736534e-05
-6.19757349332001e-06
-7.80465750201126e-06
-2.13985830006254e-05
-2.40699771789767e-05
-1.86864655827831e-05
-6.65491614763573e-06
-1.02033215267536e-05
-6.404162420466e-06
-6.88016279245501e-06
-1.41765008401147e-05
-5.65095748756793e-06
-1.65987970310502e-05
-4.42633087295862e-05
-1.65322962568597e-05
1.28409574519654e-05
-1.88832028487772e-05
-3.7770627212091e-05
-1.40001624334345e-05
-5.59262401460989e-06
-1.3092289525944e-05
-3.11422165681316e-05
-1.31564353237418e-05
7.37150869128827e-09
-1.54893028467783e-05
-1.10399615319864e-05
-5.32457548510339e-06
-2.74172066348018e-06
3.61490866371262e-06
-2.46362627359451e-05
6.08001265039e-06
-1.90008116820482e-05
-4.02066168425881e-05
-2.46096021610883e-05
-2.96291893347996e-05
-1.55412249696645e-05
-4.80709931159946e-05
-6.38041784055551e-06
-8.11025578632109e-06
-2.28744083190923e-05
-1.210326681171e-05
-1.37870963049427e-05
-1.82157449040325e-05
-4.28203144748544e-06
-1.29241613199643e-05
-3.48569194198123e-05
-2.76542852732211e-05
-1.98277655261486e-05
-3.85833467293859e-05
1.68287235397489e-06
-4.08147029125169e-06
-2.90142316736831e-05
-2.93951540079963e-05
-1.66907033219528e-05
2.89249036749676e-07
-1.14710744304154e-05
-3.33392969695488e-05
-2.49212303408388e-06
-1.20334647309593e-05
-4.08624439142894e-05
-3.05027498378748e-05
-1.95700271923272e-05
1.28260338918675e-05
-3.90211369919287e-05
-4.6852276379778e-06
1.03467684339971e-05
-2.32184567062404e-05
-2.86045148208814e-05
-8.14878549436023e-06
-1.36302312220631e-05
-4.50707722249497e-05
-5.31144554776685e-05
1.57588952229392e-05
-2.50747283378587e-05
-4.58053599406141e-05
-2.54560534445568e-05
-8.06848341914068e-06
-1.65274131025596e-05
-4.16966669995012e-05
-3.08714246882376e-06
-5.30046566976462e-06
-1.37682261773921e-05
-1.77978010726777e-05
-7.20531044210835e-06
7.46973759701495e-06
-1.31301130087231e-05
-2.84689358382442e-05
-9.17911418297733e-06
3.27559804448661e-05
2.60680156457706e-06
-2.01280690316966e-05
3.66586045332358e-06
-1.13116882542085e-05
-6.55734452198535e-06
-4.36738377477522e-05
-8.45557951774352e-06
-1.54213633925321e-05
-2.56805620137614e-05
-2.29158522290329e-05
-2.50806164613387e-05
-2.69574366008656e-05
-3.67970110638998e-05
-1.43792859467087e-05
1.41614510556398e-05
1.11173835280743e-05
-2.15151155172833e-05
-6.59255726852685e-06
-3.86912646068209e-06
1.12029501513367e-05
-1.82136265715005e-05
9.18163898178112e-06
2.77038605234645e-05
7.10829263107933e-06
-2.1506491173918e-05
-1.58043548932784e-05
-2.69888291056232e-05
-2.44015786955404e-05
-3.45889484262355e-05
-1.59378084660584e-05
-2.07059062183254e-05
-2.2655275261945e-05
-5.88542454675395e-05
-9.55867580242257e-06
-2.82785592916518e-05
-4.02796217536658e-05
-2.30138748572947e-05
-7.45047693708494e-06
4.95858919628666e-06
-3.46149746736703e-05
-5.69108728427089e-06
1.2819948747959e-05
-2.50804541375797e-05
-2.49426415841271e-05
-4.21611170597208e-05
-9.49704602213634e-06
-1.05027981957794e-05
-6.34791570541454e-05
-3.13905683649717e-05
-8.37835856858779e-06
-2.03033249035769e-06
-5.46169726700849e-05
-2.88785510970932e-05
-2.29120761253128e-05
-1.69962819137044e-05
-5.39846781409173e-06
-2.70027410365479e-05
-1.60446904478992e-05
-1.12929524834456e-05
-7.12476355418696e-06
-2.02995007745045e-05
-3.25647682728311e-05
-6.45727772268773e-06
-1.56132142797593e-05
-2.71352114166297e-05
2.3417550247236e-06
2.35143708376008e-05
-8.92721425156448e-06
-2.00676280697956e-05
-1.11251101913348e-05
-2.83092967055809e-05
-1.66879440800091e-05
-6.27532433522897e-07
-4.99829360604486e-05
-1.50542638165913e-05
-2.02040569698626e-05
3.6555676016893e-06
-1.09044241660849e-05
-3.47802505168169e-05
1.15066904362328e-05
1.11737869095739e-05
-2.5486254733009e-05
9.61418033214462e-06
3.14384355400866e-05
-6.16058661728219e-06
-2.8566872558803e-05
-2.05715448800839e-05
1.35987240786953e-05
-3.5891667181777e-05
-3.41775289839377e-05
-1.08075931120179e-05
-3.47250463130769e-05
-1.63241228103398e-05
-4.11363506315864e-05
-6.24952575311864e-06
1.25435349506644e-06
-1.92608033280011e-05
-1.54993499049794e-05
-3.39011421532635e-05
-8.01729883472047e-06
-5.14050021742104e-06
-9.84389609661417e-06
9.73248267652569e-06
-1.88633026532613e-05
-1.098923396236e-05
7.90568450503243e-07
-2.21269538340614e-05
-3.09679624810905e-05
-1.23962504230773e-05
-1.21980820934843e-05
-5.24180918111409e-05
-6.45978806915097e-05
-3.50690691257482e-05
-2.45128564297011e-05
-5.36179698540004e-05
-5.56314847792692e-05
-2.92050636492192e-05
2.38387471603935e-06
-2.69861660257734e-05
-3.6423432514306e-05
-1.03203447484772e-05
4.83621785709113e-06
2.4213004669216e-05
-4.34476311162417e-06
-2.52729178548053e-05
1.56162745186688e-05
4.0768573508602e-06
-4.35410619611315e-05
-9.68345723485516e-06
-1.11018230349178e-06
-2.20895112109007e-05
-1.72660804144243e-05
-3.04305751256069e-05
-2.86612871982691e-05
-2.62846697977476e-05
-5.12564106746726e-05
-4.48878662342713e-05
-2.15420034221754e-05
-1.36941785463e-05
-2.99232702673154e-05
-1.83561263895344e-05
-2.46015100667786e-05
-1.14263983897728e-05
-3.30882723315456e-05
2.11189877417887e-05
2.62993414156608e-06
-1.61872242598077e-05
-1.80022571077684e-05
3.29360338648323e-05
9.52953364250191e-06
-2.03570960972426e-05
-2.28360613082789e-05
1.61743255542009e-05
-1.45556938242247e-06
-6.52499931299506e-05
-1.11237261497086e-05
-9.99088721161569e-06
-3.97387650410422e-05
-1.21035787649389e-05
-5.20760410605492e-07
-2.41855718141831e-05
-2.62901744188561e-05
-1.77788937974481e-05
-1.46499123725651e-05
-6.84214764205631e-06
-1.00592657486018e-05
-2.97358453926658e-05
-5.64253219831991e-06
-2.78790514356461e-06
-2.80213332599238e-06
-1.52624382563053e-05
-1.26224932982119e-05
2.11030407328185e-05
7.03974624513812e-06
-3.0690497123127e-05
-4.27454661964965e-05
1.27839689525914e-05
3.58559133752848e-06
-4.98649190467963e-05
-3.13877523446483e-05
1.55805724399295e-07
4.04764100938063e-06
-3.68896683919161e-05
-3.2631916134604e-05
-1.52262098735426e-05
-2.60369596817693e-05
-4.6303672176374e-05
-3.78098516934834e-05
-3.02008665424785e-06
-2.42075857965049e-05
-3.78766063611546e-05
-1.32631464964472e-05
-1.19750469880643e-05
-2.64009210409349e-05
-5.17871184784285e-05
-1.22226027138482e-05
8.03842670465465e-06
-3.23237562708567e-05
-3.01143343843036e-05
-2.86970581015263e-05
-2.01756866924739e-05
-1.6681805572629e-05
-2.43646912285182e-05
-2.38025101445264e-05
-3.92403035666065e-05
-3.97414874267627e-05
-3.96994924753064e-05
-2.94329340477062e-05
-1.02176664493863e-05
-3.7838304163919e-06
-2.96218845519127e-05
1.34903259695689e-05
-2.46460686927299e-05
-2.05217520268897e-05
-7.90081891557928e-06
2.07743213745923e-05
5.84119751251745e-06
-1.44351017117226e-05
-2.73616401344007e-05
4.04275010377272e-06
-2.46122573619641e-05
-5.40318232793848e-06
-2.28684952259499e-05
-4.51354214384169e-06
-1.94318811052382e-05
-3.08863663448902e-05
-1.00485937417692e-05
-1.93713988508042e-06
1.87571638298276e-06
-2.18476729094998e-05
-2.1702816609904e-05
5.29961265075442e-06
-1.85540212473239e-05
-3.30598927747629e-06
6.67770068175472e-06
-8.48589755844394e-06
-1.28095692591903e-05
-1.16980902545099e-05
2.14945206230797e-05
-2.15243206893816e-05
-3.69251939203967e-06
-1.03134188190073e-05
-1.59977131555407e-05
1.52833391688623e-06
8.42340475254768e-06
-9.68177404559033e-06
5.02671084032711e-06
-2.60773773522931e-05
1.35080838535809e-06
-1.82095294188321e-05
-1.0137547472564e-05
-1.07067844957116e-06
5.68392461527219e-06
-3.75144784940857e-05
-7.77899497648553e-06
-1.17179280724878e-05
-3.09711522500092e-05
-1.0783031918553e-05
1.29809952370684e-05
-6.33635111504568e-06
-3.13558213973939e-05
-1.58791303070502e-06
4.05606148258061e-05
-1.76119879711424e-05
-5.15977781704013e-05
-5.36577121178839e-06
-4.80295003042039e-07
-1.28072573516852e-05
-4.19107849072082e-05
-1.45241710382591e-05
-1.46076597119934e-05
-3.2901558200833e-05
-4.30810505819846e-05
-1.67435282037716e-05
-1.62446326813042e-07
-1.27899206342467e-05
-3.25843718175117e-05
-2.2630905937607e-05
-9.37355834926739e-06
-1.78276816812443e-05
-2.29783374759619e-05
-1.30993857527626e-05
-1.42799431369019e-05
-4.38083669695867e-06
-2.97102337552807e-05
-1.84134507889602e-05
-2.26880997226165e-06
-3.08528717417863e-05
-7.76872716911227e-06
-2.5392760559214e-05
-2.15678162078652e-05
-3.67630709382517e-05
-7.79534031839085e-06
-1.6043385039824e-06
3.1040013611184e-06
-1.12613266087685e-05
9.47379604805853e-06
-3.63368043791561e-06
-1.23838223662915e-05
-3.52837542546754e-05
-1.73705841773408e-05
-1.13460284489239e-05
-5.15888449079449e-05
-2.50117834605035e-05
-7.59126457589546e-06
-3.57670784879399e-05
-1.41223438229167e-05
-1.68651098449265e-05
-1.65773116810545e-06
-1.40816965467776e-05
-2.18987892917672e-06
-7.9976252069557e-06
1.18574782748747e-05
1.74162269126863e-05
-7.69199391084488e-07
-3.17226336021083e-05
9.42893699791621e-06
-1.26818278706499e-05
-2.7336039243559e-05
-4.28068949294526e-05
-2.44132600868995e-05
-2.02916516576737e-05
-1.70392821959971e-05
-2.04769493366652e-05
-2.66496853178663e-05
-2.73976930504593e-05
-4.09084060100689e-05
-4.8548148899103e-05
-2.08262387244947e-05
-2.62721940712529e-05
1.61035695489395e-06
-2.1941786048498e-05
-5.13011510796289e-06
-2.76903308990295e-05
-6.29078730626999e-06
1.48153865484338e-05
-1.6498922807064e-05
1.6230292384954e-05
-1.31939688477102e-05
-7.45774592633332e-06
-1.59555844025391e-05
-1.63357745922931e-05
-3.2492021214314e-05
-3.35030496725868e-05
-4.9875630873811e-05
-3.019088524606e-05
-6.78888513269593e-06
-3.55327625845117e-05
-5.04386357584405e-05
-2.87999897932013e-05
-9.47063138839879e-06
-2.17898166095214e-05
-3.34973732073528e-05
-4.82144376120657e-06
-2.33929517931825e-05
1.36598690949295e-05
-1.03980118623387e-05
-1.22239624017661e-05
5.29495445732812e-06
3.71968983008594e-06
-8.28566233145031e-06
-5.30910501592747e-06
-1.66594021073211e-05
-7.07360174785714e-06
-2.95229555049261e-05
-4.10344328154312e-05
-1.00396567265871e-05
-3.90237737222312e-05
-2.60284446600903e-05
-5.29212822487537e-05
-1.36280048997586e-05
-1.59160232417279e-05
-1.40020348667791e-05
-1.15790136169371e-05
-3.67708809042572e-05
1.50345364007949e-05
1.50233242205428e-05
-1.97736743343901e-05
-1.13093213616769e-05
3.48666512149453e-05
1.82604103913587e-05
-6.99210080845598e-06
-4.09000880735537e-05
-3.99689436023386e-07
2.60921646195264e-05
-4.72362359867565e-05
-4.02499362009728e-05
4.84529674857981e-07
-1.78765356613895e-05
-6.38756678170733e-05
-5.80384573039611e-05
-2.38932874219934e-05
-8.03503216962761e-06
-3.30350757787877e-05
-3.32134309663102e-05
6.90219727538919e-06
1.5955121315763e-05
-4.51206840437989e-06
-4.61064440920481e-06
2.00120398622706e-06
2.05167806538732e-05
3.39912542068201e-06
5.61405191494639e-06
-1.08330621666614e-05
1.73631811472777e-05
1.25245606545282e-05
-3.8076972004673e-05
-2.14814920334834e-05
-1.3140289686916e-05
-3.60529385817428e-05
-4.22144064902117e-05
-4.92061049374851e-05
-2.61004012504677e-05
2.61596033329441e-06
-1.12566443982874e-05
-4.09194630223656e-05
-1.33921648975626e-05
-1.55850213026095e-05
-1.92810958440257e-05
-7.5946958323542e-06
-2.53227082782712e-05
7.61165527160303e-06
3.06938553140814e-05
-1.62825890855215e-05
-3.73545047726331e-05
9.75094890446494e-06
-6.03838697189367e-06
-4.59852144004148e-05
-6.11169848555585e-05
-9.00179893011405e-08
6.10703451397372e-06
-5.63209074262416e-05
-4.58841263843741e-05
-4.15054692030961e-05
-8.04035649300866e-08
-3.35108309132806e-05
-6.63780153346594e-05
-4.3253411012922e-06
1.86934500493559e-05
-7.37882681987943e-06
-1.41376044889377e-05
-1.7886684907277e-06
1.8391685160494e-05
-2.07769304149681e-05
-4.53059917667297e-05
-1.72753723113419e-06
6.98902759711992e-06
-1.23763949762285e-05
-5.43983016462561e-05
-2.3557699642888e-05
3.07353219463013e-06
-4.86251303186189e-06
-6.4879681847701e-05
-2.66112078005294e-05
-1.72995500033464e-05
-1.77090661165009e-05
-6.28306808052134e-05
-2.45940842325107e-05
3.59566263259675e-06
-4.34447811267716e-06
-2.75287949786997e-05
-7.13353567621389e-06
3.18032507191217e-05
3.95103696697198e-07
6.23757438982597e-06
-1.0888619788732e-05
-2.95673275180384e-05
9.00486731352184e-06
-1.72050682685873e-05
-1.84133747756239e-05
-3.39587312445698e-05
-2.10512499218284e-05
3.1435650828735e-06
-4.23176129692693e-05
-3.89541268354774e-05
-4.4478480132137e-05
-1.47629356076882e-05
-2.70852823389972e-05
-1.12772551097818e-05
-2.11293485159885e-05
5.26169878579641e-06
1.7486826015771e-05
-5.837708542855e-06
-2.00939327657082e-05
1.36002706095225e-05
1.08097073948116e-05
-3.05457023444787e-05
-2.43680263317533e-05
4.09919987073717e-06
2.67760662478653e-06
-2.00168584645226e-05
-2.91598879915465e-05
-1.82030075563957e-05
-2.04550870277296e-05
-4.39320955639915e-05
-3.39786142498612e-05
-9.5576922183115e-06
4.54298587927613e-06
-1.77797049535415e-06
-2.24033610549346e-05
4.47002640166319e-06
-3.00894333812921e-05
2.71471566130194e-06
-7.79054275910852e-07
1.16952919277264e-05
1.54786752017593e-05
-1.79285900477168e-05
-2.14165870770671e-05
-2.33715018803456e-05
-1.33433433852075e-06
-3.07830775982339e-05
-2.8875153404697e-05
-3.70765686736331e-05
-1.87011917887695e-05
-3.32234589279343e-05
-2.92460247836793e-05
-5.64805123245995e-05
-1.93327372885291e-05
-2.26452266214244e-05
-3.7062031269696e-05
-1.60286229693288e-05
-1.83414409897469e-05
-3.68523488674395e-05
-9.91013163227083e-06
-1.56407013421762e-05
1.26654395526973e-06
-1.89407561940247e-05
-4.25473643879146e-06
1.18022966363844e-05
-4.19420959215316e-05
-1.68839340343484e-05
-1.15735991290585e-05
-2.16090193160342e-05
-7.06111025126236e-05
-2.29422448568834e-05
-2.09478756711687e-05
-2.1845909185167e-05
-3.70286800015887e-05
-1.64578209242427e-05
-1.15483182166103e-05
-3.09141253463141e-05
-1.69058425959819e-05
2.34380317462578e-06
1.39937677464151e-05
-4.98764195369246e-06
-1.16818146252176e-05
-9.63419605340231e-07
-1.07170876997162e-05
2.84019970682978e-05
1.43063844545511e-06
-2.66575715239563e-05
8.49408702425579e-06
-1.08851434580568e-05
4.35787212967453e-06
-4.32327808012891e-05
-3.15565135478897e-05
-1.51863964573932e-06
-2.98981130496184e-05
-2.94180911737907e-05
3.49477690267905e-07
-1.52655298430732e-05
1.03107899597747e-06
-1.38510543747799e-05
1.97909827134014e-05
7.64651038265248e-06
8.71479707372083e-06
-1.57051435239686e-05
1.20229096954029e-05
9.1695547412252e-06
-2.54101467940137e-05
-2.98283315610565e-05
-8.1911928775814e-06
-8.79920623045074e-06
-1.45244213917765e-05
-3.94403830140595e-05
-3.99200824639708e-05
-8.59169695187094e-06
-3.57038384729219e-05
-4.58827214432898e-05
-2.84217695188953e-05
-3.47461830438715e-06
1.67152041818204e-05
-4.50005818148517e-05
-1.19402275346619e-05
-1.10579206345273e-05
-6.05540169054051e-06
1.02553238163721e-05
-1.94739766995056e-05
-1.53408258184172e-05
-2.82196517204196e-05
-2.25577675062623e-05
3.64541232848665e-06
-2.68403139386652e-05
-4.80875370360644e-05
-8.66012932725913e-06
-8.881752282771e-06
-4.51493246350231e-05
-5.54658921374931e-05
-3.28736830154764e-05
-3.52381692927481e-05
-4.08296874514206e-05
-2.6979426946112e-05
5.87294634658146e-07
-1.77532263560012e-05
-2.79153686326541e-05
-1.36489686976998e-05
-3.581354761932e-06
-8.72382655709693e-06
-9.18728102552588e-06
-5.03294834230876e-06
-9.9800967535231e-06
9.10217355770767e-06
2.55194665412793e-05
-3.79612607202333e-05
-2.00054388831195e-05
-3.27123609772926e-05
-5.38804802406445e-05
-5.39352440697716e-05
1.78072308097458e-07
-1.40471550767961e-06
-1.40242178481916e-05
-1.33205751959078e-05
-7.68714169709183e-06
1.12789914007723e-06
1.42050979993859e-05
-2.96034563935557e-05
-2.89892095818078e-05
1.4403518363992e-05
2.2503968161663e-06
-3.09705781123466e-05
-8.79666628587891e-06
-4.14192499213925e-06
-3.14316945683034e-05
-1.46235351028204e-05
-1.12280719368465e-05
-2.48070845461524e-05
-1.17019591138964e-05
-6.40460399189673e-07
-2.09409833739018e-05
-5.1490056593057e-05
-3.47473603929093e-05
1.81032333434439e-05
-3.47145706733408e-05
-3.24350037413866e-05
-1.09084000135658e-05
-2.53797586793203e-06
7.68918567432986e-07
-8.11331020197662e-06
6.45823638301451e-06
-1.01978957117899e-05
1.75590849928581e-05
-4.44057818628948e-05
-2.09635996435347e-05
-1.66489213551564e-05
1.71702680859785e-05
-1.79586691009953e-05
-5.60068498979887e-05
-1.39228622105294e-05
7.94615441562333e-06
-8.1155265232858e-06
-4.38124538336222e-05
2.9442737502845e-06
-7.36927119245921e-06
-1.90531488630929e-05
-4.04006677815039e-05
-8.01942143728491e-06
-6.5502008297041e-06
-2.54734472767389e-05
-3.72644459526631e-05
4.21815440315194e-06
-3.53919915818586e-06
-2.99192158487417e-05
-1.2865863972191e-05
-3.02511870375067e-06
9.16108570091134e-07
-2.99218555781874e-05
-2.90135609512113e-05
-1.25120104817826e-06
-2.74614797942772e-05
-1.45721960793344e-05
-2.07369726249832e-05
-4.09482972021142e-05
-2.40368853604762e-05
-2.7105928438405e-05
-4.68168652547442e-06
-1.49379254633971e-05
-3.39400723648278e-05
-5.26177492176129e-06
1.0925376788888e-05
-6.03545409830909e-06
-1.35697645145931e-05
1.3387515586214e-05
-3.18793594520133e-05
1.06021397323169e-05
-1.40662323227406e-08
-2.64254237690321e-05
2.01449151590112e-05
-2.0529139246613e-05
-5.63542241979151e-05
-5.03765930484367e-05
1.95678137617502e-05
-1.77342113841154e-05
-3.3242653066813e-05
-6.89102846494779e-06
3.1717101813704e-06
-2.26904491543777e-05
-2.05843640982545e-05
-2.95540857308382e-07
3.4456245063307e-05
-2.63848874608644e-05
-1.76643088695891e-05
1.80272899841385e-05
-1.75079296711201e-07
-1.48065245085621e-05
-1.81986589074894e-05
-1.11599464840533e-05
1.0667134554404e-05
-2.43177754844526e-05
-1.80780224591337e-05
1.50415510848555e-05
6.244082218609e-06
-5.63267978385596e-05
-2.95661312432704e-05
-2.14538661068163e-05
-5.11095171210441e-06
-3.18780804653331e-05
-1.62501131775883e-05
-5.64896581008375e-06
7.34082376199962e-07
-4.5526841587132e-05
-1.74796939805606e-05
1.42235214718631e-05
-4.5522102715568e-06
-2.89364360021818e-05
-1.03691362473637e-05
-7.02194439292147e-06
-1.26713067549807e-05
-1.34407760274083e-05
-1.53742523989444e-05
-6.27238762478404e-06
-4.02520256529432e-05
-3.85292209249292e-05
-4.1826847449736e-05
-1.41342792703326e-05
-2.44629531308648e-05
-1.35690205217072e-05
-2.5413384920227e-05
-2.02006030538526e-05
-2.67557209208367e-05
-3.11240663092778e-05
-2.6322302706712e-05
-5.08453451664121e-06
-7.00479798038835e-06
-5.30602771210344e-06
-1.01322035377885e-05
-2.06702944740835e-05
-1.65607461943953e-05
-1.96403280925841e-05
-4.54244458958298e-06
-2.06293123110487e-05
-2.14455180020966e-05
-5.81286223319818e-05
-2.64227265502686e-05
-4.67511962226815e-05
-4.64113648696066e-05
-2.47193567597634e-05
-9.90341197814228e-06
-4.49582197778504e-05
-4.88513171740925e-05
-2.8288971514538e-05
-1.41477516894578e-05
-2.95951961291362e-05
-5.64934933567622e-05
-3.67484030754551e-06
3.85589221371227e-05
-8.39638758659657e-06
-8.18611478752877e-06
-1.67906871534807e-05
-7.52687736238558e-07
-2.86148887400626e-05
-2.94695996807064e-05
-3.78270103884932e-05
6.48738588116407e-07
6.68982591973949e-06
-2.8716386877491e-05
-1.42689531734932e-05
-1.03213460189211e-06
-2.02250383332873e-05
-4.46395909149856e-05
-2.22731581421369e-05
-2.5277616477881e-06
-7.89489418536943e-06
-1.75280302501113e-05
-2.7561356410469e-05
5.91949743804412e-06
2.16688861952062e-05
-1.06260428880014e-05
-2.02705022500894e-05
-1.57914194173128e-06
-1.73057514993582e-05
-4.48409279582106e-06
-2.68747308831083e-05
-1.78051702987783e-05
-4.67558484497869e-06
-2.56226575527037e-06
-1.82411254159929e-05
-7.13496162465897e-06
-3.15398316023907e-06
-6.00082482548469e-06
-1.75075376028564e-05
-1.78773885586378e-05
-5.09149214791089e-06
2.18534333443477e-05
-5.03980211706193e-07
-3.39563785459438e-05
-2.84125769068564e-05
-7.15117634640181e-06
-2.16094159838589e-05
1.7467020990204e-07
-2.36069916777085e-05
-9.37686308101916e-07
-6.70389877969001e-06
-3.23372619084213e-05
-3.90777374534992e-05
-2.45227355115235e-05
-2.23834302078328e-05
-6.67414111124788e-05
-3.12052913226005e-05
-1.96827800483744e-05
1.311184082427e-05
-3.69183079330881e-05
-4.53979796899963e-05
-9.77200855360934e-06
-2.65588870974934e-07
-4.86051755858337e-06
-3.11089489652791e-05
-7.28594533074257e-06
1.04940324129913e-05
-1.77315324067976e-06
-4.38142545195216e-05
-2.79136056016613e-05
1.68665452071111e-05
-1.54153864954233e-05
-5.00107678752614e-05
-1.91051804322713e-05
6.2924335476631e-06
3.55818480343545e-06
-3.48275998709768e-05
-2.4012100378522e-05
-6.50060273026483e-06
-3.37501336794378e-06
6.51682854401815e-07
-4.1794728220412e-05
-1.85555616283856e-06
-2.65287294784682e-06
-1.86354308431947e-05
-4.16500689291863e-05
-2.31877986213219e-05
2.90035743988398e-06
-1.95130216372877e-05
-1.77770820179535e-05
-3.03168641580718e-05
-2.89248806439132e-05
-2.10995419899828e-05
-3.15965457691084e-05
-8.0517157632977e-07
-1.90134135914405e-05
-1.47228722192099e-06
-2.44781949654323e-06
-2.15650771846539e-05
2.94399878311517e-06
2.75209813360725e-06
-6.70737775322472e-06
-3.49729714165784e-06
-1.22189695669947e-05
3.48177998466131e-06
4.98108326698908e-06
-2.82389360675567e-05
-2.3403258639188e-05
-5.88912082392264e-06
-1.95341914638759e-05
-4.26199312796863e-05
-2.97306829455793e-05
-1.92065248795085e-06
1.33805117279804e-06
-8.29929886824045e-06
-1.82070166037853e-05
9.43811372817389e-06
1.39720369599158e-05
-3.47468345018193e-06
-3.96005934482202e-05
-9.9796884279324e-06
5.6076988721403e-05
-1.9302985851555e-05
-3.80697957009914e-05
4.44803071440445e-06
3.3215929929617e-05
-1.13853697987634e-05
-3.88500736030998e-05
-3.4432402867573e-05
1.33500213026699e-05
-2.46686393882016e-05
-4.75313332424186e-05
-3.01303277857606e-05
-2.97446621318057e-05
-2.01990755392423e-05
-3.91636479948227e-05
-2.16332488861816e-05
5.57571768505993e-06
-2.88418138008647e-05
-2.57690272104844e-05
-1.54174694562146e-05
1.0670125341241e-05
-7.36304590421571e-06
-1.88067514229508e-05
-3.68705307681666e-05
-1.97377634277889e-05
-1.29169200467767e-05
-5.43601830651382e-06
-1.65698665733674e-05
-3.47927598274507e-05
-1.92228923055055e-05
-1.77983171142791e-05
-3.0049367972953e-05
-2.74471050268499e-05
-2.36152313577404e-05
-2.82179773165276e-06
-1.85700680982858e-05
-5.08182787586893e-05
-3.33098109628767e-05
-1.72824971718471e-05
-3.32733116228418e-05
-3.02198002652017e-05
-3.8079519502584e-05
2.98198666771842e-06
1.09667394975597e-05
-3.42706695783448e-05
-3.46713543323482e-05
-4.3626949149388e-06
1.5135518280589e-06
-2.58059057399078e-05
-2.71656754023193e-05
-3.15321149113003e-05
2.12952248976608e-05
-1.57319767741958e-05
-6.15787325946107e-06
-3.6376704972318e-06
8.92905045804859e-06
-3.08972384856856e-05
-1.28695600623168e-05
-3.75705736167891e-06
-2.1073762325264e-05
-3.55553772834839e-05
-3.17980673253092e-05
-2.53017331658863e-05
-2.05185383879716e-05
-2.97757142419711e-05
-6.09713350213315e-06
-7.77237762524472e-06
-2.12836004704779e-05
2.57272157002981e-05
3.35114453494943e-06
8.83788377839899e-06
-4.78048331134717e-06
1.670821215109e-06
-1.17687270086925e-05
-2.2905367809849e-06
-2.41198074349751e-05
-5.84467791626593e-06
-4.77918803027958e-06
-3.22086586072396e-05
-3.27826995603328e-05
-4.46620095880058e-05
-1.97476608364273e-05
-8.92939520707294e-06
-4.62581893755558e-05
-3.26097339250352e-06
1.36214273206543e-05
-1.11328331578804e-05
-5.27049392114363e-05
-1.7397082396006e-06
-5.64569804907145e-06
-2.33151243322722e-05
5.20801987056711e-06
-1.20009152434392e-06
1.0178801581938e-05
-4.23476777033209e-05
-2.19852411246164e-05
-1.3587052085029e-06
-3.26756448940384e-05
-3.0098859575509e-05
-3.10961803448014e-05
-5.2914995907004e-06
-1.96502766328648e-05
-1.16788317898309e-05
-1.91613227228365e-05
-2.0195163187645e-05
-1.6959578800698e-05
-3.22795644282615e-05
-3.74819841308668e-05
-2.75108613611939e-05
-7.22225298780262e-06
-4.44694516057332e-05
-1.69524437854045e-05
-2.03558291476808e-05
-2.43703222880257e-05
-2.78156578684829e-05
-3.6696063445243e-05
-1.15048090996291e-05
5.0134438418289e-06
-3.70931643263146e-05
-2.78675671110065e-05
-2.36301221972312e-05
2.928229519067e-06
-1.72890398150924e-05
-1.34854063342012e-05
2.83709367180238e-07
-4.0771464091257e-05
-2.61019776964048e-05
-9.53778326494795e-06
-6.74113511418796e-07
-5.82103302651251e-06
-1.78356777905603e-05
2.59366047299406e-05
-1.04012994950534e-05
-2.29791223377225e-05
-8.83281659334085e-06
5.32965681966415e-06
-1.9551354876292e-05
-3.13920153561436e-05
2.06176360907894e-06
1.33804378577069e-06
-3.59922905619645e-05
-2.42227632557296e-05
-5.84031088843824e-06
2.74330227117005e-08
-1.55119733733196e-05
-2.58103506347285e-05
-2.19974343497002e-05
-2.09624438378328e-05
-4.7302339743464e-05
-4.09721970899627e-05
3.06611303633476e-07
1.74273166334741e-05
-1.14157212751193e-05
3.49739424801174e-06
1.69414635076815e-06
-2.27022527211163e-08
-3.72129383237772e-05
-1.56194914121699e-05
9.06038972818805e-06
-1.13991151917454e-05
-4.94299521983526e-05
-3.77846363769118e-05
-1.47925990455822e-05
5.35235611184272e-06
-3.89301233395059e-05
-4.7595150176831e-05
-2.58468578451294e-06
-1.29772419431426e-05
-1.58770088263786e-05
-2.10844647201588e-05
-1.51788774885927e-05
-6.70911688112522e-06
-3.69613128046548e-05
-1.0388493707234e-05
-8.90008697214043e-06
-1.27349458116236e-07
-9.0795050201644e-06
-1.59705740160485e-05
7.67430501210953e-07
-1.15528694941898e-05
-4.16200146304455e-05
-4.070768252634e-05
-3.99535964276493e-05
-3.76049978197625e-05
-4.41669416116136e-05
-3.23266520865944e-05
-2.32431774608801e-05
-2.5535261100411e-05
-4.3561392106484e-05
-2.00053981332462e-05
-1.96295213395388e-05
-1.01630083792038e-05
-1.05621460137718e-05
-7.02507515791751e-06
-1.31918920469767e-05
-3.86918029869995e-05
4.991373973868e-06
-4.77979036186268e-06
1.47956036989951e-06
-4.94099435874555e-06
-1.996407928083e-06
1.6936873970123e-05
-1.87255275445585e-06
-2.93632754944873e-05
-1.00239241842595e-05
-1.04940965801853e-05
-1.62094890108314e-05
-3.25588471237632e-05
6.57254479950717e-07
-1.67839476342271e-05
-1.42501318760986e-05
-2.43111336274408e-05
-1.59630976355546e-05
-2.03562384281422e-05
-1.88941115238283e-05
-1.58001699766962e-05
-1.54539894923745e-05
-2.98222093279986e-05
-7.78177934909728e-06
-2.43297008910833e-05
-2.48054450410811e-05
-1.86585244864239e-05
-9.05712104128321e-06
2.77445152829583e-05
-2.57372626799649e-06
-4.60471812791893e-06
-3.57606061876689e-05
1.26503670616597e-05
7.1577135341479e-06
9.08758500162382e-06
-1.06591191224014e-05
-1.22052601080326e-05
-8.28849258350304e-06
-1.69674053215035e-05
8.73862966854474e-07
-1.75844606823419e-05
9.16135588522375e-06
-6.29063686419139e-06
-1.13155975285818e-05
-2.38065451076204e-05
-2.27948078581779e-05
4.96313041289922e-06
-2.57156728174645e-05
-3.33162493406695e-05
-2.33472309099601e-05
-4.28828989312431e-06
-2.23234189688463e-05
-3.15770170756011e-05
-2.81096116533392e-05
-2.52571361291459e-05
-1.13257120178461e-05
-3.12373407366405e-05
-7.34396976694039e-06
-1.0836722302433e-05
-3.58103325872663e-06
4.25393525607435e-06
-1.33474729197357e-05
-1.30357311455726e-05
-7.35915208157377e-06
-1.61312737091773e-05
-2.11352665353274e-05
-2.11935529601091e-05
-3.48790099258185e-05
-2.82543200750798e-05
-4.59241899607579e-05
-3.6162282363606e-05
-3.36164581189997e-05
-8.22818006250583e-06
-2.27639193373154e-05
-2.93006476721079e-05
-3.75406132490063e-05
-1.54220109306876e-05
-2.610870203823e-05
-3.73131119645316e-05
-2.0255894664745e-05
5.4558412528744e-06
-2.1378477700005e-05
-1.90271436129203e-05
-6.36904284242297e-06
7.49264901324227e-06
-1.61643035195471e-05
-2.90715763361363e-05
-1.55602100716985e-05
-3.59091394277019e-05
1.44613611181722e-05
-2.4426959941524e-05
-1.7429081890125e-05
6.44393811112391e-06
-2.33394291145886e-06
-4.25081643314864e-05
-2.7659522704587e-05
-8.85797109105287e-07
1.20461880559637e-05
-8.73115073602523e-06
-2.50732069105383e-05
-5.94051063780632e-06
7.42492081964956e-06
-6.73332699741531e-06
-2.58394042225226e-06
1.40771637311557e-05
4.90109485788484e-06
-7.27771927986905e-06
-1.33354290454055e-05
-2.53807258135445e-05
-7.82149164105578e-06
-4.42801087832326e-05
-2.82914732209019e-05
-2.15973226904505e-05
-2.09697294014545e-05
-3.41569502444155e-05
-1.70839660663341e-05
-1.41827785923538e-05
-4.77397685799301e-06
-2.54230904872441e-06
-1.12543576417048e-05
-2.50588902322962e-05
1.50558670880996e-05
1.73657957156055e-05
-5.3328896595404e-06
-3.0082521472601e-06
2.11622300447027e-06
1.3323490897163e-05
-4.90251915005581e-06
-3.62076542474452e-05
-1.65956740989867e-05
-8.68652556199468e-07
-1.67680932030048e-05
-3.76419574369613e-05
-2.51923291368632e-05
-1.76894838881857e-05
-2.89739778079429e-05
-3.36101966952095e-05
-5.31963019622752e-05
-2.68158089351842e-05
-2.29651959707305e-05
-2.77146033151117e-05
-4.55903574770053e-05
4.4445482425877e-07
-2.42023884950523e-05
-1.07653619446339e-05
1.36738161570695e-05
1.57831543174039e-05
1.23314672351268e-05
3.26347035549956e-06
-1.15944397250693e-05
-3.12290692174846e-05
-2.96219155133325e-06
-2.16327270662775e-05
-3.24333366700291e-05
-6.22092932997671e-06
-3.45444674591943e-05
-5.12929240849147e-05
-4.906705280662e-05
-2.86450168135523e-05
-8.15814252576577e-06
-5.06754116521243e-05
-5.63607898696322e-05
-1.55856155507602e-05
9.01835887884631e-06
-2.0578873486672e-05
-9.19431301932996e-06
1.70459164857171e-05
1.65436940358914e-07
-2.59515534269011e-05
7.07910485757467e-07
-3.81611369144749e-06
-6.62397505686316e-06
-2.84137107126029e-05
-1.62655662720972e-05
-3.51213247191958e-05
-2.70123300006569e-05
-2.11415417326642e-05
-1.47254312266649e-05
-2.97935168257565e-05
-3.28603636536718e-05
-2.66657978093458e-05
-8.03774109937357e-06
-1.03745698661738e-05
-2.14461733571573e-05
-2.80202400227335e-05
-3.20516292873413e-05
3.04751918165037e-05
-3.0827780780278e-05
3.74742643464978e-06
6.57822055264156e-06
1.9948835112369e-05
1.53210805854129e-05
1.76982967954928e-05
1.38795076650316e-05
-1.60407829841107e-05
-3.06960501716001e-05
-1.15906730726026e-05
-2.33494891928089e-05
-3.25938103326563e-05
-2.83895381388618e-05
-4.70177230392987e-05
1.26309874617129e-05
-2.32304741946641e-05
-2.33391053348171e-05
-2.45939587590972e-05
-1.97932503151868e-05
-1.93448828143589e-05
2.17417328033639e-05
-2.26051835951524e-06
1.76400386562099e-05
-2.78446334134189e-06
4.13464014544713e-07
-1.63033034240623e-05
-1.13911755105032e-05
-1.99030292678309e-06
-3.38586825452294e-05
-2.77394121925902e-05
-3.64686714741781e-07
-2.52213524452467e-05
-4.8373561853921e-05
-2.86577443366656e-05
-3.01108266448961e-05
-2.06634813127785e-05
-1.6127790186464e-05
-9.98351354691032e-06
-4.14219058087329e-06
-1.19945267526298e-05
-2.12800578477457e-05
-3.87868161995676e-07
-1.45636690888222e-05
-1.99089536483346e-05
-9.67012926939644e-06
-1.55904725831577e-05
-7.88167878096585e-08
5.93896438218742e-07
-4.77899010202441e-06
-2.86247532574803e-06
-1.01908585357236e-05
-3.83109456429299e-05
-1.43933245208572e-05
-2.81045432963336e-05
-4.33897810875365e-05
-4.21860549285204e-05
-1.2811177034927e-05
-1.71619369577717e-05
-2.13045889674073e-05
-2.95008250672611e-05
3.8521541263502e-06
-1.07148057406822e-05
-1.68001373215002e-05
1.20029813984835e-05
-2.3600849577315e-06
9.68607660373537e-06
-2.40372948722972e-05
3.55934845528304e-06
2.65607080514248e-06
-3.43660943951615e-05
-1.84723948053241e-05
-6.68545194402883e-06
-1.98058024840627e-05
-1.65599107317626e-05
-5.29910939004265e-05
-2.96296835154915e-05
-1.91499976295694e-05
-1.85509717057664e-05
-1.9000181980041e-05
-1.30370664564412e-05
-1.78996945784424e-05
-2.45945869346624e-06
-2.76587504405844e-05
-4.12528669503216e-06
-1.24861799573437e-05
-3.25641423797208e-05
-3.46375116633806e-06
-3.36544074349417e-06
1.31207958374574e-05
-1.47202753991436e-05
-2.25678056928174e-05
-1.87068997986758e-05
-3.2504771589112e-05
-3.52139807677548e-05
-5.67130010971124e-06
-2.40653435816892e-05
-3.52904926772629e-06
-1.17925224812509e-05
-2.72651481374789e-05
-4.61244839192656e-06
-1.59530526721158e-06
-1.51663536858312e-05
-1.09668653807598e-05
2.67582485009965e-06
8.44163743394299e-07
-7.92650508523856e-06
6.921718379132e-06
4.31639656518865e-06
4.88115522732829e-06
-2.00252811465763e-05
-5.634629704197e-07
-2.52357978211861e-05
-2.58655510169118e-05
-4.97461921816425e-05
-6.00121607006071e-05
-4.58969898055011e-05
-3.50258171463853e-05
-3.3199737731107e-05
-2.91320511215731e-05
-1.72064440011692e-05
-2.1770134088572e-05
1.2132713826945e-05
-4.404701171772e-06
3.95454440395956e-07
-2.03080153858204e-06
9.39400437009583e-06
3.81889984172302e-05
-5.80708169076823e-06
-8.64631053368677e-06
-2.10159659304697e-05
-1.58440023784754e-05
-1.85721871501698e-05
-4.70029119082471e-05
-2.62851679572626e-05
-2.04395304943758e-05
-2.0949426636656e-05
-2.68875515989355e-05
-2.81899744674515e-05
-1.76828766343601e-05
-1.95178585627538e-05
-3.9905670840033e-05
-2.52070163471402e-05
-1.33956531444385e-05
8.87417476610051e-06
2.94535241057058e-06
-1.45857609117455e-05
3.21232132786391e-06
-6.76017177832414e-06
-1.18992270941437e-05
-3.00888213701276e-05
-1.18586127283748e-05
2.70283392857061e-06
-2.56424018789533e-05
-3.43923280821532e-05
-3.11462202615383e-05
-2.11308036015293e-05
-6.08116903179162e-05
-2.20508429850767e-05
-3.6454216825043e-05
-3.23694577411582e-05
-2.42037331516342e-05
-9.15616265718986e-06
-7.73968945353643e-06
4.38464057411293e-06
-1.54052180603281e-07
4.36462150058281e-06
2.52663145478003e-06
6.96984483061993e-07
9.82160713846477e-06
-1.14953585962949e-05
2.71396376600637e-07
-1.05145339861501e-05
-1.98850423543365e-06
4.05240139623368e-06
-1.93427606779263e-05
-5.57850139953786e-06
-3.1685734380328e-05
-3.76686350493065e-05
-1.9381190267864e-05
-2.05797120521601e-05
-3.41888100310048e-05
-2.30915892572674e-05
-1.54056929224371e-05
-1.17249542820993e-05
-1.25980937811241e-05
1.77648847321786e-05
4.23779507180038e-05
4.68937160659088e-06
-7.9040430322004e-06
-5.09313123450083e-06
9.42592756874013e-06
-2.62313190809651e-05
-4.51433537154913e-05
-1.58540683324804e-05
-1.32333807636349e-05
-2.72029966211583e-05
-4.90739156315783e-05
-2.40228741223662e-05
-5.98927117295528e-06
-3.27342464862981e-05
-4.02881991121146e-05
-3.81203951977254e-05
-1.79881435347676e-05
-1.71440335862366e-05
-3.58675524981274e-05
5.76136794958247e-06
2.7348367907904e-06
5.91419840939553e-07
-4.58751864055914e-07
1.89976895840049e-05
-7.08970052571622e-06
4.38679810059209e-05
-8.53002337625855e-06
3.70164434382222e-06
-6.93647196539928e-06
-3.15805678402633e-05
3.5303154754534e-06
-1.21962095120995e-05
-1.60581208531887e-05
-2.89258659459666e-05
-4.15641072829517e-05
-2.1959849731473e-05
-3.70587615283299e-05
-8.11359597890691e-06
-2.91922637921444e-05
5.2908864223809e-06
-1.42317812368958e-05
-2.1408988439413e-05
1.6412722119134e-05
-6.43685851199366e-06
1.42344374055357e-05
-5.24115162759694e-06
1.01412161533807e-06
-3.61046463540654e-06
1.19792289829378e-05
-2.15841769695399e-05
7.51993876663079e-06
-9.53843364422117e-06
-1.69439224531737e-05
-2.69959817556394e-05
-1.33554349055504e-05
-2.1782010066617e-05
-2.25492219782697e-05
-1.72275607074229e-05
-2.63389205299704e-05
-1.46651816684876e-05
1.847818642936e-06
-2.04501747619445e-05
1.29622993787822e-06
1.10921052329437e-05
-1.49393516824413e-05
1.16546792633491e-05
-1.30684278177375e-05
-6.44769251973874e-06
1.02245666301868e-05
-6.84355621038924e-06
-1.76533830688269e-05
-1.79536235296423e-05
-1.93284137284851e-06
-1.14923474434724e-05
-1.39741372020576e-05
-4.78843585444581e-06
-1.7670132874673e-05
-4.62992639375083e-05
-2.1594741968609e-05
-2.6837808373024e-05
-1.77209117751736e-05
-2.11758122939811e-05
5.50573713804242e-06
-2.52810155459018e-05
-1.85326482306594e-05
-3.48761694270211e-05
-1.00791256732901e-05
-3.367116253038e-05
-2.98565897206213e-05
-2.34350093058323e-05
-2.74122931201316e-06
-1.75713243974413e-05
-2.9564240919284e-05
-3.0060966247192e-05
-1.66128844492953e-05
-8.84309170472999e-06
-3.51742892558782e-05
-2.54231363324989e-05
4.84967852829712e-06
-6.03113947539382e-06
-5.29650466903929e-05
-1.56513888771844e-05
-2.19951232418498e-05
-2.34085179924666e-05
-4.01732055114039e-05
-3.33374328368399e-05
1.76921623767005e-05
-5.64747638512445e-06
-3.64891873070655e-05
-1.7364175611156e-05
-5.91963726642211e-06
-4.22096791515675e-05
-1.56231336411582e-05
1.66427091721418e-06
2.45941041230365e-07
-3.02040651913939e-05
-1.55386940466643e-05
-1.73037900295824e-05
-3.56952749608201e-05
1.4599483359882e-06
2.06728020264817e-07
-2.67308640559996e-05
-4.15476564962895e-05
-1.7225703824309e-05
1.43224981288454e-05
-1.38336720771254e-05
-4.34592065965885e-05
-6.18100301151849e-06
1.77845530530726e-05
-1.28587125916375e-05
-4.74772231168259e-05
-1.23240660678117e-05
8.99191582837409e-06
-4.66473238775245e-06
-4.59249589780227e-05
-8.17373137384443e-06
1.54425943254433e-05
2.00275130150216e-05
-2.27835123673995e-05
-9.33591716412338e-06
1.27794572380292e-05
8.54836698098013e-06
-2.28988660961982e-05
-2.03922177443772e-05
-1.02425109131405e-05
-1.03150209081455e-05
-3.26279648862405e-05
-1.70143206655713e-05
1.0481026266487e-05
-2.69602702621863e-05
-2.69923303282164e-05
-2.32822692349153e-05
-2.67485168302588e-05
1.20355279684651e-05
-3.18633407155892e-05
-2.7493774996112e-05
-1.14509905038806e-05
-8.96539824250121e-06
-1.12819795130441e-05
-1.30556236956818e-05
-2.01261126635857e-05
-6.74444735729723e-06
2.61197546954507e-06
-7.64499066627381e-06
-7.88801347890755e-06
-2.87985273379782e-05
-2.62444304195205e-05
-3.22117551765726e-05
-2.91033709679893e-05
-5.21797854790022e-05
-4.05117509782961e-06
-6.95149095447056e-06
-1.29653134826295e-05
-4.78078904668828e-05
-1.44208625639365e-05
-1.80297644822299e-05
-4.13034498950317e-05
-3.52525918194174e-05
-1.84019517251269e-05
-2.75970294411492e-06
-3.70342469384252e-05
-2.85143318737198e-05
5.09755245028546e-06
7.36802328987354e-06
6.89651496577269e-06
-7.207761207706e-06
-1.3941446802418e-05
2.2692515937598e-05
-2.63718068849654e-05
-1.43721622158435e-05
6.64369786779235e-07
5.6571773925472e-06
-1.08469815532513e-05
-4.30089796589816e-05
-2.94344658107514e-05
-2.07892010950931e-06
-3.09644857124459e-05
-1.91617299922382e-05
7.85002250892254e-06
6.71230755693873e-06
-3.83792383146732e-05
-3.97739082428182e-05
-2.87798770934405e-05
-1.7645015771475e-05
-3.13210048385191e-05
-1.58356789918008e-05
-2.21763713332326e-06
-2.44852184059159e-06
-1.66276615875043e-05
-1.16787891259064e-06
-7.5030358192522e-06
-1.15755681413474e-05
-7.43917957269087e-06
-1.04992335656952e-05
1.02718647284476e-06
-1.95267368290105e-06
-8.43110745969282e-06
-2.00740557695812e-05
-1.78523586446815e-05
-1.21428262369101e-05
-1.29271850150502e-05
-9.34003640306988e-06
1.43765971745566e-05
-9.79842339915179e-06
-2.26690685116244e-05
-2.02059158510726e-06
-8.46151271946373e-06
-1.48029895823167e-05
5.86060822995847e-06
2.7177572571042e-06
4.56405865235253e-06
-2.24889206034752e-05
-3.04992729936201e-05
1.21099672097135e-05
-1.93890812280874e-05
-3.48159148273904e-05
3.88458894840766e-06
-7.29333140350182e-06
-4.29583076715724e-05
-4.22985756446624e-05
-2.82252646453755e-05
2.15489084522995e-06
-3.83974856450494e-05
-3.63788738267398e-05
-9.94984100707149e-06
-2.18191287199383e-05
-2.21463819901055e-05
-5.19287022611054e-05
-1.71944255458404e-05
1.48198868911129e-05
-1.79114747189316e-05
-5.76032944006792e-05
-2.60134233852445e-05
-5.66875007999214e-06
-2.89932937166697e-05
-4.18658505247671e-05
-1.48872697247293e-05
-4.69812205524305e-06
-1.07175271622834e-05
-3.92378476053935e-05
-4.17191471508154e-05
-4.91244870498227e-06
-2.01790033689204e-05
-3.52502297886278e-05
-4.04492377140289e-05
-2.04061008859406e-06
-3.84142181941817e-06
-3.02906822689342e-05
-1.26438311984198e-05
1.05700435191486e-05
-2.83068106392865e-05
-3.43338988361023e-06
1.00328992760486e-05
1.38421567277939e-05
-1.74546458488552e-05
-4.09797886835838e-05
1.03528689715454e-05
-1.82971313114017e-05
-3.21663604492879e-05
-3.0911834635071e-05
1.71484491789393e-05
-1.24640405896194e-05
-3.79004542844036e-05
-1.78817239751596e-05
6.09828087972115e-06
-1.90929661195528e-05
-3.00043330113561e-05
-4.95757779187613e-06
7.28104886189279e-07
-2.85748119260329e-06
-2.33604311377868e-05
-1.14876568708562e-05
1.2660003373325e-05
-9.64234360805561e-06
-2.0567731742888e-05
-1.51864252585923e-05
-6.24578677005629e-06
-2.36468121071279e-05
-2.17655392002369e-05
-9.45514375039309e-06
-7.65651079634663e-06
-3.0195571827254e-06
3.77513036958455e-07
-3.28628653892935e-06
-9.9195529815078e-06
-4.19890819916154e-05
-1.1057258449856e-05
-1.32047876258884e-06
-3.49419444643004e-05
-4.98091078361865e-06
-1.25305068700841e-05
-4.40905495228851e-06
-2.74994542606337e-05
-3.41834002364011e-05
-1.91780541174429e-05
-1.26901808538846e-05
-3.51478563282682e-05
-4.99829758652033e-05
-1.77750194694708e-06
-4.86630315030695e-06
-3.40908619214129e-05
-4.32210167733945e-05
-1.1217703971278e-05
1.26280600569258e-05
-1.07842731680838e-05
-4.84593902708174e-05
2.18853658028865e-05
-8.60662840729096e-06
-2.77167845695971e-05
-1.36532702318404e-05
1.58943393106004e-05
-1.17865335201344e-05
-1.16453267979401e-05
-2.00973183784629e-05
-1.19023050294236e-05
-4.84897278109018e-05
-2.78363615242518e-05
-2.65560066832942e-05
-2.96466532942917e-05
-4.42160177770336e-05
-3.10810280354106e-05
-2.82291421290468e-05
-2.04716282365455e-05
-3.13334185712524e-05
4.70744395782816e-06
-2.24149043129379e-05
1.34467241653505e-07
-2.53385442332543e-05
-2.24098515412892e-05
6.22398806107674e-07
-8.04701949342405e-06
-9.07358458688284e-06
7.95583849155964e-06
-1.54466244210049e-05
-1.66240573074358e-05
-1.72958835619846e-05
-2.78447934926189e-05
-3.70545824782428e-05
-5.4443807782134e-07
-4.1009267628803e-05
-3.77878395787067e-05
-2.66044611762322e-05
-1.88733772353853e-05
-4.65071518862974e-06
-3.14050867882555e-05
2.2285517431996e-06
-1.80799261513835e-05
-1.98843636694686e-06
7.8256016124213e-06
1.27668343828916e-05
-2.2913327308676e-06
-2.22892754933857e-05
2.45305382607383e-06
-2.75735471965484e-06
-2.11186509988637e-05
-3.2976749339316e-05
-2.4601112037343e-05
2.88716761517266e-06
-3.25553814417509e-05
-3.72141150130981e-05
-3.91289818511529e-06
-9.99552042531814e-06
-2.82844462209052e-05
-2.13891837819549e-06
-4.32906112990947e-05
-2.28592400486383e-05
2.8229285577978e-05
-1.82899174545037e-05
-2.09898739315244e-06
7.08022706641562e-06
1.06435566945737e-05
3.17344448182493e-06
-3.6802806877945e-06
1.09743359143824e-05
1.5095774575175e-05
-6.72393219133149e-06
-4.94073280761558e-06
-5.04032326287665e-05
-2.85344522439038e-05
-1.31448312858457e-05
-1.04829481010213e-05
-4.95495919923065e-05
-1.88296319790697e-05
-3.15807016844658e-05
-5.04018490739076e-05
-4.14865645875929e-05
-3.67379162859601e-05
-1.0407654493649e-05
-1.41823683407988e-05
-8.01590042331138e-06
-2.69866949036126e-05
-2.69789862065232e-05
-3.0020744417401e-05
-7.94843652869338e-06
-1.38052997881758e-05
-2.20313155611613e-06
-6.47829266327951e-06
-1.88866347510779e-05
-2.93077039301792e-05
-4.97711189013497e-06
-2.77148423789882e-05
-3.33255015460026e-05
-3.51310705658483e-05
-2.13182738925937e-05
-3.94391119435996e-05
-4.20462147691417e-05
-3.62217985472457e-05
-3.90492363420686e-05
-2.02594714520904e-05
5.06842586545421e-06
-6.58431234377383e-07
-1.25092378342422e-05
-1.03830879494621e-05
2.25648302585227e-05
-7.65551630780948e-06
-1.18231104247571e-05
1.14072476678626e-05
-2.59240456523146e-05
-1.75264712111685e-05
-2.10234290855892e-05
-1.61044234625525e-05
-2.21565926902873e-05
-3.10810523304459e-05
-2.95555742661397e-05
-1.46427342562211e-05
-3.87358727795443e-05
-2.66961720679723e-05
8.92925744588164e-06
-1.09203646343505e-06
-2.24809581360714e-05
6.65934925360406e-06
-1.41393059550716e-05
-1.45143355551875e-06
9.24833347218309e-06
6.45822502389542e-06
-9.04573606688567e-06
2.2817875516487e-05
1.18559465290372e-06
-8.38696933226375e-06
-8.3410016772031e-06
-2.36093387806359e-05
-2.57700320212395e-05
-2.04308603274642e-05
-1.88617933584931e-05
3.71881018781969e-06
-2.93566034171054e-05
-2.88708959347199e-05
-8.63352049330977e-06
-2.26952601993529e-05
-2.53192460648825e-05
-2.52685348390243e-05
-1.81061485938443e-05
1.12010129469747e-05
4.92509318313945e-06
4.4258722339279e-06
6.46561289348337e-06
1.12534111306487e-05
8.95886397161705e-06
-2.78951341361506e-06
-1.734307495858e-05
-2.11091372072079e-05
8.73739384100398e-06
-1.07640816074151e-06
-2.57356782999299e-05
-2.99448379525325e-05
-2.42853749030482e-05
-2.53420139077413e-05
-4.72661995202647e-05
-5.26695109756043e-05
-3.34500595645798e-05
-2.90002131438194e-05
-5.72340439943109e-05
-2.08583022893507e-05
-2.05450785769881e-05
-1.76265801052821e-05
1.99381587298575e-05
-2.38563969435298e-05
-1.5194205530963e-05
-6.00648027715249e-06
5.55335408808271e-06
4.74730196199185e-06
-1.2436596416985e-05
-1.25114309762768e-05
-1.95778771394625e-05
-2.09333084216933e-05
-1.88416640774533e-05
-3.42606073721591e-05
-1.48769176424544e-05
-5.35370867842858e-05
-4.80130834135212e-05
-2.20680545115946e-05
-2.55906107940643e-05
-4.10939046465242e-05
-2.73673744406329e-05
-1.70203172974858e-05
-7.81856221252241e-06
-2.42123279860247e-05
-8.74962700625824e-06
-2.14800489824737e-05
1.80587219311774e-05
-1.61742507772733e-05
-1.59702680764486e-05
-2.87063353341467e-05
1.43137364020224e-06
-7.2218161676533e-06
-3.14738393671924e-06
-3.53132781257232e-05
-9.97207042932548e-06
5.62711761597722e-06
-2.20911019475916e-05
-3.78823647760343e-05
-2.18676129594234e-05
-2.48988282988538e-05
-1.40880447468911e-05
-4.87239341714671e-05
-2.32016118177026e-05
1.41718168505006e-05
-3.30115895021702e-05
-2.77169982655816e-05
7.24949800891875e-06
1.04552886349773e-05
-2.24147880596999e-05
-2.44405533189355e-05
-6.81492079805672e-07
-6.47848376229398e-06
-3.15046451369312e-05
-1.65460838679121e-05
-2.23547253682445e-05
-7.486824392672e-06
-2.88296087220806e-05
-6.29094540445944e-05
-1.66799806169097e-05
-3.2374744440654e-05
-2.58895699288974e-05
-1.63700085397891e-05
-1.5765734988162e-05
5.17221466559798e-06
-1.6380406848991e-05
1.20439077660317e-05
-3.24372878321367e-05
-3.04055120560383e-05
-5.552616387649e-06
-1.91408138921848e-05
-4.6766146550778e-05
-1.58237097351508e-05
1.23650699377315e-05
-2.12231544543959e-05
-1.24837082939923e-05
-3.62283096537243e-05
-2.51698612250198e-05
-3.34094409861358e-05
-4.36092163468605e-05
-3.43612456029882e-05
-2.40183027521851e-05
-2.55618737041975e-05
-2.02249603442164e-05
-3.44771012733321e-05
-2.16726077595581e-05
-1.61742507921819e-05
-1.95743880244721e-05
5.39129819106341e-06
-2.53479847402422e-06
-4.1038138590717e-06
-3.91206357718797e-06
-3.56897489876727e-06
-1.26449490650088e-05
3.81172267772562e-06
-1.59248317266961e-05
-7.31450013432891e-06
-3.26318666052115e-05
-1.76188703027313e-05
-1.92837526588361e-05
-2.53685472088067e-05
-1.46531479521652e-05
-4.10380811149072e-05
-2.99596499484454e-06
-7.39670936233932e-06
-2.11275372724069e-05
-3.84503048842987e-05
1.05075111302336e-05
-1.29350582690414e-05
6.08088644794812e-06
-2.38189492902454e-06
4.93233988741509e-06
-6.74714243660743e-06
-5.97484595647116e-06
-2.58107786414251e-05
-6.22407218129857e-06
-2.27358836916894e-06
-5.02136005202207e-05
-1.32828754270797e-05
-1.49449530183386e-05
-2.08674788612499e-05
9.37664218543218e-06
-3.03475926445257e-05
-2.14315432872556e-06
-2.44838667793828e-05
2.8308623540496e-05
-2.43186686221652e-05
-3.06308960799756e-05
-1.53227877269863e-05
8.81907549217351e-06
-2.71469821784307e-05
-3.42453854938805e-06
1.3385497929503e-06
1.36466889385311e-05
-1.73513284465683e-05
-1.24148448531673e-05
1.07201782365287e-05
-2.44178096421862e-05
-1.92531960604924e-06
1.46584757998977e-06
-3.66116396272114e-05
-4.41887155122265e-05
-6.12112968646961e-06
-3.65874641681089e-05
-3.06164444399944e-05
-9.92449826675076e-06
-2.12114551616759e-05
1.05355081405797e-05
-1.3949945013204e-06
1.14116155961252e-05
2.41252965303403e-05
-1.20248344691053e-05
-2.69253146148222e-05
-1.72310137377627e-05
1.55088835424879e-05
-1.43262111201619e-05
-2.34979402846772e-05
-2.39688455014933e-05
-1.01517176902986e-05
-1.86588437722701e-05
-4.25701621381589e-05
-2.02404599120009e-05
-2.6090054962593e-05
-4.34829460405239e-05
-1.87584043189471e-05
-1.34267355642663e-05
-3.17133885489863e-05
-5.17104240783569e-06
-1.57485937845748e-05
-4.67129156044784e-06
-1.81661324479708e-06
-1.30161045778877e-05
1.69187153114657e-05
-2.75774094542865e-05
4.77100891774453e-06
-6.87563767690172e-07
-2.10605345264968e-05
-2.04200304618345e-05
-1.5291228670294e-05
-4.32869750533387e-06
-4.61078223579571e-05
-5.72393600567638e-05
9.60346374640905e-07
-1.57555466496191e-05
-3.05616864385924e-05
-2.33515335379743e-05
-3.09695782004893e-05
-3.66914968196902e-05
-2.73925754900677e-05
-2.26723932211989e-05
-1.36417345289921e-05
9.71753428580798e-06
-7.83578443255396e-06
-1.12975990850158e-05
2.2864342397144e-05
3.13986903037066e-06
-1.11709288005961e-05
-2.2928086382123e-05
-2.58137580525296e-06
1.21580700657055e-06
-2.07900551006173e-05
-1.86683996254888e-05
-5.47949706407164e-06
-3.7066957156168e-05
-5.33090894479204e-05
-2.23514412187413e-05
-3.3347111726829e-05
-5.74363142149236e-05
-1.02188915048821e-05
9.81929697372556e-06
-2.56954087660789e-05
-5.48559682609651e-06
-8.39268454540897e-06
3.79161972473463e-06
-2.18498401573282e-05
-5.60271371270173e-06
-2.204399144945e-06
3.01900906852864e-06
-3.05932911352062e-05
-3.03431187585075e-06
3.11435340406744e-05
-1.85803227980047e-05
-1.43442957573017e-05
2.38895117586546e-05
-4.12448684536833e-06
-2.30973011813422e-05
-3.29336917777971e-05
-6.78282306791025e-05
-1.44449954141238e-05
-1.63831230827294e-05
-3.92985600976717e-05
-3.88167056906187e-05
-1.4793531281454e-05
-3.65015322183218e-05
-2.89983426499939e-05
3.08296268543524e-06
1.99947837023026e-05
1.09292706464362e-05
-6.86434168432987e-06
-2.14300068513689e-05
-2.77501609380109e-05
1.8652628489224e-05
4.5431646668742e-06
-2.971817716011e-06
5.31285359349162e-08
-1.78369513866998e-05
-4.40815268297152e-05
-5.54272000972386e-05
-2.29254294348833e-05
-2.60584993078231e-05
-3.07023190329712e-05
-6.70262124366403e-05
-4.91528916483545e-05
-4.58276141100692e-05
-2.12673892686335e-05
-5.52199043157405e-07
-1.51821594410163e-05
7.67903879868551e-06
9.03968473898773e-06
-1.27071590352067e-05
-7.64323760644541e-06
-1.39796651254617e-05
1.16970849702803e-06
-4.32947690541228e-05
-3.94961189847488e-05
-8.15232936696321e-06
-3.77545860485602e-06
-2.83954778075043e-05
-3.18692666550759e-05
-3.22494146827633e-05
-5.24190682017826e-06
-2.67517467483642e-05
-3.16070944682589e-05
-2.89558455779181e-05
-1.1583960265444e-05
-2.41193440432956e-05
-2.02188861400518e-05
-3.06503410818627e-05
6.5128017123514e-06
-4.74276994092172e-06
-1.95523829960886e-05
2.43431959678512e-06
1.03568487407073e-05
1.04302935633356e-05
-1.36446160363992e-06
-1.93181284043637e-05
-4.40050426688228e-06
-1.67040111453564e-05
-3.20231603736061e-05
-3.68496292452518e-05
-8.75053403837175e-06
5.61177709869993e-06
-3.04546864857126e-05
-1.62407377698739e-05
-2.46421666074172e-05
-3.28324645823668e-05
4.6841235170052e-06
-8.64491573977401e-06
-2.34354548528032e-05
-2.66185534654474e-06
-1.13221401417863e-05
-2.97909284103355e-05
-3.28918820818408e-05
4.21186027310112e-05
-4.4802728022155e-06
-1.44684256190226e-05
-1.35416601356336e-05
-1.18315880119436e-05
-1.84224251807198e-05
-7.69094366461299e-07
-4.7535994546068e-05
-1.48759152157583e-05
-3.44612440436475e-05
-2.90083871525466e-05
-1.07990610027859e-05
-2.85357410342592e-05
-1.97545913017777e-05
-2.54596358718256e-05
-1.97726228603822e-05
-1.48384540799433e-05
-3.06926574877595e-05
-2.12445187590008e-05
-3.05336351606061e-05
-2.2715133228826e-05
-2.10390005281193e-06
-1.22945885704527e-05
-1.10763214828546e-05
-2.40433373895165e-05
-8.53978927167862e-06
1.08991663949565e-06
-1.73684183120947e-05
-1.97853613674991e-05
-3.57500124092926e-05
5.12238401320448e-07
-1.94321661574323e-05
-2.69330350234364e-05
-2.70418552138412e-05
-2.02739910508905e-05
-1.22771941981066e-05
-1.16273314406038e-05
-1.28533847071096e-05
-2.56945187166362e-05
-2.82213332540418e-06
-8.15884227293336e-06
-2.28557583425119e-05
-1.21725692765753e-05
-1.33806498325468e-05
-1.81783365518118e-05
-3.33346634666946e-05
-1.57694908242918e-05
-1.11052682019876e-05
-4.03752622370122e-05
-2.09196028136995e-05
-2.32183395100128e-05
-1.78785080474268e-05
-2.79829810695044e-05
-3.20415794887721e-05
-2.21069151252805e-05
-2.66176365452716e-05
-8.76622170358018e-06
-3.13160531358737e-07
-1.19600572995598e-05
-1.66087298131326e-05
-1.1717708634554e-05
-1.09905832849203e-05
9.28347874572347e-06
1.09513940127902e-05
-2.162632262003e-05
-3.31987886057302e-05
2.73269970467532e-06
-8.14114890580016e-07
-2.40962458464236e-05
-1.26570169119568e-05
-2.82890368871988e-05
-3.99669821092768e-05
-4.58903045289723e-05
-3.98520222098154e-05
-6.32489102741121e-06
-1.20164692038425e-05
3.37677889882722e-06
1.53424662556142e-05
-7.79883164230716e-06
4.43563052814403e-06
8.12663334683018e-06
1.08451258708851e-05
8.17653143589514e-07
-1.91526490935947e-05
2.46997156024298e-06
2.38122117385829e-07
-2.50582736331047e-05
-1.84103817591134e-05
-3.23668556222597e-05
-4.8133608024666e-05
-3.93237320886846e-05
-5.42834325641687e-05
-2.41400689568763e-05
-1.75742888830032e-05
-1.53926558967561e-05
-4.71141045437368e-05
-3.3921270163483e-06
2.7482106795476e-06
2.77499469085788e-06
-1.05637414631612e-06
1.56265809230464e-05
9.86154591978505e-06
8.1301405235625e-06
-2.3555740602774e-05
-1.37375215593985e-05
-1.69070282713969e-05
-2.61677660364852e-05
-3.82917334631022e-05
-2.85144072196752e-05
-1.81016501895185e-05
-3.08984171998865e-05
-2.67051492474658e-05
-2.59921876063347e-05
-1.89972925774408e-05
-2.45689029729838e-05
-2.69771225013503e-05
2.90732775045219e-06
-4.74313575782449e-07
-1.73004815234729e-05
1.27438765821816e-05
-8.29380382622395e-06
1.74241288758043e-06
-3.84012756238804e-06
6.60105285428411e-06
-5.64767006220853e-06
-9.96648736587493e-06
-3.38693757650809e-05
-6.84298014939268e-06
-3.05050962088057e-05
-9.83102714914083e-06
-4.26000539488921e-05
-2.29376963007523e-05
-6.57498952303472e-06
-1.94150824684118e-05
-1.71687829422959e-05
-2.34429306531571e-05
2.82022514838621e-05
9.13323593329498e-07
-3.00607129506594e-05
-2.81441214998599e-05
2.04541108568113e-05
1.56247918524581e-05
1.18639941526565e-05
-2.05036810871982e-05
1.06889963221632e-05
2.75414247882296e-05
-2.36176721072118e-05
-3.06597829126237e-05
-5.14715638337175e-06
-1.58595698828796e-06
-1.4689852419868e-05
-1.37738306045554e-05
-3.2132746946025e-05
-3.45976710319951e-05
-3.34380497791355e-05
-1.967409592654e-05
-3.35715408295841e-05
-3.07481587630353e-05
7.07596078619323e-06
-6.38321400262875e-06
-2.04642043119268e-05
-1.54070083780001e-05
2.12496966249594e-06
-2.93101652726402e-05
-6.61693808529573e-06
2.06266807471083e-05
3.41103917882445e-06
-2.79110063213154e-05
-5.4518779069629e-06
-2.18167902081203e-05
-5.51581811322481e-05
-3.11564137300299e-05
-3.04544227393224e-05
-5.40344990954548e-05
-6.07113232199309e-05
-2.31709866324085e-05
-2.00396511576402e-05
-3.01541939335172e-05
-1.15945428382133e-05
-2.30680319216292e-05
-1.45523055685022e-05
-1.57566107052958e-05
-9.77235164655978e-06
-1.38441147258501e-05
-1.79194799130223e-05
5.52464035653187e-06
2.51452471644962e-06
-2.74130246536634e-05
-3.01060115668261e-05
1.70188061357151e-05
-3.3235059367076e-05
-3.02993128996441e-05
-3.16774286937982e-05
-3.91009076138868e-05
-7.48839933001548e-06
-3.72524208386866e-05
-2.2780344347678e-05
1.02052890585532e-05
1.1547461973005e-05
-1.5703518732567e-05
-2.9726142215998e-05
1.88325838843478e-05
5.30633189255756e-07
3.59452186907247e-07
-9.88568074551184e-06
-1.03378813220771e-05
1.80808807922296e-06
-1.96976521981195e-05
-6.48026971354855e-07
-2.37149608398984e-05
3.30123451686333e-06
2.66845599911942e-06
-1.98768211211765e-05
-4.25659868348931e-05
-1.62075891022619e-05
-4.31482413464071e-05
-2.53008229631891e-05
-5.47876448794249e-06
-2.57073412823571e-05
-6.2330783054258e-06
-7.80725133304001e-06
-2.9366154604584e-05
5.13605409568588e-06
-1.40516034364607e-05
-1.92931224432733e-05
-7.15164332839542e-06
4.35021233014338e-06
-2.51022480747851e-05
-1.10735324703108e-05
-2.79033833134791e-05
-5.4537456886851e-06
-3.97797331116078e-06
-1.69921845939943e-05
4.07511393782449e-06
-2.36127401029621e-05
-1.08970290694792e-05
-8.82196871739139e-08
-1.71650881493446e-05
-2.29310878488128e-05
5.37920135723933e-06
-9.21329005016756e-06
-2.8488497470995e-05
-6.78385067366734e-06
-2.88999066114302e-05
2.12005319398037e-06
-7.09816547827089e-06
-1.00882005414347e-05
-1.69625310914476e-05
1.02831194071159e-05
9.40591096118663e-07
-2.63296291885312e-05
-1.63580134257102e-07
9.85625175150242e-06
4.07749292586451e-07
-3.57052086973544e-05
-1.72448005518245e-05
-1.27719058121519e-05
-1.37244275218093e-05
-5.10877008831082e-05
-2.72538387242211e-06
-1.68635599515491e-05
-5.56142008915005e-06
-3.32251586662285e-05
-7.19726388097899e-06
4.71025806181422e-06
-1.41495428294946e-05
-1.73239458990807e-05
-3.2923500640393e-05
1.21844369397007e-05
-4.59729642795638e-06
-2.39234526956772e-05
-1.65509929146531e-05
-1.62798137434121e-05
-1.48849114576934e-05
-2.60371566607524e-05
-4.16627682020675e-05
-3.56474080198589e-05
-8.99772137526156e-06
-3.94545613822707e-05
-1.97689545868886e-05
-1.10142738117032e-05
-2.81461639420183e-05
-2.85719449661912e-05
-1.7013020997658e-05
1.12370729558491e-06
-9.91569019052379e-06
-7.25458784329052e-06
-1.73029847244897e-05
8.7776580092334e-06
-2.51568749637573e-05
1.98444615299284e-05
1.60193254968388e-05
1.21145805148481e-05
-2.9505986718465e-05
2.59874659083825e-06
6.04319690562391e-06
-1.50095534669352e-06
-2.97809420427268e-05
-3.18982382678495e-05
-1.36348903960615e-05
-1.94349945479782e-06
-1.72326884128811e-05
-1.57291517060436e-05
3.4614184087502e-06
-4.7415151801477e-06
-1.07689792047667e-05
1.99911862616047e-05
-1.37744797858132e-07
-1.02404777947038e-05
-5.60050984080286e-06
-2.04715228201757e-05
-3.26606390595755e-05
-2.70432781810081e-05
-3.15844611168388e-05
-1.58870123669153e-05
-1.95742162616271e-05
-1.73521329838989e-05
4.93747476756864e-06
-1.99183946502366e-05
-3.84130856979079e-05
-1.04656938484188e-05
-5.48650385334018e-06
-5.80091548306532e-06
4.13348704753533e-06
3.84290329860837e-05
1.50779401360484e-06
-8.0093474247215e-06
-9.34101773652624e-06
5.38522930660513e-06
-1.70297978626588e-05
-3.27998723227349e-05
-3.49555816321388e-05
-5.1128481888601e-05
-2.92639254304618e-05
-3.86355047994922e-05
-6.32670878200262e-05
-5.92998545556985e-05
-3.47486837038125e-05
-4.90185490199003e-05
-1.66003714562586e-05
-2.92881080886824e-05
-3.35682941374576e-06
2.79432456437782e-06
1.39430905322817e-05
-1.88321279633895e-05
1.44367477803014e-05
2.39867054875925e-05
-1.58154963921187e-06
-1.61822744981541e-05
5.04546479489052e-06
-7.09224780410445e-06
2.41250345061175e-06
-2.87517771555615e-05
-2.76682651436825e-05
-4.05627966353124e-06
-1.45871031472692e-05
-2.51981542382804e-05
-4.328459381321e-05
-2.45867630693121e-05
-4.67748170392889e-05
-4.70804763784358e-05
-4.46292322818588e-05
-4.69595136457998e-06
-1.84968671485984e-05
-2.0759608640432e-05
-1.47072073027928e-06
-3.02928497501158e-05
2.57345353466861e-06
4.47839527777164e-05
6.84433924930752e-06
9.48142285037842e-06
1.61879050447399e-05
1.9761421012674e-05
-2.23134888720424e-05
-1.20484046393376e-05
-2.62622301486102e-05
-4.19433404350344e-05
-1.08082346546515e-05
-2.00393604419526e-05
-3.53324386336811e-05
-3.54451795145148e-05
-2.23985502583758e-05
-3.0952501293153e-05
-3.467215397425e-05
-5.21832123913769e-06
-1.59116670299489e-05
-1.09262390902446e-05
-1.41589989614749e-05
-3.15181611895784e-06
3.16143895043533e-05
1.97820986330664e-05
1.37622569723665e-06
-9.19869038431402e-06
1.41729025009142e-05
-2.40909002899636e-05
-3.20813476995217e-05
-1.06427210762313e-05
-3.33374542355097e-05
-4.31712446485777e-05
-4.9650751638408e-05
-2.02628228373548e-05
-5.65703778754139e-05
-4.08617707709083e-05
-3.46046009284447e-05
-2.24842383725878e-05
-3.70588678694452e-05
-4.54324245263329e-06
4.39997703787771e-06
-1.49367452559882e-05
-1.18691554697537e-05
2.37866382936206e-05
1.08720196914801e-05
-1.20775526095747e-05
3.37956788640114e-05
-1.47624780335946e-05
-7.29127212194087e-06
-3.81285266205665e-05
-4.40988788382525e-05
-3.36416933036655e-05
-5.19945387313228e-05
-6.42216019699014e-05
-2.59499094120935e-05
-4.06096701235925e-05
-5.49650458098576e-05
-1.22324612743577e-05
-2.43911297197169e-05
5.29356022381179e-06
2.71838851055646e-06
1.81971695240065e-05
3.28467323188512e-06
-2.55697454044662e-06
4.10151387539333e-05
1.34138177475965e-05
5.28358126248522e-06
-2.42633568672002e-05
1.96470240224289e-05
1.16490399858939e-05
-8.50105746130455e-06
-1.34833490465226e-05
-1.66322177907853e-05
-3.55664546772488e-05
-4.66418420359696e-05
-5.08072970838564e-06
-2.96254716576548e-05
-3.37908711450743e-05
-1.72622646152175e-05
-3.99203851787445e-06
-1.15107676430142e-05
-1.14890037304539e-05
-2.5870301684072e-05
-3.04138079883314e-06
1.66848646542675e-05
2.16111429574612e-05
-3.69410103194519e-05
-1.90626090533198e-06
1.7672064029237e-05
1.44673725785726e-05
-7.28368575727479e-06
-1.36829166821292e-05
-1.91143725002529e-05
-3.15135304611849e-05
-3.46611293285504e-06
-4.28348023206478e-05
-3.9033802536485e-05
-7.60986001819234e-06
-2.6338980819004e-05
-2.79383003428803e-05
2.41898975882636e-06
-2.34286378688699e-06
5.65236639489889e-06
1.8140917611846e-05
1.10691678897492e-05
2.55620627734641e-05
3.23713588851724e-05
1.81533350437233e-05
-1.33332242664309e-05
-6.47493134132245e-06
-1.37330252429806e-05
-2.58522966502993e-05
-5.23070610294379e-05
-9.0359386210532e-06
-1.19345741517916e-05
-6.67763710690198e-06
-4.25331527830518e-05
-2.65592795026856e-05
-1.55238231498132e-05
-1.90763071299347e-06
-1.86651242171996e-05
-3.55313932044915e-05
6.98299028299719e-06
-8.79906421272871e-07
-5.98813539986067e-06
-2.29689337685986e-05
2.71289668913254e-05
-8.45765740851166e-06
1.91146001327301e-06
-2.03330662840989e-05
1.43220846507899e-05
-9.70598366746027e-06
-2.45037763183559e-05
-2.97376709672204e-05
-5.77375023343921e-05
-4.78717194952851e-05
-1.80950530403811e-05
-6.62389599622901e-05
-4.64226810853341e-05
-7.5950536099963e-07
-2.06006468973378e-05
-2.39552119824575e-05
-3.1624500493607e-05
3.64297189557023e-06
-1.4419787319471e-05
-1.78731503394686e-05
-8.08694585114909e-06
1.2876344401831e-06
4.28573703002808e-06
-2.02440500902921e-05
-3.68240287733639e-05
-2.15591864890964e-05
-3.5421437364414e-05
-3.74302197755301e-05
-4.95237091801401e-05
-4.9002893642593e-05
-2.08719773666344e-06
-1.41905587773206e-05
-5.41765024309857e-05
-6.31238469584726e-05
-5.03748469514433e-06
1.41091191348201e-05
-4.02227114971096e-05
-1.95881239815291e-05
-9.06415392373677e-06
3.02937019531089e-05
1.28573443430026e-05
-3.16704988448755e-06
5.56750786167145e-06
-6.2681022016601e-06
-5.73310882897373e-06
-1.93091379186292e-05
-3.51199132072182e-05
6.73670551765976e-06
-3.32728964784161e-05
-3.21091331175722e-05
-4.73713329084434e-05
-1.98481902228248e-05
-4.37357466792662e-05
-3.77626854322953e-05
-3.16279396709333e-05
-2.0997847373871e-05
8.72605701304489e-06
-7.60154166675672e-06
-7.40461035765938e-06
1.86029585429365e-05
1.56950131472602e-05
-3.91052782135952e-06
2.57033947490078e-06
1.59750002178006e-05
1.73226463376864e-05
-1.88174048125609e-05
-1.29513430961987e-05
-1.55892675097556e-05
-3.2525751565505e-05
-3.7916054941643e-05
-5.46208775594662e-05
-3.33172344385803e-05
-4.6268923496907e-05
-3.86269550309864e-05
-3.98679498566291e-05
-3.64221366064086e-05
-2.77966186830921e-05
-1.82823722416597e-05
-3.02443275039546e-05
-2.71538746511357e-05
1.45893026811164e-05
-3.163054547084e-06
2.00416831342581e-06
-2.12326458277668e-06
1.24686808915645e-06
2.5259146648114e-05
-1.19118074324577e-05
2.35505490513858e-07
-1.33714171776106e-05
-4.45470596059632e-05
-2.04816676392952e-05
-3.14378163170926e-05
-3.02413640707674e-05
-2.90708568983172e-05
-4.06243048780472e-05
-3.87478726040547e-05
-3.10375023136314e-05
-2.59761822347995e-05
-2.18308921823157e-05
-1.28430114693419e-05
-3.36234107493382e-05
-9.50415644374004e-06
8.03532545862474e-06
6.45862669749504e-07
3.63443862417507e-07
3.08279266351173e-05
9.48057122638537e-06
1.83290936337389e-05
1.42846953317284e-05
2.14748430457351e-05
-3.77448613576032e-06
-2.6486804332289e-05
-3.71236973140435e-05
-3.34209284846125e-05
-2.37553245321771e-05
-5.19766589324606e-05
-3.72318104082745e-05
-4.31284330976628e-05
-2.23509343298801e-05
-1.25630729768253e-05
-8.66710288204635e-06
3.82640217537232e-06
1.36404887486125e-05
-6.9020912595821e-06
-4.69451852240914e-06
2.09057686647453e-05
4.76057223121906e-06
1.84161472529918e-05
2.96230314536927e-05
-6.94566512791964e-06
-1.4702692554673e-06
-1.20672916290076e-05
-2.02020741943592e-05
-2.0494491427474e-05
-5.20920601428554e-05
-3.72022719357538e-05
-4.90528901865218e-05
-4.62682530423578e-05
-4.84244063032606e-05
-3.75311249806628e-05
-2.23098389062687e-05
-2.09845332882319e-05
-2.77110425956498e-05
6.46083222821791e-07
1.96922839150671e-06
1.00290679347027e-05
3.46882237239523e-05
9.69514111045815e-06
3.00580878159154e-05
3.31313848072562e-05
-8.49760340741304e-07
1.45589869251292e-05
-3.06889195295934e-06
-1.51498162047712e-05
-4.95873199913018e-05
-2.75771368601167e-05
-4.08300846170205e-05
-4.00371492971011e-05
-5.8644286307698e-05
-3.68666500295586e-05
-3.21493044170873e-05
-1.64140714344138e-05
-3.16902537386626e-05
-5.13340616130043e-05
-9.62177383792679e-06
-1.45156698588887e-05
-6.80774375398976e-06
1.0326489789412e-06
-1.37702965897223e-06
1.26721970979609e-06
3.40378885233049e-06
-3.10217892681886e-05
-1.67097505863907e-05
-1.91011362624581e-05
-2.56339093563857e-05
-2.60629209613197e-05
-1.98893070907184e-05
-5.73089600609919e-05
-2.73034700833428e-05
-2.39926570720592e-05
-4.69793842362456e-05
-5.19083771777181e-05
-6.25041177704985e-05
-2.74845666310452e-05
-1.85713721754094e-05
4.9639251092642e-06
-1.81894528590506e-05
-9.16953994771239e-06
2.41092023704335e-05
2.58333729339355e-06
-6.42884277420245e-06
7.65614672505964e-06
7.88659840350304e-07
-8.04583563246003e-07
-2.37763766493371e-05
-2.42518840513494e-05
-2.96062558795608e-06
-4.25851504903513e-05
-2.82879620924505e-05
-1.8199784627236e-05
-1.41090787235641e-05
1.02154188284912e-05
-2.92726901759864e-05
-8.34560701030015e-06
-9.28024181866921e-06
-1.26299895950132e-05
-7.04279121240473e-06
-3.01599581581735e-06
1.06865019774127e-05
2.92944115793165e-05
-9.89278958778181e-06
9.14788050653408e-06
-7.35222518137208e-06
2.62689084831718e-06
-1.61854989951905e-05
-2.55176693451269e-05
-1.93015363429868e-05
-1.71990447987052e-05
-2.51613366109876e-05
-1.80270753389793e-05
-2.32473599493543e-05
-2.5569728825111e-05
-1.53924543238781e-05
-4.78318540204831e-05
-2.25304884931587e-05
8.91330806491688e-06
-1.99470863700422e-05
-9.5304082194586e-06
-8.31063961025824e-06
1.57110873776077e-05
-1.17202945209447e-05
-1.38899795304784e-05
-2.69092500379878e-05
-2.42354394616533e-05
-1.32460682076358e-05
-3.01381606574189e-05
-1.84860055182922e-05
-2.62400773715311e-05
-1.22351095034685e-06
-1.87334175871896e-05
-2.39187968818568e-05
-2.37012257657605e-05
-1.67112039513982e-05
1.70259768629718e-06
6.67443436200812e-06
-2.20498232659713e-05
-2.9821647632236e-06
1.08360919598019e-05
-2.87621130529768e-05
-1.63677034815483e-05
-6.2637014839557e-06
1.67196672913645e-05
-9.37426794238395e-06
-2.21818467705628e-05
-2.87273292452817e-05
-1.93298364796419e-05
-4.35686262938368e-06
-3.86126949624593e-05
-3.27616747252756e-05
-2.73880761636808e-05
-1.29322835407924e-05
-1.79799012597555e-05
-2.23497427242151e-05
-1.98937560655983e-05
3.66672626447217e-06
-4.30698204591679e-06
-4.80865425172588e-06
-1.42916346770184e-05
-9.15343966827964e-06
-3.04905499798275e-06
4.10311641603223e-06
2.16899526325986e-05
7.72262142979571e-06
-1.4684216530394e-05
-2.17249531569482e-06
-2.31659726199753e-05
-2.00434545461757e-05
-3.44932418654728e-05
-3.05674492060205e-05
-3.85497794058005e-05
-3.64016380375363e-05
-1.84719228386902e-05
-5.86255917366493e-06
-2.38291840705606e-05
-3.98636694128059e-05
5.00509283725409e-06
1.71490071985615e-05
-5.28067846709776e-06
-1.02996429816263e-05
1.25790996058364e-05
4.96803123743468e-06
-2.08676338057656e-05
-1.55502674632181e-05
1.44077303203378e-06
-1.63054814163238e-05
4.10770485684703e-06
-1.21151677522223e-05
-1.69889782234176e-05
-2.80684730560843e-05
-2.19337281811508e-05
-5.36280717970448e-05
-3.06667283953282e-05
-2.9320303587741e-05
-3.96409401109605e-05
-3.41659124067988e-05
-3.24633507360825e-05
-1.5976148727916e-05
8.0522793387946e-07
-2.50242085327129e-05
3.06573811180739e-06
-7.8817732227903e-06
-1.70760888328334e-05
-2.57636558638486e-07
1.33867687458684e-05
-9.40205821972754e-06
-2.76925145193843e-05
-1.3427634036211e-05
-7.38112586389586e-06
-2.09315346061989e-05
-3.88610303905888e-05
-3.74639148533421e-05
-2.24972904552886e-05
-3.32442209237749e-05
-2.37614020770626e-05
-4.61320513787441e-05
-2.47106608337546e-05
-3.7827352759559e-05
-1.79276546816164e-05
-3.41947830251211e-05
-3.21147222506281e-05
-3.30734095729149e-05
-2.35174093794902e-05
-1.88101990761768e-05
1.59175749261494e-05
-1.86373674829975e-05
-1.82539163990429e-05
-8.63253868876112e-06
-1.36097363384171e-05
-3.97759666942791e-06
-2.34147572442111e-05
-4.10145058821267e-06
-2.38670269393348e-05
-2.53371215994983e-05
5.5602764644051e-06
5.72853984834179e-06
-4.15054835719596e-05
-2.95878591674957e-05
-2.83035872792634e-05
3.23070232367938e-06
-4.63383018874066e-06
-4.28317402253716e-06
7.10631699272682e-06
-2.44970892614894e-05
-4.29001475291235e-06
-2.65507157916905e-05
-5.12711317150789e-06
1.96323837055772e-05
8.89405686860466e-06
-1.31514351481986e-05
8.78510760783833e-06
-6.48200486811171e-06
-5.8005898464289e-06
-6.71649523209315e-06
-1.88528174386925e-05
-1.62387860215048e-05
4.0450892883465e-06
-2.45489241216981e-05
-4.0250755664414e-05
-7.32697253734273e-06
-4.78895047351541e-05
-2.35598868207946e-05
-1.00712994069168e-05
-2.9067864060388e-05
-2.81896712367069e-05
-6.99739296511965e-06
-1.79973284952553e-05
8.49532583145769e-06
-5.00835904554708e-07
-7.95149388703179e-06
-9.09393634257363e-06
4.04955030858066e-06
-1.59113150354956e-05
-1.68372451957123e-05
-9.2007433911755e-06
-2.58452484170814e-05
-4.67613189949182e-05
-2.19388239625347e-05
-1.95978325405711e-05
-5.04527356526462e-05
-2.01392227294184e-05
-3.55627864308022e-05
-1.16407973918172e-05
-3.88877342014348e-06
-2.86570939110013e-05
-2.6983592838738e-06
-1.12107911776861e-05
-2.93806112895478e-05
-1.96389982967977e-05
-3.02005628726527e-06
-4.99354275392557e-06
-1.44487376085519e-05
-5.584141046971e-06
-8.35424664654986e-06
9.88091655915997e-06
-8.07243691960829e-06
-3.85566131548353e-05
-2.66346917223662e-05
-2.6931235976478e-06
-3.33699582530065e-05
-1.56989329593795e-05
-1.67205889160065e-05
-4.43943613765568e-05
-3.26220375036815e-05
-2.52331728705906e-05
-3.85609706614811e-06
-1.06104954501838e-06
-1.72736661122047e-05
-3.35916886377001e-05
-2.38363417953313e-05
-6.1414382421344e-06
-1.97620725047828e-05
-5.93553328082191e-06
-2.01783450840421e-05
1.23998818082745e-06
-3.00139784448729e-05
-9.42953266511207e-06
8.66494741965948e-06
-1.53004342009881e-05
-3.88406409244352e-05
-1.21303205796251e-05
-2.32591816564603e-05
-2.9159466231221e-05
-1.35580556623867e-05
-1.76517234634038e-05
-1.47933315554774e-05
-4.01109763477027e-05
-8.3223551799968e-06
1.06207465689846e-05
-4.38840325025842e-06
-3.35875833355083e-05
-1.68829766317772e-05
6.05844183581978e-06
-9.98496331235356e-06
-4.96976233412046e-05
2.00419988621639e-06
-2.45165272475577e-05
-5.67551225694983e-06
-8.5683081742341e-06
-1.11253207814999e-05
-2.40032659800565e-06
-2.22230144457627e-05
-2.14065931592875e-05
-1.28525276115898e-05
-2.69392413214096e-05
-3.28531627145288e-05
-1.1438278993166e-05
1.88388750767687e-05
5.41115518436314e-06
-3.77729846630941e-05
-5.9846855756332e-06
5.48089388157903e-06
-3.04606048096994e-05
-2.37292712353801e-05
1.16071808493624e-06
8.27699160843614e-06
-1.66806449898025e-05
-2.77282206168884e-05
-8.59201359107958e-06
-1.38127966116384e-05
-4.19582683798166e-05
-2.46405576458891e-05
-1.37093581812556e-05
-6.75272733399814e-06
-1.06893926839155e-05
-3.51742224079594e-05
1.62861270621984e-05
-8.65118860053012e-06
-7.22763900457389e-06
-2.32668313714204e-05
-1.95915833943854e-05
-2.04777000798602e-05
-5.41793905025417e-05
-4.18983969469624e-05
-2.03899930032389e-05
-4.54575105466209e-05
-2.43512837254444e-05
-4.26749637253491e-05
-4.27063833922735e-05
-7.95315142748393e-06
-5.95821576580068e-06
-4.12472685280138e-05
-1.93496509751266e-05
1.10883441268198e-06
-1.63318050607636e-05
1.94774608417277e-05
-5.25404908736766e-05
-2.9520414002839e-05
5.14272303824755e-06
1.71715595359658e-06
-2.49618478480796e-05
-8.77101467357069e-06
2.20212790494882e-05
-5.24885081309955e-06
-4.93413365122652e-05
-2.15622665369515e-05
-2.77324890592398e-05
1.00287525379775e-05
-2.14377387260163e-05
-3.94793423985908e-05
-1.07931354732881e-05
-1.25494463644295e-05
-3.08318347123683e-05
-1.98874457612163e-05
-2.00950682985865e-05
-5.04951326927618e-06
-2.26610035512036e-07
-3.91722020624316e-05
-1.18897243898561e-05
-1.82861777873277e-05
-2.29266394935673e-05
-4.66547293338597e-06
-3.30042921032022e-05
-7.5266404017364e-06
-1.21489416161548e-05
-4.14886993822984e-05
-1.63327273817308e-05
-2.01804356256615e-05
-1.96657389603828e-06
-3.34891712001851e-05
-3.75146600669163e-05
7.42601395848982e-06
1.2257018574229e-05
-2.42484316696584e-05
-2.01533600318589e-05
-1.90848766933216e-05
-4.7482700056509e-06
-2.05982061215628e-05
-1.01234466974159e-05
2.46106427189893e-06
-6.97056181958515e-06
-1.48743126358975e-05
-1.989769441084e-05
-3.20101385198715e-05
-1.10833130117317e-05
-2.26278201911542e-05
-2.98011554649954e-05
-1.83174287821033e-05
-4.21282974969037e-06
-2.23240670350812e-05
-3.98229984659443e-05
-1.65336402088388e-05
1.86193019575553e-05
-1.60846782376861e-05
-4.23753510147282e-05
-2.11654107858323e-05
-9.05884748579735e-06
1.14145194071199e-05
-2.47421929877893e-05
-1.04105627647546e-05
2.97025394625511e-05
-4.25016719053254e-05
-1.85220370863031e-05
-8.59400624880471e-06
-1.70335972079855e-05
-4.06384277651197e-05
-2.12688363832292e-05
-4.39691021877806e-05
-3.23704012671243e-05
-5.2270705234589e-05
-3.8432484331876e-05
-2.78027546500515e-05
-3.4916030042544e-05
-3.18552943761786e-05
-3.75324162104078e-05
-2.77700256423243e-05
-9.71145584037103e-06
7.02096181381132e-07
-4.44495438106832e-06
-6.90279998150306e-06
-3.93092926950918e-06
-8.04102787007991e-06
-1.87149440206768e-05
-1.09349103125612e-05
3.30714048765425e-06
-2.98213651861346e-06
-4.79687458616012e-06
-3.89511458488115e-05
-4.17739105231735e-05
-2.13967470363067e-05
-1.98006371569761e-05
-1.99326427542486e-05
-5.96101271316294e-05
-1.66899931136742e-05
-1.77365103969192e-05
-3.79150653011083e-05
-2.85100778473122e-05
-2.46602616029662e-06
3.07913262352581e-05
7.16343291434725e-06
-1.08637112302427e-05
3.40851112878123e-06
9.67993789596897e-06
4.26006374356252e-06
-1.13153921437701e-05
1.34703405001048e-05
8.78886704689319e-06
-1.25251832373235e-05
-2.97470341714424e-05
-6.32996719423371e-06
-1.3130392947208e-05
-4.64193483673319e-05
-4.8546187065428e-05
-1.79889016663625e-05
-3.04880682483952e-05
-7.74658328573104e-06
5.22965005187449e-06
4.59287272577652e-06
-1.74436635738693e-05
-2.46045778478191e-05
-8.40846089315575e-06
8.80995258042369e-06
-2.11088626070789e-05
-3.21523540668793e-06
-2.95724099483959e-06
-1.66886384940365e-05
-3.8358696629707e-05
-3.19244840469695e-06
-1.73889268997387e-05
-1.43078617157666e-05
-2.73508540901286e-05
-1.94819340428048e-05
-1.1909135522072e-05
-4.87397179556956e-05
-4.02477348810452e-05
-1.18465744657158e-05
-3.18187703629241e-05
-2.71951355498764e-05
-2.29393895400076e-05
-2.7384338541215e-05
-4.31466855702584e-06
-3.42981138766108e-05
-3.02878322128616e-05
-1.57461251809395e-06
3.77754478222676e-05
-1.75576442051497e-05
-5.85722990564028e-05
8.53221454614262e-06
6.74976171906919e-06
-6.36881641394978e-05
-3.13290114088064e-05
6.12857699169e-06
-1.57447370590399e-06
-2.9305106814125e-05
-5.50134086009367e-05
-2.32509387544599e-05
-3.22962419508747e-05
-3.42728605863342e-05
-3.64136530079739e-05
-2.48537723498755e-05
-4.03979257365196e-05
-2.11418822507866e-05
-2.84535832120601e-05
-1.05122710653706e-06
1.34745406893519e-05
-2.21284007059415e-05
-3.27779557206365e-06
1.39299795298689e-05
-2.08578394356863e-06
-3.18152099216401e-05
-1.81020017076703e-05
-3.48647133021138e-06
-1.92202221807705e-05
2.53114800941053e-06
-2.69174234821716e-05
-3.44256894607156e-05
-2.02003663091306e-05
-2.10885449420565e-05
-6.18269430563157e-06
-2.10276179558435e-05
-2.30562921514327e-05
-2.34900694739079e-05
-1.48729418162107e-05
-8.43031555097976e-06
-1.58275793635989e-05
-4.54619558696897e-06
3.22772835692971e-05
-3.46141182263509e-06
-2.17771281875102e-05
1.19869095810424e-05
7.56218431367084e-06
-3.65371746473223e-05
-4.2079943694827e-05
-1.17782586420818e-05
3.9683453849432e-07
-4.1151298368487e-05
-2.95080713882814e-05
-1.6196792052652e-05
-5.7635966516136e-06
-2.98612177339399e-05
-3.37639224246395e-05
4.84144096904327e-06
-2.75660334362594e-06
-3.46876379359464e-05
-3.12055772972279e-05
-2.63241971440289e-05
-3.2937109850593e-06
9.48842778825433e-06
4.37091192154532e-06
-3.89147781737754e-06
-1.92413605045697e-05
-1.60161627383606e-05
-7.39192452895363e-06
-2.80349891622793e-05
-1.5012005559903e-05
-1.27565715425037e-05
-4.5997626300958e-05
-3.9911002293824e-05
-2.24035932665731e-05
-1.85118943606641e-05
-4.13323881890136e-05
-2.71462342435387e-05
-1.88138907320742e-05
4.92304299229449e-06
-2.00344584290355e-05
-5.05804352466387e-06
-3.44779318521204e-06
-1.10665472477237e-05
-1.89501490659422e-05
-1.0472526575718e-05
-3.81038274717133e-05
-3.83996691489741e-05
-1.71780555166544e-05
-2.58830169976178e-05
-3.3357323597142e-05
-9.70387331389679e-06
6.13871102864034e-06
-5.11154581560522e-05
-4.84400272824449e-05
-3.51635416471687e-05
8.10975438329346e-06
-1.19752405661137e-05
-4.43065425868136e-05
-6.2753665270022e-06
-1.62052360292436e-05
-1.31921831308327e-05
-1.90102063367e-05
-5.23984085881598e-06
-2.80036467317071e-07
4.5000083575811e-06
-4.4019054042508e-05
-1.72278153073458e-05
6.39465537193717e-06
-1.50880702515465e-05
-4.78619350224179e-05
-2.77923530454304e-05
-1.92225255797869e-05
-1.72844006767129e-07
-3.51669951883505e-05
-5.56475583927083e-05
-1.5993397768688e-05
2.39214401628734e-05
-1.1993367472169e-05
-3.31823602835687e-05
7.91712077773274e-06
2.07374396071811e-05
-4.25680549924033e-06
5.41274695751041e-06
-4.15343798174521e-06
2.13733580363511e-05
-2.21384978017903e-05
9.89392301284659e-06
3.9059436093041e-06
5.61863714427655e-06
-6.83503335390711e-06
5.27538127660292e-06
-1.10874010819748e-05
-5.02566615781705e-05
-4.60966352739646e-05
-6.52802655337727e-05
-3.541313513108e-05
-1.98373682686186e-05
-8.32683090055925e-06
-1.5981393210975e-05
-2.86783809713644e-05
-3.29973159631511e-05
8.89677693000002e-10
-1.1667289886607e-05
-1.21568262280691e-05
9.87774010852545e-06
9.84122091181672e-06
-1.05691831630885e-05
-1.39946242889954e-05
-7.51834134096142e-06
-1.66742237364105e-05
-1.34319185624929e-05
-1.70763397942373e-05
-3.81609902576259e-05
-2.72052833446139e-05
-5.52761521966785e-06
-3.2113657717662e-05
-5.05631195065996e-05
-6.66361871576091e-05
-1.45763504614545e-05
-3.25737051816164e-05
-3.36287109055809e-05
-4.57283209983185e-05
1.22171309485074e-05
1.67970193551986e-05
-2.12087923374696e-05
7.99223886399814e-06
-1.36151530244777e-05
-2.22086937185149e-05
-4.525468239013e-05
1.09569211841526e-05
1.19411901118285e-06
-2.48597752485807e-05
-6.7590314435817e-05
-1.80220638432238e-05
1.3897232112596e-06
-4.98416046783482e-05
-5.48319333110075e-05
-3.04569602838783e-05
-9.53512104777898e-06
-1.73985957141227e-05
-4.57094899964072e-05
3.07687298925457e-06
-2.38713739749747e-05
-1.33786480068326e-05
2.8321658919125e-06
2.48839873107445e-05
2.90889848798611e-05
-6.99372873995599e-06
-6.07060975845655e-06
1.32043110512999e-05
-9.57056510206609e-08
-2.207175063622e-05
-2.41633103019783e-05
-3.3139392742383e-05
-1.71818526914505e-05
-3.64140652287777e-05
-6.18829233557589e-05
-1.7385307079359e-05
-2.88859446203576e-05
-5.34460522820672e-05
-3.42817949257834e-05
-1.78215895808283e-05
-2.41780929469297e-05
-1.70015063321677e-05
1.30723897949225e-05
5.20776169083293e-06
-1.73844374937835e-05
-1.66391305401807e-05
1.95680493953835e-05
2.68225264612306e-05
-2.53744185509963e-05
-2.41677088534212e-06
2.76971627905888e-05
1.25295391540289e-05
-3.13265576892438e-05
-1.89094545579837e-05
-2.45589283324236e-05
-3.76050693342901e-05
-3.709656013833e-05
-5.01595755923995e-05
5.19594358103268e-08
2.11959801790657e-06
-4.23254974295048e-05
-5.3532440543837e-06
7.98751173758982e-06
-2.09942694859066e-05
3.56206425527423e-06
2.13462970978279e-05
-1.4367991111719e-05
1.08804650155386e-06
-1.05819746926764e-06
-1.74498545273078e-05
-5.40278708536778e-06
-5.02030585640894e-06
-1.28124855484742e-05
-6.03240897363141e-06
-1.30572145028212e-05
-1.70698993206709e-05
-3.13422643178941e-05
-2.01914678778407e-05
-4.21978150769964e-05
-3.76249293558049e-05
-3.48387971479562e-05
-5.35675212768626e-06
-3.33323477530504e-05
-3.2848312478159e-05
1.60363490951087e-06
-1.33593515455768e-05
-3.32223148122959e-05
-2.74657169018339e-05
1.89611139177108e-05
-1.90969735888294e-05
-4.44170479849446e-06
-1.45488761165375e-06
8.91288481757229e-06
-4.18176056265355e-06
-4.47318452240772e-05
-4.55787216496836e-05
-9.50551612262227e-06
-2.17713744681732e-05
-4.29795899914006e-05
-3.21535679691607e-05
-2.7320728115226e-05
-1.16625180454565e-05
-2.99680647808097e-05
-3.56684285267872e-05
-8.10344157360142e-07
2.30388669917586e-05
-2.18836540906937e-06
7.39729623933478e-07
1.12603865037763e-05
1.44085643317972e-05
-1.718793996287e-05
-1.58765445331326e-05
-1.74522677356081e-06
5.10339840648041e-06
8.96858338550351e-06
-5.85634248442557e-07
-7.54417179933585e-06
-3.12666990411589e-05
-2.96990973993798e-05
-1.70954146134207e-05
-3.63748043952418e-05
-4.23833627930472e-05
-1.92518030203507e-05
-6.01048083768503e-06
-2.14923279005425e-05
-2.29621296860218e-05
-4.72956841188953e-06
1.44383791536332e-06
-1.68102565141325e-05
-3.61040764115866e-06
1.66326198874559e-05
2.76890362442879e-05
2.55678830726205e-06
-1.82610338652505e-05
-1.22999687145708e-05
-7.44617219155054e-06
-1.58522208760263e-05
-4.98171835295731e-05
-2.97997551459186e-05
-2.74104840007038e-05
-3.74215820985307e-05
-2.01835266162286e-05
-3.28235659392511e-05
1.91346843416314e-06
3.11476816583701e-07
-3.36475474638384e-05
-2.98558164965949e-05
5.55642010237636e-06
-9.75221308614786e-07
-1.74766192152762e-05
1.17594527102816e-07
1.24294941139738e-05
-6.42658476269232e-06
-2.886555247967e-05
5.8475238601655e-06
-2.01773781990914e-05
-2.76029429610767e-05
-4.48475973620068e-05
-3.07975644608039e-06
2.5247546163987e-06
-6.03957981966444e-05
-2.29907370996475e-05
-2.30203157343697e-05
-4.50710499594592e-05
-4.29365923767383e-05
-3.51182706312556e-05
-1.98588390900474e-05
4.72828437057279e-06
2.41309580168933e-06
3.00483426596559e-05
-3.80657478686045e-06
-2.96429215417145e-05
-8.35103309588959e-06
2.63420802453076e-07
-9.91952105541804e-06
-1.05208652642272e-05
-2.17640056726471e-05
-8.44880499559821e-06
-2.56621084215802e-05
-4.51080064458336e-05
-1.24374378340547e-05
-3.95344098209384e-05
-3.85761021120475e-05
-3.64249927029302e-05
-4.28471677628527e-05
-7.80734072706404e-06
-3.31859893637559e-05
-3.40181332604107e-05
1.4470015260965e-06
9.00451562222601e-06
-2.6032612175847e-05
-1.05818752884044e-05
-2.37513376031267e-07
1.20077765342913e-05
1.32973882492366e-06
-1.91077875589048e-05
-3.84303886073065e-06
-8.4485305210727e-06
-9.8622732191044e-06
-4.20741889494809e-05
-6.29655670882601e-05
-9.33339706438511e-06
-1.0286452615129e-05
-5.72716608578467e-05
-5.88004068740534e-06
-3.96523460288555e-05
-2.52714350697042e-05
-2.09704849642599e-05
-2.27878371814857e-05
-1.13330212586209e-05
2.39696395208025e-06
6.29122962620633e-07
2.21139933971529e-05
-8.83688418756572e-07
8.73542688312247e-06
-7.30584118694856e-07
-7.25435093261763e-06
-5.91358269670069e-06
-1.43091366353277e-05
-1.39440291265919e-05
-3.22799920007214e-05
-1.58777448308196e-05
-3.04394541926844e-05
-3.53916851974637e-05
-3.35810412474127e-05
-2.47371674830214e-05
-2.14648326518021e-05
-3.76022548602696e-05
-2.23196643762247e-05
-3.28588045942026e-05
-1.20439790876902e-05
-3.64339259516776e-05
-2.13960676673948e-05
-6.96500199807493e-06
5.07876995698705e-06
3.07214561174673e-06
6.89995001233561e-06
2.57480949295832e-07
-3.32120408742882e-05
-3.29766115942254e-05
-4.45325391438374e-05
-1.09640369539699e-05
-3.86386638799679e-05
-5.9529361656508e-05
-2.21595455239124e-05
-2.29456213167738e-05
-4.90512587768874e-05
-4.91602084285293e-05
-3.77731626743455e-05
-8.11200914348566e-08
-2.93630739265943e-05
-2.39145931296369e-05
6.32267105769925e-06
-1.08708793667833e-05
-5.40632976731171e-06
4.57074040669212e-06
9.34524897450692e-06
1.87311065227598e-05
-1.68178546635797e-05
3.05699906904678e-07
-1.81810260332229e-05
-2.27288849930204e-05
-5.11430005740199e-05
-2.60148377744443e-05
1.97080891161863e-06
-1.24660976577125e-05
-5.66398621170667e-05
-2.77687479802354e-05
5.96426254718067e-06
-2.63985648820495e-05
-3.96797893423758e-05
-1.04943195013133e-05
2.99843728531165e-05
5.73308895325803e-06
-2.65146786433847e-05
2.00698035546111e-05
3.76031568620509e-06
-6.74211466604772e-06
1.57134947257876e-05
-4.0843867642148e-06
-7.5217397241655e-06
-1.16198607592343e-06
-1.17901228719429e-05
5.59252748821094e-06
-1.5816434300147e-05
-2.51413770236874e-05
-3.27962833337596e-05
-4.41354163478562e-05
-5.016772255222e-05
-3.6057970595948e-05
-4.32345221957052e-05
-2.44949899407667e-05
1.07578387939387e-05
-4.31182239110819e-05
-7.29130972442312e-06
2.14896887727773e-05
-1.22387800918464e-05
3.14521228638944e-06
9.50546274705452e-06
1.04725481732758e-05
-2.5479188422795e-06
1.36614221622724e-05
-1.94452440933638e-08
-1.46605278216385e-05
-2.73209479959264e-05
-6.89067695107129e-06
-1.3717334495704e-05
-2.93947702002756e-05
-5.71367531116414e-05
-6.00660072729147e-05
-4.47100169670156e-05
-3.67363811673695e-05
-5.57221194019929e-05
-3.22964386491184e-05
-2.42736634580305e-05
-1.37559432796718e-05
-2.95563394501439e-05
-1.67361386646945e-05
-5.15911793511252e-06
-8.33024637311968e-06
-2.93418909702711e-05
7.3505876525817e-06
6.5865258075908e-06
-4.71337895980849e-06
-1.3232395997161e-05
-2.8372906339758e-05
-1.19337009966634e-05
-2.97974629588866e-05
-4.46529116331644e-05
-2.14795343924772e-05
-1.79672592372613e-05
-2.70144608261346e-05
-5.50597315809428e-05
-3.53160770727209e-05
-2.3894156675832e-05
-1.18095931671602e-05
-3.15718967069619e-05
-4.60412582752239e-06
-9.63331768372196e-06
1.74855968291942e-05
-3.47166344020499e-05
-8.17676094235181e-06
-7.07687101410049e-06
1.12610001671628e-05
-2.62335453752938e-05
-1.11453812140778e-05
-1.59807645185005e-05
-3.07982166893273e-06
-2.367377197976e-05
-1.95024945896069e-05
-2.74117482820621e-05
-4.24726413896476e-05
7.33826962455003e-07
-2.42516829245004e-05
-1.56467479536567e-05
-2.00682349428462e-06
-1.24974595249609e-05
-1.63380971386192e-05
-3.00863567397523e-05
-7.24167154404941e-06
2.64189216788338e-05
-1.3456978999764e-05
-1.96762384459046e-05
-2.78221548745119e-05
-8.91239721328253e-06
-1.46024181375431e-05
-2.33736053637872e-05
-1.79020121286016e-05
-2.43034150226181e-05
1.67426180373606e-05
-2.46201351862518e-05
-8.06928994027675e-06
-1.63079726105925e-05
-4.700844688324e-06
-3.25651167645037e-05
-4.09700438522146e-05
-4.1901640386378e-06
-3.72533033470173e-06
-3.46982989981114e-05
6.97734483947161e-06
2.06058158991952e-06
9.69762874471719e-07
-2.9823626840691e-05
-2.03437698038298e-05
-2.51749154033843e-05
-3.39123804986257e-05
-2.26156768124675e-05
1.89745178617955e-07
-1.66843087662026e-05
-2.4251436111652e-05
1.28194208323626e-06
-2.67030632728476e-05
-2.36600261901441e-05
-1.60791740190459e-05
-2.02378071358659e-05
5.6512717817726e-06
8.5735739767868e-06
-2.33556143819166e-05
-2.18977943868381e-05
-2.13821105188136e-05
-5.09376033656516e-06
-1.22010266522322e-05
-2.03749171736809e-05
-2.77942785462679e-05
-2.52565206359928e-05
-3.58918294563923e-05
-5.12234748565917e-05
-4.13347892387703e-05
-4.22746216494841e-05
-4.13794893045168e-05
-2.06583634455465e-05
-1.08777866179307e-05
-2.0602455331521e-05
-2.86501633087737e-05
-2.01117150775274e-05
3.45482513491434e-05
4.0811218009494e-05
-1.09245455408073e-05
-6.40523374609001e-06
-2.65840805972026e-05
1.71665549987786e-06
-1.4070630144356e-05
-2.77828321152921e-05
-2.83427653325573e-05
8.51792579116351e-06
-2.26629030079311e-05
-4.27331966358567e-05
-3.65965887383335e-05
-2.59475296258169e-05
-2.72966935073069e-05
-4.43221235066002e-07
-2.39724565992407e-05
-1.02032010537797e-05
5.01817950283713e-06
1.47062072475034e-06
-6.39087213985528e-07
-9.29819370294557e-06
-1.65871023220708e-05
-2.6273370738046e-05
-1.52080366105361e-05
-6.77542941149606e-06
2.46135011238457e-05
-1.70782901549863e-05
-3.9036782061344e-06
1.3575606592685e-05
-3.08133733995825e-05
-1.93104300316716e-05
-1.16990739563341e-05
-2.17154720655468e-05
-2.52118498774433e-05
-5.38414512749683e-05
-3.1999042327625e-05
-1.12257998445617e-06
-1.63407116522557e-05
-2.84258484153578e-05
-1.41942748231094e-05
2.01495221440447e-05
1.97107465660859e-05
5.47417178267273e-06
1.76150120066305e-05
2.03270628738263e-06
-1.95236952731192e-05
1.27516581912446e-05
-7.17673189031515e-06
-1.28553192326785e-05
-1.79998842112357e-05
-2.54874687421497e-05
-3.51777224298358e-05
-3.82819580496352e-05
-5.08907210385383e-05
-3.78901517388261e-05
-3.77492649596686e-05
-3.33518367208914e-05
-4.77333035995602e-05
-3.13569513733786e-05
-3.4748073882309e-05
-3.44935628469444e-05
7.71428964729306e-06
1.1723595004049e-05
-9.21686065252719e-06
-2.32359151304953e-05
-9.10660603265033e-06
1.01858456591384e-06
-1.30596906698259e-05
-1.69018802006568e-05
-2.36706886803242e-05
-2.83363147372438e-05
-1.23224783524077e-05
-3.43394743125345e-05
-3.24226347061715e-05
-3.99850213967619e-05
-5.77551868515016e-05
-1.54336444710536e-05
-4.22410717276648e-05
-1.93447065073334e-05
-2.37778290493271e-05
-2.07167611123719e-05
-3.92557850398279e-05
-1.00196561256788e-06
2.93938265522921e-06
-1.15812833045978e-06
-2.8665592110702e-06
2.97380302624026e-05
1.63475343828596e-05
2.36747761638434e-05
5.56116044084688e-06
2.09397725073092e-05
-1.16915801304831e-05
-1.80350488605451e-05
-2.27580893446158e-05
-2.81968528397014e-05
-2.04954058845067e-05
-5.4462521706577e-05
-2.06169226415757e-05
8.79371096465808e-06
-2.13207940401023e-05
-4.6370999770229e-05
-2.43685904269088e-07
-1.26480961614056e-05
-1.783467759564e-05
-2.22316878789427e-05
6.80769793166873e-06
6.85678731032185e-06
-6.46353821287843e-06
-7.41646537330054e-06
-4.66631703514887e-06
-7.51703582086831e-07
1.12165785726044e-05
-9.73021302321708e-06
-4.02383967881869e-06
1.47423865397669e-05
-2.71384181846946e-05
-3.52652466114773e-05
-1.3698300123072e-05
-1.97231467891656e-05
-4.34896692784863e-05
-2.51207226466722e-05
-1.33784905060203e-05
-2.07551581469919e-05
2.2072671929687e-06
-2.11948047948907e-05
-3.77319759111458e-06
-2.38051831248105e-05
-2.532973759989e-05
-1.22857195702186e-05
-1.77084467734092e-07
1.25726067799879e-05
-2.45457696412262e-05
-1.45412481940952e-06
-1.43349790568117e-05
-3.48497445724523e-05
-4.63732327889161e-06
-1.34678979275661e-05
9.5107438281312e-06
-1.82453220655503e-05
6.4861270559243e-06
-8.01780489804019e-06
-4.48207866806671e-05
-7.90145273055227e-06
-3.79229912351556e-05
-2.30929589661422e-05
-4.52723299681065e-05
-2.49729434980968e-05
-1.8044598464104e-05
-2.8670347716501e-05
-3.90121325215888e-05
1.23224352520957e-05
-2.23421292632701e-05
-4.13363384888062e-05
-3.39717911189495e-05
-1.72606503407499e-05
-1.88371551251857e-05
-1.99766688667732e-05
-1.99709245944338e-05
-2.35659431320655e-05
1.29671911664909e-05
-5.57144552629036e-06
-2.02871630504559e-05
-2.51118399337059e-05
-3.3327747076041e-05
-1.08088084805181e-05
-4.16929671938545e-05
-4.8706679391767e-06
-1.05559624953197e-05
-3.26603458098257e-05
-3.9639621043825e-05
-1.77162230865696e-05
-8.00330751058725e-06
-3.39957129412945e-05
-1.83924020556836e-06
8.3493883452383e-06
4.9643741163755e-06
-1.66954134953368e-05
-1.52501279960225e-05
-1.23891416940437e-06
-1.63014502699599e-05
-2.26264048720673e-05
-1.17406072079844e-05
7.79878110396272e-06
-1.08154173337647e-05
-1.1985281329636e-05
-1.67208162962377e-06
-1.88973895568486e-05
-3.76740909006134e-05
-3.92647506635364e-05
9.91569467265854e-06
-1.81821117792371e-05
-4.11985370609292e-05
-1.65613104071941e-05
6.30270194583666e-06
-3.19504167228328e-05
-3.830640139648e-05
-1.5756399820367e-06
2.40937990353708e-05
-1.57010815353853e-05
-3.6191482659585e-05
4.8851676154548e-06
2.75692827832661e-05
-9.1794951998462e-06
-4.44866585344607e-05
-1.61639085513389e-05
2.41054313742845e-05
-2.76462263293321e-05
-5.74505158044055e-05
-2.15089434250536e-05
1.79254355563897e-06
-2.72266570666151e-05
-6.18193954619681e-05
-1.86343015807924e-05
-8.38362837026968e-06
-6.22115411674012e-05
-5.03353238485825e-05
2.3258076951078e-06
-2.41022485688868e-05
-5.46194191789252e-05
-2.56678098042526e-05
9.84400731191197e-06
-3.53291235846194e-06
2.5919844620919e-05
-1.18825852550159e-06
-9.54949237904102e-08
-6.70478583931623e-06
3.11650755166327e-06
3.22938950321096e-06
-2.42509029691602e-05
-2.20019451793429e-05
-2.7782948093663e-06
-4.5458022028739e-06
-2.99685082649512e-05
-3.85827058684857e-05
-5.56835345504775e-05
-1.1479286735798e-05
-2.31479655404042e-06
-5.35990071886576e-05
-4.0333844140787e-05
-1.77861017213249e-05
6.34028044472979e-06
-2.09313024844639e-05
-3.61991577367081e-05
7.28947195784479e-06
-7.33375046671273e-06
-3.47117855705239e-05
-5.30000720460934e-06
1.77023445678087e-05
8.89559226403679e-06
-1.08838740802462e-05
1.55104960264945e-05
-2.07825816046878e-05
-1.32801083974404e-05
-2.04064544576946e-05
-2.68725591608815e-05
-2.54773277229497e-05
-4.87415537598022e-05
-3.43756235705366e-05
-3.80277233697355e-05
-2.11776489228932e-05
-1.56464337373825e-05
-2.74671276650201e-05
-2.32113461047313e-05
1.3050583380773e-05
-2.33712757672071e-06
-1.83918721539358e-05
-1.28702079409329e-05
1.33620618284235e-06
-3.35153350770574e-06
6.70544672776084e-06
-7.70327779823879e-07
5.79656208058323e-06
9.88496667661409e-06
-1.8639851642129e-05
-5.99159238600205e-06
-5.26841373141335e-07
-4.01134333407588e-05
-4.97696075283706e-05
-2.49440354531708e-05
-1.39562890146722e-05
-3.0522794337045e-05
-4.26719093024163e-05
-3.85742781751382e-06
-3.6708123262826e-05
-2.11292475616704e-05
-3.24122242866237e-05
1.20095031496576e-05
-2.08664800349748e-05
-2.34740304144531e-05
-6.52479875267664e-06
3.89950807095272e-05
5.94636938283452e-06
-1.44389348332128e-05
6.26593310574216e-06
2.4040152873593e-05
1.3771568547713e-05
-5.05042940174206e-05
-6.41990782411375e-06
1.78339825311664e-05
-3.53153618043416e-05
-4.34793562580364e-05
-3.6260363957493e-05
-4.54412594829362e-05
-6.63218876858527e-05
-7.63921528562262e-05
-3.2770533680956e-05
-1.45438723426538e-05
-5.27607516369456e-05
-5.16895397833658e-05
-1.07631309299545e-05
1.35181242297683e-05
-2.02318312045218e-05
-6.64399037460507e-06
1.52621211388525e-05
-1.61485749166351e-06
1.85589587604708e-05
4.4045863690774e-06
-1.93460465817632e-05
5.57531646978656e-06
-2.94622864637273e-05
-3.08954944274857e-05
-1.75941679467147e-05
-5.01773870099861e-05
-2.58834870130595e-05
-4.45617530921433e-05
-3.31775500677698e-05
-4.11953867757215e-05
-4.37693764178066e-05
-3.41270163431049e-05
-3.60531974290442e-05
-2.97323301220188e-05
-2.5259662333216e-05
1.50982494131414e-05
-3.72435236782207e-06
1.08548083847735e-05
2.19393307024542e-05
2.43716171137715e-05
4.18839769818764e-05
1.33337958921794e-06
2.29008014157195e-06
3.5476526578702e-05
-1.62661720463466e-05
-4.29301895327388e-05
-4.33422457684866e-05
-9.76994172647589e-06
-2.63004059962994e-05
-2.17334930097123e-05
-3.18462690570091e-05
-3.475580572589e-05
-7.3428185688855e-06
-4.04300674739599e-05
-2.6668131259082e-05
-7.07730481536614e-06
-1.4412782765865e-05
-8.51270646059793e-06
2.03938090163508e-05
2.0864057340377e-05
2.5009757472177e-05
-7.9338921452944e-06
2.87421085613904e-06
2.51606362862828e-05
5.25481656806927e-08
-3.11876248991728e-05
-4.86722556876949e-05
-2.19946238747907e-05
-4.48897172875005e-05
-3.05790775657359e-05
-2.98890912025225e-05
-5.85860301940835e-05
-4.70756747106563e-05
-6.45786823781507e-05
-3.39241325957181e-05
-2.84395618273978e-05
-4.15034477773469e-05
-1.34511312293325e-05
1.62209442167518e-06
-2.99233219075773e-05
-4.7047050271671e-06
-9.25300868573504e-07
-8.58682466500259e-06
1.06246922324622e-05
8.24269157565064e-06
-1.60631321199246e-05
-1.91221155449509e-05
-2.01073634056203e-05
-2.05938345945268e-05
-3.19159271265543e-05
-1.04447692181617e-05
-3.02808891515576e-05
-4.86042673712298e-05
-4.45209661879296e-05
-2.78554971632342e-05
-7.55907833440033e-05
-2.4491565356213e-05
-4.38216848935071e-05
-1.31966717134777e-05
-6.44360974125303e-06
4.04760478841371e-06
2.1929525730835e-05
-4.85021532493251e-06
3.6750197069628e-06
2.09691725619365e-05
-1.74745284506988e-05
-9.12349843690161e-06
-2.95989556598101e-05
-1.14251675624955e-05
-3.77104546862699e-05
-3.16317892251529e-05
-1.35399497216536e-05
-3.53074332526717e-05
-5.04127273742196e-05
-3.5552852620535e-05
-2.4335950023136e-05
-4.96750250343228e-05
-3.68745552019303e-05
-1.84205933225867e-05
1.31332832659931e-05
-2.00745274698142e-05
-4.51047871914822e-05
-2.46031638804734e-05
2.98808305071174e-07
-2.8316701899825e-05
-2.79140270842214e-05
1.44803339219144e-05
3.54266438033296e-05
-5.07714000127525e-06
5.65110489373186e-06
-7.41415599826541e-06
1.16410462235883e-05
2.47361203974799e-06
-2.77911676652637e-05
2.55414595138772e-07
8.81626790334079e-06
-2.75911554903607e-05
1.8180710425589e-07
-3.96100577296607e-05
3.02668053223252e-06
-3.90237439414839e-05
-3.0874256546853e-05
5.75573819313959e-06
-1.49158234965425e-05
-3.1156522943806e-05
-1.40034065450489e-05
1.76223605253633e-05
-3.33082865541733e-05
-2.59125433463368e-05
-2.26880985684844e-05
5.3757042122052e-06
-3.33638393561297e-05
-4.59182633456853e-05
-3.27717832283984e-05
-1.28000175229988e-05
-3.96829433881308e-05
-3.92587451852022e-05
-7.29571567459923e-06
-9.38969603019843e-06
-4.65967413186105e-05
-4.72627690080469e-05
-1.15313818761879e-05
1.64721573196276e-05
-5.77438650842437e-06
-1.52428618214728e-05
-4.34880635889666e-06
-2.28708518253347e-05
-4.62164235209698e-05
-2.93799447091146e-05
-1.53414289530272e-05
1.71587293413353e-06
-2.92657457895841e-05
-5.55421604713126e-05
3.81706436501429e-06
-2.97542119917955e-05
-3.91586161288134e-05
-5.18539090999636e-05
-4.40576365293673e-06
-5.4202201611457e-06
-3.65591474675371e-05
-1.54762592046434e-05
-5.87198377937748e-06
-1.20860155887814e-05
-1.48946902247412e-05
-1.38954776604065e-05
6.48833482586469e-07
-1.82512799415616e-05
-3.05019746195636e-05
-6.18373714233729e-07
-2.2972718074316e-05
-3.74725656500238e-05
-2.07526935080162e-05
-1.6160331545479e-05
-2.94872418708161e-05
-3.57973059586928e-06
-2.78514622781624e-05
-2.86492788943958e-05
-2.22737260378532e-06
-3.96773408540791e-05
-1.98856042269362e-05
7.79793341757277e-07
-9.41123294706317e-07
-2.73421506160112e-05
3.20023357176593e-06
8.96955754277925e-06
1.57456627128749e-06
-2.8705438451863e-05
3.29722795394066e-06
6.7924415844533e-06
6.91135862917337e-06
-2.19978310795945e-05
-4.47523028227858e-05
-3.4690130646177e-06
-3.27097773297842e-06
-2.23286203590578e-05
-3.38438745467964e-05
-6.41176655059574e-06
-1.96895133247112e-05
-3.94540882181664e-05
-1.85551924454573e-05
-2.27470080935179e-05
-2.63400628898268e-07
-9.72149764435167e-06
-2.3371602503468e-06
-1.22316362468515e-05
2.13977774133446e-05
-8.92774283631827e-06
1.33741825629739e-05
3.38512033260186e-05
-9.11002298726162e-06
-9.51882226247025e-06
-1.35124189624468e-05
-8.51054168740795e-06
-3.24382599123898e-05
-2.73673415767779e-05
-1.9771866943151e-05
-2.24354205735124e-05
-2.82289839254666e-05
-2.70539595460943e-05
-5.19773597737242e-06
-4.27079294002716e-05
-5.68007035517718e-05
-2.26561729922643e-05
-3.21956482254457e-07
-1.42499882721501e-05
2.95408328552478e-06
2.50908635415649e-05
2.99172907728886e-05
1.13328030271877e-05
-1.11572944770235e-05
-6.48345351525193e-06
8.73387195784893e-06
-2.43456179656301e-05
-1.78774048249026e-05
-3.36640740368027e-05
-1.53633539667437e-05
-1.56127324919668e-05
-5.33041364991892e-05
-6.59058552840537e-05
-1.48471024606765e-05
-4.23068888014242e-05
-4.86442701189201e-05
-4.53021366044529e-05
5.69871074964091e-06
7.71772237080135e-06
-4.80891182357346e-05
-8.30327743713613e-06
2.34963187318023e-05
2.34254925424141e-05
-6.14259237596221e-06
4.4830833154904e-07
4.63646330970911e-06
1.76830836246245e-05
-3.45493272273129e-06
-3.9613760673782e-05
-3.3154115078814e-05
-1.95495792185022e-05
-3.30987774661346e-05
-5.15960758913508e-05
-4.26163012397752e-05
-3.19390655183867e-05
-4.28519671545314e-05
-2.3788530489957e-05
-2.83180185799998e-05
1.78847274028301e-06
-1.8625662818526e-05
-9.01807778788723e-06
1.1926077580176e-05
3.42996997151081e-06
3.23365149731013e-05
-6.2113880818684e-06
1.89243826335825e-05
7.87565332456161e-06
3.16892135278791e-05
-1.17711639055349e-05
-2.93466008749131e-05
-3.74435403110778e-05
-2.20054339083744e-05
-3.36746955352378e-06
-2.11274492859503e-05
-6.9416128603533e-05
-4.09104463398511e-05
-1.86497234496838e-05
-2.72920758504417e-05
-5.11942087031374e-05
-2.84169859685404e-05
1.04316704141645e-05
6.83972109850191e-06
-3.81875070444971e-05
1.13370988894555e-05
3.48792172914879e-05
1.41700386777395e-05
-1.08144893911359e-05
-2.41172160788074e-06
4.9684717384154e-06
1.17669569700033e-05
-3.95124663224361e-05
-2.16784842003785e-05
-1.31824808643216e-05
-3.43990778046876e-05
-6.18185052061673e-05
-4.61139803661221e-05
-4.05218028777024e-05
-4.21501088694889e-05
-5.50573628399747e-05
-2.34069597489968e-05
-2.75231345464515e-05
-9.22763539926142e-06
-4.47969237908375e-06
3.48145691952547e-06
2.00557551576393e-06
-4.25994442502057e-06
1.65633699859458e-05
-7.61682182841421e-06
1.2210238812144e-05
-4.43263772224066e-06
-1.50103988681781e-05
-3.83624820609831e-07
-1.75160087376109e-05
-4.42454406688666e-05
-1.33732467934864e-05
-7.42634955426575e-06
-7.27996369645837e-05
-6.15326853312247e-05
-3.58947603746368e-05
-3.21029232748754e-05
-4.4653216272392e-05
-3.20529827303312e-05
-5.11593011530746e-06
7.56476889992173e-06
-1.61834615608271e-05
-2.05677384136233e-05
3.49820421321195e-05
2.79141944855351e-05
9.858069826761e-06
-3.7066276278794e-05
4.0341981394652e-05
1.84086410110065e-05
-1.10939248521726e-05
-1.20993702775441e-05
-1.71293895392446e-05
-9.76757429829034e-06
-2.37947127357097e-05
-4.3515603699981e-05
-3.03891876782563e-05
-2.41044943844592e-05
-5.24282199666876e-05
-4.53872310597036e-05
-1.92496806412842e-05
1.65875019267386e-05
-1.57404235320472e-05
6.88879096930005e-06
-6.90189857772312e-06
-8.29700255033384e-06
-1.75109728014759e-05
2.45990434256449e-05
1.9164867769134e-05
3.63554166177013e-06
5.70236494849127e-06
3.86126965952364e-06
-3.54658021354056e-06
-2.89339416381134e-05
-1.15238873407591e-05
3.45201154056584e-06
-2.75852598088708e-05
-5.87524002087776e-05
-1.03944158391215e-05
1.04000720617344e-06
-3.16007990713768e-05
-5.3341561326051e-05
-6.27545936118847e-06
-2.37202111243496e-06
-3.3071423217574e-06
-2.86171669068134e-05
-4.54687880994217e-06
1.02178333592877e-05
1.25639640038123e-05
-4.20576982482269e-05
