# Supplementary material for: Research on computational propagation and identification of mine microseismic signals based on deep learning
Source: PLoS One. 2025 Oct 22;20(10):e0334641. doi: 10.1371/journal.pone.0334641 (PMC12543183; doi:10.1371/journal.pone.0334641)
Supplement: S10 Data — (ZIP) [file pone.0334641.s010.zip › 000101100001416.xlsx_0.txt_24.txt.txt]

-2.93571432094647e-06
-1.93532500602086e-05
-1.10480606246708e-05
1.12415120544055e-05
-1.69541986030679e-06
-2.26626241009078e-05
-6.29002286547819e-06
-4.88102579746621e-08
3.26715795094306e-05
-6.69790026739036e-06
-2.77344058572181e-05
-1.11998112392807e-05
-1.3245623928989e-05
-2.3299720365423e-05
9.91948601192677e-06
2.12321007035074e-06
-1.7665574494612e-05
-1.39882083291304e-05
-1.05878318354262e-05
-1.05661141590598e-05
5.15602215908992e-06
-3.52646586064495e-06
-2.62949917802776e-05
-4.98897220051915e-05
-1.22844598545407e-05
-1.19256343177222e-05
-1.28237624273896e-05
-1.5167377542305e-05
5.44769546058715e-06
1.1407902855175e-05
-3.01577980114816e-05
-4.31282576517602e-05
-1.45573310959431e-05
-2.99923979416645e-05
-2.70009064798719e-05
-7.16751449062611e-06
1.58571745612068e-06
-1.40428959376989e-05
3.53898160764682e-06
-1.73949537719821e-05
7.74077668814085e-06
-2.83496408345317e-05
-2.85554439660276e-05
-1.54782347365326e-05
7.05168160553951e-06
-4.85454593469237e-05
-4.69986789351339e-05
-7.98064459576077e-06
-3.25960959429749e-05
-2.24712016394738e-05
-7.33896787450329e-05
-1.76851169280249e-05
-9.41422946474466e-06
-1.70705542437649e-05
-4.11924050433942e-05
-1.73482927885991e-05
-4.56598097946373e-06
-1.14254443083732e-05
-1.33492004108167e-05
-1.18764707222988e-05
-3.17331454499125e-05
3.9743238804078e-06
-5.48561030043171e-06
4.16463038631176e-06
-2.06020420976354e-05
-1.78488582323148e-05
-2.39466423787723e-05
-1.06828925090821e-06
-5.16058287817475e-05
-5.46384893160832e-06
2.53239833995752e-05
-3.08034496130283e-05
-1.66069655131258e-05
-2.3417980414616e-06
4.17343404781998e-06
-1.05066968796881e-05
-2.85949094356036e-05
-2.7966047668951e-05
-4.01317224958031e-06
1.98771363908338e-06
-2.30604739071079e-05
-1.83183889275774e-05
1.22195505005789e-05
-2.00715382265294e-05
8.04013657103052e-06
-6.02181638065401e-06
-3.49435834654994e-07
-7.95799233000371e-06
-4.38906477723827e-05
-3.85643633641354e-06
-7.21458923908266e-07
-2.61426647822394e-05
-4.83755188525603e-05
-1.73380369487039e-05
-1.55261979179627e-05
-1.93723016459465e-05
-2.73849369293607e-05
-5.51247417547402e-06
-1.2899549739996e-05
-1.58621707331512e-05
-1.28902309337524e-05
-3.50418141401516e-06
1.24655616030387e-05
-2.59847902858655e-05
-5.01942177632263e-06
1.62349634053383e-05
7.06598433511218e-06
-1.16052849417227e-05
-2.58278206194615e-05
-3.75894303972307e-06
-2.76878609747262e-05
-4.62034334502358e-05
-2.87803778660935e-05
1.263636248575e-05
4.18491693240104e-06
-2.91758611134674e-05
-1.29671589743442e-05
3.90092833427797e-06
-5.94639503713454e-06
-4.09900612662049e-05
-4.31138235831715e-05
4.56508809212133e-07
4.11642167383339e-06
-9.75932414639165e-06
-4.63865508819047e-06
9.68526954645918e-06
6.77841596009582e-06
-4.62062614001825e-05
-3.36440171687619e-05
-2.81047478572252e-05
-1.63080233479931e-05
-3.75621400139974e-05
-1.06582614041951e-05
-3.34518230177346e-05
-3.12776405882085e-05
-5.62127577822744e-05
-2.26404176933655e-05
1.15903256245899e-05
-4.33673408143553e-05
-2.34967542991829e-05
1.04847697592747e-05
1.20462320512003e-05
1.59263778659015e-06
-2.19375344581655e-05
-1.33588914822156e-07
2.18480825204575e-05
-2.89350116342229e-05
-2.55327864503339e-05
5.38180602538145e-06
2.02091834568995e-05
-3.12965767077302e-05
-1.22008255978171e-05
-1.51718443366681e-05
-2.34507373888917e-05
-4.68582607092555e-05
-5.55760238524271e-05
-2.56309687159952e-05
-2.52026231425991e-05
-3.51160112263565e-05
-1.5818272092268e-05
-2.35312716432216e-05
-2.51942154615616e-05
-2.19105257713372e-05
1.08342126121244e-05
-6.30602638787943e-06
-3.13837288516107e-05
2.07862658469253e-06
-1.32795538221415e-05
2.99064005474559e-05
-1.42196123537239e-05
8.36918591331772e-08
1.08542792509679e-05
-4.90510645165281e-06
-2.82407602033235e-05
-1.20454671599468e-05
-1.60538938402567e-05
-2.11300548416868e-05
-5.12165727600218e-05
-2.704136777719e-05
-2.95015974401945e-05
-1.71444893866601e-05
-2.40837803607172e-05
-1.46928777543862e-05
1.16924409110282e-05
-3.01279907581349e-05
-2.86658930900402e-05
-5.94127453208623e-06
1.81104777677905e-05
-1.33128784683631e-05
-6.99362615145381e-06
7.2596723024301e-07
-1.52899092568997e-05
-1.7914674727647e-05
-3.65659110146247e-05
-1.47003140609398e-05
-2.44887224773231e-05
-2.44393323788483e-05
-5.33587649551998e-05
-6.94257260064671e-06
1.45242254560201e-05
-4.88825047324461e-05
-5.10216987169113e-05
2.26239500259125e-06
1.49945609337499e-05
-3.12147945470454e-05
-4.20593899162412e-05
1.90183415655547e-06
-2.88803377127287e-05
2.03996473371878e-05
-9.34729296876936e-06
-1.38100001743637e-05
-1.36438086781251e-05
-1.41412882690416e-05
-4.08133339442274e-05
2.55927130316087e-06
-1.45687900558719e-05
-1.07017716311752e-05
-3.54034850418293e-05
-4.57576119986029e-05
-2.67535629345794e-05
-3.23062673639196e-05
-1.7322399319394e-05
-5.30489383994419e-06
-4.51271966781266e-05
-3.32714549222395e-05
-4.40487058981494e-06
-1.34919664706601e-05
-1.7921634587757e-05
-2.47159886108209e-05
2.23415483686031e-05
1.19955346511337e-05
-2.47535352847386e-05
-3.39241204906082e-06
8.6327502317162e-06
-1.49921130940687e-05
-4.36323915844702e-05
-1.44337153762937e-05
1.27079596278351e-06
-1.78539149390815e-05
-6.23065625200067e-05
-5.56979206992608e-06
6.92977149781307e-06
-4.31632149503157e-05
-2.33006647378519e-05
-2.00459094896122e-05
-5.33028679981e-06
-4.18630438208127e-06
6.70367140588822e-06
-4.02559098892068e-06
7.47001065180786e-06
8.5275622126938e-06
-4.26082616910762e-05
5.12316423050816e-06
1.38865812740064e-05
7.00944788740414e-06
-4.17523746756729e-06
-1.15904424200186e-05
-8.61249953234106e-06
2.10712125128465e-05
-6.10679575200682e-06
-1.71591517640811e-05
-6.27435457731834e-06
-1.4280569790935e-05
-8.96137789455726e-06
-2.83231177347929e-05
-1.40873616767817e-05
1.52312315335554e-06
1.07328409531935e-05
-3.30531312861468e-05
-1.35438142687852e-05
4.02225775432613e-06
-3.46344168514649e-05
-1.4085742013586e-05
-6.94529917629567e-06
-3.03108821682916e-05
-9.06937865167441e-06
-4.46298027164233e-05
-3.90447831906136e-05
-3.35233098538301e-05
1.87286010088008e-05
-4.31192860089374e-05
-6.27827970131761e-05
-7.91473733474364e-06
1.65355491132177e-06
2.32002038804864e-06
-2.53534947751553e-06
-3.22428751278222e-05
1.14209887512489e-05
2.30301016813236e-05
-3.52561263594276e-05
1.57654261899792e-05
1.95145726691741e-05
-1.3033903300851e-05
-2.61024244351452e-05
-1.29152845382442e-05
-1.565474502479e-05
-1.39007959159691e-05
-2.47657423354779e-05
-4.60734600826347e-05
-1.50291894644903e-05
-2.02052462294556e-05
-3.12777245812476e-05
-4.38621032926481e-06
-1.91728122003039e-05
1.17840803041586e-05
-2.1230226142691e-05
-1.66485958210331e-05
-1.11202226816728e-06
8.53193055558553e-06
-2.23651263948483e-05
-1.51592620363337e-05
9.61114757688895e-06
1.52369984239597e-05
-5.40138225277963e-06
-1.9730772589335e-05
-6.28198373214654e-06
-1.45150009542807e-05
-2.39160496101578e-05
-5.95522205552075e-05
-2.42023530137889e-05
1.89396541100198e-06
-4.28819812754122e-05
-3.62586209822622e-05
-1.07325852693652e-05
-1.78280898187923e-05
-9.88863115424934e-06
-2.40973245734329e-05
-6.93078456209907e-06
-1.97819365336739e-05
-1.18175952742861e-05
-1.88001331132407e-05
-3.27307736311925e-06
1.12214293608839e-05
1.68259188033829e-05
1.78081015973438e-05
-4.85737976872817e-06
-2.21612074429251e-06
-1.10624657968489e-05
3.03118873118731e-05
6.47279144024533e-06
-7.36603404768712e-06
-3.76133355931648e-05
-4.34154665684454e-05
-1.15597139341521e-05
-3.36588904540931e-05
-2.5715851762058e-05
-1.94424417851719e-05
-3.36463900170553e-05
-1.82701877435638e-06
3.64995476858867e-06
-1.35405352547307e-05
-2.4558994867574e-05
-2.25716793154361e-05
6.77946656451905e-06
1.17664429952064e-05
-1.62874278504685e-06
-5.72151666722226e-06
-6.79210898364735e-06
3.51472951870276e-06
-5.66068437647785e-05
-3.27609491225289e-05
-4.23398658622438e-05
-4.09739207374195e-05
-5.32972891881046e-05
-6.27960386166568e-05
-2.21807944798031e-05
-1.50913098551647e-06
-9.65677755675228e-06
-4.88948360706422e-05
-5.82282331031544e-06
-7.34941200730578e-06
-4.38156625567122e-05
-2.35544749438194e-05
-3.01306813327341e-05
1.90510760816166e-05
-1.93770382505084e-06
-2.71770915377723e-05
-1.52197594970889e-05
1.70587574107391e-06
-3.76765578749681e-05
-7.96417608650125e-05
-3.01547616717007e-05
1.50998345282532e-06
-3.32546746686295e-05
-4.23576361202983e-05
-2.44680331519963e-05
-6.96707789376924e-06
-2.73221068065333e-05
-2.54699627265975e-05
-2.49518569910428e-05
1.24910769506759e-05
3.08855210831591e-06
-2.84294329284875e-05
-3.18528812866796e-05
9.28071517944473e-07
-1.98823129412241e-05
-1.97522553984737e-06
-2.69175749742575e-05
-2.19143908185716e-05
-1.91681930145373e-05
-1.27946872006716e-06
-2.917983303012e-05
-1.03666022261825e-05
-2.48434838126137e-05
-9.10368673780607e-06
-1.713460765355e-05
4.63963716854199e-06
-1.90242112966672e-05
-1.35968549864648e-05
-9.42463863093165e-06
-1.44548511635687e-05
-6.55791661545776e-06
2.73009810225191e-05
-1.42361844349099e-05
-4.29487670177661e-05
-1.48777644623193e-05
3.33168206663854e-06
-1.17158293599079e-05
-2.99045111445365e-05
-1.32362301237461e-05
4.29008831395262e-06
5.51884603812449e-06
-1.88556306686967e-05
1.28228975742945e-05
1.65652435454916e-05
-2.0912004211611e-06
-5.46865069917739e-06
-1.47398768460564e-05
6.77649597602663e-08
-1.28713032595193e-05
-2.75756980087231e-05
-1.29081427587158e-05
3.8763603421332e-06
-3.65276698832287e-06
-3.63293913579787e-05
-4.683255908766e-05
-8.49789524262213e-06
-4.04170669626299e-05
-2.12492303009276e-05
-2.25770459276627e-05
-8.41068679696959e-06
-1.90321391119571e-05
-3.76276378679161e-05
-3.14748819180388e-05
3.92653070109303e-06
-1.53184049720513e-05
-1.85812855753892e-05
-1.21582374698147e-05
-1.06087791481348e-07
1.04295903572083e-06
-3.14843324999802e-05
-1.73864728017086e-05
-8.76233496502495e-06
-3.63162448449548e-05
-2.91728537712641e-05
-1.57407894673233e-05
-1.67711762642399e-05
-2.82013985097111e-05
-4.5988255083062e-05
5.06864879932794e-06
-4.26170178776848e-05
-5.31999697271505e-05
-2.16719483160371e-05
-2.01052395644356e-05
-1.25427542344634e-05
-4.66162542589736e-05
-4.02195695840039e-06
1.4592622669172e-05
-3.94440476021807e-05
-2.77406351318378e-05
1.40182673512726e-05
-2.57850661085199e-06
-2.1040620877324e-05
-1.94096108053613e-05
-2.91931487513582e-06
1.57080004012395e-05
-3.30668792683604e-05
-4.08756087777985e-05
-8.46172471107401e-06
3.39902432557485e-06
-5.12667291191406e-05
-5.12585687197393e-05
-2.27541449264556e-05
-2.12334085892713e-05
-4.50826965318809e-05
-4.9714027981118e-05
-1.74357341187436e-05
-1.76529221882719e-05
-4.06822923388993e-05
-4.07657995816913e-05
-2.91195552881057e-05
2.69863591878169e-05
-5.4146676004397e-06
-1.39719227439989e-05
3.23855739908637e-05
3.20316112171843e-05
1.24903287082349e-05
-1.984935625985e-05
3.20363712150452e-06
-1.07807101156119e-05
-3.70339168463785e-05
-7.31784106297219e-06
-1.5525543267725e-05
-6.62274108399493e-05
-3.28918446941096e-05
-4.39032141549832e-06
8.22138700749378e-06
-7.23901793380934e-06
-1.33046932656634e-05
-3.14466157977119e-05
1.45595025897347e-06
-1.94871134001507e-05
-6.43855146300188e-06
5.47397577178376e-06
6.64533642835143e-06
-2.90624388590335e-05
-3.88259111271763e-05
1.27887583903996e-05
9.21617658748282e-06
-1.56867289438853e-05
-2.18215334375607e-05
8.25087174417394e-06
-2.01337804898908e-05
-4.09733506096426e-05
-5.32673247323842e-05
-1.02322458247929e-05
-2.84328672025883e-05
-4.29210960903702e-05
-3.90900970988667e-05
2.15341219294583e-06
-4.92291178830272e-05
-3.81208832359234e-05
-2.60441414353121e-05
1.36067321747603e-05
-1.21466192086346e-05
-8.21625757030783e-06
-2.35336524135857e-05
6.85659737026767e-06
4.48824466291452e-06
-1.50642816012403e-05
-2.55690961538105e-05
-1.82910621775683e-05
-9.28289119278782e-06
-1.25215053752139e-05
-5.39799656022779e-06
-4.01491746997833e-05
-9.9271649749088e-06
-2.79808587002886e-05
-1.1846826362418e-05
-3.07950124262473e-05
-2.82229392961443e-05
-3.7364771050313e-05
-2.94373303806992e-05
-3.82218317224744e-05
-3.8368295451352e-05
-2.28530377588906e-05
5.09419150830516e-06
7.09794024933559e-06
-1.41641789092106e-05
5.6845588557473e-07
3.08909359517142e-05
3.01643274992834e-05
-1.77675767057226e-05
1.98202553394099e-05
3.7619186870877e-06
-2.62677620998683e-05
8.95863957651528e-07
-2.50816596476721e-05
2.34939326899924e-06
-2.18443698269687e-05
-2.790383183662e-05
-3.86899180974863e-05
-1.48759181645188e-05
-2.01562875253318e-06
-5.15973052275329e-05
9.8205027500713e-06
3.07501619917077e-06
-6.18090876648754e-06
-2.73585797718909e-05
1.60706931243572e-05
-1.05031022730585e-05
1.82106829293144e-05
6.49592597536485e-06
9.74008207639295e-07
2.06853643178131e-05
-1.1358489759225e-05
-7.96273397852206e-06
-1.68625042691327e-05
-2.1207318415551e-05
-5.63791761400592e-05
-5.37454479843176e-05
-3.2987602140977e-05
-2.9233245255329e-05
-1.09172803746575e-05
-7.21638992322454e-05
-3.60512054710769e-05
-1.31282471473442e-05
-5.34873862007275e-05
-2.05708584193087e-06
3.80161370905585e-06
-2.36203726499902e-05
7.79036669146561e-06
-1.13398082903492e-05
-1.7336111706869e-05
-1.94028314514667e-05
-1.64424802521462e-05
-1.28797181973813e-05
-1.88408486899052e-05
-1.83459792275808e-05
-3.1339045704649e-05
-3.76650566520215e-05
-2.48356236555338e-05
-4.01253634858709e-05
-3.35285052313453e-05
-4.97640570425862e-05
-3.79155086132262e-05
-3.67554865200635e-05
-4.49460445502078e-05
-3.62843935009969e-05
-3.54182271799459e-05
-2.94695144977827e-05
-4.38462000121117e-06
-2.95882515937376e-05
-2.70833127869853e-05
-1.62876615012673e-05
-7.61158159958321e-06
1.92952143002521e-05
-3.60135517763318e-06
-1.52799779693575e-05
-3.01768936560797e-05
-1.20237824206168e-05
-2.08454068921479e-06
-3.60715239571694e-05
-1.84925336304695e-05
-1.58905429170323e-05
-2.24224980120677e-05
-6.57670998480585e-06
-3.33387787849199e-05
-3.25986418010555e-05
2.77503152059955e-05
-1.04206781858237e-05
-1.0189334038507e-05
-1.21409734727747e-06
1.73771749172383e-05
-2.60055930661835e-05
2.73829232093338e-06
-8.08164753381879e-08
-3.83089521858565e-05
-1.60771726540584e-06
-3.94797417026861e-05
4.30647693882598e-07
-5.67010947670673e-05
-2.10934225132109e-05
-1.68692225975854e-05
-2.08185351618567e-05
4.79818927153091e-06
-1.55229668648731e-06
-2.95919769397424e-05
-1.62064965348533e-05
-2.06409907818987e-05
-1.10778374509444e-05
-3.29254043538085e-06
5.28293807674817e-07
-1.54052912307337e-05
-3.23786868165098e-05
-1.4052039366186e-05
-1.96106715411892e-06
-1.86671392618525e-05
-3.5119940063052e-05
-2.06690003032372e-05
1.91076373958726e-05
-1.54368653075774e-05
-3.06074299610764e-05
-2.93892095330847e-05
3.30810230160172e-06
-1.50426400019449e-05
-6.62585141102188e-05
-7.98651304270859e-06
2.38180667415135e-05
-1.06587272615949e-05
-2.59621185821658e-05
1.47342457325663e-05
-6.51719010297472e-06
-4.21945975760513e-05
-2.39887253228384e-05
-1.13581289509847e-05
-1.69354955953286e-05
-4.81816501275893e-05
-3.15203400596306e-05
-4.97480869834065e-06
-3.23736217782207e-05
-2.95944893193915e-05
-3.23378180314908e-05
-2.55537861085845e-05
-2.04872711708038e-05
-1.87813816770182e-05
-1.64243115128267e-05
-2.20231681088866e-05
1.61760020860511e-05
-1.73988189353843e-06
-3.14754214648594e-06
1.36896514148854e-05
-2.97754418293517e-05
-1.32724629078321e-06
5.44727552596729e-06
-6.14366034766564e-06
-5.02843856262142e-06
-2.20546933089095e-05
-5.56464054102816e-05
-1.30130219262713e-05
-4.18444630170584e-05
-4.26441283924648e-05
-1.8311900198957e-05
-1.80007588060933e-05
-1.37889536437442e-05
-2.2332275625192e-05
1.1647826378562e-05
-1.60093571446004e-05
-4.50798723938726e-05
-3.87796181678291e-05
5.38998289534945e-05
6.44078314540592e-06
-2.16896653011795e-05
1.22283928236622e-05
2.63751315488686e-05
-6.39511202005577e-06
-4.23273357719504e-05
-8.74647719997174e-06
-6.00291166284918e-06
-2.89835050069473e-05
-4.70745236601918e-05
-3.91155897861455e-05
1.60113958971414e-05
-4.64599095505575e-05
-5.32267996740961e-05
-2.11051761916203e-05
-2.00959250720952e-05
-2.80429121104538e-05
3.63902004209965e-06
-1.39929971659458e-05
3.1962407822243e-06
-1.94348888243049e-05
2.01816703239302e-06
4.70628125754355e-05
3.51122164058608e-05
4.18136802338302e-06
2.26152667173647e-06
9.19517094594575e-07
-1.76766840990369e-05
-3.06772212534723e-05
-2.34890288962295e-05
-2.05055404536383e-05
-2.78780468491449e-05
-3.25734431147307e-05
-5.46342510197865e-05
-2.29594828198197e-05
-4.06884296872559e-05
-5.38578074544112e-05
-7.68585560760678e-06
6.24800038847221e-06
-1.52121081226195e-05
-3.7931305798902e-05
-9.01011570501881e-06
3.3521334242971e-05
-2.44894628646799e-05
-2.31682221979612e-05
8.23025511674323e-06
1.17796446692976e-05
-9.3992016769251e-06
-4.34360939423996e-05
4.00967002752494e-06
6.90007822237445e-06
-4.71187147434908e-05
-5.62929463367935e-05
-2.13273275748001e-05
-1.11986643177226e-05
-4.23357302571378e-05
-3.97622025319211e-05
-4.28879163786141e-05
-4.14639441160131e-06
-1.91302295621249e-05
-1.52072441186478e-05
-1.58279471048276e-05
-1.84882431413871e-05
-1.19294089165256e-05
1.38037726614724e-05
-5.27583845101731e-06
-8.46130910666915e-06
-1.87046534876618e-05
-5.5327286046141e-05
-3.72878552452671e-05
1.62432902696412e-05
-9.83779901883488e-06
-1.24169919104503e-05
-1.67159897390344e-05
-2.12577680596516e-05
-3.68864380984446e-05
-2.67418822525313e-05
-3.34274629014992e-05
-1.90538841894043e-05
-4.31180931090019e-05
3.86677797793049e-06
-1.52089792519178e-05
-4.73000087383739e-05
-3.30030634565655e-05
-8.26972065317149e-06
-1.04913880643371e-05
4.48936907290103e-06
-1.34667535978574e-05
5.72020920685841e-06
1.78732633859527e-05
-1.67474643601695e-05
-1.53178181226731e-05
-7.22015802218961e-06
-1.76951297629093e-05
-1.19443642280862e-05
-2.75473492110322e-05
-2.4526478469906e-06
3.20922688534971e-06
-3.77987156642557e-05
-1.98148601803537e-05
-2.96832567732957e-05
-3.89753670459918e-06
-4.30300091769566e-06
-9.34911912547477e-07
-1.70068388370893e-05
1.75615377769813e-06
-1.45824582688873e-05
-4.86916220217827e-06
-4.37835586375214e-05
2.08135025653373e-06
-2.34155106616551e-05
-1.38451399749695e-05
-2.02897112336442e-05
-2.44703809886074e-05
-2.64930020579372e-05
-1.16754228471305e-05
-3.51468024648761e-05
1.69291124272083e-06
-4.785773212638e-06
-2.65060853620605e-05
-1.36905098116044e-05
-4.13264289783709e-05
-3.18353198364334e-06
-2.67497822949017e-05
-1.38521987716374e-05
-3.42777196393309e-05
-2.20752656542043e-05
1.19386134042837e-05
1.04889639240294e-05
-4.74579638875887e-05
-5.51601731379265e-06
-1.986666129241e-05
-1.78452419813798e-05
-3.01091807016283e-05
-3.43867109075956e-05
1.7229213687312e-05
-2.81780393633229e-05
-2.80894967904284e-05
-4.88277336051206e-05
-7.22469915493833e-06
-1.9604441491487e-05
-2.38890192672607e-05
8.05433123945346e-06
-2.64564510101869e-05
-3.11648933624184e-06
-2.68131790307529e-05
-1.99237779575701e-05
-2.68021606613366e-05
-1.35939241302193e-05
-1.18940620757538e-05
-3.66732432963882e-05
-2.07008314164296e-05
1.22458271508424e-05
-1.24393520718586e-05
-7.71722405065538e-06
1.67539574123103e-05
-1.15009993686201e-05
-3.47777633116795e-05
1.14256501844956e-06
-9.83986451906191e-06
-4.34922154996688e-05
5.51551902279639e-06
-3.96380862636674e-06
1.18564055049421e-06
-4.64843637710768e-05
-9.13446595156536e-06
-8.54500013596594e-06
-7.85853383706667e-06
-2.54290134723048e-05
-2.06571857669598e-05
1.5182330111838e-05
-1.03068912803795e-05
-3.26045443466942e-05
-2.58968243683899e-05
-2.00121293960867e-06
6.02804764855967e-06
-1.57261547980773e-05
-3.47966482164115e-05
1.445206505141e-05
-2.13508846592649e-06
-3.91814170686785e-05
-1.58996448241733e-05
-6.74619197538253e-06
-3.07685264825478e-05
-1.89662216483957e-05
-4.29840463510878e-05
-1.26692820537191e-06
1.4798197079749e-05
-3.19837693388861e-05
-1.40055091141885e-05
-9.58618149679036e-06
2.77215170543061e-06
-3.99254591679085e-05
-1.64187344338662e-05
-7.750038710938e-06
3.49405466919427e-07
-5.25050224742558e-05
-9.9204094407555e-06
2.50230603431646e-05
-4.24701435597219e-05
-1.67470191213731e-05
2.87473972081618e-06
1.23217197644206e-05
-1.9481264442698e-05
-2.4250693368506e-05
-2.11384453570222e-06
-8.30201624785764e-06
-4.94026324027466e-05
-2.61614269251655e-05
5.59043719383274e-06
-2.78507007934054e-05
-6.09139772968651e-05
-2.07871374715959e-05
2.91564395286508e-05
-2.71707280714985e-05
-5.2348226102034e-05
-2.04116118467609e-05
1.72741936886303e-05
-1.74981171593748e-05
-3.85918986377093e-05
1.5644952891706e-05
2.63516354407351e-05
-9.22746566197576e-06
-3.41258084796784e-05
-1.12608064192002e-05
5.65195756976774e-06
-4.08574994248761e-05
-6.99056453694139e-05
-4.00334606620353e-05
3.98410803100758e-05
-4.26877066424977e-05
-4.0540795931104e-05
2.62501651227681e-06
1.26152162387885e-05
-2.47832253922147e-05
-5.3721544748921e-05
-1.30483801832071e-05
1.98782486114287e-05
-2.15371886473659e-05
-4.88716313964468e-05
1.13912356481338e-05
2.31374335581274e-05
-8.6132910565855e-06
-1.71110259074069e-05
1.08647088985041e-05
-8.86244681726608e-06
-3.43433297039133e-05
-2.32620940203868e-06
1.47007213615152e-05
-1.91426644505282e-05
-1.45595493997352e-05
-2.53267653166899e-06
-4.95726889867435e-06
-3.18398921873498e-05
4.8982792503676e-06
-8.80064686253437e-06
-2.04972740280682e-05
-3.84235774731745e-05
-8.21103738620817e-06
1.9208021661188e-05
-1.40596400054381e-05
-3.44728232279658e-05
-6.41872638182831e-05
4.50080639751877e-06
-3.31738873368619e-06
-1.76099283500439e-05
-4.43715246699539e-05
-1.73288126305709e-06
-7.40206743144498e-07
-1.51935399417687e-05
-4.10563150198972e-05
2.79182705845048e-06
-1.89773556127848e-05
-1.33294201464639e-05
-4.94805296035868e-05
1.31121716306763e-05
1.34392370173153e-05
-2.16923264105388e-05
-1.67786559754093e-05
2.39962414927126e-06
-3.27694982618149e-05
-2.64851939863671e-05
-3.88466516076306e-05
6.73341630736109e-06
-2.97623217280889e-05
-5.36702653169228e-05
-5.31424999549623e-05
-1.93572883979312e-05
-3.67981641979871e-05
-5.43232744022103e-05
9.95062806231488e-06
-2.28184781109841e-05
-2.9772031943302e-05
1.2958589721281e-05
-1.96180186485183e-05
1.33755877649989e-05
-1.99023012386275e-05
-1.25462045436831e-05
-8.88889787361306e-06
-1.20184129058193e-05
-1.53534789941455e-05
-1.90504032078381e-05
-2.5229158138356e-05
-2.1367192648358e-06
-5.04395751373322e-05
-3.32532595630951e-05
-1.56759200963451e-05
-1.44002808500509e-05
-3.73715511180474e-06
-2.13935320894824e-05
1.74171554487318e-05
-1.49718397622187e-05
-2.21224392846831e-05
9.29716747667915e-06
7.24314835160506e-06
4.72106976701916e-06
-1.36248745107858e-05
-4.99683029356141e-05
-1.02264994348904e-05
1.92875764147753e-06
-2.15470085000532e-06
-3.80309355731881e-06
-2.21068199777233e-05
3.035468086473e-06
-7.6679507084944e-06
-4.88325239889639e-06
-2.55785181600333e-05
-1.39104676184291e-05
-4.84323446736929e-05
-5.52135412940768e-05
1.40311832364644e-06
-1.93894661560646e-05
-1.18516951820396e-05
-3.15443257041491e-05
-2.25183128428876e-05
1.33739188694148e-05
-1.72406791544562e-05
-2.6174644779932e-05
-1.11336008816039e-05
1.11694765563197e-05
-2.26681716307131e-05
-3.61841242143337e-05
-2.00015060883928e-05
-2.85461478220328e-06
4.69822374903758e-06
5.71850778916196e-06
-4.31416302543014e-05
-2.33570554250473e-06
-1.11176465894993e-05
-3.85368472210429e-05
-6.1055160047303e-07
-1.99024756958224e-05
-8.46561217607629e-06
-9.73930294899333e-06
-1.5563040268131e-05
-2.84220447702056e-05
-2.25351830206127e-05
-5.46762397889836e-06
2.2844007499386e-05
-4.27220670560915e-06
-5.59301922982893e-06
-7.96458170205751e-06
1.43865541137979e-05
-1.60096488393345e-05
-7.26511159806843e-05
-3.6318943248891e-05
8.50227801589524e-06
-3.12409304317903e-05
-4.71978788419397e-05
-5.2124743429373e-05
2.94421900717297e-06
-5.18606716464464e-05
-6.32536859314123e-05
1.45319179760528e-06
2.00254305384074e-05
-4.30828723622857e-05
-4.93353919593217e-05
-1.19784686860314e-05
2.61770502184023e-05
-1.73422761273722e-05
-5.6787233404485e-05
-1.66940215824017e-05
2.50910002428621e-05
-3.78148339143168e-05
-6.35577541722988e-05
5.95128829830689e-06
2.27649510004147e-05
-2.86722551665522e-05
-2.68891572485292e-05
-7.69144310288865e-06
1.59865323862504e-05
-1.28820513041415e-05
-6.5977405250355e-05
-4.77043261716253e-06
9.48589170544965e-06
-2.6329288675475e-05
-4.9238612902085e-05
-4.36548656244018e-05
-7.1913482016992e-06
-3.37625914085384e-05
-1.47590039184487e-05
-2.01739385700678e-05
-1.6317700236521e-05
-2.93598996584132e-05
-7.6085784066984e-06
-2.75622980164691e-05
8.91758098632871e-06
9.45591058893676e-06
2.46167344201607e-06
2.84462256453968e-05
3.97725289091387e-06
-1.06889956044335e-05
1.75807116365554e-06
-2.45267081799714e-06
-1.82936806937646e-05
-2.49628267824506e-05
1.85585266444962e-05
1.28228196184189e-05
-2.72881493847233e-05
-1.96992169907664e-05
-2.82173123970814e-05
5.51729956116079e-06
-5.76284704392559e-06
-4.78574887894898e-05
2.04735984674358e-06
8.26280027306239e-06
-1.62724009859055e-05
-4.85580754420976e-05
-3.32383954412038e-06
2.04291588589482e-05
-5.35152582414115e-05
-1.66910828254817e-05
-9.36252984121664e-06
-1.50471346999037e-06
-3.1292980117942e-05
-2.13521104001923e-05
6.01574585964883e-06
-3.07720597194943e-05
-4.86811845623622e-05
-2.23825366553692e-05
1.04114909708258e-05
-4.10511442351694e-05
-2.87975646217625e-05
-9.61583498331815e-06
8.21171362370572e-06
-3.35748622970135e-05
-3.70368295298755e-05
-1.98535840873928e-06
-4.96195131322097e-06
-7.15898945882226e-06
-3.01066237057866e-05
-9.08700099250667e-06
-2.80869571748455e-06
-2.93317443307755e-05
-5.58273975936972e-05
1.52710348419026e-05
-6.2576041153445e-06
-3.60176096280636e-05
-1.39025035716213e-05
2.96887718825747e-06
1.37737760319346e-05
-3.87972482587777e-05
-5.00948703638839e-05
1.04828156872094e-05
-3.5642514749793e-05
-4.71571149093848e-05
-2.58374339377302e-05
-9.94552768211654e-06
1.99439949907648e-06
-4.88767105654218e-05
-5.37173113127652e-05
-2.88621326088218e-05
-3.75683189885128e-05
-4.47540048565428e-05
-1.31333811986236e-05
-9.10412778660138e-06
-4.52965579663814e-05
-1.07593475485783e-05
-9.72609930295039e-06
2.78050208989935e-05
-3.47419363946551e-05
-1.52576045229987e-05
1.35578995127572e-05
1.1242352539849e-05
-1.65060299002873e-05
-1.39460645025705e-06
-7.69812464321893e-06
-2.66894160145227e-06
-2.6627922033946e-05
-3.56988779910312e-05
-6.37610233153789e-06
1.0986580580544e-05
-5.99560577662086e-05
-5.61109254859582e-05
-1.27372719033764e-05
-1.66169883817008e-05
-1.98120032765664e-05
-2.48249197368923e-05
-3.56686372958244e-06
7.08312024681729e-06
-1.62912464686e-05
-2.13676280885406e-05
-1.06324531245571e-05
-4.09763500662389e-05
-1.94573649100527e-05
-8.10242126016333e-06
-1.57544349147768e-05
-1.96895460188747e-05
-4.81776322605161e-05
-1.71596794592804e-06
-1.41053524003062e-05
-4.68679214153775e-05
-3.06846289822077e-05
-2.77320577040301e-05
2.45336994079304e-05
-2.34704035739673e-05
-3.09679278083217e-05
3.45336108707467e-06
2.54384751709384e-05
-3.39628822442141e-05
-2.60198901973022e-06
-1.11482577265839e-05
3.19704677782778e-05
-1.76031761971303e-05
-5.61226105987716e-06
2.0043943654278e-05
-2.42930788793676e-05
-3.55916131526849e-05
-2.15148043719181e-05
7.69301146352098e-06
-3.77762991657749e-05
-2.9492671834637e-05
-3.46258948572112e-05
-4.66564385356767e-06
-1.75360838194649e-05
-5.390231092131e-05
-3.80757440481537e-05
2.06161776461292e-05
-5.09096715863624e-05
-5.66034544931468e-05
-3.00346850045778e-05
-7.84895728256935e-07
-5.91072971991286e-06
-2.86826382158272e-05
-1.21788146326775e-05
1.48397347285099e-05
-3.77523867673962e-05
-3.29248623687827e-05
6.12912107982932e-06
9.28346584753646e-06
-3.3552588166044e-05
-2.30771870990463e-05
1.81233618620714e-05
-3.90438945198275e-05
-4.4956781681599e-05
-3.32345805449425e-05
-8.73865508000806e-06
1.15367924880626e-05
-2.66708363441066e-05
-2.15356626157207e-05
-5.24536096521471e-06
2.03715966999847e-05
-2.16883894313158e-05
3.04753205315133e-06
1.99668811001226e-05
7.0444766554718e-06
-3.2349136966448e-05
-2.81093021650569e-06
2.45536211242337e-05
-4.21888567203195e-06
-4.3792958649575e-05
-1.71305884362078e-05
-8.83402359407598e-06
3.86677653734215e-06
-7.04787521254599e-05
-1.52219674288215e-05
-1.01751098974383e-05
-3.26460862148836e-05
-2.05739784167047e-05
-2.35488982837289e-05
-6.08233241928897e-06
-4.00093262789497e-05
-3.22874742779011e-05
1.1092168738777e-05
7.63414819857422e-06
-4.60210231980711e-05
-1.33179108622072e-05
3.24770437792141e-05
2.58472269141186e-05
-1.54186881686473e-05
-2.50077713757866e-05
-5.15270319064807e-06
-2.6185939856962e-05
-2.9073424164405e-05
-3.88115845503226e-06
5.90709400584113e-06
1.83737166994218e-07
-4.18679239054255e-05
-2.05160515790374e-05
-1.74275352323121e-05
-3.16302066478721e-05
-4.4018010833973e-05
-1.83459563349805e-05
1.67147448376648e-05
-1.36132080005796e-05
-2.14087535786998e-06
-4.29436494112832e-05
1.01685176963342e-05
-1.497874914677e-05
-1.49482362999831e-05
-1.07128160354266e-05
3.0479690048673e-05
7.43812310162711e-06
-1.68399690388355e-05
-2.89666211868223e-05
-3.61799448177942e-06
7.3107474384327e-07
-2.27194072252391e-05
-1.41779756410352e-05
-1.54303537684102e-05
-2.37436919172184e-05
-3.24723115174659e-05
-2.1699119047418e-05
-5.82299549878574e-06
-1.51398381649131e-05
-3.18146603048208e-05
-4.44093497278452e-05
-2.35009192385132e-05
-1.42355633000144e-05
-1.81338598275886e-06
-1.58432356926407e-05
-1.94863645229341e-05
3.95573006731747e-06
-4.72179907953734e-05
2.50938991111259e-06
-3.23718562871093e-05
-2.20388222519989e-05
-4.42105625754271e-05
-3.16788114650677e-06
1.97761754513923e-05
-4.41517913152568e-06
-1.00212946456842e-05
-9.98266232910361e-06
-6.54258492168933e-06
-1.52434814229664e-05
-2.18508264580126e-05
-2.72642623244656e-06
-8.32246631773105e-06
-1.20737937433546e-05
-2.60556429211927e-05
6.89625263261329e-06
-1.96118438250398e-05
-3.83394892651343e-05
-3.50298295406415e-06
8.3604495164639e-06
9.88929176355645e-07
-3.44600210039721e-05
-1.00479452375892e-05
2.81888408164389e-06
-5.85502474480276e-06
-1.92693041719036e-05
-1.34222855496098e-05
-1.0982685849332e-05
1.26391191262732e-05
-4.44956037467629e-05
-2.57556530792495e-05
8.56856887387156e-06
-1.28348472407338e-05
-3.59496872309154e-05
-4.84647220979036e-06
-7.15679988453283e-06
-3.06212745255811e-05
-1.55361884080152e-05
-4.41720143880214e-05
1.2923817501109e-05
-1.98190326671924e-05
-1.14047276947904e-05
-2.83726980210227e-05
-3.02575657409009e-05
-2.98440375629778e-05
-7.11844807267173e-05
-3.00130755967126e-05
-2.69879272151824e-05
-1.44028075797856e-05
-8.90040453649355e-06
-9.48231765743061e-06
-1.97495081509582e-05
-4.82652055307537e-05
-4.19118902425024e-05
1.30785832777525e-06
-8.66630508855168e-06
-1.70789168866351e-05
-4.99162426953582e-06
-2.210033238485e-05
-1.66296283033383e-05
-2.42391013922272e-05
-4.22870251325821e-05
-1.68039328349477e-05
-5.68777910997747e-06
-7.36235646665404e-06
-1.36152732308601e-05
-2.01888708320774e-05
-2.32190152698794e-05
-1.17019768441789e-05
-2.67674142203764e-05
-2.14917969271213e-05
7.0993009734872e-06
-1.88082171269454e-05
-2.5161452482462e-05
-3.4963795142589e-05
-1.17886237302528e-05
-3.64185022692236e-05
-3.28826463152453e-05
-1.03755718506762e-05
-2.85880007932785e-06
4.17383706436735e-06
-4.26489010383244e-05
-3.74961532372135e-05
9.83342786321785e-06
-6.35050677110387e-06
-1.35026166405903e-05
1.78837535815481e-05
-4.44816374207894e-07
8.3023627576958e-07
-2.70811967286361e-06
-1.52936258987581e-05
1.51523713535023e-05
7.22700956869238e-06
-6.41186727450286e-06
9.03893032579645e-06
-8.23474221730882e-07
-1.25502896607007e-05
-3.24699981884075e-05
-1.38924520373819e-05
9.17502064312908e-06
-3.02708024672612e-05
-2.20531021395324e-05
-2.99254173068837e-06
-2.64422019647346e-05
-1.89158622356519e-05
-1.97323070145032e-05
-4.18691740431732e-06
1.85623508309902e-05
-6.51730901302928e-06
2.35440884272312e-06
1.70733786328892e-06
1.8999929691057e-05
-6.92193332860322e-06
-8.74975521937989e-06
-1.33132540604654e-05
-2.16740673166652e-05
-3.26464915434525e-06
1.50730702679022e-06
-2.06895200389546e-05
-1.3287105342704e-05
-4.23166642120537e-06
-1.93648055240047e-05
-4.05270724253846e-05
-1.71034115595118e-05
-1.34539894550869e-05
-1.32878157789289e-06
-2.21546451184513e-05
-4.902765384464e-05
-1.68250339072453e-05
-6.5748594071979e-06
6.22560182755263e-06
-1.68009205779198e-05
-3.95981310284163e-05
-2.26033943496545e-05
1.28451256209637e-06
-3.58241826267677e-05
-2.72188262521053e-05
-1.03250880092471e-05
-2.43340436170604e-05
-1.64806490369947e-05
-3.00980030102473e-05
-3.12013771577386e-05
-2.26563388179148e-05
-3.25599149994422e-05
-1.77688052468429e-05
7.02051190567042e-06
1.12948408138333e-05
-1.20576502726601e-05
1.16250211121305e-05
-1.22715938546084e-05
3.70840920391035e-06
3.47246263156851e-06
-2.22211724758939e-05
-3.69390493030312e-06
3.70298127489552e-05
-1.83681714606679e-05
-1.06168540759395e-05
-6.41806484233247e-06
-1.5895062582277e-05
-2.01481767864996e-05
-1.92723913044407e-05
-1.25597634145269e-05
-2.53304856088539e-05
-4.50858553657297e-05
-3.4560126944619e-05
-2.20241037247922e-05
-2.41800850725031e-05
-4.20366890565057e-06
-2.37738181256317e-06
-9.37307076082748e-06
1.84091256781793e-05
1.55212474653604e-05
1.13068124509331e-05
2.15121975850086e-05
7.97607613101062e-06
-1.11031789427141e-05
2.72923260307062e-05
-2.18217651449603e-05
-4.36966942395878e-05
-1.50230953707509e-05
6.88375331887687e-06
-3.92839663034047e-06
-4.28359161222029e-05
-4.59587876772263e-05
1.18007285439568e-05
-1.32161226131279e-05
-3.52034845666594e-05
-4.87708868866015e-05
-4.01629724239058e-06
-3.19801368832877e-05
-3.09769735585922e-05
1.81940991293818e-06
-5.81340243231007e-06
-1.96438681108161e-05
-1.74426709941711e-05
2.00674619161224e-05
4.35046359126202e-05
-2.5526383297614e-05
8.8900814178845e-08
-1.33100873039651e-05
-1.88173460181072e-05
-4.12420369498372e-05
-5.34697563061083e-05
-3.97908937255266e-05
2.0207640009086e-06
-4.21155449925887e-05
-5.096428893954e-05
-5.77756067977788e-05
-5.42438660700487e-05
2.09048255473261e-06
-2.77459427117379e-05
-1.62088360571266e-05
-4.54955821186378e-05
-1.07932027252766e-05
7.45822692331595e-06
-1.07215942482841e-05
-1.69165252208223e-05
-8.94785380243429e-06
-1.20605413448684e-05
-2.12689074930405e-05
-2.67488896201758e-05
-2.54623400322973e-05
2.46037315901979e-05
-3.03764673679585e-05
-2.71047787662214e-05
-4.24610077297608e-05
5.68955894183979e-06
-4.97490938167239e-05
-5.25165068605504e-05
-3.23447711752912e-05
-1.01335752184531e-05
-2.94914707014343e-05
-1.94863655210824e-05
-8.49495101697356e-06
6.41991294214256e-06
-1.06187850817279e-05
-3.34226192109674e-06
-1.6593481777915e-05
-9.06355811579373e-06
2.01645762382655e-05
9.33290668137361e-06
-3.47750167659906e-05
-1.23955832964006e-05
-5.20940346796077e-06
-4.21815157361961e-05
-2.71875753415806e-05
-3.52703056662605e-05
-1.603800236297e-05
3.38216201650005e-06
-5.09623731144923e-05
-2.97480367094046e-05
-1.00653702642198e-05
-3.42664539825202e-05
-6.23312665988936e-06
-1.19906641738511e-05
7.68794334656014e-06
-1.90653887503545e-05
-2.09217339335562e-06
1.84313463061608e-05
1.1831011052423e-05
-3.68868228905519e-07
1.15398076253584e-05
-4.19388778805199e-06
4.03746480312964e-06
-3.58306731107393e-06
-4.93992838865605e-05
-3.40447372056758e-05
-4.86282946466617e-05
-5.55133403698384e-05
-1.5590235808475e-05
-3.77141131776515e-05
-4.03213199392496e-05
-5.92537717226198e-05
-3.61757024005243e-06
-1.41478184917984e-06
-1.37302967305725e-05
-1.86309120801341e-05
4.55420959875459e-06
1.20714745478177e-05
-1.27251579355894e-05
-9.19758915820307e-06
7.3159413821555e-06
-1.50084798872028e-06
-7.30836071902647e-06
-2.81533595229216e-05
-3.16695052748966e-05
-8.26988467661253e-06
-3.71376953885383e-05
-4.57121834990891e-05
-5.08225120664646e-05
-3.50872504643406e-05
1.67604957716264e-05
-4.90893384851735e-05
-3.54631317045392e-05
-1.11727849174392e-05
4.78157425319323e-06
4.20737590743718e-06
-2.95098797705475e-05
1.00512426551138e-05
4.15884356738133e-05
-1.36818043572128e-05
-1.87632068569695e-05
-1.25268726520534e-05
2.46078827994631e-06
8.44492695389287e-06
-1.03890279815117e-05
-7.2130189123828e-05
4.70526999250769e-06
-6.44463877038895e-06
-5.49437851359015e-05
-6.62737589971275e-05
-5.11586873438478e-05
5.34472891755117e-06
-4.0511213921481e-05
-6.01921863138161e-05
-2.27341821115794e-05
-1.20327209327148e-05
6.63308637700629e-07
-2.44790835155583e-05
5.76239464614772e-06
3.63941735071871e-05
-2.85272840764741e-06
-1.68255936677126e-05
-1.43896590805252e-05
3.35768963382649e-05
2.71298871688507e-07
-4.91482564514785e-05
-2.47560164553843e-05
2.78250694862041e-05
-2.37088807567735e-06
-1.91252770719264e-05
-3.6360575827789e-05
2.89791800425192e-05
1.55402110551101e-05
-3.98666554984395e-05
-6.73681201590736e-05
2.71135866953223e-06
-9.97353952304758e-08
-1.16079819783555e-06
-3.6959729859243e-05
1.05345901754558e-06
1.6881929502573e-05
-1.69341035661276e-05
-3.40889005028572e-05
5.85462842246695e-06
3.12964774555294e-05
-5.91034616839868e-06
-2.89651405088892e-05
-1.37712024068001e-05
2.4768074480851e-05
-8.70259485393408e-06
-3.33829277954985e-05
-4.94184518244023e-05
1.83679031101089e-05
-4.60676067443977e-05
-5.17738855384814e-05
-1.86108545560295e-06
-1.34109900452323e-05
-1.57747178257772e-05
-4.57614796458614e-05
-2.411646988089e-05
-2.00775450068142e-05
1.24369279126605e-05
-2.37119466497398e-05
-4.90263201185894e-05
-1.83397789391668e-05
3.00981755718315e-06
-2.31348415871369e-05
-4.0132060470237e-05
-1.11440522434311e-05
-4.9877477564249e-06
-1.46137278975272e-05
-5.93757600235124e-05
-1.76977484655396e-05
2.26481669338456e-05
2.4634281742388e-06
-3.03270116551446e-05
-4.67222250881134e-05
2.11528151196961e-06
-7.64254606209306e-06
-3.70652899081624e-05
-3.86642336551953e-05
1.49343133581518e-05
-1.12183297695311e-05
-1.48288239672405e-05
-3.13917686576858e-05
-4.26069587515306e-05
2.67115125730696e-06
-3.39595699903481e-05
-5.85771937691269e-05
-2.06471569031726e-05
-1.81538348529294e-05
3.34936742302324e-06
-1.80754146935859e-05
-3.46197871777695e-05
1.30905853060668e-05
-3.15108106849719e-05
-1.45906953911871e-05
-3.41751599567494e-05
1.99966272139691e-05
6.7440580060727e-06
-2.8873838853933e-05
-1.40547148019817e-05
1.98123182612032e-06
-2.60757145782064e-05
-2.56375848656241e-05
-2.08455902579857e-05
1.25319363486396e-05
-3.20422866777639e-05
-2.86567573752615e-05
-4.85181263679641e-05
-2.67049520952968e-05
-2.98188812139769e-06
-4.15409882310871e-05
-4.41575248592029e-05
-2.03099243945144e-05
-3.16546674489571e-05
-1.12178242708917e-05
-4.38710856551637e-05
1.10659027878119e-05
1.21925405494231e-05
-2.17792562194545e-07
2.21011951520066e-05
5.64863340752677e-06
3.46734002096397e-05
-1.4072203233765e-05
1.2526316391648e-06
4.23159615505744e-06
5.20583456013904e-06
-2.04677950619401e-05
-8.59071910963679e-06
-1.64451963463547e-05
-3.40658708032554e-05
-3.64008956289713e-05
-1.74457058667158e-05
-1.03531305963304e-05
-4.81847990697489e-05
-1.54812048260623e-05
-1.8192419704725e-05
-2.80624654432898e-05
-3.7174416351124e-05
1.25940963950076e-07
-7.4241024288891e-06
-2.14547052517467e-05
-1.06630909209529e-05
1.58267986557527e-05
-2.36386171342413e-07
-3.83564960442823e-05
-4.7067825166454e-05
-2.51869876381983e-05
-1.1906027348231e-05
-6.58631474103316e-05
-6.68171956281317e-05
-2.92353584147958e-05
-1.38711013932194e-05
-2.17961427764942e-05
-5.23942198996968e-05
9.5936984034054e-06
1.6517794026176e-05
-4.40237180828027e-05
-1.88549027807825e-05
1.79666559175673e-05
3.82213727623802e-05
-1.59578397870152e-05
-2.89138263120161e-05
-6.49851764565582e-06
1.81861930394581e-05
-4.45888458374626e-05
-8.7246494352489e-06
-1.60749446912893e-06
1.60611924965324e-05
5.74787383555538e-06
4.23751005640006e-07
-1.70980780028815e-05
-1.96355488234748e-05
-2.46528569648963e-05
-2.31645144640444e-05
-2.27288362559707e-05
-4.05702107713912e-05
1.18553844087814e-05
1.38011077999361e-06
1.31391767153418e-07
-5.02096805032793e-05
-2.59607600623969e-07
2.76672818370242e-05
-2.47526134698442e-05
1.01185781175009e-05
1.23743284669904e-05
2.63864870025703e-05
-2.51409168680579e-06
-2.47350052649474e-05
-6.88946181447806e-07
1.4610547685168e-05
-1.33536814427191e-05
-4.23386829184951e-05
-2.92375317701885e-05
-9.3522308781265e-06
-2.10410608880537e-05
-3.78284496565136e-05
-1.99451476857983e-05
-3.38529573316873e-06
-1.60411776890203e-05
-4.24455064542435e-05
-5.17656987985556e-05
1.55689517527175e-05
-1.45925806200017e-06
-1.76156095938851e-05
1.4408735469653e-05
1.41111942450565e-05
2.10968976431201e-05
-4.45200169457128e-05
-8.76199032529306e-06
2.34105663313191e-05
-7.43959257336502e-07
-1.84088596260918e-05
-1.06509311756107e-05
-1.2360687654861e-05
-2.35638312985274e-05
-2.62259048705604e-05
-3.53923750824086e-05
-4.51272220053701e-05
-5.10457551260815e-06
-2.51056388152306e-05
4.08731896514779e-06
-1.23273938273371e-05
-1.72496862180162e-05
-3.28918089621596e-05
-6.39765252933392e-06
1.99081306627417e-06
-5.07435479967699e-06
-2.33011015263053e-05
-2.2081940473484e-05
-8.35196146775233e-06
2.99299743995286e-06
-1.36962951111797e-05
-1.40410054050314e-05
-2.52372764305137e-05
-5.16068988991573e-05
-2.99622665694287e-05
-4.24074154048639e-05
-3.85309287275316e-05
-4.48914670196097e-05
-3.61729224052445e-05
-1.24297133842184e-05
-2.29290883974603e-05
-3.90228833732126e-05
-5.1799178453692e-05
1.16279052058109e-05
-2.95734660575218e-05
-6.05779155205776e-05
-2.1970264813431e-05
2.18548889286859e-05
-9.98869717846723e-06
-1.27564129990173e-05
5.83878020070159e-06
-3.52028338652576e-05
-5.60338885203205e-05
-2.95491386101426e-05
3.66969636773096e-06
-9.43694969731804e-06
-1.75779021564096e-05
-1.80607668728567e-05
-2.79057029848062e-05
-1.67713354425979e-05
-2.1300931705587e-05
-2.45947966492888e-05
-1.22940505130743e-05
-2.20851887021381e-05
-1.49561656598263e-05
1.36154847585514e-05
-1.63340678374107e-05
4.43843134331935e-07
-9.94045707874649e-06
-4.2217708036569e-06
-6.10268934733093e-07
-2.73784578449118e-05
-7.10628352350224e-05
-5.0617136824583e-07
1.74219119641672e-05
-2.2891014335403e-05
-3.37080351714043e-05
2.24189500200003e-06
3.19228775143576e-05
-3.08852365832658e-05
-2.80143936152571e-05
6.23750468841764e-06
1.87217874405901e-05
-3.04979360449905e-05
-2.50148122352729e-05
-1.80541630361952e-05
-2.47864951308794e-05
-1.28705741481101e-05
-2.02361904323299e-05
1.05061926454615e-05
-1.17992803945141e-05
-1.24099035703103e-05
-2.42381754592342e-05
-9.25850470415671e-06
2.24556452770412e-05
-1.58951632278929e-05
-1.74831711758449e-05
-1.30310550278722e-05
-7.11673261605464e-06
-3.47022672727664e-05
-2.33797827204047e-05
-4.27679546733762e-05
-3.64850333971299e-05
-1.69228584510298e-05
-3.15273484499588e-05
-4.62632287346212e-05
-3.1042138808685e-05
-4.01467322702765e-05
-2.21172046190938e-05
-2.4965263895651e-05
-4.3434478607864e-05
-3.23670103610813e-05
-1.77856332081665e-05
1.48263301550413e-05
-2.92218696029325e-05
-3.0904644334777e-05
1.72257798223318e-05
-9.07180123692642e-06
-2.43516821849033e-05
-3.2348148737666e-05
-2.84204955261718e-05
-2.72819441485534e-05
-4.04810395907266e-05
-2.37398405987821e-05
-9.87616355931237e-06
-1.74723106082699e-05
-4.61467014763891e-05
-1.78594438064898e-05
1.53643268886699e-06
-1.74434364075433e-05
-4.97366055023114e-05
-4.8942171264851e-05
3.02588198238952e-06
-3.77795955327306e-05
-3.06840478495973e-05
-2.933836996365e-05
-1.3847460437815e-05
-2.48120360176035e-05
-1.68561494635118e-05
-2.42145680665926e-05
-1.06865239234891e-05
-2.11394890777061e-05
-7.90748298223539e-06
-1.43765673889359e-05
1.33996834863925e-06
-2.75547013821397e-05
-9.16334880677131e-06
1.23250264503903e-05
-1.25786868530719e-05
-2.21807657888721e-05
8.34532730938047e-06
1.41890148728014e-05
-4.05150537759703e-06
-3.60638771414382e-05
7.36483866153086e-06
2.03943729272529e-05
-1.55621616900487e-05
-6.58325490349633e-05
-1.19472052196972e-05
3.2606250109939e-05
-5.5247379617916e-06
-3.5349254236533e-05
-1.77586720253696e-05
2.35162317628921e-05
-1.90503297260238e-05
-4.86944475874923e-05
-2.24995307271842e-05
-5.26116071822475e-06
-1.73841070236485e-05
-4.40385653929739e-05
-7.88519068086788e-06
-7.36260895133257e-06
-3.42075801555099e-05
-3.42590418651822e-05
-2.06343000469947e-05
-1.13386852935085e-05
-2.63825014316824e-05
-3.8731347128601e-05
-1.14825438413e-05
-2.28193583205497e-05
-4.35035371660914e-07
-1.80254338443914e-05
-2.26395353240704e-06
-1.4187818403758e-05
-1.58136162354954e-05
-1.91541581738472e-05
-1.90442462965491e-05
-1.20644180856012e-05
-1.44802828433945e-05
4.31848275343854e-08
-2.36601818708162e-05
-5.74786597628398e-05
-4.52136102266055e-05
-7.79402621724331e-06
-4.20305686818621e-05
-3.61381241548264e-05
-1.17084699887947e-05
2.87663634269948e-06
-9.94745966291165e-06
-3.30099862269761e-05
-2.66770150900519e-05
2.84189350784625e-05
-3.73031751958155e-05
-2.09053714412474e-05
-1.56265294508338e-05
1.82269770361523e-05
-2.5801425354371e-06
-1.88722061561378e-05
-5.29695132389294e-05
3.43692681582145e-06
-5.09427751582996e-06
-6.08447326228081e-05
-2.92088570377013e-05
-1.57732149518815e-06
-4.43100101430426e-05
-3.48480539133154e-05
-2.76793582331951e-05
-3.07115225051377e-05
-3.00660440183142e-05
-5.54568853791289e-05
-2.62792131231194e-05
2.39673508611574e-07
-8.39245815106637e-06
-1.41495717168327e-05
-1.09765980251785e-05
2.66039169656913e-05
-1.48151420604917e-05
-3.33731046041872e-05
-2.11389408111472e-05
-1.144919796675e-05
-1.86257126515548e-05
-3.38225766035217e-05
-2.38098757791103e-07
-7.70285952131812e-06
3.42547114560079e-06
-1.51427693562544e-05
-2.82712356814027e-05
-2.42298214384402e-05
-1.22685353524445e-05
-1.61876715209732e-05
-4.80827501439032e-06
1.29974263487568e-05
-4.12315048330889e-06
-3.35977236110613e-05
4.25727361875182e-07
-2.40300965005728e-05
-3.27934358454279e-05
-1.74824583163651e-05
-7.95938059239185e-06
-3.75004083376881e-06
-1.2758401138377e-05
-3.89950018410886e-05
-1.0829074286679e-05
-1.4394618916039e-05
-2.94638129052622e-05
-3.14799176785345e-05
-2.38931204287006e-05
-5.09134020051973e-05
-5.81246638039739e-05
-5.81386963306203e-06
1.14611274142295e-05
-2.47162517378161e-05
-2.51856166762492e-05
-1.4903030589131e-05
-2.40763812014301e-05
-1.27875467778964e-05
-2.80494314546285e-05
-1.39756549117563e-05
-1.70164277552075e-05
-1.02143881943077e-05
-1.76061163749761e-05
1.61220782489436e-05
-1.70819143919681e-05
-3.51150730696201e-05
-8.50677383040534e-06
-1.05141020803811e-05
-3.27406142728611e-05
-3.69840379949956e-05
-4.40271972606444e-05
-8.61424108501737e-06
-4.56721727915997e-05
-3.89966413570651e-05
-2.11565914079113e-05
-4.83675383452762e-06
-4.79839056251965e-05
-2.59373075977683e-05
-1.09736026852338e-05
3.12295729050987e-06
1.93304579724461e-05
-2.2340291696213e-05
1.51513018592833e-05
1.73631216071893e-05
-6.483955428889e-07
-3.85626441104983e-06
-1.95510723031629e-05
-9.13714341610136e-06
-1.11552990470359e-05
-2.9835213253002e-05
-2.7418485747388e-05
-4.6715384718275e-05
-4.33039860531363e-05
-7.49226405470265e-06
-7.10678817720191e-05
-1.58678729665943e-05
-1.74518197251114e-05
-2.39983412422111e-05
-3.12508786012968e-05
-3.22773283704608e-06
2.22985353569532e-05
-5.6331089491539e-06
4.91627483377476e-06
5.51644017369769e-06
-4.38543336884632e-06
-8.193400241094e-06
-1.52274287982858e-05
-4.39524937239365e-05
-2.3150250247723e-05
-3.44468052716753e-05
-4.15556125653042e-05
-3.88313851661672e-05
-3.22521962787746e-05
-4.94763784119992e-05
-3.8958107731208e-05
-1.81570046310092e-05
-4.18405723815899e-05
-3.32684722842531e-05
-7.99958871611191e-06
-9.4679759029859e-06
-3.10603186076956e-05
-3.70334222079965e-06
-1.01586367806419e-05
-1.25447051761914e-05
-1.69493906491742e-05
1.62964511673602e-05
1.42689162587721e-05
-3.28016852294008e-06
-1.43039391668723e-05
-6.27126146085102e-05
-1.13425413349978e-05
-5.14865681764934e-06
-4.75265738206168e-05
-5.21575033567704e-05
-3.23676104335819e-05
-2.07115961871006e-05
-5.6069365533715e-05
-3.07336513230594e-05
-1.86315607805798e-05
-1.0568618935959e-05
-2.79428934043713e-05
-8.19946865811529e-06
8.46733892781663e-06
1.02311130356791e-05
-3.26163509607221e-05
-5.77583408080827e-06
2.45483588741343e-05
-5.72390319647465e-06
-3.9867409433763e-05
3.26300042432301e-06
-5.66881122769698e-06
-2.57524692146784e-05
-2.20688853925891e-05
-3.58485763242781e-05
-2.45041025168126e-05
-1.61198154381505e-05
-4.21735809875443e-05
-4.46041757811074e-05
-3.3542056009827e-05
-1.95219166850599e-05
-6.04914943253619e-05
-2.69058128955501e-05
-3.15423853341435e-05
-2.06162254428352e-05
-8.27436456300289e-06
-2.97752018215205e-06
-2.82610002825832e-05
-2.21441111116222e-05
-5.87820855213513e-06
9.36419436088648e-06
9.01468796664153e-06
-3.55831284717574e-05
-4.12623757543634e-06
-1.90676860674663e-05
-3.10992922239721e-05
-4.29008160479707e-05
-2.98546997101524e-05
-1.95469178089641e-05
-4.96525618179545e-05
-5.23629035533326e-05
-5.11369665965793e-05
-1.35946555788647e-05
-3.48036127928416e-05
-3.54573037720418e-05
-6.74426784618707e-06
6.17920142335147e-06
2.75408742217563e-06
-1.43428143444764e-05
-1.98311360512712e-05
-1.50803661973962e-06
-7.58064436128277e-06
-6.1592921797448e-06
-2.77092717578141e-05
-1.07126901842798e-05
-2.26775023993683e-06
-5.13134703061631e-06
-2.394499674425e-05
-1.92506229017502e-05
-4.14161093212548e-05
-4.01880105043255e-05
-1.74779006902224e-05
-2.65703631090151e-05
-2.48678872515974e-05
-4.21876131770785e-05
-4.34900113756417e-05
-1.85987041069846e-05
-2.28853981786914e-05
2.92404216078398e-06
2.88437921248536e-06
-9.10536928089429e-06
3.66308570014611e-06
1.15159059490383e-05
-3.25956585124702e-05
-2.41836779802696e-05
8.75328986898305e-07
-9.8882498356242e-06
-1.48258930688787e-05
-2.7959359481878e-05
-3.44418025880849e-05
-3.33925393826815e-05
-2.33956237145296e-05
-6.21708596818278e-05
-4.75080017242361e-05
-2.60237574295857e-05
-2.87103784755829e-05
-4.18916315799722e-05
-4.54863942663221e-05
-2.86880552990183e-05
-2.22142764131604e-05
-3.13978979753954e-05
-4.04076643641742e-05
2.48594698472299e-05
-3.14431524680649e-05
-3.03368196605665e-06
-1.02760504180429e-05
-3.00278257340779e-05
-3.37410278894661e-05
-2.66309188010429e-05
-3.72887701607071e-05
-1.82023887915229e-05
-2.63935151294115e-05
-1.42492778775146e-05
-3.9882772733275e-05
-2.53833589136253e-05
2.51578086302458e-07
-4.10380771587053e-05
-3.75624990647402e-05
-2.04473399689764e-05
-2.03232692374895e-08
-3.2384039283469e-05
-2.53370110157442e-05
-6.65934718011398e-06
7.46013203144132e-06
-2.89847180624505e-05
-1.96856495879659e-05
-1.13446518948975e-05
-1.76885874450931e-05
-3.35433191111313e-05
-2.29232946694298e-05
-4.08705155072434e-05
-2.18923165093795e-05
-3.99580300586931e-05
1.20346191292868e-05
-9.82125201781485e-06
-5.17913650879226e-05
-2.94065857919611e-05
-1.65736720577417e-05
6.95140857237739e-06
-8.12770736259145e-06
-4.48624794232052e-05
-1.73892665286769e-05
-1.04006390887841e-05
-3.45061355624326e-05
-2.17804225951994e-05
-1.24934193255186e-05
-1.05132116350188e-05
-2.33593159918469e-05
-2.53308229115818e-05
-7.53333952466351e-06
-1.11665736237197e-05
-1.35807481200152e-05
-1.72322569321527e-05
-8.60417062844724e-06
-5.07973654097134e-06
-2.29953688497986e-05
-4.17865842009575e-05
-3.70057635031058e-06
-3.82390571758314e-05
-6.65521571463559e-06
-3.3545393716306e-07
-2.35860844730796e-05
-2.8336801212191e-05
-2.96453604229196e-05
-2.20122279291861e-05
-1.1255836456231e-05
-5.0918334939165e-05
-2.18489875528736e-05
-5.17560004083861e-06
-1.66523775429308e-05
-5.88818775142378e-05
-3.40380491030287e-05
-6.97117448294243e-06
-3.49840074811444e-05
-1.71066859147466e-05
-2.12764190119867e-05
-2.76795893271689e-05
-3.97608161671025e-05
-6.14125006791492e-05
-3.84716574453723e-06
-5.64499950766158e-06
-1.56253123146483e-07
-2.42831991494748e-05
-6.09673915599812e-06
-2.30704245167635e-05
-4.11916381131128e-05
-4.40158065174812e-05
1.2999834198564e-05
-4.6784811670775e-05
-7.02177496317387e-06
-3.81482456270971e-05
1.2842659974177e-05
-2.13397540126323e-05
-5.21511080014941e-05
-4.10753797419941e-05
-1.47339943140525e-05
-3.67109409823908e-05
-2.94000872872624e-05
-3.65710067701951e-05
-7.84758140140553e-06
-1.77172171701286e-05
-8.70764489432911e-06
-1.45094259865116e-05
-1.02163491751278e-05
2.2349299012574e-05
-8.9431942561939e-06
-1.60019944377815e-05
-2.19848002345271e-05
1.61320493000141e-05
-3.4640299284009e-05
-3.88130864113227e-06
-4.95717505370466e-05
-2.5386737670619e-05
-4.10244211631735e-05
-3.75655239582881e-05
-3.10329177020491e-05
-4.1257919322963e-05
-4.84919308419618e-05
-2.13235888794734e-05
-2.04695287428873e-05
-3.01820188026353e-05
-1.48514983953072e-06
3.64418750120272e-06
-1.00828710157846e-05
1.54690005584797e-05
-3.45094008082836e-06
5.97451803686967e-06
1.25534394644481e-05
-5.60014575023308e-05
-2.7312568086542e-05
-3.860588993816e-05
-2.82979327425924e-05
-5.05249032900076e-05
-7.46542464364931e-05
-4.53252527890224e-05
-3.00993759144052e-05
-3.18662830855563e-05
-2.31442377285597e-05
-2.53473976451414e-05
-2.0516787135855e-05
9.15876730794839e-06
-2.99087638205253e-05
-2.4754322492234e-05
-9.44263864911319e-06
-1.40991627330055e-05
1.55983369853421e-06
-1.22197445648436e-05
-1.3397800693765e-05
-1.93761520424925e-05
-2.21005761396351e-05
-3.11488938061924e-05
-1.30937020808358e-05
-4.98740289358394e-05
-6.26460216249265e-05
-3.81311600645239e-05
-5.11148473002346e-05
-6.02927968151042e-05
-3.11258978188656e-05
-2.66474875183605e-05
-3.09310272067846e-05
-4.84419058930262e-05
-2.82565007467394e-05
-1.7838393249928e-06
-3.80116183062706e-05
-1.98265643081894e-06
8.31976881889357e-06
-1.4645019637441e-06
-2.69135424264058e-05
-2.84168974905085e-06
-7.06956983717191e-06
-4.42003365996329e-05
-2.58550865230501e-05
-5.24138035443679e-05
-2.90521809594111e-05
-6.31464494908066e-06
-5.01479594298383e-05
-4.31337808383039e-05
-4.6162903007981e-05
-1.8766150677811e-05
-2.49579986908635e-05
-5.33399328106039e-05
-3.69736987006933e-05
6.70565033673396e-07
-2.24980116031877e-05
-3.69198780183742e-06
-2.5263063532544e-06
1.75530109583312e-06
5.77444081515902e-06
2.46909932433884e-05
6.07051644455621e-06
-1.75519398901801e-05
1.75072862862059e-05
6.55285381209767e-06
-1.38755031628634e-05
-8.39998768199924e-06
-2.99580511244703e-05
-2.60624583075777e-05
-3.28789318767217e-05
-2.67318301175428e-05
-4.27182220819052e-05
-4.02123202961199e-05
-1.9251297363916e-05
-5.35579969372346e-05
-4.2903794844936e-05
8.82155682855174e-06
-2.24614310962758e-06
-1.90497920087101e-05
-3.51447334113865e-06
-2.57958423873809e-05
-4.37142598376609e-06
1.04225420265875e-05
-5.96646290318151e-06
-1.55185460949694e-06
-2.72492560999608e-06
-7.55400580300624e-06
-2.61056379334493e-05
-3.48345900772453e-06
-2.17360073207173e-05
-3.91165007471539e-05
3.58801003539725e-06
-2.90711649899076e-05
-1.45668652408021e-05
-2.97202924326633e-05
-2.59265443812413e-05
-4.67056749632529e-05
-1.70421127029597e-05
-1.32898835856711e-05
-9.26792473642031e-06
-4.68448521581679e-05
-3.53911513723931e-05
-2.81111501711289e-05
-4.04991135784843e-06
-6.70247999977497e-06
-1.38812070971951e-05
-1.15106093940066e-05
-2.21957890750907e-05
-3.71884877998623e-05
-1.69894760867343e-05
-5.69013844820825e-06
-1.81035786350091e-05
-1.44124048299671e-06
-3.7295644705149e-05
-1.55918151496166e-05
-2.18839308080268e-05
-6.10397683849278e-05
-4.27186793383684e-05
-1.96754017327882e-05
-2.96441904959526e-05
-3.83228627227743e-05
-3.73090127881125e-05
-2.63841680697555e-05
-2.24733297880496e-05
-5.11547368375596e-05
-4.09654281531268e-05
-1.72191499037963e-05
-1.6370760544156e-05
-1.93270232142074e-05
-8.35698923971531e-06
1.5465295213834e-05
5.93492629758602e-06
-4.6274615923767e-05
-3.68207602009981e-06
-1.41920796107758e-05
-2.26582734931597e-05
-4.5275356729939e-05
-4.96923563651871e-05
-2.19341441571286e-05
-4.50160049771219e-05
-4.06669423820363e-05
-4.55802320656982e-05
-1.27258348747677e-05
-1.7812839748152e-05
-6.56185618878047e-05
-4.55644830631776e-05
-1.84209350256286e-05
-2.49707266522342e-05
-3.51660952263147e-05
-4.07289868104919e-05
1.02856988382036e-05
-1.31186724026213e-05
1.05977561281489e-05
3.44773082462802e-06
1.84327331435318e-05
1.86944042450006e-05
-2.96148585250156e-05
-1.16054636942378e-05
-2.05130732980851e-05
-1.47045610859628e-05
-1.87912341776434e-05
-1.51968445257582e-05
-2.78349864251179e-05
-5.02668994888802e-05
-3.96132187331907e-05
2.51847177531872e-05
-1.4302380842529e-05
-4.13100506829764e-05
-9.91438419697567e-06
-2.63267589444372e-05
-2.39981184251948e-05
-4.43921285088954e-05
-6.75594899510364e-06
3.9139595674103e-05
2.14929956669424e-05
7.7167759628248e-06
-2.95985712188129e-05
9.77953377328048e-06
-1.55033633784067e-05
-2.88246456103841e-05
-1.98949870151082e-05
-3.39836153013002e-06
-2.71910989700811e-05
-6.44945047713142e-05
-1.48786296240184e-05
-1.47657303977034e-05
-6.67983085212098e-05
-9.83055836287362e-05
-2.80053549627138e-05
-2.36776743292607e-05
-5.55560653487168e-05
-5.8242487953226e-05
1.96679220123469e-05
1.98294853385823e-05
-3.71341516827618e-05
-5.30340032415455e-05
2.69188508959259e-05
1.04030735936148e-05
-5.97733919344145e-05
-2.13866065807238e-05
6.75147583072762e-06
1.72006065717451e-05
-1.81981112219535e-05
-2.91795776600251e-05
-2.19619017885251e-05
-2.5067935903753e-05
-5.6023726449459e-05
-5.54972909080351e-05
-8.93341177948948e-06
-2.54092225992248e-05
-4.74693753580247e-05
-3.84685663861382e-05
8.77062492089346e-06
-4.02703526074068e-05
-7.41300215422551e-05
-9.77748484301281e-06
2.28656072602204e-05
-3.34791113408598e-05
-3.52236616814611e-05
4.84627898163086e-05
6.12690084757137e-06
-1.62240967110675e-05
-8.96399387474325e-06
-3.13163336532542e-05
-1.7656644035353e-05
-4.79456021057415e-05
-2.12938268210008e-05
-1.09799348140687e-05
-3.14231654058076e-05
-3.16554801402216e-05
-3.17007483553767e-05
-3.20749928016278e-05
-2.36184981572952e-05
-5.58336326110014e-05
-2.61085741848784e-05
1.62682406367038e-05
2.24169610143397e-06
-5.74833973590894e-05
-2.85213830444632e-05
4.81831548614757e-05
1.88024256248418e-05
-3.28067872618e-05
1.71920623637204e-05
3.40471165090521e-05
2.38309527269313e-06
8.60413170250205e-07
-4.00244778021236e-05
1.61435585165384e-05
-2.13100421578379e-05
-5.15302563311351e-05
-4.77198224695505e-05
-4.22000039429945e-05
-3.92254845691752e-05
-6.83151789729014e-05
-4.04139057326206e-05
8.66900750184547e-06
-4.68802104116801e-05
-4.48320298754389e-05
-1.65824827207587e-05
2.93273387304938e-05
1.14125954442475e-05
-3.57975112126192e-05
8.36106301086848e-06
-5.23617132573855e-06
-1.77806323516291e-05
-2.22496673277563e-05
1.59978184307021e-05
-3.19622570929122e-06
-2.17026166678322e-05
-5.10093932123487e-05
-2.59257463122517e-05
-5.31536454156881e-05
-7.6231662213569e-05
-3.13393111233747e-05
-3.13427851949345e-05
-5.57865328110279e-05
-4.20606530325857e-05
-2.88206874171226e-05
-9.46861193578844e-06
-3.58461160572082e-05
-4.53378978732987e-05
-8.34303039851228e-06
2.1662773934913e-05
-1.65408755337839e-05
-2.75101175351602e-06
-9.40193203406061e-06
1.34479410324503e-05
-3.46422960820924e-06
-2.03495437343747e-05
-2.76480718765066e-05
-7.70068280198383e-06
-3.48138386675589e-05
-3.24287212398241e-05
-2.93069892308931e-05
-5.80445509637058e-05
-5.47722955290328e-05
-2.59831290386716e-05
-2.42763478730114e-06
-2.05133478348433e-05
-3.06203300211887e-05
-1.63565262685467e-05
1.70192153944365e-05
6.04321985528169e-06
-3.08348054722838e-05
3.72715499203066e-05
3.21865595966126e-05
1.14879754847666e-05
-2.66305242542798e-05
1.49679188772026e-06
1.54280911836785e-05
-5.01006845530963e-05
-3.18665430007606e-05
-1.07020514914933e-05
-1.84139368173627e-05
-5.55401821414958e-05
-3.25113562389354e-05
-2.96893183307719e-05
-3.21114296091064e-05
-4.76716292586702e-05
-9.55375878315885e-06
-3.15287810110925e-08
-9.4758303659039e-06
-4.24723510562486e-05
-4.15253348239141e-05
-8.60973118034158e-06
-5.8142085408896e-06
-1.84464423764974e-05
-1.20609911268704e-06
-2.06064040646453e-05
-1.91002541202232e-05
-5.99270862052072e-06
-4.47576390412071e-05
4.80150800602513e-06
-4.34931210402747e-05
-8.91401407692421e-05
-1.60814028854132e-05
-2.40903517766824e-05
-2.0978016727365e-05
-4.41404271504415e-05
-1.64576374654481e-05
6.31284367370919e-06
-3.74638108589824e-05
-3.82538841394129e-05
-1.60215449299189e-05
-8.0197012089616e-06
-2.37651321145718e-05
-3.7109741383762e-05
-3.75228980922981e-05
-5.18782983318297e-07
-3.54027452430929e-05
-1.83600116857087e-05
-2.13874053388792e-05
-1.31322867521029e-05
-2.89126089550011e-05
-3.89514304663174e-05
-5.29792199040291e-05
-3.59914208120405e-05
-3.32288917444871e-05
-4.15219961980154e-05
-3.245158650538e-05
-1.11190915546017e-05
-2.99165367528363e-05
-3.11905377817861e-05
1.08137796648054e-05
-2.65538502336321e-05
1.04289454946146e-05
-7.5234267863017e-06
-1.46605863637448e-05
2.39233928102218e-05
-1.86984079159795e-05
-1.15834154454731e-05
-3.20069605250884e-05
-4.63281346987247e-05
-5.28928302922678e-05
-3.46430668393337e-05
-1.88152001095029e-05
-4.35805612112409e-05
-3.42546976871409e-05
-3.61606068996957e-05
-1.29481629126742e-05
-4.25686821214984e-05
-3.85752017630892e-05
-8.62174528642888e-06
-2.31134215078298e-05
5.61366516579353e-07
-5.91440092285559e-06
-1.03680320596287e-05
5.73585980224726e-06
-1.47624244017876e-05
-1.05034771203617e-05
-1.09891768433216e-05
-1.53148433993707e-05
-2.48797592360272e-05
-1.49617806471811e-05
-8.67184608273468e-06
-1.29892140056913e-05
-3.63261261136816e-05
-4.24932766178001e-05
-2.01781601473141e-05
-3.46130906728739e-05
-3.97645109863842e-05
-2.60477364695984e-05
-8.69326621742389e-06
-8.29900920302486e-06
-3.3045388373331e-05
-1.81873113187025e-05
1.24564013603853e-05
1.16413245044821e-05
-1.84969959946369e-05
1.02343081433146e-05
-9.04308236135633e-06
-2.8806597255711e-05
-1.60468782309674e-05
-1.63699921160023e-05
-7.94648663434179e-06
-2.57287043344477e-05
-6.34476613281308e-05
-4.34044835659518e-05
-5.40007467249678e-05
-7.39570161894082e-05
-4.90792576641554e-05
-1.09264700777499e-05
-1.85589901245696e-05
-3.07887161108068e-05
-1.37840463892695e-05
-4.1295947518735e-05
-7.82627791936537e-06
-3.78929889781933e-05
-8.27448310094602e-06
3.77283556523129e-05
-1.58674560272055e-05
-3.50639819440135e-05
2.1748743760142e-06
-1.2779494461467e-05
-2.55284104263217e-05
-3.50576195497154e-05
-6.13907015634047e-05
-3.63417710180066e-05
-6.42056373415575e-05
-6.46687299767309e-05
-1.92268239259279e-05
-7.79677975196515e-06
-5.59443388057356e-05
-5.10356290711742e-05
-8.70021745784241e-06
-1.63771489552214e-06
-1.35060045295134e-05
-2.63226602010968e-05
2.74204168000898e-05
2.51265587342337e-05
-8.36789429239234e-06
-5.58898689526559e-06
1.27384003959915e-05
6.20526780296052e-06
-3.9038695735428e-05
-4.15132436301308e-05
-6.73852808563256e-06
-3.80600324984659e-05
-4.20254339431518e-05
-5.38218891141524e-05
-3.32825827262558e-05
-3.72819570106426e-05
-4.55901234169872e-05
-4.05344207521459e-05
1.08453521328663e-05
-3.82774954893183e-05
-3.80410932841002e-05
-1.22475791236478e-05
1.63535620442438e-05
1.1675827853047e-05
-3.82061338432157e-06
3.19599142698715e-05
1.44944978506906e-05
-5.11611607189529e-06
-2.416764522514e-05
-2.07516071335532e-05
-1.48195063337129e-05
-5.02854517093998e-05
-4.26056674255402e-05
-3.25988369006894e-05
-4.58651177743548e-05
-6.73762105412806e-05
-3.92610513193427e-05
-3.66036971923833e-05
-5.05409011047088e-05
-4.38083252875994e-05
-2.39644453855547e-05
-1.74004926445367e-06
1.57650206012934e-06
-1.39970273537463e-05
-9.98226615973965e-08
3.09860902173425e-05
8.59020203871572e-06
-9.84213891095436e-06
3.85441618593699e-05
2.17173678363649e-05
2.62481977816451e-05
-6.68664683607386e-05
9.20371153653321e-06
-2.16428115747651e-05
-4.48318363526719e-05
-7.71619602911511e-05
-6.04443788337724e-05
-6.21224548688124e-05
-4.63617961422105e-05
-8.50682108929133e-05
-2.55527911441591e-05
-1.99645312480123e-05
-3.42642607024997e-05
-2.54786847708547e-05
1.23879298952208e-05
2.63811147676349e-05
-1.26582214354181e-05
-3.53066381713512e-08
1.4544162136013e-05
-5.43153240448216e-06
-4.35001698481828e-06
-3.68644174614326e-05
4.22416312052827e-06
-1.3461197239621e-05
-4.50009877207699e-05
-7.61911586714118e-05
-7.19677426558308e-05
-5.01727143625161e-05
-8.14475967595076e-05
-5.47550044413522e-05
-3.75840923833372e-05
-4.28753440299525e-05
-2.85601400679479e-05
-1.1726064026665e-05
-8.16476449902799e-07
-8.56517954517589e-06
-1.77345874121175e-05
-1.92080996947985e-06
1.15024460593439e-05
1.51303699474479e-05
-3.14592573238851e-06
1.32767795385028e-05
1.29821888854576e-05
-4.47251695433421e-06
-3.45259454620918e-05
1.32041517693102e-06
-6.07314283021161e-06
-2.78457558242762e-05
-5.42215928525894e-05
-4.28461554143792e-05
-6.27104893857249e-05
-4.99866767430766e-05
-4.93817437965146e-05
-1.15876266639076e-06
-1.44895828696763e-05
-3.80585349202401e-05
-3.38278668961425e-05
-1.09460809030272e-05
-2.73085064413095e-06
-3.4545744572409e-06
-1.96563384258928e-05
9.43245037401274e-06
2.38660534600443e-05
-4.8334833098666e-05
-4.77323057510428e-05
-3.45643038829534e-05
1.48516316263962e-06
-1.9988662562215e-05
-2.49326361946576e-05
-3.8861903867083e-05
-4.70552843109548e-05
-2.64624907411861e-05
-2.49114328468106e-05
-3.29453188453688e-06
-1.1432562195865e-05
-2.93863122854591e-05
-2.40046613800254e-05
-2.38468270833479e-05
-2.12630482465507e-05
-3.30595879166345e-05
2.34817149213475e-05
1.11374834623722e-05
2.03676641351356e-05
-1.93012428242609e-05
-3.80580204521958e-05
-2.09801614709413e-05
-2.77683709373147e-05
-3.83591804253881e-05
-3.68195286054054e-05
-2.56235428584563e-05
-5.13515158666932e-05
-4.29742334279896e-05
-5.66204694230181e-05
-3.37417262175117e-05
-5.7234799326385e-05
-4.35669287989033e-05
-2.35788079820483e-05
-2.30752049733668e-05
-1.62719242701899e-05
-2.2575777073235e-05
-2.41046740944382e-05
-1.2462520597886e-05
-3.45409737591249e-05
-3.12699381149985e-05
-5.5147559991324e-07
-5.01907833552802e-06
-1.61288693759298e-05
-1.05665374346317e-05
-2.73741408353134e-05
-1.0868234834027e-05
-4.49546330279763e-05
-4.95001164993939e-05
-2.64693699945197e-05
-3.5794267776082e-05
-4.85325915217282e-05
-1.18089303767963e-05
-9.06934039848484e-06
-2.81836649264836e-05
-6.12998264659501e-05
-3.82738489937483e-06
-2.52139330830333e-05
-2.52559590385245e-05
-1.18081188741118e-05
-3.30290658339678e-05
-1.18357664007443e-06
-2.06222790773568e-05
-1.21269792648154e-05
-1.755630712134e-05
-2.12697428980405e-06
-2.73226986956802e-05
-4.12192442152883e-05
-1.68138198966143e-05
1.24943739655441e-05
-3.22387387158987e-06
-4.297264423527e-05
-3.51176639854937e-05
1.40693427325021e-05
-5.70673525721609e-05
-1.59882797994902e-05
-1.96095879579816e-05
-1.49098893137382e-05
-7.83685041899688e-06
-3.5743829361208e-05
-2.90979874393601e-05
-2.50438246032212e-05
-1.71320504479401e-05
-4.65597310361763e-05
-1.2664946519662e-05
-4.41963747042178e-05
-3.93434881977607e-05
-2.77575296926581e-05
-5.34840900597738e-05
-3.87549200194649e-05
-2.65954154207602e-05
-3.70675032746913e-05
-1.73103816981114e-05
-1.1553669921323e-05
-2.69872202163807e-06
-1.33492996042974e-05
5.75816156422908e-06
-9.69503043381626e-06
-2.34989081007456e-05
-1.75950624137179e-05
-5.85531221226825e-06
-2.36494745375213e-05
-1.56592187086121e-05
-2.39771529783415e-05
-3.36856094339548e-05
-3.1976078672246e-05
-3.10248344236719e-05
-7.77321171662453e-06
-5.69803838706354e-05
-4.97898382352636e-05
-3.17295090437114e-05
-2.63791297088585e-05
-2.17838016619174e-05
-3.56537351985966e-05
-3.3890102642705e-05
-2.42232547339754e-05
-2.72276505468051e-05
-9.81985492693677e-06
-2.22952723872893e-05
-5.90632584253803e-06
-7.97988148537036e-06
-3.59141259524421e-05
-2.75339600326666e-05
-2.85831484452142e-06
-4.08393891753784e-05
-2.54480175793278e-05
-3.67795067746629e-05
1.66747664534692e-06
-1.34032667433755e-05
-5.79319383558419e-05
-2.79834355599716e-05
-2.05301919347631e-05
1.77725859819347e-05
-2.28229972474965e-05
-5.33722825513875e-05
-2.22788573345198e-05
-3.72027522601416e-06
-4.30185140707079e-05
-1.65415076751372e-05
1.74744663083318e-05
8.17980836537235e-06
1.03179455919286e-06
7.43573102681778e-06
1.50644814957543e-05
-3.04002682797627e-06
-3.32422812604112e-05
-2.01072778308679e-05
-4.46748408146954e-05
-2.1517858822295e-05
-4.82752314341305e-05
-3.87936314882244e-05
-3.74281438928812e-05
-2.58678706183529e-05
-3.93762282406967e-05
-3.75430731039256e-05
-2.23432852373188e-05
2.84208452343393e-06
-2.12890037756021e-05
-3.45343021966752e-06
1.39349755177928e-05
-2.0105951404194e-05
7.52086892542912e-06
-7.39845184454579e-06
-1.97813994933798e-05
-8.19187024533794e-06
-1.72860668057555e-05
2.01098148023408e-05
-3.15477375682866e-06
-2.00932249175872e-05
-2.31085794072141e-05
-1.59229206136131e-05
-4.44507104951562e-05
-5.7953799946921e-05
-3.27984072692636e-05
-3.78169443499246e-05
-4.19649602872486e-05
-1.59699672604038e-05
-9.71898617975943e-06
-4.49255309273228e-05
-3.56614739269273e-05
2.93158253082477e-05
5.00844539191833e-06
-3.16967112762283e-05
-1.81072892222414e-05
4.33058203738556e-05
-1.72895205149782e-06
-3.76842735836746e-05
-8.61101528352883e-06
4.17098751588152e-06
-3.86518621694883e-05
-3.88632326069806e-05
-1.17892486810901e-05
-6.40842781407118e-05
-3.36759821128147e-05
-4.48028356004572e-05
-3.35665775587586e-05
-5.1894885179155e-05
-3.23115198391228e-05
-1.69498234573023e-05
-4.61257197665718e-05
-6.51049901277174e-05
-5.04650480502798e-05
2.17627639077411e-06
7.63363483661353e-06
-9.53579497244944e-06
-6.21938418194887e-06
1.31341280545486e-05
1.88404795828933e-06
1.34996341813584e-05
-2.65244895865031e-05
-2.70217833736439e-05
3.32827357205959e-06
-1.95988601646929e-05
-3.09971036181832e-05
-2.18896693508166e-05
-1.41174917629041e-05
-7.24904312051736e-05
-5.3426945966256e-05
1.40315297933446e-05
3.2876763152792e-06
-6.29978913853077e-05
-5.28941813251798e-05
2.15736418827581e-05
-5.57956505512344e-06
-3.1236512250115e-05
-2.21285424885444e-05
1.35121692345729e-05
3.39490133977555e-06
-8.16025389916929e-06
-9.60007316346337e-06
4.52759451189656e-06
1.62541401037548e-06
-3.24097286403888e-05
-3.88914123375992e-06
-2.69401743568313e-05
-1.73476141310105e-05
-1.59241765264305e-05
-1.38159529195039e-05
-3.8474360427267e-05
-3.08337276452464e-05
-4.11429650182284e-05
-3.29769357575275e-05
-8.89569876484695e-06
-1.17401042470411e-05
-3.36830820853234e-05
-1.22121870605448e-05
-2.67826415869891e-06
-7.96657241950671e-06
-1.11278737857157e-05
-1.74289892440941e-05
8.86660002218729e-06
1.42232730331293e-05
-5.01737556984444e-05
-2.04382909513368e-05
-1.25909680357421e-05
1.17463618200452e-05
-1.88089989672482e-05
-4.50874356511072e-05
-3.93562917112088e-05
-1.91593935865031e-05
-5.59357844568779e-05
-2.65307120114639e-05
-3.00877822922413e-05
-5.51357574676007e-05
-3.4975618230481e-05
-4.72307298386117e-05
-1.00073128173416e-05
-3.27081092742143e-05
-1.73401186132679e-05
-2.06800959507768e-05
-3.72633255442498e-05
-2.98914515578082e-05
-1.12945513841356e-05
1.01703818526848e-05
1.02868324508981e-05
-1.93808794697829e-05
-4.16063996298214e-05
-1.11789697038593e-05
-2.74119731758226e-05
-3.48997505833877e-05
-2.87662234729652e-05
-3.56589124628002e-05
1.70145432972178e-05
-4.74796021015131e-05
-4.89221354137097e-05
-4.92726482293954e-05
6.99597729956779e-06
-4.06175878574796e-05
-2.8861854913785e-05
-3.55477349339685e-06
-8.10362824628599e-06
-9.49556863050299e-06
-1.1962149963963e-05
-2.79507114370952e-05
2.66597879785446e-06
-4.34487708170044e-05
-5.82397388552098e-06
-3.26858649265095e-06
-3.03095111080134e-05
1.53769782363798e-06
1.86063448359462e-05
-2.67523852743856e-05
-2.52718195201988e-05
-1.2867981008213e-05
7.75143129906892e-08
-1.59450867933486e-05
-4.12607240792287e-05
-4.41711872023951e-05
1.68298172224438e-05
9.29550292420606e-06
-2.4533690043813e-05
-2.55529853501342e-05
2.35642229958631e-05
-3.71158780277181e-05
-2.29452008356223e-05
-2.72801462293256e-05
1.62993871847547e-07
-2.79265363320516e-05
-2.34050536912946e-05
-1.55110035201245e-05
1.97804647533769e-06
-1.65634864739418e-05
-3.89730468732244e-06
-4.43769631391513e-05
-4.92760486017603e-06
-3.56917365593503e-05
-3.53737583425343e-05
-4.26176098256694e-05
-1.78409070945536e-05
-6.01501140637632e-05
-5.20315424721459e-05
-2.9481877132209e-05
-6.13533646344385e-07
-3.3190840909408e-05
-4.24743596626041e-05
-7.75215787370742e-06
2.24976979467814e-05
-4.61005473761943e-05
-1.61379692071165e-05
-8.82509545239904e-06
7.04055066154651e-06
-5.26554248080401e-06
-2.3227557862239e-05
4.7063376215739e-07
3.11815244098522e-06
-2.14233690548981e-05
-3.40965313911616e-05
1.59760048821105e-06
-1.9275010987701e-05
-2.0808189837506e-05
-5.14629907886086e-05
-3.38136531185226e-05
-1.56435435449913e-05
-6.04109598240027e-05
-4.52088455556351e-05
-4.92639159916771e-05
-3.34442138400175e-06
-6.09691297497608e-05
-5.01106235787482e-05
1.42372665650399e-06
-7.63696103741232e-06
1.488806256051e-05
1.02301444710473e-05
-9.99632333505541e-06
-4.85260233230675e-06
-1.31737211520763e-05
-2.66286433151382e-05
-3.17964412474355e-05
-2.18069120571569e-05
-4.04484644671226e-05
-3.79025839624744e-05
4.43829462214941e-06
-3.87570949511029e-05
-2.39033972925144e-05
-4.35626405441651e-05
-4.33334305141141e-05
-1.95712143834261e-05
-2.43001871059813e-05
-1.68466212608048e-05
-1.44475589723372e-05
-2.50502561335765e-05
-9.49350520363743e-06
5.54525771355971e-06
-1.64663070015749e-05
-2.03794062304081e-05
-2.95734510496405e-06
8.83247685754227e-06
-2.76964256243108e-06
-3.35945449261683e-05
-2.58669084792522e-05
-2.36226401393464e-06
-7.11797308493945e-07
-5.10502398962403e-05
-2.8974325656908e-05
-2.01792012767381e-06
-1.47572669135391e-05
-5.10603336786198e-05
-4.27337783590755e-05
-2.32196692983834e-05
-1.29221700505519e-05
-4.66597164639091e-05
-2.86420649064052e-05
-1.32777609926854e-05
-2.93754865853747e-05
-4.57650803210052e-05
-7.74775432060302e-06
-1.11307629206967e-05
3.12262159005777e-07
-1.07654918631814e-05
5.65560287284785e-07
9.52106025488755e-06
-2.71223414866119e-05
-6.64954703081352e-05
-1.58158415426197e-05
6.35530444743038e-06
-6.07644266770287e-05
-2.81365982031027e-05
-1.61380668571906e-05
-2.37806818287972e-05
-6.57582055886072e-05
-3.97149765813827e-05
-3.92173700288879e-05
-3.10524417992528e-05
-4.75787214597145e-05
-3.29951265254643e-05
-6.882225962534e-06
-5.32303952146066e-06
-6.63990594543173e-05
1.58422139457324e-06
-7.37037342154296e-06
-2.93586728064939e-06
1.12849515387827e-06
2.71583829111204e-06
-1.61737771441212e-05
4.23184000549967e-06
-3.61970643951744e-05
-4.16331198352355e-05
-7.1087554117625e-06
-2.18026026667916e-05
-6.38399282339668e-05
-7.24895521864769e-05
1.43117131449317e-07
-2.46458557025656e-05
-8.04749885008657e-05
-2.90962566719168e-05
-3.28617218927718e-05
-2.67468923034782e-05
-4.44890284161095e-05
-1.38236571986097e-05
-1.70799818709109e-05
-2.78363029337394e-06
7.88048379540802e-06
-7.62551624183701e-06
1.78032915377299e-06
-1.5643939286851e-06
-1.17488912551025e-05
4.27632671388575e-06
-1.33971060273215e-05
-1.16942036600735e-05
-2.36844649307674e-05
-3.21304562891811e-05
-2.21080248581503e-05
-4.36773556166297e-05
-4.16512264571405e-05
-1.1536137574769e-05
-1.02576981641932e-05
-4.52006289683221e-05
-1.31015569919433e-05
1.17457425410629e-05
-1.97729013875176e-05
-3.11927889810754e-05
-1.95621591309032e-05
1.45923379263654e-05
7.63400948016902e-06
-2.61476097890236e-05
-7.89255372217613e-06
9.4582210763103e-06
-8.78407304351371e-06
-2.53544784234788e-05
-2.59837020211057e-05
-3.49807273719016e-05
-3.23477908385259e-05
-5.74598936518284e-05
-5.05923523575572e-05
-3.17240546618871e-06
-3.79104826134857e-05
-5.05638702971404e-05
-2.80014621467023e-05
-1.92324415247291e-05
-1.085670476535e-05
-1.13007867825416e-05
-1.70604270100787e-05
4.275628959917e-06
2.45905623247043e-06
8.54221655043824e-06
1.89246563207631e-06
-1.62904800148594e-05
-1.83292038774876e-05
2.5371423182416e-06
-2.19445539399893e-05
-3.169546123289e-05
5.18114696039237e-06
-2.09717018851055e-05
-3.82172617641424e-05
-5.77338264466746e-05
-5.96070424489773e-05
-4.64167603957285e-05
-3.05618934693608e-05
-4.90332715611875e-05
-4.19894125618843e-05
-2.97237543218739e-05
-3.590612617543e-05
-2.73745906026126e-05
-3.11409295539744e-05
-2.12473477572235e-05
1.27086655952423e-06
-1.03037741930723e-05
-2.30544114028911e-05
-1.5279047589669e-05
-1.22751685336182e-05
1.57012568241378e-05
-2.71382487347412e-05
-1.21313329626275e-06
-3.37430774749903e-07
-4.15402998097507e-05
-3.94763973214942e-05
-1.26790654082393e-05
-3.17761107930379e-05
-3.06575451437756e-05
-5.38559273143336e-05
-1.53017264677261e-05
-2.74151340027582e-05
-1.19672755373604e-05
-1.94367932788946e-05
-2.0797643314752e-05
-1.12970039601933e-05
-4.61017126111027e-05
-9.83478859963175e-06
-1.19980648953647e-05
-3.74011176756777e-05
-3.70639055520078e-05
-1.58292738202718e-06
-6.6192207997573e-06
2.293174414648e-06
-1.13227018432702e-05
-1.01812670230436e-05
-1.07386925018406e-05
-4.04605798160425e-05
-3.39397203675992e-05
-3.78463582535625e-05
6.39141334699898e-06
-9.84416639593189e-06
-2.13750810489169e-05
9.9682220407832e-06
7.14814823356597e-06
-2.47218270711706e-05
-5.50595372992369e-07
-1.74544681995892e-05
-2.38397020546264e-05
-3.52973747552589e-05
-9.18343185989738e-06
-2.27861349124975e-05
-2.05989826492618e-05
-4.11054060672508e-05
-1.22502512565608e-05
-2.23911392594217e-05
-2.71714394643626e-05
-1.76304234641612e-05
-4.46089284667456e-05
-4.34950793996316e-06
-3.30146511832591e-05
-4.29370252803984e-06
-2.68288911463681e-05
-1.53978677098525e-05
-1.07853565814339e-05
1.29409915842539e-05
2.10284549567026e-06
-8.04860828239425e-06
-3.73657070599009e-05
-1.35063063223922e-05
-9.53003421130427e-06
-6.70749928857963e-06
-4.79161063447224e-05
-3.7937221157876e-05
-3.64936852099164e-05
-3.70798464571445e-05
-4.35742997691492e-05
-4.3664496676441e-05
-2.96178113641616e-05
-5.55909700249381e-05
3.15423340665503e-06
1.16582845661497e-05
1.26663647431829e-05
1.77780716568131e-05
1.99999753540569e-05
-6.82852582510171e-06
-4.13995726623346e-05
-6.98982711597141e-07
-2.85585509222169e-05
-2.18174525121064e-05
-5.72863013665298e-06
-5.354027497129e-05
-2.30260317620745e-05
-4.99161513583935e-05
-3.06133275737379e-05
-2.78438500267189e-05
-6.14287337969384e-05
-3.36679540733842e-05
-2.01444479538205e-05
-4.7872668031034e-05
-1.39832036020814e-05
3.46513908263548e-05
-2.8625530693873e-05
-2.3131738480156e-05
1.42862332099629e-05
3.42598393051331e-07
-3.77127642596511e-05
-2.19318102629568e-05
2.83261677748036e-05
4.2716291621523e-06
-2.56550198108467e-05
4.52861481792586e-06
-1.46822348427488e-05
-2.05445891316928e-05
-5.06827553294371e-05
-3.9568340981237e-05
-2.10248747057713e-05
-6.43553378339971e-05
-6.22342061428245e-05
-3.96603171673892e-05
-3.69612598443911e-05
-2.04561287757468e-05
-2.34386800388311e-05
-2.36003722484722e-06
-1.14563720007784e-06
-9.57897228504581e-06
1.38656396292036e-05
1.08864171656539e-05
1.0245183230365e-05
-1.16565665526619e-05
1.7369786388542e-06
1.77731438798372e-06
8.50832679672071e-06
-1.34904864021073e-05
-3.5005363448566e-05
-4.56312850995367e-05
-2.6792408532462e-05
-5.64390774210645e-05
-5.24048129474739e-05
-2.75297839610223e-05
-5.63202917996595e-05
-9.82482599935966e-05
-3.31352385706538e-05
-2.24501219241662e-05
1.4077882376773e-05
-8.04939132165552e-06
5.05121168582218e-06
1.14887013527692e-05
1.12871325409045e-05
2.33148369131469e-07
-6.12467023428185e-06
2.65686592098599e-05
-3.44857733037823e-05
-3.57630613875965e-05
-3.18520680335283e-05
-1.43821050194648e-05
-4.93545780359391e-05
-5.16780555743801e-05
-4.57664407058378e-05
-5.06606065654434e-05
-6.72884886478039e-05
-3.69276263312094e-05
-2.1782152445952e-05
-2.35006049504789e-05
-3.33942801656567e-05
-2.58829870234176e-05
-2.26761050500508e-05
-2.10586766915866e-05
-1.19951255999636e-05
9.11640727747601e-06
9.77835421627902e-06
7.82243614018491e-06
7.42550599667421e-06
1.32865682302472e-06
-2.42850676548301e-05
-3.29298077137742e-05
-3.05314475498734e-05
-1.42893699802842e-05
-5.75934207364728e-05
-5.66268867863868e-05
-2.46595001739449e-05
-2.61799804829564e-05
-1.75663674488491e-05
-6.10697499529568e-05
-4.53958119019941e-05
-3.80677145209395e-05
-2.74390511375019e-05
-5.36119742171063e-05
-1.83278014130549e-05
2.3728829024829e-05
-4.87607645453377e-06
-3.10293600298342e-06
8.3911571153679e-06
-2.48558890515969e-07
-9.50435546338748e-06
-2.7258976911211e-05
5.22049126570583e-07
-2.17700255360481e-05
-3.40999818459309e-05
-4.25573249679985e-05
-1.34721217434768e-05
-6.00383087997864e-05
-4.48819457849237e-05
-4.64705540707989e-05
-2.10562299660391e-05
-4.00231003409978e-05
-4.94345377603296e-05
-2.41727178846307e-05
2.50213235928358e-06
-7.97181896777643e-06
-3.99927701854757e-06
-1.34819948259932e-05
5.44465843982094e-06
-1.48172066510666e-05
-1.25078606638949e-05
-1.44478943979252e-05
9.56692018502681e-07
-3.61010637561627e-05
-1.73602257794677e-05
-2.47609034008629e-05
-2.75087609262578e-05
7.46979417829746e-06
-3.25934348213541e-05
-3.72544790302654e-05
-2.87019575004255e-05
-4.4251609778316e-05
-4.38217800069967e-05
-1.13522968854163e-05
-2.22725600382299e-05
-3.99378579478866e-05
-1.13186935779567e-05
-2.59536323573643e-05
-2.77049646998403e-05
-2.61632456319145e-05
2.52021364842731e-05
-1.67276772226009e-05
-5.21254194546258e-05
-3.80173360203138e-05
2.83380483822184e-06
-1.73465763839183e-05
-3.36826199239253e-05
-5.59725428301551e-05
-6.61318929105944e-06
-3.18614815046765e-05
-3.21751414854883e-05
-5.33385669033935e-05
-4.11348687159347e-05
-6.17029435434024e-05
-3.62551338160802e-05
-5.15744211498189e-05
-2.97171011362339e-05
-7.89083378620415e-06
-4.68259284078332e-05
2.9540825163422e-06
-1.74746071452081e-05
-3.78388301983512e-05
-7.50254079720954e-06
-1.7184064777354e-05
-2.65164267040011e-05
-4.7927567298017e-06
-2.48170710548645e-05
-3.73468231247224e-05
-4.73318079914816e-05
-4.48543552918925e-05
-5.76023647163302e-05
-2.55867770176625e-05
-3.01627033832829e-05
-2.09991443305828e-05
-3.10731318200581e-06
-6.99668892630831e-06
-5.79061942777455e-06
-1.27805842569621e-05
-2.92375028038304e-05
-3.52146910626785e-05
-2.91078518728688e-06
-1.89943070474224e-05
-9.33725876855185e-06
-9.83434756365259e-06
-4.20247417728466e-05
-1.6101070790056e-05
-2.95204414434489e-05
-5.8822801391623e-05
-3.45974777381453e-05
-3.17087967767098e-05
-1.59736638694793e-05
1.19194177493775e-05
-4.84350908461729e-05
2.03130765094371e-06
5.7522441472204e-06
-3.0250567757734e-05
-3.03852564843906e-05
3.43013374002347e-07
-2.09263283019495e-05
2.44755989378468e-05
-2.32743124884841e-05
-2.20891661123191e-05
5.38651402521956e-06
-6.80997122246098e-06
-1.03555008476279e-05
-2.65452021233859e-05
-2.25737996743241e-05
-2.62091624597415e-05
-3.41007570457996e-05
-1.75767261210766e-05
-1.39377016817144e-05
-3.03217288495593e-06
-1.51704275460923e-05
-3.88183003505217e-05
-3.00396618794817e-05
6.60859645131755e-06
-1.0550039500989e-05
-1.31699695949554e-05
-1.01969529621701e-05
-1.69621901255169e-05
-3.76227718022663e-05
-1.46510827740643e-05
-2.84899982164005e-05
-3.12080261126667e-06
-1.42448228426763e-05
-2.17187405588991e-05
-3.55768113965146e-05
-1.53626372981072e-05
-3.40615716861713e-05
-3.18414349849436e-05
-6.40130833887255e-05
-4.87097993632763e-05
-1.13363186476439e-05
-3.32598746286325e-05
-3.95950217117079e-05
-6.82795153171212e-06
-6.7711932334332e-06
-3.40517403715064e-05
-1.5937777075134e-06
3.01825616770247e-06
9.2158614339121e-06
-1.65954492478054e-05
-1.91756805112689e-05
-1.29083236999724e-05
4.72134798131077e-06
-2.47813276489672e-05
-1.56456565413445e-05
-1.26975114156806e-05
-3.81278986603434e-05
-3.31148315988798e-06
-4.52598237443973e-05
-4.62516445870991e-05
-4.78405827433191e-05
-2.98258043701232e-05
-1.91014997525137e-05
-5.0777751465005e-05
-3.32840337359434e-05
-2.19885850639736e-05
-1.33355830725075e-05
6.61149085670991e-06
-1.30539583046118e-05
-1.03820809706374e-05
-1.14816892502901e-05
-9.94109937273117e-06
9.12455641936217e-06
-2.54753708376128e-05
-4.25944805697334e-06
1.1598857917193e-05
-5.12312300724219e-05
-1.29358204690875e-05
-5.68833212536101e-06
-4.75922334584997e-05
-4.87478237651337e-05
-3.72235894295049e-05
-1.85759074669987e-05
-2.58071743011141e-05
-2.17879796440876e-05
-7.98883187185093e-07
-2.67799405549516e-07
-2.15597146227263e-05
-1.46889988774852e-05
-1.55508269277344e-06
7.77016431040646e-06
1.69435999751214e-06
-1.8610587711119e-05
-2.72342283292701e-05
-1.26655109994633e-05
1.4641906851856e-05
-1.27882157406087e-05
-3.14941847102598e-05
-1.57968546196192e-06
-3.18202960258597e-05
-5.05543715429747e-05
-5.53048683557184e-05
-5.23893004213529e-06
-1.34301043619644e-05
-4.60762121919042e-05
-3.37638208158925e-05
-3.57415532567706e-06
-3.16193970270383e-05
-3.1819846624822e-05
-5.61384561964659e-06
-5.31951716116983e-06
-1.04485883207697e-05
-3.04025291736102e-05
1.39225876720009e-05
-1.21801831360923e-05
-6.23409944768267e-05
-3.41443083719237e-05
2.65909792793334e-06
-5.26516616952474e-05
-4.44120453083091e-05
-3.57397673572427e-05
-1.52255750101074e-05
-3.95909607318735e-05
-5.14403351010374e-05
-1.42518838841073e-05
-1.29931179916214e-05
-3.67458438130688e-05
-5.66145173579898e-05
1.40661888709857e-05
-6.80323306531877e-06
-2.75012377038968e-05
-3.94185079313983e-05
-1.39477433615305e-07
1.26730229995324e-06
-3.72551380222359e-05
-2.35693422049602e-05
6.73164597448378e-06
8.0309140423174e-06
-3.211343862319e-05
-6.65681744434526e-06
6.54279591749291e-06
-1.31646465799186e-05
-4.71286392195117e-05
-2.459166101567e-05
-2.79312889974983e-05
-2.78796557905926e-05
-8.78106282239633e-05
-5.0765330455549e-05
2.57288600578703e-05
-3.30106521902219e-05
-4.68180963739223e-05
-9.39425229969167e-06
3.06532955485681e-05
-1.09562825603431e-05
-5.43493198699018e-05
-9.51425384583663e-06
7.56473347628147e-06
-2.18117608727957e-05
-3.84406353235775e-05
7.2545715921558e-06
3.57249088407374e-07
-2.0804876924941e-05
-3.27642597576034e-05
-1.38965167422935e-05
3.5739156009898e-06
-2.86510492782677e-05
-3.60406248561942e-05
-4.06926208448607e-07
8.07175193393481e-07
-1.41353432029539e-05
-3.72481969803915e-05
7.02499900387691e-06
9.1831410600934e-06
-5.63886554796828e-05
-1.16462556731954e-05
-3.08128763667197e-05
-3.43759753493743e-05
-3.68553835668381e-05
-1.92732523170452e-05
-1.7479336773751e-05
-3.08515159862809e-05
-3.71081697107531e-05
-1.63140593404631e-05
-2.01460165487984e-05
-2.18408844831385e-05
-5.66062894221351e-05
-4.51175893002744e-05
-1.03965441405444e-05
-4.37008829659631e-05
-2.88899873751923e-05
-1.57750585683982e-05
-1.97833168522882e-05
-2.71085893979911e-05
-4.11523376653084e-05
1.15652702792256e-05
-2.29641926781233e-05
-6.2894262542019e-05
-2.51866752503761e-05
7.03758436076414e-06
-3.1182719878579e-05
-4.92538885850666e-05
-3.62435364885786e-06
-8.77783927732858e-06
-9.25511882996955e-06
-4.45140547686702e-05
5.91915211656649e-06
1.37376440628339e-06
-3.41583688651925e-05
-6.98879819870627e-05
1.54658671009496e-06
-4.15960569758952e-06
-4.31848323238228e-05
-3.53812498973914e-05
7.77921796008152e-07
-1.61958617699412e-05
-2.44369745357748e-05
-3.60389673122623e-05
-9.93009406885164e-06
-3.41785057727867e-05
-2.72486699192093e-05
-1.54984033768768e-05
-2.32715773996007e-05
1.47906503712666e-06
-3.44741935945536e-05
-3.15955453736469e-05
-3.98957407845122e-06
-1.28770013254231e-05
-3.19471807297913e-05
-1.87963221215443e-05
1.03585070947246e-05
-2.02058450395275e-05
-1.74145847550052e-05
-8.86056199243126e-06
5.96423092227173e-06
-3.70108127188787e-05
-2.06316193467172e-05
-2.33564146315085e-05
-3.40679554431643e-06
-5.28111223787777e-05
-4.06789830280719e-05
-1.22476283745507e-05
-2.53326204446462e-05
-4.34115517864386e-05
-4.12856794314965e-05
-2.09020065658368e-05
-1.57201850856521e-06
-2.37927653147013e-05
-5.69452059273962e-05
-2.65267279396806e-05
-5.19159644415698e-07
-1.82889461482219e-05
-3.31134904491891e-05
2.50391224345787e-05
-7.40755802519624e-06
-1.9844582311112e-05
-3.89581590847499e-05
-6.88498923040652e-06
-5.08143381883078e-06
-1.12806558954877e-05
-2.45926445818422e-05
-2.48569509604678e-05
-8.25720851266919e-06
-2.35206739326632e-05
-6.69114284067729e-05
-4.01618196601486e-05
-2.84224200448412e-05
-3.22028662011232e-05
-4.44797599075694e-05
-2.3776570005306e-05
6.96691147587063e-07
-2.34564536173466e-05
-2.6837058328969e-05
-7.24147239353513e-06
-9.09353321127881e-06
-9.01356878421536e-06
3.31529827638334e-05
-1.06668333464516e-05
9.50024123117459e-07
4.80016252273787e-06
-2.45548853791397e-05
-4.60840653269079e-05
-1.96258672862368e-05
1.37079810455588e-05
-1.86690891025217e-05
-5.03790601353827e-05
-4.00858954081285e-05
-2.17840643350427e-05
-2.69437837623072e-05
-1.95628474166667e-05
-8.15478752558266e-06
-5.63645691099322e-05
-4.56751811854279e-06
7.77426601034267e-06
-3.94415129540197e-05
1.49765054370867e-05
-6.9929734494328e-06
-1.10569943202005e-05
-4.55398768845032e-06
-4.94828018660191e-05
1.68508652719972e-05
-2.44176239506333e-06
-3.68580939815767e-05
-3.44448185486324e-05
-2.26383193015879e-05
-1.98467541862047e-05
-5.59085215255683e-05
-6.37711371470517e-05
-3.07313881918525e-05
-4.90130752451101e-05
-2.16563569389338e-05
-1.71035306484032e-05
-1.06188399735029e-05
-2.2334052586045e-06
-1.48370376948653e-05
-4.89358766241099e-05
-5.22914536635619e-07
3.58479386308687e-06
7.83211081460846e-06
-1.49761402716593e-05
6.21219734903879e-06
-7.59475514377059e-06
-2.59204338136774e-05
-3.97886927784661e-05
6.40575713674809e-06
-3.81403029435044e-05
-1.06259720860487e-05
-4.44620783893711e-05
-3.10815883918952e-05
-3.10125728013382e-05
-4.636480739183e-05
-1.11482422414387e-06
-8.56564359300563e-06
-4.53922545070656e-05
-4.58452868161299e-05
-5.93562606938063e-06
2.32483187508452e-06
-3.7383607574502e-05
-2.86475891159692e-05
-2.9040435249155e-06
3.04657364140919e-05
-1.83371514340099e-05
-2.66011041365712e-05
-2.7329484738805e-05
-1.23891781035868e-05
-4.15720186512918e-05
-8.39257727578763e-07
-3.28926169831388e-06
-3.38787126369246e-05
-6.91083798022389e-05
-6.78917235571387e-05
-3.92715398828154e-05
-3.80685827321754e-05
-6.80425636806666e-05
-6.19787188133554e-05
-4.40628131026156e-06
-1.84150526437128e-05
-2.80616472642642e-05
-2.69305598540735e-05
-1.24132870464083e-06
5.99109864732644e-06
-2.11200081346742e-05
-1.61552317179472e-05
1.16196390072754e-05
-3.71609311573056e-05
1.30673271773231e-05
-3.03440956460537e-05
-1.68050621355715e-05
-3.97958638350434e-05
-6.2259562155861e-05
-2.39987399580102e-05
-3.42694945482569e-05
-5.48323592716292e-05
-1.28355043371806e-05
-1.29302049483591e-05
-1.73396608045036e-05
-2.12354650936573e-05
-6.77082680505598e-06
-1.4587252549466e-05
-7.92745761184885e-06
-2.30000328517476e-05
-1.73571397555562e-06
4.17920166943742e-05
-2.90969558223204e-06
-2.81951586597706e-05
7.91867267018447e-06
9.42815884525356e-08
5.29954091986785e-06
-7.93768671500888e-05
-1.48083333766383e-05
-3.20874111564709e-05
-4.50887123365564e-05
-5.21207865421798e-05
-5.12823588678323e-05
-1.75817105849507e-05
-1.15798230158322e-05
-4.58049426485873e-05
6.84399786783013e-06
7.68821759347972e-06
-1.9359223095261e-05
-1.276527524221e-05
-1.14186772894885e-05
-6.90109201989852e-06
-1.80378310599282e-05
-2.6058155380956e-05
-1.10631980614953e-05
7.79514295606021e-06
-1.0714364078818e-05
-5.34779802102086e-05
-3.32762800826149e-05
-2.00354731568725e-05
-4.78570152975527e-05
-5.46141580021303e-05
-2.16180596814393e-05
-4.3163519311838e-05
-5.23417375675523e-05
-1.88516508321877e-05
-3.07580378936054e-06
-1.47601445690623e-05
-1.19655036738017e-05
-3.80783505331039e-05
8.89037231006343e-06
-9.90982525882216e-07
-2.43643992131501e-05
-2.32361331236231e-05
-6.0131090159618e-06
-1.12067268739681e-05
-1.36987717722467e-05
-5.62817110464351e-05
-4.51330314214646e-06
-9.30843268177612e-06
-2.05105053513256e-05
-2.3271357788298e-05
-4.89763332471111e-05
-2.274523036235e-05
-4.1021105391853e-05
-4.83149677861427e-05
-4.42030406466655e-05
-1.38390219022996e-05
-4.87280688601915e-05
-3.19546283266676e-05
1.10823472145336e-05
-1.57643915798109e-05
-1.93797407817184e-05
-3.92737850452265e-05
1.38786696031823e-06
7.97103203260082e-06
-3.69229809591197e-05
-9.57120960709224e-07
-3.7539322772562e-06
-1.2493492689598e-05
-2.67846471204472e-05
-2.03684770207092e-06
-1.67184677269565e-05
-7.00562668424612e-05
-5.40433422445044e-05
-3.08887516016606e-05
-6.40323766882853e-06
-1.19157154916574e-05
-1.76724730982924e-05
-1.57424879209784e-05
-1.01977150943883e-05
-4.14036387199991e-05
-1.55210556251841e-05
4.17260236155166e-06
3.35897159594308e-06
5.66439024644771e-07
-1.39978219601817e-05
1.41218819810559e-05
-6.55694603032523e-06
2.14874619429276e-06
-5.82614414592617e-06
-1.98458337181108e-05
-2.02694684936444e-05
-4.59645929317883e-05
-3.5878332639313e-05
-2.80825007414403e-05
-3.81617956431949e-05
-5.0263974181865e-05
-2.35124049683001e-05
1.15188174675143e-05
-4.80026130498325e-05
-4.5240700096998e-05
3.00509713528686e-07
6.87303582257666e-06
-1.00273091261973e-05
-2.49215425732792e-05
-1.28236657933261e-05
2.21479456331823e-05
-2.02911268891648e-05
-4.4599588069268e-05
-8.47626198880481e-06
2.11418020343262e-05
-3.31248001723675e-05
-2.00777514036611e-05
-1.46384533580958e-05
-1.44212101842129e-05
-4.57186454017733e-05
-6.08146146133858e-05
-3.37756091395471e-05
-2.35286624658825e-06
-1.90391425327783e-05
-3.19708114823041e-05
-5.01623376298276e-05
-1.98658899187634e-05
-1.0996045025367e-05
-1.11773575479901e-05
-1.16197255763788e-05
-6.20522721398984e-06
-3.03126865574413e-05
-3.59009538727449e-05
-3.56610972033472e-05
-6.00837980395627e-06
-3.33274404869868e-05
-2.53816927796067e-05
-4.53949517692971e-05
-1.71962667120238e-05
-1.73093257922915e-05
-2.31663730003166e-05
-1.76254617020536e-05
-1.18923275455729e-05
-1.53401000407549e-05
-2.80758745083424e-05
-1.36804645081819e-05
-4.20060970353224e-05
5.34166426462818e-06
-5.76717191867359e-07
-6.11646049929562e-06
-2.63609198324336e-05
-1.00890309124098e-05
1.04958442983229e-05
-5.30779303889682e-05
-4.55720938738216e-05
-4.05004343986346e-05
-2.79062909789e-05
-2.67010944270935e-05
-3.03187326145185e-06
-1.06732755833526e-05
-4.36633584324139e-05
-3.02494286060243e-05
-6.53311313207699e-05
-4.00482397803311e-05
-4.40329052262341e-05
-9.11445026177616e-06
-2.16725646750544e-05
-1.87169252273569e-05
8.62492215029324e-06
-1.20114531392955e-05
-2.35476160663452e-05
-8.92685500082824e-07
-5.74367308519244e-06
3.05907194153973e-06
1.24643984804045e-06
-3.68035654495463e-05
-2.71438524904139e-05
-1.4707495556161e-05
-3.93029794891128e-05
-1.75504903605798e-05
-2.56731961699636e-05
-1.79844975677078e-05
-4.76202924487669e-05
-1.23426687590362e-05
-1.54799265849194e-05
-3.10474842115511e-05
-5.72917720453992e-05
-7.15986486360385e-06
-1.10212166660462e-05
-6.74091431117017e-06
-1.69023426133198e-05
-8.75224455881773e-06
8.56491714271465e-06
3.79916560477015e-06
1.04316017870422e-05
-1.93930486477914e-05
7.43567416626096e-06
2.51861779486718e-07
-6.1833664194785e-05
-4.38894931596907e-05
-3.61093884007623e-05
-7.14983500071882e-05
-4.2044221445542e-05
-2.16049165488466e-05
-3.59863943765387e-05
-4.24437557408157e-05
-2.01400832529108e-05
-3.66235117378964e-05
-2.24731765716698e-05
-1.41784775580497e-05
-1.5651959147806e-05
2.11650745704658e-06
-9.6658411954188e-08
-2.19274009550759e-05
9.97103630954919e-06
2.72414967319076e-05
-3.02343419125601e-05
-7.28339057312882e-05
-4.55752952376582e-05
-3.1808752400535e-05
-6.25450990071811e-05
-4.69695719317717e-05
-7.35486857286145e-05
-3.62808470812582e-05
-1.89241159270435e-05
-6.31494288338816e-05
-4.67108614524839e-05
-6.94786641990667e-05
-3.35605243030754e-05
6.49416499703831e-06
-4.11042551809177e-06
-2.88358634192363e-06
-1.42297736758518e-05
-8.38894803731196e-06
-2.51068969237815e-06
1.09000275046457e-06
-1.59645203740974e-05
-4.20222901481281e-05
1.31110091672008e-05
-2.1870383362236e-05
-2.50917398605785e-05
-4.83517790223117e-05
-4.41348460170202e-06
-3.02842432202438e-05
-7.42052541530137e-05
-5.42973866405397e-05
-3.13211219470061e-05
-1.26533360653992e-05
-5.65520467062281e-05
-1.19663074347672e-05
1.01517177762035e-05
3.67935700697511e-06
-2.09828848402881e-05
-1.50484377371995e-05
5.26578625382354e-05
3.23416590004555e-05
-2.03677478139082e-05
1.95405219568032e-06
1.33580564231864e-05
-8.05179450009942e-07
-5.017585962453e-05
-2.42171385744044e-05
-2.93971795366818e-05
-3.08922537574432e-05
-3.49548380246264e-05
-7.51593755360878e-05
-2.73899410495525e-05
-2.61741535972606e-05
-5.60886823944447e-05
-6.38518334401579e-05
-3.52677840850581e-05
1.40067013400354e-05
-2.88507794555866e-05
-1.16683203324091e-05
-4.88571858035099e-05
4.3535385067903e-06
-1.482064747071e-05
1.60133052770973e-05
-4.35160177520406e-06
-3.23567156661945e-06
-1.08847989570654e-05
-4.9103810022267e-06
-3.80357609058474e-05
-2.4361552439342e-05
-2.7050415816279e-05
-3.00248792910782e-05
-5.7315788653885e-05
-5.30107461756564e-05
-5.89161747155579e-05
-1.93589305235509e-05
-5.66300286773811e-05
-4.0630590238834e-05
-2.80040516938622e-05
8.68014726911844e-06
-8.16170785310665e-06
-2.46042907716532e-05
-4.40575463331381e-06
9.05905869268016e-06
-9.86799769839551e-06
-1.13309834032648e-05
1.96868671198904e-06
1.30046097363015e-05
-3.91819228368549e-05
-6.134427453345e-05
-3.05421099619605e-06
-1.41625950080377e-05
-4.06498437913051e-05
-7.44215890759981e-05
-3.60462055139631e-05
-1.37675600664093e-05
-4.38412384900344e-05
-5.93701734836537e-05
-5.52009608219489e-05
9.87568806131983e-06
5.59201731155538e-06
-3.38326706132771e-05
-8.97685220655857e-06
2.11626469299351e-05
8.19993997437986e-06
1.26052728003703e-05
1.00347631502482e-05
-5.48434266569419e-06
-2.06586226624444e-05
-3.59025899128024e-05
-1.94039587521248e-05
-3.15550240480886e-05
-2.22583599065109e-05
-4.59318363764765e-05
-9.57758091454709e-06
-1.86870168107834e-05
-1.83502882942141e-05
-1.46472755406636e-05
-2.91241247874836e-06
-1.87449097748407e-06
-4.23216967619582e-06
-3.12649335674269e-05
-3.01895774449015e-05
8.19514838734046e-06
1.27946910669977e-05
3.72834350915701e-07
2.1610440039885e-05
-9.31366626627825e-06
-1.13003210710214e-05
-1.45731254149157e-06
-1.66313102169404e-06
-4.9015344096466e-05
-1.47811601764737e-05
-1.71231455548621e-05
-3.4994147358875e-05
-4.14511774777264e-05
-1.53545102140437e-05
-2.41411937316201e-05
-3.62182640198749e-05
-2.27480872797423e-05
-1.18817024314108e-05
-7.49648444236668e-06
-1.31125400830525e-05
-2.09729238284966e-05
-2.33303783619059e-05
1.10548510483683e-05
-3.5129399114015e-06
-2.32775192214202e-05
-3.57127726157873e-05
1.23299653394066e-05
-2.80000637446098e-06
-1.36220363195557e-05
-1.84798038698195e-05
5.39578904427669e-06
-3.21451681395065e-05
-3.66623240183089e-05
-5.11055145671132e-05
-4.89038277377594e-05
-4.60227914567871e-05
-4.80762428096397e-05
-1.19533807130641e-05
-1.47577442391236e-05
-3.3890744749027e-05
-2.02037016749189e-05
-6.73117982204671e-06
-6.21750239877837e-06
-1.2087485206572e-05
5.95748678421681e-06
-2.83967727117671e-05
-2.15231065163955e-05
-2.76395519996361e-05
-5.53542681230177e-05
-2.53947784552132e-05
-3.40280180417482e-05
-2.09029051941734e-05
-6.26764545805112e-06
-1.80095175684913e-05
-4.10286241356161e-05
-5.16595609753451e-05
-4.63222417130075e-05
-7.09114123382576e-05
-3.64818354687523e-05
-6.37543210772086e-06
-1.9943437406261e-05
-3.51304880507119e-05
-4.34294729348116e-05
-2.40430011077057e-05
-2.46426034436614e-05
-2.73686197693042e-06
-2.66436997045442e-05
1.16573411247001e-05
-8.62737260917146e-06
-2.99390239638789e-06
-3.05365029089113e-05
-3.03717006805581e-05
-4.87561190025893e-05
-1.73072240293892e-05
-3.22097010323839e-05
-4.7401730064291e-06
-3.13913943599746e-05
-4.52288958248046e-05
-1.61132498139886e-05
-2.8991549208017e-05
-6.13389479096829e-06
-4.1038710327971e-05
-4.80347205761823e-06
7.10740440474765e-07
-5.63274961353903e-06
1.08935908159939e-06
-7.52068290765351e-06
-4.01158202469265e-05
-2.94842525426147e-05
-2.95959324189029e-05
-2.87458771515402e-05
-2.61061923313332e-05
-3.04783973730062e-05
-2.299096012222e-05
-1.83687919320736e-06
-6.23315487082531e-05
-3.97223708018996e-05
-1.7051733094221e-05
-1.58718526804676e-05
-1.16088495863972e-05
-9.87128808474453e-06
-2.31281282273598e-05
-1.1763918443917e-05
-2.3539488252032e-05
-2.34317587829677e-05
-1.94277389949866e-05
-1.03696626739053e-05
-1.58298339370874e-05
-1.90798201539554e-05
-3.01484733848398e-05
-2.89317559787224e-05
-2.1901976089329e-05
-3.91213764479991e-05
-1.62522595422465e-05
-2.74930608206831e-05
-4.08173003239088e-05
-3.79848139505247e-05
-4.53645957581315e-05
-3.84839059710779e-05
-1.57865460095532e-05
-2.47068333744053e-05
-3.47375315841233e-05
-2.39548330514361e-05
-7.76458409363239e-06
1.93383844237862e-05
-6.13843939761078e-06
-2.90627282715892e-05
-2.27658321757403e-05
-1.70241014499574e-05
3.73035015361563e-06
-2.55691365731059e-05
-4.98654251076551e-05
-1.72936093538648e-05
-2.16038813712143e-05
-3.96839845686433e-05
-2.31982657452836e-05
-2.40052664543189e-05
-5.30186023192104e-05
-4.43020290452703e-05
-8.81434528872224e-06
-3.64003849759805e-05
-5.53862801312379e-05
-5.43314927780459e-05
-7.48056693844505e-06
8.9637087886395e-06
3.05035668234789e-06
-5.01608883655201e-05
2.70939990651081e-05
-1.52095007880385e-05
-1.0353459749975e-05
-1.26948071316092e-05
9.27981858558799e-06
-1.63595845482762e-05
-3.48052483223281e-05
-2.9549180946926e-05
-1.55673829688935e-05
-3.66925104958145e-06
-4.3198003332911e-05
-5.6534179422129e-05
-1.9014924288013e-05
-2.00829499831257e-05
-8.7882641195558e-06
-2.08338544550815e-05
7.36730033448381e-07
-3.16161569626072e-05
-3.26824375602106e-05
-1.50272558707243e-05
-2.06885187662872e-05
-1.85176114091701e-05
9.11280895460678e-07
-5.50035567735574e-06
-3.18663165579838e-05
-8.0235633700231e-06
-1.15168190999359e-05
-2.3571973887818e-05
-4.79148782042801e-05
-5.06978428132534e-05
-3.72637559001363e-05
-3.69462402966303e-05
-1.92042636599286e-05
-2.69223483004416e-05
-1.2713359079014e-05
-1.6310729469659e-05
-4.20087930363815e-06
-1.42494925693745e-05
-1.44339545496214e-05
-1.82866091953274e-05
-8.53640518284453e-06
-5.29898585461214e-05
-3.69642628314466e-06
-1.42756100533163e-05
-3.63568016506141e-06
-4.60654125764424e-05
1.89597290187426e-06
-3.11958429965912e-05
-9.95408242557164e-06
-4.73565169468167e-05
-3.35094633008376e-05
-4.42273871998873e-06
-6.81335058855013e-05
-6.61215286296773e-05
-8.26436085767723e-06
-8.26549730922007e-06
-1.59809984991254e-05
-5.27830988187719e-05
-2.53692101415931e-05
6.00289012462299e-06
-3.75870628475785e-06
-2.34201717719901e-05
-1.31427381560605e-05
2.09373774029407e-05
-1.88754905743882e-05
-2.69255624262205e-05
-3.06393479272104e-05
-4.28011346660667e-05
-2.14576942140101e-05
-2.63423142775747e-05
-1.98172080221556e-05
1.22373330475329e-06
-2.09629110437711e-05
-2.32591498033418e-05
-3.83988846637599e-05
-3.38852340267977e-05
-7.53219270624437e-06
-4.11760338340081e-05
-3.94984378325502e-05
-4.34614064933204e-05
3.03541575694379e-06
-5.27309676621707e-06
-2.6919026771946e-05
-1.71530540075556e-05
-3.55669488037049e-05
-1.19081709980249e-05
2.45560511938182e-06
-2.05483895678176e-05
-4.73178754968796e-05
3.61306159459692e-06
-1.2826614992813e-05
1.3616085105659e-05
-2.40996367605864e-05
-2.95727949675941e-05
-1.43026991822853e-05
-1.18843070201406e-05
1.71249935752289e-05
-1.71882128831669e-06
-3.24310274336227e-05
-3.3554513993183e-05
-3.37756577509741e-05
-2.15597332680095e-05
3.53094326004638e-06
-1.24178129292337e-05
-3.20872376323103e-05
-1.18489725082324e-05
-2.25513165698914e-05
-8.10779029439656e-06
-2.81271529648762e-05
-1.12555772894244e-05
-6.2524211190654e-05
-5.11179626535328e-05
-4.51963105203213e-05
-1.00511718403453e-05
-1.96958782475144e-05
-2.71212795921471e-05
-1.78277662869457e-05
-3.22500610328944e-05
-4.89483757132936e-05
-3.46564207122302e-05
-2.41636056600797e-05
-1.15095398295305e-05
-2.54073413735279e-05
-3.36902929973643e-05
-3.47747397626659e-05
-1.01095665334645e-05
-1.96487836395878e-05
-2.87952222508189e-05
-2.58067416116687e-05
-2.98127240217392e-05
-2.09384802865908e-05
-1.35008087033776e-05
-3.31928175117888e-05
-5.34603485372124e-05
-2.42955751948574e-05
-2.89196603006936e-06
-1.80798699027076e-05
-2.92941627641834e-05
-1.26395332848697e-05
1.13774196759167e-05
-6.75669774720739e-06
-1.69057428159846e-05
-3.45101759286497e-05
-7.91890587769114e-06
-1.21668156922306e-05
-6.26430087183309e-05
-4.29644641115394e-05
-2.55245367698789e-05
-2.08812213335995e-05
-9.49523043371115e-06
-2.92727228155712e-05
-8.68139303747306e-06
-1.88088920240047e-05
-3.71330182292251e-05
-4.39856036491904e-05
-1.42230323759764e-05
-5.94059522044615e-06
-3.15928181356377e-05
-5.30616716075168e-06
-7.65902587773736e-06
-1.94374116154388e-05
1.66139590658816e-05
-1.37672830690296e-05
-4.02236388542483e-05
-8.77647569555546e-06
-2.03288246132854e-05
-2.67451539392538e-05
-9.62173725812462e-06
-2.96906577906942e-05
-2.29804047411051e-05
-3.61560210343314e-05
-2.26731502088826e-05
3.48485969720413e-06
-1.36764775327716e-05
-1.02649071345859e-05
-9.59570732526461e-06
-1.2878444111832e-05
1.06058017012373e-06
1.0358217081472e-05
2.85504368954197e-06
-1.25511872367721e-05
1.32050570567016e-05
-3.67574918834413e-05
-1.68233131424244e-05
-4.46012572697363e-05
3.57749293001038e-06
-1.87817996108209e-05
-1.00342077735439e-05
3.72897234756628e-06
-1.70785174688256e-05
-4.21346269284255e-05
-4.36354005344703e-05
-4.18690409499695e-05
-2.12420231214036e-05
-1.809142843749e-05
-3.43423385783277e-05
-1.19169548169749e-05
-3.28286804667105e-05
1.07049020061237e-05
-3.91921908912927e-06
-2.09699842604723e-05
-4.62269016474488e-06
-4.43169063332744e-05
-1.78333071555065e-05
-1.37972738002064e-05
-4.9149944368475e-06
-2.81943700356827e-05
-5.92038352923843e-06
-4.57697913798281e-05
-3.51040534315376e-05
-2.44686239709171e-05
6.99743409104217e-06
-3.62901162869794e-05
-2.77640150261679e-05
-5.80923104878275e-06
-1.00156547122925e-05
-2.9601900123041e-05
-3.36705689834179e-05
-2.5265621902939e-05
-3.33279646655157e-05
-9.82791633485731e-06
-2.1978192172734e-05
6.63115737517681e-06
7.76101364745028e-06
-1.28585122551025e-05
1.1497181390721e-05
-2.21894060427376e-05
-1.39872230872941e-05
-2.79159312440953e-05
-2.89032942359112e-05
-4.01880540724217e-05
-8.88887870552836e-06
-7.84286434284627e-05
-3.87476477670756e-05
-2.183280638849e-05
-3.9735551442055e-06
-2.95143282038852e-05
-5.64736073006808e-05
-2.73179406908816e-08
-2.27348154853081e-05
-3.66533463689959e-05
-3.56181231677946e-05
1.38245865020737e-05
3.84852228704363e-06
-1.4836361553339e-05
-1.24091328866207e-05
3.82024926868751e-05
-4.00436628612296e-05
-6.26055789600782e-06
-1.19647090258593e-05
-2.87319228560826e-05
-5.38114912795871e-05
-4.9749379051505e-05
-3.53382144627075e-05
-1.4523433241193e-05
-1.12380723701913e-05
-3.56036348000568e-05
-1.81205649242095e-05
-5.89013482039887e-05
-1.60724301237412e-05
-2.26844139746205e-05
-8.97731964821903e-06
-1.96735163454927e-05
-8.55459634070361e-06
1.01720058910227e-05
-1.33739375693196e-05
-3.78757979951513e-06
-1.82523974825958e-05
-3.97202997953051e-05
-1.63022581346584e-05
2.46597996013516e-05
-1.70866284727098e-05
-3.77623426487074e-05
-2.31649155969965e-05
-3.5172817593241e-05
-5.62980898224992e-05
-5.63186478908611e-05
-3.09694733110119e-05
-1.58779831008787e-05
-5.47263521322271e-05
-2.80478834186463e-05
-1.84257912908355e-05
-1.73369881405186e-05
-2.00551501047252e-05
-2.56577627429387e-05
-8.47750989307807e-06
-9.15978625405455e-06
-4.93650124539164e-05
-3.05196103348221e-05
3.31405181601885e-05
-2.02550962262425e-05
-4.54560790572416e-05
-2.09900145431581e-05
5.59467242555192e-06
-3.1327518839913e-05
-5.67168570238815e-05
-4.66111127597931e-05
-2.17966614782842e-05
-3.76761149213144e-05
-4.85151438037936e-05
-6.67549466130661e-06
-2.39150694534766e-05
-3.46792792191294e-05
-6.32692629448541e-05
-4.3690126574216e-05
-1.05637058986379e-06
-4.1888105026095e-05
-2.24433137961555e-05
-9.69661593043014e-06
-6.94533083663957e-07
-1.75629713744049e-05
2.34166094649435e-06
-2.43128041927035e-05
-3.69284867255953e-05
-2.92930426390247e-05
-3.75396071381161e-05
-2.41630277434494e-05
-2.14744290789336e-05
-2.4532938679817e-05
-2.55340180274301e-05
-7.81668723294434e-06
-2.59155112401138e-05
-2.44257503854107e-05
1.52344080253284e-05
-1.57566696377183e-05
-2.29700209878632e-05
6.50147336027758e-06
2.4860713031192e-07
-2.2353795771641e-05
-4.33820045001042e-05
-2.54210571477782e-05
1.17689457091882e-05
5.7138839806622e-06
-3.68455203194855e-05
-1.09135130503171e-05
-2.04401439285864e-05
-2.70114411179968e-05
-3.96387432414851e-05
-3.42704782028848e-06
-1.7106173122224e-05
8.86230772607368e-07
-8.10421421692655e-06
-2.0808202728497e-05
-6.36833464666402e-06
-2.16409486454473e-05
-3.16206938471149e-07
-5.34347038549301e-06
3.26391635888373e-06
-4.46690532151413e-06
-3.34312459156339e-05
-1.7082345422717e-05
-3.14361012240881e-05
-1.61033873126998e-05
-3.27864847060643e-05
-2.86392362264681e-05
-1.21619076304798e-05
-2.62934744932865e-05
-5.28686115933777e-05
-4.12303560467067e-05
