# Supplementary material for: Research on computational propagation and identification of mine microseismic signals based on deep learning
Source: PLoS One. 2025 Oct 22;20(10):e0334641. doi: 10.1371/journal.pone.0334641 (PMC12543183; doi:10.1371/journal.pone.0334641)
Supplement: S10 Data — (ZIP) [file pone.0334641.s010.zip › 000101100001418.xlsx_0.txt_24.txt.txt]

-1.69831604182573e-05
-3.10557318248477e-05
-9.2941863414764e-06
-3.69562971968742e-06
5.26913727442224e-05
2.54342093085373e-05
-1.90663081124127e-05
1.34634616346013e-05
1.37693249316399e-05
1.64901897589424e-05
9.32462493390683e-06
9.29014725980128e-06
2.1551055718556e-05
4.00335471574338e-07
-5.80494942162437e-05
-5.99268364167329e-05
-3.37546190541523e-05
-2.21482381744977e-05
-4.33335201354824e-05
-6.52086414622437e-05
1.13557990610734e-05
-8.08357223181471e-06
-5.09878798697268e-05
-1.40941982183522e-05
1.96851980991713e-05
-1.76409661182047e-05
-3.28260194502223e-05
1.40037860363766e-05
4.24594567234107e-05
1.68591207246103e-05
-1.50625875641335e-05
3.23193795428591e-06
2.73713520633076e-06
-4.12400263453702e-05
-6.12976668068944e-05
-4.41836172899132e-05
-7.9649566410028e-06
-2.82188679295631e-05
-5.92826706515956e-05
-3.53870626073073e-05
-2.76384593582161e-05
-3.20435487192347e-05
-3.84515943070049e-05
-2.13376812951722e-05
-5.93837779861495e-06
-3.80897533900488e-05
-3.25410828722492e-05
-1.18073298900575e-05
2.31613872751842e-05
2.38500170843947e-05
-1.50629963228735e-05
-2.76317219253101e-05
9.54031851881877e-06
1.20876399005379e-05
-5.78948292257319e-06
-2.76473839058054e-05
-3.43409852890519e-05
-1.12505204737946e-05
-6.04145854844244e-05
-2.83834167197125e-05
-1.7830317150269e-05
-3.51413410534146e-05
-2.64478221891371e-05
-4.87451245089674e-05
-1.13492894123273e-05
-7.89060273361707e-06
-4.23926458742477e-07
8.82147353728731e-06
-7.7695036241873e-06
4.0026417105617e-06
2.04277693472159e-05
1.47465777918079e-05
-2.04515836333522e-05
-2.78725848302288e-05
2.36892525300245e-05
-9.14079661915618e-06
-5.63395813369618e-05
-1.88016624356448e-05
2.02721204281712e-05
-4.42170738039858e-05
-4.74903586612143e-05
-8.02807539073761e-05
-1.98075130556427e-05
-8.18901928188755e-06
-4.03689149332044e-05
-1.97682265404014e-05
-3.02180197219934e-05
1.24459421850863e-05
-1.09794516571318e-05
-1.81713785619084e-06
1.64119149272954e-05
4.06801218419643e-06
-5.22886855487748e-06
-1.59787205872062e-06
2.60516089191239e-05
-3.9278909182055e-06
-1.50391003695842e-05
-2.47033447923582e-05
-1.73747070543146e-05
5.3311280955858e-06
-6.3849215559385e-05
-4.12948278805596e-05
-1.51340459334151e-05
-5.68153874874846e-06
-3.71133496277428e-05
-1.46675189108362e-05
9.4638200203031e-06
-2.68009386237757e-06
-1.19741751746771e-05
3.39878188935661e-05
1.27938000560219e-05
8.74391661375668e-07
-8.28200749972362e-06
2.79006399649058e-05
8.69143559310843e-06
-1.98292047466271e-05
-2.10848520989597e-05
2.52696357039247e-05
-1.24343147905758e-05
-4.81871481758867e-05
-3.58244082331242e-05
-2.24431869602401e-05
-4.46717821408047e-05
-6.40560773321527e-05
-3.91262651303093e-05
-4.7664730456311e-06
-5.61429416723523e-05
-6.98866202430903e-05
3.67803658585167e-06
3.03870290478197e-05
-9.99844785471599e-06
-2.5552247377879e-05
-4.78075869787989e-07
2.25107614623981e-05
-2.87407925465599e-06
-1.05157367704905e-05
1.73989901911651e-05
7.80981868703295e-06
-5.94590082864696e-05
-5.08451266695078e-05
-8.97796924270235e-07
-1.84522320264339e-05
-3.75112084837801e-05
-5.57903170376795e-05
-3.5486936084139e-05
-2.19458823227003e-05
-2.58346007038137e-05
-4.38697117366477e-05
-1.15340549901396e-06
-1.17763414551919e-05
-2.67413606092733e-05
-3.54537736999856e-05
9.69911501545106e-06
9.25475432427145e-06
1.84018658529134e-05
-8.65025034362565e-06
-5.92880680640955e-06
-2.26349104025174e-05
-3.11784350340024e-05
-3.34542373511886e-05
-1.42648700745957e-05
-4.58176992985714e-05
-1.91304583412998e-05
-1.7204570972861e-05
-3.9786527159481e-05
-5.17337101617642e-05
-1.55855001296132e-05
4.81804289000325e-06
-3.15145684121196e-05
-3.2482552001061e-05
-1.65068306741557e-05
-1.15539057764506e-06
3.92328593654968e-06
-1.24969228106902e-05
1.49065763077647e-05
4.161516585043e-05
5.90408930891404e-06
-3.09763377555482e-05
-2.10043272111592e-05
-6.34681352500638e-06
1.7525312528744e-05
-6.1414594887448e-05
-4.52248688051857e-05
4.36856073567336e-06
-1.92012447013582e-05
-5.47054934706688e-05
-2.56723400711094e-05
-1.90830216171086e-05
3.34029859769793e-06
-4.00481640743669e-05
-8.63195019760863e-06
7.87121389170713e-06
5.45207893839735e-06
-9.5904197268657e-06
1.60095294684186e-05
1.16542334540735e-06
1.27418694685369e-05
2.58080522264944e-05
8.95726316272103e-06
-1.54372543266672e-05
-4.22647916228673e-05
-4.66039446410482e-06
3.92243379666615e-06
-1.26884309684102e-05
-4.81886257132181e-05
-2.11088528031094e-05
-1.43106451658815e-05
-5.39768726821506e-05
-3.89729293210915e-05
-2.77175486668806e-05
-7.46440196019915e-06
-7.4712373934692e-06
-3.8529440577533e-06
-2.09968748150059e-05
1.35385870524222e-05
4.88498561079609e-06
-5.40383496385705e-06
3.08492865091141e-05
1.08118536752423e-05
-2.27881946709523e-05
-1.32047252660233e-05
-1.28131741227036e-05
1.00296106409365e-05
-3.82136849465146e-05
-7.94410294969972e-05
-3.35536904891362e-05
1.21688149728607e-05
-6.11885886363435e-05
-4.26223151321753e-05
-3.00507738972085e-05
1.10279254780389e-05
-2.82753330699883e-05
-3.39928567916917e-05
7.7594438720441e-06
6.02893928270759e-06
-3.11810096432289e-05
-6.05911162264056e-06
3.73823301501553e-05
1.148405554294e-05
-3.24365821439474e-05
-2.56343344801298e-06
2.55188141532973e-06
-2.51213431798072e-05
-5.05124575261122e-05
-3.83540469823199e-05
-8.19268199339243e-06
-3.80652613289892e-05
-4.66180287780097e-05
-1.96531261710802e-05
-1.87854426066478e-05
-4.70559771604369e-05
-2.60567220728695e-05
-3.94857161571252e-06
9.10328245390116e-06
-5.8111791624567e-06
-1.80576439204533e-05
1.2389215406356e-05
2.65241730371387e-05
4.68415587148212e-06
-1.46313095805539e-05
5.00548487013741e-05
3.04401221060437e-05
-3.84058946930431e-05
-1.56581786828616e-05
-1.11628890569812e-05
-1.89669542533995e-05
-5.2888147068301e-05
-5.34492090769843e-05
-5.0534699051134e-05
-3.53470377448262e-05
-4.14811184558626e-05
-3.33695515846587e-05
-1.91869721253405e-05
-2.94056694345164e-05
-2.13978270882017e-05
2.00147706049802e-05
4.01218345817431e-05
1.13865758080346e-05
7.13840718168655e-06
-4.58264983424589e-06
2.4054090812762e-05
2.70476403592147e-05
2.8833348254029e-07
3.13503632052643e-06
-2.04346528530713e-05
-2.083307375714e-05
-2.37122289762935e-05
-4.36672070419751e-05
-3.21719433695142e-05
-5.50466164032612e-05
-6.01000933423881e-05
-4.696546401161e-05
-4.35930814179514e-05
-6.26256811659671e-05
-2.90386573096175e-05
-4.87608040679599e-05
-3.42623096226971e-05
-1.66710636112193e-05
-4.31711972020218e-06
1.23655807385064e-05
-6.09202833230434e-06
-2.67901870661172e-05
1.33675105392927e-06
1.87032115603494e-05
3.43153191486478e-05
-1.32167199169031e-05
-1.46101158497244e-05
-7.77054609686082e-06
-5.09499209309717e-05
-5.58819652853658e-05
-4.55359128180973e-05
-3.61361596843838e-05
-3.08851552978042e-05
-5.02133698759208e-05
-4.97759905317995e-05
-1.14083163414276e-05
-3.31820615628024e-05
-1.53303469055317e-05
-2.0958547859677e-05
-7.77207798047666e-06
-1.26884242170889e-06
1.2555697679636e-05
5.93969674779072e-06
1.63240685008588e-05
7.73894875581972e-08
-1.41437719258996e-05
2.55081222142731e-05
-3.26670405114492e-05
-2.10713506639225e-05
-6.87115072105376e-07
-1.98247545055343e-05
-3.94878495686198e-05
-2.7471918329522e-05
-2.49723090649192e-05
-3.31717116292385e-05
-2.64723744309643e-05
-3.51793435954849e-06
-7.03508233644296e-06
-2.66997590426126e-05
-2.03954533792277e-05
-8.15063404243123e-06
1.68022450590617e-05
2.81509937670598e-05
-1.90022476543882e-06
4.10224236343626e-06
3.45580412164369e-06
-2.58016892117677e-05
-7.95984627342331e-06
-1.34806633285659e-05
-2.59502975222291e-06
-5.4295989696506e-06
-3.96146320823425e-05
-3.84554854314627e-05
-1.11749462017902e-05
-1.86298962203133e-05
-1.56315701057574e-05
-6.33550183747697e-05
-4.44355475560731e-05
-3.52462659594339e-07
-1.72024944887439e-05
-3.46504719904198e-05
-2.77843160106252e-06
1.9131852219928e-05
-2.1676644263542e-06
-2.603238598805e-05
-1.86466413778971e-06
1.61734400042551e-05
-1.57819263421034e-05
-3.39254126951295e-05
-2.34763703271464e-05
-2.80859854321654e-05
-1.81347481586981e-05
-3.43775734195982e-05
-6.43589147164361e-05
-1.54222043026861e-05
-2.82096217282633e-05
-2.84436778482922e-05
-1.53019565199881e-05
-3.47711053096768e-05
-3.30118513561604e-05
-3.11358472962082e-05
-1.29918076544872e-05
-2.63643113225709e-05
6.41122723061891e-06
-1.52065677227757e-05
-3.72025627182887e-06
-2.57792925305262e-05
-3.26064012081059e-05
8.48081860204371e-06
-2.20023310844732e-05
-4.25866675744453e-05
-2.89999081867916e-05
-1.42242872481591e-05
-7.02878739406619e-05
-4.42652222532283e-05
-9.01884516421545e-06
-5.79808690227577e-06
-3.30663338874317e-05
-3.75381308263997e-05
-1.36921144540059e-06
-2.97400047043851e-05
-2.29011499499659e-05
-1.03942761002e-05
-2.67064630356588e-05
1.396288472189e-05
-3.29122601997764e-06
1.02206902691906e-05
-2.25355966883265e-05
1.04242123914987e-05
-4.86996086370763e-06
-2.79779565015896e-05
4.53257503068336e-06
1.30123774275105e-05
-2.16802293588229e-07
-2.51415214258446e-05
-3.83225347275649e-05
2.36821923596135e-05
-2.76321903477339e-05
-2.49125555151902e-05
-3.24922647459643e-05
-1.81915389841735e-06
2.68046553293526e-06
-9.46487318115621e-06
-2.41292369981119e-05
-5.93073226150891e-06
-1.33328011446705e-06
-2.90781887978325e-05
-9.20337167227086e-06
-1.15762297298504e-05
2.37257914018226e-06
-1.99028397382158e-05
-2.5237536911868e-05
1.7048767664985e-06
2.39262285071861e-06
-3.95459144313841e-05
-3.54832109911026e-05
-2.99792697818812e-05
2.64269749675039e-06
-3.44870499011885e-05
-2.15357690069364e-05
-1.78831791479322e-05
-1.20119427922077e-05
-5.02061168571487e-06
6.17972760013259e-06
-1.05654550914003e-05
-9.76619858052527e-06
-1.22036452320922e-05
1.92086477754937e-06
-1.97340849729852e-05
-3.5994315246803e-05
-1.43317211016482e-05
-2.58110879268034e-05
-2.12129955112616e-05
-2.8323642740001e-05
-3.09663884963263e-05
-2.88268144320682e-05
-4.29753099865293e-05
-2.50797892590119e-05
-3.49828631362915e-05
-2.39588904176828e-05
-1.55736857286859e-05
-1.50375314791723e-06
-2.81058032566871e-05
-9.45053834565925e-07
-1.15663841174659e-05
5.1460861414111e-06
-5.50804148506829e-06
-9.0939602810564e-06
-3.04453440988512e-05
-4.85388916157296e-06
-7.64831979241187e-06
-5.62983289283694e-06
-1.05695172848832e-05
-8.432652338811e-06
-1.37858395590721e-05
-3.07347980874164e-05
-2.84795488769965e-05
-2.69689326117676e-05
-2.9750635366278e-05
-4.40033613057187e-05
-5.47780530887412e-05
-1.40642449860741e-05
-1.41263730402911e-05
-3.34624654267735e-05
-5.49735994682875e-06
-1.93205437225672e-05
-4.37082893859142e-07
-1.75400968096653e-05
5.81778160542363e-06
-7.62476789055383e-06
-4.79348139988773e-06
-2.6763488123192e-05
-9.09823733348415e-06
-1.92329044489667e-06
-1.15197460716435e-05
-1.95134021688885e-05
8.58626436626204e-06
-8.72458295624591e-06
-2.01593436895306e-05
-1.61743463672523e-05
-1.38749500112146e-05
-1.71197827425564e-05
-1.53384400332346e-05
-4.30731650668676e-05
-1.99284432264954e-05
-7.22612919541038e-06
-3.10664123304108e-05
-1.88841419592998e-05
-1.79440941390668e-05
-1.87456446081616e-05
-1.17529363036541e-05
-7.30169839039388e-06
6.74872313402966e-06
-1.9800378499304e-05
8.30808055720633e-06
1.33209360702497e-05
-1.10002885003034e-05
-9.74691874581328e-06
-3.583669215434e-05
-3.80506781133109e-05
-3.15570088260367e-05
-1.85602656379046e-05
-4.28343135340167e-05
-2.25559712757626e-05
1.71697124310709e-05
-2.34495979139655e-05
-4.08732058918319e-05
-1.54339987431608e-05
2.27532268763897e-06
-2.89216897227033e-05
-2.65452735264304e-05
-2.12028216182121e-05
-6.087955039005e-06
1.04537902135911e-05
-2.57599964592711e-05
-1.54631737705489e-05
-2.63612662569685e-05
-3.10424486762046e-05
-3.39072297467634e-05
-3.21466449816593e-05
-9.68210461406729e-06
-4.11534305733564e-05
-4.44963246099596e-05
-2.73238024633157e-05
-4.3928375311129e-05
-5.21218202222451e-05
-2.72913159409035e-05
-2.90834550784166e-05
-9.8293024162726e-06
1.89873322438768e-06
-2.80679419362329e-05
-1.3791057684968e-05
-1.57904122679034e-06
-2.49342610059179e-05
-8.15922169630657e-06
-1.16209404276725e-05
1.58193022745339e-06
4.6950713304703e-06
-1.03410618249333e-05
1.77034335611927e-06
-2.37838745173445e-05
-1.88306276412032e-05
-1.12304135056046e-05
-1.54824161594596e-05
-2.43730622746946e-05
-2.883166960538e-05
-1.64889446074741e-05
-2.34495923879121e-05
-3.47931456813555e-05
-1.97276068433423e-05
-2.28744878449313e-05
-5.23026170668125e-05
-1.25737966821298e-05
-1.68072858271575e-05
4.21950225694252e-07
-3.56974092498033e-05
-5.29174696852819e-06
-4.42650158443147e-07
1.06302659758855e-05
1.89197522123576e-06
-1.79128242556286e-05
-7.22506824547039e-06
6.38403501125139e-06
-1.32587875120902e-05
-3.57453315274045e-06
-5.60018050712753e-06
1.40852170085335e-05
-2.84883842030651e-05
-3.80532731382433e-05
-3.82901336263808e-06
-2.65756102822493e-05
-1.69641050224266e-05
-4.02425053122743e-05
-1.49484787564936e-05
-1.60356284734684e-05
-2.40590222045004e-05
-6.32725913508127e-06
-1.93205031749388e-05
-6.32616456384987e-06
-2.05890354134741e-06
-2.37813348218394e-05
-1.97404285141399e-05
8.59813256018406e-06
-2.54371970352365e-05
-7.38880648763824e-06
9.41754468236641e-06
-1.19616423211001e-05
-2.89953561770455e-05
-6.89942370050163e-05
-2.85144924150153e-05
-2.22907062434671e-05
-3.97543016380801e-05
-3.13591873338326e-05
-1.71361548349299e-05
-2.76706816174867e-05
-2.39441594836666e-05
-2.45634735523608e-05
-2.16486076755906e-05
-2.58605829514555e-05
9.90440015445966e-06
9.38501116363631e-06
-1.76845110683952e-05
4.37359157738718e-06
9.57561004962849e-07
-5.10224331590982e-06
-3.95446931458914e-06
-3.68386337208646e-05
-1.31656226295993e-05
-3.26414822230119e-05
-1.66896667664706e-05
-2.36504626093973e-05
-1.6530194155903e-05
-4.51745954999355e-05
-3.15853172013702e-05
-3.49732976766854e-05
-3.34672952518489e-05
-3.10249887824744e-05
3.14418887673396e-06
-5.41099267703648e-06
-2.98330612389986e-05
1.09254093589056e-08
-1.03214357168406e-06
-3.14779304087344e-06
-6.00712823246348e-07
6.68088770592262e-06
2.07246639729714e-05
-1.87709374462003e-05
-1.08473836131424e-05
1.43630783575152e-05
-8.81311257615178e-07
-4.21092929221012e-05
-3.4711395928641e-05
-6.46872209321313e-06
-4.55355794953128e-05
-7.10432437549811e-05
7.41805289718882e-07
-1.55006563718256e-05
-2.95780602549252e-05
-3.50869017289576e-05
-1.43769275227957e-05
-1.77251259828339e-05
-5.73628739591894e-06
-1.20396143895631e-05
-1.30355680652745e-05
3.84777816107824e-06
3.75400884900945e-06
-1.69267491038277e-05
-1.30796768703601e-06
1.29696785299725e-05
2.62076135236377e-05
-1.8624002857959e-06
2.20756246287129e-06
-1.14031747920973e-05
-5.66521104489361e-06
-3.38573316748844e-05
-4.18130917396374e-05
-2.18648364483711e-05
-4.85110489929546e-05
-4.40121831886654e-05
-1.99530762218128e-05
-1.03470105672436e-05
-4.21795342736842e-05
-5.70994514637477e-05
-3.93686465534492e-06
-2.93895342761579e-05
-9.61872084746329e-06
-4.204501950559e-05
-4.42842353978605e-06
1.64793624310238e-06
-3.58634171320921e-05
-2.05340175693494e-05
-1.19017794509209e-05
-1.35371351903385e-05
-2.01211914263071e-05
-1.75430766093282e-05
1.42987262967686e-06
-1.97239874275078e-05
-7.1030724314009e-05
-4.83982296300181e-05
2.14586367449808e-05
-1.84829383242957e-05
-5.66366293725414e-05
1.1041787110802e-05
1.23047713318732e-05
-4.44019953500256e-06
-4.14002719812045e-05
-1.1419799442213e-06
3.02420020944753e-05
-1.44636708177858e-05
-4.94205236763941e-05
7.98521267104247e-06
1.94168403029476e-05
-2.09370334981582e-05
-2.97634025167179e-05
4.1400110658159e-05
8.27936138570451e-06
-4.57633713678368e-05
-2.93568091421675e-05
1.09852891164389e-06
-3.80334409018017e-06
-5.41786375153721e-05
-5.74133647332142e-05
-2.34941718487133e-05
7.17845577943257e-06
-3.45545782731434e-05
-3.11957823000636e-05
2.06887013770926e-06
-1.26871324793512e-05
-2.04207574408761e-05
-1.29668168183524e-05
3.24817940080249e-05
-1.87626808268914e-05
-1.03057770967963e-05
9.25016655414985e-06
1.76250280331112e-05
-4.5107777233948e-05
-3.21557396087028e-05
1.01101855153934e-05
-7.03623891752225e-06
-3.90953902107357e-05
-4.1358456869435e-05
1.94279202392129e-05
-1.73880474525433e-05
-4.77313755008961e-05
-4.21166697816866e-05
6.83541475712954e-06
-1.17507690695422e-05
-3.36585995689429e-05
-2.95072928708324e-05
1.24280825076732e-05
1.47902720200743e-05
-3.30547591539428e-05
-9.0005375782242e-06
3.50236551590912e-06
9.66295526804067e-06
-1.9755927656194e-05
-2.24505054020114e-05
2.00918540662919e-05
-2.46796007545821e-06
-1.33094184203964e-05
-3.01985019519388e-05
1.89072503299971e-05
-6.32600067018347e-06
-4.66861876993864e-05
-3.4111730066023e-05
-7.88698199850996e-06
1.9740731633557e-06
-5.53844056216884e-05
-1.39459158469688e-05
-4.75704872311837e-05
-4.42763735070338e-05
-3.46775107664123e-05
-2.56674057074656e-05
-5.00721648577151e-06
-1.68075246460727e-05
-3.7870052836297e-05
-2.34250974061676e-05
-2.5772957070893e-05
-3.4735984492653e-05
-3.57364606147071e-05
-3.06146711051248e-05
-6.78785660078471e-06
-1.58839554627013e-05
-4.15672587055496e-05
-1.17925593662578e-05
-1.95482787454573e-05
-2.42067671835234e-05
-1.66466873194089e-05
1.74040251760298e-05
1.87931637021387e-05
-2.42562753331719e-05
-1.57841340437653e-05
-8.9946267022708e-06
-1.03307764018393e-05
-2.25750848455176e-05
-4.23786880809014e-05
-2.46753012032045e-05
-3.12919285053393e-05
-4.73542942074296e-05
-2.79653710336082e-05
-1.69976081893627e-05
-2.34848000907707e-05
-3.71398615272919e-05
-4.09178601539216e-05
-1.19636049306945e-05
6.02517849948717e-06
-3.78762463174573e-05
-1.67332713265691e-05
-1.23072295534287e-05
-9.8802153296997e-06
4.90985936468931e-06
2.20587832369371e-05
1.67931405362552e-05
3.86881604603617e-06
-3.87725121767703e-06
1.21275159995058e-05
-4.59596161043631e-06
-2.63495651233482e-05
-4.08487170776871e-05
-2.1870443180952e-05
-3.99533722065619e-06
-4.92847264959789e-05
-5.25000040975483e-05
-1.9689623827893e-05
-8.22902424413968e-06
-4.37105188668769e-05
-3.24163314147991e-05
1.65208412966823e-05
-1.75751800390278e-05
-2.6903097558581e-05
2.54729192665608e-05
-9.09576812224015e-06
-5.78288411171302e-06
-7.79049018323867e-07
-1.9272680547982e-05
1.36476670447601e-05
-1.04259814937915e-05
-4.66330510915805e-05
-2.85237867410932e-05
1.56176206083687e-05
-3.67460313281292e-05
-3.16643533677814e-05
-3.27548668952115e-05
-2.82937725622166e-05
-1.05632268808013e-05
-6.65045328373688e-05
-5.05521543149455e-05
-1.79002030644575e-05
-2.64269240286393e-05
-5.46800851395631e-05
-3.49701863596616e-05
1.7299025244606e-05
-7.24684347707426e-06
-2.53381008469622e-05
-1.78755543642608e-05
2.14871183794665e-05
3.33463668497816e-05
-2.5036079752748e-05
-5.49523918169289e-06
-1.17503593814833e-06
-2.89542927613156e-05
-2.47143310799103e-05
-1.72225561434155e-05
-4.22250212190197e-05
-1.8531750916375e-05
-5.15863818844927e-05
-2.22384686003435e-05
-4.05903617045071e-05
-4.4373428285199e-05
-3.8326848089527e-05
-4.36449807600074e-05
-1.10502026948076e-05
-1.90327764802963e-05
-3.11178720760549e-05
1.59852151249604e-05
2.91794453191146e-05
-1.19357933684783e-06
-1.0554448754706e-05
-7.27674948047086e-06
-1.38610652718004e-05
3.51751482760436e-05
-1.36435333247662e-05
9.34988328645356e-06
-3.1740945265737e-05
-5.97674115465017e-05
-3.50981313048107e-05
-1.5080607226377e-05
-2.78994000246284e-05
-3.8499509562686e-05
-4.20253462635094e-05
-5.75654357376209e-06
-1.64083819305273e-05
-4.5766776298625e-05
-1.55210151567981e-05
1.72792423049947e-05
-2.3018988264493e-05
-4.92259740495032e-06
2.51580972530064e-05
1.54592008953841e-05
-9.84756667286666e-06
5.18208903633449e-06
4.30096457683409e-05
1.0846988230572e-05
-9.97570629462125e-06
6.95700621529843e-06
1.20000562417639e-05
-4.5223613716889e-05
-2.95020480731775e-05
-5.59851799923925e-05
-1.31620919644058e-05
-2.73506300418506e-05
-3.47795515320092e-05
-1.06553278577044e-05
1.32412988527672e-05
-2.66625794707579e-05
-5.71280511593625e-05
-2.1577654084049e-06
-1.47007290654067e-05
-1.66635530702835e-05
-2.64400484782829e-05
4.74568069675856e-06
3.33490278257696e-05
2.5562599918488e-06
4.54537797201526e-06
2.94755713129995e-05
1.22728960961793e-05
-3.83311470278858e-05
-4.15055614880763e-05
-1.28847850290492e-06
-2.15404606527669e-05
-5.75634609856003e-05
-7.51304968656902e-05
-3.03385177985421e-06
-3.41350242433084e-05
-6.3638606012756e-05
-5.38988652969118e-05
-9.46785663603682e-06
3.49581307204895e-06
-5.11693726693763e-05
-2.55757824838193e-05
1.36338973336298e-05
-2.2483809176618e-05
-4.05016667567981e-05
-2.46682904413879e-05
-1.00514351492546e-05
-1.0203978535373e-05
-5.51353318603602e-05
-3.56966971164103e-05
2.22524920278728e-06
-4.12475307743874e-05
-4.37469177528365e-05
-3.76936097667231e-06
-3.57677176155279e-05
-1.86395755396907e-05
-4.28237956661253e-05
-4.81861073007527e-05
-1.74376440965423e-05
-3.12992160387029e-05
-1.19597206451091e-05
-1.3134396230508e-05
-9.47924771923758e-06
-1.84800022275718e-05
-1.95401302309892e-05
-1.73993893355482e-05
-4.79585288946235e-06
-2.50250350738802e-05
-3.07090432075075e-06
-3.00305027083969e-05
-6.5167397863561e-06
-1.23221406573737e-05
3.29618825085956e-06
-2.0105803422431e-06
-1.22336244946445e-05
-2.74812764274914e-05
-2.62659954711664e-05
4.53895889215744e-07
-2.02088034290737e-05
-2.14919597256848e-05
6.0954536621596e-06
-1.19235859641844e-06
-4.54095827919779e-05
-2.18511849480468e-05
-4.65486702966291e-06
1.94978421763123e-05
-4.04386604931842e-05
-3.69937215792007e-06
-1.69589089171521e-05
2.5594325404843e-05
-5.90739582549873e-06
-1.93665093824605e-05
-8.01497566001961e-06
4.09331335243858e-07
-3.70438932742124e-05
-1.56622632110861e-05
-9.40912874187095e-06
-1.45297798576849e-05
-4.23578381425641e-05
-2.28383039341224e-05
-2.29937702913083e-05
-2.49272442499656e-05
-5.50769727935738e-05
-9.55167014428107e-06
4.56397649435938e-06
8.16503778082082e-06
-1.72584189043749e-05
-1.99830886643977e-06
-2.66509125595982e-05
-3.55540261816809e-05
-2.36168730348034e-05
-2.30192152690883e-05
-4.3428660073108e-06
-2.53772902378017e-05
-5.89189878832517e-05
-8.51479090427231e-07
-2.92287298854309e-05
-3.18573727902929e-05
5.9436200041956e-06
-3.94137102285661e-05
-2.19945383596366e-05
-3.47797427548965e-05
-3.14916408994754e-05
-1.3606585930845e-05
-2.4000066101783e-05
-1.25261266080533e-05
8.63444131215589e-06
9.26289604343645e-07
-2.37915841836806e-06
-5.81778472172047e-06
-1.35893252281243e-05
-1.50298952589174e-05
-2.61202124167705e-05
-2.68186181117919e-05
-2.00749140345981e-05
-2.36162531196533e-05
-1.76611772186338e-05
-1.07477216937879e-05
-2.45522820977116e-05
-2.98517938028538e-06
-2.5007113505742e-05
-3.41260135792409e-05
7.55620204546037e-07
-7.64951531153013e-06
-7.0904575292867e-06
-6.93702257862735e-06
3.22342801119559e-06
-2.79728994632241e-06
-1.51998402521953e-05
-3.53902637692433e-06
-1.22933470208547e-05
-1.594016581653e-05
-8.78782366574327e-06
-2.34148617850579e-05
-8.15628368217218e-06
-1.38184891988939e-05
-3.27617001395274e-06
-4.48562972906486e-06
-1.29811543114724e-05
-2.32556310176049e-05
9.5008448266246e-06
-7.00245914308377e-06
-3.20079756967278e-05
9.01105864763091e-06
-8.38866184760832e-06
-3.27973335738141e-05
-3.10517141278313e-05
-7.11234443056375e-06
5.6176457309566e-06
-2.84068752749739e-05
-1.90312255108411e-05
-2.10113823619524e-05
-1.21812603008369e-05
-1.21380992817987e-05
-3.09757017530785e-05
-1.22460964661502e-05
-3.02934967415472e-05
-2.1075036678849e-05
-6.52694187540589e-06
-2.42305299214816e-05
-5.92343264470446e-05
-2.94733615017711e-05
1.34175732202936e-05
5.93239161173275e-06
-1.39147201453463e-05
-2.08494045606254e-05
-3.24948781556611e-06
2.64541328165898e-06
-3.17076568744257e-05
-1.77980809069201e-05
-2.16799059403413e-05
-3.05597987308551e-05
-3.89404060167618e-05
-2.14944129740144e-05
-2.55930626501244e-05
-1.8800566904904e-05
-4.31608978208729e-05
-2.94362493634728e-05
-1.16811809088905e-05
-4.91891729422457e-06
1.00624410053771e-06
-9.83596502651764e-06
-5.66327634966643e-06
-2.41001663156927e-05
3.21641849634301e-06
-2.80666653282453e-05
-9.08267216441168e-06
-3.03893698885944e-05
-1.23610985264908e-05
4.63266246744577e-06
-5.09311835970481e-06
-9.34133871928235e-06
-1.1031491752589e-05
-2.58573921002224e-05
-3.42795406828249e-05
-8.7570303509772e-06
-1.98606126440037e-05
-3.3338877138146e-05
-3.58470960919475e-05
-3.37578102607086e-05
-1.48381979355816e-05
-1.33400218335091e-05
-2.97667994169237e-05
-1.01949875643663e-05
-8.17974893809873e-06
6.86511655736052e-06
-8.66435302138577e-06
5.49793386553833e-06
-2.95239366555849e-05
1.50092476487614e-05
-2.45881423411781e-05
-1.73707628319877e-05
-6.25566091433354e-06
-7.08723276159098e-06
-1.63548268730088e-05
1.22370035497493e-05
-3.31791915359942e-05
3.25588992868491e-06
-3.11204781705374e-05
-3.52484738297882e-05
-2.02413525283856e-05
-1.54121206086009e-05
-1.36820465380076e-05
9.74626359762638e-06
-3.83192188698718e-06
-7.69317479276855e-06
-7.6386548302437e-06
9.43192852805743e-06
-6.01636146556116e-07
-3.2720556725904e-07
-5.80809626514084e-06
-2.80484431517557e-05
-2.21232615994651e-05
4.41663384124526e-06
-7.15802847614519e-06
-2.18793199851647e-05
-2.90719949233222e-06
-2.12527816063517e-05
-1.3771604982385e-05
-2.45767732533305e-05
-2.43485677791926e-05
-4.40532651407767e-05
-5.18158426519086e-05
-1.15277713493799e-05
-1.46074219418386e-05
1.07643416365417e-06
-2.89633123463167e-05
-2.67953607405391e-05
-7.25026228678299e-07
-4.6107185131457e-07
-4.52900658434639e-05
-2.03482295682819e-05
-3.76565748539238e-05
-8.37842565993866e-06
-1.78473000237918e-05
-4.47887329493659e-05
-8.58774348591223e-06
-1.21576697007391e-05
-1.09303683942665e-05
-3.8548242892268e-05
-7.4452379297382e-06
-4.07069522226288e-06
-6.20475972061353e-05
-3.86801461193412e-05
-2.87170706342684e-05
-3.61079973334616e-05
-3.27766493883795e-05
-3.00164310732863e-05
-2.34595344902531e-06
-2.87778410491938e-07
-4.52453249287243e-05
-4.2946383455009e-05
-1.70237182889079e-05
-1.23054460202907e-05
-2.83166615965398e-05
-1.48517522391149e-06
-1.69964215069508e-05
-3.45051264486389e-05
-6.29592734354686e-06
5.4180421788141e-06
-6.99070074230005e-06
-3.76079442845089e-05
-1.87677130408854e-05
-6.0192072283896e-06
-4.47167567244552e-05
-3.61398785676458e-06
-6.55433524874739e-06
1.15975222494073e-05
2.24944012181777e-06
-2.23797410435552e-05
-3.17128356164737e-05
-1.60257131715074e-05
-1.822963201679e-05
-7.97746235424575e-06
-8.63717351912856e-06
-1.08088155659827e-05
-1.24778769256876e-06
-2.7880089466611e-05
-1.77609728438242e-05
9.55905444222359e-06
-6.69707901189636e-06
-1.39265772213398e-05
2.48138032554059e-05
-6.94027799794952e-06
-4.60471624307338e-05
-2.38949003261028e-05
-3.30237015411197e-05
-2.33595259386133e-05
-1.57107754685511e-05
-2.79322926393103e-05
-1.18678421054997e-05
1.04928617172839e-05
-4.45841853776343e-05
-9.04631548580963e-06
-3.15181414373738e-05
1.54564213881483e-05
2.5531837551157e-06
-8.26815423965567e-06
-2.06353571828412e-05
-1.12251523077061e-05
-3.19633503298538e-06
-1.43128822308234e-05
-9.22805763416421e-06
8.43964461140567e-06
-1.43110482258721e-05
-2.37596549590949e-05
-2.97069819548185e-05
-2.91958015532059e-05
-3.77053430060257e-05
-3.46283216232433e-05
-1.97128040905956e-05
-1.92206962418728e-05
-4.20358989265809e-05
-2.61828891466654e-05
-3.42233421735109e-05
-2.72891029187067e-05
-2.61270099341799e-06
-1.77347045813357e-05
-1.03244207164003e-05
-3.39214910330324e-05
-2.30724492271371e-05
6.0745200962135e-06
-5.13194454050141e-06
-2.25108728812271e-05
-3.6299910839962e-06
3.31272673575551e-05
-2.41579183916573e-05
-3.8672561385746e-05
-8.99786778931071e-06
-1.79025694566182e-05
-4.10157684028863e-05
-3.76601337571425e-05
-2.96452776096228e-05
-1.08867364217585e-05
-5.4727530530012e-05
3.31829171810551e-06
-3.04475740688321e-05
-2.79287460323108e-05
-2.49726392315016e-05
-1.18463396669249e-05
-7.41127860336842e-06
-1.72706205283386e-05
1.89203640015709e-05
1.10551000530004e-05
-2.31290982749871e-05
-1.46528169232508e-05
3.2526453546012e-06
-2.27843196354792e-05
-2.9839674446056e-05
-2.1821725736287e-05
-1.20728540569364e-05
-4.88183685700969e-05
-4.1751981068689e-05
-5.70611345915351e-06
-5.85952740890261e-06
-4.61638026593578e-05
-3.14912111222183e-05
-8.31738496903564e-06
-1.01154906962987e-06
-3.41639002913594e-05
-1.61702735789629e-05
5.4443333924212e-06
1.21671921754986e-05
-1.09895946233285e-06
7.0947971099951e-07
-1.55440438399926e-05
1.87440367010069e-05
-2.08257103488125e-05
-3.63157881108822e-05
-5.23316172625439e-06
-4.37302502007933e-06
-1.98618287097831e-05
-2.72495893219224e-05
-4.67619993522665e-06
-1.40635059797071e-05
-3.250986720501e-05
-4.25910895035992e-05
-6.55684275805813e-05
-4.25663500086499e-05
-5.11479855664092e-06
-4.44961883427721e-05
-2.28325925855619e-05
-4.37133776571916e-05
-1.99679316829658e-05
3.26324197636359e-06
-2.36659421405115e-05
-6.51792828141745e-07
-1.29140348490773e-05
-5.92904850276179e-06
-1.4812134420417e-05
-4.03104111973463e-05
8.41354428640945e-06
6.51147105737253e-06
-8.0077682411892e-06
-3.08414016339078e-05
-3.9224991852046e-05
-1.28235081628202e-05
-1.12123522631549e-05
-5.45474688037679e-05
-1.74545047579843e-05
-4.71597043527089e-05
-4.06760704758306e-05
-5.13618613653674e-05
-7.1747780501345e-06
-5.06762989070472e-05
-2.66193105122018e-05
-1.13845337040709e-05
-3.1951692764147e-05
-2.85282365551782e-05
-1.67278653587243e-06
1.12798914041703e-05
-4.07796767168477e-06
7.00670475217178e-06
2.0664751854536e-05
1.85440953409023e-05
-9.56761629714607e-06
-1.90762043850868e-05
-1.37823083791681e-05
-6.278194708875e-06
-1.22568870664481e-05
-3.69316549749152e-05
-3.10760159463018e-05
-3.55139037527727e-05
-2.63061734683601e-05
-3.75335703876438e-05
-2.52949952655228e-05
-3.88216379102957e-06
3.13474567660591e-06
-9.3203424637555e-06
-1.27796876684592e-05
1.05397589522382e-05
3.13610892302135e-05
1.11349615253767e-05
2.34316904497178e-05
-1.61552660057523e-05
3.14581349535209e-05
1.09167484136433e-05
-3.64843777420786e-05
-6.91949234739462e-06
-7.68535245479685e-08
-3.84561787905698e-05
-4.06720337913917e-05
-2.42340790893945e-05
-3.11071630867765e-05
-4.96218202346071e-05
-2.37725639147724e-05
-1.23012698880708e-05
-3.33925986752493e-05
-1.54134249111366e-05
-4.12440424241865e-05
-2.65542929406239e-05
-8.23413880572255e-06
-7.45921149494956e-07
7.57127505537127e-06
4.9407271885351e-06
7.32142043554581e-06
2.9683951836912e-05
-4.60317779609747e-05
-2.48043650369831e-05
1.13989338313148e-05
-1.62060123913976e-05
-4.32823202036892e-05
-4.23152870901808e-05
-1.45207286612123e-05
-3.71623267396901e-05
-5.40649362446345e-05
-4.98166333017567e-05
-3.8051550910825e-05
-3.21054752873484e-05
-4.94691825394692e-05
1.16050502456467e-05
-2.46819374323381e-05
-2.42068812656773e-05
1.01147953454288e-05
-4.68368685421663e-06
-1.20655107868513e-05
-5.24526060400729e-06
-1.31375055630896e-05
5.79130901999721e-06
-1.91637311298325e-05
-4.14342921972698e-06
2.02808138057029e-05
-1.96090071125238e-05
-5.0620210430014e-05
-5.41125778153435e-05
-3.3357256324458e-05
-4.34688255486762e-05
-4.8320434369649e-05
-5.47437906315456e-05
-6.21871824518181e-05
-4.46873485399984e-05
-3.35507098741793e-05
-3.03781811051398e-07
-1.17064112055188e-05
-1.71413079046333e-06
7.74901923449095e-06
2.67885395234285e-06
-4.07398937265177e-05
-3.23317735735903e-07
-4.08340426242277e-06
8.97887203384898e-06
-1.23809873934499e-05
8.59431159258255e-06
-1.64591127813983e-05
-8.16040672180064e-07
-1.03961663315411e-05
-1.24800527589608e-05
-3.63003836873042e-05
-3.0916020059518e-05
-2.17833459159412e-06
-2.2552579499825e-05
-3.85407447239906e-05
-4.33931168083725e-05
-2.31698055872976e-05
-1.72296152063611e-05
-1.0899190686518e-05
-6.76595583866483e-06
-2.91362288265427e-05
1.6082130666732e-05
-1.52651137252133e-05
1.76819748561224e-05
1.7856949455251e-05
3.08990632027146e-05
-1.36700920115197e-05
-1.81759765889052e-05
-9.61162671903937e-06
-1.4475269579618e-05
-5.1796580192287e-05
-3.12649646849873e-05
-2.87779656698522e-05
-4.20017681034421e-05
-3.29984829307876e-05
-2.69347412135324e-05
-4.41940028759015e-05
-2.18532889736061e-05
5.33104540343604e-06
-8.11568940377639e-07
9.13229279209699e-06
-2.28328642472436e-05
-2.00825942314211e-05
5.29642510692744e-06
1.0853252998536e-05
-7.15704594772937e-06
-1.599361615653e-05
-1.72896807629471e-05
1.11081750780808e-05
-2.31563723260245e-05
-2.82213961892166e-05
-1.74418863867241e-05
-1.59250324295038e-05
-4.46903343822193e-05
-3.60953951884997e-05
-1.14332817673236e-05
-2.10814937665701e-05
-3.54856079026584e-05
-3.54441622535173e-05
-1.91459930992795e-05
-3.68718828966782e-05
-2.21916895460282e-05
-3.01542909057044e-05
1.56296555708486e-05
-9.79939579979846e-06
9.27444994299962e-06
-2.42597666126738e-05
-1.92666396548092e-05
-1.24648215789921e-05
-2.57025117640014e-05
-2.59853284641846e-05
-2.23694299342435e-05
-2.62005828754056e-05
-3.00234864220778e-05
-2.76816250987749e-05
-5.79272572582016e-05
-2.54809880261554e-05
-9.40438546232139e-06
-3.3269796845907e-05
-1.31741500254628e-05
-1.34326419708206e-05
-2.89279580641693e-05
8.74681008125517e-06
-8.07012494495142e-06
-1.03160250901468e-05
-6.11027295086756e-06
-2.50979304909487e-05
2.54716447487655e-07
-1.72102927813037e-05
1.74343739355698e-05
-6.15844084926601e-06
7.83671134411882e-07
-5.56649626919021e-05
-4.4460749035683e-06
-2.48739311458049e-05
-2.70450822014573e-05
-4.28163074880484e-05
3.64347707593675e-06
2.93439776866757e-05
2.67358403093073e-07
-3.94717358184148e-05
-4.21017976046723e-05
-1.50792748103541e-06
7.09262841091276e-06
-5.17558539689467e-06
-5.55471228341947e-06
-5.85169391082429e-06
7.63419883068929e-06
-2.32917108889072e-05
-3.76210590428167e-06
2.03700030933387e-05
-1.77381370588374e-05
-2.3032347670068e-05
-2.44168725668062e-05
-4.06961497339244e-05
-3.72979879378632e-05
-2.67528076751259e-05
-1.56515846427114e-05
-7.56588339395265e-06
-3.45350110132417e-05
-3.69493321978782e-05
7.35413152088767e-06
-8.01488345393339e-07
-1.83536317396407e-06
7.6000439122058e-06
2.10862151128299e-05
-3.29022780637166e-05
-1.39681354608515e-05
1.23805342834375e-05
2.27884346687588e-05
-1.69122615929922e-05
-3.04699199922043e-05
-3.0299258389179e-06
1.38201497311449e-06
-3.69159796929755e-05
-7.06478425344007e-05
-3.49908655901597e-05
-2.40069861173982e-05
-4.07984290802256e-05
-3.85653353240957e-05
-2.63174894735529e-05
-1.99888415121459e-05
1.98191463252513e-07
-1.90376731542836e-05
-3.0822172280718e-05
-2.25765402755635e-05
-3.40074946816538e-06
-5.56603777733628e-06
-1.90667087871905e-05
-7.68278650040026e-06
2.11290134244747e-05
-3.09342394829364e-06
-2.8973282668821e-05
-2.53778176019859e-05
-2.90789817678118e-05
-1.4493518018956e-05
-5.45148878396565e-05
-4.64449488648956e-05
-1.23210477964776e-05
-1.50868403562548e-05
-3.02943618635775e-05
-3.95661349076552e-05
-4.37301977446907e-05
-1.68056439593171e-05
-3.01720439586741e-06
-6.51509500999529e-05
-2.47964453253588e-05
1.57417476783809e-05
-7.13273954301433e-06
6.48016288957883e-06
-2.85550091495543e-05
6.58491335308298e-06
3.6878595008592e-05
-1.02228026444137e-05
-2.96767128222333e-05
-1.66423492703142e-05
-6.59250314316634e-06
-2.46077223133915e-05
-5.84789913955025e-05
-3.39041930716889e-05
6.07096718574118e-06
-7.30727585549177e-06
-4.06828607508587e-05
-4.5887029179183e-05
2.75618670836067e-05
1.64053615016516e-05
-3.18351184118585e-05
-3.20245852155726e-05
2.32071758324639e-05
1.52911983851725e-05
-2.10388915906393e-05
6.34356788444891e-06
-3.92532546577336e-06
-2.19582445582605e-06
-1.15019456775291e-05
-5.87667815095589e-06
-1.00527193648773e-05
-6.86328579607942e-06
1.40848016717008e-06
-9.45840265075317e-06
-6.04497355766062e-05
-2.72033211855223e-05
-8.9429033523457e-06
-1.85046427342772e-05
-3.87116268988644e-05
-1.57113446166505e-05
6.48697808084429e-06
-1.83826704354319e-05
-3.79108812575416e-07
-1.86096605344899e-05
-2.99559247171312e-06
-1.62882642751589e-05
-4.33610735348957e-05
1.26134167818471e-06
8.65847741724089e-07
-2.65004394306814e-05
-3.51727874338941e-05
-4.26827797731597e-05
-3.14914838565302e-05
-4.15870918737958e-05
-7.20030581595449e-05
-3.30348040387066e-05
-1.47632556373364e-05
-2.19418982387129e-05
-1.24475386981263e-05
-2.85479175406241e-05
1.0655889695148e-05
1.86175540999754e-06
-2.68738959206851e-05
-2.33872986389007e-05
-6.80720864429193e-06
1.79732900226112e-05
-3.53372672152601e-06
-6.83560094674083e-06
-4.9333061653212e-06
5.82548483533264e-06
-3.23702473830132e-05
-1.57199352282882e-05
-1.4714035516525e-05
-2.07479411784889e-05
-2.81443358467113e-05
-3.03236321438868e-05
-3.21944878471033e-05
-4.26431904181579e-05
9.64382990302815e-06
-3.2196989392923e-05
-3.49458987667122e-05
1.78306732135999e-05
-3.44499780353468e-06
1.11471963738587e-05
-2.62315426790537e-05
-1.21601637597343e-05
-4.49476409351768e-06
2.90002630041763e-05
-2.74243518606877e-05
-4.59819007857009e-06
2.39975978676709e-06
-1.96498531155779e-05
-1.64351037320857e-05
-3.93042795890686e-05
-3.21258163758739e-05
-5.15569704608028e-06
-1.76282410552827e-05
-3.18130068538718e-05
3.69449640909927e-07
-2.81051609062522e-05
-2.57636625308146e-05
-2.10741866611181e-05
-3.08886499955078e-05
4.66604985362347e-06
2.63385261077978e-05
-2.45130600315433e-05
-9.8938192036408e-06
1.95369919470777e-05
-9.73697726529589e-06
-5.1412540798861e-06
-1.62075947865046e-05
-1.52351043867e-05
-2.62752382316139e-05
-1.86017619947991e-05
-3.2025658029449e-05
-1.29223556439335e-05
-1.92710678321638e-05
-4.4857406160718e-05
-6.15339093391857e-05
8.44850550423165e-07
1.64130821265568e-06
8.37508652833074e-06
-8.92719002849737e-07
-7.68708669048235e-06
8.03722230180319e-06
-8.71756356021277e-06
-1.04611103647176e-05
2.64464697318492e-06
-9.61392223138664e-06
-2.65129679328166e-05
-2.2278521195657e-05
-3.11701342150509e-05
9.95440628004317e-06
9.23676537525018e-06
-3.13571153517693e-05
-4.09008504495632e-05
-3.71290683933025e-05
-1.80627134719573e-05
-9.1738311504838e-06
-1.44551969448952e-05
-4.14941090152466e-05
-1.35025207125942e-05
-1.02257911985672e-05
-2.60466232117327e-05
-5.51259738029946e-06
-6.27809495917407e-06
-2.99594583013162e-05
-3.2804552448957e-05
-1.37978041808121e-05
-2.49618100036308e-06
-4.01879373604955e-05
-3.3537179180025e-05
-3.71819148977156e-05
-3.83604901621228e-05
-2.71641858000516e-05
-2.53471556446692e-05
-3.53583444033443e-05
9.73309883417311e-06
-1.60838181136699e-05
-2.10229295437117e-05
-4.11066772792567e-05
-5.74421135647531e-06
-1.76138655927706e-05
5.3325201950797e-06
-3.09674449622441e-05
5.12703211891335e-06
7.38708585897332e-06
8.25736054629605e-06
1.44277756924425e-05
-2.03983242923241e-05
-2.40168600559677e-05
-7.7287978989741e-06
-1.67954033045608e-05
-1.94813558420461e-05
-1.7810974983231e-05
-1.66722007173739e-05
-3.17220963549197e-05
-3.23931414129043e-05
-4.56727757146297e-05
9.00845896009964e-06
-1.47860113947188e-05
-4.84441366453655e-06
-9.20479056951124e-07
1.85911357257881e-05
-1.27619103345224e-05
2.86911769229626e-06
1.76964083429033e-05
-1.16100621331662e-05
4.6554442003749e-06
-1.76908608301879e-05
-2.60922560614365e-05
6.73586224260312e-06
-2.87458833174201e-05
-6.29143835211882e-06
-1.74645695434684e-05
-4.18765444181665e-05
-4.88996803015487e-05
-1.89376899982226e-05
-4.14278747765099e-05
-2.48510672464074e-05
-2.85239300613691e-05
6.34147294359098e-06
-1.27798759682259e-05
-1.93591451813898e-05
9.758156242277e-06
-1.34724216571741e-05
-3.33962697061789e-05
-1.09848995056859e-05
1.18546665322485e-05
-8.04985477277618e-06
3.9650670262541e-06
-3.07587389831002e-05
-4.31657223305694e-05
-2.80838804333524e-05
-2.40775453671592e-05
-4.64811372694917e-05
-6.25650317668711e-05
-1.87604393557468e-05
4.92815473877938e-06
-3.55262549899956e-05
-4.01897770211457e-05
-2.26566612977467e-05
-3.32401860456951e-05
-2.22828296436753e-05
1.0747013509354e-05
-1.42769605105323e-05
-2.44881777465986e-06
6.88737565572304e-07
-1.54969277551357e-05
-6.9330792889606e-06
1.06256214015615e-05
1.21157455292381e-05
-1.28553756205133e-05
-2.12348560025612e-05
-2.25199253095462e-05
-5.88774003775819e-06
-2.14361067249534e-05
-4.62904428757033e-05
-3.6674298290209e-05
-3.25756957436465e-05
-3.47447881395607e-05
-7.1277976150533e-05
-7.64158277574208e-08
2.33968829682675e-06
1.03892988737011e-05
-2.36233615345018e-05
5.68549414066685e-07
3.82619104861729e-06
-9.60188313599298e-06
-2.52013854349235e-06
-6.89475734817912e-06
-3.30297420826048e-06
-2.29216716370843e-06
-2.14090071573402e-05
-1.39283626194908e-05
-1.73703261052529e-06
-2.68346139953554e-05
-1.51005082307319e-05
-2.75404102972727e-05
-2.49475967757254e-05
-2.05008432817318e-05
-2.87798804375513e-06
-3.86199446700209e-05
-6.48236874146752e-06
-6.81330682743364e-06
2.46275874466343e-05
-1.84602258431917e-05
-1.5295552262458e-05
-1.9714739639896e-05
-1.38472402829602e-05
-1.12116386927361e-05
-3.29706382568195e-05
1.43905722583465e-05
-1.37234882027685e-06
-1.15485844301835e-06
-2.7668575145568e-05
-3.48976410860638e-05
-4.18667093842168e-05
-3.80597373517666e-05
-5.53810263794751e-05
-5.15056578173239e-05
-1.18936138253467e-05
-2.76591306131737e-05
-3.17532529762401e-05
-4.62245042316764e-05
-1.51161396265906e-05
1.28166343764231e-05
-3.52556729479266e-05
-1.55605847242188e-05
5.00902599906065e-06
-9.50893364879408e-06
-2.11637352620273e-05
-8.3428589701348e-06
-7.21200046107408e-06
-1.73550425124312e-06
-2.28952796103901e-05
-1.66472927736994e-05
-1.37221152232504e-05
-2.34019691960288e-05
-2.11921281140047e-05
-3.11495588141225e-05
-3.11272434279853e-05
-3.318614019988e-05
-3.0316832712208e-05
-4.67801196865892e-05
-6.27127157007541e-05
-4.03355623475654e-05
-5.28177353970824e-06
-1.09229590785702e-05
-4.460828471533e-05
-1.94546011745207e-05
-3.70457173877703e-06
-1.86896545634304e-05
9.82419622854604e-06
1.64925181780829e-05
-3.3081819479152e-06
3.47044926728236e-06
-2.56614362141365e-05
-3.48854809466727e-05
-1.62083909054758e-06
1.47239411112661e-06
-3.5881086089743e-05
-3.38533563673344e-05
1.71615888623496e-06
-8.17244223895539e-06
-3.31703581644264e-05
-2.92046089619038e-05
-1.06887777990943e-05
-9.66044539609365e-06
-2.267755390613e-06
-3.16759777652885e-05
-9.33586695501753e-06
2.45793967356097e-05
-1.40008007973331e-05
2.18437530418138e-07
2.87321715158315e-06
9.58388033543602e-06
-3.6036346138462e-05
-2.79042659871276e-05
1.54952333316679e-05
-6.54836136771033e-06
-8.13594539850088e-06
1.06777486870758e-05
-2.75171862620144e-05
-1.83919333936135e-05
-3.84886227127147e-05
-1.79173830813755e-05
-6.23777328388109e-06
-2.55916906073527e-05
-3.18595231070119e-05
-2.289281520003e-05
-4.03686396834499e-06
-2.92989229327232e-05
-4.67597733813094e-06
9.68748425657627e-06
-9.95603672845773e-06
-3.20124864199516e-05
-2.43714023410898e-05
1.15228337549255e-05
-1.19658022419078e-06
-6.66332134827544e-06
-2.24752122256408e-05
2.18736876726793e-05
-4.88211535856671e-05
-5.20062485194175e-05
-4.93391368504982e-05
-3.41413138862958e-05
-2.20551085514617e-05
-4.48860276260386e-05
-4.70794219930355e-06
2.11307847527086e-06
-1.58054159279591e-05
-9.01972612492749e-06
-5.0493651910857e-06
-5.24498758429631e-07
-2.95899968960066e-05
-2.79192611557707e-05
-3.65744285498645e-05
7.65399490779068e-06
-2.99302659853045e-05
-5.07902137696422e-05
-3.93881625839864e-06
-2.47791851910903e-05
-4.49623608814761e-05
-4.58890261875316e-05
-7.17281138678374e-06
-1.28811511330185e-05
-1.15860747631766e-05
-2.94859140678432e-05
1.22543972199061e-06
-8.46885096031035e-07
-3.2860741100284e-05
-8.21804404519334e-06
-1.31153939033269e-05
-6.81705451270347e-05
-3.21545441823879e-05
2.60865498522282e-06
3.59800334176315e-07
-4.51369520007987e-05
1.01941631573625e-05
-1.01885606240607e-05
-3.8173651330084e-05
-4.38826814950192e-05
-4.53059309601139e-05
2.19718157685514e-06
-3.17902995216786e-05
-2.82412711236463e-05
-1.66073146052848e-05
2.99749133755645e-05
-1.03159650250161e-05
-1.80036795867998e-05
1.01213979085239e-05
3.01985768930904e-05
6.11428363630982e-06
-1.57793136592993e-05
5.85834042737474e-06
4.00517154487822e-05
2.84572826625033e-05
-4.40194504950773e-05
-1.35574757428633e-05
-2.08865930773736e-05
-3.24290667896393e-05
-7.27388916118095e-05
-3.56400913619256e-05
-3.09564950987886e-05
-2.58537429297396e-05
-4.02815842407018e-05
-2.08158706344782e-05
-8.01490515904501e-06
-1.73045202632208e-05
-2.47367952399646e-05
1.34697108695956e-05
6.25102560387782e-07
-1.51485368157924e-05
-5.51976353678287e-06
1.39765116250711e-05
8.03278300518472e-06
-2.08569033342511e-05
-1.4722946457495e-05
-6.22877202142124e-06
-2.68401463087855e-05
-4.70350426305365e-05
-3.94069316988312e-06
-2.08921797497797e-05
-5.06003137608794e-05
-3.66427526966749e-05
1.69838378958015e-06
-1.36622112627469e-06
-5.65006403132114e-05
-3.1754124567724e-05
1.65471635148445e-05
1.30394281026765e-05
-2.73527793167009e-05
-4.88101892806779e-06
4.46726874568727e-06
2.66740125658359e-06
-3.3289205333062e-05
4.43523132218754e-07
1.41068711508251e-05
5.61230079148492e-06
-4.80283847564255e-05
-1.43843030845286e-06
1.25299190319614e-05
-5.01644518824155e-05
-8.08475138108735e-05
-2.34106250169699e-05
-2.5497373322598e-05
-5.64862790311199e-05
-4.5475476646342e-05
-4.45995114584161e-05
-2.06886887956876e-05
-2.87285204276205e-06
-9.1854694813228e-08
-2.54953588780372e-05
1.14227917653777e-05
5.65101833387228e-06
1.27054469003573e-06
-1.14188744816458e-05
1.8925946324817e-05
-2.37351861222633e-05
1.83480780516179e-06
2.2188916300012e-05
-4.04027268494255e-05
-7.068983595917e-06
-4.45638535175541e-05
-2.06170456339243e-05
-3.63772957311474e-05
-3.15876613548848e-05
-2.62877896649369e-05
-3.24179034730849e-05
-1.61521729742882e-05
-4.74351978621755e-05
-4.40550917793055e-05
-4.77818024703387e-06
-1.09002734476251e-05
1.30978539552209e-05
3.28412595028412e-06
1.40208453348406e-05
2.27084976912419e-05
2.5035708777535e-06
1.53711096325414e-05
3.13646438121363e-05
-1.86791947708543e-05
-5.08010234491181e-05
5.37994490472306e-06
-3.91295069656911e-05
-4.45073900244809e-05
-4.20135697852218e-05
-1.24587380580711e-05
-2.57381241905853e-05
-4.92825737376865e-05
-4.30829330991714e-05
-1.55968986510706e-05
-2.90419258959192e-05
-2.45887497755809e-05
-1.84259493354168e-06
-4.23679643980307e-06
1.1571029959176e-05
2.55524436894231e-06
1.67683830814061e-05
2.77515594399361e-05
1.71396381254852e-05
-2.52617341775682e-06
1.10220524036147e-05
-1.4226421341362e-05
-3.04645474153886e-05
-1.5389384635177e-05
-4.13204389770748e-05
-5.06873755490042e-05
-5.95262062344815e-05
-9.38210046496725e-06
-4.44832206426877e-05
-2.89324578196489e-05
-3.32196419227754e-05
-2.19078367268248e-05
-3.40322408906583e-05
9.54926077643828e-06
-2.55078456058823e-05
-2.61675102665076e-06
-1.47658027625261e-05
-8.74977990503916e-06
7.98566880264996e-06
-9.30864513160211e-06
1.11985754004501e-05
-8.84160228071599e-06
-2.42998335033011e-05
-1.35612124542177e-05
-2.15899372057407e-05
-2.71374886629165e-05
-4.05430646012391e-05
-2.15337066102511e-05
-6.85113292979497e-05
-5.60313125804981e-05
-4.66206391385212e-05
-3.34257035412638e-05
-3.37170410621713e-05
-5.60853309298197e-06
-3.51901361522823e-05
-1.66241699061718e-05
1.68599900586279e-06
1.46884041194931e-05
7.1245903361051e-06
-4.82959023639666e-06
-3.47340321004325e-06
8.63072744942654e-06
-1.29982909680473e-05
-4.56678915185965e-06
-3.84948169988203e-06
-4.15721986144675e-05
-7.76581196453395e-06
-1.52426498914404e-05
-3.74714885158704e-05
-1.99495953946899e-05
-4.49978749697001e-05
-2.96034926273845e-05
-3.40835111359288e-05
-2.71122171285398e-05
-2.32526003232781e-05
-2.41601409455122e-05
-1.22045286631412e-05
1.17135574918545e-05
-1.91781728119207e-05
3.07822174646149e-06
1.9457162845826e-05
-2.4679383071368e-05
-9.36716397352113e-06
-8.64204204138628e-06
8.68193698171747e-06
1.13890169845835e-05
-1.55275485511963e-05
-1.8004739176151e-05
-2.22690892967085e-05
-1.7763980632888e-05
-2.31484652007299e-05
-5.14136454599019e-06
-3.66888102331676e-05
-1.12985040029157e-07
-4.19754680172906e-05
-6.79832616625581e-06
-7.17234148467529e-06
7.96596600304105e-06
2.02031591660076e-06
-2.03109271076822e-05
-4.24428865078275e-06
-1.10163086262529e-05
-2.0478657023081e-05
-1.24844173338264e-05
-7.99335033256435e-07
-2.13070742830126e-05
-8.35278699272143e-06
-1.88297223741196e-05
-3.14878068031474e-06
-3.91369119229336e-05
-4.05450879538926e-05
-3.74396684192782e-05
-3.68842251512394e-05
-3.99032702441181e-05
-2.20066444660362e-05
-1.68471646257106e-05
-2.13506108075958e-05
-2.75085932090849e-05
-2.71577375774432e-05
-1.24613493643679e-05
-1.20313587748385e-05
-2.12599491933549e-06
-1.42366787244602e-06
-7.93676464388095e-06
-2.34115849751938e-05
-1.56494721701162e-06
-1.28840842109665e-05
-2.68582676571632e-05
-2.32962802933355e-05
-3.39199024166518e-05
-4.36965065095535e-05
-3.96048363739229e-05
-4.00404930550174e-05
-1.18486473800566e-05
-2.75985123982061e-05
-1.6361096761213e-05
-3.12003082231068e-05
4.83805729508014e-07
-1.7681674585525e-05
-1.7704429782123e-05
2.25940282250887e-06
-2.22725603862188e-06
-1.20557459821217e-05
-9.53144772222045e-06
-2.35167722471419e-05
6.76662041760511e-06
-1.22776674644423e-05
-9.95826706522484e-06
5.78923320790596e-07
-5.96697603859091e-06
-1.20692104601089e-05
-1.03593412913444e-05
1.92353914116824e-06
6.76415282047878e-06
-6.27911263994797e-06
-2.63929296971687e-05
6.67060053530312e-06
-1.14115680080105e-05
-4.27433512849652e-05
-5.81989240135531e-05
-1.0690683916094e-05
-2.48701514026674e-10
-1.94647015508955e-05
-2.54774397450977e-05
-1.70895108090462e-05
-3.22483052943846e-05
-3.40429628377648e-05
-7.45977583670435e-06
-1.81412113225156e-05
-4.47062274058289e-05
-1.22657451238706e-05
-2.62627333954962e-05
-2.72420991671808e-05
-4.82712770730079e-05
-3.11745329030483e-05
-2.5355902027945e-05
-3.10871653694331e-05
-1.13080002046353e-05
-4.93847571914677e-06
2.52922434170536e-06
1.45527281673799e-06
-3.55127400646462e-05
-2.59247597945112e-05
-1.2693762119162e-06
-6.36375331893715e-06
-3.18929216409049e-05
-1.60556176347523e-05
-8.60690752539251e-06
-2.49043040982282e-05
-5.15570325392476e-05
-2.24381673546002e-05
-3.99683003561962e-06
-2.61780905466778e-05
-3.49731014572467e-05
-2.59607775770547e-05
6.492226008485e-06
-4.90928130466925e-05
-2.88345304042535e-05
-2.70622812081682e-05
-4.34270440595502e-06
-1.77619697712972e-05
-1.32308775084388e-05
-2.93611000433295e-05
-6.1392162055564e-07
-4.08415586716737e-05
-1.65634092224334e-05
-1.3542671047035e-05
-5.46509451807508e-06
5.47656054959878e-06
-3.36312357105915e-05
-2.80195153255847e-05
-2.46358400436191e-07
-3.29388491399771e-05
-1.7652702534744e-05
-9.70240499776575e-06
-2.14484414666752e-05
-2.32690817947218e-05
4.23104161573864e-06
-7.33866385146539e-06
-4.1820820940824e-05
-2.45572093052558e-05
-3.00343096928796e-05
-7.27874017767975e-06
-6.85711960057758e-06
-7.94880966723641e-06
-9.45069298726998e-06
2.41056146046224e-05
-6.0771570803336e-06
-1.50721475128141e-05
1.82055143160297e-06
-1.70424734523774e-05
-2.44311734715847e-05
-1.88402713656645e-05
-1.1570685993226e-05
-2.42455460164495e-05
-9.21606531021344e-06
-4.72335158614187e-05
-1.6880241295378e-05
-2.53741074042178e-05
-2.44137536153345e-05
-4.30545152172182e-05
1.33561667838178e-05
-2.00442676003294e-06
4.15774472069079e-07
-1.47937346733877e-07
1.47288536922445e-06
-7.76961304373012e-06
-2.84380689403787e-05
-9.38910486196046e-06
2.88111980628237e-06
-5.24083024051258e-05
-1.21180182826013e-05
-1.34074693015763e-05
-3.55860688597337e-05
-2.001313480683e-05
-4.28282894384994e-06
-3.51751109917041e-06
-1.82477790182061e-05
-1.42963578285679e-05
-4.61139029749712e-05
-2.65186632748583e-05
-5.11906226127584e-06
-1.50131501807588e-05
-2.64817590241732e-05
-6.80373710821668e-06
2.3073841384194e-06
-3.53276881436397e-05
1.23358654393476e-06
2.91984189950545e-07
-1.56430092188105e-05
-4.78972296547354e-05
-5.72445206950874e-05
-1.28756264204365e-05
-1.2137553538595e-05
-3.23695408499582e-05
-6.42065553255902e-05
7.17780947660108e-06
-1.4265379332523e-05
-2.41046592298706e-05
-1.30411082203789e-05
-2.12031216513953e-05
-1.74063285783537e-05
-1.23187722972898e-05
8.46491036636596e-08
-2.07553077790029e-05
-3.87907251178639e-06
-8.99186254757271e-06
-4.26179992285034e-05
-2.32485031958599e-05
-1.20521702018909e-05
-3.37436143068661e-06
-5.3652782806084e-05
-2.71703295129162e-05
-5.64795715154534e-06
-2.19245639237945e-05
-3.25557458339986e-05
-2.77439018168324e-05
-3.37134328300582e-05
-3.25789683931955e-05
-8.04226505681499e-06
-2.9202455680661e-05
1.17018650214146e-05
9.68991763857066e-06
-5.36725435477514e-06
-1.40208913195711e-05
1.13531201019131e-05
1.0246885643883e-06
-4.30469770081324e-06
-5.30611967031444e-06
-3.27608495628759e-05
1.23470414299213e-05
-3.06366839608622e-05
-1.84262583440663e-05
-5.23360705976693e-05
-2.98787576502383e-05
-4.58510281784856e-06
-1.61993163168754e-05
-3.65861833869846e-05
-3.25331108146632e-05
-2.83529109521491e-05
-2.29364858327695e-05
-3.14948360034464e-05
7.1816880034021e-06
4.07571396246198e-06
-2.02237306043466e-06
9.72266483687628e-06
1.66907359992995e-05
2.30000367176059e-05
9.31847603245659e-07
-2.28417397002895e-05
-1.54856245185804e-05
9.5687781395661e-07
-3.1762776479187e-05
-4.37176967797079e-05
-2.68257073361949e-05
-3.86428852169809e-05
-1.28940650327221e-05
-6.09332620917257e-05
-3.45815162624263e-05
-1.96799448783628e-05
-9.82177644052814e-06
-8.93388359243294e-06
-4.66862552909211e-05
-6.86798138980051e-07
-2.05967954999105e-05
-1.97252800684819e-05
-3.61758385046819e-05
-4.3140660835025e-06
1.12856686230605e-05
-5.24044348274474e-06
-1.8050442858296e-05
5.50601197800202e-06
-1.54139036563051e-05
-5.13019538348022e-06
-1.84052556591171e-05
-2.48673352727893e-05
-1.24294465563031e-06
-3.13805445453502e-05
-4.18057543079541e-05
-4.66761720006736e-05
-2.4160106782184e-05
-1.64344851616304e-06
-3.51986456442536e-05
-2.77691843280358e-05
-5.77023839441714e-06
-6.61993141742062e-06
-3.56102100896844e-05
-2.40572801303609e-05
-1.93408000426784e-05
1.22709474421517e-05
-1.42382607968286e-05
-1.40615102038678e-05
-1.64412705114123e-05
-2.92035406967513e-05
-1.74657303400377e-05
-2.04703384811212e-05
6.03638986715022e-07
-9.54053021065664e-06
-7.77341972067105e-06
-3.16251270808133e-05
-1.70645327838554e-05
-2.02560836629846e-05
-1.00522976203093e-06
-2.1928222913594e-05
-3.62455060906449e-06
-1.11578951883708e-05
-2.52099442744671e-06
8.97613278584624e-06
-2.87798372718635e-05
-2.55379062748813e-05
2.4467680922388e-05
9.76045453906374e-06
-2.64978728744028e-05
-4.11537737170011e-07
8.4448044195478e-06
-1.25485960463001e-05
-3.84983787777621e-05
-5.18310759551613e-05
-1.62439198470684e-06
-8.38263185989957e-06
-2.66067412382587e-05
-3.04550009396777e-05
-4.94805266925263e-06
-1.94121027703281e-05
-1.58085140446345e-05
-4.9881317176508e-05
-2.39177073950462e-05
-1.83217012513276e-05
-2.20412118450387e-05
-4.24109821912417e-05
-2.04829710299679e-05
4.30290011127817e-06
-3.59492633899192e-05
-4.01686105802369e-05
-1.02907979366377e-05
-2.13126779474208e-05
-2.78027327357994e-05
-5.5264946018129e-05
-5.83787354172077e-06
1.08301397513346e-05
1.98798832111552e-06
-9.76848034673382e-06
-1.79607858226055e-05
-2.31074822041232e-05
-2.89458792105333e-05
-2.03027004207101e-05
-8.82644508131202e-06
-2.20127736354622e-05
-6.83132350989328e-06
-2.73681273536165e-05
-2.19719468554777e-05
-2.5278486887061e-06
-1.70914932403972e-05
-7.78277759676322e-06
-6.85304617015097e-06
5.2258002664518e-06
-1.39277803458685e-05
-3.50327650740647e-06
-1.34922925118167e-05
-3.33223983160368e-05
-2.26720575763838e-05
-2.26078878787593e-06
-1.34333443228255e-05
-4.58822295836477e-05
-1.05468563099251e-05
-1.6667112315179e-05
-2.72333909483512e-05
-2.13115066543564e-05
-6.11572459831405e-06
-1.69399739358304e-05
9.16872337115696e-06
-2.99989540765836e-05
-1.24945875925446e-06
-3.39531406080262e-06
-4.39192158457534e-05
-2.46099967413317e-05
-1.54438564230282e-05
-6.83931754313742e-06
-2.26879571721233e-05
-1.09492610281772e-05
2.68524676212256e-06
1.18959295276158e-05
-2.238171745705e-05
-1.93845767978017e-05
2.40328765040465e-06
-5.258142761299e-06
-5.90717692532397e-06
-3.16060629916486e-05
2.04381565829839e-05
7.32966433690453e-06
-1.59360601733206e-05
-2.21722440012774e-05
7.86918135243716e-06
-1.7942591460141e-05
-2.89550018356559e-05
-1.38463545741025e-05
-1.36713226497292e-06
-3.03267490005521e-05
-3.69275513243516e-05
-1.42434905227685e-05
-4.62724406014945e-07
2.88228396866785e-06
-3.57196004609648e-05
-1.58050741265519e-05
2.87126261110602e-05
1.74671873464993e-05
-3.40733267602711e-05
-4.69152636606581e-06
3.97742534650387e-05
-1.70198345454143e-05
-9.4384893216802e-06
1.541582986505e-06
-1.85370821314248e-06
-1.84009224293012e-05
-3.53797074389982e-05
-1.72974003488598e-05
-2.15641074009013e-05
-4.29246558386218e-05
-4.02602060410393e-05
-1.44429122108207e-05
-2.92484129481762e-05
-2.32102745959761e-05
-1.61581349113221e-05
-2.99756605073283e-06
-2.97797853276299e-05
-3.62175060439767e-05
4.77358350789173e-06
-9.55783173542826e-06
-1.88740911808726e-05
-2.13122278534317e-05
-6.27178452445539e-06
-1.16857577942477e-07
-4.53463588916905e-05
-3.73683286075435e-05
-6.29561887055663e-06
-1.17961257497179e-05
-4.71378640224639e-05
-2.89724374124574e-05
-2.31740439577996e-05
-2.03457804619736e-05
-4.05356148389514e-05
-4.47506983415642e-05
-2.75712960429094e-05
-7.28656654576712e-06
-3.2701153639178e-05
-1.34346844837084e-05
9.1876482907141e-06
-1.63983681454806e-06
-2.49260386644713e-05
-2.74836352375031e-06
-5.20126770904943e-06
1.07095657674719e-05
4.15282023169175e-06
-1.16743728815434e-05
1.38335625136093e-05
-9.20004023879967e-07
-7.39766452305607e-06
-2.86387817075495e-05
-3.38157016676e-05
-5.33453274395942e-05
-3.10715670319188e-05
-2.36599484286427e-05
-2.68918063618745e-05
-5.04979006589354e-05
-6.06727178233235e-05
-1.84605865640996e-05
-1.00593169387985e-05
-2.42516683332732e-05
-2.55487199181657e-05
2.9312934666895e-05
-1.8595756785148e-05
1.69468548746401e-05
6.76169347973918e-06
2.30964554902869e-05
3.21639332255717e-06
-1.34015258647196e-05
6.08493909917554e-06
-7.87306488724545e-06
-1.02204312051854e-05
-2.36739275571387e-05
-5.05572305604891e-05
-4.13480783449468e-05
-1.16862823180702e-05
-2.44936013978498e-05
-1.70740473941302e-05
-1.15445884148407e-05
-4.24227460507435e-05
1.77752589430588e-05
1.35324746388981e-05
-1.01880515096116e-05
-5.30939296766379e-06
-4.64626930433346e-06
-4.44128037378198e-06
-1.60789611615012e-06
-3.37465884358379e-05
-3.79070092728279e-06
2.66637045381861e-05
-5.02194830995882e-06
-7.89933023962413e-06
-4.45511685999165e-05
1.10526407671008e-05
-1.78433425442705e-05
-4.91146511956885e-05
-3.30305142273887e-05
-1.94047281545523e-05
-3.37156918373742e-05
-8.44687589528657e-05
-5.95230234713047e-05
-8.00314237539254e-06
-5.04000330045757e-05
-4.81636167996747e-05
-2.56968003461116e-05
-1.75743454024191e-05
-1.78107100024594e-05
-7.83251337529008e-06
-1.58203248357201e-05
5.44509987124329e-05
2.86248740001095e-05
-2.86270630661562e-05
-8.76443023742317e-06
1.39348685010538e-05
-8.84115073593313e-06
-3.25084890038849e-05
-4.71019768073935e-05
6.85777260836326e-06
-4.55191650693982e-06
-3.35529586707518e-05
-4.9165428026286e-05
-1.73891881012673e-05
-2.62426120766013e-05
-3.06093012065758e-05
-5.32288489745219e-05
-2.04650860603424e-05
-1.41963385465855e-05
-9.51693656277856e-06
-1.70608243181509e-05
5.26649825642655e-06
-1.38575273437797e-05
8.56378664485497e-06
1.71631403943436e-06
-5.06242592740375e-06
7.86260031324089e-06
-6.69831563216542e-06
7.18874174039528e-06
-2.82039626693353e-05
-1.01150234463867e-05
-3.84269446448147e-05
-6.78354968748619e-06
-2.08561069173427e-05
-3.47863589363979e-05
-3.30512178041709e-05
-4.25308941949339e-05
-1.38857780892499e-05
-1.98250722552167e-05
-2.25187815544268e-05
6.35603895111718e-06
8.10827859272403e-06
-1.30543840776315e-05
-1.32016128394373e-05
2.2363192655892e-05
-9.97266910071509e-06
-3.64630327819454e-06
5.2607409673009e-06
-1.13327684735552e-05
2.60846724780205e-05
-5.20851194634088e-05
-1.6189462808272e-05
-2.86111434309722e-05
-1.72358890926382e-05
-2.7902732000515e-05
-4.41364395543506e-05
-2.96666914207464e-05
-4.11778489277033e-05
-3.24608449213878e-05
-3.18153233315068e-05
1.11112211068039e-06
-1.98035200640944e-05
-2.83163410698871e-05
-3.48391952307351e-07
3.44832696298219e-05
-6.86188828706767e-07
5.86748177344707e-06
6.52532666224857e-06
-1.33547758574969e-05
-1.87721362613295e-05
-3.56243080878936e-05
-3.35501587053299e-05
-8.23392330917361e-06
-3.99587251455014e-05
-6.03425062238687e-05
-2.14117253090061e-05
-1.95985351938936e-05
-4.11192248818958e-05
-4.9824758950523e-05
-2.83325360314993e-05
-1.17857368008595e-05
-3.54532482961785e-05
-3.22061453881684e-05
1.15450918094814e-07
-1.48418562290124e-06
-8.45775645214079e-06
1.37689388080676e-05
1.43740995230486e-07
1.88533078045598e-06
-5.03716851381782e-06
-1.04209004633189e-05
-1.79910335773943e-05
-2.68592241720223e-05
-1.34540563188218e-05
-2.01625290011214e-05
-2.65317847122834e-05
-2.57823948961063e-05
-3.31294641805454e-06
-1.08509525505527e-05
8.00889582213064e-07
-3.24702778337113e-05
-3.64376622290894e-05
-5.78858958286701e-06
-2.2775844119168e-05
-8.59160532943222e-06
-1.5378563305664e-05
1.20524113468984e-05
-2.61520255153128e-06
-1.4461316408833e-05
-9.42623349184756e-06
-1.62617149135428e-05
-1.35312171512802e-05
-9.38585455522321e-06
-8.71305966808557e-06
-1.3081253326283e-05
-2.34082195891554e-05
-4.49494215066907e-05
-1.53168681742658e-05
8.99652568270879e-06
-3.38847475492597e-05
-2.95916736278902e-05
-6.20296373774569e-06
-1.73544887555107e-05
-1.71905397518333e-05
-1.35674275915822e-05
-1.89103589077887e-05
-2.03708097786502e-05
-8.3968085911458e-06
-1.1007995949387e-05
-2.10637849650044e-05
-2.18112269949083e-05
-9.32002029271843e-06
-2.39665835638716e-05
-5.51917555577443e-06
-1.84024504931388e-05
-1.21277993811218e-05
8.2170936330032e-06
-3.80697672151e-05
-2.71601704691864e-05
-2.70273895210274e-05
-2.05103401619561e-06
-2.09915557635536e-05
-1.43946425008639e-05
-1.35196396297463e-05
-6.76373276491881e-06
-1.74967368675734e-05
-3.05397528710016e-05
7.04297904592942e-06
-1.81346110828479e-05
7.83343833342162e-06
-8.20610446462726e-06
-5.88239557392812e-06
-1.41597287563115e-05
-4.38138879658564e-05
-2.60595409252331e-05
-2.50236275966943e-05
-4.64220613938898e-05
-3.29044630506218e-05
-2.42749255724437e-05
-3.93455892103844e-05
-2.66020597160881e-05
-1.92412917921433e-05
-3.04978720495051e-05
-3.57183754387873e-05
-1.66198164331387e-05
-2.37424748057061e-05
-1.44266915859725e-05
-2.25955478518255e-05
-1.18552893640613e-05
-1.05845961714931e-05
-2.89934660435392e-05
-6.91971071103053e-06
-1.36876597791818e-05
-2.84347318440451e-05
-1.2158450111165e-05
-2.54381726281253e-05
-2.87206063797752e-05
-9.38749944693932e-06
-2.77888536384826e-05
-2.00387565386322e-05
-1.56566895457632e-05
-4.64999640442089e-06
-1.9564765656203e-05
-3.55223522814519e-05
-2.93961663871295e-05
2.97955042229446e-05
8.37284342562245e-07
-1.651182006495e-05
2.05855641399396e-06
9.92577186865393e-06
9.5901604963959e-06
-2.9986324629054e-05
-1.69462765468988e-05
4.13568123092331e-06
-2.17195070474256e-05
-3.07774951042995e-05
-3.68471440480266e-05
-2.25730307962743e-05
-2.58735234747127e-05
-1.15547444683798e-05
-2.40309801941763e-05
-3.59507562113062e-05
-2.54695996042088e-05
1.36427933471077e-05
-1.70679961792408e-05
-1.41380749240625e-05
-8.56205864014775e-06
-3.79875031324523e-07
-2.30817882776023e-05
-2.82698378682971e-05
-3.72953864395145e-05
-9.04224848134721e-07
-3.89664948941214e-06
2.2184054754864e-06
-3.3139302851224e-06
-3.94523529035112e-06
-9.96319255929056e-06
-1.9640595887562e-05
-3.74141420612605e-05
-1.52172374596278e-05
-3.44472649796728e-05
-2.60184466709419e-05
-3.52495496677936e-05
-3.88249358045536e-06
-4.65896902985683e-07
-8.28201493516463e-06
-2.22568179990424e-05
-9.0259917907857e-06
-8.74924062206846e-06
-4.69372921379004e-05
-1.18509800910972e-05
-6.74059508205965e-06
5.82945957669229e-06
-2.51922511802276e-05
-3.31643100485891e-06
3.96115369188192e-06
-2.3180835148235e-05
-3.04473240723896e-05
-3.69681463745739e-05
-1.7092615902947e-05
-2.879934544696e-05
-2.93338576245962e-05
-3.19826396586291e-05
1.44550798805625e-06
-2.99494889185206e-05
-3.64719240873628e-05
-3.21466813692689e-05
-4.46685651476401e-05
-1.99780340497359e-05
-2.94158988400987e-05
5.33373961848918e-06
6.18035845990907e-06
-1.05195698540901e-05
1.84107030141187e-05
-7.06225089988569e-06
-5.53761799736719e-06
-8.06845608476653e-06
-1.59410773132033e-05
-3.24277357820739e-05
-4.32152657569067e-05
-2.45560682747358e-05
-7.02768821473721e-06
-2.31996955538076e-05
-2.20339835460709e-05
-3.68993927513764e-05
-2.16935108072282e-05
-3.59875272309154e-05
-2.7150527508832e-06
-1.45521487709055e-05
2.84664831163103e-06
1.11932687829569e-05
-1.97548695917464e-06
-3.76132846642229e-06
-8.31017593856095e-06
1.99840931728442e-05
4.45777826405789e-06
-2.27227957966701e-05
-1.65378184334259e-06
6.89621479800613e-06
-2.9225911640817e-05
-4.26777436274813e-05
-1.49652455131543e-05
-2.73375366154596e-05
-2.73000418577935e-05
-2.11254880354867e-05
-1.19057464749299e-05
6.97625540887146e-07
-2.94841414693517e-05
3.3926015167277e-06
-4.91543326786073e-06
-7.23379388828795e-06
5.40163168240523e-06
-5.88626185810288e-07
7.60369976685087e-06
1.53974225035844e-05
5.12364514268417e-07
-8.57611448150502e-06
-1.04322513799933e-05
-2.22180392823892e-05
-4.86440659686298e-05
-1.61524521514745e-05
-4.65105728656783e-05
-3.74029313365388e-05
-2.55253848811957e-05
-2.56660760382051e-05
-2.62920116543117e-05
-2.9605029242698e-05
-3.32015184423135e-05
-1.82736813565009e-05
2.66310135264026e-05
-2.24708790121357e-05
-1.4887520453533e-05
4.15989812663794e-07
8.83091326908794e-06
-1.64542795303511e-05
-1.27074201056384e-05
3.02647651345408e-05
-7.34343492999354e-06
-2.66252431431185e-05
-2.17055756919168e-05
-1.64911223501997e-05
-1.37865508107839e-05
-4.88084361448908e-05
-3.12508697427339e-05
-2.67697633935734e-05
-4.99941710949595e-05
-4.51723531223193e-05
-1.27691911923194e-05
-1.36084434124174e-05
-3.02783665934989e-05
-3.41644670588748e-05
-1.1753455955744e-05
-6.10448144259459e-06
-3.26378319594913e-06
-1.7096682851507e-05
-1.45624653150707e-05
-1.06188938719266e-05
-1.18589622808105e-05
-1.60937507680019e-05
-6.35999851791746e-07
-3.43274777210038e-05
-6.31235460487335e-07
-8.24730114465245e-07
-1.93041007720633e-05
-2.52112231721692e-05
-3.38287738253982e-05
-1.78866355456632e-05
-5.6124474413385e-06
-4.20789059185792e-05
-2.94455749519771e-05
5.19144101658057e-06
-1.84645908075539e-05
-2.72089073339599e-05
-2.61596960672325e-05
2.12756805059877e-05
1.81979989899784e-05
-6.65421174707699e-06
-1.51344732420777e-05
-1.39386914149351e-05
-8.61036113518195e-06
-1.72804716614822e-05
-2.02371660892628e-05
-2.48867504617492e-05
-2.42232786014455e-06
-1.22908183943221e-05
-3.53039993286618e-05
-2.88755259674275e-05
-1.17233411652587e-05
-9.37938568069957e-06
-2.40773020537827e-05
-3.15029690462298e-05
-6.11922700448329e-06
-5.30335682660376e-07
-1.09594754546113e-06
8.15706503850399e-06
-6.64738603145835e-06
6.22445126365184e-07
-1.89711511173321e-05
-2.01525972875637e-05
-5.44948362565854e-06
2.91256004420332e-06
-2.53351269000628e-05
-4.0729750030468e-05
-4.56127295988585e-05
-1.73612077005894e-05
-5.80654673629749e-05
-4.78157177305823e-05
-4.84661019843146e-05
2.12780205911597e-06
-9.32603783632722e-06
-9.34172748939665e-06
-1.92827751038667e-05
-1.34291601057151e-05
-3.40948937532083e-05
-2.93135870761962e-05
-2.83740009282447e-06
-1.3106063608356e-05
-7.20103846721108e-06
-3.09733025538921e-05
-5.74750618338238e-06
4.09338939561683e-06
-1.98111000778135e-05
-2.03431726276387e-05
-3.46703474351246e-05
-2.60283208223968e-05
-1.55344653159793e-05
-5.47503803424632e-05
-4.97406124990574e-06
-1.2172795827944e-05
-2.25727161424537e-05
-1.94198887755862e-05
5.10568788943303e-06
-3.21060071234752e-06
-1.85601843943106e-05
-6.38881879683822e-06
-2.01117372973919e-06
-7.89597471593744e-07
-1.62382258697345e-05
4.36969013373668e-06
-1.4040301652848e-05
-2.38472724592755e-05
-3.24962870952835e-05
-4.40534718205431e-05
-2.53591571843998e-05
-3.32535706016407e-05
-3.8538263315088e-05
-1.77892938708155e-05
-4.17229033541202e-06
-1.0297950797533e-05
-3.67515162724494e-05
-1.65219344082172e-05
-1.1173050239151e-05
-1.42839885687823e-05
-3.44298166945611e-05
3.69460647600327e-07
3.56775748059323e-05
-3.94796044271341e-06
-1.57149928668744e-05
-1.34202835620255e-05
-5.83271600650835e-06
-1.05034520444999e-05
-1.65583388145506e-05
-2.24540713402064e-05
-3.84097608780387e-05
-2.96099755045549e-05
-2.31936935353005e-05
-4.31137529130847e-05
-8.10636872253501e-06
-3.15468441167947e-05
-3.19689124842696e-06
-1.35906501104886e-05
-2.29863334846561e-05
-1.99694045150653e-06
-1.2753349744761e-05
-8.90081180022344e-06
4.35225570938727e-06
2.28954739809098e-05
3.69761202233055e-06
-2.6047504008319e-05
5.6637008237639e-06
-8.38695825015714e-06
-6.64499485350019e-06
-9.99581177897223e-06
-2.3116343905927e-05
-5.14158668050877e-06
-1.12074541940486e-05
-6.86888530343166e-05
-4.27893828763732e-05
-5.12836520955575e-05
-4.84347797263688e-05
-1.55029052850095e-05
-5.03589506427083e-05
-1.82164346533656e-05
-1.20998114769333e-05
-1.62917031054685e-05
-1.7610675371621e-05
-7.49028027859624e-06
1.37200790884302e-07
-9.00139471728058e-06
-2.87252997142857e-05
-1.35818210638646e-05
-2.40052769531096e-05
-1.91987863104548e-05
-1.77878758866584e-05
-4.43971350975236e-05
-2.60983861951819e-05
-3.11430450447061e-05
-4.16044034687644e-05
-1.33164585594622e-05
-2.88875944028743e-05
-7.57952803552885e-06
-1.58125433541277e-05
-1.41474605965291e-05
-1.85598537898227e-05
-2.32098106607963e-05
-1.28784960830219e-05
-8.40523275350425e-06
-7.68051106693483e-06
1.31884029501598e-05
8.23241916746575e-06
-1.09123959238485e-05
-3.17596038228444e-05
3.64545933341242e-06
-2.92636917506577e-05
-3.71382950999788e-05
-2.14406283284007e-05
-2.53211898152498e-05
-6.27649980115744e-06
-1.89086314914062e-05
-7.17799848149937e-06
-9.91051137091981e-06
-2.61040459743982e-05
-2.29335486306182e-05
-1.98770497292184e-05
5.87493637068176e-06
1.68055217618667e-05
-4.64151058534464e-06
9.06027525213153e-06
-1.09907766633041e-05
1.22214202915767e-05
-2.10005681038273e-05
-2.60497271138697e-06
5.94564013392598e-07
-2.54110642618046e-05
-1.19818698910451e-05
-4.56151994400624e-07
-1.93286796542549e-05
-1.52032193443814e-05
-2.64362329050801e-05
-1.1005165409012e-05
-2.86807987347679e-05
-4.80357949403224e-05
-2.94509826437945e-05
-1.31292594567428e-05
-8.03865953857931e-06
-2.10863220261997e-05
5.94003701489602e-06
-1.01104993099378e-05
-1.8302283691829e-05
2.75934659354003e-05
1.89503106729951e-06
1.47038434480128e-05
-1.43036044559964e-05
7.26658596890537e-06
1.27942488904445e-05
-1.47607349244558e-05
-2.16242442796655e-05
-1.70158114891424e-05
-4.70807400751532e-05
-3.45687472077061e-05
-3.40493027255605e-05
-3.06449660900054e-05
-4.56202750505803e-05
-4.41607426915117e-05
-3.61828981323557e-05
-2.61629194629962e-05
-4.43320590313284e-07
-1.70801899638103e-05
-1.55573411508095e-05
-1.78425135548764e-05
-1.93940235967061e-05
-1.10589678274265e-05
-5.15911866969585e-06
-6.51960936219542e-06
-2.4128090987972e-05
-1.07384975147189e-05
-2.31508057550027e-05
-2.42375050910933e-05
-4.1226815846256e-05
-3.97242955890315e-05
3.76742071654104e-06
9.19051317828837e-06
-3.1407612391317e-05
-3.47525579763839e-05
-3.54932209502515e-05
-4.10710469139456e-05
-4.22577329922337e-06
-2.22199186989903e-05
-6.94555081406714e-06
-8.70798370307277e-06
-2.06242103752544e-05
-9.88408290564966e-06
-2.11118265224872e-05
-1.2164714775341e-06
-1.47807662116866e-05
-2.57688040255185e-05
2.35076754462488e-05
-6.73571250003547e-06
-4.45222983049002e-05
-3.72736949708998e-05
-2.5443510213781e-05
5.33170859383482e-06
-1.87209101026649e-05
-2.40011966488711e-05
-1.5241390482643e-05
-2.69002653603735e-05
-1.2686472332329e-05
-1.51659463266754e-05
-2.39768463900096e-05
9.22343087760876e-06
1.84368487200959e-06
9.45630804726045e-06
8.35297426516028e-06
3.61773929911946e-06
7.59101038318624e-06
6.54157703337899e-06
-7.87141331902076e-06
6.16489202646383e-06
-4.39225862904897e-06
-1.75145313082113e-05
-8.08632278463905e-06
6.98896189526151e-06
-3.06740391287395e-05
-5.50668278471015e-05
-3.75019523616774e-05
-1.97620083852998e-06
-4.00646266271584e-05
-2.02146213752712e-05
-2.41978397805409e-05
-2.83650729182785e-05
-3.25767870214347e-05
-1.40588786960865e-07
9.05292115696687e-06
-1.18329970895667e-05
-1.18156102419197e-05
6.03937451024668e-06
-5.51889431890598e-06
-1.47759906973403e-05
-4.30234429654155e-05
-5.86569710368896e-07
-2.39396730157594e-05
-3.78902996453758e-05
-5.96163480962865e-05
-3.35702019178907e-05
-4.22896541689456e-05
-2.22293685131791e-05
-5.0459838420518e-05
-3.37223049859301e-05
-3.58349568043765e-06
-1.24748413375382e-05
-1.12541415735977e-05
1.19433774584636e-05
7.91972337893134e-06
-2.38081834272836e-05
-1.24834943454257e-05
1.85303929555936e-06
-6.54727977154392e-06
-1.50691922723799e-05
-2.36464219477386e-05
-2.15931068124637e-05
-3.7808276103963e-05
-2.60435122230043e-05
-2.55887302619317e-05
-2.59533105126938e-05
-3.24071343916566e-05
-3.53097272594758e-05
-4.00940787653962e-05
-3.26772082088453e-05
-3.55136966276205e-05
-1.30464978561446e-05
-5.73451734414762e-06
4.25003653959265e-06
-2.63297795213278e-06
3.12755617832242e-06
2.32407612924213e-05
-1.15051251312759e-05
2.15385150917276e-05
9.7692012419641e-06
4.54238940914859e-06
-1.61289982229244e-05
2.20886637044005e-07
4.6143373987301e-06
-1.05817857898592e-05
-1.40555007732633e-05
-1.37556563271357e-05
-2.51954270180867e-05
7.05904020397049e-06
-4.61550932494348e-05
-4.64156663032844e-05
-2.96791133473745e-05
3.27303548971382e-07
-5.95268534875539e-06
-4.06145336162779e-06
-4.52379474481648e-06
8.36586509828501e-06
2.73066486705755e-05
8.20072912189959e-07
1.69019361593733e-05
-2.91668268554254e-07
-5.55614600571043e-06
-2.94963314015292e-05
-1.46445223844321e-05
-2.73258343426673e-05
-2.19878203973348e-05
-3.22498274505265e-05
-5.65221421006419e-05
-6.40897021679026e-05
-3.49973982178143e-05
-3.12231992256611e-05
-2.47913366102991e-05
-4.60431961148259e-05
-6.11903501839316e-06
-5.15886689313934e-06
-2.10482869392318e-05
-5.26700875082446e-06
-9.82468316686229e-06
-3.32197755768439e-05
-2.94103716450524e-05
1.72070006219138e-05
1.25326386834658e-05
-5.76659910376117e-06
-1.40736285932659e-05
-1.78971307152746e-05
-2.31966508499168e-05
-1.81565854725005e-05
-2.80504924073219e-05
-5.50060624832674e-05
-2.68618463579853e-05
-3.09531596323492e-05
-2.57292906116031e-05
-3.94431862936419e-05
-4.10557594373125e-05
-4.24629453664551e-05
9.79394525044469e-06
-5.28721165569157e-06
-1.73159607309158e-06
-1.56148408731852e-05
2.26544042685971e-05
-4.22450228443647e-05
8.1571012769349e-06
6.9525500824944e-06
-2.47985439642668e-05
-3.74326629883379e-06
-4.73236361722095e-06
-1.72928540486594e-05
-1.38143695400743e-05
-3.75119568741831e-05
-1.34643580483116e-05
-1.4930237857946e-05
-7.54262385434162e-05
-2.87536796515677e-05
1.03967103579658e-06
-5.81108334255973e-05
-2.98686950370312e-05
-1.37027088195804e-05
3.44987726689719e-06
-4.70363924876274e-06
-8.6846922429155e-06
-2.85153522343684e-06
-5.44202212802733e-06
-3.82286926917806e-06
-8.83607927987426e-06
1.81677066929421e-06
7.39350047296988e-06
-4.35724424814793e-05
-3.66711580375976e-06
-1.30385317085202e-05
-1.2621638604693e-05
-7.88625184681479e-06
-8.88315769700431e-06
-4.10699248550807e-08
-4.85268591379179e-06
-1.76997697163696e-05
6.15145819755077e-06
9.05908341311071e-06
2.13138173979617e-06
-1.41454483219707e-05
-1.45941743498169e-05
1.00392695526646e-06
1.14560577052605e-05
-3.60222459451475e-05
-1.78631789932793e-05
6.95739235639348e-06
-1.69865341415181e-05
-4.50711166210481e-05
-1.57462580398358e-05
-9.77041249466226e-06
7.80903482817666e-08
-3.84044048944453e-05
-1.49418016145315e-05
-2.25108265973471e-05
-3.31840254595775e-05
-1.92391316679661e-05
1.25342113143637e-07
2.75276984420605e-05
-5.71108092150938e-06
1.61742613701804e-05
-3.01339166532492e-05
1.17226457085151e-05
1.06672359324668e-05
5.62223391396397e-06
-4.26839907196632e-05
-2.55064396033387e-05
-1.09053195658424e-05
-3.29750247999437e-05
-2.59497702614198e-05
-2.49613377988742e-05
-2.4552296605087e-05
-6.29877209418228e-05
-5.34650822299282e-05
-5.46438035158125e-05
-2.90571228448112e-05
-1.53086883968285e-05
-2.77076092613434e-05
-4.38837173769497e-06
-2.57893128409653e-05
-2.58077194561952e-05
-3.1168549297026e-05
-9.35211549581022e-07
-3.17786939256767e-05
-3.31148102905505e-05
2.3869101181018e-06
-7.5073461406072e-06
-9.61339173371157e-06
-4.38278594572117e-05
-5.46102335446966e-06
-3.89108706117863e-05
-4.70262374843857e-05
-4.32848279542877e-05
-1.71307285145979e-05
-2.54362119179403e-05
-2.46815701680303e-05
-5.47670114462488e-05
-8.2478667475122e-06
-7.20859287828321e-06
-3.05182141952869e-05
9.15214734142194e-06
3.27020487568581e-05
-1.11565637248387e-05
4.29424357649976e-06
-1.45249885757708e-07
1.00430198521064e-05
2.22066757378754e-05
2.55903133578194e-06
-1.0995546783273e-05
5.03597407703418e-06
1.44508850465535e-05
-9.29679158876954e-06
-3.2575477060318e-05
-2.27173686651918e-05
-4.15147947835508e-05
-3.19997100470221e-05
-4.89075673845434e-05
-2.32248060818969e-05
-1.92823971694986e-05
-1.27307233524284e-05
5.12314566366835e-06
-2.9417579647494e-06
-1.13845543533098e-05
2.29250918595496e-05
1.51337369789619e-05
-1.27587532356944e-05
8.24835218732391e-06
-1.49299396262852e-05
-1.02310642677118e-06
-3.9722487979292e-06
2.54907362986999e-05
-3.62045433823905e-06
-3.36913635619771e-05
-4.961192040239e-05
-4.83319684894737e-05
-5.7271327559949e-05
-1.91546198597254e-05
-1.97757433888896e-05
-4.81707968564882e-05
-2.84012298752199e-05
-1.93761828284772e-05
-1.8528835870327e-05
-3.78271755591464e-05
-1.50516427045637e-05
-1.21119003895141e-05
-4.49627809128051e-06
-8.41792597816174e-06
-1.69013146732799e-06
7.56609193872089e-06
-9.50149592955267e-06
-2.34841673796719e-05
-3.35749645734774e-05
-2.10113903003663e-05
-4.27724693940225e-05
-3.71887942547226e-05
-3.25093389422305e-05
-1.14503157746421e-05
-4.22763544190162e-05
-1.27964575063285e-05
-1.48513383697594e-05
5.12336488861547e-06
-3.79441824807426e-05
-1.43977366888335e-05
-2.98212459497083e-05
1.20071448780914e-06
4.82913922856253e-06
-1.94827562341281e-05
-2.53947628194836e-05
1.44097954836876e-05
-7.25269345196757e-06
-3.79393926268249e-06
-1.52104998767754e-05
-3.13304702223137e-05
-5.05096941281744e-06
-3.99350541828665e-05
-8.21927541277492e-06
-2.16122888961473e-05
-2.38852561905855e-05
-3.33176885102517e-05
-2.28523007059916e-05
-1.5321394472408e-05
6.59689138630794e-06
-3.40630206756617e-05
-7.84341443352587e-06
1.10882574123359e-05
1.43548513703244e-05
1.17102261515203e-06
-4.06995737152483e-06
-1.49369182662441e-05
-1.16853921693029e-05
3.59490505978415e-06
9.69027034021415e-06
-2.34756895356057e-05
-2.24452058371193e-05
-5.93102016219444e-06
-1.04527134255359e-05
-2.68176714279435e-06
-4.83403952895565e-05
-4.95974846011989e-05
-1.5370187170062e-05
-1.64370721512846e-05
-2.97833588219647e-05
-2.9938999491472e-05
-6.39815360046698e-06
1.03478078392456e-05
-2.24863547814234e-05
5.70156560591823e-06
1.5574688911471e-05
5.74412886151378e-06
-4.62437342770073e-06
-9.5677339279977e-06
-1.29542694536544e-05
-2.0591297069319e-05
-2.14528828059622e-05
-3.92264033690589e-05
-2.82155561337622e-05
-4.76332999538771e-05
-4.28282260286711e-05
-1.49901714512134e-05
-2.94125983015962e-05
-3.64767974210549e-05
-4.47305737611431e-05
-9.86026948294497e-06
1.15737606425597e-05
-5.97293330792026e-06
-3.09175792901287e-05
-8.28554800541866e-06
1.64320008974373e-05
-2.28738920596967e-05
-1.17312680080199e-05
6.02940357152892e-06
-4.98784116290967e-06
-2.17909757065536e-05
-2.63008506119984e-05
1.11488150742524e-05
-4.9882953349511e-05
-4.06956130729738e-05
-1.93915771301947e-05
-3.10706305604949e-05
-3.51653605078563e-05
-4.15098711912162e-05
-1.72272626724234e-05
6.25168687613827e-06
-4.5109176454275e-05
-3.53345602908054e-05
-2.55471344718713e-06
3.39510277644567e-06
-3.56998315181735e-05
-1.34344885741986e-05
5.58189401281574e-06
-6.4987759599849e-06
-7.72403324621797e-06
-9.91873053621854e-06
1.92707463007647e-05
-2.31609540040804e-05
-2.56358135820392e-05
-1.88130219436924e-05
-1.12334660765619e-05
-3.66891082189291e-05
-3.84872911936472e-05
-5.39643119917819e-06
1.08810801639124e-05
-8.06186853921191e-06
-8.29856474125841e-05
-2.63288950529202e-05
1.20274511300095e-05
-1.72832562975497e-05
-2.17624804171933e-05
-1.02399793534337e-05
9.55582034722876e-06
2.41571359384037e-05
-2.46131737890373e-05
-1.06425308135448e-05
7.10256380134971e-06
-2.1107193639957e-05
-2.78900845501157e-05
-2.17323633794856e-05
-9.58062744050025e-06
-2.45595092108176e-05
-2.11470330330168e-05
-4.36804380515402e-05
-1.47708910714088e-05
-2.04341336277415e-05
-4.4903588180899e-05
-3.0603622903895e-05
1.51994597887424e-05
-1.58414498653336e-05
-2.83730954879052e-05
-3.86756106868081e-05
2.59062396711453e-05
1.90999451721362e-06
-9.80704224518276e-06
1.19877196789407e-05
4.1737047456127e-06
-6.44868047223157e-06
-2.45037058705228e-05
-2.39610692720406e-05
-2.15221557537919e-05
-1.07052287791007e-05
-4.69472798330602e-05
-2.5614193121164e-05
-3.2529790970618e-05
-1.67132488064803e-05
-4.84069984214946e-05
-2.05943387991985e-05
-3.79757327255755e-06
-3.17455680067358e-05
-1.92573570310747e-05
1.80765087738376e-06
-2.93390357460721e-05
-1.32600907333567e-05
-2.63995444006945e-06
-4.42306172894901e-06
-4.18793178177425e-05
-4.0617194173303e-05
8.79968377161479e-06
3.07718010424731e-06
-2.0148424192271e-05
-3.39919035390414e-05
-1.9084443379695e-05
-2.01940609450712e-05
-3.38118451570112e-05
-2.2176475631429e-05
3.91744534541902e-06
-3.89669011194207e-05
-4.87082824703907e-05
-1.159002541609e-05
7.0292227131926e-06
-6.46860435137802e-06
-3.60749234039213e-05
-2.82165359928433e-05
-3.23027811819241e-06
-8.69341160383454e-06
7.31958862444792e-06
-3.32613050215865e-05
-1.97823730538629e-05
-1.40812877143807e-05
-3.78204022484446e-05
-2.95004593638261e-05
-3.8742575405432e-06
1.07955557027395e-05
5.4262733592008e-06
-1.7994013417544e-05
-1.34148792420842e-05
5.73581281160294e-06
-1.48363242069101e-05
-3.22091498836347e-05
-3.235660629091e-05
-8.9055288975508e-06
-2.12754011786308e-05
1.50693158532507e-05
-2.09475583111004e-05
9.06827431048126e-06
-1.1722893774619e-05
-5.41270447744989e-06
-1.30919688569543e-05
-3.17336526004546e-05
-1.77814188918603e-05
-1.14959264691368e-05
1.03773955388725e-05
-2.31546021713872e-06
-4.55317708466993e-05
-2.74562520700437e-05
-1.04516778042847e-05
-1.02496848424276e-05
-2.11615543447463e-05
-1.2391826027958e-05
-2.47722553488338e-05
-4.11237121406677e-05
-3.1501751766352e-05
-5.82655376785277e-06
-2.86733136902611e-05
-6.0344654366099e-07
-1.49090627835831e-05
-1.00631489271015e-06
1.25235092321241e-05
-4.94287203311522e-05
-2.95932318193308e-05
4.10091726737636e-06
-7.95883159207169e-06
-2.39526107172714e-05
-5.03456545791851e-05
-3.6186212154666e-05
-1.52244165228315e-05
-4.00959925695931e-05
-3.41336663857324e-05
-1.01011715489944e-05
-2.81459654089892e-05
-1.76535429794997e-05
-9.83226939011094e-06
-1.34498804188891e-05
5.59097826456159e-06
-1.58855209627152e-05
-6.89197221072581e-07
8.18670149004603e-06
-1.44810579447338e-05
-3.30042989201665e-05
-1.37066752469418e-05
2.21562698778436e-05
-2.47916098419772e-05
-4.1502472644362e-05
-4.57482070932715e-05
-1.57519390936012e-05
-3.41695187613472e-05
-2.49429198542066e-05
1.07458693184112e-05
3.91041143917936e-06
7.3748703704634e-08
-2.23987865633673e-06
4.05860889040996e-06
8.14074529125935e-06
-1.79784320505477e-05
-2.65413324667997e-05
1.85376722664104e-06
2.55928238983586e-05
8.6282930978452e-07
-3.65021093091098e-06
-1.12191449960075e-05
-5.28202047298798e-06
-3.64433581962364e-05
-2.81480894335131e-05
2.76665661867578e-06
-9.29635669776903e-06
-8.01402489284953e-06
-4.18207009335447e-05
-1.45591761249406e-05
8.18310058535665e-06
-3.94996500327844e-05
-8.01602469971759e-06
-1.32339696111147e-05
-2.22298352961789e-05
-2.87102904021679e-05
-1.45244854609671e-05
2.06524869946168e-05
2.47433287463694e-06
-3.0602486097796e-05
6.46351613817544e-07
2.27368647533125e-05
-7.27213125974715e-06
-1.67816046722587e-05
-7.93256869191765e-06
1.05043618156957e-05
1.45993596866798e-05
-2.37269417310949e-05
-2.41228361272818e-05
-1.74499891550239e-05
-3.19174899537998e-05
-3.61134623387991e-05
-3.17291091588814e-06
-9.09259069988842e-06
-1.99325660202294e-05
-1.98886832178496e-05
1.09945410533105e-05
2.24271119332824e-06
-3.4044408978352e-05
-2.7001940240766e-05
1.79705722781464e-05
-1.223731800469e-05
-3.52533482782648e-05
-9.40860252279668e-07
3.41073014295991e-05
3.97611079928337e-06
-4.24767514337253e-05
-2.45084684806772e-05
1.7375036983433e-05
-2.9188122564726e-05
-4.77564337557502e-05
-3.09386187964226e-05
3.10258147855593e-05
-3.06017251309376e-05
-5.95091481613522e-05
3.10582879813742e-06
2.13552874796317e-05
-4.86831957859955e-05
-6.35633457410596e-05
-7.83117215029147e-06
1.504433039253e-05
-8.03457436226886e-06
-1.4733543123989e-05
-2.73379849703428e-06
1.32669089558253e-05
-3.47845743324271e-05
-5.73108163752385e-05
1.81289943194427e-05
7.71465428432738e-06
-2.47429108074201e-05
-4.47775854436559e-05
-3.91059210040321e-06
-4.50295957581268e-06
-3.07921058325725e-05
-2.5613743493139e-05
3.34427692684635e-06
-1.90234377580875e-05
-3.96693576675607e-05
-4.94233604192148e-07
1.51040825635387e-05
3.48560946269765e-06
-3.36259983285304e-05
-3.65175142538062e-06
-5.07641771467431e-06
-2.44650750190189e-05
-8.57433759755649e-06
-1.36023991362052e-05
-1.03299231563061e-05
-1.68007891770131e-05
-2.84811442199753e-05
-6.4691786203473e-06
-5.95043897029663e-06
-2.41893399365574e-05
-3.59553080945873e-05
1.02748558290216e-05
4.90224852014726e-07
-4.56763750797467e-06
-2.72976445098881e-05
1.8677453430783e-05
-3.19758680671091e-06
-1.68226765615454e-05
-2.74690372673111e-05
6.72493526481121e-06
-4.71439410901292e-06
-2.99919908578617e-05
-3.75140061842358e-06
-1.39741775943461e-05
-1.54060625386612e-06
-8.33625456464145e-06
-1.16885320702493e-05
-1.13153386442994e-06
-7.76166973235059e-06
-1.59686106406786e-05
-2.3450036147314e-05
-3.73678236046722e-05
-2.69448521681843e-05
-4.3151873057329e-05
-2.41126334521298e-05
-3.53798575745091e-06
-4.13147221683988e-05
-5.36986402494967e-05
-1.07593180548164e-05
-7.91413626944052e-06
-1.68296093155369e-05
-2.94604322737122e-05
-7.25812341974377e-06
1.46202810570131e-05
-2.30552676891437e-05
-1.87060249443523e-05
2.20424996857002e-06
3.21244783720088e-05
-2.15567158427359e-05
-2.5870569804555e-05
-2.93159648357667e-06
2.10700534832288e-06
-5.02066347742938e-05
-4.00068382744205e-05
2.02843161716954e-05
-4.8389520388936e-05
-3.18284401930076e-05
-5.26694108412285e-05
-2.18697991140975e-05
-4.0304151938417e-06
-4.58479462703289e-06
6.70555154541911e-06
-2.50738510792623e-05
-5.50009931286017e-06
-2.35795013659183e-05
-1.61736256532843e-06
-2.39802040675851e-05
-5.66019750437801e-06
-2.25584536493174e-05
1.6921660747009e-05
4.93491209660594e-06
-1.54071173860731e-05
-9.10770850329363e-06
-1.76226461822326e-05
-3.58711134621454e-05
-1.89732712135144e-05
-1.06038276254572e-05
-2.89469957839036e-05
-8.58407487590268e-06
-3.34158185234409e-05
-3.10373202401686e-05
1.02647364472332e-05
-8.59107072311459e-06
-1.9937154821362e-05
1.50083146198298e-06
-2.93738784417955e-05
-2.24610462068489e-05
-1.4438719778958e-05
7.01096043234358e-06
1.03250303518022e-05
1.22916584325612e-05
-2.67807673432358e-05
-2.04430508171061e-05
1.61839898813599e-05
-1.41353743928056e-05
-9.70380167346457e-06
2.33941686348906e-06
-3.1980675637152e-05
-2.85245976213822e-05
-1.80028847102099e-05
-4.55242925391456e-05
-3.58759352623367e-05
-3.97155843192253e-05
-3.75702281755448e-05
-8.01794488528639e-06
1.26679934470573e-05
-2.82563521046236e-06
-2.14390494319367e-05
-4.0019716661616e-05
-2.51269061349786e-05
2.83569768707804e-05
-1.56991997984987e-05
7.16674267344653e-06
1.17032793694518e-05
-2.08797456424139e-05
-2.39156261059244e-05
-2.60089575058981e-05
-2.26510339360662e-06
-3.33470735319264e-05
-2.75179303673612e-05
-3.0829844660186e-05
-4.05297878148769e-05
-1.99342747913752e-05
-5.95818620676738e-05
-2.31038675820419e-05
-2.48830278609086e-05
-4.96925706401017e-05
-4.37900178299643e-06
1.03844623129091e-05
-3.23083971219995e-05
-9.33000850661566e-06
-1.20405493373583e-05
-1.91627851790318e-05
9.64825659489701e-06
2.3041855922313e-05
-2.67840879191554e-05
5.32354535217553e-06
-1.62509632657947e-05
-5.55757328643613e-05
-4.5697210459239e-05
-1.41259076131081e-05
-3.37673697126475e-05
-3.97045273559703e-05
-3.27567474588358e-05
-2.76623840031722e-05
-2.16802001458939e-05
-6.39675495530121e-05
-4.58985143729559e-05
-1.46256448316118e-05
-3.43213590562302e-05
-1.35155491399424e-05
-3.35694804669092e-06
9.27609535735064e-06
2.56948331438886e-05
-7.0485755327836e-06
2.84650012290913e-06
-8.87450834171107e-06
-1.51719746389858e-06
-9.76765069741943e-06
-4.07646134999992e-06
1.36202581674886e-05
-3.1540659850265e-05
-8.51357665062609e-06
-2.23529313189674e-05
-4.69499185185265e-05
-1.20264431986453e-05
-8.82548364600435e-07
-1.51769823622144e-05
-2.22215308494661e-05
-9.93878818457175e-06
-1.10542822917294e-05
-3.38693838473553e-05
-3.52361877778952e-05
-2.90477429404345e-06
-5.32546924898848e-06
1.82966712863994e-05
3.1502238883916e-06
-1.14475116142574e-05
1.69293841300789e-06
2.10096237329425e-05
-3.89763830661691e-06
-5.35169461762911e-06
-1.05392443108576e-05
1.14782966852478e-05
1.71317687788306e-07
-4.83457782372234e-05
-2.04771262551071e-05
-1.64957313485533e-05
-3.99286462486939e-05
-4.72215375406525e-05
-4.25262598526564e-05
-1.37626617771634e-05
-5.25570562316615e-05
-4.8941200516855e-05
1.0781629728741e-05
-2.6345603585405e-06
-2.74048573389964e-05
2.43541488838225e-06
1.02585453484295e-05
4.05014678095148e-05
-1.04754496998953e-05
-1.65052141810695e-05
8.86893521216805e-06
-1.77332169364883e-05
-4.5239160256655e-05
-2.00315995791304e-05
-2.77271822556379e-06
-2.51262055847877e-05
-7.69886400834455e-05
-3.904120448169e-05
-2.47177895706146e-05
-3.76320022868971e-05
-6.41065842019258e-05
-1.80002367640034e-05
-9.63988655916545e-06
-2.07542330887269e-05
-4.95944083541205e-05
9.22939902116424e-06
7.48081082979544e-06
-1.90246197329494e-05
1.23903449214293e-08
9.52700041883248e-06
5.42838168501516e-06
5.71762962716702e-06
-1.3737316483261e-05
-1.7528170931126e-05
-5.8434936324893e-06
-5.62183404997201e-05
-5.1100993289409e-05
-7.6405952848278e-06
-1.89848408233831e-05
-5.34412861477655e-05
-5.6698828938467e-05
-2.36815937820457e-05
-2.83838706979853e-05
-6.25736729009958e-05
-3.23868654033836e-05
4.14832164813708e-06
1.47795406244034e-05
-2.18105665765568e-05
-4.02257768776006e-06
3.36967541767933e-05
5.29485558286577e-05
-2.32137387825198e-05
-2.86754358881501e-06
4.72471586683603e-05
2.79674537263877e-05
-2.88466528513161e-05
-1.38310294546687e-05
1.61612719194952e-06
-5.08457052497508e-05
-4.47153889478623e-05
-1.5109331917558e-05
-3.71266380293456e-05
-3.66885405823881e-05
-4.31876219410425e-05
-2.59320990679094e-05
-2.48308162827227e-05
-1.85069852175159e-05
-3.44106456755231e-05
1.17957577094725e-05
2.91090389053816e-05
-3.05336514301284e-06
-2.638844770418e-05
2.34482530993758e-05
1.81682723958841e-05
6.24758096415854e-06
-1.59616693721578e-05
-8.64023645182908e-06
-8.37749624699863e-06
-3.0865147622624e-05
-3.32667775104843e-05
-6.04498411956427e-06
-1.6966740861662e-05
-3.97621546952198e-05
-3.18187041414181e-05
-1.88759550793518e-05
-4.08768503693856e-05
-3.10610543443775e-05
-3.61556449233776e-05
-1.88778853486721e-05
-3.17915575855302e-05
-3.5487188269226e-05
-6.22196044694213e-06
5.00000674252659e-06
6.63708301802679e-07
-1.76833007593134e-05
1.09219422619086e-05
-2.31098646958822e-06
-3.09247974935877e-05
-1.22053809725131e-05
1.77271528988359e-05
-1.01903855498921e-05
-4.63646001811257e-05
-4.20405074380843e-05
-7.20747358812886e-06
-3.10803431914231e-05
-5.23273596678841e-05
-6.52244115522901e-05
-4.7970683637683e-06
-1.15743153432599e-05
-2.26005011646679e-05
-2.72936333826652e-06
-7.73025665926359e-06
-1.20941569740539e-05
-3.00555492018841e-05
-2.87205693438537e-05
3.09320475878371e-05
9.42059054580754e-06
-4.53057943842971e-05
-1.25334713770146e-05
-2.68504854452148e-05
-2.6999398660642e-05
-1.71206340181445e-05
-3.5494250806816e-05
-2.84312167861621e-05
-3.96552175350686e-05
-2.49253163901869e-05
-3.23980907741436e-05
-3.86770985001903e-05
-5.12304413764334e-05
-2.50959368726788e-05
-3.41035325637491e-06
-1.68433970411699e-05
-3.32704446772899e-05
-1.01861781808974e-05
4.12678929270642e-06
1.94060801612247e-05
-1.57204488599568e-05
-1.75818930055656e-06
-2.99360598985645e-06
-2.15738004176583e-05
-2.10874503197692e-05
8.40355277262005e-07
-1.22508447369591e-05
-2.91898111350532e-05
-5.11546457378497e-05
-3.51655323944929e-05
-2.53451824603463e-05
-1.97418356210317e-05
-2.38173098174072e-05
-2.52673340281318e-05
-1.9839340046622e-05
-1.32601712934354e-05
-2.96409965213284e-05
-1.99982703710782e-05
1.04895433171013e-05
-4.05172254839363e-06
-2.26742158806536e-05
-1.0772082621257e-05
1.41604581750867e-05
-1.70198272905836e-05
-1.50960251058754e-05
4.71588822503068e-06
-2.20719588821633e-05
6.82298792434086e-06
-3.10243377824296e-05
-3.07208438406946e-05
-1.59497785770865e-05
-4.02023789800401e-05
-1.32580425109017e-05
-2.02655178417793e-05
-3.84230689914487e-05
-3.74405278353462e-05
5.98504526513649e-06
-1.26761109403111e-05
-1.10510374184599e-05
1.33517612846724e-05
-2.7336898004448e-05
8.79974822052356e-06
-2.15408583277376e-05
-2.01154956191846e-05
-7.39125211890813e-06
-1.39432709310504e-05
-1.1661725383727e-05
-1.1144280842696e-05
-1.71021050143175e-05
-4.50421896418892e-05
-4.15819037383194e-05
-3.80152678510027e-05
-7.72882481913067e-07
-1.24375766534039e-05
-6.0636389533602e-05
-2.76239277609266e-05
2.3803966822048e-05
-1.70378542198978e-05
-2.16192859350169e-05
-4.03734549940611e-05
-4.96736213086646e-06
1.53981645351992e-05
-2.03704221345475e-05
-4.69174634981635e-05
-1.47995810315682e-05
5.02957671806343e-06
-2.53017544258591e-05
-5.10094733373242e-05
-6.56743546520271e-06
-9.37979316012565e-06
-1.85948145839175e-05
-7.88053840987922e-06
4.6904777515824e-07
-3.32082319756518e-06
-2.5344180673477e-05
-2.00377865357117e-05
-8.96475191171309e-06
4.60538009275362e-06
-1.87841069510732e-05
-3.04666025381098e-05
-1.79668769190511e-05
-1.05538283016538e-05
-7.44076340275798e-06
-4.30257471049088e-06
-2.57763068451514e-05
-3.98414045740523e-05
3.18706869039296e-06
-2.70779401013524e-05
-1.68384798961062e-05
-1.85071040878596e-05
-1.21372575255723e-05
-1.24156550184939e-05
-4.97957619097948e-05
-2.67195621434413e-05
-2.73528310479799e-06
-5.05351128450622e-06
5.34841848242859e-06
3.92564656274179e-05
4.03470335422768e-06
-1.27216328657661e-05
-2.09612145620078e-05
-2.05355710696951e-05
1.1162505717385e-05
1.63962048043803e-05
-2.10771616753349e-05
-2.95198663587371e-05
4.03925166912084e-06
-1.9486152660727e-05
-4.91859201682422e-05
-5.88249275315761e-05
-4.80231341383272e-05
-1.20309688514467e-05
-1.62650475893156e-05
-3.78910573211909e-05
-1.6576165526473e-05
6.23610819927525e-06
9.28864408773567e-06
-2.25389088390668e-05
-1.3254966680754e-05
1.14397155279552e-06
2.01627108152291e-05
-3.01087288923736e-05
-1.75582602951026e-05
5.04130493521346e-06
-1.31291275122888e-05
-2.52228027093978e-05
-5.45955680572187e-05
-2.58570342717027e-05
-2.98154332830481e-05
-1.09746635092178e-05
-5.30947535294152e-05
-5.38624867234566e-05
9.70805906697914e-06
-4.9453419596812e-05
-6.36093819853088e-05
-4.0889723631803e-05
-3.59628640501097e-06
5.18378003573174e-06
-2.61822232763449e-05
-2.77494315400833e-05
1.48527548088598e-05
-2.16558836213679e-06
-2.07893989604278e-05
-1.54039953897068e-05
1.96551610080246e-05
5.17371125524722e-06
-2.20620808343819e-05
-2.89416846920473e-05
-2.44788533345422e-05
-7.70043868266962e-06
-5.08070725486704e-05
-3.89728651675857e-05
-1.32131970778903e-05
-3.63626407632923e-05
-5.18665808658935e-05
-1.31465895722602e-05
-1.55610455041225e-05
-3.30848760922168e-05
8.38761515070885e-06
2.15306915562195e-06
9.45326533196718e-06
1.83396244281405e-06
1.51265350639088e-05
3.06045774118154e-05
-1.55485675380572e-05
-1.89930745818531e-06
3.36731265647403e-05
6.87001979534836e-06
-2.74522395036858e-05
-2.77514583566358e-05
-8.58255063527299e-06
-3.92171327831573e-06
-6.07384773338044e-05
-2.77162403864358e-05
-4.31057959830521e-05
-2.83710578714284e-05
-5.03610428497737e-05
-5.93807259208219e-05
-1.85878093764156e-06
-1.06250366817334e-06
-1.84582565031751e-05
-2.90675003367762e-05
3.52169675289192e-06
3.76150747239451e-05
-2.82555722425814e-05
-7.67451609167899e-06
4.32398751033252e-05
-5.98877696620674e-07
-4.3365651820184e-05
-2.7816371769809e-05
1.34175888798322e-05
1.21291527646803e-06
-4.33235202467724e-05
-6.1617206075387e-05
-3.12229516187196e-05
-2.79807590675409e-05
-7.67292456623969e-05
-6.47830188470066e-05
-1.12140419996172e-05
-3.44477758239305e-05
-3.58809122309115e-05
-5.05955641450656e-05
-1.91057780348925e-05
2.19045685295805e-06
-4.10143878428523e-06
1.3119094525145e-05
3.23055202955245e-05
-1.03976435256088e-05
8.08244422364236e-06
1.44476178908239e-05
-3.03540933517706e-05
-3.07527145403771e-05
-1.92866163151605e-05
9.29678445756459e-06
-4.37298708752447e-05
-6.2371154884174e-05
-1.89136492881715e-05
-2.14939543584615e-05
-5.55519964852851e-05
-4.5596287195518e-05
-1.12847288801971e-05
-1.3628518049857e-06
-3.14173792151238e-05
-4.36561697722362e-05
2.8228363833363e-05
3.49777807249749e-05
-2.08343175827826e-05
-9.68092796030481e-06
3.63741562300172e-05
7.99129075761036e-06
-2.0633416173411e-05
8.87728950936182e-07
1.69731570583386e-05
4.49385489607359e-06
-3.68954402681357e-05
-7.39845720984425e-05
-1.23285185718505e-05
-8.89989020308084e-06
-4.45068671733503e-05
-4.70618290632695e-05
-3.7556762311669e-05
-6.82634307877837e-06
-4.86596959501634e-05
-3.22960168169498e-05
4.12326259721416e-06
1.67241042283284e-05
-2.56394830024964e-05
8.32861577538184e-07
9.37364145103885e-06
2.07864350409678e-05
8.43341256635816e-06
-9.82765834775255e-06
3.10449616853968e-05
5.46382731946691e-06
3.1839444958059e-06
-1.65668837700984e-06
-2.25750046267235e-05
-3.39671354504261e-05
-4.72003109146972e-05
-2.97052518445957e-05
-3.58420680296084e-05
-5.97354194245588e-05
-3.50200773663028e-05
-3.70477892325408e-05
-1.80579046124274e-05
-3.54323907489842e-05
-3.65606905009629e-05
5.24838741404272e-06
-1.61311741649571e-05
-1.9602265796609e-05
1.95890317410571e-05
4.68570507694141e-05
8.07174699031446e-07
-2.69915980203453e-05
-1.35565956317347e-05
-7.48303311416748e-06
-1.46187852183572e-05
-5.41518037913395e-05
-1.82398634694606e-05
-5.21544227059313e-06
-2.58195757314732e-05
-6.5023597805842e-05
-3.18287955592122e-05
-7.8750632922969e-06
-2.61980947417162e-05
-4.21437338550874e-05
-2.5148378960683e-05
-2.47446206372878e-05
-2.01188983562362e-05
-2.61706338765281e-05
4.36809868578094e-06
-8.39962601628528e-06
-8.2600137975985e-06
1.22782507193593e-05
8.43721890373999e-06
5.66219772902455e-06
-1.99955950080946e-05
-1.86913766182052e-05
-9.42621027744787e-06
-2.52773028807133e-05
-9.50671203138674e-06
-3.64648255473453e-05
-1.97490302583728e-05
-2.53906223833708e-05
-3.29142114119196e-05
-2.86428074836611e-05
-1.9336871657539e-05
-2.63745510390449e-05
-3.52142195672661e-05
-3.8563330979691e-05
-1.60466061196622e-05
-1.90496073465202e-05
-6.62189910761507e-06
1.56363188249765e-05
-6.59918352068576e-07
-1.57070296885029e-05
-8.14020724211818e-06
-9.70787103197885e-06
-3.18400702063533e-05
3.65192175327275e-06
2.40291073494224e-05
-4.27541634520121e-06
-8.0597990156018e-06
-2.86269532090286e-05
-1.42212607664388e-05
-1.53994920696252e-06
6.31349234369076e-06
-3.62798165058823e-05
-1.88217785262976e-05
-1.18692104719568e-05
-5.56624921643073e-05
-3.15549034416822e-05
-1.96538316725945e-05
-8.18215339551818e-06
8.35979814272148e-06
-3.26493509678526e-05
3.25545548872845e-06
7.63676459556992e-07
-9.37810735995696e-06
-1.91860997423463e-05
9.89377081860426e-06
9.52707361277199e-06
-6.05419717628672e-06
-9.94615096755386e-06
1.25366807039132e-05
1.39554625433964e-05
3.25727407574778e-06
-1.33627821061608e-05
-2.45685820840007e-05
-1.88063099891019e-05
-2.64713989757979e-05
-2.1194629044669e-05
-2.38961002597325e-05
-2.47383128029089e-05
-5.62837862261708e-05
-3.80816039398675e-05
-5.19313196220811e-05
-3.88429450042068e-05
-1.2237667391277e-05
-1.3287657940257e-05
-1.27135955520612e-05
-2.07817140700808e-05
-1.42387386289533e-05
1.78375255432163e-05
-1.83021020761679e-05
-3.02873990815611e-05
1.66333621096289e-07
2.03769159554153e-05
-1.51460716131129e-05
-5.24748044001038e-05
-8.93261610923817e-06
-1.00577271493168e-05
-2.61666350637171e-05
-3.37523597890173e-05
-2.88922137971042e-05
-3.28694491338118e-05
-2.78974980746208e-05
-5.36103535424243e-05
-1.97308280948251e-05
-8.02622622779906e-06
-1.29391606272741e-05
-6.51268639170026e-06
-1.1812441828344e-05
-6.67943579474774e-06
-4.98249927589361e-06
-7.70190220648854e-06
-2.68037573285079e-05
-1.05146140037406e-05
-1.61684783676467e-05
-2.18487865957199e-05
-3.1808693985895e-05
-2.67446614803895e-06
-1.79825439898332e-05
-1.68158721642941e-05
-9.50550760733864e-06
-3.48239372742506e-05
-1.72479231082491e-05
-2.69966806790335e-05
-3.05177503137996e-05
-2.38454160833166e-05
-2.32376131918532e-05
-2.75596433514639e-05
4.08354081544082e-05
-9.32652421723627e-06
-7.44572975557331e-06
-1.44257670000713e-05
-2.39260619289138e-05
-6.73734902921955e-06
-1.45291546976445e-05
-2.38732154272879e-05
2.13332736807581e-06
-1.53757729573705e-05
-2.56805742406649e-06
-7.47419874834105e-06
1.32111297236892e-05
-1.77612952432762e-05
-2.50767103516072e-05
-8.65124857528777e-06
-1.40356237902552e-05
-1.68394761805826e-05
-1.17025111203734e-05
-2.79919289904765e-05
-1.67099044828557e-05
-3.13830727762268e-05
-1.74944505118383e-05
-3.86804869185828e-06
-1.66446281430945e-05
-2.22418767898609e-05
-1.67154757144305e-05
6.70418942762357e-06
-1.04135802089678e-05
-1.77024191504138e-05
-9.0395592880719e-06
-1.09454133503381e-05
-8.15340772788926e-06
1.67002875545176e-05
-1.47374288380975e-05
-9.46615657567008e-06
-2.45832983358586e-05
-3.42829330264969e-05
-2.31846823701568e-05
-1.69812541036776e-05
-1.25103136767651e-05
-4.0809592702929e-05
-5.9845643278665e-05
-1.74182025531226e-05
-5.97408213989992e-06
-3.6978584976015e-05
-3.51300627947897e-05
-1.38409843425421e-05
-9.18309310998835e-06
-3.54117335373472e-05
-2.22574220565655e-05
-2.01521549671477e-05
-1.1799953654238e-05
-1.77717393270316e-05
-1.38448908679094e-05
1.13112901628025e-05
-1.07431852701485e-05
1.21374816543395e-05
9.72872722393501e-06
-3.60055894523464e-05
-1.95534519255078e-05
4.94939361704984e-06
-7.24273006175347e-06
-4.10010689863019e-05
-5.65261216368028e-05
-2.4742796572614e-05
-1.75651396921755e-05
-2.90913607717512e-05
-3.70735639502003e-05
-2.31616701482754e-05
-3.73580490139667e-05
-9.64345436176569e-06
7.20129017618968e-06
8.18206793659362e-06
2.40359828193433e-05
-3.70054504979742e-05
1.70994112707925e-05
3.77723846192288e-06
5.29318223361539e-06
-3.84125362119093e-05
-2.0678042559646e-05
-1.92531540499606e-05
-2.51484674396353e-05
-3.2255619544627e-05
-1.65793790369456e-05
-1.19468310813068e-05
-3.5472398329352e-05
-1.62130790794343e-05
-1.20783281083806e-05
-2.568743932371e-05
-2.27318779497409e-05
3.19381641718973e-07
2.30684292961199e-05
-3.03994089370776e-05
-1.56595271049958e-06
2.01779829870589e-05
2.1292293460129e-05
-1.72907389750135e-05
1.10814778492519e-07
-1.01014917181614e-05
2.92143583973526e-05
-5.71464589973657e-06
1.56378066153979e-05
-2.77576003178708e-05
-1.69918638588833e-05
-3.55635023681519e-05
-3.19420017954064e-05
-2.66736286543854e-05
-2.53991329848329e-05
-4.81780108797491e-05
-1.74517387095832e-05
-2.03183971264787e-05
2.13135594039914e-05
-3.74042346203514e-05
-5.95963676059092e-05
-1.99669127822955e-06
-1.06732360163455e-05
-6.22858541090833e-05
-1.87930405633743e-05
1.67955152384067e-05
1.09253838990703e-05
-1.87561713819074e-05
-1.00766049788588e-05
-1.1239734612672e-05
2.11103175567549e-06
-1.78658817810395e-05
-2.25038550582658e-05
-3.07386901808725e-05
-1.2154642928796e-05
4.44685237316894e-06
-2.05633548814918e-05
-2.61186622284997e-05
-4.69283123173015e-05
-2.81343815881969e-05
-1.49875897429598e-05
-8.18360952853271e-06
-3.06343108637264e-05
-2.21056324289189e-05
-1.70495106964596e-05
6.19764690172411e-06
4.4205237315481e-06
-1.72125412841288e-06
-3.39570543786335e-06
6.48436724957026e-06
-3.58977455116431e-05
5.61288144674272e-06
-1.45967326701789e-05
-1.94453285295344e-05
4.88826223746051e-06
-5.72733798478892e-05
-3.54483222250558e-05
-1.16049357972269e-06
-1.62042401071521e-05
-5.92080627736165e-05
-2.30866754051512e-05
-3.27509118247889e-05
-3.67849534715712e-05
-5.21481108504486e-05
-1.27122698751851e-05
2.07412725879443e-05
-1.33012215907091e-05
-1.22981881431123e-05
2.37491096631114e-06
1.69161283554545e-05
-2.3771447488287e-05
-2.44198011449694e-05
1.08960311646925e-05
7.78601459178882e-06
-1.05533275834854e-05
-1.48244134850055e-05
-2.31017285635089e-05
-5.82784677344311e-07
-4.55381838519911e-05
-4.81792930399859e-05
-3.76073313759824e-06
-2.11566987698519e-05
-4.28494021913253e-05
-5.38035663309273e-05
-5.89105787948052e-06
-1.42295390997946e-05
-4.31749295878632e-05
-4.513248496802e-05
9.51484594185749e-06
1.71168979554057e-06
-3.44002557085484e-05
-8.70899030293966e-07
1.72004600400651e-05
-3.11840606096818e-06
-2.41589250895893e-05
4.36085735854888e-06
1.0273651379118e-05
-1.76381511390338e-05
-3.80048442247356e-05
-6.29819882043644e-06
-2.59642821667919e-05
-4.59016434247108e-05
-3.7467417049155e-05
-1.90755674931167e-05
-3.71377899663159e-06
-5.87354727767592e-05
-4.97699433750614e-05
-1.96737543433258e-06
4.35586418672051e-06
-4.05727767759053e-05
-4.25849114523721e-05
2.70797144781223e-05
-2.74143462454908e-06
-1.92369336873638e-05
-1.38973227416225e-05
1.43277972627169e-05
-1.28355158870149e-07
-3.52675883032681e-05
-3.2723394558411e-05
6.70642514395372e-06
1.20254271552761e-05
-4.45246465578217e-05
-4.62034974876263e-05
-1.29867673678201e-05
1.0407463389563e-05
-3.86363653468521e-05
-4.66499783997268e-05
-1.51218174877363e-05
-4.73822654731584e-06
-2.50563941751616e-05
-3.19794220601377e-05
-6.19595517706905e-06
-1.78347131325472e-06
-3.69679280439108e-05
-3.5537429252424e-05
2.62793831063389e-05
-3.02049817820981e-06
-1.2244091838241e-05
-9.27211293950129e-06
1.10202874247802e-05
-1.04477954024568e-06
-1.05619955290024e-05
9.63612179370118e-07
-1.74986679135643e-05
-1.42493896649783e-05
-2.45429627840626e-05
-2.1844225264569e-05
-1.33877701764238e-05
-2.35384986645374e-05
-3.43662343929191e-06
-1.58978478836396e-05
-2.09762411966266e-05
-3.82414696412721e-05
-1.11866548135494e-05
1.20325058469985e-05
-3.63070743572608e-06
-1.84021862405667e-05
7.11188115263644e-06
2.17472697865658e-05
-1.7241424846391e-05
-2.33163751717524e-05
-1.73569572573076e-05
3.82224084153638e-06
-3.62155662119005e-05
-4.56647709547752e-05
4.55305298921172e-06
-2.86796779807466e-06
-3.69772080395888e-05
-4.22823892970334e-05
-3.0618159961972e-05
-1.08753032454993e-05
-2.33813781139871e-05
-3.08267744041832e-05
-5.51911424166769e-07
1.8386857675336e-05
-2.12804512581186e-05
-4.71516295886587e-05
1.21165474448424e-06
8.9458159164852e-06
-4.91782659876689e-05
-2.82648046543873e-05
1.21772807891299e-05
2.52384266747339e-05
-6.83216360343154e-06
-3.32634906024193e-05
-1.2917125479285e-07
-2.14666473692185e-05
-3.33435507482254e-05
-3.82880520845299e-05
-6.4893623742624e-06
-1.30372382615719e-05
-2.50578637694237e-05
-1.8833305753018e-05
6.40074024392323e-06
-2.22135695051334e-05
-1.34806917275741e-05
2.78477291962293e-06
-2.97654426598392e-05
-4.79968470796024e-05
-1.17269260340027e-05
-3.47251555968239e-05
-9.06168686221251e-06
-2.91043928043446e-05
-1.70230660147206e-06
4.96637616000974e-06
4.51929642318388e-07
-3.43669185242387e-05
-3.73544881498857e-05
6.20434508293443e-07
-1.53036949411098e-05
-2.21478115759849e-05
-2.97059857345397e-05
-1.62903137912366e-05
-1.47949480164064e-05
-4.18685729874385e-05
-4.03181803763794e-06
-1.33012359400066e-05
1.09946407738293e-06
-5.06001678683657e-05
-1.48181990472479e-05
-2.3359912439528e-06
-4.95044843818923e-06
-5.4584941169418e-05
-1.09561342347432e-05
-1.15210721258277e-05
4.4727233675283e-07
-8.35229251549492e-06
-2.12911317350997e-05
-2.35449104195077e-05
-5.93484431031558e-06
-2.0866141125001e-05
-9.56603748722697e-06
-2.47957433376538e-05
-2.60671152939099e-05
-1.40854726208844e-05
-2.25044121204112e-05
-2.15931090325556e-05
-2.09891873617835e-05
-1.86023577260152e-05
-2.88656139250848e-05
-6.61030743441527e-06
-6.75576412797226e-06
-1.32066059870952e-05
-5.22311117873253e-06
2.21720507051994e-09
-7.70239379789639e-06
-1.90906320145145e-05
-1.20691982740711e-05
-6.36831991971256e-06
-8.16771836480941e-06
7.1683565133849e-06
-3.85680275685637e-05
