# Supplementary material for: Research on computational propagation and identification of mine microseismic signals based on deep learning
Source: PLoS One. 2025 Oct 22;20(10):e0334641. doi: 10.1371/journal.pone.0334641 (PMC12543183; doi:10.1371/journal.pone.0334641)
Supplement: S10 Data — (ZIP) [file pone.0334641.s010.zip › 000101100001419.xlsx_0.txt_24.txt.txt]

1.31166548897113e-05
-2.0357062599015e-05
-4.31037191266238e-05
-4.9828714000148e-05
-3.1221784990028e-05
-7.45440059024331e-06
-4.10913957678623e-05
-2.65623811247545e-05
-6.49905081371052e-07
-1.7944548261813e-06
5.30919473609191e-06
-1.46496486094536e-05
-1.12103930161315e-05
-1.2973514463458e-06
-2.34691554251693e-05
-1.46577739132425e-06
1.63893022255542e-05
1.81459969170049e-05
-6.37328135825894e-06
-7.6204455188507e-06
5.75276437360022e-06
-6.32492678387436e-07
-4.10836990533477e-05
-4.08200021972537e-06
-2.59485673447434e-05
-2.41746600532072e-05
-5.36483803476865e-06
-7.51266561068745e-06
-2.77417988474628e-05
-3.34222835000471e-05
-2.18676229892293e-05
1.55078131725577e-05
-8.75456288622651e-06
-3.42398301999511e-05
2.18867728527171e-05
1.27966313777188e-05
-4.56054343657029e-05
-2.17377196148503e-05
3.08398262618263e-05
2.17777972478314e-05
-2.73696529073821e-05
1.19970644805731e-05
1.9159510366236e-05
1.77531060275536e-06
-3.93748635239252e-05
-5.09618614141859e-05
-3.9560348733644e-05
-1.23248308583943e-05
-4.55621210794679e-05
-4.94603449987792e-05
-9.23908814596746e-06
-1.08766600624804e-05
-3.65968917140891e-05
-4.45578120937544e-05
-3.1025689711893e-06
3.60541146459363e-05
4.44706951743833e-06
-2.53847891877709e-05
-4.79939711760473e-06
2.47924845179097e-05
-2.29285111752997e-05
-2.74188233941725e-05
-1.07633336916329e-05
-1.53365024160985e-05
-8.54635367865946e-06
-5.21212770918831e-05
-4.38822618762846e-05
1.56170884159818e-06
-2.10844581069229e-05
-5.16173106709265e-05
-1.68932805150942e-05
-8.03317460774591e-06
-8.58605326747069e-06
-2.04982509624731e-05
-1.59071603435538e-05
2.98388869211716e-05
-1.18665317642097e-06
2.04033742820392e-06
-1.20277000358344e-06
1.03827872147171e-05
3.00542344670602e-06
-8.78127409367959e-09
-4.01922878150933e-05
8.50225046999411e-07
-4.24053564912924e-05
-2.10966221869937e-05
-3.61936232607486e-05
-3.08423304437233e-05
-5.26900611249051e-06
-1.04547280741417e-05
-3.57997029173426e-05
-2.83921732812766e-05
-2.84373662650627e-05
-7.2450782221006e-06
8.76646782176905e-06
-2.39406761367692e-05
1.75323160620864e-05
2.11142556372439e-05
3.15339477710099e-05
-8.53505835506014e-06
1.03390144934921e-05
1.69392373908461e-05
-1.31396810523904e-05
-2.53282613348262e-05
-4.24762552375512e-05
1.71698041443727e-05
-1.79997438788715e-05
-4.75130478750828e-05
-3.00866500448803e-05
-1.40853301873477e-05
-3.93911345455971e-05
-3.46178341916439e-05
-3.23011811655026e-05
-4.69927442865795e-05
-1.3778144740189e-05
-2.42586317622823e-05
-3.53357223881313e-05
1.02813088583187e-05
-8.4553915639232e-06
-8.12485223916465e-06
1.15331471891483e-05
-9.56963780921606e-06
2.56358635155574e-06
-1.22017939433822e-05
-3.06100390534556e-05
-3.40229126421793e-05
-2.06707659175408e-05
-2.81375839916414e-05
-5.35531127451105e-05
-4.24103203966917e-05
-1.74176210316423e-05
-2.09596806078326e-05
-2.83884762188391e-05
-4.09831317723809e-05
-3.62502083261935e-05
-2.82317110361694e-06
-2.15528890470501e-05
-1.79708196357452e-05
-1.59620808200477e-07
1.41329482134148e-05
-2.53485409556869e-05
-1.50759949847643e-05
8.61295234583495e-06
-1.25535657402768e-05
-3.24153227991069e-05
-7.14951289585e-05
-3.35482195170931e-05
-3.22187311032504e-05
-1.48174277788407e-05
-4.96718069601703e-05
-2.78437520106289e-05
-4.28343721732572e-05
-5.09102430407013e-05
-4.61295660588408e-05
-4.38028670813485e-05
3.21078221265172e-06
-1.60551204971867e-05
-2.47704163298145e-05
1.65806228877519e-05
1.88224773610974e-05
9.70811289551312e-06
2.78542375100227e-05
1.67323491405602e-05
-1.42375374217579e-07
3.41221439681537e-06
-3.46843722184106e-05
-9.97895996951811e-06
-2.1170335175166e-05
-3.80922931905808e-05
-2.49061801308043e-05
-2.65992952394247e-05
-1.10171487000378e-05
-2.38459619043601e-05
-5.44480020052627e-06
-2.64088302927129e-05
-4.08389410902254e-05
-1.42341686807834e-05
2.05641388614441e-06
-6.57109568654479e-06
1.05944255669863e-05
1.15175277610028e-05
2.13424651526591e-05
9.79210665407078e-06
3.27709782677964e-05
-7.51509743709875e-06
-1.40437390836324e-05
-2.44228242534507e-06
-1.29008251510271e-05
-2.59081189905078e-05
-1.01518971729889e-05
-2.69180619432971e-05
-3.29772665840031e-05
-3.4106537401533e-05
-3.01529474804131e-05
-2.61407099093823e-05
-1.61649622300269e-05
-1.20339435180965e-05
-4.35721976542405e-05
-2.24841652222829e-05
1.02913619771181e-06
2.44659684022353e-05
-5.20732258020781e-06
-1.74206756429206e-05
7.44831106694819e-08
1.59554815796625e-05
-1.98080486913543e-05
9.5530351247255e-06
-2.11903086192513e-06
-2.42834937059473e-05
5.50520313037448e-06
-3.71304288550891e-05
-3.93897180595774e-05
-3.1182400482305e-05
-4.58713591618338e-05
-4.04541727061293e-05
-3.87323239804999e-05
-3.93361074288965e-05
-2.51780826261323e-05
-3.70456806845781e-05
-2.96306821422988e-05
7.07284707897124e-06
4.71874836777269e-07
1.88391032089902e-05
2.55009989352832e-05
1.71069185733972e-05
-1.18572973907391e-05
3.21545725240761e-06
-8.18505067052478e-07
-1.4798266176838e-05
1.11252387905136e-05
-3.68186111160203e-06
-6.7376583974799e-05
-4.78161056921545e-05
-4.38253488977831e-06
-3.75633968186488e-05
-4.38174496930837e-05
-5.91719759861569e-06
-3.75726030144221e-05
-6.5720472278072e-06
-2.978496707195e-05
-8.36072714543981e-06
6.40112644806745e-06
8.11510243919309e-06
-1.18721162936611e-05
-1.09632589248848e-05
-6.43274793449435e-06
2.43727815917555e-05
4.88634798402802e-07
-4.96139674009055e-06
-2.67336114242346e-05
-2.98493967968081e-06
-4.87718213377807e-06
-3.58033515214248e-05
-2.655361193884e-05
-2.25372922479983e-05
-2.17985433021502e-05
-2.29764024726921e-05
-4.98868677641354e-05
-3.69556182188191e-05
-3.91485229315513e-05
-2.15291770155789e-05
-2.03937788238477e-05
-3.00977434612525e-05
-1.38289628213183e-05
1.12035682582916e-05
-1.22351688698621e-05
6.30118705398397e-06
-1.80440907627069e-06
-2.7148342430968e-07
1.75444271444527e-06
-2.17045886043199e-05
-1.15820607760154e-07
6.17858620553531e-06
-3.83229533220621e-05
-4.09430285921614e-05
-3.42979664686693e-05
-3.59952941591516e-05
-3.15383358938075e-05
-2.89329766472853e-05
-1.00426410435915e-05
-2.02193444432854e-05
-2.16589414240597e-05
-4.07174776978436e-05
-1.09168856955637e-05
7.04085505993783e-06
-2.7158188777126e-05
-2.21262072758568e-05
1.86479675200894e-05
1.10030422784872e-05
-2.42964321704454e-05
-2.62948407154575e-05
-7.34496737322352e-06
-2.04115204818916e-05
-1.87994478181304e-05
-4.29537562100595e-05
-2.50404796292118e-05
-1.88593826623392e-05
-2.6701174795762e-05
-3.4554445968477e-05
-3.06092557861293e-05
5.62572618533294e-06
-2.02882104215078e-05
-1.87040024669973e-06
1.34017878588455e-05
-3.2510167830137e-06
-1.53435126476527e-05
2.05937674381694e-06
7.7038437054341e-06
-3.31703371377867e-06
1.3826164672728e-06
-2.88168549442509e-05
-3.56749520143445e-05
-2.89950683624573e-05
-1.87170392224732e-05
-3.57732028344277e-05
-3.04780363948627e-05
-1.60247096818436e-05
-3.51937519398334e-05
-3.64307305753155e-05
-2.78019564909077e-05
-3.95942101173528e-05
-1.7097021401634e-05
-1.21661084654848e-05
-2.50145508954194e-05
2.64569505190859e-06
-6.00525391520861e-06
8.79437208231713e-06
9.96483402674155e-07
2.00363579311152e-05
-2.76678812665398e-05
-1.70595236249892e-05
-8.14704831017575e-07
-6.23550621924319e-06
-3.35611848392404e-06
-1.21455431653267e-05
-4.36811434983353e-05
-4.53320196357542e-05
-2.53499282961747e-05
-2.42761465773841e-05
-3.39835083859546e-05
-2.54406365514039e-05
-4.2585859323757e-05
-3.79061144585592e-05
-7.01582258325272e-06
-2.0429797967074e-05
-2.0652223812559e-06
-3.71029396789185e-06
7.50583496093463e-06
3.7087655740855e-06
1.89729915286653e-05
9.40320799056875e-06
1.75121230860632e-05
-6.62891368203611e-06
-7.69048096487531e-06
-6.15269960982465e-06
-1.58440530440655e-05
-2.08598029831207e-05
-1.55617704749453e-05
-3.5605020828196e-05
-2.96507254467737e-05
-2.82546429334865e-05
-2.54562895902355e-05
-1.4438401418845e-05
-3.68192216521614e-05
-2.76349997437881e-05
-2.56046977119889e-05
4.90960360917145e-06
-1.04348279969822e-05
-5.80863786529461e-06
2.63692418575918e-05
1.83501377436338e-05
-1.48260186247117e-05
-2.7233681587496e-05
-1.29506910964552e-05
4.16027945302886e-06
-2.58814282023882e-05
-1.48631460167214e-05
-3.45471949092045e-07
-1.70047868772673e-05
-3.68151798204457e-05
-4.12775350500779e-05
3.24650071194769e-08
-1.06881364757195e-05
-4.51174696070772e-05
-3.58415120918063e-05
-2.3812143696106e-06
-8.31408751811207e-06
-2.66641272610163e-05
-2.10880990107799e-05
-3.39314337511607e-06
-2.35683862428144e-07
-1.03784785695165e-06
-2.21976419567399e-05
-1.07544875284126e-05
-6.86055122856922e-06
-6.25725854261769e-07
-2.92422629642414e-05
-2.32780403861429e-05
-2.43389862480969e-05
-4.44099885614053e-05
-4.05357076367808e-05
-2.60380641551539e-05
-3.39210192170803e-05
-2.8102222224865e-05
-3.04739636703647e-05
-1.15509084427846e-05
-1.08400610541623e-05
-1.6055613373133e-05
-1.75601176065674e-05
-3.21222861549156e-05
-5.10394177123216e-06
1.6613127771861e-05
-9.87391080567316e-06
-6.66718008913004e-06
-2.68358359411789e-06
2.79040128858844e-05
-8.36279911007925e-06
-1.71156038236637e-05
-2.30530427764073e-05
-2.77632135027881e-05
-1.76926147127493e-05
-2.98051256754027e-05
-1.64523624812422e-05
-1.09443696580877e-05
-1.92834194400242e-05
-2.49971108789007e-05
-1.86216857803841e-05
6.39778407527122e-06
-1.26199484970319e-05
-5.21741103148104e-05
-2.54634770235519e-06
1.19746809811407e-05
8.78316368867244e-07
-3.37298737155757e-05
-1.75970837066667e-06
1.10717710054819e-05
-6.99379084975622e-06
-2.62325999965676e-05
-2.18335812192785e-05
2.49142957752522e-05
-2.20367215098859e-05
-3.33472302659605e-05
-1.16375851403259e-05
-3.61363978214921e-06
-3.08451358197553e-05
-1.87072669436037e-05
-1.77968504109222e-05
-6.25037442950695e-06
-6.29357767661725e-05
-1.46729415930271e-05
-1.59997595510678e-05
3.9572357754621e-06
-3.94331091969838e-05
-1.74516066898285e-05
-6.24407810686782e-06
-2.19656677126414e-05
-2.72405368497525e-05
-4.21358911476324e-05
-8.39093075238932e-06
-3.69398945659404e-05
-4.98848104773065e-05
-2.65965679814952e-05
-4.93218200610986e-05
-3.92475583872312e-05
-4.12034180552563e-05
-3.05926622707405e-05
8.87733697129621e-06
-5.16068339970619e-06
-3.68473603322168e-05
-5.71119002071389e-06
-7.03234912472726e-06
8.30478018672378e-06
-1.43997893928069e-05
-4.230300241213e-06
2.46831936502489e-05
-1.54955593646581e-06
-5.53966615947559e-06
-2.17842119074386e-05
-2.7854679471645e-05
-1.47399443624689e-05
-3.64008181416103e-05
-2.22758761234849e-05
-2.71161458163739e-05
-2.00815471914202e-05
-7.80758805170511e-06
-1.52755848877141e-06
-8.74337508509889e-06
-4.0552125305824e-05
-7.82437667408189e-06
3.07891482393448e-06
-4.79254939815235e-06
-2.46951138651479e-06
-1.85741935241282e-05
-1.36400499342658e-05
-1.72507484207122e-05
-9.95160963281337e-07
-2.49787663700416e-05
-4.08825970220532e-06
-1.47063312784183e-05
3.97624946415239e-06
-1.80444096279553e-05
-2.58010707490113e-05
-4.54061375399744e-06
-1.90063821761674e-05
-3.10529468790101e-05
-1.02232036641931e-05
-1.42480838176111e-05
-1.25327775424765e-05
-8.72480210896783e-06
-1.54808069109403e-05
-3.04110042375031e-05
-6.69472000471921e-06
-5.00828868850862e-07
-1.85110114474133e-05
-1.51350314641754e-05
1.14360763614079e-05
-1.10295284224187e-05
-1.97690662025092e-05
-1.01340442221168e-06
-5.09509754041957e-06
-2.20969399108073e-05
-1.86325269004703e-05
-1.26786086437837e-05
-3.64785919560989e-05
-3.34670552452539e-05
-4.02797817513095e-05
-3.08422803104947e-05
-2.75166064012157e-06
-2.90817459226272e-05
-3.42798130257305e-05
-6.36716913964272e-06
-7.46226071250929e-06
-5.61454674242562e-06
-1.05961167410805e-05
-1.25962328248572e-05
2.14029918218463e-05
-1.25841638518748e-05
-1.42080732981933e-05
-6.40107928288682e-09
-1.30151045436293e-05
-3.48091048450662e-06
-2.26356573242612e-05
-5.65122310759445e-05
-2.33467231814781e-05
-2.05746340859534e-05
-4.42834642779868e-05
-3.89562590059273e-05
-6.68918275707651e-06
-1.41826757495415e-05
-5.51017077089132e-06
-1.7339953700616e-05
-1.44328820601931e-05
-2.55698137986489e-05
-4.58766338522014e-06
-1.37867286189378e-05
-1.44670629429752e-05
-9.68424304009329e-06
-1.81198494107527e-05
1.89650477659991e-06
1.95047548887003e-06
-7.15668520464415e-06
-2.03450717587865e-05
-2.82984404092896e-05
-3.44324846136731e-05
-3.99530960173765e-05
-2.54998454285897e-05
-1.09141726593199e-05
-1.75551799138573e-05
-2.90925781044424e-05
-1.62119991516702e-05
-2.85626593462984e-05
-3.2413732940606e-05
4.95659886871969e-06
-9.88344634145656e-06
-1.06691253651058e-05
-9.22616995057858e-06
1.09524533094173e-05
-1.11030828117825e-06
-1.92207339322763e-05
-9.2482415754155e-06
-3.41181714194434e-06
-5.03015645821013e-06
-3.12640323013717e-05
-3.96350280294822e-06
-1.80781080549028e-05
-2.08884674980893e-05
-4.85970376274234e-05
-6.23313506420738e-05
-8.87622933367089e-06
1.20675191087267e-05
-1.61762976706301e-05
-2.96297995061678e-05
-6.10022680480487e-06
-1.84828304333619e-05
1.61134235661546e-06
-3.48329773906364e-05
-2.16862024430475e-05
-4.24827484655847e-06
-1.76578978809093e-05
-2.63901368241013e-05
-2.06741686887866e-05
-1.77403716777779e-05
-1.47586450055262e-05
-6.29853450229308e-07
-1.38828408860882e-05
-3.44354886920385e-05
-3.76954410226204e-05
-2.56912990217226e-05
-2.01334375766956e-05
-1.55212471909567e-05
-1.46263761949154e-05
-2.26490803011687e-05
-8.96276975673863e-06
-1.19732272498738e-05
-1.62012344399383e-05
-4.28085338356619e-06
-2.07308887199642e-05
-9.69333742526364e-06
-1.95292662777428e-05
-2.63938271341809e-05
-1.02015659940266e-05
-8.42436271385839e-06
-4.35573841407364e-05
-1.41068223764515e-05
-9.43814321002715e-06
-2.54521403145905e-05
-7.65518584477075e-07
-1.90288987491484e-05
-2.93592992974539e-05
-9.57332546784183e-06
-4.56204352636016e-05
6.48755010958441e-06
1.09358554746643e-05
-2.42170008934697e-05
1.03990923479208e-05
2.95813176873289e-06
1.52968647125615e-07
7.35205829746909e-07
-2.46264476450176e-05
-1.78225571349836e-05
1.17700511316323e-05
-7.95848013800519e-06
-3.07226094864917e-05
-3.29524239210166e-05
-1.6719050262063e-05
-3.48679318301095e-05
-3.07492158479292e-05
-2.16582535018766e-05
-1.49734186842204e-05
-2.08629113199668e-05
-1.97033065731542e-05
-6.31729205201198e-06
-2.55763879080769e-05
-1.71618877564456e-05
-3.49428289869501e-05
-1.86063819518778e-05
-8.08045261496346e-06
1.39782074835328e-05
-3.01246550711285e-05
1.92985308953381e-06
9.71032713222753e-06
-4.07958732134482e-06
-8.40528474188999e-06
-3.53347961268739e-06
7.13740713254726e-06
-2.17417008080853e-05
-1.09727234099174e-05
-1.18551987779705e-05
-5.16402665451369e-06
-5.5624558077032e-05
5.03047452977099e-06
-1.05623211773162e-07
-2.07729688806342e-05
-4.34241342778433e-05
1.46134473116787e-06
5.01746429966993e-06
-1.22370766615114e-05
-3.54908861440612e-05
-2.89109043828354e-06
1.90997631117883e-05
-3.19424538445526e-05
-1.15618350363749e-05
-2.33846477546083e-06
1.65005702743123e-06
-4.82287994101603e-05
-1.61944677395877e-05
-1.77160783119681e-05
-4.30525152707353e-05
-4.69461350223183e-05
-2.4822766243256e-05
-1.68574471993939e-05
-1.31160939378043e-05
-1.83909845892853e-05
-5.3742898873454e-05
1.26868508451896e-05
-4.00804614314243e-05
-2.14998931083921e-05
-9.62510465008092e-06
-5.6651426088599e-06
-1.92436042841642e-05
-4.9756124597107e-05
-1.12761894082861e-05
-4.69568667613009e-05
-3.55523527502482e-05
-2.73222825938184e-05
-5.44196776192758e-06
-1.75498269262873e-05
-1.43270546941243e-05
-1.45664362443425e-05
-2.33416491281372e-05
-2.59509244618459e-05
-3.06303810478436e-05
-2.42693134375267e-05
-5.19996496752707e-06
-3.71778177165558e-05
-3.44501614598832e-05
-1.0565438199719e-06
-1.03036769979918e-05
-7.24529846254251e-06
-5.12602900735314e-06
-2.0824766758891e-06
9.17459033086758e-06
-1.17927612438102e-05
-1.71900839044182e-05
-9.89495174892659e-06
-1.39167191717798e-05
-1.57745472286688e-05
-2.94701937320014e-05
-1.21192357652969e-05
1.5393931992514e-06
-1.93925590214243e-05
-2.37922853940181e-05
-1.61757585963741e-06
-7.97194908319452e-07
2.95788436047472e-06
-1.71450523007391e-05
-2.18043716275802e-05
1.00076795226636e-05
-5.18455279098094e-05
-2.44509537059918e-05
1.15563276395769e-06
-1.50608218201532e-05
-7.34867670979987e-06
-5.52312723532482e-06
-2.33082956587554e-05
-1.12736466341871e-05
-2.09280599656001e-05
-1.3925823678883e-05
-1.26354919290946e-05
-3.68086284068242e-05
-4.21378232353501e-05
1.40124705951352e-05
-2.07620920000831e-05
1.99014150798922e-06
-3.51999922409486e-05
1.31089264686923e-05
-1.08660381484569e-05
-7.1174691647093e-06
-2.18027955854796e-05
3.09055321705969e-06
-1.16784516354045e-05
-3.16339806572987e-05
-1.49271582362026e-05
-4.99529024210763e-06
-1.95346569052582e-05
-2.71425272271678e-05
3.75794075487991e-06
-6.09651973471634e-06
4.2755239353865e-06
-4.19023386281938e-05
-1.66060353792295e-05
4.05999585517074e-05
-9.85924029534999e-06
-3.69441958302388e-05
-5.79998895212653e-06
-1.26474874076359e-05
4.8642722526233e-06
-2.55563672535947e-05
-4.20287410524481e-05
-1.71695829560432e-05
-3.85485557110877e-05
-5.05958216425961e-05
-3.27715935774152e-05
-1.18926654995861e-05
-3.35826652451027e-05
-3.56975517060376e-05
-2.44623475289956e-05
3.2377400818946e-06
-3.26911554462991e-05
-3.18219500859775e-05
-2.72700785107952e-05
-2.83377714752611e-05
-2.24101668753913e-05
-2.70192211248362e-05
-4.33689482471472e-05
-2.67854935923159e-05
-3.38524156550392e-05
1.10175363433794e-06
1.15107571722435e-05
-2.43336980138762e-05
2.7702383169164e-06
9.98152248602591e-07
-1.91344230443939e-05
-5.18735048367708e-06
-2.82561592041618e-06
2.03194463293106e-05
-1.79230711599836e-05
-3.21899659250402e-05
-5.03149112602609e-05
-2.03151108890419e-05
-1.24979996705022e-05
-1.85739688777595e-05
-3.16696828086123e-05
1.94560534365096e-06
-1.46510705011818e-05
-3.30910549882685e-05
-2.54486572192448e-05
2.86276332970352e-05
-2.00628894500893e-05
7.41057432849262e-06
-1.40108756884403e-05
-9.4770227223285e-07
2.79168064870149e-05
-2.25729643448889e-05
-2.44920229831679e-05
1.83073787774039e-05
-1.8046330231926e-06
-2.07321013026834e-05
-2.27723569180529e-05
-1.7608999884157e-05
-6.76283462068981e-06
-2.42202715597771e-05
-1.03621694822642e-05
-3.61246100491334e-05
-3.016096527424e-05
-1.80367569308256e-05
-2.64447760071777e-05
-3.26402753812074e-05
-1.38263785436079e-05
-4.40635976955517e-05
1.06708693035463e-06
-2.13420045890928e-05
-2.48454196207337e-05
-1.74350356902889e-06
-2.97011566146678e-05
-5.78119800452584e-06
-2.71728087104391e-05
-6.28508446462948e-06
-3.49247932331325e-06
-2.11248159221684e-05
-4.04621589258748e-05
-4.5159948707236e-05
-1.11905794512609e-05
-1.20769089766775e-05
-2.61047551130935e-05
-2.69573790258328e-05
-1.08354387104875e-05
-1.55057814524765e-05
-1.23410227700804e-05
-4.50195173324419e-05
1.36738334168807e-06
-3.62903456895748e-05
-3.12120795137921e-05
-2.43676395977306e-05
2.33553427219485e-05
-1.72634255909461e-05
-3.01821840738766e-05
-1.42671135711501e-05
-6.96152513948905e-07
4.58679340850678e-07
-1.65303413821804e-05
-1.42990360928235e-05
-2.26709530806644e-05
-1.75531486967906e-05
-2.31641491920757e-05
-2.31823720050472e-05
-1.67020688339652e-05
-4.68681312344585e-06
-1.18336308148559e-05
-2.2066717902706e-05
-6.19267252370887e-06
-3.28067144225299e-05
-1.16702274863274e-05
-1.74713328448685e-05
-1.17039496149193e-05
3.8903040158662e-08
-2.54574293931858e-06
-5.75174165633359e-05
-4.0143822019382e-05
1.05797570939e-05
-1.1815550490695e-05
-2.967460778106e-05
-4.48870830310396e-07
-1.02827387804927e-05
4.07185632302214e-06
-4.12489098047747e-06
-2.17427565224671e-05
1.56570849484368e-06
1.61893867902947e-06
-5.06538499249968e-06
1.36457665608302e-05
-2.15298846013492e-05
2.06225195286167e-05
-1.93278537170306e-05
-3.18741531424111e-05
-2.63315873603922e-05
6.20436914105116e-06
-3.4023753292786e-05
-3.67497537572724e-05
-2.55423908589707e-05
-4.06951094226887e-05
-1.52255901755385e-05
-2.71362033917256e-05
-3.00179396709247e-05
-2.32916086676596e-05
-5.46799660164312e-06
-2.48088094909264e-05
-3.13052546063279e-05
-6.25262792895981e-06
4.54585266198914e-06
1.1117899368119e-06
-3.10117952218619e-05
-6.98324222155107e-06
-1.31402372913026e-05
2.67523604078301e-06
8.5899808581512e-06
-3.4186570677616e-05
-2.23329801076697e-05
-1.5849433660495e-05
-3.60772849774956e-05
-2.04682239855472e-05
1.29029979600234e-06
2.56550581478388e-07
-2.61162039331866e-05
-5.92042521105156e-06
-1.86773368995445e-05
-1.17292585733395e-05
-6.09835562297024e-06
-2.20669533674388e-05
1.47162420289197e-05
4.70232479458223e-06
-2.67675733050778e-05
-2.56486927312719e-05
-1.77062196358972e-05
1.98363053677607e-06
-1.39914226127222e-05
-1.93295503883666e-05
-1.04790866346761e-05
-1.59382678694302e-05
-1.26972289711267e-05
-3.68788873247728e-05
-3.1545042073424e-05
-3.58968456870385e-05
-2.08720596966142e-05
-5.69303227512467e-05
-3.10714522088816e-05
-1.90122941976571e-05
-1.41853987494521e-05
-3.8220579804582e-05
-1.37434540269295e-06
-1.9707505468371e-05
3.3891296421411e-06
-2.50729440656186e-05
-2.20988549095516e-05
1.1526754587771e-05
2.49374041921808e-05
4.38818200439453e-07
-1.60866727986226e-05
-9.33174979776723e-06
8.54292048685675e-06
7.55373070109854e-06
-1.83053654634741e-05
-1.22434145213582e-05
-1.96856748277519e-05
-2.91531474375629e-06
7.88731100076868e-06
1.07243320414155e-05
-3.18138777110845e-05
-7.96842455305461e-06
-1.58554052307819e-05
-1.11534959087451e-05
-2.31104730310016e-05
1.43462944391243e-06
-1.46479308009884e-05
-2.53522594879201e-05
-2.39952001799162e-05
-1.19724058295966e-05
5.62590936855671e-06
-6.0359400144812e-06
-1.21262813739616e-05
-2.99685084265001e-05
-9.83265368217806e-06
6.40959994932535e-06
-1.89511898106603e-05
-3.07642364673818e-05
-2.87533723328424e-05
-2.69052801995276e-05
-3.53179317796626e-05
-3.88924070986666e-05
7.83123960799533e-06
-2.54502843501553e-05
-2.98484898413599e-05
-6.03039265971238e-07
-3.70234958441407e-05
-1.81463386325005e-05
-2.55375538739755e-06
-9.01872957698874e-06
-1.27740617849781e-05
-1.56932870023718e-05
-4.41001608270195e-06
-1.59555646714818e-05
-3.83561232380631e-05
-2.67142769681283e-05
-1.94299991047812e-05
-3.54333629742387e-05
-2.92015628277184e-05
-4.30289615993375e-05
-4.81513102116557e-05
-2.85389726998505e-05
-1.03240357451983e-05
-4.51554187165034e-05
-4.55277399829746e-05
6.07462363601629e-06
-3.01018145252022e-05
-1.39989976901623e-05
-1.45738468944752e-05
1.09159058847737e-05
1.7654833842025e-05
-2.88421679221222e-05
-1.47222617270392e-05
3.77380859907158e-06
-2.94870441113011e-05
-6.28919868375843e-05
-2.6955515725093e-05
1.44717179874713e-05
-1.60676732198998e-05
-3.79487975263267e-05
-3.68891658663092e-05
-3.08690661851924e-05
-9.30710188848651e-06
9.85901318924385e-06
-9.81128627658559e-06
-3.90286521309148e-06
-4.95479724653304e-05
-2.83755429303948e-05
1.62022341255954e-05
-1.05456952513723e-05
-4.51795421002273e-05
-4.70188501504018e-07
-1.61066712866847e-05
-2.08167230819614e-05
-1.96989708608886e-05
4.63074348303135e-06
6.30861285805944e-06
1.36952710624426e-06
-4.37419327616967e-05
-7.19435583654473e-06
-1.02088364264826e-05
-4.91033460208517e-06
-1.93951320452159e-05
-1.22875285085693e-05
-3.44813579966368e-06
-1.34550397873587e-05
-9.7014234272343e-07
-1.42463256418634e-05
3.84566539283434e-06
-1.4294615701384e-05
-1.61599643600424e-05
-3.90686944243836e-07
2.52794508352726e-05
-3.92445887103969e-05
-2.96608807515787e-05
-8.86708771541792e-06
-5.07243738736565e-06
-1.46882342656221e-05
-2.83213269206383e-05
-1.29375998445398e-05
-8.7146371052633e-06
-1.35427289718187e-05
-7.0935929278495e-06
-2.20480054583508e-05
-2.41168794018157e-05
7.5964725629932e-06
-2.23879493680095e-05
-2.35493882658821e-05
-1.74890181920716e-05
1.53267183699969e-05
-2.09160547684201e-05
-3.33258323754259e-06
-1.38388604078753e-05
-2.44951778911645e-05
-2.5811667609809e-05
-3.55774492236495e-06
-9.82224610571943e-06
-1.26085461261929e-05
3.11537836067772e-06
-1.50908934703272e-05
-2.76834783205646e-05
-4.51463452922985e-05
-2.95342309101277e-06
-1.57132716900737e-05
-4.75878621911407e-05
-3.67173305995805e-06
-8.84266858790448e-06
3.35722905299525e-06
-1.09128040938146e-05
-1.41380532145725e-05
1.60699598514584e-05
2.1489959161191e-05
-2.72147533656174e-05
-4.2925070726873e-05
-2.41247630844939e-05
-1.69019523992578e-05
-2.42956845592239e-05
-4.0106648769071e-05
-2.56540882089345e-05
-1.34046433574647e-05
-4.55326210820613e-05
-4.69081739103999e-05
-2.5967289476055e-05
1.0535364702965e-05
-2.68439418592944e-05
-2.34519603325624e-05
-9.01112889829486e-06
1.86677937406717e-05
-1.25519834563908e-05
8.27552270067395e-06
2.12534118807133e-06
2.01939750739312e-05
6.56298869338691e-06
-4.48997205119878e-06
-9.39081216482437e-06
-1.82322313335596e-05
-3.06553403871846e-05
-4.04629364387988e-05
-3.99458567056394e-05
-4.70034370383932e-05
-1.57936450362474e-05
1.00060043583563e-05
-1.04250400668927e-05
-2.50859941442512e-05
-3.70425607359392e-05
6.78535538045267e-06
-2.63487246463202e-05
-3.14747992569717e-05
3.48149783099013e-05
1.19072170711282e-06
3.24446048014702e-05
1.00616484238407e-05
-1.32966233012146e-05
1.56405317223502e-05
-9.77666541945118e-06
-5.62901407760835e-05
-3.07581654434235e-05
-5.31055617975241e-06
-3.34867148916591e-05
-4.60435540671323e-05
-2.46062390290767e-05
-2.87434693768168e-05
-3.52049397067854e-05
-5.74603552496845e-05
-5.20209468402969e-05
-1.41703089159085e-06
2.66505891139207e-06
-5.93132156261676e-05
-8.32762271862079e-06
9.56573163524388e-06
2.04158657097026e-05
-5.33572649889782e-06
1.72266947109297e-05
1.18072576540341e-05
2.546416316313e-05
-3.33267684056921e-06
1.42483044631952e-05
-9.1425969871395e-06
-4.42388287550925e-05
-5.79519231330412e-05
-3.11381723087247e-05
-4.86577098168905e-05
-2.36366430847212e-05
-6.40165444998959e-05
3.06600765075176e-06
-1.67964087218573e-05
-6.08150484330164e-05
-4.3919018024475e-05
3.61204965578499e-06
-1.07401296843641e-05
-1.15099582758459e-05
-1.00747123036353e-05
3.3619260737974e-05
5.07584424791757e-05
-2.21452577423691e-05
-1.38621028732161e-05
2.03550975424415e-05
8.28118982437365e-06
-5.32107726836999e-05
-2.5882620961442e-05
6.89505020868235e-06
-4.11671587604211e-05
-5.48998355721059e-05
-3.41514731002884e-05
-1.62506609354401e-05
-5.14951102454494e-05
-5.74595819606967e-05
-2.48871266517992e-06
1.985393578101e-05
-1.09821689382691e-05
-3.47176054430633e-05
-1.40195309905534e-05
4.39848393450173e-05
-1.46396460969581e-05
1.35668389606347e-05
2.96473045751273e-05
2.87146892488599e-05
-7.38558331543688e-06
-4.22379452847182e-05
-1.3820862228107e-06
-1.78492141952211e-05
-3.19844660898054e-05
-4.25125699318684e-05
-2.2223424154671e-05
-3.52275785521154e-05
-5.15711506715911e-05
-4.80168619270801e-05
-7.20527914526975e-06
-1.09179758373693e-05
-2.80915035781304e-05
-2.59481322091238e-05
-1.70558575398612e-06
-1.40203423906375e-05
-2.03975324021019e-05
9.62741796797124e-06
3.04684617799873e-05
8.63045024333419e-06
6.29516383824046e-06
1.44213713941695e-05
2.61125573108036e-05
-2.86825988846687e-05
-2.20096335211147e-05
-1.74370218396589e-05
-2.08807710626598e-05
-2.17488052438886e-05
-4.0583466113927e-05
-4.10598686769521e-05
-3.52012174715378e-05
-5.29969380375265e-05
-6.73825644189425e-05
-3.66475797521553e-06
6.22340443848278e-06
-1.19676467332442e-05
-2.28477909252218e-05
4.58166792039419e-05
1.53872484523042e-05
-1.47717297737904e-05
9.71294137318469e-07
2.64282077234487e-05
1.08964011971139e-05
-1.56592049666809e-05
-6.37142099736053e-05
-3.2205679748463e-05
1.68667335460517e-05
-4.3009657619103e-05
-4.09401652787403e-05
-1.03362994505631e-05
-3.06546925157072e-05
-6.08655088170681e-05
-5.31198072800597e-05
-1.56145951167088e-05
-4.26789333199532e-05
-6.1248547001902e-05
-2.028580134573e-05
5.9890839732e-06
1.65040909747791e-06
-1.66520099201711e-05
-1.33373030260306e-05
9.34447951991711e-06
-2.91925471324946e-05
-2.85703578413606e-05
1.36722669129137e-05
4.98189952785371e-07
-2.59785561416053e-05
-3.62323965734978e-05
-1.26538873389075e-05
-4.69713058915345e-08
-2.1040867323953e-05
-2.07406277543952e-05
-8.51707084873044e-06
-8.18952949464478e-06
-2.42478671338146e-05
-2.97730598128944e-05
9.44963467186726e-06
-7.12670382618842e-06
-3.21801846128828e-05
1.2799547308492e-05
3.86618909615205e-05
-1.15715543159003e-05
-1.02665244600549e-05
-1.089825606949e-05
4.00681817231114e-06
-8.27008648109425e-06
-3.05322662816307e-05
-9.65133548530374e-06
-1.64498660813853e-05
-3.259587457404e-05
-2.64023746165202e-05
-2.24857670005255e-06
-1.58165841551356e-05
-1.08756529102713e-05
-4.98514389736963e-05
-2.51356698588654e-05
-1.66110776061616e-05
-1.17202498768165e-05
-2.45457859580232e-05
1.45382482323466e-05
-5.071131109533e-06
2.83510824657728e-06
1.56855725684214e-05
1.36597736170407e-05
-1.24078882674235e-05
-2.8978194809029e-05
-1.79409953992834e-05
-2.36147043347055e-05
-2.58053583642453e-05
-2.71573494924283e-05
-1.06620739844853e-05
-3.28589592307661e-05
-1.14991294173493e-05
-2.78022788667552e-05
-2.56796758449803e-05
-2.26591210870548e-06
-9.83008612929935e-06
-3.99087194048951e-05
-1.65429004681728e-05
1.33930840193865e-05
-1.14249838042418e-05
-2.58584851455204e-05
1.17010445476518e-05
1.35811242790237e-06
-1.70686259799811e-05
-3.55881032244079e-05
-2.58681373326306e-05
-1.09297272167701e-05
-4.73247450465143e-05
-4.76633899093704e-05
-3.87569140046504e-05
-4.52985276092703e-05
-2.31093635540214e-05
-7.71497336108251e-05
-2.92325008871062e-05
-3.72412309906499e-06
-3.42269985588219e-05
-4.96264056464427e-05
9.08632608975649e-06
1.13370945363316e-05
-1.82937733193863e-05
-8.72411278576268e-06
1.19385552998363e-05
3.58534569428405e-08
-1.45358297607846e-05
-2.45383443581074e-05
1.44786751951633e-05
-7.57924704126687e-06
-3.40250494334625e-05
-3.70363286070003e-05
1.87658375554097e-06
-7.08074318833129e-06
-4.72304043451978e-05
-2.80554211753618e-05
-2.05309211519326e-05
-2.5333358878131e-06
-3.12538291987049e-05
-1.02956973942675e-05
3.28745261541914e-06
-2.61789963176088e-06
-1.25784478386125e-05
3.15902110450248e-05
3.0928427121275e-05
2.11736829182484e-05
-1.82883089739769e-05
6.02365967516542e-06
1.10664119654335e-05
-4.1762156631898e-05
-6.40530402497073e-05
-7.83965550404245e-06
-3.49003253432391e-06
-4.37260923701564e-05
-3.52298247519661e-05
-1.49579622645468e-05
-6.47536132670159e-06
-2.49214642343482e-05
-3.04321915451961e-05
2.188391550362e-07
-9.51047211168091e-06
-1.14426891295058e-05
-8.88975128317156e-06
1.06108789503681e-06
-1.00958621379605e-06
1.24287150256327e-06
-3.64799481803912e-06
1.62805773097856e-05
7.82841351138011e-06
-4.63983182909281e-05
-4.13208872159347e-06
-1.7485431879115e-05
-4.49097791669519e-05
-2.75224608223582e-05
-3.11623843982652e-05
-3.40783159991375e-05
-4.87195039563388e-05
-6.30643647116387e-05
-4.0142317635465e-05
-3.00017196251728e-05
-1.76598616731656e-05
3.08916014310924e-06
-9.36639402658739e-06
-2.72056665753615e-06
3.07072628070322e-05
6.72556845111904e-06
2.23952636758855e-05
5.62275925258995e-06
-1.65508630417462e-05
1.37045527427848e-06
-1.93363951451169e-05
-6.67770972446501e-06
-5.41248942477822e-05
-6.91650063254056e-05
-3.02788336961718e-06
-3.66632806775258e-05
-6.80305012560634e-05
-4.84565933546021e-05
-5.75927375847169e-05
-3.14538158787843e-05
-3.08662624950752e-05
-3.72377789670566e-05
-9.38889053030887e-06
-1.26193830025695e-05
5.13337790098399e-06
-3.05926190708073e-06
1.13367647372245e-06
2.48449220094688e-07
6.72687499835681e-07
-2.35883761246782e-05
6.87765019023237e-06
-7.85607747130603e-06
-1.40819970246003e-05
-4.26783477809062e-05
-2.64285461008973e-05
-9.46120153520254e-06
3.26939221910721e-07
-2.95737110067994e-05
-4.65986915858583e-05
-2.06383847195982e-05
-1.40784822998686e-05
-2.32277923778229e-05
1.14180364460159e-05
-6.43492893021107e-06
1.6856738939667e-05
-2.09394448402483e-06
1.30613396260586e-05
5.02923808564953e-06
8.25102798002552e-06
-6.64594187895449e-07
3.05414913944204e-06
-3.88459312364361e-06
-3.85253909109259e-05
5.20637061634207e-06
-3.35946174477049e-05
-2.95921476215962e-05
-3.84790241277954e-05
-3.67261442422696e-06
-6.11475631631677e-05
-6.0111957463088e-05
-2.9825351699235e-05
2.14582133194317e-05
-2.07972724404818e-05
-4.86913861334489e-05
2.33552054370857e-05
1.29762020790996e-05
-4.60924321201316e-06
-2.7751218125396e-05
-1.04731406261282e-05
3.77003764248091e-05
1.17560248630358e-05
-3.01998748806434e-05
-8.69773399283136e-06
-1.1997876464098e-05
-3.49678389023601e-05
-5.55560935453456e-05
-4.07284777888296e-05
-4.64034643660763e-06
-4.66840531731083e-05
-3.88916821080013e-05
-1.11069045030579e-05
-4.17287991666078e-06
-2.38068679417216e-05
-3.09554991333286e-05
4.03263783573769e-06
2.34745768626466e-05
1.06012831293901e-05
-2.49177291057059e-05
-2.05771054151478e-05
1.19083807892813e-06
-8.20203362242017e-06
-2.13257660253834e-05
-2.18820106705349e-05
-1.67320982630495e-05
-2.12524579839424e-05
-3.87206371431172e-05
-3.38929861679034e-05
-4.57084580247176e-05
-4.25648313334215e-05
-5.40588997926357e-05
-3.85134672184275e-05
-3.05545647887369e-05
-4.5142685870757e-06
-3.7576634304568e-05
-1.56426161802338e-05
-5.19688067366278e-06
-9.3135836299359e-06
-2.55179418492489e-05
-7.14808123286736e-06
-7.47969535858135e-06
-2.25141131095189e-05
-8.34494731239685e-06
-1.61614878174495e-05
-3.65344012838358e-05
-2.83521348553046e-05
-9.13986187959925e-06
5.45108193645152e-06
-3.15940121063853e-05
-3.26700845677226e-05
9.59668717676406e-07
-3.02753061094575e-05
-6.00504946970886e-05
-1.6071923507726e-05
3.37027815619671e-06
-2.97170407365675e-05
-1.17013539607901e-05
-1.28546742171299e-06
3.8446370511204e-05
3.09265675021561e-05
1.35717846270039e-05
-9.8510171757379e-06
1.31097703975755e-05
-3.23921750171004e-06
-1.15510625336151e-06
-1.82723121026501e-05
-2.91978298249974e-05
1.01488314473867e-05
-3.96215560487501e-05
-2.42927900221157e-05
-1.53924875518013e-05
-1.37794094559113e-05
-3.46433293410714e-05
-4.94907417770072e-05
-6.94783311382257e-06
-1.76446400478339e-05
-2.0191537365502e-05
-6.0208093096929e-06
-1.99653519997376e-06
1.47176394987716e-05
-1.3631033871933e-05
-1.34036176650249e-06
2.51465024692906e-05
-1.19894433927701e-05
-2.54599003097904e-06
1.23054734448848e-05
-3.62701877707177e-05
-5.23211747199754e-05
-1.77092985509648e-05
-2.97540011203881e-05
-1.82508556351413e-05
-4.48069354340867e-05
-3.35985698021546e-05
-7.95886071131875e-06
-1.12087069221456e-05
-2.11607689419281e-05
-5.30576845215959e-05
-2.37030852337116e-05
-1.79295701552694e-05
-2.85349466758767e-05
-4.64679625550493e-06
-1.96041848715232e-05
3.57643902937722e-06
1.69595620829895e-06
-2.60487422883468e-05
-9.42171632205438e-06
5.62692201589545e-06
-1.15067526172983e-05
-3.94131004341237e-05
-8.60189311167044e-06
-1.35133855952957e-05
-8.57165870377712e-06
-7.69948399450017e-05
-9.12365805165679e-06
-1.35708026424477e-05
-1.54274177540134e-05
-4.07234757840034e-05
-4.7387239029179e-06
-2.59193045526398e-05
-7.50686008727154e-06
3.90065321890793e-06
-2.56696141623919e-05
-1.23910566006941e-05
1.11386168440553e-05
6.21713168997104e-06
5.13446757094199e-06
-1.66925428437815e-05
-2.46871224768997e-06
2.00931060549402e-05
-4.89255071341641e-05
-1.02935388654377e-07
-1.95644438483485e-05
-2.74405176664239e-05
-1.24689991823273e-05
-1.51341060447824e-05
-1.843501621906e-05
1.10267703357552e-05
8.53308037084879e-06
-1.59077478877082e-05
2.37472039378385e-06
-6.18357633372715e-06
1.35696424455691e-05
5.14494818457535e-06
-1.41451237008853e-05
1.71458186601829e-05
1.42630314551445e-05
7.80523365454678e-06
-2.09998112439007e-05
7.7567113701326e-06
-8.86601597431014e-06
-2.04970626816997e-05
-2.35753613642185e-05
-2.17076246265977e-05
-1.55410963624778e-05
-1.95111525636515e-05
-4.39519992828136e-05
-5.38876502024622e-05
-1.23619972675716e-05
-4.95400018372662e-06
-2.18007875543223e-05
-2.83762603525018e-05
8.3297769361731e-06
1.25716863426421e-05
-1.19229177903149e-05
-1.24806172681627e-05
3.04898380520978e-06
-2.74354450866875e-05
-2.50444301385783e-05
-2.41191271371032e-05
-2.89005151263421e-05
-1.44527649668724e-05
-2.70640979071447e-05
-4.70589361607923e-05
-8.92030558283392e-06
-1.16505863025942e-05
-3.52173592559022e-05
-5.12612417086255e-05
-9.44891195785096e-06
-9.00784049373375e-06
-1.80227267087535e-05
-7.26294485778713e-06
-2.04089707843743e-05
-4.19349787167692e-06
-6.44493371248484e-06
-1.42873351914591e-05
-1.85741429207916e-05
-9.63195016744719e-06
2.48984709718166e-06
-4.27650716432943e-05
-3.9196579502021e-05
-4.9976128504719e-05
-2.31546253023373e-05
-1.17909509690502e-05
-2.93978796452418e-05
-3.64603610094903e-05
-1.23564495244235e-05
-2.69036465780787e-05
-4.1453047279407e-05
-4.97484260207618e-05
1.020270736249e-05
-6.87546958223765e-06
-4.03177981339188e-05
3.19334105475929e-06
1.07928995227221e-05
2.11617666866109e-05
-2.60842568380354e-05
-1.06839183291869e-05
1.75201010992434e-05
8.76673321483088e-06
-3.25029475184314e-05
-2.3259716919096e-05
5.22670178681099e-06
-1.7682504330859e-05
-2.10066192105402e-06
-1.1973896668718e-05
-4.3203123212362e-05
-1.33471674111118e-05
-3.37752809048014e-05
-1.19365354151249e-05
1.8933939625394e-06
-1.36904605460533e-05
-1.04627009955047e-05
1.23925026945557e-05
1.82067109622779e-05
-4.29067942920937e-05
-7.93458669041415e-06
7.89872087314345e-06
9.83799723684339e-07
-3.81320366868036e-06
-1.5588500892268e-05
2.09805134569001e-06
-1.90881963621712e-05
-3.65400962189405e-05
-2.5048471455875e-05
-2.12683948624878e-05
-1.56453589531097e-05
-3.87342196335988e-05
-2.85544344376123e-05
-3.67924918819584e-05
-4.12160185337995e-05
-1.46399116228301e-05
-1.05859366786346e-05
5.71131440866666e-06
-3.02729548640485e-05
-9.05923821477487e-06
-1.45199438274716e-06
2.28499674291186e-05
-3.07154212012326e-05
-1.81066690448505e-05
-2.71875409169809e-05
-3.81324406252791e-05
-1.47597551389546e-05
-2.00344172947768e-05
-5.06462462954232e-05
-4.50774823355772e-05
-4.99247602134138e-06
-3.12133889936977e-05
-2.71261785684927e-05
-1.4692519921053e-05
-1.74172179206817e-05
-3.87281331114337e-05
-2.63263250256545e-05
-3.12907607535062e-05
-2.67170781351685e-05
-2.64490506449359e-06
-2.14420764343142e-05
1.03737637071375e-05
-2.10607446455896e-05
9.83902566009402e-07
-1.86999715811027e-06
-2.72090714094375e-05
1.30643411324811e-05
4.00276476637683e-06
-1.48345263299668e-05
-2.72017695031953e-05
-3.51844799357707e-05
-1.77467831362567e-05
-3.48504160044237e-05
-3.94931109488762e-05
-5.44158597497748e-05
-2.08391393361454e-06
-1.95015019341438e-05
-1.19452190981931e-05
-1.17473112479928e-05
8.20351313279458e-06
9.53969614095e-08
-3.48851879529486e-05
-4.1686857291092e-06
2.98024786812435e-06
1.67609317918373e-05
1.01876317545702e-05
-1.86593054940477e-05
-2.40245772433872e-05
-4.38156020546449e-06
-1.46159302651841e-05
-1.89344557861394e-05
-3.4435028740443e-05
-1.64954125034676e-05
-1.51301254105237e-05
-3.65830184660758e-05
5.7509877659231e-06
-3.03552849487182e-05
-1.41280103582654e-05
-2.47563201709739e-06
1.27952619208485e-05
-2.23253047751649e-05
-5.64595942952166e-06
-2.2653466108408e-05
-1.80848990295222e-05
-8.70749325424586e-06
-1.76653616050177e-05
-1.17729160140622e-05
-1.63091237591264e-05
-3.33830328806153e-06
-4.71131243953138e-05
-1.07456275077268e-05
-1.09887667384742e-05
-3.46773696927538e-05
-2.48438081286828e-05
-3.85238802168206e-05
2.39013218437139e-06
1.13148678058354e-05
-1.61321151534917e-06
-1.88391902864506e-05
-2.47061949550704e-05
-7.42766926980701e-06
-3.00334066890687e-05
-2.77026152238843e-05
-9.02890380574399e-06
-1.55636474653449e-05
-1.27512366775868e-05
-2.88244277578398e-05
-2.51901734260222e-05
-1.75189194432706e-05
-4.06958193547037e-05
-2.51987060637556e-05
-3.01876570916461e-05
-1.13046214063603e-05
-2.5666079262622e-05
-2.82643178288892e-05
-3.61235845390002e-05
2.48506318351206e-05
8.24907478317366e-06
-1.52879773553515e-05
-3.90657932304749e-05
2.42110986855331e-05
-2.02974618601335e-05
-2.3114398827493e-05
6.22422725482146e-06
-2.00241389806928e-05
-1.81627719670734e-05
-7.64968237415347e-06
-2.46719323939367e-05
-3.29914189798131e-05
-1.6562415732213e-05
-2.87668321222016e-05
-1.84973601586686e-05
-3.45406497683194e-05
-4.38903673621622e-05
3.9387054026786e-06
-3.14537923266245e-05
-4.89383813955847e-05
-4.84645757762103e-05
9.6948935405239e-06
2.76960334134328e-05
-4.7749731675786e-05
-2.89627836201275e-05
2.78524947232526e-05
2.79133528823765e-05
-2.8199611919045e-05
-2.35282369734877e-05
5.2495823677377e-05
9.67461275333895e-06
-4.87464220050718e-05
-2.61724908959284e-05
-1.03819373733367e-05
-1.17670081146152e-05
-3.08037573797442e-05
-1.76347011559016e-05
-1.08385638758105e-06
1.44960459769382e-05
-4.5081756483035e-05
-7.78139461368794e-06
-2.9491803155541e-06
2.30970370283529e-05
2.02928230205062e-05
-4.27823372228298e-05
2.26504639900579e-06
1.5062711641833e-05
-1.61270727454189e-05
-1.36143710028356e-05
-9.73772026075026e-06
-1.92311372464947e-06
-2.97313249063281e-05
-3.19418730941439e-05
-2.71990730925686e-05
-1.22746758224846e-05
-2.64397991085049e-05
-7.81938652792759e-06
-2.86078213943675e-05
-1.00472185583852e-05
-2.34200212370735e-05
-2.69535866859824e-05
5.90496333263017e-06
-9.39942631646527e-06
-2.29494480844167e-07
-1.06268398370353e-06
-1.87389531547473e-05
-6.78375024875952e-05
2.07033879709649e-05
4.36651771391669e-05
-3.72345862318127e-05
-3.99207747978041e-05
-1.49151674558819e-07
1.20331086575092e-05
-2.59665461917483e-05
-5.50202197749128e-05
-5.31278188222136e-06
-1.71662921959808e-05
-5.23008839115038e-05
-4.86994506614385e-05
-6.79032790001784e-06
-6.79596863969822e-06
-4.43876184888763e-05
-3.21281338256488e-05
9.58747710308367e-06
1.10868469948321e-05
1.69578686652926e-05
-2.03735714346242e-05
8.84307646653168e-06
1.67695635871897e-05
-1.33812888802432e-05
-1.48392113524266e-05
9.91045208360774e-06
-6.86138397020994e-07
-2.70657552525694e-05
-2.50375027076579e-05
-9.32559341147e-06
-3.26865503161873e-05
-5.27145802260488e-05
-1.55580790268078e-05
-7.43233482056926e-06
-3.26722659437887e-05
-1.83007978564522e-05
-1.01458509943654e-05
9.03027704078104e-06
-3.7864093454688e-05
-3.54634146126152e-05
7.84789516426969e-06
-1.00770587906759e-05
-3.35039811500514e-05
-2.44948878712575e-06
-4.58830196717994e-06
-7.6871986774462e-06
-3.31565994447509e-05
-1.18669958772196e-05
8.36994808515465e-07
-3.45148559421623e-06
-5.76520127278964e-05
-1.68363575676232e-05
-1.06977054872315e-05
-3.32370231572119e-05
-6.34935571355546e-05
-8.72347561705252e-06
-1.25681106986655e-05
-1.7668717357056e-05
-3.53782938779585e-05
-5.58487031591547e-06
-7.5122571807042e-06
1.55906059835739e-05
6.57032104904573e-06
-8.85350829934107e-06
3.0015494136596e-05
-1.66467509799342e-06
-1.8877452224974e-05
6.89440263753344e-06
-4.34363539399592e-06
-5.04965636292354e-05
-3.56793132507748e-05
-1.47080143806812e-05
-2.81457799661733e-05
-6.84411299838331e-05
-2.76565508095559e-05
2.04606956497928e-05
-3.48569855373752e-05
-6.1928381484998e-05
-4.63651277899431e-05
-1.37211833713368e-05
-2.18268475849337e-05
-2.81440207077844e-05
-1.70168047843004e-05
1.56261159662463e-06
-2.04017967984934e-05
-4.89770671820912e-05
-5.23517385916812e-07
2.21348052980158e-05
-2.19424518847225e-05
-3.81735971033561e-05
7.85368275257057e-06
-4.92280489237563e-06
-3.17081227942977e-05
-5.27914351321678e-05
-2.02873663420424e-05
5.82644757517775e-06
-4.24643623427284e-05
-4.71825916715422e-05
-1.64301532725606e-05
-1.41604118482926e-06
-3.44756184835676e-05
-2.51367845603637e-05
-2.63790627526087e-05
1.94833668133875e-06
-7.7441857897321e-06
-6.36451708594849e-06
-7.32265685374527e-06
4.48935345413757e-06
-9.3633623843914e-06
1.21599703086162e-05
-6.4617120619624e-06
-2.50076461925496e-05
-2.98747802047931e-05
-8.18966034788016e-06
-1.01579826901967e-06
-2.72713719829665e-05
-3.36609188779833e-05
-1.34248763798775e-05
-1.7266870441005e-05
-6.68827219415962e-06
-5.14094019803033e-05
-3.45752497905395e-05
-9.57219809573243e-06
-2.24328213698816e-05
-3.4474188007795e-05
-1.23480559049708e-05
-2.86745932280703e-06
-1.70077496352792e-06
-2.39033689170378e-05
2.69889068123331e-05
1.92988679602737e-06
-2.25755218141865e-05
1.27239418450735e-05
1.13190260767343e-05
5.33804149721853e-06
-5.72386234682887e-06
-1.22488556844327e-05
-4.78866612194912e-06
-2.45308243000978e-05
-2.85442663878142e-05
5.70000840395474e-06
-2.23811136456156e-05
-6.13465244176971e-05
-2.93265060135454e-05
-5.37804437747186e-06
-3.82917428347186e-05
-4.82707084807744e-05
4.43620839495468e-06
8.53528634693937e-06
-9.25807630937581e-07
-5.85573344829084e-06
-9.65402785958301e-07
4.97913902257784e-06
-9.71880237521992e-06
-2.50242910261017e-06
-2.42632621070886e-06
2.87978684086997e-06
-4.34239259454826e-05
-3.45633671282939e-05
-2.93327113860448e-05
-2.68560340459003e-05
-4.31540234327618e-05
-3.8086134160739e-05
-1.72068573667801e-05
-3.72537165543625e-05
-3.60358758065912e-05
7.43735735807285e-06
-2.52269021161208e-06
7.85376227050448e-07
-1.37872694107021e-05
-4.11320508680421e-06
-1.02346238149167e-05
-7.33080405388007e-06
-3.45316145026315e-05
3.97256580636543e-06
-4.52561193606597e-06
-2.81485243318303e-05
-1.16641554891117e-05
-4.16494552405071e-05
-4.35191381625014e-05
-2.45340418406368e-05
-1.58376171504339e-05
-1.71021759787678e-05
-3.20416355200275e-05
-5.24274350630545e-05
-3.62377901326061e-05
-3.33538017598628e-05
-1.70327016395578e-05
2.0580850781104e-06
1.09198082832763e-05
1.10072722379936e-05
-1.46581497103234e-05
-3.1635793103124e-05
-6.80117937591502e-06
3.69566158852167e-06
6.38056274097288e-06
-2.93899795578433e-07
1.05985230409588e-05
-1.8822372209962e-05
-1.56262692315676e-05
-3.61102981233242e-05
-1.68388182684414e-05
-3.29430870500243e-06
-1.57409415401288e-05
-3.84199934541779e-05
-1.37006321909893e-05
-2.54776619682283e-05
7.49435406972724e-06
-1.21548817346415e-05
-1.83950448147656e-05
2.62631994810092e-05
1.70876781977158e-05
-4.34088614032445e-06
7.40968434513683e-06
1.04607229950611e-06
7.25085762081197e-06
-3.2262376508498e-05
7.85821066874713e-06
2.04236150350464e-05
-1.69560731124733e-06
-2.77245409028371e-05
1.22549363375744e-05
-1.74902937983759e-06
-2.91989922412668e-05
-5.50677299063853e-05
-2.19070301286334e-05
-1.65980566469068e-05
-2.38487737703169e-05
-2.96031956972956e-05
7.15917024378409e-07
-4.74351198267742e-05
1.35481826456984e-05
-1.35555885812411e-05
-2.05370073833239e-05
-2.12915225569839e-07
-1.11414032356586e-06
1.77286649319559e-05
9.68188944694887e-06
-1.5890474213312e-06
-1.88142146640363e-05
-1.00918662602909e-05
-3.80329736002647e-06
-3.63252040604543e-05
-5.34032626908572e-05
-2.38580260910786e-05
-1.16166103532368e-05
-4.74269092293524e-05
-3.42884584676071e-05
-2.4138447306994e-05
-1.88857751445757e-05
-2.53074757204721e-05
-3.56619716453949e-05
-7.21659409538344e-06
-1.84946750072813e-05
-3.63751478988457e-05
-2.10271269778162e-05
6.23420777953202e-06
-1.77332266821562e-05
-2.59756985072326e-05
-1.41469287405191e-05
-3.11498555397458e-05
-1.95686374899803e-05
-2.50837576033803e-05
-4.33335632398242e-05
-4.8290893825232e-05
-1.29332111533221e-05
-2.29064596098258e-05
-5.43065080228825e-05
-3.96430848781447e-05
-9.33148063947069e-06
3.14930640009708e-06
-3.7298946979709e-05
-2.71886176674712e-05
8.63907609029316e-06
-6.07978973010855e-06
-3.61381635364085e-05
-1.5197490567108e-05
6.7694086228023e-06
-1.62180423014504e-05
-3.62991275023701e-06
-1.79932019786343e-05
-2.27459640721621e-05
-1.62326308957225e-05
-1.84525286015927e-05
-1.00531053614816e-05
-3.51913468852073e-05
-4.39072404766787e-05
4.1134761145431e-06
-3.27440511974082e-05
-4.76471744965089e-05
-2.81738137713644e-06
1.03686849146328e-05
-5.33843522677338e-06
-4.11326728522273e-05
4.84412161015775e-06
4.06583385757715e-06
-1.9328491319313e-05
-1.95671810545939e-05
-1.07656203590642e-05
1.41076540829677e-05
-1.45265270327616e-05
-4.65443848641965e-05
1.50777705047189e-06
-5.42143547328829e-06
-2.2210762414749e-05
-5.43781883819899e-05
-4.42459361782548e-05
-2.28052495560502e-05
-2.06269239244651e-05
-5.10630672082989e-05
-2.69931018256233e-05
-8.45646067288129e-06
-2.14918173396586e-06
-7.54957204429279e-06
-2.58502823974685e-05
1.61157220872832e-05
1.38523035697249e-05
-1.51172769511447e-05
-9.9959648031178e-06
1.31450693312035e-05
-7.80226411097008e-06
-3.24242527075874e-05
-1.98649240802917e-05
-3.62031006433648e-05
-2.07964353767721e-05
-3.78579342090304e-05
-5.04477913398462e-05
-3.8948221831282e-05
-3.1595535121488e-05
2.463296125895e-06
-6.33176873837644e-06
-5.22706406163811e-05
-3.66335056367484e-05
-2.72912835532915e-05
-1.36100709452369e-05
-5.64180682016136e-05
-2.21827444632262e-05
-8.58897292330939e-06
-3.82008794670505e-06
-3.07294503350223e-05
-1.33950437004352e-05
-1.05641258463269e-05
-1.02809909392864e-05
-4.14165338429463e-05
-5.4420709666199e-05
-1.69603156574052e-05
-2.22299895254988e-05
-5.06153452961563e-05
-3.76859384812128e-05
-6.41639743429518e-05
-1.39758527297016e-05
-1.55010016365956e-05
-2.99237719196266e-05
-2.89662072498993e-05
-2.28522922861753e-05
-3.57248609716886e-05
-2.48540439809644e-05
-1.09142294684724e-05
1.59176731409736e-06
-1.38302467527311e-05
-1.05394616121061e-05
2.5015664277361e-05
-4.56375526308713e-06
-4.14527936545612e-05
-3.11508268461276e-05
-2.82787736679938e-05
-2.44039789742256e-05
-2.55848259882604e-05
-1.98966827070231e-05
-2.55449422431414e-05
-1.31423939528197e-05
-2.90941821262695e-05
-5.41280285322305e-05
-1.25136582215944e-05
-1.94285316472323e-05
-2.59461794211521e-05
-5.5735750179346e-06
9.92791598982863e-07
-1.67632631526249e-05
6.32324102181397e-07
2.18832242906935e-05
-2.58068258553809e-05
-8.19599049865114e-06
-1.14672639606594e-05
4.89257394432848e-06
8.41785722808998e-06
-3.46300888610905e-05
-1.19012418824418e-05
-2.74336271044433e-05
-2.64946709681783e-05
-3.73988680799779e-05
-3.87480838323572e-05
-4.31688827139384e-05
-1.92627775795986e-05
-2.642233581539e-05
-3.58364282237334e-05
-6.24527968307019e-06
-2.21689266631494e-05
-3.75482733725556e-05
-1.34967682404299e-05
-7.38443406168421e-07
2.00123395845502e-06
-1.82626230866931e-05
1.32977382164214e-06
1.94795458512363e-05
-1.39978364212128e-05
-1.57958564380025e-05
-2.76366186676679e-05
-2.78189700032976e-05
-2.84314599885201e-05
-2.17476151860177e-05
-4.93939630100413e-05
-3.28023046488509e-05
-3.93466312396631e-05
-4.55112468475973e-05
-4.81611323075108e-05
-4.47324471634989e-05
-4.63976391949957e-05
-6.87392128599143e-06
-2.14789592897407e-05
-2.71674886798668e-05
4.31152755362732e-06
-1.65728491320462e-06
-2.3647148158451e-05
-1.41029411510154e-05
-1.00373048894992e-05
-1.82478408542112e-05
-2.60999423641587e-05
-2.38558847011362e-05
-7.74051788196925e-07
-3.06624912743549e-05
-4.68110833418987e-05
-5.08416894576658e-05
-3.4582575794094e-05
-1.4928165032383e-05
-2.23795458188694e-05
-5.11424643567601e-05
-1.65704863589935e-05
-1.09320217364521e-05
4.5070565404502e-06
-1.42416660337221e-05
1.41079627126108e-05
1.73785870393787e-05
1.16362106310424e-05
1.07419609416888e-05
-3.2026059435633e-06
-8.0488733419147e-07
8.55062866122719e-06
1.25362673325211e-05
-2.45613336615086e-05
-5.79245770767814e-06
-2.51258385371551e-05
-2.50184260692732e-05
-3.968335635753e-05
-2.44036549776767e-05
2.85456584618281e-06
-4.6109080795132e-05
-2.57430447348838e-05
3.24154251383756e-06
-1.9501239472229e-05
-9.7692311104355e-07
-1.39580274524113e-05
1.14165705744495e-05
-5.43071585297475e-06
-1.36897900545555e-05
-7.32629962843089e-06
2.40911469798113e-06
8.15482067189108e-06
-6.3420079050254e-06
-2.23684368700053e-05
-4.51154396044395e-06
-4.04338761371158e-05
-4.07887600228131e-05
-2.19219377941625e-05
-4.31543559823428e-05
-2.22583786435004e-05
-4.33064768507137e-05
-2.02720894593544e-05
-2.62312595948096e-05
-2.76151546870921e-05
-3.17414298779263e-05
5.93508749914571e-06
-7.52434047417734e-06
-2.76971146874387e-05
-1.62490702429219e-05
1.61892564735761e-05
3.507906205513e-06
-2.18142080509623e-05
-1.12419701999383e-05
-1.70941824074989e-05
-3.7491846648485e-05
-1.59715757874489e-06
-3.37836786866197e-05
-2.66724358503904e-05
-3.82420879019735e-05
-1.11147737267531e-05
-2.93506750158178e-05
-4.6499943286249e-05
-4.10269767765069e-05
-8.72852115079904e-06
-1.79459891614124e-05
-4.93962502406198e-05
-5.59211001476417e-05
-1.64121552962592e-05
-1.17591498481755e-05
-2.89786602389497e-05
-2.77377856217431e-05
1.49598647696039e-05
-2.0507613154711e-05
-4.4639054198164e-05
-1.24331102907545e-05
5.11543128349924e-07
-2.01061308055041e-05
-3.0577718635076e-05
-1.88101613246559e-05
-9.16439059576139e-06
-1.33953623076485e-05
-5.56681467138401e-05
-2.24090454451477e-05
-3.24843662421451e-05
-4.86890919040821e-05
-2.67778573074667e-05
-7.80755842978319e-07
1.38698129396413e-05
-1.34994699113316e-05
-3.15617161104397e-05
-1.17929243718466e-05
1.48104606961731e-05
-2.97800401344845e-05
-1.06293040923804e-05
-5.72964899982018e-06
6.88933670054131e-06
-2.07547111097556e-05
-2.70492482003235e-05
-1.85216014156815e-06
-2.55158661253138e-05
-1.90394257172053e-05
-2.83631778858617e-05
-3.00424790495968e-05
-3.38930357254294e-05
-5.14245834429039e-05
-3.28657554127226e-05
-1.47009209973378e-05
-4.22120253215964e-05
-5.09296123566603e-05
-1.59203801456076e-05
-1.2123972067973e-05
2.08808244124889e-06
-2.44528890758422e-06
-3.74401612628699e-07
-2.34758906022401e-06
-4.50968100759786e-06
-4.14563699383968e-05
1.14237477674053e-05
-5.78776326067488e-06
-2.84787132094687e-05
-1.58183034337532e-05
-2.12107789667507e-05
-2.47562911765243e-05
-6.36402621382614e-05
-5.19719650933607e-05
-6.39249433210313e-06
-3.71083885231175e-05
-5.82458650393806e-05
-4.9351666882042e-05
-1.97668776676452e-05
-2.44555595699589e-05
-4.58485546170784e-05
-3.22763237478213e-05
-7.36438123678442e-06
-2.79268963178339e-05
-1.97055394451066e-05
7.10833662483938e-06
-5.61000213939774e-07
-5.88833385327756e-06
-3.44287600055878e-05
-2.01807635208589e-05
-4.43615493461258e-06
-3.24378960264745e-05
-1.99793233272988e-05
-1.88894946093725e-05
-2.9298547900678e-05
-3.10560966169122e-05
-6.40028485143787e-05
-2.25470968047148e-05
-3.72054181347853e-05
-5.65991082879683e-05
-1.33926134551505e-05
-3.0999109426437e-05
-3.13607783543863e-05
-1.56188958787324e-05
-6.42249714148304e-07
3.4065001430949e-06
1.06580254471e-06
-2.24319019152497e-05
4.97483814313104e-06
1.84423968461047e-05
1.44668755780877e-05
-1.11658363864636e-05
-7.90414344845487e-06
1.56986891141519e-05
-3.57117076310703e-05
-1.99767216075824e-05
-3.2947475013572e-05
-1.35484515717512e-05
-4.10502416505275e-05
-2.80068787343162e-05
-2.26136707507469e-05
-1.05516585758244e-05
-3.58526301522757e-05
-5.66829776772771e-05
-2.62766929997941e-05
-1.42538173533005e-05
-3.07610191861935e-05
-1.36555598864135e-05
-1.52045807866818e-06
-2.4993944315276e-05
-1.39155869685303e-05
-1.69709604032833e-05
1.39067119382662e-05
-3.81445263104895e-06
3.32503078435219e-06
-3.47360649204726e-06
2.54293933933543e-05
-3.00512304049044e-05
-4.45130752550863e-05
-3.31006738469165e-05
-2.12704041435217e-06
-3.12084936922349e-05
-3.15254829183873e-05
-3.17952191218211e-05
-4.16936712298858e-05
-2.04379186536694e-05
-8.10092915847336e-07
-1.73530836752692e-05
-1.91864050486506e-05
-3.60331759068756e-05
-4.0060121212171e-06
-2.43863695987081e-05
-4.05558796399528e-06
-2.501516308293e-05
-3.81321059848256e-05
-7.83858921817079e-06
-3.05170181580338e-05
-2.59275095473248e-05
-3.4451721117946e-05
-8.04271883760262e-06
-1.21081590967051e-05
-3.24131182559643e-05
-1.27225436875274e-05
-5.20537991782443e-05
-3.84978987994808e-05
-3.80471583745054e-05
3.82815854707235e-06
-1.35178950769907e-05
-4.16455465086683e-05
-3.88861951370552e-05
-1.42095177578894e-05
1.85647663160946e-05
-3.60826221079262e-05
-3.52752167507113e-05
-3.15325710045471e-05
-2.41790171068194e-05
-4.56313650538078e-05
-1.9409720196464e-05
-1.25053837975584e-05
1.57616303557378e-05
-3.29511541897526e-05
-3.47745729489418e-05
-3.49217496340457e-05
-8.49282699226428e-06
-4.5620323322646e-05
-1.74090601428534e-05
-8.68841506787322e-08
2.11334921243027e-05
-2.48430497812624e-05
-2.84019066415297e-05
-1.94077575310092e-06
1.01424198037583e-05
-2.68717356166174e-05
-2.97316414063086e-05
4.10066146852799e-06
-2.37308194219183e-06
-1.39125216950999e-05
1.08022326751545e-05
-2.14073395893227e-05
-3.4595901578783e-05
-3.29060878763935e-05
-2.95753604250167e-05
-4.519431451697e-05
-2.85462057025474e-05
5.59439430184701e-06
-2.55369815180657e-05
-3.43987294350474e-05
2.83188687260668e-05
-1.00909963907718e-05
-7.27278544912979e-06
-1.4175460897257e-05
-2.54891655130047e-05
-2.05497703844487e-05
-7.10751531895925e-06
-2.76822214847301e-05
-3.59903428063373e-05
-1.74178399568077e-05
3.05430480573481e-07
-2.73952287993949e-05
-3.90512956789792e-05
-3.39932113648613e-06
-1.302239054436e-05
-1.6758667498827e-05
-1.46090421670109e-05
-3.33684416801809e-05
-1.65144888852004e-05
-2.62658443300566e-05
-4.37754342416729e-05
8.89053828215191e-06
-1.5264373109879e-05
-3.75098308977596e-05
3.57549651409918e-06
-2.23686326777485e-05
-2.97391079938871e-05
-1.89551969893665e-05
-2.92528015004489e-05
-8.66489739091004e-06
-9.71022201400339e-06
-1.28840513686583e-05
-2.90979506679969e-06
-1.04790195944789e-05
-5.79837133234822e-06
-8.9998693150122e-06
-5.1027025722469e-05
-1.85192342479449e-05
-2.40922269667278e-05
-5.38624779435774e-05
-4.29505697058503e-05
-4.12417750998803e-05
2.00623682328569e-07
-3.00363866833799e-05
-2.76838763227983e-05
-2.41639243315163e-05
-3.49448577928691e-05
-4.43435652365238e-05
-2.49956662846705e-05
-5.63973354354097e-05
-2.92898289471561e-05
-2.33822104389372e-05
3.52297362043739e-06
-9.10240319730026e-06
-3.36335817179575e-05
-2.36357886962754e-05
-1.07858915051485e-05
-7.25803433279106e-06
-2.88288495441915e-05
-3.37587925086191e-05
-1.45048065168509e-05
-4.90027931130896e-06
-1.74155704696673e-05
-3.73951823882521e-05
-1.45859545312637e-06
3.1411905913911e-05
-1.54075147567011e-05
-3.96609552039666e-05
-4.39332641161355e-06
1.02083028203908e-05
-3.62628600838477e-05
-3.76637813376619e-05
-2.48951525195989e-05
-1.42329115993324e-05
-2.71335393774186e-05
-2.61600354883511e-05
7.11070991360122e-06
-1.02894907116323e-05
-1.38932762892355e-05
-3.70387369563604e-05
-1.41132313399982e-05
-1.63730577923333e-05
-1.01040390475617e-05
4.61523935299735e-06
-8.79100190246531e-06
-1.74251178663057e-05
-1.69292729877521e-05
-2.31301874611247e-05
-1.87200835930343e-05
-2.04382741575282e-05
-3.87150434806509e-05
-3.41780615709584e-05
-2.41248577392679e-05
-2.57878010236607e-05
-5.72314281664306e-05
-3.24202284246703e-05
-9.56291445674524e-06
-2.54222633386016e-05
-4.81396571223976e-05
-3.59541709069496e-06
1.23672130855359e-05
-3.35616706311492e-05
-1.67969372351751e-05
6.76419703899202e-06
-3.30926704786626e-05
-2.39634510948252e-05
-4.35266931048849e-05
-3.29261428321589e-05
-1.93220905388098e-05
-2.26823863607054e-05
-4.27029647652013e-05
-2.76600930895649e-06
-1.74933468195408e-05
-1.98499938057673e-05
-1.12699879259262e-05
1.07245082991107e-05
-3.54512565797662e-05
-2.80571861936304e-05
-3.04305647355079e-05
-3.5032634875028e-06
-2.00486687602213e-05
-4.66280670584048e-05
-3.24997670621986e-05
4.5430028692413e-06
-2.78721007499146e-05
-3.02328275432503e-05
-1.50132910862793e-05
-6.93141944982149e-06
-4.22523214718776e-06
-2.43082066480013e-05
-1.2493353990103e-05
3.03076043154234e-06
1.65943996180547e-05
-4.56836982790928e-05
-2.66120776023318e-05
4.01460899039523e-06
-1.40457304065498e-05
-3.88684841381394e-05
-1.72859432830199e-05
1.65104594949224e-05
-3.99202244128843e-05
-2.25469718584734e-05
-1.21631633021366e-05
9.64207528416064e-06
-2.70845489246432e-05
-2.68868177010526e-05
6.61794407749306e-06
-8.17681895259539e-06
-2.82648336602606e-05
-1.86144850163908e-05
-3.61692711149181e-05
9.15861194489014e-06
-2.53036836007083e-07
-7.57214173613032e-06
1.58837627121901e-05
6.06866265739182e-06
-3.48593770872219e-05
-5.54124573746317e-06
-1.19983725347765e-06
-1.99694096160847e-05
-4.8185522900389e-05
-5.03681846987264e-06
-1.76037597427571e-05
-5.99635524638074e-05
-3.79079183185979e-05
-1.37663817779547e-05
1.97564020274698e-05
-2.85384974140836e-05
-2.5504611902842e-05
-7.36802761621799e-06
-4.01171440077843e-06
-2.5504737454333e-05
-3.84292418635178e-05
-1.14790353558772e-05
2.1328115403407e-05
-3.99740637638615e-05
-6.76989133012367e-05
1.98335106923098e-06
-1.69935448428962e-05
-3.08197664940347e-05
-2.27618393145979e-05
-9.27731591943686e-06
-1.26443035805676e-05
-4.1508780306156e-05
-4.11218595940746e-05
-3.13130288295376e-06
-2.23962761671211e-05
-4.1655040520125e-05
-2.03540890076637e-05
-1.37449249175055e-05
2.22141612219975e-05
-3.75540928126253e-05
-2.89697749126382e-05
-6.01549290190603e-06
-9.36123753020931e-06
-3.20060455116336e-05
-2.41980765243757e-05
-2.21508516061771e-05
-1.7822436422856e-05
-6.06928292189882e-05
-1.46560708512256e-05
6.26168196794803e-06
-7.11927348176022e-06
-3.36444708643699e-05
-2.92338984195145e-05
4.50165870267036e-06
-9.87751227374727e-06
-4.6150173419821e-05
-1.54266178389313e-05
-2.05876855203985e-05
-2.58369485131103e-05
-3.85838128221988e-05
-2.50670741278563e-05
-2.53089062161884e-05
-2.83920732003998e-05
-5.1436538358572e-05
-2.0505345241718e-05
-1.7017819970359e-05
-1.83603054204809e-05
2.94708384489672e-07
-1.21094437374562e-05
-4.41246139479525e-05
-4.6486311083594e-05
-5.22353669022914e-05
2.20427207105667e-05
2.47219191712356e-06
-1.90050390911545e-05
-3.6252293000094e-06
2.01862988802446e-05
-2.8493960079914e-05
-2.19199763417144e-06
-1.39386236036793e-05
7.59175878365969e-06
1.29573655631833e-05
-1.85137718510246e-05
-2.1441134847708e-05
-2.48894496196095e-06
-7.84735855329434e-06
-2.479895347234e-05
-2.4089519878482e-06
-1.00353343628809e-05
1.04978039333896e-05
-2.38673097972876e-05
-4.08511877311595e-06
1.09528834435424e-05
-2.66932145594528e-05
-1.35985563275355e-05
-1.82904605659919e-05
-3.73344616903819e-05
-2.52653296490302e-05
-3.21517226176019e-05
-1.75053440779047e-05
-2.25197125656581e-05
-1.67472462890896e-05
-1.38369637369064e-05
-6.67235625580612e-06
-3.03056820248813e-06
-1.07593133708852e-05
-3.78003351216976e-06
5.13557316632483e-06
-2.92220141656328e-05
-1.48222919991237e-05
-1.46464801600065e-05
-2.23394258843938e-05
-5.37740632934586e-05
-1.49477294646789e-05
1.81081245382788e-05
1.8343476914708e-05
-4.79840382906166e-05
-1.98603041780458e-05
-6.50405574765048e-06
-3.28888560916976e-06
-3.91484741512814e-05
-5.02249758339439e-05
-2.25535710994538e-05
-7.21113730214671e-07
-3.84052095434811e-05
-5.60427444617472e-05
-1.98170176758144e-05
-2.03648437713328e-05
1.50221551157294e-06
-4.23335336455118e-05
-2.9990854514383e-05
-4.00129394489739e-06
-9.59163397926373e-06
-4.12309990482321e-05
-4.20106822618089e-06
2.4877461743959e-05
-1.95745063900421e-05
-3.14354096335741e-05
-1.03355068118471e-05
8.88063689238463e-06
-1.87449147916627e-05
-5.05919412204174e-05
-2.71849940043739e-05
-1.07271232291781e-05
-2.20180640647183e-05
-4.15173286551131e-05
-2.56108768433553e-05
-1.88894841282103e-06
-5.18904443526869e-05
-3.32370392472719e-05
-3.19132495454438e-05
7.13393931159491e-06
1.0783646207814e-05
8.65965328379636e-09
-4.18976198242066e-06
1.23495140824769e-05
-7.96323145133327e-06
-9.60282743257468e-06
2.60676922192161e-05
-1.17028911110806e-05
-2.64507844178121e-05
-2.82909396791978e-05
-6.15314818649341e-06
2.11873047029125e-05
-4.02906737158727e-05
-2.22371646372101e-05
-1.42024962821705e-05
-3.70904396592134e-05
-5.83358751860085e-05
-2.04346290475501e-05
1.53186562282489e-06
-1.40245681530344e-05
-5.7267564323391e-05
3.11972147816044e-06
3.02121726759412e-05
-1.97888833672251e-05
2.45317496709978e-06
9.12701098527857e-06
9.60173584478104e-06
-2.7507319429789e-05
-5.25295830103415e-05
-3.84515869689848e-06
-8.78468212179763e-06
-3.70847507672949e-05
-2.65208476420192e-06
-3.10524689465938e-06
-2.29407575708839e-05
-2.15385169640685e-05
-1.59075607305737e-05
-2.43508710437476e-05
-2.49152201076796e-05
-4.38957409610807e-05
-3.37964167673251e-05
-3.62997045000905e-06
-1.96870277429017e-05
-1.87534362169182e-05
-3.31380450014951e-05
1.53001890002771e-05
4.80650169396939e-06
-5.28010321878625e-05
-2.44487316264578e-05
-2.10674501946452e-05
-2.42062470767282e-05
-3.77885712937099e-05
-3.18992650264514e-05
-3.23602272079182e-05
-2.45683971305651e-05
-5.71905548729931e-05
-3.57629835870938e-05
-2.58940918876195e-05
-4.10648166205151e-05
-5.71163680900625e-05
-9.20354535351532e-06
-1.8798807084161e-05
-1.58344299004036e-05
-2.21097178871471e-05
1.07634405442737e-06
1.93751618840491e-05
-3.98325463901783e-05
-5.73337444339826e-06
1.4454386738384e-05
1.08350657902503e-05
-3.85920751786842e-05
-9.40550170225989e-06
2.32229125477372e-05
-2.36641342671222e-05
-3.29674596058231e-05
-4.52335039307697e-05
-2.22771368864546e-05
-4.21665832440036e-05
-4.39652440759826e-05
-2.94162300438076e-05
-1.68438442081405e-05
-3.8280242443777e-05
-5.06546721115658e-05
-2.8390952669676e-05
-1.91200093549145e-05
1.79505945487087e-05
-3.76054901062179e-05
-1.08979533960583e-05
3.1107223229163e-05
3.19917374571672e-06
-1.40791807215255e-05
1.4030069294379e-06
1.85022543272049e-05
1.30202719058162e-05
-2.42587759269306e-05
-8.57270921093607e-06
-3.57765784147996e-05
-4.71773916989251e-05
-5.67657822096659e-05
-2.63140914977389e-05
-1.20704408502786e-05
-3.92074453054946e-05
-5.26131328271644e-05
-2.89333726703094e-05
-2.95734324349965e-06
-2.1111838730082e-05
-1.63675675596746e-05
3.32989145905164e-06
-1.83959646066873e-05
-2.15217464176075e-05
1.6792308663128e-05
-7.61592318191866e-07
-2.77780465822419e-05
1.64881068198748e-06
1.03605969009808e-05
-1.02056799442714e-05
-2.85521692643302e-05
-8.78285857933784e-07
-2.90855377463906e-05
-3.85337132986343e-05
-3.13257224073921e-05
-4.29899478592147e-05
-6.64662385976776e-05
-3.98887939598211e-05
-3.87706770421981e-05
-4.574395899653e-05
-6.11356890628482e-05
-1.98877936952684e-05
-1.45880767891857e-06
-2.06862440929239e-05
-7.87600560054119e-06
2.84644293654521e-05
8.45029635208722e-06
1.32580383571893e-05
-3.84317000500874e-06
5.98139599740885e-06
-1.55264305345735e-06
-3.49371857584749e-05
-5.07185000742181e-06
-2.36071422990797e-05
-1.98557804183443e-05
-4.78838903770654e-05
-2.16275356381577e-05
-1.95467884773851e-05
-3.09315228905462e-05
-2.84104987603805e-05
-3.53216363149878e-05
-2.41648582298441e-05
-4.07525197319728e-05
-1.43783337217656e-05
-1.76045447869566e-05
-2.93851182106547e-05
-2.79694954528073e-06
-4.5329190681504e-06
9.8775458230752e-06
-2.05690923354834e-05
7.12263246399056e-06
-9.0989125024114e-06
-1.50987519300832e-05
-3.6674472637134e-05
-3.16985800059731e-05
-2.63875476919869e-05
-4.27791710054435e-05
-1.7029942508065e-05
-1.59914955271951e-05
-4.91736735445055e-06
8.11246881457568e-06
-3.33510309103808e-05
-2.4465973833294e-05
-1.5098473824334e-05
-1.04759094354342e-05
-2.61130264249087e-05
-2.23061240974819e-05
3.06285913667741e-06
-5.85336251113768e-06
-9.0674809868946e-06
-3.42409366984304e-05
-3.44889387951071e-06
-2.21066039853876e-05
-4.69013525904061e-06
-1.17427252443117e-05
-1.42600198796371e-05
-3.06660355961478e-05
-2.84555318730598e-05
-4.78374027662669e-05
5.34212697702213e-06
-1.46341262349486e-05
-3.69147072715973e-05
-1.99246947835093e-05
-2.10477504249294e-05
-7.17574617001285e-06
-2.58807034513878e-05
-3.17042666205597e-05
5.36636865875153e-06
-5.26387738959895e-06
-2.13929581255863e-05
-8.86918032020235e-06
5.85561618128243e-06
-2.29382671221736e-05
-4.62392293358456e-05
-4.9373271770557e-05
-3.38133882593012e-05
-2.64372054473816e-05
-2.45195715237918e-05
-4.96855447129828e-05
-2.11501798461291e-05
3.61073116092575e-06
-4.10673129771678e-05
-4.48134254195866e-05
1.96228052574831e-06
-1.70440965614957e-05
7.94532587094129e-06
-1.12617784144619e-05
-3.48406450007925e-05
-1.66520947291292e-06
-1.91834906395352e-05
-2.11838342667176e-05
-1.36904299922624e-05
-2.89784880025872e-05
-2.51094731874124e-05
-4.20071769959673e-05
-3.02175631658293e-05
-1.56394998234876e-05
-1.90835874081247e-05
-3.23675835914976e-05
-1.83454296330251e-05
-2.04929325500742e-05
-1.04877592573367e-05
-5.30008114060734e-05
-1.63453800563045e-05
-6.34296544111219e-06
1.76703789324287e-05
5.90866269305689e-07
-4.90497036074097e-06
-2.93702576769697e-05
-4.74412907796193e-07
-2.93986383444943e-05
-3.70718933964405e-05
-1.77830969773294e-05
5.00841385423702e-06
-8.65262051354481e-06
-2.59272825567733e-05
-6.00011562583238e-05
-4.11160261298323e-05
-4.58043312643202e-05
-2.90216610803661e-05
-3.27449351997592e-05
-1.16163051858327e-05
-8.40163954387381e-06
-3.36457758374275e-05
-2.16518867823262e-06
-1.29257366035095e-05
1.40605079192159e-05
-1.71721796948815e-05
-3.35158575382026e-05
8.78497678362591e-06
1.83210848809095e-05
1.44179823828949e-05
-3.98541947592389e-05
-1.64905620563692e-05
-2.95400699326217e-05
-2.60754236030912e-05
-4.7245258024556e-05
-1.46721788921342e-05
-3.81082514037711e-05
-1.15776181635319e-05
-4.46643658130201e-05
-1.74948579090771e-05
-1.03292760803796e-05
-1.1081113592517e-05
-9.25841678471586e-06
-2.35434647992031e-05
1.91469459046328e-06
-4.58668813049734e-05
-1.89543055035435e-05
-6.26645552986147e-06
-1.42841666730033e-05
-1.44850119944327e-06
2.74658873754533e-06
-1.85881586562207e-05
-3.60554626681229e-05
-2.99538465650826e-05
-2.90758954982078e-05
-4.34852234502377e-05
-5.33746751229338e-05
-4.40243246984164e-05
-3.4783571550216e-05
-3.09662101066729e-05
-7.60321992070091e-05
1.63539893748587e-06
-2.32337145105902e-05
-1.9728462363082e-05
-3.5760756867776e-05
-2.64898045643026e-05
1.65176056061702e-06
-5.94545483988852e-06
-2.94430286897443e-05
3.4205920813031e-05
7.69697538612412e-06
-1.85178634273648e-05
-4.00533031968938e-05
-1.9848161627627e-05
-2.63056309113472e-05
-3.26814001066202e-05
-2.6311248983661e-05
-2.83900753297329e-05
-3.70025018018267e-05
-5.46323951636728e-05
-1.84653349170902e-05
-3.07068624386108e-05
-3.1738557138095e-06
-2.48045678470209e-05
-1.94071624008268e-05
-3.52032472308912e-05
8.94275648621169e-06
7.96302028248686e-07
-3.49381230822559e-05
-3.72581714106631e-05
1.2327155771114e-05
6.94556419181588e-06
-3.16886492464297e-05
-1.11612984137737e-05
-2.49217049326554e-05
-1.92243044540005e-05
9.71346868514617e-06
-4.37001744595174e-05
-1.93172568740276e-05
-1.2060818991017e-05
-1.86408646701012e-05
-2.62624500378211e-05
-3.34223388077563e-05
-1.91886491379925e-05
-7.14613228688828e-06
-1.61059459280603e-05
-2.81504725394348e-05
-6.82240292113519e-06
1.6592562857772e-05
8.59016605746973e-06
-3.04308216500685e-05
-3.04555414583715e-05
1.17216988442871e-05
6.96301472084094e-06
-3.15341740059309e-05
-3.80507957911196e-05
1.70849393782883e-06
-2.88509559852396e-05
-5.54058067952318e-05
-2.85543461021131e-05
-3.9898051511776e-06
-2.65580663667875e-05
-3.29686322242754e-05
1.08810631659281e-05
3.80525928024691e-05
3.9728375278344e-06
-1.53149828566867e-05
4.52642237147574e-06
1.92853472602387e-05
-9.68245737106779e-06
-2.89949311044926e-05
-5.03291651371821e-07
1.21343267939369e-05
-1.92252467097618e-05
-4.8619280604046e-05
-4.07892109883443e-05
-1.44956718429805e-05
-5.22378811651995e-05
-2.5937379047088e-05
-1.51044985244826e-05
-4.60940105560814e-05
-6.15740932902109e-05
-1.42844680538612e-05
-1.78064601123039e-05
3.53601664790159e-06
-1.98811299217148e-05
-7.28985680127255e-06
3.28699559633011e-07
-3.25332556772739e-05
-3.81297193761169e-05
-1.60266026891841e-05
1.48082548287347e-05
-2.80459829212794e-05
-2.71219070698139e-05
-2.29620983888603e-05
-3.90670966293169e-05
-3.28689870459005e-05
-4.12551750865598e-05
-4.93736482247898e-05
-3.09983597560128e-05
-2.12140699906788e-05
-6.14671039752575e-05
-9.76181039796529e-06
-1.54565904609496e-05
-4.88236861722992e-06
3.88139469550029e-06
1.77579348239577e-05
-1.49544398778341e-05
6.66953999451205e-06
-7.76707599022399e-06
9.28792088532748e-06
2.70416026846003e-05
-3.39214767819802e-05
-1.64956313451073e-06
-8.70645982647119e-06
-2.01895467941326e-05
-1.48398509164288e-05
-5.6937306349445e-05
-3.12445230171644e-05
-2.11925003147164e-05
-2.38310349005639e-05
-3.31499990000984e-05
-1.31655635585117e-05
4.87478406151434e-06
-3.74776906694723e-05
-3.2486323876142e-05
1.81093951799608e-05
-1.7776376602995e-05
9.97645510900823e-06
-1.12382670269452e-05
-1.33023586622368e-05
-1.698399305395e-05
4.0227553269556e-06
-4.63565716217799e-05
-2.89279695987108e-05
-3.15790663831148e-05
-2.36975478182152e-05
-7.77216737545758e-06
-5.00553903400812e-05
-5.53471657070615e-05
-3.97831222841655e-05
1.85362757272611e-06
-3.68944351698616e-05
-2.98947857374813e-05
-3.31898605777543e-05
2.22173918465261e-05
-3.68409333917681e-05
-2.7479356400389e-05
7.44092433022514e-06
1.03243050264964e-05
1.50495871760515e-05
-2.25811863758135e-05
-1.02635631847466e-05
-3.98199202201754e-07
-5.84883414219221e-06
-2.51560138708918e-05
-6.00968414192874e-05
-3.33126817191291e-05
-4.50420664554977e-05
-6.28650620667259e-05
-5.07855581777495e-05
-3.08989537907556e-05
-1.27636396228285e-05
-6.63483035693557e-05
-3.41610732117594e-05
-4.70425034356188e-06
-3.79183808316022e-05
-1.41228482052089e-05
-1.625962708254e-06
6.98921263513981e-06
2.9674970888343e-06
2.56739348060194e-06
-2.02899802550956e-05
-1.49954268422502e-06
-9.69371521776706e-07
-2.10637144778214e-05
-2.8831163822415e-05
2.51081105260074e-06
-2.92448120706766e-05
-4.51348868843743e-05
-4.89255324805005e-05
-4.68085972062227e-05
-7.13817909713445e-05
-4.76835082364749e-05
-4.84083414230558e-05
-3.29619257559841e-05
-1.24250706238583e-05
-2.11958845202887e-05
-1.41924580295604e-05
-9.997400792635e-06
-3.65706629728499e-06
-9.33515722134406e-06
2.55908658267772e-05
-5.31000742536172e-06
-1.78236898036602e-05
-8.51823438787165e-06
7.57225271251159e-06
1.45897768823375e-06
-4.04089368001456e-05
-1.43541463573252e-05
-2.10177258773332e-05
-1.68507515778935e-05
-3.09372931784886e-05
-2.90109406773664e-05
-4.34552768787281e-05
-3.61525957480998e-05
-2.45134216311683e-05
-3.58661606470695e-05
-1.66171196082482e-06
1.52117397795382e-05
-9.66684879929593e-06
-4.72528061478933e-06
-1.28904460515266e-05
-1.46599729130529e-06
1.34419484757196e-05
3.67363044987809e-07
8.54553609131146e-06
-3.88106583830318e-06
-2.88941021952526e-05
-3.79077965285296e-05
-3.4074678683963e-05
-9.28637811054242e-06
-5.63222041774068e-05
-4.56060936758869e-05
-3.23577608476136e-05
-4.84872832938314e-05
-4.08877242875726e-05
-2.79690205429168e-05
-1.87729351885343e-05
-5.313222084355e-05
-3.6662847550129e-05
1.45576347911263e-05
-3.02491710143672e-05
-1.05099762491557e-05
-1.02255766789417e-05
1.62497299799606e-05
-8.17468366310759e-06
-1.79519124712109e-06
8.02642864765738e-06
3.41028149831846e-06
-1.95825593557592e-05
-3.25891564046013e-05
1.05235177647908e-06
-1.16417146207722e-05
-6.37404707938474e-05
-4.82839747606799e-05
-3.70376700080447e-05
-4.98781823986733e-05
-5.51533667176145e-05
-3.00549597819471e-05
-3.10358883022195e-05
-3.20125633243973e-05
-5.18052053854868e-05
-3.06178417928802e-05
-6.182849611305e-06
-1.12965686732007e-05
-6.31757822657938e-06
-4.45475819897035e-06
-2.90811217660914e-05
-1.18959765579944e-05
-1.53462648339923e-05
-1.24269301462284e-05
-3.46484880272546e-06
-2.58827588511312e-05
-3.05325441713049e-05
-2.98223542497936e-05
-1.77841576104842e-05
-5.06517912282288e-05
-1.35572783456299e-05
-9.46201651172359e-06
-2.36458790281142e-05
-2.18591606128108e-05
-7.09498176330441e-06
-1.72679829133024e-05
-3.75767471542567e-05
-1.21752757932264e-05
-1.43291827144731e-05
-8.57363691452912e-06
-2.2362891601432e-05
-1.98035767244776e-05
1.67931790605246e-05
-5.34397022520367e-06
-1.8648469408769e-05
4.23823159308901e-06
-2.34888830006774e-05
-1.23737643339013e-05
-2.5006091917464e-05
-2.09897987487193e-05
-1.76360870022695e-05
-3.53716744756995e-05
-7.18940100315673e-06
6.46655354523091e-06
8.17034053875239e-06
-1.0059239909343e-05
1.56389634800842e-05
-1.74179707240536e-06
-1.36803322354025e-05
-5.06125662691255e-05
-4.08963259213007e-06
-8.4439206567417e-06
2.79893134192384e-06
-9.74309356625e-06
-3.63942043940136e-05
1.28594856777585e-06
-4.01213726993286e-05
-9.76646077515895e-06
-2.65707049984875e-05
-2.98691330832276e-05
-2.55536307478849e-05
-3.24124838704353e-05
-4.97656632813272e-06
-9.43232425037819e-06
-2.73316442840343e-05
-1.36644772026536e-05
-2.75743175454452e-05
-1.58593730266027e-05
1.06037511008769e-05
-1.21519786531322e-05
1.55129796549114e-05
-2.98331780874202e-05
-2.93428424362842e-05
-3.1751123706584e-05
-3.76231374475695e-05
-4.11991135039178e-06
-3.56661474147413e-05
-3.64915463866594e-05
-4.3954426315558e-05
-1.57132608571229e-05
-3.86631367769632e-05
-4.63666435959788e-05
-3.73054669526674e-05
-3.41928758569148e-05
-2.56897596007539e-05
-3.62004873175296e-05
-9.8582810498074e-06
-7.9026824247338e-06
7.77959195481582e-07
6.6785296980446e-06
1.89316988850497e-06
-1.73146814958588e-05
-2.68451065637682e-05
-1.3994152345568e-05
-1.33776162178281e-05
-2.69063110276705e-05
-2.23600444007186e-05
-1.88479281335972e-05
2.17331596156396e-06
-4.57738553480383e-05
-5.0176937054199e-05
-2.94432462606035e-05
-2.29500043952243e-05
-1.86853691921424e-05
-1.12490208782145e-05
-2.74592682458086e-05
1.7290066593768e-05
-1.96898547386319e-06
-2.34767057095016e-05
-1.35854155576128e-05
2.2095923748447e-05
8.94649055094896e-06
-9.12781267294826e-06
2.62863800898325e-06
-1.1673701360773e-05
-2.20213783279372e-05
-1.90705097368374e-05
-3.6353661890916e-05
-2.72107715857494e-05
-3.81365660219804e-05
-1.07241313239387e-05
-4.27083170922678e-05
-1.90697277857784e-05
-5.16532334690067e-05
-1.89448882889628e-05
-2.97762391275253e-06
-6.05123486312606e-06
-1.32549261944323e-05
2.27653411592319e-05
-8.66263377803343e-06
8.60559546931318e-07
-5.2385306727544e-06
-1.19231394994698e-05
-2.67501908110156e-05
4.29774823986352e-06
-1.05569320973502e-05
-1.52474259351788e-05
-2.927070911209e-05
-3.4150727831681e-05
-3.90695294937703e-05
-4.47014019153959e-05
-1.380047089437e-05
-6.39678915628374e-05
-7.35254281940267e-05
-9.6225838405302e-06
-1.85983842597529e-05
-3.09967665145551e-05
-1.15676561918272e-05
-1.48208284029364e-05
-1.59814635643234e-05
-4.65943781442385e-05
9.85261183367059e-06
-5.44066878915039e-08
-3.20792673952664e-05
-2.66969073933382e-05
-3.18300209960476e-05
-2.3899901748206e-05
-5.1633397147741e-05
-3.94810529558161e-05
-2.29378912525912e-05
-3.95139842828319e-05
-5.248231971499e-05
-4.77178931609325e-05
-5.01299970873722e-05
-1.04222586552098e-05
-3.41645285654735e-05
-4.04199057697247e-05
-4.16223387735882e-05
-2.41738123871083e-05
-4.16597900994711e-05
-4.91696323437707e-06
1.11290470458806e-05
-7.25616399188361e-06
-2.17115346988757e-06
-4.31396100792299e-05
3.51055319493686e-05
2.29360159534874e-05
-5.02799616240375e-05
-3.36676852443438e-05
-5.3078083637553e-06
-9.91857909326708e-06
-1.84470523956775e-05
-3.45662453915751e-05
1.6598624446297e-05
-1.18864284443611e-06
-5.50200746016874e-05
-1.87291379467697e-05
7.19215516382889e-06
-4.1295369526179e-05
-4.01267279964661e-05
-9.10916653823232e-06
1.35003228414921e-05
-8.35838015189812e-06
-2.19518256930206e-05
3.79563362414199e-06
1.64909372494912e-05
-1.39056745464544e-05
-8.62372440858888e-06
3.01273281462121e-05
-5.68889520935803e-06
-5.84153838583749e-05
-4.35440077457932e-05
-8.21441587434499e-06
-3.78576041484737e-05
-5.35218095984787e-05
-4.77803532572784e-05
1.4726431566957e-05
-7.91640902649845e-06
-4.70961287011234e-05
-3.84820155262645e-05
2.06151414142932e-05
1.74212213463469e-05
-5.15515359150267e-05
-4.97280568783952e-05
1.32680455061632e-05
-2.78233604523717e-06
-3.5163612490707e-05
-3.53064109896811e-05
4.73401927371592e-05
-1.61336734147059e-05
-2.73102312080511e-05
-2.89792226396251e-05
-8.14313949804904e-06
-9.7591518802699e-06
-2.3440956109675e-05
-4.86988957634187e-05
-1.14113848533183e-05
-5.04592287078119e-05
-5.70704315233932e-05
-1.35257916504364e-05
-1.22608212460105e-05
-5.61572678932107e-06
-3.45437684001214e-05
-2.47612879070752e-05
-2.50765863117057e-05
-2.42837587447239e-05
-5.03699598589861e-05
-3.25581939965561e-05
-2.80981605064623e-05
-2.55965434830999e-05
-2.19248334934708e-05
-1.37975270073857e-05
-2.84569589095699e-05
-4.4262655461045e-05
-1.69252051901648e-05
1.86204765774037e-06
-4.06730786443082e-05
-2.52212712005123e-05
-4.16369976277782e-05
-2.08859772971051e-05
-2.26005137379307e-05
-2.23735437497073e-05
-5.28202640636263e-05
-3.27725612791489e-05
-4.78496217523513e-06
-4.86267500850241e-05
-4.78040669546601e-05
-1.37477949809818e-06
-2.5457562463426e-05
-1.91618093128903e-05
-3.0119147594583e-05
-5.19454893147936e-06
3.9499325966895e-06
-3.17443772811807e-05
-3.52589307228959e-05
-1.04656354131368e-05
-1.02586356538683e-05
-1.50226747438673e-05
5.82697209870254e-06
-1.64704755452917e-05
6.63668353935709e-06
-2.91396928913935e-05
-2.74223867162405e-05
4.79021949377536e-06
-1.75451819612776e-05
-3.4450827950435e-05
-1.95057343391313e-05
2.80699858566746e-05
-3.05476644055649e-05
-3.47970135111589e-05
-2.63797837644981e-05
1.84500473031149e-06
-3.44444728383464e-05
-3.47835360500933e-05
-2.38155629819766e-05
-9.75390568872387e-06
-2.68079636048485e-05
-3.93034816049762e-05
-3.86706174760596e-05
-2.04327766114862e-05
-2.58858647964604e-05
-1.59853952895054e-05
-2.49878838182147e-05
-1.62084841267731e-05
-1.14858964917142e-05
-2.77260610482011e-05
1.24956565210414e-05
1.68814776939036e-05
-1.61392608102679e-05
-2.06448888600353e-05
6.85964613902724e-06
-3.23855037168155e-06
-1.58181044196852e-05
-7.75207225964604e-06
-1.25696840366402e-05
-2.41877654675136e-05
-1.3315843232242e-05
-1.2913123682978e-05
-2.96657318768614e-05
-5.80536649880664e-05
-6.61639073945155e-05
-2.35193103087471e-05
1.89929943900929e-05
-5.45642455556374e-05
-6.13378827834668e-05
-3.09934495214654e-05
8.08381249767109e-07
-2.65255780827872e-05
-5.57367528656183e-05
9.84160346767427e-06
-5.68029806244941e-07
-4.24617096584357e-06
-5.06827946362319e-05
-1.25513885509832e-05
1.05576333558271e-05
-8.23480676295272e-06
-5.17666531213889e-05
-1.43916258241041e-05
9.24228907992053e-06
-3.14945190613531e-05
-6.53823834091832e-05
-2.21624972251999e-05
-4.5949853977057e-06
-5.43890335282609e-05
-5.14567096346962e-05
-2.42384980809238e-05
-3.91262998885833e-06
-2.35847016817642e-05
-1.43784981898018e-05
7.60556330777548e-06
1.47568655537757e-05
-2.64765604266531e-05
-3.52308362250615e-05
5.38806389510545e-06
4.21741578899844e-06
-2.62085029745211e-05
-5.34075174156244e-05
-2.60244475018944e-06
-3.94933839068086e-05
-9.2185660478092e-06
1.25884833825369e-05
-6.63785408554318e-06
-5.66144293119478e-05
-4.26366968889945e-05
4.66526300601904e-07
3.12242919496063e-06
-5.62815193029103e-05
-2.47299693390285e-05
4.99282046508527e-06
1.65151595120802e-06
-3.72484353404716e-05
-1.41623897820608e-05
-3.55240787168354e-07
2.98732579355475e-05
-4.89539016489221e-05
-2.97436262964742e-05
1.55795200024621e-05
-2.14056877494492e-05
-4.50220831515046e-05
-1.86409910049237e-05
3.47488029749687e-06
-2.61911778029468e-05
-4.73430792667629e-05
-2.87707110255947e-05
1.84863522506849e-05
-4.41817186380221e-05
-5.05860370384041e-05
-3.70665004013672e-05
5.11766086539864e-06
-3.09595186317019e-05
-1.01018130843679e-05
3.10997949610024e-06
5.33352258431659e-06
-3.50155319547668e-05
-3.56991735517932e-05
-4.47896847230831e-06
-1.84543418778153e-05
-3.32197726785045e-06
-2.39089403026138e-05
-9.09402604449056e-06
-1.95305081364451e-05
-4.58821755287738e-05
-2.79356229749351e-05
-1.56119596785242e-05
-3.39054199285545e-05
-5.74124219031568e-05
-2.34576712733233e-05
-1.4383391777033e-05
-2.97193915329945e-05
-4.42567665050595e-05
-2.41440494249701e-06
-1.03032860214784e-06
-2.00837355193585e-05
-4.59307087785119e-05
-2.48104188957998e-05
-6.71084056601193e-06
-4.88710927898824e-05
-7.55936761817147e-05
-4.34406441034491e-05
8.49476533178141e-06
-3.55270105574179e-05
-4.16339427684633e-05
-2.52248317399755e-05
-2.56811591194725e-05
-2.24088664127929e-05
-5.04756915771986e-05
-2.47816653602642e-05
-6.52305669654996e-06
-2.85554919161074e-06
-2.67811724262752e-05
-1.97210206925689e-05
4.69563713120778e-06
-1.46284948072076e-05
-1.59105318379985e-05
-1.07323230947475e-05
7.01868414826455e-06
2.90234768616912e-06
-2.07697486915319e-05
-6.37333303100942e-06
-3.921021142813e-07
3.85205265789422e-06
-3.1076196013536e-05
-1.41284752369893e-05
-2.32549749032984e-06
-9.90143133305179e-06
-3.90585557591554e-05
-1.24590250320641e-05
-3.05478478326502e-05
-6.22821949128609e-06
-2.83371181472239e-05
-4.31690093004622e-05
-9.05323933179857e-06
-1.12754915832213e-05
-2.09753447532783e-05
-2.31334610554626e-05
-2.88396578623881e-05
-1.76605789151581e-05
-1.57660733328892e-05
-1.06889211368764e-05
-6.68146619620253e-05
-3.41887886361048e-05
-1.555509569486e-05
-2.71753234137352e-05
-2.11669154450985e-05
1.84153326204145e-05
-2.35153278134751e-05
-3.3366055616811e-05
-1.13424335030867e-05
-3.01156644733322e-05
-3.37178943468633e-05
-4.92261615588203e-06
-1.80178150347282e-05
3.12017551219985e-06
-5.70516209460738e-05
-3.06158868151799e-05
-2.02294947737006e-05
-2.85853741435421e-05
-4.2814927257451e-05
-7.58643790251662e-06
3.66683339546199e-06
-2.15008372697701e-05
-3.1902730532717e-05
-8.62007785476239e-08
-1.63655069217766e-05
-5.26623581393837e-05
-5.09602134057492e-05
-2.87494123878267e-05
-4.23135749267476e-05
-4.35657273066743e-05
-1.2498139936352e-05
-1.7399619861413e-05
-2.73953836847957e-05
-3.04860699078644e-05
1.23914571939599e-06
-1.45740724554928e-05
-4.03194946206865e-05
-1.11897058494487e-05
-2.09022909572155e-06
1.37629154395534e-05
-9.69411936364205e-06
-5.19990298414297e-05
1.33444746781747e-06
1.99631029420652e-05
-6.28298201295318e-06
6.76565475991659e-08
-1.20698204834902e-05
-1.65473631752763e-05
-1.62036987024371e-06
-5.94680689266803e-05
-2.96862864142825e-06
9.56476568625032e-06
-3.32403802844894e-05
-2.76058062465995e-05
-1.44060645701816e-05
-6.86321418827168e-06
-2.8300898506662e-05
-3.15706927577209e-05
-7.23156539962058e-06
8.25881874246655e-06
-2.1914041135948e-05
-3.80482357073701e-06
2.58746106214506e-05
1.20507155213134e-05
-1.67828183759194e-05
-4.85537313707392e-06
-9.87514419000039e-06
-8.57773645592063e-06
1.48429641001738e-06
-6.72699383514129e-06
7.22313359372158e-07
-4.22105754710823e-05
-1.77099430848398e-05
-9.11551712452552e-06
-9.78989545821187e-06
-2.67110456221447e-05
-1.25431430986262e-05
1.43750472858071e-05
-2.37514572424462e-05
-4.51324290830729e-05
-1.83258707184239e-05
-2.96239137817821e-05
-3.12110621719156e-05
-2.26505308337324e-05
-1.30507155807102e-05
-1.23160906967227e-05
-1.03876021496629e-05
-3.5208350936723e-05
-3.03216675720608e-06
-1.06638494230026e-05
-2.14902938460572e-05
-2.01256378409947e-05
3.31783367832435e-07
7.51929265387312e-06
-8.77337110983079e-06
-1.51671149283527e-05
-4.23779691985114e-05
-2.32340434301996e-05
-8.56806243515403e-06
-3.86399991303855e-05
-1.48947218937941e-05
-3.09505149069544e-05
-1.97350390120372e-05
-1.7533609523182e-05
7.92305831448008e-07
-9.95646228568351e-06
-3.10150583198101e-05
-1.8458385029032e-06
-1.56654551199993e-05
-3.95175501074992e-05
-5.61745057007075e-05
-6.34414501233206e-06
-1.23700506603162e-05
-1.50984496124361e-05
-1.9656783951625e-05
-2.53063377394007e-05
-1.02518315001075e-05
-4.62450978032921e-05
-1.68218219713727e-05
-1.24275247547398e-05
-3.67868944343235e-05
-1.14995536769889e-05
-1.68251737436944e-05
-9.024873597891e-06
-2.64992560619387e-05
-1.44722410434404e-05
-3.7701675848136e-05
-1.03579602024055e-05
-4.6084020777972e-06
-2.41217986456567e-05
-3.34495483550519e-05
-2.78776051762287e-05
-3.48057138783358e-05
-2.09146534993098e-05
-6.31975752673356e-06
-4.02299915702096e-05
-9.15782767975894e-06
-1.04455928707739e-05
-3.09581771572094e-05
-1.48312219356533e-05
-1.64630907946009e-05
-8.84604511312392e-06
4.48270041858403e-06
-2.26740687068464e-05
-8.5520134846502e-06
-1.07545420721302e-05
-1.4614190888372e-05
-2.81701885475839e-05
-1.23707130316011e-05
-1.13780400458107e-05
-3.78465238302064e-06
-1.91944779881303e-05
-3.15892776022037e-05
1.36660371271223e-06
-1.65423185309719e-05
-3.26010574707457e-05
-1.39858537980418e-05
-8.79741991671068e-06
-1.50839922156387e-05
-2.27359285868793e-05
-1.21207943358854e-05
-1.82694982729338e-06
-1.97717077303782e-05
-1.28099242854572e-05
-1.84742272056275e-05
-3.83412237226557e-05
-2.4243021590119e-05
-3.35577209929285e-05
-4.17725757394469e-05
-1.97540567528737e-05
-3.6857162502155e-05
-2.93184838504419e-05
-5.57970440851654e-05
-1.14952958548997e-05
-4.23178187269895e-05
-5.06954096385625e-05
-2.32261355307577e-05
-1.67067943389252e-05
-2.51377803140692e-05
-1.61344977754997e-05
-1.09145001113521e-05
-7.2826749892196e-06
-8.38536865728543e-06
1.03096456577422e-06
5.37667955265025e-07
-2.36265198708845e-05
-3.6157760164925e-05
-2.67771406197256e-06
-2.66408590159029e-05
-2.40075600640023e-05
-1.75805015482499e-05
-2.39488283470895e-05
-5.20291599790576e-05
-3.83321116544885e-05
-4.19663872146408e-05
-5.05073720330247e-05
-3.08435071818712e-05
-1.71009175474042e-05
2.11810847329115e-05
-2.88523336075718e-05
-1.3054948226628e-05
-3.19347102204019e-05
-2.37892631156828e-06
3.5286168236696e-07
-1.94141468616292e-05
-1.53379168107553e-05
6.49848235803567e-06
-5.01121464231795e-06
-4.76050420402081e-05
-6.02520074575919e-06
-1.65001773308653e-06
-9.41423591194142e-06
-5.0615994365787e-05
-2.95913623766525e-05
9.08155584331506e-06
-8.52615927975106e-06
-2.90731338539235e-05
-2.74113245726818e-05
-4.50582760381588e-06
-1.80454119202029e-05
-2.7396476471556e-05
-1.77514972580623e-05
-3.45939359733533e-05
4.53937468248669e-06
-1.52401575501683e-05
-1.49549156858215e-05
-1.43641187231111e-05
6.15488275632919e-07
-3.2881451369545e-05
3.20652716040021e-06
-2.19460829014545e-05
-1.66903534251912e-05
-2.81686888259358e-05
-2.06821075346174e-05
-2.43857584469764e-05
-2.49692435833375e-05
-1.33978145832364e-05
-3.03006883129287e-05
1.46320173188413e-05
7.59172163352067e-06
2.81165324332379e-06
-2.68097068279395e-05
-4.86859023876133e-05
-9.47731914325034e-06
1.7724090681322e-05
-1.1328855424225e-05
-3.23203814119871e-05
-3.03138384567143e-05
-1.88257671768712e-05
-4.41437174291471e-05
-3.22852922114218e-05
-2.36906970921179e-05
2.21982318153219e-06
-1.56651532816758e-05
-4.16040960866531e-05
-1.92119864371916e-05
2.10714035322835e-06
-2.12899487161157e-05
-2.40484527474368e-05
-2.54704032775856e-05
-2.08276234775563e-05
-2.60563845436155e-05
-3.17739725906933e-05
-2.72678638277576e-05
-1.40911527791632e-05
-2.71771867455314e-05
-2.73498892853551e-05
-2.42238546111346e-06
-3.49417228443693e-05
-1.39805577351398e-05
-2.84110335163675e-05
-4.15600928265744e-05
-9.01368354917472e-06
-5.62479322174918e-05
-2.99584399138928e-05
-4.29271710002909e-05
-2.34284608662046e-05
-8.41223170424995e-07
-3.50836515528666e-05
-7.12969624908564e-06
-4.34610146275406e-06
-6.11371427662716e-05
-5.38529391510727e-05
-1.96060431013635e-05
-1.35789945921114e-05
-1.94664235998514e-06
-5.20526698374529e-05
-2.94715664580894e-05
-4.99280028576543e-06
-4.05486171083306e-05
-5.04962752975287e-05
-1.93845389988026e-05
6.48391230257494e-06
-3.44322687198855e-05
-2.37630753337827e-05
-1.19426231635212e-05
-3.11455364157674e-06
-6.02660449658912e-05
-5.66877942201301e-06
-2.49244190203564e-05
-2.14472463543678e-05
-4.7994630340734e-05
1.49601513704297e-05
4.34671044055059e-05
-5.17572030917281e-05
-1.91526125019092e-06
5.89991003699844e-06
-2.86994146301907e-05
-9.42259417084037e-06
-4.77116112715707e-05
-1.98889618590298e-05
-1.63650025832038e-06
-4.63166169818835e-05
-2.11067762772738e-05
2.62276708290963e-05
-1.53202039554588e-05
-3.02793684234877e-05
-4.32929968450465e-06
-2.41283744845789e-06
6.8857403811183e-06
-3.7094536871488e-05
-2.61529510180438e-05
1.55216306093215e-06
1.79980639816785e-05
-3.67724236287915e-05
-3.24189744871713e-05
2.1051375051317e-05
-1.74537263351378e-05
-5.36160406830853e-05
-2.09364217553093e-05
-2.22277184653275e-05
-4.76881062012767e-05
-1.5059949613142e-05
-2.10665196935581e-05
-2.60956846476618e-06
-2.68136352561444e-05
-4.14867176133091e-05
-1.3977216011668e-05
-2.6899647492981e-05
-3.94485858497908e-05
-2.95591756488962e-05
-3.51265671508911e-05
-2.20308433806741e-05
-2.88248158253423e-05
-3.37193411588456e-05
-3.6761660781712e-05
-2.14829446043995e-05
-9.0997119759546e-06
-2.16591572123433e-05
-1.42956230400681e-05
-3.38420510273384e-05
-3.57228651772638e-05
-5.82313178746033e-05
-2.38815032592772e-05
-1.9583567417758e-05
-3.09329949250093e-05
-2.58382032964917e-05
-2.85315556786365e-05
-3.8173026765119e-05
-2.2516504385263e-06
-3.05726923444522e-05
-1.18187965389438e-06
-1.12675358800167e-05
-2.32110547930803e-05
-2.54591677887303e-05
1.20881788555243e-05
4.71349821844747e-06
-1.57253968008655e-05
-3.10120540565406e-05
-1.44532503820552e-05
-1.92010096918894e-05
-3.09956679047148e-05
-3.93683404985899e-05
-7.63920701092449e-06
-1.30127712852384e-05
-1.81575757044998e-05
7.35907699916111e-07
3.11033811351464e-05
-4.19283101862333e-06
-3.71880366268224e-05
-1.57717844779794e-05
-1.68680887325407e-06
-2.3365102454225e-05
-1.29444118818401e-05
-1.08746588620913e-06
-3.39444677037449e-05
-4.03889815506713e-05
-4.39838414741057e-06
-3.12241444210554e-05
-1.10037710432417e-05
-2.18420722967292e-05
-2.09888446071482e-05
-2.60841279768466e-05
-2.59201302194963e-05
-7.58841944790651e-06
-1.59191809665589e-05
-3.57129949834134e-05
-2.14952539986376e-05
-2.83032688323855e-05
-2.25864510482219e-05
-2.34737806983581e-06
-7.91082860344959e-06
-2.43581982859324e-05
-2.0659726232084e-05
-9.4712877025694e-06
-3.01350566250831e-05
-4.72342644789397e-05
3.94923845467961e-07
-3.21192172688139e-05
-2.94558630286656e-05
-4.33110907842601e-05
-1.36482294524262e-05
-1.14550559704516e-05
-4.56897857715398e-05
-3.26356596513013e-05
-3.4976709289742e-06
-1.64808713577391e-05
-3.86601472051e-05
-3.21410817966888e-06
-7.22990259972813e-06
-2.84676322201272e-05
-4.19438440346193e-05
-1.45352309266949e-05
2.22528116727936e-06
1.19721729864243e-05
-1.51690006541123e-05
-2.5970880594883e-05
-2.04764585198253e-05
-3.13828351147462e-05
-3.16907690280067e-05
-1.61707638025127e-05
-5.33770914486503e-05
-2.60009520618604e-05
-3.04456933021798e-05
-5.28343425438453e-05
-3.66213824239644e-05
-3.10693017010504e-05
-2.98731817888822e-05
-3.65216681705095e-05
-1.21767001806194e-05
-4.49466572214892e-06
-2.80741240589737e-05
-2.42806782678842e-05
-1.66712290935138e-05
3.29439468192474e-06
-3.04202011349716e-05
-9.77709914186959e-06
-2.07769884289064e-06
-4.33255516900828e-05
-7.23739283142084e-06
-6.28914182636496e-06
-2.97080575080152e-05
-3.68878654824898e-05
-2.39744920226367e-05
7.89269803797764e-07
-3.02464705472489e-05
-4.03896227686027e-05
-6.351024730817e-07
1.84019503391452e-06
-1.70182471930225e-05
-1.64460676453028e-05
7.11248237602782e-06
1.05124311997959e-06
2.48232021146357e-06
1.1038913795852e-05
1.4620866992086e-06
2.31790986887715e-05
4.03671353997925e-06
-1.02656410556905e-05
-6.08719854349613e-06
1.13177755301754e-05
-4.33876843938957e-05
-2.87625406816648e-05
-2.14358410296937e-05
-7.99947698088383e-06
-2.89023398680504e-05
-5.26649111274262e-05
-1.97983237522972e-05
-2.31548878750536e-05
-4.61360497114799e-05
-4.35041811429464e-05
-1.74424462696813e-05
8.20861327324324e-06
-6.67791146310961e-06
-1.90068559835695e-05
-1.36067564399968e-06
5.47346251009711e-06
-4.43276506587055e-06
-3.00636356257947e-05
-4.6887720472106e-07
-9.12711023045027e-06
-2.08430891773379e-05
-9.71026945787317e-06
-1.66843240356735e-05
-1.98190397192729e-05
-4.51820936886588e-05
-4.07198485577594e-05
-2.91054163343029e-05
-4.08287754934424e-05
-4.88032879897351e-05
-3.74726820656462e-05
-1.92585183274751e-05
-2.79981243350553e-05
-3.97958196920715e-05
-5.90863244088958e-06
1.1068522463642e-05
-9.28860805436916e-06
-2.88354830265911e-05
4.56171242664597e-06
1.56642377110963e-05
-3.08594132003946e-05
-3.01150821962045e-05
1.36783617257192e-06
-1.50074165091758e-05
-1.27773907232863e-05
-4.3979059974881e-05
-2.66920926068983e-05
-1.71163937826903e-05
-3.93750856184548e-05
-4.90549117849834e-05
-3.3490229737045e-05
-3.47014547412572e-05
-9.22910256826086e-06
-2.89571234795627e-05
-2.3956675816964e-05
2.58136515554609e-06
2.53861796057293e-06
-9.68913889194597e-06
-8.59491067760512e-06
-6.00593478386279e-07
-4.12639681300567e-06
-8.17071714938106e-06
-1.13493603864827e-05
8.25571220447819e-06
-3.0751486280991e-05
2.24507780051343e-06
-1.08161104704846e-05
-3.06048286890136e-05
-1.04966537234688e-05
-1.71012203992443e-05
-3.03683331075936e-05
-2.47630869148491e-05
-3.23272886044802e-05
-1.60399796743637e-05
-2.84062225640057e-05
-3.47728310297939e-05
-2.58530765569549e-05
3.33744184538054e-06
-2.80297070744767e-05
-2.43437198796688e-05
-1.27676240829922e-05
3.35211327668172e-05
1.32410247926103e-06
-1.39042971079712e-05
-1.13855989526565e-05
1.81141980893195e-06
-6.8693003625196e-06
-1.8224574482656e-05
-2.60426886083038e-05
-2.35284690518245e-05
-1.50916615309979e-05
-4.28586046105456e-05
-3.87951744879412e-05
-3.26933530882982e-05
-1.7680252568278e-05
-3.74186212039227e-05
-2.32947926722144e-05
-4.79976088629976e-06
-1.16275073950926e-05
-1.78179861338418e-05
-1.75530852492776e-05
-2.27304445499375e-05
-9.83834722508928e-06
-7.69148735781125e-06
-3.97029133956881e-05
-2.50131456406612e-05
-8.73668980209243e-06
-1.73292620235772e-05
-6.70036683719113e-06
-2.30466354502728e-05
-4.55807384817406e-05
-1.03912310281798e-05
-3.06657576867213e-05
-3.8000326219093e-05
-1.10870622934396e-05
-3.214625703233e-06
-2.66791416597869e-05
-4.12788204345613e-05
-4.16846135854327e-05
-1.36664699957111e-05
-9.75455888544376e-06
-5.18984251658082e-05
-6.93766262598249e-06
-3.5991167987139e-05
-8.91664669810229e-07
-3.87578822691197e-05
-1.09283086413521e-05
-2.39990628703373e-05
-1.25513867610571e-05
-1.84267488338425e-05
-2.22888490753617e-05
-2.9746342455262e-05
-5.46587400795446e-06
-3.43010624747956e-05
-4.56849430758063e-05
-4.08220740299072e-05
-3.04134136915121e-05
-1.95297168232165e-05
-4.99296005456201e-05
-2.91352118028579e-05
-1.84423018755996e-05
-3.59657862929083e-05
-3.55481626125544e-05
-5.36133007195475e-05
-1.38403590204932e-05
-1.70137446318012e-05
2.09836329432514e-06
-2.36368526898601e-05
-6.02527495802994e-06
1.54194457853621e-05
-2.49872736494576e-05
-8.59228445488313e-06
2.36921740202569e-08
1.4339704075669e-05
-4.39112232655596e-06
8.28611216816801e-06
-8.51196425630042e-06
-1.75318280737687e-05
-1.55198448048189e-05
-1.97445973039272e-05
-3.42965801676963e-05
-2.67927674547622e-05
-1.00036341839701e-05
-1.56867878728818e-05
-2.59069071861413e-05
-1.57232221477213e-05
-1.59026509723963e-05
-1.27612339193364e-05
-1.91353411288958e-05
-4.27980547776644e-06
1.13096211535495e-06
-1.92459645649902e-06
-1.41378153489421e-05
-3.68595175327262e-06
1.20633366917236e-05
-1.59066767494315e-05
-9.95754807716893e-06
-1.78709710007842e-05
-3.18160831649616e-05
-1.82502530842826e-05
-1.31687259778702e-05
-1.80894403051914e-05
-3.04659029854633e-05
-3.3700676802081e-05
-3.11265470774552e-05
-4.61312138105161e-05
-4.66361964910708e-05
-6.59316031200066e-06
-1.76545946113972e-05
-4.9947487753221e-05
-9.72300130516731e-06
-1.51600576528537e-05
-1.40380103218828e-05
-1.78005320302765e-05
-1.89503416340265e-05
6.07192315947009e-07
-2.19784790760692e-05
-1.74520030775465e-05
-5.098475984982e-06
4.00904962771097e-06
1.99089759089857e-06
-5.29120410241154e-05
-4.16187074944731e-05
-3.45917929803853e-05
-2.04462817044465e-05
-1.99656102751444e-05
-5.82299292511382e-05
-2.56824370649295e-05
-1.53655925963543e-05
-2.03829262814639e-05
-4.25328120744191e-05
-4.61961173947666e-06
-2.55278911442896e-05
-4.73364503620834e-05
1.83914900096198e-06
-6.07810556772163e-06
6.09566977722798e-06
4.7172906284723e-06
-3.07636452673283e-05
9.64476383535656e-06
-7.74283969111214e-06
-2.98610495200049e-05
-2.94950579325814e-06
-1.41187579878729e-05
-6.97425035155191e-06
-2.15849883066392e-05
-4.58884171384914e-05
-3.41194782747137e-05
-1.82409997962632e-05
-3.03409570194535e-05
-2.65387242144806e-06
-3.09282052109658e-05
-2.53973074819902e-06
-6.24120681662215e-06
-5.29026095723295e-05
-3.45506213594357e-05
-4.56259389970576e-06
-7.66330327086883e-06
-3.17215727507242e-05
-7.29612564753464e-06
-9.33904100355588e-06
-2.58726245189938e-05
-8.38301069649606e-06
3.72575735773758e-06
-1.11371380100743e-05
-2.55723125828796e-05
-3.74885134626297e-05
-1.95873223180433e-05
-2.40460252825763e-05
-2.61697083373503e-05
2.26944758947656e-05
-8.78907517474584e-06
3.56545776374453e-06
-3.87113862016749e-05
-1.631614239763e-05
-5.13088715452787e-05
-1.36670379677441e-05
-2.04756743844366e-08
-1.50027094077245e-05
-3.23258160754978e-05
-2.19406478524791e-05
-3.72216550447459e-05
-1.99389791015039e-05
-1.86567879121088e-05
-4.63552393048399e-05
-2.09528148442451e-05
-1.5190425026852e-05
-4.81167813878537e-05
-3.21665178271708e-05
-2.99337944052051e-05
-9.22096802673767e-06
-2.78127020656334e-05
-4.39695037050617e-05
-1.07021598450842e-05
2.39995025209448e-05
-2.04194376737854e-06
-3.93795806958964e-05
-4.08895163204008e-06
5.98834130347222e-06
-3.71750354790311e-05
-3.8548209585469e-05
-2.25736272174557e-05
-2.20795485204922e-05
-3.9958308282845e-05
-5.51239016329879e-05
-3.53882343623881e-05
-4.70363769447316e-05
-2.06657539621982e-05
-4.83779212752358e-05
-3.55743975410067e-05
-1.85540062978855e-05
-4.30299071040751e-05
-5.37379005267458e-05
-2.36527188847195e-05
9.75670424016182e-06
-1.18490703836017e-05
-2.19056598549363e-05
-1.94537317881049e-05
5.25949741940003e-06
-1.52290138494459e-05
-3.955085359134e-05
2.96957096858104e-07
-2.43416944994861e-05
3.68641841375392e-06
-4.40130760737954e-05
-1.42670831283789e-05
-3.5183329763708e-05
-4.52898160046209e-05
-3.30482437801237e-05
-3.67906811233076e-05
-9.60503062862878e-06
-2.981493686613e-05
-3.42528010268928e-07
-1.0226039344974e-05
-1.51561942713731e-05
-4.48427594651458e-05
-1.18054400160187e-05
4.92583922247332e-06
-1.44003447447706e-05
-2.85150635785875e-05
2.04489384154063e-05
2.20730320977265e-05
-2.50186924601791e-05
-2.29803977652827e-05
-1.80170572260283e-05
-2.9983600026589e-05
-2.04397342197415e-05
-5.36948620969753e-05
-5.0109248325458e-05
-8.55710509778637e-06
-2.77680617000042e-05
-3.87811057813898e-05
-1.18166544153864e-05
-1.35969511085236e-06
-4.07616373191845e-06
-5.91719441339549e-05
-3.7526794302133e-05
8.22947232866086e-06
-2.14204382029589e-05
-3.40875424365196e-05
-1.96371258950845e-05
-1.01108816022302e-06
-2.71462771743481e-05
-2.65680250586582e-05
-2.71679223330966e-05
-1.44341791329456e-05
-4.80587449097589e-05
-6.00073276105875e-05
-2.65139041205391e-05
-3.115493495975e-05
-5.67208063514066e-05
-6.12572449828838e-05
-3.71673674279702e-05
-1.01609036282183e-05
-4.52064327537759e-05
-3.91252184389376e-06
-7.29505003336421e-06
-2.41984929911302e-05
7.45823255658216e-07
-9.44620258005712e-07
-1.81392542347465e-05
-2.6061889060719e-05
-9.10498779460842e-06
-1.50347087085011e-05
-5.93043237412204e-06
-3.68579881266885e-05
-3.24580709732943e-05
-2.27756636771279e-05
-4.14237369131656e-05
-4.51826429797577e-05
-5.07960078226326e-05
-2.60281009276232e-05
-2.87089622994278e-05
-4.98124187728861e-05
-4.61890446668516e-05
-2.06398342677704e-05
-1.24079126090789e-05
-2.62426084561722e-05
-4.1123100337288e-06
2.58093366958835e-05
-1.84977567930908e-06
-3.3717083899233e-06
1.84866617060096e-05
1.94242277465227e-05
-2.10160759380116e-05
-5.34730253911978e-05
-8.07210774151851e-06
-1.89642224517827e-05
-2.68178611689399e-05
-5.56715152758066e-05
-4.62506901022118e-05
-2.0399634300726e-05
-1.33915082822038e-05
-2.98423393280942e-05
-3.05467575456193e-05
-3.32485491450289e-06
-1.81234953003615e-05
-1.57741341886234e-06
1.57695857384551e-05
3.00013707931497e-05
2.07827713470408e-05
1.38214785335369e-05
1.39092419626257e-06
1.30979539427811e-05
-4.01829794530074e-07
-1.00002879463276e-05
6.30004590681746e-06
-2.44930245302807e-05
-2.39818210316362e-05
-4.73841359540877e-05
-3.32899723037157e-05
-2.64606265212919e-05
-3.76151727699105e-05
-4.76348255464712e-05
-4.22232202882904e-05
-2.09419491923991e-05
-2.40278774083563e-05
-4.36176284082638e-05
-1.5111129961928e-05
-7.27506128748283e-06
-1.30508828224756e-05
-3.27224717468683e-05
-2.86683695582062e-06
2.02482092459316e-05
-2.5392331258209e-05
1.70558842391834e-05
1.97237149774558e-07
2.8993999268238e-06
-1.8025008801331e-05
-1.33051543829422e-05
-3.1682366408889e-05
-1.09038658742876e-05
-4.76487421805609e-05
-5.43317998898143e-05
-1.45141051485002e-05
-5.23624048522904e-05
-3.27397943755239e-05
-7.53825475066625e-05
-2.14266050562115e-05
-1.35795150487921e-05
1.96071021256136e-06
-3.14937170428051e-05
6.5399117006689e-06
1.36946724353428e-06
-3.37057604584332e-06
-3.689778418128e-06
-7.39421998492583e-06
1.45184972309027e-06
1.28782412783135e-05
-2.17398215028374e-06
-2.58930976670989e-05
-7.43267751693497e-05
-3.06550006001213e-05
-3.3450183415845e-05
-5.64218441616503e-05
-5.445164959188e-05
-3.41186495072261e-05
-3.34404813554294e-05
-2.48870964995578e-05
-3.06862416796812e-05
-7.96075401104518e-06
-1.40623786383412e-05
-1.07646317000393e-06
-4.20866714416888e-05
-9.80562102218148e-06
3.63745102961005e-05
2.10646765716954e-05
1.08078651894474e-05
7.0100256729412e-06
-1.09793024641891e-05
1.10058621682432e-05
-2.02286532600991e-05
-5.66406797393422e-05
-6.05409942796271e-06
-4.48253645607096e-05
-3.84398414793601e-05
-5.83862612108255e-05
-3.51620600328866e-05
-3.67234796403456e-05
-4.63145364897682e-05
3.29472876351014e-06
-9.70496283002793e-06
1.04550786094394e-05
-2.72148844807286e-05
2.51337237271361e-06
3.2981727223728e-06
2.93860697754737e-05
9.70848990870896e-07
2.18207547636475e-06
-4.19960630112427e-06
-2.17358253329168e-05
-5.86539943944391e-06
-2.21502663515926e-05
-3.088935687358e-05
-4.38710168932535e-05
-1.25282694989428e-05
-4.05323714830854e-05
-6.08446797747044e-05
-3.39815618404595e-05
-5.45903942320969e-06
-1.02278875663762e-05
-2.26813550652525e-05
-2.61053995668877e-05
3.85685185017107e-05
-2.89922691433214e-05
-2.3448773840812e-05
-1.64856195003283e-05
2.34568867734203e-05
3.12126910144052e-06
-1.06642999145781e-05
-2.97544150430337e-05
-2.8785630070802e-05
8.0275969118744e-07
-3.16261257401289e-05
-4.16841710500005e-05
-5.84167742358791e-05
-5.71648921734337e-05
-6.07812108665041e-05
-5.03720259265617e-05
-5.01320832113035e-05
-3.65187229281727e-05
-2.17758772892312e-06
-4.44182900816121e-05
-2.39039352764774e-05
5.2537966220077e-06
-1.23858251205333e-05
2.11341941955015e-05
-7.09273511795909e-06
-7.78224090874589e-06
-6.03283049024477e-06
1.29112480547099e-05
4.54212505533271e-06
-2.85901341716528e-05
-3.7497367227625e-05
-5.01381387464491e-05
-3.81785087035577e-05
-2.37502228995137e-05
-2.67413713139181e-05
-3.2326455427184e-05
-4.34128428116436e-05
-6.8583127214237e-05
-2.9257775599593e-05
-2.21031094032499e-05
-3.86589284093549e-06
-3.23976712703202e-05
-1.67119490746124e-05
7.1380825151579e-06
-6.98531924599193e-06
-3.01508849239906e-06
-6.55150511593739e-06
2.21489716144852e-05
2.09538023316751e-05
-1.04694945216457e-05
-3.87099422375256e-06
-6.3039879555623e-07
-1.37223424700218e-05
-3.80547239565419e-05
-2.75195410325796e-05
-2.74227280612661e-05
-1.92267833264971e-05
-5.86573425082116e-05
-3.63360998189433e-05
-2.89528210175192e-05
-1.71142825208081e-05
-3.4219238709677e-05
-1.34823048836306e-05
7.72537793878762e-06
4.72321041245083e-06
-3.74466596462309e-05
-3.4837012613936e-05
1.9055514640982e-05
-1.58558443958884e-05
-6.36800577170034e-06
-1.54442261123936e-05
-2.31892050054518e-05
1.26261989895523e-06
-3.83220113816725e-05
-2.72175967643308e-05
-5.82335096916524e-05
-3.44221560539173e-05
2.14065280383808e-06
2.37476462934353e-05
-2.20576523566137e-05
-6.62142165263816e-05
-2.42964907490814e-05
7.97491268121307e-06
-4.5721390372517e-05
-9.09024440150092e-06
1.48307825589983e-05
1.91234152614767e-05
-2.02391080241459e-05
-2.11797812937439e-05
-2.62557904360344e-05
-6.46307795144682e-06
-2.99176600749821e-05
-3.10810208650316e-05
7.78078773834137e-06
-3.25989933873537e-05
-4.89952737492166e-05
-5.67531604306781e-05
-1.82429451318865e-05
-1.95448193174174e-05
2.67574849466462e-06
-4.1334233471646e-05
-2.7790039871275e-05
-5.05187008821621e-06
-2.41766158143397e-05
-8.99616191846974e-06
-4.32595810893237e-06
1.23515341494337e-05
-2.87869829740073e-05
-8.86165405432195e-06
-1.96442668256615e-05
-5.80429679659211e-05
-8.40927858750965e-06
-3.43839259193099e-05
-1.69375331800252e-05
-4.95069006538101e-05
-4.94558891592606e-05
-2.33818210887144e-05
-2.46343047851712e-05
-6.01912319864611e-05
-4.24745719681494e-05
-2.01090377308715e-05
-1.87019118317138e-05
-1.74122359463206e-05
-3.3137918931725e-05
2.33995203876848e-05
3.6351184804036e-06
-2.0860294161393e-05
-1.61057246127461e-05
2.55580957202295e-05
-1.39892522345456e-05
-3.00853656337058e-05
8.16752275719799e-06
1.64655404169155e-05
3.36597673644609e-06
-2.20960299957759e-05
-1.50217213474165e-06
-1.12145342395799e-05
-2.44671039279367e-05
-5.02582187712434e-05
-6.16588048388154e-07
-4.3743957339321e-05
-2.10105275851397e-05
-1.58960889445943e-05
-1.27224755403351e-05
-2.19638178253325e-05
-1.0660781076285e-05
-3.20817718132429e-05
-5.49313772332714e-06
2.19716893948336e-06
4.16127574783974e-06
-1.02321918497882e-05
-1.91355424319879e-05
-1.10939154096637e-05
-2.9397762859711e-05
-9.98479355208176e-06
