# Supplementary material for: Research on computational propagation and identification of mine microseismic signals based on deep learning
Source: PLoS One. 2025 Oct 22;20(10):e0334641. doi: 10.1371/journal.pone.0334641 (PMC12543183; doi:10.1371/journal.pone.0334641)
Supplement: S10 Data — (ZIP) [file pone.0334641.s010.zip › 000101100001420.xlsx_0.txt_24.txt.txt]

1.69833587899021e-05
-1.93167977662201e-05
-2.32394462293679e-05
-1.02136859002636e-07
-2.5601172641856e-05
1.52862456130177e-06
-4.91445389878276e-05
-7.18834471130818e-06
-1.45692932562981e-05
-4.92724129686402e-05
-3.36334323086243e-05
-2.92153913120985e-05
-1.53550120156705e-05
-2.40492231118208e-05
-4.10913238855334e-05
1.85698068488921e-05
-3.40959862849433e-06
1.34689257131487e-05
1.45776424539896e-05
1.83417521965424e-05
-5.75514540686201e-06
3.15193943083392e-06
-9.57311342891511e-06
-6.61254162273952e-06
-1.74479553077802e-05
1.13803954582185e-05
5.64279202065979e-06
1.27491207651891e-05
-2.23157094240261e-05
-1.42898269275607e-05
-3.78673229341598e-06
-4.65391927091052e-06
-3.51020223671916e-05
-2.6451343477416e-05
-6.15368275767008e-05
2.76906672889486e-06
-9.0019942739534e-06
-2.37573446016605e-05
-9.41409039787961e-06
2.50548248588132e-05
-4.19661275969079e-06
-3.18139166446223e-05
-3.93922642421401e-06
-2.99382769299097e-06
-4.25435834288267e-05
-5.10774130748695e-05
-1.15913844828896e-05
-1.07419412653637e-05
-5.14878928663145e-05
-4.35990387685943e-05
-1.67555207890745e-05
-1.61840129139578e-05
-4.96650724053719e-05
-2.87207403702374e-05
-2.45696063847653e-05
-1.0234910959211e-05
-3.17448871170011e-05
2.94596033088756e-05
-3.84977091063948e-05
-1.5150781554881e-05
-6.76037737804358e-06
-2.78549937093037e-05
-2.23066027727244e-05
9.00624880303186e-06
-1.07845966752359e-05
-2.64641446650653e-05
-1.61559046806057e-05
-1.73369336244786e-05
-3.76222168266217e-05
-3.24129224571399e-05
-4.58340735260133e-05
1.85831698824052e-06
-4.95583863342966e-05
-2.07732831789477e-05
1.49819012339848e-05
1.98249172452834e-05
-3.94493912055228e-05
3.3670455049757e-06
-1.2670376100825e-06
-1.74709794148407e-05
-1.30500189746427e-05
-4.34240657709268e-05
-3.44988808691002e-05
-2.43471074063654e-05
-3.84087376299628e-05
-8.49655546090143e-06
-2.77424901003163e-05
-2.89108833238599e-05
-1.94299398589573e-05
-2.12358538011501e-06
-3.74967191482251e-05
-3.92124254134029e-05
-2.28702441532205e-05
1.58208543786933e-05
2.08972071588751e-05
-6.79902295620768e-06
-2.1094013937258e-06
3.01339778725899e-06
2.40482310873453e-05
-1.39695925365759e-05
-2.57722899879785e-05
2.56665838254444e-05
-4.35508427961169e-06
-4.75514982995518e-05
-3.39946400412704e-05
-3.58508898828677e-05
-3.60808166299456e-05
-6.27401613197993e-05
-6.2225828787223e-05
-2.00327252169021e-06
-7.18687019258917e-06
-5.13192046643745e-05
-3.29421097128286e-05
5.81601032721084e-06
-2.13329644584658e-06
-3.37292982507152e-05
1.54666618837802e-06
2.74170268594655e-05
-1.29206355010354e-05
1.33976807374712e-05
2.41522532077352e-05
2.23851054952864e-05
1.5430303240545e-05
-2.08520011322878e-05
-2.05633795274904e-05
-3.44003318784382e-05
-3.74457104463901e-05
-5.02664266606145e-05
-1.02376063245646e-05
-2.63389925954297e-05
-5.05350202027873e-05
-7.67798521567445e-05
-8.80216943137158e-06
-3.40974256616529e-05
-2.51907293920088e-05
-2.29208029844382e-05
2.30750552226977e-05
1.27119203126459e-05
-3.63076800738617e-05
2.60499955152837e-06
1.10529917994768e-05
1.16694098475607e-05
-8.47442610971717e-06
-9.45211316309398e-06
1.03140181488059e-05
-2.51209909004139e-05
-5.71197666738307e-05
-3.95180906483688e-05
-3.79823802072165e-05
-4.95465713242088e-05
-4.67280217874801e-05
-4.2138687255429e-05
-4.18762100222045e-05
-3.26216574541074e-05
-4.56639827763616e-05
-3.98122260375984e-05
-1.0281901317715e-05
-3.49294455249238e-05
-3.63285857119978e-06
3.46311606149927e-05
2.95607450945996e-05
2.3919288960241e-06
-2.60494997020918e-05
2.74939887055915e-05
2.25621877645404e-05
-2.43494871940892e-05
2.22437813928365e-05
2.24561233986636e-05
-2.11716298365676e-05
-4.49742382452828e-05
-4.60633586077337e-05
1.23155023584323e-05
-3.33499299258653e-05
-7.814877043906e-05
-3.99823636413302e-05
-3.39381048625839e-06
-1.50569284695968e-05
-4.38977105639546e-05
-2.74643281701507e-06
-1.15362746409215e-05
1.6807406189118e-05
-1.18695519053297e-05
1.98169259240376e-05
2.10346204020293e-05
-2.32878721731106e-05
-1.33443062179386e-05
1.21697109313054e-05
-3.18647112762116e-05
-2.33729948146517e-05
-1.62748358680308e-05
3.25827819534508e-06
-2.97759021123006e-05
-0.000106166670005432
-2.14320598143346e-05
-2.50409063942035e-06
-1.76230461147557e-05
-5.54783414433238e-05
-1.3818074758603e-05
1.19955314757387e-05
-3.68270388766104e-05
-2.5668109703527e-05
2.29372241596607e-05
-7.7790567148294e-06
-1.87518724874417e-05
-4.4649553198868e-05
9.43926009239682e-06
-1.7769425845627e-05
-2.0998550527038e-05
-5.04673713082751e-05
1.88878096141034e-05
-1.61663463665582e-06
-6.5594690243554e-05
-4.67719049202487e-05
7.37263112074092e-06
-1.36146606697996e-05
-6.06366298116748e-05
-8.29184711234834e-05
-2.38195523241457e-05
-9.39245761401279e-06
-3.28402013036601e-05
-6.00138695682837e-05
1.12992418845209e-06
2.27901485383787e-06
-1.27065494654868e-05
-6.62569943092302e-05
-6.49594339874324e-06
1.41168714108192e-05
-3.52166530018577e-05
-3.90517523640342e-05
-2.11479365864226e-05
-6.53217203814986e-06
-1.47868987113825e-05
-3.77238708398601e-05
-4.64441854048703e-05
2.98656216625385e-06
-5.73041550136453e-05
-3.35015655894773e-05
-3.15013983389564e-05
-4.12074492085808e-05
-1.45114008724467e-05
-1.86014008338246e-05
-2.11055554258715e-06
-2.77554474259946e-05
-1.02000601573723e-06
-1.99457274199673e-06
-4.83842437399222e-05
-1.24395997564079e-05
9.25124965652438e-06
-9.49998577572791e-06
-6.08908867936693e-06
-2.10925705664889e-05
-1.0231147839759e-05
3.12835237861528e-06
-1.06148560623085e-05
-2.44077621584026e-05
7.06881512958006e-06
-1.44313246411555e-06
-1.66168875520207e-05
-2.46717430585423e-05
-1.39466442111916e-05
3.25924996500615e-05
-8.4515727509229e-06
-3.1262959489427e-05
1.98137709296759e-05
5.85328329513354e-06
-4.42076339016147e-05
-2.1819751077482e-05
-1.83581826318095e-05
-2.36894112723178e-05
-4.51597641590273e-05
-2.99543983038583e-05
1.96589726973654e-05
1.73644723477194e-05
-2.04507155855153e-05
-4.16177784675966e-05
-1.84299477438207e-05
-2.80855046857739e-05
-2.38226561010118e-05
-2.32096933540198e-05
-6.00923585856159e-06
-2.07612046139597e-05
1.55772057884449e-05
-2.64110432454187e-05
-6.34129486273061e-06
-1.57594641170791e-05
-2.17247244492902e-05
-1.64379587999576e-05
-3.75220902100333e-05
-2.31608818717842e-05
-6.8131174631537e-05
-3.74737113478792e-05
-4.31489394312187e-05
-3.60030092272349e-05
-3.58698729357768e-05
-1.32140159123136e-05
-4.96588200781697e-05
-4.11608390349277e-05
-3.99078522088452e-05
-3.0242746784382e-05
-2.06663939661537e-05
-3.04356743594933e-05
-3.70395688782757e-06
-3.31362246202911e-05
-2.74427269654922e-05
-4.62170379139085e-05
-1.31513275871909e-05
-2.25963657120225e-05
-2.91943875163554e-05
-1.9403071566576e-05
-1.83040310451168e-05
-2.35741964120894e-05
-5.00073815593643e-05
-4.22141930108885e-05
-2.73736989902232e-05
-3.64588235821161e-05
-5.07586145101609e-05
-3.8866844927029e-05
-1.70249445291651e-05
3.38371384041732e-06
-1.97399295499584e-05
-1.72709298554919e-05
2.90823621076497e-05
1.50506451763853e-05
-1.21987833579218e-06
-5.083625500617e-06
-2.05716413961718e-05
-6.15722991580186e-06
-1.64788584611353e-05
-5.05916801829245e-05
-1.68234670324164e-05
-1.07400184858905e-05
-2.75444418879085e-05
-5.64042417774012e-05
-1.91318533250491e-05
-6.94759079409069e-06
-2.30285760674355e-05
-2.60412933405076e-05
-2.80190565887402e-05
-1.63965226157564e-05
1.55780488545842e-05
-6.6190136318776e-06
3.53992405439774e-06
-4.19671710578927e-05
2.95108438074189e-05
1.34562327236635e-05
-2.43952166597327e-05
1.14970755344083e-06
2.40907723122703e-06
-5.98133314090907e-06
-5.06996973760425e-05
-3.93892836037297e-05
-9.30687129613574e-06
-3.95673051428242e-05
-3.70108084609016e-05
-6.01533887054485e-05
-3.38354138695966e-05
-3.0544479451608e-05
-4.67131061416472e-05
-1.9762106546936e-05
-8.11382891267941e-06
-2.36261368521823e-06
-3.22237807827886e-05
-1.85969070391942e-05
1.83661638905956e-05
4.65179433594374e-05
-1.46547965334796e-05
-1.28838131633726e-06
-1.36197010430577e-05
1.58656712429578e-05
-2.45999458232032e-05
-5.81600154343815e-05
-1.93485837261678e-05
-1.98236974139943e-05
-3.86061113406764e-05
-8.78390909679948e-05
-5.0005792067335e-05
-2.79023041065286e-05
3.56135605003028e-06
-7.52273659230238e-05
-1.7983127536082e-05
-7.0445433831461e-06
1.6486336373686e-05
-2.76131251925827e-05
8.63110254664234e-06
-1.73554204299719e-05
8.61463942449465e-06
-1.97567623471294e-05
1.18717891806343e-06
1.66942530569033e-05
2.59577966250249e-05
-1.57715182945965e-05
-2.35981063412867e-05
-3.53174766938202e-05
-2.70848126796771e-05
-2.38104728651238e-05
-8.34876188337625e-05
-3.47489693610695e-05
-4.99107349649121e-05
-4.08531999543137e-05
-3.48097630656353e-05
-4.26865930848346e-05
3.24565896222942e-06
-1.47542969747987e-05
-1.97985337506216e-05
-7.12674280989215e-06
3.46664863940615e-05
1.11288055232375e-05
-4.13256178648996e-05
-2.36498647739425e-05
1.43176183613487e-05
2.15955376430638e-05
-1.16297186274296e-05
-2.26198971098985e-05
-1.61816286692461e-05
-2.26343671746702e-07
-8.07871878056978e-05
-3.69244425865181e-05
-3.07643929478487e-05
-2.876515000839e-05
-5.00342375189364e-05
-4.4523032173863e-05
-4.75716546814837e-06
1.0648576079377e-05
-1.91171034579181e-05
-3.03525398127327e-05
2.81684620362914e-05
3.03132726493977e-05
1.33125043516352e-05
3.46177842323862e-06
1.52720905958839e-05
2.08157744678079e-05
9.7402373692282e-06
-2.7130304439629e-05
5.30760440530065e-06
-5.92637183246552e-06
-4.92777619558898e-05
-4.96041579519652e-05
-2.97706733842969e-05
-6.16109098633028e-05
-1.92274086337091e-05
-6.35125897432217e-05
-5.37801272933721e-05
-4.09146985964495e-05
-2.04243856071562e-06
3.01633864860495e-06
-3.04006548333166e-05
-1.61487633851781e-06
2.76573529229286e-05
-7.36674673500546e-06
-9.42454728224068e-06
-1.11830850852131e-05
-1.37403064138504e-05
-1.79407617834846e-06
-2.19286632233298e-05
-8.82354139460883e-06
-1.27029178550371e-05
-3.81572034144237e-05
-6.10583356991423e-05
-3.60675721882447e-05
-1.1729264206959e-05
-2.5917484537969e-05
-6.56833438510669e-05
-2.62102850440104e-05
-1.08017038881474e-05
-1.1366455121717e-05
-4.90590079355585e-05
-1.27738463299104e-05
-6.60951343578562e-06
8.77654080889323e-06
-2.93631885030891e-05
-1.55088907791661e-05
2.53260181726024e-05
3.39191202999722e-06
-1.83699794639484e-05
-3.24989681209338e-05
-7.40071901777148e-06
-4.69190468669218e-05
-3.61365291221731e-05
-5.5733203427876e-05
-5.03422425925632e-05
-3.36874001854345e-05
-2.83395562950109e-05
-4.83282517619629e-05
-1.15757303325628e-05
-1.58553522099404e-05
-2.26704662853075e-05
-2.33041770911081e-05
-2.07473869649144e-06
1.08389655767064e-05
1.13148706335963e-05
-5.52821857160431e-06
-8.50552544577108e-06
1.64571805023342e-06
1.01248924985887e-05
-6.37229099506677e-06
-3.29473747787937e-05
-2.01581100705863e-05
-4.45846446041745e-06
-2.62526929718203e-05
-6.19959372788846e-05
-3.75204258899714e-05
-2.89674066609627e-05
-3.141823593454e-05
-5.1389327597803e-05
-4.38450215239555e-05
-3.47850228740925e-05
-2.20630658639228e-05
-1.64741025427608e-05
-1.7776603101894e-05
-1.99047118576821e-05
1.07788637479058e-05
-2.84737452958133e-05
5.25521678244415e-05
1.97648035009613e-05
-2.49049572884259e-05
-1.32886532816275e-05
-6.25378396276301e-06
-1.2299815387865e-05
-2.94121801148131e-05
-3.17973352770732e-05
-4.82971483655861e-05
-6.86596430178054e-05
-6.62960132442953e-05
-2.92435205844209e-05
-1.10667441353012e-05
-4.28083044849586e-05
-4.23528680703347e-05
-2.90419889181701e-05
-1.86883415261716e-05
-2.2670649575924e-05
-9.41651476090345e-06
-1.66510900327949e-05
-2.2987564489415e-05
-2.98210394002776e-05
-6.0070739415036e-06
-1.22540866772249e-05
7.34140974981755e-06
-1.04761136117559e-05
-4.15877188325223e-05
-4.28175592827876e-05
-4.09464952502041e-05
-5.42847610409506e-05
-5.94862972552573e-05
-2.29868086348368e-05
-4.92668197181357e-05
-4.59044160328608e-05
-1.99357191611716e-05
-2.20352048743652e-05
1.01985404625617e-05
-2.76661557569561e-05
-1.66526886405928e-05
1.3584649906059e-05
-2.94027247192084e-05
9.21445244181807e-06
2.77211034976445e-06
-1.88807152742098e-06
-2.59700120904578e-06
-2.67225868272046e-05
-2.75502703140602e-05
5.63052164992592e-07
-1.09418799252638e-05
-5.02959782268388e-05
-3.57750509558862e-05
-5.52203039216898e-05
-2.86937688212553e-05
-2.5679568819487e-05
-5.8273426772862e-05
9.69290882249352e-06
-3.72495559009671e-05
-8.30029424597074e-06
-1.0644810005583e-05
1.67312712163912e-05
-7.10837005100583e-06
-5.67484257976949e-06
-2.68236376539651e-06
9.63174839195812e-06
-1.11451322367642e-05
-9.18608221171446e-06
-4.37998656243834e-06
-8.74203842619355e-06
-3.88934740256196e-05
-2.67265399951753e-05
9.46541441812753e-06
-3.06413914170876e-05
-4.91686702967228e-05
-3.44761829218613e-05
-1.55073262331137e-05
-3.87595038170363e-05
-4.27787008629167e-05
-2.79495221890368e-05
6.20365365041667e-06
-1.36461308133503e-05
-1.3814472378516e-05
5.61659251836199e-06
1.59483406245114e-05
-3.99662643033998e-06
-2.19292274405607e-05
-1.58686079463314e-05
-1.05506266688772e-05
-3.35173071219709e-05
-2.06749473612003e-05
-2.33030078795962e-05
-3.27483803624336e-05
-1.89153904958113e-05
-2.89637379361784e-05
-1.22351253504859e-05
-9.27231498130049e-06
-2.96453118805924e-05
-5.93277538224888e-05
-1.36510921806845e-05
-1.32593402307666e-05
-2.53556291300898e-05
3.28890603886703e-06
-1.14944727647696e-05
-2.05175587680771e-05
-1.13396584551594e-05
-5.23264368218261e-05
-1.53616931240181e-05
-7.12958169102661e-06
-4.26546495264839e-06
-1.17854097196856e-05
-3.07680619493551e-05
-1.78506877145747e-06
-4.86789693717519e-05
-6.74234488841944e-05
-3.5577578315437e-05
-1.67577483183929e-05
-5.64009784482917e-05
-5.71493235218186e-05
-1.3127049695142e-05
-4.8193591949676e-05
-3.4211306844931e-05
1.27253429321797e-05
-1.01682661468607e-05
2.07649346535688e-05
3.04134222505801e-05
-1.17789998964661e-06
1.70583260189152e-05
1.55016994993515e-05
-2.90398904407699e-05
-7.28162471384765e-06
-1.3988123137904e-05
-2.55211909030606e-05
-2.85083008251045e-05
-4.79417391384827e-05
-4.30869832712255e-05
-4.5475543503982e-05
-1.58749696188888e-05
-1.26787203862833e-05
-4.21450120144087e-05
-4.51950380706416e-06
-6.69180701282149e-06
-5.04103570342795e-05
-3.05449675361393e-05
3.24496364917879e-05
8.29220762895501e-06
-6.90382948108934e-06
-2.14636960981943e-05
-3.26786718788836e-06
1.13762838216319e-05
-1.55099512192493e-06
6.62032267843111e-06
-2.07719870735886e-05
4.35637998840938e-06
-1.58669276460735e-05
-2.05216452876934e-05
-3.43438574815693e-05
5.39155061112071e-06
4.6421699569958e-06
-5.88214429913393e-05
-5.85395787883792e-05
-2.32775933919736e-05
-2.18083995014147e-06
-2.95576408316639e-05
-1.25967052397612e-05
8.44484863520661e-07
1.27822444650952e-05
-2.38277819319669e-05
-4.38254798986852e-05
-1.32664063574959e-05
9.19880411325697e-06
-3.66106483406313e-05
-4.40558919183851e-05
-2.52180266922836e-05
-1.10005588256737e-05
-4.80236727138521e-05
-4.66381769227891e-05
-5.91696523418567e-06
-1.54841505761619e-05
-3.38288892232518e-05
-3.78457304103336e-05
-3.12063953971214e-05
-2.00375351486556e-05
-3.94150809217252e-05
-2.55110400698842e-05
-3.46692954952263e-05
2.46566172367107e-05
-2.12665896500561e-05
-8.47303274294954e-06
-1.95190598997208e-05
8.44275643535731e-06
-1.1512342342348e-05
-2.37922048588416e-05
-2.25802026049629e-05
-1.27780760396319e-05
-1.88176385047186e-05
-4.36621737959118e-05
-3.45464481840907e-05
-1.54440841926995e-05
4.96592913385087e-06
-1.37757143787471e-05
-3.07781355957157e-05
-2.67481758849945e-05
-1.18107840925885e-05
1.43864001508499e-06
-5.90301203128253e-05
-2.64413458076096e-05
-1.70967066205781e-06
-1.5114118715594e-05
-3.1516314114889e-05
-7.67726100621991e-06
-6.69036561047189e-06
-4.20348367274563e-05
-4.47197878079396e-05
-2.74885735273291e-05
-1.75989092494774e-05
-3.19560804599697e-05
-3.2081620951314e-05
-3.89856253752017e-05
-2.03430115365415e-05
-1.98714293276846e-05
-1.01560743499854e-06
-3.23305107311397e-05
-1.39788515906494e-05
-8.40626698002867e-06
-1.37673752389226e-05
7.79453450719762e-06
3.50327482831276e-06
1.51900204837268e-05
3.09893760595462e-05
-1.55721636784171e-05
-1.21439947900003e-07
-6.57260530547999e-06
-9.89313109019285e-06
-1.59304058754628e-05
-2.262862622139e-05
-4.45457269041412e-05
-2.51429561943986e-05
-3.70529355053045e-05
-4.64333950766624e-05
-4.12993860956027e-05
-1.69295670640295e-06
-3.98930132482449e-05
-1.62249604277613e-05
-3.97836261998244e-06
-2.8113317821112e-05
-7.05169293516278e-06
2.328619007915e-05
-4.81401665693671e-07
-1.75667452635443e-05
-2.90057919636694e-05
-3.18465543907895e-05
-1.90483396007329e-05
-2.68423937503715e-05
-4.51772695780481e-05
-2.78961756906161e-05
-3.73493995751028e-05
-2.21521635216326e-05
-2.54446258738299e-05
-4.26835101188418e-05
-5.49011367941505e-05
-4.37928758418266e-05
-3.07694983370223e-05
-1.66828973895253e-05
-3.17968932260283e-05
-2.14123315015517e-05
-2.66514432049657e-05
1.91242968347266e-06
-2.54991009290735e-05
-5.00507903223318e-05
1.49434173248001e-05
-3.31224970217572e-05
-4.59394521353382e-05
-2.39094441117173e-05
-2.03928540955311e-05
3.76874892998536e-06
-3.72803910645736e-05
-6.3132122066882e-05
-4.53264457927318e-05
-7.82365845406096e-06
-1.67846007050173e-05
-4.25229284688919e-05
-1.72721419764887e-05
-3.3086750664617e-05
1.48479018158454e-06
-2.96198372683419e-05
-5.39357232854299e-06
-1.13283401052148e-05
-1.84063289790528e-06
-1.00759395234297e-05
-2.79408569441904e-05
1.4331307985476e-05
1.10368884258561e-06
-1.69292877820539e-05
-8.86140768896074e-06
-1.0359720055403e-05
-5.71088552698542e-06
-2.42873961937538e-05
-1.47421905639306e-05
-4.00734290680204e-05
-1.15645663507298e-05
-2.30207513662111e-06
-9.56726537564146e-06
7.25220307237392e-06
-3.79337297096356e-05
-7.01334600061146e-06
-1.62134799521004e-05
-1.05706084486949e-05
3.07591190276546e-05
-6.90228056402507e-06
2.93748404864359e-06
3.91508047182077e-06
-5.24377444537004e-06
2.50329750261931e-05
-2.74777571072855e-05
-1.10435439893288e-05
-4.89844016544285e-06
-2.93012902128114e-05
-3.94936386401255e-05
-5.37019012471481e-05
-4.40455381453749e-05
-1.90676192204466e-05
-5.06848119892188e-05
-2.71997450363438e-05
-1.15862773588591e-05
2.10468168872149e-05
-2.8716501270774e-05
-3.66223891454954e-05
-1.99376158482596e-05
-8.30646291404656e-06
-8.89751900089762e-07
-2.40828489251669e-05
3.12286166196319e-06
1.63266619059065e-05
-8.93170353172938e-06
-1.64239440359858e-05
-3.2093303867787e-05
-2.19481651495426e-05
-1.49452436709801e-05
-1.13619951911974e-05
-5.04513603856491e-05
8.28788957879099e-07
-1.81253242720581e-05
-3.84797251148664e-05
-3.65895191654875e-05
-3.06072984562073e-05
-4.81640591060165e-05
-3.49536779012024e-05
-5.49171568784569e-06
-1.6049987412049e-05
-1.74978915406563e-05
-4.34579175227487e-07
5.76560440064185e-06
-3.22623499122637e-05
-2.08486669820927e-05
-2.66307717900573e-05
-5.52883486081309e-06
-3.10676198358626e-05
-3.81725572857415e-05
-1.40404488725784e-06
-3.1411523098655e-05
-3.52432910817795e-05
-6.01829543550793e-05
-2.42734863934795e-05
-4.27826206236581e-05
-2.5432249062642e-05
-5.43476655355849e-05
-2.0909159393201e-05
7.11406088703477e-06
-1.45403588193346e-05
-9.78503977015508e-06
-9.11382716116392e-07
5.37728019369423e-06
-1.28299146014043e-05
1.30547151421106e-05
1.12283613105799e-06
4.38792214452551e-06
2.71559162033041e-05
-2.98490987451649e-05
-5.00192727441896e-05
-1.62738853048789e-05
-4.34856114086728e-05
-2.36642057330254e-05
-8.68541182745497e-06
-1.09188236040051e-05
-3.61959913763921e-05
-6.73834643734484e-05
2.52193465406513e-07
-6.43389173926876e-06
-3.84911677623709e-06
-2.22602396912183e-05
9.73413828457519e-07
7.08780147874838e-06
1.04175575475937e-05
-1.87115432702285e-06
-8.07924414679898e-06
-5.08553281406563e-06
-1.56906516740558e-05
-3.49671530025733e-05
-6.50600930052304e-06
-5.11831794308835e-05
-4.10916320555836e-05
1.89062287381329e-05
-1.44134847844941e-05
-3.27142455380429e-05
-3.62119002087435e-05
-7.6804153860861e-06
-5.49099167279215e-05
-2.68426473525255e-05
8.95541251608972e-06
-4.80885711792612e-06
-3.04225405897143e-05
-3.30120489771248e-05
2.98631075495338e-05
1.79365129934607e-06
-3.48491573232889e-05
-4.28927270028279e-05
-1.47580422861673e-05
-6.09021907822187e-06
-2.45509150482181e-05
-3.76843393448444e-05
-2.62811409647338e-05
-2.45700139588473e-05
-5.80817106098395e-05
-4.34093266534896e-05
-1.42784384204825e-05
-1.16641746198779e-05
-3.46377537880459e-05
-3.82328340902725e-05
4.45575456835562e-06
-4.29018868654795e-05
-1.53788574818041e-05
-6.07524286125337e-06
3.36149467714129e-06
-3.43389701500926e-05
-1.05355926201077e-05
-2.85977453962345e-07
-7.77939373940098e-06
-2.95766746832908e-05
-3.24047701158486e-05
-3.35697135821696e-05
-2.43770813547278e-05
-1.67958271945663e-05
-2.75849685395259e-05
-3.81221528180609e-05
-3.22188180858704e-07
-2.72796601437669e-05
-2.69839553013831e-05
-2.3993360302172e-05
-2.26529525353713e-06
-3.50034138773232e-05
-2.50101107301163e-06
-1.65959686506605e-05
-2.11618859805515e-05
-1.1725316406638e-05
-1.00221616590228e-06
-2.23541492750331e-05
-1.11055035425512e-05
-4.58633918175567e-06
-4.45866785980843e-05
-1.08611430703911e-06
-1.67562718969577e-05
-2.64054705941064e-05
-3.78211669247107e-05
-2.93423818196945e-05
-3.06521589938844e-05
-4.00977348759517e-05
-2.86335939848236e-05
-3.00377610020138e-05
-6.31184947492121e-06
-2.58283632101745e-05
-1.24235362532429e-06
-1.42494588736477e-05
-1.09697923828784e-05
1.4134113565134e-05
6.95854331433829e-06
-2.9731499549229e-05
-1.54842312374673e-05
-1.88508152047277e-05
9.63300350533302e-06
1.75889421307947e-06
-1.79339596858389e-05
-5.10978163442885e-06
-3.33994902682493e-05
-3.86166661271386e-05
-5.37256131727851e-05
-4.14181918121775e-05
-3.38279855154119e-05
-1.85897102738013e-05
-3.22632802261415e-05
-2.70729807397881e-05
-4.37193399917427e-05
-5.76223764586951e-06
7.47189297995993e-06
-6.33593990346914e-06
5.38174938248409e-06
-3.89082091293912e-06
-3.32116072789377e-05
2.24422137356913e-06
-2.36528734202612e-05
-4.11014920260112e-05
-2.61761702867876e-05
-4.34119135583945e-05
-3.74654837371186e-05
-4.28173626832116e-05
-5.77689945756583e-05
-5.53357414956596e-05
-2.38919158224553e-05
-2.26298207899973e-05
-5.2544742082916e-06
-2.93808382936517e-05
-3.16274384518813e-05
-6.35582222347168e-07
-3.67534527660613e-06
-1.0517343124467e-06
-1.63797145052969e-05
-7.22862105776168e-06
-5.38536502255787e-06
-3.41346867206291e-05
-1.9243587058016e-05
-3.71857099657975e-05
-3.95066750768864e-05
-3.6753558264974e-05
-6.00144220723577e-05
-5.05913192692358e-05
-1.99851527154547e-05
-5.79220119928307e-05
-2.93303984112051e-05
-4.54806118537899e-05
-1.77070273570555e-05
-1.07312449433118e-05
-3.28245589120219e-05
-3.1664390882681e-05
2.41899533574478e-07
2.20948454900449e-05
2.01819170341407e-05
6.64716936696255e-06
4.07702476164307e-05
1.16186299794571e-05
-1.86234517508517e-05
1.50733480424325e-05
-3.21475754212315e-06
3.63750179602199e-06
-4.04200524675544e-05
-2.89231964126774e-05
-2.83986853000867e-05
-3.77407586783072e-05
-7.40047384045282e-05
-2.68668895898775e-05
-2.24151351875411e-05
-1.61776897636435e-05
-4.72312951723174e-05
-4.19740539341214e-05
3.94725772713653e-05
3.50250549974881e-06
-2.88724580933446e-05
1.32937372594591e-05
2.28556750472863e-05
-9.00691983553857e-06
5.76554490019986e-06
-5.3764132613335e-06
-1.46809408487124e-06
5.3420109323541e-07
-1.41356080917625e-05
-3.19434139640229e-05
-6.32454733551699e-05
-4.79281403134193e-05
-2.55808999561679e-05
-2.88514174376564e-05
-7.19180593019428e-05
-4.02301733314772e-05
-1.63292318113963e-05
-3.23326577447637e-05
-7.61065324398528e-07
4.04496231200848e-06
-2.85855648285122e-05
-1.71889990172491e-05
-8.56860647867857e-06
-3.61867547125319e-06
-2.87617924331437e-05
2.17884851601206e-05
-9.42816878571928e-06
-3.07560651753188e-05
-1.73766765698293e-05
-1.21594697891785e-05
1.90445406678866e-06
-1.31742004219191e-05
-2.60201935290768e-05
-4.42685929661626e-05
-5.87846973126746e-05
-3.73321381974018e-05
-5.44973510074714e-05
-7.08201512804792e-05
-3.43479595048854e-05
-4.25627978839408e-05
-2.16901749266159e-05
-3.73795950738416e-05
-4.96116976857976e-05
-7.97785568964643e-06
2.24009463418913e-06
-1.54483681888609e-06
9.5076998497114e-06
1.30190823493345e-07
1.16003405057621e-05
-1.58348722121789e-05
-1.76193735689079e-05
5.2475668963372e-06
-1.18749145794074e-05
-3.16385621936488e-05
-1.43219740005028e-05
-1.29038088781452e-05
-2.8414249427123e-06
-4.79168234121634e-05
-3.68921209263033e-05
-5.67722344329352e-05
-4.84046517865773e-05
-4.29548978524684e-05
-7.79540087541642e-06
-1.66843682456213e-05
-1.25777444450996e-05
-5.00085504863843e-06
9.62352770620789e-06
-7.94303259019249e-06
1.12782109551653e-05
4.42984352647004e-06
8.17772413576569e-06
-1.06258505878154e-05
-1.6801293114874e-05
-1.04946767063673e-05
-2.18663048917687e-05
-1.75658909229798e-05
-4.58520634661844e-05
-2.97072877609386e-05
-3.06204972923236e-05
-1.73570250826906e-05
-2.31757086231241e-05
-1.28252262700793e-05
-2.9404969655869e-05
-1.08264821994972e-05
-3.2245934018133e-05
-1.09861193791942e-05
-3.36438034377537e-05
-2.46741505872325e-05
-8.71154054414137e-06
-1.91279138601861e-05
1.20143207788484e-06
1.60774328468616e-05
3.59335459211983e-07
-8.30252334333679e-06
-1.8749372565851e-05
-1.18931451140492e-05
-1.82691520711707e-05
-2.61970284344585e-05
-3.51522757887312e-05
-2.23914586286701e-05
-3.03936330473287e-05
-5.72750159155932e-05
-5.23581221430653e-05
1.27130256687936e-05
-1.20424068338207e-05
-3.42332684784922e-05
-1.65746308662726e-05
-1.4519148757125e-05
-9.59649354977465e-06
-4.37277603192218e-05
-3.14931883703059e-05
1.54395258352455e-06
-1.0447822912288e-05
-4.5542522622275e-05
-3.52119901279896e-05
-1.30353950347352e-06
-2.35591174881345e-05
-6.37863578464678e-05
-4.19279439846045e-05
-2.51931368997826e-05
-2.51214002317692e-05
-5.01921376770404e-05
-4.42655079490323e-05
-3.93727159327274e-05
-1.83221759673364e-05
-3.73333744003289e-05
-4.70387206672829e-05
1.53776007587312e-05
-6.55069486613566e-06
-3.33807924778848e-05
-1.88156550490734e-05
-1.44332137989496e-06
-3.58798121068348e-06
-4.03978109343215e-05
-1.65829086298681e-06
1.61048813980651e-05
-1.98523131660266e-06
-4.68700239366491e-05
-1.0130800838778e-05
-1.56706899479369e-05
-3.174905787895e-05
-3.58719796507653e-05
-4.68619186110973e-05
-1.08936288482311e-05
-1.4022266720385e-05
-4.13179405505121e-05
-5.78472474756639e-07
1.2185009768736e-05
-1.78617461202952e-05
-1.24476337198234e-05
1.85841479466994e-05
3.3682558826356e-05
-1.72467929463919e-05
-1.58090161464198e-06
-2.20728774756452e-06
-2.26125480336559e-05
-4.18404996904075e-05
-1.57533790350608e-05
-4.44073697367396e-05
-5.41197662930508e-05
-3.44685814564573e-05
-3.63020924255421e-06
-1.55828542085501e-05
-5.66017333537132e-05
-2.86806056109799e-05
1.17924822760789e-06
5.33816823020841e-06
-8.2531959132603e-06
-8.70629549180026e-06
-2.02623830936212e-06
8.95125354325475e-07
-1.76243534754288e-05
-3.73744506504244e-05
-2.85337466750294e-05
-9.27799357246516e-06
-4.36044579109658e-05
-2.60316821738861e-05
-3.49406433977206e-05
-1.18435890400228e-05
-5.52611045782213e-05
-4.52571876180884e-05
-4.42127871904193e-05
1.15041651490953e-05
-2.27418707294354e-05
-3.96958907183837e-05
-1.67092743436699e-05
4.58716212265958e-06
-8.51168883448082e-06
4.99060514777685e-06
-1.86819053900356e-05
3.53286728215232e-05
-2.92013249059771e-07
5.94519200499179e-06
-2.62628957215604e-06
-8.86135014189023e-06
-3.52831384032487e-05
-3.64410790122385e-05
-3.88460739216665e-05
-6.77985145734575e-05
-2.37035592629018e-05
-3.33674766533448e-05
-3.94819757019534e-05
-3.20436264566717e-05
-5.14492776501548e-05
-4.53476050283725e-05
-1.91843383991086e-05
-9.33119838847625e-06
-4.09363763960044e-06
1.84557084241095e-07
3.80665782494485e-05
-3.2982500849752e-06
-1.29794957584341e-05
2.55917792345397e-05
1.63492146868913e-05
-2.10933790490037e-05
-2.51812964543503e-05
-5.96690666253738e-06
-1.92383813423999e-05
-5.46392633725356e-05
-3.91401849343098e-05
-8.25307856322267e-06
-4.17045385696257e-05
-4.44942896391319e-05
-4.02104732102775e-05
-3.98379617611491e-05
-2.78645374007619e-05
-4.64432735669236e-05
-2.92607435344636e-06
-2.48874741056872e-06
-1.4996057380935e-05
8.92733763367324e-06
2.07456824672952e-05
1.50889148674255e-05
1.23468302148068e-05
-9.97361909071344e-07
1.97917549051736e-05
8.4696041709726e-06
9.63917136198942e-06
-2.56475435742095e-05
-1.05230637777278e-05
-2.17869334034363e-05
-1.78105151397455e-05
-6.65104609404521e-05
-1.93781137142802e-05
-2.23281256925327e-05
-6.73431298105027e-05
-2.1873700393541e-05
-1.30165171884513e-05
-1.28622036926536e-06
-2.54680746686896e-05
1.14246684227302e-05
1.21691258888243e-05
1.399692516963e-06
-1.86745268373881e-05
1.71582740925777e-05
5.15599667365144e-05
1.05130309376581e-05
-4.53771764849022e-05
-1.65003960819975e-05
1.60630059187859e-05
-2.12615189542029e-05
-6.35062869020085e-05
-4.05253190803634e-06
-2.24246646295015e-05
-5.15511377148724e-05
-8.26099824945813e-05
-2.31250429243378e-05
-2.13681926870691e-05
-7.25758966934404e-05
-3.75741587769499e-05
-2.23393866547177e-05
-1.50108498667351e-05
-8.61618060492782e-06
-1.35133903715477e-06
-2.57106302094198e-07
2.80334628097932e-05
-3.63642285602542e-05
-1.79502570474695e-05
-4.64138307105647e-06
-2.74154801453013e-06
-4.47282097462965e-05
-6.8551953968031e-05
1.64274235402805e-05
-1.8984546382173e-05
-4.40579805650737e-05
-3.4958131004196e-05
-2.69531652265054e-05
-5.22433413052111e-05
-5.99008383039367e-05
-5.27298652057548e-05
-9.78181900064826e-06
-5.68820767969973e-05
-4.9763497226207e-05
-5.75480544486765e-06
3.35680647410156e-05
-1.26912686085183e-05
-1.76519666869339e-05
2.18303393043555e-05
1.87378646834952e-05
1.32623263176907e-05
-2.34005370747495e-05
-1.30857800216337e-06
1.600809932425e-05
-3.34420685456188e-05
-2.6621768169104e-05
-1.95695454781299e-06
-3.04866546763318e-05
-6.16670483207238e-05
-2.90508430839081e-05
-3.34846805554087e-05
-4.19019947411575e-05
-5.1520621964874e-05
-2.05058235682681e-05
2.4677554721411e-05
2.09082205112136e-05
-8.66785995300443e-07
-5.3087763928663e-06
3.16517901899543e-05
-2.9913572791925e-06
-2.65936024033565e-05
5.48967213719812e-06
3.89446372879773e-05
-2.38078691899474e-06
-3.50699361476461e-05
-1.16998100351142e-05
1.87936721631238e-05
-1.44264052476729e-05
-4.39088429306713e-05
-8.0064524126622e-05
1.92885626278039e-05
-3.91906024639839e-05
-7.68752077258023e-05
-2.9593388728571e-05
9.67975869226145e-06
-3.85591535945195e-05
-3.63758550249911e-05
-9.08234931329049e-06
-1.81686395227691e-05
-9.65503544915444e-06
-2.69041587517364e-05
-1.32881418379866e-05
-1.40665983092087e-05
-1.25520585874344e-05
-1.33764582817895e-05
-4.04598340902342e-06
-1.64268489021826e-05
-3.5693254663989e-05
-3.62879833054127e-05
-2.70362167983692e-06
-3.66335528251437e-05
-5.18679297864773e-05
-8.31848951448395e-06
-1.42139051357777e-05
-1.56093966236819e-05
-9.96915737634044e-06
-4.13271448979933e-05
-2.04241198259267e-05
-2.12783369755813e-05
-1.91968946361575e-05
-1.79235936563337e-05
-2.35641656839324e-05
-2.57085867937493e-05
-2.44725914614239e-05
7.18882734936273e-06
-3.86414689472119e-05
-2.16695816955118e-05
-5.12657086659522e-05
-1.40859448674204e-05
-3.38727440431217e-05
-4.9621189884331e-06
-4.84960208795739e-05
-1.0705242095937e-05
1.84685930622833e-05
-1.42236001393087e-05
-2.58885028320848e-05
6.82758100599249e-06
-1.35332637295256e-05
-1.66037690938001e-05
-2.84723106704634e-05
-5.15994981335119e-06
1.18558648659671e-05
-1.7707063944444e-06
-9.77975600788757e-06
1.72625959728702e-06
-5.09160208383909e-06
-3.04595167746888e-05
-3.19609571358495e-05
-7.2040988336559e-06
-3.19482550363689e-05
-5.33798363438744e-05
-6.4483475168263e-05
-2.96997516341933e-05
-1.31961753168146e-05
6.88076214413024e-06
-1.38948835485855e-05
-1.01442578807763e-05
1.15812241789812e-05
6.99843618486208e-06
-1.77459885030633e-06
-2.58331340825915e-05
-2.62721432083956e-06
6.28692956762336e-06
-1.61761118356501e-05
-3.75942756190719e-05
-4.2521602780454e-05
-1.97169037368498e-05
-3.85096967003697e-05
-3.87040496480793e-05
-1.55532600477701e-05
-5.59593848470473e-06
6.89747119886343e-07
-1.0291341749542e-05
-1.87148750443293e-05
-4.76802620755282e-06
-1.22289019929844e-05
6.94049545383851e-06
-2.34484917048144e-05
-4.0882850414148e-06
2.7678256750266e-05
-3.96353151360734e-05
-2.8055285857817e-05
-3.54933934744589e-05
-3.68554035831568e-05
-2.33239485811158e-05
-3.35052188441825e-05
-1.32201069095143e-06
-3.85488386929877e-05
-3.25768989595013e-05
-3.03609472782952e-05
-8.54802002072272e-06
-4.1018141201779e-05
-4.35858633170229e-05
-3.59979139485619e-05
-3.30805219291326e-05
-3.14528062058315e-05
2.27335089866995e-05
1.29117877873021e-05
2.91949526416504e-06
-2.03824524289947e-05
1.39243875797732e-06
-1.88748994570859e-05
-3.36889568899725e-05
7.17168719898842e-06
-3.59220880582597e-06
-3.87383062495002e-05
-2.01855432151655e-05
-4.8428845344991e-05
-2.53900513447734e-05
-3.9847225177717e-05
-5.49816452601926e-05
-3.69088131905242e-05
-2.42822523151442e-05
-4.69381257950739e-05
-5.03031241573216e-05
-1.67614452782337e-05
-2.38056079317501e-05
-1.16988509057877e-05
-1.18936472148589e-05
1.01209674268465e-06
-1.25199447863008e-05
1.07008942733156e-05
-1.44567877825774e-05
6.70791102016458e-07
-3.58996640642911e-06
-9.50057783054064e-06
-2.66944512381811e-05
-4.62933733662121e-06
-2.63912830993448e-05
-3.94191660492892e-05
-7.52865243548017e-06
-5.17853340078826e-05
-5.8157429036236e-05
-4.01497899169967e-05
-2.12877343455216e-05
-7.81685037552554e-06
-2.39151835258013e-05
-4.34225863278108e-05
-2.48535211730165e-06
3.81789991443571e-07
-1.35813447696225e-05
-1.36589680000535e-06
2.72128535239761e-05
2.13879978028103e-05
-1.01139582896704e-05
-2.04157139492791e-05
-6.43872402013391e-06
-2.57812426266144e-05
-2.58314292557884e-05
-1.96897652489108e-05
-2.33109507746526e-05
-2.13538471481566e-05
-2.3202953383505e-05
-3.70316044008187e-05
-2.25724627559826e-05
-4.98798068408402e-05
-3.65686393585454e-05
-7.39575464883663e-06
-1.83896494488481e-06
-2.502229349601e-05
-1.55230182721618e-05
-5.60517390972366e-08
1.97489740333543e-05
-6.07063402998097e-06
-1.52008888406223e-05
2.6783482933857e-05
3.51457051867784e-06
-2.17412780570429e-05
-4.46790324282399e-05
-3.17121458267706e-05
-1.67352763200266e-05
-2.87966064882273e-05
-3.46286420075921e-05
-6.32299134648947e-05
-5.33975193943001e-05
-3.82346971502144e-05
-7.86089630915232e-05
-3.71976711992988e-05
-2.50358552061638e-05
-2.35110389516944e-05
-3.94874409867147e-05
3.26848539636168e-06
2.19766522571839e-05
-1.02709887177441e-05
-1.50385630232787e-05
-2.55512285972293e-06
9.2415123278674e-07
6.18497050249134e-06
-8.73011434184517e-06
-1.2415393376767e-05
-4.67267562768773e-05
-4.72039966173378e-05
-8.29097165573045e-05
-4.895137311096e-05
-3.3731798777065e-05
-4.43265712114875e-05
-5.92835699156525e-05
-4.15543103955092e-05
-2.94514368085685e-05
-2.25629598991261e-05
-4.10420842063301e-05
-8.93701514906007e-06
-3.21705932259834e-06
3.5582126480408e-06
2.21523784172478e-05
1.4013332310155e-05
-7.69519475817883e-06
1.77814274369202e-05
9.25339705799067e-06
-1.65979924422691e-06
-1.61721104722006e-05
-1.88006233308254e-05
-2.92605045029744e-05
-3.02091158702046e-05
-1.72192250275412e-05
-4.07150021055417e-05
-3.03474431331113e-05
-2.10262755553283e-05
-6.79481538254478e-06
-4.92068256468775e-05
-3.06026117766695e-05
-2.15105782252914e-05
-3.65060286242342e-05
-3.80489992498197e-05
-1.69549404556037e-05
3.03158671452817e-05
6.37463294410329e-06
1.61549227772968e-05
2.25899273359856e-06
1.69086129311315e-05
3.44233923936598e-05
-1.80313513920173e-05
-1.8714983539582e-05
-6.10486050597389e-06
-1.72213733421444e-05
-2.69411888782546e-05
-4.39943754419042e-05
-2.97878905535941e-05
-5.22426114886166e-05
-5.30912424655718e-05
-3.56666806181363e-05
-3.25935979596195e-05
-2.03781691029905e-05
-3.14948000414689e-05
-1.04300760609009e-05
1.74654067908136e-05
-3.65280176611612e-05
-4.54381774689268e-05
-1.26338835093658e-05
6.74576878956195e-06
-5.41148050071958e-06
-2.52949214351906e-06
-2.94699188699323e-06
-1.7983349977064e-06
-3.47884917812342e-05
-5.70113032356639e-05
-1.8547023080682e-05
-6.50182583360824e-05
-5.6839612318298e-05
-4.03619644940753e-05
2.37861786271964e-07
-4.63890353672017e-05
-5.40164627468617e-05
-6.01209304798865e-06
-2.63381608518875e-06
-2.6880570814667e-05
-6.83999230450126e-05
-1.69031772791786e-05
2.78540253519172e-06
-1.41785707520467e-05
-1.17449671612874e-05
1.80589239386131e-05
1.15330178920982e-05
-8.59227028641673e-07
-3.09126074202912e-05
-1.37031539993307e-05
-3.9823262532047e-05
-2.55944242375989e-05
-5.72401539374281e-05
-1.51289738954074e-05
-7.62012893049e-07
-5.20958039620554e-05
-7.02579593342053e-05
-3.53146891846803e-05
-2.44456120539537e-05
-5.35213045143953e-06
-3.65847696806671e-05
-1.43530199326674e-05
1.67851271039202e-05
-1.03867334793979e-05
-1.30717962215251e-05
2.3984685262474e-05
-1.08491706443969e-05
1.20108590986054e-05
-1.94536732870529e-05
-4.89549074954157e-06
-4.18357628817976e-05
-4.67740981982381e-05
1.01867652537945e-05
-3.07971534482701e-06
-4.55436001959015e-05
-5.02130533230968e-05
-2.0166455122643e-05
-4.62385459908042e-06
-1.12786166141203e-05
-3.36414812383477e-05
-1.97055700610551e-05
-2.38933046355641e-05
-3.38260087787739e-05
-3.32352913140053e-05
1.93969476423113e-05
-2.00519187362238e-05
-1.67853206369723e-05
-5.07795090872088e-07
6.02201240406667e-06
1.19122838153128e-05
-3.41016709808397e-06
-1.78934681616751e-05
1.40886712242359e-06
5.09028951295678e-06
-2.77918473001166e-05
-4.28195803679132e-05
-1.50613028715979e-05
-1.88206595634442e-05
-5.71492343995394e-05
-6.02013097826611e-05
-3.0331322653972e-05
-3.38293898790106e-05
-5.55277415180751e-05
-2.46606886893633e-05
2.2921578033063e-05
-1.07615453032341e-05
-3.60168844449742e-05
7.10522128096556e-06
-1.47528681683459e-05
-1.36475378013017e-05
-3.94061762456032e-05
1.11417663991784e-06
-8.13653860830041e-06
-3.31596918415503e-05
4.34858291510089e-06
-3.08126749844157e-05
-1.30028919998751e-05
-1.81619553990075e-05
-2.1105405509768e-05
-1.21366426409337e-05
-2.05642684073813e-05
-6.81318120242524e-05
-1.26291186949273e-05
-1.96398973569825e-05
-5.41991971117978e-05
-4.1780707234913e-05
-3.79232665628342e-05
-1.01834387479126e-05
-2.18439790232819e-05
-1.63541450574623e-05
-4.20327798795222e-05
1.66502670317623e-05
4.32377862206908e-06
-4.35626107942889e-05
-2.10145755774452e-05
-2.5369904923337e-06
-3.38007962717206e-05
-3.2968926804196e-05
-1.8681152344349e-05
1.00196310229434e-05
-5.13285990763746e-06
-2.82702678196293e-05
7.2728564149735e-06
4.84296124131795e-06
-2.54725858605961e-05
-5.5415774289752e-05
-3.07886896960331e-05
-2.96835175951879e-05
-2.62786823591434e-05
-9.83446292096902e-06
-1.06519290315452e-05
-1.37401870620491e-05
-3.49847766437772e-05
-1.38808276835962e-05
1.25755691589242e-05
-5.75547043224144e-06
-2.59868341236646e-06
-1.99791796147321e-05
7.46372685265053e-06
-2.82810979924635e-05
-6.64513104922201e-05
-2.40678295495077e-05
1.1468996703368e-06
8.86893089752242e-07
-5.44758852851877e-05
-1.91723176875469e-05
-1.07102044839238e-05
-9.25811641021099e-06
-4.73664944625683e-05
-3.13797238647324e-05
1.79553559116085e-05
-1.69910473817322e-05
-6.79114357272413e-05
-3.56779046449204e-05
3.01570183092255e-05
-1.28431846081337e-05
-7.23761499318955e-05
-1.9929412010297e-05
-1.07259281942339e-05
-2.45657283626976e-05
-6.17807141948154e-05
-2.24026566102697e-05
-3.73626249159717e-05
-4.67365794779227e-05
-3.64973418433884e-05
-3.8932789481265e-05
-9.16865729469235e-06
-3.22042527509054e-05
-1.6784729299446e-05
-4.03409052670808e-05
-1.63825072705754e-05
1.16294289202685e-05
4.3532735307579e-06
-1.63682469160745e-05
-3.86126140601597e-05
-1.79078183576606e-05
9.06790446751116e-06
-1.89261622453659e-05
-3.79223794253812e-05
-3.55211214652397e-05
1.20287371930458e-05
-3.18208735417244e-05
-3.49504987689547e-05
-1.33988573205917e-05
-6.30379163272723e-06
-2.90671807065054e-05
-5.58184025445057e-05
-2.94025507041813e-05
2.12276176590054e-06
4.60863307176893e-06
-1.7526355544767e-05
-1.89908301322246e-05
2.42281842042413e-05
-1.62947363991486e-05
-2.76781918527385e-05
-6.05566769733274e-06
-2.33785199263728e-05
-4.6791139544888e-06
-4.25114124584394e-05
-9.34497429929541e-06
-5.8943444192335e-06
-2.64092659519652e-05
-4.39143001185323e-05
-4.47296600594808e-05
1.17991115148887e-05
-9.2676620478632e-06
-3.35996843068246e-05
-3.04073997438922e-05
7.6461171655776e-07
-1.78688746821931e-05
-2.77807361397647e-06
2.10145649397587e-05
1.36683093714494e-05
-3.94695502068042e-06
-4.41784497138861e-05
-2.41444886662027e-05
-6.88726728540744e-06
-7.88161962063867e-06
-8.24987319910681e-06
-1.59531330270252e-05
-3.49287320859689e-05
-2.73935949427157e-05
-2.39858678270473e-05
-3.82785716780134e-05
-2.73463318857165e-05
-3.94510055410379e-05
-3.125111279191e-05
-2.35283124052292e-05
-1.19048226547931e-05
-3.85734343204635e-05
-2.45961482053192e-05
-1.99825173444384e-05
-2.35783783699691e-05
-2.04490465707169e-05
2.47283213101743e-05
-1.65903935930052e-05
-2.07825787588317e-05
1.02736922879667e-05
-2.75347072552955e-05
-1.29668600196298e-05
-4.75799388403118e-05
-5.30933509977353e-05
-7.75323018451319e-06
-3.50403832619435e-05
-2.22507358753368e-05
-5.08435255201343e-05
-1.9493783631628e-05
6.3137388267526e-07
-3.43809832090189e-05
-3.85338109724919e-05
-6.863445813766e-06
-1.32961496357355e-05
-3.60831503866648e-05
-2.05206949411439e-05
-1.42962877715734e-05
-8.0869022389752e-06
-1.34903923717538e-05
-2.54341583714665e-05
-7.0808383397122e-06
-7.35005207209645e-06
-1.46491829364951e-05
-4.05723699708035e-05
-1.49275068493061e-05
-1.89487778621851e-05
-3.89203270506967e-06
-1.78406971535394e-05
-4.44599445777533e-05
-4.16639102684875e-05
1.26943343067601e-05
-3.06265138102464e-05
-1.88173966240149e-05
-1.95183224400739e-05
9.68376253048346e-06
-3.38298626279542e-05
-2.34615404140072e-05
-1.30393314530486e-06
8.05546793625785e-06
-4.25685365064279e-06
-1.19753041377871e-07
-1.11570027504161e-05
3.71043673258237e-06
-8.74925697321691e-06
1.50484855367958e-05
-2.37121545586874e-05
-1.52675649201685e-05
-1.99259650543789e-05
-3.93171195320307e-05
-4.97813973728167e-05
-1.95440366745918e-05
-1.42288286549565e-06
-8.03981873058056e-06
-8.87643910606826e-06
-3.45192577254995e-05
1.86980381861265e-05
-1.57962607521028e-05
-1.79283134544627e-05
3.29188684365645e-06
-5.26307119061062e-06
-8.86166325644165e-06
-1.21165160678056e-05
-1.96075649966616e-05
-1.03643588857956e-05
1.40606477812857e-05
-3.51593662444185e-05
-2.18805411204195e-05
-4.01640254716039e-05
8.42261121846593e-06
-6.97739645260182e-06
-3.73483543248732e-05
-9.61504324220609e-06
-4.43981716445706e-06
-2.97763060480748e-05
-3.96821560778038e-05
-3.06606895371391e-05
-9.13254179111105e-06
-5.62254163254052e-05
-7.38857828616812e-05
-1.2785817056526e-05
-2.00639578957213e-06
-2.65830799624934e-05
-4.24332249827938e-05
-6.55561349139019e-07
-7.62191005164091e-06
-5.38209558586964e-05
-2.73104038419911e-05
-1.1877982729895e-05
1.09541152603589e-05
-3.50716338886844e-05
-9.87812364887037e-06
-2.75642130446305e-05
-1.62019067680427e-05
-3.15684256562165e-05
-3.71798694064709e-05
-3.02395575483345e-05
-1.08384003499475e-05
-4.5471836413313e-05
-2.98154241219801e-05
-1.84009450597797e-05
-4.28158786498843e-05
1.35833681445907e-07
-2.01459821669891e-05
-5.08660187714402e-05
-7.89986507105475e-06
-1.66084008356332e-05
2.63167874647647e-06
-2.75002500738919e-06
-3.43041426161687e-05
-1.05798604016611e-05
1.08328609021275e-05
-2.51368280429057e-06
-1.87695336021864e-05
-3.60728080095394e-05
-7.10378204793207e-06
1.41506982019287e-06
-3.80978499242753e-05
-4.4848581518272e-05
-3.4232510234511e-05
-3.65374078223887e-05
-7.84164058610884e-05
8.29289338704465e-06
1.82331002490249e-05
1.96220606545829e-06
-3.91839601908659e-05
-2.98736094698569e-05
-1.27678732079469e-05
-2.08455560643729e-05
-2.57484114509152e-05
-2.38027807674659e-05
-1.39260162996665e-05
-1.56945911842726e-05
-1.32485149305166e-05
-1.57515723657738e-05
2.34843728508629e-05
-7.54954294969124e-06
-1.49361209176812e-05
-4.33898648212234e-05
-3.45772931154715e-05
-2.57697115254025e-05
-4.93175473017903e-05
-3.23701070757027e-06
-3.18758418988625e-06
-3.47792766447597e-05
-3.2702462123991e-05
5.11932417159388e-06
-7.4310440047317e-06
-4.40911448569421e-05
1.37956820979106e-06
-1.26000812506786e-05
5.58097123925568e-06
-3.95707948523538e-05
-4.59003211016194e-05
-2.14990338693096e-05
-2.92721028230626e-05
-2.31864741195186e-05
-3.40057349175312e-05
-9.16174325938866e-06
-2.44584192253322e-07
-3.98381555278551e-05
-3.8575265217862e-05
2.05199058982875e-06
-5.72634249503995e-05
-8.02224687938008e-05
-2.35324573079682e-05
-7.0604209410299e-06
-3.05884323419572e-05
-3.48597888753112e-05
-8.08592925745636e-06
-5.91636198864627e-06
-3.13632953524757e-05
-3.19374147494849e-05
-2.47694266977637e-05
-2.2497707930258e-05
-3.47120063921922e-05
-7.23229077466311e-06
-9.89299676851631e-06
-1.81527459479468e-05
-3.26614936235836e-05
-8.91055101879324e-06
-5.79852662107813e-05
-3.78250196264572e-05
-2.38805526155265e-05
-3.32249483653269e-05
-2.41925609025018e-05
-3.31705145996581e-05
-3.44175448018423e-05
-2.2598054961471e-05
-5.01207104713125e-07
-2.81167826531878e-05
-1.8389061270254e-05
-1.5724175406451e-06
7.10218949113907e-06
-3.55433132875734e-05
-4.16373473083736e-05
-1.09421007103818e-05
-1.98369205187597e-05
-4.80476317016398e-05
-1.88740520007737e-05
-3.60463319222323e-06
-1.52296048143614e-05
-2.35494531924313e-05
-3.24989011532399e-05
1.35486361822232e-06
3.90281845342031e-08
-2.10361767350664e-05
-1.09586450278719e-05
-1.42836313865597e-06
-2.14567132899981e-05
-9.77296478985496e-06
8.1427862802774e-06
2.21893610223232e-05
1.44054802992525e-05
2.68550094316013e-07
-1.33227691163709e-05
-2.09719810701009e-05
-1.5031135427429e-05
-1.35949448304012e-05
-4.34322282417267e-05
-1.99295753111571e-05
-2.79111736721247e-05
-3.70031231259146e-05
-3.93478606626688e-05
-1.68335760817953e-05
-2.25986795527458e-06
-2.06194144349556e-05
-1.70216384625691e-05
-1.06157445706366e-05
-2.63812824899196e-05
-1.49032570351955e-05
-2.59599083323255e-05
-3.98945545415643e-06
-1.58345787467075e-05
-2.99981760779904e-05
-1.30135348761844e-05
-1.22960249341305e-05
-1.71616544416042e-05
-1.97570777718678e-05
-1.20276366303213e-05
-1.83586308470342e-05
-3.1149852704273e-05
-2.07524535297101e-05
-2.02480761494313e-05
-3.24081108123443e-05
-3.59787381833327e-05
-5.97669537162207e-05
-2.72423001765448e-05
-7.58853878031652e-06
-3.13435370680318e-05
-9.87594194308171e-06
1.33878831132238e-06
-1.24569595505563e-06
-2.23280059843031e-05
-3.38102938465674e-06
-2.06310229946714e-06
1.16127658233022e-06
-1.34268877310298e-05
-3.67799580469659e-05
-3.15297551045754e-05
-3.54672679691142e-05
-4.29971849171556e-05
-3.88976543163808e-05
-3.06339186099187e-05
-5.05471002965945e-05
-3.99764706548914e-05
-3.39941157767479e-05
-7.68968416437075e-07
-3.57090112131506e-05
-1.44703846174755e-05
-1.17944188667586e-05
-2.2129268643607e-05
-2.81444877672868e-06
-3.39010467593346e-05
-3.64811444168096e-05
2.95158757699523e-05
-3.80133320673478e-06
8.32981932779708e-06
-1.86813755193827e-05
-6.5151496002221e-06
-7.1475980363907e-06
-8.7231304918045e-06
-4.24411581417134e-06
-1.66491925356133e-05
-4.82676848707069e-05
-3.87715935859618e-05
-1.88223705595872e-05
-3.68784680005643e-05
-2.71955097278538e-05
-5.02351802281996e-05
-9.65210902938981e-06
-4.48101330875489e-05
-3.78150797106276e-05
1.26667574991269e-05
-1.47192999991712e-05
-1.929915267462e-05
-9.62722641120933e-06
-1.55034087353222e-05
1.29411475242584e-06
1.14151984600222e-05
-2.18465157467799e-05
-2.83025995521348e-06
6.1012833728761e-06
-8.95656159061323e-06
-1.78927938210116e-05
-3.00034618863574e-05
-2.23002576858299e-05
-2.02316625375109e-05
-5.17906300375383e-05
-2.41836895897387e-05
-2.68221073221302e-05
-2.13519749506667e-05
-4.05058528672471e-05
-2.34333177787042e-05
-4.24597639685851e-06
-1.19988220754934e-05
-2.84917475740238e-05
3.5587796137255e-06
-8.46810516229337e-06
-1.78658361334204e-05
-3.6083846095059e-05
7.20913188052824e-07
1.14390167394963e-05
-4.66076487834783e-05
-2.84307894830164e-05
1.37118033884847e-05
-2.57469810993455e-05
-6.50263676559126e-05
-3.41183220689235e-05
-1.04719871210017e-06
-4.35149427169819e-05
-7.67282547036777e-05
-2.80459071153201e-05
-1.28528161707535e-05
-3.70806968651413e-05
-6.18846877078487e-05
-1.28723615274087e-06
7.86965436410666e-06
-2.70776276537485e-05
-1.70819258835294e-05
2.98886638983395e-06
1.70847527021033e-05
1.03953125475113e-05
-1.84320948535933e-05
2.90963991181989e-05
-2.92802099139792e-06
-1.57819057585492e-05
-4.94183275791619e-05
-2.18436165722971e-05
-2.33454886047412e-05
-6.17801478015937e-05
-4.38338600043311e-05
-4.64897319391626e-05
-3.03299337595392e-05
-3.74171811585724e-05
-5.40433834482476e-05
-2.41257155498039e-05
-8.40672849588677e-06
-6.03891984687654e-05
-2.43738419777823e-05
-1.64676222865702e-05
1.02912994288038e-05
-2.62591806334296e-05
-1.33739343836104e-05
6.16956886020641e-06
1.76103326586994e-05
-2.5373856890104e-05
-1.76960654821539e-05
-1.15336437406054e-06
1.44661267209405e-06
-4.18121736011243e-05
-3.28975931659231e-05
-2.72081826291944e-05
-5.78891762282193e-05
-5.23867025448518e-05
-2.90074090004988e-05
-2.01149427538244e-05
-1.28894360770135e-05
-3.25475425767212e-05
1.59447643172291e-05
1.74276916700907e-05
-2.4927479663728e-05
-1.89563296623589e-05
7.20041924518407e-06
3.79116733579142e-06
-2.60197028063895e-05
-2.43566751077235e-05
-8.65857207517614e-07
1.49616355281944e-05
-8.75199536946304e-06
-3.53761903793575e-05
-6.82178628596005e-06
-3.47773117672226e-05
-4.13616976541202e-05
-5.1197067479402e-05
-2.95250719948492e-05
-3.55398788860373e-05
-5.6619289139295e-05
-3.40377958671244e-05
-8.70555989044969e-06
-7.36526258877358e-05
-4.73857592488121e-05
-3.12230191866513e-05
1.19301978169799e-05
-3.32218414139082e-05
-2.61527782684273e-05
-2.22386080016237e-05
-5.18707264097737e-06
4.38506228307701e-06
-3.77429365242863e-05
-8.27063297410004e-07
-1.32252763487944e-05
-2.25904989385404e-05
-3.64339828259982e-05
7.1912380105432e-06
-5.89656282360563e-05
-4.2062171530878e-05
-4.03767497127171e-05
-8.79738371644636e-06
-4.43030718075563e-05
-3.49257272600314e-05
-3.42803240452251e-05
-8.89952176844015e-06
-2.05227304561937e-05
-3.15480090780728e-05
1.0366378038168e-05
2.35502616325208e-05
-1.77647712549655e-05
9.41949467738445e-06
-1.12190140360659e-05
2.44231560396522e-05
-4.13812653368819e-05
-2.43849673156444e-05
-4.82700135776046e-05
-3.26983556483034e-05
-4.40514544266816e-05
-2.69841180351006e-05
-2.21346688569344e-05
-3.11773527303586e-05
-3.68848504301694e-05
-4.56081226555559e-05
-2.65890761503898e-05
1.44486176390553e-06
-5.39380512173573e-05
-7.00017275837943e-06
-7.08124905483196e-06
1.29869083883654e-05
-1.65735362060244e-05
-1.08666082865397e-06
-1.54409237065335e-05
1.77746314190051e-05
-2.39422900721696e-05
1.46308627791721e-06
-6.80579013450042e-07
-1.17761174606902e-05
-3.387520132002e-05
-2.54749915055567e-05
1.48786066516332e-05
-4.84221990261963e-05
-3.49767208633361e-05
-3.93653746423947e-05
3.10242658439884e-06
-1.46934691588439e-05
-4.62705380744602e-05
-4.0068490118071e-05
-3.15495058933865e-06
-1.67569947493824e-05
-1.36736443904662e-05
-3.49368781126426e-05
2.59475224952501e-05
1.34279640412228e-05
-3.31988175355422e-05
-1.03875141356988e-05
-3.73668914823297e-06
-1.68299777022471e-05
-2.10075046819915e-05
-6.29506706824533e-05
1.50631449889795e-05
-3.85474414913852e-05
-4.66129392562438e-05
-6.70938225870635e-05
-4.7700608585084e-05
-2.0477362854406e-05
-3.49728331983026e-05
1.49579867605616e-05
-4.18024588119373e-05
-1.77429240530348e-05
-3.41771049886708e-05
-2.45912790270261e-05
-2.43564092353215e-05
-2.33125062800039e-06
-1.9824000549978e-05
3.83668104785471e-06
1.13972194986316e-05
-3.24058489882107e-05
-3.92481075888213e-05
-1.80514089929537e-05
-5.57417748809896e-06
-1.64373805017539e-05
-3.82661814343782e-05
-3.80759502962214e-05
-5.00476434032368e-06
-3.4639958714789e-05
-2.78713919295803e-05
-1.93262181391031e-05
-4.28169737084682e-05
-1.77673724279449e-06
1.52294959337057e-05
-1.22455477804313e-05
1.2609531973452e-05
-2.82629227421469e-05
1.32635526121744e-06
-5.12799997240297e-06
-2.0414242261957e-05
-1.0799726681406e-05
6.31729508305826e-06
-1.5244054043932e-06
-2.60701860294587e-05
-3.77739124288615e-05
4.0949449244221e-06
-2.43370993345321e-05
-4.96667553511269e-05
-2.33289814030542e-05
-3.45241775618262e-05
-4.22465864419386e-06
-3.89479497262541e-05
-3.5359817148253e-05
1.98085283379833e-06
4.04673956079593e-06
-9.48894932864494e-06
-1.67672342882978e-05
2.80866822826147e-05
2.31918872851733e-05
1.31257884313489e-05
-4.86440348761562e-06
1.50515449108953e-06
-1.16575770381776e-05
-8.34690842270559e-06
-1.62038245452861e-05
-1.4740800530059e-05
-1.93663931867408e-05
-4.67630428165519e-05
-4.9511389539365e-05
-9.71722562932599e-06
-3.77492878322631e-05
-2.90770304275582e-05
-2.68445751243002e-05
-3.6829607570245e-06
-1.17958181286093e-05
-1.836217728507e-05
-1.70495261176448e-06
-1.53822650038083e-05
-2.04559746965209e-05
-3.63118286494054e-06
7.40008798495423e-06
-3.5048376190997e-05
-2.3973718759111e-05
-5.56462608304757e-06
9.04767659081604e-06
-1.67834374884661e-05
-4.71849242498646e-05
-3.97029937748701e-05
-3.3564247315706e-05
-2.61110244383015e-05
-2.69522316593843e-05
-2.94105020182932e-05
-4.17043145947484e-07
-5.53452802756623e-05
-2.73113679916784e-05
-2.57053545243853e-05
1.39857297686872e-05
-1.21021477003198e-05
-2.93296894912038e-05
1.13970166386366e-05
1.59522452058605e-07
2.76898868040254e-05
1.51205919655907e-06
4.34624958594341e-06
8.11555336579018e-06
-3.53355463546169e-05
-3.78120435268205e-05
-3.65310717846757e-05
-3.99555988338406e-05
-1.71672582987331e-05
-2.31313522142902e-05
-4.19605045900555e-05
-3.43260544713425e-05
-1.53046627281079e-05
-3.80349278476124e-05
-3.59773785227978e-05
-1.07153642406375e-05
-1.49349451717803e-05
-2.78146108846696e-05
4.14623987613299e-07
2.05880781403533e-06
-2.39517106395587e-05
-2.06634603106962e-05
4.5582959985293e-08
-3.1862811249818e-05
-3.72508364745651e-06
-2.67514846989407e-05
1.01531374481855e-05
-2.67661290733462e-06
-4.54506719443855e-05
-2.13398185008049e-05
-4.44511928705239e-05
-4.70694619020885e-05
-6.06256545734335e-05
-2.98765632855705e-05
-1.07830206195054e-05
-6.71109480103014e-06
-3.80176390258778e-05
1.17243294760796e-06
2.8522068549713e-05
-1.62613164071439e-05
-2.41475553068971e-05
5.22043506364758e-06
1.78735528979324e-05
-1.76654606371415e-05
1.33421035778853e-06
-7.1616030469817e-06
-9.45849125895786e-06
-3.70731990258198e-05
-1.72932617575838e-05
-1.73074496682844e-05
-2.61553577430718e-05
-5.33073475828891e-05
-3.55732462031093e-05
-2.2568600682347e-05
-4.090964575225e-05
-1.84111566729991e-05
1.05179122814057e-05
-5.29945915913353e-06
-2.61432080853058e-05
-1.70817425059834e-05
-7.84270679765823e-06
2.22891700146351e-05
-1.97493982927445e-05
-2.12867858828125e-05
1.13653875523938e-06
2.43362134285938e-06
-4.45008462031879e-05
-4.98112739227412e-05
-3.99060485315712e-05
-3.29695067968653e-05
-2.51176093810563e-05
-6.19368026868957e-05
-1.05285198250529e-05
-3.7518845958484e-05
-5.02273951285397e-05
-4.67522797625109e-05
-3.93434408415621e-05
-2.04444446827673e-05
-7.61681984521764e-06
-3.46019848919779e-05
-2.84256626690406e-05
2.14195597449999e-05
1.96627854720467e-05
-5.72989418112281e-05
-7.04949596651558e-06
1.07037628935645e-05
8.0280645217654e-06
-3.79789718673477e-05
-3.86135996812099e-05
-2.40985929936577e-05
-5.48338793040346e-05
-3.58898901695754e-05
-4.60237596355171e-05
-1.73612977582664e-05
-3.65332048599217e-05
-6.03247202189331e-06
-2.32717362539139e-05
-3.52953365813458e-05
-2.60640264760958e-05
-1.50397288862575e-05
-7.45835505542098e-08
-1.90302534601254e-05
1.10655458754896e-06
2.28778241424115e-05
1.31032327946975e-05
1.39513052997173e-05
-8.35823314282617e-06
-1.73060891336308e-05
-1.92282487865164e-05
-5.90552557444444e-05
-1.24525200409246e-05
-3.54174331436075e-06
-2.21965760680128e-05
-4.01550267943931e-05
-3.91542420021606e-05
-3.72443046540271e-05
-2.09674286515703e-05
-7.00557056193831e-05
-2.27379057790604e-05
-1.46641338210377e-05
3.67079299083062e-06
-1.4095954790014e-05
7.94198668197796e-07
8.8719838363981e-06
-1.00433819826865e-05
-1.37170715034049e-05
-2.57538526334119e-05
9.11953000693344e-06
-1.69177775311628e-05
-1.32116569945418e-05
-3.15315930176101e-05
-3.03965790633512e-05
-5.76412361112656e-05
-3.74571496157586e-05
-3.36591347948759e-05
-2.55433684120445e-05
-2.17315103065289e-05
-5.52920399119873e-05
9.13357245554995e-07
-8.70929677645861e-07
-4.48579347767919e-05
-4.2046742981328e-05
2.9687816586522e-06
8.00821653191341e-06
-2.27018172239808e-05
-2.61633394313966e-05
-4.18044008934463e-06
-9.28589178840935e-06
-2.82201749703955e-05
1.30151288479539e-05
-1.4745927291287e-05
-4.08892597259059e-05
-2.8080264226358e-05
-4.53701297067492e-05
-3.08326867669947e-05
-1.19290510691837e-05
-1.75951889694108e-05
2.18075771143056e-06
-1.194895350454e-05
-4.14312150908158e-05
-4.51293072670425e-05
1.07160623685563e-05
-8.38029612595132e-06
-7.27830119844384e-05
-2.89504788194596e-05
-2.11016367988413e-05
1.2696542561697e-06
-1.97688484248375e-05
-3.07197229203442e-05
-1.82327103704467e-05
-7.40484079559116e-06
-3.47046230190184e-05
-6.44591777313921e-05
-1.63747627322391e-05
-2.16300749762113e-05
-3.54594875605214e-05
-5.45931938464464e-05
-1.89668625700909e-05
-5.91966155593258e-05
-2.66716162284081e-05
-1.91524572877605e-05
-1.35278253283888e-05
-2.2112701813238e-05
8.87061566988532e-06
-2.64917629148626e-05
-8.90897804425846e-06
-3.69204602927893e-05
-4.19772948886161e-05
-5.76529805496008e-06
-1.35467977705684e-05
-3.32553036755355e-05
-1.02020706374326e-05
-1.3958524601583e-06
-3.77187988386164e-05
-1.80392895065832e-05
-1.5486377711613e-05
-1.96443125116324e-05
-2.07405103788773e-05
-3.57529508674208e-05
-1.71360288792162e-05
1.39062081688563e-05
-1.6421245247413e-05
-6.87307571244586e-07
-1.5494693708025e-05
1.53032889097758e-06
-1.15081463963776e-05
-1.95746231779867e-05
6.51173504284347e-06
-4.58494978116144e-06
-2.9568726723007e-05
-9.53167797220325e-06
-9.27827518583752e-06
-1.71430009687725e-05
-4.6861885053094e-05
-4.79127108265846e-05
-3.17018646435807e-05
-1.59350652592179e-05
-4.36959672661043e-05
-3.66137947140614e-05
-4.16609296453198e-05
-1.05932111589429e-05
-2.78655693394593e-05
-1.95227613278476e-05
-2.96096622304735e-05
-1.9310532592687e-05
-1.92719943093402e-05
-3.27525496967102e-06
-1.0542232149388e-05
-7.96490524388022e-06
-1.28590017063267e-05
-1.35179678592073e-05
-1.1932359895788e-05
-2.46094436771769e-06
-4.11784172541913e-06
-4.52539565872503e-05
-2.82826245940409e-05
-1.9318727164353e-05
-7.00429316577416e-05
-2.5839463218209e-05
-3.46381201824228e-05
-3.98410615523894e-05
-6.05234070477291e-05
-2.39084602081823e-05
-2.50186656689943e-05
-2.92789141033706e-05
-7.24604755753513e-06
-1.15624344014198e-05
-1.98273641537387e-05
-1.57939163679022e-05
-2.55949299370141e-05
-2.78938048111141e-05
2.91373326864928e-06
-1.15751909237104e-05
-1.21641871819533e-05
-2.92182238097364e-05
-3.89481187623109e-05
-4.06753221977604e-06
-1.55767136267121e-05
-3.57716432885058e-05
-4.09381326661105e-05
1.44426740068521e-05
-3.59792270579062e-05
-9.15836831884682e-06
-2.17855021565646e-05
-6.78993977412148e-06
-3.41439628804184e-05
-1.91095185528006e-05
-1.47435345057738e-05
1.89041873666838e-06
-1.09196573528233e-05
-1.58657854564791e-05
2.53925039244179e-06
3.7165271121061e-06
-3.33503370965219e-05
-1.24314417166724e-05
-4.32357847096624e-05
-2.74775395065593e-05
-3.57775669096065e-05
-4.13792553887181e-05
-2.10168213896874e-05
-1.29532570715516e-05
-1.5022042285085e-05
-2.89880093553432e-05
-2.41648630502054e-05
-3.76450398463089e-05
-2.88840009736801e-05
-2.49773198353602e-05
-2.53098639487351e-05
-1.52929735938191e-06
-1.04651112482784e-05
-8.42987134126701e-06
7.20018586859226e-06
-2.51435222508239e-05
-1.27201330172756e-05
-8.16980552816426e-06
-2.69758013264655e-05
-8.55228630709868e-06
-1.88035571422171e-05
8.92424082534412e-06
-1.12395559975193e-05
-1.62386444139167e-05
-4.29406982197873e-05
-8.0102673012588e-06
-1.7018017133543e-05
-2.09440777180384e-05
-6.26951250425883e-06
-1.37740351584516e-05
-8.13889087549277e-06
-3.12713427699874e-05
-2.95136239415358e-05
-2.76348125580501e-05
-2.33860441870014e-05
-2.27692729354042e-05
1.38220213094883e-05
-3.82463581259538e-05
-7.16838977651527e-06
-1.54367203051784e-05
-1.574518526979e-05
-2.33102154095194e-05
-3.41366760605768e-05
-4.13989571649525e-05
-2.55462930442299e-05
-3.51837484415259e-05
-4.12674737727271e-05
-2.64251079432203e-05
-5.96250772712007e-06
-4.1120185580468e-05
-3.14948159787192e-05
4.3628003917262e-06
-2.14085561037363e-05
-4.84229200279657e-05
-2.19731156605674e-05
4.41695110767655e-05
-5.86142209719368e-06
-4.02717358835493e-05
-1.03326172834327e-05
-8.98324849608766e-06
-2.18393905952274e-05
-2.56537192052889e-05
8.60622108193724e-06
-2.65554269312061e-05
-2.67787782670514e-05
-2.62770954641199e-05
-9.83481253255907e-06
-3.18982608000664e-05
-8.47599341830384e-06
-2.37376597557763e-05
-1.811091485661e-05
-1.92729694514773e-05
-4.24772770481458e-06
-8.68447302693446e-06
-2.44980713260914e-05
-1.40931207936846e-05
-4.88304107283473e-06
-2.62036081886451e-05
-4.18093453539001e-06
-4.06284500275913e-06
-5.4840255292388e-06
1.90603332165963e-05
-1.93695040990798e-05
-2.04759395202811e-05
-1.84617196627428e-05
-4.24560334068558e-06
-2.60974903180237e-05
-3.35582733351821e-05
-9.30869839078585e-06
-1.79955698997891e-05
-3.65548052359424e-05
-5.37742562242414e-05
1.91964725721076e-05
-4.35906551133321e-06
-2.24508823416732e-05
-3.02277289979073e-05
-2.77611890890295e-05
-2.2845332206339e-05
-1.18648150978991e-05
-2.43731927977072e-05
-3.81323466219912e-05
4.09182176723684e-06
-3.66497043866151e-06
-1.78863790774276e-05
-2.52798002424301e-05
2.7855012446965e-06
1.98148601916343e-05
-2.27613093535745e-05
-2.90045197608888e-05
-7.61366089177408e-06
-2.30815690006899e-05
-3.97965822075471e-05
-4.19917775667597e-05
-2.77294564391354e-05
-2.60135957292357e-05
-3.30179298635237e-05
-3.94275379465848e-05
-3.92096492548852e-05
-4.42490445534567e-05
-2.62902667901183e-05
-4.09791362619151e-05
-1.61785660361997e-05
-8.90574669896862e-06
-3.32867321254886e-05
-1.30326995928164e-05
-1.32296016445499e-05
-1.24726174581751e-05
-6.30994305318926e-07
-1.60935834667518e-05
4.97895583599313e-06
-1.50590304221177e-05
8.67368873829365e-06
-2.97383761049963e-05
-1.03735068405942e-05
-1.6279746753691e-05
-2.38567560138685e-05
-3.67498087184806e-06
-2.69904896724708e-05
-7.1612609681105e-05
-2.35688776335017e-05
-3.78037192935059e-05
-2.47635340482781e-05
-3.45055630087297e-05
-1.03066085680216e-05
-1.84059325682982e-05
-1.61461730879659e-05
-7.78586562350696e-05
-2.05994369064932e-05
-6.07686268323292e-06
-2.3642471948938e-05
2.14303639595632e-05
4.46557222294724e-06
2.73908876637658e-05
1.02708776042085e-05
-3.87794403687997e-05
-1.46080360323517e-05
-1.1597987724184e-06
-9.04135832296696e-06
-2.53011137372429e-06
-3.55297245196097e-05
-1.02339763615358e-05
-1.98818969942309e-05
-3.45963879708099e-05
-4.15741903170624e-05
-1.13349727450034e-05
-3.04460486359429e-05
-2.87337144753153e-05
-4.55287770069186e-05
-2.42487625451945e-05
-1.64470909489067e-06
-2.47818291809612e-05
4.92946210279094e-07
-1.16195390238534e-05
-1.74653728752115e-05
-7.32693607480222e-06
-8.75103646607518e-06
1.87240848887982e-06
-9.82101838750461e-06
7.80826734352811e-06
-3.11993434283572e-05
-2.23401729576891e-05
-2.34732477337973e-05
-1.13607391744621e-05
-2.16735892837549e-05
-7.84394794956773e-06
-1.36778210569177e-05
-4.76930524434131e-05
-5.04287394375632e-06
-3.20767656472313e-05
-2.35855100697225e-05
-2.13502821015601e-05
-1.1741830602218e-05
-5.01150312343401e-05
-3.04500377336238e-05
1.12109964872114e-05
-4.0732009555226e-05
-2.96584735506969e-05
-6.28098637860664e-06
7.75034576066412e-07
1.67782428764892e-05
-7.7361874032738e-06
-6.73013287652334e-06
-8.51641151444197e-06
-5.59545961241625e-06
-2.71343018385741e-05
-9.12917527552739e-06
-2.50142367248655e-05
-4.85295470897491e-05
-4.23671159721593e-05
-4.38111494998659e-05
-2.49540411247176e-05
-6.42650128633122e-05
-2.12430445086604e-05
-1.83762401191483e-05
-6.81613018705722e-06
-2.22559701718297e-05
1.67174149429594e-05
1.44965330547749e-05
-2.43840024806816e-05
-3.83452917187242e-05
-3.14516069505569e-05
6.34497602384373e-06
-1.07913724837803e-05
-3.15387570579104e-05
-1.88563976081651e-05
-1.45498185953643e-05
-1.2126991785992e-05
-2.96666651187109e-05
-2.46730780559588e-05
1.44057055239242e-05
-6.06500076208457e-06
-3.89188485459429e-05
-9.56601614687445e-06
1.92636866773804e-06
5.25349614951382e-06
-2.44737510968579e-05
-3.38511222647375e-05
3.04113499580195e-06
-1.0536714344281e-05
-4.85031225118844e-05
-7.54421481277498e-06
6.40431768519842e-06
-2.297691593946e-06
-3.21734608681333e-05
-1.79352309853719e-05
-3.79273184189515e-05
-3.13709366114891e-05
-3.65491064202102e-05
-1.38448983419715e-05
1.59367431807097e-05
-1.33895437630589e-05
-2.40274353983334e-05
-3.16281401868173e-05
9.6796528257217e-06
-3.91581497245861e-05
-2.64030709473526e-05
-1.90619765002417e-05
-6.90379628775518e-06
-3.56710226498994e-05
-2.10426302732258e-05
-1.77274372895689e-05
1.91794215993887e-05
-3.90143290591106e-05
-5.41210570901292e-05
-3.25783848221156e-05
-2.85380853609274e-05
-2.4276700657076e-05
-4.1801983242657e-05
-5.0551095147247e-05
-3.85416693975189e-05
-1.97748734915258e-05
-1.7302935814532e-05
-4.62034099148332e-05
-5.92813962349265e-05
-2.69657781787571e-05
1.90180027849848e-05
-1.20010806565861e-05
-3.16042494253715e-05
-2.6158077666462e-05
1.29150421298303e-05
2.01826586221951e-05
-7.83109064800248e-06
8.63586684891281e-06
-1.60563601213587e-05
4.27776850503215e-06
-4.52255041405156e-05
-3.20793804648823e-05
-2.49288353885524e-06
-3.90482592434487e-05
-4.18534478899387e-05
-6.22255381543294e-05
-4.1073993725862e-05
-2.00383361164976e-05
-4.44745170010952e-05
-4.92990808147509e-05
7.65503738657345e-06
1.76975553788555e-06
-3.75061782968123e-05
-1.49898952114932e-05
4.08160652361262e-05
2.35942436394647e-05
-2.57275409328579e-05
2.65001463468191e-06
-1.58726230776045e-05
1.09014635703577e-05
-9.91132743444212e-06
-4.44518715416177e-05
-3.32006833647119e-05
-2.15882727691184e-06
-3.43200419630986e-05
-4.78661746079993e-05
-4.27951765486919e-05
-3.49791458133338e-05
-1.82586015150192e-05
-1.40623141248716e-05
-2.09297603283515e-05
-2.06693523084541e-05
-3.02530832164444e-05
-2.68883807312159e-06
1.17895362291868e-05
-9.61866530462885e-06
9.45343683816918e-06
-1.03473489344258e-05
1.38651445031903e-05
-2.06579328326029e-05
-3.20796915527806e-05
-9.92570934336239e-06
-5.50869581019359e-05
-1.50028308934425e-05
-1.03048606389531e-05
-3.89480085852284e-05
-1.82642434796994e-05
-3.44358341770369e-05
-2.16187961325942e-05
-1.09366592193882e-05
-5.11181527029652e-05
-5.40831173181075e-05
1.55224938669837e-05
9.94735701180776e-06
-6.11112747121145e-06
-4.61782235579142e-05
6.64073847839894e-06
-1.03370117310097e-05
1.85327564093082e-06
-2.89378510821764e-05
-2.87500033930742e-06
3.8512006728542e-06
-3.58964768017542e-05
-5.10829157304338e-05
-3.36026081235908e-05
-3.3163433136095e-05
-3.09834411051915e-05
-5.27676540240516e-05
-4.41643897092139e-05
-1.59685607050802e-05
7.70211955201389e-06
-2.96242559736754e-05
-4.45170719396255e-05
-1.29834179041825e-05
-1.00094848660529e-05
-3.30578603386106e-05
2.93723462703566e-05
8.77457719504621e-06
-1.5279295359464e-05
-2.23060720287492e-05
-4.4914268291856e-06
4.27831924299825e-06
1.15269405306312e-05
3.58113986592367e-07
-4.00243360112697e-05
-4.14028977662721e-05
-2.40527818960708e-05
-4.46245867861795e-05
-4.89833566766908e-05
-5.43736092456169e-05
-8.73194740908567e-06
-2.07480507993844e-05
-6.21447725775354e-06
7.83756926156504e-06
-9.21871950529135e-06
-3.29755423724155e-05
-1.48682017542894e-05
-3.55730680059828e-05
-2.40898012207817e-05
-1.03746115550143e-05
-1.53218393192948e-05
1.15967183612604e-05
-8.57482478935877e-06
-1.77172584950737e-05
-3.26629357919247e-05
1.20071583402601e-05
-2.13378503648481e-05
-3.80506127476751e-05
-1.4429262176409e-05
-2.83485464799821e-05
-5.53713504747682e-05
-1.4126338356246e-05
-2.00902168025541e-05
-1.60358866346344e-05
-1.43093605434984e-05
1.15224419309394e-05
3.83490500022597e-06
-5.16880545213781e-05
1.66678107318313e-05
-3.76470438516484e-06
2.25259008081954e-05
-3.27782441220067e-06
-3.79335260782224e-05
1.77329633169896e-05
-2.36080990177154e-05
-3.57784694487548e-05
-1.92714453337149e-05
8.39779684667156e-06
-3.36683956482634e-05
-2.22039456489989e-05
-2.5273587026666e-05
-3.22452680270095e-05
-1.89130553980793e-05
-1.53893175695491e-05
-1.69351379724743e-05
-5.78568493345045e-06
-6.40512508055571e-06
-1.87737826617996e-05
2.22883283802361e-07
9.56277101281877e-06
9.28895356996415e-06
2.46451905511951e-07
-3.72080173692647e-05
5.07113022991757e-06
-2.52773204387824e-05
-4.20665393574003e-05
-4.07337315735113e-05
-3.32264818087598e-06
-3.21783139577356e-05
-5.4048732573883e-05
-1.90966638593015e-05
-3.69702629696537e-05
-8.17229490992343e-06
-5.68440595216843e-05
-8.41045108789178e-06
-1.30502949406717e-05
-4.40375984018223e-06
-2.32839548122578e-05
3.40971983980509e-05
-1.35491398549099e-06
-4.85380686567742e-05
-2.73358077666967e-05
-3.13654166955379e-05
1.07219949237176e-06
-5.86020851647184e-05
-6.22741226351567e-05
-3.9965425278146e-06
-2.91379575991356e-05
-3.12816614562658e-05
-3.93552569896012e-05
-3.37213076560069e-05
-1.82754339921481e-05
-2.64801059066622e-05
-2.16668439815864e-05
8.0973377016287e-06
1.07143175495366e-05
-2.25952512581716e-05
-2.92667168780006e-05
-1.24108820858211e-05
-8.30093774551076e-06
-3.43856825615069e-05
-3.26393198800706e-06
7.98984571071083e-06
-2.12567795826187e-05
-3.63028965214731e-05
-2.82870472548794e-05
-3.42837953774784e-05
-2.56177423895855e-05
-4.14212259506568e-05
-1.83220576667872e-06
-2.26654740180223e-05
-6.89518697508015e-05
-2.18067661239868e-05
1.91618364221745e-05
1.01156565774151e-05
-4.60557593344175e-05
-1.57767232885704e-05
4.53299928254434e-06
-1.34839161814504e-06
-3.27823583591839e-05
3.24600315424258e-06
2.61181992938642e-05
8.85842915392005e-07
-2.20184617266525e-05
1.72909715889114e-05
-7.6799305705381e-07
-2.14449676856644e-05
-3.75954802145015e-05
-4.25021921084864e-05
1.07681939511749e-05
-3.77037672331083e-05
-5.86450264428783e-05
-2.90801418932342e-05
-7.63704811414438e-06
-4.32889309265611e-05
-5.34174823081887e-05
-1.19137316078194e-05
2.63083759773649e-05
-4.87959635634409e-06
-1.52661010306022e-05
-4.02981089535961e-05
3.44263373537656e-05
-3.6946473997787e-05
-1.45874181031676e-05
5.6777867938307e-07
-7.49472100679565e-06
-2.23306231610499e-05
-5.48753431856263e-05
-2.10513624250266e-05
-3.43469965504555e-05
-7.60686167285908e-05
-4.2298660504686e-05
-3.88102506812552e-05
-5.60561323190155e-05
-2.72693972161315e-05
-3.09430051655669e-05
-2.81420656811046e-05
-1.75852244924738e-05
-2.36660418452241e-05
-2.68550609916099e-05
-2.91629344432457e-06
-9.959458781029e-06
1.14644790328192e-05
8.31192528646012e-06
-7.83560153794538e-06
-2.05571613870096e-05
-5.20069594640046e-05
-4.82607418473834e-05
-2.47445067632818e-05
-3.76938762485884e-05
-2.5048424013503e-05
-3.45475703947975e-05
-4.34344165525625e-05
-4.61061391046439e-05
-2.26048350744824e-05
2.98641647366136e-07
-2.39011924489356e-05
-1.18377019600667e-05
-3.11186107417533e-05
-2.52500793782161e-05
-9.67908598503439e-06
-1.44620667916443e-05
-2.59710522556931e-05
-5.1576406266318e-06
-2.16468101331289e-05
-2.91212388969636e-05
-4.06122284550295e-05
-7.44510784879383e-06
9.10826482937602e-06
-3.15796857512987e-05
-1.91495814426312e-05
-2.80593605021767e-05
-1.8318432176395e-05
-5.93220797075037e-05
-1.86295999532358e-05
-1.22964128967781e-06
4.27414733807081e-06
-7.69206890043824e-06
-3.29651029992599e-05
9.43129765038858e-06
2.4019116728143e-05
-2.27880870281361e-07
1.14465137183094e-05
5.75576218849877e-06
1.2561056011693e-05
-2.16026206473058e-05
-3.13425790636958e-05
-2.14697833632765e-05
-2.84282476045831e-05
-1.77850109329146e-05
-6.74694613590943e-05
-3.04095942035568e-05
-3.67169920663368e-05
-3.34940440572365e-05
-4.27429244866572e-05
-2.53319287034989e-05
5.35406804566286e-06
-3.40280772493605e-05
-1.23468254507437e-05
-6.04454087078466e-06
-1.87693554931677e-05
-4.3707310842302e-05
6.18020853440501e-06
-2.43773960061093e-05
1.7863990714697e-05
2.63935898924481e-05
-6.99072956503251e-06
-2.25501550052591e-05
-3.25859296708446e-05
-2.97992484815154e-05
-4.38469621646822e-05
-7.55646832680795e-05
-4.77323656437225e-05
-2.25709487976278e-05
-6.90530742123713e-05
-4.86076910635168e-05
-4.37590621340671e-05
-2.54140137803162e-05
-4.1109700255455e-05
-2.27030631510296e-05
-9.99013178010296e-06
8.60410698043121e-06
5.19263370539541e-06
7.46594287258055e-06
7.58174017570027e-06
5.37363711342023e-06
-8.41629646912133e-07
-1.20684502220876e-05
-3.22804848012129e-06
-2.77875617539482e-05
-5.11242655905475e-06
-5.66247692015127e-05
-3.04707403947006e-05
-4.74702935419176e-05
-2.3707710088098e-05
-4.022570787657e-05
-6.31391856796713e-05
-4.91247699437209e-05
-2.81619808997571e-05
-2.24365924006503e-05
-3.73849142533296e-05
-3.44646331304467e-07
1.0764912892829e-05
7.69758947743621e-06
5.57901515275506e-06
2.11385369409095e-06
4.65407243585973e-05
-2.12447348411496e-05
-1.07206289428058e-05
3.71969105349528e-06
-8.40441748261368e-06
-1.7608098934413e-05
-4.41645755310785e-05
-5.60067223448391e-05
-2.58761357131692e-05
-4.27439088430764e-05
-1.9234497653247e-05
-5.14759149910278e-05
-1.28153993013682e-05
-4.1326217005247e-05
-4.03228494865791e-05
4.54319952593073e-06
1.81379581966732e-05
1.59620518309004e-05
-6.05465899899621e-06
4.52481532269151e-06
1.01305613094803e-05
1.19024528693131e-05
3.54778434950009e-06
2.61341065547145e-05
-2.37413450947584e-05
3.57632587714079e-06
-2.24095054185501e-05
-5.08523239817914e-05
-3.5347710366523e-05
-2.76732622890766e-05
-4.02803125729112e-05
-3.67622405672903e-05
-9.33706902332767e-06
-2.71264210468632e-05
-1.99107972287998e-05
-4.02210981021257e-05
-9.49307873211263e-06
5.90252540359687e-06
-1.26901302342816e-06
3.44140929421858e-07
1.03939604045907e-05
2.04781055923333e-05
-2.45931675234396e-05
-1.42169492433895e-05
-3.80281104623007e-05
-3.08452958801798e-05
-3.37858409105832e-05
-3.70695846915406e-05
-8.06093783693014e-05
-4.60836108142331e-05
-4.17664102848852e-05
-5.91557936585308e-05
-7.24446352240484e-05
-7.20391999747041e-05
2.82787681154756e-07
-1.99860221487103e-05
-4.41901196347601e-05
-1.6451848645616e-05
9.81649764835446e-06
-1.54536784932253e-05
-1.72028139910285e-05
-2.20752033571245e-05
-9.7846579682853e-06
-8.97175950685155e-06
-3.37279959506587e-05
-3.83981476579886e-05
2.2014364428559e-06
-9.10393983011691e-06
-4.17991671192144e-05
-6.93644876245757e-05
-2.07088542937648e-05
-2.863702400744e-05
-7.57872941438247e-05
-6.17255197996837e-05
-3.88521954555186e-05
-1.20017256425457e-05
-3.96369506112334e-05
-1.69715570520978e-05
1.625518015163e-05
3.93595256812116e-06
2.79843138419746e-05
1.37107500128776e-06
1.48579497876705e-05
2.89957278591717e-05
1.63925266463473e-05
-3.31843529312011e-05
1.07073001252852e-06
-2.87143503240898e-05
-1.64846212608009e-05
-2.54521115346368e-05
-4.31734982441871e-05
-4.3967044456604e-05
-3.81161634078069e-05
-3.95998442048967e-05
-2.74774549349108e-05
-2.90029006426024e-05
-1.6953405938455e-05
-4.30861203872637e-05
-4.13697407192491e-05
-2.30038332454712e-05
4.12828306098962e-07
5.29270957859643e-06
-4.21095517632652e-06
-2.71177587350825e-05
1.1192634631393e-05
1.4910661379128e-05
-3.69981891041179e-05
-2.27067881805843e-05
-3.29538338018906e-05
-2.11674303988121e-05
-4.151675514093e-05
-3.59383004341384e-05
-2.31171777848087e-05
-1.67589376098566e-05
-6.64573786905636e-05
-6.11355342221366e-05
-2.91790268454984e-05
-2.58628224025746e-05
-4.33479461244877e-05
-2.5384135960787e-05
9.85273069641899e-06
9.08544725884798e-06
-2.64288688428268e-05
-4.75831129322015e-05
-1.52711929507397e-06
-1.13720072002431e-05
-1.37470071304257e-05
-4.25276847934868e-06
-5.60565167362181e-07
-2.28345640130888e-05
-2.97870675798266e-05
-5.2485458975274e-05
-3.13508470843217e-05
-2.46497974309968e-05
-2.4710060243092e-05
-4.67633638387437e-05
-3.61278639315465e-05
-2.84905512876348e-05
-4.12650002255794e-05
-2.71319810899081e-05
-5.686534222131e-05
1.0519369772621e-05
-6.34982514305309e-06
-1.67099688431058e-05
-2.35803648908379e-05
8.8031112969515e-06
8.52823841979139e-06
-2.38104811043886e-05
-4.14396160957175e-05
-1.21462707040184e-05
1.73917738048664e-05
-2.10694284523118e-05
-1.39648268145651e-05
-3.1147853139877e-05
-5.41607236434923e-05
-5.44923201144825e-05
-6.46172470964089e-05
-1.07596598812495e-05
-2.60257576631423e-05
-2.00815448908179e-05
-3.31272116795835e-05
-3.30136921297955e-05
-1.17957774402294e-05
5.38106036967064e-06
-1.24527380290881e-05
1.02992544728012e-05
-2.09667394199287e-05
1.01314932638021e-06
-1.95892994927424e-05
5.39368405718869e-06
-1.67986342385066e-05
-1.03661565429514e-05
-4.13651308890356e-05
-3.39982843846426e-05
-3.11927737346423e-05
-1.48266495937465e-05
2.81037623950251e-06
-2.05264552207906e-05
-3.49999772868767e-05
-1.29089917846447e-05
-3.23391715191329e-05
-1.10758288396416e-05
-1.8589349984207e-05
-1.8029170388801e-05
-2.32002372983598e-05
2.57375268186363e-05
-1.11251880567714e-05
5.72016458920933e-06
1.89994539943635e-05
-8.15425370360853e-06
-2.14765374853485e-06
-2.70838164733566e-06
-2.76047691691993e-05
-3.46900112425996e-05
-2.18088617859028e-05
-2.74239567396312e-05
-2.52065119958052e-05
-6.40356638060003e-05
-4.78139752493825e-05
-4.65345700377732e-05
-1.28541344960539e-05
-9.51312624316654e-06
-2.49534665277717e-05
-2.51235966781098e-05
-2.24283252190676e-05
-1.79706267641616e-05
-1.59829357068888e-05
-2.03422758504938e-05
4.55364861315297e-06
-5.85375100714558e-06
-1.42434566745782e-05
-4.38860665733302e-05
-4.43591388993182e-06
5.33237517084633e-06
-4.0638686536705e-05
-6.27910977716668e-05
-4.21521467592808e-05
-1.81640842068008e-05
-4.84351340266647e-05
-4.66609314425619e-05
-4.05792321175896e-05
-3.83345847966371e-05
-2.86080073603731e-06
-2.82365523940149e-05
-1.90156384922587e-05
-3.17089175071058e-05
2.01767289983888e-05
-1.72334721011339e-05
-3.11565660944484e-05
-1.45068618534373e-05
-3.66330188836463e-06
-1.61513996665679e-05
-1.6855687246013e-05
-2.2153246325923e-05
-3.8291986795156e-05
-3.37355855581127e-05
-2.97809339089558e-05
-3.35198995913482e-05
-3.16727887492925e-05
-4.03262186867196e-05
-3.77361182467299e-05
1.87773222518059e-06
-3.57586307900557e-05
-2.10723748084718e-05
-1.60440770281537e-05
-1.04980101973675e-05
-1.75308153966259e-05
-5.54808995415335e-05
2.45634235015472e-06
-4.23796775967382e-06
-1.6499277323979e-05
-8.30637691862885e-06
-2.32329897679608e-05
-2.44631436462342e-05
-2.41325978660023e-05
-1.62319109284309e-05
-1.28465094086141e-05
-2.25415316168561e-05
-1.67530018867579e-05
-4.10493898570133e-05
-1.38323293903271e-05
-5.58166268584368e-05
-4.97193794076874e-05
-2.27550835605142e-05
-1.95120989709587e-05
-2.17203567560336e-05
-4.44208236780653e-05
-1.04496553304117e-06
1.34838031042862e-05
-2.08249434594035e-05
-1.20302468753213e-05
1.72054094922778e-05
-3.05705004803844e-05
-2.51572449308302e-05
8.10905117804706e-06
1.03342667021152e-05
-6.00467119596034e-06
-4.24676712199373e-05
-3.17250734211293e-05
-9.6978873201152e-06
-1.32820077756642e-05
-3.35008230191205e-05
-5.0958254709409e-05
7.54673501893716e-06
-2.01482258265635e-05
-5.83845026617547e-05
-2.47376222024419e-05
6.94146534566616e-06
-2.99265318054839e-05
-4.44073419338928e-05
-1.22547937439942e-05
2.38412620312089e-05
4.74088953156466e-06
-4.29026997720882e-05
-7.82062276197214e-06
-1.65049877233853e-05
-1.1402952231657e-05
-3.91998476090456e-05
1.11195149570181e-06
-1.21128965778649e-05
-1.489372229878e-05
-7.28900661190424e-05
-3.73480744025012e-05
-4.77295257305851e-05
-1.6300660248997e-05
-4.03137132148337e-05
-3.59757874374227e-05
2.29181275671117e-05
-1.30233812412384e-05
-4.6339092047874e-06
-1.2716966098348e-06
1.61526687595453e-05
1.6572817234722e-05
-8.12349650375485e-06
-3.25663665381313e-05
-1.31309169246783e-05
4.60108713576018e-06
-4.88592022451687e-05
-1.72660419874753e-05
-3.36182135273745e-05
-3.79597801819444e-05
-4.57432733429633e-05
-1.31874213623149e-05
-2.97671741184845e-05
-5.17485546440669e-05
-4.03312143816843e-05
-5.44862498912756e-06
-4.00979384196465e-05
-1.37866047561092e-05
-3.36372270854189e-06
2.97069244181577e-06
6.9741642916292e-06
-7.51277715411896e-06
2.62754883587739e-05
2.72378919144984e-05
-2.79201286495278e-05
-2.15553718488915e-05
1.6607642446498e-05
-1.2185125406979e-05
-3.43811037536852e-05
-3.09575019376172e-05
-1.46992787626486e-05
-3.10323098890438e-05
-3.99370013495518e-05
-5.16285978718473e-05
-2.41382404648639e-05
1.98501547546734e-05
-5.74911111607939e-06
-2.57823074090399e-05
-1.64970923565611e-05
-4.49174181243857e-06
-1.29329661096578e-05
-2.64970357779453e-05
1.04420587765053e-05
-1.29074230301798e-05
-3.67278201966517e-05
-3.14735295836088e-05
-1.60696079751449e-05
-2.14816504557508e-05
-8.2464604828745e-06
-2.26804835350013e-05
-1.73217230012118e-05
-5.62545964322179e-05
-4.30205063477934e-05
-2.39780376585442e-05
-3.40751384294369e-05
-5.62215310563925e-05
-5.300361716431e-05
-1.02549706056482e-05
-1.32834873182383e-05
-6.07786890385389e-05
-1.75520640638084e-05
-1.77056069510926e-05
-1.49565488971186e-05
-1.4845907027427e-05
-2.31584057753646e-05
-2.04801771941272e-05
-1.63875352993832e-06
-3.15874460935104e-05
-1.37393988616858e-05
-5.97557976293332e-06
-2.58601315836669e-05
-3.3519161460062e-05
-1.48896717149138e-05
-1.37889801993011e-05
-2.56816261878477e-05
-4.90640557922955e-05
-1.35974809852078e-05
-3.07395316085813e-05
-3.27965629629958e-05
-9.53008739175649e-06
-6.44996706533073e-06
3.74937988974751e-06
-2.42456145616784e-05
-1.64621399847267e-05
-2.40694004593486e-05
-1.34924847308633e-05
2.09898924810027e-06
-3.42662701248412e-05
-2.15220260204548e-05
7.15330626581505e-06
-1.11197255954679e-05
4.13227542740424e-06
-1.26685555617524e-05
-4.18358759983738e-05
-2.75876299482786e-05
-1.90765445172239e-05
-2.63959734101489e-05
-3.3548662666297e-05
-4.5915567178088e-05
-2.809065819585e-05
4.62944369247108e-06
-1.29118266515367e-05
-1.65741204623328e-05
1.22077393395859e-05
2.0322725298023e-07
8.86652576671459e-07
-5.78226092491468e-06
-1.45383932585605e-05
1.84744822658576e-05
-3.15687936352738e-05
-4.12071998322067e-05
-3.5471943864827e-05
-1.51395964023574e-05
-2.10055170225836e-05
-6.1897034902817e-05
-5.60633017345486e-05
-1.48661185293513e-05
-3.46427508150994e-05
-2.02918242041038e-05
-3.94045025703609e-06
-2.18305563108723e-05
-4.45662184873528e-05
-1.27459211499946e-05
9.82513309342916e-07
-1.14442842976576e-05
-3.24410192091199e-05
-1.01822697381964e-05
6.75312637625908e-06
7.81660762464621e-06
2.21365448306956e-07
-7.0777291760145e-06
-8.73634275895896e-06
-9.64986430232276e-06
-1.50827140327008e-05
-3.8287301776733e-05
-2.88343394277702e-05
-3.77362646963417e-05
-4.67854456621228e-05
-4.45861954354577e-05
-2.91954930294797e-05
-4.82076658164425e-05
-5.56104424207913e-05
-3.76262260342471e-05
5.07586906389333e-06
-5.45603361403403e-05
-2.17946598973957e-05
-2.14914869399933e-05
-6.97901047349602e-06
-3.80562716717793e-06
-2.25233414635594e-05
-1.88177695866512e-06
-1.92241404574847e-06
-4.97432868472046e-05
-1.11147008416969e-05
-1.2127455719966e-05
-2.41650732931605e-05
-3.56555790664915e-05
-6.01835347424433e-05
-1.30605118209769e-05
-1.89317037767518e-05
-4.84573298347025e-05
-6.46534613069763e-05
-4.62576045153416e-06
-1.76040341956148e-05
-6.07495809017652e-05
-2.86013350018733e-05
-1.95631947460205e-05
-3.33725319894136e-05
-9.21875105016558e-06
-2.11625291680948e-07
-1.33891556089985e-05
-1.94074261998067e-05
-4.12792261900524e-06
2.92434941804047e-05
-2.70831080900527e-05
-2.44173011315309e-05
2.37326075097214e-06
-1.24312233566106e-06
-3.31218081813174e-05
-2.80521817976217e-05
-5.18698157240226e-05
-3.07753668002903e-05
-2.40533076158555e-05
-4.46560977317259e-05
-2.90396784214711e-05
4.48055265413991e-06
-1.02630721469843e-05
-2.97260571430292e-05
-1.7015750149126e-05
-1.03737425280139e-05
1.31116117301649e-06
-1.10581324458694e-05
-2.13601110173548e-05
2.77595286360057e-06
-1.12898488717715e-05
1.05428030494048e-05
4.32765441364135e-06
-6.32501021544849e-06
-3.39107169963882e-05
-5.33201074507119e-05
-2.60011802270572e-05
5.73995143207767e-07
5.36942196951282e-06
-2.5529818342555e-05
-2.99656999118912e-05
-2.2499406265242e-05
-2.70387488669889e-05
-1.91561521115104e-05
-1.20453701442323e-05
-9.53586551795574e-06
-4.32339265165885e-05
-1.55016302800621e-05
-3.15387541849036e-06
2.70736659741678e-06
-2.50718583390842e-06
-6.72552276619005e-06
-1.86191862662072e-05
-5.38120245093736e-05
-1.87867705216953e-05
-2.34794345232978e-05
-3.56056127066002e-05
-4.81748944245574e-05
-4.6023212504767e-05
-4.49588666771839e-05
-3.25251453764663e-06
-3.42500055441739e-05
-4.56102842735563e-05
-2.66376564085812e-05
3.25591364756028e-06
-1.17940375534193e-05
-1.23238019445254e-05
-3.80799534045169e-05
1.19291718258686e-05
5.18077503389818e-06
1.84182978854578e-05
4.65420506257104e-06
1.97284872726821e-05
-3.43067955410517e-05
-2.62677878812034e-05
-1.28607539880572e-05
-5.4501511743672e-06
-1.71776253043007e-05
-3.97870449358545e-05
-5.91443330931755e-05
-2.54394807233259e-05
-5.21801867778464e-05
-3.59061315115278e-05
-2.30550095788248e-05
-1.39395650887976e-05
-1.89310332359976e-05
-1.24856035493684e-05
-1.81143291096154e-05
-1.96310554394247e-06
-4.1862781637147e-05
-6.87693281539546e-06
2.97409191911336e-05
-2.27325687168925e-06
-2.22444114635011e-05
-2.02071917148303e-05
-1.7201542555097e-05
-1.95615006517826e-05
9.67375344632664e-06
-1.94932057120484e-05
-4.62035268461082e-05
-3.91553635252972e-05
-3.68391432162639e-05
-2.79175456473151e-05
1.353055242157e-05
8.28743552737225e-06
-3.89372418817023e-05
-9.07054386897528e-06
-1.90005895366083e-05
-4.70017562671541e-05
-7.85132471686051e-06
2.35264786497132e-05
-1.74109138861453e-05
-2.65852191465852e-05
-2.17878570525113e-05
2.81703863319945e-06
-1.10720635954467e-05
-3.74971897921751e-05
-2.8045401548686e-05
-2.70416898296755e-05
-2.59494572377323e-05
-3.01136995387646e-05
-3.41804420334042e-05
-6.71533580297253e-06
-4.30059807421572e-05
-5.39977258493397e-05
-2.65637985324417e-05
-2.39091636607958e-05
-4.15385479807574e-05
-4.8152533608997e-05
-1.20651119395067e-05
-2.07602675135662e-05
-3.37401621428399e-05
-6.57380945220669e-05
-3.54756784133288e-06
1.96195049718988e-05
-1.86262852284676e-05
-6.48592533372842e-05
-2.12560185813378e-05
9.81236113748571e-07
-5.94224024182121e-05
-5.25955482160345e-05
-1.86810143147033e-05
-1.1258448528702e-05
-5.53997167830527e-05
-4.90495768437526e-05
-2.40713765758598e-05
6.77218217303983e-06
-1.2387092133435e-05
-1.9550294008544e-05
-2.78863053500942e-05
-6.90964355032751e-06
-6.46230361937038e-06
-1.09417790288542e-05
9.00784599070519e-06
1.21452389865106e-05
2.30576222848421e-06
-1.23435061244286e-05
-5.30210845142308e-06
-1.55885124749973e-05
1.78070356948245e-05
-1.73981409284564e-06
-1.65828954158493e-05
-3.59965644685324e-05
-1.55515624482867e-05
-2.87446092095045e-05
-3.313153069832e-05
-1.3566133523564e-05
-2.57469959488602e-05
-2.93707445105116e-06
-1.52006228944967e-05
-1.77834155334162e-05
-2.7390044528197e-05
-6.43792482544821e-06
-2.99225517555718e-05
-2.4864507773442e-05
-7.20492789980147e-07
-2.24988189539485e-06
-1.26847966399353e-05
5.23458809627102e-06
-1.04000649927334e-05
-2.25806176303726e-05
-7.47344783991267e-06
-4.84613209529538e-05
-2.75840714591958e-05
-1.29312228605286e-05
-1.76196308645094e-05
-3.84145016453652e-05
-2.46267751703508e-05
4.04935154536502e-07
-3.31881438179145e-05
-3.13453431168298e-05
-4.32513097554275e-05
4.44755397945002e-06
-1.8749895681958e-05
2.8144447443875e-06
-1.22199493428817e-05
-1.31410649579612e-05
-1.11714234052469e-06
-3.36266027263398e-05
-3.10443101997777e-05
-3.09513640098457e-05
-1.31643302130049e-05
-1.23838189496601e-05
-2.19317976270988e-05
-2.86400440858809e-05
-1.95132859712896e-05
-2.35507454134835e-05
-2.49413262449676e-05
-4.73965936347084e-05
-2.60385691907576e-05
-2.87384171721757e-05
-4.77228667123193e-05
-3.30701754412079e-05
-8.99835693787631e-06
-2.22341162265318e-05
-5.11741984023972e-05
-1.280681170034e-05
-1.46466640532203e-05
-3.5712954723176e-05
-3.31484810037345e-05
-2.96415677399843e-05
-1.76677541201541e-06
-3.21739996170689e-05
-3.9695931025099e-05
-6.52085805797344e-05
-3.87582091811739e-05
-3.57792366545044e-05
-3.83939801344e-05
-1.3023847194049e-05
-1.3217801264551e-05
-1.96127060862994e-06
-1.17785745311881e-05
-4.62147234475551e-05
-2.65182779494073e-05
2.9604709781066e-05
-1.84859711741889e-05
-4.1243030357875e-05
-1.57971128614697e-06
-1.4635109012669e-05
-9.15960666884536e-06
-1.18299301654802e-05
-9.33002300157004e-06
-1.03581378714154e-05
-2.96108158733511e-05
-4.25091136321039e-05
-1.32175875252212e-05
1.37979918702921e-05
-2.98394363292519e-05
-4.33412878027123e-05
-2.13259628638018e-05
-1.82465708864861e-05
-1.15512536143048e-05
-2.46286401038724e-05
-1.75850276713985e-05
-2.59850022480706e-05
-4.36862336953627e-05
-8.43299966610933e-06
-5.7049989170473e-05
-8.65640011583674e-06
4.1902492136231e-06
4.82071394632306e-06
-2.34149268294261e-05
-1.47961934619645e-05
-4.30586649386257e-06
-6.01158809143169e-06
-6.22868340355982e-05
-2.03759695354865e-05
-3.34688664380844e-05
-2.9460148177993e-06
-2.87403817176994e-05
-4.08326623459921e-05
1.11173437236555e-05
-3.31873399534116e-05
-3.10190425229888e-05
-2.94005665379296e-05
7.28632022483171e-06
-2.05437369303388e-05
8.54726445001714e-06
-1.75435226002753e-05
-9.90146526725002e-06
-2.1493716396674e-05
-3.33975600206323e-06
-3.52491696045561e-05
-2.98120454253962e-05
-4.68130966573384e-06
-2.7526992402809e-05
-9.41437856364549e-06
-2.25070884987111e-05
-5.02681204368216e-05
-3.24347575083789e-05
-3.66031547895727e-05
-2.37647045472328e-05
-4.7570664572957e-06
-2.3772641896316e-05
-4.05771227738471e-05
7.52305342459045e-06
7.65284641905843e-06
-3.25300814279985e-05
-1.78350246377255e-05
-2.59653389738211e-05
4.09413389671423e-06
-3.49214032380197e-06
-2.13333394967753e-05
2.22282708353279e-06
-2.47545150442059e-05
-4.5257837886137e-05
-3.20920290405559e-05
-3.64790444070431e-05
-4.36178887175755e-05
-6.46525181004474e-05
-4.58049334880631e-05
-4.13795948167424e-05
-2.56316339911723e-05
-2.66420727722957e-05
-4.48975345242932e-05
7.27232304615776e-06
-1.30070569292642e-05
-7.11370201890822e-06
-1.68955830556701e-06
-1.16753423838779e-05
-2.23749830407036e-05
8.05656831766464e-06
-8.15693803839264e-06
-1.68266114753444e-05
-1.03237594560275e-05
-1.6915123218851e-05
-2.51740399019128e-05
-2.10690087764786e-05
-2.04403273549877e-05
-4.08896307709655e-05
-1.80300470735793e-05
-5.46133447711746e-07
-7.44336091035519e-05
-3.01051977738525e-05
-2.89770510599077e-05
-1.04266164153435e-05
-4.29190006225666e-05
-2.88140992321387e-05
-8.25426858770426e-06
-2.63065700953383e-05
-1.28448093834564e-05
-1.20259955300269e-06
-6.94549456225525e-06
-9.72650200974705e-06
-1.44320142094148e-05
-4.26196389241143e-06
2.95564670604679e-05
-1.01053869579614e-05
-4.84981490382354e-05
-2.43039109134198e-05
-6.99304765442242e-06
-5.71170589948131e-06
-1.50076339604398e-05
-2.75084032330193e-05
-1.13186328775049e-05
-4.03546515974955e-05
-5.06438829680894e-05
-8.40309725989815e-06
-3.16506448608953e-05
-7.05741729063584e-06
-3.7690057650611e-05
-2.38068569453059e-05
-1.67573885301042e-05
-5.1108955319722e-05
-1.4541365705032e-05
-1.78767953077089e-06
1.66122072927528e-05
-2.46521231026333e-05
8.34928064660358e-06
-2.0602716055499e-05
-3.23134765400961e-05
-6.69064945951244e-06
1.11315137275318e-05
-2.30376565442732e-05
-6.41253259601565e-05
-5.1554475036133e-05
-4.2642269628325e-05
-3.2769445311115e-05
-1.72404150175717e-05
-2.12565602438797e-05
-2.99902708621376e-05
1.09187684007202e-05
-3.90675101903353e-05
-5.33942537528427e-05
2.324856546453e-06
-3.04903762879539e-06
-3.22824628356925e-05
-2.41245984686999e-05
1.51689738376967e-05
-2.24773456080045e-05
-3.9991296944812e-05
-5.55421657287643e-05
-3.86383389675814e-05
-2.78307263193606e-05
-1.29146185545721e-05
-2.18066873673677e-05
-1.31329999385002e-05
-5.11100592580901e-05
-3.09522866137313e-05
-5.00414478755656e-06
-3.61076568715902e-05
-1.69010756484616e-05
-3.44669025626642e-06
-2.21817613866562e-05
-2.34717147893849e-05
1.19129419980502e-05
-4.67426615827904e-05
-1.84740151945123e-05
-1.70766764670894e-05
-6.56478272809522e-06
-1.51712520283968e-05
-2.49287952022339e-05
-1.26872451535777e-05
-1.8330141761272e-05
-1.73638985540104e-05
1.36267421188725e-05
-3.86867276100886e-05
-1.11745090792505e-05
-1.17764114385987e-05
-6.98444447274445e-06
-1.98897945073054e-05
-4.54669487288801e-05
-3.36854987291685e-05
-1.65047141458229e-05
-3.09634740734536e-05
-1.87764114669864e-05
-2.17594709530401e-05
-3.88003097310384e-05
-3.6775375511998e-06
-1.98166317809168e-05
1.41396110919808e-05
-1.52789102170477e-05
-4.0605007608313e-06
-2.18226751415621e-05
-2.86169642579977e-07
1.20346516388579e-05
-2.48166166575446e-05
-3.73362763526742e-05
-3.97873711131779e-06
1.37083006043392e-05
-2.47352441978322e-05
-3.1231142864443e-05
-2.10653134577927e-05
-2.22642138005979e-05
-3.11037455979504e-05
-3.52986866844209e-05
-2.04171739515753e-05
-5.46195003636903e-06
-2.9740328599855e-05
-2.58771436947199e-05
5.37908170067137e-06
-2.82479520561682e-05
-4.76443766490879e-05
-2.78396218713513e-05
-4.08642316216919e-06
-4.72990557066806e-05
-1.94920118645493e-05
-5.02674298164347e-05
-2.63276675448402e-05
-2.43516414011125e-05
-1.6643041410307e-05
-4.62434861107349e-05
-2.63280148786687e-05
-5.09071202224998e-05
-3.30926096576188e-05
-1.22474058724537e-05
-3.34220008439436e-05
-3.57815090393187e-05
-4.43793398087366e-05
8.39031628723132e-06
-3.27000568586487e-05
-3.76751307432871e-05
-1.9049718963032e-05
4.55918057521737e-06
-1.19303131352918e-05
2.42345584789405e-06
-1.17005800053112e-05
-2.94163831005318e-05
-3.03675315460003e-05
-1.61866042782138e-05
-1.20392819445146e-05
-1.13666934640134e-05
-3.11537194202739e-05
-3.15092052692035e-05
-3.64480111834064e-05
-4.83508447052258e-05
-3.29513712956247e-05
-2.17699983487176e-05
-3.48654165578433e-05
1.76744128427648e-05
-9.02768203997282e-06
-3.71512385674037e-05
-1.88788679933703e-05
2.01406191174966e-05
4.56862944531288e-06
2.36188459916276e-06
-1.65748413841023e-05
8.74030640520107e-06
1.64350810430316e-05
3.77359808637222e-07
-8.43595337185813e-06
5.38615074684533e-06
1.01032235108034e-05
-7.07833394064017e-05
-4.82796741855687e-05
-2.42486866851661e-05
-4.74447135121813e-05
-9.69175224431025e-06
-2.56254847001789e-05
7.05735811884806e-06
-2.13277943504982e-05
-3.47387072222242e-05
-1.1768103091432e-05
-3.39999588517356e-06
-2.83785909087281e-05
-8.07540662130366e-07
2.21910548965625e-05
-2.2889814376677e-05
1.52075721724897e-05
3.71695686530483e-06
-2.91921748852736e-05
-2.44721865845144e-07
-2.95404989299588e-05
-2.49727052146191e-05
-7.1337008047196e-06
-2.98915919143832e-05
-4.7904159581119e-05
-2.69570082444954e-05
-5.44990794981503e-05
-2.64050741956831e-05
-4.75463770954644e-05
-2.32259323313418e-05
-2.6815374654399e-05
-2.87433083971329e-05
-2.36727644337478e-06
-1.7122964855241e-05
-1.74219172530303e-05
-2.93066918121618e-06
-2.41828553924967e-05
2.78577023634945e-05
-9.6284487991039e-07
-1.97195510416789e-05
-4.46136243547316e-05
-1.35287655050272e-06
3.86199549265699e-05
-2.00323968336178e-05
-2.52890952781339e-05
2.16249447107135e-06
-3.49361906525995e-05
-5.44619914580844e-05
-2.46780084028276e-05
-1.85372246912711e-05
-3.89599888089318e-05
-5.29744178853709e-05
-5.42519002063678e-05
-3.86472267745254e-06
-9.14070472136286e-06
-2.56205755293031e-05
-5.25498956417856e-05
-1.22548682678443e-05
-4.55438234426629e-08
1.69988300739821e-05
-4.23709851338547e-05
1.21778674364158e-05
1.49037107575228e-05
-1.4629861066607e-05
-1.9682861088568e-05
-9.91807092235351e-06
-2.07721422496391e-05
-1.05458239632781e-05
-3.35892388413852e-05
1.08338156606866e-05
-2.32396148130852e-05
-5.94211260677414e-05
-3.53872935485962e-05
-3.24156831092094e-05
-4.66953327121567e-05
-6.41993247539299e-05
-9.38746729374803e-06
5.62952398472623e-06
-1.61884539581232e-05
-4.22628801536242e-05
-1.49697686078368e-05
1.32398242105901e-05
6.20287140355624e-06
6.7614788294081e-06
-9.52048366205297e-06
6.72140837887194e-06
-1.36556188059622e-05
-2.44246769336914e-05
-1.3312214049967e-05
-2.68204026716423e-05
-3.48450370005433e-05
-9.82175094681997e-06
-2.40212622720203e-05
-4.13841304670906e-05
-5.29037761207834e-05
-3.40909816756646e-05
-2.33440945473157e-05
-6.90923265928984e-05
-5.48898903478254e-05
-1.09490848101442e-05
-3.45058876292448e-05
-1.1999738427501e-05
-2.51586056686114e-05
5.62566164462174e-06
1.68337682944842e-06
-1.16157251601746e-05
2.06522714332058e-05
-1.96680575875804e-06
8.47000900360732e-07
-1.37696297464942e-05
-2.08563001519955e-05
-2.83647208940383e-05
-4.30614048454988e-05
-6.57446628608476e-05
-5.91103217251517e-05
-4.54007933394786e-05
-4.51232149344106e-05
-4.38751744004841e-05
-4.68200805339883e-05
-1.05726543248856e-06
-2.78810647953243e-05
-5.20931494031226e-05
-1.85727722945884e-05
7.07318200820768e-07
2.18779331306436e-05
2.23870401995363e-06
-1.35183513146664e-05
4.95655800093974e-06
2.03509980078413e-05
1.15016332278699e-05
1.8145906109875e-05
-8.98478863078346e-06
-1.0727575769512e-05
-2.61732178258838e-06
-5.41903300826247e-05
-3.85250891467829e-05
-4.90833979523899e-05
-5.60289838316515e-05
-4.36516973200098e-05
-2.52062953694745e-05
-4.83352543655878e-05
-4.66834189556989e-05
-1.05217820868476e-05
-8.87720479002778e-06
-2.218880859177e-05
-1.35024458843095e-06
3.45079791008068e-07
1.499356435865e-05
2.58416573242278e-06
1.35482185543007e-05
-2.66317444130054e-05
-1.44668514591505e-05
3.25056370651836e-06
1.14165373835992e-05
-3.12204829678146e-06
-3.97328138190536e-05
1.81433326061752e-05
-3.58401793687091e-05
-4.86906202224577e-05
-4.29304578945467e-05
-4.15829693982793e-05
-7.69132082975918e-06
-4.0398682952816e-06
-2.28696650193775e-05
-4.96101450716722e-05
-1.91001736430435e-05
-4.90265912253446e-07
-5.17183233657088e-06
-1.3474531625305e-05
-1.88988756091499e-06
-1.33010472498138e-05
-1.02212661649049e-05
-2.48320362476906e-05
-4.10990857325742e-06
-2.52508166116905e-05
-4.96710763051117e-05
-3.9672053905368e-05
-1.83411113602475e-05
-2.34161596822306e-06
-4.86727369694634e-05
-5.63037248550147e-05
-2.00114253043034e-05
-4.68578614137273e-05
-3.97573181956058e-05
-2.20598672133406e-05
-1.38937139925183e-05
1.16260442804651e-05
-4.91422509283592e-05
-6.02932297831803e-06
-3.95813454190198e-05
1.08864569970797e-05
-3.10775745593875e-05
-2.24518869128724e-05
-1.90686970250628e-05
4.64920578680694e-06
-2.13123342016338e-05
-2.77582778729871e-05
-3.18175182204727e-05
-3.33651380305311e-05
-5.24767429242628e-05
-2.83468626075619e-05
-3.8103651900205e-05
-3.46016607926413e-05
-1.99024525373805e-05
-2.36490296827924e-05
-1.9623075897458e-05
-1.24544199992562e-05
-2.39922664887061e-05
2.34340380066332e-06
-8.48562425452113e-06
4.44484844123519e-06
-4.70986208398548e-06
-5.86076679066147e-06
-1.54008361355367e-06
-1.04535449594326e-05
-1.97005999007289e-05
-3.3867655220809e-06
-2.22385470823206e-05
-1.0108931633622e-05
-1.26233773372255e-05
-1.90813519171349e-05
-2.857566473191e-05
-4.58211294009021e-05
-7.76593257350471e-06
-3.2867213380547e-05
-4.79391807554423e-06
-9.6464006930991e-06
-3.08824490565915e-05
-8.48077635132438e-07
1.10110157595275e-05
-2.85830471152429e-06
-3.21414082108542e-05
-1.47995170435712e-05
1.44601233139111e-05
-2.72200433163003e-05
-1.99295724897287e-05
-9.95466044448631e-06
-2.7044361178286e-05
-3.23900661550163e-05
-2.26893148177541e-05
-1.43946878481924e-05
-2.2679961342756e-05
-2.36858770379216e-05
-3.39227353870608e-05
-4.63280295426721e-06
-3.25942930761739e-05
-3.22496772741204e-05
-7.63881127060122e-06
3.46264593366758e-06
-1.28683003772101e-05
-2.92622052043705e-05
-1.35099288517228e-06
1.23326334812524e-05
-1.53443097033732e-05
-3.76118611640296e-06
-2.12259312923845e-05
-1.67265597386589e-05
-4.30289917176905e-05
-5.41567809093554e-05
-3.29830738692771e-05
-5.57083042286508e-06
-4.35509151140108e-05
-5.75353452117449e-05
-1.24808588513762e-05
-2.5039064431322e-05
-1.68352409814602e-05
-9.43458111673035e-06
-9.13468409209664e-06
1.4970461826886e-05
-1.32954039219793e-05
-3.87139320424354e-05
4.78435696264074e-06
-1.92487356287275e-06
-4.27171883890987e-05
-2.39130103410371e-05
-2.20323245059672e-05
5.3264754956506e-06
-4.83211946559682e-05
-3.36970266544531e-05
-3.02924165872643e-05
-3.05827446475592e-05
-4.24143787165672e-05
-5.76136361358887e-05
-5.04063621857489e-05
-6.27135318822684e-05
-3.0863559655023e-05
-1.01345911282046e-05
-3.93893057684456e-06
-2.18130746660097e-05
-1.81104033702271e-05
-1.43424416938728e-05
-3.5406274380724e-06
-3.06330210452152e-05
-2.5844437861498e-05
6.08237799481812e-06
2.66012450031418e-05
-3.25080485190445e-05
-6.40156097464173e-05
-1.40786041379286e-05
-1.96655248523134e-05
-3.89251992020658e-05
-3.34631298451397e-05
1.84978438323223e-05
-8.76706483281869e-07
-4.4098446501051e-05
-2.00058480486575e-05
-1.78877687937839e-06
-3.18208663277493e-05
-2.62271798193715e-05
1.38128539760375e-05
1.32840858226214e-05
-1.1579131375544e-05
-8.13373997952151e-06
-1.00004189794578e-06
-1.13639641129597e-06
-6.35240459436451e-06
-4.01628331266233e-05
-6.19625545633797e-06
1.01121961033683e-05
-5.87251632669789e-06
-4.15382794760383e-05
-1.94917108863074e-05
-9.29992209757282e-06
-5.5506979209677e-05
-3.74857124110711e-05
-1.54061916166663e-05
6.47635474470724e-07
-4.87372245654628e-05
-1.91438288615543e-05
-1.82865463772852e-06
-7.58575860916234e-06
-2.10227995406858e-05
-2.91644258941428e-05
-2.46101505046465e-05
2.20086336859769e-05
1.4290026987924e-05
-2.31488278162184e-05
1.21244799806544e-05
8.76170235361838e-06
-1.50608408556688e-05
-4.11039050971169e-05
-2.19971249861622e-05
-1.59837142758213e-05
-3.86236587536759e-05
-8.22895787451229e-05
-5.36055923318951e-05
-2.86388276917508e-05
-7.56473671836472e-05
-3.98732061249429e-05
-1.36125371699935e-05
-3.18969573904644e-05
-1.75784256256257e-05
3.57097724066093e-07
4.85682323293779e-06
9.70130900219173e-06
-2.82153058631037e-05
5.81854560344383e-06
-1.55819231336012e-05
-3.29060919219967e-05
-9.59359843606427e-06
-2.38087838616179e-05
-1.13216049649723e-05
-1.47411590067161e-05
-6.77958553609041e-05
-3.37677418652888e-05
-1.93135836134666e-05
-3.6683292355726e-05
-4.9250790178041e-05
-3.30186488944766e-05
-3.16769514543829e-05
-4.47211513183607e-05
-4.02131600834145e-05
-1.78442976438237e-05
-1.09135943817844e-05
-1.58630851937547e-05
-1.0144663892902e-05
-3.81743460104182e-07
-2.42240589497627e-05
-2.17389397067634e-05
4.53513214176718e-06
1.25576639286528e-05
-1.1404915327387e-05
-1.18015164083712e-05
-2.1000189418197e-05
-8.26393056495912e-07
-4.38237631403393e-06
-3.19395092340506e-05
-4.11581240516423e-05
-1.20997603723824e-05
-3.49672186600653e-05
-3.34996367732887e-05
-1.67927281422054e-05
-1.06627420168649e-05
-1.83552926575563e-05
-2.38770555262685e-05
1.95623330597816e-05
2.02110414445575e-05
-3.83761585828787e-06
-3.57582095565302e-06
-1.10371804183684e-05
2.94696536360413e-05
-2.49016232488295e-05
-2.9687919685796e-05
-1.23488163309852e-05
-9.93965338289107e-06
-5.06452180149744e-05
-2.9952179199924e-05
-2.52946899574217e-05
-4.75333364343058e-05
-5.5249850692082e-05
-4.14721805771992e-05
-5.77083546873299e-05
7.38048958844806e-06
-2.85526931195769e-05
-2.55180201130491e-05
-3.85943986614807e-05
2.91637551787077e-05
3.30384728323665e-06
8.64255134833528e-07
3.4173986629359e-06
-2.4186011457947e-05
-2.00479962909032e-05
-1.90422090795471e-05
-1.26205137682866e-05
-1.15033478364459e-05
-4.25414478378261e-05
-1.63279107020333e-05
-2.02885492391871e-05
-5.15786577287773e-05
-4.95786191770264e-05
-5.47742143171989e-05
-3.51143441817535e-05
-1.79417352776967e-05
-6.17153002925674e-05
-4.42185104482825e-05
-4.27173669017919e-05
-5.56753841043344e-06
-8.0715247475417e-06
-4.98571123361922e-05
2.29006631345404e-05
2.77763918053422e-05
-1.29560928006794e-05
-3.54101270833631e-05
-2.34264394168531e-07
-1.04387753100324e-05
-2.62621343127523e-05
-5.53301540903745e-05
-3.94349473301302e-05
-5.25551185136443e-06
-2.80039379099069e-05
-5.11501544494607e-05
-5.43605294678638e-05
-8.50773947198916e-06
-1.60080660052465e-05
-4.75982370440638e-05
-2.43779247858627e-05
-1.64273733333662e-06
-4.75185607041528e-05
-3.49934885573894e-05
1.17047548091522e-05
5.29580875013031e-06
-2.69761329008588e-06
-2.55514424309104e-05
2.84994796764797e-05
1.15811790722649e-05
-2.62709986267792e-05
-1.50577047646031e-05
-1.94335189140122e-05
-1.63782527439143e-05
-1.00104375271651e-05
-2.41528044723191e-05
-4.55256889117459e-05
-5.12401666802773e-05
-1.59963084600777e-05
-3.24744551092512e-05
-2.49848736717503e-05
-1.36113778324833e-05
-2.8326937118477e-05
1.46001348014035e-05
-2.69443813810549e-05
-2.06599137991166e-05
1.46219945551604e-05
-2.70069652807027e-05
3.81275514694693e-06
-1.16265826487992e-05
-2.26510514789227e-05
-9.75874128087333e-06
-2.05219232592854e-05
-2.87702406444585e-05
1.21286215566611e-05
1.37042681261949e-07
-3.94034417196402e-05
-3.2516572871832e-05
-2.13640082761155e-05
-2.78198057857348e-05
-3.07801891845147e-05
-2.2489270373781e-05
-2.06792851154066e-05
4.04761612804089e-07
-3.38963576389111e-05
-2.95528267635765e-05
-1.05377365853549e-06
3.1765538250649e-06
3.01049415632836e-07
-5.56342682902375e-06
5.866486865272e-07
1.64684788755293e-05
-1.10314691526402e-05
-4.20800927082022e-05
-5.16672669641449e-05
-1.17279167707814e-05
-3.81161819694344e-05
-2.68021089624282e-05
-2.81021599167681e-05
-3.38560434207872e-05
-1.2670015292496e-05
-2.42951690085203e-05
-4.7805594857635e-05
-1.68504582032387e-05
-2.21579516334517e-05
-4.49187383035146e-06
-1.23707804336823e-05
1.29490469889548e-05
1.76381623860593e-05
-2.462675850823e-05
-7.51071857155473e-07
5.36564253919637e-06
-6.26643154974449e-06
-3.10134223053821e-05
-4.0524978926621e-05
-2.7738263340367e-06
-1.83181888488117e-05
-2.30812384947038e-05
-4.25680863277714e-05
-2.91888262756895e-05
-1.84839814105666e-05
-1.59261096709241e-05
-9.28238000031492e-06
-1.97825908763842e-05
-8.79687507708323e-06
2.07970313726232e-05
-2.59397718506788e-05
-2.80087048782987e-05
1.46908907083128e-05
-1.90495283082502e-06
-1.26945277768254e-05
-2.47404908404676e-05
-7.16706886045128e-06
-7.74311272269066e-06
-2.09670733471961e-05
-6.30765496384032e-06
-2.66689204355917e-05
-1.55355187717637e-05
-3.83833515351836e-05
-2.54223375721231e-05
-2.38863479592773e-05
1.0494123769439e-06
-4.27219900003994e-06
6.45816013967871e-06
-4.2429969326026e-05
-2.50080112006745e-05
2.07897586058267e-05
-8.22610464521117e-06
-1.20033893353557e-05
8.70693969950611e-06
-4.6711201743971e-06
-3.19362618242804e-05
-3.10565904627972e-05
-2.63109756007948e-05
-1.20270130976228e-05
-6.28169096663408e-05
-3.26121941702685e-05
-2.78603577174685e-05
-1.63015188808207e-05
-1.48294008308871e-05
-4.11156510101828e-05
1.81894233579835e-05
-4.24000970758358e-05
-2.99239393787498e-05
-2.14376875643677e-05
-2.49806634197638e-05
-2.95882987137191e-05
-9.56532459396834e-06
-2.38662438666452e-05
2.32348797194754e-06
-3.536404474663e-05
1.38410201111884e-05
-4.93889286795754e-06
-2.97633241233613e-05
-4.21708713753389e-05
-1.70505691625898e-05
-4.39415726935435e-05
-3.71352349297453e-05
-3.57850519386628e-05
-1.92943134198934e-05
-3.0427824239581e-05
-3.13374057337035e-05
-5.35441135458953e-05
-1.93388771818396e-05
-2.90441709764728e-05
-4.66997007389302e-05
-4.67075797713746e-05
-1.03577223410732e-05
-1.62800997604971e-05
-1.1153363321008e-05
1.03500410957091e-05
-1.30363381691096e-05
-1.31205765049328e-05
-1.7305695650128e-05
-7.01959503712294e-06
-1.77695402746562e-05
-2.32302051948453e-05
-2.79501484692274e-05
-6.42035277805627e-05
-2.15587150368028e-05
-1.98852848302469e-05
-4.45603215143597e-05
-9.46004603810949e-06
-3.84941597172666e-05
-3.85315361922134e-05
-1.30589963957871e-05
1.25771887974294e-05
-2.69609106639667e-05
1.50598641697783e-05
-1.58785505021755e-05
-1.32830358512202e-06
-5.46994715723755e-06
-9.33032689480609e-06
2.0337594248481e-06
-1.26355536957775e-05
-4.24818485783763e-05
-1.71551083002374e-05
-2.51414187291855e-05
-2.18824184667334e-05
-2.36544144492067e-05
-4.33874941222408e-05
-1.21841816417868e-06
-1.75368847166726e-05
-2.24866768776465e-05
-3.40076547191401e-05
-2.21475223543823e-05
-1.62662345418454e-05
-2.09621629892817e-05
-1.3056927322323e-05
6.77315676557028e-07
-2.12137146878609e-05
-3.01893672279398e-05
-1.08407209289229e-05
-2.39659524108792e-05
1.31994672138567e-05
-2.44460277268188e-05
-3.07675648024883e-05
-4.00295212272971e-06
