# Supplementary material for: Research on computational propagation and identification of mine microseismic signals based on deep learning
Source: PLoS One. 2025 Oct 22;20(10):e0334641. doi: 10.1371/journal.pone.0334641 (PMC12543183; doi:10.1371/journal.pone.0334641)
Supplement: S10 Data — (ZIP) [file pone.0334641.s010.zip › 000101100001422.xlsx_0.txt_24.txt.txt]

-2.91692417652667e-07
1.28869637104125e-05
-6.40050300688324e-05
-1.91573719225693e-05
-1.18385109848628e-06
-1.67359828214478e-05
-1.8303065974687e-05
-2.82212307714622e-05
-8.59049787901934e-06
-1.66357033379474e-05
-4.39685810263054e-05
-2.20436839069281e-06
-2.53994492536337e-05
-2.21721374711012e-05
4.34569817543215e-06
1.29031552469873e-05
-1.44493747775424e-05
-1.85212457392584e-05
-3.00560733200419e-05
1.19675165861192e-05
1.76914909980816e-05
-2.91832158785438e-05
-1.26715589573743e-05
-1.58808431425192e-05
4.43920894734518e-07
-3.67603405158614e-05
-1.31609674814234e-05
-2.15714006771379e-06
-2.3114921449982e-05
-1.68753875231669e-05
-2.51783601252915e-05
-1.7666361716726e-05
-3.38787909440411e-05
-3.06744155866678e-05
-3.12758640962828e-05
-3.45819681513372e-05
-4.40147679431601e-05
-7.6817131375603e-06
-8.5359481453987e-06
-3.36674966157811e-05
-6.30677124833818e-06
1.01111734287262e-05
-8.64154518280654e-06
-1.14533561425074e-05
-2.81351665885597e-05
-6.72391032265856e-06
-1.2301707804623e-05
-1.40311302262614e-05
-4.24358331586176e-05
-2.24053948802285e-05
-8.59321852434188e-06
-4.22900085054489e-05
-1.84024001509848e-05
-2.06143599187108e-05
-1.62752341705497e-05
-3.08179619157809e-05
-3.78871245256591e-05
-1.88030174298794e-05
7.39389554711463e-06
-8.28198149075395e-06
-4.03584201195471e-05
-1.82658003976441e-05
-1.71159818615842e-05
-2.16569473741765e-05
-7.14594748067619e-06
-3.82994959592477e-05
-1.17380858225454e-05
-3.34651932548269e-05
-1.3275158224451e-05
-1.34654846512981e-05
-5.76589772303886e-05
-9.86028645095669e-06
-1.86362543895178e-05
-2.05696148645155e-05
-4.09838572557104e-05
-2.03126915565574e-05
-5.89665596460649e-06
-1.65721566740858e-05
-2.74719269582416e-05
-1.10237211169902e-05
1.24530869660205e-05
-1.08032968035511e-05
-2.98894004989925e-05
-1.81598122761311e-05
2.34380844237813e-05
3.09024508919304e-06
9.88537153956308e-06
-3.62697858075011e-06
3.67110880626591e-06
-7.4365956467025e-07
-4.39005730236917e-05
-3.44024605651809e-05
-1.14155495337963e-05
-1.27425311113108e-05
-3.53837268394884e-05
-1.18810918266656e-05
-1.99969095441334e-05
1.26761298704054e-06
-1.64229442977515e-05
-1.30767381781042e-05
9.79236143012185e-06
-1.01829519923541e-06
-5.04917078326014e-06
1.58159666531509e-06
2.20031836946349e-05
-1.03219721902458e-05
-1.0563609630435e-05
-2.34850228643187e-05
6.91929660525907e-06
-1.21666071620081e-05
-2.27096259988494e-05
-2.91136773464648e-05
-2.99990174598801e-05
-7.04286618432397e-06
-1.71907612672408e-05
-2.1430425839732e-05
-2.10003291727176e-05
-4.12228792812064e-05
-2.2118990217991e-05
-1.71872024357007e-05
-1.05638378289002e-05
-3.03499931988742e-05
-2.2690669208012e-05
1.01990173597884e-06
-8.30671519801549e-06
-3.47116937815226e-05
4.97106828511845e-06
-1.58558886402255e-05
-1.75755946890164e-05
-3.65937272985134e-05
-4.01295942582953e-05
-2.86535213577246e-06
-2.67616420029397e-06
-5.1168898510829e-05
-1.98920933202879e-05
-3.40126848966283e-05
-4.78297735296957e-05
-3.16592711889983e-06
-1.7818276798377e-05
-1.93844137835853e-05
-1.2034261606143e-05
-1.58171199645398e-05
-1.573494429476e-05
3.76207415715428e-07
-7.8010706026148e-06
-3.19186503031367e-05
-1.27904773179616e-05
-6.99757913422937e-06
-3.30885198848255e-05
-9.11083894749276e-07
1.59838856075797e-05
-3.12761758949332e-05
-2.13159441176615e-05
-8.56007256030299e-06
-3.4206763336313e-05
-3.64591743382921e-05
-4.74104297632262e-05
8.59722570100465e-06
-1.36666820766706e-05
-2.55820236817666e-05
-2.0950225710196e-05
-1.92982571615812e-05
-7.31555806566377e-06
-2.87097607284405e-05
9.59679091429454e-07
3.16175620405778e-05
-6.58752383518357e-06
-1.71067357317536e-05
1.18253563275572e-05
2.45108041265202e-05
9.38730867689593e-06
-2.15914666748983e-05
-7.85583743020442e-06
-1.64368763011664e-05
-2.93998508042277e-05
-4.676056288822e-05
-2.68010847671352e-05
-1.69659679558125e-05
1.1124106236506e-05
-2.85029723365181e-05
-1.90864830530742e-05
4.2181952817485e-06
-1.00295522319831e-05
-2.70043999161294e-05
-8.74210516130514e-06
-3.18559378898448e-06
1.21465735727843e-05
-2.71810026849187e-06
5.65481944126606e-06
3.95815408290127e-05
-1.20444988895498e-05
-1.48213796110676e-05
-2.25066134552309e-05
-2.91706392196392e-05
1.06896894069065e-05
-2.70479713311023e-05
-2.7583722003384e-05
-3.09728989913258e-05
-5.27290693151904e-05
-3.40954327110602e-05
-4.59524739933426e-05
-3.78871761834137e-05
-3.52377412918054e-05
1.88372997649854e-06
9.65933161417275e-06
-8.02379745728536e-06
-1.51252733577601e-05
1.8656485033773e-05
2.83996873139705e-05
-1.31350470610147e-06
-2.30187132540891e-05
1.35920384444616e-05
-1.26524779520428e-05
-3.28875586950332e-05
-4.10588358356688e-05
-1.41778925964006e-05
-6.24099660299866e-06
-4.08354997895874e-05
-1.73460912620729e-05
-3.18336771426683e-05
-2.65290215168002e-05
-1.90453329315425e-05
-3.21603540285784e-05
-3.38144046898384e-05
-2.90351210441704e-06
-2.78181340850533e-05
-2.76868553638349e-05
9.33020549488171e-06
-1.07653951668268e-05
-5.27671866711944e-06
-1.24090077000235e-05
8.73262797319576e-06
-2.51975697223307e-05
-3.86187572205589e-05
-4.62687198816948e-06
7.07579010553088e-06
-1.09226815012837e-05
-5.67510593645247e-05
-1.15030458732502e-05
-2.40519329454062e-05
-1.29939729966208e-05
-3.10017067334392e-05
-1.03181380057887e-05
-1.57070609962728e-05
-2.50769517438834e-05
-2.49687107770547e-05
-2.42383050732528e-05
8.67366723447955e-07
-4.69116635505663e-07
-1.69202760252628e-05
1.59045023104614e-05
1.8238287555213e-05
-9.93281826477165e-06
1.36773168132987e-05
-1.90471491465531e-06
-1.28792422666763e-06
1.26842778282779e-05
-2.17872396203056e-05
5.12177551652716e-06
-8.2141947515158e-06
-2.50174669201377e-05
-3.26102984462711e-05
-2.90188265525287e-05
-3.7030440735839e-05
-2.94814970232049e-05
-1.78383587651029e-05
-4.39149283145881e-06
1.50759291274153e-06
-2.19331949931276e-05
-1.35840612664738e-05
-2.53073753588031e-06
-3.29741849179961e-06
-1.6336599454043e-05
-1.65088899498689e-05
4.96940580061435e-07
-1.69207822440143e-05
-2.95183449185595e-05
-3.03095387168907e-05
-1.8053166267046e-05
-1.01759953626415e-06
-2.48318160281287e-05
-2.0040660581469e-05
-6.86401127853576e-06
-2.78960786070764e-05
9.92013020888304e-06
-3.03870357880607e-05
-2.43259446799851e-05
-1.46536278004629e-05
-1.7345512715502e-05
1.5328684468842e-06
-4.59901847913177e-05
1.84924499850449e-05
2.70360200783784e-05
3.16032937454273e-06
-2.44268450741388e-05
-1.48776432380939e-05
-1.50143860088126e-05
-2.91623339609296e-05
-3.83447594891598e-05
-4.53925693591952e-05
-1.52366664930104e-05
-3.2134121788624e-05
-3.86668912105933e-05
3.20095924416815e-06
-1.5325167493347e-06
-3.98101871703751e-05
-3.53441460015626e-05
-1.04912254078562e-05
1.13270710456051e-06
-2.16688635085502e-05
-1.12765111877595e-05
-8.43791647014327e-06
-1.12763105527879e-05
9.22536613941794e-06
-7.96728508748314e-06
-2.40767337982917e-05
-2.78018202410814e-05
-4.29289068535337e-05
-1.23686276866984e-05
-1.63178488196503e-05
-3.078187838869e-05
-6.63301709026345e-05
1.81978831464721e-07
-3.6929190685043e-05
-5.14927613485352e-05
-8.25065268550915e-06
1.95928319731435e-05
-2.26435714314312e-05
-3.18957463609379e-05
1.50546885037654e-05
4.64468411999681e-05
2.10330899432234e-05
-3.66460445867419e-05
-1.73870721315608e-05
3.13635718260151e-05
1.66557927992709e-06
-2.92484161263211e-05
-2.69140765103818e-05
1.24849189651592e-07
6.70909626827232e-06
-5.10019713570177e-05
-2.7499064337406e-05
2.15889734610009e-05
-1.5720703127757e-05
-4.33090594957902e-05
-1.29108479431206e-05
2.16828383695154e-05
5.44279889856973e-06
-3.02442413643739e-05
-2.92761816008264e-05
6.44480412242552e-06
-1.18293751014102e-05
-1.93364720500682e-05
-1.02307267804815e-05
2.30577743036706e-06
-5.25238440933031e-06
-2.1372787604849e-05
-2.87422236257507e-05
-1.86671991270386e-05
-1.41546518998214e-05
-3.4285991848691e-05
-1.29508378730125e-05
-2.90839642034618e-05
-4.09733350586584e-05
-1.7916477910868e-05
-3.12844378361142e-05
-4.53197068029643e-05
-5.28640185178593e-05
-2.29772095064227e-05
6.4995053484916e-06
-3.05837656861125e-05
-5.84426199890917e-05
-1.37572618188364e-07
1.48240674080356e-05
-2.79276314130568e-05
-1.45933577759994e-05
1.23902885000963e-05
1.37252428392303e-05
-6.31013870663599e-05
-6.10552993623807e-05
-3.40743963226065e-06
-1.58380880634098e-06
-4.30021972720172e-05
-4.40933553091534e-05
-1.04301522456497e-05
-1.28172505292261e-05
-3.29973308842636e-05
-6.53056395925876e-05
-9.54697105143934e-06
-7.5092281940733e-06
-1.93776446235302e-05
-4.51723857145886e-05
7.48504287253773e-06
-1.47981355166401e-08
-2.30719224770104e-05
2.27271800260271e-06
-3.96750372451469e-06
-1.09098816495205e-05
-2.40775604474451e-05
-2.06625547037902e-05
-3.39134959694457e-05
-3.52225911988084e-05
-2.80175678571329e-05
-3.37373752831388e-05
-4.5263533558466e-05
-3.76642310307832e-05
-1.75822229012322e-05
-1.18857592204616e-05
5.81231562649575e-06
-3.25225316524418e-05
-8.96559629958579e-06
7.17360386448724e-06
-6.12531353341582e-06
-9.95917995771609e-06
-1.18197371736876e-05
1.37917303010742e-05
-8.93316381060213e-06
-1.35953718956109e-06
-1.78435806798449e-05
-5.06419725496439e-06
-1.69488157648073e-06
-6.19389394677431e-05
-4.15249745763428e-05
2.98075385975744e-06
-8.85105625020103e-06
-6.88972975389391e-05
-2.80458459492561e-05
-6.88980430493361e-07
-1.90439015062521e-05
-6.90123277124163e-05
-1.02991391606653e-05
3.63656709713148e-05
1.05566408634701e-06
-2.0233343459507e-05
-1.83519788294931e-05
4.77758700246874e-05
-3.59747641153154e-06
-6.75336320765834e-05
-1.81194841466915e-05
2.75677453094009e-05
9.8148680583876e-06
-4.21741339803888e-05
-2.02661551503751e-05
1.77814616570287e-05
-1.1543988002589e-05
-3.34720358270356e-05
-3.16461193292033e-05
-9.41450671213414e-07
-1.94599690874508e-05
-2.91743179883621e-05
-1.14714912561402e-05
-8.63678868668092e-06
-5.02525530891704e-06
-3.0401831061631e-05
-1.00874312351237e-05
-9.41849692687707e-06
-1.24655839419359e-05
-1.90144572560492e-05
-2.98279898088228e-06
-3.19980771288038e-05
-2.40181208420588e-05
-2.93001490828622e-05
-3.91085625597864e-05
-5.01344011961511e-05
-2.84952398872989e-05
-9.73964041888533e-06
-2.27297526351983e-05
-3.66907205846217e-05
-3.4896717519953e-05
-2.71922321317526e-06
3.56654397084191e-06
-2.46588148596088e-05
-2.75766542212556e-05
-6.56460233290161e-06
4.58335234391177e-06
-7.5454819018019e-08
-2.70692800527549e-05
9.19437871984443e-06
-1.45615140846731e-05
-1.50469220193519e-05
-1.41729548324203e-05
-1.71468534570998e-05
-1.02353100006028e-05
-3.24254726419678e-05
-2.25769240139302e-05
-3.92753478665763e-05
-2.61210146297481e-05
-3.53750163784074e-06
-3.22030777852935e-06
-3.41128634475354e-05
1.12734340275943e-05
-1.46834530328973e-05
-6.5244179361691e-06
-1.08510598822306e-05
3.51349934098969e-05
-9.35979143089081e-06
-5.54259900673892e-06
1.09948725699202e-05
2.8072017619037e-05
-8.76093093442369e-06
-1.68145777935452e-05
-2.1151348433938e-05
-1.54091914100658e-05
-4.7343303073954e-05
-1.93510616087855e-05
1.19576315116814e-05
-2.75801995032308e-05
-5.52058250949025e-05
-2.25698292238413e-05
-1.37376987446773e-05
-8.91878138765886e-06
-3.51648591895937e-05
-1.34114686712558e-05
2.65511352864267e-06
-1.31074137376776e-05
-2.84888818045857e-05
-2.34304664001347e-08
3.13541107649357e-05
4.25743104237498e-06
-4.21031692881475e-05
-1.53684827351092e-05
-4.55676970540243e-06
6.06714811345036e-07
-1.32426782878607e-05
-1.09702770844438e-05
3.77501426615787e-06
-3.36724873650815e-05
-1.8022358479317e-05
-4.27974409576994e-05
-2.72990739877351e-05
-3.88099817196518e-05
-3.22168819844949e-05
-2.08826568193313e-05
-5.60564700008071e-06
7.75376385880029e-07
-1.35509391600157e-05
-7.82665391455678e-06
-2.3916940647713e-05
-2.05921804352289e-06
3.40987163165523e-05
5.26381918000192e-06
-1.95747773930031e-05
-3.07360571523993e-05
6.10895429399174e-06
4.02347522399648e-08
-4.70174015156491e-05
-2.95669685860219e-05
-7.86511885871883e-06
-3.34404385519139e-05
-3.20308505000794e-05
-4.46280474288315e-05
-3.87712105374318e-05
-3.13027229817932e-05
-5.01883096105383e-05
-3.60574495771142e-05
-1.03147408136318e-05
1.3017963932473e-06
-7.34127029515874e-06
6.46143261519771e-08
1.20849265903731e-05
2.79068646732518e-05
1.97616816741836e-05
-2.82205902048496e-05
-2.31934221775581e-06
-6.25355295499608e-06
-1.91992786430366e-05
-3.36858167611668e-05
-1.45252933043568e-05
-3.85393130315367e-06
-2.45049100664144e-05
-3.69197274643538e-05
-2.98846184595858e-05
-3.9143449561536e-05
-3.04028650328046e-05
-3.13261367521942e-05
-3.14637153918719e-05
-1.252776934528e-05
1.59339021825203e-05
-2.74255924271151e-06
2.40887633658405e-06
-6.61468830187357e-06
4.96019298497703e-06
1.66478289523816e-05
-1.79762263815255e-05
-1.28893345544874e-05
-2.9422031449721e-05
2.1440235468211e-05
-3.57327567476489e-05
-2.44203905242072e-05
-3.21410393641418e-05
-1.07413643738835e-05
-5.6584317336586e-05
-3.50659928480944e-05
-3.92527308637435e-05
-2.84824968178412e-05
-3.03545302349637e-05
-3.9786432440514e-05
-2.49842146922816e-05
1.22455005526299e-06
-1.42544192208505e-05
-4.62970187491261e-06
1.65932120063368e-06
1.70482654393759e-05
1.89302937649263e-06
-1.8927242977448e-05
-2.92859026629209e-05
-1.40340019498867e-05
1.19669843131067e-05
-2.88296169184808e-05
-5.20866004701444e-05
-5.31518497437343e-06
6.14399164584158e-06
-1.73804187859473e-05
-2.95522787468441e-05
-2.7215764705458e-05
5.14453239347685e-07
-8.23778239038236e-06
-4.41305128576188e-05
-3.14296139996795e-05
-5.76339935424912e-06
-1.16801988951825e-05
-3.80752242925165e-05
-9.222844199592e-06
-1.32302513261862e-05
-2.03240373176795e-05
-1.41924558887085e-05
-2.55812669125248e-05
-8.83409774444833e-06
-3.74763385611453e-05
-3.71140464316836e-05
-2.0213438991038e-05
-9.39340940582814e-06
-1.75058298995583e-05
-4.39132276975521e-05
-3.76815942773768e-05
-2.53580318902093e-05
-1.63588514694064e-05
-3.31698465470493e-05
7.30573345177711e-06
-1.35187016965992e-05
-1.61882138860107e-05
-1.09072961848799e-05
3.81156325419786e-06
-7.0749795655619e-06
-1.1389768586281e-07
6.92130716583907e-07
-6.22904129601393e-06
2.75826700918247e-06
-2.07121548868544e-05
-1.97453994417538e-06
-2.43943745498652e-05
-1.71375930120411e-05
-4.55359898734685e-05
4.54930663039221e-07
-3.31284046687263e-05
-1.1113414341815e-05
-3.06267684593669e-05
-2.53485554381434e-05
-1.75479779793987e-05
-1.49541338551695e-05
-1.41397901593917e-06
-1.30736162802898e-05
1.0594291340227e-05
7.68698920831751e-06
1.11154906133193e-05
-1.7782352001816e-05
-1.06109113759302e-05
6.96695236569872e-06
-2.98279731679617e-05
-1.19762451737421e-05
-2.81030837630208e-05
-2.48123053666376e-05
-3.2157286864315e-05
-3.0832554880876e-05
-2.99992406995938e-05
-1.04535119858582e-05
-1.48897181008861e-05
-1.18830234725863e-05
-2.46100195230117e-05
-2.59894350761464e-05
-1.52896562702355e-06
-3.04452706877327e-05
-1.28366554368132e-05
3.87030404081451e-05
-2.42850723453054e-05
-2.28328454927727e-05
-1.47042469043313e-05
-3.26180073467024e-05
1.24208491231401e-05
-3.24541442871169e-05
-3.41764024914151e-05
-1.76686498986439e-05
-1.50175975529578e-05
-8.04074077585098e-06
-2.73478068349302e-05
-2.94814501490329e-05
-2.48910045355109e-05
-2.44717331143751e-05
-2.37312381487337e-05
-3.58152359138594e-06
-1.54132617107694e-05
-3.42341692701133e-05
-4.79645327549091e-05
-9.93678948047196e-06
1.51376219248881e-05
-2.30829922350784e-05
-7.50543820900775e-06
-2.28648371790657e-05
-2.65655872592428e-05
2.03111568014906e-05
-1.88603989950639e-05
-3.08147813840811e-05
-2.57782517824537e-05
-2.52958793510027e-05
-1.85012701314395e-05
-1.12422190258724e-06
-2.38504015699779e-05
-2.20851636474525e-05
-1.29981860698592e-05
-2.83563268899619e-05
-4.46901107358991e-05
5.94225092318001e-07
1.46941759850942e-05
-1.81199087196874e-05
-1.98677287063934e-06
3.21499050883884e-05
4.00600875101314e-05
-2.38881146104135e-05
1.67081622224951e-05
5.19600729924177e-06
-1.6871854023983e-05
-8.48945777764486e-06
-1.8184572245371e-05
-4.21030464159035e-05
-7.2363609895221e-06
-2.97456937924619e-05
-3.799158729265e-05
-4.10352425168694e-05
-1.68137100197592e-05
9.10067527193211e-06
-3.86008591796514e-05
-4.17250240706514e-05
1.19398637912986e-05
-1.64443923553944e-06
-3.02017551324058e-05
-3.19534439855072e-05
1.68843021318566e-05
3.83383212838825e-05
-3.05561485356498e-05
-1.31777887450472e-05
2.15887032128001e-05
-1.76159186568459e-05
-2.92823904537219e-05
-3.15909882574147e-05
-2.19929654618258e-05
-6.49360735103138e-06
-3.90691183606098e-05
-4.95181918412304e-05
-6.96061404430137e-06
1.57790131271695e-05
-1.07638291651856e-05
-2.7373356669231e-05
-1.47803457505869e-05
-1.63399721100255e-05
-1.22496962786972e-05
-4.66383207976857e-05
-2.35812182159626e-05
-1.04815679020291e-05
1.13992624261292e-05
-1.58610394373156e-05
1.29044264014108e-05
8.3562761625805e-06
-5.9575948197832e-06
-2.32852728686777e-05
-6.05594340118961e-05
7.17741335702526e-06
-1.20536285857231e-05
-2.07971033390103e-05
-2.28881052822858e-05
-4.05206064036054e-05
-7.5025283223638e-06
-1.7360079344318e-05
-1.45732963646103e-05
-3.03087959315306e-05
-1.44671063747951e-05
1.78432072413919e-05
-2.25914162612912e-05
-3.27368964236691e-05
-5.06940151457018e-06
7.05704838910822e-06
-3.53217364568344e-05
-1.62308951495007e-05
-2.06008578978768e-06
-1.08881961863744e-06
-6.26891565900296e-05
-3.33785396072114e-05
-6.26886367668888e-06
9.91504670866951e-06
-3.50655629002261e-05
-6.08007561049229e-05
-1.42343918174274e-05
-3.15515574190845e-05
-5.68861657570427e-05
-6.08045059446017e-05
1.24430566741857e-05
-1.3382923606397e-05
4.42257531020793e-06
-2.83480264649369e-05
-4.84801862200645e-06
-9.27046255634762e-06
-2.52363452096138e-05
-1.64645335106944e-05
-1.80723642300337e-05
2.09867866357632e-06
-1.34416011349573e-05
-3.12192878482413e-05
-1.83406315398002e-07
-5.31835512341001e-06
-1.69276365548235e-05
-1.25269167441909e-05
-1.26009219687694e-05
-1.0472293712938e-05
-5.68851262458589e-06
-1.80099918539916e-05
-1.80193184654343e-05
-2.83270247923918e-05
-1.76329344741856e-06
2.84452807080735e-06
-8.45327964435855e-06
-2.52040629980725e-05
-4.30216889319028e-06
2.51763538799709e-05
-3.14117132857791e-05
-5.06985875702205e-05
-7.99848696174203e-06
8.19470993269686e-06
-3.4127149387527e-05
-4.80807545990166e-05
-2.45357678540005e-05
-1.5060440740432e-05
-5.12136362523666e-05
-5.96602889539396e-05
9.25308814963562e-07
4.01549016143236e-06
-8.70321508556115e-06
-3.05987278614786e-05
-9.42369220452846e-07
-1.42713830034799e-05
-4.60128911484966e-05
-2.76703943264507e-05
-2.0467382158635e-05
-1.37469491990564e-05
-5.67381280869386e-06
-4.33988015571719e-05
-1.28530887473635e-05
8.95827904179475e-06
-3.92218710479076e-05
-3.85983883333363e-05
-3.03709494745303e-05
-3.98737249131319e-05
-3.49528275129334e-05
-6.0100891885595e-05
-2.28667319118428e-05
-8.82571305070097e-06
-3.72685155312435e-06
-2.32309179014042e-05
-1.00094889446533e-05
1.8903455239004e-06
-2.68147151559189e-05
-1.68058737009606e-05
1.37404830716836e-06
-1.64726462131885e-05
-3.71848301265017e-05
-2.18589935614304e-05
-2.9704709956799e-05
-3.56637857948345e-05
-4.81231349627799e-05
-2.92221974660082e-05
-2.29910501579233e-06
-2.03755648110963e-05
-1.50740464545487e-06
-1.57237264878653e-05
-2.61281507377967e-05
-5.12988020671659e-05
-2.30227467128925e-05
-7.2204186695415e-06
-2.20239582703188e-05
-2.94825380419394e-05
-3.44332826214123e-05
1.7372964864968e-05
-5.23224095797653e-06
-4.14800047514729e-05
-2.59923688389612e-05
2.25604827661293e-05
-3.65249488442617e-06
-7.42072470295191e-05
-1.56628116996853e-05
5.80261442220707e-06
-1.89211893242881e-05
-5.02842645335781e-05
-3.24455588829195e-05
2.63889371504681e-05
-9.63905910263355e-06
-6.95429604646631e-05
-1.61857867227824e-05
9.04557417781918e-06
-2.15522151786696e-05
-1.17104245763199e-05
-2.27518837545704e-05
6.52166428621119e-06
-4.17175745205411e-06
-6.96804569182618e-06
-1.07091002301233e-05
-1.43382362317058e-05
-2.83850416247478e-06
-1.86198220456767e-05
-2.63003903849159e-06
-1.31976561230732e-05
-1.69907123418963e-05
-2.00402075818208e-05
4.4134731785438e-06
-2.70918849160226e-05
-1.88777710159401e-05
-2.58859630958869e-05
-2.79846544630109e-06
-3.14177566141e-05
-3.84012110515397e-05
1.52836141277708e-05
7.68945782792021e-06
-2.15771347925436e-05
-3.9191173081038e-05
-1.89842126650484e-06
1.44713161961914e-05
-4.26070777845065e-05
-3.20448520234577e-05
1.95533234946405e-05
-1.4348342661815e-05
-5.00456746791034e-05
-4.00285415116672e-05
-5.41889871913822e-07
-1.6232315752195e-05
-3.10675343850336e-05
-4.78551000171742e-05
-9.50900479945997e-06
-3.15567253759451e-06
-2.58160209727751e-05
-3.68657087314059e-05
7.36969489867149e-06
-5.52447058809674e-06
-1.6058740458072e-05
9.42457192906783e-06
1.75457374006024e-05
1.94101403663926e-05
-1.55720389862588e-05
-9.34245873592396e-06
-6.54476216708377e-06
-1.06095185812474e-05
-2.07624373797225e-05
-1.99447589187318e-06
-1.66871954503856e-05
-1.78113782738186e-05
-2.73192081637712e-05
-4.58556614027864e-06
5.63885278262169e-07
-3.27371881641216e-05
-4.75857991064874e-05
-1.21843851826577e-05
1.94559143579227e-05
-1.74559621113783e-05
-1.91953723349465e-05
-1.48776946393051e-05
9.34539964309703e-06
3.18429621725964e-06
-4.05783371693162e-05
-1.02821163601481e-05
-3.00242067457128e-06
-6.75593495275607e-06
-1.29718657988762e-05
-2.50060822893368e-05
-2.0781925302076e-05
-1.59411956826495e-05
-3.06551047862998e-05
-2.50151062685596e-05
-9.27007520585117e-06
-3.72775853077388e-05
-4.99898267466448e-05
-1.28097330894758e-05
-7.26886581081528e-06
-1.70785251039335e-05
5.67852202554464e-06
1.1365959814264e-06
-1.32754559394678e-05
-1.03494474254037e-05
3.0853080590576e-06
-3.40484031588381e-06
-6.63123348397035e-06
-1.11543275180836e-05
9.73549879968247e-07
7.38946654593583e-06
-2.49006206820616e-05
-8.2293015934011e-06
-5.06241729698984e-06
-1.43099060708045e-05
-2.5395788319373e-05
-3.49564584579581e-05
-1.35625387405157e-05
-3.7215249586562e-05
-3.61328274703517e-05
-4.04032078245961e-05
-7.84534010209753e-06
-2.99436157887066e-05
-2.4530773612969e-05
-4.30483616140977e-05
-1.78666731087439e-05
-1.24472463418316e-06
-2.21645383691015e-05
-6.86917587167127e-06
8.68588257681105e-06
5.0711639696725e-06
-3.89309258775303e-06
-5.75382389143163e-06
-1.45933792905197e-05
-1.40816617504803e-05
-2.00607163222001e-05
-1.36285554145332e-05
-1.43475751893145e-05
-3.55963213970786e-05
-4.5313026286654e-05
-3.04125455978224e-05
-3.66016532892561e-05
-1.8267109527802e-05
-3.63705821649326e-05
-1.44666875020645e-05
-3.45618259247974e-05
-2.80090516612169e-05
-1.15491977950828e-05
-1.6838642076978e-05
-3.19621804276352e-06
-2.20671371296155e-05
-1.24706223502444e-05
1.6251407684589e-05
1.02973863505227e-05
-1.09999097114373e-05
1.7354348165813e-05
-8.3636427109972e-06
-9.50354262590426e-06
-2.60309496551455e-05
-2.88997084493852e-05
-3.10862107267594e-05
-4.34642995157926e-05
-2.69202938135935e-05
-3.48502838522466e-05
-2.14832308849237e-05
-2.09151749238885e-05
-2.2529769307697e-05
-2.1405749266692e-05
-9.82829800190815e-06
2.20636075170215e-06
2.16429652864823e-05
2.63599997439049e-06
-1.98293343872382e-05
-8.27429677044784e-07
1.27501815082581e-05
4.01582488623124e-05
8.47224388021085e-07
-1.05586380283035e-05
4.31423775872657e-06
-2.4230209106621e-05
-2.75281874489772e-05
-3.92900384211742e-05
-7.52970541732711e-07
-9.64996612278343e-06
-4.25144510227012e-05
-2.76219469178011e-05
-2.06590530795381e-05
-1.60030133781331e-05
-3.19734452168428e-05
-2.05016076087058e-05
-1.03719391668951e-06
1.47017380162057e-05
-1.27097474293763e-05
-2.8874657602244e-05
1.60467350310239e-05
-7.4981791841273e-06
-2.51972994049923e-05
-8.64803240691551e-06
-1.80952598778157e-05
-3.36783942224381e-05
-5.15321519628547e-05
-2.00615456788342e-05
-3.01058146225137e-05
-2.66145315392942e-05
-3.1458159204959e-05
-6.49196046570456e-06
-2.33770657759813e-05
-4.28444802488935e-05
-1.51014518634262e-05
1.17473437505294e-05
-1.68248388575888e-05
-1.88697382922174e-05
-1.73896123708145e-05
-3.01932611479928e-06
-4.25284742610036e-07
-1.14729069734552e-05
-2.98216495578444e-05
1.94081153916261e-05
-2.90112477520896e-05
-3.36011546799223e-05
-1.55731745126639e-05
1.49627190556207e-05
-3.94817181439508e-05
-4.75508625119507e-05
-1.3621780712125e-05
1.2190270396293e-05
-1.60456097880134e-05
-3.39870437169356e-05
1.09102309300714e-06
-5.12191917455321e-06
-2.35093219465937e-05
-3.274196382029e-05
-2.46610892637737e-05
4.07098937983908e-06
-1.00257067380471e-05
-2.09116811958805e-05
7.48238375262497e-06
2.36327680433522e-05
2.49860598031133e-06
-7.76144301099112e-06
-1.54425451701155e-05
1.31148789433421e-05
1.67891772734753e-06
-3.2013917401815e-05
-3.3367974387048e-05
-3.52455338172433e-05
-3.16349132773574e-05
1.26318540990544e-05
-7.56689556830994e-06
2.97636539888147e-06
-1.33801632272098e-05
-9.36512743043158e-06
-1.00151362312851e-05
-6.67301784495513e-06
-2.85015958702311e-05
-1.57557152410719e-06
-9.67040537000479e-06
-1.25166268217928e-05
-1.13238717054048e-05
1.60604720416807e-06
-1.379966967967e-05
-2.19111307036308e-06
-1.6711994694894e-05
1.01023278421975e-05
1.3271764028551e-05
-4.31149087504545e-05
-2.35858105020432e-05
1.31463646654741e-06
-1.90975122905321e-05
-4.47033718351988e-05
-9.09474920237209e-06
-9.59256633995102e-06
-1.53735995112555e-05
-2.08032330964637e-05
-8.4155560538855e-06
-5.99242108913991e-06
-3.55722155804025e-06
-2.89923752077017e-05
-6.83868296875575e-06
1.23115745566601e-05
-2.85027913344086e-05
-2.94749639815081e-05
5.96844919908357e-06
-8.31833931513868e-06
-1.41188099934329e-05
-2.11424805461313e-05
-2.68674086022099e-05
-5.2659671800272e-06
-1.80443861468103e-05
-2.95496206261282e-05
-3.89793721112885e-05
-7.62551168384114e-06
-4.41366735747299e-05
-3.44859113063195e-06
-7.58681259110884e-06
3.23978508654922e-06
-7.88247020230321e-06
-4.02028890333073e-05
-3.56516013806358e-05
-2.13734114207081e-06
-9.93303017415964e-06
-2.04310855088131e-05
-1.57367391304124e-05
-2.34189317418519e-06
-3.79053090265254e-05
-4.32010171826497e-05
-3.7568080179707e-05
-2.74426504196638e-05
-6.08192571540768e-05
-3.17631711992235e-05
-1.10262335019629e-05
-9.89459578473038e-07
-1.39369840543604e-05
9.79758797930344e-06
4.04207844785411e-06
-2.87397286354448e-05
-6.73497828892237e-06
1.47553226869493e-05
1.26246369518751e-05
-2.42590966562838e-05
-3.3690309817405e-05
-1.39974220077685e-05
-2.60493320038509e-05
-4.97235487378679e-05
-4.21938818547413e-05
-9.57366798212491e-06
2.04958979568026e-05
-2.93556984553935e-05
-1.70591478494955e-05
-9.99425006668143e-06
-7.94579384261701e-06
-5.5842124397715e-06
-2.37125974402368e-05
-1.00039905282464e-05
-2.53252416217302e-05
1.75404005295311e-05
1.00505655591393e-05
-1.73883673163152e-05
1.10476392554663e-05
-2.61844310568311e-05
5.54596991241563e-06
-3.16851600750897e-05
-1.35140760046702e-05
-1.83381190485407e-05
-1.94066641296716e-05
-3.42003020705962e-05
-2.93619465425614e-05
-1.00842819542629e-05
-3.59594899176161e-05
-3.45609622017698e-05
-2.46497853182872e-05
-7.35656429521286e-06
-1.46656785205914e-05
-6.62472778535111e-06
9.74485642685544e-06
1.74712792362531e-05
-1.13625458451655e-05
-9.72598642051444e-06
-1.46930390905867e-05
-2.41718149007693e-05
-1.25808016847545e-05
-3.63459161744647e-05
-2.98178056546106e-06
-2.38040593993066e-05
-1.95301960885676e-05
-3.39228644580353e-05
-1.69808598035675e-05
1.85020391583539e-07
-3.29022293596637e-05
-2.5170241950476e-05
9.27198269246045e-06
-1.4526700659003e-05
-1.52559909880903e-05
-2.00719666325166e-05
-8.99439357570685e-07
-1.75509181626073e-05
-1.76694876105115e-05
-9.89137946684455e-07
-2.67084451306124e-05
-1.11930426963994e-05
-1.68862033038287e-05
-7.12764613566343e-06
-3.38676955173151e-05
-4.15390211888027e-05
-3.40379345516038e-05
-2.92908786463421e-05
-2.03471004003891e-05
-4.11838125795168e-05
-1.66279576647607e-05
-2.96891860527736e-05
-7.89299932258163e-06
-2.94942221502116e-05
-2.81829388858846e-05
-1.03137553161666e-05
-1.57549176515793e-05
-1.73255476807963e-05
-2.16363019736634e-05
-2.65796916810546e-05
5.17335284632318e-05
-4.262609792231e-06
-1.94302627459508e-05
-5.02280936104011e-06
6.42359811236596e-06
-8.687881487803e-07
-9.40264074201922e-06
-2.61980408380763e-05
-8.30486782175129e-06
-1.59407470660713e-05
-1.47026170059941e-05
-1.18443671837573e-05
-2.51965477062432e-05
-3.02968221928169e-05
-1.5060424024365e-05
4.28869162171849e-06
4.50477742601014e-06
-1.85074548624468e-05
6.89288839557905e-06
-9.06746713752582e-06
-2.15626962743821e-05
-2.53498181928457e-07
-1.52277222001522e-05
-1.77015621921917e-05
3.21029689616324e-06
-3.69176970130724e-05
-1.5484775594325e-05
-2.85699834927257e-05
-1.53599356846217e-05
-3.40100648151717e-05
-3.29486146366207e-05
-1.13644852388372e-05
-2.14321979673072e-05
-2.68931739195491e-05
-2.71602576550346e-05
-1.38646911964166e-05
-1.14264409119571e-05
-2.56592609740165e-05
-8.50109952833466e-06
2.07169434873868e-06
-2.57389577759935e-05
-1.99099463421597e-05
6.70537736696008e-06
1.09150305746587e-05
-1.60636067892661e-05
-5.01288855107467e-06
-1.34019117859063e-07
-3.08315547979891e-05
-7.24715759578253e-05
-6.96393673876252e-06
-1.38633979222565e-06
-5.10673883592662e-05
-5.12972049718664e-05
-3.89433205780117e-05
-2.10300222274668e-05
-1.86290185633667e-05
-4.61846902374613e-05
-3.7256862616087e-05
-1.43830214246512e-05
-3.15400500796401e-05
-3.10713944364357e-05
-1.13207465872855e-05
1.25589932134381e-05
-1.71869861590615e-06
-3.12355461918474e-06
-8.63036311110326e-06
1.53168524421843e-05
5.53054858142042e-06
-2.43472424031477e-05
-5.68387655305764e-06
-5.24293358224119e-06
-2.09058010481377e-05
-3.77590863770433e-05
-1.73730211645809e-05
-2.38261165056524e-05
-5.04847331640964e-05
-3.97166306149134e-05
-1.5459477946192e-05
-9.21677729718031e-06
-1.29306525762062e-05
-3.23994075917992e-06
5.50752184273444e-06
2.08575901747201e-06
-3.02310128053093e-05
-2.01701531694195e-06
-9.64482333060538e-06
4.07317017147274e-06
-1.28137542334326e-05
-1.10600654428693e-05
1.28488001704101e-05
-2.9127811939849e-05
-8.3493093692594e-06
1.5465838291977e-05
-1.13616676363473e-05
-3.83469252928192e-05
-2.43476329804344e-05
-2.45218908514674e-05
-2.67526548969829e-05
-4.50884060306012e-05
-3.41185659256466e-05
-7.40515863336157e-06
-1.09035431898185e-06
-2.74520147127271e-05
-1.6146551084852e-05
2.41730705051733e-06
6.82986416428139e-06
-1.16483425128632e-05
-1.62692887112935e-05
2.54030930888986e-06
8.7470726056863e-06
-3.30484684934721e-05
-1.21644516545009e-05
-1.29956820693852e-05
-2.46792496147913e-05
-3.39461084441845e-05
-3.4199987479396e-05
-3.70087699006048e-06
-1.0023923223266e-05
-5.89997110052561e-05
-3.11489626808031e-05
-5.8552136761769e-07
-7.31543498293463e-06
-6.37080530988644e-05
-5.90144335048501e-06
2.74384485430794e-05
-6.22308239266029e-06
-4.427209707054e-05
-2.0195889864469e-05
1.81127698372813e-05
-1.53667975017417e-05
-2.62059835589662e-05
-3.09061463217258e-05
-1.89046546659159e-05
-3.68726315990843e-05
-2.63922404283699e-05
-4.8106124483583e-05
-1.24701426808073e-05
-2.62654280789789e-05
-2.37332004651665e-05
-1.78875763835837e-05
-4.42576280960938e-05
-3.00720616568925e-05
-1.36348415471781e-05
-2.76346647087745e-05
-2.86546272381531e-05
-1.11732704574038e-05
8.93570411065078e-06
-1.6324688023968e-05
-2.92071881297447e-05
-2.57873454763014e-05
-1.22323006970052e-05
-1.84791133181693e-06
-1.29363189613573e-05
-1.34954113131146e-06
5.32024995329813e-06
-3.40418444601507e-06
-3.61681993856113e-05
-3.7097326083634e-05
-2.02687984351479e-05
4.19042179634316e-06
-4.90463227046173e-05
-1.60280432500949e-05
-7.65843197278944e-06
-8.54264001933942e-06
-4.38983260601432e-05
-8.95422174390564e-06
1.45467658898498e-05
-1.84980337826429e-05
-3.77899393309292e-05
-2.65603576755038e-05
-4.80744363389668e-06
-2.89864280084459e-06
-2.18876429099471e-05
-9.00131572166275e-06
-1.82583005986224e-05
2.26125479384706e-06
-3.808573390304e-05
-1.18401227631306e-05
-4.95397255640274e-06
-1.22398487377194e-05
4.75397905577515e-06
-1.07905887898981e-05
-3.64884358179817e-05
-1.53196674393399e-05
-1.99630356687932e-05
-2.4369713886985e-05
-3.87169651721689e-05
-1.23686389995254e-05
-1.72500993838545e-05
-3.78423099799416e-05
-4.83607709838478e-05
1.0751155997121e-06
1.11552870596104e-05
-1.5435261202921e-05
-2.06783008334298e-05
5.86118597827408e-06
4.97178444138489e-07
-1.67318416789038e-05
-5.17041197999249e-05
-2.5468707372503e-05
-3.09883713241092e-06
-3.5391919277525e-05
-4.37330196996234e-05
-2.19704117022988e-05
-2.1801421160565e-06
-7.66715110428452e-06
-3.21212087462881e-05
1.62687240259772e-05
1.74567809467451e-06
-2.79839405145249e-05
-4.67290241237032e-05
-3.58455721768559e-05
2.14654185449945e-05
-1.92598204618239e-05
-2.32469587514569e-05
-7.45744520322812e-06
-9.51160798064584e-06
-1.9717405015794e-05
-4.46362050006188e-05
-4.86809127609982e-05
-2.72234341282345e-05
-2.08021981901586e-05
-2.55931913598958e-05
-1.09131285954876e-05
3.01741247463316e-06
1.26695679605015e-05
-5.15741406251452e-06
-1.66868277771128e-05
4.04739700637242e-06
7.34915806388264e-06
-7.76811750750872e-06
-1.15399459744271e-05
-1.61100232873315e-06
-1.86098644440887e-05
-6.95507469589672e-06
-2.91097752380409e-05
-3.13443475319861e-05
-3.87844999399961e-05
-2.24263503855609e-05
-1.64138281100504e-05
-1.82652280568547e-05
-4.2462513668026e-05
-8.73649696077456e-06
-1.15038039590687e-05
-2.27441795704515e-05
8.90029463794815e-06
-7.68971943119652e-06
-2.4678847210106e-06
-9.80582763073566e-06
5.32859821986935e-06
4.75263636322245e-06
-2.47985418097056e-05
-1.77929959507047e-05
-4.51099433519843e-07
-2.23087985627856e-06
-1.85904353043617e-05
-5.16704341620314e-05
-1.19132036140051e-05
1.34765467876199e-05
-2.12409190533672e-05
-5.495753550954e-05
-2.09075300787171e-05
1.69349969317907e-06
-2.07294170271605e-05
-2.14513754626872e-05
-1.46625791192005e-05
-3.43413353850621e-05
-6.60800255774966e-07
-2.1218816230926e-05
-9.77701837792263e-06
3.5730502747563e-06
-2.10308970938552e-05
1.49512550500001e-05
1.33610725628587e-05
3.12336704326386e-06
-3.59345966370888e-06
-2.83421776017009e-06
-7.7012126762853e-07
-3.95125029757275e-05
-2.12239841034326e-05
-1.93296190391977e-05
-1.71564789709521e-05
-4.64407989373354e-05
-1.65460621273516e-05
-7.97092331526693e-06
-3.7022804872758e-05
-2.0439652937169e-05
-2.41044424283204e-05
1.23827164343088e-05
-3.54837706213396e-05
1.47203870048752e-06
1.19361090515533e-05
-2.88456903261837e-05
-5.89350669018612e-06
5.10158445341097e-06
-7.95159389827031e-06
-4.41868509862966e-05
-2.68611793707596e-05
-1.05643192278801e-05
-2.4189959888531e-05
-1.62576420221782e-05
-2.4430666510719e-05
-5.5575700409772e-05
-3.20584304116388e-05
-3.63971597405068e-05
-1.64158183949671e-05
-2.78618186072631e-05
-2.04387289503777e-05
-3.16747108601225e-05
-3.64922006857091e-05
-3.5491550603203e-06
-1.819057463864e-05
6.50012061171461e-06
1.75354685066406e-05
1.45784610674196e-05
2.046021844316e-05
1.99616775196583e-05
4.40892179987639e-06
1.45884078114993e-06
-2.91858822841207e-05
-3.92646787106395e-05
6.43390147724837e-06
-3.61346542259852e-06
-2.63352453884483e-05
-4.29072806815578e-05
-3.01052241288721e-05
-1.87779013293138e-05
-3.28770213212658e-05
-3.41863085286226e-05
-2.82339495361418e-05
-1.7860279543646e-05
-1.74251813399179e-05
-1.79368095356154e-05
-1.38520675743862e-06
3.45910829233379e-05
-2.31326084362446e-06
-1.45757567367457e-05
-5.47995696896263e-06
2.86387817874004e-05
1.13355320674148e-05
3.66853317453725e-06
-6.37918360768372e-06
-1.67842571516523e-05
-2.43421652199885e-05
-3.1803350845869e-05
-2.92566417425899e-05
-3.57377782790176e-05
-2.25357305501513e-05
-1.96824981140536e-05
-1.37921807012412e-05
-1.08332514407016e-05
-5.40498983106206e-06
-5.934081295483e-06
-7.34225076270147e-06
-9.14304635293606e-06
-2.36561855152489e-05
7.06499931494253e-06
3.05266669541224e-06
-3.7274419862754e-06
-1.88892705129861e-05
-2.23302070666434e-05
-2.33160504510642e-05
-6.49611132689727e-07
-2.58926589764152e-05
-1.80935536846088e-05
-2.8693145317311e-05
-4.15060360481317e-05
-2.73673570360783e-05
-3.34735786643098e-05
-2.22272642668069e-05
-1.88290589963212e-05
-5.24856260301347e-05
-1.55353700211351e-05
-2.40385961863821e-05
-2.59413926694355e-05
-3.09294300669969e-05
9.98380123517082e-06
-1.71342216996645e-05
-1.59551058076164e-05
-2.74726986497623e-05
-2.21995122569799e-05
-3.42929297522193e-05
-1.09811104117805e-05
-3.14789018392568e-05
-3.8279550172478e-05
-3.68227322950415e-05
-9.37015766560396e-06
-8.38131734488494e-06
-2.32202708087446e-05
-2.30923096442007e-05
-6.28290064434547e-06
9.5211903828069e-06
-3.4217303972227e-05
-3.23944912629215e-05
1.51158526060668e-05
-3.72724201775076e-06
-1.05089794959959e-05
-2.32559713986707e-05
-5.91922956636458e-06
1.08778833304782e-05
-2.43688416780833e-06
-8.37575146694744e-06
-1.12600116919156e-05
-3.33733783865837e-05
-1.19590028661118e-05
-3.16557946648841e-05
-3.47012373564748e-05
-7.19155481012776e-06
-5.76987518454461e-06
-4.3835095091767e-06
-1.40607777069721e-05
1.27791303659476e-05
-5.17080676514375e-06
-1.02843961882947e-05
1.57226882581493e-05
4.08598030473821e-06
2.83911330168789e-06
-1.53059540430828e-05
-9.14850691342062e-06
-1.15612940153621e-05
-1.51571012866069e-05
-4.89121903852426e-06
-2.57023098404235e-05
-1.99220635731638e-05
-2.65452366386019e-06
-7.32482953788423e-06
-3.18436834118901e-05
-4.77497528441407e-05
-3.8676585930448e-05
-2.11754104078821e-05
-5.30328993303779e-05
-3.41313712177258e-05
1.06469206677124e-05
1.47346588068773e-05
-1.40768849009414e-06
-1.5942040841872e-05
3.97673316761462e-05
3.53587008301535e-05
-3.9854908227034e-06
1.45873048510309e-06
7.22573889628789e-07
-3.21887684777665e-06
-2.17863527744958e-05
-1.40635395054657e-05
-4.39411200446649e-05
-1.31767403576757e-05
-2.22623921969823e-05
-3.226255736118e-05
-1.49809449441223e-05
-1.1662412079684e-07
-2.00105297008306e-05
-3.05397932216575e-05
-2.22574793635287e-05
-5.42343993390805e-06
3.74064809055248e-06
-2.76270829763205e-05
1.38693471380879e-06
-2.91773648013422e-06
-1.64557711615677e-05
-9.37004978847277e-06
-4.2684658139072e-05
-5.62314729384639e-06
-4.37996179244978e-05
-3.03635230489151e-05
-1.8582949684072e-05
-4.40918905275668e-05
-2.05999730488326e-05
-2.2317686325561e-05
-5.23561618405503e-05
-4.09375386665947e-05
-1.40396282870908e-05
-2.18473446616572e-05
-3.84351018732103e-05
-2.93755377172217e-05
-4.40062602671284e-06
-1.90485839295536e-06
-6.4918819915527e-06
-1.98578796001038e-05
8.31888275791335e-06
-2.0964930124586e-05
-3.13854269882374e-05
-3.99023155388084e-06
-5.10932063090594e-06
3.84896741506799e-06
2.69134440884425e-06
-2.67012359503457e-05
-4.26809556353618e-05
4.26937476252346e-06
-1.36347121080959e-05
-5.05440735022926e-05
-3.90478617936229e-05
-2.50458591712137e-05
-3.95351485513435e-05
-4.87503330975503e-05
-4.29125321299976e-05
1.70242399595955e-06
1.1062212662532e-05
-1.94874701536636e-05
8.49147831267122e-07
2.22404102556633e-05
-1.32139055568692e-06
1.27036764642462e-05
-9.29595240571864e-06
1.85077357505623e-05
6.67725879814712e-07
-7.15076565074227e-06
1.47477498767887e-05
1.62247277066241e-06
-4.45649264580168e-05
-2.95941638954913e-05
-1.02298881548123e-05
-4.01439593633435e-05
-1.64400672691879e-05
-2.54404571907975e-05
-3.74098173673907e-05
-3.28842310339941e-05
-1.73584311915023e-05
-2.05842817972861e-05
9.48197079573183e-06
-1.11736092252767e-05
-6.80976227764011e-06
-2.23629944204517e-06
6.13878555069076e-07
7.2302655871566e-06
-1.30188202214753e-05
7.37791792235277e-06
-1.06322745367163e-05
-4.33295063301159e-05
-5.07245230315098e-05
-4.33917685318559e-05
-4.69283731049755e-05
-5.7339696817552e-05
-6.3245560159065e-05
-3.86861555403878e-05
-2.54149196582582e-05
-4.65046026331279e-05
-3.34775638448683e-05
-3.21380076356687e-05
9.38864419999292e-07
-1.60778709504629e-05
-2.68493143969138e-06
-2.07620928152479e-05
3.10293755490652e-05
2.56316226804446e-05
2.46599353008587e-06
-6.35895245764587e-06
6.15798862055382e-06
-1.12648291738025e-05
-1.73248893208473e-05
-1.12565025613856e-05
-2.45153520078852e-05
-4.36478781830972e-05
-2.56052594547389e-05
-3.0045622279465e-05
-4.86756175452154e-05
-6.26402706916093e-05
-5.61001986569059e-05
-3.19998280319218e-05
-4.72541542270983e-05
-1.00156063961941e-05
-3.36388599745834e-06
1.08031463802799e-05
-1.86034901664905e-05
1.45342417284851e-05
-1.21837300876377e-05
9.94723419451917e-07
4.40020848326662e-06
2.77245646878318e-06
1.22151939452918e-05
-1.36117157349522e-05
-1.98773681169032e-05
-3.10181227580278e-05
-3.26242621578909e-05
-3.5566878544122e-05
-3.44776730447496e-05
-3.15020670752722e-05
6.46693532556603e-07
-2.77559705876929e-05
-2.85231421335164e-05
-3.86803515347288e-06
1.03865415467689e-05
-8.95432424631873e-06
-2.40506416524278e-05
-9.10721803744135e-06
1.26895021226354e-06
-4.34083109860738e-06
-3.00227132719289e-06
7.5182953808253e-06
-1.06468715227854e-05
-3.53003001786503e-05
-1.18850746457812e-05
2.78976156117043e-06
-4.91451787389452e-05
-4.93506950889716e-05
-1.96924080438556e-05
-3.38687213289797e-05
-1.7215763702729e-05
-5.41945141552372e-05
-2.264843285755e-05
-2.01297742179853e-05
-4.03214783371646e-05
-4.79848145827413e-05
-1.37203220650514e-05
-6.73274329258644e-06
-4.0183535576919e-06
-4.40437198308573e-06
9.57669394719177e-06
-1.05477104608976e-05
-3.86404463239879e-06
6.12260697803818e-06
-2.23777352949588e-05
-1.73804762921334e-05
-5.37142504576148e-06
-2.71433353837544e-05
-5.59870092795136e-06
-1.04573863929019e-05
-4.47344151398183e-05
-3.2563751044013e-05
-3.8627778267626e-05
-3.75982406872851e-05
-3.67876391688596e-05
-6.13924261318459e-06
1.63161115603377e-06
5.58187053138315e-06
-1.67995759465413e-06
6.65030592293261e-06
-1.01729730768492e-05
-3.44016682003129e-05
-3.67134364774427e-05
-2.36823952341901e-06
-7.78273558329759e-06
-3.56208016094131e-05
-2.13476671810811e-05
8.29833940739445e-06
-2.23140100025024e-05
-1.56917684389946e-05
-3.53723951363932e-05
-1.74051076020867e-05
-1.48326822437799e-05
-2.78947976995631e-06
-1.96371750902319e-05
-3.44001949901748e-05
-2.10522576656298e-05
1.16969988217935e-05
-2.44360274157459e-05
1.91767091429669e-05
-1.33981332396393e-06
-2.35324787357936e-05
-3.21301588280488e-05
2.01870481213914e-06
2.07480674063465e-05
-8.5876523615728e-06
-1.99345427582583e-05
-4.06252012958384e-06
-1.53071923286829e-05
-1.29261861320867e-05
-9.4702479956967e-06
-2.4869583634985e-06
-3.17179617715026e-06
-3.28662782255433e-05
-1.66718654474111e-05
-1.27772778950071e-05
-2.25128928644621e-05
-3.46379500870016e-05
-1.72452735591479e-05
-6.9574250951353e-06
-2.11843943839911e-05
-1.72696011884262e-05
-4.78146014371372e-06
-1.32260709471518e-05
-1.53920646640483e-05
-5.30700200252243e-06
-8.28414548563593e-06
1.43840554673447e-05
-1.42583872755803e-05
-1.7854625751133e-05
-2.29211976876599e-05
4.96228258470687e-06
-1.406644914611e-05
-1.23265385894885e-05
-2.07808542840065e-05
-1.37515813121879e-05
-3.43328489706819e-05
-2.18119000530292e-05
-8.57779572890028e-06
-7.39042713953407e-06
-3.64862328933991e-05
-2.47216165123733e-05
-7.80830446614101e-06
-5.3364138858363e-06
-4.6835732797205e-05
-3.62908320221132e-06
4.78645703018255e-06
-2.97340709708615e-05
-1.65542219980352e-05
-2.91993137512541e-05
1.13426252648477e-06
-1.72684138730618e-05
-4.37516248223382e-05
-2.76653505540151e-05
-3.28975024881639e-05
-1.28125235856192e-05
-4.15234265556766e-05
-1.36038042277628e-05
-8.75691475212395e-06
-1.54696750114077e-05
-2.97249405262919e-05
-1.00644268341063e-05
-2.39965908677541e-07
-3.08080223187379e-05
-1.83993904910136e-05
-9.93516470756922e-06
-3.12757882793434e-05
-1.1924562140126e-05
-2.57423332837116e-05
8.98698377178353e-06
-3.6446178932404e-05
-1.91847232173442e-05
-4.67153239670179e-06
-2.61075854772119e-05
-1.68824826658725e-05
-3.65219634585649e-06
-8.29602130385094e-06
-9.08667009796868e-06
-2.36848946271813e-05
-1.09564779533469e-05
-1.55818797547236e-05
-1.05895596481268e-05
-1.90633144983606e-05
-7.68901962901273e-06
-1.65564888716812e-05
-2.49562485836895e-05
-1.30105074781903e-05
-1.91293777485145e-05
-5.14991977907661e-06
5.1886819053121e-06
-6.33746661775152e-06
-2.74908716169623e-05
-1.20561665937594e-05
-2.14456315417085e-05
-2.98116535071998e-05
-3.22147251385266e-05
-2.39556877911677e-05
-5.16306293093068e-06
-2.51221367236434e-05
3.92677058938351e-07
2.66423272493046e-05
8.26470949125917e-06
-1.03683102260095e-05
-1.80639331406924e-05
-1.03242701844788e-05
9.05625083037916e-06
-1.40179315561958e-05
-1.22094298144302e-05
-2.21297850093505e-05
-3.44593433442257e-06
-2.13826302664814e-05
-2.56564146472094e-05
-1.91716534260537e-05
-1.62416187052385e-05
-3.83132518858652e-05
-5.51921442589454e-06
-4.10747951057878e-05
4.59504467017058e-06
-3.48034226434524e-06
-4.39409757001283e-05
-1.78501655565031e-05
3.51545876389263e-06
-1.67509181066169e-05
-2.72996573327456e-05
1.28446944431858e-05
-8.88338243188678e-06
-2.66505505057269e-05
3.12521805976193e-06
1.72856499382258e-05
-1.05447640908699e-05
-3.43697206637863e-05
-4.15402722549708e-05
-2.10391505198726e-05
-4.96254312186781e-05
-4.88542367917402e-05
-3.14156659625352e-05
-5.05406372230686e-05
-2.70661983394199e-05
-3.17106938179495e-05
-7.48139067203968e-06
1.53048465694843e-05
-1.4910740267207e-05
-2.99991139095912e-05
7.97106195550903e-06
1.94390806143876e-05
-1.33578601778529e-06
-3.01626812735403e-05
-5.57624963191341e-06
1.21558795893827e-05
-1.64372708730774e-05
3.8884709625844e-06
-2.84811866169652e-05
-1.72024919690835e-05
-2.8172089509099e-05
-2.80486474867198e-05
4.08135413582495e-06
-4.37385082002266e-05
-5.25612794271335e-05
-3.75873789425722e-05
-2.83776975305411e-05
-4.36131856994362e-05
-2.8544481485205e-05
-6.64829944590768e-06
1.43977854148529e-05
-8.54746567814759e-06
-2.1857579576817e-05
3.62135532146316e-05
1.72388696577714e-05
1.32579875980581e-05
2.06392423681251e-05
2.19142555721745e-06
1.22016509308433e-05
3.2252827944342e-06
-7.76223405895079e-06
-2.27622658726509e-06
-2.34233591480147e-06
-2.70896191006409e-05
-4.12244363697664e-05
-2.8394910411777e-05
-2.81923910644887e-05
-2.73510541414896e-05
-4.04353490765419e-05
-2.82270403989455e-05
-2.68311892440109e-05
-5.05335545286483e-05
-2.27932195407866e-05
-1.52464108406853e-05
-2.53149975750941e-05
-2.40530917917985e-06
-8.32318971862658e-07
4.68094363474987e-06
-2.46827213037278e-05
-1.70163130201886e-05
-1.66873561354869e-05
-1.65846894901765e-05
-3.17920975579294e-05
-1.84335165631293e-05
-4.00232260343096e-05
-3.83301722849522e-05
-2.45035408629616e-05
-4.45342450290555e-05
-4.11389732111778e-05
-2.65329526057299e-05
-5.82653448303402e-05
-2.75861636758936e-05
-2.12376346248953e-05
-2.08235728620883e-06
-3.51210048740496e-05
-2.40638755185181e-05
-9.92505590662628e-06
-8.38731302648939e-07
-1.60712391912315e-05
-1.06887748815461e-05
1.49490932127373e-05
1.19110146055384e-07
-4.99180284593041e-05
-3.34574579470512e-05
1.84586439197034e-05
-2.08824638892652e-05
-5.27783669440456e-05
3.48023543798196e-06
-1.88501786728993e-05
-2.45847204513577e-05
-4.48362060129743e-05
-2.23425063053002e-05
1.49491971847713e-05
2.75609699185527e-06
-1.59381336334352e-05
-1.48084163124831e-05
1.09387713992676e-05
-1.51249767165827e-05
-1.46915170349405e-05
-2.93725062837685e-05
-1.75952385487134e-05
-2.67741599435981e-05
9.32423556001903e-06
-9.01361530109388e-06
-1.62800982023018e-05
-7.42827884375795e-06
-5.83314720644168e-06
-8.88171905243166e-06
-3.11345798477584e-05
-2.24264119700574e-05
3.7180922503469e-06
2.09001719710388e-06
-2.98568311018348e-06
-2.84872761860461e-05
-1.38906161723892e-05
1.39956607638126e-05
-2.24195108391907e-05
-1.43705641519456e-05
9.61773466427121e-07
1.36625567141179e-05
-9.87075425359798e-06
-1.7949312840505e-05
-2.24372705995752e-05
2.18282648707617e-06
-2.74345618132871e-05
-2.46842696665336e-05
5.37314894975695e-06
-2.07324155489705e-05
-2.83292485726654e-05
-1.72694656167818e-05
-3.10728536252e-05
-1.13457678273981e-06
-2.96801409544086e-05
-2.00734125444369e-05
-6.02484364796928e-06
-1.64391008949441e-05
-1.40268989095798e-05
-1.3663309371783e-05
-1.57734841568735e-05
2.23604246907891e-06
-5.03422709405399e-05
-2.81060520343457e-05
-1.15574614431001e-05
-3.9214361698103e-05
-3.1465335389127e-05
-1.48715677474195e-05
-1.50675236569834e-06
-3.79636492219431e-05
-3.26596842358539e-06
-3.14043420781204e-05
-3.85255216462504e-05
-3.17336407408831e-05
-1.27087957212471e-05
-2.58274135119602e-05
-4.84371430533718e-05
-1.62453906107319e-05
-1.82332511352561e-05
-1.44155776515631e-05
-1.64412591435936e-05
-2.56748547623121e-05
-1.7987418595497e-05
-3.24135114052975e-05
-5.02585872431537e-05
-1.38739224103988e-05
-1.70904262157901e-05
-5.31271150810205e-05
-5.15161356774003e-05
9.72763811217965e-06
-1.33035247368959e-05
-1.69628168383791e-06
-3.83657535039695e-05
-2.06971470393846e-05
-4.61101649808142e-06
-6.54167130724049e-06
-2.2470064074007e-05
-1.03784868592593e-05
1.54629670628472e-05
-1.43564620851462e-05
-1.6285035969663e-05
9.93683286580194e-06
2.59117643106911e-06
-3.1028233582278e-05
-1.94680027972957e-05
-3.57002962913154e-05
1.06367966191336e-06
-1.96742869444672e-05
-4.29150076910458e-05
-3.73567452732297e-05
-2.12758322439448e-05
-1.59343724567825e-05
-1.34330622425682e-05
-2.28296883027369e-05
4.03366135575781e-06
2.44762066709064e-06
-2.01085672732746e-05
-1.19561520723826e-05
1.60425349814966e-05
-1.17018577878032e-05
-6.41120499517607e-06
-5.98775161454801e-06
-1.50527570300008e-08
-5.37829589353599e-06
-3.13207816156518e-05
-4.59564656695469e-07
-1.81167769022619e-05
-1.12483598529514e-05
1.10561530229165e-05
-1.32533904858951e-05
-2.27593614940009e-05
-3.11751805790363e-06
-5.02125853240708e-06
-1.21752754092501e-05
-3.30314783198653e-05
-2.65134740333721e-05
-1.11489584999483e-05
-9.0816010698562e-06
-3.74789608364322e-05
6.99050780510575e-06
3.16070963220774e-05
-9.00687564567723e-06
-3.98903003605117e-05
-4.5904359770847e-05
2.20552584034126e-05
-1.34688633373556e-05
-5.200721754463e-05
-2.75700246807263e-05
1.84541088093152e-05
-2.00384333302282e-06
-1.56642781663353e-05
-2.72849354904309e-05
1.92273802338375e-05
-6.73924949916543e-06
-4.47668359969004e-05
-3.22169164978451e-05
-4.58981845251825e-06
3.87945724046873e-07
-4.98066480477269e-05
-4.18432118693128e-05
3.00244671638199e-06
5.42933236066373e-06
-1.67902745112167e-05
-4.13104016624609e-05
-1.13202414323423e-05
3.68400225050793e-06
-1.80941262958598e-05
-1.60459648540147e-05
-8.73091333931408e-06
-1.70426166673107e-05
-1.11098278834163e-05
-3.03003485860792e-05
-1.96682628223992e-05
-2.3990375614859e-05
-1.33760102970434e-05
-2.18316020368299e-05
-2.74329317302888e-05
6.21523832368043e-06
1.20096454799622e-05
-1.94796835755965e-05
-2.99374334682026e-05
-1.88449377161139e-05
9.34071916328618e-06
6.28380166274633e-06
-7.57938220394542e-06
-2.46354157740045e-05
-2.30128174367154e-05
2.18753782253255e-05
-1.21443068656929e-05
-3.45909554447606e-05
-2.04110559177276e-05
1.01127790223138e-05
-1.06095109022491e-05
-2.20142761809112e-05
7.47907077506079e-06
-7.69242824289603e-06
6.13655620539275e-06
-1.9429190083325e-05
-2.08472089543031e-05
2.55387931678636e-05
1.10245694393073e-05
-2.67398564048617e-05
4.01822035325119e-06
1.3244495684535e-06
-1.57052655930677e-05
-2.67831873165857e-05
-6.06472631290602e-06
7.1006594107239e-06
-1.45687999438666e-05
7.13621456200451e-06
-3.24032615596761e-05
7.60982940327656e-06
-1.21061659968949e-05
-3.83475656926151e-05
-2.62753885123078e-05
-3.47082912957667e-05
-3.05383670166086e-05
-4.5143081753612e-06
-2.4011485905229e-05
-1.16165164494015e-05
3.99602018737861e-07
-9.8487167211458e-06
-1.38465005873991e-05
-1.85411968288977e-05
-3.17681455202865e-06
-6.00881784759806e-06
-1.60949505484336e-05
-2.4793924844384e-05
-2.51251656841431e-05
-3.05072552211942e-05
-1.3456957017025e-05
-2.79878466924851e-05
-3.71778087760904e-05
-2.67534967885851e-05
-1.16039841934574e-05
-5.78210328724228e-05
-3.74737926812316e-05
-1.82105926670117e-06
-9.7635757108451e-06
-6.85144365090145e-06
-3.44423688955458e-05
-2.4016605189381e-05
2.06541230089993e-05
-9.61777935741303e-06
-4.17805510622632e-05
-2.05266584434048e-05
1.71174518444686e-05
1.05607623388537e-05
-7.32022460599753e-06
1.08024645474583e-05
-6.10217753863306e-06
-2.3964865988942e-05
-3.83865980854646e-05
-1.01187162972152e-05
-4.83782002202585e-07
-3.08322165695652e-05
-6.35841872872165e-05
-8.11302446437398e-07
-1.42611685742821e-05
-2.9534785134808e-05
-3.22708895740375e-05
-7.74112516732416e-06
-1.25052374574822e-05
1.25686267403341e-05
-1.64170392527966e-05
1.33757685587581e-05
9.77173187356027e-06
-1.9539186976218e-05
6.06206704811486e-06
-7.51480937806864e-06
8.5785365682166e-06
-6.20323970771059e-06
-4.93697854549442e-05
-3.47777254809768e-05
-2.4501374949382e-05
-3.83022508345611e-05
-2.94699459126901e-05
-8.73023160650073e-06
-1.94025623707462e-05
-5.16141950693409e-05
-2.1513675166933e-05
-2.41134903885001e-05
-8.89754917037163e-06
-3.12792580909281e-05
-6.00675191666566e-06
1.42227775232629e-05
-1.08612233509094e-06
-1.17129770360056e-05
7.47104604455158e-07
2.48699997987681e-06
-8.50902934882735e-07
-2.07310899123576e-05
-7.55993971650692e-06
-1.56207306591827e-05
-2.45546450854838e-05
-4.02392553048681e-05
2.24187691348704e-06
-2.37511888435441e-05
-4.82859796809831e-05
-3.34512525147281e-05
-1.89629985421161e-05
-4.61258443565615e-06
-4.34122380154519e-05
-1.72662008564523e-05
-1.15794071882195e-05
-1.97599459832374e-05
-3.37999633105993e-05
-8.57898934989409e-06
9.67587991648426e-07
-8.88924304583213e-06
-5.13647476161568e-05
-3.18884164175084e-05
-2.16271216199594e-06
-3.5572832862755e-05
-3.29773788724927e-05
-1.61369716980474e-05
-1.97299667559374e-05
-3.9157265988818e-05
-5.65364589443793e-05
-2.24661247518368e-05
1.16855428957583e-05
-3.48376156717698e-05
-3.78912729540331e-05
-3.0330732489175e-05
3.41888673892673e-06
-5.32641167629597e-05
-2.91604165894274e-05
-2.49598966251514e-05
-2.67688051933998e-06
-3.10657880814557e-06
-2.32375393899002e-05
8.16375627761961e-07
2.19755420142961e-05
-1.25294564527518e-05
-1.56766320435314e-05
3.65961593407949e-06
-1.52295248927769e-05
-1.38681924677366e-05
-2.95439437947217e-05
-3.14271318013198e-05
1.5115183541088e-05
-2.23156144599278e-05
-9.1705670658432e-06
-1.17375054356657e-05
8.38893721238352e-07
-8.01284716980724e-06
-1.75350882193668e-05
1.27168717890285e-06
-5.03623715920574e-06
-2.98410026463687e-05
-5.63263266855405e-05
-1.91863115626873e-05
-8.37678528209577e-06
-2.48240528489216e-05
-2.5814370922759e-05
-1.73544479745653e-05
1.32051492325732e-07
4.38438270973957e-06
9.25303366120758e-06
-1.26428468453535e-05
-3.54312647426678e-06
-2.85936789386287e-06
-1.62106937486652e-06
-1.81379229208575e-06
-1.06122407458421e-05
-2.84072531689902e-05
-1.15668104648498e-05
-9.0315059542374e-06
-2.51461019691408e-05
-3.54304966043883e-05
-5.71203735528412e-07
-4.34682145375169e-06
-2.7687288648767e-05
-3.12421975009018e-05
1.53444996850254e-06
1.83790558579347e-06
-2.40138619262348e-05
-1.77010698235088e-05
-2.10689129734049e-05
-3.3237731062495e-06
-2.70571213923756e-05
-1.2647557059808e-05
5.490145601427e-06
-5.36661632837965e-06
-2.53558474299117e-05
-2.07668127971283e-05
-1.37952000792835e-05
-1.85437867183545e-05
-5.01130990369347e-06
-2.88809465077441e-05
-2.53584607692939e-05
-1.9578812883355e-05
-4.06464561546277e-05
-2.06380210548204e-05
-3.44085599524895e-06
-2.13441784822433e-05
-4.32817793670219e-05
-1.73790165348766e-05
3.97174796983131e-07
1.20502505114518e-05
-2.63723647080331e-05
-2.22207408789111e-05
9.05171356935825e-07
-1.07600694750133e-05
-1.8659382373015e-05
-2.06936101389884e-05
-4.1090471856651e-05
-3.40755843202548e-05
-1.61202172927627e-05
-8.62727627314459e-06
-3.31761558788746e-05
-8.94718857469342e-06
-3.69045154514505e-05
-1.90043994148094e-05
-1.93541670638597e-05
-4.39322148080585e-05
2.18958717414618e-06
-1.07696339621184e-05
-4.01962316471383e-06
-2.0423848360415e-05
-1.55661725982233e-05
-1.07953980578733e-06
-2.69184042285676e-06
-1.71137039185271e-05
-3.65730871874569e-05
-2.07463586026585e-05
-3.28332087768729e-05
-2.90234692360613e-05
2.0749088908887e-05
7.54402243619888e-06
-2.27459039606528e-05
-2.95517662486927e-05
-3.22459164526625e-05
-4.32166326064914e-06
-1.23205896399548e-05
-5.69297520921203e-05
-3.4947190188666e-05
3.93430920898867e-06
-2.32316289476641e-05
-5.43133101583025e-05
-5.53442462199624e-06
-1.73332785823517e-05
-1.09692745323568e-05
-1.06101828523971e-05
-1.71488382214676e-07
8.62875293361458e-06
3.10013974132486e-06
-3.03367774781782e-05
2.2792460212891e-05
6.70154182911806e-06
-5.01548276421025e-06
-3.32713339350284e-05
-2.97731560547559e-05
-2.10967357486832e-05
-4.95742099082979e-05
-3.91327753519437e-05
-1.04638774208226e-05
-1.76678671844626e-05
-3.72389819122354e-05
-2.74445282247241e-05
-1.1893177816779e-05
-1.29644038783337e-05
-5.69389774701025e-05
-9.06509879671808e-06
1.52267711096384e-05
-1.58924986510798e-05
-3.70564468970082e-05
-1.02059802353676e-05
1.14174786477544e-05
-7.06744956149691e-06
-3.55462648116803e-05
-2.62451130649813e-05
1.81533496071672e-05
-2.66670827919214e-06
-9.72548014850708e-06
1.00939458256135e-07
-4.29423528782781e-06
-7.94279404682515e-06
-2.58658761942512e-05
-1.91454762057263e-05
-5.39616822359925e-06
-3.97477439374132e-05
-1.94648099954953e-05
-2.95195740867137e-05
7.47954163146535e-06
-3.4818890558668e-05
-1.2986904075071e-05
-1.66229411241381e-05
-6.30308146708731e-06
-3.15551566157583e-06
-3.06391383725877e-05
-3.39436229012798e-05
-9.22157563743864e-06
-9.11737527273838e-06
-2.21014514332885e-05
-3.39043257894014e-05
-1.59966444004549e-05
-1.34882883149842e-05
-3.64990841852907e-05
-3.99529819808026e-05
-3.85404950986273e-05
-9.69258732591546e-06
-2.28186746399667e-05
-5.37352492620594e-06
5.63791590637677e-06
-3.13728716470868e-06
3.62403413525815e-06
-4.27940589032685e-05
-1.8142891831704e-05
-5.85002660534297e-05
-1.60101454785257e-05
-2.03065912595692e-05
-2.41537311070994e-05
-1.45751172415909e-05
-9.34438069926457e-06
-1.25031649586861e-05
1.66742445126583e-05
-1.8210078553591e-05
3.1669059476509e-06
-3.75454178161581e-06
-8.38490531907117e-07
-2.68301294395292e-05
-5.13991422288951e-06
-2.32813668802899e-05
-4.59776221591714e-05
-1.76349000383184e-05
2.24934781678493e-06
5.86716863890184e-06
-2.85974004079319e-05
-1.51858806571184e-05
3.09958323001412e-06
-3.66713029653187e-05
-7.25230703147911e-06
-2.92689980328487e-05
-4.92091022627391e-06
-1.08069275962603e-05
-1.82361965588573e-05
-2.90855626306361e-05
-1.62203152132196e-05
3.6395450697213e-06
9.61780705980555e-06
-3.70394555482336e-05
-2.71165161923139e-05
-1.89936272746448e-05
-2.21085951545554e-05
-1.2528584436692e-05
-2.12168101979098e-05
-1.5045865578186e-05
-8.12178999207883e-06
-2.20368128739137e-05
-2.68376550421893e-05
-4.59489119265903e-05
-2.19305856591824e-05
-3.06618472085228e-06
-2.94591745452558e-05
-3.80586934298715e-05
4.53329517901477e-06
-3.03806795227126e-06
-4.89414871362129e-05
-2.65715828367173e-05
-1.50868630465831e-05
-2.2459155070883e-05
-1.60884579341674e-05
-4.59736603490635e-05
-1.51122035920067e-05
4.08128674084288e-06
-1.32471804986731e-05
-5.7054123909663e-05
-1.74303255940044e-05
-4.62267451932332e-06
-3.02938515942588e-05
-1.9679809881709e-05
-3.10291429093965e-05
1.10406990719587e-05
6.75085478062313e-06
-4.44568809662718e-05
-2.16356442706572e-05
-3.25872790556269e-06
-2.12747087160418e-05
-1.76587650501453e-05
-3.20850843319701e-05
-1.56274736303867e-05
-4.14760048631982e-06
-6.83256540653199e-06
-3.09245754090932e-05
-1.09428900479041e-05
-1.27744804688804e-05
-2.50946615546985e-05
-2.21815792446839e-05
-4.15822689782704e-06
5.62784162841306e-06
-1.04223420432841e-05
7.64165263634854e-06
-9.79810372303024e-06
-3.38931963524066e-05
1.1814724511317e-05
-1.96615950276521e-05
-2.10493287544966e-05
-2.10103494880008e-05
-2.92310806220783e-05
1.76656648947475e-05
-2.15656545758964e-05
-4.49300235206204e-05
7.34615948330744e-06
-3.2744514726137e-06
-5.14527606559689e-05
-3.89905112608195e-06
1.94358094280284e-05
7.59625574544932e-06
-2.71159354353092e-05
-2.3224949995019e-05
-1.29522236353843e-05
1.22353049592398e-05
-1.65477223921017e-05
-2.31671392057595e-05
-9.37688685647544e-06
9.88595392565755e-06
-2.55025541408302e-05
-3.03317710615464e-05
1.29468817723743e-05
-1.71783490968182e-05
-3.43896006951127e-05
-3.06346702054602e-05
-2.41225252285399e-05
-2.84974834092803e-05
-1.60247467886267e-05
-5.02025274713135e-05
-1.10767123407207e-06
-3.28917773395353e-06
-4.26458286601769e-05
-2.45076181253706e-05
-3.75155892680614e-05
-1.7138136540327e-05
-3.67448606277317e-07
-1.57963193608124e-05
-4.46200363491967e-06
-2.13827248041456e-05
5.8849965069357e-07
-2.32039543468044e-05
-7.49160026828241e-06
-2.78989906861358e-05
-1.31879546777838e-05
-5.8542417030648e-06
-3.0533685980781e-05
-2.49052526174187e-05
-9.10040473675592e-06
-1.66012000374231e-05
-2.16542131781603e-05
-1.51261403106403e-05
-9.42763196904347e-06
-1.55848253394032e-05
-1.0794001787223e-05
-4.27480288610773e-05
-9.70981566736197e-06
2.77830199856419e-05
-1.17147600352322e-05
-1.54989053333991e-05
-1.13344125913399e-05
-1.11100063061751e-05
2.12516284346295e-06
-2.57202997494238e-05
-2.69381099303726e-05
-1.77433327183516e-05
-2.9038906022888e-05
-2.67924815592017e-05
-1.55340230634499e-05
-2.08576096281114e-05
-2.79792321403696e-05
-3.96648980299263e-05
-2.52614360338333e-05
-8.6199141944494e-06
-1.45481607899648e-05
-7.64511628654321e-06
-1.0886761197329e-06
1.51999424767444e-05
-5.83429939184298e-06
-1.33416878787014e-05
-2.76541628202209e-05
1.29710612387165e-06
-1.51645553007568e-05
-2.22987939961525e-05
-2.5269866161183e-05
-2.23795329205398e-05
-3.33190888313387e-05
-1.57740283106417e-05
-3.07976758226281e-05
1.62074020938593e-06
-1.11396146060757e-05
-1.90911404322626e-05
-1.8669770524471e-05
5.48230062351955e-07
-1.46479453039263e-06
-2.21673513997177e-05
-3.09998388359066e-05
5.98235781994921e-06
1.16059176427976e-05
-4.53149759062326e-06
-1.58262786466319e-05
7.06645506127447e-06
5.33237995901076e-06
-9.94638417615159e-06
-1.98899118931392e-05
-6.36154368916797e-06
-2.25371965683236e-05
-4.16526682100818e-05
-1.98543215955181e-05
-6.64543562911857e-07
-4.20852846530199e-05
-1.58132241025275e-05
-2.88131098451524e-05
1.79122976211016e-05
-2.16344545091431e-06
-3.33723139732822e-05
-4.98994515605211e-06
-6.87960039034277e-06
-1.24542678691189e-05
-2.42220559999304e-06
1.1783261099946e-05
1.87122756252928e-06
-1.27550619294564e-05
-6.71275621573119e-06
-5.60541425847959e-08
-3.35699986387338e-05
-5.74650110618955e-05
-4.81656998167066e-06
-5.03892372701218e-06
-3.64829923994498e-05
-6.38894416316469e-05
-4.24608843715455e-05
-1.76983117737515e-05
-2.6681551381418e-05
-3.88796960592931e-05
-9.11506199460992e-07
9.52988282384988e-06
-7.00439489827058e-06
-2.35700075074995e-05
1.11326955756918e-05
9.73614337744656e-06
-1.08541173589414e-05
-3.33449911465352e-05
-3.99287760285456e-07
1.53793688312967e-05
-8.65020697801809e-06
-3.59672892393212e-05
-1.49387981597931e-05
6.0378974159482e-06
-2.3799782134305e-05
-2.54368110458563e-05
-2.73081572430791e-05
-1.48002945413602e-05
-1.79461426238478e-05
-4.48732337284233e-05
-1.79892982193328e-05
-6.25938603874357e-06
-7.96132997565726e-06
-1.65622188509669e-05
1.23573282242637e-05
-6.87767974758368e-06
-2.70106313497866e-05
2.86697108879575e-05
1.41829123912588e-05
-2.35659108154618e-05
5.9434395462647e-08
2.80744266988642e-05
7.15433066764131e-06
-3.20781964912367e-05
-4.80986574697178e-05
-2.20653768000684e-05
-1.26878439021184e-05
-4.48598220559611e-05
-2.57702983188162e-05
-1.74011814031398e-05
-4.6498814107361e-06
-2.41163232825691e-05
-2.6337155415126e-05
-7.03116465788231e-06
-2.82940821560685e-05
-2.3910081997638e-05
-2.06334859876051e-05
2.26536559676919e-08
2.37418079246326e-05
-1.94968374129207e-05
-1.62603084025776e-05
-9.41826232762821e-06
-1.7073029301433e-05
-3.41643857940813e-05
-7.60599280259877e-06
2.43993652324822e-06
-2.21657907736131e-05
-5.20920638411059e-05
-5.17016909631251e-05
-3.63555664605923e-05
-6.42114628537392e-05
-3.50256185340422e-05
-2.08674845135724e-05
-1.2264109489222e-05
-3.40385774451047e-05
-3.82938481406449e-05
-2.58931170854464e-05
-1.14666413674271e-05
-1.82859864716864e-05
-2.42224420761754e-05
1.53742975830215e-05
5.07577821563102e-06
-2.2334438042534e-05
-3.05255883292621e-05
-5.99160055558189e-06
-1.25983674482894e-05
-2.35578768635464e-05
-1.65069036424832e-05
1.08021831239115e-06
-3.32083811333248e-05
-3.4621367631709e-05
2.11113392353272e-10
-2.60183069047535e-05
-3.72279232614718e-05
-2.37204360773551e-05
-2.57031964225349e-06
-2.15182568963169e-05
-2.74523523239e-05
-2.62779654706396e-05
1.3435867440511e-05
-2.11602696484037e-05
-1.1866896898296e-05
3.06204785765274e-05
-4.0421119446588e-06
-9.9742379300833e-06
-1.23768305235754e-05
1.27047292617338e-05
-1.77917667566262e-05
-2.05284099790138e-05
-1.97362734500978e-05
1.13659882548897e-05
-2.74048088253652e-05
-4.66309082599555e-05
-4.69473248183896e-05
-2.20402514405071e-05
2.79522002089507e-06
-6.90654287114064e-06
-2.53745492939475e-05
-2.167704779488e-06
-1.01300042771453e-06
-2.21274411862403e-05
-1.26088856699007e-05
1.30228221933452e-05
2.61551491662497e-06
-1.6653013335265e-05
-1.17142569425823e-05
-2.6530582337543e-05
-2.34031735293993e-05
-5.03913220993559e-05
3.137929278107e-06
-1.55425467116709e-05
-4.22397566362433e-05
-2.20702997130857e-05
-2.89550089401161e-05
9.79317512638281e-06
1.8097527721587e-06
-1.12757065254269e-05
-2.43063794330157e-06
-1.24571987342611e-05
-2.33483952040632e-05
-3.98790841043501e-05
-2.82031920409598e-06
-8.66652908045879e-07
-9.87738168020023e-06
-3.68748143397455e-05
-1.61911773046966e-05
-2.09002173860371e-06
-2.4120751579942e-05
-4.3948073339996e-05
2.8746519996704e-06
-1.21386067746826e-05
-4.93446792313576e-05
-2.23941013649685e-05
-2.252576872855e-05
-1.35960638229254e-05
-5.02747757648979e-05
-3.02795700990302e-05
-3.4012140123384e-05
5.20551182034058e-06
-4.71316686396133e-05
-2.4728356502211e-05
1.02469679139175e-05
5.01803166264852e-06
-2.77302556394558e-05
9.36989966363443e-08
-1.17924092838758e-05
-2.04743213678006e-05
-4.75054825317148e-06
-4.26263437608985e-06
-3.58115731849561e-06
-3.78402316859565e-05
-3.40592580952427e-05
-3.63297950317543e-05
-2.81793050826883e-05
-2.34519632844383e-05
-3.59373065293292e-05
-3.33021653357116e-05
-3.40618599331263e-05
-2.20358122185254e-05
7.93943367514951e-06
8.36789222499482e-06
6.01647304088992e-06
-8.48681940598741e-06
-1.67501224340986e-05
-1.27593922870692e-05
1.66422042683741e-05
6.17186293778609e-08
-1.6312486531106e-05
1.33881635331725e-05
-1.1516679130568e-05
-2.79522029342367e-05
-1.14307215142052e-05
-1.17042360498988e-05
-2.31132413190369e-05
-2.13967131362097e-05
-9.01823325269435e-06
-9.24827514868275e-06
-4.42768236674533e-05
-2.16743714094583e-05
-4.56992981773025e-06
-1.65569460708341e-05
-3.02808209278628e-05
1.01841959790089e-05
-1.27588384861216e-06
-3.68102802708391e-06
6.82338632023058e-06
2.77215440076488e-06
-6.77796353538451e-06
-3.64495186680892e-06
3.7336354221304e-06
-1.59512707047227e-05
-2.63172486262866e-07
-2.58732684852296e-05
-2.79070482358948e-05
-4.99187517028795e-05
-2.64933335371544e-05
-4.09089119741367e-05
-3.7271534817799e-05
-2.02969381188939e-05
-3.13510428970526e-05
-2.63129411665935e-05
-2.42131872550973e-05
-2.04410180249084e-05
-1.19232318324058e-05
1.50481467749364e-07
-1.89497683693327e-05
-1.5855757305367e-05
-1.46633991818471e-06
-1.40012321619204e-05
-7.63023834451852e-06
-6.53791606378135e-06
-3.5775696294081e-05
-2.12119940912197e-05
-6.13188860519431e-06
-2.56739715060382e-05
-3.27098767203518e-05
-1.03627687650678e-05
-3.17410126761177e-05
-3.63691005300591e-05
-1.26508492256109e-05
-9.47760275105566e-06
-3.37807460166128e-05
-8.70993079711674e-06
4.9200739333417e-06
-9.8816111020638e-06
7.8367470188674e-06
-2.93966128511135e-05
-1.10917380165558e-05
-5.1265915961282e-06
-1.05899474720474e-05
-4.65050904750846e-06
-1.85560887465542e-05
-2.19840762792219e-05
-3.24643682323205e-05
-6.09170950132226e-06
-1.09049422637915e-05
-1.863587587307e-05
-1.95574498833644e-05
-2.79594719524162e-05
-4.0372463761193e-05
-3.84779282220034e-05
-9.18438990265249e-06
-1.58945985729732e-06
-2.11213885861794e-05
-3.27000190561651e-05
-4.22778927665487e-05
-8.12511483855778e-06
2.05049886692892e-06
-1.77375196266171e-05
-4.72243896460109e-06
-1.17671131641909e-05
3.74625182501736e-05
-1.04795451630863e-05
-2.96352667198728e-05
-2.31457796243044e-05
-1.87089290784958e-05
-1.19013683944398e-05
-1.69355733134794e-06
-1.23232912435603e-05
6.20267220465751e-06
-3.63623631984932e-05
-3.11545044412969e-05
-1.48017267411059e-05
-3.51826320596647e-05
-3.81401622848464e-06
-2.8576914783797e-05
-1.41414967291543e-05
-4.6800050673278e-06
-1.21771717393918e-05
-2.14649373096648e-05
-1.89675171760481e-05
-4.82655578742037e-05
4.21910724749746e-06
-2.6560277955511e-05
1.20927235688642e-06
1.3160345828365e-05
-2.16852552802352e-05
-8.58481316378277e-06
8.57333463265426e-06
-2.69412287895284e-05
-1.40490324375946e-05
-2.10462542409564e-05
-7.05834303385582e-06
-3.5440818040116e-05
-6.0786267118096e-06
-1.97821966683578e-05
-3.24077338858194e-05
-5.04807924817695e-05
-2.75535160544204e-05
-2.08280877511971e-05
-1.72109503109427e-05
-3.20234045849059e-05
-2.75636412208147e-05
9.53924648728321e-06
-2.32071670673403e-05
-2.91230562734403e-05
-1.59026458836556e-05
-3.13220646999374e-05
-3.40221991649844e-05
-3.54487204482887e-05
-1.17652429352115e-05
-8.65661492773488e-06
-2.78667820128314e-05
-1.69665718032738e-05
1.36822933684079e-06
-1.98479602345877e-05
-2.58850716360277e-05
-1.29823868798066e-05
-3.2994512110351e-05
-1.29409917641041e-05
-1.96702386652365e-05
-6.89259309258481e-06
1.31639970737116e-06
-2.2051757301907e-05
-1.13674319539922e-05
1.10453325316132e-05
1.93474790064469e-05
-1.88137768514705e-05
-2.06014367888615e-05
-8.06846950986133e-06
-7.83869158534197e-07
-9.51296358166331e-06
-1.08276356276792e-05
-1.86108056822185e-05
3.92422615885619e-06
-2.58649788766136e-05
-2.77985279468423e-05
-1.64629830347909e-06
-2.66912583285365e-05
-3.37589327110622e-06
-3.07338785619763e-05
-2.95015137600746e-06
1.91960515459576e-05
-1.13363471795139e-05
-3.046812018354e-06
-3.35693463754153e-06
-9.08092077905778e-06
-1.08677936178005e-05
-1.78374298275538e-05
9.32898456891723e-06
-2.52832352821586e-06
-6.04229620463538e-06
-2.37655500033602e-05
-1.67595377147355e-05
-2.67397896348959e-05
-2.78614098799367e-05
-4.30013200466188e-06
7.0418285255789e-06
-1.57879010849321e-05
-9.36046432318666e-06
2.94265499904898e-07
-2.3980702929714e-05
-2.06192113884575e-05
-2.15820240534623e-05
-5.34280743154243e-06
-9.55956843099864e-06
-4.82382833299077e-05
-4.62596564644486e-05
1.51275469221155e-05
-2.89112491576567e-05
-4.96560588495573e-05
-4.47379355585681e-05
-1.27767212929348e-05
4.99734213703749e-06
-4.68172240344827e-05
-4.70661639903708e-06
2.23250687037725e-05
-3.50410859663182e-05
-3.13069623873031e-05
-1.24757982327179e-05
7.77683936143411e-06
-2.00166990300837e-05
-4.89093564497816e-05
-2.47074685141761e-05
2.00688411295755e-05
-1.13823555442556e-05
-4.03821177052076e-05
-2.34344394489577e-05
1.38419920140479e-05
-2.88513725069425e-05
-4.78079314273096e-05
-1.40340109742153e-05
-1.63799934771451e-05
-2.99603350550487e-05
-5.0658915643822e-05
-1.09291471910734e-05
-7.25234295852557e-06
-1.11085377650528e-05
-2.69045710790686e-05
-1.57302266612296e-05
9.86754462530082e-07
-2.20009410001187e-05
-2.35935944906824e-05
2.60903357378842e-05
-1.71465589510519e-05
-2.41166517469581e-05
-5.20440497491898e-06
-8.88499143677395e-06
1.38386407012875e-05
-2.91409876500973e-05
-1.00205521259774e-05
5.03379547723226e-06
-1.58813452634459e-05
-5.74301993221328e-05
3.47410709863831e-06
-2.54455236502112e-05
-2.86603274213697e-05
-3.45958242909853e-05
-6.94454120316471e-06
-1.3790890100244e-05
-2.90702395281818e-05
-1.14072724703861e-05
1.46807348937959e-05
2.81695712294197e-05
5.75314862476867e-06
-2.8663004964838e-05
1.0040802463417e-05
1.55768118834293e-05
7.60341628566836e-06
1.43536139306949e-05
5.88722907964979e-06
-8.13261488279709e-06
4.26729241907901e-06
-2.157375804508e-05
-1.41535414525163e-05
-1.13068727345445e-05
-4.36835886228619e-05
-2.87396194719815e-05
-2.02502251452569e-05
-2.59084894006566e-05
-1.19041192920849e-05
-4.90615889379272e-05
4.8323967433532e-06
-2.64957789193412e-05
-5.59376257081551e-06
1.65423090115927e-05
-8.80480597962522e-06
1.18568380933686e-05
-2.98337083553956e-05
-1.32984108785781e-05
-8.99983678800183e-06
-2.41074161295788e-05
-8.006107425449e-06
1.16007563855423e-05
-2.83932934526336e-05
-2.34561107296185e-05
-4.63510458298677e-05
-2.56469963508182e-05
-2.96156291974909e-05
-4.02130409508991e-05
-2.23720527050263e-05
8.87383873489797e-06
-3.11431470782557e-05
-2.23444086023818e-05
-1.7307720941892e-05
-1.48894962581817e-05
-1.04718525210466e-05
-2.15905269671925e-05
1.943249186208e-05
1.39661375484833e-06
1.85643787150436e-05
-1.27881493059924e-05
-6.78729287343611e-06
2.21059825569932e-06
-2.2635433206731e-05
-3.11937081930016e-05
-1.20998779746146e-05
-3.49471964215913e-05
-4.42781175237958e-05
-3.66976216002688e-05
-4.30171691743525e-05
-1.56793161041014e-05
-2.81937278263196e-05
-3.33501427688741e-05
-4.26996677932028e-05
-3.49396496997707e-05
-2.10988523030826e-05
-4.11162493078585e-05
-8.47222793272726e-06
1.33147583203362e-05
1.46950311622324e-06
-1.32360365357773e-05
-7.03391857454761e-06
-2.45709668748044e-05
-1.13796251409185e-05
2.58650352399417e-06
-1.00524261595012e-05
-4.01275900313821e-06
7.68112503425891e-06
-2.58961687318022e-05
-5.21992000569226e-06
-2.1132627574006e-05
-2.93499795625701e-05
-4.55663286757213e-05
-3.91463953623433e-05
-1.6278062403201e-05
-4.40062216516067e-06
-2.17957244967103e-05
-1.54252924826394e-05
2.07287865243786e-05
-2.29743842097165e-05
-1.84197920960771e-05
3.64398609363147e-06
-3.10593053668171e-06
-2.77737479604136e-05
-1.3753536200026e-05
2.77683778684627e-06
5.33958561241306e-06
-2.19290713813142e-05
-2.78745203050277e-05
3.66832472011722e-06
-3.10068067604752e-05
-3.41687847380769e-05
-4.2680866790492e-05
-2.74671126560616e-05
-2.02785906516538e-06
-2.09996380143345e-05
-3.01790549028325e-05
-3.07962406512337e-05
-2.79378526790771e-05
-2.69605520139657e-05
-5.70351545450175e-06
-2.33940154273596e-05
-5.92419012549365e-06
3.78724159575251e-06
-1.35505066418629e-05
-1.3816266400182e-06
-1.20838881342285e-05
-1.95739108663076e-05
-3.54822600662159e-05
-4.13545595194183e-05
3.16968873234671e-06
-2.50530164997734e-05
-2.77373622232018e-05
5.84385948719224e-06
-6.79454508882083e-06
-2.21378521084932e-05
-2.69148733180572e-05
-2.58088946770514e-05
-4.22515960464313e-05
-2.74273028954702e-05
-1.01187183398268e-05
-9.81315549637623e-06
-1.64920973370152e-05
-2.64830134180947e-05
-1.06258756209541e-05
-3.89723085409801e-06
-3.53383265081844e-05
-1.99823629526355e-05
-9.5428094382595e-06
-1.86177986400666e-06
-3.76069947417807e-05
-2.65778776109773e-05
-1.86215002444192e-05
-2.72602449483023e-05
-4.79932831231201e-05
-2.32179560984193e-05
-5.15141822313952e-06
1.45340951598333e-05
-2.28249940880011e-05
-2.99946199253011e-05
-2.37792236344226e-06
-2.03349608569926e-06
-2.98628565221873e-05
7.07083186324281e-07
-1.92032661980901e-05
4.14677992484163e-07
-4.91329880415194e-05
-2.0614139762485e-05
1.94169796451069e-05
-1.34582447551169e-05
-3.81036313550784e-05
-1.89488522097725e-05
-1.3468541549677e-05
-2.12462015591185e-05
-2.59867307837791e-05
-4.35043620662005e-06
-7.10940859456893e-06
-1.57718285999826e-05
-5.26063406965919e-06
3.87164224695028e-05
-2.16534689223139e-06
-1.60293012485235e-05
-2.67502187095319e-05
-9.60544872365797e-07
-2.69383734756088e-05
-2.22212658725301e-05
-2.54520153485309e-05
-2.04814772940991e-05
-3.98080448658825e-05
-2.59667539919758e-05
-2.17740326468888e-05
2.8988427557252e-06
-2.38387765519474e-05
-4.62670726902648e-05
-6.90095010948367e-06
1.35038340156587e-05
-9.17263513960644e-06
-1.70139119333799e-06
-1.77362238477727e-05
3.59016929076879e-07
8.93347620513709e-06
-3.54007927365904e-05
-1.3023196589051e-05
-2.53231847166271e-05
-4.10404033779928e-06
-2.82034396024454e-05
-4.71247793728922e-05
-4.82531782810182e-05
-6.17411745361634e-06
-2.37468506724644e-05
-2.35151617008839e-05
-2.88349322165196e-05
-5.23036580047665e-06
-1.59968995204783e-05
-1.93260777710431e-05
5.71787480545297e-06
-2.30487066318726e-06
-2.53689156874112e-05
-2.15864360538313e-05
-1.61769831425372e-06
-6.41654191112706e-06
-9.84419672537017e-06
5.01804188446999e-06
-1.87783651610825e-05
-2.1114808045584e-05
-2.60695714776602e-06
-1.32308268912278e-05
-3.43157199197754e-05
-2.81447181301544e-05
-2.948065519999e-05
-1.31991277216097e-05
-4.25999293104457e-05
-2.0268806682753e-05
-1.28445757031568e-05
-2.23506830120265e-05
8.41473668647224e-07
1.35834054901989e-06
-1.70013402599218e-05
-4.36044848663064e-06
2.0491526850184e-05
4.14470832636158e-06
9.42952332894185e-06
2.33112269000776e-05
-6.08245380292922e-06
-1.67653799868939e-05
-3.0308120887065e-05
-3.04672441482544e-05
-1.43898920559528e-05
-2.20006783491035e-05
-1.31701943882121e-05
-2.62353938084551e-05
-2.00002637569307e-05
-5.74308003002566e-06
-2.22817486074207e-05
-3.06654133901072e-05
-2.55215947605692e-05
4.43186280788129e-06
-2.34883969424721e-05
-1.00864255447317e-05
2.97197834721164e-05
-3.50615731888207e-05
3.27225020955378e-06
3.50306311172888e-05
1.41094379435146e-05
-1.91349831263488e-05
-1.06442428372677e-05
2.31308419594821e-06
-2.76145778171466e-05
-2.42345098486874e-05
-2.14739997970657e-05
-1.92078204713812e-05
-4.40105514702995e-05
-4.29746717115523e-05
-2.86703086186042e-05
-2.84375768128078e-05
-4.60975205637272e-05
-2.57531146766854e-05
2.61714002639406e-06
-1.92259437583288e-05
-3.72578461085431e-05
-2.9796487455195e-05
3.81647817246282e-06
4.96910873070409e-06
-1.37273968872223e-05
8.5350712868737e-07
3.3574861667525e-05
-1.01480745366385e-05
-4.31437714892414e-05
-3.39805793173439e-05
-4.37756239565355e-06
-1.50322138576611e-05
-4.66722250570321e-05
-3.746753148181e-05
-1.86454693771605e-05
-6.12866367212274e-05
-3.18874133124679e-05
-2.94948237770927e-05
-9.40777168099379e-06
-2.90456297698177e-05
-2.04658542882266e-05
-1.50752875100305e-05
4.88237806480311e-06
1.42231466563626e-05
-2.09176307579882e-05
-1.88745770814601e-05
3.79493397598873e-05
7.89637684614949e-06
-1.84020407988011e-05
2.12095446161288e-05
2.2361574571309e-05
-7.53454146144747e-06
-3.98826315480185e-05
-1.26747166150952e-05
-6.43935540776511e-06
-4.00701242048597e-05
-6.19590819568379e-05
-2.09944385965687e-05
-5.0871336043195e-05
-3.90299720187627e-05
-3.28472220741153e-05
8.3477919115199e-07
-1.24555453550227e-05
-3.48081825786355e-05
-2.20954685612674e-05
1.53146168335254e-05
1.23920401022422e-05
-2.7361814949642e-05
2.732198210419e-05
3.85523547919521e-05
1.12766204459025e-05
-1.72636786804218e-05
-4.97061392055793e-06
1.56391469178841e-05
-3.29139453764171e-05
-2.33143372634421e-05
4.6654001630822e-06
-7.45140135783495e-06
-2.42834405029593e-05
-4.11487545638804e-05
-1.20595202772133e-05
-2.75372298290464e-05
-1.53856376506559e-05
-6.80458833459906e-05
-2.00344474397526e-05
6.66217526051575e-06
5.28945651722484e-06
5.48400001932442e-06
-6.10914625852826e-06
7.7862925971975e-07
-1.58385580449355e-05
-4.21156683771994e-05
-1.88810899271013e-06
1.40820105653163e-05
-3.60444300938133e-06
2.23717437694111e-06
-8.22093323008677e-06
-1.56941667706698e-05
-3.40898428088709e-05
-3.34370980370409e-05
-1.58965074874101e-05
-4.71115465808094e-05
-4.4948615075596e-05
-1.92305656935322e-05
-3.11568090106027e-05
-4.89767582247882e-05
-5.43367987601018e-05
-2.10514651931902e-05
-1.25862279533347e-05
-3.0858791962558e-05
-2.34895121391154e-05
-1.2612224152775e-05
-1.19113577174912e-05
3.98436788182875e-06
-1.78221283852986e-05
4.06265598940832e-05
6.35102085539994e-06
-3.50627398980808e-05
-2.28602722473061e-05
-1.92553803677078e-05
-1.3635039293884e-06
-4.48896083900077e-05
-2.58129438152188e-05
-8.37665761185339e-06
1.85665982169403e-05
-2.59348936677905e-05
-2.80808227953303e-05
-3.76500669019133e-06
9.43496356398899e-06
-2.2563485050331e-05
-1.30085770786293e-05
1.20064960180296e-05
-9.34907152557683e-06
-7.72194011376793e-06
4.50703635227098e-06
-1.61538694119245e-07
-9.31230571670996e-06
-1.41479245269356e-05
-1.51101854356062e-05
6.92474569538287e-06
-6.61724955782365e-06
7.79025460451827e-08
-1.10724139517546e-05
-2.17024512579009e-05
-3.59871373044595e-05
-2.49130724565573e-05
-1.92906079612427e-05
-2.32156379071443e-05
-3.98639233477494e-05
-5.99129837501396e-06
-2.05106798516259e-06
6.08880452139097e-06
-3.61542355310043e-05
-1.96564046566035e-05
5.65889055643716e-07
1.83480686040784e-05
-2.55698466403867e-05
-2.87405336324982e-06
-4.38864290414638e-06
-1.60204260723972e-05
-2.2326781945984e-06
-1.25786461808635e-05
-1.41526750088063e-05
-5.0363188083469e-06
-1.92979926212073e-05
-1.16528416164114e-05
-1.91724173300497e-05
9.05356125494845e-06
-2.24139320613439e-05
-4.81688917666972e-05
1.51389818757554e-05
-1.55078450517502e-05
-3.94804987760696e-05
-4.95755657058287e-05
2.04619962706191e-05
-2.94517304446879e-05
-1.74243427619575e-05
-3.52253614126135e-05
1.25476246109736e-05
-4.14351966298943e-06
-2.54089731423163e-05
-5.11027669783084e-05
6.72575084524426e-06
9.09671573355891e-06
-1.29119040160481e-05
-4.12163880450195e-06
1.68444539625581e-06
-1.03664614228749e-05
-2.04816130284539e-05
-1.91559288137463e-05
-1.09281218451792e-05
-2.29804223176246e-05
-2.410075882296e-05
-1.8515583190367e-05
-1.75323042029652e-05
-1.33204235239231e-05
-5.56414681930053e-05
-3.46450778945484e-05
-1.81088380188474e-05
-5.90025849703592e-05
-2.1142041765958e-05
-1.51451882802212e-05
-2.48347397011117e-05
-8.08720873369889e-06
-2.22816622608294e-05
-5.69824972607032e-06
-2.52217452781261e-05
-8.73276768969322e-06
3.25852672106813e-06
5.71744670192725e-06
9.87777712110742e-06
-1.30241287844159e-05
-4.29434523632444e-06
-1.2685365878255e-05
-8.76899298994841e-06
-1.46483615186621e-05
2.49832214801492e-06
-1.50472951533259e-05
-2.6571297451609e-05
-3.8435661232511e-05
-3.46213345346698e-05
1.09931785066418e-05
-1.25353822076165e-05
-1.18363340089593e-05
-2.93289926406873e-05
-2.53623280496312e-05
-1.88361420789689e-05
-2.02517098016658e-05
-3.72961629656867e-06
4.6819258247264e-06
3.38771384570969e-07
2.29937208059163e-07
-3.68430068834285e-06
1.81648155923118e-05
-7.34379119326203e-06
-3.39884870728757e-05
-4.62321896167436e-05
-1.2988393801408e-05
-1.5170912333068e-06
-4.54634062214325e-05
-2.56740600272177e-05
-3.9731004201449e-05
-4.68072591597467e-05
-4.18352268585509e-05
-1.67868212753733e-05
-2.06747515847978e-05
-1.99277775535074e-05
-1.83805723838854e-05
-3.53859372656239e-05
1.62593763741311e-05
-9.0218576252848e-06
-2.6501057225847e-05
1.95045296058678e-05
-1.86232183817224e-05
-1.0156214167103e-05
-1.12535242283976e-05
9.05656752715357e-06
-2.26145777649397e-05
-6.16670319227482e-05
7.31182560282683e-06
-5.04672446710127e-06
-2.1858265620541e-05
-4.506931471291e-05
-3.19237048040577e-05
-1.84057464393043e-05
-2.93197342400248e-05
-4.08485145915867e-05
-3.23988039879444e-05
-1.61614222308572e-05
-2.8318147896299e-05
-4.60569110291797e-05
-1.49505597634751e-05
-6.02386937697612e-06
-1.75243967798338e-05
-1.55399546492966e-06
3.52774554615087e-06
-2.10603825405884e-05
-5.38659389930647e-06
-5.1336594894764e-06
-2.35392795419863e-05
-3.79843951231521e-05
-8.01546374129741e-06
2.33442412703592e-06
-2.82334403974413e-05
-2.45316126510619e-05
-1.47325517654212e-05
-2.14037490942837e-05
-4.35080988475457e-05
-1.02747887386685e-05
-1.91005984554847e-05
-2.60423684076081e-06
4.89407462338244e-06
-1.71818041661465e-06
-1.65218662487788e-05
-5.45112377331221e-06
-1.0483251431062e-05
-1.61326812696469e-06
8.56835009707685e-06
-9.0604909024526e-06
-2.6254624359743e-05
1.1967324786484e-05
2.78861612888519e-06
-1.40133276035328e-05
-2.24353218810389e-05
-1.20791499106122e-05
-2.06431040623216e-05
-4.07988140846536e-06
-2.34502352721889e-05
-5.20958275812473e-06
-2.65895668386346e-06
2.02278399597222e-06
-3.24386476399663e-06
-2.53058375356659e-05
-1.52078740635419e-05
-2.06477355280389e-05
7.64682162568679e-06
1.86262456494806e-05
-2.9556533175776e-05
5.81039154833318e-06
2.16180594077213e-05
-3.18207397075964e-06
4.02728040127908e-06
-1.97167465056111e-05
1.81892249993769e-05
-1.60783044972489e-05
-4.76832981243491e-05
1.7154730968215e-06
1.28398997639003e-05
-1.33225983928826e-05
-1.91660247125646e-05
-5.41986499885447e-06
1.37441572402324e-05
-3.1221226332271e-05
-3.238669455088e-05
-2.89207213338182e-05
-1.32012186886434e-05
-2.54652452297734e-05
-2.13580785340979e-05
-1.35169296103911e-05
-6.76988427955182e-06
-1.39803438076043e-05
-9.19407525625182e-06
-1.82831858997825e-05
3.85666322457071e-06
-1.21374452651304e-05
-2.73850102172684e-05
-3.21372793445474e-05
-2.49152143003067e-05
1.32045676094871e-05
-2.21882656491155e-05
-4.42175492270885e-05
-1.04321592660502e-05
2.08767582370512e-06
-4.13688360505069e-05
-2.59387743553595e-05
1.66069644198231e-05
-1.72301865171263e-05
-3.05127789482515e-05
-3.28673336653713e-05
1.82998875778339e-05
-9.77504024547181e-06
-2.48308839404459e-05
-3.35148616562706e-05
-9.25654515730147e-06
-4.03530496268124e-05
-3.91082074496685e-05
-1.0770151176721e-05
-3.64800728686557e-05
-8.51982333475424e-06
-2.32671615064941e-07
-1.43535725820014e-05
-2.93234092083603e-05
-1.69876382951639e-05
5.2111221599015e-06
-1.77950165777169e-05
-2.46754583264991e-05
-3.43784920626121e-05
-9.77201022535819e-06
-2.70691222935387e-05
-3.12622674487382e-05
-2.36192175394559e-05
1.43609463843831e-07
2.16601869065919e-06
7.18585148264752e-06
-1.82897318699934e-05
-1.56284001298565e-05
2.01615358609938e-05
-1.66998575293083e-05
-6.12349090477981e-06
-8.72493111785369e-06
-9.10254281346356e-06
-2.13893027691507e-05
-3.85438878552604e-05
-8.24695380634021e-06
2.89393631530326e-06
-4.44752649795854e-05
-1.84625139138889e-05
-1.53705141445162e-05
-1.60992622408513e-05
1.03927806620867e-05
-2.93321681511919e-05
5.61089654305901e-07
-1.22990234213271e-05
-1.34857053734187e-05
-1.23978848110807e-05
2.4970307367954e-05
-2.75822960061149e-05
-3.99196067903594e-07
-2.13432932988034e-05
-2.73148171759181e-05
-2.12597216978198e-05
-1.02612231630197e-05
-1.49205565880522e-05
-1.50831007643194e-05
-2.23019023316387e-05
-1.64610501677135e-05
-3.23915361777108e-05
-3.49198114775017e-05
1.30354162644371e-06
-3.36474435901173e-06
-3.89437887627341e-05
-1.05771915438464e-05
-3.50363388628333e-05
-4.43546739808017e-06
-2.7664749820233e-05
-4.1226514157434e-05
-1.56503105600773e-05
-8.64728061130288e-06
-1.36096647945674e-05
-3.25058310866782e-05
-2.32383525914716e-05
-1.5267928865552e-05
-2.43545581139642e-06
-2.93931113199458e-05
-2.74666858956803e-05
-2.8471602096222e-05
-3.8416191050493e-05
-8.75025402236597e-06
-1.86337980142448e-05
-1.50675250098102e-05
-1.62615819018206e-05
-2.5471282461209e-05
-2.47533566334237e-05
2.5498817308708e-05
-3.90096223594369e-05
-2.72527248981284e-05
-1.03138540331834e-05
6.3823800893052e-07
-3.12036704864471e-05
-2.5268239662409e-05
-2.48439932970581e-05
1.06776791816031e-05
-1.41606263875771e-05
-4.65459921201094e-06
-4.88540525455751e-05
-2.71886882660834e-05
-4.36329033050225e-07
8.8660244590143e-06
-1.95530570259304e-05
-1.84362978273656e-05
-5.83864805678226e-06
-1.02336041833951e-06
-9.82921972852824e-06
-7.47863566407046e-06
-1.09815917677045e-05
-1.62418651716272e-05
-1.00162157638918e-05
-2.61694475061379e-05
-1.52263820007188e-05
-3.81427029816927e-06
-1.78829918170171e-05
-2.39414062602339e-05
4.99814127966333e-06
-9.46330982589201e-06
-1.39273534613665e-05
-1.93841855438621e-06
-1.15809221881432e-05
-2.70851642737233e-05
-3.39228707324574e-05
-1.58886149886459e-05
-5.48014976687422e-06
-1.65747161878136e-05
-6.26387658833732e-06
-5.5647332579128e-06
-1.19216366405784e-05
-2.99807709185588e-05
3.41518912739573e-06
-4.43253016495487e-06
-1.30432288580237e-05
2.11984670750417e-06
-1.25897816661382e-05
6.42804440539781e-06
-2.53045437114799e-05
-2.59148250853728e-05
-1.80855047657654e-05
-3.37534474885345e-07
-4.38574204016234e-05
-2.13381172224602e-05
-3.09339851701713e-05
2.77867514481322e-06
1.78260402227921e-06
-3.39225649073017e-05
-5.66283913228164e-06
1.31830320625394e-05
1.88628069119073e-05
-1.91422969418326e-05
-5.94694494643631e-06
-1.25878525460507e-05
-2.03601857306572e-05
-2.38852037715006e-05
-2.88674993548609e-05
-4.09136760049509e-05
-1.6259193853901e-05
-4.79753583803691e-05
-3.63183745852671e-05
-1.35674228955786e-05
-2.616014814809e-05
-2.92491367879698e-05
-5.38200211998868e-05
-2.01126009091259e-05
-3.20022033770335e-05
-2.77988789609816e-05
-1.75726589947153e-05
-9.26242193625405e-06
-1.81359442712708e-05
-3.17959500511488e-05
2.36534350308192e-05
1.29562093226456e-05
-1.20222431610659e-05
-1.87302316048988e-05
-1.19507039117664e-05
-2.29094508920961e-05
-8.22969726668226e-06
-3.08717304183061e-05
-1.65117854375496e-05
-1.42656312606182e-05
-3.73290891441826e-05
-3.1130054183086e-05
3.70826241123979e-06
-1.74182929167419e-05
-4.65728279875687e-05
-1.3376964550803e-05
3.29156050600748e-05
-7.20166647407374e-06
-2.85106335944185e-05
-1.53338184297049e-05
1.14330315399852e-05
4.47347482905437e-06
-1.93070508569168e-05
1.24879470576152e-05
1.0595473538715e-05
-3.23511419283081e-05
-3.17306108627135e-05
-8.46904395879397e-06
8.95264172182087e-07
-2.42715498384721e-05
-8.6539286905087e-06
1.11650949891014e-05
-1.31783316870887e-05
-2.06588487549455e-05
-2.79061445988466e-05
-1.67385720034996e-05
3.00380207764499e-05
-5.00822881221421e-05
1.40301441829049e-06
1.623735422976e-05
6.0949845206582e-06
-2.59474451840546e-05
-3.09008274779598e-05
-2.67250599570542e-06
-1.73570537317858e-05
-2.84832411544419e-05
-3.7421045509278e-05
-3.79379451195149e-06
-1.45472983717329e-05
-3.49425137231589e-05
-2.3247022035571e-05
6.74904944675824e-07
-1.00635629208038e-05
-1.43502152771021e-05
-6.5522902351498e-06
-1.0978565648294e-05
-1.9902490492378e-05
-3.56735665097755e-05
-4.77367245574012e-06
-2.92486243972153e-05
-6.241783681156e-05
-2.00414060506422e-05
4.91718804194208e-06
-2.73486304103984e-05
-6.14519827461561e-05
-2.84090282346205e-05
-1.87516373515536e-05
-1.81029034149069e-05
-5.02942415943483e-05
-3.11073672719498e-06
-7.72914291392879e-06
-4.40416196357483e-05
-3.9735455416863e-05
1.08919170620858e-05
1.38768720342573e-05
-1.63262496817519e-05
-3.89884589134702e-05
-2.73155022687844e-06
1.3475402299762e-05
-2.68783263009237e-05
-3.41665150868703e-05
-1.52339633425615e-06
4.73963067441307e-06
-3.06682647318792e-05
-2.03892607552945e-05
-2.43678337814741e-05
4.57469701719598e-06
-4.34721433565367e-05
-5.47874838862281e-05
-7.74333758369934e-06
-2.95749070477977e-05
-3.34925492187428e-05
-1.57455493713906e-05
2.34953366565584e-06
-1.18209684971802e-05
-3.13591534324836e-05
-1.88880660930431e-06
-7.76930958518613e-06
-1.4395419699361e-08
1.51298058181457e-05
-5.64564948649646e-06
-8.65209094012298e-06
-1.15053018792134e-05
-1.20495215946341e-05
-2.1135307228582e-06
-1.34370179056213e-05
-3.34618352708488e-05
-1.23175397905023e-05
-7.68287171947359e-06
-1.29021661630198e-05
-3.30181975118247e-05
-2.32543341710687e-05
9.13050375348208e-06
-3.76768490130284e-06
-3.17993315890178e-05
-1.6838743881646e-05
-5.63014059690271e-06
-1.12302833370124e-05
-5.16152885292835e-05
-1.19792405870887e-05
9.20302794335913e-06
8.72016066256441e-06
-2.55391830351464e-05
-1.56173357278283e-05
-6.53918700488214e-07
-1.43546006440825e-05
-4.0970159063598e-05
-3.29686806510134e-05
2.48105823975792e-07
-7.76601091835885e-06
-4.29659874915689e-05
-3.29192649398382e-05
-3.36491222757203e-05
-1.36028861471961e-05
-4.35268190880038e-05
-5.07333096109804e-05
-5.016488759908e-06
-9.25102791217136e-06
-2.07131603380275e-05
-1.44481899520829e-05
-3.96581876816108e-06
1.63790612785446e-05
-4.27715581273572e-05
-2.74299556821766e-05
-4.45936640689317e-06
-1.565067126676e-05
-2.04561492686147e-05
-5.32312583783706e-05
-3.80052583993912e-05
-2.3317265885098e-05
-3.38743125622713e-05
-6.17651244264048e-06
-2.10502806486219e-05
-3.34999758574051e-05
-6.56721275490723e-06
-2.51296897888878e-05
-3.3672925314783e-05
-2.29123623247161e-05
-7.59448051079756e-06
1.29534332142122e-05
-1.47840530412695e-05
-2.84414705265279e-05
5.33407580581842e-06
-1.02076539097616e-05
-6.88052398991264e-06
-8.54519124394768e-06
1.78564016814355e-05
5.02891001730523e-06
-4.09003493127998e-05
-3.56350789390643e-05
-1.45759651375633e-05
-4.62422435978223e-06
-3.46442412527614e-05
-2.71235914752515e-05
-4.54448246411149e-06
-2.20453265086212e-07
-2.63601179364476e-05
-1.59808232088771e-05
-8.72133875652218e-06
1.22586915509534e-06
-6.38817912489462e-06
-5.7036197173869e-05
-3.99535302069521e-05
1.54807275157814e-05
-4.42398029769913e-06
-3.06708167887391e-05
9.53798361749643e-06
2.21332695791938e-06
-2.26596512766698e-06
-2.21555130680026e-05
-3.60090744115396e-05
-3.58470966621425e-05
3.20415458353972e-05
-1.94504990698011e-05
-4.84720864092072e-05
1.70412813318161e-06
-3.17845156543211e-05
-2.24557223022531e-05
-3.42199552083011e-05
-6.54511123941651e-06
-1.1602360470287e-06
1.38880513024059e-06
-3.42256931983542e-05
-1.22356593244971e-05
4.99216665714996e-06
3.16876064040146e-08
-5.42547469969255e-05
-1.1901081595952e-05
1.69748519787012e-05
-1.54868153117188e-05
-2.61048502546998e-05
-1.49530382340474e-05
1.1308591377582e-05
-1.77921569428834e-05
-3.71680692805859e-05
-1.4857979375609e-05
-1.27441424476723e-05
-2.60653362293151e-05
-3.68271781221724e-05
-1.79936846403515e-05
-3.47951844899459e-06
-1.84675256077072e-05
-1.80474069124275e-05
-4.34504480068095e-05
-3.49598234213891e-05
-2.36165071476623e-05
-1.10532001975672e-05
-2.86147938306064e-05
-6.06487539589396e-06
2.01748720722944e-06
-1.80720232375324e-05
-4.77833179091476e-06
-3.80242048606228e-05
-3.12786562660756e-05
-5.03451714446629e-06
-2.92536205054922e-05
-2.02328381607182e-05
-6.22361827784266e-05
-1.74464202905149e-05
-5.07790763139959e-05
-2.50217604766029e-05
-2.1217690415719e-05
-2.08570157490451e-05
-5.37298252251471e-05
-2.32288972972884e-05
1.58625377319797e-05
-5.28444752570146e-06
-3.10814270433816e-05
-3.9322997084936e-05
-6.57461861868487e-07
3.88410671017732e-05
-8.30238737282353e-06
-2.20706422585868e-05
-8.8420358248762e-06
-3.31846920433156e-07
-1.93301297057448e-05
-2.87152041059912e-05
-2.40978031140056e-05
2.10851953415901e-05
-2.63758320061617e-05
-2.77220829145006e-05
9.16647589188907e-06
-2.73404212668875e-05
-2.68899121088962e-05
-1.10929866458681e-05
-1.08567446771693e-05
-1.72190385301317e-05
-2.28778074007432e-05
-1.45881056241607e-05
3.75352182208885e-06
-1.73466927082673e-05
-3.37379723117955e-05
1.28837602174256e-05
-1.18344667389266e-05
-1.99120156934461e-05
-6.42060632844286e-06
-8.61753091456507e-06
-4.9128597738484e-06
-2.07636112559105e-05
-2.3711742132076e-05
-3.60411384915449e-05
-3.85770506767605e-05
-2.92084374245581e-05
-2.28406295061299e-05
-1.01684825325807e-06
-1.35672327891102e-05
-4.05149994494113e-05
-1.59605778433617e-06
5.57879200175972e-06
-2.53786401107473e-05
-2.89155398480861e-05
-3.3557626992701e-05
8.12677680897389e-06
-1.09081396533034e-05
-3.89646580890674e-05
-2.37132707922379e-06
-3.72989529762313e-06
-4.17708066480824e-05
-3.59411820210331e-05
-2.35912387084099e-05
7.24963153913533e-06
-3.58619256032411e-05
-4.05945100783906e-05
-1.05665210580013e-05
6.11915808501213e-06
-2.54009661762485e-05
-2.85674385934399e-05
-1.24064769410268e-05
1.83208825057545e-05
-2.46233624047785e-05
-2.23622561587045e-05
-2.53002782180415e-05
-1.45361405422262e-05
-2.07850770025967e-05
-3.62526134814199e-05
-2.37828055300048e-05
3.16556597566761e-06
-2.8064605029508e-05
-4.16653129278836e-05
-2.39811220721843e-05
-1.33717325961776e-05
-2.36794782984265e-05
-4.78559769917459e-06
-2.50766859429007e-05
1.10798609642428e-06
-6.14369047517978e-06
-1.87785508449392e-05
-4.63581368049648e-06
-5.25626679891918e-06
-3.86133147663042e-05
-1.9720487980157e-05
-1.33878484049741e-05
-1.65673737664221e-05
-1.48195678999277e-05
-2.03014695386912e-05
-6.29005750089632e-06
-1.2437314856792e-05
-3.09829349594803e-06
1.72876660919967e-06
-2.90316860713487e-05
-4.32464185769178e-05
-1.10329355287754e-05
1.59197960519999e-05
5.49042706414202e-06
-1.32429928387002e-05
-6.50324358237931e-06
6.52702081569186e-06
-1.56271341342416e-06
-2.95486657292565e-05
-4.98238154444938e-06
9.09180316287282e-06
-2.63020756044515e-05
-6.36887915612947e-05
-3.8730817072231e-05
7.25259581948559e-06
-1.57551585525937e-05
-2.93590746455193e-05
-3.56574437016e-05
-1.1882198933621e-06
-2.29272794019787e-05
-4.08399770347681e-05
-3.14022736496243e-05
1.22907831323462e-05
-1.33409761743095e-06
-2.48507798027333e-05
-5.47590288443137e-06
2.64057824726591e-06
1.23355195264944e-05
-2.85341811541767e-05
-4.87190001767174e-05
9.8647042681937e-06
5.99632711833233e-06
-2.85018635190357e-05
-6.32894194163325e-06
-8.4350091678427e-06
-4.15438068549751e-05
-3.84495461655253e-05
-4.33848417477531e-05
-2.74022716194608e-05
-3.45853010907494e-05
-7.8355508314096e-06
-2.3397693915443e-05
-1.76661334549801e-05
-2.20692283857485e-05
-1.38774547807954e-05
-8.39731934095497e-06
-1.75611675627926e-05
-2.24200946416658e-05
1.89132857796648e-05
7.94529324242151e-06
-3.21046290580978e-05
-3.01082412210941e-06
-2.6657563984357e-05
-8.50648645510396e-06
-3.4745912275364e-05
-3.14415583488521e-05
-2.72467408089302e-06
-2.09467440546925e-05
-3.83519015193631e-05
-4.40936886604824e-05
-9.51039014382974e-06
-2.47931862736525e-05
-4.69569578103168e-05
-3.53403192368869e-05
4.42198768454741e-06
1.59612281358982e-05
-6.22865553355849e-05
-4.33949488466664e-05
1.94334138788758e-05
7.43601168599595e-06
-1.01597103390118e-05
-4.45091621823585e-05
1.26329392963943e-05
1.86742673219962e-05
-1.72459927440449e-05
-2.11209410651145e-05
-5.18801594041226e-06
-5.89744659726066e-06
-2.93450339320998e-05
-3.3349505405306e-05
-2.15468274641403e-05
-2.04497033286133e-06
-6.86081464452627e-06
-9.01010903596575e-06
-1.76107469044274e-05
-2.38128408468671e-05
-1.74069095595802e-05
2.50112538192564e-05
1.78240489491206e-06
-2.68611077231749e-05
-1.71351685169263e-05
7.09642040580555e-06
1.44735809278283e-05
-9.09831034807279e-06
8.95581174308482e-06
1.57331309750069e-06
-2.28361522990667e-07
-4.17472690971615e-05
-2.32391446168898e-05
-2.07667071602179e-05
-2.56616181849482e-05
-3.20304543068236e-05
-3.80053799837385e-05
-1.58586932325381e-05
-2.58179004533455e-05
-4.07036213831977e-05
-3.76130729432036e-05
-2.75057049493234e-06
-7.36618540546792e-06
-1.24007799299949e-05
-2.22979455975135e-05
3.60731672361128e-05
1.86202744321441e-05
-5.28915335927216e-05
-9.42529313504235e-06
1.80759734195488e-05
-1.86074152315494e-05
-2.39612121347882e-05
-6.23653785719857e-06
-1.47964074974839e-05
-3.37959571611406e-05
-5.02531897100315e-05
-2.52977312462852e-05
-1.65452207796209e-05
-5.48331711110031e-05
-5.44541504305619e-05
-3.11566390969065e-05
-3.37769078351852e-05
-1.08242992291747e-05
-1.58191253094061e-05
2.77879731571187e-05
-1.523544188185e-05
-1.78855392056186e-05
-6.85569430582767e-06
-1.41113667995799e-05
-8.22299043747227e-06
-1.05206273157101e-05
-2.30082079810794e-05
-3.44640595256166e-05
-1.55331488404843e-05
-5.78506842593925e-05
-2.73948612681517e-05
-4.32367140460493e-05
-4.26307759529085e-05
-4.30687680151748e-05
-4.67825721002408e-05
-1.94618436131214e-05
-2.58206455903073e-05
-2.89323045934513e-05
-1.98378141115876e-05
-4.62340021792666e-07
-1.33259903455176e-05
-2.8350582381272e-05
1.07370979825721e-05
1.35064241760556e-05
-1.57193577965755e-05
-1.40391072016489e-05
1.89239431199772e-05
1.88011557694071e-05
3.39582536203633e-06
-3.20343054183001e-05
3.52692811968902e-06
-1.32599334218365e-05
-2.79829515960573e-05
-1.17632417820818e-05
-1.46141022803057e-05
-1.51940777321948e-05
-3.38270613576964e-05
-3.11600010274833e-05
-4.02151835983625e-05
-2.41673986531173e-05
-2.11687090996252e-05
-1.99381870033198e-05
-3.41642802881762e-06
-2.68979370731128e-05
1.07925856477639e-05
-1.48549047893613e-05
-1.22182602618218e-05
-2.4806656762305e-06
-1.48843376927002e-05
-1.84368766954124e-05
1.94476745357334e-05
-1.72271840956994e-05
-2.58922939625266e-05
-7.79389432453753e-07
-3.12490720408769e-05
-1.6087868141463e-05
-4.93775366833505e-05
-3.56578724683046e-05
-4.95563392074097e-05
-4.01736977105116e-05
-1.90561344370061e-05
-1.19142798046241e-05
-1.16025579716051e-05
-1.57950618794699e-05
-3.03507435700834e-05
6.43712860541285e-06
-2.0047599095431e-06
-8.52783171848e-06
5.37997957147708e-06
-5.87129111122369e-06
1.42436830271999e-05
-2.91030538591357e-05
-1.78155115103574e-05
-3.75767391458887e-06
-6.13415432866628e-06
-4.70897923445463e-05
-4.83716102549877e-05
-4.29366634878258e-05
-4.89931785094309e-05
-6.52248190652023e-05
-2.57668325926043e-05
-3.38673557022772e-05
-5.85458965864798e-05
-3.18795211208671e-05
-1.52938838686134e-05
-4.1906265096995e-06
-2.09611873091647e-05
-4.23490799510063e-05
4.49374884996517e-06
3.05197541652322e-05
-2.81264215768408e-05
1.85644443898175e-06
2.90247176353383e-05
1.70305210216033e-05
-6.04485059129287e-05
-5.63272069692632e-06
-6.75410158196606e-06
-9.44861192068767e-06
-3.26898157313694e-05
-3.08784024360147e-05
1.73004631611234e-06
-5.92384111564067e-05
-4.26151507917372e-05
-6.19830573975399e-06
-1.92138322004255e-05
-2.47343658546403e-05
-1.12426282879214e-05
4.39040209763759e-06
8.55582045313994e-06
-3.24769510242364e-05
1.01021319467002e-06
3.01992076020776e-05
1.78132132165888e-06
-5.18855079765495e-06
-2.50512073158639e-05
3.23425703448375e-06
-1.11472178672793e-05
-3.69276144782891e-05
-3.00880236062355e-05
1.63151422002616e-05
-2.22275564764936e-05
-4.86047664257882e-05
-2.31682425649763e-05
1.28431370513387e-05
-7.18472312186282e-06
-3.07583989154829e-05
-1.05919839681715e-05
2.35085450191789e-05
2.21304216817409e-06
-2.17377945668867e-05
9.07934046405139e-06
2.33115848354083e-05
-3.05802182919886e-05
-3.11416188529178e-05
7.61669892049931e-07
1.72787151703799e-05
-7.91387123404403e-06
-2.19066046447974e-05
-7.29870114262884e-06
-1.84304816493219e-06
-3.03494050429162e-05
-5.04006132729185e-05
-1.60399041218318e-05
-2.94037565739748e-05
-7.14195701786375e-05
-2.69237751281905e-05
1.57374058197e-05
-5.23266429051997e-06
-5.22284718335134e-05
-1.01805362220176e-05
1.10551299347489e-05
-3.02930707603672e-05
-2.23229464019094e-05
-2.79599121198257e-05
-4.07997473024271e-06
1.04316107452799e-05
-6.15483192804608e-05
-2.34771028398568e-05
-1.30402630624991e-05
-1.05432142451495e-05
-5.36424521543475e-05
5.62189891525274e-06
-2.09982290312007e-05
-2.53333553597389e-05
-3.29515613879426e-05
-1.64574215347009e-05
1.33125973118437e-05
-2.21049769957874e-05
-3.62567240408398e-05
1.11852926993825e-06
1.31335159895121e-06
-2.9056597018378e-05
-1.09289304280429e-05
6.00438258821952e-06
-1.34277540690834e-05
-2.90500589638894e-05
-2.62525709187698e-05
-6.58192778930156e-07
-3.16142582974084e-05
-4.89946352244402e-05
-1.97531655836909e-05
8.48221228572798e-06
-3.19006675526745e-05
-2.03030330045956e-05
-1.78007988838885e-05
2.80192804630524e-05
-2.52219934616986e-05
-4.00550842229678e-05
-8.36650942176529e-07
1.61356159212524e-09
-3.48217702650684e-05
1.60145167073406e-05
8.29379518983774e-06
6.90633603172839e-06
-3.5141966319139e-05
-1.31739886571995e-05
1.65178990511469e-05
-7.21078508944555e-06
-3.52897268857402e-05
-3.45042857490483e-05
-2.99668251525791e-05
-1.30141940447997e-05
-2.59076670454313e-05
-2.76070512504789e-05
-4.32834562435772e-06
3.9544288637954e-07
-2.87854256319412e-05
-8.66722564929052e-06
6.81497389226302e-06
-9.43422699795631e-08
-2.12544016058032e-05
-1.59686564880864e-05
1.56918384276869e-05
-1.47163307723061e-05
-1.51906307283295e-05
3.83910823923322e-06
1.62622905304223e-05
-5.61879599779448e-06
-2.38617196162635e-05
-2.90521775787485e-05
-3.5446112804458e-05
-4.80910227784125e-05
-4.75065446284968e-05
-2.38164251297964e-05
3.41418755151131e-06
-3.76155198209929e-05
-2.281805228048e-05
-1.35278062817968e-05
-3.08263056791741e-05
-1.53233746344104e-05
1.26768041603765e-06
4.28316491966472e-06
-6.88334143263716e-06
-3.01279362602525e-05
-1.82412061550345e-05
-1.25823404335701e-05
-2.65565599751752e-05
-2.22895721058801e-05
-3.05668668390391e-05
-4.82904467054104e-05
-2.12031012037229e-05
-2.39554168288388e-05
-3.11621213039108e-05
-4.36538742348777e-05
-3.30611090866303e-05
-5.6871870512393e-05
-1.43882738169595e-05
-4.00506572441414e-05
-5.73709823609221e-06
3.17947220299692e-06
-2.43213838804508e-05
9.48432530397415e-07
9.81128321611548e-06
-2.68498335257565e-05
-2.56780309430212e-06
-1.94736868186913e-05
1.304692916576e-05
1.67705066828052e-05
-7.89902862035239e-06
-2.40557371865343e-06
2.59357863480118e-06
-4.86729869574935e-05
-1.49604723673259e-05
-3.75891549898879e-05
-4.80973296281495e-05
-3.8001547257422e-05
-1.04031633978135e-05
-9.80513093179074e-06
-7.64992911976385e-07
4.19680428849347e-06
-1.84079189911515e-05
-1.17921894065101e-05
-3.21223436245646e-05
6.70529259815664e-06
1.48842028394646e-05
4.50511628110099e-05
-1.37408589246937e-05
-3.560327236931e-05
2.82458887971387e-05
1.64669928826813e-06
-3.22554129520477e-05
-4.27130580916996e-06
-1.78274430237162e-05
-2.97580876089431e-05
-4.86761324651739e-05
-2.02938682949854e-05
-2.49633663325254e-05
-6.20831469709431e-05
-4.12351330325982e-05
-1.53435176594797e-05
-5.03067178419599e-06
-3.46788058527318e-05
-1.48463772100058e-05
-2.70942550276503e-05
-6.21412547092397e-06
-1.02382115845721e-05
8.13918310466537e-06
-1.47350762822716e-05
1.31329697848917e-06
-1.48662794283259e-06
-1.53819110036871e-06
-3.2778854705205e-06
1.4531443719866e-06
-2.95658317565371e-05
-2.0203691890211e-05
-4.20024943954142e-05
-3.37527759329241e-05
-3.51163473797073e-05
-1.88717523635175e-05
-4.65395905300402e-05
-2.16018941705273e-05
-3.27007573386423e-05
-2.01891605905203e-05
-2.38087845619325e-05
1.73774841280966e-06
-9.42631821013218e-06
8.39108957596488e-06
2.02287686814429e-05
-1.59753507873819e-05
-2.25171986411305e-05
3.49166858125527e-07
1.55814488493737e-05
-2.18192719420543e-05
-1.88088790967416e-05
-1.4470955997259e-05
-4.0628251914924e-05
-2.27136280975916e-05
-4.32066891696117e-05
-2.8520052374096e-05
-3.7806920626445e-05
-1.63391395168846e-05
-4.28369462576056e-05
-4.15738775657895e-05
-1.6394250073046e-05
-1.90906648714907e-05
4.44176290592862e-06
6.86094828022002e-07
2.68957426910489e-05
1.99869820851151e-05
1.31799094788372e-05
-1.32280200120295e-05
1.50106241899197e-05
1.09425216449021e-05
-2.34507799613224e-05
-1.55625371466787e-05
-2.53933979126062e-05
-3.69712692029658e-05
-3.17278496301913e-05
-2.82177660825779e-05
-4.83358806765887e-05
-5.00681803922367e-05
-3.99033675588607e-05
-3.33604720021022e-05
-2.84220316245539e-05
3.33935786502362e-06
3.95448056920821e-06
-1.4484523833333e-05
-1.37174074885192e-05
1.30021405370261e-05
3.43585766085751e-05
1.46384497958904e-05
1.61412616755371e-05
6.59479293848422e-06
6.46280080136386e-06
-3.09833117605996e-05
-2.49703681894134e-05
-1.58449929360354e-05
-2.13885421320803e-05
-1.82157718704166e-05
-3.86051679852112e-05
-4.01490812637275e-05
-1.24772016471181e-05
-3.50172777132663e-05
-4.66529158886145e-05
-1.22434232982096e-05
1.61820293872261e-06
-1.92783351809939e-05
-4.21974409554573e-07
1.98669498354302e-05
9.25829558043696e-06
1.49375945167296e-05
1.2186370382867e-05
-2.50222001264686e-06
-1.22915412310964e-05
4.68479033738689e-06
-4.27185377290817e-05
-2.09322252389224e-05
-4.75125489959878e-05
-4.67632925456723e-05
-3.58065942936041e-05
-2.73415047254841e-05
-4.35769293543492e-05
-2.99246457137171e-05
-2.40847261452168e-05
-7.88488819829924e-06
-1.44047354704143e-05
-2.11313210255873e-05
-1.58216970146626e-05
-1.8924121533942e-05
-2.76371553726001e-05
-2.26095994140414e-05
6.1063565846749e-06
4.62826106519134e-06
-5.32476436584809e-06
-1.14598481271269e-05
-1.38472149425866e-05
-2.39907331032212e-05
-3.61024691404869e-05
-2.08225809649703e-05
-2.21493868149541e-05
-3.78204955514471e-05
-5.90311607259183e-05
-3.17122186127135e-05
-2.74463073462217e-05
-2.07475316876213e-05
-2.43906366973658e-05
-1.35570792644102e-05
-2.22399937041617e-05
9.52240067225018e-06
-1.84493156651939e-05
-3.253329078699e-05
9.86753255857972e-07
9.50283653822119e-06
-2.43671953416961e-06
3.86976012141516e-06
-2.41105692546063e-05
-1.73901754860049e-05
-7.82365433906221e-06
-2.01601278685517e-06
-2.22760350421072e-05
-2.94531263989872e-05
-2.52091766891483e-05
-2.77830751059998e-05
-1.93889829628418e-05
-2.85376051584705e-05
-3.92788825016593e-06
-3.51183059549811e-06
-4.22705352828817e-06
-2.66822841958835e-05
-6.32027730951592e-06
1.84900661961365e-05
-7.76915441365888e-06
-1.79262533206478e-05
2.36099301779643e-05
1.22829000685051e-05
-2.87000437461971e-05
-8.7418552086281e-06
1.89090731081855e-06
7.62457680302461e-06
-4.74923323630535e-05
-4.53438727232127e-05
-2.6637113124228e-05
-3.17711652815621e-05
-1.10178548277682e-05
-4.55374632771662e-05
-8.96123451642055e-06
-2.81030466619581e-05
-1.97312572148155e-05
