# Supplementary material for: Research on computational propagation and identification of mine microseismic signals based on deep learning
Source: PLoS One. 2025 Oct 22;20(10):e0334641. doi: 10.1371/journal.pone.0334641 (PMC12543183; doi:10.1371/journal.pone.0334641)
Supplement: S10 Data — (ZIP) [file pone.0334641.s010.zip › 000101100001423.xlsx_0.txt_24.txt.txt]

-2.54924199892176e-05
1.84595665224871e-05
-2.7126621386083e-05
-3.11084699490481e-05
-2.87018800930219e-05
9.5389356789643e-06
-2.17143342661691e-05
-7.2042469060618e-05
-1.73482406287163e-05
2.19552394413756e-05
-2.82808194946723e-06
-2.97738350289295e-05
-1.84932112483443e-05
-4.65498417381639e-06
3.04679189597044e-05
-3.2270641959129e-05
-3.50029987004065e-05
2.17296426690078e-05
2.31684476494129e-05
-1.88895289196746e-05
2.02974206171829e-05
1.99435196691712e-05
2.95544979155099e-06
-2.98507674303576e-05
-2.90067443988392e-05
-1.13030672337283e-05
-7.89429365967976e-06
-1.11020797240421e-05
-1.5096910274524e-05
-3.94518969957571e-05
-5.8420532242586e-06
-2.66136021709948e-05
-4.14712524348813e-06
-3.78139660031055e-05
-8.10513158158349e-06
-6.68369945425167e-06
-3.81585698515798e-06
-1.71152693559751e-05
-8.52398493161296e-06
1.97372932176529e-05
-1.9421642971332e-05
-8.77479891846446e-06
-3.74003499105095e-06
1.26147421145176e-05
-1.75814255575679e-05
-1.82578105058773e-05
-3.20555200118224e-06
-1.22531513059395e-05
-3.08998407059272e-05
-4.73330236549788e-05
-4.37569854059625e-05
-3.95755499694862e-05
-3.35818553074384e-05
-4.10764671529981e-05
-2.36920386829486e-05
-2.47346835069497e-05
-8.47441605077936e-06
-3.52530692771554e-05
-2.97157617778848e-05
1.6887367727688e-05
-2.02153257883258e-05
-3.23850340734764e-05
-2.97890256474024e-05
-2.89388357930602e-05
2.18252983934804e-06
-2.89525607678328e-05
-1.52315930383501e-05
-2.56950790847288e-05
-2.96885843896461e-05
-3.82483905893782e-05
-1.78650922085913e-05
-2.50254908765453e-05
-2.99940391266775e-05
-3.34318762602365e-05
-3.76582936025864e-05
-3.60908072090891e-05
-4.55828213432206e-05
-2.76428548269887e-05
-3.34894775614677e-05
-9.96315114929916e-07
-5.67622938220612e-06
-2.17733130687041e-05
-1.35056308280467e-05
7.11356355934704e-06
9.96219501395939e-06
2.21881247075674e-05
1.64192351977235e-06
2.2867667990417e-05
-5.35578521979537e-07
-1.7478509321238e-05
-2.5245130706959e-06
-1.52125456472444e-05
-2.96862249723581e-05
-1.01653224300085e-05
-9.2669542562034e-06
-3.32478914643427e-05
-2.79913797946061e-05
-1.10291335571858e-05
-1.12533634159581e-05
-1.66000130468869e-05
-1.43684021115112e-06
-5.77661487018353e-06
-2.42764223293904e-05
-3.84896449659775e-06
-3.04180544071495e-05
-2.03562443413318e-05
-1.23552224196905e-05
-2.93319020742121e-06
-4.18618422135694e-07
-8.23605947323049e-06
-1.86725909241919e-05
-2.38706703821585e-05
-3.8138985736385e-05
-4.36493171354168e-06
-8.86049463906142e-06
-1.51051102956313e-05
-2.44850614616386e-05
-5.24370510929263e-06
-2.38765974611365e-06
-2.30981529461272e-05
-1.74321111669064e-05
-9.35996002503087e-06
-1.02976844197164e-05
-4.746334001317e-06
-2.93881560001552e-05
-1.89529546459951e-05
-1.25811930183844e-05
-3.68711428934062e-06
-3.55520586448795e-05
-4.73017026049354e-05
-3.50592763067777e-05
-1.38150504372702e-05
-9.27690714978168e-06
-2.79005463574026e-05
-1.29620643152716e-05
-2.7193493423573e-05
-2.91210001825273e-05
-4.01863997795156e-05
-1.25867889963356e-05
-2.18113078003481e-05
-1.8183886002639e-05
-2.06095365557371e-05
-5.77069988041302e-06
1.6472399936198e-05
-2.83632844050643e-05
-3.99051962196229e-05
-4.51117243814295e-06
-1.84465600185348e-06
-1.95534884078316e-05
-2.31127495117032e-05
-2.57518511135933e-05
-8.51144805302391e-06
-1.48219239797889e-05
-2.20943154324579e-05
-1.86494966681585e-05
-2.24368277640309e-06
-1.4305699518363e-05
-1.9049597252638e-05
-1.22358372652821e-06
-2.06112047013103e-05
-5.76369119654211e-06
-2.24855416222018e-06
-2.81667200961971e-05
-3.33740719092869e-05
-1.77698531703418e-06
-1.67823582165288e-05
-1.74400572122788e-05
-2.23604647135848e-05
-2.75092594250492e-05
1.93173863243072e-05
-2.89151676404688e-05
-5.12258231524121e-05
-9.73784234440389e-06
5.97857537389211e-06
1.59125002298312e-05
-3.24039238243752e-05
5.41537132949378e-06
-1.36897919578495e-05
-3.5704078329497e-05
-2.61419555477594e-05
1.45871014489821e-05
1.28733125755401e-05
-8.79011332996071e-06
-7.54719712143875e-06
-5.31133410141206e-06
-2.72445752869927e-06
-5.25854350074965e-05
-4.85936180693152e-05
-3.70052274166933e-05
-4.340516765569e-06
-2.48420435737769e-05
-2.18449947713434e-05
-1.60784827183032e-05
5.99729283410576e-06
-2.07732756996512e-05
-1.61058708815753e-05
-2.30166130140496e-05
-1.09065302415922e-06
-2.51142524481195e-05
-2.92507493200111e-05
-1.2668518086349e-05
4.62951038283285e-06
-2.48243123848921e-05
-2.91166558278628e-05
-2.73688854051651e-06
-1.28758412140062e-05
4.86827575922563e-06
-3.47135310259066e-06
-1.17072800643812e-05
-1.57779504699187e-05
-5.75520032440504e-05
-2.90392676300955e-05
-1.62336534392237e-05
-4.07874428494893e-05
-3.01343453619703e-05
-3.87070477348108e-05
-3.12729333689992e-05
-2.60749750608896e-05
-1.80266890759687e-05
-3.01930014542249e-06
-2.3992150530402e-05
-2.05254056711186e-05
-1.06959142161761e-05
-1.42006438850392e-06
-8.87541757993607e-06
-3.57801523616379e-05
-1.58256300672621e-05
-4.97646930457985e-06
-1.37799064920654e-05
-1.79660927422276e-05
-3.03155468318655e-05
-1.96948328609963e-05
-2.06730233874126e-05
-3.52514817890525e-05
-2.31859315809956e-05
-2.38483293481894e-05
-7.0329727802825e-06
-6.10196721059287e-05
-4.29796188711465e-05
6.08760679584611e-06
-1.9233256960197e-05
-1.9209383386476e-05
-1.36543533122111e-05
-2.7640061696747e-05
1.25662634436158e-05
-1.56892152563644e-05
-5.4697370521702e-06
2.33726566958595e-05
-1.49187465867762e-05
-1.37990686167439e-05
-2.67462890173197e-05
-4.3487199999622e-05
-6.05265623233275e-06
-8.35923762623355e-06
-3.48322802004523e-05
-2.87579014659441e-05
1.31591000871075e-06
-2.46010136824244e-05
-1.8523300712257e-05
-3.46074137836153e-05
7.1263335339242e-07
-1.94065131047613e-05
-1.25079695182414e-05
7.10873028252508e-06
-1.08431273108125e-05
2.59675511582142e-06
2.0897655515071e-06
-3.82523296702356e-06
-3.3834075502422e-06
-2.85102906931583e-05
-1.88607917752796e-05
-2.73474862939856e-05
-7.35432171696213e-06
-1.24048864556639e-06
-2.26457839999071e-05
-1.40227884798072e-05
-3.53318406538269e-05
-2.13530622606972e-05
-2.05400603986301e-05
-1.43620908171064e-05
-3.13795085564644e-05
-2.71689388830834e-05
-5.35845396145368e-07
-3.61420602052917e-05
-3.9279306025423e-05
-3.67413366506289e-05
-1.42520079582301e-05
-3.23606170070124e-05
-5.90498436625204e-06
-2.56028701990522e-05
-1.38068754256636e-05
-9.70853644407962e-06
-1.51064063765432e-05
-4.79879890530002e-05
-1.03496506803679e-05
-1.29760606443399e-05
-4.34954385652124e-05
-2.03595192402014e-05
-1.46448527412577e-05
-2.20754281052318e-05
-4.55617437451682e-05
-3.90993870212413e-05
-6.43578457586669e-06
-2.65547594263067e-05
-4.95116692847487e-05
-1.41448408160358e-05
-1.43118264057409e-05
-2.26025726000238e-05
-1.06083481136613e-05
-1.2236389190227e-05
-2.41574502786623e-05
-3.2892251631293e-05
-7.40749456129173e-06
-1.37939980589168e-05
-2.69797191802517e-05
-3.04979730447655e-05
-2.27943833720644e-05
4.20611717593999e-06
-3.18746594497618e-05
-2.53309839878273e-05
-5.84821223048803e-06
-1.51813160820814e-05
-2.94386786241729e-05
-5.61852527310485e-05
-1.08148178269962e-05
1.06458179171788e-05
-2.52889919729278e-05
-2.27291392264115e-05
3.81042090899251e-06
-6.36269850535653e-06
-1.42253971059217e-05
-6.40211512759363e-06
-2.27704701947082e-05
2.77998633020627e-06
-2.37741368067374e-05
-3.48820588583062e-05
-1.52756311237919e-05
-1.09594223639336e-05
-3.29136727323543e-05
-1.41165144745268e-05
3.1905564204283e-06
3.35931983713999e-06
-3.92028240947038e-05
-3.43772955341608e-05
-7.38355083698309e-07
-2.9345841703216e-06
-2.20699017326705e-05
-3.05231534966692e-05
-2.17560390616053e-05
-4.09884429462718e-06
-2.55663363451451e-05
-1.69812563855984e-05
-1.92331674431347e-05
-2.08355691525039e-06
-1.36820078667095e-06
-8.99325577351619e-06
1.91410646296375e-06
-3.96967240502353e-05
-6.00008053613252e-06
-1.77969836925221e-05
-1.05005876955373e-05
-1.09413811953413e-05
-1.75802983649657e-05
1.23935208183901e-05
-2.95306989433799e-05
-4.0448291412677e-05
-3.79273001448284e-05
-6.99292115504654e-06
5.63568410002963e-06
-3.64013365056823e-05
-4.0112345390189e-05
2.29264360310489e-06
-2.25437163895863e-05
-3.87857915165453e-05
-2.91264403230393e-05
3.61883823302366e-05
9.06223786082172e-06
-5.43593673286641e-05
-1.95375319356053e-05
7.95301665515551e-06
5.46545404380808e-06
-2.81956547891842e-05
-2.73258278623357e-05
-5.56257011654173e-06
-4.60038685056945e-05
-4.85795233865505e-05
-2.59996849067168e-05
-4.49663795972433e-06
-2.15004164375581e-05
-5.47168702492981e-05
-3.58641196349582e-05
-1.10094403826993e-05
-2.7320874354141e-05
-2.86222851707693e-05
-1.43876827213354e-05
1.07178751278456e-05
-2.44133580081133e-05
-2.80080187358559e-05
-7.21564947772815e-07
-1.9624014277208e-05
-3.45223640005459e-05
-2.49638247831192e-05
-5.94672917472844e-06
2.47274711230002e-06
-2.26510393840759e-05
5.51931469815485e-07
3.86300825368191e-06
-1.17394228697165e-05
-1.17275985938077e-05
-3.00780863958245e-05
-1.36798569729933e-05
-1.43201187844406e-05
-1.69559491316981e-05
-9.13442280542777e-06
-5.51956349729186e-06
-9.72050649997354e-06
-2.22023814674916e-05
-1.14259677516154e-05
-1.36101016351494e-05
5.01421670490463e-06
-3.24406996177188e-06
-2.30864732643768e-05
-1.2468553169684e-05
9.14508867939879e-06
5.19679536205842e-07
1.18062957084988e-05
1.48368539706755e-05
-2.41938937833787e-05
-1.45614786705919e-05
-6.73522962126091e-06
7.83952992411e-06
-1.4251798789818e-05
-1.04720735898891e-05
-1.3309833118081e-05
-1.28364608580868e-05
-4.27631904863534e-05
-2.79522316875394e-05
-3.61025252945551e-05
-2.01230356901532e-05
-4.19765403997724e-05
-1.15746225311053e-05
-1.68155206468555e-05
-1.59084418836609e-05
-2.36238493200854e-05
-9.32818367118703e-06
-3.08393021916494e-05
3.69376785841868e-06
-2.29679790547753e-05
-2.3316197507646e-05
-2.01833303072482e-05
-2.30412243996279e-05
-2.78946047125914e-05
-2.60163869890846e-05
-6.48440886466341e-06
-3.13509275794599e-06
-2.47325396817342e-05
-3.16750808890314e-05
-3.39150802999646e-05
-3.59062491041445e-05
-3.22571595759874e-05
-5.137239778404e-05
-3.30341692182421e-05
-8.12260859587808e-06
-1.54191835734816e-05
-1.57544213854407e-05
8.76370069232331e-06
-2.23322859747135e-05
-1.86006070259203e-05
-6.02377141139763e-07
-3.08077434058848e-05
-2.11345386214264e-05
-1.20904677311796e-05
-3.11781970791568e-05
-1.27083510661198e-05
-2.89876861454288e-05
-2.65097140882672e-06
9.48290096217422e-07
-2.8780291815337e-05
-3.59543064351212e-05
5.21652426696483e-06
-1.85798701121803e-05
-2.29769304678925e-05
-5.9991221683418e-07
-8.28645937584058e-06
-1.44934758419687e-05
1.26210489690196e-06
-1.63396690671573e-05
-7.29785082204161e-06
-1.53251523085286e-05
7.12586296262882e-06
9.78920284813179e-06
2.29724429425675e-08
4.43147428983238e-06
-2.65582695261571e-05
-1.66705732947557e-05
-2.69054542523274e-05
-1.88900390198464e-05
-3.43698556305394e-06
-3.84738469836836e-05
-3.20446100156278e-05
-2.04219098534205e-05
7.85544295663153e-06
-1.90919057434566e-05
1.02190480287865e-05
1.10623828978613e-05
2.44593442071914e-05
-2.63939690152026e-05
6.69695520327248e-06
9.87005868511726e-06
-1.51804137658029e-05
-1.39756928415049e-05
7.42408736241649e-06
-1.35563803557123e-06
-2.85585243613883e-05
-3.71996358114039e-05
-3.14696505830006e-05
-3.97132998207589e-05
-4.24938126702255e-05
-4.82399996218861e-05
-4.07894340649543e-05
-2.11902234210119e-05
-9.17435733379858e-06
-2.19479045562624e-05
-1.08518622408177e-05
9.79382164840289e-06
6.11814735273091e-06
-2.12597284063681e-05
1.76846368545159e-05
8.4786103013899e-07
1.50771408644927e-06
-1.31939355801283e-07
-1.83736446411219e-07
-4.81251224852449e-06
-4.27299963355859e-05
-3.89260307644141e-05
-3.58705790909741e-06
-3.72926883129044e-05
-3.26176295857836e-05
-1.7517997741201e-05
-1.23999316986362e-05
-2.94132154667025e-05
-4.63988577385381e-05
-4.06932523528331e-05
-1.18511548117799e-05
3.09209246879626e-05
-2.56329565819897e-05
-2.98121566293399e-06
2.49525802073528e-05
-1.15997849552809e-06
-9.40602560026623e-06
-2.44220401814334e-06
-6.2866166860572e-06
2.55799622316488e-06
-2.19782153119182e-05
-4.30114479732685e-06
-1.10415013237628e-06
-3.62939416202194e-05
-5.44443337401567e-05
-5.22344625358633e-05
-1.85116083283166e-05
-5.5746692469504e-05
-5.55950039617789e-05
-1.36545046915846e-05
-1.59877286086398e-05
-2.31118787418299e-05
-1.89743395639529e-05
2.29796882749746e-06
3.32133024882764e-05
-1.04188321502032e-05
-1.82744073310238e-05
2.12757014410696e-05
3.64709291395252e-05
-1.67845227032896e-05
-2.09991639641199e-06
1.01071898401406e-05
-1.09833639867687e-05
-5.76576427722945e-05
-8.53736692283669e-06
-7.88957004582057e-06
-1.22059636760656e-05
-4.59941049380279e-05
-4.0463190542769e-06
-1.70843196258315e-05
-2.60464244640486e-05
-4.34753342910825e-05
2.74010800435053e-06
-1.23355890312909e-07
-2.37657052805863e-05
-4.63620134207286e-05
2.19387243174404e-05
1.13949195179662e-05
-2.87296410606724e-05
-4.79529290432338e-06
-4.20506905540455e-06
4.04201243196045e-06
4.59535222377135e-06
-3.09446831291827e-05
-1.99848482796097e-06
-1.3921881615148e-05
-6.34298972890792e-05
-6.3357348806168e-05
-3.47669508887624e-05
-1.62965436465241e-05
-6.6417817886442e-05
-3.27563778389645e-05
-3.53539677172693e-06
-3.60350263729538e-05
-3.90282925711208e-05
-3.79577499572616e-05
1.60410936675276e-05
-1.99055408446542e-06
-7.44693037446724e-09
-3.67882945348127e-05
1.6516976900829e-05
3.53810602209996e-06
-1.64382105730544e-05
-3.67028051734684e-06
1.64299630914788e-05
-2.29177768886859e-05
-4.72683876133649e-05
-2.20032630873107e-06
-3.40751254082546e-05
-4.74138796529783e-05
-4.26993112078956e-05
-3.01936265126995e-05
-5.61029684851931e-05
-6.36945643225755e-05
-2.0377718978404e-05
-7.14871573774628e-06
-2.9655978303412e-05
-7.13113878003721e-06
-2.83098649077193e-05
1.06077102395091e-05
1.18702506092484e-05
-2.54077947803652e-06
-3.71699168888859e-05
9.73600131957228e-06
7.38938067314194e-06
-4.35956208212422e-05
-5.73920614135898e-06
2.52969585783415e-06
-1.76259944772505e-05
-3.14332108215225e-05
-1.86142626925201e-05
-2.63206827656905e-05
-1.37983321548225e-05
-3.98636872678039e-05
-1.07058477198883e-05
-5.06231959674403e-06
-8.79742747982586e-06
-2.18190402406989e-05
-2.77859314466065e-05
2.42836892440646e-05
-2.38862146470467e-05
-1.5417622219058e-05
4.93241318862359e-06
7.2074218306413e-06
1.28639943887812e-06
-2.88899148740691e-05
8.21558205075443e-06
-1.14664740920384e-05
-2.30547226239674e-05
-2.58533273671225e-05
4.61505683518107e-06
-1.37198539807869e-05
-2.66958067459393e-05
-6.75378072609941e-06
1.235434083497e-05
-5.07258933615949e-06
-3.28839597425841e-05
-3.37564039690579e-05
-3.26429541200541e-05
-3.60338930273062e-06
-3.46221706194364e-05
-4.76756813062338e-05
8.98787665556896e-06
-7.7126711552233e-06
-3.26666688918327e-05
-6.72943178393043e-06
7.5578031403417e-06
-1.54735624988684e-05
-2.26452642199952e-05
3.76048081935519e-06
3.73022788780819e-05
-2.02422881570767e-05
-4.68137918357516e-05
-2.21720859178169e-05
-1.64767419042593e-05
-4.12648816356644e-05
-4.99824375897736e-05
-2.7713852936135e-05
-3.20596580451006e-05
-3.22343886414432e-05
-1.68440606195382e-05
-5.54642071856496e-06
-1.48289692621956e-05
-3.9808742256978e-06
-1.92632564105825e-05
-2.96071307115427e-05
-2.78103130845155e-05
-3.41740421535651e-05
-4.39095803609144e-05
-1.25016758294289e-05
-1.06062095480379e-05
-2.83598993088858e-05
-1.20634763827875e-05
-1.11608378512868e-05
-1.60668121075586e-05
-1.48082639006311e-05
-1.20344085665088e-05
4.95127960768645e-07
-4.45386507502641e-06
-1.3028876896784e-05
-1.97629524308077e-05
-3.82746108609401e-07
-4.52609379704248e-05
-1.38033368717246e-05
-3.21958026922295e-05
-1.64618869392156e-05
-5.40360294513463e-06
-3.71048156041516e-05
-3.74463066175335e-05
-2.33440360755372e-05
-8.2283803121552e-06
-2.22773098920868e-05
-1.44652733191198e-05
-7.85646833492938e-06
-1.2724337807688e-05
-1.41648611601824e-05
3.00215075760694e-05
-3.26750677767194e-06
-2.48314172572058e-05
-2.52387920388626e-05
-1.25499097601577e-06
-1.47172397376709e-05
-2.39927503499438e-05
6.37610468784691e-06
1.44511869065374e-05
-1.27704934784723e-05
-5.54945409059237e-06
-3.95167492295098e-05
-2.73922058481819e-05
-1.54750055638643e-05
-2.87610241882727e-05
-2.97482473525897e-05
-2.43674895585458e-05
-1.62597615311202e-05
-2.44497374556061e-05
-1.45384624693218e-05
-8.26105030487358e-07
-9.23431717167616e-06
-3.71073107930846e-05
-9.94408306041287e-06
-5.80796185431749e-06
-1.09338688327822e-05
-2.76136308068748e-06
1.01814843581818e-05
-1.39318902719105e-07
-7.82493745491361e-06
-1.57604853441264e-05
1.1155378977624e-07
-3.13084408200696e-05
-3.73050925823678e-06
-3.20097252840451e-05
-6.24079100698139e-06
-1.81901416397898e-05
-4.03068488717016e-05
-8.12916277289261e-06
-3.24840949716542e-05
-4.30667551808478e-05
-2.90643119402727e-05
-2.64104262533651e-05
-8.23165500311286e-07
-9.66490502319491e-06
-3.11367143741906e-05
2.31528718124954e-06
5.10207805940896e-06
-3.46976838522023e-05
-2.69092568288592e-05
1.67219371172617e-06
-1.05159366063818e-05
-2.80904155900458e-05
-1.61862896807167e-05
-1.20402219763955e-05
-1.10831180380755e-05
-1.79188053005544e-05
-8.2932320128454e-06
-4.56154262306313e-05
-3.49535157877864e-05
-2.67863855221376e-05
-4.28019029796815e-05
-1.24428535079976e-05
-3.59823244862357e-07
-2.93345586791417e-05
-6.56119161501955e-06
-1.31344581796351e-05
-3.03883865611653e-06
-1.35862811214052e-05
-2.55315986424346e-05
-4.22061401654418e-07
-9.01545435434627e-06
-3.91752783548516e-05
-8.11469058057885e-06
-2.35122862852173e-05
-2.64266949871771e-05
-1.9137871038586e-05
-2.78955123501491e-05
6.48037957698498e-06
-1.29257592574156e-05
-2.62588609791379e-05
-1.46539254542768e-05
-7.37222346967871e-06
-1.38942226996437e-05
-2.17529043126392e-05
-6.16579077579717e-07
-1.91238257701652e-05
-4.96018677176017e-08
-1.75910410392022e-05
-1.43794931962286e-05
1.57323592822891e-05
-2.70103603152929e-05
-2.71745725961082e-05
-3.78303447440969e-06
-1.24255408737311e-05
-2.49957953574051e-05
-2.86312032835421e-05
5.23575742786177e-06
-6.45240890537068e-06
-1.99664013246094e-05
-4.67826784298704e-06
-1.62701078136041e-05
-1.31678996030263e-05
-2.07313623303818e-05
-2.77795242302732e-05
-2.08289758897059e-05
-2.27661928955301e-05
-2.72174985876645e-05
-9.67114017621084e-06
1.41593185306723e-05
-1.97281831520441e-05
-3.44686196934468e-05
-6.75090437453807e-06
1.26370888333112e-05
-1.25889341804179e-05
-2.41098709927916e-05
-8.13680105574987e-06
-2.95075072127925e-06
-1.61941146008112e-05
-3.58522094352592e-05
-1.55232155534182e-05
-3.18821278369636e-06
-4.35630440998331e-05
-4.2827172958931e-05
-1.55282130108684e-05
-1.96023114089455e-06
-3.17648925308706e-05
-3.70966008762102e-05
-9.17793358817172e-06
-5.95402874632489e-06
9.19316543797524e-07
-4.73560529029464e-05
-2.49504955762822e-05
-1.25723344933968e-06
-3.58078608068545e-05
-2.0351894371507e-05
1.5381400429319e-05
2.0298194048036e-05
-2.1417931022307e-05
-9.87494553917859e-06
-8.33984462204403e-06
-1.59920867204261e-05
-3.68250273590324e-05
-2.00381294960835e-05
-1.31679214568949e-05
-2.54239649189633e-05
-1.35487824611505e-05
-2.49739931973987e-05
1.30167815683562e-05
-2.86200485283193e-05
-3.7114133696492e-05
-1.73439629073502e-05
-1.7596769188064e-05
-1.83392099243998e-05
-2.9958112718475e-05
-2.50629254026567e-05
-6.72501762990625e-06
1.3451643266254e-05
-2.49630513572299e-05
-1.02955977207496e-05
2.2151439236943e-06
-3.05906997761181e-06
-1.94275702529907e-05
8.72208446862395e-06
1.94951059701763e-05
-3.07243652871638e-06
-2.61196018102536e-05
-1.71855797363357e-05
-1.96508832670848e-06
-1.57161854029256e-05
-4.07951820917008e-05
-4.23503800878045e-06
-6.6050298207162e-06
-2.55731649786441e-05
-3.92401040566741e-05
-2.98350063000953e-06
-2.50108762701565e-05
-1.4341597719569e-05
-2.62516380743928e-05
-9.80159106525954e-06
-1.53873217337279e-05
-2.77550681614024e-05
-1.35132183780334e-05
-5.25969347851171e-06
-1.89070898504169e-05
-1.15878423004971e-05
-3.4476597230116e-06
-1.33687064767674e-05
-1.50046808939923e-05
-2.13737244907534e-05
1.47746599701279e-05
1.55023066247664e-05
-3.84587323515646e-05
-4.21594455641897e-05
1.48342834720045e-06
-3.96334711059522e-05
-3.29499029122471e-05
-1.80129434403269e-05
7.08108054127063e-06
-3.39593879292982e-05
-3.20988070775069e-05
-1.7420770423004e-05
-2.56101262147948e-07
-6.58418572027131e-06
-3.39729895267929e-05
-4.22249346561238e-06
3.04100895794523e-05
-4.03902287896789e-06
-1.54817367286072e-05
1.27316238886306e-06
-6.37604800194738e-06
-3.16284722319128e-05
-4.80143977360113e-05
-5.25384575418469e-05
-1.66263346207669e-05
-2.81759011715284e-05
-2.93289805279634e-05
-3.96540279541923e-05
-2.93296600251505e-05
-2.3668684578496e-05
-4.24593199418245e-05
-8.73471995266438e-06
-1.3039944747525e-05
5.27504248899704e-06
6.19510915062843e-06
-9.1121858095749e-07
9.72757037725839e-06
2.04757671496314e-06
-1.22471682535325e-07
1.26789915077111e-06
-1.62065854189964e-05
-7.46646098604392e-06
-1.4505938504454e-06
-1.75707638487067e-05
-3.82850268642108e-05
-2.7028646675902e-05
-1.21783680084936e-05
-3.86511740947371e-05
-2.40261025715193e-05
-2.29706490698886e-05
-6.88062872936851e-06
-2.11278499348146e-05
-3.52490861390648e-05
-3.65105130383363e-07
-2.88137294389647e-06
1.28448080469869e-05
6.97774572058585e-07
3.8316683602169e-06
-6.33149222463279e-06
1.34703274767852e-06
-1.61647955671573e-05
8.44820731635234e-06
-9.3220799114832e-06
6.45941899644322e-06
-1.87524463785485e-05
-1.53283028860993e-05
-3.77722753432297e-05
-1.51282477028185e-05
-2.93344668235495e-05
-1.227259709554e-05
-3.28467998345318e-05
1.0925707646958e-07
-1.35730272167926e-05
-3.34755009866103e-05
-2.41311724301077e-05
-8.93288001935415e-06
-1.43582820199702e-05
2.37018197046854e-06
2.13062561981095e-05
2.22161022107484e-05
-7.76948836513486e-06
-1.5434681016342e-05
2.49361563894144e-05
8.49624832451539e-06
-1.70208058116528e-05
-2.26369879468566e-05
-3.20507841269088e-05
-3.58052502258973e-05
-5.4830242976266e-05
-3.90081939056627e-05
-2.69990679247397e-05
-4.18075872233444e-05
-5.92164347949377e-05
-4.48376381206556e-05
4.77094586770344e-06
-3.77537039008132e-05
-3.46582681276357e-05
-1.92514842516289e-05
7.44455747771177e-06
-1.37233272103536e-05
-2.79130041364491e-05
-2.31103746322032e-05
7.71430608525044e-07
-2.80391312870956e-05
7.52615850537747e-06
-8.12184145081408e-06
3.39282424545848e-07
-3.43584293944921e-05
-1.79172766314816e-05
-2.20122454153433e-05
-1.34481031039227e-05
-4.4352017064709e-05
-3.99792006027148e-05
-2.11633476550826e-05
-4.15163490207955e-05
-5.42540828313297e-05
-2.25072635082726e-05
1.3328017231746e-05
2.29994035610849e-06
-1.72999439396192e-05
-3.61435196069078e-06
-4.94055761695504e-07
-1.6969643321634e-05
-2.31169097449249e-05
-2.10554509613518e-06
5.09672989146181e-06
-2.19255399450142e-05
-1.62914324189641e-05
-7.62192560022197e-06
2.84518471631792e-06
-4.48526272359159e-05
-4.3577786413823e-05
-2.15588728873593e-05
-1.56990213048859e-05
-2.28357630404261e-05
-3.94463300503315e-05
-3.94510389474071e-06
-3.38639983640537e-06
-6.28213385355037e-06
-2.34799674745692e-05
1.06793467500565e-05
2.82038664649133e-05
1.53438318602871e-06
-7.06910249274472e-06
-9.14892252004628e-06
-8.7669502432548e-06
1.74201976956988e-05
-4.66556750924418e-06
-1.74121499760194e-06
-2.15811904239567e-06
-1.88207537075371e-05
-2.8680666416391e-05
-2.90617044236077e-05
-2.01241975190865e-05
-1.4805747368468e-06
-8.66149284666299e-06
-3.76058464153601e-05
-1.24561188785752e-05
-3.85597275002343e-05
-3.05996157037354e-05
-1.95011641612357e-05
-1.21292934008264e-05
-1.0653289312257e-05
-7.18527095187117e-06
3.21165214852738e-05
7.00884379477552e-07
-1.67981813851372e-05
1.91213321027607e-06
-8.78063664007884e-06
-1.72538888771103e-05
-2.93862491695784e-05
-2.49495539002473e-05
-1.63918652204253e-05
-4.74362019086939e-05
-1.77227867224821e-05
-9.79863827200681e-07
-2.08880253472905e-07
-1.79367034740145e-05
-2.91958715607591e-05
-8.48235570334107e-06
4.10243323240378e-07
-9.38428784307554e-06
-1.1921519203014e-05
1.33899267229825e-05
-4.37596903356459e-06
-3.52233820822708e-05
-1.3108961794065e-05
2.47607584235804e-07
-1.49018670274703e-05
-4.43513753719771e-05
-1.0348228892766e-05
-9.86834756543143e-06
-4.36230714032393e-06
-2.60562150191376e-05
-2.95110925562675e-05
-8.24889466630001e-06
-2.92227407797177e-05
-3.96269778339772e-05
-9.14972043096127e-06
-6.67525746635372e-06
3.9640963830764e-06
-7.5739368841717e-06
-1.21520314411058e-05
-1.52495022647926e-05
2.13180843079493e-05
-2.33068272037469e-06
-1.67993757432038e-05
-2.92997744786428e-05
-6.40679569386464e-07
-1.72018318339957e-05
-5.36692289154655e-06
-3.18733120379477e-05
-3.02359293407128e-05
-2.77092917679108e-05
-3.8087333144729e-07
-3.52623819988971e-05
-6.39780245070231e-05
-1.50729883305318e-05
-7.5583527507899e-06
-8.19834875513479e-06
-5.33283596999546e-05
2.79328161886169e-06
8.8325981274751e-06
-5.88082180086534e-06
-5.20589293422342e-05
-1.55299661545884e-05
1.90284758949237e-05
2.4564198589073e-05
-1.28763990776204e-05
-6.28786859757586e-06
9.78875488641404e-06
7.61854265913095e-06
-3.25393870544599e-05
-6.00575821470998e-06
-2.54566863642587e-05
-1.07044566483667e-05
-3.07197391835839e-05
-2.93260042158453e-05
-7.03609309149266e-06
-1.59247373058681e-05
-2.32722340597721e-05
-3.44155652604986e-05
-2.31382289862825e-05
2.27929501374617e-05
-1.74537481267218e-05
-5.01141658990403e-05
-1.95292379488374e-05
-6.60175996172099e-06
8.27651935645359e-06
-3.22779886471151e-05
-4.13407840779869e-05
-3.8741810433345e-05
9.91128921996671e-06
-3.07908311897055e-05
-1.68618736392003e-05
-3.14778704012316e-05
-4.39911683732737e-06
-2.3262141622113e-05
-3.30389355136775e-05
-3.04322791329493e-05
6.47300085299713e-06
-2.04831156283311e-05
-2.65078474235237e-05
-1.11074857559731e-05
6.51972365407062e-06
-1.06953787325537e-05
-1.36627728903101e-05
-4.42510807318904e-06
-1.89340086932193e-05
1.09129660506625e-05
-1.81836545557524e-05
-2.78044965471296e-05
-3.84304830303803e-06
1.21247397914258e-05
-1.6731185325712e-05
-5.52576277270042e-05
2.14518873562162e-06
-1.88013021029004e-05
-2.69600197453629e-05
-4.01316769287122e-05
-2.690883763206e-05
-2.04519579692556e-05
-2.8076613038529e-05
-4.70114196661892e-05
-2.09084652572051e-05
8.41897816922172e-06
1.60612608742947e-06
-3.37213160966003e-05
-2.97504703208469e-05
2.1905602400431e-05
8.80071187148251e-06
-2.49512941794596e-05
-8.26393479946016e-06
2.11042064634009e-05
-4.04387555676676e-06
-3.27424882307858e-05
-3.56542069488118e-05
-2.22581455413893e-05
-1.49431077208527e-05
-4.41359636710351e-05
-1.03491890267129e-05
4.44642684810296e-06
-7.44535440693085e-06
-3.722283266026e-06
-1.4306710789389e-05
-5.22578049596792e-05
-2.32547001168712e-05
-3.58555790224658e-05
-1.38952022165807e-05
-1.80875671408917e-05
-1.83149076913505e-05
-1.70320097961484e-05
-4.98787942139856e-06
-4.00909231955043e-06
5.06432929731079e-06
9.48769757173757e-06
9.78766985862488e-06
-2.01428277052853e-06
-1.5944769279151e-05
-2.35337660333111e-06
-2.32258454257196e-05
-2.17818334108495e-05
-3.26777878569954e-05
-7.74478715490214e-06
-2.16570005251218e-05
-1.29989535993986e-05
-4.77563102647173e-05
-8.31879661058811e-06
-1.81418564866383e-05
-1.76108995347738e-05
-3.12502649323005e-05
-2.79533880456649e-06
1.24031034435098e-05
-4.43670889320155e-05
-4.46275231208721e-05
-3.30943344848546e-05
-1.39184311889032e-05
-4.38513541722453e-05
-2.69719031734639e-05
-1.10521459876833e-05
-3.32972518796108e-06
-1.81090102645655e-05
-4.13300665502092e-05
-3.42444962149772e-06
-1.17596675359487e-05
-1.70806080187851e-05
-2.55239243658624e-05
-1.07694522168567e-05
1.06991044890694e-05
-1.23618281091083e-05
-2.97332958201116e-05
-1.56666038015639e-05
-1.81501718300861e-05
-1.02921276639448e-05
-1.25504386872076e-05
-3.23652121483467e-05
-3.62235188768241e-05
-9.88594510455748e-06
-2.11027546869463e-05
-1.55829889038702e-05
-2.63833655281475e-05
-2.95000468944059e-05
-1.08924027862583e-05
-1.38582604244315e-05
-2.67783894595162e-05
-1.06613780769104e-05
-1.50412453275544e-06
-1.17972189968258e-05
-2.15070633709406e-05
-2.94342200343207e-05
-7.3801643692034e-06
-3.50778241831665e-06
-1.62246208531132e-05
-3.51095370829436e-06
-1.16144233880829e-06
-1.65357547644537e-05
-6.26947982876837e-06
9.45246200092817e-06
-3.67281000565072e-06
-2.7814012899917e-06
-1.41972349908013e-05
-1.59753917943933e-05
4.32780269792106e-06
5.60775007738938e-07
-2.60220748661024e-05
-1.42660093999694e-05
-4.41020194559676e-06
-1.33534173426065e-05
-3.12137191485013e-05
-3.72549185556293e-05
-3.02480655086789e-05
-5.51281937465273e-06
-3.08905497210362e-05
-1.65416488343568e-05
-1.97915293622198e-05
-3.37445396373081e-06
-1.82432785909734e-05
3.8406707129596e-06
-9.28156530858314e-06
-2.99293358397326e-05
-9.88603862485522e-06
-4.02659012264161e-05
-4.2550854379604e-05
-2.60986623327766e-05
-6.07686838479831e-06
-4.47502214023072e-06
-3.75243555189479e-05
-3.1662924730513e-05
-1.61858928172143e-05
1.56220787750248e-05
-5.27555902181788e-05
-9.58495083936057e-06
-5.07847426664095e-06
-2.03340810028184e-05
-1.36672404787173e-05
-1.12311835574604e-05
7.20708877163231e-06
-5.80636518042178e-06
-2.30895189708342e-05
-7.29363782986664e-06
-1.83435180591112e-05
-9.08558825030967e-06
-2.63358451695181e-05
-2.55896624326066e-05
-6.37636560576655e-06
-1.82122029574319e-05
-1.87597613559809e-05
2.24435643473264e-06
-4.86685419548847e-06
-1.26502700860492e-05
-3.47374885879308e-05
-1.74017741676947e-06
-1.11128547496313e-05
-3.56196407482042e-05
-2.49867879879666e-06
-1.83864880307508e-05
-2.03660282095649e-06
-8.58490250069515e-06
-1.19845818958319e-05
2.88576314927218e-06
-6.18705316287166e-06
1.78741815434804e-06
-8.1297149220846e-06
-1.26019483731317e-05
-3.10028394306479e-05
-2.47055920040467e-05
2.66446471186012e-06
-2.82138741574694e-05
-4.24589612397751e-05
-4.36631048475679e-05
-1.30778221547123e-05
-1.4262067631026e-05
-1.98753666822833e-05
-1.38298247054365e-05
7.11974831177908e-06
5.42328313074177e-06
-2.1896838150657e-06
-2.74154496849301e-05
-2.60460416023669e-06
3.57063877469057e-06
-3.42941242015636e-05
-2.83862883693048e-06
7.81545815514258e-06
-1.24280692598904e-05
-2.34826641763447e-05
-2.33518318993691e-05
1.48473349389323e-06
-2.00116188013781e-06
-3.3981935853182e-05
-4.61296013477542e-05
-2.52962054908655e-05
-2.05176075543254e-05
-2.79064769481967e-05
-5.28376880711507e-05
-3.28570271873187e-05
-5.25710719141959e-06
-1.73145020816409e-05
-7.58201123913847e-06
-7.28909892327511e-06
-1.22092828615022e-05
1.3115613054231e-05
-7.95974575463798e-06
-1.80059744313192e-05
-5.10746693780435e-07
-4.01724595074716e-05
-1.8540645435263e-05
-2.31753636822257e-05
-2.82148681165983e-05
-3.07337755065689e-05
-1.74630923516958e-05
-3.83149706397351e-05
-3.62250447380431e-05
-1.39775601632166e-05
-3.06817698019234e-05
-1.02264033445801e-05
-3.44627293368575e-05
-2.51956845448544e-05
-4.95547159794231e-06
-1.36880872861182e-05
-3.81776215607866e-05
6.6327863705976e-06
-2.34798148283008e-05
-1.44518359865083e-05
-2.41127453090347e-05
-2.77512652319036e-06
-1.09896170682306e-05
-1.91431407585842e-05
-5.0491593416891e-05
1.13161418758413e-07
1.98688714185177e-06
-5.19993344431603e-05
-3.72777383057609e-05
-8.70322930903501e-06
-7.92067516561625e-06
-4.21985209218855e-05
-3.13340728691345e-05
-1.07172635068294e-05
6.02306002405348e-06
-2.02773747120777e-05
-3.80955825494375e-06
9.11352277324516e-06
-1.36430478727642e-05
-1.66633550132926e-05
-3.99935794169535e-06
1.77574096460031e-05
-7.45751013760305e-06
-4.39183524516187e-07
-3.07683727687665e-05
-1.86938414453713e-05
-1.04459738208866e-05
-3.74498685974003e-05
-5.68612370452464e-06
-9.38177744199943e-06
-2.56895308881375e-05
-1.61216800664856e-05
-1.56273208236471e-05
-1.52978616532661e-05
1.6011180638875e-05
-1.56940306478766e-05
-9.1068105378717e-06
1.96820829354331e-05
-4.32697900568405e-07
1.79096697074522e-05
-4.29305997998514e-06
-2.02047302698051e-06
1.35006363892539e-06
2.6293619037162e-05
-2.2261054097848e-05
7.94101578453665e-06
-1.0810466740204e-05
1.87791933331932e-05
-4.3680659080325e-06
-2.00779919049833e-06
-4.30370312565804e-05
-1.29187821522716e-05
4.84569032868745e-06
-1.523023787219e-05
-5.97557409097749e-05
-1.14937534211003e-05
-1.84979850141926e-05
-5.00279471933687e-05
-5.14727022646555e-05
-3.53401971393216e-05
-1.87555699634616e-05
-4.68932466128186e-06
-3.74195833239233e-05
-6.52259436586939e-06
-6.10058673109728e-06
-3.01288392016821e-05
-2.87936537942463e-05
-5.98156941948021e-06
6.91497571537417e-06
-3.63760300504999e-06
-3.20560924119912e-05
-2.63931876790428e-05
-6.8004057033186e-06
-2.39711957467303e-06
-4.0458904164603e-05
-2.1084056597992e-05
-1.30245427450411e-05
-4.74861103577656e-05
-5.56634333467092e-05
-1.13974050553591e-05
-1.84943462689578e-05
-1.93974421268658e-05
-2.70515503423124e-05
2.83930900502489e-07
1.96966220446551e-05
-3.1853159527241e-05
-4.99728040390558e-05
-2.19727608261291e-05
5.96377380883102e-06
-1.7844492386768e-05
-2.37327138606152e-05
-1.57498194719642e-05
-2.18426098831023e-05
-2.32392364124175e-05
2.53990410060205e-05
-2.46290955235373e-05
-1.3145880560734e-05
-3.12549279788856e-05
1.41084940579476e-05
-6.42126320739883e-06
-3.41328610896642e-05
-3.79269000504262e-06
-3.68460835038247e-07
-3.07025165778449e-05
-2.87934600768269e-05
-2.9379734777774e-05
-9.26934990616239e-06
-3.40995682331007e-05
-2.3110784667545e-05
-1.25503072731046e-05
-1.43643252153395e-05
-2.47312756646162e-05
-5.69937349856724e-05
-1.0663396693741e-05
4.62497134132767e-06
-2.47466816859329e-05
-5.78298868801227e-05
1.34545781419238e-05
3.82693501179723e-05
1.04323631197792e-05
-2.3363050778226e-05
6.04809529764779e-06
2.2860029331233e-05
1.29652001789814e-05
-3.75213818899753e-05
-7.91229383550052e-06
-1.62042757592952e-05
-1.91094861715043e-05
-7.30388069367846e-05
-3.54681862609009e-05
8.04106309726315e-06
1.12796332435518e-05
-2.89474657882425e-05
-4.50546054156563e-05
1.04363976600031e-05
4.80923824171617e-06
-5.84688046301637e-06
-1.39732705070947e-05
6.0577084652029e-06
-1.67584064233455e-05
1.50436787672526e-06
-1.16141031427031e-05
-2.78977675765293e-05
-1.8333997168345e-05
-3.83839716091901e-06
-5.07170517173606e-05
-5.91593576503393e-05
-3.3360647043105e-05
-4.56693847586618e-05
-3.59371711400094e-05
-4.21515086258575e-05
-3.46092353917105e-05
-4.67004174283622e-05
-5.29059613584135e-06
-2.70305600196802e-05
-1.62928411648686e-05
1.35051559868011e-05
-1.64393600533079e-05
-5.34033031801702e-06
-2.87110260495906e-05
1.29587965353766e-05
4.70596782102841e-06
-5.48657621395845e-06
-1.58618043951061e-05
2.37199965051021e-06
5.17586009682043e-06
-1.66078480993501e-05
-3.85300484169411e-05
5.30993361865376e-06
-4.61328918235895e-05
-3.32423112737879e-05
-3.79757934849739e-05
-2.52012640981822e-05
-1.84119078051329e-05
-5.12121777711988e-05
-2.59702793845126e-05
1.89911670357319e-05
1.94724468029696e-06
-2.73259534221154e-06
-3.95381897851009e-06
1.82269758703265e-05
1.40065904042403e-05
3.43404794652761e-06
1.23385264252097e-05
1.86878806825397e-05
-2.17479132042969e-05
-2.76874063428279e-05
1.34234321217768e-05
-2.77073354528551e-05
-3.43045495064257e-05
-4.4601030742161e-05
4.55954926931272e-06
-6.00786031142041e-05
-4.67433515490989e-05
-3.36067931460869e-05
-3.08967918196667e-05
-1.81089990428828e-05
-2.84224398329565e-05
-3.11824071768799e-05
-3.13126695777068e-05
-6.84250433341468e-06
8.58031166948825e-06
1.25738246469256e-05
-5.30890998722225e-06
8.72884241093283e-07
-1.22278285614926e-05
-7.59663642065763e-06
-9.06436225026026e-06
-2.84632887579956e-05
-3.17609656619154e-05
-7.75417389381427e-06
-2.32794754564677e-05
-3.29658714833258e-05
-3.84680392671953e-05
-5.09934530398531e-05
-4.17058220064516e-05
-6.07786952964291e-05
-3.58725135441487e-05
-1.9616851062182e-05
-3.94263395565086e-05
-4.40461493048515e-06
-4.8497658222858e-06
-7.86618692734328e-06
1.57945069716592e-05
-4.42495123889432e-06
-1.83796546727944e-06
-2.3310747056566e-05
-7.45227711799712e-06
-1.04945181942134e-05
-1.34170980626463e-05
8.19392779291583e-07
-1.27913228898795e-05
-1.29822269889435e-05
-3.27661185938627e-05
-5.65321416848468e-05
-2.77024145852837e-05
-3.32269636231299e-05
-5.54011020275806e-05
-4.59912887408163e-05
-5.61566619083417e-07
-1.12002138267779e-05
1.09243080300171e-05
-1.66799702691593e-05
-8.58059567203197e-06
-1.99011493217953e-06
8.32090142454057e-06
-3.07892436361463e-05
-1.50461798316781e-05
-7.98189862993561e-06
-2.94916879240794e-05
-5.76025830366553e-06
-4.13573612222874e-05
-1.43285560981438e-05
-6.43680559014483e-06
-4.96614861481921e-05
-3.92465110597529e-05
-3.42396616154625e-05
-4.27093806957074e-05
-1.56191915722456e-05
-4.08944893701156e-05
-2.31577866371395e-05
-2.87005054613717e-05
1.03296052063312e-05
-2.90349028434631e-05
-2.46802592453659e-06
2.79483385402045e-05
3.61952279636188e-06
2.3064189497699e-06
-5.43292680457648e-06
4.47283610067315e-06
3.23194675095218e-06
-2.89256310278359e-06
-1.52489016191928e-05
5.59485651061468e-06
-3.50868697830699e-05
2.44112148246608e-06
-4.46434753265126e-06
-1.3841924289322e-05
-1.87325988952964e-05
2.84985745012703e-06
-2.55011164000743e-05
-3.42435953343819e-05
8.65958659559426e-06
3.28986998045186e-06
3.00711286498054e-06
1.08362798677698e-05
-1.2701248085532e-05
-2.54116470786119e-05
-7.9872023861155e-07
1.73864334970696e-06
4.98143059853976e-06
-1.12007586349229e-05
7.17938426448818e-06
-2.06965415687744e-05
-3.07017916398798e-05
-1.59425231567355e-05
-2.11032689105799e-05
-4.13796535059024e-05
-1.66983248712024e-05
-1.68821399220544e-05
-1.26097765135774e-05
-2.87156480370362e-05
-4.28904153522836e-05
-3.09100107202711e-05
-2.88287763003085e-05
-6.82354382610252e-06
-2.65058120701018e-05
-3.26917348128498e-05
-1.30928571951338e-05
2.49043687544966e-06
-1.68954277519961e-05
-3.10373510473076e-05
-2.07449676236231e-05
-7.02467001092383e-06
-3.62575036402551e-05
-4.53519634004947e-05
-2.40912616381969e-05
-2.84233579832951e-06
-3.69999233147389e-05
-2.90214926166708e-05
-7.38801577069744e-07
-1.1562474627197e-05
-2.1194836226032e-05
-1.53264851586174e-05
-1.00414048968047e-06
-1.91854315795908e-05
4.06474829783733e-06
-2.13398352444804e-05
-2.1995532774125e-05
1.49153152068696e-06
-4.18907848493377e-05
-2.31991226538286e-05
-1.21950671896332e-05
-4.10262841745257e-05
-4.75184482570037e-05
-3.0231828429388e-05
-1.85572627633907e-05
-3.23258271621609e-05
-3.64559178937873e-05
1.62899839463757e-06
-4.08399468045036e-05
1.02997911892104e-05
1.85772019258201e-05
2.66001034354167e-05
8.84553404051213e-06
-1.51118633053441e-06
-2.43050614068592e-06
2.00088799658861e-05
-1.17688169539064e-05
-2.55707554231595e-05
-1.51639783687581e-05
7.61226579240082e-06
-2.96997289653879e-07
-4.29078756944857e-05
-1.85585626447027e-05
2.25719737289585e-05
-3.59244364362538e-05
-4.44630983772181e-05
-2.72565606395522e-05
-1.30195358242671e-05
-2.40651905082609e-05
-1.97027727328806e-05
-1.07410198119739e-05
1.80142507664509e-05
-1.95485045328299e-05
-1.59226811592312e-06
1.7561231824348e-05
9.46381528428117e-06
-2.13340181859746e-06
6.66440023278916e-06
1.52979590115693e-05
-9.11380173016097e-06
-5.85638766444448e-06
-2.53370237070383e-05
-6.40342109950448e-06
-3.82507829653882e-05
-3.57283493149663e-05
-3.14326154778936e-05
-3.69498666602691e-05
-4.0533539626349e-05
-1.93023926960947e-05
-3.00152325803209e-05
-2.83297166073516e-05
-1.88090110377984e-05
-1.88708232839397e-05
-2.85259504308159e-05
-4.94379311477996e-07
7.27816223979841e-06
-1.40058634801641e-05
-1.65725146321443e-07
1.92170174525499e-05
-1.68314580102804e-05
-1.62637740847846e-05
4.15540784550903e-06
-1.72920323002379e-05
-2.25497266425363e-05
-5.36856639852671e-05
-2.62819505757532e-05
-1.9695619050732e-05
-4.83602797315641e-05
-5.90543379977601e-05
-4.44822935344094e-05
-2.79859528021966e-05
-4.08533511287371e-05
-5.3867454037405e-05
-4.56210425072154e-07
1.92980099874964e-05
-2.0949598759933e-05
-1.72227632085461e-05
5.5733335898272e-06
6.53809634015465e-06
-8.45443594812023e-06
4.01678359528027e-06
1.39062627853705e-05
2.17014405121522e-06
8.47703007273443e-07
1.53454787993759e-05
-4.94438211630991e-05
-4.08004404460681e-05
-2.34872467810373e-05
-3.06609533416548e-05
-4.33942440311983e-05
-2.78814950847836e-05
-4.66719522122456e-05
-4.30464712704522e-05
-1.99314556785437e-05
-3.16559029749367e-05
-1.64102356036033e-05
-1.71006781712243e-05
-2.39636934179166e-05
1.86293588359578e-05
2.53346346788945e-05
8.5642056959239e-06
3.00866831482591e-05
3.57631235858695e-05
5.78692586161832e-06
-9.77493654204789e-07
-2.12475867139558e-05
-1.47560905646403e-05
-1.88708606500598e-05
-2.79640741993716e-05
-3.47391088710165e-05
-4.2856718086548e-06
-4.74706820587504e-05
-3.46015265302502e-05
-1.5858060924605e-05
-2.44318082995069e-05
-1.18884262172899e-05
-2.21176419639986e-05
-4.0407751494234e-06
-1.80643549290837e-06
-9.94027247993314e-06
1.05239068193951e-05
1.30219150836534e-05
1.5805952339938e-05
1.98277672092601e-06
-1.83982523560066e-05
3.54983632302244e-06
-7.12085506025732e-06
-1.18750453354559e-05
-3.55176921885738e-05
-3.22939538447012e-05
-9.10389764828998e-06
-1.86376201049284e-05
-4.42035044377047e-05
-1.81781558830194e-05
-3.38942138097988e-05
-3.97462683244727e-05
-3.62430655129522e-05
-3.8435184885185e-05
-1.52751779333285e-05
-1.62569301562735e-05
4.22111012536365e-06
-2.99625563715178e-05
-1.44512777412027e-05
4.92173990960922e-06
-1.34943822917331e-05
1.36220771973823e-05
-1.10298489357012e-05
-1.39559544256236e-05
-3.26043373853362e-06
-2.17197251805738e-05
-2.0031383882726e-05
-4.89609599012628e-05
-7.10854784949592e-06
-1.80474461721665e-05
-3.73295789037898e-05
-3.74238712872883e-05
-2.89865738284177e-05
-2.71743016849276e-05
-2.10886931868449e-05
-1.61133082184982e-05
7.33836204562174e-06
-1.13475172451919e-05
8.71520385421113e-06
-6.22497913293533e-06
-4.95799426160339e-06
1.26069443473295e-05
1.07425007914052e-05
-2.18090293961944e-06
-2.06301076090986e-05
-1.76358275261942e-05
-3.73958531547795e-06
-1.77266428270941e-05
-2.56492795154063e-05
-9.84010335299094e-06
1.51134014058432e-06
-3.37909987749888e-05
-3.64366047482471e-05
-2.14806689691741e-05
-2.39380808507059e-05
-1.87852627885602e-05
-2.2090464193443e-05
1.72534563205189e-07
1.25702181105136e-05
4.35969525147809e-06
-3.30591984815023e-06
1.77995933522511e-07
1.5980222933426e-05
-4.21187108649711e-06
-2.42959110339292e-05
-1.56127667777596e-05
-2.04703978143974e-05
-1.93983953019717e-05
-1.04406062430051e-05
-9.87099425554714e-06
-2.53923562267942e-05
-3.38276470312162e-05
-3.85731193587681e-05
-1.84175122568122e-05
1.76540271220182e-06
-1.46749658267885e-05
-6.0585440478621e-06
7.27629844261068e-06
-2.46286889322354e-05
5.0398922650217e-07
-4.25515342789695e-06
-2.31365347947293e-05
-2.62981385120369e-06
9.9205105835825e-07
-7.48111159892603e-06
-4.16600481380384e-05
-5.16745169604072e-06
-1.086208698331e-05
-1.61048252339242e-05
-1.76507731387766e-05
-1.64483249804115e-05
-1.73177064554737e-05
-3.66560842690964e-05
-3.26866621401031e-05
-2.16621005876467e-05
-1.75962591949873e-05
-1.86214236952556e-05
-4.80022006811508e-05
-1.03103190848633e-05
1.36546656702927e-06
-2.29599901403805e-05
-2.78653187852033e-05
7.87483966081846e-06
-8.50917486368233e-06
-2.41144501168409e-05
-8.87393901638034e-06
-4.81165472812472e-05
-2.95893224692151e-05
-1.2885096040876e-05
-1.31337578683614e-05
-4.7751476574185e-05
-1.38190925480066e-05
1.36414609751032e-05
-4.26872421767495e-06
-3.28384649593307e-05
-1.854083433674e-05
4.20043917731918e-06
-1.28112411963673e-05
-2.69473247689562e-05
-1.59515658944929e-05
-1.80407043184571e-05
1.70240120747944e-05
1.27855635797364e-05
-3.41191086554944e-05
-3.03519710079869e-06
-7.41540517089031e-06
1.71006384774931e-06
-2.7947776680858e-05
-1.7269269233332e-06
-9.143888466899e-07
-9.99766146804957e-06
-2.4480328826041e-05
-2.1122228181796e-05
-2.69738869047384e-05
-8.46268508542826e-06
-1.83952612591398e-05
-3.79929251297077e-05
-9.07012164991125e-07
2.48713616283023e-05
-1.54800225212584e-05
-2.09783947819452e-05
-1.31740080980769e-05
4.4063388569091e-06
5.21204339831889e-06
-5.42314384107158e-05
-7.32280125865925e-06
6.08398908396654e-06
-5.03662014558897e-06
-2.25905083112378e-05
-3.63725619753614e-05
8.32236594467279e-06
-1.71718553503019e-05
-3.31855432204805e-05
-2.42988374419471e-05
-1.38994879920023e-05
-5.78008978294224e-06
-3.45543950955626e-05
5.03737881724814e-06
1.32848193077827e-05
-7.4889529442866e-06
-1.6089350217466e-05
-1.63936631801597e-06
2.98476212906238e-05
2.16927981515331e-06
1.27751329956748e-05
4.61383519750647e-06
-1.6513445301646e-05
-1.33145506330725e-05
-4.42357098044553e-05
-3.74751583878668e-05
-3.20391429787858e-05
-4.19513364766109e-05
-3.65610268810451e-05
-2.52570263018701e-05
-3.82221728590754e-05
-3.51959789225157e-06
-3.06945309975026e-05
-1.67502496309825e-05
-2.50783415347257e-05
-1.83318327325598e-05
-2.68379111949966e-05
-2.08695815490564e-05
5.17852516327676e-06
2.04801738444163e-05
-2.10400401573725e-05
-4.18308268950674e-06
-2.73330004009857e-05
-2.84521799406211e-05
-2.16700427773976e-05
-3.23049516352709e-05
-2.39347709685813e-05
-3.78578976973155e-05
-9.11708819779962e-06
-3.40094878072658e-05
-5.10287155185487e-05
-5.77304961446736e-05
-4.71551587410391e-05
-5.137481514041e-05
-2.74055456691687e-05
-1.94391725777286e-05
-1.6163001022253e-05
1.30947631317517e-05
-1.1584657106159e-06
-1.08583500169741e-05
3.02033413282871e-05
-5.26099653326371e-06
-5.99357117848302e-06
8.81281072629321e-06
1.0722879546951e-05
-1.05764267177263e-05
-2.36698496904175e-05
-1.37128528882363e-05
-1.18567000502002e-05
-2.56319270773664e-05
-3.68418440755074e-06
-4.92340626036091e-05
-3.17744800737398e-05
-3.55385745862444e-05
-3.52965063718755e-05
-3.10013314913822e-05
-1.21084395298167e-05
-2.45045101293739e-05
-6.53198966858442e-07
-2.41200581580146e-05
-2.11003298845758e-05
1.96925064495207e-05
2.05299940602563e-07
1.81291739983869e-05
3.22343019623976e-06
1.11934508964581e-05
1.41176718648021e-05
1.57356921493452e-05
-4.6214810293856e-05
-4.84161327522431e-08
5.50575212195999e-06
-2.75752652923095e-05
-3.92685717657024e-05
-2.457791750965e-05
-1.89177583010728e-05
-3.40402355609951e-05
-4.31748323706701e-05
-3.71115113322842e-05
-1.69425439311752e-05
-4.15573325931813e-06
-2.94637404731299e-05
-3.61078794572986e-05
1.14222093710265e-06
1.79025138953527e-06
-2.46200386346451e-05
-6.95366156791159e-07
6.05712221108465e-07
5.82023673243181e-06
-1.65678052760003e-05
-3.99273253308306e-05
4.40413745845397e-06
2.55902777694868e-06
-1.63161727195621e-05
-1.6937308705353e-05
-4.07450181787954e-05
-2.52636927572556e-05
-2.73196888221882e-05
-5.32912095666704e-05
-2.83902367668205e-05
-1.70947752998279e-05
-2.9789702565338e-05
-4.29861345175648e-05
-1.38065194243975e-05
-7.61431816334753e-06
1.29646578802915e-06
-1.86379508885027e-05
-4.47378264842095e-05
1.22020489239163e-05
8.38480457451935e-06
2.12564275112063e-05
-2.32586799810329e-05
-1.85517693147447e-05
-1.37252017197422e-05
-1.39693421922977e-05
-2.02465505902529e-05
-1.32728637786991e-05
1.41071945639551e-05
-1.84560323961733e-05
-6.71619869869773e-05
-3.54988570524566e-05
-1.83166240135026e-05
-2.84403504750421e-05
-2.0516314267047e-05
-2.37046594343491e-05
-1.2211444573599e-05
5.02839581789182e-06
1.80324775633032e-06
-2.85372090812751e-05
1.01611299074339e-05
5.03036921650749e-06
-1.82067882315821e-06
-3.94810232401634e-06
-9.54674763534291e-06
-2.345686412554e-06
1.27966066177072e-05
-8.11444228701534e-06
-1.53286924938075e-05
-9.82632876253866e-07
-7.40991982889147e-07
-4.11766533305717e-05
-4.01050859619263e-05
-3.48980621584253e-05
-1.17386913160078e-05
-2.45391054900658e-05
-3.17355470301312e-05
-3.28855991410729e-05
-1.89480025598812e-05
-2.74799903201818e-05
8.71867758147715e-06
9.96269602591559e-06
-6.63087422038039e-06
-1.07142228219439e-05
-2.26136083835757e-06
-1.21737706355687e-05
1.40543599701207e-05
8.72516516174789e-06
-1.39424870677832e-05
1.52541160168239e-05
1.11122670983246e-05
-2.05215118648583e-05
-2.65710143505635e-05
-2.19340192217808e-05
-3.30481804740095e-05
-1.34337926201207e-05
-4.65429542056885e-05
-3.31238077855817e-05
-2.08355881518439e-05
-2.06961855189551e-05
-1.30871745927717e-05
-2.65155178893248e-05
-2.47247321963928e-05
-9.41468462807774e-06
-1.51019759735561e-05
-3.41860429640607e-05
-2.24147278006481e-05
-4.50320763074855e-06
1.34546206475457e-05
-1.67085310209288e-05
-1.92695037111014e-05
1.11044412094453e-05
1.29667347994846e-06
-3.68945366891207e-05
-4.39049142607747e-05
-3.52777175124272e-06
-1.5125154007344e-05
-5.08854224633759e-05
-4.89870693600423e-05
-1.52726380368426e-05
-2.54769782298684e-05
-4.05962155344425e-05
-4.41968023463757e-05
-2.71767297120002e-05
-9.3506043258589e-06
-4.15318266443463e-05
-2.57625462145276e-05
-3.71509297617365e-06
-2.01095204280776e-05
-3.60502297452754e-05
-1.07333790706194e-05
1.28840836115097e-05
2.25436571968455e-05
2.86245252053881e-06
-1.47082567279324e-05
-9.04390470907125e-06
2.18283318842106e-05
-9.08870313168741e-06
-4.03609857981099e-05
-1.8217821859847e-05
2.61230732016522e-06
-3.92572469409929e-05
-3.65775947828674e-05
4.83741081252462e-06
-1.51741660093998e-05
-8.82704124097169e-06
-3.59158898414975e-05
-2.56452828189528e-05
-1.41136595088629e-06
-9.81087792377328e-06
3.05109356897651e-06
4.9782690807158e-06
-2.21754289499113e-05
1.09739487393635e-05
4.69830927902006e-06
-2.0760441219805e-06
-1.79615252919473e-05
-1.04628374173399e-05
3.46777435194405e-06
-2.55319019687837e-05
-2.53454016291412e-05
-1.26569117061511e-05
-1.14862776300107e-05
-2.91288183220448e-05
-4.72829648030427e-05
-3.94336460650346e-06
-8.64519133024838e-06
-3.60856035399881e-05
-2.17205441699506e-05
2.57669989081348e-07
-1.12253242414351e-05
-4.31701432906304e-06
-2.14133900258009e-05
-1.22434582443597e-05
-8.93308193942922e-06
-2.38355866190253e-05
-3.49796584583145e-05
6.27159384018671e-06
6.1275080748841e-06
-1.75645234220915e-05
-3.97222609731582e-05
1.23676235601149e-05
-7.31105895949374e-06
-6.27893399898249e-05
-2.88475246523681e-05
-1.79589779304979e-05
-3.56568875377718e-05
-4.06915140172671e-05
-8.28559732563314e-06
-2.49247478908264e-05
-2.48908415487864e-05
-5.14620933393934e-05
-2.471501290758e-05
-1.31463141715031e-05
-2.45170414360794e-05
-4.01412481604875e-05
1.02449588086231e-05
-5.06227075221211e-07
-2.15035464625947e-05
-3.34190288962604e-05
7.31257516137122e-06
-2.07620895005993e-05
-3.08815355958108e-05
9.49519035466099e-06
-1.32437961049887e-05
1.7408031003376e-06
-2.50799928282672e-05
-2.70675136334071e-05
-1.88200445831368e-05
-1.17353655376561e-05
-5.3388651511958e-05
-3.76821141398703e-05
-2.80321224224375e-05
-2.23901316945215e-05
-2.7460985189839e-05
-1.49972378399835e-05
-2.07163832670556e-05
-2.16331088719951e-05
-2.06309323200282e-05
6.94101857656258e-06
-1.15934502774054e-05
6.88303449857064e-06
1.21377001667833e-05
-7.38268113515243e-06
2.1471196380127e-05
3.20256480728691e-07
-2.45205696682223e-05
1.41610571417263e-05
-1.62617213721549e-05
-4.55878220646532e-05
-2.10528603072519e-05
-3.5036838882843e-05
-1.88377762068912e-05
-3.29392946857575e-05
-3.14294734910401e-05
-2.32881838268486e-05
-3.52519013720357e-05
-3.9442434762716e-05
-1.29459364754412e-05
-2.38953019565125e-05
-1.09421798706629e-05
2.06000731682492e-06
-8.01551513194228e-06
2.78719163508611e-05
-4.83100779152781e-06
-1.34486730282131e-05
1.26098271280296e-05
2.68780993745512e-05
-2.10845435902512e-05
4.7525568877646e-06
-2.08279149345258e-05
-2.98631531846864e-05
-3.88182505399799e-05
-2.84647037857278e-05
-1.71755677977996e-05
-2.60486289959562e-05
-3.96403192255214e-05
-6.03758727453125e-05
-3.53231402223308e-05
-7.35953490399269e-06
-1.70283481356909e-05
-4.86888501145808e-05
7.01941827612397e-06
2.17762629084379e-06
-3.21468705867282e-05
-4.34911351009414e-06
9.01099660862534e-06
3.66040756918546e-06
-8.96817324532691e-06
-9.98902632991082e-06
-1.0385320336564e-05
-5.04275082470294e-06
-5.74479952570646e-05
-3.21661488788827e-05
-2.1860842056416e-05
-4.34017923623206e-05
-6.82036507745509e-05
-3.47781578061928e-05
-2.2835003462899e-05
-2.83976026684254e-05
-1.50670051574125e-05
-1.20217333049521e-05
-1.16835778769768e-05
-1.56308783254692e-05
-2.12073423843504e-05
-4.18166405003952e-06
-7.27905174611392e-06
-9.63365068177548e-06
1.92705457714174e-06
2.42979811518332e-05
-1.31204763926412e-05
-2.52238879638942e-05
6.79638126982044e-06
1.09156285795348e-05
-3.99358148449619e-05
-4.07138902139405e-05
-1.99404563268151e-05
-8.82038052783985e-06
-3.85882023826339e-05
-2.95163826291902e-05
7.30513715265702e-06
2.79110546380703e-06
-2.34961923735242e-06
-2.75055361921764e-05
-1.17226549869064e-05
1.05400902047369e-05
1.79068578716692e-05
-5.8484198058444e-06
1.04584295882957e-05
1.24477368114922e-05
-3.60106462214978e-05
-4.48214694053127e-05
-1.84604344983761e-05
-3.69008166823938e-05
-2.38094848863945e-05
-3.85827776611834e-05
-2.87568514667593e-05
-1.34845107163963e-05
-3.45265352712411e-05
-3.45736038622795e-05
-3.72522391980853e-05
1.35526221688101e-06
-3.23019092136479e-05
-1.28236487430159e-05
-1.41029948939324e-05
6.0033188403885e-06
-5.62124869200083e-06
-2.48310109070852e-05
-7.22755008333596e-06
2.08365338433899e-06
-1.18064545765521e-05
-1.01743185729783e-05
-1.2416177039422e-05
-1.2721134950812e-05
-3.77931329439271e-05
-2.29437471198926e-05
-1.47128949559645e-05
-4.06038948621889e-05
-3.41207031255114e-05
-3.14461038474937e-05
-1.71402509258849e-05
-1.8159215921213e-05
-5.76770777181847e-05
4.89170119018075e-06
-6.49386262331532e-06
-3.81111924712907e-05
-2.59710524616083e-05
2.06146187952819e-05
1.27753370933541e-05
-2.56605267322215e-05
-3.94938240688407e-06
1.26949630000257e-05
-1.56717586224329e-05
-3.32213674180267e-05
-6.07424490993577e-06
-1.14244677987723e-05
-4.02781691002478e-05
-2.40170626018568e-05
-1.96270730736546e-05
6.0363883567733e-06
-4.32580343350689e-05
-4.38605186290079e-05
-2.76308755353691e-05
-5.88286450612433e-06
-5.68089350528975e-06
-5.18843940677149e-05
-1.94256177276491e-05
-1.80293812349665e-05
9.57268326074823e-06
-3.8217115192284e-06
-1.00103563274162e-05
-3.19660158235893e-05
-8.63423316650033e-06
-1.67376230504456e-05
-1.63971479360459e-05
-8.99431410568016e-06
-3.48824037123257e-05
-8.19779321714757e-06
9.5193793710474e-07
-1.77491518835186e-05
-2.99178415368164e-05
-2.06282978668312e-05
-8.01914226612289e-06
-1.41744658811339e-05
-5.39705854509149e-06
-3.00630347737306e-05
-2.46837503731071e-05
-7.45197141379221e-06
-8.79935483781333e-06
8.35752875338936e-06
-4.0245129081382e-06
4.40978617800442e-07
-3.75989563223059e-06
-1.32452559891046e-05
-2.10815710646133e-05
-1.22593343883384e-05
-1.34120329691984e-05
-2.36764732997731e-05
-2.86102232517866e-05
-9.35811034240773e-06
-6.37530581082668e-08
-2.94943534348906e-05
-4.22275369571308e-05
-2.452603021064e-05
-1.0921965918336e-05
-7.75882254710779e-06
-1.19669432124589e-05
-4.47256382194872e-05
-1.75384974983772e-05
-1.29344260848512e-05
9.09897800687125e-06
-2.51420360703328e-05
-2.62440671999897e-05
1.78600234703176e-05
9.75496050512564e-07
-3.93111492706928e-05
-2.1483256305667e-05
-8.96488719479284e-06
-2.06585065335846e-05
-4.32068716498357e-05
-3.75442432378141e-05
-2.34016542809838e-05
-2.86979852769562e-06
-4.47769088780351e-05
-3.07279564884355e-05
-3.8697386824001e-06
9.47630897747808e-06
-1.08574474553807e-05
-1.39754164927355e-05
1.83203878439414e-06
1.60213453193041e-05
-1.38553063609343e-05
-1.69220590701969e-05
-4.95838990714302e-05
-2.70057985763286e-05
-1.39961726139183e-05
-1.77495036125261e-05
-2.96790641595593e-05
-2.32999850354813e-05
3.28811492538465e-06
-1.76110333989884e-05
-1.54419548846319e-05
-2.90597131746052e-05
-8.94324000299294e-06
-4.09239904705231e-06
-3.11766443377923e-05
-1.65289000313244e-05
-7.32632492446233e-06
-1.26053291348516e-05
-7.56811341884069e-07
-8.46734165294615e-06
-6.56109914213204e-06
-1.47289755556756e-05
-1.61354634507012e-05
-1.59931796312531e-05
-5.15959203686057e-05
-1.34813978846926e-05
-2.31312966841497e-05
-2.95416842007554e-05
-2.51636043429115e-05
-2.79674798438025e-05
-1.84933095956335e-05
-4.89592197696058e-05
-2.16257150345358e-05
-9.20292533990229e-06
-3.72157044211949e-05
-3.00090259343389e-05
-2.50894510981808e-05
1.22228190658199e-06
-1.09283253386064e-05
-1.93864108357718e-05
4.82748004473384e-06
5.22394356039603e-06
-1.12094443226135e-05
3.30517167824949e-06
-6.41144875001809e-06
-1.47807958619881e-05
-6.17224987447562e-06
-1.31593917578526e-05
-1.43833907019438e-05
-2.66599477330603e-05
-1.90716769145559e-05
-2.0058635852478e-05
-2.84067601468427e-05
-6.2610340202734e-05
-1.71821288739468e-05
-2.08219997772058e-05
-3.0290962009402e-05
-3.91708271292206e-05
8.88291740000029e-06
-1.02040815428003e-05
-2.6212052212493e-05
-2.04884976574939e-05
3.55937973210192e-06
1.40132103815339e-06
-9.22466230917301e-06
-3.10133445156888e-05
1.56885608645497e-05
-1.53654843194779e-05
-4.32539480184057e-05
-4.64864142737351e-05
-3.84015772703431e-05
-1.11351005731223e-05
-5.58076855931327e-05
-6.78946653366082e-05
-2.07558793203033e-05
-6.69593210040396e-06
-6.21651552595744e-05
-5.93417282500329e-05
-9.53203095644882e-06
8.04938209645882e-06
-1.77965566964005e-06
-2.18261233256909e-05
-1.81539886224892e-05
1.41559758758724e-05
-1.62258563656711e-05
-4.47229526290107e-05
-2.93659672752399e-06
-3.12662157758212e-05
-3.10453173032879e-05
-2.85173398768907e-05
-3.02733965976382e-05
-2.28707949223969e-05
-3.5456323258557e-05
-4.03117746901894e-05
-1.49264148087045e-05
-2.85030949318762e-05
-3.60519580676489e-05
-2.99676527685038e-05
-2.0960602632485e-05
-1.56078033073323e-05
-5.01836820657395e-06
4.73732385531097e-06
4.81040429826293e-06
-3.6349342342161e-06
-9.16964579875408e-06
2.52109640116057e-05
7.27138735177438e-06
1.00972146542596e-05
3.61653886748299e-06
-8.69604069852985e-06
-1.20999562122148e-05
-1.61399071883755e-05
-2.27326960130062e-05
-1.76000001862895e-05
-2.25456495797488e-05
-3.23946473223441e-05
-4.16538388409619e-05
-3.25989488289542e-05
-2.67178164789633e-05
-3.73375069351406e-05
-2.87411319089695e-05
1.99577823305175e-05
-3.39738955532098e-05
1.14055534502092e-06
1.38619321644612e-05
1.81669615790594e-05
-6.49846453188752e-06
-3.32226262724666e-05
1.07842116645922e-05
2.23065941583492e-05
-1.93156775574257e-06
-2.91627337714711e-05
-3.05909086878082e-05
-1.74721227235048e-05
-5.29129530330703e-06
-3.15240595004471e-05
-5.32293223214352e-05
-2.60917612905278e-05
-3.92299742383721e-05
-5.04502413670501e-05
-9.6368327114254e-06
-6.1178384944993e-07
-5.97530891104505e-06
-8.32113843549482e-06
-2.40392032429389e-05
-2.02898027098238e-05
9.07821110137147e-06
-1.56095857021293e-05
-2.52502517864414e-05
2.93164453793651e-06
-1.1337682863096e-05
-2.37977535076243e-05
-2.67532549800137e-05
-2.3275387088478e-05
-3.52660197285266e-05
-5.17589475733002e-05
-3.1305167783067e-05
-4.2898129655115e-05
-4.04101528452908e-05
-1.99173949852457e-05
-3.34574042816188e-05
-2.68688284547445e-05
-2.84879182735149e-05
-1.77753215638431e-05
-1.15205812607462e-05
-1.81756725661133e-05
-1.4523694648014e-05
-1.73721423441861e-05
2.94937820771228e-05
3.15196378169107e-06
-6.81707650655187e-06
4.67093693389255e-06
-1.65204583444993e-05
-4.01445567005086e-05
-5.79131226618396e-05
-5.86027607481909e-05
-1.21845868662078e-05
-2.76665086906004e-05
-3.93932096383169e-05
-2.88038127605834e-05
-8.24151041742218e-06
-3.64505172524589e-06
-2.16811247624117e-05
-1.67332679656683e-05
-4.90082457037947e-06
-8.55611504526985e-06
-2.09048262284056e-05
1.47454949611879e-05
5.78014545782878e-06
-1.23771470730656e-05
1.36204231575659e-05
1.14906340925196e-05
-1.51008436309933e-05
-1.85869779478718e-05
-1.18011501952387e-05
2.42215749907674e-06
-1.1494643360051e-05
-2.26885940531318e-05
-2.45832926089278e-05
-2.60690058140488e-05
-2.16850903849834e-05
-3.47933045787242e-05
-5.06648304779445e-06
-3.79297939776946e-05
-1.68232512702996e-05
-1.7550429675539e-05
-2.47915499977725e-05
-5.55470735709464e-06
-1.90534032779181e-05
8.50284582538016e-06
-2.99006651600075e-05
-1.69287453009026e-05
-2.22839278208746e-05
-5.05595267977052e-06
-2.71590129577929e-05
-2.36857122916014e-06
-2.47631704658001e-05
-1.48683512559325e-05
8.81983896581207e-06
-1.02819259709862e-05
-7.73516413840921e-06
-3.67574205886226e-05
-2.95798692656126e-05
-1.45389025567255e-05
-2.53711468056861e-05
-1.52127290825163e-05
-2.02648190880489e-05
7.51373250701077e-06
-1.81137913817309e-05
-3.61276610260461e-05
-1.77556063598336e-05
-8.54763858543631e-06
-1.34067366472694e-05
-1.60269636150196e-05
-2.89249552745562e-05
-2.95805625321964e-05
-3.18431324642643e-05
-4.05529468829411e-05
-3.34381185836263e-05
-2.91139393857563e-05
-5.90854758236103e-05
-8.26316345418715e-06
-2.14763031170697e-05
-1.66366656980174e-05
-3.58349846859271e-06
-4.52457325890751e-06
-1.58143263565014e-05
-1.54298016747254e-05
6.1576059892001e-06
-3.4198060207212e-05
-1.98060733060834e-05
-3.13591405563118e-05
-1.49189111383993e-05
-9.18571352453287e-06
-3.45156397706553e-05
-2.15673842894272e-05
-1.24758377118038e-05
-1.20269384518963e-06
-6.17308695669605e-06
-3.56804959904337e-05
-4.16276390988924e-05
-1.76844143298182e-05
-4.93948069198662e-06
-1.34205615090486e-05
-4.09284580993247e-06
-6.82484815143845e-06
-2.47557377308218e-05
-2.04545051741539e-05
1.10954097055856e-05
-8.51939636469776e-06
-2.51090571532471e-05
-1.9612818494536e-05
9.56202211194399e-06
-2.07083835350537e-05
-2.01237961461742e-05
-1.7139875950059e-05
1.14547854956999e-05
-4.37666012217267e-06
-4.37126447780689e-05
-1.55515494447e-05
-4.65459669474508e-06
-3.56680633885575e-05
-4.41042277045133e-05
-3.82559100192014e-05
-7.93572324846426e-07
-2.12571346425635e-05
-1.07694091561588e-05
-1.74938227837034e-05
-1.62671330018089e-06
-9.30977912182447e-06
-7.4301858502802e-06
-3.94254469889722e-06
-3.88304712493815e-07
-2.79706787699542e-06
6.76806300882188e-06
-3.34370988974994e-05
-2.34341309340473e-05
9.02277544881707e-06
-1.28953840680588e-05
-2.68036429851653e-05
-2.87538284576372e-05
-3.23013437833372e-05
-2.07075083230727e-05
-6.40162905917635e-05
-4.90618457098883e-05
-7.76689249721825e-06
-1.95762611724899e-05
-2.48396787839735e-05
-4.8813624192603e-05
-3.31422628601743e-06
-1.43472071136601e-05
-2.89126641977353e-05
-2.83125090261836e-05
4.71190153807099e-06
-1.90841909484415e-05
4.503096541463e-06
-1.60995996462194e-05
1.13427621302977e-05
-9.32414090205473e-06
-1.53109566158931e-05
-2.36683481403072e-05
-4.49708553036248e-05
-3.37469498022182e-05
4.28235243555915e-06
-2.50997214278412e-05
-1.8183072014662e-05
-6.0839906037119e-06
1.47511921545638e-05
-1.83291293397794e-05
-2.91864356101784e-05
-3.66833662545075e-06
-7.37495208079988e-06
4.94068739416244e-06
-2.10195938362323e-05
1.96848334101197e-06
2.78946664871145e-05
-1.37807847301411e-05
-4.92263686757411e-06
-5.27865068965453e-06
2.69294630198454e-06
1.23544432424128e-05
-3.28298775598014e-05
-2.10930232710453e-05
4.53946817762483e-06
-3.15621484649741e-05
-2.4304349635162e-05
-3.4359816553625e-05
-4.51009680114811e-05
4.94424720113929e-06
-3.87273901203254e-05
-3.88719383411925e-05
-4.26222675070794e-06
2.04450014795781e-06
-1.4275841934033e-05
-2.98511770248248e-05
1.87250605461821e-05
2.35279950063529e-05
1.44715152476808e-06
2.38357432369982e-06
-1.3852169958624e-07
-9.16126195451117e-06
1.09586237647816e-05
-3.52485022805837e-05
-9.37199767413536e-06
-2.50970297132093e-05
-2.26684933153223e-05
-3.46987569745574e-05
-3.67264819597382e-05
-4.10625754123259e-05
-2.76562988941096e-05
-1.52546821292912e-05
-2.00280546304768e-05
2.0645612248892e-05
-5.91012906799562e-06
-8.8401818447718e-06
1.09282018432914e-05
-1.19134599398527e-05
5.91034241718153e-06
2.37379538056986e-06
-2.67502985781784e-05
-7.46881923410379e-06
-4.3183618393273e-06
-2.07394524031524e-05
-1.47553836173379e-05
-8.45235055128047e-06
-3.40640902534794e-05
-2.32870767140193e-05
-4.19603629526922e-06
-4.41601935959387e-05
-5.39411665627827e-05
-1.13474915124247e-05
-1.94624554712831e-05
-1.88164576314207e-05
-2.52413007424805e-05
-1.09939159316828e-05
-1.82712255174129e-05
-1.58153486288339e-05
-2.80225096212575e-05
-1.81296639566433e-05
-1.2763498800655e-05
-1.48708279630673e-05
2.73433926534409e-06
5.9591422499084e-06
-1.41394228715337e-05
-2.17443071192591e-05
-1.4878344518452e-05
-3.05737568217729e-05
-3.99991027581249e-05
-2.6729556510074e-05
-1.13113806001008e-05
-3.40735195635901e-05
-4.04884937151488e-05
-3.35237351662445e-05
-2.14131134531166e-05
-2.93951034208804e-05
-8.69123178847296e-06
-7.52597737570308e-06
-2.43036489162111e-05
-1.70653123522442e-05
-2.38727159414838e-06
-3.0956993511661e-05
-8.53956478527506e-06
5.90353867234148e-07
-3.25551539718681e-06
-3.09682182058402e-05
-2.21629918331519e-05
-2.65673599540551e-05
1.1742872761751e-05
-4.61904444848974e-05
-3.9225086073353e-05
5.06037364856455e-06
-1.87671873154628e-05
-8.32750197362715e-06
-2.70641886498146e-05
-2.22992607597908e-05
-2.60282508566911e-06
-1.71317018011247e-05
-3.89923970806621e-05
-3.22482301122112e-05
-1.81174933563356e-05
-1.04614346806492e-05
-2.6545083748968e-05
-1.40466690595091e-05
8.30654974384156e-06
-2.59783003318125e-05
-1.10937462192073e-06
-1.21592651684216e-05
-3.00909995653565e-05
-1.35929160926313e-06
1.213446059084e-07
-2.73758021383614e-05
-8.19488998642339e-06
6.67861841245233e-06
-6.78736411770667e-06
-3.20186513540204e-05
-3.90701836058313e-06
-2.31801651819314e-05
-2.62805218621741e-05
-2.54427603541869e-05
-1.81680430192017e-05
-2.17712560266166e-05
-1.59461331695611e-05
-4.16110142595635e-05
-3.52462626869537e-05
-2.70372872795852e-05
-2.93208381660187e-05
-4.10624576290885e-06
-2.55342620346949e-05
-9.86200913659614e-06
-2.18488878917907e-06
8.46099289486142e-06
-1.08574425911157e-05
8.93787402819036e-06
-2.14284294876081e-05
-1.54870708665739e-05
-9.68208444262041e-06
-1.55072574110092e-05
-2.60627402502654e-05
-3.19947414391697e-05
-8.43801742793543e-06
-2.88162471505978e-05
-2.91784353100078e-05
-2.04704499967448e-05
-2.14901388263461e-05
-2.15322225331954e-05
-1.26327480890093e-05
-5.24293780696998e-06
1.70715753126076e-06
-4.13185445251187e-05
-2.9311692454841e-05
-1.90363290920949e-05
-4.79588184287577e-06
3.32180387953707e-06
-4.06866486800865e-06
-6.33730431697943e-07
-6.38446159544549e-06
1.14130426318744e-05
-1.26927829776405e-05
1.96316041994743e-06
-3.23589200309506e-05
-2.43489904096062e-05
-3.81896840022532e-05
-3.1058410428375e-05
-1.19674487323134e-05
-9.3852434036211e-06
-1.32949871344976e-05
-1.43836111627612e-05
-1.35635540466683e-05
-1.65881611983071e-06
-2.65200439248825e-05
-2.94635533914516e-06
-2.26249750057068e-07
2.91927497100932e-06
-3.67958901304116e-07
1.41158788581553e-05
2.54043821538222e-05
4.00837066319188e-06
-4.65585739826395e-06
-6.85812394735989e-06
-3.009713190298e-05
-3.00723229226814e-06
-2.83671767433159e-05
-1.56964043729513e-05
-4.62465564101548e-05
-2.79309652469429e-05
-2.45225394536642e-05
-2.88577374676955e-05
-2.52996571538817e-05
-1.92740816392733e-05
-1.80098872051163e-05
-2.44229639219336e-06
-1.59533647858211e-05
5.73953198404199e-06
-1.47247444604044e-05
-3.96246992612066e-07
9.25581301624387e-06
-6.88517884668807e-06
-3.12384705764571e-06
-1.11277135755666e-05
9.66046214018544e-06
-7.68293269343128e-06
-3.1857339351043e-05
1.80719933202952e-06
-3.28797949325293e-05
-7.90508268865673e-05
-4.55674715259498e-05
-1.83121052720212e-05
-2.35375205490156e-05
-6.74604108880888e-05
-7.04872767480578e-06
-1.61433226519969e-05
-3.16964937537389e-05
-2.15597578280524e-05
7.96256559815339e-06
6.34106924349069e-06
-2.67583316957491e-05
-5.87390861127258e-05
1.38049348187336e-05
-2.395300535568e-06
-2.25775189814824e-05
-3.26910186764911e-05
-1.27468593397094e-05
-2.16595270581996e-05
3.29229577075343e-06
-3.40239289807725e-05
-4.09586030376208e-05
-4.10075990922738e-06
-1.03661796611392e-05
-6.3081755064671e-05
-2.65588461519149e-05
-9.9624065848311e-06
-5.69321771470637e-07
-2.74350102239258e-05
-4.29526613038337e-05
1.12860331894702e-05
1.30978218470887e-05
-2.29310374170073e-05
-1.26118367584361e-05
2.19797719908522e-05
-4.4575602050693e-06
-3.17545966738379e-07
-3.74340925592389e-05
6.75375312884325e-06
-1.30574684732527e-05
-1.20314632333028e-05
-2.90067837519113e-05
-1.46469066736105e-05
-2.32458452120072e-05
-1.78322846950392e-05
-4.29495866329998e-05
-2.42558674780984e-05
-5.0293047485395e-06
-6.18661102906846e-06
-3.19869150525306e-05
-2.02880406131033e-05
-3.06580376740325e-06
-8.92856807759405e-06
8.06117561480415e-06
-9.93683776597783e-06
1.09405319284616e-05
-1.93884150304293e-05
1.59798439413524e-05
-4.19427764012645e-07
-1.55959468057262e-05
-1.38220778404026e-05
4.90684019026027e-06
-2.36145530378902e-05
-3.62803692113989e-05
-1.91483070844092e-05
-7.54120005020523e-06
-1.40782813076762e-05
-3.4817718502029e-05
-2.51271667440723e-05
-2.14229206359699e-05
-9.37794130954027e-06
-2.88498612592707e-05
-3.9809051804018e-05
-1.62690843325565e-06
-4.95698173293523e-08
-7.86129051797305e-06
-2.26783253172208e-05
2.85116617431901e-06
6.86756850441006e-06
-2.86427502883253e-05
-1.77204426623434e-05
1.61031953656116e-05
1.26627023773983e-05
8.03285155048639e-06
-1.66375095118557e-05
-1.91845616184908e-05
-3.21089040615339e-06
-5.70896873697568e-06
-3.94672512550487e-05
-4.12840011132791e-05
1.48570506835425e-05
-1.7020740205657e-05
-3.4922033294393e-05
-2.29569990289261e-05
-4.9141591283176e-06
-3.95249953493095e-05
-3.75542857880657e-05
-3.55635530402089e-05
-1.8147853710908e-05
-1.99852501776878e-07
-3.43923443467068e-05
-4.77499852221223e-06
-2.20213114795677e-05
-2.9202251619974e-05
-1.18842556797613e-05
-1.48457547664525e-05
1.64636296415317e-06
-3.27861804396561e-05
-1.41138284815725e-05
-1.78159960028506e-05
-5.88226504465746e-06
-1.173000638372e-05
-6.85672907168056e-07
-3.40024347581572e-05
-2.19933965638234e-05
-1.47061053432889e-05
-7.31395537569341e-06
-2.5495269757103e-05
-3.28696580194386e-05
-1.00430044818391e-05
2.73069313938933e-06
-2.53963825777672e-05
-1.86497860349473e-05
-1.08706391966741e-06
4.40672767103914e-06
-2.9608061840213e-05
-2.01345860988768e-05
7.92131831103147e-06
1.71494609520998e-05
-2.82149423225509e-06
-5.32873850796877e-05
-3.6785258177093e-06
2.3608608824812e-05
-5.66272660582028e-06
-1.40914042520034e-05
-1.54808428972595e-05
-2.3005204740045e-05
2.06342821935173e-05
-3.25832050754177e-05
-2.93867548793289e-05
1.47787612322768e-05
-2.67541674805575e-05
-5.18024482929127e-05
1.04576824363473e-06
3.41710932067327e-06
-6.15537173843655e-06
-1.08725693814982e-05
-9.91946719436568e-06
-1.26714132026293e-05
-1.79196012682516e-05
-8.09363868732337e-06
-2.07358540252556e-06
-2.15954258632165e-05
1.00872935969734e-05
-1.05361379781342e-05
-8.1708290404037e-06
-1.02219397542828e-05
-2.05335688300689e-05
-2.25741283767345e-05
-4.05642031677587e-05
-3.10595483135508e-05
-3.7046170187167e-05
-1.10010542893802e-05
-8.21758343674349e-06
-4.85827767896948e-05
-5.8352544312894e-05
-6.85965253088549e-06
-1.36350758216049e-05
-9.74054436485654e-06
-3.5676995662607e-05
1.22255890916181e-05
-1.0105446073089e-05
-2.02225544204986e-05
-3.63423581127193e-05
-2.18217824274757e-05
-1.68475717288691e-05
-2.9854569144392e-05
-3.65746811406711e-05
-3.90514673926087e-05
-8.09045765033058e-06
2.74273079720793e-06
-4.26427864905634e-05
-1.62189024867146e-05
-1.00159166424406e-05
-3.71245277663631e-05
-2.50966510899217e-05
-2.85198392748721e-05
-1.60313658426311e-05
5.93120361026992e-06
-3.24257702136683e-05
-1.48574091209014e-05
2.29279972994385e-06
-6.95520871117298e-06
2.79456480508663e-06
-2.77694024245906e-06
3.08319282790113e-06
-7.80302614376942e-06
-7.27742119617703e-06
2.03714440459156e-05
-2.30257437244574e-05
-2.16678690612943e-05
-2.00739802869042e-05
-1.0447092494171e-05
-1.14668678961977e-05
-3.46598384173646e-05
-3.12432758530742e-05
-2.95779372717974e-06
-3.38016249913802e-05
-3.573855008841e-06
-3.83778111616273e-05
-1.61577051955437e-05
6.01406489096877e-06
-2.0501088010388e-05
-1.874633965668e-05
4.27011743297358e-06
-9.01234448258351e-06
-2.40052727410787e-06
-1.73756410949641e-05
5.61119949036342e-06
-9.14174534938147e-06
-4.42064600949425e-06
-2.54361990292882e-05
6.87654897011236e-08
-2.024207773469e-05
-1.12148286673454e-05
-2.10448625185138e-05
-2.59991249738739e-05
-2.48978376173093e-05
-3.70244587078231e-05
-8.47284988721881e-06
-3.78993843802388e-05
-2.11399731751662e-05
7.2832147132422e-06
-4.87375730976155e-06
3.1069936871141e-06
-2.16624128562729e-05
2.89130735386612e-05
-2.31073535716441e-05
-8.85213901523611e-06
-3.03965800063669e-06
9.50810288410197e-06
-5.56624765889575e-06
-9.33226974625408e-06
-1.64899437718257e-05
-2.48275693480519e-05
-7.16110647130244e-06
-2.62152358745413e-05
-2.85726445035421e-05
-2.31863575878375e-05
-1.3799572607775e-05
-5.51637190698644e-06
-3.22975849179756e-05
-2.25602272257651e-05
-4.55020589937807e-05
-5.42753026466374e-06
-4.04692449391215e-05
-2.09520635334476e-05
-2.2366556341464e-05
-7.6071799431453e-06
4.31416100471028e-06
-2.43250597754688e-05
-8.06902386801422e-07
-2.12238802614072e-05
-2.62946976988285e-05
-1.55646882690802e-05
-2.30935235070414e-05
-1.9086913429374e-05
-3.96302308542561e-05
-1.92032715964731e-05
-2.61993984783788e-05
-3.58740509519906e-05
-2.18889744601943e-05
-1.84664298150739e-05
-2.14326750218146e-05
-1.91294225684598e-05
-6.68330880613696e-06
2.04392934259472e-06
-1.06970829360563e-05
-2.00093486065911e-05
-1.73700120779709e-05
1.43821871661042e-06
-6.71158371067426e-06
-2.14120309202704e-06
-1.64757631758009e-05
-1.54173662743854e-06
1.40126494647233e-06
-2.35075112927635e-05
4.17335248590248e-06
2.11256254825175e-06
3.33947889625406e-06
-2.96008337529191e-05
-2.56959002703156e-05
-1.62976955628484e-05
-1.5448506500859e-05
-1.58084556185596e-05
-2.08287614905917e-05
-2.46671581013332e-05
-1.44796688991657e-05
-7.26525799210358e-06
-2.00314193771809e-05
-1.08948833205754e-05
-5.99549367424164e-06
-1.14778156118992e-05
-2.55336425660663e-05
-3.16236269197897e-05
-3.2928664653186e-05
-3.50510372049671e-06
3.61023405311335e-07
-1.57062073301335e-05
-1.47743812049998e-05
-3.90927028626827e-05
-2.61474374837526e-05
-9.52554585282252e-06
-3.29994210283226e-05
-2.06566234614111e-05
7.85505018875356e-06
-2.20331679912243e-05
-2.60131561092052e-05
-6.59483728313191e-06
-1.06617149376213e-05
-4.75631521015044e-05
-1.47799044103765e-05
-1.13883910416707e-05
-2.74764024022229e-05
-4.64877963898067e-05
-3.83064677825713e-05
-4.68112644056229e-05
-1.45752089058523e-05
-5.93785887633001e-06
-3.9672697747433e-05
1.28527982927224e-06
1.66295553226781e-05
-3.01055158327945e-05
-5.4776216068743e-06
-3.33170116294934e-05
-8.64489176214602e-06
-3.02699624677579e-05
-2.19498309436102e-05
-2.50992058407705e-06
-1.30593245062325e-05
-2.23726827845838e-05
-3.35365386411785e-05
-3.00419003100524e-05
-4.17560265176924e-05
-4.93938649229611e-05
-1.54362602905489e-05
-3.88730968207108e-05
1.99163285683207e-06
-2.5483456604601e-05
-1.81812036987586e-05
-3.41403602331556e-05
-2.4430347012578e-05
-2.33622389223418e-05
-4.11648281392139e-07
-9.06064814358112e-06
-1.78435466269585e-05
7.54979365214286e-06
1.24680427773068e-05
-5.76761031245792e-06
-2.97138478756167e-05
-1.87091119551942e-05
5.62671466979645e-06
5.55661363791765e-07
-4.08488665945137e-05
-2.07152817540303e-05
-2.58741462089226e-05
-2.27894210788132e-05
-3.72261531571535e-05
-1.82131160448087e-05
4.96459713488441e-08
-1.21386342232775e-05
-4.21251113490373e-05
-8.37339054586942e-06
-4.47154000050511e-06
1.30762387134194e-05
-3.03683525166481e-05
9.77538050276046e-06
8.07357430833262e-06
-1.87686500546334e-05
-7.53877179957548e-06
-8.3657517469417e-06
8.20986078150922e-06
-2.42070605575678e-05
-4.02003493092594e-05
-5.979266181831e-06
-6.41425658844909e-08
-7.66109552212005e-06
-4.16208323043302e-05
-2.9217629095751e-05
1.11202253415063e-05
-3.25526686363765e-05
-2.84959858485512e-05
1.14280086752913e-05
-2.99027740234958e-05
-3.35143043373169e-05
-2.07035191198e-05
3.84238132999219e-06
1.45359173518467e-05
-1.4557332153954e-05
-1.04951604621242e-05
2.89227045047462e-05
-2.99228042729082e-05
-2.39294591252215e-05
-2.7633315360276e-05
-1.49091898958402e-05
-2.52401729508133e-05
-2.75980618541798e-05
-3.64899798129847e-05
-1.53191312036923e-05
-2.6501073134091e-05
-2.49627880890472e-05
-4.66979591637443e-05
5.98810724200742e-06
-1.14457611914878e-05
-5.51318885718912e-05
-9.82921608453256e-06
-1.19961768824518e-05
-1.59276879134893e-05
-1.23851993239303e-05
-1.77147504917969e-05
-1.66735129774508e-05
-2.20975856075354e-05
-2.01282243312074e-05
-1.98607254039668e-05
-1.34166713637512e-05
-3.70895364749221e-06
-4.16549791515085e-05
-1.48418174474252e-05
-2.47682457529384e-05
-4.35764568092443e-05
-3.89986602191045e-05
-2.42338728181287e-05
-1.69767659391658e-05
-1.31857080664687e-05
-3.40872366403196e-05
1.64700399193072e-05
-8.90450071200589e-06
-1.76873903164921e-05
-2.5788468654804e-05
1.34130958431423e-05
-6.90485266125219e-06
-4.2575513653547e-05
-1.20988282510504e-05
1.49153576058241e-05
-1.03665893918349e-06
-2.44457287493452e-05
-1.47930884626561e-05
-1.44788405649605e-05
-3.20390947922786e-05
-3.73149031339523e-05
-3.07438075442781e-05
9.84264860456698e-06
-2.18205252100898e-05
-1.37069085603375e-05
2.7154995540238e-05
9.59070562036702e-06
6.0788468189752e-06
-2.34514629607395e-05
-7.33313398423608e-06
7.14950183047863e-06
-1.9127799995495e-05
-1.44341670654172e-05
-1.11046816036641e-05
-1.10922366087282e-05
-3.52610472961742e-06
-2.47968675940597e-05
2.98846302193276e-06
-2.31432445063896e-05
-1.53714840177425e-05
-1.79220515883135e-05
-3.32983716719007e-05
-1.99930715264189e-05
-3.81719855638245e-05
-1.16470335462632e-05
-3.57419763773903e-06
-3.09173847195041e-05
-4.71074013312754e-05
-7.65331879735552e-06
2.13237077748329e-06
-2.35304814439127e-05
-3.68907617071575e-05
1.50691882915221e-05
1.29117251140792e-05
-1.8913547936712e-05
-3.89534937960086e-05
4.99160823083525e-06
-8.49247957448937e-06
-2.90679514456659e-05
-3.90090440457532e-05
-5.5584985225594e-06
-1.74811117160349e-05
-4.2628733155735e-05
-3.60589758857063e-05
-3.08091994609981e-05
-3.34084469585628e-05
-4.38779536110179e-05
-3.0986684705578e-05
1.72380382412062e-05
-3.08841209545208e-05
-2.85604079795659e-05
-2.73501306339893e-05
-3.40435947277837e-06
-1.55183514392353e-05
-1.86279786581892e-05
-3.13968732250709e-05
1.16076132692996e-05
-3.60886159611732e-06
-1.44743656845799e-05
-2.94279138417885e-05
-6.10314595529011e-06
-2.13731287993961e-05
-7.23701218541455e-06
-3.63449168752383e-06
6.97316621682355e-06
-3.37336530162053e-05
-4.15094204314707e-05
-1.26687285162393e-05
-1.43004687030851e-06
-1.7968671921811e-05
-2.54574247340119e-05
1.9895950797349e-06
-1.35046808911359e-05
-3.29845277644263e-05
-2.53364261243404e-05
-6.5808780813359e-06
-1.28710523794804e-05
-2.90386094359374e-05
-8.40039923681418e-06
6.35787665158717e-06
-5.60877069484898e-06
-2.31595631967195e-05
-2.07068630844788e-05
-2.56169513350661e-05
-1.06848478131573e-05
-1.69533003760238e-05
-1.48781097969331e-05
6.59217568358077e-07
-9.97707868712413e-06
-3.05656068921496e-05
1.64090884440514e-08
-9.29752673414293e-06
7.09329986945014e-06
-4.53941450321514e-05
-8.28806892407876e-06
-1.47250186080364e-06
6.29654937294521e-07
-2.9494159797339e-05
-2.39772258057129e-05
7.43179104790345e-06
-1.56891390796634e-05
-1.77539074034427e-05
-1.26991464265577e-05
-1.79829543947502e-05
-3.24379279578022e-05
-4.08274925036756e-05
-1.50992424165101e-05
1.32886294606758e-05
-2.39635292682318e-05
-4.05615700872483e-05
-1.61253411950123e-05
-5.48970475819065e-06
-2.69441813943285e-05
9.33437416456002e-06
-3.50121229983186e-05
3.70005229278305e-07
-4.29788584305177e-05
-1.31273348001299e-05
-2.24020296872825e-05
-2.13697186365499e-05
-2.32884717268732e-05
-3.23743073660147e-05
1.70691182604806e-06
-2.97876638381666e-05
-2.71524521739079e-05
-2.03443580241893e-05
-2.64867901081639e-06
-5.53016879495621e-05
-4.63851707652608e-05
-1.78189782475183e-05
-1.98990283332824e-05
-2.43373959335955e-05
-2.14733701596068e-05
2.0005572245045e-05
-2.00368393439631e-05
-3.74647432077694e-05
-2.99403839768667e-05
-1.37778188704836e-05
-1.92430549664887e-05
-3.09074686156754e-05
-7.68144079464081e-06
2.1456290974009e-06
-2.85719993853058e-05
-2.80621908811023e-05
-2.36355570391226e-05
-3.34301713279465e-06
-1.27996057692457e-05
-2.60667395026297e-05
1.54574121187274e-05
-2.7286233976488e-06
-8.88479588068051e-06
-3.79964324737079e-06
1.50526539901603e-05
-4.35495826545088e-06
-9.64896475862891e-06
-3.85415829100808e-05
-2.79336700636354e-05
-4.63162914101554e-06
-9.02039739041158e-06
-3.61995825230236e-05
-2.28472140740314e-05
-1.55198424929076e-05
-1.40147179705859e-05
-3.45168944742982e-05
-1.34859732350751e-05
-2.30364957380544e-05
-1.84366837581638e-05
-1.80095854781429e-05
7.03908291405342e-06
-1.03101656726624e-06
2.74879983326758e-05
-7.55531824212456e-06
-2.22882342049794e-05
-4.12946180502167e-06
1.73143690210377e-05
5.29861491807636e-06
-1.33575989910323e-05
-1.16691468059894e-05
-4.21978350028675e-06
-4.02557058329906e-05
-4.20954968187024e-05
-5.00167242654307e-05
-2.95216915673096e-05
-1.80200763650341e-05
-5.1347888761448e-06
-2.36905728812528e-05
-3.77526223263356e-05
-2.60678058187073e-05
-7.27178708538429e-06
-1.83430077196994e-05
6.44256668430758e-06
-9.96874678637198e-06
-8.10949137193714e-06
-8.6294011285622e-06
6.94322402069925e-06
1.26367206073672e-05
6.96313982192203e-06
-2.80464127099058e-05
-1.71957042033605e-05
1.71178508405552e-05
-2.79045786997824e-05
-3.79831912000535e-05
-3.81138277835037e-05
-3.08141333687075e-05
-4.20692017998602e-05
-3.62920943998619e-05
-3.09811754651939e-05
-3.2603928414018e-05
-2.63704623177366e-05
-2.33270604499703e-05
-2.52300623494824e-05
-3.71917342215927e-05
-3.23838712463728e-05
9.63966784607822e-09
-1.34893863133358e-05
-1.3123645867598e-05
-3.23916559249327e-06
-5.87609231466059e-06
-2.57727459534229e-06
-1.13593460407641e-05
-9.91788664076663e-06
-1.5766148077978e-07
-3.47453372958248e-06
-3.70120036409827e-05
-4.92990028301054e-05
6.73529707053987e-06
-3.3159342757056e-05
-2.79633520359867e-05
-3.95791362778471e-05
-5.22903092632306e-06
-3.21561120171862e-06
-2.29253228849721e-05
-1.24620176293186e-05
9.84614607174496e-06
6.22141396983203e-06
-2.21373664550387e-05
8.01378485923791e-06
-3.76971784152272e-06
3.8102461567452e-05
4.09046312600589e-07
-7.37670426821047e-06
-2.39235508586609e-06
-5.17122675915961e-06
-1.66511291766297e-05
-4.34519205204911e-05
-1.94484356982246e-05
-1.14255301423411e-05
-8.87013280939776e-06
-3.93792300961036e-05
-3.68160815859831e-05
-1.751403074304e-05
-2.92255667830668e-05
-1.90403976522036e-05
3.35876001490913e-06
2.33939408009484e-05
-5.90383341040908e-07
-9.93724508753755e-06
-4.92890945729296e-06
6.82192780301464e-06
-2.70754327635541e-05
-1.86610844341611e-05
-1.33487183735307e-05
-1.18318251350098e-05
-4.69884105683552e-05
-1.29009009733726e-05
-1.60493738697639e-05
-1.98761634261016e-05
-2.11684422087945e-05
-2.38165305920037e-05
-1.33782294754017e-05
-1.57944927148228e-05
-6.37433890394566e-06
-8.92036599270534e-06
-2.57369004446459e-05
-5.21750004730058e-06
-1.37638461850154e-05
1.58346186775732e-07
9.33521588562216e-07
-2.31151427137735e-05
-1.84575397354079e-05
-1.44168070694245e-05
3.15101897031135e-06
-3.73808118542685e-05
-5.19382360760494e-05
-1.28782045270624e-05
-9.24056993095152e-06
-5.14571456428605e-05
-2.58113000372495e-05
-3.84586493175218e-05
-2.53071258336727e-05
-2.64950074222464e-05
-3.23483385682152e-05
-4.24959721910398e-05
-1.48649249521186e-05
-1.8021906171419e-05
-6.65478158623316e-06
-2.90594043023283e-06
7.05766008312022e-06
-1.27384252558606e-06
6.15477685232228e-06
-1.33146103125746e-05
-1.02636112539905e-05
-2.21348844002994e-05
1.42985255553696e-05
1.50210746262909e-05
-3.47461600520959e-05
-1.33400212695416e-05
-4.46135711154654e-05
-4.61160583448265e-05
-4.0052345681809e-05
-3.98221428877797e-05
-1.78080307375787e-05
-2.97856602828581e-05
-3.08255759813283e-05
-3.16563395998061e-05
-8.52394226772525e-06
-1.03716913491016e-05
-1.43344342596493e-05
4.11328527316929e-06
1.53336022933435e-05
1.4744150815535e-05
1.20987190263264e-05
2.18567127734109e-06
-9.72379775061808e-06
-5.26876659960568e-06
4.94007300354387e-06
-2.49194990179934e-05
2.03152461234663e-06
-2.62629025211903e-05
-3.22486856385971e-05
-3.41439978930807e-05
-2.73628822591119e-05
-3.00575416606946e-05
-1.94999293892441e-05
-4.37897674247033e-05
-1.36249343102647e-05
-3.24908097660019e-06
-3.74346155324846e-05
-1.1037976707444e-05
-4.44673540299995e-06
-1.31968006710953e-05
1.30419818115378e-05
-1.56228013345798e-05
-5.18619456588719e-06
-7.91129137878256e-06
1.13175882150799e-05
-2.04474108314793e-05
-2.77848004192624e-05
-1.79331408165144e-05
-2.97324656390537e-05
-2.58531444283945e-05
-4.43663624237453e-05
-3.58497097580174e-05
-3.72048077680622e-05
-2.19449368315285e-05
-1.1858792595932e-05
-3.30893631994696e-05
-2.64408823637979e-05
-2.85368045714037e-05
-1.36237063428264e-05
-2.20150914331367e-05
9.34889747635161e-06
-2.18484361366847e-05
-1.25270698490697e-05
-1.4694084121026e-05
-1.74248688734874e-05
-2.80478468991668e-05
-1.40394111677082e-05
-3.87514224700453e-05
-1.600647767946e-05
-3.42034281455695e-05
-2.89383495758524e-05
-1.25031936462023e-05
-3.90606420421126e-05
-1.85925129717191e-05
-4.80038978597567e-06
-2.43130980172987e-05
-1.25727698404954e-05
-2.2343206579976e-05
-2.20222402519691e-05
-1.52155208470201e-05
-8.98473815733718e-06
-2.18014092363325e-05
1.83714935600012e-05
-1.08002626263057e-05
-3.51646714499592e-05
-3.36853688680049e-06
-8.27326629678087e-06
-9.67423192111238e-06
-4.95721718196018e-05
-4.51851753338127e-05
-3.27591790398455e-05
-2.91003897840436e-05
-2.44527877543951e-05
-2.78785903346486e-05
7.88520648579498e-06
4.65482140371193e-06
-4.27771172414673e-05
-3.08947737968054e-05
-7.49243498493484e-06
-7.1443814092603e-06
-3.77638351851807e-05
-5.68113967624327e-06
1.71928353979388e-05
-1.78098048698971e-05
-1.44353289435943e-05
-6.1156429590396e-06
8.30183042677851e-06
-1.75040492420515e-05
-1.91580849067824e-05
-1.75360790098175e-05
-3.94046013750356e-06
-8.71353615172275e-06
-2.11801563753477e-06
-3.25953755801518e-05
-3.08310756264627e-05
2.1458453945296e-06
-1.30344428178023e-05
-2.16037471792717e-05
-2.02647559121211e-05
1.17401550531794e-05
2.33599077267438e-05
-2.88958868241554e-05
-9.52690447458439e-06
2.45308290284579e-05
1.36198689592726e-05
-2.25371393377582e-05
-2.3576112074153e-05
2.30820174136216e-06
3.09629421010154e-05
-3.0956375092839e-05
-4.54259921616743e-05
-1.4517590198478e-06
-1.23674789423098e-05
-4.3484946887445e-05
-1.86678968127514e-05
-1.99171073472568e-05
-2.54204620119902e-05
-2.68755654647689e-05
-3.02455899482045e-05
-4.43446397255246e-05
-2.53930078964628e-05
-2.51403791878881e-05
-3.73940420991338e-05
6.27891644865017e-06
-1.43599773310831e-05
-1.68210145496595e-05
-2.27835286083027e-05
-2.65998905077992e-05
-6.41325424633953e-07
-1.27920282765033e-05
-3.49121337768577e-06
7.44434725990464e-06
-5.53331913493682e-07
-1.61462659977746e-05
-2.83762450151391e-05
-1.29223145121798e-05
-2.02834050183712e-05
-2.97475331557502e-05
-2.54004833038029e-05
4.71107822738724e-06
-4.98491083571679e-05
-6.24453693273776e-07
-1.46586759781619e-05
-1.79869454671179e-05
-4.37847950840481e-05
-2.98460411317929e-05
-8.10232078797405e-06
2.38991871878788e-06
-4.05807611758599e-05
-2.32271464542424e-05
3.47486540204154e-05
-3.65916240057207e-06
-3.76872926937336e-05
-1.75463863288188e-05
1.3123193492858e-05
-1.74844192945091e-06
-3.9545943415798e-05
-9.57849544266511e-07
1.68156596821776e-05
-1.58685852138989e-05
-3.11646833126049e-05
8.23395492727119e-06
9.68326902746165e-07
-3.52863256033557e-06
-5.71177516192842e-05
-1.25046230653443e-05
-8.17835710816531e-06
-1.92089004619742e-05
-2.03807330256257e-05
-1.30771771809061e-06
9.53046028305715e-06
3.16245838807702e-06
-3.61658786891547e-05
-2.05797638427732e-05
-6.26340709029696e-06
-2.40491183017887e-05
-3.4272971447402e-05
-3.55849600133134e-06
2.29763149341094e-06
-4.48719274293118e-05
-2.20617616008499e-05
-1.77113790103807e-05
-9.94382071940127e-06
-1.973723565827e-05
-7.83197845711756e-06
4.82056762725064e-06
-6.40755806048322e-06
1.44038057692662e-05
-1.20783425408193e-05
1.15032156331508e-07
-3.58324779104492e-05
-3.08230719627756e-05
-2.57256825902389e-05
-1.2641939426739e-05
-2.97903517087735e-05
-4.783071112885e-05
3.79649646178355e-06
-1.83477715694021e-05
-3.16304605436271e-05
-4.21614062642007e-05
-3.71489819787496e-05
-2.4564718909178e-05
-3.76149652168043e-05
-2.16931029831785e-05
-1.78985798608206e-05
-1.39300548791001e-05
-3.27955249941452e-06
-1.64921340593697e-05
-7.77307219197711e-06
-6.05220522318319e-06
-1.95578888609515e-05
-4.34529132535953e-05
-1.21318174626362e-05
-9.52662649006173e-06
-2.7785598899618e-05
-1.67361286048516e-05
-1.07636837116249e-05
-2.04020097385919e-06
-7.12279028561941e-06
-1.55616781648492e-05
-1.14456537385094e-05
-2.17857115828013e-05
-2.26971009857817e-05
1.68980022176129e-05
-1.35933169340161e-05
-3.38086541078014e-05
1.41418603166518e-05
-3.74598803731958e-05
-1.89279286859106e-05
-1.59755613818186e-05
1.20498042254406e-05
-1.41113478269452e-05
-1.56670279693564e-05
-2.66970072876585e-06
-1.45150493036921e-05
7.0223956579532e-06
-1.93170602024999e-05
4.37689371149065e-06
-1.4241232642522e-05
5.53767206313573e-06
-1.00740428314565e-05
-2.30702412223889e-05
-2.68024851910076e-05
1.71469866710626e-05
-2.19717294508355e-05
-4.50612873819563e-06
-2.36030902259756e-05
2.97312912868116e-07
-1.17912058814394e-05
-1.85012739231819e-05
-2.0562189761057e-05
-1.75920714095458e-05
-1.6030279208617e-05
3.17647004362524e-06
-1.16926570000538e-05
-1.39663449922991e-05
2.54322768263813e-05
-1.2228040208146e-06
-1.9234447423288e-05
-4.97741295817153e-05
-3.71726814451045e-06
8.44547528758148e-06
-3.47392758267474e-05
-2.44463123298038e-05
-5.39113819864163e-06
-7.98317294850798e-06
-2.63173290152157e-05
-4.40896010145809e-05
-3.24621195220809e-05
-8.07155186389928e-06
-3.60511847521292e-05
-3.21298836956445e-05
4.2015606205014e-06
-9.25592318471436e-06
-9.3359950884587e-06
-1.91371490333206e-05
-1.67034594013082e-05
-3.01746181797462e-05
-4.84850793964011e-05
-2.50760780334878e-05
1.21812563751279e-05
2.20981314584571e-06
-2.1784781148316e-05
5.27638324286141e-06
-2.07309855797496e-05
8.70800290516493e-06
-3.21778003455569e-05
-3.14832612718906e-05
5.89920104484486e-06
-2.95479975140423e-05
-2.93400387007575e-05
-4.08357373611487e-05
-1.16211157363921e-05
-2.01213335272843e-05
-3.24561629112121e-05
-1.50224851206174e-05
-1.71500038040352e-05
-1.036588202619e-05
-1.43790842309823e-06
-2.42102232682025e-05
-9.79805155451512e-06
-2.73093479481588e-06
-4.8651151951164e-05
-7.793817669935e-06
-2.92565857312366e-06
-2.48132817453562e-05
8.4857796496241e-06
-1.58630085386828e-05
-1.07310692447788e-05
-2.75311294758339e-05
-1.36104848141172e-05
-1.98108692973206e-05
-1.13306773647897e-05
-4.39809092436945e-05
-5.47841362472598e-06
-1.44029233088863e-05
-1.40521038204358e-05
-4.1196924716735e-05
4.21178447076836e-06
-1.44499046066469e-05
-3.32857764608781e-05
-2.38590325504363e-05
-3.85497187146879e-06
-1.50264312856681e-05
-1.10597531110101e-05
-5.47960212416044e-06
7.16714720189299e-06
1.26768101952503e-05
-3.33312524488751e-05
-7.00554032914066e-07
4.98932249530951e-06
-4.07672631393065e-06
4.88323603063432e-06
-4.64949926353931e-05
-7.16568462603154e-06
1.12753454153392e-06
-5.06976006088187e-06
-2.77493924179812e-05
-2.09702757692403e-05
-1.62149781542007e-05
-4.18128670128696e-05
-2.29604626822656e-05
-2.77601431298801e-05
3.13837688920974e-06
1.62393920948358e-06
7.58928017000527e-06
-1.24099873144788e-05
1.69176924281013e-06
-5.11702051146002e-06
-2.32589324046071e-05
-1.08665509818304e-05
-4.75761258025159e-05
-2.54773234853832e-05
-1.74489274788964e-05
-1.32495197284185e-05
-1.8878390008544e-05
-2.68842149980377e-05
-1.64053531617712e-05
-4.68898113947163e-05
-4.69642844501797e-05
-2.07735629286123e-05
2.71302390272449e-06
-2.14772525595287e-05
-2.84176726525865e-05
-1.67169180405236e-05
-5.67448444797081e-06
-3.13098865046042e-05
-4.78133811245014e-05
-2.26077551908976e-05
-1.33821844134826e-05
-2.03923150372334e-05
-3.49654740871797e-05
-3.49666635041665e-05
-1.30652467857855e-05
3.55672772765441e-07
-4.09373214368502e-05
-5.00247270173958e-05
-4.78809412920115e-05
3.34540102934653e-06
-3.60321997731057e-05
-1.86938176074559e-05
-1.51549437691298e-05
-2.67955772638672e-05
-1.58717338283601e-05
-3.8009021740571e-06
-2.98083207292186e-05
-6.50573136004174e-06
-3.23636430249452e-05
-5.28680523748055e-06
4.35599274246771e-06
-4.29727219480366e-06
1.01371739100351e-05
-1.81873715282043e-05
5.67801448723954e-06
-2.41753552076264e-06
-1.81582095692342e-05
-2.24363166700121e-05
-5.66383824032437e-06
-4.4332349609104e-06
1.41923993078781e-06
-4.34539500693664e-05
1.47464718419828e-06
-1.43159446677611e-05
-3.1200538398531e-05
-3.88086583430717e-05
-4.23459513849308e-05
-1.29198282216689e-05
1.27285640773752e-05
-1.31469519491297e-05
-4.36313907442507e-05
1.44418607155792e-05
-4.35304674363268e-07
8.05808067944717e-06
-3.60660443664943e-05
4.46619867858593e-06
-4.32541504052144e-08
-1.19352910411252e-05
-2.9204650463457e-05
-3.77278121458905e-05
-1.37912850190526e-05
-3.38204775203366e-05
-2.37055687794926e-05
6.78913902087556e-06
-3.75230419159964e-05
-3.35656544945618e-05
-3.43197617839802e-05
-1.86217053420698e-05
-1.51699688346553e-05
-1.87361863669634e-05
-3.20005594710358e-05
1.42260294402671e-06
-1.53967169247139e-05
-8.40754829118227e-06
-1.38466379745676e-05
-4.94219566825305e-06
-1.40075782798876e-05
-8.63752684092635e-06
-2.5266983237245e-05
-7.56802340640774e-06
6.46675921455236e-06
-1.64090580130574e-05
-3.53773596005447e-05
-2.30950280088169e-05
-1.29211047074086e-05
-4.26651689976473e-05
-3.75583029925495e-05
-1.33635481072192e-05
-5.04692557982157e-05
-2.67277863380076e-05
1.97074202771075e-06
-5.07877775571682e-07
-2.90635224179654e-05
-1.89957412272245e-05
-2.17873116624779e-05
-6.061242776384e-06
-2.32747079537319e-05
-2.0333091392224e-05
-2.74308219320325e-05
-3.83696544827631e-06
-4.14641456635136e-06
-3.36728556745374e-05
-2.07176896117164e-05
-5.91708251333583e-06
-1.6963348268323e-05
-1.54123646040498e-05
-2.10988796431629e-05
-2.31558536684927e-05
-9.7790419510256e-06
-2.38648581399157e-05
-3.14994755030673e-05
-1.56276546364878e-06
-3.12872700012105e-05
-2.44006276070721e-05
-1.05848934896979e-05
7.06476090637005e-06
9.21424197735598e-06
-2.80631664096375e-05
-9.93350868097769e-06
2.12713990713835e-05
-1.00096684901514e-05
-3.07326642255796e-05
-2.13609711233803e-05
-1.07046020594884e-05
-6.1018595557638e-06
-3.81325408326134e-05
-1.26888685889363e-05
1.32944737750455e-05
-1.41373557712101e-05
-2.01371698337053e-05
-1.91555834613026e-05
-1.9329585050364e-05
-3.09720793513261e-05
-1.63196053352157e-05
5.43886128874479e-06
1.54792315935357e-05
-9.23262435575362e-06
-1.88293963567271e-05
-2.43058667092145e-05
-2.34779086220141e-05
-2.61929169790042e-05
-1.80188754632549e-05
-1.24531683694666e-05
-2.88087240256377e-05
-4.23721088283659e-05
-4.26035671613898e-05
-1.12674611167711e-05
-1.91632488167834e-05
-1.76898717841405e-05
-1.90650271251841e-05
-2.88884668747033e-05
7.19927240435032e-06
1.57122035380475e-05
-1.47899092725501e-05
-1.5942498131044e-05
2.49809753164924e-07
-1.91294881011126e-05
-1.66364382972253e-05
-4.51292785717648e-05
-4.71684228203993e-05
-8.54882382563383e-06
-2.14721743271524e-05
-2.2142207906167e-05
-1.61306042871932e-05
-3.97564636711817e-05
-9.72599285849028e-06
-5.83311725305858e-05
-9.17978652282982e-06
-1.90912066146826e-05
-1.20234569113822e-05
-1.30555926096054e-05
-2.69122580891692e-05
-7.4920711613185e-06
5.09386425377638e-06
-1.9543903725272e-05
-1.41340879544946e-05
6.24008143707433e-06
6.95271927000444e-06
-4.7983191257511e-05
-2.29234870351889e-05
-1.35147951548718e-05
-8.23668970087338e-06
-2.5892911349975e-05
-5.63751509854802e-05
-2.79559670786185e-05
-3.36833336153577e-05
-6.042687449354e-05
-6.2684470465461e-05
-3.09393657528766e-05
2.99686160567529e-07
-3.04702181372207e-05
-1.8031852512547e-05
-8.78923930510645e-06
1.29464466355326e-05
-8.25892693638718e-06
-1.85418563646957e-05
-6.80653992496642e-06
1.41382202135124e-05
-1.46483591903018e-05
-9.71586754446417e-06
1.3163165978578e-06
-2.0232029640912e-05
-4.08404411772226e-05
-5.1019283691658e-06
1.68560214665246e-06
-2.3053198167862e-05
-5.15064131706277e-05
-3.42334880072806e-05
-3.35579870290484e-05
-2.58732103141007e-05
-1.64464878047796e-05
-2.86553610032316e-05
1.14038198402327e-05
-2.21887925590589e-05
-5.4394883081967e-06
-1.3294777297003e-05
-3.92120728859332e-07
-9.14208036216899e-06
-5.11380029303068e-06
1.52208752477781e-05
-7.34010967055977e-06
-7.61975935757003e-06
-1.59507076040489e-05
-3.56100587812908e-05
-2.49140368304925e-05
-3.61621859753869e-05
-2.66593985746136e-05
-3.11025573403384e-05
-2.91689175903023e-05
-2.88243970194871e-05
-4.07100818906737e-05
-1.84442127766525e-05
-4.06358848404392e-05
-2.48017580507441e-05
-2.79483892566032e-05
-3.21613100259414e-05
3.93656670064924e-07
-2.29728900661944e-05
1.78564803667884e-06
6.70012458490947e-06
-2.96099949909584e-05
-4.0094714727045e-05
-5.63745773558432e-06
3.40305153997932e-05
-1.35848493439603e-06
-2.15080000099711e-06
4.20009517394144e-06
1.79554081899541e-06
8.60511969333856e-06
-4.56945589585681e-05
-2.58263629884114e-05
-1.3200215997523e-05
-2.71817443629913e-05
-3.44885176920401e-05
-2.3629282734827e-05
-1.59179329417937e-05
3.79067565036679e-06
-3.66383414817051e-05
-1.21867363010002e-05
-5.82113883130769e-06
1.03756867091767e-06
-3.68676571998088e-06
-1.49334011198264e-05
-8.83189421981594e-06
-3.47244444019013e-06
-3.66073668546159e-05
-2.62589950854356e-05
-2.07416048581632e-05
-2.35626338929936e-05
-3.38257235386936e-05
-3.77265625898915e-05
-2.91179833054322e-05
-2.89302102487446e-05
-1.27544401007051e-05
-3.22303084329408e-05
-4.5782183198704e-05
-4.87619823280675e-06
1.21293987523059e-05
-3.35889308418697e-05
-2.67087313749904e-05
-2.12232107033582e-06
1.40475738725429e-05
-5.22707856654744e-06
-6.26883883141527e-06
-1.91290024258872e-06
3.76840873149558e-05
1.72748565578153e-05
-6.94604737567673e-06
-1.25386688596795e-08
-1.14862620630373e-05
-3.42278632439112e-06
-1.34577458649429e-05
-3.75557231898027e-05
-2.48612075110935e-05
-3.12953253052296e-05
-2.79371456137601e-05
-2.5994360317043e-05
-4.27306878566762e-05
-1.46629823834873e-05
-3.00400435436455e-05
-8.28017957166162e-06
1.64353351814624e-06
-2.11311583932929e-05
-5.47396851821194e-06
-3.59732058002714e-05
-6.19437994511342e-06
5.28108071352075e-06
-1.04025046516807e-05
8.34785281136946e-06
-4.33571670918234e-07
-9.93947456420942e-06
-1.15504929782985e-05
-2.74988286054948e-05
-2.36709789763102e-05
1.75312642467753e-06
-3.85555348180463e-05
-9.01482637518489e-06
-3.18331808665843e-05
-2.65777175386353e-05
-3.5344381012272e-05
-3.18755269601807e-05
-3.00959884026758e-05
-3.84308794993157e-05
-2.47025449729866e-05
-1.58259108695542e-05
-2.3950869285123e-06
-3.21134179161207e-05
1.35001071062699e-06
7.40695872682228e-06
-2.32323885267591e-05
-2.70798918299178e-05
-1.5793037251839e-05
-2.30464704556179e-05
-1.99597412720652e-05
-1.69953822797291e-05
-1.94451619714835e-05
8.03484903218924e-06
6.78975662584027e-06
-1.7456035619248e-05
8.86072443553546e-06
-9.63566812547338e-06
-2.00808483559338e-05
-2.85839966167801e-05
-1.56818319273706e-05
-1.10191595387557e-05
-4.50635375234662e-05
-3.0306486799544e-05
-3.2589191167537e-05
-1.13678989002765e-05
-1.62831456151897e-05
-2.66897412480867e-05
-2.10766249396368e-05
-5.2696411440844e-06
3.10441759921254e-06
-6.98400574113188e-06
1.728072352569e-06
1.42517194822326e-05
2.09645038534921e-05
2.02148118047323e-05
-9.68485147230657e-06
-1.16867642247785e-05
-1.98945491112084e-05
-3.55995566487974e-05
-1.0570021531179e-05
-3.27315883545171e-05
-2.69680123449626e-07
-1.3973229629342e-05
-2.20326240077071e-05
-3.46042841162932e-05
-3.05092756427747e-05
-3.17131816254431e-06
-1.24169740491072e-06
-2.08833722813035e-05
-1.90983349834146e-05
-5.37987831461053e-06
4.22872511242229e-06
-9.08281098593889e-06
-7.48504471975343e-06
-3.99495183989089e-06
-8.68236133903731e-06
-1.27448746750745e-05
-1.52826041135836e-05
-2.18523114015022e-06
-8.13405030188186e-06
-1.2914162243001e-05
-1.05842165587879e-05
-2.72615313465353e-05
-1.9230086234738e-05
-3.16193357968724e-05
-4.00506634981978e-05
-3.12799832078254e-05
-3.42818567968053e-05
-5.13655386060918e-05
-2.94114425522629e-05
-2.46121197674655e-05
-5.71800237077532e-06
-1.73050219723488e-05
-4.35801168338028e-06
1.21084490022166e-05
-2.34390642093859e-06
-2.6602925218102e-05
-6.46854416699889e-06
3.98436660907423e-06
-9.1266953631814e-06
-2.28537828215631e-05
-6.15398615681237e-06
-1.23890755015453e-05
-3.52117376310315e-05
-3.71359926393503e-05
-3.42856690309007e-05
-4.02409834203589e-05
-2.68697519319216e-05
-1.5686796079186e-05
-1.40430961737346e-05
-3.2433240258643e-05
-5.40906752251231e-05
-2.36823145385968e-05
6.58516518936881e-06
-7.51750383601114e-06
-1.08140515076094e-05
-1.1312239939931e-05
4.20257470498455e-06
-2.37074442047907e-05
-2.16367494712847e-05
2.03353947149004e-05
1.32470443952449e-05
-2.6208102767028e-05
-9.81055385369467e-06
6.81107191212741e-06
-7.37214050367929e-06
-1.77770849167384e-05
-1.88045068866763e-05
-2.24114671461914e-05
-3.3950561282628e-05
-3.12184095323995e-05
-1.23660569764867e-05
-5.14066373493618e-06
-3.30393402151479e-05
-3.90179435389249e-05
-2.66005729362465e-05
3.84526309550009e-06
-1.66774223451827e-05
-3.03111890194187e-05
-2.17482256774558e-06
-5.53165167764325e-06
-1.808090033041e-05
-2.77056832284303e-06
5.19795017870958e-06
1.07384371212062e-05
-2.38665629956788e-05
-1.30692212615754e-05
8.20387816714863e-06
-1.60032953236152e-05
-6.2029617360752e-06
-3.24387054840714e-05
-1.37897169085995e-05
4.62921292632414e-06
-3.26788173289114e-05
-3.7497027210013e-05
-2.86043486834361e-05
-1.14724407845229e-05
-1.03590698954145e-05
-1.82609608326913e-05
-1.525669999791e-05
-4.17635544900449e-06
-2.97436913989758e-05
-5.68828095187493e-06
-2.16347689149419e-05
5.20167423979215e-06
-2.31175578541355e-05
-1.36403308875615e-05
-5.21101671003703e-06
-1.4565082557395e-05
-3.0311901202797e-05
-1.64903531723361e-05
-5.75415792072648e-06
-2.97252881109598e-05
-3.14991638664937e-05
-1.63709345281373e-05
-1.87365251472025e-05
-2.77160861205156e-05
-2.61672942552396e-05
-2.73588285965918e-05
-5.90688140903302e-06
-2.97933624129825e-05
-4.74369186192793e-05
-2.47373904485889e-05
-2.26819181470338e-05
-2.11702462253894e-05
-1.13954327801624e-06
-2.8032626744595e-05
-2.10769937971973e-06
-2.37774698273659e-06
-2.49217055997834e-05
-2.01229285031844e-05
-1.26845163312013e-05
-7.09011904403405e-06
-1.8445719077587e-05
-1.45917187979994e-05
-1.62557767029588e-05
-1.51906174193202e-05
1.20127659137585e-05
-5.15434858859663e-08
-2.15205989522305e-05
8.39530625249427e-06
-1.77616627188574e-05
-2.67539710252617e-05
-3.89345513058362e-05
-2.16097783208345e-05
-3.2898456391076e-06
-1.80637200725069e-07
-1.97553248844913e-05
2.58337375167856e-06
-3.44505673055703e-06
1.70071013415368e-05
-5.62676106345745e-06
-1.29193260005231e-05
-2.0245769322449e-05
-2.45067148439938e-05
-1.79500637087913e-06
-2.44518235777291e-05
-9.32195542070535e-06
-8.93773973236657e-06
-1.95283508089983e-05
-3.27195490328918e-05
-7.64654553866118e-06
-9.49225019754395e-06
-1.95438004416512e-05
-4.1664413492527e-05
1.21750838177864e-05
-6.1373232540869e-06
-1.63881002040109e-05
-2.12172070351979e-05
-3.87706040678144e-06
-1.28430477211755e-05
-1.89331635519415e-05
9.92635714862215e-07
-1.7254926762199e-05
-3.16873887400373e-05
1.09782520951679e-05
1.29822787164669e-06
5.56880193316275e-06
-9.06320641453075e-06
-2.69511215478945e-05
-2.85637371471013e-05
-1.24490381408263e-05
-3.16424399534878e-05
-2.97252673650087e-05
-2.27528890147087e-05
-3.77704561353236e-05
-2.30140324397915e-05
-4.306586397124e-05
-2.83388330330761e-05
-1.12609282979439e-05
-2.84555293700025e-05
-4.16523534110102e-05
-1.17226297506394e-05
-2.22476677006505e-05
-3.12936210114601e-05
-9.84537213292426e-06
-3.60172240420227e-05
-1.68864244254777e-05
6.29705560430163e-06
-3.96513084526865e-06
-1.58049099971e-05
-3.36772581533845e-05
1.50051126558881e-05
-4.41846384478958e-07
-2.69101271630232e-05
-1.49302162465418e-05
-1.5643179525167e-05
-3.68596043469955e-05
-2.56899188475379e-05
-3.82473193995478e-05
-3.05017144816101e-05
-3.37900192742174e-05
-2.31064113369169e-05
-4.36827172420173e-05
-1.3469414584188e-05
-1.78533355030513e-05
-2.74894198813383e-05
-1.99561941430561e-06
-3.36110345842938e-05
-8.24574466659295e-06
5.48045999362759e-06
-6.93296962284661e-06
-2.3060968248956e-05
-2.60260389009281e-05
-1.97109431638387e-05
-3.01317440013829e-05
-2.2227234812321e-05
-7.9181370278618e-06
-1.00680889220295e-05
-3.10260545247741e-05
-7.12044773610362e-06
-2.0281253475687e-05
-2.03619950556937e-06
-3.40897361365955e-05
-3.34292359255829e-05
-1.11047650972386e-05
-2.83021505848199e-06
-1.71401600566737e-05
1.12853155947913e-05
-1.72950539511577e-06
3.95458778884835e-06
-1.1391599281202e-05
1.37931383243651e-06
6.26705248078068e-06
-1.13558126361511e-05
-1.58184310453878e-05
-4.85822606341413e-05
-3.3896491562403e-05
-1.06973452702647e-05
-1.49950270554923e-05
-3.80415015361686e-05
-2.55080995862373e-05
-1.36653123193205e-05
-2.70115639900624e-05
-3.47946391445496e-05
-2.29546831033447e-05
-1.49509844634721e-05
-3.19074209412016e-05
-2.19676714402829e-05
3.09446414511739e-06
-2.12391151127173e-05
-1.23398888060212e-05
-1.81180226341482e-06
4.76604847404956e-06
7.12815715897565e-06
-2.64146419377087e-05
-1.20677169892637e-05
-2.59246966778252e-05
-3.66013833194127e-05
-8.99190264018667e-06
-9.8936349196816e-06
-2.5765511703742e-05
-2.70976610753705e-05
-5.57852829371354e-05
-2.27365966493043e-05
-2.52739768538788e-05
-2.44739942733591e-05
-4.20257542796764e-05
-1.72228169144512e-05
6.48291762512765e-06
-2.96314971510061e-05
-1.28232936052565e-05
8.26282225624254e-06
-2.03129020984749e-05
-1.59960680111559e-05
-3.45942739578326e-05
-1.0361253844748e-05
-6.29412836949581e-06
-9.17085716178996e-06
-8.59444812342477e-06
-2.20487026098338e-05
-2.67905448625857e-05
-4.70877928941204e-05
-2.02002414168541e-05
-3.08190264495376e-05
-3.87852279798066e-05
-1.98829463391016e-05
-2.23720392425137e-05
-3.11467016338468e-05
-2.61969506868002e-05
-9.85884174246283e-06
-2.11300987864066e-05
-1.58317170899398e-05
-2.16417572669308e-06
-6.20142125607969e-06
2.24062820237685e-05
1.68504989741738e-05
-1.69126677209708e-05
1.91821883666842e-05
8.11027221095037e-06
2.61485223963691e-06
-3.45757231237768e-07
1.56868711208521e-05
-5.23526293203052e-07
-3.04453355063274e-05
-3.91200305288578e-05
-2.51325020198099e-05
-1.22209809785677e-05
-3.5777230353047e-05
-2.99374910346848e-05
-3.39307714560047e-05
-3.47988934337401e-05
-2.78149012943339e-05
1.51925356579917e-05
9.62335987361034e-06
-1.49058023032171e-06
8.11874137166925e-08
-2.6265511888575e-05
-2.83243654583885e-05
7.14013908143516e-06
2.65375456816204e-06
-1.35604384456047e-05
-2.58321706810212e-05
-2.09600557974337e-05
-2.50098179783189e-05
-2.36776439403869e-05
-5.76258215227958e-05
-7.00233431373665e-06
-1.10544141792291e-05
-3.64142103343066e-05
-1.56900066555601e-05
-7.15317858963801e-06
-3.52139281551529e-05
-2.69992424817363e-05
-2.59457303803699e-05
-2.63224653021687e-05
-2.42499581144992e-05
-1.28430300685826e-05
-1.97542265696641e-06
-2.48587557902677e-05
-1.02718790649598e-05
-4.91238495974941e-06
-1.99727948519278e-05
-2.18461277592025e-05
1.17061566611603e-05
-2.6924160506591e-05
-3.72249812903345e-05
-3.14473203428444e-05
-4.4758912510637e-05
-3.52950604473948e-05
-4.21416682041639e-05
-3.49762451399018e-05
-3.04490252629876e-05
-4.56819630158864e-05
-2.57822356538538e-05
-7.29702010267937e-06
-4.08646753494689e-05
-8.17688191180905e-06
5.56738140027193e-06
-8.64023352598098e-06
-2.10311162244958e-05
-2.1360807266297e-05
-2.24452596267429e-05
-9.22754688686685e-06
-2.26937676978758e-05
-2.35244625818343e-05
-1.30586252112401e-05
-2.42725242009313e-05
-3.5727050192935e-05
-2.76255921262126e-05
-9.24355102842196e-06
-2.32807895195962e-05
-4.53479976118871e-05
-5.12706468389233e-05
-1.97821623981755e-05
-3.38830000296683e-05
-3.00801588146098e-05
-1.0422956366301e-05
1.23530323510037e-06
8.41159890811109e-06
-1.65734878832456e-05
-4.44035860936758e-06
1.76400301890197e-05
-1.1162309656768e-05
-7.37833928271645e-06
1.88453686117019e-06
9.79430901103763e-06
1.0484513718382e-05
-9.19116582133785e-06
-3.22643742290518e-05
-1.99100694577562e-05
-4.7842539590807e-05
-1.06299461199402e-05
-3.52538294862697e-05
-2.3928607892513e-05
-3.88535804836821e-06
-1.84472557024648e-05
-1.79478820223248e-05
-1.32753122966844e-05
-2.88160153240609e-05
-7.21657375465125e-06
-2.45620874162655e-05
-1.19709986864434e-06
-3.22916276187297e-05
-1.07326880058498e-05
-2.84522062836335e-05
-2.61506664065344e-06
1.14490282936277e-05
-2.22729175695928e-05
-2.82339125205095e-05
2.20702072781325e-07
-2.59200243291397e-05
