# Supplementary material for: Research on computational propagation and identification of mine microseismic signals based on deep learning
Source: PLoS One. 2025 Oct 22;20(10):e0334641. doi: 10.1371/journal.pone.0334641 (PMC12543183; doi:10.1371/journal.pone.0334641)
Supplement: S10 Data — (ZIP) [file pone.0334641.s010.zip › 000101100001424.xlsx_0.txt_24.txt.txt]

-1.11833204704069e-05
-2.4525975562962e-05
-2.33146884023626e-05
5.58650881416057e-06
-2.83206698016589e-06
-2.11252966047746e-05
-1.68481971864459e-05
-2.32074347299942e-05
-1.94794405049264e-05
-7.81283951077173e-06
-1.56148979719451e-05
5.14062288256771e-07
-3.18987627332045e-05
-1.56720063776179e-05
-2.80101227309771e-05
-7.60604223312548e-06
-1.60716769389999e-05
-1.53163055747422e-05
-5.1292797155216e-07
1.41033485766816e-05
-8.62971502804845e-07
-1.62051468180748e-05
-1.35543692762425e-06
1.43192648397204e-05
-1.72943614127906e-05
-2.45569883045277e-05
-2.49322767771817e-07
9.68437333050565e-07
-4.65040128995601e-06
-2.78533426933969e-05
-1.53866967871781e-05
-2.77370909227695e-05
-2.49275889752735e-05
-2.18827175578654e-05
-2.22846559923925e-05
-1.29210799381519e-05
-3.87901154194861e-05
-1.46180540809661e-05
1.03029286676997e-05
-2.82128775123514e-06
-3.11962690928681e-05
-3.91001232009716e-05
-5.38139644455178e-06
-4.70375961899225e-06
-4.12946039930532e-05
-4.9781835798652e-05
-1.67409980400309e-05
-1.13422252500672e-05
-3.93628653006675e-05
-2.66856400040097e-05
-4.63929032043019e-06
-9.80898438360099e-06
-7.30153729364332e-06
-2.06307851891264e-05
-2.98689568980585e-05
-3.58379005087708e-06
-2.67336707455542e-05
-4.09976895191976e-05
-3.3679884260241e-05
-2.05495492319823e-05
-3.46263142887092e-05
-1.17976732665073e-05
-1.60070886844306e-05
-5.24233749220788e-06
-8.85978434624553e-06
-2.46857154619758e-06
-3.55952795997173e-05
-3.75945314544914e-05
-2.30183097158747e-05
-2.0867199175517e-05
-3.72237235679395e-05
-1.03099262932577e-05
3.45707092253724e-06
7.50260677468008e-07
3.22295957934207e-06
-3.08080768387407e-05
-1.47022021429065e-05
4.00166025898403e-06
-2.30475442337978e-05
-4.0105373728136e-05
-6.22624433367939e-07
4.28178748747433e-06
-1.34612320377963e-05
-4.13204741708614e-05
-6.29226772054658e-07
-2.55923832419026e-05
-2.06563092908842e-05
-9.15848082472976e-06
-3.51067434009777e-05
-1.68654674946634e-05
-1.22204061345393e-05
-8.388293873093e-06
3.90698830368093e-06
-1.87628306785653e-07
-6.39370410434959e-06
-1.17073384341925e-05
-4.66331342984467e-06
2.38277177456517e-05
1.45621028310498e-05
-8.58604821152302e-06
-1.15762206137553e-05
-3.03683935264631e-05
-1.90543200237754e-05
-8.40562304510423e-06
-2.83093893203472e-05
1.32208962537043e-07
-2.55879948703453e-05
-3.09502414043312e-05
-2.7151922925329e-05
-1.55808980692901e-05
-1.83680021687056e-05
-3.23246586318672e-05
-2.83099312062986e-05
-1.42720681887489e-05
2.59980041964915e-06
-5.15045774195985e-07
-2.29806212653927e-05
-1.72164878994453e-05
-5.01066132642594e-06
6.72996186203031e-06
-8.35675035953951e-06
-2.40571779629093e-05
-1.28580398365929e-05
-1.43726948454723e-05
-3.32052656687602e-05
-3.70162464301296e-05
-1.45000040817796e-05
-3.03686104834811e-05
-3.76888735417166e-05
-2.96287482780467e-05
-2.20424802616336e-05
-1.72159322227429e-05
-4.45467333868798e-05
-4.20876015509389e-05
-1.43884946949126e-05
-2.90589694205251e-05
-9.76113155009774e-06
-2.61147550519481e-05
-1.53938775602591e-05
-7.29172186090575e-06
4.08348600055751e-06
-1.11358284100131e-05
-1.41085973797388e-05
-3.47245335764717e-05
-6.89683181764792e-06
-3.46665744835179e-05
-9.23099520922788e-06
-2.60533940881785e-05
-5.71056199310459e-06
-3.70079443386512e-05
-1.35223792422175e-05
-1.41415334696605e-05
-2.25000655853351e-05
-2.62231503994971e-05
-3.12197921810198e-05
-9.17700974708496e-06
8.84366589227396e-06
-2.81975837057165e-06
-1.20195415160135e-05
1.44378446340519e-05
-5.44607657035919e-06
-1.69013711839534e-05
3.84163374661531e-06
2.16142035847862e-05
-1.26136522361621e-05
-3.12789426510959e-05
-3.58427143155979e-05
-1.23812896178798e-06
-1.37041402384348e-05
-4.74243028578662e-05
-4.09519365129677e-06
-1.12679826651269e-05
-2.72860626974059e-05
-3.13173665123788e-05
-3.65448826562413e-05
-2.94185538106778e-06
-1.68255992471043e-06
-3.28397682821937e-05
-6.63030439940594e-06
-1.40981642844371e-05
-6.87917613721926e-06
1.38073725322178e-05
-2.18870767710511e-05
-1.90919222623175e-05
2.24290479343974e-05
2.06936048531868e-05
3.0379127031575e-06
-1.05749919143061e-05
-2.33615770330958e-06
-7.55225588458067e-06
-1.49116947246806e-07
-1.94108553008608e-05
-3.746665524876e-05
-2.00604307475657e-06
-8.10166448241133e-06
-2.50174152488544e-05
-3.77959493985666e-05
-1.98758911119112e-05
-1.87366863537819e-05
5.42924935103949e-07
-1.02186402680906e-06
2.70340602477146e-06
-1.35730063814582e-05
-2.22116951485526e-05
-1.9453866771821e-05
1.15705589103412e-05
-1.41387215066875e-05
-2.00586428321015e-05
-4.67992138657658e-05
-1.47207462845285e-06
1.21817525828642e-05
-4.84439058651803e-05
-3.87091155101848e-05
-1.8352134419703e-05
-2.97521604102647e-05
-2.83571695875643e-05
-4.49346040124037e-05
-1.41794435361513e-05
9.27132302383011e-06
-4.44383593367397e-05
-3.28214442919897e-05
-3.10940565767835e-06
-1.21396011049465e-05
-5.95139368020569e-06
-2.48689762872161e-05
-1.28601007171131e-05
-8.4070510051127e-07
1.34641441233476e-05
-2.85030543302959e-05
-6.06090398034766e-06
-1.80192327478056e-05
-2.7005654888564e-06
-3.26916273340316e-05
-2.91081374040825e-05
-1.59628615239547e-05
-9.80374645565642e-06
-2.43663548891153e-05
-3.0080415567503e-05
-3.70270894841821e-05
-1.41790622536691e-05
2.24419782565571e-06
-1.04731397579005e-05
-1.85652565414623e-05
1.34020363127577e-05
-1.70009929105201e-05
-1.57446057336468e-05
-1.56883824772652e-05
-1.505645820541e-05
7.79171749297657e-06
-1.7384150943792e-05
-1.98967171898969e-05
-2.66544405019165e-05
-2.66473895822326e-05
-2.96738182437454e-05
-3.84361351447312e-05
-3.35265729605522e-05
-1.57162329297161e-05
-1.37378532715986e-05
-5.58251877705731e-06
-7.16391662105076e-06
-2.65857545576019e-06
-3.3280547976164e-05
-2.53191090314813e-07
9.87964765784068e-06
1.95201936768634e-05
2.75368245723518e-06
-5.70701048160749e-06
9.47447056389737e-06
-8.89299536333775e-06
-1.73731067460317e-05
-2.57958220941102e-05
5.43527833658158e-06
-2.49754173081401e-05
-3.38521959403662e-05
-2.82303584586756e-05
-1.39981576836591e-05
-1.5897931967667e-05
-2.27757199120597e-05
1.31026956993687e-06
-1.23304626245427e-05
2.99257836480993e-05
-7.97894331819996e-06
1.3128075371742e-06
-1.87439731475563e-05
-1.40008803676868e-05
-6.35957290315939e-06
-3.05259351563519e-05
-2.13786359908273e-05
-1.1248249584167e-05
-1.10778328938373e-05
-2.18758713722665e-05
-3.44645337341319e-05
-3.56797238736463e-05
-2.76421789514123e-05
-2.27580166684216e-05
-2.2704227095098e-05
-1.42057967642594e-05
-3.0033214602954e-05
-2.58118490254052e-05
-2.92069119041283e-05
-1.34651999197854e-05
-8.84026722041381e-06
-4.3785509687999e-05
-2.38523837545864e-05
1.27427108806782e-05
3.96116450575963e-06
-3.7865434201238e-05
-4.25705784840913e-05
1.14635885530511e-05
7.96411507685934e-06
-1.82958508309433e-05
-3.28911263717775e-05
-1.97202509986534e-05
-1.92083055691756e-06
-5.93592301059373e-05
-4.06860438513288e-05
-7.13998585636186e-06
-2.66068340425763e-05
-3.39828838023082e-05
-3.05839681021497e-05
-1.02080160971836e-06
-3.34438654719085e-06
-2.93128185208651e-05
1.04417102898791e-05
2.6890906957235e-05
-4.29352847701402e-06
5.24818242713218e-06
-7.11602528619899e-06
1.14977575659174e-05
-4.08590310486739e-07
-1.73645690017134e-05
-2.62104341711657e-05
-3.56786104633256e-06
-1.70906450736668e-05
-1.67987580794321e-05
-2.01835169986148e-05
-1.82743955616274e-05
-2.68082951394228e-05
-1.01391645515786e-05
-8.61578031230241e-06
-5.610279562451e-05
-2.71915998576835e-05
-3.0100381173948e-06
-9.46082438860799e-06
-1.2748571981523e-05
-2.47290095327174e-05
1.91347888403788e-05
6.68305008206233e-06
-2.96618731388276e-05
-1.71342610068236e-05
6.04489695786468e-06
1.70634673084785e-05
-2.0011994302766e-05
-2.41200815504729e-05
-4.23821580263821e-06
-1.66449781189483e-05
-4.21056637551577e-05
-4.5488770386301e-05
-5.96987269697985e-06
-3.22442110037859e-05
-3.27338735712932e-05
-3.65770720633706e-05
-2.46313892507483e-06
1.82457063658511e-06
-2.19644720880208e-05
-1.11735187459823e-05
-3.30598216030251e-06
-2.01862413069116e-05
-7.01104143024301e-06
-8.65611900200546e-06
-1.57415037029296e-06
-1.14603548631612e-05
2.8057573097512e-06
9.61259575154334e-06
-2.96665738813228e-05
-3.11528590196866e-05
-7.17087723743917e-06
-2.39198019461296e-05
-2.43876748111872e-05
-3.43802494915719e-05
-1.87963608897923e-05
-2.80180732803371e-05
-3.61800543748944e-05
-2.8024549249031e-05
-9.73554920716738e-06
6.85398871223542e-07
-2.9725878854644e-05
-1.93069259396081e-05
-1.33404021443684e-05
6.06251678506294e-06
-2.683772049715e-06
-2.47527319715129e-05
-2.80808190061705e-06
8.88876208567967e-06
-1.47001285714033e-05
-1.27533847912267e-05
-8.76236359314045e-06
1.75122119148936e-05
-1.71853579686265e-05
-5.84887959986432e-05
-4.25132031405841e-05
-1.97615058702128e-05
-2.27440567849272e-05
-3.83344325275818e-05
-3.19653331231354e-05
6.97450646563693e-06
-1.98950242431948e-05
-1.94125504821051e-05
6.27048109057247e-06
1.87310264070346e-05
1.50654266645751e-05
1.11862106803831e-05
1.28533736306637e-05
-5.8286193483458e-06
-3.07165942742197e-05
-9.1035003993934e-06
-5.68668536344311e-06
-2.76231838364421e-05
-1.8521070322007e-05
-1.8928578428256e-05
-2.45851498110579e-05
-3.53439541060116e-05
-3.19991402538642e-05
-1.28864949163686e-05
-2.1076561875564e-05
-3.06120746409057e-05
-1.19328800960013e-05
-1.73163272038595e-05
6.60558992175424e-06
-8.37133563344374e-06
-9.63618139074366e-06
-1.42958035490357e-06
2.53633732102027e-05
7.6966672577171e-07
1.35711459094085e-07
-2.40583072336324e-07
-6.23934164714829e-06
-1.32275540330353e-05
-4.42664861134964e-05
4.48277733114596e-06
-2.74772607079742e-05
-4.45353546512497e-05
-5.83624166106892e-05
-3.04018892419409e-05
-1.09385588343021e-05
-1.5922829194046e-05
-3.19415108755692e-05
-1.06338264605648e-05
-1.61353183223753e-05
-8.34696765453465e-06
-2.47536766057596e-05
-2.03390446982149e-05
-2.65133347111089e-06
2.07850032327608e-06
-4.71163585670366e-06
-5.42571635187542e-06
6.50804002365288e-06
2.33697228762164e-05
-4.844605198826e-05
-1.7219104201409e-05
-8.35119385282173e-06
-2.04276425744585e-05
-4.64406554514001e-05
-5.81463289471932e-05
-4.13210423304658e-05
-1.83963522452374e-05
-2.17745223370449e-05
-4.25326743459049e-05
-1.63034010078279e-05
-1.84587782715564e-06
-6.81558902991928e-06
-7.83854721851116e-06
1.43343876656023e-05
7.95647518180488e-06
1.78768435639678e-06
9.90006270935947e-07
9.36567345343348e-06
1.78968977739134e-05
-1.08343462164285e-05
-1.73222233510353e-05
-2.05677622459265e-05
-5.66316745871835e-05
-3.72194619778347e-06
-7.01281808399609e-06
-4.3556123610145e-05
-2.58025312050956e-05
-3.2840472088619e-05
-1.20608808968918e-05
-1.58902788670453e-05
-3.35150608422008e-05
-2.52298881463679e-05
3.62454566581179e-05
6.09048714301571e-07
-3.72332566299391e-05
-6.78241472560919e-06
1.94610195665259e-05
1.0142583923417e-05
-2.87977950562983e-05
-6.37563456473448e-06
2.83714302504804e-05
-2.37500709450209e-05
-5.44994984825919e-05
1.18763498962842e-05
1.1974076872541e-07
-4.44039031879569e-05
-3.91313473050412e-05
-2.22822538710135e-05
1.278533753695e-05
-2.14588717905774e-05
-6.14683356378347e-05
1.10487948772171e-05
1.14409102054599e-05
2.86653345636875e-06
-1.38983356297271e-05
1.40688494440925e-05
1.27398893769763e-07
-1.09756228028593e-05
-9.42152041893648e-06
4.27586739508881e-06
1.93036951540473e-05
-1.61666894655094e-05
-2.2666915763069e-05
-2.86501639510865e-06
-6.09880211376821e-06
-7.22857089549021e-05
-2.30678730851252e-05
-2.1546481538386e-05
-4.10841194343018e-05
-4.69656455280342e-05
-3.53328138051612e-05
-1.40899413172342e-05
-3.93665104144256e-05
-2.72300030992465e-05
-2.92583372320039e-05
-2.53779560848358e-06
-8.53394619068129e-06
4.43141055436396e-06
9.28091542461583e-06
-1.86275743181374e-05
-2.72483815665539e-05
-2.74752264013086e-05
5.1024042584828e-06
-1.87984191580072e-06
-3.97494622646608e-05
-3.38432690277718e-05
-1.72537824939183e-06
-1.60997111522957e-05
-4.79225242027744e-05
-3.62720204573526e-05
-1.1429327404498e-05
-2.65533648135538e-05
-1.77312320199439e-05
-2.69241047061122e-05
-1.55399611064118e-05
4.07612566764945e-06
6.60314355550227e-06
-6.02195087217327e-06
1.66868578724125e-06
1.2198170734432e-06
3.10720013483756e-06
-9.83876653821493e-06
-9.88322639428871e-06
-8.74510496067435e-08
-2.2107562111918e-05
-1.13046552085411e-05
-1.93845801869375e-05
-1.94890018024401e-05
-1.50024041418942e-05
-2.12413223914511e-05
-1.43520654007106e-05
-1.807398055803e-05
-2.92034134590339e-05
8.83417151611465e-06
-3.45419724340736e-06
-4.02977602667638e-05
-1.48839983048116e-06
9.50087454982272e-06
-8.49169332463597e-06
-2.52947623608969e-05
7.59963551371265e-06
7.51865722088751e-06
5.80089884543598e-06
-1.10722215024481e-05
1.79346977644341e-05
9.87276911778676e-06
8.50772840539391e-06
-3.780273143982e-05
-3.05143528399334e-05
1.62780756065758e-05
-2.59028128228414e-05
-4.11670098331704e-05
-1.16120276570092e-05
-6.85572633400159e-06
-1.15944416903973e-05
-1.66475004642654e-05
-2.50511451808232e-05
9.12982413387089e-06
3.11498409731226e-06
-2.45939715761675e-05
-2.34923771162871e-06
-2.87223086849459e-06
8.18454190714006e-06
-3.6367508427491e-05
-3.63606704623489e-05
-4.36654420033661e-05
-4.984233910458e-06
-3.5797097336649e-06
-1.06104422787409e-05
-4.69334976032151e-05
-2.0093276286951e-05
-4.34323297295648e-05
-1.45694388548368e-05
-3.31304730976637e-05
-2.33690694316794e-05
-1.70183676802584e-05
-3.56174725509443e-05
-3.00867008759148e-05
3.7755475056997e-06
1.69476619319022e-05
-6.31107475097339e-06
-1.29249093975059e-05
1.34275953633702e-05
-4.28471841403486e-06
-7.01498760622584e-06
-2.35025957100642e-05
-2.36102795488459e-05
-1.30658752822529e-05
-3.59098522814047e-05
-5.15482453782021e-05
-4.2566063197189e-05
-2.9453621824526e-05
-3.92386128403748e-05
-1.25081436820767e-05
-2.77804523997573e-05
-1.33425897359504e-06
-2.87744427733362e-06
-1.57733774198302e-05
-2.79480969538179e-05
1.11283004210364e-05
-9.75555316405038e-06
1.36320224057001e-05
4.95917479465531e-06
8.00471414394762e-06
9.58551853601383e-06
3.18346653573524e-06
-2.60684416090057e-05
-1.41721554447428e-05
-1.22420027683076e-05
-1.64559473269169e-05
-1.85981035433891e-05
-4.28081113584916e-05
-3.73239327789643e-05
-2.86475793039376e-05
-2.91745894204015e-05
-4.83555976416487e-05
-2.68638325529463e-05
4.7422966703386e-06
-2.12205946956795e-05
-3.36886250542358e-05
2.80003669107836e-07
3.1334319083129e-05
2.44955157744788e-06
-2.10341325380998e-05
1.00562345056293e-05
2.49418834980347e-05
-3.10781459591503e-05
-2.01817679803363e-05
6.49665990094537e-06
7.34835917605967e-06
-1.52597632104771e-05
-4.22793382822948e-05
-1.14559198836312e-05
-1.38678172156883e-05
-3.86124337780752e-05
-5.91998896696798e-05
-7.40462875208104e-06
-1.49804898256917e-05
-2.521115154109e-05
-4.1164943578699e-05
-3.74973672563948e-06
2.83768006417879e-06
-4.12670305822866e-06
-3.36583209102109e-05
3.13647214199686e-07
1.34350033915892e-05
-2.27828766093326e-05
-8.66547831967319e-06
-1.70394429503913e-05
1.1131893587402e-05
-3.75645062267871e-05
-4.2938829280893e-05
-3.98105174490466e-05
-6.13662135182165e-05
-3.48163296176329e-05
-2.60560853096454e-05
-4.00382201020216e-05
-6.26630542908431e-05
-2.76663698533902e-05
-2.46147263311796e-05
-1.94383162459198e-05
-4.72226295849106e-05
-6.8608619069229e-06
4.45172994390105e-06
-1.71106870674441e-05
-5.99813295329543e-06
-5.70247501482155e-06
3.04498283174115e-05
1.6601984878796e-06
-3.00896152191888e-05
1.91426340504522e-06
3.2782986369858e-05
-2.39177778902416e-05
-5.82605517983632e-05
-1.10535529854872e-05
-2.98255077258242e-05
-2.89970445431318e-05
-2.54304194156808e-05
-2.99992435791661e-05
-4.19196199543308e-05
-3.25391554248172e-06
-6.48729385607867e-06
-1.0846571172486e-05
-2.81346463820325e-05
-8.1839343584785e-06
-3.11399513024274e-06
-1.2869724554279e-05
-9.43078419314587e-06
2.48592535315631e-05
5.92754744306596e-06
-3.98461139162937e-06
2.02214026616576e-05
1.70864382473402e-05
-5.38116007585122e-06
-2.30651621104787e-05
-9.22246897323532e-06
-1.55996463089343e-05
-3.65444260792908e-05
-3.19403844030193e-05
-3.46382128110424e-05
-1.46714840135517e-05
-1.01197364803181e-05
-4.74061497874425e-05
-3.20961436087367e-05
-2.5364247051545e-05
-9.17150455675695e-06
-1.56959157875608e-05
-3.60921648669787e-05
2.86611882627794e-05
1.22843585827937e-05
-2.89427234958785e-05
-3.41058541093336e-05
1.57534560994505e-05
2.94295550750848e-05
-1.68773881492244e-05
-1.90551231861493e-05
2.98723610693456e-05
-7.23789667381603e-06
-3.45438125552158e-05
-2.42170288922042e-05
-2.56040596959297e-05
3.0733792875346e-06
-4.23440626781246e-05
-1.61866737166673e-05
-1.20519600709196e-05
-5.37075615520792e-05
-2.92099993161701e-05
-1.28898885863911e-05
-9.22407347522177e-06
-6.11574380604178e-06
-1.92352355920033e-05
-1.03560418075599e-05
-4.28078372833076e-05
-2.52680518887156e-05
-5.93598806869058e-06
-1.16022213373327e-05
-1.74888020916898e-05
-2.02101629250895e-05
-2.88691588358249e-05
-2.54160436199877e-05
-1.62055822010359e-05
-9.77777017179128e-06
-2.31793559186619e-05
5.60029281434268e-06
-4.37477719381952e-06
-4.02761444740612e-05
-2.81771332441838e-05
1.81163172045741e-06
-2.13333137876182e-05
-1.4940037113999e-05
-1.51113131770305e-05
-1.01567152890821e-07
-1.59825969799994e-05
-3.13389697906077e-05
-1.74398718408926e-05
-2.01893361069502e-05
-6.04215453577813e-06
-4.34202304649724e-05
-5.80004213721663e-06
-5.80903118487495e-06
-3.69364448777156e-05
-7.84297201617104e-06
-9.93885398056793e-06
-5.73501051570533e-06
-2.2966311510692e-05
-1.89854174569695e-05
-1.65642548683373e-05
-1.67834971066531e-05
-2.34987262458674e-05
-2.26891011953874e-05
-2.62214657573063e-05
-2.47143850339712e-05
-2.18246243888523e-05
-2.12430112790752e-05
-1.06041147681606e-05
-2.80179890387021e-06
-1.32912950314815e-05
1.22356209274433e-05
-9.56753477949619e-06
-1.83116765403379e-05
-1.86320363696748e-05
-1.49699966148751e-05
1.32233485346031e-05
-1.6550338384227e-05
-2.85755406084742e-05
3.21797155711984e-06
1.30852072098204e-05
-4.7108592889238e-07
-1.77359154091577e-05
-2.01424618571034e-07
-3.41772862074949e-05
-1.7605492547281e-05
-2.79562767673072e-05
3.71902025976904e-07
-7.55935593491049e-06
-3.54371335740375e-05
-1.97372713077577e-05
-7.3345378320846e-06
-4.12054494521657e-05
-3.39177400139047e-05
-1.23193335573024e-05
-1.56788047464632e-05
-4.86111123718988e-06
-2.58817595882246e-05
5.40717565953769e-06
-1.05721781150368e-05
-2.5370304215134e-05
-8.32778277849611e-06
-2.80254511968843e-05
-1.2460966651238e-05
-1.77455127589609e-05
-8.74337661052191e-06
-2.14962902281179e-05
8.43812497163928e-06
-3.18578304603709e-05
-3.02459790823418e-05
-2.28087123782632e-05
-3.57248844460454e-05
-3.8052793822388e-05
-3.78414833519247e-05
-4.25813052281125e-05
-2.23243242871466e-05
-1.68419478042905e-05
-3.37198215954481e-05
-6.30040802785209e-06
-1.5213591984211e-05
8.73008114888038e-06
-1.19001590243601e-05
-1.51406461798767e-05
8.98123772904877e-06
-7.93643566467549e-06
-2.58013248858429e-05
-1.85952497058902e-05
-1.71660876418233e-06
-6.56818594362011e-07
-1.40268927916552e-05
-4.0419519833539e-06
-2.10674151975357e-05
-1.23259244781039e-05
-1.30692138109237e-05
-3.43630498678349e-05
-1.99304400477894e-05
-2.21847700008813e-05
-2.17093831349618e-05
4.14156758363661e-07
-3.61885975627047e-05
-9.64779263417793e-07
-4.95553817269306e-06
-2.99100260940175e-05
-3.50355549558634e-05
1.1320043388438e-05
7.14565900103886e-06
1.50826864310862e-05
-4.05224403657485e-05
5.8233835177082e-07
1.11654664744545e-05
-5.73867534825048e-06
-3.35629715489411e-05
4.70397788028988e-07
-2.76707917090689e-06
-3.9414059601231e-05
-3.59044701065297e-05
-1.65138216167839e-05
-1.84071445749917e-06
-1.1908017792239e-05
-4.98438236011243e-05
-2.49745206140898e-05
5.6379161043845e-06
-2.68445652728219e-05
-4.24216513836391e-05
-1.0050966847837e-05
-1.51466990692252e-05
-1.91384753779634e-05
-2.38263333674683e-05
-3.33003953297233e-06
2.73939929976077e-05
6.0848442258648e-06
-2.43662176517723e-05
1.74713775029938e-06
-2.09349325380187e-06
-4.60894974483822e-05
-3.47062037968328e-05
-2.3927376397414e-05
-4.27493626498933e-05
-2.94652009487632e-05
-3.55688817434609e-05
-3.07545525679633e-05
-1.14736456227649e-05
-4.08381876155339e-05
-4.00378063750497e-05
1.67061745637771e-05
-2.33609702375002e-05
-2.34291838713389e-05
-2.83968603349916e-05
-1.97716271799455e-06
-6.3790262212923e-06
-2.63001070551382e-05
4.82973375648357e-06
3.33260492021304e-05
-2.37263450992258e-05
-3.10742281304285e-05
-6.84620417328041e-06
-2.73692172010409e-06
-6.69214001600695e-05
-4.80718773139177e-05
8.72514177939534e-06
5.29800708835825e-06
-4.38997672047321e-05
-3.52449704214116e-05
2.46217219048037e-05
1.19606127617014e-05
-5.77474373448792e-05
-1.77395956969378e-05
2.48667989936888e-05
1.29944276951092e-05
-3.26191438875889e-05
-2.2800985140651e-05
1.49458827334174e-05
1.46881358677297e-05
-6.52713885817602e-05
-8.52856898892141e-06
4.77353260679582e-05
-2.09245451054668e-05
-3.74077978963116e-05
-1.40096740982801e-05
-2.05723839313876e-05
-2.34060237525238e-05
-6.90094638293796e-05
-4.67539472588969e-05
1.07570811986491e-05
-8.03184486387122e-06
-3.72969262348296e-05
-1.2062420802306e-05
-8.0630684541759e-07
-2.53495362087163e-05
-2.52391523822762e-05
-3.32964019039378e-06
-7.64734647814919e-06
-2.42260623814672e-05
-1.85479229581763e-05
1.39222388775258e-05
1.50741321489534e-05
-8.30981610979023e-06
-1.52438944590806e-05
-1.24415063255666e-05
-1.81439979425836e-05
-4.42078227286909e-05
-5.04961654218925e-05
-1.11655374312285e-05
1.8272248807959e-06
-4.63168662923949e-05
-5.2941042121994e-05
9.40930616488897e-06
-2.40602386873718e-05
-4.10954097468614e-05
-4.29517661158752e-05
8.56039320667308e-06
2.11906431434897e-05
-3.21778939474178e-05
-3.55487529277877e-05
2.45147582045204e-05
8.53690476555326e-07
-3.49461975818467e-05
-2.7550854114805e-05
1.84989372124222e-05
3.49013821838027e-06
-4.02362272854584e-05
-1.891147388261e-05
1.50736296322347e-05
-4.19476582252447e-05
-3.30327631324744e-05
-1.61838263822092e-05
-2.94456564258731e-06
-4.02736938135095e-05
-4.70461711515702e-05
-2.1834445303971e-05
-1.58248895322524e-05
-3.46730472790343e-05
-4.91721963096047e-06
-7.31041177038932e-06
-4.79153774481756e-06
-4.46551036314662e-06
-2.6437265520857e-05
2.45429781710722e-05
2.84123914585908e-05
-3.67730542745728e-05
-2.35554693046931e-05
1.69385583295669e-06
-3.59476006894185e-05
-3.07020588039785e-05
-1.28676283623209e-05
-4.08806465581095e-06
-2.98540969887651e-05
-5.77666156895333e-05
-1.16004207281269e-05
6.66641153789169e-08
-3.91843986057295e-05
-7.28184866786718e-05
-1.80400000862072e-05
-4.10365690716153e-06
-2.74492601019326e-05
-1.45414016766544e-05
1.08395128754308e-05
7.81382931481526e-06
1.59870616370758e-05
-2.25602250225556e-05
1.45121252999509e-05
8.58557028826754e-06
-1.33710079035892e-05
-2.34264410945629e-05
1.07525306067254e-05
-5.33940741626359e-06
-5.70838767824627e-06
-3.36040428013794e-05
-3.43779572299246e-06
-2.07454263772542e-05
-2.87042340598828e-05
-3.0051243168313e-05
-1.24510636435565e-05
-6.76612475253344e-06
-3.84529049711838e-05
-1.0386005090626e-05
2.74412998309202e-05
-7.71232195712957e-07
-3.77960604079744e-05
-2.21472999364126e-05
-3.09114933252229e-06
-2.12991224785976e-05
-1.3535579767396e-05
-2.79481291465997e-06
5.12030812587602e-05
-1.30110848392511e-05
-2.23108099390285e-05
-4.60618791838596e-06
1.9803910537288e-05
-2.51198344156729e-05
-2.70874012605586e-05
-2.63787567288208e-05
-1.02131451313623e-05
-1.449601159216e-05
-4.72269213255191e-05
-2.37496003524772e-06
-1.5475535942546e-05
-3.82236130703145e-05
-2.10912694879832e-05
6.81027908746569e-06
-1.90503736763302e-05
-1.79030722301037e-05
-1.04259519307203e-05
-2.14203994696538e-06
5.33205046221188e-06
-4.10998678647191e-05
1.23269634522818e-06
4.83955484647003e-06
-2.30670136719678e-05
-3.82292503089456e-05
-1.4685501770534e-05
-1.19629272153898e-05
-2.9257735684188e-05
-4.47547813113559e-05
-1.34451412305304e-05
-2.70904837482353e-05
-4.5563982198873e-05
-5.54430539454651e-05
-6.17236496346921e-06
-1.96290053440013e-05
-6.586860673903e-05
-4.13070164952232e-05
2.28223789401411e-05
-2.60076155589865e-05
-3.81473300529699e-05
4.91356085520932e-08
1.97468935789797e-06
-2.38427009424546e-05
-1.53179062086547e-05
4.37329521444553e-06
8.83941289126414e-06
-9.97080131151112e-06
-1.36533178965126e-05
-2.24390099154775e-05
4.80945836540423e-06
-5.05993414084054e-06
-2.37259145352734e-05
-9.492870229615e-06
7.87595529499035e-06
-1.06639695837287e-05
-3.68424346110766e-05
-2.05969251641622e-05
5.68898014373114e-06
4.98548742369202e-06
-2.21542388330688e-05
-7.14702777899011e-06
5.55876585710399e-06
-1.08200453291804e-05
-1.853949626442e-05
2.32384146703097e-05
-2.18883256550636e-05
-1.09579644375691e-05
-1.13264145313463e-05
-7.2102074069958e-06
-5.76844060660213e-06
-3.534733404964e-05
-8.44522803376749e-06
-1.47836308520783e-05
-2.48134263961362e-05
-2.311606494716e-05
-2.66437278787743e-06
2.01397601221694e-06
8.29029176177769e-06
-2.07321411722644e-05
5.62368081318125e-07
-2.5258301730509e-05
-2.58587349782455e-05
-9.01104132337526e-06
-2.74457223454288e-05
-9.82158638764491e-06
-1.5530988207525e-05
-2.78805712460146e-05
-3.15374946407541e-05
-2.7687927318631e-05
-1.90093095601765e-05
-2.06922370428968e-05
-6.10382351363529e-06
-1.81496308385728e-05
-2.81615434544777e-05
-1.63454095902739e-05
-1.46004960223774e-05
-2.04982568996877e-05
1.88840460954218e-05
-2.18418117869866e-05
-1.13715040654355e-05
1.98842079173426e-06
-1.78758616156481e-06
-1.62648931323341e-05
-1.68177871045238e-05
-2.77423233500604e-05
-8.64537921590117e-06
-1.4967707721554e-05
-4.35987727421863e-05
-1.9118917799433e-05
8.04006145385124e-06
-3.24200508498536e-06
-5.6380360710041e-05
-1.55268476451019e-05
1.61259422455602e-05
-9.19916419857749e-06
-2.40746281779738e-05
-8.85070257037928e-06
-5.90329034559053e-06
-3.10438023298064e-06
-7.68578836345958e-06
-1.68442329850657e-05
-1.2873088816132e-05
-2.01560206225546e-05
-1.20907770846436e-05
-2.48163562320906e-05
-2.22902899994166e-05
-1.21164494457998e-05
-1.31469966883396e-05
-1.88736272423268e-05
-1.43804642829966e-07
-2.08796750074975e-05
-3.49823535517283e-05
-5.13160188000214e-07
-1.39021470533011e-05
-1.54809138503765e-05
-1.95871436690057e-05
-3.30964063254523e-06
1.63485010692543e-05
-1.591503399775e-05
2.15946475487766e-05
5.74692613134848e-06
-4.87402229748808e-06
-3.02495538364808e-05
-1.66165395920744e-05
-1.74163780306634e-05
-1.40872451211559e-06
-3.98644349636501e-05
-1.90974516976311e-05
-5.52434151858218e-06
-3.10785079190702e-06
-2.25793068684739e-05
-1.95531736558789e-05
-2.24704982183697e-05
-4.43921212452012e-06
-1.20742696305043e-05
1.20780870161892e-05
1.45617792070486e-05
-2.30159473853408e-05
-3.15191231264476e-05
3.78608895968398e-05
-1.51223890717818e-06
-2.78841626425388e-05
-3.2895638904928e-06
-1.9719354647749e-05
-1.80470431027286e-05
-1.03861622766239e-05
-4.51391774364952e-05
9.11249827241175e-07
-1.09452302589254e-05
-3.03177145102839e-05
-1.83201693018931e-05
-3.33800875866038e-05
4.07222613547858e-06
-2.3313437034704e-05
-3.13513284541753e-05
-1.51509643935578e-05
9.85236858314186e-06
-4.21747515187406e-06
-1.58171596426762e-05
-2.08799854166626e-06
-2.70006970975559e-06
-4.16175414954002e-05
-5.42693481821493e-06
2.39911529821435e-05
-3.27587866788036e-05
-3.59848525614849e-05
-1.46440461656487e-05
4.06402055786407e-07
-3.32153199991793e-05
-5.02939953586149e-05
-1.36813373399231e-06
-1.74727896486578e-05
-4.98529447096173e-05
-1.94945879250781e-05
-9.15020918279083e-06
-3.3069670838764e-06
-2.06962886466194e-05
-4.82552230505607e-05
2.49386084089196e-05
1.2994638324049e-05
-2.56182948013161e-05
-2.67170956693721e-05
-6.6894046549785e-06
-2.46532122068272e-05
-1.09552985277885e-05
-4.46167643755838e-05
-1.18592516700151e-05
4.90922982549108e-06
-5.06130086559794e-05
-3.23452095099684e-05
-3.52628820843198e-05
-1.44560883779408e-06
-2.70640038867907e-05
-3.8734854595559e-05
-2.30041912298188e-06
2.29781771729026e-05
-4.39084960475399e-06
-4.22473949113328e-05
1.8885902199928e-05
2.03831867816639e-05
7.47023953109818e-07
4.76291682230895e-06
-1.45661112782207e-05
-1.21609417904642e-05
1.87941968630075e-05
-3.51154354534532e-05
-2.08603020636968e-05
-9.367169659333e-06
-5.93684848791049e-05
-4.75105659486845e-06
-3.13207728339433e-05
-3.98597558081448e-05
2.14647045717941e-05
1.12831003622336e-05
-3.84794999756487e-06
-1.68931079582307e-05
-1.60781453861573e-05
1.28071771964543e-05
9.43604636524928e-06
-1.99070504052752e-05
2.6109271654681e-06
2.73047024539226e-06
2.0087743834609e-05
-3.53252985883391e-05
-4.74855807274681e-05
-3.24852181033175e-05
-1.67763169652333e-05
-4.0362354412963e-05
-4.17385709649822e-05
-1.05887638977029e-05
-2.6301899749591e-06
-3.97263092724564e-05
-4.45793032298551e-05
1.52306699499441e-06
-2.88865122792444e-05
2.90372933829387e-06
-6.34019436768501e-06
-1.65647925432206e-05
2.52544190185275e-06
-1.36928375472067e-05
2.47743495538451e-05
-1.1614341087315e-06
-2.45847048164929e-05
-1.81020776582029e-05
-3.05339558803729e-05
-3.83463020364e-05
-5.44737070759957e-05
-3.23648545435749e-05
-4.23236318287204e-05
-2.56186826879126e-05
-3.41883468582841e-05
-3.89004299241782e-05
-2.61131744864562e-05
-1.65164234789836e-05
-2.58971662405093e-05
-2.34725801150878e-05
-1.00882886670755e-05
-2.5532314557603e-07
1.12307025965816e-05
4.85414338106607e-06
5.68579917203403e-06
-6.11135055209801e-06
-1.34059875710814e-05
-3.40078024867322e-05
-2.19475881838535e-05
-1.92534911519344e-05
-2.85047183345908e-05
-2.57047969408906e-05
-2.6012722383709e-05
-3.35203285080536e-05
-4.33368474151099e-05
-4.88144818810446e-05
-4.26627793644381e-05
-1.86634841918951e-05
-3.27958294778875e-05
-2.46030908749234e-05
-3.26699653067488e-05
1.04691281011682e-05
3.26482384880149e-05
1.00833255776642e-05
-3.10944721905145e-06
-4.3503298779895e-06
-1.67968401676115e-05
-9.48165985413576e-06
-1.1337542360212e-05
-1.06147403860077e-05
-2.70175489073791e-06
-2.24711472938535e-05
1.16913612115636e-05
9.27598879099569e-07
-1.00926882681226e-06
-2.79665824899688e-05
-2.04521050327228e-05
-7.11222191113615e-06
-2.58726936455938e-05
-3.69836393376621e-05
-8.3912931911379e-06
-4.55243272121002e-06
3.79648346726879e-06
-1.99347613117738e-05
1.49290887439092e-05
1.21374995736639e-05
-3.2690954800577e-05
-1.22724022465824e-05
-9.69538878919707e-06
-5.80058530272329e-06
5.20900488110405e-06
-1.52469880810885e-05
-1.52615568746877e-05
-2.15832363410485e-05
-2.35410063423202e-05
-2.69847002401395e-05
-3.03371622720447e-05
-4.3723422018787e-05
-4.36141689062931e-05
-1.81287580754441e-05
-2.40438533348967e-05
-2.72160933007929e-05
1.70497198140117e-06
1.24447925583506e-06
2.04035744859362e-05
-2.95972735780551e-05
-3.19922150063194e-05
-3.75983278670453e-06
-8.3754254603493e-07
-4.56098048783677e-05
-3.541746102255e-05
-1.44362540473597e-05
7.62878044376733e-06
-4.13180774466533e-05
-5.81435634881009e-05
-1.23696503708616e-05
-2.85456385166116e-05
-1.20781489039345e-05
-4.61331629713572e-05
-6.4071439231701e-06
-3.36663659527979e-06
6.64213488626427e-06
-3.65076435804782e-05
-2.79269381906306e-05
1.21082872295069e-06
3.15713039025215e-06
-3.92482283896767e-05
7.18196020455735e-07
2.32284749711557e-05
4.89096966528362e-06
-2.59277829285443e-05
-3.13359759538309e-05
-3.3038855964629e-05
-2.94977259228792e-05
-4.40511634359256e-06
3.76514806724468e-06
-3.68028499748733e-05
-1.76954006094351e-05
-1.00320641153893e-05
-2.32676906034612e-05
-8.49981348695439e-06
-5.199188031243e-06
-2.67945844380314e-06
-1.3648407294007e-05
-1.91893304770244e-05
-5.98677827196083e-06
-3.66228025420075e-06
9.09327934541612e-06
-3.26346985367127e-06
1.05649274315175e-05
3.3312059628348e-07
-1.79476575322221e-05
-4.32980311310188e-05
-9.34525079829563e-06
-1.132723913881e-05
6.31887630333414e-06
-1.61066228030693e-05
-1.40676753196438e-05
-3.89555154583115e-06
-1.7188584146878e-05
-2.30052853322407e-05
-9.76379482817795e-06
8.6787091217156e-06
-2.87470477018841e-05
-8.91661174456999e-06
-7.88604918478397e-06
-1.4936653701074e-05
-3.27836315091755e-05
-1.20609706336886e-05
-1.61339904800775e-05
-1.74227833165479e-05
-3.11925624926985e-05
-2.85758017688121e-05
-1.43884438726018e-05
-1.46431369798402e-05
-3.04482035507287e-05
-8.35046114841857e-06
2.88219355722272e-06
-1.07174273468063e-05
-1.64376157463228e-05
-2.58823347637265e-05
-2.37663204607333e-05
9.29378444044498e-07
-2.08017609484794e-05
-4.36290589697538e-05
-3.13970645877001e-05
-2.09695083264265e-05
-3.11454791632802e-06
-3.36489574940465e-05
-2.81891191647421e-05
-2.72552380382656e-05
-1.06353667936039e-05
2.7945487209791e-06
-1.90049886472831e-05
-2.86445439388013e-05
-3.03309942583591e-05
-1.15481079418655e-05
-2.86676314286933e-05
-1.33912420140436e-05
-1.76894840381093e-05
-3.60253445661422e-05
-8.95577167009958e-06
-3.95769716225072e-05
8.31398870384123e-07
1.0404215100203e-05
-2.53593174078746e-05
-2.10432984678146e-05
5.85128044261824e-06
1.00700176582817e-05
-3.12105086817357e-05
-5.90639374404076e-06
1.33356680001964e-05
-2.94139631279679e-05
-2.91891460015393e-05
-3.31154551963935e-05
-3.42838058309018e-05
-7.32515324677839e-06
-3.52041506024705e-05
-4.2066925165455e-06
-9.66052594616525e-06
-1.23663324474527e-05
-4.55725220753328e-06
-2.4237063486524e-05
-1.16996545361513e-06
3.25084408409874e-06
4.33676254601041e-07
3.50823236914625e-06
1.83688472579587e-05
5.57520486663601e-06
-1.24595820387151e-05
-1.51288049587519e-05
-2.15110523143785e-05
3.10860108937058e-06
-2.21503850283453e-05
-2.27880619010483e-05
-2.77711576412189e-05
-3.83984721491172e-05
-9.76060310474951e-06
-3.27756355074107e-05
-3.48341866209467e-05
-3.51468347127257e-05
-1.7858635568041e-05
6.76405458298544e-06
-2.53415668496431e-05
-2.22274904264293e-05
-1.07332914086791e-05
-5.16942292053443e-06
-1.64638834069494e-05
-3.33648580005119e-05
-8.53888238528043e-06
-1.26438349975793e-06
-1.99049104995191e-05
-3.91821352480089e-05
8.1522034225422e-06
-2.31350489730167e-05
-9.15178891897175e-06
-4.76062233729241e-05
-3.08779819137047e-05
-3.01640755321049e-05
-4.1954484109959e-05
-3.0144903780962e-05
-2.40584768829908e-05
-8.42513746419905e-06
-2.11490058002299e-05
-1.15834566507045e-05
-1.78159073608045e-05
-8.32836350004705e-06
-1.86062645179755e-05
4.86722079595681e-06
-9.09779008101999e-06
1.8534217357787e-05
4.06557898179579e-06
8.25861473746566e-06
-1.09286115004202e-06
4.49516688048242e-06
-2.46818088989228e-05
-2.84680437840734e-05
-2.41101494188951e-05
-2.81184875260742e-05
-1.93889639402242e-05
-3.78495491836671e-05
-1.52378828343434e-05
-2.13649343737008e-05
-2.57601766287553e-05
6.52421878372678e-06
-1.74552054517158e-05
-6.74755988414826e-06
-5.04023400823708e-06
-1.2194491776531e-05
2.55375373620202e-05
-4.79419837140108e-06
4.98053559241622e-06
-3.11576403816839e-06
-1.0121559835192e-05
-2.83211154898404e-05
-1.91400437606831e-05
-2.67254446169186e-05
-6.21570257370964e-06
-9.02694648777063e-06
-2.08162650065393e-05
-5.81891053805357e-06
-2.92393124080908e-06
-1.96644790608673e-05
-1.33943063846669e-05
-3.55473437611118e-05
-1.84783974906205e-05
-6.47627937690869e-06
-1.35908758543649e-05
-1.45440249451329e-05
-5.88274189833174e-06
2.16371217446598e-05
7.06309378459115e-06
2.27825299263958e-05
8.17204398858306e-06
-4.05172003414387e-06
-8.83362540678264e-06
-1.8166395647039e-05
-1.8376698292246e-05
-1.20762053691484e-05
-1.22629091398891e-05
-2.79508124449621e-05
-3.08479911381384e-05
-2.56486879022837e-05
-4.40219750105546e-05
-3.46380354745085e-05
-2.91951869296212e-05
-2.71421464006069e-05
-1.01639063864633e-05
-2.10657519418006e-05
-1.30583202756417e-05
1.18936328652745e-05
-5.04596427691157e-06
7.83971289891169e-06
-8.84946651337077e-06
-2.19906269856407e-06
-2.49447000750475e-06
-7.79637025211911e-06
-3.08612444886651e-05
-5.7577586837653e-06
-1.43864515429297e-05
-2.98715554369938e-05
-6.47135793527464e-05
-4.02960606723124e-05
-5.91534703000564e-05
-4.18386992450407e-05
-2.89753391600042e-05
-1.6114703908381e-05
-4.68559740577406e-05
-8.02200071610388e-06
9.41759358557677e-06
-3.17406985124462e-05
-4.76511333993343e-06
1.24392584846946e-05
1.32618882639782e-05
-4.17205636340476e-06
-1.31777230297907e-05
2.07987148521575e-06
-1.38496611134867e-06
-3.08190605807705e-05
-4.83121598875046e-05
-3.09098130055424e-05
-3.04650636322281e-05
-2.85441938674559e-05
-2.81490430236357e-05
-3.14518225227508e-05
-3.20176289004834e-05
-1.99282406236946e-05
-2.34046750175835e-05
-2.07654991773772e-05
1.5728378500272e-06
-1.73027267201318e-05
-5.40417081511938e-07
-3.46583759518314e-05
-1.39531244123182e-05
2.67596222489644e-05
2.93096824305566e-05
-1.14171471106592e-05
-1.29093380342285e-05
1.83499597457045e-05
-5.34336097807417e-06
-2.91547997578636e-05
7.4325814008416e-06
1.44611144280154e-05
-4.34728022684935e-05
-2.64992857125565e-05
-4.69232106418651e-05
-3.9575640352404e-06
-3.05736764422782e-05
-2.36300744867389e-05
-9.70181410385331e-06
-6.38273434661466e-06
1.37181125255126e-05
7.91121659620364e-06
2.19652919609652e-05
3.54242985524453e-06
-8.57710765202932e-07
-7.72314404776597e-06
1.72747354949799e-05
6.89800810250146e-06
-1.82598687087918e-06
-2.42405437106187e-05
-1.96862560174555e-05
-1.46580685352386e-05
-3.1231600771772e-05
-1.60473614575155e-06
-1.28872905046345e-05
-3.09781801835439e-05
-1.6758781769678e-05
-7.25276010533668e-06
-2.01446175218557e-06
-2.5899550876596e-05
-1.60976621417405e-05
1.32851875283828e-05
-1.48968213551887e-05
-5.25301033277964e-06
-3.374549574549e-05
-2.43654601736972e-05
-1.45470150398592e-05
-2.68987611010939e-05
-3.5063122164839e-06
-8.44440041352267e-07
6.49651569548061e-06
-3.42907442635025e-05
-1.3393883938927e-05
-1.61937238577794e-05
-2.72631025830638e-05
-8.41643442025324e-06
-1.46203471546342e-05
-1.71695962198762e-05
-3.0159687932487e-06
-3.65869184892842e-05
-2.99402727004024e-05
-3.27616656372014e-05
-1.47946535105913e-06
-1.10606777772654e-05
-1.34577189249558e-05
-2.49208582204629e-06
-9.45143198511483e-06
-1.67086281702326e-05
-7.84227370845514e-06
-3.03954882251643e-05
-4.47680217025066e-06
-1.94098758470289e-05
-6.56161633275222e-06
2.89183480449442e-06
-1.53827434840515e-05
-1.01311104119072e-05
2.84953271536465e-07
-1.50538427578226e-05
-2.56597500860014e-05
-2.97150321170804e-05
-2.2226338689176e-05
-3.35062177874541e-06
-1.36482009036464e-05
-3.71955103042526e-05
-2.19429982535726e-05
2.62213183697883e-06
-1.45162025386138e-05
-1.43143853092293e-05
1.01533619122536e-05
7.0700578905631e-06
-5.88649727720264e-06
-1.37198009323344e-05
-1.23695807740248e-05
9.45545621319834e-06
-2.04781789648559e-05
-1.33797138395516e-05
1.22805868171869e-05
-7.38632556442888e-06
-3.80873631985275e-05
-2.8523175245365e-05
2.40012565272049e-05
-1.72569018256093e-05
-3.53100027680824e-05
1.18239485097585e-08
-1.70868448243604e-05
-2.42624549070243e-05
-3.83938141179932e-05
-1.4969253687297e-05
1.59898745934058e-05
-1.54401950114414e-05
-1.09032439301719e-05
-2.65399438081211e-05
-8.69382914030473e-06
-1.76512311890958e-05
-1.61125612673757e-05
-9.67284169784977e-06
-8.20597564988509e-06
-2.16669455574761e-05
-2.07034971339977e-06
-3.43842701426993e-05
-1.86854946307197e-05
-1.89335641760693e-05
-7.13832105022814e-06
8.5755058658693e-06
-1.05055890027706e-05
-1.50851485633763e-05
-7.57108173250631e-06
-8.04863141787979e-06
-2.41155868138299e-05
7.80753617159592e-06
9.51790658378618e-06
-4.58213694267635e-06
-2.01803574392071e-05
-3.62484341519362e-05
2.6871013237706e-06
7.62918640774077e-06
-4.43903868396621e-05
-5.14948696726691e-05
-2.6928481793653e-05
-7.07781431236425e-07
-3.86059504522175e-05
-2.60489757378347e-05
-2.01828938184381e-05
3.89992581655455e-06
-2.83770652681118e-05
-4.21748904228819e-05
-4.14609796718384e-06
1.2179398068372e-05
-2.54208263271714e-05
-5.29676456009049e-06
5.1292026357794e-06
3.59448703033516e-06
-1.32487408325963e-05
-2.19696574864552e-05
-2.3610272484339e-05
-1.61264992918909e-05
-3.5329512632939e-05
-7.10197097478198e-06
-3.12836075042194e-05
-2.29401076752915e-05
-1.34585118773959e-05
-3.27901569348718e-05
-3.85624914409574e-05
-2.04516211908262e-05
1.98418131217949e-05
-3.55121932355216e-05
-1.38538025158327e-05
-6.60008433646584e-06
-2.36643253636392e-06
1.48822128668521e-05
2.67982950186235e-06
4.06685826250874e-06
2.8010041657552e-05
-1.31324792912236e-05
-1.36671908776619e-05
-4.15011992889855e-05
-8.86883568942677e-06
3.24272200666555e-06
-5.00572780406709e-05
-6.1632163334144e-05
-1.58222536043213e-06
2.50319033219474e-05
-3.98144952548793e-05
-3.33286887239599e-05
-1.46532448050781e-05
-3.06799377116473e-06
-1.45260434658955e-05
-2.78196424538008e-05
5.04246654300855e-06
-2.08618569366711e-05
-7.83472677896511e-06
-1.96256822306427e-06
1.57997652812864e-05
1.40950207262695e-05
-2.06600644359584e-05
1.13108515889527e-05
-1.14757201166412e-05
-1.61479051140144e-05
-3.46179162770802e-05
-4.81004953472389e-05
-3.35984411780346e-05
-3.71113030306419e-05
-2.22525772451254e-05
-3.37586013863911e-05
-2.93361986471345e-05
-1.83608108636156e-05
-3.10666792632746e-05
-3.04104665719447e-05
-1.41695395980769e-05
-2.37367918851118e-05
-2.48927818322385e-06
1.19941254840001e-05
-2.55332155851497e-05
-1.84703962944511e-05
-2.8929268630434e-06
-8.91324666941438e-06
-3.01470195819621e-06
-4.02684058050734e-05
-1.88171788461432e-05
-3.35278287706329e-05
-4.31438818028587e-05
-4.18866473731207e-05
-5.16248644348515e-05
-5.0166951435603e-05
-4.06223063175177e-05
-4.06068680419072e-05
-4.12194745493178e-05
-2.36995052321329e-05
-1.17562186739972e-05
-9.18730078888361e-06
-1.87625005108632e-05
-1.28385473743707e-05
1.10774102463022e-06
2.84206311168791e-06
1.32357085547603e-05
2.12662485659717e-06
-1.92665710896235e-05
-1.25637048646423e-05
-3.76418687331104e-06
-1.29229913780337e-06
-3.17541949329777e-05
-1.14072212995814e-05
-3.5971885587993e-05
-3.04965808739767e-05
-2.00541967220521e-05
-2.42115600961818e-05
-3.41096933107241e-05
-1.47687639347913e-05
-3.49263235786931e-05
-1.15791127175783e-05
-1.61895280344494e-05
-2.5648007976598e-06
2.06554443501568e-05
-9.59661836184647e-06
-3.11726197115046e-06
1.3917836591998e-05
1.60979313104389e-06
6.53379478836292e-07
-2.11693251364805e-05
1.21103294615743e-05
-1.81682513172331e-05
-9.85861344685619e-06
-2.73200490670807e-05
-2.09768906231416e-06
-1.91153926178843e-05
-5.53345380992814e-06
-3.52990278800897e-05
-1.45313617883576e-05
-3.68768763822761e-05
-1.46450668937878e-05
-2.29844901568891e-05
-2.63106014435237e-05
-2.59464481786526e-05
3.00619135844695e-07
-1.81823447969009e-05
1.21557188371938e-06
-2.25530526170586e-05
-1.00391429479304e-05
-1.56988546627427e-05
-7.49220011355279e-06
-2.98462101990774e-06
-1.26459503463964e-05
2.18645859453843e-06
-1.73201333648757e-05
-1.02484536799001e-05
-1.00347596282804e-05
-2.97495414202369e-05
-3.20691429208848e-05
-5.11796965870582e-05
-3.76499634113719e-05
-2.56055832089105e-05
-3.37868736444506e-05
-4.66338304096841e-05
-3.05006341258716e-05
-7.43075950416246e-06
-1.79583498355184e-05
-9.57599771658712e-06
-5.27760997083583e-06
1.41738909468761e-05
-2.55874726750799e-06
-1.58878454415838e-05
-3.78527953182671e-06
-1.23525407219074e-06
5.35182494916008e-06
-2.00951098200954e-05
-6.42987168098182e-06
-1.77648478648175e-05
-1.93074013937568e-05
-5.58951954725069e-05
-4.02525823667207e-05
-9.17688618500452e-06
-2.59329466968482e-05
-2.76305742488475e-05
7.93947290557025e-06
-3.37004257734422e-06
2.36990737306585e-06
-2.43001457579537e-05
-1.43253672789433e-05
9.61705729939235e-06
-4.49832401603285e-06
-8.34972963580633e-06
-2.06703439670908e-05
4.22578384761554e-06
-1.06173924365745e-05
-2.10933668033669e-05
-1.15231410348435e-05
-5.47384907080466e-06
-3.90737501922418e-05
-2.38742298638394e-05
-1.18854085438862e-05
-4.72761682788434e-07
-4.38656954232942e-05
-1.87379373593819e-05
-1.76980224985034e-05
1.770702962901e-05
-1.77026905014503e-05
-2.36855736552919e-05
2.23408302943644e-05
-1.68360192036151e-05
-2.85851460198099e-05
6.33387021551074e-07
2.73342940297994e-05
-1.03049222890052e-05
2.24465906719979e-05
1.40496727840142e-06
-7.59053369748145e-07
-3.14485182626589e-06
-4.99996442570699e-05
3.37946015799669e-06
4.86383002789114e-07
-4.50711468056062e-05
-1.86763039367028e-05
-2.6016078313101e-06
-3.12235862306443e-05
-4.41864440839639e-05
-3.39047085011059e-05
-1.91063713178369e-05
-7.48915947093227e-06
-4.32194220692166e-05
-2.55355535126566e-05
-1.49170955370031e-06
-7.01750669101313e-06
-2.8382305328925e-05
-1.26004426763429e-05
-5.27535454958789e-06
6.85016171199932e-06
-1.99228736720571e-05
-2.92905742351393e-05
-1.01684632008699e-05
-8.50987079587593e-06
-3.40989186638125e-05
-4.65832141675958e-06
-2.00601506424003e-05
-6.95346042069358e-06
-3.38936496487841e-05
-5.51579660562204e-07
-7.69554225393835e-08
-2.78383591626147e-05
-2.75059733821007e-05
-2.96189812902232e-05
3.25473392779174e-06
-2.76022301591103e-05
-5.32768077298442e-06
-1.99949716262392e-05
-2.46012628955495e-05
-1.32310599689433e-05
-3.64824292873182e-05
-1.73776622248851e-05
7.23982104022509e-06
-2.9216702201202e-05
-5.58664291325568e-06
-1.49439351921134e-05
-3.4607844841806e-05
-1.79284954604797e-05
-4.51310246679316e-05
-2.33510338388352e-05
2.78449669221371e-07
-1.54265812803588e-05
6.69475858301067e-06
-3.76018743113116e-05
-6.49091204156541e-06
-1.17389666434771e-05
-2.30980296084292e-05
-6.7516063368935e-07
-1.91757053694291e-05
-2.81966298378078e-05
-9.29231372900619e-06
-2.43439767775711e-06
-2.10487820345025e-05
-1.88012037723876e-05
-7.31100323248503e-06
1.57517007034807e-05
7.01701295743454e-06
-2.53138839226633e-05
2.19862274721543e-06
5.10602959464518e-06
-2.77833503784779e-05
-3.0599476783191e-05
-1.6855604164839e-05
1.46380810306869e-06
-1.518576987319e-05
-3.73315036946575e-05
-2.14200635020126e-05
1.69103994287161e-06
-5.54738358435728e-06
-3.71188587576102e-05
1.57065838493007e-05
-1.73937007449154e-05
-3.02911532149426e-05
-2.35628584349331e-05
-1.09443373395174e-05
-1.21799601947737e-06
-2.42975593557766e-05
-2.13158140025648e-05
-8.2108894043689e-06
-1.38113983487967e-05
-8.18329271801647e-06
-2.07884328183917e-05
-2.05747941016249e-05
-2.33752772515576e-05
-1.76982408663279e-05
-1.98053794932967e-05
-2.85572675976218e-05
-1.92567550675113e-05
-2.96941468332995e-05
-1.83216725377109e-05
-2.16155951075224e-05
-9.37205149861543e-06
-2.01249605615329e-05
-3.07761153502349e-05
-1.90847525664297e-05
-1.64188182179597e-05
-4.43983868949481e-05
-3.97761494431646e-06
-2.84470837596251e-05
-9.90521869992359e-06
-3.13966397780361e-05
-1.10270908023317e-05
-1.42090134754653e-05
-3.87669965190632e-05
-3.5265910007031e-05
1.37924240723313e-06
-1.48648484023257e-05
-2.85877867370309e-05
-3.04010571019106e-05
-9.95212190050036e-06
-2.64184707027971e-05
-3.41427827701056e-05
-1.02032044365841e-05
-2.39968463241849e-05
-1.8909829168721e-05
-1.76017747810245e-05
-2.20529516134266e-05
5.25712401132964e-06
5.09892644944956e-06
-1.06209465140489e-05
-1.7379447106441e-05
-1.67360363189785e-05
-9.23690602925886e-06
-1.48122837070058e-05
-1.28348512689884e-06
-9.9569693653509e-06
-2.96937128692187e-05
-1.11762483121962e-05
-2.75728676699938e-05
-1.79112733589123e-05
-2.81682544895015e-05
-3.01658412607749e-05
-4.32413901381766e-06
-1.47460039412259e-06
-3.12378594801158e-05
6.25291828285998e-06
-3.58651455620329e-05
-9.13022719480564e-06
-1.16044821456139e-05
2.36378024015764e-05
-1.05633094510395e-05
-1.98724636631574e-05
-2.90563595111342e-05
1.26548113461666e-05
-1.37777229148626e-06
-7.2117752746042e-06
-2.54011448640719e-06
-2.07795664638152e-05
-9.61224998604769e-06
-1.12307024119135e-05
-1.6679647578034e-05
-1.93143496040732e-05
-1.17903030191642e-05
-3.78138812147595e-05
-3.39767709062033e-05
-3.17827516909159e-05
-1.01805870392969e-07
-1.94605892441899e-05
-3.89682653845308e-05
-6.44866212870008e-06
-7.52010562624147e-06
-1.29221108140984e-05
-2.80945527973128e-05
-1.21418924547608e-05
-8.60762243492917e-06
1.62945582703647e-05
-2.38918232068097e-05
-1.8760378014422e-05
-1.74054239749128e-05
-2.7889678359503e-05
-3.30824524677052e-05
-4.67505560129937e-05
-1.93135964709218e-05
-3.89875861202804e-05
-1.08673195475014e-05
-3.6812817668834e-05
-4.05753759697764e-05
-2.78221258510628e-05
-3.22279181940931e-05
-2.41244481292237e-05
-1.03915025439877e-05
-2.18851319488193e-05
-2.04232846299996e-05
-2.54926090807581e-05
-5.81748698470162e-06
-1.77158393287032e-05
-1.49500391769295e-05
2.87073722987212e-06
-1.20907127937434e-05
-2.27839384599041e-05
5.89042246149239e-06
-3.28663085243507e-05
-4.20975163484698e-05
-1.05521397667881e-05
-1.20419068537695e-05
-2.009996345635e-05
-4.06925569625176e-05
-8.38730699051604e-06
1.26238687194968e-05
-2.74555947540589e-05
-1.94339084268392e-05
-4.37592037369562e-06
-1.97459887650087e-05
5.81157783524747e-06
-2.63252609630029e-06
8.85346904501092e-06
-1.84316123013171e-05
2.650506773831e-05
-8.66886259847478e-06
-1.57582587708286e-05
-2.31119118124123e-05
2.07237274478978e-06
-1.19660906617126e-05
-3.10566482588865e-05
-2.18212031076416e-05
6.55613459568795e-06
-9.63572571028607e-07
-1.36820899654425e-05
-2.85010097292998e-05
-4.68345607125362e-05
-2.99758082799652e-06
-2.74416124006577e-05
-2.1278193386157e-05
-4.01535243253594e-06
5.98300493118727e-06
9.65077696437459e-07
-2.36973209549192e-05
-2.4605146819318e-05
-1.06673535898292e-05
-2.84620221659173e-05
-2.40581687240885e-05
-3.95906910148906e-05
4.3485930789992e-06
6.20162043734341e-06
-1.13868666715422e-05
-1.01403974260563e-05
-3.85439167131605e-05
3.94972336208132e-06
-1.43880950201204e-05
-2.49350928339876e-05
-1.85623972140116e-05
-1.4973288060698e-05
1.67446809256327e-05
-2.45390907600221e-05
-9.31453185716678e-06
-3.04988811261714e-05
-1.16768674116656e-05
-1.56220342304559e-05
-3.4895702420203e-05
-4.69712413330648e-05
-3.62877862775243e-05
-1.34268884657681e-05
-1.71986531417711e-05
-4.71833360840221e-07
-1.56737495250364e-05
-7.62515724048192e-06
-1.07452743237427e-07
-1.20583877227776e-05
-1.90027892133863e-05
5.02108008804823e-07
4.6998755839892e-06
-1.36070586411243e-05
-1.56934688040041e-05
9.21291116324884e-06
-1.87114023401524e-05
-3.85917055142803e-05
-1.34867908041764e-05
3.99311071358044e-06
-1.63526374708325e-05
-3.77341010307801e-05
-4.1263302886157e-05
-2.8196002263237e-05
-2.51212874492104e-05
-4.36850775050014e-05
-2.3072005194269e-05
-1.6745813451619e-05
-1.91819160078151e-05
-3.72536952115664e-05
-2.61273004239351e-05
4.99689447611724e-06
-8.44954094559938e-06
-2.75610139225239e-05
1.49652632277097e-05
-2.12584810870501e-06
-8.5090411707401e-06
-1.09989755989981e-05
-2.42697251349941e-05
1.97004885814148e-05
-1.97542783407787e-05
1.04543032109923e-05
-1.60996681386731e-05
-1.22089964291813e-06
-2.39403348170938e-05
3.12525831407198e-07
-1.25643281937902e-05
-2.05568458006558e-05
-2.29765372684613e-05
-2.87313010629936e-05
-1.38885554199132e-06
-1.60584907527651e-05
5.81638988530665e-07
-1.16066148382231e-05
-1.2994832267406e-05
-9.08296651828055e-06
1.10309720526396e-05
5.36045964264746e-06
8.57451302667353e-06
-1.0052150293105e-05
-1.40835520394565e-05
-1.42255238248046e-05
-3.33265284260944e-05
-3.34782867999918e-05
-1.74374859050983e-05
-1.95482763668358e-05
-9.74954775688965e-06
-2.96536943989754e-05
-1.25930411777285e-05
-1.68829153821605e-06
3.18260753437627e-06
-4.34891830022998e-07
-2.51216756669441e-05
-1.82820941393628e-05
-1.90094462254294e-05
-1.01168610239313e-05
-3.25698556522288e-05
1.04657625619158e-05
-2.56061872665759e-06
-2.44919501720265e-05
-2.48856726211196e-05
-3.57130303898323e-05
-3.78673467112592e-05
-2.87602790579023e-05
-3.83531230996165e-05
-3.58492626807878e-05
-3.9908361763434e-05
-4.55352476315443e-05
-4.25986747796534e-05
-3.18587097745254e-05
-2.39233048571607e-05
-1.74173706045767e-05
-3.68175813896289e-05
-8.55970092563109e-06
-3.62441474705115e-06
-1.40965280326266e-05
-3.9652290799578e-06
6.01862458639528e-06
1.75243372078042e-06
4.81732484856088e-06
-3.17167979802106e-05
2.86262059139412e-05
-1.39269578332892e-05
-1.92460489890093e-05
-2.31033104760012e-05
-1.64528156606185e-05
-2.76200411287625e-05
-5.68247868036707e-05
-4.0299146692158e-06
-2.32081483010774e-05
-4.88783446044995e-05
-2.70024663165198e-05
-1.16466354810204e-05
2.1470407251574e-05
-1.53264588133415e-05
-2.84207516527218e-05
1.47504324683419e-05
1.76818524831825e-05
1.56425455865985e-06
1.43598202640111e-05
1.0838313578847e-05
1.84083184053934e-05
1.06789214460279e-05
3.01089901237003e-05
1.85085709771812e-05
-1.73245737659372e-05
-1.34584448587424e-05
-1.2858008518689e-05
-1.71464188322924e-05
-4.59509212977042e-05
-3.16045611901209e-05
-4.60647919097413e-05
-3.56086413968232e-05
-5.02884939357881e-05
-2.63747347700389e-05
-1.67675016281094e-05
1.05239678638743e-05
-3.38229985597581e-06
-1.02190891714307e-05
1.56411930691524e-05
1.53308675444629e-05
8.99500875540714e-06
-9.26385118119737e-06
1.22899371300474e-05
3.71342281203127e-05
-2.47968037389389e-05
-3.72175634397554e-05
-1.58347435231141e-05
4.60570749602269e-06
-2.34456621600299e-05
-1.40819100027625e-05
-1.85236630519938e-05
-2.43767912257303e-05
-2.2272876871747e-05
-4.8440897884549e-05
-3.32588712523518e-06
-3.45907551716972e-05
-2.57940726991378e-05
-3.15765082759654e-05
1.22063675700902e-05
2.26359118488806e-05
2.21568722091928e-06
-7.97338781046452e-07
1.8888155828597e-06
1.07072602713395e-05
-2.28229483739929e-05
-2.47902157514974e-06
-1.98974186585031e-05
-4.64078595976687e-05
-1.1269008473154e-06
-2.49170207034976e-05
-3.39602387289249e-05
-5.14005111222027e-05
-4.83738485360418e-05
-3.48955814441601e-05
-5.58274033287603e-05
-4.21282221595632e-05
-3.42384801957981e-05
5.31992909588782e-06
-3.78015947735411e-05
-1.69425904184908e-05
-1.04352546686957e-05
-4.28753396349373e-06
-1.09069432750493e-05
-8.53415598798377e-06
8.49940632008989e-06
3.60639500239893e-05
1.47023662095732e-05
-2.97278426595446e-05
-9.58850423048545e-06
-1.57254418849876e-05
-1.84500306781419e-05
-3.53037078519763e-05
-2.82523433910643e-05
-1.45465472049631e-05
-1.75195921914193e-05
-1.5915030181684e-05
-3.98116903572172e-05
-1.98875289055009e-05
4.99056428005201e-06
-2.52217786770881e-05
-3.09122397919975e-05
7.06349975004362e-07
3.03837250698038e-05
-1.15685010745051e-05
-1.00736047854783e-05
4.03892710707799e-06
3.96239582388945e-05
-2.50066567009469e-05
-2.46433107119188e-05
1.0756523658199e-05
4.4913569750417e-06
-4.44251840616025e-05
-2.33342482341761e-05
-3.87962035960799e-06
-2.09970953608762e-05
-2.2086704671493e-05
-1.58057299449304e-05
-3.11428341301766e-05
-2.03771083998294e-05
-3.58905208130722e-05
-9.56766072915844e-06
-1.39319445826479e-05
1.77118202283835e-05
-1.62938184017561e-05
-1.54370759705168e-06
-8.67571716911923e-06
-2.6605227054789e-06
7.16771279291792e-06
8.87285601650066e-06
-1.81331140726054e-06
-1.25703784449191e-05
3.28696432603424e-05
-2.61351733819135e-08
-1.27507114430264e-05
-2.18815603649851e-05
2.62563237163748e-05
-9.00685317023699e-06
-1.97244383078878e-05
-5.592626630745e-05
2.32488598047188e-06
-1.18193864053202e-06
-4.80837182965949e-05
-3.16309632903848e-05
-1.47263857736971e-05
-1.42903235883711e-05
-2.14951242362691e-05
-4.13573454664612e-05
-1.07084951117454e-05
1.94399811307674e-06
-4.94706576403667e-06
-3.86954449961842e-05
-3.55711698644822e-06
1.66163308382411e-05
-5.37088561783223e-05
-5.98591363560846e-05
-2.98517059189338e-06
1.59422358957373e-05
-1.67678873508911e-05
-3.52841230967701e-05
-5.43234618787388e-06
-4.64541968706921e-06
-3.96530840209205e-05
-2.07025966371861e-05
-1.15284491640681e-05
-2.06652368017773e-05
-4.19635107066845e-05
-3.26056038740661e-05
2.10819517698793e-06
-3.27066222992912e-07
-2.06845564051807e-05
-1.29926120877364e-05
1.80999884752531e-06
6.42214344927046e-06
-7.85755367344206e-06
2.40793827105636e-05
-1.04470685953347e-05
-1.3023253475617e-05
4.49730427943366e-07
-1.76239279138671e-05
-2.14822525615525e-05
5.35680497018307e-07
-3.21560526843722e-05
-1.20532112567491e-05
-4.98518049604575e-06
-4.04620656529879e-05
-4.82142807195353e-05
-9.61385193947698e-06
-1.59593563567558e-05
-3.11204713917304e-05
-2.43792499918271e-05
6.23174250362371e-07
-1.38166122884452e-05
-4.31733487726412e-06
-1.53825357385093e-05
1.76023321591769e-05
2.99232128698862e-05
-1.88925430959355e-05
1.00819188618177e-05
-1.17230339537414e-06
3.2541074132435e-06
-9.54981740543824e-06
1.66539952306729e-06
-1.28803582137093e-05
1.83935316978864e-05
-2.9161136893899e-05
-3.3204211596516e-05
-5.3974563818958e-06
8.3761801575882e-06
-9.95408392356629e-06
-4.01360373503957e-05
-1.89992187905376e-05
-3.81772321504267e-06
-1.40850216317691e-05
-2.65818924882373e-05
-9.49173620591011e-06
1.13280070440612e-06
-7.03726963979562e-07
4.61327396220606e-06
8.87757096881066e-06
7.47196347361398e-06
-2.83730234456363e-05
1.29680068844062e-05
-2.57609735048172e-06
-1.62018396967491e-05
-1.58257941218373e-05
-3.42839210030965e-05
-1.17536244503127e-05
-1.03539576395362e-05
-1.56988046152803e-05
-2.17176230508346e-05
4.85484498782011e-06
-5.05416402802483e-05
-3.10245055153098e-05
-2.23266878197975e-05
-2.99400400466764e-05
-2.28127826349034e-05
-1.25734347214589e-05
5.80435978152367e-06
-1.73382163496672e-05
-3.1816579532665e-05
-3.11157984063812e-05
-1.40257008629417e-05
-2.4757201997901e-06
-1.1177776688133e-05
-4.93113639012971e-06
-2.16055311792922e-06
-2.24185317172987e-05
-1.6306989204775e-05
-2.56690878654663e-05
-5.17009039980491e-06
-1.63573602219164e-05
-1.71585874283996e-05
-3.20730937984597e-05
-3.92191748756532e-06
-1.07702588762083e-05
-4.79694145224301e-05
-4.5583752423496e-05
-1.80717858138057e-05
-1.34902606230265e-05
-3.44325618997888e-05
-2.15592609417406e-05
-8.0307274950358e-06
-2.03221431909483e-05
-1.13778802095359e-05
-1.62944340618215e-06
4.59179206035113e-06
-4.29063577559522e-06
-3.93299542148533e-05
3.73545346067913e-06
1.03869619700699e-05
-1.50312671853637e-05
-1.37578383947388e-05
-2.58369068012397e-05
-1.46325230884816e-05
2.74277793399099e-06
-1.5405591705122e-05
-6.51300804346703e-06
9.80437868322631e-06
-4.24303792947519e-06
-3.70131168470971e-05
-1.26119220013642e-05
-1.16401671472847e-05
-1.16439555394208e-05
5.86373410264871e-09
-3.39071549170541e-06
4.56775727352928e-06
-9.49268930334055e-06
-8.33851141595317e-06
-3.20869204822624e-06
-2.55779079332326e-05
-1.76100645717333e-05
4.53374733236396e-06
-3.34039452215665e-06
3.26406823605789e-06
-2.47720046157508e-05
-1.60743832037768e-05
-4.84060059393856e-06
-1.37719896348362e-05
-4.15499992290062e-06
-1.19472702478978e-05
-1.95374781040916e-05
-3.00367474728263e-05
-3.13149385383473e-05
-9.74676953587237e-06
1.656749594537e-05
-1.64516725838488e-05
-4.82352250756413e-05
-1.97328323683118e-05
5.42585810868426e-06
-6.65059927539959e-06
-3.81895431738073e-05
-1.3286046135235e-05
1.57243764787058e-05
-7.81256861281352e-06
-3.14881030950335e-05
-1.85196896349817e-05
-1.50441675346619e-05
-6.81355678451239e-06
-2.44708332562289e-05
-1.21144666625712e-05
3.78417733088121e-06
-2.2976871649146e-05
-4.74097476561393e-05
-2.25786284955889e-05
-4.39206655433761e-06
-3.88461579868105e-05
-4.40891969284443e-05
-9.46769383477839e-06
6.25387663815451e-06
-2.12144310833735e-05
-3.12970676631598e-05
2.52341157447527e-06
-5.30578622292526e-06
4.54811075995178e-06
-2.39270091627812e-05
5.16144199083076e-06
-7.15836552989721e-06
-7.22842330979593e-06
3.44118546743828e-06
1.33481397952388e-06
7.65697678333027e-06
-1.5468675384079e-06
-3.25734708865405e-05
-6.26434529415307e-06
-4.6652373435057e-05
-1.31318055140937e-05
-3.07527502728056e-05
-1.44576297178363e-05
-4.47370112069847e-05
-3.35698504816355e-05
-3.01852625638888e-05
-3.3255695047662e-06
-1.42465410305967e-05
-3.75772235078639e-05
-1.52003252396789e-05
-1.418280153653e-05
-1.21916493638415e-05
-1.20623490015178e-05
7.17472048515661e-06
1.12861993769495e-05
-1.82553150971995e-05
-2.20926310462821e-05
2.81717909044119e-05
8.62115409732548e-07
-1.78332289448512e-05
-2.90660901941819e-05
-1.46950208365301e-05
-1.07360368716489e-05
-3.69492003284682e-05
-3.74181655765214e-05
1.77658092419643e-05
-1.81049803370824e-05
-2.97321731138082e-05
-2.86382602200823e-05
-2.86299231565888e-05
-3.28636777122718e-05
-1.39104885871401e-05
-3.33807277477139e-05
-1.80286676493408e-05
-1.06727627148999e-05
-2.80407606929868e-05
-5.40273419163912e-06
1.0817642759433e-06
6.70019421854247e-06
2.74412538829755e-05
-1.09264165859207e-05
-2.34321042411732e-05
-4.69198251851535e-06
7.993043254548e-08
-2.22327967887646e-05
-2.00294660348931e-05
-2.28591261854524e-05
-1.88187801256553e-05
-6.23877336117882e-05
-2.44761781110044e-05
-2.05882031099252e-05
-5.08728881649062e-05
-3.22766352107641e-05
-2.06429315723226e-05
-3.31300993140596e-06
-2.6617558804709e-05
-3.4391881647609e-05
-9.37071411278646e-06
1.45685436404323e-05
1.6705811934184e-05
-1.54266481978052e-05
-2.39590085160426e-05
-1.50089008149526e-05
-1.44221198316944e-05
-2.8350311663316e-06
-2.13313989056137e-06
-1.82559834137024e-05
-1.40761007634887e-05
-2.46682559933488e-05
-4.83243161941602e-05
-2.22255321948319e-05
-4.36449085962551e-05
-3.36038510480316e-05
-3.14153201497999e-05
-1.61449802606534e-05
-1.3585267174787e-05
-2.72319966042745e-05
-1.91554324126649e-05
2.05139466539248e-06
3.36187958116018e-06
1.22800715108441e-05
-6.3651814641192e-07
-1.41801389855764e-07
-3.12072879972185e-06
7.92793607153023e-06
3.32545220694337e-06
-1.20576271193809e-05
-1.32827601738089e-06
5.59735703672267e-06
-1.77876036023749e-05
-4.4776175698382e-05
-3.68431568278082e-05
-2.82540724061433e-05
-3.1968329074413e-05
-4.71080582311788e-05
-2.8749560366073e-05
-3.27209966956243e-06
-1.38902150778154e-05
-3.44293473152509e-05
-3.47047333498535e-05
-5.0320977889287e-07
1.04536240809454e-05
7.713319475457e-06
-1.26121040867641e-06
4.96091160615844e-06
6.82764197774012e-06
-1.5758600267174e-05
-1.19903490722705e-05
-1.10561113861851e-05
-3.57034711346776e-05
-2.97558577483956e-05
-2.84653717120342e-05
-1.64708311767521e-05
1.15392345869071e-05
-2.32184438233993e-06
-5.73476979743848e-05
-2.64759027918535e-05
-1.34836278648771e-06
-1.24533116539135e-05
-2.76932739164651e-05
-2.53067083172769e-05
8.89217624317091e-07
-1.91580583874558e-05
-2.01006344063193e-05
8.0666944921834e-06
6.76704036475744e-06
-4.31433733248115e-06
-2.48077716595984e-05
-1.76096819475878e-05
4.27771253467373e-06
-8.70964199169903e-06
-3.97148182790236e-05
-2.22408165962095e-05
-2.06490339852882e-05
-2.26709445833428e-05
-4.40215421387125e-05
-3.83290443738636e-05
-8.71787589267237e-06
-3.67644116785058e-05
-2.7324798079936e-05
-2.60688210622415e-05
-1.72100901476354e-05
-2.06117929100234e-05
-8.2319972194932e-06
-1.70961660502774e-05
-1.15008112492197e-05
8.20640006943338e-06
1.01350336052011e-07
-3.44180367195842e-06
-8.73247855646705e-06
-6.38433303122725e-06
-2.7056433206321e-05
-3.05643311202574e-05
-6.96734403066565e-06
-2.76580437986478e-05
3.81342738433643e-06
-2.07269261082643e-05
-3.36403623561838e-05
1.23112916159867e-05
-2.04214293346321e-05
-1.03108350283641e-06
-1.56123094112022e-05
-1.20524573549011e-05
-6.28743121344005e-06
-1.60409484831357e-05
-2.31486319677138e-05
-1.9483278695989e-05
-1.71971856323201e-05
1.08127562148509e-05
-1.20616440423277e-05
-3.76789373209733e-05
-3.06304260340775e-05
5.7298424860203e-06
-3.7335677741843e-05
-8.79098518453345e-06
2.02777699916737e-06
9.96342636417648e-06
-2.18945095310524e-05
-1.25857564512571e-05
2.91710171959555e-06
-4.96392579874672e-06
-1.6395129117135e-05
-2.77097328045114e-05
-2.85784455988714e-06
6.37869228311356e-06
-3.30052722899321e-05
-3.45008975158453e-05
9.03309763252873e-07
-5.22953928750597e-05
-2.03647922828215e-05
1.210588617976e-05
-3.23432469989922e-05
-2.40887290053982e-05
-3.03031580513813e-05
-2.52303124905656e-05
-1.47279449430438e-05
-2.07156078012124e-05
-2.89090640990213e-05
-6.85060456518172e-06
9.85904626771121e-06
-1.47592486790537e-05
-3.57947697894825e-06
-1.72989722292287e-05
-5.03403832045007e-06
6.46933020646629e-06
-2.81005708856786e-05
-3.58098616861053e-05
1.78842226885966e-06
-7.65807514815135e-06
-2.57436477652016e-05
-3.83276414110183e-05
-2.73614161179373e-05
1.07983632661602e-05
-1.62237087276485e-05
-2.66805343707071e-05
-3.8884906996636e-05
-4.78433813131634e-05
-6.12397121856784e-06
-2.15916456989124e-05
-1.98591108216579e-05
-6.78220386241561e-06
2.48021682186416e-06
-1.39881018439069e-05
-4.04309815368938e-05
7.9932758826044e-06
1.9750633708325e-05
-1.02370485050598e-05
1.89758875801599e-06
-1.11379687512478e-05
-1.28863167756564e-05
-1.98599955692442e-05
-4.34594852357795e-05
-2.18554480242085e-05
-5.21391232989596e-06
-1.48035960421513e-05
-1.20197800075469e-05
-1.65625537091689e-06
-2.33123299752994e-05
-3.46713841555831e-05
-1.19351503730079e-05
-3.07254040116596e-05
9.66666686050584e-06
9.1724919658994e-06
-2.10708923861941e-06
5.4989615184975e-06
-7.12164737659733e-06
-5.21955536066555e-06
-1.28767442079466e-05
-2.53052843069967e-05
3.55555550244585e-05
-3.74757639312769e-06
-3.52897614284698e-05
-3.55932150446674e-05
-1.1780943686163e-05
-2.4998310120324e-05
-3.39653162066356e-05
-4.09816097825204e-05
-2.74005476447171e-05
-3.02642168568959e-05
-1.52732835652228e-05
-9.59330382341016e-06
-1.83752997920351e-05
-1.61022979790593e-05
9.57932639204516e-06
-8.34390460004804e-06
-2.16177509523324e-05
-3.11489055602867e-06
1.01842445190279e-05
-8.86186954065087e-07
-2.2204692058788e-05
-3.28990702023131e-06
-6.33287618910519e-06
1.73545947153905e-05
-2.92507152038976e-05
-2.57441571507091e-05
-1.31329646163254e-05
-3.09850836487841e-05
-1.5562192068251e-05
-4.3159303367872e-05
-1.71151665942933e-05
-3.96658850228468e-05
-3.34192810124119e-05
-1.14507047039654e-05
-1.03689315694243e-05
-5.2142073676973e-06
-4.46261183393128e-05
-2.53322890206897e-06
9.37605532167094e-06
-1.76013470070983e-05
-1.450960996183e-05
-1.11980956581995e-05
-2.13411965042316e-05
-7.39005967838324e-06
-4.10721287407087e-05
8.66702639072071e-06
-2.53981797591342e-06
-2.87191026438218e-05
-4.38725156124713e-05
-2.46829392862562e-05
-2.5030084384386e-05
-3.93032228008587e-05
-4.78506053378293e-05
-1.29747563042747e-05
-3.13114330840475e-05
-2.08983131614862e-05
-2.5525791047676e-05
-1.42747191491366e-05
1.42436966424853e-06
-8.39595464261452e-06
-1.09513167284204e-05
4.16626566784027e-06
-3.14444494161829e-05
-6.72545099820519e-06
-3.81061927831126e-06
-1.49054286683453e-05
1.10922653264282e-05
-9.43731136225607e-06
-3.61155760573197e-05
-2.81577024121758e-05
-2.47974373778768e-05
8.04195936275893e-06
-2.2475959791331e-05
-3.98462809143773e-05
-1.59489382811602e-05
-1.74551387132125e-05
6.48381505367468e-07
1.27905964224058e-05
-6.25781461169283e-06
-8.02110861375122e-06
7.38486167486934e-06
-6.99768726239998e-06
-1.58335625020553e-05
9.93716115327912e-06
4.22044273926601e-06
-4.22473875742334e-06
-2.65176945704633e-05
-3.74648519930604e-05
-7.5180494275756e-06
-2.00706825581789e-06
-3.17286055009061e-05
-4.43894425946408e-05
-1.35868974639261e-05
-4.02107637280371e-06
-1.67778393324282e-05
-1.36703100785369e-05
-1.02585699554671e-05
-1.99503520159352e-05
-1.78354584889354e-05
-1.73413033216047e-05
-5.73936130375598e-06
-1.18291218198151e-05
-9.36850468239431e-06
-5.247644592241e-06
2.32577456525842e-06
-2.59769282402413e-05
-1.63960999738364e-05
-2.73779791411482e-05
-3.92665273967957e-05
-1.55516970263428e-05
-3.1590867383454e-07
-1.48097024026832e-05
-2.14399823137085e-05
-2.19577828553122e-05
-1.28608572096366e-05
-1.53598982060989e-05
-3.98471223663992e-05
-1.19793792041891e-05
-9.6626708780031e-06
-2.93567322140459e-05
-1.04617745660351e-05
-9.57687046261752e-06
-3.08184429721177e-06
-1.64523722846434e-05
-1.10150075425878e-06
-2.7318976723066e-05
-1.38813185281483e-05
-2.34592112195064e-05
-2.52316314958234e-05
-9.33129326290621e-06
-3.11801490751979e-06
-1.94760215354783e-05
-3.17618456205464e-05
-2.99538293471725e-06
-8.78356369191631e-06
-3.20023317141914e-05
-2.43092705641919e-05
-1.82213805104359e-05
-3.88766068909005e-06
-2.33435015149642e-05
-3.02642170792653e-05
3.24808491824798e-07
-1.73851721711705e-05
-7.79922830348662e-07
-2.49169085133811e-05
-9.79671270206551e-06
-3.00620115286092e-05
-1.72470566187776e-05
-1.85957073141362e-05
-1.27444144942372e-05
-3.07206370794011e-05
-1.72041094984475e-05
-9.85368636851219e-06
-5.45298010846668e-06
-1.33470576954385e-05
-3.20562976904561e-05
2.55473419829942e-06
1.30688112046767e-05
-3.46278425359488e-05
-1.87235985585304e-05
1.81326423904424e-05
-7.65259476293119e-06
-2.14497262485382e-05
-1.03862282777881e-05
-2.17513470912697e-05
-1.46931393623195e-05
-3.00176236075853e-05
-1.890767922782e-05
4.65102434501821e-06
-1.72400761133737e-05
-2.19351138332247e-05
-3.2071813557639e-05
-1.14331925761906e-05
-2.39943986976315e-05
-1.95629723537141e-05
-2.21179592720561e-05
-1.29630392585093e-05
4.30063341444602e-06
-1.5313777498903e-05
-2.39933529512644e-05
-1.93542011092466e-06
7.33983049504116e-06
-3.35025905026627e-06
-9.36162433691882e-06
-2.74415939832826e-06
-2.62211493099801e-05
-3.10323585476682e-05
-3.01782489981495e-05
-2.29283811545785e-05
-3.82738694810998e-05
-1.90059691022057e-05
-2.86241616200946e-05
-1.19895017432994e-05
-4.60532301116427e-06
-4.32510575865953e-05
-4.37402254402965e-05
-2.38704525118451e-05
-6.36953065790526e-06
1.07105522301592e-05
-1.07938280509366e-05
-2.20205715006915e-05
-2.23993589022555e-05
-5.20782396804296e-06
-2.79301301274047e-05
-4.84177878179499e-05
-2.91534668316237e-05
1.05448403363352e-05
-1.76670724240735e-05
-4.9666316846621e-05
-5.4720278507844e-05
-1.5450844759978e-05
-9.53989399245158e-06
-3.4899481234927e-05
-4.25377778160098e-05
-1.49491019765119e-05
-1.63157350948387e-05
-2.52481183244274e-05
-4.6096520015694e-05
-2.24411015475074e-05
-7.57566119364068e-06
-1.58458546486017e-05
-4.06354475452515e-06
-4.11950297951282e-06
-2.97784046516094e-06
-2.23004752541463e-07
-6.23270678268374e-08
-1.60866855429609e-06
-9.30510338074894e-06
-1.64154703620448e-05
-1.99546185260816e-05
-2.67535283699284e-05
-1.37739806903849e-05
-3.20009785925979e-05
-1.2015176439682e-05
8.19198151203421e-06
-2.87866900498106e-05
-2.77589535512994e-05
-3.46325542129374e-05
-1.71465585319447e-05
6.45816278574802e-06
-1.44232164631239e-05
6.52879289588935e-06
2.09574933058151e-05
1.88802142795552e-06
9.62416015928176e-06
1.11030762159129e-05
-4.05467100248781e-06
-4.51590026556302e-06
3.33018251118834e-06
1.94141245420715e-05
-1.48195135408384e-05
-2.28272781772989e-05
-2.34741335706069e-05
-2.79543491241593e-05
-5.56287557270016e-05
-4.87241271647795e-05
-4.58716422723603e-05
-3.39049680099346e-05
7.24856573592111e-06
-3.43810369241497e-05
-6.3999819465935e-05
-1.5562025843227e-05
1.47061157338572e-05
-9.76991282995662e-06
-1.30703543356727e-05
2.58530485471574e-06
1.29315869305491e-05
-2.15090597807129e-06
-9.47411505035709e-06
-2.75977388799345e-05
-1.22426681936141e-05
-2.02514441661601e-05
-2.50535765280375e-05
-3.20599881724591e-05
-2.146264595555e-05
-3.42389313495301e-05
-3.39155486145223e-05
-3.74593513218284e-05
-3.81532810973126e-05
-2.66452486270099e-05
-1.36693790768692e-05
4.10863180003541e-07
-2.54038691179721e-05
-1.48669222907149e-05
-5.8872747358375e-06
-9.51156683681896e-06
1.62159470761628e-06
-2.00065132544703e-05
-2.48185847947183e-05
1.54928011008296e-05
-2.41082380087934e-05
-1.60705637525494e-05
-1.25237789061643e-05
-1.77409761579159e-05
-2.95417235848708e-05
-4.58198151683351e-05
-3.59950197563912e-05
-3.38716538026949e-05
-4.47521672675385e-05
-3.4099510880143e-05
-2.07765086138434e-05
-1.27298563624275e-05
-2.90248678112859e-05
-2.62916855244156e-05
3.825633137158e-07
7.95519608137376e-06
-2.18396527114469e-05
-1.19990518939813e-05
2.34060261209411e-05
2.07674444562696e-05
-1.51948578785863e-05
5.58553899872352e-06
2.04674278868436e-06
-9.18735515513663e-06
-8.79330835147959e-06
-1.06299433803882e-05
-2.64050871105012e-05
-1.76595933826763e-05
-1.903008196335e-05
-1.01843441617696e-05
-3.35121016210466e-05
-2.4880440821154e-05
-7.18824143056745e-06
-3.17478371993857e-05
-1.20178680366332e-05
1.62907906990999e-05
-2.75621984843773e-06
-8.25448692420564e-06
-1.15199709843147e-05
4.31326904901645e-06
7.3942481108248e-06
-3.38277100757348e-06
-7.35920971774725e-07
-1.37307445372235e-05
3.65910403492663e-06
-2.21621133891661e-05
-1.43297402907328e-06
-8.15691006435073e-06
-3.2096227033362e-05
-2.49454985472162e-05
9.27470850777519e-07
-5.92991283576832e-06
-2.09282295825845e-05
-6.64053785055049e-06
-1.61055179036972e-05
1.21274909022777e-05
-2.73470691830058e-05
-2.68970616190036e-05
1.448934451164e-05
1.23628183376286e-05
-2.30767134222524e-05
-2.81678388265633e-05
1.3351724972389e-05
1.12405101797795e-05
-2.00703806525459e-05
-2.19946235996559e-05
1.26235800618018e-06
-1.52747299881583e-05
-1.15294766201904e-05
-3.53480306583762e-05
-4.14948244347496e-06
-3.97257681286904e-05
-2.9878099605394e-05
-1.28619112187414e-05
4.58106153900634e-06
-1.64086010745145e-05
-3.5967286386449e-05
-1.67938875759534e-05
-8.98535936489634e-06
-1.25253918834038e-05
-4.3149071224944e-05
6.43518149316961e-06
-3.85570312333743e-05
-9.02876047910038e-06
-1.04722565572273e-05
-1.19702136712633e-07
-3.25949281840336e-05
-3.17813207888756e-05
-3.41350144750338e-05
-2.01533633719885e-05
-1.17151099299026e-05
-1.13847979523588e-05
-2.4614272205582e-05
-1.56059013428672e-05
-3.09697463520541e-05
-2.13741822743157e-05
-1.12248409304501e-05
1.35228121908935e-05
-2.72327563481511e-05
-8.05664300601525e-06
1.60750908780374e-05
-1.04672238593015e-06
-1.50401011495145e-05
-3.46247013617103e-05
6.80535084808195e-06
1.07590855882482e-05
-3.23621389834879e-05
-2.62070100388758e-05
1.6308283607383e-05
-3.36802183757484e-06
-3.34151268787572e-05
-3.39923728271829e-05
2.76684010183313e-06
-1.16260571016218e-06
-3.09646281602691e-05
-3.84633555088842e-05
2.1939480633341e-06
-5.63579287894429e-06
-1.27125960680085e-07
-3.40315922850772e-05
-7.65091762906531e-06
7.29555210114579e-06
-2.86044237788039e-05
-3.95880201541729e-05
-5.99408800272026e-07
-1.3594001731487e-05
-2.23567320471273e-05
-4.4691571995187e-05
-1.08184271627412e-05
-6.32966936440265e-05
-2.13933103306279e-05
-3.66004152395932e-05
-2.30374576511323e-05
-1.68154494670362e-05
-3.09253832572794e-05
3.04422017294695e-07
-2.57127874986309e-05
-2.57625376648962e-05
-1.92777696775498e-05
8.12703687675349e-06
-1.23472379860747e-05
-3.54362243690796e-05
-1.29877394905999e-05
6.60191672785974e-06
-8.95959644708655e-06
-2.85479206573993e-05
-1.34888571524498e-05
6.13352442161803e-06
-1.9851829153413e-05
-3.35519286969239e-05
-3.41286700594657e-06
-2.46847974493798e-05
-2.95034425360069e-05
-4.61382240239427e-05
1.74202818126981e-06
-8.63248300992611e-06
-2.0128754144427e-05
-3.4319929454756e-05
-9.9362805121395e-06
1.9652606704977e-05
1.08818095707769e-05
-2.12278676529634e-06
-5.08501712577754e-06
-2.72971998908625e-05
-1.59517568074706e-05
-2.72647075963669e-05
-1.52050256670474e-05
-1.19516582722514e-06
-2.97880694526364e-05
7.79905811242826e-06
7.98037443173917e-06
6.57547382195506e-06
-5.66710597722301e-05
-2.72271850709494e-05
-7.53079953284771e-06
-4.00934484989172e-05
-3.09512378135613e-05
-6.33744565126924e-06
-1.03067703376878e-05
-8.19140673959763e-06
4.20224335428725e-06
-2.92383515322154e-06
-1.18912660386321e-05
-4.20356601804025e-05
-2.23474298431271e-05
3.58383618130679e-05
2.14841109486576e-05
-4.46134410782903e-05
-2.34697571062525e-05
2.29619238932689e-05
-3.01156998161395e-06
-3.65700204835244e-05
-2.19560330240484e-05
1.62245541927182e-05
-1.41056272369288e-05
-7.26755524807852e-05
-1.97834141700342e-05
-2.15766505623517e-05
-3.34859525184422e-05
-4.90565942896404e-05
-1.80034209454267e-05
-1.1117679265682e-05
-9.53740854944293e-06
-4.29050338176246e-05
2.21118249153211e-06
1.30989050793286e-06
-1.03165007934409e-05
-9.05491753565944e-06
1.3228050561752e-06
1.87106881860494e-05
-3.20921382020426e-05
-2.9244553143001e-05
-5.43231522982051e-06
-1.47712321846344e-05
-2.51302771461226e-05
7.98609398521069e-06
-2.22248908350099e-05
-2.59266008039179e-05
-3.86237602711599e-05
-1.54970501313869e-05
-4.84981963934095e-06
-2.74381960919147e-05
-3.37034657166728e-05
-1.21917048960775e-05
-1.21006572303867e-05
-1.47859520830142e-05
-5.21361720236221e-05
-1.5879687356263e-05
-2.09083946574603e-05
-4.54437110252963e-05
-6.55582503601579e-05
1.69842326764917e-05
-8.278045437709e-06
-1.6852814092293e-05
-2.9189251097141e-05
9.33140733943599e-06
-5.37963265066853e-06
-4.86642796888406e-05
-3.90789395053382e-05
-1.344448341714e-05
-4.53855431073568e-06
-5.61468434727449e-05
-2.18877931943051e-05
-8.33785206554424e-06
-3.85426525039444e-05
-2.36703555247903e-05
-1.55073440152945e-05
-8.59142316619447e-06
6.64577659398562e-06
-2.03464063007404e-05
9.81695444612536e-06
6.92612964038374e-07
-3.59486218815823e-05
-2.59186376606213e-05
3.09876210830729e-06
-2.07698335150188e-05
-1.10330892828936e-05
-7.01215429117139e-06
-2.08485087661788e-05
-1.68732072858469e-05
-1.79074835514704e-05
-1.09674477466722e-05
-1.8925789703309e-05
-1.12921052253346e-05
-7.69957669537492e-06
-1.77771313356588e-05
-5.29067638792493e-07
-1.28693558403898e-05
-3.50237531909616e-05
7.89802953973665e-06
1.59306725217785e-05
2.88434257425838e-06
-1.77429085472571e-05
1.25490189281316e-05
1.96563829286681e-05
-1.14110396258401e-05
-3.77936394028601e-05
-1.9919002448147e-05
-8.42821846867398e-06
-3.76701719610935e-05
-3.31151963474392e-05
-8.0031555245754e-06
-2.15959833209282e-05
-1.2013887003695e-05
-3.69251698459924e-05
-2.10590888136921e-05
2.16615139224031e-06
-1.52716604709077e-06
-2.56309053222746e-05
-6.24919469077374e-06
3.17174614642666e-06
-1.13240120254229e-05
-1.47475928805985e-05
-2.00654621165522e-05
-9.61886151237289e-06
-3.12405268016304e-06
-3.56490087325098e-05
7.63273463104245e-06
4.45952434169204e-06
-1.99017654797923e-05
-2.19347931243855e-05
-1.47484224605935e-05
-6.74679418653049e-06
-2.64186087885606e-05
-3.90841455230677e-05
-2.45775705199149e-05
-3.18193933312768e-05
-3.0506563258166e-05
-3.96396612743142e-05
-2.37285798843016e-05
2.34814795824748e-06
-2.01751240656021e-05
-1.16659446243682e-05
-2.77572121069025e-05
-2.09190496761813e-05
-1.55584540881813e-05
-1.54580824652766e-05
-1.61066448806285e-05
-2.53550389282359e-05
-3.3155235319982e-05
5.81700202711683e-06
-4.26148960127187e-06
-3.61324715694909e-05
-3.25266660200863e-05
5.34856906859118e-06
-2.36430045049326e-05
-2.73800583369083e-05
-1.69437497120259e-05
1.91071304794483e-05
-3.3926923320802e-06
-4.54960663133508e-05
-1.78030822376158e-05
1.14273747338239e-05
-3.32258847463243e-05
-2.28582293684024e-05
-2.87161279851646e-05
1.01355120118351e-05
9.5586163309583e-06
-5.61876054155914e-06
-6.99715200349567e-06
5.60466924455933e-06
4.85899470047712e-06
1.44447501515912e-05
-8.9874784416978e-06
1.00392075266831e-05
9.0541200734783e-06
-3.60244313618848e-05
-1.85838670026405e-05
-5.00439626994045e-06
-1.85586691054758e-05
-6.13548717441946e-06
-3.95920248787004e-05
-1.94223118072282e-05
-2.8761332867989e-05
-2.0914073777271e-05
-2.21241326122965e-05
-2.18031785122674e-05
1.91566898804698e-06
8.31104024961929e-07
-3.00874614659735e-06
-5.20135276170352e-05
-1.23814909439418e-05
1.53327375786226e-05
-1.20724474933729e-05
3.13589591052394e-06
-2.67032205342284e-05
-1.81353057962715e-05
-1.00806160296202e-05
-5.75773566856402e-07
-3.4094576405535e-05
-7.60226294281267e-06
-2.53223951305916e-05
-1.86673879042231e-05
-3.73944979648754e-05
-3.68969322556491e-05
-3.50911159256182e-05
-1.20711332850922e-05
-4.38038899997692e-05
-5.7714325462512e-05
1.2888093889442e-05
-1.92264093748691e-05
-2.76403495258655e-05
8.30057282309706e-06
4.86213891962983e-06
-1.38654901002296e-06
-2.78801718982621e-05
-2.68179255689649e-06
1.11655166555524e-05
-7.07723292239485e-06
-3.26418740508064e-05
-1.28330194011675e-05
4.92277516663949e-06
-2.31293080304869e-05
-5.69079203314067e-05
-3.03894321990316e-05
-2.58693453115404e-05
-2.41837599113124e-05
-3.26165649099221e-05
-4.12778435909711e-07
-8.24265047496447e-06
-4.0015463297997e-05
-1.98554096553432e-05
3.74114764432222e-08
-1.31195375022478e-07
-3.01083104873191e-05
-6.30659521736806e-06
2.67369210024124e-05
-2.41073190090035e-05
-1.1003775457298e-05
3.29098896395415e-06
1.58942190913693e-05
-1.63294129054396e-05
-5.26430862539973e-05
-2.1403870237809e-06
-8.19243919866324e-06
-4.68363548997492e-05
-5.10547826728251e-05
-6.74898731042942e-06
-1.43837792415389e-05
-4.34069601528792e-05
-6.34775181730679e-05
1.75618124700548e-06
1.7394119265732e-05
-2.70288713318614e-05
-3.2012906596451e-05
1.8100322624226e-06
2.08896193713946e-05
-4.01637952361677e-06
-1.862410506897e-05
2.44639715000886e-05
4.85712875534286e-05
-3.18226579676239e-05
-4.18892097326186e-05
2.72444229806726e-05
-2.35993897895664e-06
-6.05864407548096e-05
-4.11364000757013e-05
-1.37620049640179e-05
5.36738601658821e-07
-3.93800012728763e-05
-5.13982397884916e-05
-2.21373499326664e-05
-6.3412283668023e-06
-3.29945909952541e-05
3.68276784763773e-08
1.48021122112678e-05
7.7688627657999e-06
-3.98109150039745e-05
-1.83640590707978e-05
4.50246448919035e-06
-4.99503050746877e-06
-1.83113790253361e-05
-1.84936393938931e-05
-1.20420505759298e-05
-9.72758682938972e-06
-5.22971546871656e-05
-4.08713589885171e-06
-2.49238836375751e-05
-5.64350771616102e-05
-5.57762560229568e-05
-1.80059123458995e-05
-8.09121828696718e-06
-3.58595940200778e-05
-6.56734234204442e-05
3.15003683873475e-06
-7.21160135383234e-06
-3.18000926618735e-05
-4.02795030275919e-05
-2.3044188151121e-06
1.58882932936259e-05
-5.48495818170982e-05
-3.04117028520811e-05
1.36997088187016e-05
7.6983970195134e-06
-2.56915380324724e-05
-8.53185731615361e-06
1.8761641719482e-05
1.84708805498871e-05
-3.71197075528688e-05
-2.2757161044186e-05
4.24571721079754e-06
-1.85830052060883e-05
-4.47340044940466e-05
-3.14531674058176e-05
-7.27791401895668e-06
-1.12288867487394e-05
-3.79557147956459e-05
-7.32290038012687e-06
-6.02017243045442e-06
-3.23624608163065e-05
-4.70172068073044e-05
-1.28172070482564e-06
-6.2717212947762e-06
-4.30179407722914e-05
-1.39377754866354e-05
1.51308727214588e-05
7.9583347656164e-06
-7.01426481211177e-06
-7.08819644183127e-06
1.06335444649648e-05
-1.09035575155737e-05
-3.1343485391641e-05
-1.63753663244199e-05
7.5238546296038e-06
7.47481862326468e-06
-3.20825171155256e-05
-3.16682049998271e-05
-3.27562788314297e-05
1.907115265059e-06
-2.50885597912718e-05
-2.89388866440016e-05
-1.91472256601304e-06
-1.80634331582549e-05
-2.65657385049961e-05
-2.01749540989466e-05
-1.23719280087702e-05
-6.23981577660697e-07
-1.86995915070125e-05
-3.55354644257975e-05
-1.06571814047621e-06
1.50849191433742e-05
-1.73903623624804e-05
-3.99542095713074e-05
1.16834790940421e-05
-4.08039639796595e-05
-1.98809342040036e-05
-1.96684818568653e-05
-1.10849525874739e-05
-1.30662668891186e-05
-2.10354219356954e-05
-1.03987851473499e-05
-5.90081018805099e-06
-3.26211237793478e-05
-7.3174362648917e-06
-2.58905869944037e-05
-3.34384025786033e-05
-3.43888285443656e-05
-1.17673413481437e-05
-1.51019240975222e-05
-2.82340886069204e-05
-1.67238391360888e-05
-1.94854421816264e-05
-2.32411695959352e-05
-8.51517211837445e-06
-2.50094494261408e-06
1.86363748293237e-06
-9.0588940639785e-06
-5.96101067115625e-06
4.14671529945892e-06
-1.31748957843128e-05
-1.73866766904777e-05
-9.2706282686415e-06
-1.74162923083851e-05
-2.20978091824234e-05
-8.25306908811441e-06
-1.07261584118139e-05
-3.29328036086792e-05
-2.61430410185446e-05
-2.48729052663066e-05
4.58337756778202e-08
-3.71852957123488e-06
-4.91681579724231e-05
-3.43037991613555e-05
-6.79938039111111e-08
-2.59032900626025e-05
-2.52988643078973e-05
-5.50305257316248e-06
1.66739254043227e-05
1.48198175721873e-05
-3.09409216854293e-05
-1.33991689583191e-05
2.15302080850381e-05
-2.71863533769782e-05
-2.20767220378948e-05
-1.13156055828458e-05
7.05529625878389e-06
-8.57039705775579e-06
-1.12114376171346e-05
-3.38139238848694e-05
-8.80791539455163e-06
-2.35042435215187e-05
-2.30473751040812e-05
8.06845950661198e-07
-7.2678136672567e-06
-1.72160635078823e-05
-2.25882630018078e-05
-1.10287510336907e-05
-1.51897337441111e-05
1.01476989610957e-05
-1.43840612451113e-05
-2.05027377538221e-06
-3.77247445688658e-06
3.04866286297681e-05
-1.84222879914446e-05
-8.90727248440856e-06
-1.68343130912567e-06
2.00508808753105e-05
-1.81474719796587e-05
-2.9689926920432e-05
-1.30426585768616e-05
-3.10491695430995e-05
-1.39434649624588e-05
1.28687435541386e-06
-4.44323408755386e-05
-3.18133966523496e-05
-9.03835117164269e-06
-1.35477421383957e-05
-3.5301793307015e-05
-2.49710861227941e-05
-1.90141440848771e-05
-1.59019288601942e-05
-8.401497667143e-06
-1.91883067410899e-05
1.72329809056261e-05
1.13708833267538e-05
5.22801162782109e-06
2.65561200069301e-06
-9.06953333415989e-06
-1.47603429389295e-05
8.04865196079541e-06
-3.25092148345547e-05
-3.42816659779871e-05
-5.51959361496261e-05
-7.23870714309479e-05
-7.04521383812565e-05
-5.20543035565112e-05
-3.52856832445585e-05
-4.01421597796794e-05
-3.7926962793509e-05
-4.4678070079277e-05
-2.59564840406299e-05
-3.41435895438377e-05
-2.89300072838879e-05
4.52606751115399e-06
3.46214808932372e-06
1.05373007136332e-05
4.9286435912598e-07
2.00888037788432e-05
2.29100659987875e-05
1.34611152740916e-05
1.27828650421632e-05
1.40328606758634e-06
-1.95439363722125e-05
-1.57103418164469e-05
-3.45566248911406e-06
-4.09178697742496e-05
-5.13282462269422e-05
-3.97448991981018e-05
-4.41423635285852e-05
-2.58345279604132e-05
-1.9730517576325e-05
-8.82866650282113e-06
-2.47621624622344e-05
-1.83819082647239e-05
-1.74196976979593e-06
1.79007267306725e-06
-9.31019828071133e-06
2.00148974638642e-05
7.42913415890428e-06
1.64662832323593e-05
1.49470464071322e-05
3.05595275783026e-05
1.41804802584972e-05
-9.52792665307247e-06
1.87303822468256e-06
-2.03637882242075e-05
-5.72324606049354e-05
-1.91220762862066e-05
-3.76759240453502e-06
-6.13124494120176e-05
-6.40402554955089e-05
-3.65940367441873e-05
-2.18438773872637e-05
-4.05531649538354e-05
-2.02223457246037e-05
1.48160857061908e-05
1.92177698314076e-07
-4.79004596622309e-06
1.00862647179853e-05
2.34993137568844e-05
1.73586208665468e-05
3.05722598141887e-05
1.1389851507036e-05
-2.41092847018126e-06
-1.90328703748317e-05
-2.23575317877636e-05
-7.18683556882233e-06
-3.86709597981841e-05
-3.29891216422508e-05
-4.65058483223654e-05
-5.08808623404861e-05
-3.76879853924884e-05
-1.30205982409055e-05
-5.23503318895936e-05
-3.46406198641447e-05
-8.39522745049572e-07
-9.619484104206e-06
-2.19816206841994e-05
-1.24346615138148e-05
4.51644527121869e-05
-2.01868186721444e-05
-9.70940155440328e-06
-4.76292223721606e-07
4.25327613509429e-06
-2.93293166381843e-05
-1.19964508336003e-05
-1.85166327024924e-05
9.53534737256373e-06
-3.25687456950107e-05
-4.24857018882384e-05
-1.76742155386936e-05
-5.10820354017055e-05
-4.21508860608429e-05
-5.06940579743148e-05
-4.61995151481808e-05
-4.53030834256884e-05
-3.20434292944135e-05
-5.93980968811908e-06
-1.28134581885334e-05
-1.49804240778093e-05
-1.44547476468052e-05
-1.4166737270197e-05
2.43700894503298e-07
-3.12329312990368e-05
-3.4897480511692e-06
1.76503635529696e-05
-1.3009188787333e-05
-2.06694892344899e-05
-1.91527735655548e-05
-2.02162724271333e-05
7.37790039006989e-06
-2.56924101645574e-05
-3.37663300024857e-05
-8.52489259709072e-06
-3.45142408086643e-05
-3.77571355921046e-05
-2.43541261708366e-05
-2.25093211388603e-05
2.34143535041086e-06
-1.68796785891085e-05
9.67635587163974e-08
1.11908078530551e-05
-1.64660045817464e-05
-2.92628717286975e-05
6.58092787940586e-06
-8.80925628756728e-06
1.58310715492693e-05
-1.63161568056999e-05
1.24640091787596e-05
-3.01631016379142e-06
4.36787601152543e-06
-1.65225855085709e-05
1.90968127564807e-05
-1.42747893854561e-05
-3.21287889474656e-05
-7.72853209757716e-06
-1.75024399927641e-05
-2.35916108492197e-05
-1.7320997105163e-05
5.85064195394468e-06
-1.70340533191769e-05
-8.90904704436115e-06
-2.80613893151527e-05
-2.1592646969088e-06
-6.88795719645756e-06
-2.21091114864374e-05
-2.18321350369052e-05
-9.82962365970104e-06
1.89966161412817e-06
-1.79870050905107e-05
-3.61944432042642e-05
1.14890402456988e-06
3.91496900156363e-05
-3.68135084414668e-05
-5.3289170458803e-05
3.495594047228e-07
7.61257452461317e-06
-2.01122852396249e-05
-8.02084806222603e-05
-3.90464397791396e-05
-6.45756776928685e-06
-4.56763454439086e-05
-3.88008436001079e-05
-1.75347740355975e-05
-2.09780496922885e-05
-3.60211699047925e-05
-1.58856958107944e-05
-3.11868818556241e-05
1.71476186834612e-05
1.30248583268131e-05
-3.58059412773521e-05
-2.2122713913376e-05
9.92215522489136e-06
-3.8937752441518e-05
-2.66701111817554e-05
-1.02406149266319e-05
-2.38771436365086e-05
-3.09818977070206e-05
-2.82320985102463e-05
-4.13087059865348e-05
-1.91579997750956e-05
-1.08285187116077e-05
-6.74780566791063e-06
-2.07741930409645e-06
-2.85074926338428e-05
3.5989846609631e-06
-1.1960904704273e-05
-1.90859920528826e-05
-2.53951567268766e-05
-9.31262441179845e-06
-1.78270389570711e-05
1.08621064555068e-05
-1.33789733795432e-05
-6.32876423895859e-06
-1.09876190051737e-05
-6.05697321463389e-06
7.54232602585753e-06
-3.05389444708226e-05
-1.82398319212005e-05
-1.88919552960271e-05
-3.60165002922852e-05
-4.26388369482311e-05
-3.40259607556163e-05
-3.29637420157934e-06
-1.2777207451171e-05
-2.97845642572309e-05
1.28508034078018e-05
1.67550073529018e-06
-1.43697317905762e-05
-1.1031326368158e-05
9.16162202643327e-06
1.74621878677185e-05
-1.72327922511983e-05
-1.03561639222573e-05
-1.58628428422893e-05
1.6359398053466e-07
-1.44820219730459e-05
-2.33027948817332e-05
1.18381693882472e-05
-1.85364109405752e-05
-4.00786001979374e-05
-3.53791194356618e-05
-9.72029772129785e-06
1.68758289248172e-05
-7.35830532806011e-06
-1.46975515096452e-05
1.00295770777357e-05
-2.84017274689291e-05
6.61606391792794e-06
-1.07742125600936e-05
-3.27739002309328e-05
-6.00419136310988e-06
-3.00747965582679e-05
-1.00894196320904e-05
-2.58043766847996e-05
1.91861706534953e-05
-2.60051162765146e-05
-4.21705265385688e-05
-1.68912303439231e-05
-2.57224235548788e-05
-3.3100240878122e-05
-2.48725738625869e-05
-4.19075942366475e-05
-2.90625273652235e-05
-2.83619027425063e-05
-1.74855510538186e-05
-2.42175986904523e-06
-8.8613320530132e-06
-1.45706628793573e-05
-1.67646419483123e-05
-1.31400793584494e-05
-3.3183225060428e-05
-2.08063626621139e-05
-1.85203045595147e-06
-2.63377911223396e-05
-2.50305027120715e-05
-5.08715444806964e-05
-6.06119579210362e-06
-2.6793479328444e-05
-4.82803184777104e-05
-3.48135060667924e-05
-2.71346049069809e-05
-1.06859137106526e-05
-3.01075759395913e-05
-2.34760578962934e-05
1.21551657047689e-05
-7.52082530051865e-06
-3.35766961614366e-05
-2.42953657105543e-05
5.91015929707284e-06
2.0824003469319e-05
-2.29249553639686e-05
-3.4293449889069e-05
-1.88464964820936e-05
1.19430755227886e-05
-2.72781793197073e-05
-2.17531882113023e-05
3.54197548260257e-06
-1.59463487660623e-05
-4.47578386299088e-05
-3.2769588029244e-05
-2.0082621983837e-06
-1.97617120683048e-05
-1.3861268078711e-05
-1.11993155362422e-05
-6.89130180903387e-06
1.22266101727838e-05
-1.9570565943142e-05
3.24913431314998e-07
1.11174184207105e-05
-7.846754312776e-06
-1.5045108620154e-05
1.64689791501197e-05
1.00682685394749e-05
-2.80596644443321e-06
-1.61525851573258e-05
-4.05927616757045e-06
-3.70199038863213e-05
-4.80772375650109e-05
-5.57656321915605e-06
-1.3261444293738e-05
-3.556653639276e-05
-5.12239855318262e-05
-2.80894468308583e-05
-1.50526231710883e-05
-8.5344199580217e-06
-2.03930851357945e-05
-1.03607800148036e-06
2.83538520837807e-05
4.7658256272685e-06
-5.11814543422198e-05
-9.33323129501926e-06
2.80766441245154e-05
-3.72108101270555e-05
-3.48090011869081e-05
-1.48342645877772e-05
-6.42478905394132e-06
-1.63006680852377e-05
-4.63670295676224e-05
-3.78152086091584e-05
-8.29168874695721e-06
-4.57105696048449e-05
-5.5692721009163e-05
-5.13881118578111e-05
-2.73402287303567e-05
-4.27370637328408e-05
-5.95894472730569e-05
-3.661050963301e-05
6.90002070236641e-06
-1.00160510625859e-05
-4.20548379475814e-05
-1.99080481254774e-05
7.29348414513863e-06
-3.42333792797936e-06
-1.96387798179785e-05
-6.05877888442703e-06
1.78026623789398e-06
-3.10900141879252e-05
-8.19688778671922e-06
-1.4200479385934e-05
-1.31240234278079e-05
-3.35882364960257e-05
7.58295947924101e-07
-2.37521647008463e-06
-4.91216756314799e-05
-5.36487134000768e-05
-1.31522323331372e-05
-7.3196998255005e-06
-2.09601501329651e-05
-8.38861714607322e-06
-2.68337454868479e-05
-1.65377838004904e-05
-7.17995429834073e-06
-1.91299654783882e-05
-1.56234405243509e-05
1.34923022578889e-05
-2.09994710524341e-05
9.71794512443579e-06
-2.87905230945866e-06
4.11990665657086e-07
-8.96654877908836e-06
-1.21570786035941e-05
-2.21172200240972e-05
-2.16064845471898e-05
-3.04724718642842e-05
-3.22313284312235e-05
-3.25736136952309e-05
-2.93373754581168e-05
-6.1920384190173e-05
-2.49679365294938e-05
-5.47319376453408e-06
3.50285957917735e-06
-3.95942418702101e-05
-2.8499560323215e-05
1.50343940393416e-05
2.44344583199358e-06
-8.49784225432214e-06
-8.09790876565598e-06
2.20663740119506e-07
-5.96541786122058e-06
-3.87745188773865e-06
-9.04542468810049e-06
1.19125685811145e-05
-1.15253746837387e-05
-3.63180099292322e-05
-1.86746633123031e-05
2.72922245994758e-06
-1.85305918600582e-05
-3.63793645705318e-05
-2.12178517630313e-05
-2.0179940759116e-05
-2.37547827825599e-05
-1.51098990903164e-05
-1.2447330714555e-05
-2.23043584554035e-05
-2.87580731598919e-06
-6.75270837083883e-06
-2.51698034508053e-05
1.49318331228288e-05
-3.96980154524047e-06
-2.17279625297825e-05
-1.91808666424501e-05
1.85482417260196e-06
-1.99590406014548e-05
-2.50869970658763e-06
5.33358124415523e-06
-2.63659529957779e-05
-4.38745690070814e-06
-2.55301318317401e-05
-1.33272143555196e-05
-4.22243331307694e-05
-3.17674044414617e-05
-1.93898157659188e-05
3.89858326953182e-06
-4.32543806805973e-05
-2.78721048540169e-05
-1.84277472291089e-05
-2.50009284781374e-05
-9.67094787194722e-06
-2.27097987580326e-05
-2.73134267503089e-05
-6.15382243792009e-06
-1.29910139796944e-05
-3.1968824429562e-05
1.93252857174304e-05
-2.59605534791186e-05
-1.313140640432e-05
-1.67235633605669e-05
7.1927984816014e-06
-1.80735240384408e-05
-2.29459411132e-05
-1.99211411189052e-05
-3.28772046841e-05
-1.81349480057709e-05
-2.83648124884858e-05
-2.9159745880713e-05
1.12601722087243e-05
-2.43814114196207e-05
4.81293293170393e-06
-2.64153498224446e-05
-2.49435317823113e-05
-1.00694884613852e-05
-2.31464989444131e-05
9.33764511726456e-06
-1.36546491625967e-05
7.38541215934486e-06
-3.11937404437395e-05
-1.76557073250774e-05
4.2396248846466e-06
5.38371051234212e-06
-2.40564300330757e-05
1.53029410468249e-05
-1.60193116230959e-05
-7.17936243091147e-06
-3.59431266829391e-05
-2.13193785166191e-05
1.86988638812462e-06
-1.40667144760293e-05
-3.32144200367646e-05
-1.82352405859893e-05
4.34183240092145e-06
-1.31333237097379e-06
-1.4707628140507e-05
-1.07945849022535e-05
1.80992994075684e-05
1.323949469861e-05
-1.19004807599097e-05
-2.14094672486937e-05
1.21461881865298e-05
1.48717381314626e-06
-2.39041976185855e-05
-3.55184700169285e-05
-1.69776829213752e-05
-4.26763868146433e-06
-5.03236290138772e-05
-2.37718086769005e-06
-1.03352626919566e-05
-1.66032741905553e-05
-2.11002710511604e-05
-2.50673908709979e-05
-1.01291388753997e-05
-5.87153173775584e-06
-9.91627994723051e-06
-2.64733452369568e-05
-1.66742405628131e-05
-2.40730710167313e-05
-2.4210061556644e-05
-1.49600169314639e-05
-3.833950726612e-05
-3.96715218720054e-05
-2.91032170267196e-05
-2.51480125253126e-05
-2.30486383828988e-05
-1.76238997715224e-05
-2.27692984983148e-05
-2.5956317890858e-05
-3.84503505635054e-05
-1.80349860490795e-05
-3.68644587756424e-06
-8.25957531956242e-06
-3.00965496016799e-05
-4.68695021402277e-05
2.18599352984812e-05
-3.84822654558102e-05
-1.31897039119984e-05
-2.33810812108162e-05
-2.26818443184896e-05
2.71201345622411e-05
-1.47680472693589e-05
-4.63355191742382e-05
-5.78640208883156e-06
-2.6135365376631e-05
-3.86045048616694e-05
-2.22221014607108e-05
-2.93262062724557e-06
-5.88269083397716e-07
-2.27570364846109e-05
-1.93875214670845e-05
-1.17081477859692e-05
-1.70956571332212e-05
-1.96762820088087e-05
-3.66436166082096e-05
1.99448692813596e-06
-1.24218527529819e-05
-2.31696724687717e-05
5.0917890109302e-06
1.05185477955492e-05
-1.51552048261948e-05
-2.25896706535554e-05
-1.56961011443171e-05
1.69636064914045e-05
5.55693385895914e-06
-2.52697603296127e-05
-1.06239261792127e-05
-6.27164264174126e-06
-3.45025711401695e-05
-6.71158013972644e-05
1.02144649132319e-05
-2.0434916879931e-05
-4.96205503197759e-05
-2.16264517463747e-05
7.42215651329445e-07
-2.90034572911321e-05
-3.12090747202118e-05
-3.38331231546622e-05
1.51624234058468e-05
-2.16596483547054e-05
-3.94744344720245e-05
6.58114048333487e-06
-5.39377345401909e-06
-2.6319355881521e-05
-3.45449134985711e-05
1.27342912884724e-08
1.185148216127e-05
-9.19587903095416e-06
-4.37547097308632e-05
-1.72293198245856e-05
9.61037283390886e-06
-3.65675553182776e-05
-4.09228496005686e-05
-6.09701665618689e-06
-2.2947990072994e-06
-5.42715467568592e-05
-4.26713152519113e-05
3.1534360635524e-06
1.04948640894956e-05
-3.68042034417967e-05
-2.13238616938354e-05
2.55341397865515e-06
-9.61446535970186e-06
-2.88482146491084e-05
-2.2819402753883e-05
1.36119204485587e-05
-3.64586133855378e-06
-8.19748819021135e-06
-2.27266972048015e-05
-8.4710139502208e-06
-2.2517596651914e-05
-1.53725333105748e-05
-1.91586880073989e-05
1.51250974850112e-05
-1.26898718877919e-06
-3.87321790656376e-05
-3.63612683276835e-06
-1.5289334216461e-05
-2.34199392406749e-05
-3.65933562628329e-05
-2.08902458524362e-05
3.41287985724908e-07
-1.72929777875995e-05
-2.76486072538336e-05
-4.43770096785613e-06
-1.15603515645225e-06
-3.38149061033208e-06
-2.16961318762314e-05
1.28281887810936e-05
9.77938985209742e-06
-1.04494679410676e-05
3.20421348882278e-06
8.79171992043969e-06
-1.0777852824362e-05
-6.5576590373752e-06
-4.68260664089725e-05
-1.82005800585931e-05
-1.7877329975572e-05
-1.31400669778536e-05
-4.77870705367495e-05
-1.11008246711004e-05
-9.98367783043584e-06
-2.32020965578279e-05
-3.9776506016926e-05
-1.80015097953596e-05
8.38128760303702e-06
-1.21523190533331e-05
2.6749339352528e-06
2.0450331200766e-05
-1.38413999043602e-05
-3.17984130998469e-05
-5.48302018284305e-06
-1.07195691290977e-05
-5.33791166419601e-06
-3.91702200753541e-05
-2.14041872169562e-05
-9.08701386434326e-06
-4.91835512043956e-05
-4.12168835884373e-05
-3.7002440786129e-05
-2.93639027253795e-05
-1.88507316740031e-05
-2.1392452087468e-05
-6.67486892820938e-06
-1.06669710969794e-05
-3.70091228172414e-06
-1.31871237356443e-05
3.69657034991606e-06
5.58430105127099e-06
-1.1662273146652e-05
-1.97542677370418e-05
2.3596103136473e-05
-9.39670641444246e-06
-3.96628786417949e-06
-7.62071039888457e-06
-2.27164884207887e-06
-4.73934089091536e-06
-3.62526879760753e-05
-4.57629106921087e-05
-1.58421803769245e-05
-6.39096118999173e-06
-5.28710419267098e-05
-5.00176331402308e-05
-6.10061211510092e-06
-2.35644943041431e-05
-3.13232637409959e-05
-1.01755060636434e-05
1.76748457025736e-05
3.89736133317776e-06
-7.04613836377924e-07
-1.31953255499181e-05
2.26298007212007e-05
-8.1105559476006e-06
-4.20770172426091e-06
2.99385076722788e-06
-1.06404198253046e-05
-1.02582686850933e-05
-3.6207348379979e-05
-3.71068702060832e-05
-3.61433021881363e-05
-3.44564639913376e-05
-4.97453509593873e-05
-5.40641102933569e-05
-3.64535500147566e-05
-2.46943945774789e-05
-2.30548555249749e-05
-4.08296104926176e-05
-2.20409949939007e-05
-2.30264915839585e-05
-7.22329699101683e-06
-9.07788310892321e-07
1.01214253227425e-05
1.54229928810398e-05
7.64942556166612e-06
9.67734233245286e-06
-2.51921100121422e-06
-6.45843398221194e-06
9.35332618695456e-06
1.41296881509902e-06
1.32609245762802e-05
-1.02239482697012e-05
-4.2766238739281e-05
-2.68085309344276e-05
-2.0498522168897e-05
-2.5876734698721e-05
-2.12833287018169e-05
-1.9381998382925e-05
-2.17760224576756e-05
-3.03953890637242e-05
5.54743193692356e-06
1.48764478492466e-05
-1.27348560152082e-05
-2.30243960079984e-05
-7.61338341911435e-07
1.76011462573548e-05
-1.92112396421495e-05
-2.89575287698597e-05
-9.28690742532075e-06
9.20060340747374e-06
1.26106365897325e-05
-8.24547551061851e-06
-2.38818080119407e-05
-2.41229293841823e-05
-1.62212836720192e-05
3.41293108447889e-06
-2.19513330540704e-05
-4.52579483895755e-05
-3.74529308522029e-05
-2.97176458332917e-05
-1.46051346915222e-05
-4.50645305007931e-05
-5.06494700241086e-05
6.3339234763023e-06
6.04027940376954e-06
-1.4990586044211e-06
6.35794510028072e-06
-1.03209051765144e-05
-6.68850348630835e-06
-5.91121604706328e-06
-1.07423529414141e-05
-4.70843793440524e-06
-9.44077390377068e-06
-3.70106651168628e-05
-3.51972213838157e-05
-2.20873854605309e-05
-3.06051297568177e-05
-2.36839607167662e-05
-3.34939990643781e-05
-3.01046663879265e-05
-1.72208597086113e-05
-2.75530267063185e-05
-1.84819635670601e-05
-2.16604419834453e-05
-1.94876785193039e-05
-2.99272845330139e-05
-1.57249166010432e-05
-6.40908480906243e-06
-2.76335977524722e-05
-8.47890087009213e-06
-1.00935992868218e-07
-1.03419816600865e-05
2.10249330150828e-05
-1.86848289886723e-05
-2.05906600041183e-05
-3.27752267920276e-05
-5.58352002813923e-06
-1.3940478668967e-05
-2.62027839137299e-05
-3.65489018244918e-05
-5.01799037207874e-05
-1.42871192089585e-05
-6.8109981977281e-06
-3.50094617872019e-05
-2.76001881167537e-05
-1.67384652047012e-06
-8.0043703556775e-06
-3.34992381566762e-05
-1.12388449038736e-05
-3.16814186199332e-05
3.52676924474175e-06
1.24915385208691e-05
-9.22302049752964e-06
-2.037393391729e-05
-1.61283587114016e-05
1.11468943914715e-07
-1.15068389407024e-05
-8.63076049239474e-06
2.02539264445606e-05
-1.80556026723439e-05
-2.53943991718786e-05
-2.08724555028333e-05
-2.09961863095819e-05
-4.69885633520815e-06
-4.01767030339072e-05
-1.29428722647939e-05
-5.12346801071122e-06
9.81058183660848e-07
-2.79256120556899e-05
-3.75558788552122e-05
-2.1624284970973e-05
-3.0854666387381e-05
-9.47050600893058e-06
-2.9192917978041e-06
2.24948726289486e-06
-1.22051750542515e-05
-8.05618473573823e-06
-1.38987100535495e-05
-2.86934252663371e-06
2.81288237020699e-06
-8.05586462208875e-06
-2.96014446577504e-05
-2.68622743239061e-05
-2.99663921714416e-05
-4.20243555241455e-06
5.17298015328166e-06
-2.85885079350983e-05
-2.26810397729203e-05
-7.34923703387438e-06
-4.72279400283855e-06
-5.80623248950867e-05
-1.25604326449632e-05
-4.50341159324991e-06
-3.59987964717172e-05
-5.0526559995785e-05
-4.15532904656767e-05
-1.28033404631419e-05
-2.74453967461172e-05
-4.94209501271e-05
-3.19936947519686e-05
3.48087357273372e-06
1.00614671830685e-05
-4.97765056969266e-05
-2.57892912328329e-05
5.39625994622782e-06
-8.98604175718196e-07
-2.67039199258578e-05
-4.06287021822401e-05
1.59525103734188e-06
-2.32626261554625e-05
-4.1173335145923e-05
-2.26840432179808e-05
1.98019674709633e-05
-2.46851610969288e-05
-3.25479588877377e-05
-2.87614788247697e-05
-2.17641783437689e-05
-1.45334840200015e-05
-1.89037960981668e-05
-8.15275044088062e-06
1.13336444755735e-05
8.98098432972049e-07
-4.39497812950936e-06
-1.52503197794936e-05
-1.6638705318377e-05
-6.84046633279079e-06
-1.54208011842704e-05
-2.0290857510757e-05
-2.59059075163761e-05
-2.17557552468907e-05
-3.00796642804518e-06
-1.7838779964399e-05
-6.51491975840317e-07
-5.11836862215196e-06
6.11492480826524e-06
-2.34623548080809e-05
-1.53298739041033e-05
-2.23505480493501e-05
-2.79845104898188e-06
-1.83792339754805e-05
-4.85947275123855e-06
3.23561809309733e-06
-1.3966450548437e-05
-1.79233207539715e-05
-1.06856492506018e-05
1.50492519044629e-05
-4.66941176254065e-06
-4.76068739632455e-07
1.72447525515005e-06
-2.4452200122507e-05
-1.93086659065713e-05
6.97062876818776e-08
-2.02565034816164e-05
-3.15226855381196e-05
-2.99008378448461e-05
-2.32123214795091e-05
-1.30115005427668e-05
-2.83397804416421e-05
-1.09363828947601e-05
-2.747694389404e-05
-3.97064878171433e-05
-1.67936856522615e-05
-9.28299472146983e-06
1.47387543510148e-05
-1.07583070486896e-05
-3.00323508618345e-05
-4.2740676983372e-05
-9.12804783485759e-07
-2.36393046122611e-06
-8.40548846654817e-06
-1.28147016318812e-05
1.16746087540866e-05
-1.85045023699702e-05
-3.67195278013662e-05
-3.60899146351205e-05
-1.87021585045599e-05
-2.75153426162286e-05
-4.33192388840429e-05
-3.81768572695108e-05
-1.6641669791759e-05
-2.16142345809508e-05
-6.37768607855837e-05
-1.43072398625502e-05
-2.11252412828522e-05
-2.46364941819619e-05
-6.39971631943708e-05
-2.06903156887271e-05
3.31218847920363e-05
-7.53895793036954e-06
-7.67211363490457e-06
1.09269397261682e-05
1.64453638456473e-05
2.87743353088715e-06
-2.25609170387614e-05
2.01565024627392e-06
1.32751111931347e-05
-3.66252429878745e-05
-4.44611507637863e-05
-7.9373972845053e-06
-6.72044471175521e-06
-2.94256527897029e-05
-3.10208473777437e-05
-1.17991563216334e-05
-1.41963818162186e-05
1.47445483026532e-05
-2.57905966332075e-05
-2.99829151859788e-05
-2.59673343575434e-05
-2.72803972859576e-07
-1.81509228378408e-06
1.42544791598755e-06
-3.57956692551901e-05
-2.00558809758872e-05
-1.47717650619578e-05
-2.27614253135307e-05
-1.45700980725594e-05
-1.77533207718636e-05
-1.28664285263878e-05
-9.01601899056211e-06
-1.78012976306659e-05
-1.86481803064988e-05
-1.71849975554551e-05
-2.55364419466529e-05
-3.53378916842787e-05
-3.40450946850861e-05
-1.11813404764752e-05
-1.39937558837257e-05
-4.50047780548489e-06
-2.6727580005939e-05
-1.40830797096799e-06
8.49049165842817e-07
-3.1259099021406e-05
-1.87037102385072e-05
-5.23078555451589e-07
1.93444926292853e-05
-4.43540545665037e-05
-1.8770687843255e-05
2.1407836701869e-05
-1.01421026623902e-05
-5.57671567027959e-05
-3.93532630733345e-05
-3.09119919906352e-06
-2.69888259979754e-05
-3.8102909902588e-05
-3.82001412028071e-05
1.34021816115964e-05
-7.40275482189435e-06
-6.65465257643649e-05
-4.00706227437968e-05
2.57120523527719e-05
-2.66601081584778e-05
-3.00485278565067e-05
-2.99945459946954e-05
1.92144892114507e-05
-5.75960634021534e-06
-5.05783747100034e-05
-4.32826378987212e-05
3.10817961590796e-06
-7.80794495964527e-06
-3.41548736656638e-05
-2.41265183105445e-05
-4.26574016776015e-05
-3.24062541691688e-05
-2.44475097818044e-05
-3.98532642154806e-06
-2.73082271129335e-05
-2.92530641513667e-05
-3.08763750694676e-05
-1.02725142562633e-05
3.71587134148464e-06
-3.19832536879816e-06
-3.86427464195513e-05
4.99407268579466e-06
1.64333732118524e-06
-3.67716167281043e-05
-6.81450779178544e-06
9.73198991740618e-06
-1.86589482044791e-05
-2.2686344134241e-05
-2.61123346236356e-05
-6.2763844237301e-06
-1.48145887769888e-05
-2.20798248875254e-05
-2.34225024202033e-06
5.21090495418663e-06
1.12211220448251e-05
-2.82449721628495e-05
1.44668347179334e-05
1.08026548202287e-05
-2.57044823058031e-05
-1.88895054932815e-05
2.71638460741274e-06
-4.93480928365698e-06
-1.8029651670221e-05
-2.95203621820158e-05
1.01984243061994e-05
-8.30514449762174e-06
-2.29898467353198e-05
-3.3240166636264e-05
-3.22768591522582e-05
-3.97314451707635e-05
-1.36587115454398e-05
-2.65341357524527e-05
-2.7515597475195e-05
-1.79230752925295e-05
-2.30234926392808e-05
-1.1820493723497e-05
-3.15669258685784e-06
-1.8326219939932e-05
-1.48682841959346e-05
4.70409541240958e-06
1.0963236778738e-06
-8.90777046737749e-06
-1.56707881471188e-05
4.83742908956817e-07
-3.33356390263832e-05
-2.27323106370843e-05
-3.44885528331981e-05
-2.65536001968471e-05
-2.78124964815603e-05
-3.98066389380869e-05
-2.62350182184627e-05
-3.45424860810312e-05
-2.18995650611907e-05
-2.96819261659598e-05
-5.45427177166006e-05
-5.79868290184471e-06
1.41600986772391e-05
-7.44129333839286e-06
-7.00731524309357e-06
1.34229246964853e-05
-7.43056597496211e-06
-7.56909024006237e-06
-1.61448020786561e-05
-1.36383440653494e-05
-1.53326706600879e-05
-8.36312849830896e-06
4.29762260369064e-06
-3.63578584831776e-05
-1.96214258428563e-06
-2.05240017670863e-05
-2.0123121586673e-05
-1.78953808961068e-05
-4.19911539580154e-05
-2.64300488216736e-05
-3.18947913319016e-05
-1.17724051163917e-05
-7.76431634338299e-06
-1.14129930695424e-05
-1.95065158170173e-05
1.13318599770134e-05
-1.71173535291811e-05
-2.88199103226804e-05
1.94092482879611e-05
1.7247478556481e-05
-1.5554016765709e-05
-1.12227893363667e-05
1.73772906376989e-06
6.8228318416713e-06
-1.69119491945532e-05
-2.93189704753873e-05
-3.45862371852881e-05
-3.8425145024033e-05
-2.31659737545483e-05
-3.53457184492891e-05
-1.57517984521555e-05
-8.43082888019658e-06
-2.20819546301849e-05
-1.83752898882821e-05
1.0521358568904e-05
-6.83959960061576e-06
-1.21319101820019e-05
1.35069478866908e-05
1.25594696037332e-05
6.57123995256078e-06
-4.90291423755937e-06
-4.10692311166952e-06
-3.32210936659236e-06
-1.31698382167576e-05
-9.31276922149022e-06
-1.82977533656442e-05
-3.53794633803996e-05
-6.33214889188899e-05
-1.86332356150564e-05
1.86399333436705e-05
-1.41223944895818e-05
-4.38532699406196e-05
-2.14130774015427e-05
-1.82710268012561e-05
-3.49223186870299e-05
-4.0658400011552e-05
-2.80367274149098e-06
-1.08260231389307e-05
-2.41468864782784e-05
-3.33762432381405e-07
1.83087618512062e-05
4.23003565068218e-06
-2.50422328645086e-06
