# Supplementary material for: Research on computational propagation and identification of mine microseismic signals based on deep learning
Source: PLoS One. 2025 Oct 22;20(10):e0334641. doi: 10.1371/journal.pone.0334641 (PMC12543183; doi:10.1371/journal.pone.0334641)
Supplement: S10 Data — (ZIP) [file pone.0334641.s010.zip › 000101100001425.xlsx_0.txt_24.txt.txt]

-2.3271460728651e-06
-4.30171740393399e-06
1.09071908520459e-05
-3.84269226204069e-06
-2.36999192199582e-06
1.70581958806299e-05
-1.57594049400359e-05
-1.42124250689543e-05
7.25589382780106e-06
-4.42593806873256e-06
-1.92166775215724e-06
-2.08258014747326e-05
-1.88980940988023e-05
-2.19392591082209e-05
5.89159045933357e-07
-2.30323081644987e-05
-4.10871461245251e-05
-1.94020061296182e-05
-1.70044326069962e-05
-1.04502779259254e-07
-1.97212075183553e-05
1.0932181448049e-05
2.64261615698505e-07
-2.33305842112996e-05
-6.45361658787277e-06
-1.52208479712772e-05
-3.65316026645312e-05
-4.84709095455815e-06
-5.85935672972084e-06
-1.78335284462024e-06
-1.39726485672789e-05
-2.77068568128995e-05
-1.33630755236478e-05
-1.90904339908936e-05
-5.37067068466533e-05
-1.50783099131289e-05
1.23108684749269e-05
-1.1254970131152e-05
1.10627536848867e-05
-1.49844622348414e-05
-3.99014794832158e-06
-1.20466913260526e-05
1.00839536528444e-05
-1.98285500111557e-05
-1.89830343151241e-06
1.65471837269765e-05
-2.41158098121094e-05
-5.16991643282537e-06
-1.71341482041912e-05
3.89991494232837e-07
-2.25230421465715e-05
-2.52750201702726e-05
-2.08454473428892e-05
-2.68313307341034e-05
-3.46158616819014e-05
-4.69460691558861e-05
-3.60468846531241e-05
-4.3655087925812e-05
-4.59768608187646e-05
-1.80697438894559e-05
-2.2018988501664e-05
-2.23183529628334e-05
-1.94424251787309e-05
-2.56029075050692e-06
8.86636787937162e-06
-3.39308378011938e-06
-2.47422119909192e-05
1.01869106658835e-05
-6.51159638698726e-06
-1.15833431089836e-05
-3.48573228974e-05
-2.89868420166031e-06
-6.37940010416966e-06
-2.63351896944746e-05
-2.07539995321388e-05
-2.44408031112438e-05
-4.53134488376835e-05
-2.66826004114536e-05
-3.42160798856387e-05
-3.42434230468798e-05
-8.47446328162347e-06
-1.1318264076314e-05
-1.53956776275495e-06
-1.24824649268803e-05
-2.65919628368067e-05
1.85870136025817e-05
-9.11238483685711e-06
-3.44867003758308e-05
2.67541906338731e-06
-4.73723496706612e-06
1.25511407551173e-05
4.6634967953854e-06
-2.92382412007436e-05
1.779666923926e-05
-1.44469861439353e-05
-1.51066829852742e-05
-6.4181018189054e-05
-1.93268795115194e-05
-2.64808800680069e-05
-3.06416603931389e-05
-3.81948285110471e-05
-1.43218421902989e-05
5.88659207466826e-06
-3.48865836759792e-05
-2.48012888333728e-05
3.35740254759469e-05
6.60575284523659e-06
1.29426739219638e-06
-1.07461010810028e-06
2.79872888904088e-06
7.81093497087475e-06
-2.20938513523534e-06
1.12823458585728e-05
-7.58497500852022e-06
-1.73565016167096e-05
-3.18168045444051e-05
-2.05148276168787e-05
-1.07641130571498e-05
-5.82108931739681e-05
-4.57472202440492e-05
-6.42411451522466e-05
-3.2319172080698e-05
-3.0106018358062e-05
-3.43032696363301e-05
1.42225979549953e-05
2.58435395892546e-05
-2.19100778964771e-05
3.60345956389172e-07
2.40741784794807e-05
1.62886469422603e-05
9.8919636987167e-06
2.20356352452491e-05
2.1747748735157e-05
-1.50655348176274e-05
-4.52892506690507e-05
1.06345746413134e-05
-2.82844587556637e-05
-5.10611229505227e-05
-3.49818621974641e-05
-2.39033254694323e-05
-3.20908723046759e-05
-6.73922267408312e-05
-4.03320594431555e-05
-4.07919418427924e-05
-2.55807790825012e-05
-1.18873481053559e-05
-1.69624390487499e-05
-1.49324097653694e-05
-6.30119500185948e-07
-1.17595194911162e-05
1.93734680380982e-05
1.11023428921247e-05
5.4744013944534e-06
1.45087334922732e-05
-6.40240960008723e-07
2.32531126071279e-05
-3.12362086204797e-05
-1.96232940936758e-05
-9.93833412123766e-06
-4.07654991729106e-05
-3.21674891089526e-05
-2.49544932007784e-05
-5.50106956277069e-05
-2.0147519978154e-05
-3.23771085899962e-05
-6.01973052081199e-06
-9.90382897482322e-06
-1.36204495920791e-05
-2.66553467544024e-05
1.27852513699119e-05
5.09623748213896e-06
3.23307450925774e-05
1.90613511046352e-05
-6.32912756645511e-06
9.19798127903e-06
6.67944424789506e-06
2.04140202876104e-05
-7.0578529904704e-06
-1.64340791176382e-05
-7.14097122847032e-06
-8.44099019756094e-06
-1.29752131075435e-05
-5.14235149108793e-05
-2.56595004973778e-05
-2.07468344004095e-05
-2.64911144031379e-05
-2.76494421210569e-05
-6.84823741073902e-06
-1.70009251302474e-05
-9.79887093515939e-06
-9.60495146468321e-06
1.22438080665537e-05
1.22777089888992e-05
-3.95713515884994e-06
7.7290540226831e-06
-4.51044669339831e-06
-4.95350445614825e-06
-2.92624316052958e-05
-1.58374709105032e-05
-8.41665422213721e-06
-6.85517994756565e-06
-3.02757139743026e-05
-3.8137997007785e-05
-2.88314367981918e-05
-3.71722642440726e-05
-2.90486470635076e-05
-5.95632225089728e-05
-2.53781988469888e-05
-1.17057833618004e-05
-4.0351457169061e-05
-2.58831419525704e-05
-4.55759303296751e-06
-6.39315501976108e-06
-2.43498958708774e-05
-2.13454705856127e-05
1.08635722233325e-05
-4.69810800007162e-06
-2.55988038542231e-05
-2.83507861514089e-05
-8.64284969951558e-06
4.31030556186872e-06
-1.43342952968756e-05
-5.30769813721315e-05
-2.0693234282925e-05
-5.00865604789199e-06
-2.85831318316903e-05
-4.30635386886013e-05
-3.85383245872481e-05
-2.33270210041184e-05
-1.06854811329403e-05
-9.96023235786266e-06
-2.66307565204218e-06
-2.9616386004849e-06
-3.13024747105947e-05
-1.26917983371982e-05
4.59718928048215e-06
1.3546089354356e-05
-2.70288087232087e-05
-1.67704384517674e-05
4.9746755763272e-06
-2.54362168827801e-05
-1.47211879076187e-05
-1.58857254386844e-05
3.21357797180424e-06
-2.4495124141932e-05
-3.18941801448549e-05
-2.74832204509497e-05
-2.70995741027731e-05
-2.80069517073923e-06
9.38713147115464e-06
-3.5515537819781e-06
2.30372307893539e-05
6.74558556263359e-07
-1.68259518279528e-05
-6.28783910533812e-06
5.74533879678019e-06
-1.44024610628151e-05
-8.05420494937292e-06
-8.3449250511092e-06
2.26017450454589e-09
-5.39052070095309e-07
4.75981481820181e-06
-4.15456441994824e-06
-1.08394859067978e-05
-2.48504866698877e-05
-3.0011976105753e-05
-2.64327096863517e-05
-1.38440675035414e-05
-2.374024163223e-05
5.40938115160168e-07
-1.67257879154193e-05
-2.10035077038077e-05
-2.55723819473084e-05
-1.23064677514478e-05
-1.99648767403872e-05
-2.70462222980273e-05
-1.44865708381339e-05
2.52921759024066e-06
-2.20226800369601e-05
-3.06401328004552e-05
2.1172981056156e-06
-1.8040399461214e-05
-3.38674621088503e-05
-3.56297973322797e-05
-3.23887431228724e-05
-3.04488949558696e-05
-4.33178809159158e-05
-3.44053867207092e-05
-2.05310306878232e-05
6.31187595973379e-06
-2.81046234313267e-06
-1.5191295467086e-05
-8.56260266697907e-06
1.61195202884968e-05
7.57813280045807e-06
7.16669462599694e-06
-3.99261485783054e-06
1.96277005043832e-05
-1.95644073656217e-05
-1.84757274870984e-05
-1.32277490040486e-05
-1.61781648411812e-05
-4.09864233024461e-05
-3.06446687685783e-05
-3.40111606453905e-05
-4.40945639685992e-05
-2.99699873919702e-05
-4.67962793360662e-05
-3.37191478494058e-05
-1.14381426289747e-05
9.77691665280398e-06
-1.32567504451745e-05
8.20370185756918e-06
-1.72751416801151e-05
-1.37017688276561e-05
4.32486741121972e-06
-5.16386590879458e-06
-1.80552754738498e-05
-7.45950108761287e-06
-1.34455151452144e-05
2.0648412569505e-06
-1.74120406657661e-05
-2.6294315394997e-05
-2.83736070854959e-05
-1.504586036532e-05
-1.76599910614732e-06
3.05628162110407e-06
-7.4300726875712e-06
-1.78532644541457e-05
2.34596682755691e-05
-1.63952992221346e-05
-3.11273894530969e-05
-1.24934947146994e-05
-3.05755329006448e-06
-5.87517375997662e-06
-3.68727830591746e-05
2.80999197256266e-05
-6.70747156535601e-06
-1.49532760778543e-05
-2.05438491024999e-05
1.37049683688611e-05
2.51747178124206e-05
-2.90062890074497e-05
-4.64028997624494e-05
-6.29125461185313e-06
-9.88685633357179e-06
-5.03607070658233e-05
-4.42745893751758e-05
-3.39478814401759e-05
-5.81413990270273e-07
-2.81554129779915e-05
-3.44574104788566e-05
-1.84484296426618e-05
-2.2017185052731e-05
-1.47087305086773e-05
-1.44718672775901e-05
-1.42932834225048e-05
-1.12340878892648e-05
4.40709297166913e-06
-3.87906712436446e-05
-5.95682612150276e-05
-1.52940112576564e-05
-1.0441427911563e-05
-2.3935471492755e-05
-4.58677678339466e-05
-4.44651628517727e-05
-1.01891532394257e-05
-1.75183933219061e-05
-5.18728157355949e-05
-2.40966848176599e-05
7.35299868195858e-06
-2.60836308668139e-05
-3.76724739273934e-05
-2.23998146213576e-05
2.43171835982656e-05
3.324082390969e-05
-2.5241973395034e-05
-1.27322965003843e-05
6.71772811852297e-06
5.13642590911953e-06
-2.21321343207459e-05
-6.72128323596035e-06
2.79970083007493e-06
-1.96505695611081e-05
-5.57694296737531e-05
-3.50732340634674e-05
-4.27981360895432e-05
-5.69552387880838e-06
-9.54509635053752e-06
-4.13714184183274e-05
6.34646063964189e-06
-1.80871071004966e-05
-2.91011181340308e-05
-1.82776339373512e-05
-3.76938481499132e-05
7.415943181887e-06
4.59310414690769e-06
-2.72887031020579e-05
-1.73303158785542e-05
9.72642643226636e-06
1.7922099413208e-05
1.44035483759559e-05
4.28058753601646e-06
1.17088041528957e-05
6.42360992614939e-06
-5.74892970072013e-06
-3.51612340815946e-05
-2.64864828326934e-05
-9.89366345779727e-07
-1.73841362760381e-05
-5.2433921557379e-05
-4.59152793641465e-05
-2.50330525661052e-06
1.1846323722714e-05
-1.77335628484456e-05
-2.40469857439216e-05
-7.61862381829239e-06
1.75772557371458e-05
-2.61935829685885e-05
-9.02938315302819e-07
-1.47681455991985e-05
1.68219377210222e-05
9.29964602693315e-06
-1.33497449698466e-05
-2.32792351292978e-06
1.20066144117221e-06
-4.36489819227955e-06
-1.72503495806412e-05
-8.96973221063143e-06
9.64443469968006e-06
-2.19060877090272e-05
-1.90353841267779e-05
-4.98567408763815e-05
-3.42089819977986e-05
-2.7456269271644e-05
-3.04372810878787e-05
-1.90332673835514e-05
-2.73565553557928e-05
-1.26286941603396e-05
-6.01335738336333e-06
-1.38513170915172e-05
-1.51907593377866e-05
2.25977619294832e-05
-3.43083966894867e-05
-4.48102487263536e-06
-2.38344775517631e-06
-1.92765658329332e-06
-2.43041213211726e-06
-1.12648802695931e-05
-3.71729339393838e-05
-2.36361179684863e-05
-1.94517086960328e-05
-3.48023403146301e-05
-5.77889238861881e-05
-3.97133489117481e-05
-1.29729772986917e-05
-5.61111935572072e-05
-5.47434659531976e-05
-3.45423083970131e-05
3.19352323634858e-05
-4.04911656574409e-05
-2.11442956477361e-05
-1.58108868208773e-05
-4.004440652796e-06
-5.24450889275284e-06
-2.82432123562198e-05
-3.05023488825527e-05
-6.22231924308083e-06
6.65630838057101e-06
-4.03059625205246e-05
-1.24897730011399e-05
6.35576417842231e-06
-1.8885718779781e-05
-4.10834310012597e-05
-3.13643791784887e-05
-6.08052960959561e-06
-2.99618270426672e-05
-5.83657410258756e-05
-3.86228837942407e-05
-1.50952440532296e-07
-1.6047238579625e-05
-2.3489735565851e-05
-2.36455994415832e-06
-2.66219622560991e-05
-2.92054955569497e-05
1.16702266039199e-05
6.30369612490727e-06
-3.23965837901434e-06
-1.27825042904456e-05
1.97979275544792e-05
9.91603477666458e-06
-2.65039345331074e-05
-1.98873886558667e-05
8.65463173040701e-06
3.83428321186928e-06
-2.83638866900309e-05
-2.87928591168175e-05
-1.36300042177768e-05
3.22985183681752e-05
-5.48973762016946e-05
-6.54931562872152e-05
-2.7891984513198e-06
-2.03498059083098e-05
-2.78618207636501e-05
-4.52576021170107e-05
9.28833401069753e-06
2.16835518671937e-05
-4.07481709198637e-05
-4.69778244619918e-05
1.42507348660865e-05
4.78352077879143e-06
-1.63167608913321e-05
-3.95096339298851e-05
-3.12685383187248e-05
6.96030514639072e-06
-1.22787678067478e-05
-2.18317744180747e-05
-6.90718879418614e-07
-7.24103345770727e-06
-1.54217615321092e-05
-1.29765804936029e-05
-1.49314510034695e-05
-3.38098313511542e-06
-6.45393792519199e-06
-3.25405121766158e-05
-1.20609882513958e-05
-3.9503236744099e-05
-1.82033456664409e-05
-1.45248853264579e-05
-3.14681577335884e-05
-3.88334561957909e-05
-3.14739298319844e-05
1.77483335457892e-05
3.51903973729902e-07
-5.5996006673547e-05
4.34659680385522e-07
1.4932965457669e-05
-4.021814780776e-05
-2.89096872869439e-05
-6.17495103097139e-06
-4.96434069069054e-06
-1.07753852355924e-05
-5.23182808800508e-06
1.66892976566982e-05
1.29287882490494e-06
-1.6637668693247e-05
-3.76874919736847e-05
-7.85777925719963e-06
-1.43637396656799e-06
-2.15333764410062e-05
-3.68879349227948e-05
-1.6279529153615e-05
9.72762859577399e-06
-2.07778864428673e-05
-2.80879782306892e-05
5.2603701520377e-06
-8.75013265037916e-06
1.10064634849634e-05
-3.64592811695421e-06
-2.26233682604968e-05
3.72585655153172e-06
-1.96478528850926e-05
1.65201499922165e-05
-2.08625660500629e-05
-2.14573774716046e-07
5.66742222682293e-06
1.37548668992843e-05
1.50625858150818e-06
-3.91167045171034e-06
-1.88353078767296e-05
-1.00756736981693e-05
-2.01392825990839e-05
-2.9994009060276e-05
-1.23831011357214e-05
-1.15293816657581e-05
-1.20180670350043e-05
-3.55461007854598e-05
-2.52398879494533e-05
2.926430626189e-06
-9.26180207038592e-06
-4.42530156604346e-05
-4.09196656385196e-06
2.92752605664311e-05
-1.07560866599219e-05
-3.11287843065547e-05
-1.27640247370029e-05
2.21713392187269e-05
8.06465325236947e-06
-7.55477250252926e-05
-2.65866702320203e-05
1.03963499937392e-05
5.13004908277651e-06
-3.47283757596832e-05
-5.01303086305202e-05
4.5917848350191e-06
1.83117733636159e-05
-2.14535066461729e-05
-5.77104532284405e-05
-2.05484575357453e-05
-1.3628108245051e-05
-3.78505145952521e-05
-2.99548564454102e-05
-2.53059464370829e-05
-5.41206113970857e-06
8.01820791963467e-07
-3.4577258862226e-06
-1.58655927287129e-05
-6.59065108533651e-06
1.66761748626272e-06
-3.18329442992487e-05
-3.5900527466626e-05
-2.14012251997876e-05
1.51240922500035e-05
-2.32715365681812e-05
-3.39209773096552e-05
-2.43916852333532e-05
-1.44290099217651e-05
-1.71488803721416e-05
-3.89590438924353e-05
-3.76349012639767e-05
-5.7337847121951e-05
-2.12058079057064e-05
-2.42549658265945e-05
-4.03695915792243e-05
-2.76236749931857e-06
2.57001360101702e-06
-1.46412229644934e-05
-1.28645786857593e-05
-2.0153465872362e-06
-7.59316108166127e-06
-1.56118912823157e-05
-5.07517422898738e-05
1.79275629269389e-06
4.9074961207034e-06
-2.87185206150748e-05
-2.25782277865744e-05
4.12727210572504e-06
2.6315859325701e-05
9.12084753327592e-06
-3.36799273546321e-05
1.74665401328077e-05
7.2466369067721e-06
-3.0056294248506e-05
-4.32928962677456e-05
-2.68383292652463e-05
1.99322463503646e-05
-2.70080330627823e-05
-3.28851244322429e-05
-3.61450400298736e-05
9.42415278459143e-08
1.24765355261041e-05
-3.82245791154512e-05
-1.76042308834475e-05
1.09071775093323e-05
9.00106360528082e-06
-1.57436795166561e-05
-1.48756071393078e-06
2.71995029490761e-06
8.3542204085178e-06
-1.82686912275518e-05
4.79740904203666e-06
-4.30055441746497e-06
4.68350724994524e-06
-1.98269252141847e-05
-2.80091678062374e-06
-3.33901115001083e-05
-2.70706897278332e-05
-7.46564064856286e-06
-1.31616514902732e-05
-2.17843598370388e-05
-2.57366199350509e-05
-4.27038136975112e-06
-1.74750203307109e-05
-2.14705301287967e-05
-4.23941675841631e-05
-2.41938763235029e-05
-2.47806934341515e-05
-2.88229552132704e-05
-1.13672286399381e-05
-8.69653916816657e-06
4.06344657674735e-06
-5.55101985519586e-06
-4.1323648296761e-05
-1.6273934462188e-05
-2.04726972003935e-06
-3.52070160538669e-05
-1.55307968807712e-05
-1.56278279787688e-05
-1.53032723109898e-05
-1.47306218597712e-05
-2.80655102152402e-05
-2.61283437544333e-05
-2.38229250468528e-05
-3.73604778915581e-06
-2.29345415713529e-05
-1.74224759872401e-05
-1.82075550992112e-05
-1.49997144043805e-05
-2.31978675742367e-05
-3.75669093238916e-05
-4.12347033258611e-05
-1.93363139042965e-05
-2.09185588795492e-05
-1.03472320389412e-06
-1.92927926736648e-05
-1.05491201746394e-05
-7.80366684982352e-06
-1.81827091995991e-05
-2.45298668853978e-05
-1.40050666297025e-05
1.72548205231927e-05
5.12561811618984e-06
-1.80255906958306e-05
-2.66391408900808e-05
-9.26719984789847e-06
-2.07351263882319e-05
-4.53108931951969e-05
-4.78320867812587e-06
-2.72993890562341e-06
-2.30235404597207e-05
-3.53251726012805e-05
-1.19197076095466e-05
-1.8921597522321e-06
-1.58851594844772e-05
8.41512281965587e-07
-2.21739182806168e-05
1.78028226017282e-05
6.62573715598186e-07
-4.1632364313386e-05
-1.83635361669391e-05
1.96946147630808e-06
3.08985782424543e-06
-7.54814995129078e-06
-1.96565448263436e-06
8.80760205031424e-06
-2.05701516669839e-05
-1.85830318755994e-05
-3.74343092701115e-05
-1.31753442050155e-05
-7.60937460943302e-06
-2.85835819837196e-05
-1.98118543137546e-05
-2.15523371444876e-05
1.96242414389895e-05
-4.32261639030745e-05
-4.22822287092425e-05
1.16313107161571e-05
-1.09564648257156e-05
-2.40377044001707e-05
-1.30987654226132e-05
-1.57450984281573e-05
1.13980366374135e-07
-8.22985136120022e-07
1.36464336492523e-05
-4.14318229376749e-06
-2.34193734425545e-05
-6.4093319375366e-06
-7.11526584599578e-07
-3.20763776133965e-05
-3.49545125254963e-05
-2.93087239087767e-05
-5.05350120551744e-06
-1.75548140512976e-05
-2.28442199954215e-05
-3.05966630115799e-05
-7.47868854656506e-06
-3.0853851345662e-05
-1.12491766268374e-05
-1.36280345910221e-05
7.27822847082636e-06
-1.65380000466822e-05
-2.25376565296341e-05
3.62593240861277e-05
-1.22402225693827e-05
-1.1001237727997e-05
-4.20934159941248e-07
-2.21267070661938e-05
-4.8164268592318e-06
-5.13841270315562e-06
-3.18080824137424e-05
-7.48858316332886e-06
7.22552579271714e-06
-3.18685260613246e-05
-6.88976575018608e-05
-6.1257952008659e-05
-4.52466741214063e-05
-4.90478463148343e-06
-3.83371523167028e-05
-2.78486209223477e-05
-1.3153353996902e-05
-1.21707400777555e-05
-4.07263305876906e-05
-3.42398793621906e-05
-3.3327701913362e-07
-2.94916341532634e-06
1.17461443048549e-05
-8.44519967771934e-06
2.00882618506397e-05
3.00549013581467e-05
-9.10753263375413e-06
-3.08757858126094e-05
-1.06131746423918e-05
-7.57515910839919e-06
4.61827288501713e-06
-1.83098382366601e-05
-1.09153671914531e-05
-2.39484945967672e-05
-1.3460779862191e-05
-6.03527736222205e-05
-3.86764051151094e-05
4.71632170402631e-06
-1.7261569609988e-05
-2.81751790481616e-05
-2.75752283181847e-05
-5.37247209471022e-06
3.21200385936676e-06
-3.44154451499055e-05
-2.1752708509492e-05
1.88057991840249e-05
2.48364858445965e-05
-9.96948118376329e-06
-4.96501886231864e-05
-2.24536095506554e-05
1.36604009708082e-05
-6.30571977363324e-06
-2.63592644038168e-05
-2.52364289947512e-05
-9.16171610359656e-06
-1.95569229950722e-05
-3.70981971125864e-05
-4.00486865750069e-05
-1.13235545181041e-05
9.57628650714636e-06
-3.51947602446599e-05
-8.37534650990687e-06
-6.11389534179139e-06
-3.11938185166987e-05
1.07737934584709e-05
-1.26307048502746e-05
1.15922682047796e-05
-3.39212544072936e-05
-2.83411845394213e-05
-8.71259201385831e-06
-1.96419067585349e-05
-3.2217210806631e-05
-3.34010721436465e-05
-2.16297161450359e-05
-5.2740434108326e-05
-7.70788465453722e-06
3.22644115912844e-06
-3.54581118470712e-05
-2.74269319520127e-05
-3.44047325972798e-05
-1.77102760799132e-05
-9.52886196915798e-06
-2.50587713300875e-05
-1.19514655531025e-05
-1.51736522845708e-06
-5.08922021846817e-06
-2.01661391919613e-05
-3.0974422414381e-05
1.45415606688825e-05
-8.63443512201354e-07
-1.32858090447246e-05
-3.8451638204492e-05
1.14386728875896e-05
6.09593717331086e-06
-5.61255714778613e-05
-3.07008442469758e-05
-1.44941517200386e-05
-6.05146475685217e-07
-3.79213264821355e-05
-3.48456525863224e-05
-1.09750190271023e-05
-1.01090712372767e-05
-2.61365720455238e-05
-3.5340043552077e-05
-7.26940408366143e-06
-1.70976337955128e-05
-3.73154308532727e-05
-2.19466381387831e-05
-1.34601954587629e-05
7.12619968621306e-06
5.91760497202828e-06
-5.82438851214678e-06
1.59794574196593e-05
-3.55780036839785e-06
-2.99489592616985e-05
-1.04516644379069e-05
-4.2165041070685e-06
-1.28544102974716e-05
-1.18377582567167e-05
-5.24712008628671e-06
-2.79622142885708e-05
-3.32575849035804e-06
-3.7081679380939e-05
-3.08734239210391e-05
-1.69957029781883e-05
-3.14014807569071e-05
-8.44052157510349e-06
2.6998903978533e-05
-1.70572739617231e-05
-3.06041345494937e-05
-3.2524022638028e-05
-6.336113013386e-06
-2.43397134081282e-05
-4.88242098861616e-05
-1.47242423859536e-05
2.25611096919448e-05
-1.27153526740774e-05
-8.0294737352329e-06
1.84474515434678e-05
2.16233488533231e-05
-1.02596756173704e-05
-3.25104479718398e-05
-2.10180399110214e-05
2.31727297126622e-05
-1.39756699428674e-05
-2.2254768592192e-05
9.15717307668385e-06
-2.86638892332135e-05
-3.76439910784305e-05
-4.76918587769298e-05
-5.21068717324453e-05
-2.26422936071059e-05
-6.45113986619627e-05
-3.72312061026745e-05
-5.85731015234677e-06
-1.66076331281495e-05
-4.6148487314919e-05
-3.74858690398595e-05
-3.41392672655105e-06
-1.33995984807244e-05
-1.86746788678414e-05
-5.44318477293848e-06
-7.64037024537345e-06
-4.49551122861948e-06
-1.61780562170618e-05
-2.07405210918203e-05
-1.75906466988738e-05
-6.56181835693114e-06
-1.75240957460317e-05
-7.82633415985604e-06
-2.03338126784749e-05
-3.9787431882359e-05
-1.96969467684306e-05
-1.15718166906366e-05
-1.94478874875085e-05
-2.51961886717362e-06
-3.1444405685023e-05
-4.2094420062403e-05
-2.78161873398152e-06
-1.41271518099809e-05
-1.53138473055981e-05
-2.00288689782387e-05
1.87346599809281e-05
-1.99922795746036e-06
-1.91242937730252e-05
2.32581664386875e-05
-1.75703811292234e-06
-1.11281771529637e-05
-8.93727424795069e-07
-1.21575201762955e-06
-1.55020443763275e-05
4.91838241707877e-06
-3.79630934118822e-05
-2.29182073351867e-05
-5.11416631986357e-06
-1.0160133951525e-05
-4.48647804402641e-05
-3.62971106718161e-05
-3.27461282299029e-05
1.45850296580092e-06
-2.79498820858353e-05
-1.17321512528855e-05
1.79674090693965e-05
-1.97821402191191e-06
-2.41775605280748e-05
-5.44889541648416e-06
1.20419137754586e-05
-1.62376678762712e-05
-1.93199302199215e-05
-1.33859486543888e-05
7.02038832184169e-06
3.50388925944556e-07
-2.2355795789357e-05
-2.77999983621985e-05
-1.82738993652681e-05
-2.44078983093602e-05
-1.89970240917491e-05
-1.84428535756229e-05
-1.96262398169128e-05
-5.6597729253831e-05
-2.00843243347122e-05
1.5362646020205e-05
-2.69427388799199e-05
-4.17924412904586e-05
6.18632030346644e-06
4.67539060366713e-05
-1.93654764474987e-05
-3.55783319260255e-05
2.38970151450345e-05
1.97360780703667e-05
-4.38534880750443e-05
-4.14406813925203e-05
2.98842719559557e-06
1.09711938512767e-06
-5.9470790469036e-05
-3.9514365497879e-05
-2.42094083446811e-05
-1.55784761349555e-05
-4.67409973535357e-05
-5.09156286505103e-05
-4.34791988398487e-06
1.76238622583122e-06
-4.92851305304674e-05
-2.67088188399543e-05
5.93527365955265e-07
1.64688567502794e-05
-2.94109435602802e-05
-4.37437760961354e-05
1.91761015980817e-05
1.84017380196054e-06
-1.37493416768791e-05
-2.3494950361305e-05
-8.6610775784707e-06
-1.80520452873225e-05
-3.48756972961628e-05
-2.77381084205626e-05
1.20762398801745e-06
-2.72308486604783e-05
-3.33766754876937e-05
-4.13923541764214e-05
-2.0163942049259e-05
-4.40996411490204e-05
-5.46184665611029e-05
-2.68437269288117e-06
-3.07425172927801e-06
-2.53989328889501e-05
-5.76178267880034e-05
-1.52890314441216e-05
4.87192760977561e-05
-4.25188973439113e-06
-4.81758931275088e-05
2.12889202431551e-05
2.72793572521171e-05
-2.13621196855842e-05
-3.51351281030123e-05
2.51089349184404e-05
1.72755774358953e-05
-3.28519343722033e-05
-2.78249954086138e-05
1.08321358812254e-05
-8.85470409280773e-06
-1.72785390563097e-05
-4.66423358106482e-05
-5.5203347440294e-06
-1.09993563779195e-05
-2.72732702802361e-05
6.18637263708097e-06
-1.64358927972737e-05
-2.10971786655715e-05
-1.86092226928738e-05
-2.5338535518953e-05
-3.19983087885133e-06
-2.86227221171956e-05
-5.88757587958551e-06
-2.5912888945697e-05
-1.07833203006524e-05
-1.19775367241265e-05
-1.52891807983787e-05
3.76156559285896e-06
-1.8370354693341e-05
-1.69883339320793e-05
-3.3451094327646e-05
-1.15104949196251e-05
1.29543392099662e-05
-3.00408804360962e-05
-3.93755271713565e-05
1.06782766448834e-05
-1.21973051052952e-05
-4.81698442463497e-05
-4.41036615757634e-05
1.36976914350362e-05
-5.34215544305528e-06
-6.94590047371421e-05
-2.8450832686626e-05
1.50402223933399e-05
-5.88061761429313e-06
-7.14771047004309e-05
-2.55989224688999e-05
4.14877510383932e-05
-3.31165700167242e-05
-6.80205741715349e-05
-1.60587251601527e-05
-2.67917494861504e-06
-6.80444722304087e-06
-8.47115324284147e-05
-4.58340133552104e-05
1.95509969489695e-05
1.9826595332317e-05
-6.68925013645138e-05
-7.0124901268841e-06
1.41031358592061e-05
-2.49929839704702e-05
-1.91274166227199e-05
-2.1246195803559e-05
1.19159603513487e-05
-1.67705245097575e-05
-1.53299018234064e-05
-3.27232514588677e-05
1.61673781915869e-05
9.99563763402379e-06
-9.63017681529117e-06
-2.67391092306791e-05
1.44843535805529e-05
-3.14135487398061e-05
-9.5346365336688e-06
-3.03943467118588e-05
-9.01715717100737e-06
-8.20418897265065e-06
-1.63989953600833e-06
1.27713959186535e-05
-3.92002277601374e-05
-3.13150225149657e-05
8.16011550505861e-06
1.37462500471542e-05
-2.04560871230242e-05
-2.82623065604423e-05
1.86030884290421e-05
3.69960833266486e-05
-4.72455639282064e-05
-4.31237390563482e-05
2.42238958865141e-05
1.3541055337453e-05
-1.83920147474629e-05
-2.95143217400567e-05
5.92047405432406e-06
4.74371130435558e-05
-3.99996583417056e-05
-6.13963070140331e-05
4.63191894358147e-06
2.53112493632847e-05
-1.81841895837007e-05
-3.49540558797461e-05
-2.48931649639803e-05
-5.13631785000085e-06
-2.43391777861444e-05
-4.74410139675005e-05
-3.02907842234474e-05
1.09924570700716e-05
-9.0746103042097e-06
-2.59338041806266e-05
-3.53670745837434e-05
2.21432571076127e-05
-3.31406739095634e-06
-3.329958527348e-05
-2.30764384882535e-05
-1.9927303472653e-06
-6.68511225518149e-06
-5.86896921806117e-06
-5.03535064077961e-07
8.89110386693489e-08
-2.21841358763448e-06
1.87661085814451e-05
-7.16767555047083e-06
-3.86704048795518e-05
-7.76585554783583e-06
7.2418261430788e-06
-3.9562877105653e-05
-7.73940624639286e-05
-3.23785058788199e-05
-9.63130838501182e-06
-1.81180045888491e-05
-6.02821576413437e-05
2.15171208072568e-07
1.23362878869891e-05
-2.87103560681608e-05
-4.48571630771661e-05
-2.12434700191781e-06
3.33190378621345e-05
3.01777584010104e-05
-2.01064983335712e-05
-1.79456648231257e-05
3.95208311094942e-05
-5.95070971079549e-06
-1.61296180431658e-05
-2.53454103336572e-05
-1.43335089867677e-05
-5.99523689475691e-06
-4.22764952917153e-05
-6.74821448093933e-05
-2.59065305330105e-05
-2.76714517974972e-05
-3.33578208805809e-05
-1.90565592119258e-05
-3.36674994353931e-05
-1.14402962614187e-06
-2.93830382553709e-05
-2.6952395442886e-06
-1.0634850854868e-06
2.17705801430075e-05
5.74856923975242e-06
-5.31126988041276e-06
3.78966385458423e-06
7.67052366872323e-07
6.98283391233078e-06
8.03234055966195e-06
-2.21126922413074e-05
-2.151306904477e-05
-6.24309983944456e-06
-2.85897045841062e-05
-4.1036667355841e-05
-3.63314587264235e-05
-4.2159285247408e-06
-3.20328326543564e-05
-1.41252461225635e-05
-3.48456730684396e-05
-1.37340935665724e-05
1.73350036497465e-05
-1.02336341279893e-05
-1.11990865213036e-05
3.44029015694703e-05
4.12286279225175e-05
2.31257815590205e-06
1.3989458848479e-05
5.27820596200115e-05
4.15808954865204e-05
-2.65575917139132e-05
-3.03721806629821e-05
-5.66993052300515e-06
-4.70961021013684e-05
-5.05450647596059e-05
-5.15982875261963e-05
-5.07331780353154e-05
-6.19533308903585e-05
-5.30459172971775e-05
-4.02176821571983e-05
-2.73170299256653e-05
-3.77045864625487e-06
-1.67045210494277e-05
-2.03134673164271e-05
-8.97523033958798e-06
-1.4466996220437e-05
8.35812005703442e-06
1.67068933525476e-05
3.48445799077539e-05
-9.9549074862199e-06
-1.67756887211251e-05
5.56426509033166e-07
2.49032331184884e-05
-1.97455172584923e-05
-1.86751714592612e-05
-1.89359631725488e-05
-3.88268476114454e-05
-7.02718449827431e-05
-9.37014065708622e-05
-2.98717018977682e-05
-6.07217511266094e-05
-5.80271716746781e-05
-3.74114479535018e-05
-1.80731668275271e-05
-1.13665172595538e-05
-2.99255605173908e-05
-1.13025439999776e-05
4.29694258816775e-05
2.08733641039424e-05
-1.19848135963831e-05
2.92457873356305e-05
4.70415787860182e-05
-6.9908325103631e-06
-1.0053631068734e-05
-7.36153012594798e-06
1.91548334286971e-05
-1.16739616861374e-05
-3.73480886117235e-05
-2.46261843909122e-05
-5.82290066970288e-05
-2.91735338388483e-05
-7.16688784381465e-05
-3.92653303975234e-05
-2.26429467449064e-05
-3.80946731122477e-05
-2.38252943688051e-05
-1.06974518994976e-05
-9.81600931441432e-06
1.89188933608009e-06
2.21711091984614e-05
3.14269829519055e-05
2.55266476263929e-05
1.28363483497489e-05
3.94273859119604e-06
3.65026518913341e-05
-7.33408341518666e-06
-3.23089841290175e-05
-1.60158043967465e-05
-2.40488404003226e-05
-3.46738792327153e-05
-3.01036732634764e-05
-3.99046521717906e-05
-5.37091238518713e-05
-3.19108362825135e-05
-3.43655309260267e-05
-1.89728403120136e-05
-2.50279330228198e-05
5.67706594726169e-06
-3.11439071482714e-05
-6.89757604578475e-06
1.5710637199035e-05
9.47947746509987e-06
9.00416379394706e-06
4.25446284697205e-05
-4.4871865898945e-06
-1.55831097998133e-05
-2.66254525640462e-05
-1.78129664296747e-05
-1.02259755049813e-05
-3.77378637151093e-05
-2.38621389624369e-05
-2.91656667849299e-05
-4.81148748199998e-05
-3.51077319379939e-05
-5.85294143759388e-05
-1.94571831672471e-05
-2.72922313481075e-05
-3.58224397701446e-05
-5.41192796254803e-06
-1.67640413481113e-05
1.06526164005828e-05
-2.57364077927647e-06
-1.13103157004697e-05
-3.14591026114994e-06
2.30923586563731e-05
3.83722852519518e-06
-3.60441406966082e-05
-4.87443462184098e-06
-1.18877966024238e-05
-2.33478095128922e-05
-5.39271845098653e-05
-3.11426862641568e-05
-2.75506589357507e-05
-3.91313370311373e-05
-4.17852430467652e-05
-1.19916050593644e-05
-2.88072666741759e-05
-1.00128652194904e-05
-1.21882115459371e-05
-3.187710941466e-05
-1.97443695896093e-05
-1.68023386588648e-05
-6.09438964322987e-06
-2.68013294575856e-06
-2.28286444082925e-05
4.18270262364796e-06
-1.41758277868325e-05
-1.26382833669116e-05
-1.13971277616669e-05
-2.72041431531163e-05
-1.58872487852862e-05
2.36546503349585e-05
-2.78088306206825e-05
-2.91714533173531e-05
-2.14754782077658e-05
2.97714211640759e-06
-2.36214767480725e-05
-2.85857890046024e-05
-6.8521131660045e-06
-2.54296276229943e-05
-3.3580789174523e-05
-1.39346733902669e-05
4.30798539689147e-06
-2.11649096187687e-05
-1.18323761132585e-05
-3.4424437517116e-05
1.86157398029944e-05
-1.49783840341672e-05
3.43900959872279e-06
-2.95690558785803e-05
5.12661331222485e-06
-6.00886394461389e-06
-2.03682633933685e-05
-3.00535125861089e-05
-1.99388468955187e-05
-3.32717703055519e-05
-2.68168877848756e-05
-1.37099192598554e-05
-2.25205611211903e-05
-5.772738174182e-06
1.49883694933498e-05
-6.48992034766408e-06
-2.07991277860432e-05
3.70949125450441e-06
-1.20567021104089e-05
-1.27579881319675e-05
-4.56226187495732e-06
-1.77323000262052e-05
-1.64361292990921e-05
-5.70910350963724e-06
-3.91709333705721e-05
-5.18969396769084e-05
-2.57361816595515e-05
-1.42965695884617e-05
-5.71806724812867e-05
-4.80573005715043e-05
-2.47949068519207e-05
-2.19016252647415e-05
-1.98663934698837e-05
-1.16761854387992e-06
-9.96688929274029e-06
-1.02306815727385e-05
-2.09601000260281e-05
-1.34691306211796e-05
9.76659976021843e-06
-2.48007265217677e-06
-1.86564227212274e-06
-4.2935972712024e-05
-2.2363930548618e-05
-2.33675720939273e-05
-1.96973076455977e-05
-3.05115313742178e-05
-4.34365949976054e-05
8.54339827944422e-08
1.40283422006719e-06
-3.95115730097874e-05
-4.03362529281979e-05
-1.06961952245987e-06
-3.70603120132035e-05
-3.74276829276978e-05
-2.15569782084166e-05
-2.61462928936303e-05
4.13556489999297e-06
1.50385276811322e-05
1.56343903030352e-05
1.06095559151472e-05
5.20214366346192e-06
1.2317879741016e-05
8.64721922065804e-07
-1.06557898296878e-05
8.78047226205674e-07
-9.21024195377838e-06
-2.33671061053824e-05
-4.45045680006014e-05
-3.56901953743823e-05
-4.9071297894278e-05
-2.55203445256487e-05
-9.26109122401778e-06
-4.67181883640317e-05
-2.55968567315311e-05
3.81942997873157e-06
-3.46009753647492e-05
1.28267459098395e-05
2.04188095188014e-05
2.59123253571371e-05
-9.76236506712716e-06
-5.14274850951994e-06
3.11303504525673e-05
1.91536545636479e-05
-3.780922697079e-05
3.6096807224665e-07
2.11891537158396e-06
-1.328282480545e-05
-2.34556401593774e-05
-4.94601309146738e-05
-3.55157316305911e-05
-2.67579364232811e-05
-3.08605211774736e-05
-5.56244996081255e-05
-1.60706092236928e-05
-3.1088783166924e-05
-9.34307903746206e-06
-3.65917286181716e-05
-2.47200724697014e-05
2.50787021687643e-05
2.80810654292651e-05
-1.97610543050755e-05
-5.77973563212778e-06
8.12816070756669e-07
7.78719773544982e-06
4.67886667341272e-06
-4.06689431603428e-05
-4.64342415738867e-05
-3.90997699389474e-05
-1.04825804488465e-05
-4.99297884685515e-05
-4.0544704676797e-05
-4.03794662596359e-05
-7.13200965367162e-05
-5.30347159474464e-05
-3.93866912740427e-05
-1.98981029603868e-05
-1.42032999373821e-05
-9.60253323814647e-06
-1.40306597050943e-05
-7.82242691224107e-06
6.03555374877954e-06
-2.22493040337984e-06
-3.91525758058542e-06
2.41202127410298e-05
1.8702073351515e-05
7.01574613189726e-06
-2.64604401360046e-05
3.02017876044231e-06
-3.82956401636801e-06
-4.02275197712632e-05
-4.06043631070752e-05
-2.9716072982886e-05
-1.53959328441466e-05
-3.59740522777246e-05
-4.37864678506567e-05
-1.32527902556177e-05
-2.59108007146982e-05
-4.56260529025584e-05
-6.69080323792244e-05
6.26503935813268e-06
-1.44042257838458e-06
-2.63103667034417e-05
-1.45710091329665e-05
2.467219205031e-06
2.77255802928807e-05
2.29705011598192e-05
1.58198491332939e-05
2.45394057147845e-05
9.15406023026162e-06
2.39274689331377e-07
-5.70122275758951e-06
-1.35931560284908e-05
-3.33065286589685e-05
-3.34097116405185e-05
-1.75408978689078e-05
-3.64375752032442e-05
-3.224747417691e-05
-2.0688684034945e-05
-1.83238846831009e-05
-2.80845386190392e-05
-1.90176354364508e-05
-6.86579100469259e-06
-1.45486787127827e-05
-2.23475153875804e-06
-1.16695632048558e-05
4.20577348389926e-07
2.42965620016357e-05
2.36754269995171e-05
-3.78214542202295e-06
-9.47145845998765e-06
8.16549522105032e-06
-7.25655255950141e-06
-2.15299194836505e-05
-5.65722252340829e-05
-1.12808632119707e-05
-2.24329459829695e-05
-5.40376676323976e-05
-5.395942274437e-05
-1.36119133337221e-05
-1.06871416326481e-05
-4.33014267471591e-05
-4.39279530023473e-05
-3.98311121938972e-06
2.30059750743388e-05
-1.21817447900022e-05
-2.95824367237439e-05
-2.390777243582e-05
-5.20962550311757e-06
8.57736560610344e-07
2.08813832308567e-05
7.14354477270098e-06
-8.15166092154263e-06
-1.21537194560355e-05
-9.22203338368719e-06
-4.01418337803851e-05
-1.36296931840469e-05
-5.24782638936679e-05
-3.77195217728422e-05
-2.78622808748009e-05
-5.14586327924022e-05
-2.67728800644387e-05
-3.66713970670776e-05
-3.20986909864882e-05
-3.79391883654185e-05
-3.26045385550753e-05
-1.11463400168863e-05
-1.306889007342e-05
-2.0001963669634e-05
-1.47822964632392e-05
-3.66144344755741e-06
-1.75034000897801e-05
1.72521698682447e-05
5.61314266020297e-06
8.26605885508635e-06
-1.84996647986306e-05
-1.22773198235014e-05
-1.47674636120733e-05
-4.12518662296479e-05
-1.17180547688662e-05
-4.70496566057857e-05
-3.62660996467444e-05
-1.94463959006836e-05
-4.44705769489855e-05
-5.34570892640603e-05
-2.12586993944428e-05
5.05682693877991e-06
-6.57144743402757e-06
-9.80180669677383e-06
2.39895176736064e-05
1.80534550678698e-05
-2.36302990107041e-05
-2.46901351077517e-05
-2.69312690444883e-06
-6.8208201153775e-06
9.99383257674746e-06
-2.34779637082829e-05
-1.00914437994708e-05
-2.63058735769757e-06
-3.74852725728726e-06
-5.49027389668026e-05
-6.99522546265373e-06
-1.8095931115884e-06
-1.60975978944293e-05
-5.60660794860654e-06
-7.8407149083876e-06
4.50961664096181e-06
-1.08931409314996e-05
-2.33349066567406e-05
-1.89929190212866e-05
-8.06411239293423e-07
-7.66305316216101e-06
-3.80258489918086e-07
-1.18837721169039e-05
4.36594756886377e-06
-1.68204717387896e-05
-1.33944556162849e-05
-2.96701500775143e-05
-4.35536352597245e-06
-1.16254895027832e-05
-1.10482595197099e-05
-7.57947219141008e-06
-1.46369183466648e-05
3.36724788420768e-06
-2.90673550578055e-05
-1.11957871420612e-05
-1.07086162973173e-05
4.06582094396514e-06
-2.61412826956171e-05
-3.08848202873455e-05
-2.41737620012589e-05
9.42200956553683e-07
-2.72175079388961e-05
-1.1332283019687e-05
-1.56511188435939e-05
-2.2758297796736e-05
4.88749605816607e-07
-1.27194209399121e-05
-2.4517222903051e-05
-5.53360412005679e-05
1.33692327195746e-05
-6.89141839845201e-06
-1.74447084080413e-05
-1.0180606934083e-05
-3.06621796269635e-05
-1.27926718083782e-05
-5.12149232516514e-05
-2.06276692058684e-05
4.46104492428249e-06
-3.48078966743046e-06
-2.70912158162383e-05
-4.65862013676461e-05
-6.32181421015177e-06
-1.16565298105513e-05
-2.57769712060927e-05
-9.00869342685091e-08
2.83145845284232e-06
-2.78600965920823e-05
-1.66173125929119e-05
-2.93613530232346e-06
-1.89917802212468e-05
-2.14008322260234e-05
-3.21664475339811e-05
-2.96897464398876e-05
-1.26385691931807e-05
-3.54426859262126e-06
-2.66413946350699e-05
5.11242961931576e-06
4.4667743867586e-06
-2.55531757136173e-05
-2.06286245171501e-05
-1.64992647494536e-05
-1.60675829491945e-05
-2.50550273512541e-05
-1.31508563531625e-05
-1.61140197960829e-05
-1.95144285407423e-05
-7.75133927542767e-06
-2.40611122226549e-06
-2.46952017616723e-05
-1.50029075413065e-05
-3.72692709333686e-05
-1.57704315006971e-05
-3.11211515258081e-06
-2.66692071686696e-05
-2.80090953762127e-05
-1.61658632975151e-05
-1.92663987036699e-05
-1.4754446172011e-05
9.44119220731721e-06
1.53641557565959e-05
1.59093177485006e-05
-1.82671497879267e-05
-2.44978098015528e-05
9.37557723768898e-06
-6.28739426194526e-06
-4.67995564672126e-05
-1.89238386300378e-05
1.1001893174934e-05
-3.41002342699845e-05
-1.17643835347021e-05
-2.80880294954806e-05
-2.54719469631015e-05
-3.8001026717068e-05
-3.73872801429822e-05
-1.15266530217678e-05
-5.77060238179443e-06
-8.08047587064134e-07
-1.67465178931841e-05
-3.01798523539905e-05
-1.52000680846994e-05
-1.7447820086678e-05
-1.98702935975636e-05
-3.03597923534225e-05
-6.79388923755253e-06
-1.33243778672693e-05
-1.3452562161949e-05
-1.3257613567075e-05
-2.61645345083502e-05
-1.1828311991291e-05
-1.24110372533219e-05
-9.56682681085789e-06
-4.23323906121202e-05
-4.69206761699074e-05
-5.07847269518791e-05
-8.43395807079655e-06
-3.00687407581896e-05
-4.438285280279e-05
-6.76083203024436e-06
-1.33849742162218e-05
-1.76968228415763e-05
-3.43918334677078e-05
-2.76990331653488e-05
1.01354593201827e-06
-8.86069097654776e-06
-1.80563937571798e-05
-1.32659731157134e-05
-7.91378571492419e-06
-1.91857798904705e-05
-2.13188081514239e-05
-2.04663607807102e-05
-4.92884600944232e-06
-1.1147201283324e-05
-4.00209227578079e-05
-2.75022919086256e-05
4.70472713533812e-06
-3.21235775457247e-05
-2.68793128420492e-05
-9.4500099441203e-06
-3.17314366766025e-05
-2.33536049238548e-06
-1.42466350748891e-05
-5.8500717049856e-06
1.39341424214254e-05
5.1004423702387e-06
-5.72800292091824e-06
-3.39027107297131e-05
2.05137112162087e-05
2.00073312525577e-05
-1.40196909943105e-05
-7.93580808351559e-06
-3.42140171552551e-06
2.93521835501182e-05
9.78885419393135e-06
-1.06517306180412e-05
-2.093555296221e-05
-2.01658048686117e-05
-2.08866761465137e-05
4.40931607842242e-06
1.80926268076995e-06
-4.03722567516283e-05
-1.72011725502872e-05
-4.02486815776577e-05
-1.21600598899579e-05
-1.63215487028076e-05
-3.99787347412869e-05
-7.00628650201557e-06
-1.02932537422894e-05
2.52771837180209e-05
3.20405035783025e-05
7.19128955399498e-06
3.30309300867643e-06
-3.86017790451555e-05
-2.07838808952472e-05
-1.27903443979964e-05
-2.3887364114151e-05
1.5673187157761e-05
1.57529128042959e-05
-1.56346760786308e-05
-3.65939598885093e-05
-2.64060651734332e-05
-1.12849916111927e-05
-4.51680796862165e-05
-4.47691289469755e-05
-1.61148257704195e-05
-3.72000513045865e-05
-3.29858876209965e-05
-3.94687238825522e-05
-7.21051199503279e-06
1.23077431413442e-05
-1.38027793853357e-05
-6.0799042513668e-06
-4.7436155214896e-06
7.133272863891e-06
-1.47684937152329e-06
-8.94488013273509e-06
-3.25916302397033e-05
-5.21875578788969e-06
-3.50486132137178e-06
-1.92886086492421e-05
-4.04430804960578e-05
-4.48427457344953e-05
-1.14598138502746e-05
-3.40474349939477e-05
-5.46086225732952e-05
-1.89450314638142e-05
-3.0375215155032e-06
-2.67533585941972e-05
-2.67331627407385e-05
-4.89440989302406e-06
-2.1265999222523e-05
-1.32496119528238e-05
8.26988071421633e-06
-3.88665229605701e-07
-3.80654525682314e-06
-1.69495279997911e-05
-1.69230405794555e-06
6.53796842818611e-06
-2.74642657326705e-05
8.12118708030874e-06
-3.22107492728665e-05
-3.68179464493847e-05
-2.39452346130167e-05
-1.62134549187569e-05
7.17002611118925e-07
-1.92527252617065e-05
-2.1471438831657e-05
1.81405992367428e-06
-1.39677822599054e-06
-2.06545195832597e-05
-2.96705182794485e-05
6.27604942466421e-06
8.10216931034603e-06
-6.24058177582907e-06
-4.56460668200677e-05
2.29979265910796e-05
9.69034650399002e-06
-7.77168827032427e-06
-3.99751939240295e-05
-2.79938402280703e-05
4.20284061326359e-05
-1.91622332113867e-05
-3.92049470837516e-05
-1.0452008127087e-05
-1.90442136426341e-05
-1.89281323364368e-05
-1.25073778513926e-05
-3.6090869059326e-05
2.40129257190483e-06
-5.12362463707047e-06
-1.55216569115031e-05
-3.34407633265587e-05
-1.41653684422986e-05
-2.8464277738645e-05
-2.95908648918847e-05
9.30435925436147e-06
-2.83445750611477e-05
-1.80934318237352e-05
-3.8890832663437e-05
-8.25113187588669e-06
4.5274359548947e-06
-6.64359830714702e-05
-3.94176743708675e-05
-2.47005564747992e-05
1.31140463085776e-05
-4.32826547796183e-05
-2.90152690783807e-05
-1.0551820832813e-05
-3.22939233596778e-06
-3.82627356189564e-05
-3.06359041725412e-05
8.57424591754576e-07
-1.12308082728962e-06
-1.64098341299743e-05
-1.50815851870295e-05
5.89966716712304e-06
1.69290333439635e-07
-1.0692414455805e-05
-2.34267101698356e-05
4.24293995729945e-06
-4.89845528354741e-05
-3.86961024191486e-05
-9.97661849978481e-06
-3.00821432968711e-05
-4.10613282021251e-05
-2.86488387390566e-05
-8.69988360771411e-06
-1.24061935044381e-05
-1.40063600916467e-05
-4.69105534005235e-05
-6.39270558850475e-06
7.49906226979711e-06
-9.41091891544282e-06
-1.93308973346265e-05
-2.70382379872229e-06
-3.05964725189794e-05
-6.25501751951373e-05
1.03571867469414e-05
-9.76001075085207e-06
-1.24911536008008e-05
-2.77128438238474e-05
-2.43076296489619e-05
-2.47660659805487e-06
-1.42990731217533e-05
-2.80096571968063e-05
-2.72445297494404e-05
1.96434505844195e-05
4.51561250442531e-06
-3.60929765649817e-05
-1.71660797665826e-05
-1.27499074445765e-05
-1.32971016675782e-05
-3.22024580374006e-05
-1.22516792213683e-05
1.24644566624521e-06
5.2590693503521e-06
-2.58665327211702e-05
-1.53733081153782e-05
7.56077092883776e-06
-3.57283273681843e-05
-1.31579413686839e-05
1.67138929049515e-05
-2.47187398166672e-05
-9.13434682454338e-06
-2.01350991434591e-05
1.91468099172063e-06
-9.93326441364071e-06
-2.36542292936986e-05
-1.88959574082465e-05
1.27440441799511e-06
-3.77274391286851e-06
-1.53197911350079e-05
1.53690784338646e-06
-2.62952442882396e-06
-8.24169041148006e-06
-3.16157939972623e-05
-1.80322095567346e-05
-8.28567794200249e-06
-2.48436548081524e-05
-3.33010270790782e-05
-3.13556253207298e-05
1.81979906771559e-05
-4.95283170904144e-05
-6.35469962336557e-05
-3.4979525105411e-05
8.30391626962157e-06
-4.53492458012764e-05
-3.45860919575991e-05
-1.42807595899645e-05
1.60720891771059e-05
-2.18722930292122e-05
-5.8202168056367e-05
-5.93981019196743e-05
1.83426827634574e-05
-2.85731555472821e-05
-3.91193400139637e-05
-3.56779873329842e-06
4.28011421843553e-06
-3.11638348158354e-05
-2.27123152984744e-05
-1.70343573546784e-05
-1.64341774932585e-05
-2.35990102635391e-05
4.96792360965766e-06
-2.12125787275197e-05
-1.00437233555352e-05
-1.31105294398835e-05
-2.54387850130945e-05
-2.67013031772507e-05
-1.43963193732797e-05
-8.59908074808423e-06
-2.93544906723075e-05
-3.66295174450565e-05
-1.20927106821661e-05
6.15609040596912e-06
-1.53523725467617e-05
-1.21881527128313e-05
6.94154426730251e-06
-3.90421727828872e-06
-3.0393189198368e-05
-1.66539913813381e-05
-3.51227699483679e-05
-1.77139507725034e-05
1.09348616209866e-05
-6.9638575562395e-06
3.5707183054096e-06
-2.59892167290349e-05
-1.00755881282499e-06
-3.85514153395066e-06
-1.58839825380148e-05
-1.10077077245983e-05
-9.23766191259778e-06
9.85477025873307e-06
-2.72585036768341e-05
-4.27238638762222e-05
2.73487903198889e-05
1.8956245820987e-06
-4.34894368169659e-05
-2.96433674155479e-05
-1.63099573109226e-06
-1.25822037803347e-05
-7.30824347712618e-06
-3.80669644562116e-05
8.43445034862745e-06
1.39919678363716e-05
1.68566538849776e-05
-1.11881116869239e-05
1.87489009958545e-05
6.49808815987171e-07
-3.3910265124632e-05
-2.05171826596159e-05
-2.94569252930222e-06
-3.24244190525947e-05
-5.32707143781484e-05
-3.7300811884247e-05
5.68370984996455e-06
-2.14817822100367e-05
-3.97223513411342e-05
-4.22846076002901e-05
-2.26427992466864e-05
3.31700601845707e-06
1.26052325542317e-05
-2.88863416637577e-05
-1.96007482974214e-05
-3.88813808120271e-07
-1.51477019925728e-05
-1.17506128354973e-05
-3.01733107391452e-06
-1.48133173356331e-05
-2.60268557211898e-05
6.96699484958775e-06
-1.23028153108332e-06
-1.59830912268757e-05
-4.56484163848039e-05
-2.44475657699827e-05
-3.15543151952482e-06
-1.74242328996292e-05
-4.50194371764104e-05
-7.7348739135627e-06
-1.57674976183019e-05
-4.72428466185029e-05
-5.18931618728074e-05
-1.41788245563165e-06
-1.33218135843771e-05
-2.32323060445506e-05
-4.5464346758775e-05
1.32435040213603e-05
2.02691434324588e-05
-3.34238226143324e-05
-1.61235463206277e-05
3.48055267196712e-06
-2.99042815208683e-06
-8.58023264617817e-06
-3.52435119063665e-05
7.47673362443408e-06
-8.67528462578026e-06
-3.05782737674687e-05
-3.93463575656146e-05
1.0881441939596e-05
-1.05320793292354e-05
-3.90025574788686e-05
-3.46185538735677e-05
-1.05639278870543e-05
3.59615098264831e-06
-4.43058740301464e-05
-3.84250386071751e-05
-6.66870388077745e-06
-8.43001710164267e-06
-1.09696631106005e-05
-2.56857939791701e-05
3.85729432736263e-06
-1.02530318290908e-05
-1.6482135918282e-05
-1.25840091059313e-05
1.12170638450753e-05
-2.80732047313556e-05
-4.88228367105193e-06
-9.21549991453384e-06
-2.4863507700399e-05
-3.73748033187803e-05
-7.09782742918378e-06
2.22071731023676e-06
-1.62243411976603e-05
1.73411409987377e-06
-1.85443364956924e-05
-1.25442178810652e-06
-3.689473008712e-05
-2.53635208095441e-05
-1.9827313864984e-05
1.28573437427196e-05
-4.65533676226382e-05
-1.71993460191938e-05
-2.67473400222429e-06
-1.00813693582685e-05
7.56341159423099e-06
-9.46256931821037e-06
2.74152372814254e-06
-5.83844205047756e-06
-1.74195915856827e-05
-2.96399297910249e-05
-1.83817534176698e-05
-1.84611500269594e-06
-4.27416631582547e-05
-4.2737748846669e-05
1.21813284390412e-05
-5.80131640426288e-06
-4.5524604264117e-05
-3.49687669119126e-05
-2.29338606001493e-05
-1.28821173688931e-06
-4.72353490236163e-05
-4.88328246064491e-05
1.6980408009736e-05
2.44918752913068e-06
-1.17252896570957e-05
4.49403812713403e-06
1.8018456595341e-06
-2.96648921914128e-05
-2.7326415379317e-05
1.02768178775142e-05
-1.83752941840856e-05
-4.36440100444901e-05
-4.39626900764155e-05
-2.9947132711106e-06
-3.37307230017696e-05
-2.13703197801909e-05
2.83296164813018e-06
4.63623755390215e-06
5.55847592420461e-06
-8.63608593508165e-06
-2.27730410396687e-05
9.88893833919986e-06
2.52110050295756e-05
-2.81102765165528e-05
-2.44639019426806e-05
-3.95018517243244e-06
1.60754189626556e-05
2.90142891989726e-06
-2.91736735870021e-06
-7.51020312790073e-06
8.29203041999957e-06
-1.45548783512751e-05
-1.39911132267649e-05
-1.59288285914456e-05
1.30802407994288e-05
-1.84724834823534e-05
-2.91327989077867e-05
-1.13317504470421e-05
-3.04038886949836e-05
-2.68460898191238e-05
-9.55024093396968e-06
9.49280324593057e-06
-1.46235038358509e-05
-3.22019826812615e-05
-1.40692393534284e-05
1.17262870482026e-05
-8.45364902888059e-06
-1.80692829749497e-05
9.55928984140739e-06
2.8981515981137e-05
-1.15972034204876e-05
-1.12493020970434e-06
-2.43655825977926e-05
2.24720487077777e-06
-3.74616781213804e-05
-3.18432629703714e-05
-1.21769705170161e-05
-6.27761470958222e-06
-3.28642509947959e-05
-1.57055371908312e-05
-1.65486665621679e-05
-1.26551630444103e-05
-1.85084166381917e-05
-2.81364730974032e-05
3.74256513220915e-06
-2.86616532002253e-06
-3.69297205379239e-05
-2.05804396535824e-05
4.80567336558644e-06
1.83808835663348e-05
-3.55538897629435e-05
-3.53649391366817e-05
-1.97369214209062e-05
-1.5887271925642e-05
-4.47743845578643e-05
-3.31218614554807e-05
-2.71082164201703e-05
-2.00371475215618e-05
-1.90706509178846e-05
-1.48523055358603e-05
-4.13484716805793e-05
-3.96313824717814e-05
-4.69900350576007e-05
-1.42548322790183e-05
-2.33050923481481e-06
-4.68595552304746e-05
-2.5310124747725e-05
1.06073314720712e-05
-3.4099157283897e-05
-2.15890537374314e-05
-8.39260640613216e-06
-2.23135154244653e-05
2.00915756198588e-06
-2.3455479961792e-05
-5.37639228685296e-05
-5.67199258714964e-06
-1.58278844240705e-06
-2.53029187345953e-05
-3.43458211828642e-05
-1.79776023076486e-05
-2.12394667640396e-05
-1.71594226911207e-05
-2.09917771416471e-05
-1.99085020213327e-05
-1.14901208152685e-05
2.70528705570495e-06
-1.95892487027996e-05
1.0297598536198e-05
4.5089278900387e-06
-2.9698658705674e-05
-1.88257961854719e-05
1.19078893097349e-05
-1.27931100376156e-05
-2.46202338480089e-05
-8.19707882837953e-06
-1.22099642508812e-05
-1.69955661107448e-05
-5.65703804922051e-05
-3.58459200128985e-05
-1.11044428204213e-06
-1.69255076120269e-05
-2.10560475342151e-05
-4.23206983987252e-05
1.89728749818585e-05
1.15027433211297e-05
-2.71894836986408e-08
7.30923528361495e-06
1.33643503329556e-05
3.41760197985074e-07
-2.06184323897234e-05
-2.39391598026017e-05
-1.11362191694834e-05
8.41083836577295e-06
-4.55127303005763e-05
-3.80322351246764e-05
-5.16905483543442e-06
8.00431285454611e-06
-5.10318981258164e-05
-3.27484564058758e-05
-3.34580148052847e-05
-1.47822613313461e-05
-2.70010993352517e-05
-1.39220041899239e-05
7.40229587900208e-06
-1.71280404906341e-06
-4.53199768811882e-05
-4.19971928485144e-06
1.03400969428602e-05
-2.4495226320474e-05
-2.81283958581164e-05
-6.26913814753449e-06
-1.56363282486556e-05
-2.08269193098869e-05
-1.13117345096545e-05
-1.10619964880984e-05
-3.05317609029852e-05
-4.70926064924289e-05
-3.20015316067055e-05
-1.11304244782319e-05
1.90518797844605e-06
-2.05911465857343e-05
-1.99831523501579e-05
-1.20195965272112e-05
-3.24457034983395e-05
-1.41776360043054e-05
-8.93564379405059e-06
-1.17963827985146e-05
8.65495117148101e-06
-2.08445221622896e-05
-2.45599244099807e-05
-9.43959165525629e-06
1.77468913708298e-06
-3.4488342456613e-05
-5.08457417436183e-05
-2.78469934292287e-05
-3.16964166915306e-05
-1.96324774730606e-05
-5.0754784821132e-05
-3.22606430984004e-05
-2.02412928792532e-05
-2.23648967159847e-05
-2.1556242588328e-05
1.11642922116041e-05
3.17865746771843e-07
-2.80321895013378e-05
-1.9921576885786e-05
-2.45263168479625e-06
-7.9898502781636e-06
-1.48017611054481e-06
-1.8267017213606e-06
6.31081018268339e-06
-1.4910086053238e-05
-4.81303114349081e-06
-2.29238546755781e-05
-2.30707877609748e-05
-5.18238908183756e-05
-1.27197639844282e-05
-7.89312149968851e-06
-2.67081166900541e-05
-3.8301041959077e-05
-3.21974547113495e-05
2.64511245049786e-05
9.07641637289826e-07
-1.58910144025797e-05
3.93557003546697e-06
1.35683119611976e-05
1.95277600071804e-05
1.61580686337699e-05
-1.10447338449666e-05
2.48057743528076e-05
2.30362437915066e-05
-3.39284879776269e-05
-2.02736289551455e-05
-1.13732512487914e-05
-3.97486844870361e-05
-5.97604189047418e-05
-2.47605691741678e-05
-3.38700201113321e-07
-2.74191743545044e-05
-4.39154958166326e-05
-1.93787691595154e-05
1.21348189045127e-05
-3.56842592857167e-05
2.82869600751455e-06
-2.02070057482831e-05
7.31270125266043e-06
-1.20075583145578e-05
7.65681886694476e-06
6.32760528267026e-06
-7.4737135739607e-06
-1.45382784035177e-05
-1.50139039909137e-05
-2.34499899398532e-05
-1.87463135407605e-05
-1.81101978964196e-05
-4.43415728864659e-05
-3.25255359717007e-05
-3.26440268720705e-05
-4.29779102716529e-05
-3.55036620272766e-05
-3.6994809963928e-05
-3.32480967328948e-05
-4.85969761419615e-05
-3.39542684835157e-05
-9.30683459363175e-06
-3.1220050463673e-05
-2.49321502061792e-05
-1.66512920018827e-05
-1.01337207919539e-05
1.64730244395675e-05
-3.91427872970114e-05
1.12278896861775e-05
1.30175893413183e-05
-8.00570313862148e-06
-1.17882900740471e-05
-2.9516170587865e-05
-2.60851050377133e-05
-2.72045378838313e-05
-5.27099453619417e-05
-5.69983246897273e-05
-4.20199972087673e-05
-3.22672701459889e-05
-5.80803511453425e-05
-5.83597640043529e-05
-1.69703645898525e-05
-1.79549098079925e-05
-8.1977362840983e-06
-1.09870341153485e-05
3.97407105707215e-05
1.17155822323304e-05
-1.18961956174421e-05
7.92480497624022e-06
3.40724058278266e-05
2.67205743377742e-05
1.42530419461289e-05
6.05830325861263e-06
5.04224511240351e-06
-6.77060620368288e-06
-8.05991857186967e-06
-8.03226307265558e-06
-2.52750783155454e-05
-1.66317598534038e-05
-6.2939119373067e-05
-4.22212983216908e-05
-3.8893553288983e-05
-2.5622327597715e-05
-3.63768329817687e-05
-4.18604487770427e-05
-1.06918776123175e-05
9.74614074208068e-06
-1.71538430765588e-05
8.03500855757519e-06
1.10541980316487e-05
-1.44087698504555e-05
-5.74618418046382e-06
2.37148041595701e-06
3.13435778507185e-05
-7.88056049368399e-06
-2.43448235577429e-05
-2.00491789235549e-05
-1.77906091022281e-05
-1.85467615205286e-05
-4.36667359485456e-05
-1.37327281136291e-05
-3.47113166909571e-05
-3.33162382934962e-05
-3.75795002184962e-05
-2.37261351718997e-05
-3.59331693690259e-05
-4.10066447031684e-05
-7.88109166108401e-06
-1.28160681545331e-05
-1.303937628871e-05
-3.03653515280713e-05
-2.35566966404397e-05
-1.18039712262621e-06
-9.88519059535477e-06
-3.85351085148065e-05
-2.02785382452888e-05
1.10636551848362e-05
-1.92228083823164e-05
-2.93854182516615e-05
-7.21661940652266e-05
-2.75831829256368e-05
-2.8956848021585e-05
-3.45967458865369e-05
-1.39180163320553e-05
-1.66269014642772e-05
-3.86529725598034e-05
-1.30112864970825e-05
-2.51835697552232e-05
1.49698104951407e-06
-1.36594548612309e-05
-3.65999693632114e-05
2.04251175514382e-06
-1.00319522311843e-05
1.01982015548321e-05
-1.85631432947829e-05
-1.96053579284994e-05
-1.43340413576831e-05
-8.88596397746372e-06
1.48383050023586e-06
-3.14411365516497e-06
5.47636861658274e-06
-2.3455546921042e-05
-3.26662270506419e-06
-2.81328346801159e-05
-2.21657485237419e-05
-3.19878145928764e-05
-2.79405591981445e-05
-6.86089429790833e-06
-3.48191103773779e-05
-1.59202003941176e-05
-2.33008656544273e-07
3.25790488794631e-06
-1.16215568769961e-05
-2.24786527290312e-05
-6.00245242543644e-06
3.90765789855207e-05
-2.34765758562489e-05
-3.46766188937037e-05
-9.17184482957571e-06
-9.57112869019704e-06
-2.3701465897688e-05
-1.33380853139387e-05
-1.74747493972941e-06
-7.07269172936301e-06
-5.66757473397202e-05
-1.70392387192771e-05
-1.160101489926e-05
-6.71383846432453e-06
-2.11933128976264e-05
-2.23140014366578e-05
-4.13393664403505e-05
-1.86287608601732e-05
-5.90989865661041e-06
-2.16768532867952e-05
-3.12727042189208e-05
2.02742122264393e-05
-2.16399982683212e-05
-2.98747271991213e-05
-8.18348006933743e-06
-1.42457642673944e-05
-1.07278624061185e-05
-4.70247821485424e-05
7.30560883895843e-06
-3.44569573178395e-06
-4.73686884734033e-05
-1.85827502546776e-05
5.84174256085013e-07
-1.02416461886477e-05
-3.72930011078655e-05
-4.71692219521344e-05
-1.72621589172063e-05
-1.3142518566483e-05
-4.98779505017089e-05
-1.79301041067623e-05
-9.44004861322241e-07
-3.51702514138593e-05
-4.24891772874164e-05
-7.89487573361e-06
-3.0090507152301e-05
-4.17887446565339e-05
-3.10041333563222e-05
-4.74068403842335e-06
2.3298894568436e-08
-8.43200520525635e-06
-8.52451861088556e-06
-3.41416634475667e-06
-1.86730655079894e-05
-3.01517051292195e-05
-2.79223215927817e-06
4.40491799270189e-06
-1.85437250763431e-05
-3.75055294402611e-05
-1.9796778108463e-05
2.80376308239036e-06
-1.20670964997116e-05
-8.40187441699929e-06
-3.17254913857828e-05
6.49428345328195e-08
-1.85595864119133e-05
-2.64646624089662e-05
-2.01931003628609e-05
-1.56602499576666e-05
2.20325252570946e-07
-2.29172314188415e-05
2.27651468432317e-05
1.30292501496291e-05
-1.01120303204108e-05
-1.84283414195546e-05
6.71864027212719e-06
-3.36311109930813e-06
-2.08873044931684e-05
-1.57304092520501e-05
3.04250689368013e-05
7.81423256342289e-07
-4.99341647964559e-05
-2.9707899244195e-05
3.88667761413602e-06
-3.57685802587153e-05
-4.71021211779964e-05
-2.99941959496491e-05
-1.05527483501851e-05
-2.39762984084571e-05
-4.11774008497862e-06
2.37075233392862e-06
1.05714969615447e-06
-1.41444984116865e-05
-5.60864879541767e-06
-7.45232759089825e-06
1.01367345477643e-05
-6.96496106238305e-06
-2.834519760034e-05
-2.33816116755921e-05
-1.42180924480269e-05
-8.19147037663786e-06
-5.70236234929299e-05
-1.51070551373782e-05
-1.59551270221283e-05
-1.09542611700721e-05
-4.22703097167243e-05
-2.42345607601418e-05
-2.2428072319893e-06
-2.15939579301363e-05
-3.32137164034735e-05
-1.97172807247142e-05
-1.15618299868164e-05
-2.88983898412604e-05
-1.79202814147828e-05
-5.35675089240699e-06
-1.29483812289918e-05
-1.03867590309537e-05
-1.70325388053693e-05
1.14825938723063e-06
-2.50625950748379e-05
-1.66087960808624e-05
-1.60275894649936e-05
-2.06430991746165e-05
-3.05441499310346e-05
-2.40804003588383e-05
-2.58716030001869e-05
-7.86375712347425e-06
-5.23903581668153e-05
-3.44148767174985e-05
-9.2612407202767e-06
7.69160773467366e-06
-2.32615144864055e-05
-4.06793318216476e-05
-1.62125854703684e-05
1.5963844847593e-05
-1.8815586912557e-05
-3.3371447458014e-05
-1.09368359019136e-05
-3.92821840338958e-06
-2.28374376909969e-05
-2.65490529888098e-05
-5.00049208794329e-06
-1.22612518566185e-05
-3.93059590034161e-05
-3.41122751013902e-05
-1.04371631560079e-05
1.92236965410685e-05
-2.968495981007e-05
-2.69742610521274e-05
-6.45002967417678e-06
-2.01792775162083e-05
-2.53392511432412e-05
-2.50284906291766e-05
-2.00584146100917e-05
-4.86787951440999e-06
-2.25888323347448e-05
-3.72150154906631e-05
7.87697475145246e-06
1.49835726232842e-05
-1.14390297232221e-05
-1.21991814344343e-05
-9.89833693413119e-06
2.03430238891035e-05
-1.74822510498203e-06
-7.77519008023486e-06
-1.34691042062453e-05
2.88611958615663e-07
-4.37553983521856e-05
-1.87861563638345e-05
-1.83961645460542e-05
-3.07664403457958e-05
-2.12161552801603e-05
-1.77348660804588e-05
-3.5613287643309e-06
-1.12114850836667e-06
-2.88927344664048e-05
1.30952067366368e-05
-2.81186502070376e-05
-3.78398911449519e-06
-4.4432647222712e-06
8.50838657552402e-06
8.44663242242989e-06
-1.48602360141052e-05
-4.39711389633819e-06
-1.62669418587614e-05
-1.88768979409775e-05
-6.64029930371193e-06
-3.28638744584532e-05
1.21443848666703e-05
-3.92992017295599e-05
-2.25918404072711e-05
-1.57887052104594e-05
-1.01677440237121e-05
-1.98950363809832e-05
-3.30804822338606e-05
-3.65660356221031e-06
-1.33819608280819e-05
-3.95203922043566e-06
-3.35990703171096e-05
-5.50804275191578e-05
8.46081567661733e-06
-2.43684678860137e-06
-1.74072003649926e-05
-5.07178933888417e-05
2.62827741157676e-05
-2.40023256777213e-05
-1.06950202645508e-05
-2.33324887700236e-05
-8.91261647533628e-06
-1.27370627526591e-05
-1.58102155633575e-05
-3.51217267276917e-05
-3.71047831685419e-05
-4.52011080754423e-06
-3.34323122233321e-05
-4.4366107679901e-05
-3.72845846774866e-05
-2.66009935937826e-05
-1.73747962444065e-05
-2.66538453548153e-05
-2.23692485778025e-05
-1.24889009665735e-05
-3.45579149584264e-05
-1.81976306276229e-06
-1.52348976655549e-05
-3.240535087195e-05
-3.1805913907618e-05
1.37830392171888e-05
4.05521471541755e-06
-2.38948264289e-05
-2.27570681310599e-05
1.26985626601008e-05
-2.09299513811809e-05
-1.57446603686127e-05
-1.26130417257486e-05
9.57950750587744e-06
-1.61884490336064e-05
-3.40652076221868e-05
-1.5320924171e-05
-1.88331120131908e-05
7.98068626289441e-06
-3.02324253328289e-05
-2.79325985484284e-05
-1.41657493105652e-05
3.07220085600284e-06
-5.39171145771537e-05
-3.20431685450011e-05
-1.41098451667179e-07
7.47266651833662e-06
-3.71479703489694e-05
-3.24347317952278e-05
2.00544831683652e-05
-6.8949124119971e-06
-1.37481465428916e-05
3.31013016617702e-06
-9.61001022209225e-06
6.51224320664342e-06
1.16414166448392e-06
-2.90844814250421e-05
3.78827508376405e-06
-8.22278306638451e-06
-2.37641337731988e-05
-4.52538920548201e-05
-2.99175290251284e-05
-2.24867367246751e-05
-2.38611048463006e-05
-2.90096990981159e-05
-3.238427019639e-05
-2.3315320789455e-05
-1.20543607142023e-05
-3.71345837239877e-07
-5.84525042267493e-06
7.84729109629082e-06
-2.0957437035321e-05
-4.06719248785529e-06
-1.67022530741278e-06
-1.14961016860592e-05
-3.34743773153882e-05
-9.4034327643482e-06
-1.92414617558655e-05
-5.03955242694903e-05
-4.01175801947628e-05
-3.40737105150647e-05
-2.06814341920596e-05
-2.33911589391676e-05
-3.60274713637715e-05
-5.0511655952046e-05
-3.44455477778251e-05
-3.35311291004454e-05
-3.58165116529999e-05
-2.28051410169796e-05
-2.86875464289159e-05
-2.24045949959565e-05
-2.86676379269288e-05
1.26637128121923e-05
5.04496706449964e-06
-1.65848511337971e-05
-8.2085893684417e-07
8.50472565901561e-06
-1.42522952883444e-05
-3.06842950986616e-06
-2.48202634956958e-05
7.64191047128194e-08
-2.52651148073175e-05
-5.64679101344761e-05
-2.71560889166982e-05
-1.66130986717019e-05
-2.59967505269987e-05
-2.85487217887612e-05
-1.77170326779513e-05
-1.48348368241869e-05
-1.32416934955496e-05
-8.29636055079345e-06
-1.12770038761258e-05
2.7446473276513e-07
-1.50875230342791e-05
4.50650405470181e-06
-2.05299258606488e-06
-3.125393561222e-05
-1.00534260823084e-05
4.05849388819881e-05
7.2587484785242e-06
-3.55930015778592e-06
-6.98801402728682e-06
-1.60099704438795e-05
-2.9367362172195e-06
6.1182364682447e-06
-2.61830488598483e-05
-2.75591133066805e-05
-1.17545840362284e-05
-3.23214681884605e-05
-3.01478796469893e-05
-2.02252427769857e-05
-8.45791769992139e-06
-1.76300364793033e-05
-3.14791084801755e-05
-2.28828713884665e-05
-3.29651451149242e-06
2.15552319391533e-06
-1.94734354804016e-05
-9.47696234008543e-06
-5.00842234902954e-06
-3.95289554544381e-06
8.65914214006926e-07
5.7866705492214e-06
-2.43043327156935e-05
-3.12466565464772e-05
-3.68754828017154e-05
-4.03350321791984e-05
1.1544810086053e-05
-4.14846792108456e-05
-2.08912135368954e-05
-2.73079707888688e-05
-7.61033162996073e-07
-1.51924648434783e-05
-3.79371560362134e-05
-1.71042468891434e-05
-2.35054164342091e-05
-1.43839736905216e-05
-2.3839421207224e-05
-1.78459548345909e-05
-4.47744762596224e-06
-1.56049486901205e-05
-1.40084158799546e-05
-7.37805653511441e-06
4.11435329261414e-06
-2.25445077807324e-05
-3.37914576612935e-05
5.79659708410895e-06
-1.43956695378635e-05
-2.77166133462179e-05
-2.59042811164321e-05
-1.5545591670995e-05
-3.42072356764086e-05
-1.10653166045938e-05
-1.54256716217001e-05
-1.50101267949073e-05
-7.7187793916083e-06
-1.4998861463483e-05
-9.04102722061514e-06
1.95480251625176e-05
-9.93831816162973e-06
-2.9050911159941e-05
-5.39221996919736e-06
-2.74891876895848e-05
-3.04815676452965e-05
-2.59404822207482e-05
2.88351710877328e-05
-2.61503517207673e-05
-4.66611011555955e-05
-2.66904622944064e-05
-1.16379440779694e-05
-2.77209422898795e-05
-5.32569336764387e-05
-1.07084244862896e-05
-1.70922312721347e-05
4.65437003360588e-06
-1.28900213638634e-05
-2.41592635920933e-05
4.28750719455258e-06
-9.78330165698342e-06
-1.93413585759619e-05
-1.57266790605853e-05
4.54743218526419e-06
-1.17194007546299e-06
-1.94545520697027e-05
-3.52541730195308e-06
-1.81259754674891e-05
3.17975642835623e-06
-2.6181354837235e-05
-1.99541381413529e-05
4.13601163476243e-06
-3.45130847319918e-05
-7.8349128016048e-07
-4.06578366743396e-06
-1.06090500049948e-05
-1.89297043607844e-05
-2.91721570604845e-05
-1.15604635946533e-05
-4.95910794833844e-05
-2.61796756312842e-05
1.9300531327286e-05
-4.13845990631376e-05
-1.33430538693843e-05
-1.58992666287476e-05
-8.11471375269052e-06
-4.53439014192723e-06
-3.6678379857278e-05
1.7273112332694e-05
9.02339771439947e-06
-1.83599913452074e-08
-2.79714033815659e-05
-4.21427391523398e-05
-2.47862090612585e-05
-2.12537429208294e-05
-6.63125880011924e-05
-2.85405697227102e-05
-1.3177573546369e-05
-2.18205482119142e-05
-1.56697383691441e-05
-3.79160992452251e-05
-1.23601062011022e-05
-3.03287789379505e-05
-2.94532105304659e-05
-9.58498638349209e-06
2.2099908608255e-05
-3.05556377419427e-05
-3.08014643565474e-05
-2.84573183690213e-05
-1.2853166584315e-05
-1.48326878210738e-05
-2.06893693843538e-05
-2.66230262225323e-05
1.48419206841385e-05
-2.87062538315809e-05
-1.24683085864388e-05
-1.78536125441442e-05
-1.43926420317656e-05
-1.82976433954857e-05
-2.87499471002292e-05
-1.21069511013408e-05
-2.67144276791879e-05
3.72149861235645e-06
-3.1866172197159e-05
-1.43075907225589e-05
-1.17401414481003e-05
-1.6485593467635e-05
-2.10811973677742e-05
-3.43924456696022e-05
-2.54932786281525e-05
-1.63448277748884e-05
-1.57648061142732e-05
3.92334408069018e-06
-1.65653703083474e-05
-2.2953821202264e-05
-2.09325825865289e-06
5.55434560742967e-06
5.05471974261139e-06
-2.73336693914895e-05
-2.43346916104929e-05
-7.86851568672158e-06
-2.09244515516446e-05
-1.48898524501559e-05
-9.01701712101841e-06
-1.92309589572136e-05
5.52120028532062e-07
-1.62223901273519e-05
-2.46484813560463e-05
-1.9667098408817e-05
-3.73879897060935e-05
-2.29365845333992e-06
-1.66555965635079e-06
-1.15629069552895e-05
-3.03604361067575e-06
-1.67238720122184e-05
-2.84554149023014e-05
-2.078789624516e-05
-3.82552287336206e-06
-1.3122675034646e-05
-8.39709145171188e-06
-1.50239216993809e-05
-2.25905999063967e-05
1.45487621966478e-05
-1.11435920886803e-05
-4.10970278472249e-05
-1.6426619300549e-05
1.54924116859075e-06
-1.44421986324311e-05
-4.83506356709314e-06
4.07420054799151e-06
2.55206861931107e-06
-7.49527718720872e-06
-3.83061524067339e-05
-1.07223461375261e-05
-5.32749635353645e-06
-4.9796600169682e-05
-2.39924923554677e-05
-1.31283222055062e-05
-3.21909164698817e-05
-4.11425049945564e-05
-1.56630557959276e-05
-3.48912553118841e-05
-1.03527198712792e-05
-2.59360269274761e-05
-3.00006134521956e-05
-1.82752643672939e-06
-8.51034803574005e-06
-1.65885646033347e-05
5.6639735249285e-06
8.35375568953449e-06
-2.11789118032313e-05
-2.70577719384649e-05
-3.77072305193208e-05
-2.98365190604517e-05
-2.05003199022965e-05
-1.15497337598527e-06
-1.08378815509536e-05
-1.64872612701263e-05
-1.67967633682389e-05
-2.40130579618143e-05
-1.30468874162327e-05
-9.95164978423056e-06
-5.00906109356664e-05
-4.5044939332853e-05
8.73913476475212e-06
-2.78779555178523e-05
-4.86565832893175e-05
-1.46024528282377e-05
1.93283789752719e-05
-1.0784444366332e-05
-1.9610466426577e-05
-1.55428580883659e-05
4.45776838662775e-06
-4.35447036334687e-05
-9.69368495141833e-06
-9.93534468473851e-06
1.29069875056062e-06
-3.10608575463922e-05
-1.88302909454904e-05
1.03701925321381e-05
-2.56129541857264e-06
-1.62614517646327e-05
-1.59722957290563e-05
-1.66845172805586e-05
2.38799288052503e-05
-2.67264489208732e-05
-1.64552576054425e-05
-2.71374710037767e-06
-1.69006009883384e-05
-2.11397610111265e-05
-2.88554947264468e-05
-3.46391115708512e-05
1.54882034243135e-05
-6.36633868720679e-05
-1.32914669646826e-05
9.65103298074146e-06
5.48562446081168e-06
-1.98908243764303e-05
-3.93237129269441e-05
-2.25709516598515e-06
1.67763838907182e-06
-3.96629041562158e-05
-1.89925156233463e-05
2.24370683141589e-05
-3.59318256803212e-05
-4.4111832207828e-05
-6.08156892582366e-08
1.48085098874718e-05
1.22734269209676e-05
-2.77871290463607e-05
-1.83622612582663e-05
-5.21947449787444e-06
-1.13709076165416e-05
-1.6730390200962e-05
-1.84252636719808e-05
-3.34118027797698e-05
-1.5563886691495e-05
-2.0507416370269e-05
-2.83125038721437e-05
-1.11192601477487e-05
-2.81972938165035e-05
-2.79801626297691e-05
-1.91239824156852e-05
4.09325942495346e-06
-1.97967891093425e-05
-5.18039805883634e-05
-2.40868513118287e-05
-3.96417312682429e-05
-2.4992175238941e-05
-7.21877083838469e-06
1.46632038167774e-06
-9.96515218965682e-06
-1.49868841564658e-05
-1.10492956117845e-05
-1.20541105740014e-05
-2.15181023742786e-05
-1.98453418428434e-05
-1.01504729694905e-05
4.65062387381672e-06
-2.61615152924056e-05
-4.52062134727201e-05
-2.41347693229183e-05
5.49260156567785e-08
-3.40862605225706e-05
-3.98679009524158e-05
4.02089181677963e-06
-2.48369238141869e-05
-1.18846730976981e-05
-3.88178455452505e-05
-2.41418480003588e-05
5.92525555400621e-06
-1.35255194672976e-05
-2.15425805833318e-05
-7.19123318774629e-06
4.35854162500032e-06
-3.98049139983734e-05
-3.65466157671327e-05
-2.84487585376364e-05
2.45350629949764e-05
1.48635152931632e-05
-3.58117592463044e-05
-2.97895584978133e-05
-4.27344634731525e-06
-2.02170848803251e-05
-3.19481796383075e-05
-9.8544260023275e-06
4.72079250471888e-06
-2.09741734899795e-05
-1.34222535468661e-05
-1.33122786749943e-05
8.09219331125639e-06
-4.55503476203196e-06
-2.43036998022116e-05
1.02175965025714e-05
-2.17162248265123e-05
-1.4408814909456e-05
3.58339774208891e-06
-8.97535771164952e-06
3.00946123193559e-06
-2.55777939267087e-05
-1.03186383292155e-05
1.72785037081154e-06
-7.89515258369037e-06
-5.06441408939774e-05
3.24298135144257e-06
7.00620065242545e-06
-9.18719409704028e-06
-2.8354125983516e-05
-1.88318014400578e-05
4.30483728766136e-06
-8.53477652624932e-06
-3.80851096393418e-05
-1.13995854610709e-05
4.15532254132316e-05
-1.73727193590968e-05
-2.51983054454635e-05
-9.25178922881797e-06
-1.87436999815506e-06
-1.71231145980914e-05
-4.39847321198067e-05
-1.93691240639963e-05
-5.02713884632287e-06
-2.77894230651225e-05
-6.60162749878076e-05
-8.34669768249919e-06
-3.00659701042556e-05
-3.73978776850005e-05
-5.46808063060189e-05
-4.83822482929669e-06
-1.6858480030233e-05
-3.29506230876953e-05
-5.25306923104037e-05
1.23683677429133e-06
6.74808448578997e-07
-2.4981054101956e-05
-1.08613775409485e-05
3.82487901379182e-07
5.33441640286534e-06
-4.19149560329644e-05
-2.51029613296451e-05
-8.69745112560642e-06
-5.81922154988261e-08
-4.58708691795254e-05
-2.86292473122845e-05
-2.62225554572822e-05
-3.94569668357931e-05
-4.0378790306137e-05
-2.23078588330202e-05
-1.48921758090576e-05
-2.74089874042807e-05
-2.38998228575354e-05
-9.74509280864988e-06
-8.05004451359609e-06
-2.03736257174855e-05
-4.67222691938081e-05
-1.02534605626964e-05
-5.22451854382662e-06
9.89071683131668e-06
-2.39319872347143e-05
-1.46625056182631e-05
-4.78811852124946e-06
-2.26920670600125e-06
-2.18415331056455e-05
-1.9773911386403e-05
2.74250874846568e-06
-1.12800348688296e-05
-2.41490033751292e-05
-2.38812092377109e-05
-2.28474318708399e-05
-1.68050951554833e-05
-3.07396481857049e-05
-8.57217241897397e-06
-1.65738454920712e-05
-2.67081596635544e-05
-6.1153480141208e-06
1.63757869406525e-07
-3.30019713236367e-05
2.08796972516982e-05
-2.01879434458666e-05
-1.26335182187182e-05
-4.04942271260244e-06
-1.26679663949764e-05
-1.60638210539641e-05
2.89220400969716e-07
1.53875203393648e-06
-5.0955751137988e-06
-2.22930679767842e-05
8.53423189346854e-07
-2.03518032080878e-05
-1.72567150146698e-05
-2.30881225090355e-05
-9.80677266891001e-06
-3.41693089047992e-05
-4.34838284318426e-05
-1.9834902524815e-05
-4.186398976655e-06
-1.62653608638013e-05
-1.86757308020514e-05
-1.5713693721004e-05
7.04909776400718e-06
-1.40572567367296e-05
-1.63514388966886e-05
-1.76365841949005e-05
1.96841112921727e-05
1.27134896628035e-06
-2.00948321761336e-05
-3.12331671336889e-05
-2.12017471090631e-06
-3.00057320093461e-05
-3.83492998690253e-05
-1.53216506792788e-05
-3.04003094083832e-05
-2.77512423052497e-05
-1.92965203239284e-05
6.19840055952912e-06
-4.3748822717005e-05
-3.89210299147045e-05
-2.69499666084292e-05
-2.9442007463554e-05
-2.99503728599978e-05
-2.22523992547322e-05
-1.04469643385119e-05
-1.07651862901519e-05
-7.70344248613855e-06
-3.2019021553066e-05
-3.29104564330599e-06
-5.9301735110839e-06
-4.27739794047795e-06
-2.49689826688481e-05
2.6899402828588e-06
3.73722295304047e-07
-1.68553091601429e-05
-3.50756910060009e-06
2.29150641538859e-06
-3.89168371436007e-05
-2.72678425293187e-05
-3.381624357885e-05
-4.14976743951869e-05
-3.93845621014365e-05
-1.93885948970201e-05
-2.11096529509229e-05
-9.52330031343886e-06
-1.68399634913019e-05
-2.65143982820969e-05
-6.38766467227546e-06
-8.63968900015084e-06
5.41374229591752e-06
-1.64751983199283e-05
-3.68646130477275e-05
9.84608487972184e-06
4.65945537103286e-06
1.81804583434245e-06
3.797794737577e-06
-3.27737116987151e-05
-1.28037252940222e-05
1.57608822245179e-05
-2.04990792106335e-05
-4.80753789265224e-05
-3.713824840688e-05
-4.58391272131237e-05
-2.75259549556774e-05
-3.43354683986509e-05
-4.38057246367227e-05
-1.60887538517095e-05
-3.75230264949574e-05
-3.53495839637283e-05
-1.64862958582082e-05
4.72996288713638e-06
-2.04519342228519e-05
-9.5930677968679e-06
-2.5801094436111e-05
-4.68266586543773e-06
-1.68497058076938e-05
-2.03766503962769e-06
-2.96611070552938e-05
-2.24987244935378e-05
-1.57868483661317e-05
-8.93466799679656e-06
-1.43734038415252e-05
-2.86905431937174e-05
-3.86395997871515e-05
-1.94419715236093e-05
-1.67889587882388e-05
-1.02565864085297e-05
-2.56921641694929e-05
-1.34928666649814e-05
-2.87889985153108e-06
-1.84364112733028e-05
-9.73097287528028e-06
-3.96687759353177e-06
-8.34391722639415e-06
-4.20583868530921e-05
-3.28188816322617e-05
-2.15214984279554e-05
-1.13086801965632e-05
-1.76087764915128e-05
-1.68078506804432e-05
-7.72725300611932e-06
5.02568865896353e-06
-2.6785043596036e-05
-5.3070147482966e-05
-3.61740696995481e-06
-8.26295185517883e-06
-3.64090270276319e-05
-2.60964031634306e-05
-1.93213406299338e-05
7.22635893282276e-06
-8.54773132217331e-06
-4.02039200465578e-05
-1.10370111290084e-05
-1.01758183483045e-06
-1.49012735847771e-05
-3.44776201627012e-05
1.94214121514166e-05
9.08256822311887e-06
-1.03427119422459e-05
-2.64056577315599e-05
-8.06845753504921e-06
-1.58624534611132e-05
-1.6458350974566e-05
1.32360066975483e-06
-6.50826948288366e-06
7.66499015292984e-06
-3.26598027036673e-05
4.51513095390099e-05
1.58208567074964e-05
-2.8585012676679e-05
-4.89171109214903e-05
-7.4898512762253e-06
1.30180910798059e-05
-2.71201813341802e-05
-3.87897207228003e-05
-1.24694861933156e-05
-4.05876866862104e-05
-3.31756010229385e-05
1.08090796337174e-05
-7.94853034226047e-06
-4.61563582753489e-05
-9.78790768090465e-06
-2.40531662286639e-06
1.94693080748557e-05
-4.92401664335668e-05
-3.70031537067607e-05
1.12638435505846e-05
1.17774072448237e-05
-5.07844720181156e-06
-4.08775492527326e-05
1.64799940857027e-05
5.17687490576808e-06
-3.83343749930949e-05
-4.25507940991993e-05
5.67224661431842e-06
5.88972146885874e-06
-3.11517988136093e-05
-9.22492468567197e-05
-5.50022966537505e-06
-7.64582697454654e-07
-3.81625491351248e-05
-4.72472542565684e-05
-2.90536084695808e-05
5.15584490708294e-06
-3.34149060693443e-05
-3.00798698306771e-05
-1.92529737933137e-05
-1.50296401432773e-07
-3.60093669708296e-05
-4.11871154421169e-05
-1.11532014461966e-06
8.26416127792618e-06
-3.47766248179443e-05
-1.65981395458732e-05
3.40042153065712e-05
-1.72965245357597e-05
-6.94609331962356e-05
-3.46806842903344e-05
-3.11507670066751e-05
-9.69537069133893e-06
-3.90551455030421e-05
-2.5171404898639e-05
-4.03787543907638e-05
-3.25756646099749e-05
-1.82860127516597e-05
-1.13840460407455e-05
-1.50422614141618e-05
-2.68063016531554e-05
-2.46971064906549e-05
1.82557499942844e-05
2.29133225003644e-05
-3.15617307002425e-05
-1.81656139151248e-05
2.91590789003396e-05
3.1591042756978e-05
-2.07220461806271e-05
-1.83584572364958e-05
3.57305282926907e-06
-8.74971030243976e-06
-8.16591178654439e-06
-2.60861673732565e-05
-2.94232292037286e-05
-3.10581845121681e-05
-4.9817844222416e-05
-2.74844001403956e-05
-1.21258247373961e-05
-9.26597180742878e-06
-2.34805012890144e-05
-8.49135759146827e-06
1.6903908278685e-05
8.35410653531939e-06
-2.41896933888924e-05
7.13722311211923e-06
1.08321022058241e-05
4.0866555877545e-06
-3.31386037450173e-05
1.08951321661844e-05
6.06907961600428e-07
-3.1214106217164e-05
-3.44646436793168e-05
1.51564910591801e-05
8.68652626697796e-06
-4.32159891125366e-05
-3.21613736432126e-05
8.47028936062662e-07
-6.1873420449282e-06
-3.58309247986773e-05
-4.50632615259843e-05
-1.88381372288301e-05
-2.46449771421766e-05
-3.09361672320911e-05
-3.01196588717093e-05
-1.15684223655457e-05
-1.57365092967726e-05
-6.67948621358528e-05
-2.51310057970696e-05
2.32506073545869e-05
-1.41262559296526e-05
-2.77975391877671e-05
-1.00015202999342e-05
9.67732853064783e-06
-2.19498442838619e-05
-2.9706459013772e-05
-1.33609061169877e-05
-6.5684293138442e-06
-1.02905588259756e-05
-4.31155399510659e-05
-2.83874382144693e-05
-2.22102424465788e-05
-5.20963685766374e-05
-2.13358884611473e-05
-1.39057522120109e-05
-2.71771835406169e-05
-4.5734347381643e-05
-3.14951517228205e-05
4.94401700254629e-06
-2.15329042608282e-06
-4.68009123524646e-05
3.00598130605384e-06
2.32535991468255e-05
-3.60743460953616e-05
-6.12501626213824e-06
8.25039082519214e-06
1.09588003447553e-05
-8.47456695143065e-07
-4.38695206905917e-05
7.7752608825041e-08
-1.20825081947436e-06
6.76413448166069e-06
-5.14146718665571e-05
-2.35555478584484e-05
-1.93358366819309e-05
-1.93861584621428e-05
-4.06926046132846e-05
-1.49752657227919e-05
1.96866184435981e-05
-3.18544300706207e-05
-4.67471726734291e-05
-4.25539931477017e-06
-5.57354279722856e-06
-3.83226151648529e-05
-3.32320312165136e-05
1.42335304839506e-05
2.29625205713082e-05
-2.64130179518419e-05
-1.35236855480317e-05
2.21398934111238e-05
1.60689631165927e-05
-4.09328512993499e-05
-4.69618515590185e-05
-4.05464173074642e-06
2.44528576906561e-06
-3.34844882653927e-05
-5.14354493905418e-05
-1.93344639952674e-06
1.20257909230675e-05
-2.98022973025674e-05
-7.51843766934757e-06
-1.04091368997564e-05
-1.29092847109758e-05
-7.14305300626956e-06
-2.0779905727531e-05
-6.23390339561405e-06
-3.55290432594161e-05
-2.04737124504786e-05
1.34444657641944e-05
1.36774322894269e-06
-4.95669648218069e-05
-3.93408396403005e-05
-5.48159055186797e-06
3.64190200579518e-05
-4.07365210494315e-05
-1.6562684786386e-05
-2.12563725477262e-05
-2.0122297802885e-05
-3.85705882163107e-05
-7.10178395494531e-06
8.56183389497797e-06
-2.8540194705804e-05
-7.94772248496564e-05
-1.74276679415768e-06
-4.46991744636771e-06
-2.97748758961835e-05
-3.81394378389628e-05
-2.47216409636393e-05
2.15078517443068e-05
2.39671796890532e-05
-4.37504212696971e-05
-3.26993517073121e-05
-1.22534857695853e-05
-9.3545143872745e-06
-2.85660617349461e-05
-1.80041830343664e-05
-9.76668816890093e-07
6.14278427353216e-06
-2.37121287531889e-05
-3.90261419956516e-05
-2.5156649200546e-05
-2.5856350148173e-05
-4.48869667804897e-06
-3.1723730753895e-05
-1.74149282216687e-05
-1.55610596127678e-05
-1.66026210644977e-05
-1.22357437401378e-05
-8.39611749680287e-06
-9.68367938577924e-07
-5.49927701735152e-07
4.90034199835076e-06
-1.04177997367956e-05
-1.45416749302991e-05
-3.5492370026595e-06
1.91320683930596e-05
1.01516829824897e-05
-4.93471203358175e-05
-3.60199497900372e-05
-2.20879442995415e-05
-2.48015044058002e-05
-2.41880220410966e-05
-3.22865775215937e-06
1.00114064263047e-05
-2.44071964124437e-05
-5.60766164637416e-05
2.26508542191406e-06
2.30344432433305e-05
-5.40574966762546e-06
-3.52046620646153e-05
-8.2148533956248e-06
-6.36794647273304e-06
-2.74800565751706e-05
-3.411204081107e-05
-2.37975200735555e-05
2.12905016827414e-05
1.03719527432506e-05
-4.7028852207532e-05
-3.39951332191978e-05
5.303349936601e-06
-1.50810965990402e-05
-2.94594108524824e-05
-3.39599306217456e-05
-3.06950771327739e-05
-8.31243832369617e-06
-2.71679117392664e-05
-2.59085541205825e-05
-1.53455015978956e-05
-3.27318584881189e-05
-1.02756976548696e-05
-2.05439374327582e-05
-1.42131670167695e-05
-1.79544095705221e-05
-2.04290832683736e-05
1.43178192240072e-06
-2.08015910110529e-05
-3.80124222153213e-05
-3.07188987792022e-05
-3.55321516278891e-05
-1.30208167972074e-06
-7.30690281931221e-06
-3.48545270519397e-05
3.43828184755286e-06
-4.31455738457919e-06
-1.86254067056782e-05
-3.95089205276192e-05
-8.57159972346443e-06
-2.60362226404115e-05
-2.64138131693393e-05
-3.74813211981118e-05
-2.78137822184598e-05
-4.398595890865e-05
-4.06987809551292e-05
-2.82173055883158e-05
-4.93207927510131e-05
2.06367946001158e-06
-1.2799489912672e-05
-9.21806097319479e-06
-2.94839844051078e-05
-6.91316025082634e-06
-6.61746164583544e-06
-2.82479659923833e-05
-3.51753629912061e-05
6.89305533915296e-06
-1.67865302237223e-05
-4.33547414284072e-05
-1.92189342558475e-05
6.75371034486936e-06
-2.97367078207775e-06
-3.32557568491474e-05
-2.35578896400103e-05
-2.42159412651253e-05
-1.46968048746593e-05
-3.03829546737446e-05
-1.76061256240737e-05
1.00186950283122e-06
-2.37935008584929e-06
-1.95594933163853e-05
-9.99814957277287e-06
-6.16170409277353e-06
-7.62981156572979e-06
-2.21252830415307e-05
-2.16498017723124e-06
-7.59540534268028e-06
-4.5783661348509e-05
1.16118401136463e-06
2.02082748731092e-05
-2.31959657668578e-05
5.01767577392532e-06
2.791781467122e-05
1.89573516073764e-05
-4.88830889169856e-05
-2.71431584846621e-05
-3.75197850171931e-06
5.70740526519062e-07
-4.0949428570832e-05
-2.29352367903864e-05
1.19354393885347e-05
8.61945112936727e-06
-3.34302272159248e-05
-3.98491189806314e-05
9.36852916363458e-06
1.28866113936322e-05
-6.27978498127681e-05
-4.74633859908663e-05
-1.55016740333945e-05
1.05057092771097e-05
-2.85549441385384e-05
-3.23525909140317e-05
2.02844203668285e-05
1.03406874019347e-05
-2.85772737735423e-05
-3.55194530869843e-05
1.31306148372246e-05
-9.41249870480632e-06
-1.57676290374303e-05
-3.68300912191725e-05
6.7225468892719e-06
1.05854866713979e-05
-2.3048032888145e-05
-7.17548339380178e-05
-2.27011184026006e-05
-1.02064456799442e-05
-2.90912730627367e-05
-3.8173321668678e-05
-3.02174744832464e-05
-2.31445220168621e-05
-5.37173992646816e-05
-2.78871891030992e-05
-1.34699846313058e-05
-3.78947139069104e-05
-3.49653436749086e-05
4.95649647091374e-07
-1.57918527028926e-06
1.93010853938321e-06
-1.18659553380058e-05
4.40756078344154e-06
-2.56822455754557e-05
-1.09421600989027e-05
-1.88310386909567e-05
-8.16261271312766e-06
-1.23906405586723e-05
-5.87536943630891e-05
-3.17241354695874e-05
-3.53178823341298e-05
-3.78302059361907e-05
-3.64528055890163e-05
-1.43252596942851e-05
-6.11917280473972e-06
9.60426467401503e-06
-4.13817957310908e-05
-7.87966610646057e-06
3.86360511285616e-06
-9.80207120387379e-06
-3.30909848529433e-05
-2.094940489725e-05
4.51161932006788e-07
-3.69392106791175e-06
-3.29936818592942e-05
-1.14991212082357e-05
3.09936643366096e-05
1.66234832170958e-06
-4.2943413459971e-05
-1.52818625047809e-05
2.14977001361747e-05
-1.17565420718589e-05
-5.25547206320168e-05
-2.61046056877746e-05
-1.76866531857395e-05
-4.68682641752584e-05
-6.0891876461252e-05
1.48223219917433e-06
1.67544994524894e-05
-1.62378113730968e-05
-3.07965282353817e-05
1.41084962008323e-05
1.59747071912106e-05
1.18530638683908e-05
-1.62998002103883e-05
-1.03523483596893e-06
2.95928185912669e-05
3.44128387021117e-07
-2.99137480049811e-05
-1.26126666307739e-05
1.79792197081885e-06
-3.18257145111303e-05
-2.87424436859681e-05
-2.20860899416195e-05
-6.44373593383747e-06
-3.4629496717272e-05
-2.98149879312682e-05
-2.83025262705067e-05
1.9661600043325e-05
-3.77383627324389e-05
-3.46172088908834e-05
-1.54757196278047e-05
-2.79895219681545e-05
-1.96077688818907e-06
-2.69400863334047e-05
3.79733991459457e-06
-1.85996583490064e-05
-4.31185245149927e-06
1.0651259645374e-05
1.93457313612256e-05
-3.89578664930087e-05
-2.87753250873217e-05
-4.06011577882169e-06
-6.10710900535056e-06
-2.26668411526068e-05
-2.09410342229261e-05
-1.24688116193095e-05
-3.60396324308834e-06
-4.21341501219872e-05
-5.02886153176775e-05
-1.392428454179e-05
9.34907766710899e-06
-3.79688873423069e-05
-3.45162544858969e-05
-1.44206935811572e-05
-1.8668555887673e-05
-3.61393416686352e-05
-1.17048327531879e-05
-2.10295653488792e-05
1.98938135284252e-05
-1.5165580890942e-05
-4.37775888138902e-05
2.0148705448012e-05
2.5474937806926e-05
1.87025940222511e-06
-3.46623280399854e-05
1.37867523787014e-05
2.21613140190664e-05
-1.94243076192789e-05
-3.92035971982784e-05
-1.23110711224111e-06
-1.2497778346399e-05
-1.57923892806926e-05
-2.49394676669357e-05
-1.83072182115996e-05
-3.10300251445802e-05
-1.58736024129892e-05
-3.82735222898563e-05
-1.46627441843668e-05
-2.5484751250479e-06
-1.58859431775855e-05
1.62502824459151e-05
1.12250687294626e-05
-1.21951069729117e-05
-4.10121569390696e-06
3.0019502464645e-05
1.19129608625161e-05
-3.59164580332021e-06
-2.89975200987057e-05
1.18004841558146e-05
-6.9406070472959e-06
-4.43547427165967e-05
-2.7923552868642e-05
-1.50095335466397e-05
-5.00172481627911e-05
-4.94666051286838e-05
-2.48697899047933e-05
1.11177987143612e-05
-2.03383880824778e-05
-3.13368595147978e-05
-1.40212969682641e-05
3.79253823709875e-06
-1.2763026293312e-05
-2.52164929358226e-05
-8.88165095246244e-06
2.32457440059986e-05
6.76364446828126e-06
-2.64316648941221e-05
-1.10066114054324e-05
5.32783094563542e-06
-1.46462980920223e-05
-2.62836154961119e-05
1.117973853663e-05
-1.46263452330088e-06
-2.78969940362124e-05
-3.15039046049438e-05
-2.23854162713901e-05
-2.57267486189022e-05
-5.86348210877073e-05
-5.37617165495138e-05
-3.05409038366249e-05
-1.73175939666988e-05
-3.36738390411986e-05
-3.7163995221759e-05
-3.54023222819033e-05
5.45882278931305e-07
-1.57099108524215e-05
-2.33774295882256e-06
1.44741476660725e-05
-1.03206474962741e-06
-1.01556725471877e-05
-2.92747295175831e-05
-1.81708951255553e-05
-3.09464117792582e-07
-1.39601096296296e-05
-6.54643586154736e-06
-6.33267423979253e-06
-3.67712596727469e-05
-3.99920899108137e-05
-2.1946924863228e-06
-4.19466792186389e-05
-5.59845916051807e-05
-3.25968963049679e-05
-1.0095879829489e-05
-1.93594394727302e-05
-3.23922157645631e-05
-2.02478944303291e-05
1.34600682121668e-05
-1.32429723858376e-05
-1.79633727502542e-06
5.98045927346603e-06
2.29795129964955e-05
6.56003334621927e-06
-1.04389272100673e-05
3.0512800780411e-06
4.26956568526864e-06
-1.9001196403947e-05
-2.78755620602261e-05
-2.02623269688601e-05
-2.69204375480072e-05
-1.91031421856517e-05
-3.98231292164777e-05
-1.11436997586206e-05
-1.16251291727285e-05
-2.71859607209628e-05
-3.23431298853845e-05
-2.63567232007644e-05
1.53855404672768e-05
9.81525410026525e-07
-2.66485564416887e-05
-2.84089949198408e-05
2.72638858274371e-06
1.11581210581785e-05
-1.40327759188112e-05
-1.31729765429982e-05
1.76314770886773e-05
3.74579794816805e-05
-3.73508972312927e-05
-2.44839653974009e-05
1.05859266199397e-05
-2.90654887150706e-05
-6.2260032344813e-05
-2.87568404755478e-05
-3.12064911525609e-05
2.43742355477254e-06
-3.74435581348814e-05
-4.66608703208987e-05
3.73183400045194e-06
4.57115987393014e-06
-2.5431636613004e-05
-2.57075578981904e-05
-2.56323184100019e-05
-2.73403243837009e-05
-2.87165822558271e-05
-2.94009451382396e-05
8.65041882464635e-06
9.49297830293166e-06
-3.36469674628461e-05
-2.40312430407821e-05
-1.20110337204801e-05
-3.00318166033841e-05
1.16339518959887e-06
-4.36626166022423e-05
-7.97004641465934e-06
-2.27812847269233e-05
-3.58805040666318e-05
-2.60812009134572e-05
-6.89329458814334e-06
-5.51655010295727e-07
-3.23093454582942e-05
-1.16170046754179e-05
-2.13709704095354e-05
-3.49119772137987e-05
2.60403567508904e-06
-3.76005733204464e-06
-2.33453679760815e-05
-3.56612955261865e-05
3.13525697051575e-06
-2.7915042557729e-05
-8.09549646374791e-06
-1.7006753300021e-05
-2.23051006058892e-05
3.99938927701554e-06
-5.00602853724116e-06
-7.4004906730178e-06
-8.83553280324611e-06
1.95179689100845e-06
-8.90573431941857e-06
-2.39465562212876e-05
-4.52722137467192e-05
4.94035772777398e-06
-2.71375391877053e-07
-1.2310629898429e-05
-4.56431111031447e-05
3.16759786897696e-05
1.4247892780247e-06
-3.83462127730343e-05
-3.44532608157096e-05
1.63469916928898e-05
-2.49691658342591e-05
-2.88301279883052e-05
-1.77914270778517e-05
-4.52430364157658e-06
1.50595827742072e-05
-2.34903517379013e-05
-4.00965748859738e-05
4.42490014108181e-06
3.54729965656986e-07
-1.03448461016726e-05
-5.50396382616071e-06
-8.88015682231721e-06
4.60579655245319e-06
-2.77133634108707e-05
-1.26289171897179e-05
5.75115634913077e-06
-6.82756384729643e-08
-3.19934536717297e-05
-3.89887436994486e-05
1.33805885985794e-05
-2.53037766756808e-05
-3.04509335930599e-05
-3.42502021553885e-06
-1.24215197130998e-05
-1.75906151914105e-05
-1.46349036301857e-05
-1.88275321853009e-05
-2.24946382491159e-05
-1.7211920401833e-05
-8.94037600826859e-07
-1.99007189596578e-05
-2.63967021149551e-06
-3.63966083882902e-06
6.92972362782903e-06
6.96028592070009e-06
-4.58846243166612e-05
-2.88069468797948e-05
-3.54622595614822e-06
-4.98179984807795e-05
-4.48315758010089e-05
-3.18387171110292e-05
-1.46244543177531e-05
-7.66185424589048e-06
-5.85720707737464e-05
-6.90492935987312e-06
-1.98520990982108e-07
-2.47854473408352e-05
-2.38263478140291e-05
-6.65512559516626e-05
-2.50068582658999e-05
-1.54021432200045e-05
-3.61902306668141e-05
-2.09232301793944e-05
5.37265243505898e-06
-2.99945779459483e-06
8.7428837056927e-06
2.93904385867793e-06
-1.95997427042316e-06
6.10539118041824e-06
-2.06796237751501e-05
-3.53562849557337e-05
-1.72031776848298e-06
-9.39482697231581e-06
-4.2779321152239e-05
-3.92732455086014e-05
-2.48745176661066e-05
-1.52317595735475e-05
-2.74358116135091e-05
-2.09179452906111e-05
-2.47160779585011e-05
-8.03463402232574e-06
3.00834721057957e-06
-1.7817878450859e-05
-1.06682344812147e-05
-3.3730949806958e-06
1.92119757429688e-06
2.47474457405142e-06
-1.86054241164554e-05
8.62914188452698e-08
-5.28715561386797e-06
3.07280558670792e-06
-1.42149893400102e-05
-1.64467353138478e-05
2.45312458296059e-06
-1.02483598841018e-05
-3.73177829750028e-05
-2.92561343929062e-05
-1.18253497586271e-05
-4.08980764598685e-05
-2.43903526378896e-05
-3.31042246510489e-05
-1.72501233918318e-05
4.63883574474118e-06
1.43113086694803e-05
-8.45877046537107e-06
-8.2794036727467e-06
1.56596796791355e-05
8.30833898759535e-06
-5.06807775525206e-05
-8.24717218921227e-06
-1.48428919066322e-07
-1.22392789202624e-05
-3.39722511472834e-05
-2.1183118062519e-05
-2.00440208276105e-05
-1.80175173548313e-05
-4.91716748730329e-05
-2.75540741414828e-05
-8.34714873687246e-06
-2.50485105356384e-05
-3.26529289820508e-05
-9.75573729975925e-06
1.19800453265273e-05
-3.78873075673178e-05
-1.07791916843544e-05
-2.47638922546682e-05
2.66142443151895e-06
1.40843924791105e-05
-1.82400850959664e-05
-2.10672479109019e-06
2.9868872052695e-06
-4.12423811098333e-05
-2.65429702593986e-05
-1.50476884662696e-05
-3.67507013216552e-05
-3.62414149679408e-05
-2.32149927241959e-05
-4.18635834148613e-05
-4.14867910626467e-05
-3.38733224413747e-05
-3.3904464892214e-05
-3.79081568366574e-05
-5.38956375022209e-05
-1.72464124224285e-05
-4.59606111954776e-06
-6.71562756575458e-06
-2.84713371370524e-05
-2.05156511013819e-05
-9.85828492088462e-06
1.37407849154887e-05
-1.90739576037423e-05
-1.70653135674568e-05
1.48044694496711e-05
-3.02866303823608e-05
-3.8614006574474e-05
-3.34113140881396e-06
-2.62837836720386e-05
-4.04403307199385e-05
-5.2686694617258e-05
-5.65275912773117e-05
-2.73920865060547e-05
-3.18064286844131e-05
-6.02712115677902e-05
-8.69851806222748e-06
1.52796432866407e-05
-2.07596810703194e-05
-3.77681228011049e-05
-1.34175745494234e-05
1.82964491555712e-05
1.1097417270743e-05
-1.15936382764034e-05
-5.90052984807219e-07
1.65130979559906e-05
6.64975829266648e-06
-8.51647083357073e-06
-8.89832962118572e-06
-1.85945226210169e-05
-2.59478947820286e-05
-6.38393742963133e-06
-2.45794374152371e-05
-2.88533349977754e-05
-2.03195406237969e-05
-4.9061336588165e-05
-5.75584382406532e-05
-3.27371675846148e-05
-1.55426709270754e-05
-3.9706159321468e-06
-2.75157699612744e-05
-3.38529039866107e-06
4.79486049445834e-06
-1.08170872597077e-06
8.14809665150315e-07
6.70975113405923e-06
2.23057724169737e-05
1.93028999943006e-05
-1.62043257463816e-05
-3.36413533371557e-05
-1.59815928108232e-05
2.77591009600022e-06
-1.63008583474461e-05
-4.13321621679081e-05
-4.07027605635492e-05
-1.10976251851436e-05
-2.2122203098556e-05
-8.48510975388034e-05
-3.75649073116534e-05
4.84213990450635e-06
-2.74371240410404e-05
-2.62850709932236e-05
-2.69129594111554e-05
2.4360151501418e-05
-2.22357142401585e-05
-1.32961946414282e-05
-1.8229845542149e-06
-4.27343722490444e-05
-1.10138527382249e-05
-1.63099742823731e-05
-1.91230846556245e-05
-1.4079355382689e-05
-2.31756015428919e-05
-2.17812831310133e-05
-1.4759475399153e-05
-2.5713252447825e-05
-1.42099084507205e-05
-4.189880909846e-05
-3.05985410622721e-05
-2.17371819726356e-05
-1.702180085208e-05
1.07097932737114e-05
-4.1079287931315e-06
-1.24406266726707e-06
1.38923850965091e-05
-2.95682602083083e-05
-2.28561623790554e-05
-1.56115534804823e-05
-1.85234687847298e-05
-4.81435204104895e-06
-3.09806258582057e-05
-1.54749435440656e-05
-3.68160218524438e-05
-9.27744025188842e-06
-2.70777880419748e-05
-4.80061514307602e-05
-3.66907162664122e-05
-1.39905789771547e-05
-1.18759912151558e-05
-2.53119480211564e-06
-3.20817451385126e-05
-3.5746171959122e-05
-7.01427770763063e-06
-3.2047680317289e-05
-4.07394478965108e-06
1.25425145373907e-05
-2.82757371874002e-05
-1.44079122243964e-05
-6.03634658214999e-06
3.35105874936254e-06
1.45099044548875e-05
3.23252349080984e-06
1.69670127137047e-05
-2.35134667305207e-05
-2.61474741925141e-05
-2.41743854579718e-05
7.56597207469553e-06
7.19881497797162e-06
-2.24992479212714e-05
-5.20673413686261e-06
-2.57232562719739e-05
-2.66140689345564e-05
-8.01092380992741e-06
-3.08462170702001e-05
-2.83241699325921e-06
1.60236403785249e-05
-1.70345058856147e-05
-1.832028814903e-05
4.56067316830142e-06
5.74578534669783e-06
-3.83278646200932e-06
-3.10924322822617e-05
-1.33183128128356e-05
2.57430859303399e-06
-2.29168884659829e-05
-3.43935982998277e-05
-5.62174949917509e-05
3.30917859185509e-05
-2.34142291119419e-05
-2.82992335280053e-05
-5.92809706745752e-06
2.78497509622068e-05
-7.88333473583972e-06
-3.15277195658451e-05
-2.52329957939059e-05
-1.99835441411274e-05
8.80767131016515e-07
-2.43407176543003e-05
-1.59583154508579e-05
-1.65290747765393e-06
-1.78323822456657e-05
-2.38246499106238e-05
-8.97918837106596e-06
-5.19360393633466e-06
-2.36778521409428e-05
-1.87016377934934e-05
-3.90502607645733e-05
-4.31219744051334e-05
-1.09967789022103e-05
-8.39443532798828e-06
-3.58252051174962e-05
-1.78887760926747e-05
8.62507428163388e-08
8.15238732369069e-06
-2.4944173172725e-05
-1.16514788724581e-05
1.87400615236669e-05
9.12502116595632e-06
-2.57580008864374e-06
-1.30648807757643e-05
9.4736822832429e-06
1.16364290972237e-05
-3.09993181934714e-05
-2.34527954522768e-05
-1.12893357038681e-05
-4.23787761956447e-06
-2.35919029177134e-05
-3.03700737198917e-05
-1.91670873961058e-05
-7.8843156530407e-06
-2.14208560985656e-05
-4.42714530568578e-05
-3.02663048468213e-05
5.63171821164168e-06
-2.3774153583938e-05
-1.97715072491965e-05
2.96413715734525e-06
8.68671312495953e-06
-3.13279148308209e-05
-1.77038617687513e-05
-5.24555631016999e-06
-1.76956524608503e-05
7.3386859932848e-07
-1.9955030055824e-05
-5.08517970881669e-05
1.93875931228395e-06
-3.65281251462091e-05
-3.64634701473718e-05
-4.31551689866551e-05
-3.30233829749209e-05
-1.89996135758939e-05
-2.62730140769543e-05
-4.86123636401303e-05
-5.86171973941852e-05
1.4996256239315e-05
-1.68761614122021e-06
-3.30842040728371e-05
4.58994607599414e-06
1.81223519726255e-05
1.02768638771543e-05
-2.86972297886335e-05
-8.02630087393633e-06
-9.33872005456718e-06
1.06651154363491e-05
-9.84740059735228e-06
-3.05119552221278e-05
-2.86623082468997e-05
-2.38328696916841e-05
-2.96026460127802e-05
-9.59132797509849e-06
-3.54419989997937e-05
-3.15548062393712e-05
-3.43081015983834e-05
-5.44197908711025e-05
-2.76815412805138e-05
-9.41503069211095e-06
-3.75243025080033e-05
3.73020952067387e-06
-2.58388003516172e-05
-8.14787800168363e-06
9.63457044755819e-06
-1.29424711718525e-06
-2.82412116482383e-05
-4.82334387222338e-06
-2.27530719523247e-06
-1.90565414368475e-05
-2.51604157227476e-05
-1.04710776565832e-05
-3.05489269278991e-05
-5.64189129581419e-05
-3.30320385712486e-05
-4.63177182674217e-05
-4.93529562386007e-05
-4.78908820081465e-05
-4.05636290745302e-05
-1.2364328168371e-05
-7.42084722527389e-06
-9.84212008781885e-06
1.30223268808612e-05
-6.78231614335447e-06
-1.29675282502504e-05
1.68898913407788e-06
-1.69316375456715e-05
2.43677386123186e-05
3.76130869898902e-05
-2.15377797348576e-06
6.02652809075943e-06
6.2523423664122e-06
-2.31631924647467e-05
-3.20873261155279e-05
-2.60552095754804e-05
-1.03367583675093e-05
-3.36579000922176e-05
-3.74194512121142e-05
-3.01672113523441e-05
-1.01754780999177e-05
-1.88446032600721e-05
-2.74782684044059e-05
-1.34520362475529e-05
7.66772645765574e-07
8.46171229020094e-07
1.2861660887004e-05
-1.19388117342576e-05
1.86545286167645e-05
1.64850286864208e-05
3.45206609398621e-05
9.66115800274166e-06
-3.3122107271516e-06
-1.44027380839799e-05
-2.01831962301623e-05
-2.02352506755539e-05
-1.43168383454266e-05
-2.56724767387737e-05
-5.3325862810067e-05
-5.07796465295233e-05
-2.98862468629374e-05
-4.64318603102196e-05
-5.55892204207663e-05
-1.89232556315952e-05
-2.8291824274037e-05
-3.63718226387599e-05
-2.03743412873347e-05
-2.46384432357551e-05
1.93079274549327e-05
2.52225648098596e-05
-2.8645389591305e-06
2.72637810816329e-06
-4.77934708086987e-06
-4.6441116189643e-05
-1.88620983780593e-05
2.29801724702528e-05
-6.65950889906705e-06
-3.22779666193833e-05
-1.11201090917452e-05
-1.74179621435897e-05
-4.87182380746857e-05
-7.95496508743401e-05
-3.26511454875295e-05
3.58591982312385e-06
-4.36181861890887e-05
-6.07526884268173e-05
-1.82808430503381e-05
1.41225739303157e-05
-3.92121738132383e-05
-3.07017263700676e-05
9.33522046616161e-06
1.67498461232373e-05
7.95217277053473e-06
-2.8513126705912e-05
-1.30304345765852e-05
-6.74174840733565e-06
-4.79425224001268e-05
-5.09866498813718e-05
-1.63754877555812e-05
-1.45694742181069e-05
-5.59363451722616e-05
-2.90155684265928e-05
-3.30516901759703e-06
-1.83646832589571e-05
-4.00444752967978e-05
-2.97167789809171e-05
-1.3560895194536e-05
-5.37594878407227e-07
-1.76182102882685e-05
-3.36569908775185e-05
3.7359590561077e-07
1.31707545851361e-06
-5.77167356171825e-06
2.92764557541572e-06
-7.53945020412807e-06
-3.36198207436077e-05
4.83499721475852e-07
-1.31346254676619e-05
-2.15860023363725e-05
-3.60935246566749e-05
-2.0537505118961e-05
-2.44951203892675e-05
-2.46192199348422e-05
-2.97730105573658e-05
-1.53270320713805e-05
-3.1634613766432e-05
-1.86028289001321e-05
-2.65595454275048e-05
-3.45045749766892e-05
-2.73799878377543e-06
7.63529772436352e-06
-2.26569393920771e-05
-1.58440430312984e-05
9.41258559830516e-06
-7.08083393153522e-07
6.20257841948572e-06
6.70564202170162e-06
-7.52615749405162e-06
-1.11248683050614e-05
-4.47863102402617e-05
-2.29448809242812e-05
-1.39178491377631e-05
-1.72211531391903e-05
-2.70241389803897e-05
-3.22888912381977e-05
-1.16698202965096e-05
-2.40909596996946e-05
-2.83053966871747e-05
-1.22269744626491e-05
1.38110110929749e-05
-1.64850708109404e-05
-3.90877706688117e-05
-1.45189598749927e-05
-3.45515945992988e-06
-6.58232450530738e-06
-2.53502053820707e-05
-3.21160668769694e-05
-1.48702789215507e-05
-2.07210848281443e-06
-2.48562495314908e-05
-2.01164653559892e-05
-2.51444976719112e-05
-2.68406008747213e-05
-1.62308452761655e-05
-2.98253959456472e-05
-2.37615284333399e-05
-3.13890710037679e-05
-3.92505282824623e-06
-1.55219097288973e-06
-1.51571466710728e-05
-1.21150756993387e-05
7.1649150728296e-06
5.28156805522525e-06
-2.22199363354463e-05
-1.00120677011729e-05
-2.56317920486845e-05
-2.01267291144295e-05
-9.42722753948974e-06
-3.38378281137996e-05
-3.75928491778154e-05
-4.64461420956549e-05
9.99283240916714e-06
-3.97319781419915e-05
-6.15572385219953e-05
-4.63220985647864e-05
-9.73460748311513e-06
-1.82970918444795e-05
-2.21287898967318e-05
-2.22984125002512e-05
-1.71044283943591e-05
-9.82829204882783e-08
6.20379015061997e-06
1.09085224784899e-06
5.21638578449986e-06
-1.03952470725491e-05
-5.46611188495845e-07
2.25160797369247e-05
-1.66300211646745e-05
-1.73557862336904e-05
-2.88392870690769e-05
-1.64761497839461e-06
-2.93217776457297e-06
-3.24193238689327e-05
-5.69837665245298e-05
-3.73083116900514e-05
-2.40780418014125e-05
-1.32098492165832e-05
-1.5278714137239e-05
-2.35681833130269e-05
-5.11573568894791e-06
-4.34797924846472e-05
-1.36752779769836e-05
-3.8385445146393e-06
-3.00628558920477e-06
1.69643567352694e-06
6.64568297014357e-06
-1.75184935939929e-05
-1.87912298201142e-05
-5.53590729573996e-06
-1.56273099049108e-05
-1.21157015541927e-05
-3.75639146334019e-05
-4.31776731086013e-05
-3.81860901065609e-05
-3.71139282315235e-05
-3.69297619070633e-05
-5.58824240843718e-05
-2.12800125051858e-05
-1.02785798345275e-05
-1.64133382594259e-05
-1.82796204610028e-05
-2.27166263559477e-05
9.47235799932662e-06
-3.6654189543399e-06
-1.215906605544e-05
1.51783654546965e-05
-6.27181734515231e-07
-2.59847560290391e-05
8.37088372250881e-06
-4.61993790744385e-06
6.40334118763476e-06
-4.78973336632062e-05
-2.70568976187875e-05
-2.1665155106455e-05
-4.33932228603038e-05
-6.06962354359933e-05
-1.26828566822076e-05
-3.32610759529556e-05
-3.38042285666727e-05
-6.96875297073144e-05
-2.62228173988115e-05
-1.74779422032909e-06
-2.59233235180297e-05
-8.60515104662051e-06
-1.72038287832019e-05
-2.24360760575078e-05
3.48481983238097e-06
-1.02621141681838e-05
-3.22056725465386e-06
-3.03784633592892e-06
-1.22145770277027e-05
2.71835457268392e-06
-8.29695275065911e-06
-4.40154447553172e-06
-2.63234800613872e-05
-1.58403514069893e-06
-4.57172449828218e-06
-2.7806200852773e-05
-6.46784568423208e-05
-5.2103615201532e-05
-3.32402475466809e-06
2.35952701813387e-06
-5.84324382667406e-05
-2.03706455223007e-05
-1.62021083237436e-05
-1.57875680121325e-05
-1.13961730267977e-05
-1.79411997075943e-05
-8.89152935500919e-06
5.98088438075803e-06
2.24198380562822e-05
2.05521309742306e-05
3.24597164492727e-06
-2.53092578182914e-06
5.3404795323533e-06
2.88875434217838e-06
-5.01668872052702e-07
-3.50568641539713e-05
-2.8356444388798e-05
-1.3507960261206e-05
-1.6974339605431e-05
-3.34155746416054e-05
-2.82009548517086e-05
-2.22420764039934e-05
-6.58270762749786e-06
-2.23776001146666e-05
-3.66743301857216e-05
-3.46757918959845e-05
-9.59872987801034e-06
8.10809882905235e-07
-1.90947241561252e-05
-1.09755848125324e-05
-5.65258608661483e-06
-1.43865856160855e-05
-3.5229389283815e-06
-3.85767706034579e-05
-2.32190815667248e-05
-2.90338001467212e-05
-7.6701276532024e-06
-7.02749018344846e-06
-3.1198415660814e-05
-4.63110608945419e-05
-2.67011052084904e-05
-2.76388854349939e-05
-2.55407915381167e-05
-3.10766397321602e-05
-1.72023012898386e-05
-7.9523644362631e-06
-1.10927803227933e-05
-3.03984038639032e-05
-2.38474486548651e-05
-2.14613403401049e-05
-1.82246024840064e-05
-1.17591533360725e-05
-5.18125306195951e-07
-3.12590188041871e-05
-2.6741718746702e-05
-2.60122237753561e-05
-3.19012384213528e-05
-1.92749164141579e-06
-4.96908964588949e-05
-1.03159514407351e-05
-1.68834641291072e-06
1.35862751767523e-05
-1.62459821370659e-05
-1.5117331582226e-05
-1.88290506825584e-05
-1.68042986496527e-05
-3.87974342181513e-05
-3.86976470792136e-05
-2.77567998655979e-05
2.66065611158795e-06
-9.36788043805154e-07
-7.91458257757696e-06
-1.64490196026518e-05
-2.38856227591745e-05
-3.73163146861352e-05
-3.07866745608231e-05
-2.31259599520673e-05
-4.80029580580015e-05
-3.27155419975405e-06
-3.45580214522002e-06
-2.39251343508548e-06
-8.90521971786335e-06
-1.26228101023893e-05
-9.70822194446878e-06
-2.77305428770445e-07
1.55223449146839e-05
-1.69383421780659e-05
-1.52948729338182e-05
-2.34291621763164e-05
-6.68306241454924e-06
-3.66403869674797e-07
-5.34206297807753e-06
-2.46349608803021e-05
7.63444070186409e-06
-2.58664682738212e-05
-4.22523574522951e-06
-1.21525780718658e-05
-3.08461073585724e-06
1.70285177717647e-05
-9.38253345808804e-06
-1.11286557408762e-05
9.38588941473831e-07
1.20584526146784e-05
2.2378687804633e-06
-1.90391579846755e-05
-6.99990998998681e-06
1.00059975419213e-05
-1.96169629386038e-05
-2.97732283959333e-05
-7.09191409992648e-06
-4.47220240792666e-06
-1.94336196640416e-05
-2.97911928669818e-05
-1.28205710532516e-05
2.6462124699641e-07
-3.13437146675659e-05
-2.94170060501514e-05
4.78099583526102e-06
-1.28384312647775e-05
-3.41285851679541e-05
-2.19971731452065e-05
-2.02435889011839e-05
-4.53961943141677e-05
-1.05371251786783e-05
-2.70727395965128e-05
1.65017201985288e-05
-1.03471039881755e-05
-1.88414689690726e-05
-2.10188644135507e-05
-2.76422532507181e-05
-2.70976717681018e-05
-5.10005499697128e-06
6.14307871960088e-06
-1.34250707002558e-05
-2.50937349685326e-05
-5.64710943233075e-05
-9.67240929913674e-07
-5.81698978211126e-05
-5.7270030246894e-05
-2.25700667769674e-05
-2.29752921887597e-05
-4.3835867606649e-05
-1.9663931305289e-05
-1.24156833795234e-05
-2.92949201445695e-05
-7.80914419280527e-06
1.07659227108761e-05
1.05593276526591e-05
-1.7337168475213e-07
-8.96045480237935e-06
7.81630538708548e-06
-1.791162012298e-05
5.27756817628597e-06
-8.38857258967177e-06
-1.16689308237813e-05
-1.11459436158052e-05
-2.15810929614889e-05
-4.43111403389671e-05
-4.80799158163369e-05
-3.31694372502606e-05
-1.35393152195096e-05
-4.65919577786386e-05
-4.29426447716029e-05
-3.91826266965313e-06
1.3092656586203e-05
-7.39984509764437e-06
-6.26938129392373e-06
-8.84380471307958e-06
1.20885590002521e-05
3.14683915478535e-06
2.19483148959444e-06
3.06060241713333e-06
2.20491138557409e-06
-1.07233633611134e-05
-1.18419435947418e-05
-9.99004988747301e-06
5.21714292964207e-06
-3.55416666922002e-06
-4.04560905945295e-05
-2.24898506313786e-05
-3.76837316361381e-05
-3.07912453842158e-05
-6.37001625644871e-06
-1.75280203344876e-05
-3.17641647411545e-05
-1.38586710080042e-05
-4.32978655731472e-06
-3.70086567530337e-06
-1.30529955912834e-05
-1.09520362857584e-05
-2.38508602251697e-05
7.68319981680861e-06
-1.697873853313e-05
-3.28603427967641e-05
-1.03367094273555e-05
2.059346699021e-06
-4.29338691781113e-05
-3.34426984549866e-05
-3.49609343562888e-06
-3.45180132894296e-05
-5.12610194309726e-05
-1.96566996949516e-05
1.63268007813347e-05
5.21239588907271e-06
-1.99743557513568e-05
-3.31344177355525e-05
4.07139114503479e-06
-1.24762688382129e-05
-4.1290776448522e-05
-1.30581926017223e-05
1.67384005786289e-06
-5.06511891337135e-06
-1.33753369836343e-05
-2.9864873561562e-05
-8.30575429464881e-07
1.06685720176908e-05
-2.12052798068524e-05
-1.84569151634076e-05
-1.17275445783827e-05
-2.63764410109585e-05
-2.93577434489488e-05
-1.48463967278531e-05
-1.54658501708205e-05
-4.62738842663035e-05
-4.61726706945981e-05
-1.92709292664945e-05
-2.39619683540572e-05
-2.66530160922157e-05
-1.89654319995647e-05
-3.47078200937204e-05
9.48417792441326e-06
-1.70534777359335e-05
-5.83194276766442e-06
1.83341334093039e-06
-7.69153614419787e-06
-2.20065025999081e-06
7.11016565424608e-06
1.1670690871136e-05
2.22367564763362e-05
-2.11921446460951e-05
-2.10472419596382e-05
2.36638099653523e-05
9.70346823982152e-07
-3.22600892525895e-05
-2.94591197915119e-05
-9.12935844634175e-06
-1.77741874903913e-05
-1.40382389402245e-05
-1.41535240278079e-05
-4.56008810880649e-06
-3.06050335066729e-05
-3.288871726462e-05
-2.93165843901353e-05
-2.65210118103979e-05
1.08509131426531e-05
-9.71018695697273e-07
-2.26754183532797e-05
-1.79255243400946e-05
-7.45915284436926e-06
-1.91484850760822e-05
-1.79245686411182e-05
4.52150293739557e-06
-1.97623920354425e-05
-1.14361232633123e-06
4.50171384805379e-06
1.60321177979035e-05
-2.07728287494013e-05
-8.8863203207606e-06
-4.87990343542991e-06
-3.01688452275542e-05
-6.51118131257001e-05
-2.0503921523129e-05
7.29925784431744e-08
-7.74334593323301e-06
-2.74644988430193e-05
-3.86527516433455e-05
7.86706496107912e-06
-2.5243458604209e-05
-4.58266074422494e-05
-1.6288492495402e-05
-1.34422807380653e-08
-2.10123930750732e-05
-4.09952839982322e-05
-2.63516365040718e-05
-6.12989297669123e-06
4.83865986977803e-06
-1.29584839188147e-05
-8.55933106695607e-06
-2.32439443598717e-05
-2.73240983012236e-05
-3.11695383563899e-05
-2.653247511502e-06
1.54623724598678e-05
-1.59157155208297e-05
-2.21392951538827e-05
-4.29512814912749e-05
-2.18543046136499e-05
-1.23777433119875e-05
-3.0433771389512e-05
-2.79776601587451e-05
1.51182969049207e-05
-4.05845438190867e-05
-4.29489590990472e-05
-1.061714592762e-05
-6.09841276535116e-06
-2.1700398032011e-05
-1.02476454057646e-05
5.17703495419386e-06
-1.30376328880359e-06
-4.03642232335035e-05
1.00197478480338e-05
-1.95974589276735e-05
-1.82863920632027e-05
-5.41764745116569e-06
-2.70462601584199e-05
-2.73122682229345e-05
-3.09006155339311e-05
-4.22773578471727e-05
-1.71787157510645e-05
-1.07472628307298e-05
-2.35776379320552e-05
-4.46287225156673e-05
1.56940492325308e-05
-5.31422947842988e-06
-3.06908842878538e-05
-1.96519495022826e-05
1.75344396848227e-05
4.78468370818685e-06
-2.67474929944958e-05
-3.15832321702045e-06
-5.95403788888215e-06
1.01945975254819e-05
-1.91327293175787e-05
-2.32857110820328e-05
1.60021824789707e-05
-6.40899849342256e-06
-4.4798839830652e-05
-1.0127901950401e-05
-2.08583034967429e-06
-4.32655025824726e-05
-3.1969205560254e-05
-5.83964423615867e-06
-1.44096228513578e-06
3.34008318511103e-06
-3.23814359984218e-05
-1.13853568871923e-05
-1.63001592177362e-07
-1.20140692023351e-05
-2.33026781414936e-06
-1.55979814695913e-05
1.92001863856228e-05
-1.02863001411675e-05
-3.90127689309109e-05
-1.97174902243285e-05
-6.51499019685347e-06
-1.70370102986156e-05
-4.1910518415492e-05
3.49359811895973e-06
-2.02741882883613e-05
-3.88882361643977e-05
