# Supplementary material for: Research on computational propagation and identification of mine microseismic signals based on deep learning
Source: PLoS One. 2025 Oct 22;20(10):e0334641. doi: 10.1371/journal.pone.0334641 (PMC12543183; doi:10.1371/journal.pone.0334641)
Supplement: S10 Data — (ZIP) [file pone.0334641.s010.zip › 000101100001426.xlsx_0.txt_24.txt.txt]

-7.50267305748054e-06
-1.28141303615531e-05
-8.75329290171618e-06
-3.05156220623234e-05
-3.70834197714746e-05
-1.06959939483739e-05
-2.49654541980067e-05
-7.51523353399925e-06
-1.48125768274951e-05
-2.94088649581385e-05
1.93115422034376e-05
8.93227698124465e-06
-2.35838278790547e-05
4.19524313904481e-06
1.74208655263916e-05
9.29213392239196e-06
-4.69457851865281e-06
-2.42184944881168e-06
-3.99525856337556e-06
-2.80244739159101e-05
-5.17927774814806e-06
3.69618358217189e-06
-1.39076526447893e-05
-3.55374619699111e-06
-1.86235230687624e-05
-2.47363663047367e-05
-3.58463458805519e-05
-6.92925359320501e-06
-2.29925602898546e-06
-2.51600068026219e-05
-3.23052957725697e-05
-3.18101941820297e-05
3.8780303761879e-06
-5.06120303298663e-06
-1.97317014956819e-06
-2.21404100704112e-05
-1.8023861271892e-05
1.18908032803481e-05
5.5003956554833e-06
-1.65473638243006e-05
-1.31796199907113e-05
1.14750265346748e-05
3.59787618899888e-06
-6.16802155385485e-05
-3.57327128199861e-05
-2.96677039014237e-05
-4.4427237731323e-05
-4.08785289918193e-05
-2.94864602173485e-05
-2.12300738115575e-05
2.04084854233937e-07
-5.29154269917364e-05
-1.60324836191868e-05
-2.01884802417914e-05
-2.28565083434247e-05
-3.33145735904633e-05
-3.11880714337026e-05
3.67717275139872e-06
9.8949226637474e-06
-5.39594176274419e-05
-2.03829105863393e-05
1.80046030737822e-05
-2.58080619875058e-05
-4.01939063909617e-05
-3.76303287328322e-05
2.74733260395092e-05
-2.69367682000149e-05
-4.58930890831149e-05
-5.11008029872768e-05
-1.85032429559654e-05
9.04078144627783e-07
-3.65613394548075e-05
-3.90970298569446e-05
4.94222586582431e-06
-1.651894662331e-05
-1.90436896217762e-05
-1.22535844166639e-07
1.1111429541517e-05
-2.34045776962041e-05
-2.63127414157096e-05
-3.41125198951828e-05
-6.17644930335797e-07
-1.41448232966777e-05
-1.27234529836691e-05
3.04448448808031e-06
-1.07217938748602e-05
-1.0918643975321e-05
-3.27523256435421e-05
-3.61418172248749e-05
-4.29687887924371e-06
-2.67374762104393e-05
-3.1307614630401e-05
-1.27693624792122e-05
-2.1170843685884e-05
-4.56609160940683e-06
1.89525832500982e-06
-1.66040741703338e-05
1.61751876646608e-05
-8.30004199890043e-06
4.21176380410105e-06
-9.99470958448279e-06
-3.05128451996193e-05
3.99571758096186e-06
-8.02212326269844e-06
-3.20335980268475e-05
-2.71737864397814e-05
-2.01509940854827e-05
-3.90468681956015e-05
-3.55309951233359e-05
-4.46391152629366e-05
-3.21049774297463e-05
-1.30082492713085e-05
-3.18153881275559e-05
-7.68523569998692e-06
-1.18886350380563e-05
-2.67991038674511e-05
-4.24680014680134e-05
-5.56092358565074e-05
-1.61848665067758e-05
9.38229393773589e-06
5.84116902106774e-06
-2.25896362595669e-05
-2.05789717209651e-05
-5.84723895781915e-06
-3.20490512067099e-05
-1.17974425806389e-05
-1.58275319165143e-05
-2.1057553758164e-05
-3.51635310415526e-05
-3.59893150155126e-05
-2.80976719752845e-05
-1.42872714458634e-05
-3.17735467804698e-05
-4.66109371890996e-05
-3.58472967344953e-05
-2.24014314486187e-05
-1.04927013725908e-05
-9.31730937091824e-06
8.72800109344133e-07
-1.3940842284915e-05
-4.84628479662216e-06
5.34490485759749e-06
-3.64614817082839e-06
-3.25194877975576e-05
-1.55385833582274e-05
-2.28507938361561e-05
-3.04462481946235e-05
-9.32571276833922e-06
1.19539446279159e-05
5.15201499015966e-06
-4.41943004484442e-05
-1.74105617617721e-05
-3.15416998860814e-05
-1.81996594128092e-05
-4.78874734494158e-05
-5.98413345910958e-05
-2.48945529667227e-05
-1.01750380902017e-05
-2.07456018314745e-05
-2.09968687850008e-05
-5.16236410846242e-07
4.35026498391759e-06
3.92937037374789e-06
1.28396776232639e-05
-4.50351173623204e-06
-2.20379280643803e-05
2.26286324875144e-05
-6.26257614417929e-06
5.17122262900921e-06
6.90274959857831e-06
-4.270476764549e-05
-3.88744055587718e-06
8.37506477331551e-06
-3.07633982028166e-05
7.16463851331046e-06
-1.4689386137839e-05
-9.55213282633313e-06
-4.04322100677423e-05
-2.32697994762286e-05
-1.64777997497587e-05
4.2715043771385e-06
-7.20160387184768e-06
-5.10827831199432e-06
-2.06573255840758e-05
1.84179424294856e-06
-4.81408135719044e-05
-2.90981918267605e-05
7.25172446023977e-06
1.86528560038081e-05
-2.06781564150867e-05
-1.68340189290239e-05
9.8311162576295e-06
1.51719401988664e-05
-5.68820888964707e-05
-3.36123932575184e-05
2.51291737969875e-05
-1.21809822274278e-05
-4.63818782411306e-05
-2.77896060972884e-05
2.49214496464796e-05
-6.18721833282908e-06
-6.06238007645738e-05
-1.63043216113728e-06
2.49680053072311e-05
-3.45675097788721e-05
-3.44742475673745e-05
6.2047434418252e-07
-4.21469780736421e-07
-1.45649947217965e-05
-4.54281354288242e-05
-4.44331975193699e-06
-5.18237156445514e-06
-4.03401472885158e-05
-9.51113185954016e-06
-2.33325432527781e-05
-3.79692832501888e-05
-4.22545100558144e-05
-2.20901995185154e-05
-1.55034714828518e-05
-2.1493863027385e-05
-3.02674765642098e-05
-6.66058632342756e-06
7.42651670093976e-06
-1.96968139941223e-05
-1.64368697140554e-05
8.94543850751687e-06
-4.7402777247015e-06
-3.56807136493344e-05
-2.12562755482981e-05
1.81628406169408e-06
1.85861765946666e-06
-2.97679651018561e-05
-1.76711397897587e-05
-2.65759573554381e-06
-1.5396517410041e-05
-4.14123704817015e-05
-3.51836365080107e-05
2.35615843466701e-07
2.1046272376023e-05
-3.28685430243028e-05
-3.31875353282249e-05
-2.67741039477038e-06
1.24263734610029e-05
-3.9860719581188e-06
-3.77691292399063e-05
9.23834173185242e-06
8.7788022193415e-06
-3.4127134449017e-05
-1.46716016387141e-05
1.77767358310032e-05
-3.58455040492249e-06
-5.65356941805526e-05
-3.78839967047747e-05
-5.24396913280025e-06
-2.31802706694712e-05
-1.99352357213487e-05
-2.9265759770741e-05
-1.73029384350703e-05
-1.61681998606751e-05
-1.85480709368075e-05
-1.5592960924439e-05
1.4796736197953e-05
5.01568083910634e-06
-2.61843931603255e-05
1.50861238096472e-06
5.79695256759626e-05
-1.801113599082e-05
-2.77849855817964e-05
-4.95836215736143e-06
1.06694196046816e-05
-1.51998746293218e-05
-4.24491303381716e-05
-4.03734867712542e-05
-1.16139991112829e-05
-2.14349238428938e-05
-5.94985301001392e-05
-2.47448685783212e-05
-3.76575234696502e-05
-1.86198796450011e-05
-2.65935444323124e-05
-3.51820517952598e-05
-2.071907773034e-05
-1.4486030879372e-05
-1.94246488803967e-05
-9.78510056764549e-06
4.37997387732559e-06
-8.60816102973079e-06
-5.47726459492787e-06
8.4754697836269e-06
-1.05493589826611e-05
-3.42356741936237e-05
6.42125237200914e-06
-1.74896386530038e-05
-2.02602973341879e-05
-3.88579094410662e-05
-3.48687374873405e-05
-4.05097454270328e-05
-5.16678722562131e-05
-7.15836242112134e-05
-2.7378087424506e-05
-3.05639570306477e-05
-7.05722503183804e-05
-1.61260431236315e-05
1.22366061231713e-05
-7.76240353498458e-06
-3.86094879864931e-05
-1.30118074010401e-05
1.02710600123212e-05
1.84115929969016e-05
-3.0707318446238e-06
-1.4017133455375e-05
3.1665229726966e-05
-1.4816957650211e-05
-1.57539005306507e-05
-2.3051390997525e-05
2.34685740686162e-06
-2.04802630141706e-05
-3.61503991271069e-05
-4.58251558333547e-05
-7.73706518788855e-06
-1.21610531807231e-05
-3.16459084483681e-05
-8.59963215321903e-06
-2.51286834849757e-05
-3.71449235147461e-05
-3.05565720763935e-05
-1.73912214420391e-05
1.67256549294336e-06
-2.04167722155936e-06
1.23897224874313e-05
2.3080055364182e-05
-9.52629788480471e-06
-1.99179721129964e-05
1.22142165612458e-05
1.56972756532378e-06
-1.68055907504897e-05
-3.12384738915575e-05
3.31352125037775e-05
-2.78681118907528e-05
-3.2585559173519e-05
-3.06214188823373e-05
-5.45684821488143e-05
-2.83085456401147e-05
-3.54359524677178e-05
-3.10516485237262e-05
-2.7599494516529e-05
1.37828007978097e-05
-3.29165784570222e-05
-6.69501176421415e-06
2.85605662789009e-06
-2.45128278849099e-06
-1.73502875425191e-05
2.31604902850123e-05
-2.65490219182844e-05
1.81661089113661e-05
-2.15857027360963e-05
-1.57174396205698e-05
-1.88249075873462e-05
-2.42027204937667e-05
-3.99005995247337e-05
-3.06166755375044e-05
-3.78647546396342e-05
-2.02224536281962e-06
-2.31055678662583e-05
-3.2702889291218e-05
-3.10093558614541e-05
-1.63618043037946e-06
-1.75635286211559e-05
-4.10788657814149e-05
-1.97210583064106e-05
8.11900983527054e-06
-7.69663856347294e-07
-4.06683710678539e-06
-6.77179209415539e-06
1.92780379774059e-05
-9.27757490811421e-06
-4.76304131638675e-06
-1.48046854448229e-05
7.3855192838439e-06
-3.54441913692904e-05
-5.44503812253201e-05
-2.79658191662234e-05
-8.01399305129267e-06
-3.64402661748437e-05
-3.24372810701948e-05
-3.9206755224372e-05
-2.24025067974112e-05
-5.50199129296577e-05
-2.03047883677554e-05
-2.56828076039707e-05
-4.98834554475177e-06
1.34444075910064e-05
-1.62254040643779e-05
-1.89104678155366e-05
8.79998973658759e-07
2.12039652410737e-05
2.42824852602177e-05
4.73671729371667e-06
-1.44842876050019e-05
3.86928839841872e-06
-1.03133907349368e-05
-2.15638911309525e-05
-5.02797186049116e-05
-1.92897495903671e-05
-5.10844446783917e-06
-3.22663936579518e-05
-4.7179952460187e-05
-1.32136511819189e-05
-3.12349440905109e-05
-1.4960469306313e-05
-2.7241063644962e-05
-3.30720273787023e-05
1.31434473025762e-05
-2.08511640795271e-05
-1.23896024418007e-05
-4.74408868459485e-06
9.95504420445493e-06
3.18665571876692e-05
-1.45625719676748e-05
3.1895622429294e-06
6.78595938541452e-06
-9.75432324973733e-06
2.14364101813372e-06
-3.35967733378873e-05
-1.35474561857075e-05
1.27017896242326e-05
-2.90685940679182e-05
-2.18685234441955e-05
-2.99291541261087e-05
-2.262732313612e-05
-3.59578527923997e-05
-3.80538562582236e-05
-1.63704578614019e-05
4.15386293389258e-06
-3.64225657515057e-05
9.58425993610655e-07
6.31384237860526e-06
-1.83797776062763e-05
-3.75253842655359e-05
-1.95395946971613e-05
-4.88069418321029e-06
-1.30809900983483e-05
-2.97009532115511e-05
-4.64411050574779e-06
-3.14883831337518e-05
-2.24385288119608e-05
-2.23715217956819e-05
-2.09198331192992e-05
-3.7748025813028e-05
-3.79427173922184e-05
-4.06507045456311e-05
-1.61052588605021e-05
5.48944018434267e-08
-3.02308621899208e-06
-1.31206069073813e-05
7.41143774358634e-06
4.73049772435937e-07
-2.73503674723976e-05
-1.67623699302208e-05
-1.25145988432166e-06
-9.19991830590322e-06
-1.66055382415896e-05
-2.19458823628268e-05
-6.69673410315372e-06
-2.51524094496852e-05
-4.19909758659409e-05
-3.42934422345612e-05
-1.35593090884994e-05
-1.17493533435879e-05
-3.00922541812783e-05
-6.20667325086153e-06
-3.71221430332345e-05
-2.13421090322882e-05
-1.61806019077482e-05
-2.1990812975485e-05
-2.12229867997572e-06
-2.99895257701794e-05
-1.10081603593973e-05
2.77602675818468e-05
3.3268562927676e-06
-5.82993135833344e-06
1.58281660742108e-06
1.34293930168523e-05
-1.78907498862323e-05
-3.49740020461235e-05
-2.29787899651951e-05
1.55429575730752e-05
-2.48541915398798e-05
-2.22563000599317e-05
-6.70352423376911e-05
-1.48270308078164e-05
3.13079170775101e-06
-1.5288356080773e-05
-9.77774862936549e-06
-2.47708969850979e-05
-2.34742751571074e-05
-3.40088071163078e-05
-4.45677085949718e-06
-8.00650163366178e-07
-7.88897424856545e-07
-3.05323645401854e-05
-1.53781994934292e-05
2.15181560753406e-05
1.60496250265706e-05
-2.53374269021397e-05
-3.37635910147162e-05
2.1753069217576e-05
1.73715479738786e-06
-5.78289161211639e-05
1.08197954836596e-05
1.96589133629817e-05
-6.91669430076757e-06
-4.53180894719051e-05
-2.8568899078962e-05
-2.01091445084377e-05
-4.19199217491892e-05
-4.78285969198256e-05
-1.59648489465094e-05
-3.24631218209619e-05
-4.44832809063659e-05
-2.88718837712231e-06
-6.66556694696541e-06
-1.66967920569878e-05
-3.91408281403838e-05
-1.4534136191882e-05
-3.0081196378758e-06
-2.97857330808262e-05
-2.19199803801645e-05
-2.09351863004748e-05
-1.86603473641866e-05
-3.85894794112367e-05
-3.27723208324305e-05
-5.29869364350994e-06
6.23611102069688e-06
-1.90144584795727e-05
-1.34491105191438e-05
-2.52053083829575e-05
9.68991559047932e-06
-1.19832667132818e-05
-2.30115471395642e-05
1.09308272739294e-05
1.40075242092616e-05
-2.43577134877282e-06
-2.98707132555419e-05
-3.56677489289731e-06
-1.63455782070288e-05
-3.63577894432635e-05
-3.42813819598091e-05
-2.66700775239213e-05
-1.90599404358082e-05
-2.85382656183449e-05
-5.12263427121158e-05
-1.69520933366062e-05
-3.11153920421001e-05
-3.09261576540721e-05
-1.11388114386678e-05
6.51998050587804e-06
-4.76372535520484e-06
9.87943994728853e-06
8.17390580161088e-06
1.48277089641029e-05
4.07686239119174e-05
-3.21733072158112e-05
-1.00805538762528e-06
2.51213239234814e-06
-1.50913251920128e-05
-1.37839086640552e-06
-4.50065222850114e-05
-2.08648190197407e-06
-1.13905126019046e-05
-2.66782094074853e-05
-2.53336083606232e-05
3.97258106193807e-06
6.44677928853347e-06
-1.68546800619772e-05
-3.40991683565365e-05
3.21673082282682e-05
1.57359476271215e-05
-4.18313433723195e-05
-4.47050794349842e-05
1.87568205521899e-05
5.30818371876165e-06
-2.62197233745865e-05
-7.80625290750038e-06
1.7346425749621e-05
-2.31632616031999e-05
-1.58711865335745e-05
-9.35705839375649e-06
-2.29117088791018e-05
-3.12955365369183e-05
-5.31086896850686e-05
-5.39701858563012e-06
-1.21837667038303e-05
-4.20968983782525e-05
5.92632393678635e-06
7.52415458247e-07
-3.84723373041137e-05
-3.61910738707041e-05
-2.20629956618549e-05
1.00643376035006e-07
-2.56003341996066e-05
-4.45179543146404e-05
-1.97495006631293e-06
2.53231127914657e-05
-1.11709494438442e-05
-4.30659194690079e-05
-3.51205006639552e-05
2.71236252678877e-06
-2.29213809089817e-05
-6.58176706624545e-05
-1.14976752126357e-05
-1.18353137049623e-05
-2.6394786738682e-05
-3.80282680012481e-05
-2.07183705072636e-05
1.5623355428528e-05
-3.14465566651156e-05
-4.09905253244555e-05
-2.10718967625182e-05
5.70657405145476e-06
-1.26289432912422e-05
-3.73265011043509e-05
-2.99811465648232e-05
1.80708191869172e-05
-9.31278474393894e-09
-4.29941367402871e-05
-2.5555971651131e-05
6.47936468220169e-06
-2.1374100154115e-05
-3.3208684691063e-05
-1.74679082455577e-05
-3.27103812546291e-05
-2.90010164128515e-05
-1.93475121345784e-05
-5.08918560891137e-05
-3.42057472407716e-05
-1.61039878753074e-05
-8.27149997136744e-06
-3.95312835743206e-05
-4.3432607987138e-05
-3.28568920385777e-05
-1.44316366750769e-05
-3.78230867919115e-05
-3.62738093763222e-05
-1.20985859025566e-05
1.46751976680878e-05
-6.00758335661737e-06
-1.51680923113692e-05
1.28894448364489e-06
2.27647336901093e-05
3.27169290131666e-05
-4.40334481479199e-07
-2.20624972672454e-05
3.34195890517787e-06
9.09518163981843e-06
-1.45444522816192e-05
-5.35738362241126e-05
6.27961523179898e-06
-2.09400590986194e-05
-1.21156030370773e-05
-3.41807489654762e-05
1.64403407335146e-06
-5.32623403101487e-06
-1.61007204959362e-05
-4.37499021834332e-05
5.34472878446774e-06
4.08484151099219e-07
-1.05353453744024e-05
-3.4203444666851e-05
1.41782796139711e-05
2.54719533174735e-05
-1.33572796522217e-05
-1.93909531465869e-05
-1.29652680133538e-05
-2.74337378582922e-06
-2.2232221690984e-05
-1.11339852928965e-05
-1.05225062867191e-05
1.47032127377799e-06
-1.81816580306971e-05
-3.01852671037521e-05
-4.70804635313769e-05
4.02120256819812e-06
-1.24797052512536e-05
-3.37522131049543e-05
-1.33948752219227e-05
-4.23265125085662e-05
-5.51714057752187e-06
-3.54466222844975e-05
-5.25885235609575e-06
-5.18685143071421e-05
-4.65058811725428e-05
-1.71038480544807e-05
2.42074897686432e-05
-2.56379817790618e-05
-5.01100002581703e-05
-1.98451835089376e-05
2.08049858505587e-05
-2.56066405004897e-05
-2.32631320604295e-05
-2.06245618171654e-05
1.2476606402636e-05
-3.31725150048242e-05
-1.58547299199531e-05
-4.71671914088939e-06
-2.84441289479365e-05
-3.43635182804932e-05
-1.67262207768212e-05
-1.30158312983028e-05
1.35372974508963e-05
-3.92681832028847e-05
-6.00814590962189e-05
-9.86665711252022e-06
3.13076670183075e-06
-1.78086598011614e-05
-3.1710473109689e-05
-4.96753956334093e-06
1.23511792252342e-05
-9.30306027541658e-06
-3.84879548147057e-05
2.72686415629602e-06
-1.27780759002998e-05
-4.23745844244598e-05
-3.79982630351802e-05
7.44692575497559e-06
-1.79212348991777e-06
-4.24349366692076e-05
-1.73425389179558e-05
-7.31957486335598e-06
1.70118228424597e-07
-3.08958075516314e-05
-3.61434386559933e-05
3.1353402195171e-06
-1.029655241312e-05
2.63378089620578e-06
1.07233234201001e-05
-1.76755741206493e-05
1.5303941990321e-06
-2.80197532448411e-05
-3.76848634008995e-05
9.42680762999425e-06
-6.01710009578425e-06
-5.65622344538046e-05
-3.05769040633153e-05
-4.30097297325028e-05
9.33633784680901e-06
-2.97429137628469e-05
-1.0257577748039e-05
-2.96492516874933e-07
2.09835422072056e-06
1.66158872041778e-06
1.11292141313911e-05
-5.67544619399414e-07
-9.33530324786013e-06
-2.9428928908226e-05
1.41496499234914e-05
-1.17471229540702e-05
-3.88539796541102e-05
-1.91050168700336e-05
-2.0883425706913e-06
-1.67311062098498e-05
-4.86312176461252e-05
-2.15531648284018e-05
-8.33612372005375e-06
-4.39861770122751e-05
-3.98919892282208e-05
-1.59769835305083e-05
6.5265981352411e-06
-3.69468280298441e-06
-4.01927776028986e-05
-2.81365363636705e-05
-5.74479245772844e-06
-2.05720237890139e-05
-1.97740577822669e-05
-4.45257007023837e-05
-3.03674691568053e-05
-2.93708479298251e-05
-3.90678294450833e-05
-1.79861958685416e-05
-4.72112303495185e-05
-4.5574143107571e-05
-3.00889407409641e-05
-3.05005811299319e-05
3.84140516949838e-06
-1.15097879684523e-05
-1.3444336106362e-05
-1.91500337951467e-07
2.7048874579535e-05
-3.69587411069625e-05
6.6723222354408e-07
7.33941016529967e-06
-2.68552445368457e-05
6.25432483925814e-06
-3.33976572448737e-05
-3.25887362626353e-05
-2.33684947418031e-07
1.41021024496785e-05
-1.17007815150841e-05
5.7822877521384e-06
-1.10485785612384e-05
-5.55590460014297e-05
-4.09869304127063e-06
-1.59971070127249e-06
-5.53722589808059e-05
-1.3270327206987e-05
3.26580197291385e-05
-1.58871219383645e-05
-1.11161150701701e-05
-1.55392115456709e-05
-5.91002197162214e-06
5.13407333627442e-06
-1.15338661688204e-05
-3.08054868002737e-05
9.9764352263753e-06
3.19197724803592e-06
-3.01525753892977e-05
-2.62152764082499e-05
3.61247990733303e-06
8.72817416300779e-06
-4.13316553859799e-05
-3.42720912458421e-05
2.62004499632549e-05
-2.86445633005012e-05
-2.39822826092688e-05
-2.18252215244436e-05
3.13489939290404e-05
-1.68558296369368e-05
-9.75458932132272e-06
-1.54198850518986e-05
1.88099326403566e-05
6.71817156159835e-06
-2.1588819787294e-05
2.6571511948367e-05
1.03596670011989e-05
-2.53626247250163e-05
-1.546253410008e-06
-3.16255342220883e-05
-3.74979244548166e-05
-7.78299455256969e-06
-3.96297314659655e-05
-2.15848865426593e-05
-3.18210961091871e-05
-6.27233533089698e-05
-9.5268360708762e-06
3.73752553356879e-06
-1.63080841716915e-05
-3.72014847936118e-05
-1.31940537335955e-05
-9.13388409423795e-06
-1.14912857509971e-05
-2.63903129467499e-05
3.12877131430307e-05
-8.91616560528164e-06
-2.19604761859446e-05
-2.25499570116805e-05
2.70028162097449e-05
2.28938362449213e-05
-4.49139495352397e-05
-3.6446165412332e-05
-4.28169524010898e-06
-1.52579173403922e-05
-5.45869289563326e-05
-3.76777697698941e-05
-1.98200670141457e-05
4.16456629170002e-06
-5.6170090449823e-05
-2.94552386444409e-05
-1.95077131524344e-05
-9.85052407015662e-06
-3.15285323376304e-05
-1.95126948856148e-05
2.47332513598551e-05
1.64718332456816e-05
-1.83288891650864e-05
-7.85852553283471e-06
8.2920836081179e-06
-5.24413904926791e-06
2.07785159357299e-05
-1.43748597235088e-05
-1.43291248340048e-05
-3.47840141982453e-05
-1.23101284543508e-05
-1.31146115501068e-05
-3.53365190344703e-05
-1.56439530884757e-05
-1.40605866730392e-05
-5.85393283577072e-07
8.70014214792026e-07
-3.01628415346967e-06
3.17102067078662e-06
-4.6371686983704e-06
-3.47535924411047e-05
-7.64428596423287e-07
-4.39219731053797e-06
-3.84904816043979e-05
1.03073634332982e-05
-4.2453536484361e-05
-9.36904518051839e-06
2.31554523572038e-06
-1.61881084645921e-05
-3.80504212297899e-05
-7.01335730751722e-06
2.96145788662583e-06
-2.03545322001482e-05
-2.53242243478913e-05
-5.81503646954126e-06
1.41389281466621e-05
-1.56556450381433e-05
-3.76441038498823e-05
-3.92787761868465e-05
2.28400147442656e-05
1.08710332800065e-05
-3.55677982409485e-05
-1.39815544294659e-05
1.64144654368248e-05
-9.27089462593776e-06
-3.04804072812975e-05
-3.83242922340142e-05
-1.10688266536117e-05
-2.78370948045941e-09
-4.3566787339811e-05
-4.27370272529759e-05
5.41594099053476e-06
-8.62473818739234e-06
-4.55544574830857e-05
-4.51312460083203e-05
-1.16757042552332e-05
-3.37332915436956e-05
-3.13520114986459e-05
-2.17747182232309e-05
-1.20626225061962e-05
2.45708719460403e-06
-1.72121625104669e-05
-5.88733143207321e-06
-1.44777506974824e-05
-4.68720148082432e-06
-1.29965955316381e-05
-3.57049789776349e-05
-4.37132409851065e-05
4.15273457362954e-06
-2.29679079525128e-05
-2.28571343292865e-05
-3.94642389333755e-05
-2.69519612735533e-05
-1.84365700380065e-05
-2.34080841585314e-05
-1.31033121682449e-05
7.2860939431331e-06
-1.33182234002707e-05
-3.52310496101359e-05
-2.96306333667086e-05
-1.42441012972479e-05
8.13376346821704e-07
-3.09924862353592e-05
-2.10201634824706e-05
7.74176966116727e-06
-1.01910104041085e-05
1.53912960608962e-05
-6.5351593575355e-06
-9.35824642812802e-06
-1.29463514624089e-05
-1.60236590187838e-05
-3.10850989007979e-05
-1.86369110550679e-05
-1.36257484873276e-05
-1.72675170285054e-05
-2.79556835577008e-05
-1.58869620829182e-05
-1.97911300514776e-06
-2.59763087104718e-05
-1.23433718491614e-06
-3.94285385713202e-05
4.66109328784741e-06
-1.87427565217898e-06
-2.98390815565311e-05
-1.96469145055251e-05
2.38825787798958e-06
-9.29228540281317e-06
1.20007877771864e-06
-8.3212013600822e-06
-3.4555769417959e-05
-9.01352225914153e-06
-1.23447421293089e-05
-2.04729659827153e-05
-3.45747310117888e-05
-8.86874929716547e-06
1.20084710977472e-05
-7.39308005023366e-06
-4.21654960315454e-05
-2.35266307498871e-05
-1.63668022278975e-05
-2.43639315601353e-06
-1.78152503683187e-05
-1.56071728205666e-05
-1.56441463311069e-05
-1.46843667262526e-05
-1.2725777714346e-06
-5.07267276628218e-05
-3.89532347692674e-05
-3.30619581052373e-05
-2.1035254924346e-05
-8.94007567671627e-06
-4.02206056777655e-05
-1.56368729710567e-05
-1.83283056211836e-05
-1.11164822299362e-05
-2.91116736978838e-05
-1.97201872070678e-05
-1.76802642202941e-05
-5.38776954297487e-05
-1.22930021243329e-05
-2.11165110215526e-05
-4.81034251930358e-05
-2.55830215308073e-05
1.32726156483035e-06
-1.7896005030718e-05
-2.29097281168941e-05
-2.79206570942822e-05
-4.98283301184256e-06
-4.86300751413372e-06
-4.07562408410468e-05
-2.11844403847313e-06
5.31470277573346e-06
-8.16511763933527e-06
-2.87299321256035e-05
-2.87456663222321e-05
-1.65371680219582e-05
-8.8893815932728e-06
-6.42507744366825e-05
-3.88840995659952e-05
-2.13485671409707e-05
-7.07671843107191e-06
-1.44179576362646e-05
-4.17184942246606e-05
1.63780506332085e-05
-4.13781215354934e-07
-3.35514617575902e-05
-6.85996900838452e-06
-1.05959410711241e-05
-5.93994951505756e-06
-9.95870510277314e-06
-1.51173989461037e-05
4.52679372964086e-06
-1.93943607135657e-05
-3.04510058851684e-05
-3.47022803127943e-05
6.25899720462121e-07
-1.16203028005067e-05
-3.01923843489027e-05
-4.23128499488442e-05
-5.53305372133059e-06
1.96791353113679e-06
4.43148057559032e-06
-3.77621661275636e-05
-1.48822979485377e-05
-3.35718012958012e-07
-1.40999042599514e-06
-2.16975297217496e-05
-9.29664286010669e-06
-7.91753454898531e-06
6.94808508380074e-06
-4.14164620319678e-05
-2.24123262740726e-05
-5.69818803353694e-06
1.76009746859086e-05
-9.63356036107555e-06
-1.79146400090793e-05
-1.65523316569302e-05
-1.53567636072437e-05
-3.60448633917276e-05
-5.02104018790226e-05
-1.49634703798658e-05
-1.53636755611373e-05
-3.64102533845167e-05
-3.92627173568152e-05
-3.29152811226494e-05
-9.29543561789819e-06
-2.72465765692961e-05
-2.91676697666831e-05
-1.86263392030049e-05
-1.51422744504824e-05
2.07743300416233e-06
-2.7296194993433e-06
-1.45635757900703e-05
-1.81842285605116e-06
-6.47102672341113e-07
-1.58324235480812e-05
-1.73959001909167e-05
-4.01859595958144e-05
-5.10315119236304e-06
1.44315649785273e-05
-1.5346528226636e-05
-6.63462619471492e-05
-4.59508477364987e-05
-2.37603028993518e-05
-2.96503393100473e-05
-6.31806411262332e-05
-2.1065388811946e-05
4.33076693720214e-06
-2.70312418393462e-05
-3.65435043115501e-05
-8.50273340714877e-07
1.79985665435682e-05
-3.59769811317531e-05
-3.84306451870143e-05
3.64174798479404e-07
2.47378808958708e-05
-3.67395693987054e-05
-1.44554398251875e-05
2.28317373943274e-05
1.91308850093533e-05
-3.28899850678624e-05
-6.38365510213931e-05
-4.60622317354497e-06
-7.06800424908995e-06
-4.04973662132294e-05
-4.8303426421112e-05
-1.25600012670434e-06
1.52433213805921e-05
-3.54140290411828e-05
-4.63172578536905e-05
-3.23196417263582e-05
-1.09731808361406e-05
-1.75446909236634e-05
-3.83792108682459e-05
8.20287758408869e-06
1.66123929626747e-05
6.77025950526267e-06
-6.99170569401267e-06
-2.19761551855572e-05
-1.81573879971271e-05
-1.43121481593748e-06
-6.24070974075761e-06
-3.36381087630476e-05
-2.59103474839281e-05
-1.93139738696442e-05
1.17740686714772e-05
-2.722210538305e-05
-4.69707399682782e-05
-2.38750329539623e-05
-3.37913140113098e-07
-4.15976314242091e-05
-8.81347034973859e-06
-8.69698567063974e-06
1.37202405473178e-05
-1.59751283414914e-05
-1.80051680400025e-05
-1.11201517887289e-05
7.67632682789602e-06
1.10230849786495e-05
-3.74724726590659e-05
2.56233017932034e-05
1.22341054172795e-05
-3.11699641676361e-05
-2.96564348599109e-05
-4.0788565855105e-05
-2.55978718104254e-05
-1.61387734135209e-06
-3.37852005079459e-05
-4.28907164367611e-05
-2.17151456605622e-05
-8.82262774740934e-06
-1.64736755852388e-05
-1.97800200090977e-05
-3.27623049555445e-05
7.9707511191834e-06
-2.81016898063469e-05
-4.33142650265245e-05
-1.97170608043958e-05
-1.5632544892788e-05
-1.31700620734218e-06
-1.63936872546051e-05
-1.76029276624685e-05
1.38178400644052e-05
-1.40645631087058e-05
-3.87377459003908e-05
-2.43711761638553e-05
-1.00270878452033e-06
-4.63644387905718e-07
-1.8206371249116e-05
-3.21267055339119e-05
-2.70992023962063e-05
7.00589819162085e-06
-2.19545127658983e-05
-3.75899617151565e-05
-1.84414814188293e-05
-1.83774136039542e-05
-1.12181726247327e-05
3.82424664326337e-06
-3.37745959526369e-05
1.45450894794746e-05
-1.80273970205521e-05
-2.15766770611202e-05
-2.6796971951523e-05
-4.93304914248154e-06
-1.36875611202068e-05
-3.20685651920539e-05
-1.95282875602443e-05
-2.50664900219976e-05
8.1336793505569e-07
-3.77664996948862e-05
-2.53277821613953e-05
-8.81657047960283e-06
5.64656496589423e-06
-1.283013326277e-05
-1.21685358727457e-05
-3.4009103458556e-05
1.29919261169836e-05
-1.36227221265794e-05
-2.83512765773746e-05
-3.43979478744306e-05
1.01404240331927e-05
-2.4371720268305e-07
-2.6176874220711e-05
-3.35138356150142e-05
3.28855739857612e-05
-9.72511603643645e-06
-3.57169987862676e-05
-1.23749121196994e-05
4.50471601387902e-06
-6.16608535060259e-06
-2.39372243416889e-05
2.01452200139612e-06
-5.20452383519477e-06
-1.83329112745886e-05
-3.33302542947921e-05
-2.50758024455408e-05
-1.17101218378818e-05
1.72132198852322e-05
-4.05176013856369e-05
-3.65572669466003e-05
-1.40998040838315e-05
8.64194005755504e-06
-4.63783673892707e-05
-2.272614848469e-05
-2.48141302832312e-06
-1.04954314812182e-05
-2.33462570589462e-05
-3.95000164631768e-05
-3.82220760711278e-06
-8.58640473294967e-06
-9.50761564128196e-06
-2.24968223457278e-05
-3.34374640844703e-05
-4.64389874666035e-05
-2.71943587024148e-05
-2.04677569158111e-05
-2.30244292079434e-05
-5.89527942206203e-05
-1.73469666500654e-05
-1.65239714864588e-06
-1.96597075194761e-05
-2.21446352871224e-05
-5.0910251176408e-05
-7.99813919966984e-06
-3.47521338838006e-06
-6.10776226811085e-05
-3.42680591200111e-05
-1.62448511766095e-06
-6.167063813652e-06
-2.50487678597345e-05
-1.20779744809038e-05
9.1719362862202e-06
-2.00454189229473e-06
-3.16623531125186e-05
-3.44195344146263e-05
1.54190034939247e-05
-2.43774378870006e-05
-5.46733236056216e-05
9.35410221440633e-07
2.36580446286225e-05
-2.48729136921003e-05
-1.85352002416618e-05
-3.81746332644816e-06
8.13411994885393e-06
-3.85292282592617e-05
-1.3923998965618e-05
2.62326979491811e-05
2.16877210253327e-05
-1.42846774605133e-05
-3.62544453375627e-05
-9.00671668091276e-06
4.35428802172811e-07
-3.24689521454979e-05
-3.75333771819351e-05
-2.41346878666381e-06
1.66111836434947e-06
-1.21115497528424e-05
-1.45859835071632e-05
-2.10273275697041e-05
-4.52843816660816e-05
-1.88353159197406e-05
-2.53942353840972e-05
-6.59543528086598e-06
-1.45150186520699e-05
-3.5529604487742e-05
-1.30699336303892e-05
1.24289004730124e-05
-2.89883789299178e-06
-3.86046690639424e-05
-4.68337426532846e-06
-4.63159825501719e-06
-4.22974315283716e-05
-1.50865687476841e-05
-8.2680374549903e-06
-2.72430237847042e-06
-2.80430268324943e-05
-1.7442411482849e-05
8.78499968913341e-06
-1.79720220640589e-05
-4.25561509195794e-05
-3.83949429496663e-05
1.9349792121389e-05
-1.11467297482708e-05
-2.23247402299305e-05
-2.56031250853174e-05
2.36665994149417e-05
-9.70519925172566e-06
-3.8918635676756e-05
-2.61235815781122e-05
1.11870993456266e-05
-9.77299397307581e-06
-5.83518131665624e-05
-5.3362166023556e-05
1.95233964979304e-05
2.68210487244628e-06
-3.92553749002626e-05
-1.13794770591771e-05
-1.1927264068041e-05
-1.55950370009015e-05
-3.63054736116449e-05
-2.23890625059021e-05
-1.83842786744586e-05
-1.45704263557497e-05
-2.50561505674097e-05
-9.64687872767239e-06
-2.36141229667555e-05
-4.48923646067903e-06
-3.06323579738768e-05
-1.45159560012032e-05
5.51047556198112e-07
-2.75390594407955e-05
-1.49820256654363e-06
-1.23517307438798e-05
-1.03934129429673e-05
-2.27027994119966e-05
-3.46110502286211e-05
-1.05303033032512e-06
-1.06680700861396e-05
-2.34563033198699e-05
-3.59053546564645e-05
-1.57340682700087e-06
-4.29580038714295e-05
-4.471055467876e-05
3.99147664316247e-06
1.43490538957977e-05
-1.19213374887934e-06
-2.00078661707087e-05
-3.1793290760777e-05
4.47395625919627e-06
-1.14370834206407e-05
-1.47716212886048e-05
-2.74512488144847e-06
6.92071612209141e-06
-1.40477682628163e-05
-1.28095999838931e-05
6.85187654664727e-07
-2.2177139542242e-06
-1.0807421284288e-06
-3.14275385483915e-05
-2.96450199743797e-05
-4.0492851296596e-06
-4.25872594402926e-05
-8.52864476498507e-06
-2.46641715602796e-05
-3.3817725164074e-05
-1.2269733992004e-05
-3.20293576783743e-05
1.56182809117361e-05
2.06372054404174e-06
-2.96445594289061e-06
3.73684446204049e-06
-2.20979078902824e-05
-1.19384913004571e-05
8.56083053096872e-07
5.03326298955898e-08
-5.82890269755247e-06
-2.46975315883404e-05
-1.2901261893572e-05
-2.2708080397565e-05
-1.34960667260545e-05
-2.39858155391763e-05
-1.95417411073704e-05
-3.625875835349e-05
-1.65963125300226e-05
-2.02798806328268e-05
1.14199114254164e-05
-3.34778365934691e-05
-2.88556118337958e-06
-2.32622889628655e-05
-4.86099673572719e-05
-1.17404688223068e-05
-6.7313505560233e-06
-2.84471650475644e-05
-5.46892038353892e-06
-2.97355694311811e-05
-2.50377018964868e-05
-2.62752705506486e-05
-5.66085595497867e-05
-5.76072936930218e-06
-1.3175709775712e-05
-2.76045880988748e-05
-2.5592438169301e-05
-3.08764168305737e-05
-1.98886694216221e-05
-3.25871936282543e-05
-5.58263958262302e-05
-1.87191734210486e-06
-1.0318834458277e-05
-1.46463958808967e-05
1.52956889677069e-06
-2.50841569440454e-05
-3.37574765433189e-05
-1.60779387292163e-05
-4.12060365812571e-05
-2.8559376488828e-05
-6.14563208674442e-05
-2.79836085628407e-05
9.61568787290181e-08
-3.77299930795925e-05
-1.39521732376505e-05
-1.93571600111905e-05
1.49254628562223e-05
-4.06952878090611e-07
-1.76302886456655e-05
6.84244014804715e-06
9.5912911538751e-06
-1.90259794125056e-05
-1.61927515163861e-05
-1.30176919503236e-05
6.50363624237622e-06
1.87695427307095e-06
-2.92247138688843e-05
-1.69780364597524e-05
-9.47745336850154e-06
-7.28046898803812e-06
-4.15136340159528e-05
-3.05819836790924e-05
2.72963373707951e-06
-8.88003367119248e-06
-2.57795932266028e-05
-5.44794047518843e-05
1.28622400336818e-05
-2.87230337025786e-06
-8.98170177663551e-06
-3.58443486889939e-06
2.20955638270648e-06
2.98285048499493e-06
-2.28476844687907e-05
-4.94905873169656e-06
3.91307907312695e-06
-7.1084475301378e-06
-3.48109015279182e-05
-3.45144510997943e-06
-3.68757046636215e-06
1.66725097734451e-05
5.44009482740429e-07
-4.77914836655713e-05
-1.17085297774584e-05
3.04007924804726e-06
1.94245105991103e-06
-2.35184817290208e-05
-2.11818821131737e-05
-1.82544211062598e-05
-1.30949425958763e-05
-4.3537976590645e-05
-2.57686637178118e-05
-2.17995961768091e-06
-1.27783143425269e-05
-1.66310572488958e-05
-4.59695726355643e-05
-3.89722500153077e-05
-1.03035157441538e-05
-2.82814122030493e-07
-3.03187859644604e-05
-4.00095070376808e-05
1.84763409023313e-05
-4.43044837852416e-06
-2.00820184341146e-05
-2.98259577299984e-05
2.60015831149936e-06
-3.64536499861311e-05
-3.3388171101035e-05
-3.3110686138378e-05
-4.1973305148764e-05
-1.74953729539227e-05
-3.59263987158346e-05
-4.5831845068198e-05
-2.42414298851064e-05
-2.84397204990418e-05
-2.24608021778327e-05
-3.20717859202377e-05
-1.95113426743763e-05
-9.78691866805659e-06
3.07127142140371e-07
-2.53776728987794e-05
-5.35288376497135e-07
-1.1693834939888e-05
-9.36885041789265e-06
-7.90363111060818e-06
-7.53445733271841e-06
8.53434382821864e-07
-1.14498483663516e-05
1.07384207311918e-05
-2.7338716637823e-05
-3.09327989971753e-05
-2.41544516041395e-05
-2.83275361493264e-05
-4.00698912403351e-05
9.48720712837414e-07
-7.65985618222899e-06
-2.81345935616518e-05
-1.97774736039302e-05
-1.23993769628948e-05
-7.77416053289784e-06
-8.44699842078448e-06
-1.70310826083382e-05
-3.58717288726924e-06
2.75530112299933e-06
2.47353866328036e-06
1.0352669560109e-05
2.84483377037398e-05
-7.7951765433121e-06
-1.59610356409248e-05
-1.01145541420826e-05
-3.19608842392462e-05
-2.03720268859972e-05
-2.37325985626412e-05
-5.54885880472661e-06
-4.40544803549781e-05
-3.16729799172425e-05
-1.99272649514038e-05
-5.62442771877307e-05
-5.35619880814903e-05
-1.03414597932374e-05
8.88030140214531e-06
1.37641557542852e-05
-1.6983953149338e-05
-2.31959288027488e-05
1.36277418099247e-06
-1.67907264901808e-06
-1.71057635612155e-05
-1.48556180903095e-05
-8.37227069097615e-06
-3.75353832302795e-06
1.40211348372023e-06
-3.22582939333922e-05
-2.21391996346041e-05
-2.3509116017544e-05
-4.01446439087783e-05
-3.09098637255378e-05
1.69967365151148e-05
1.39977837587866e-06
-3.58077396999534e-05
-3.69681768169627e-05
-3.97222628320366e-06
-2.60015744995921e-05
-2.28468045885711e-05
1.78710550614711e-05
1.52497248987206e-05
-2.43608045240055e-05
-4.22800104525769e-06
-1.87657590295133e-05
-1.98936558393015e-05
-4.09103313495707e-05
-4.03596139117349e-05
-2.99995617304671e-05
-2.2720035986523e-05
-3.33452245349357e-05
-3.60959235367062e-05
-4.85524380952715e-06
-1.62922803343259e-05
-5.09504064336833e-05
-1.55033501757766e-05
5.3917502290494e-06
-1.73142512354046e-05
-1.9381944214911e-05
-3.83958698795531e-05
-1.12031533250502e-06
-1.00509691101446e-05
-3.07853657944704e-05
7.48520592563751e-06
2.63866815895881e-05
5.88693033771631e-06
1.66417611535787e-06
-2.53884993335549e-05
-1.03633146794043e-05
-1.8462687198278e-06
-3.70004269053469e-05
1.30260493931801e-05
2.65568137299324e-05
-2.57206883641934e-05
-3.39305238404153e-05
-6.95935212089049e-06
3.50020708349974e-06
-2.4099693147053e-05
-3.89859081332394e-05
-9.56620191751856e-06
1.6616216917282e-05
2.82638794437229e-05
-3.21970902643063e-05
-2.12013104484452e-05
5.14887970601884e-06
-7.92437827877275e-06
-1.57241029113441e-05
-2.73586870074878e-05
-8.22109415495072e-06
6.94014812059312e-06
-5.91444863889565e-06
-3.88491783022653e-05
-7.78403166667621e-06
-2.7656945696691e-06
-2.65885783454398e-05
-4.53043415668719e-05
-1.00077255052219e-05
-2.00505903747964e-05
-4.41885537309275e-06
-9.88725204677365e-06
-3.27814699795026e-05
-1.21932512734167e-05
-2.32969836083155e-05
-2.71900186542481e-05
-6.91398137260869e-05
-3.06812378493258e-05
-2.5927016899348e-05
-2.88834327263233e-05
-3.18430155098062e-05
-3.74350105040241e-05
-4.70672396127124e-05
-1.82125389586438e-06
-1.5158046036624e-06
-2.40132659597108e-05
-2.40334404550839e-05
3.26961495028303e-06
-1.22077530322481e-05
-1.47441207978106e-05
1.73206451938772e-05
7.42137319236126e-06
-2.86235904684342e-05
-4.95983350186412e-05
-1.99137959576284e-05
1.67602058638056e-05
-1.55192427273247e-05
-3.04124690836859e-05
-3.35575041641597e-05
-1.63100563880922e-05
-2.83259336810003e-05
-4.47180301299083e-05
-2.82974644400137e-05
-5.10339817729266e-06
-1.18392205595632e-06
-3.59585692362819e-05
-8.1369446751596e-06
3.43230370355403e-05
2.01678644485492e-05
-1.3276654783472e-05
1.20076022878008e-05
2.930676608287e-05
-2.49169125208654e-05
-7.14775538288784e-06
-2.79038050842663e-05
-3.19336733095587e-05
-4.35025471053609e-05
-1.59292835987264e-05
-4.60606911264457e-05
-1.90900418528513e-05
-1.24399480539459e-05
-3.82378957711885e-05
-3.3161925710019e-05
-2.08517084416123e-05
-2.2066421288552e-05
-9.09618665426247e-06
1.11973993874427e-06
3.05450805981968e-05
-1.94034933457741e-06
5.20350453943819e-07
2.20606731977053e-05
2.45710902319718e-07
-5.52321727271719e-06
2.26466585167669e-05
3.8405479826417e-06
-1.47546619300096e-05
-4.1751354835636e-05
-2.33670520918547e-05
-3.30404537013043e-05
-1.97834211823804e-05
-3.32467240372615e-05
1.01710486875368e-06
-1.87097690514236e-05
-2.30102776885315e-05
-2.63508280387484e-05
-7.11820796785691e-06
-6.30989512023097e-06
-1.88447002593417e-05
-3.2621017891622e-06
1.14517754095059e-05
1.12689876478518e-05
3.15123592682492e-05
2.45627164604272e-05
5.39002484595299e-06
-2.45113109811874e-05
-1.10309440776655e-05
-3.02402704756145e-05
-9.99801293314519e-06
-2.14241398308953e-05
-2.79792749625163e-05
-2.61906783246688e-05
-2.49104856077265e-06
-2.28189950053331e-05
-5.48557207778936e-05
-4.1736849892206e-05
-8.01738445500605e-06
-1.01015263579814e-05
-5.68974055833728e-05
-3.87557898087727e-05
-1.19514144675555e-06
1.0729237120335e-05
-3.2867700885842e-06
2.77011883508707e-06
5.89445141978153e-06
9.830370518864e-06
-3.27300595779853e-05
1.93379117260867e-06
1.45955335472077e-05
-3.60985207110249e-05
-2.43793391012807e-05
-5.83573918517585e-05
-1.95178213798527e-05
-5.37443285382393e-05
-5.01259352042288e-05
-5.55518467305266e-05
-1.53716978419553e-05
-8.76066251742839e-06
-1.14576645162137e-05
7.90810725117681e-06
3.35119072634175e-06
2.36401567953153e-05
-6.48813595528659e-07
-1.14983582515615e-05
-1.60725628195142e-06
3.21354152134321e-05
6.93468680267611e-06
1.58699393100298e-05
-5.65182469563005e-06
-2.76211140112563e-05
-1.74534440829237e-05
-3.60959695116854e-05
-4.41808703677417e-05
-1.53962942499237e-05
-2.29933354324201e-05
-2.98954689066287e-05
-3.83654509500262e-05
-2.22092957901044e-05
-3.3513289092505e-05
-2.17586185871262e-05
-2.29217571853765e-05
-3.14340862528428e-05
-2.519834686055e-06
1.84646344363906e-05
-4.4387988084372e-06
-1.92261594100155e-06
2.12909384994193e-05
1.78379548652184e-05
1.16576321021569e-05
-3.32611971530337e-05
9.64879419837325e-06
1.34463431665861e-05
-4.6014260673699e-05
-6.03237179017225e-05
-1.54272750900094e-05
-2.87218557566179e-05
-3.74898442992507e-05
-1.82202682821597e-05
-1.68229802873436e-05
-1.37554150542433e-05
-1.00887337990827e-05
-2.58275365864478e-05
-5.86661089031379e-06
4.20706064096594e-07
-9.2432745681839e-06
-2.43942663988946e-05
-4.5315271118055e-06
-1.72391901364654e-05
-3.05381062045228e-05
-4.01552437629477e-05
2.12020438351977e-05
-1.25634608928312e-05
-5.97748758693949e-05
-3.02672381507229e-05
-8.95646090350521e-06
-3.97991763450923e-05
-4.65183943818696e-05
-2.95485769720221e-05
-2.8425642664062e-05
-2.63381217945458e-05
-3.12069069124923e-05
2.61500563684642e-07
1.66914885974002e-05
-1.00127085383194e-05
-3.39123315387831e-05
-2.49777916896962e-06
-2.57289450523385e-05
-1.08204047168076e-05
-2.16575742125388e-06
1.77045628208357e-06
-4.18993853136497e-05
-1.35085562866365e-05
1.26004450065735e-05
-5.09057307677893e-06
-1.93053334782187e-05
-3.26241645605469e-05
-1.54370497646307e-05
-1.35794909722562e-05
-2.56835747598717e-05
-3.89115056880925e-05
-3.669323544545e-05
-2.39139683531959e-05
-3.3462155855258e-05
-4.62637904096029e-05
1.40556801420511e-05
-1.09854419897442e-05
-5.77721519549388e-05
-2.85689463758355e-07
-7.92525034903034e-06
-2.7616519651136e-05
-2.47781084129866e-05
-3.39203555217294e-05
5.26495613722134e-06
1.3757736556786e-05
-4.83545230844233e-05
-4.51059129171823e-05
1.88333769951029e-06
2.99696565941343e-05
-5.33214424042253e-05
-6.8521971598014e-05
-3.73769486493914e-07
5.23991228801572e-06
-2.71117274547715e-05
-2.47322552594597e-05
2.3979601933018e-05
8.42808599447526e-06
-2.51124245182211e-05
-2.8066283406344e-05
1.30821532305463e-06
1.23531422191387e-05
7.60268212099125e-06
-1.24190560692029e-05
-3.46138878445692e-05
-1.96408111776203e-05
-2.53067895298624e-05
-2.72415920584861e-05
-4.26019380408501e-05
-4.50135768285958e-05
-1.68663463785639e-05
-2.56992455051852e-05
-2.94795410346217e-05
-1.23753973137739e-05
-2.09871141897027e-05
7.16130837295115e-06
-1.67284600629956e-05
-8.31242479690021e-06
-2.24843464898808e-06
-1.94812823031845e-06
-2.10793429272824e-05
-1.94077669132392e-05
-3.91377114336913e-06
7.49172990252084e-06
-3.75988340381211e-05
-5.05387943815871e-05
-1.44867018343165e-05
-4.79457359810903e-06
-6.18339064991509e-05
-4.94145769514246e-05
-1.95194576110684e-05
2.97834355089615e-05
-2.35556343617502e-05
-6.63961140250927e-05
-5.80436689603038e-05
-3.78394072340377e-06
-2.81155848829242e-05
-5.05418227562916e-05
-1.06449499410929e-05
4.0450726106127e-05
-1.7544458845571e-05
-2.88699091369472e-05
2.15693933522672e-05
1.32999886051752e-05
7.6505559493721e-06
-4.46175495305864e-05
-2.01445141624539e-05
9.82658684604986e-06
-3.11362791940629e-05
-4.27237975157538e-05
-2.64425439959908e-05
-4.07320168005378e-05
-1.80468051179093e-05
-2.65848343208643e-05
4.95354750839089e-06
-1.82674867106893e-05
-1.03972063818837e-05
-5.0278289358058e-06
2.10595501660405e-05
-1.14399041516465e-05
-2.33241596862302e-05
-2.19900698257852e-05
1.37226220985341e-06
-2.27567208774707e-05
-3.63640467594229e-05
2.25616451668132e-05
-6.29008242657559e-06
-4.70518035212502e-05
-4.50564579739731e-05
-4.96746648287017e-06
-2.24134702479665e-05
-3.28257056327792e-05
-3.57151579459861e-05
-2.40540367845166e-05
-2.03152596039983e-05
-4.39957357174202e-05
2.86897879638335e-06
-3.23865246398068e-06
-1.50349269830218e-05
1.23185865131876e-06
-9.31285786643554e-06
1.34358711323127e-05
3.33749628391143e-05
-2.24904431751735e-05
-6.43168392558462e-06
8.05731941006512e-06
-1.04851260884138e-05
2.67895425591961e-06
-2.93121647714974e-05
-1.51237990780092e-05
-2.92424445378754e-05
-2.31885579211573e-05
-2.535435872237e-05
3.82793119388348e-06
-3.30064981070288e-06
-1.78024237190251e-05
-4.02582055116013e-05
-8.30384435017216e-06
-4.46952532620025e-05
-1.34054225125918e-05
-4.10615352887008e-06
2.85721822724076e-07
-2.35466506808805e-06
-1.99944139542148e-05
-1.00218043457285e-06
2.64367282274314e-06
-1.17649036705698e-05
-3.44640684912756e-05
-1.36362698765363e-05
-3.3754609965988e-05
-4.17409840174888e-05
-4.10872223720472e-05
-2.77628349569559e-05
-1.73550407142733e-05
-2.28732647016162e-05
-1.85441230745628e-05
-1.47855009158853e-05
-1.19896404124832e-05
-1.22644241146032e-05
1.75478677610263e-05
-2.24574605197798e-05
-8.21758975801465e-06
2.82318043274352e-05
-1.04834893407174e-05
-1.07712219118255e-05
-4.88301008408654e-05
3.7363916833195e-06
1.00959544540336e-05
-2.66653296262486e-05
-6.45381505682987e-06
-1.20620186597789e-05
-6.11178255846822e-06
-3.5634097607042e-05
-1.90818479663467e-05
-7.79757367780713e-06
-4.47326799582271e-05
-2.56078728747981e-05
-3.078927699374e-05
-1.81066771070947e-05
2.90288783106326e-05
-1.36384373362606e-05
-7.03886079306587e-06
1.33101232381409e-05
2.03176236773332e-05
1.47891013847571e-05
-2.05134425225466e-05
-1.74618046260727e-06
2.01859938040809e-05
-3.11033373126166e-05
-3.27754528161062e-05
-3.14441626152708e-05
-4.0652921248322e-05
-1.11992133824495e-05
-2.73488324433785e-05
-3.69928619362926e-05
-3.88473696542325e-05
-2.85498856321974e-05
-2.66603317811933e-05
-1.93504816701685e-05
-2.02099360934811e-05
-4.81360873893405e-07
-5.14365676176966e-06
1.61335475326732e-05
6.27444256602082e-06
3.01276919967936e-05
2.31026957656145e-05
-2.35072624944744e-06
-3.02019742483283e-06
2.68979695674176e-05
-2.80617302772487e-05
-2.35723937488073e-05
-1.18906513032809e-06
-1.23485273191802e-05
-4.55428783310782e-05
-6.00912054547501e-05
-2.70080035907747e-05
-1.59716104633765e-05
-3.8425015176552e-05
-6.15385739789037e-05
-1.15212005848973e-05
9.61308635926307e-06
2.04920784832254e-05
-4.68542565133576e-05
-1.46783403814764e-06
1.11212548606229e-05
-1.88445829141442e-06
-1.89179159067344e-05
-3.00939543691127e-05
-8.44738081380078e-06
-1.85656228654129e-05
-4.21563467571352e-05
-3.68996129759853e-05
-8.01672618188672e-06
-2.26549545920249e-05
-6.21242775586416e-05
-4.86270531676881e-05
-3.88584848324071e-05
-3.863713051566e-05
-5.2083156604123e-05
-4.21910289524276e-05
-2.27523845226311e-05
-6.98576089262358e-06
-1.26383008787899e-05
-1.8119979766155e-05
1.71628955621966e-05
-2.33806206535523e-05
1.88743822849243e-06
-6.06836856314569e-07
-1.07577465215484e-05
-5.76528794026063e-06
-4.87881652925624e-06
-1.54630900387838e-05
-2.32002342304459e-05
-2.98406756944913e-05
-2.84678231177432e-05
-1.83624098577404e-05
-3.72416140211838e-05
-1.21845295085835e-05
-6.18108174778189e-06
-1.65478416983335e-05
-4.40468030989831e-05
-2.88509157827157e-05
1.79636174933131e-05
-2.61339029396654e-05
2.3724728563241e-05
7.09706833054989e-06
3.13845814940896e-05
6.6756317083964e-07
2.40658801654912e-06
1.31426967158728e-06
1.4123198519173e-05
-2.38560392703409e-05
-1.69251040620269e-05
-2.61231395838884e-05
3.34526582930066e-06
-1.68873870683634e-05
-4.88868615679473e-05
-6.08952424176559e-07
-2.97855277442322e-05
1.64840625307728e-06
-3.14403681689632e-05
-1.13750185005717e-05
-7.63476566363428e-06
-1.13534923873475e-05
4.06640055798615e-06
-6.45899402383255e-06
2.35274869311212e-05
4.84552934720599e-06
3.11381360719283e-05
2.41092060422868e-05
4.04327683931656e-06
6.85293275034809e-06
-1.60455605819212e-05
1.02131554337087e-08
-1.78975787305179e-05
-4.04587242671004e-05
-3.51534831678085e-05
-3.2137821127407e-06
-2.95312436085263e-05
-1.55613138790663e-05
-2.41049619461359e-05
1.69362891806777e-05
8.98252162872932e-06
-4.09054504228567e-05
2.86460365677969e-06
1.04024958116755e-05
1.23925691131901e-05
-3.61365114330144e-05
-2.49595382489846e-05
-8.99542238314353e-06
-7.81575896242621e-06
-2.32964235382481e-05
-5.52301510187837e-06
-2.40988289970012e-05
-3.29217846421278e-05
-3.87747253954733e-05
-3.81432631064657e-05
-3.77030956129626e-06
-4.47948353178515e-05
-4.91325418853984e-05
-1.76954285033834e-06
-6.40472896202195e-06
-3.55799083291509e-05
-1.37772316558916e-06
2.28182127273229e-05
-1.91082019856402e-05
-1.53471285237013e-05
5.82311373564839e-06
-1.99552592102706e-07
-8.89149253273791e-07
-3.93331698068616e-05
9.47417302152858e-06
-1.62777249071336e-05
-2.01303254184383e-05
-4.15176925060287e-05
-4.6461518854347e-05
-4.27432168174136e-05
-3.83035251399446e-05
-3.39535590565605e-05
-3.75259001057272e-05
-1.96508458491859e-05
-2.49593343791008e-05
-2.13013077294908e-05
-9.78069534758853e-06
-2.92683315968246e-05
1.77085395288653e-07
2.4185237876347e-05
8.96989364861837e-06
1.0152414256361e-05
2.18782233940033e-05
-1.84526202966626e-06
-4.9674205502262e-06
-1.82541088428906e-05
-2.46756404110953e-05
-4.37075851346708e-05
-1.21550686090938e-05
-3.29163151111684e-05
-3.46678158828891e-05
-3.41861762227652e-05
-5.05755798816615e-05
-4.61825885602241e-05
-3.52556908318149e-05
-1.02705792460352e-05
3.58776190181427e-06
-4.35548489959003e-06
1.42321966262207e-05
1.98843256911344e-05
-1.53199745131398e-05
2.06088407577691e-05
8.34239087586159e-07
7.65425146242003e-06
1.07723945908736e-05
-4.74473193744993e-05
-1.92666417519994e-05
-3.30566537873441e-05
-2.83664081161385e-05
-3.22177908371933e-05
-6.41710086713159e-05
-2.71543059017985e-05
-2.17639667006835e-05
-4.93646650352127e-05
-3.24431177573496e-05
-2.11832033346642e-05
-1.44431820483061e-05
-3.32601167543185e-05
-1.28734640633871e-05
-1.67836254005276e-05
5.11195519688372e-06
-4.86200748054607e-06
3.06039983181128e-05
2.37011009987662e-05
1.95331724133933e-05
6.4348542629067e-07
-1.24924185329591e-06
-9.0303155279536e-06
-3.74748063484618e-05
-4.22655649059637e-05
-3.38485138490989e-05
-5.3403559125214e-05
-3.85320998323251e-05
-1.9587908428481e-05
-4.52132118419987e-05
-3.69392069489367e-05
-5.41159892370129e-05
-5.81380517687145e-06
-5.61870536105413e-06
-3.11386294644367e-05
5.76018410512177e-06
-3.45957741189093e-06
1.83373019790939e-05
3.78188010280424e-06
-1.57738694400768e-05
1.67178197049721e-05
-4.88172704326959e-06
-2.44773655942351e-05
-4.07678139219246e-05
-2.08204543697067e-05
-2.79246080647648e-06
-1.19695103940907e-05
-5.70676624750066e-05
-2.60467411560428e-05
-2.42354528593286e-05
-5.19098089117684e-05
-2.90525942787428e-05
-4.607207101077e-05
1.55467491811407e-07
-5.84576115116226e-06
-4.47857581320362e-05
1.21749700313854e-05
3.03693726013448e-05
-1.9965308089385e-05
-6.32771044059317e-06
5.44276404012497e-05
3.55232363929772e-06
-1.25001414023248e-05
-1.10206744602021e-05
1.41631069475975e-05
1.66916950176043e-05
-4.04804568596437e-05
-1.63681138122024e-05
-1.92564732376847e-05
-4.90145959234258e-05
-5.83472077117126e-05
-2.36333764071042e-05
-1.39464589181288e-05
-2.45898270226163e-05
-3.41544819025995e-05
-2.60283179630104e-05
2.32123061677307e-06
-2.22532210957578e-05
-1.31232158870414e-05
3.69908740393411e-06
1.7967293990154e-06
-8.75587370778394e-06
-2.76614285557523e-05
1.87248747775541e-05
2.1635113151015e-07
-4.27250597102596e-05
-3.26312478358435e-05
3.12043091426122e-06
-6.17016085565873e-05
-4.12937861504002e-05
-3.57357549351213e-05
-1.82540973558748e-05
-3.24285501526268e-05
-4.95994906526683e-05
-3.38593670532861e-05
2.04126770088141e-05
7.77025384915192e-06
-3.08083929618826e-05
-2.32218452072461e-06
1.45093437937501e-05
-2.08197845504529e-05
-3.23931969059502e-05
1.0651285329944e-05
7.07814882284085e-06
-5.84714646850896e-06
-3.0031662349035e-05
-2.95842683743641e-05
-2.66263755366606e-05
-2.37963499991143e-05
-5.13813893104513e-05
-1.76874279851102e-05
-3.10480905663678e-05
-3.91751615393267e-05
-3.50464930096157e-05
-1.23123306283574e-05
-1.13653256398901e-05
-1.029409981813e-06
-1.06085697793716e-05
-2.11827733593514e-05
-1.1382214670828e-05
1.0594548159585e-05
1.58647328835892e-06
2.62217279810109e-06
-1.29357424415596e-06
-1.74062989058214e-06
-2.5217820959639e-05
-1.57728033613103e-05
-2.46055636441557e-05
-5.05963075037682e-05
1.05654716194564e-05
-2.01454802029015e-05
-5.58907889307758e-05
-3.17767922664445e-05
-1.25898607309845e-05
-2.76834418783499e-05
-7.65808072206314e-06
-2.66008415121765e-05
7.22978560366219e-06
-2.18858013481588e-05
1.52923271871811e-06
3.79140668271816e-05
1.6344981282521e-05
1.43050072450236e-06
-2.23412186615228e-05
5.36622434827827e-06
1.80429757865998e-05
-2.13669641214939e-05
-2.27077840072117e-05
-3.58927762516801e-05
-1.36329074094795e-05
-2.26907650948888e-05
-4.14550080410435e-05
-1.76265409231753e-05
-4.95699662728146e-05
-2.86124912360779e-05
-2.20558991001802e-05
-1.23548598422432e-05
-8.94858636421397e-06
1.49952282120264e-05
-2.38742913134709e-05
-1.29285195156459e-05
2.15640545384289e-05
2.43482180833351e-05
2.66719413504843e-05
7.78233172366796e-06
-8.6800492282983e-06
-3.35510182935607e-05
-3.75825706244096e-05
-4.97522975105043e-05
-1.68064655449466e-05
-3.41007828376035e-05
-6.34963480420975e-05
-6.75274774033715e-05
-4.4711112740648e-05
-4.80799246048496e-05
-3.65925535437864e-05
-1.61155441906075e-05
-1.57624909232257e-05
-1.38884534760846e-05
-2.85829366108636e-05
9.15311917677104e-06
1.28362965833373e-05
1.09330533309567e-05
-9.07665421851877e-06
1.64606347742046e-05
-2.69733568862689e-05
-1.51790548661231e-05
-2.1782351523097e-05
1.36436351538224e-05
-2.80735711721623e-05
-3.94618871627069e-05
-5.63067530226932e-05
-4.55953160730755e-05
-5.15027678213555e-05
-4.39204216562482e-05
-2.7027870927175e-05
-2.62094152852002e-05
-2.8586603834342e-05
-3.40506246162789e-05
1.97385006053646e-06
-2.98909071362316e-05
-2.03967888823832e-05
7.9371660582353e-06
2.1884089765033e-05
1.0965186322824e-05
3.16833115504138e-05
-1.85997100946702e-06
-3.97924985343639e-06
-7.44037661719511e-07
-6.69072969636546e-06
-2.72762081558229e-05
-1.96066566705161e-05
-4.41281014776226e-05
-5.66895186216908e-05
-3.66017565760957e-05
-3.5923630571302e-05
-4.8258330740306e-05
-3.69054569196065e-05
-1.67937351741255e-05
-1.36919373488745e-05
4.82405018567625e-06
-8.34628341890525e-06
-2.27065593552761e-06
4.77291467476596e-06
2.22406933539576e-05
3.63476367243319e-05
3.23429807702316e-05
1.87206239685464e-05
2.5633790216541e-05
-4.30143080890898e-06
-1.5916503819178e-05
-3.01637894990985e-06
-3.51689726086807e-05
-5.25639059402191e-05
-4.60697072583163e-05
-5.18022904746665e-05
-7.25839328659261e-05
-3.4665531513201e-05
-4.19278046067018e-05
-6.36327725743371e-05
-1.67889711337939e-05
-2.40754910401024e-05
-2.39142395253592e-05
-1.94119870168073e-05
-2.83778011717318e-06
2.53052931977205e-05
1.26432884026064e-05
1.12114672270232e-05
4.75152277533677e-06
1.2663945109476e-05
3.09172340968635e-05
-1.19144364647981e-05
-1.4773406770295e-06
-1.09909828293589e-05
-4.53199355194447e-05
-5.49367588062418e-05
-1.63460395337226e-05
-2.38860711197359e-05
-3.31288158446109e-05
-4.34328571051888e-05
-2.9555980161739e-05
-3.03036428952263e-06
-1.49824622092418e-05
-2.68919948315696e-05
-1.43911218403982e-05
-3.31640864671413e-05
-8.27481899119018e-06
-1.03395919322838e-05
-1.71923433961682e-07
5.76156423004712e-06
-3.24361385079523e-06
-2.5865170733194e-05
-3.71160370263392e-05
-1.53488576748584e-05
-2.40330043156882e-05
-4.56454541070931e-05
-1.5068117548856e-05
-3.35556147810716e-05
-4.27564173005396e-05
-3.25093591779399e-05
-2.99868614633459e-05
1.09941791149425e-05
-3.23577249241077e-05
-9.65316261420426e-06
1.5126751721923e-06
-3.23539382466006e-06
-1.01728778564572e-05
1.8965758871504e-05
-6.5621986740288e-06
5.6252181920613e-06
4.11107905252712e-07
-7.54044684590684e-06
-1.15996689250876e-05
-2.01771297088142e-06
2.59239181386869e-06
-1.15077404675755e-05
-2.15042292881532e-05
-2.78558857614656e-05
-5.25208940159248e-06
-1.15566268727759e-05
-9.61803450258218e-06
-3.04357551028708e-05
-1.9714119131663e-05
1.54764687347756e-05
-4.65447696242674e-05
-3.63743968576895e-05
-2.27376285096921e-05
-2.28701100975235e-05
1.97994997178208e-05
-1.62555243314364e-05
1.07420698037652e-05
-3.43212753178072e-06
-1.2892578260817e-05
-2.12171182833568e-05
-2.44015158263214e-05
-2.5148689809073e-05
-3.82938585617462e-06
-5.34362383330797e-05
-7.14336042865567e-06
4.60077216589378e-06
-2.01239299882691e-05
1.46433878479747e-05
-3.67641856578612e-05
-2.4917046021447e-05
-9.55095197274134e-06
-1.12343225135974e-05
-2.61782144281089e-05
-2.21881654577545e-05
-3.68557560292623e-06
-2.46079474425158e-05
-2.07124388944093e-05
2.26488751509135e-05
3.1408998996639e-06
-2.28459396749648e-05
-3.70135215916951e-05
-3.7377880570719e-05
-5.98030643744427e-06
-3.95372351380625e-05
-5.46825155505581e-05
-9.15644937453741e-06
-1.52864023399739e-05
-7.25367157146221e-06
-2.37192269300996e-05
-1.67030758378403e-05
1.42593563624621e-05
-2.12937932519602e-05
2.07942334733231e-05
1.74943111406535e-05
-5.48481527172327e-06
-1.080112961045e-05
-3.39318153813441e-05
-2.18533534631673e-05
-3.36679950200641e-05
-6.40150349286485e-07
-1.72421950273197e-05
-1.35059740283877e-05
-3.01975056957221e-05
2.35777706295394e-06
-2.00457508179717e-05
-1.72652784436032e-05
-2.98161046776145e-05
-2.1810623208799e-05
-5.14364539870878e-06
-2.15052488769346e-05
-1.6356818366707e-05
-1.17059953827954e-05
-2.93264199195852e-05
1.08183840393313e-05
-2.21168649891016e-05
-2.60928159095518e-05
-7.6673275274647e-06
-2.20053958503158e-05
1.94901821122387e-06
-2.12067891064775e-07
-1.22938168978084e-06
-2.61997051896554e-06
-1.98518562019854e-05
1.72527353815425e-05
4.68833290139432e-06
-2.62442768656236e-05
-3.45961789617583e-05
-1.06170769158317e-05
-1.70477338613967e-05
-1.01697988539748e-05
-2.2945905223403e-05
2.36649841327291e-06
-2.11617195071147e-05
-2.59482492918538e-05
-1.8018588578473e-05
-2.24586484165911e-05
9.72296187962783e-06
3.10571873459514e-06
-1.61918812679902e-05
-1.2028231084026e-06
2.22260817017946e-06
-1.36059060028326e-05
-3.1930208964966e-05
-9.25097951738313e-06
-5.17777190349991e-06
-2.1855064700332e-05
-1.36034270012168e-05
1.1523744164579e-05
-4.12641102664675e-05
-6.35221347632341e-06
-4.09537333457637e-05
-4.35147802239385e-06
-3.13036589854357e-05
-1.42390477263827e-05
1.76187776068385e-05
2.4158337687471e-07
-2.20226811729282e-05
-1.89184000973856e-05
-2.02411986786081e-05
-1.33965019023329e-05
-3.10854385285427e-05
-3.61723460632491e-05
-2.04188159470775e-05
-1.10777959695207e-05
-1.71321237146641e-05
-5.4897241653598e-05
-2.08342017964644e-05
-8.37586439427132e-06
-4.36937525344351e-05
-7.72745877456321e-05
-4.68197594680158e-05
6.95036547411505e-07
-1.98093603294197e-05
-3.96373382739151e-05
-3.28600767555034e-05
7.10874038607849e-06
-2.33573882677421e-05
-4.93324030367479e-05
-3.91864184556856e-06
1.15723632586325e-05
-1.97659556087531e-05
-2.45151931832659e-05
-4.94928662834703e-06
5.7168664332577e-06
-3.44648739640022e-05
-3.63958375519416e-05
3.33342228727944e-06
-1.17404266730792e-05
-4.9561857735529e-05
-5.35966245327839e-05
-1.35454350917191e-05
-2.21411760282755e-05
-2.12812842507307e-05
-3.66499959816783e-05
-6.29635070740879e-06
-2.03853659837688e-05
-2.56485726452686e-05
-2.69387448217327e-05
2.39969178842796e-05
-7.93896189004876e-06
-7.50289673469398e-06
1.33258059528435e-06
6.78083416721974e-06
1.02854495443584e-05
-3.71661255387575e-05
-1.87452090138036e-06
1.12295801331002e-05
-1.65733462565246e-05
-3.09926407208e-05
-8.75981297359819e-06
7.52177390710931e-06
-2.77068717380893e-05
-6.37855109942492e-05
-1.88164523809149e-05
-5.70884289678831e-06
-3.65084660681039e-05
-3.53115567625486e-05
-3.81506440560918e-05
-5.41398807783677e-06
-3.6845179417674e-05
-2.57869323705822e-05
-3.20997663054094e-06
-6.33419740542187e-06
5.06297673610519e-06
-1.37576853985388e-05
1.61137032865005e-05
8.3531933545354e-06
-3.72585140249099e-05
-5.55796676055485e-05
-1.30719774094137e-05
-7.10273465514297e-07
-5.39325142296618e-05
-7.76957268369728e-06
-2.90825199927352e-05
-3.29477694283202e-05
-2.5740481731727e-05
8.03071705893503e-06
-1.11324117347905e-05
-2.73327999513102e-05
-3.21842479088683e-05
-1.55790634882757e-05
3.91114432649275e-06
-2.16813045838661e-05
-4.87877992332808e-05
1.32979340901742e-05
-2.9577730162292e-05
-1.26203398771142e-05
-4.15471859532274e-05
1.8117157603241e-06
5.95591893268904e-06
-1.22884947170595e-05
-1.22965625823277e-05
-1.63900057009944e-05
-9.57834320369968e-06
-1.16653422476736e-05
-5.81149337875534e-05
-6.19312584693748e-06
3.36238479503987e-06
-4.14239371884011e-05
-3.89570481206849e-05
-1.50102126057183e-05
2.16837056087427e-05
-1.17365264369016e-05
-4.8310184362825e-05
1.0611331572094e-05
-1.06729352929333e-05
-3.20979327388917e-05
-3.17010521972148e-06
1.45294186594189e-05
-2.27828231461147e-05
-6.07516742921147e-05
-8.19996942487834e-06
8.20555000063891e-06
-8.3414194312324e-06
-8.62909142297156e-06
-1.96496796331512e-05
2.23683722463578e-05
-2.07957422681297e-05
2.29289107966159e-06
-2.22742272336834e-05
-8.98922811702209e-06
-1.89713497297168e-05
-1.12434048656748e-06
8.2256453417968e-06
-2.24171350781514e-05
-2.97562564404511e-05
-6.39378756093958e-06
3.97694740181773e-05
-2.02121723803991e-05
-3.94575964581256e-05
2.22000939092399e-06
2.01124500438932e-05
-1.10969374026828e-06
-2.58127635252461e-05
2.33783011592775e-05
1.37537464133063e-05
-2.23095562081352e-05
-5.19761232103276e-05
-7.49313847847845e-06
9.42631554680429e-06
-1.71653544609274e-05
-5.29742546961857e-05
-1.9191459092335e-05
8.39182663675044e-06
-4.40103899002649e-05
-3.1581440295592e-05
-1.30189926131645e-05
-3.44817535203492e-05
-3.97370517009873e-05
-4.98591657461873e-05
-7.39900345104065e-06
-1.0195530299676e-05
-2.3213698801822e-05
-5.19678594000334e-05
-3.28103688863113e-05
1.76917855670632e-06
-1.22700695768482e-06
-2.15204545661949e-05
-3.26625541338121e-05
-1.91112265823058e-06
-5.66708676293872e-06
-2.92925586319174e-05
-2.12874951945155e-06
-2.97380007546045e-05
-5.02445428277412e-05
-3.84823159898685e-05
-3.15875404101128e-05
1.98185455058178e-06
-3.05504072952969e-05
-1.10979963238213e-05
-3.49107100903938e-05
-3.34779052523729e-05
-9.80082894678243e-06
-5.37220605794396e-06
-2.51787956468744e-05
-3.37465294915924e-05
-2.20367757733115e-05
-3.1572474497797e-05
3.34880921336677e-06
-4.65109707431171e-05
-4.77801212321983e-05
1.36305328725282e-05
-1.98256967471388e-05
-4.44619645496963e-05
-3.93906929138438e-05
-5.90089806442424e-06
-1.26026238751827e-05
-4.1920907123417e-05
7.01975995502805e-06
8.98459941419452e-06
1.03670257668494e-05
-1.51105313754267e-05
-1.53029338166642e-05
1.95026816802916e-05
2.24934383126494e-05
-3.0700199962005e-05
-1.39788455647135e-05
-3.93966990611588e-06
-8.29861447487478e-07
-1.12603631081068e-05
-3.20235367588592e-05
-1.38475456329468e-06
1.74943891922891e-05
-2.08937679169957e-05
-3.18293438771464e-05
-1.54848120763458e-05
-3.46651220076084e-05
-4.53438287720783e-05
-1.49545088762667e-05
-3.75476312383916e-05
-2.40416619210721e-05
5.53827811924956e-06
-5.21387748022415e-06
9.61511926539032e-06
2.13030055048532e-06
2.13206086797195e-05
1.41586488351095e-05
-1.15684562706272e-05
-2.2371309470348e-05
-8.38281214575408e-06
1.88320174918498e-05
-3.68411881878508e-05
8.66733459915233e-06
-1.259319326872e-06
-3.51784519503139e-05
-2.66382987761372e-05
-3.66117461224605e-05
-1.5736785927555e-05
-1.80165439414515e-05
-1.30875580132059e-05
-8.9808174909694e-06
-3.26481476969619e-05
-1.43120104026121e-05
2.09954006476029e-06
-2.48494641711797e-05
-1.06644312889531e-05
-9.30945487560314e-06
-1.48079561636616e-05
-1.63218441909191e-05
-5.97885925249838e-06
2.6476861721385e-05
7.89416674287362e-06
3.75505078540083e-07
-2.28648935930406e-05
-2.77613762787393e-05
-5.02669547392187e-06
-1.86794787539403e-05
-4.15162808256585e-05
-3.9845710912455e-05
-1.21938057831853e-05
-6.36242080635265e-05
-2.81625744757157e-05
-1.99428970025901e-05
-2.38447969223042e-05
-2.71227092508783e-05
-3.14789285703707e-05
-3.1085125014363e-05
-2.19179520858586e-05
-4.80552545802525e-05
-4.88701409728627e-07
-4.46309882580447e-06
-3.60804526294715e-06
3.24642809691992e-06
-1.27390542716139e-06
-2.93284041639417e-05
-1.83885250689463e-05
-3.59275067375445e-05
-3.83912347743061e-05
-1.15210793153172e-05
-2.78414875307777e-05
-2.66261872653485e-05
-5.57282852554682e-06
-1.896982643126e-05
1.53779267876297e-05
-1.90292871229622e-05
-1.62395738024717e-05
-8.10482661728965e-06
-7.07120744030719e-06
-2.04854863536047e-05
-8.20195805233204e-06
-1.6488658332927e-06
-2.22005022313101e-06
-3.37159725180412e-05
-4.91606848515e-06
1.13762306015893e-05
-3.32260806633917e-05
-2.33318506482145e-05
-9.10321271535847e-08
-1.52289893961022e-05
-1.54747344700209e-05
-1.87444574517168e-05
-4.94220644364331e-06
-1.21598564066842e-05
-1.16088506413228e-05
-8.78798408098255e-07
3.83106268256706e-06
2.10608216492799e-05
-1.14588213237789e-05
-5.40160442428798e-06
-1.24301087830355e-05
-8.32463238642547e-06
-4.06434625449844e-05
-1.82775952278069e-05
-2.08494517322514e-05
-2.01566592253918e-05
-3.26953381220214e-05
-2.16103551419856e-05
-2.06214600165153e-05
-3.95361929217397e-05
-3.38362699252247e-05
-9.51021780683308e-06
-8.77426485915644e-06
-2.4025016853262e-05
-3.49107299474153e-05
-3.33327010064406e-05
-3.19140354995814e-05
-3.63373290544453e-05
-5.6134705882266e-06
1.47135823279047e-05
1.90595306982648e-05
-1.0522146081224e-05
-9.63424914652574e-06
-2.4215784479707e-06
-8.84744079689765e-06
-3.17316763780093e-05
-1.14956668319935e-05
1.66038825998834e-05
-2.21594366512101e-05
-3.10097841880285e-05
-4.63081665828529e-05
-8.46275249413256e-06
-5.02088811125677e-05
-5.81206944002841e-05
-2.77941241506187e-05
-8.79074560763173e-06
-1.13081983520287e-05
-1.09131641870596e-05
9.24926193688456e-08
-4.93546654450002e-07
-9.84890104319049e-06
-1.87238044385795e-05
1.79137170540832e-05
1.67014296377307e-06
-2.0276630465882e-05
2.43101291705293e-06
6.30468227912846e-06
-3.0084026627802e-05
-5.78741174303134e-05
-1.97455948606505e-05
-6.48707015543289e-06
-4.25183633939941e-05
-5.47463164841892e-05
-1.98480283018652e-05
-1.09666127534811e-05
-2.48939468763939e-05
-5.64453073592482e-05
-1.02501538071304e-05
1.28571699383549e-05
-1.73432517370645e-05
-4.02146027418165e-05
1.67204812580708e-05
4.27994108632321e-05
1.26978279710595e-05
-2.10242676799869e-06
-1.15675359742395e-05
2.710911504043e-05
6.13061751171482e-06
-3.55728240816578e-05
-3.2856400077791e-05
-2.44070968917325e-05
-5.8192249819072e-05
-4.22362510446711e-05
-5.04221032115272e-05
-2.48330008132184e-05
-2.81764041455058e-05
-6.86793880405769e-05
-4.3523839818709e-05
1.50459750091415e-05
-4.63775211485737e-07
8.78980810129806e-06
-9.81803696868432e-06
-7.48357541698083e-06
2.58862478948599e-05
-1.57523255678087e-05
-9.79938206483312e-06
1.94005325723365e-06
3.02723788309756e-05
6.28563499474688e-06
-2.60531224303706e-05
-5.66666020058573e-05
-2.84038610993403e-05
-7.75942762315749e-06
-4.95766215167465e-05
-1.28368101695944e-05
-5.69264377741082e-05
-7.71317552444905e-06
-3.82827532698029e-05
-2.37187754641684e-05
-1.15960471716192e-05
-8.45737979116027e-06
-4.12327066757979e-06
-1.98701644398933e-06
-9.03790034224861e-07
2.21288961916476e-06
7.57154006307775e-06
-7.93120934780183e-06
-8.8541715015688e-07
-1.10041463340262e-05
-6.33639091431334e-06
-4.47585061620563e-05
-4.125082770157e-05
3.8012664626745e-06
-2.08798247459781e-05
-5.89304758515412e-05
-3.01216804871951e-05
-1.58570383514221e-05
-1.85855281000503e-05
-5.75064555462134e-05
-3.74662250251534e-05
-2.69172108135444e-06
-3.1974416602558e-06
-3.25137921517767e-05
-2.01565672680406e-05
3.03351686908312e-06
3.06149597531027e-05
-2.63237555867576e-05
-7.0516867911521e-06
2.02138939108274e-05
2.44732250608901e-05
-3.28490233378239e-05
-4.35530320755045e-05
4.23364276464055e-06
-1.05802081120038e-07
-1.35284076472919e-06
-4.96763841875909e-05
-3.26841250006673e-05
-1.99966250068515e-05
-4.61032735140272e-05
-4.64902971881862e-05
-2.95404786542229e-06
-3.53071787430948e-07
-2.37217490794031e-05
-1.07802520610371e-05
1.5212412992833e-07
-4.4950576550733e-06
5.72849417315369e-06
1.69630773902091e-05
4.42102937089601e-05
-2.09639922872785e-05
6.23455122121105e-06
2.01408301467975e-05
8.19977048776927e-06
-4.41500602860627e-06
-2.72707694347461e-05
-2.48013991422897e-05
-4.17053853955287e-05
-3.32376211292063e-05
-1.08566920226531e-05
-4.88748596324767e-05
-4.50405513750248e-05
-2.48512134477984e-05
-1.09017571298555e-05
-6.16632490937905e-06
-2.91821404031538e-05
-1.57809461606979e-05
2.91517240523849e-06
7.28496781611207e-06
1.90202661360411e-07
-1.2626650224582e-06
1.03187445320674e-05
3.58255241157822e-07
-7.10799409580448e-06
-3.5165360801889e-05
1.87059917881536e-05
1.10768827943277e-05
-3.9678544909696e-06
-6.61450233049959e-05
-4.68661451022809e-05
-1.10287827432779e-05
-8.06807432323691e-05
-9.18539026285494e-05
-3.88886068996735e-05
-4.54806598010757e-06
-2.93998374335014e-05
-5.79643615483486e-05
-1.76482569720054e-05
2.96986042093342e-05
-2.07379217902625e-05
-3.40691526782543e-05
1.3706159807591e-05
2.1709338835512e-05
-2.67658189935208e-05
-1.60886388516737e-05
1.08162079183078e-05
2.01247071370926e-05
-4.23539709262317e-05
-3.50316894778102e-05
-2.67992040596617e-05
-2.46602381976714e-05
-4.48847727935791e-05
-5.78364990360572e-05
-6.86890751242435e-06
-4.4627723636878e-05
-2.81737549866083e-05
-3.87480524226493e-05
-5.03024339740583e-05
1.157015853885e-06
-8.88316793736871e-06
-1.28938369276771e-05
8.99344729411055e-06
1.09075427913195e-05
-1.14398445699456e-05
-8.07050092153516e-06
-9.70293021152223e-06
-1.40766744257616e-05
-1.05356945301416e-05
-1.97900368258634e-05
1.81707153276742e-06
-4.79083981360138e-05
-4.53607597944887e-05
-2.01053968049627e-05
-2.83907953538319e-05
-3.033567789115e-06
-2.79325380591112e-05
-7.22629467428471e-06
-2.21168871725714e-05
-3.9418699758176e-05
2.35899703014106e-06
1.1818566447109e-05
4.21446524780992e-06
-7.65799188484431e-06
-1.17325610047669e-05
2.50310708745485e-05
-1.54624228942391e-05
-2.12611179459621e-05
-9.69190593680237e-06
1.67065531006602e-05
-2.29651235884682e-05
-2.06180232965103e-05
-3.12365336761448e-05
-1.71910176573559e-05
3.65361940111167e-06
-6.52819754561907e-05
-3.35980376448894e-05
-3.10290332375104e-05
-8.85675397446698e-06
-2.06045646982014e-05
-3.22419551893855e-05
-7.91321537376738e-06
-9.03359835857006e-06
-1.7027049277763e-05
-1.21980972053809e-05
1.35265995771601e-05
3.40237646747832e-06
-2.90788171012704e-08
-1.09733947477408e-05
4.36326893504227e-06
-2.13604256456467e-05
-2.91822477068741e-05
-3.94025444146991e-05
-2.23874123161236e-05
-4.041684198513e-05
-3.53596241440927e-05
-6.05358494613766e-05
-5.61749000276129e-05
-4.27734655059668e-05
-1.9164668370491e-05
-3.34579191425035e-05
-1.36424319739738e-05
-1.44507093340286e-05
-1.77834876287613e-05
5.4902590144913e-06
-3.00070829566552e-05
-2.24854136913467e-06
2.52694182772385e-05
6.62703440911929e-06
-5.92208433570219e-06
-9.80075819009143e-06
-2.14915433739243e-05
-1.44315959886195e-05
-9.75670115832384e-06
-3.59232917387717e-05
-9.46518192244934e-06
-1.26936396014854e-05
-2.42470978794853e-05
-2.08866602207739e-05
-4.4523017484934e-05
-3.48728880959134e-05
-2.3344931276306e-05
-3.77909018890205e-05
-1.55967038224272e-06
1.10449636948214e-05
1.94205601789375e-05
-1.85757988911487e-05
-2.48072217608013e-05
1.41456699166194e-05
-2.60029044097671e-05
-4.66610546774682e-05
-1.89106605737608e-05
-8.95197735682707e-06
7.86170252977414e-06
-2.87257948588702e-05
-4.21142917280945e-05
-1.60229222028943e-05
-2.79571254930527e-05
-3.08488674557114e-05
-2.43197959290635e-05
-1.28488497672998e-05
-3.21886793389151e-05
-4.49604486475013e-05
1.89107651051751e-05
3.37358328430388e-06
1.19028806601837e-05
1.22746751346835e-05
-9.03632555067395e-06
4.31884115801536e-05
1.82524990293176e-05
-2.71267352150801e-06
4.07595308035373e-06
-2.61022066111499e-05
-2.1401410875219e-05
-2.25770304190083e-05
7.38396527800344e-06
-9.62750730384784e-06
-5.00976335438727e-05
-3.6364944008359e-05
-3.28984697867064e-05
-1.47908136350841e-05
-1.6586064250011e-05
-1.2523741258571e-05
-2.89878063767807e-06
-3.65361944505729e-05
-2.36596293703486e-05
-4.05681428654762e-05
-9.78833283882558e-06
8.63176805834511e-06
-1.6022413629307e-05
-1.45073039946738e-05
-2.23594992312646e-05
-2.70452729993799e-05
-9.30619200972217e-06
-2.95029818618903e-05
-3.00966881829356e-05
-3.32904180630794e-05
-4.26846312795508e-05
-3.50526940037578e-05
-1.62366992266245e-05
-4.20251320355315e-05
-1.30808632479506e-05
1.05311883327875e-05
-3.28077853749697e-05
-4.83566454083813e-05
-5.38648241246841e-06
-1.36822652485106e-05
-1.42284924771076e-05
-5.28805130821817e-06
-3.26753700175413e-05
9.12814911573476e-06
3.33007260529036e-06
-2.25937470971029e-05
-3.67335882768072e-05
4.76319763924845e-07
-2.00249197879412e-05
-5.09057342701422e-05
-5.01540376745636e-05
-3.81365748508624e-05
-1.79444101030093e-05
-5.44840218290419e-05
-2.78997480063046e-05
3.42678458288033e-06
-2.91857632697691e-05
-2.16226591903365e-05
6.49882781225604e-06
6.302129916626e-06
-1.49894209659901e-05
-7.7940562964443e-06
1.09038355721156e-05
-3.505118817552e-07
-9.28953340858452e-06
-2.27989113475315e-05
-1.30282391922694e-05
-2.69170303161654e-05
-2.59699312479103e-05
-2.92426101945758e-05
-4.47380322753177e-05
-5.18645779817623e-06
-6.40181673288756e-05
-2.90482896701092e-05
-1.91161838956886e-05
-5.0219533425633e-06
-2.65535730603636e-05
-1.82882540730729e-05
2.17685533129714e-06
-1.4373725648055e-05
3.00093531235082e-06
2.73019525968749e-05
1.08494084208849e-05
1.35401262871853e-06
-5.01848779708469e-06
-3.30262485798765e-05
8.66992363025763e-06
-1.86649208444867e-05
-1.51298648751857e-05
-1.51395936258949e-05
-2.72828989388451e-05
5.44386792912553e-06
-5.76994230582945e-05
-3.10066631970825e-05
-1.96755721774243e-05
-2.65740682698959e-05
-3.53102093956315e-05
-2.00915906956762e-05
-4.21051675673454e-05
-2.95805484089319e-05
-3.09042986980178e-06
1.947398541102e-06
7.07118116840225e-06
8.49245340331691e-06
2.42884758419136e-05
-1.09823673128212e-06
-1.69422796292088e-05
3.41183832582581e-06
2.18177679738417e-05
-1.10257643509861e-05
-7.88723604274271e-06
-3.50967058466879e-05
-2.35767744750351e-05
-3.72554926653484e-05
-4.49544680990029e-05
-3.93993186698733e-05
-4.41607740048105e-05
-2.6338382033791e-05
-4.82430672313432e-05
-5.22395446278369e-05
-2.30380871921604e-05
-2.54094870144057e-05
4.98573840108786e-06
-2.54716165041455e-05
-1.54044144161122e-05
1.36404531119538e-05
2.23857982562453e-05
-1.51730366670895e-05
-1.34427607010938e-05
1.30274059560401e-05
1.12991246503203e-05
-2.13853373352222e-05
-4.34648378695137e-05
-1.79663680030116e-05
-3.57758654158261e-05
-3.25334130599659e-05
-5.35469315581856e-05
-4.70067360188437e-05
-1.97782329371061e-06
-2.32883373262074e-05
-6.58077999084989e-05
8.05216999149064e-06
2.03278487161407e-05
-1.88595019762077e-05
-2.63801404062968e-05
1.68976403135084e-05
4.34103037071234e-05
-1.36143677340041e-05
-6.46352754975539e-06
1.40907836590741e-05
1.93158123642207e-05
-5.51989781761585e-06
-2.74358458750201e-05
1.02335419210452e-05
-3.4868108067039e-05
-3.11996114478693e-05
-5.56452783935789e-05
-3.39837766112609e-05
-3.37639125562896e-05
-2.60034016860186e-05
-3.82467504294885e-05
-2.77010195424772e-05
-1.33146855330455e-05
2.42917122145292e-05
-2.79493849975625e-05
-3.35377407344719e-05
5.34085313679107e-06
1.28778441464429e-05
3.29202455850586e-05
-4.25189023994997e-06
-2.32077555143547e-05
1.30577828940305e-05
2.54958113796313e-05
-3.25455479989616e-05
-2.80473829531496e-05
-2.33366490212447e-05
-3.74237361786477e-05
-3.00766847718466e-05
-3.65828411234951e-05
-4.26953054719594e-05
-1.40152184637333e-05
-4.09073107632908e-05
-7.1466278067596e-05
-1.68867651507184e-05
-1.49255290676871e-05
-2.16772204643303e-05
-9.34936852360368e-06
-2.18098098553504e-05
4.91853346388804e-07
2.94816405382558e-05
-2.99849327573395e-05
5.22909123599305e-06
2.5372940413347e-05
-5.98277661803209e-06
-2.05573925728003e-05
-2.15272370114395e-05
-1.54730092462821e-05
-3.41578857581673e-05
-2.26575223553844e-05
-3.47794341566368e-05
-1.05677925875371e-05
-1.23068366526398e-05
-5.06449567437185e-05
-3.75715013219217e-05
-2.02400628940657e-05
-4.03547879000756e-05
-3.67057893064792e-05
-4.19438349619876e-05
1.00519834114493e-05
-1.73880082287483e-05
9.63885159594713e-06
-9.75150630030492e-07
-1.01217289911543e-06
-6.15836860653849e-06
1.20864040267099e-05
2.36070087011763e-05
-2.29905674769204e-05
-9.38588630228705e-06
-2.7720444870238e-05
1.40234759361183e-05
-1.73672044717852e-05
-4.42022613121712e-05
-1.05002125930721e-05
-3.1859333035217e-06
-9.34845370279785e-06
-4.47183499108256e-05
2.77480862127483e-05
1.87135598054345e-05
-2.91324261980336e-05
-5.41069443884096e-06
2.1407803309648e-06
5.02567532293348e-06
-2.66816151941044e-05
-3.47171456222504e-05
-9.92443295555596e-06
1.04079689084603e-05
-1.93304128913743e-05
-2.62773958926392e-05
-5.64343152215658e-06
-2.19054309832457e-05
-2.87756096223714e-05
-1.71899382404496e-05
-8.45161414251164e-06
5.88723168859495e-06
-5.28976355091748e-05
-3.99347010522346e-05
1.93925537788349e-05
9.7367097102925e-07
-1.88054109538513e-05
-3.08996765837133e-05
9.13300395178568e-06
1.53428847355216e-05
-4.96197116250881e-05
-2.10076349523724e-05
-2.72654803503272e-05
-1.62723423678591e-05
-3.61246714170202e-05
-3.8169692901437e-05
-2.68780023094608e-05
-4.23981159901085e-05
-2.35116618260828e-05
-6.42641434261251e-05
1.76757707314888e-05
-1.09591464537643e-05
-1.86655291027941e-05
-1.61238367168158e-05
1.15716826170772e-05
-3.22902776404823e-05
-2.84984289612669e-05
3.52398743886413e-06
1.63631683293006e-05
1.0832261241143e-06
-4.348728600892e-05
-1.07597155180505e-05
-7.0011427072028e-06
-4.25689043379717e-05
-2.87136878155684e-05
-3.98553253372445e-06
-2.24640716778224e-05
-3.63798883230187e-05
-1.11311785744209e-05
-6.72511190095221e-06
-3.37215340957785e-05
-2.8602309948825e-05
-1.28056727585903e-05
1.93577272305091e-05
1.43500606834181e-05
-1.69651480743024e-05
-1.5648427131426e-05
3.62930986762002e-05
1.10681631507003e-05
-1.63302151320342e-05
-3.54560796505535e-05
1.6375662885225e-05
-1.70474192164654e-05
-3.50449570542873e-05
-5.12531858489758e-05
-3.02552717855565e-05
-2.93248796253499e-05
-4.77413964545019e-05
-2.38733758118177e-05
-7.87994687596179e-06
-2.17112150979938e-05
-3.88296851778832e-05
-2.29745501090657e-06
3.07434624231169e-05
-8.18442729164033e-06
-2.48786318923292e-05
3.08234230375541e-05
4.45181992660618e-05
-1.03746702222393e-05
-1.04494816435173e-05
5.16649226650827e-05
9.37816850888052e-06
-5.79239663903615e-05
-3.38863992306693e-05
-8.17462938503507e-06
-7.50007542818154e-06
-3.81772282277017e-05
-3.24946557866603e-05
-1.95624802862276e-05
3.02606493501124e-06
-4.60577313796181e-05
-7.66161698239845e-05
-1.86407638855627e-05
-1.11826010059188e-05
-5.62197328764402e-06
-7.98411148257326e-06
-1.65371963650016e-06
2.29692105373529e-05
3.94050100855906e-07
2.6626084042344e-05
2.35561281326675e-05
4.96236212206886e-06
8.22777552482409e-07
1.05752904381757e-06
1.86909357736367e-05
-1.3359110245659e-05
-2.99863789855057e-05
-3.43058167031553e-05
-3.71939928528106e-05
-5.17521001678497e-05
-3.92420240035258e-05
-1.4487932139915e-05
-3.18826442178965e-05
-3.96452177252102e-05
-2.90326691824075e-05
1.40829405162664e-05
-1.00113968915696e-05
-2.10085362272883e-05
-3.59568714605739e-06
3.84972274170496e-05
-9.36554618200922e-06
-2.16111175032441e-05
6.46521808546136e-06
2.80815321179828e-05
1.36094926602981e-05
-3.25736473109137e-05
-1.58619178316208e-05
-1.11427167682118e-05
-4.21861794733806e-05
-6.19161228647515e-05
-5.3425485296241e-05
-4.60722630294211e-05
-3.58480938654626e-05
-6.21222823918778e-05
-3.35500722584276e-05
2.78238577503421e-06
-2.79772897566107e-05
-3.89064404335986e-05
-2.77820986525293e-05
-1.51252929952287e-06
9.37282506391915e-07
6.40129690484945e-06
1.57481163561355e-05
2.46473078554193e-05
1.15882131988059e-05
-2.22309984819314e-05
8.3665159145673e-06
-5.1167163310934e-06
-2.00548069783314e-05
-4.25711900884077e-05
-3.62215341626e-05
-4.57974286249524e-05
-5.99021791590429e-05
-3.94588625616227e-05
-3.14464628288964e-05
-3.64438633473386e-05
-3.50426450991974e-05
-7.79569081528929e-06
-1.8429091653009e-05
-1.06947283477223e-05
1.14132665721166e-06
5.08808626877652e-06
4.60961747420619e-05
-2.71190428801624e-06
1.33238865480966e-05
5.1347953493522e-05
-3.21668046925298e-07
-3.88692261238823e-05
-2.19613651581211e-05
1.43321323433342e-05
-1.19653233365091e-05
-5.12538410282005e-05
-6.96470601908621e-06
-1.62784026914679e-05
-3.6421040468055e-05
-3.60379730850084e-05
-3.88501362929765e-05
-1.32809912069712e-05
1.506512773868e-06
-1.07731377456562e-05
-2.59119001799107e-05
-1.89377956462875e-06
1.55232968277539e-05
-3.29126262365493e-06
6.85372216383354e-06
1.62235143747228e-05
1.01030749708663e-06
-2.23565364471606e-05
-1.22217353307863e-06
-1.23933208256031e-05
-8.35656694780081e-06
-1.54084137894013e-05
-1.31582951299682e-05
-6.17220065674696e-05
-2.95493472761787e-05
-4.57665037161659e-05
-2.59274996999939e-05
-9.66774825275722e-06
-7.06219691430774e-05
-2.81325922584148e-05
-2.61688665771031e-05
-4.3902592867e-05
-4.08172546077882e-05
-1.20540029019064e-05
-7.26639558716177e-06
-3.70498911515006e-05
-2.50944820509829e-05
1.11087072353265e-05
-8.99145409202686e-06
-3.75548295423468e-05
-1.38984781504468e-05
-2.05730220927061e-05
7.93511598755317e-06
-3.87461872505443e-05
-5.09081671309529e-05
-1.78621264800353e-05
1.2949593528375e-05
-2.82700170646085e-05
-7.20677628534084e-06
-1.99508777564577e-05
-1.86048684658437e-05
-2.81319792245055e-05
-3.8432004880147e-05
-2.37647934384654e-05
5.65933659961397e-06
-1.02886818393068e-05
-1.28504255820925e-05
-1.68822953818314e-05
-9.35537514467376e-06
-1.62948014932209e-05
-3.86325310319414e-05
-3.76371199602289e-05
-1.76557517897614e-05
-1.76998600891824e-05
-1.75089873625095e-05
-1.22772749943734e-05
-3.27618811116645e-05
2.76005345868893e-06
2.76634773522302e-06
-3.09761054869709e-05
5.26881643177353e-06
1.01366518116053e-05
-2.2125629551786e-05
-4.93209607915869e-06
2.09190440965212e-05
-1.83372718405898e-05
7.51168463981134e-06
-1.09923346927297e-05
-2.25379301255289e-05
-1.96556929767997e-05
-3.79743538939536e-05
-2.89315797708068e-05
-1.63488498745314e-05
-2.95806542482371e-05
-2.1626727684573e-05
-1.77135218514217e-05
-3.42642514850874e-05
-6.48122612832381e-07
-1.63802338015279e-05
-8.54130891766861e-06
-2.74055463769177e-06
-6.49011995379181e-06
-8.73113711294295e-06
1.30148138331209e-05
1.28974034647204e-06
-1.38472294987437e-05
-3.21996368684026e-05
1.07350392738419e-05
-2.02573628643333e-05
-1.77866562473593e-05
-2.73875345402298e-05
-4.46774342846649e-05
-3.2088206219851e-05
-1.60735114114836e-05
-3.54260465654788e-05
-2.6730654958195e-05
-4.37839244714934e-05
-3.97259317181971e-05
-1.9663916037777e-05
-4.01286837525707e-05
1.99568661786945e-05
9.15148751945378e-06
5.50695910263453e-06
7.48737208650951e-06
-1.01501759501171e-05
4.82327864638758e-06
1.81632457080202e-05
-8.85801165308004e-07
-1.398626956757e-05
-2.32443994146232e-05
-2.88336674815563e-05
-1.97795095465208e-05
-4.82704828494828e-05
-5.37398852538736e-05
-6.24767412633553e-05
-4.84947402930446e-05
-6.73102885454416e-05
-3.32053131619149e-05
-2.07334139051717e-05
-3.13832844480679e-05
-3.84576196024174e-05
-1.07499511428867e-05
-1.93104806382362e-05
1.84073528912755e-05
3.52871859748198e-06
9.93638788690631e-06
3.29009050384925e-05
1.20821091568465e-05
-6.09670085213353e-06
-1.24062536077528e-05
-7.72048798371754e-06
5.42768850099064e-07
-6.20580271970302e-05
-2.14968460281661e-05
-2.37374056510263e-05
-3.91073405042487e-05
-4.06561833098476e-05
-6.28118820603026e-05
-5.076979095211e-05
-2.56532242855804e-05
-3.31984063465259e-05
-3.22688074518175e-05
-1.26773029187407e-05
1.76032509403595e-05
6.23677313413988e-06
3.44295507161216e-05
3.86003219636665e-05
2.19900065841707e-05
1.57058088649985e-06
3.20084055829803e-05
-9.44370875449007e-07
-1.7917336446457e-05
-1.17160649056621e-05
-1.1958405986105e-05
-2.04150187831036e-05
-5.32039963084491e-05
-4.70722479715554e-05
-4.50349743199887e-05
-4.86188916729846e-05
-3.42641186048461e-05
-1.23110132236762e-05
-1.41710085114959e-05
-3.58914346329501e-05
-2.5347778979768e-05
9.18862160273982e-06
2.25328962738168e-05
2.75192260651947e-05
-1.40168627333236e-05
1.81259212817051e-05
6.49923222164357e-06
-7.10968078608811e-07
7.07336469984956e-06
-2.17254882730905e-05
-1.52827175547953e-05
-1.46038078178035e-05
-2.90817007475991e-05
-3.4745289733499e-05
-6.10915895502496e-05
-3.75536510044985e-05
-3.30703209257956e-05
-5.38124064059828e-05
-5.37703491773853e-05
-3.78866779552176e-05
-3.85258429626576e-05
-3.2896254099924e-05
-3.46921934134855e-05
-2.91707905049408e-05
-5.64877643128778e-06
7.61748971090599e-06
1.26494301804378e-05
1.65404068682298e-05
8.15192695342091e-06
6.70964488164113e-06
-1.78368091927047e-05
-1.03143484365242e-07
-4.15899402303768e-05
-3.32793456751479e-05
6.9780410290898e-07
-1.91254054691089e-05
-4.37804826242415e-05
-5.68318006380399e-05
-4.46897749867932e-05
-3.56654278836073e-05
-3.12166200997551e-05
-1.20388160520511e-05
-2.27099417679567e-05
-3.78222627217355e-06
-2.80532400223477e-05
1.09482866046893e-05
4.22922695156155e-06
6.87539645518796e-06
-2.08342492218555e-05
1.069763350216e-06
8.24140384651899e-06
3.76314419696684e-06
-2.34229455972179e-05
-7.34721212804106e-07
-4.82584431410733e-06
-3.79651761015113e-05
-3.79389144360506e-05
-2.52786349277017e-05
-3.15917330336638e-05
-3.71056140069401e-05
-3.76124770846791e-05
-5.20999190941224e-07
-2.38338754183342e-05
-1.64584738438561e-05
-2.28814779700518e-05
-1.87281369365831e-05
-3.48033814469066e-06
-2.33350528960737e-05
-6.52651362743217e-07
1.78674859035053e-05
1.53561248319044e-05
3.23873477659603e-07
6.32980488171241e-06
-1.53187683892801e-05
-1.90379988973597e-05
-2.49734221445954e-05
-3.00753531032784e-05
-5.31375550480075e-05
-4.45025439490032e-05
-1.60771590275624e-05
-3.22526268758691e-05
-7.07520640663999e-05
-4.17920895802035e-05
-1.35220099148172e-05
-2.20095315005313e-05
-5.11985181732734e-06
3.3784029682293e-06
1.9355059623095e-05
8.42025109066875e-06
6.83361028678259e-06
4.1895953539499e-06
1.17301897719751e-07
3.4730927221062e-05
-3.48931002790532e-06
-2.1777085383822e-06
-3.80552486810984e-05
-9.63849331809326e-07
-1.89172580075708e-05
-2.90828898817476e-05
-3.06754511088936e-05
-1.54382960824597e-05
-5.35169689060372e-05
-3.37214730367128e-05
-2.17273359974434e-05
-7.13425490950869e-06
-1.91435653724622e-05
-2.78607132240037e-05
-1.83532324990184e-05
1.54090440537893e-05
-2.232729728412e-05
-2.46720188707094e-05
-2.62675992662377e-05
-2.75187964691803e-06
-2.70544343352813e-05
-4.03996449401271e-05
-4.32298882437252e-05
-5.83890534403072e-06
-2.98596003707092e-05
-8.24451057790489e-06
-1.19110671242481e-05
1.29779563496621e-05
-7.34893429090829e-06
-1.57044837301087e-05
-2.59089589303588e-05
-7.12346601634184e-06
-3.08080616487372e-05
4.43728434830937e-06
-8.29452121206876e-06
-2.62012366662515e-05
1.24211981738293e-05
-8.13544883553825e-06
4.9048586503056e-06
-6.92110924916423e-06
-1.0759874216619e-05
-2.27296963076871e-06
-2.72371065497823e-05
-1.3591901997858e-05
-1.92211218313646e-05
-2.83571486916495e-05
-2.08668699744783e-05
-4.01702937742708e-05
-3.03080222101369e-05
-2.02712245339074e-06
-1.9362738527056e-05
-3.47991821551321e-05
-6.30252125239831e-06
6.33822770494405e-06
9.72818620229268e-06
1.0697258438484e-05
-1.89876914090065e-05
7.15512083158772e-07
-7.6386862491916e-06
-9.55293387091481e-06
-2.1732099530059e-05
-9.38159836274489e-06
-3.69502018772439e-05
-1.96686067113014e-05
-3.66380762838874e-05
-2.56678907492818e-05
-5.79167709785646e-05
-5.82039121438757e-05
-2.03734974910986e-05
-2.51517267391041e-05
-7.95427445187656e-05
-3.64682393978936e-05
-2.00018960613677e-05
-1.45608501490289e-06
-2.59770028689208e-05
-9.41873266756108e-06
1.87689785495002e-05
1.80632996325405e-05
2.67805649057777e-06
2.03426415406394e-05
9.25833568321087e-06
-7.22994259440604e-05
-2.5228540965192e-05
-2.29051445413424e-05
-2.13850430801411e-05
-5.18039649236291e-05
-4.82705648312489e-05
-1.70813964656154e-05
-4.57010161651506e-05
-4.90241508151476e-05
-1.87526405220731e-05
-1.32330062400907e-05
-1.84144932243172e-05
-3.83004670547684e-05
-4.83639691391782e-07
-1.15211279566646e-05
1.30818252828249e-05
-8.74499328064333e-06
3.21531392205236e-05
2.06503942317615e-05
9.45984981169841e-06
2.52718965270877e-06
6.27424581451529e-06
1.78749066627967e-05
-3.14653934903998e-05
-5.01732125271567e-05
-3.4289851623162e-05
-2.92725773993178e-05
-3.76822794922347e-05
-5.28239480473281e-05
-7.18028571063101e-05
-4.07305209175989e-05
-4.90631800024457e-05
-3.80862887413008e-05
-2.92953321343285e-05
-1.47259265574755e-05
4.51699310422021e-06
-2.96197015372663e-05
2.65131101713181e-06
3.39743607246206e-05
1.26670778528573e-05
1.16748676105149e-05
1.92352129704586e-05
3.14828047591691e-05
1.38717914421621e-06
-5.7948334903233e-06
1.39026227714997e-05
-2.3264239755454e-05
-4.98136234868022e-05
-2.69577324063242e-05
-3.85627275876153e-05
-4.79253638863323e-05
-3.2074770816851e-05
-1.70471530938825e-05
-2.2587760683665e-06
-2.12998540176603e-05
-3.13514042702497e-05
5.52090567414524e-06
-7.4294218302824e-06
-4.78176131474304e-06
-3.24155773863345e-05
2.18040405627522e-06
1.01001773471845e-05
4.79166296855624e-06
2.6012750147226e-06
2.2340610115209e-05
-1.25309349124131e-05
-3.14035560268882e-05
-3.85224312607898e-05
-3.66366851766266e-06
7.55998213989983e-06
-3.53158943624389e-05
-3.83690020687394e-05
-1.39693247367075e-05
-2.95986804311266e-05
-5.80777375255207e-05
-5.98093678836462e-05
-3.66630089503781e-06
-7.207005884542e-06
-3.00729925614484e-05
-2.24689739190297e-05
5.7965909454742e-06
-1.00901536045441e-05
1.5913934280615e-05
1.66937273283284e-05
-4.86985023707124e-06
-1.91082097078836e-05
1.42052511644098e-05
1.08833815796001e-06
4.63245596279953e-06
-4.35367416912892e-05
-1.86884418254681e-05
-1.30640184767122e-05
-2.85633799466058e-05
-8.61267811722525e-05
-3.20601102056856e-05
-1.45804737771925e-05
-2.90278564012175e-05
-5.63466128386315e-05
-2.49501190428777e-05
-2.28207194572669e-05
-2.97454622067971e-06
-2.90206967526089e-05
-1.31750357938492e-05
-1.95701116148674e-05
-1.57296403746553e-06
-2.36705709353942e-05
-1.9912203048467e-05
1.91673421415652e-05
1.91306743948095e-05
-1.46732586104736e-05
-4.25566338298788e-05
-3.14779276978283e-05
-1.45719769016169e-05
-4.93916261067982e-05
-3.99102964671858e-05
-1.19161968394705e-05
1.35138230394057e-05
-6.031236086078e-05
-9.10515487176614e-06
-5.61547961134983e-06
-7.3408967276953e-06
-2.92945682374163e-05
-1.57151715018858e-05
4.22252954929021e-06
9.68434262212546e-06
-4.67868338029589e-06
2.61401140201176e-05
-1.47190920245327e-05
1.24395326844633e-05
8.58412755837071e-06
-6.80870842922981e-06
2.24279506890036e-07
-1.08134697551838e-05
-2.18109278697832e-05
-1.55915465269521e-05
-4.35854613857568e-05
-2.13214905238992e-05
-1.81065240827273e-05
-2.94764955244591e-05
-2.22718012204493e-05
-3.44116878368534e-05
-5.09428149617522e-05
1.61545428778878e-05
-1.37185420849836e-06
-1.54100366143386e-05
-8.41088088139346e-06
2.92105869751396e-05
-5.45454416784728e-07
-4.05660579484821e-05
5.96594061606738e-06
2.69443727756333e-05
-4.08475385911627e-05
-2.90339970821863e-05
1.06477441665974e-06
1.26190809705639e-05
-3.01443832066812e-05
-6.58488050923005e-05
7.64293885056831e-06
-3.16617295118512e-06
-5.57330078608264e-05
-4.69847850553498e-05
9.51581270932058e-06
7.6146954649016e-06
-7.09534252470616e-05
-4.3701986649513e-05
-1.7118856409495e-05
-8.62199361896717e-06
-3.67878617267543e-05
-2.68146356632077e-05
-4.07515148507594e-06
1.26240330245297e-05
5.0244062653834e-06
-3.95731051446029e-05
-1.40733606422175e-05
-1.10527622602339e-05
-2.23862162724355e-05
-2.31453303558245e-05
-6.84683327765783e-06
-2.56180257362755e-05
-3.25261712799991e-05
-2.23585152298726e-05
1.73441501872527e-05
1.49648915948291e-05
-3.79309924135008e-05
-2.40586042758907e-05
1.83230995924988e-05
1.05526927997067e-06
-2.62512894096118e-05
2.91899065465472e-06
-1.6947338834828e-05
-3.86716929862729e-05
-2.80986433566894e-05
-9.48090469813916e-06
-2.54624942782177e-05
-2.55398309774453e-05
-2.63920113020753e-05
-3.42679011654115e-05
-2.29331434378706e-05
-2.76927021324733e-05
-2.83140975455512e-05
-2.24113329300302e-05
7.20050763133778e-06
-1.71597622810166e-05
6.93621611468265e-06
-2.41356041926208e-05
-4.14699618323308e-05
-6.58597244356758e-06
3.03007693630095e-05
-7.41722781755693e-06
-1.55778689295411e-05
-4.0728621608828e-05
8.00060063022188e-06
1.87073448131511e-05
-1.78736162370264e-05
-3.21739516263851e-05
-1.70503264821768e-05
4.80524823610254e-06
9.06863807536003e-07
-4.15169312391157e-05
-1.75520610577255e-05
1.69308397922672e-06
-4.55979018221651e-05
-1.6576601947299e-05
-2.9752342357211e-05
-3.27122486757032e-07
-8.39147123140175e-06
-1.19097151313743e-05
8.47772194009794e-06
-6.24118186996562e-06
-1.20199769369638e-05
-3.72196166834648e-05
-2.5700550413714e-05
1.81966287533157e-05
2.31192038510081e-06
-2.31394209607972e-05
-2.71101369681079e-05
-3.0502660243931e-05
-2.84676211068114e-05
-1.58001355255802e-05
-3.39303448154156e-05
-1.46136179333519e-05
-2.01516860769809e-05
-6.55506324521383e-06
-1.60507516613761e-05
-2.64062933133959e-05
-2.5448011326432e-06
-1.80881155344723e-05
-2.75804687945474e-06
-2.74093290438587e-05
-1.40193131819827e-05
1.54359503290599e-05
3.28765620485608e-06
-2.82361845368068e-05
-2.04333819961762e-06
7.23674393128289e-06
-7.58130958211436e-06
-4.13462904663067e-05
-2.40448747017953e-05
4.22164271742639e-06
-9.91492870983101e-06
-2.53729637343261e-05
-1.37329657135454e-05
-3.30788785878078e-05
-2.25219731898557e-05
-1.26724683537555e-05
-1.8744048770187e-05
-9.9196104598981e-06
-3.20535418502254e-05
-2.16085400622434e-05
3.66129190395295e-06
2.45852659063541e-06
4.19272997633204e-07
-8.10495922230753e-06
1.05431129570085e-05
-7.8518232878275e-06
-1.00931893903805e-05
-4.15433279675162e-05
1.18549030122723e-05
-4.21700510835316e-05
-2.08081286498172e-05
-6.77617064210983e-06
-4.51108451525568e-05
-2.15932851806717e-05
-1.62381911981122e-05
-5.43494037396745e-06
2.84196567043662e-06
-4.87596522264034e-06
2.13929294298292e-05
-9.36165236810567e-06
-8.19102137734333e-06
-2.66812139476315e-05
6.32075137788542e-06
2.18459763320641e-05
-5.86005404666437e-06
-1.44918100577418e-05
3.7118323507082e-06
3.65957371789821e-06
8.91463566670716e-06
-2.91497865362155e-05
-3.46838589117801e-05
-1.1149989296941e-05
-3.49895436740399e-05
-8.93785345815126e-06
-3.38039059950636e-05
-1.92790827163621e-05
-1.17615733331958e-05
-1.83172282874711e-05
-2.46509116373891e-05
-1.35790603073133e-05
-9.95919472248416e-06
-7.84149004182818e-06
3.31231883454731e-05
-9.82146295549101e-06
-2.15601327609483e-06
4.12774697257652e-06
-8.77273400564992e-06
-3.23901629015428e-05
-1.88614633982003e-05
-2.25861191709256e-05
-2.33646127365363e-05
-3.55211674690039e-05
-3.46673260814146e-05
-1.97085797463355e-05
-1.10030273594611e-05
-3.833106503542e-05
-4.28368268706807e-05
-2.87641029118649e-05
-2.60213184775575e-05
-4.88102007976284e-05
-5.45991417586697e-06
-1.21637633042751e-06
-1.95164264469316e-05
-2.50761743382541e-05
-2.05298331425468e-05
9.68624025154635e-06
-4.45264950947602e-05
-1.43497303533383e-05
-1.28038629312607e-05
-2.12758190457839e-06
-3.66151319266992e-05
-2.43651295899521e-05
-1.89624852260904e-05
-1.546362069698e-05
-2.97069379459148e-05
-8.26734285205318e-06
-4.76036739897869e-06
4.47401304470867e-06
-3.56347494713642e-05
-2.57574251938837e-05
-1.46403911135344e-05
-2.73159308405274e-05
-3.64618260414091e-05
-3.29150888384149e-05
-1.7978651894282e-05
-2.52802793258137e-06
-1.08902324402488e-05
-1.57146534512084e-06
-4.5996491454779e-06
-1.57703222095023e-05
-2.30376883016972e-05
-5.52118799310535e-05
-3.4364405100719e-05
-3.48981921693191e-05
-2.99998811852186e-05
-9.91200520888211e-06
-3.20164564205073e-05
6.83691664364156e-06
-1.58563500241612e-05
-6.43268890050428e-06
-1.66182472353465e-05
-2.96771928386814e-05
7.96636133939928e-06
3.35596861348481e-06
5.91911321237938e-06
-2.68449209338565e-05
1.12945281840264e-06
5.17541003724907e-06
-1.30787468037122e-05
-4.34277950046976e-05
-2.73750563571664e-05
-4.18205514702985e-07
-2.61495226703873e-05
-7.14006863786688e-05
1.0074261836233e-05
-3.63162558156673e-06
-3.66273456047905e-05
-3.96915640719617e-05
-3.56003385265729e-05
-9.8356764440581e-06
-2.92126484892289e-06
-2.69317201613124e-05
5.71474865203085e-06
1.50139265320165e-05
-1.8207447558814e-05
-4.72123895725471e-05
-6.86746473004353e-06
-1.56711749898339e-06
-3.70979746771059e-05
-1.02780179971083e-05
-9.52184314920779e-06
1.01257649291332e-06
-5.33910285315787e-05
-3.95267794868237e-05
-1.32627891170327e-05
-1.94744171818956e-05
-6.23509262846383e-05
-3.15011000785698e-05
-1.58690453567631e-05
-1.19245923491e-05
-2.36707133340495e-05
-1.30827442455687e-05
-2.69336972071825e-06
-4.67523397267859e-07
-6.6653812990411e-07
3.77894177769426e-06
1.60855296041927e-05
-3.70575594100323e-05
1.71864374487222e-06
1.2475083428692e-05
-1.35035208407191e-05
-5.67256239670257e-05
-3.16624299582048e-05
3.75431106692914e-06
-3.24286357339559e-05
-5.0530361300439e-05
-2.18981593170738e-05
6.66649480596126e-06
-2.84159491402714e-05
-6.82796108910639e-05
-1.0782783452731e-05
-2.32292353744792e-06
-5.5944349987539e-05
-3.21464573091173e-05
-7.62134352459278e-06
2.38246636133366e-05
-4.09692951083612e-05
-4.79656794164266e-06
3.5261671741044e-05
2.23866352617917e-05
-1.99594665608282e-05
-3.34756268199122e-05
2.15531705755403e-05
1.42992501122434e-05
-6.81086065264259e-05
-2.2860244041306e-05
1.48947483938312e-06
-1.77487169509883e-05
-4.92379669343427e-05
-5.44741520117932e-05
-1.67101622766875e-05
2.49388052253891e-06
-3.79855124480467e-05
2.88079964649501e-06
1.68492967240429e-05
-3.09457776544411e-06
1.2090365739793e-06
-1.92180085715246e-05
1.19501677735346e-05
8.44680898239398e-06
7.58544188401575e-06
1.32046429799861e-05
-6.42157667612772e-06
5.836448646127e-06
-1.77236410722391e-05
-3.00733081479811e-05
2.06392753221221e-05
-3.15714286090667e-05
-1.6197405537805e-05
-3.96033046495032e-05
-3.86082125463829e-05
-1.36941528960609e-05
-2.3463830228144e-05
2.40231327874114e-06
-1.0602461810281e-05
-3.68521664034459e-05
-1.33258005318087e-05
-1.21965524240769e-05
-2.05765566588821e-05
-3.87429202285427e-05
-2.55063677507561e-06
1.46533324821926e-05
4.46111474456396e-06
-3.25810029902652e-05
-9.99221220774517e-06
-7.89999576908018e-06
-2.91618524458097e-05
-3.07868485640859e-05
-1.91717374494177e-05
1.0812858704783e-05
-3.40964218317728e-05
-2.75493104692725e-05
-8.04694109984838e-06
-1.17685874422126e-05
-5.70032681077469e-05
-6.52276477916564e-05
-2.72849158158547e-05
-1.98675104715646e-05
-3.80998817757406e-05
-4.84020915077937e-07
-2.55481639783329e-06
-1.29247611514625e-05
-2.54390169290848e-06
-1.01396408113293e-05
-7.25198099642268e-06
2.22537966643964e-06
-2.96007604172918e-05
-1.95948713762346e-05
-3.3675458313721e-05
-5.43744375039043e-06
-1.97542357180362e-05
-4.92405106270737e-05
-2.52907717944432e-05
-3.49912153265939e-05
-1.30526398508971e-05
-4.0719587612485e-06
-1.39155714734157e-05
-2.70903382419988e-06
-2.15683177719508e-05
-3.27595219432102e-05
8.42998504435381e-08
1.30752642112157e-06
-3.3649668413692e-06
-2.65997318768207e-06
-1.42706473281019e-05
-2.24062074039691e-05
-2.96957703772994e-05
1.16545984288589e-06
-3.05799722104258e-05
-3.28883892662916e-05
-1.15585214068512e-05
9.85974802016568e-06
-4.9551119714272e-05
-3.67074465462947e-05
-5.46655925235187e-06
-1.00321815951722e-05
-3.69616577760069e-05
-1.69752310781853e-05
3.14758967501537e-06
8.48211669299552e-06
-1.35513761124736e-05
-1.80629318010849e-05
6.16480837044673e-06
-1.4633443548108e-05
-3.74239082688149e-05
-2.63051819213572e-05
-2.23306447660798e-06
-2.46079044244215e-05
-5.74316693760477e-05
4.86591184219829e-06
-1.31270145758777e-05
-2.73051772699589e-05
-1.7057349943946e-05
-1.14062107321833e-05
-1.52254759144782e-05
-3.04216762753276e-05
3.06463335526211e-05
-1.30166870066924e-05
-2.85001709046119e-05
-1.8388009509707e-05
-2.32530358600609e-05
-1.1209352094433e-06
-3.25915605186743e-05
-1.65227919008098e-05
-2.50677336230503e-05
-7.99573353609691e-06
-2.78406763859517e-05
-3.90717776025848e-05
-3.2483110418977e-05
-1.8554203958087e-05
-4.28975984663849e-05
-2.60183890445481e-05
-2.35041680734642e-05
-2.72428220844745e-05
-2.70291728062521e-05
-1.94418153112591e-05
-1.39087007216034e-05
1.92766017281758e-05
-1.60998485450159e-05
-2.59946421716295e-06
1.56740732753795e-05
8.80676634903043e-06
-2.29664554843387e-05
-3.56907883587537e-05
-1.45569022596527e-05
-2.298548521002e-05
-4.62479074963094e-05
-3.55681838847011e-05
-1.77559849706662e-05
-1.42827303174388e-05
-1.33890190426575e-05
-9.0734398288208e-06
-3.07186285415334e-05
-6.4506899298446e-06
-1.35436280423949e-05
-3.97333486928779e-05
1.30894723650978e-05
3.04715341416664e-05
2.68938646364987e-06
-1.10408409205291e-05
1.16028146381998e-05
1.58155959728581e-05
-2.88469920466092e-06
-1.85666503287243e-05
-1.49688648804774e-05
1.60751759243098e-05
-1.98708055972923e-05
-5.93337174929908e-05
-2.68838157264953e-05
-1.52096017088167e-05
-2.65681992101415e-05
-4.67198411917116e-05
-2.93425271895576e-05
2.3021217864979e-05
-2.05065839306866e-06
-1.99915744725288e-05
-1.31926521519724e-05
4.05056720508311e-06
-1.73564983256984e-05
-2.01376637703736e-05
-2.11910201263392e-05
9.45143657434312e-06
2.60624894351287e-05
-1.34037616911903e-05
-1.17359653450165e-05
-1.54473065029386e-05
-3.08298127229554e-05
-5.04511417256233e-05
-5.82252301816071e-05
-9.29847165872696e-06
-3.31060832763407e-05
-4.71906661774543e-05
-4.04861544567892e-05
-3.6783660875598e-05
-1.38462632548296e-05
-3.69867167490886e-05
-6.8469665846509e-06
-2.11383166542817e-05
-2.93888767076785e-05
-1.57615351822044e-05
2.19936513396618e-05
9.40857600700295e-07
2.59051790057349e-06
2.17036761347795e-05
2.27274874799135e-05
-2.15369710880675e-05
-2.92616939489259e-05
-9.06488734011761e-06
-2.46628850532306e-05
-4.0450036326324e-05
-4.47400699882504e-05
-1.09204898840984e-05
-2.22181796447066e-05
-6.26702080503647e-05
-2.07720607862048e-05
-5.16954806206625e-05
-2.30786706118607e-05
-4.09196337814397e-05
-2.36864368453621e-05
-3.91365680197805e-06
8.9817387354361e-06
-2.24732115510375e-05
1.79332302955419e-05
2.08419101111424e-05
1.75901573366413e-05
-1.94311047385269e-05
-2.29522724965263e-05
-1.54911657098737e-05
-1.63655591712849e-05
-2.08914827438147e-05
-1.52546346974767e-05
-2.65829704517381e-05
-6.04470074643087e-05
-6.11207718496615e-05
-5.7281838935172e-05
-1.93556939346202e-05
-3.08973731248662e-05
-5.31373584300487e-05
-8.70265623446526e-06
-4.78561586301417e-06
-2.53937720951755e-05
-1.34409850305238e-05
1.06549136100406e-06
1.95419855862585e-05
1.85548679338181e-05
9.74117851870886e-06
3.85153034826399e-05
2.35537526976439e-05
2.33633529173276e-06
-9.65172204039326e-06
-9.43643772846976e-06
-2.94103056291569e-05
-2.56541211571217e-05
-4.97939296267107e-05
-2.25095774980327e-05
-2.65197717759009e-05
-2.96556727899423e-05
-3.764440143429e-05
-2.74793894980959e-05
-1.66685450634177e-05
-2.68566298127546e-05
-3.87059469587161e-05
2.62146782404366e-07
5.5790352914674e-06
-7.38678815891592e-06
-8.0287681776328e-06
7.43721520543436e-06
3.38271625356968e-05
8.03376987983537e-06
-7.59709130234828e-06
2.06060259956483e-05
-2.31237604983299e-05
-4.58467589514195e-05
-4.64433633301004e-05
-2.22881596408343e-05
-4.36165349966309e-05
-6.83724062696059e-05
-7.4451262335095e-05
-3.38505144194614e-05
-5.72723938617458e-05
-6.14392735720411e-05
-3.94122059915924e-05
-1.04370622553917e-05
-1.76101364731062e-05
-3.09174298105733e-06
-5.96938929699292e-06
-9.32309679974251e-06
1.17698480077378e-05
-1.25436984929726e-05
-8.66106791135125e-06
-9.270786209154e-06
-2.38447452024481e-05
5.16110012162355e-06
-5.15477128326916e-06
-3.78919809933797e-05
-2.04746883754596e-05
-3.72867056763986e-05
-2.3376758547946e-05
-2.53006822114901e-05
-3.79712931408276e-05
-5.31336926694298e-05
-1.10286815370096e-05
-2.74625002190201e-05
-4.19191845339681e-05
-2.44183162128234e-05
2.67525935366541e-05
1.0222227090542e-05
-2.56960184421449e-05
-1.92589768143809e-05
2.72355505317046e-05
3.6884842624464e-06
-2.8715095716438e-05
-3.43670122090224e-05
1.03654755507283e-05
3.23919114820987e-06
-2.85575875059009e-05
-1.48820412138977e-05
-6.78979293006825e-06
-2.02518658974336e-05
-4.79775375428868e-05
-4.95234111944575e-05
-3.7712556758669e-05
-2.40250091388051e-05
-3.56500098094613e-05
-1.42830220085185e-06
1.35006583603033e-05
-2.55843440235897e-05
-1.10179386176408e-05
5.25406745260593e-06
-1.32700288856392e-05
1.43602142144436e-05
4.82629674997782e-06
2.13147492129436e-06
-2.99633096026887e-05
-2.84828883401337e-05
-2.35288318291192e-05
2.47232899950365e-06
-3.86497433021779e-05
-3.95273388109221e-05
-2.16422410414843e-05
-2.15459965063987e-05
-1.36760548328911e-05
-5.97161180815203e-06
-2.33780866381541e-05
5.03032913280013e-06
-8.84447057357519e-06
-1.83021071299267e-05
-3.90645393754011e-06
4.0166278843642e-06
-8.87500869444041e-06
-1.36440239436443e-05
1.59558309888291e-05
-5.37382237133886e-06
-8.18365135026294e-06
-1.65115993799654e-05
8.78246735196352e-07
-4.67971824275553e-05
-7.5185591001432e-05
-5.82258180086675e-05
-9.40766805461686e-06
-5.39560461079719e-06
-5.85750513836009e-05
-4.27653794565442e-05
-7.69528358587975e-06
-1.22598854367161e-05
-2.05069993927714e-05
-3.69236339120758e-05
7.38894193838092e-06
2.81567097869749e-05
-1.95424292182287e-05
-1.84072622730291e-05
1.08344402808515e-05
2.32969921608631e-05
-3.86055287611497e-05
-6.19157720141199e-05
1.55197173867231e-06
-4.4585909568745e-05
-6.92732888845172e-05
-4.26599182403949e-05
-2.08857548104173e-05
-1.38247643797204e-05
-6.41423795559029e-05
-6.13844084279007e-05
-1.51859878303164e-05
-5.55587515719768e-06
-4.48086872288584e-05
-6.46521229614765e-06
8.36063939863056e-06
1.47672112400243e-05
1.06969731078561e-05
-1.21004452861554e-05
1.77094842961917e-05
2.46839264370628e-06
-2.91143701362922e-05
-3.61351537841139e-05
1.45555280565461e-06
-1.31057638216093e-05
-5.44412340336913e-05
-3.09095522322159e-05
-1.97853258748363e-05
-2.69479838560449e-05
-3.11442161151741e-05
-6.22652632783021e-06
-2.05487434283172e-05
-3.42022518495025e-05
-1.14473615494459e-06
-9.27374529621781e-06
1.22570936074571e-05
-4.96197807458911e-06
8.41665864485762e-06
5.39992518514505e-06
1.59288376395504e-05
1.2824697058711e-05
5.35607038319004e-06
3.20891731771677e-06
-1.71416604118024e-06
-3.48979523452413e-05
-3.3761471399154e-05
-9.33977093006591e-06
-3.27297455967017e-05
-5.46910365027819e-05
-1.34998349231921e-05
-5.05355624405135e-05
-1.12020390065336e-05
-5.56989033966597e-05
-1.51779223254586e-05
1.78392805293193e-05
-2.31996205816905e-05
-2.33830980955524e-05
1.68557065716347e-05
2.14314455205622e-05
-1.07430225335564e-05
-4.17390998553156e-05
9.54062769391042e-06
1.41344266220404e-05
1.68767597284932e-05
-3.34040736934391e-05
-1.94438219091467e-05
-1.42051045799707e-05
-1.621503146736e-05
-4.93147352064395e-05
-3.11139250803403e-05
-5.04690000563693e-05
-6.87985329775758e-05
-3.26632107167603e-05
-3.94648247651886e-05
-1.83316967191802e-05
1.95118600864533e-06
-1.45270365129991e-05
-3.78471347816857e-06
1.89819100243792e-05
-8.10011202152501e-06
1.65632190208498e-05
1.84572826625284e-05
-3.74068703028753e-06
-1.19374499113959e-05
-1.74127040960687e-05
-1.79825211967041e-05
-2.65381863217335e-05
-2.62896064898103e-05
-3.42569855093462e-05
-4.17596713853168e-05
-6.54167310352506e-05
-5.02904398189325e-05
-2.65609572817659e-05
-3.33651441266059e-05
-5.96280255784287e-05
-1.86821677853495e-05
-1.17882994574935e-05
8.91242509536068e-06
-2.37221271034543e-05
-9.98764552435492e-06
9.83055556019589e-06
5.1623348441378e-05
1.6808815547919e-05
2.06239867333256e-05
1.03141648188668e-05
2.24062338766556e-05
6.85023667341097e-06
-1.05856502615095e-05
6.04021469894158e-06
-2.65839061386776e-05
-3.53979562165125e-05
-3.47837449625077e-05
-1.36512571957858e-05
-4.17910728669587e-05
-1.80171331657662e-05
-3.93270917272283e-05
-1.3031653621817e-05
-1.88089633040768e-05
5.73158067152648e-06
1.45755702936578e-05
8.81033208916884e-06
1.51862109468224e-05
6.88528682089493e-06
-5.73799290501822e-06
2.06461301890947e-05
3.56300682022437e-05
-6.44695625670849e-06
-3.13631394963841e-06
-1.58923605455854e-05
-1.1665100004523e-05
-2.40295743948334e-05
-2.97233983862228e-05
-3.30191147715238e-05
-4.21559184786334e-05
-3.51626026253909e-05
-5.130268126311e-05
-4.2289007298097e-05
-4.54244865718072e-05
-5.17396028376108e-05
-1.70604135376266e-05
-1.86472432456121e-05
-1.79619567495159e-05
-2.88550983116606e-05
-8.76033516392273e-06
-3.13289616378528e-06
-2.17975888209419e-05
-2.9859037125337e-08
8.80623634384811e-06
8.43640091849958e-06
-1.97247047902266e-05
-3.55686534085762e-06
4.47586824440487e-06
-3.63071343661383e-05
-6.51314570439326e-05
-1.28796284881639e-05
-9.45623998588567e-06
-4.84310360638048e-05
-4.33317977030557e-05
-1.01245235958933e-05
-6.94265783771768e-06
-2.8166533533893e-05
-5.6084072632697e-05
-3.18223326726163e-07
2.19098692482059e-06
-2.01114476529958e-05
-7.12658909415531e-07
2.52375044694325e-05
-2.24051445788429e-05
-3.12629240254829e-06
-1.26846978229681e-05
1.8806350892758e-05
1.53667158830959e-06
-9.73559305260918e-06
-3.1921727855919e-05
-1.72000530040457e-05
-2.40101122362428e-05
-6.59449136685766e-05
-2.57531175383179e-05
5.01683448713722e-06
-2.56630056745341e-05
-3.47453489644052e-05
-2.51825516985124e-05
-2.14389324893042e-06
-1.2344806089541e-05
2.95372631737064e-07
4.46664752332961e-05
-1.38193349628537e-05
-2.38578150533915e-05
2.28267452407438e-05
-1.43131582280797e-06
8.89151213709958e-06
-2.52442928762892e-05
-1.26772904102839e-05
6.17799102009935e-06
-2.3134302574296e-05
-1.29129789881741e-05
-4.27819608823793e-06
-2.15136091417523e-05
-3.2581942727605e-05
-3.16786837296259e-05
-8.27839863864709e-06
8.33662800059729e-06
-2.37959181364024e-05
-3.98941523957035e-05
-1.48934555551285e-07
1.05137130024204e-05
-2.5068289630743e-05
-4.26314478917708e-05
1.02271595805177e-05
2.37491854710132e-05
-1.65546474039476e-05
-2.26310241986447e-05
-2.15523159103774e-05
-2.91799507821161e-05
-2.44379921619848e-05
-4.30149951741423e-05
-1.41320548834746e-05
-2.65736288712867e-05
-1.61237945051622e-05
-4.34956384505288e-05
-2.69662062908966e-05
-9.80047934955974e-06
-1.67856374061592e-05
-4.75703150044843e-06
-2.28703491150701e-05
-2.84298024463744e-06
2.74473204761602e-05
