# Supplementary material for: Research on computational propagation and identification of mine microseismic signals based on deep learning
Source: PLoS One. 2025 Oct 22;20(10):e0334641. doi: 10.1371/journal.pone.0334641 (PMC12543183; doi:10.1371/journal.pone.0334641)
Supplement: S10 Data — (ZIP) [file pone.0334641.s010.zip › 000101100001428.xlsx_0.txt_24.txt.txt]

-3.64282917085389e-05
4.67762743773598e-06
-2.30558078096181e-05
-3.98473896103311e-05
-2.91784507247366e-05
-4.61789674763667e-05
1.30680289130326e-07
-4.36160200683662e-05
-2.39030386740039e-05
-3.14743331777383e-06
1.64933958693201e-06
-1.72044589110889e-05
-7.69812746591184e-06
-8.99169699679359e-06
-4.2522108304481e-05
-2.431143637863e-05
-1.73166638481344e-05
5.87117449043222e-06
-2.3973900812784e-05
1.24525913144537e-06
-3.92976714729144e-05
-3.45659972230357e-05
-4.97555501755946e-05
-3.13923102317171e-05
-4.28557922605689e-05
-2.34121441251763e-05
-3.96374781726654e-05
-2.82205565033601e-05
6.37842989568631e-06
-1.04258048509176e-05
-1.76402846873803e-05
-2.72540357839664e-05
-7.45255905907259e-06
-7.50387356894301e-06
-4.00473910182055e-05
-2.24205278958476e-05
-3.49133087684413e-05
-2.13807131327087e-05
-2.49699471736003e-05
-2.13568381133599e-05
2.1723429855192e-05
-7.55728411990149e-06
-4.05973319975014e-05
-3.43896425921038e-05
-3.7795829869912e-05
-1.58430067167724e-05
-3.23283875289553e-05
2.9189559029915e-06
-2.74559579513239e-05
-4.3711468505976e-06
-3.13098003318767e-05
-1.72962107898621e-05
-1.56031417660687e-05
-1.52015114028721e-05
-4.01805525590057e-06
-1.1046125692916e-05
-2.96529497998067e-05
-1.23909758181723e-05
-2.07249573906722e-05
-5.66009426584528e-06
-1.22382161236828e-05
-1.76512658901034e-05
6.36437245588377e-06
-3.9028236531234e-06
-1.63121027719958e-05
-1.91737395070989e-05
-1.07671776899707e-05
-2.5395266965858e-05
-6.5470033718589e-06
-1.65771404084368e-05
-1.82761189915016e-05
-1.57937578321784e-05
-2.58732288509374e-05
-7.70464946270973e-06
-3.41017616207989e-05
1.41327094688681e-05
1.0931932122088e-05
-4.0871856038181e-05
-1.41507957823912e-05
2.74603316617796e-05
2.1497656621711e-05
-4.52971032879988e-05
-2.2504031867222e-05
2.39308532169109e-06
8.56943002700183e-06
-1.41981304642298e-05
-8.1513236188186e-07
5.97299983595313e-06
-8.80616097948847e-06
-2.28072951293318e-05
-3.63605036411354e-05
-2.02888011803368e-05
-3.02674358686083e-05
-4.47499408863823e-05
-2.53893432262326e-05
-3.12490565228731e-05
-2.91328042056757e-05
-1.92666751027913e-05
-1.37244716627341e-05
2.11360739865746e-06
2.39585641168649e-05
5.65700993455356e-06
-3.4676546266643e-07
-2.7315511919177e-05
-1.18431716658507e-05
-3.90283038803769e-06
-2.94972770674888e-05
-4.48216963624403e-05
-1.34084616140758e-05
-3.68636925398467e-05
-4.9882031283585e-05
-5.29407068750692e-06
-3.00015440569601e-05
-4.57357984938899e-05
1.9850371183252e-05
-2.03009232653691e-05
-4.7890641779709e-05
-2.7566826930428e-05
5.60056786329221e-06
-2.33643603484413e-05
-4.68456378792738e-05
-3.47865811105884e-05
-8.79987972612403e-07
3.21803872506677e-06
-4.02337254307071e-05
-4.44934264731774e-07
2.45955986116694e-05
-3.99625888214467e-05
-4.06859856405833e-05
-2.43831708877502e-05
-1.67749239618117e-05
-6.63665538676399e-06
-6.01168673802092e-05
-3.24219018506816e-05
1.9414222013212e-05
-2.65091244767537e-05
-3.80707802208925e-05
-2.8867113250629e-05
1.88032857195339e-06
-2.24394014424093e-05
-4.9487202152198e-05
-2.85260522291203e-05
-5.69879177013685e-06
-1.46858980945009e-05
-1.18637809198689e-05
-2.45307580314997e-05
-1.01497136274851e-05
4.13557665654057e-06
-2.74865595379582e-05
-3.57598411323199e-05
-2.83393668465027e-05
-5.98363196195231e-06
-4.96603538436779e-06
-1.37470897561404e-05
-8.4216243319119e-07
2.32875460313848e-06
6.39936605784421e-06
-1.39476299158668e-05
-1.32515095626272e-05
-2.23187960149153e-05
1.16995437305054e-05
-2.189909529002e-07
-4.68937812003609e-05
-2.98281761969588e-05
2.50984214551321e-06
8.17871707571142e-06
-4.34824881460443e-05
-2.08807583739698e-05
-2.11252601748607e-05
1.84051956340742e-06
-2.07201169623872e-05
3.26925271436106e-06
1.34162965818322e-05
-1.07217732994905e-05
-1.99946697838376e-05
-8.92081112118129e-06
-1.66792254780653e-05
-2.342753842001e-06
-2.75749993824805e-05
-3.69585593369122e-05
-2.53211897386248e-05
-2.45259383251881e-05
-3.30476941936434e-05
-1.40149290532524e-05
9.91096125729954e-06
3.70969331447211e-06
-1.87857054830743e-05
-4.43969924743275e-05
9.88156517356218e-06
-1.32143136142269e-05
1.05882131083186e-05
-1.95679360174615e-05
-2.68752835491848e-05
-1.43028892881284e-05
-3.30068902976788e-05
-2.61534033449413e-05
-1.37343223727722e-05
-6.72329734068192e-06
-4.7319348562575e-05
-2.87502407301584e-05
-1.37210822857882e-05
-1.47289730503056e-05
-2.98922902046958e-05
-3.64412339727039e-05
-2.92458682420706e-05
-2.62147727625814e-05
-2.43372307019389e-05
-1.6195392572673e-05
-4.04188992776407e-05
-4.02364691599329e-05
-3.36736258092006e-05
-3.92956763188394e-06
-2.54221326972562e-05
-2.80090876064637e-05
-1.38200157656874e-05
-6.17508122578986e-06
-8.4443522929393e-09
-4.51555827056779e-05
-3.5269060183403e-05
-1.84028951308061e-05
-4.74039030875543e-05
-5.49043616921545e-05
-2.64491935666753e-05
-1.0863504260124e-06
-6.63603054933657e-06
-2.26018543823189e-05
-4.3448988084773e-05
-4.10478833704651e-05
-1.97473431211283e-05
-4.28342404507144e-05
-2.99598144435313e-05
1.17780791025223e-05
-4.60329102963455e-06
-2.55700945782139e-05
-8.08733026976559e-06
-5.20051106442986e-06
-2.30000098417138e-05
6.56560575572336e-06
-2.45303870022889e-05
-1.61731642058945e-05
-1.14259843070775e-05
-2.31282023725875e-05
-9.75900544425136e-06
-3.01171409640786e-05
-2.25891873079222e-05
-2.13371141487085e-05
2.04845459014719e-06
1.00309932162197e-05
-1.4076156781568e-05
-3.31745002373169e-05
6.19552827038302e-06
-9.23535512652946e-06
-7.88413740413417e-06
-8.35583085246099e-06
-5.75802713422545e-06
-3.08268766816213e-05
-1.40418340430323e-05
-4.25348236155765e-05
-1.84341211246603e-05
-3.79716892345636e-06
-7.75049052491464e-06
-1.39125121643085e-05
-1.76312978564615e-05
-9.46271951435205e-06
-2.76308667902543e-05
-2.98189110367752e-06
-1.03087797714684e-06
-3.73142759664186e-06
-1.36772864697363e-05
-2.87015258621312e-06
-3.21612722238338e-06
-1.40749220554446e-05
3.25953509000587e-06
-1.96875695070576e-06
-3.25606578194062e-05
2.8888133996394e-06
2.0010518641536e-05
9.23983605585479e-06
-2.923793313933e-05
-2.90779443266478e-06
-5.2505618677152e-06
-6.0859820298092e-05
-3.04236443551493e-05
-3.62177279521122e-05
-4.24125714535288e-05
-4.59590990057453e-05
-4.428788460937e-05
-4.09361873209328e-05
-2.54831350660037e-05
-1.06646041772951e-05
-2.42292777995423e-05
-3.32813156559128e-05
-7.24856864107947e-06
-1.10207305344012e-05
-2.19991530699091e-05
-2.82350906602267e-05
-3.28975566140791e-05
3.58156018258809e-06
-2.02648416397967e-05
-3.36613902422876e-05
7.73826052569499e-06
2.02880742274864e-06
-3.79921542497426e-05
-3.3340196995051e-05
-5.71646831162693e-07
-2.17926523673539e-05
-3.34203950066709e-05
-2.71822099512584e-05
-2.28365798041047e-05
-2.06817592436718e-05
-4.19567534117621e-05
-1.62980425595894e-05
-4.15873272279132e-05
-6.2198185269102e-06
-7.33182649540861e-06
7.23843404991235e-06
-2.69649382643843e-05
1.52192162577362e-06
1.29738157512586e-05
6.05042479646433e-06
3.96253163117142e-06
-1.57305457396856e-05
1.84383296251231e-05
8.05969349072032e-07
-1.5691992802992e-05
-1.43716350210551e-06
1.66428191114319e-06
-1.44676079096501e-05
-1.33568837287354e-05
-1.59775498952153e-05
-5.12016193371623e-07
-3.39820819947943e-05
-1.19875182495454e-05
-1.94709417833494e-05
-1.88942969106817e-05
-2.8110295508739e-06
-4.07163038946843e-05
-9.52359684773559e-06
-3.88450068295925e-05
-1.91094025633458e-06
-1.94835931396625e-06
-1.55064103738146e-05
-1.63363212350246e-05
-9.29953750428079e-06
8.54321393231435e-07
-9.20011566035514e-06
-4.54708233206803e-05
-1.15126841294849e-05
-2.0704559212248e-05
-3.66334242398716e-05
-4.28858570930256e-05
-6.54277591811437e-06
-1.12495362347247e-05
-3.29399970345191e-05
-7.03488510496878e-05
-8.86416151498065e-06
-1.89684199938136e-05
-5.48468726281549e-06
-4.02241298696585e-05
-1.02971730148885e-05
-2.2319167604788e-05
-1.61245887492725e-05
4.46988218530629e-06
-1.48753909716378e-06
3.8886430215887e-07
1.07902340537899e-05
-3.4918707711818e-05
-3.16151976091653e-05
-2.20695795690997e-06
-2.52155512075922e-05
-3.98640717206169e-05
-4.5434980620386e-05
-3.23395772819197e-05
-1.76571798678818e-05
-6.71847841152313e-05
-5.59560285704719e-05
-3.00425059864151e-05
-3.03917667454856e-05
-1.47872355944504e-05
-2.74574768956663e-05
-1.50745318147449e-05
3.91254451793935e-06
1.09892059924809e-05
2.5805293363283e-05
-1.23638088829683e-05
-2.44510791368767e-05
9.21651728047906e-06
1.17811460976826e-05
5.06349344155068e-07
-3.52332528395693e-05
-6.98414477786537e-07
-1.77566562187793e-05
-1.04514198595174e-05
-2.83121569629017e-05
4.61459525849415e-06
-5.62654333446131e-05
-2.17852978626809e-05
-2.89387495030723e-05
-2.90739803868542e-05
-3.94972430866581e-05
-2.95871930998664e-05
-2.51613979219263e-05
1.43404834846893e-06
-4.50829927005357e-06
-6.39872537217751e-06
-8.98025027513653e-06
1.83464199810517e-05
2.08942892086222e-05
-3.63010928178834e-05
-1.987617718279e-05
-5.76110873900994e-06
-1.25689721189683e-05
-4.75802228442435e-05
-1.66157514432784e-05
-1.17090116072269e-05
-3.79788983705232e-05
-3.52731666879078e-05
2.73546902981846e-06
-1.97667686811541e-05
-4.87913003541936e-05
-2.66423124904844e-05
-3.60058349850958e-05
-1.78978633628004e-05
-2.34952995998024e-05
-2.60199760534197e-05
4.72697249395381e-06
-2.49734184247972e-05
-7.88418894061771e-06
7.49459357767609e-06
-3.51815383656261e-05
-7.73998746047141e-07
-1.55225085357927e-05
-3.12094328180143e-05
-1.64983597163783e-05
-1.53642586511015e-06
-1.79301773741875e-05
-2.87507721290367e-05
-2.26087372162245e-05
-1.73755389363951e-05
-3.95175443864879e-05
-4.62522089795084e-05
-2.05639923598555e-05
-1.13418809997013e-05
-3.10769796579722e-05
-2.933878249494e-05
-2.06047854976096e-06
-2.17781378253638e-05
-2.27644760357634e-05
-2.00924550468398e-05
-4.01875298230471e-05
-4.64539295459003e-05
7.67736848407626e-06
4.16472034007141e-06
3.11246043454727e-06
-2.46335851362132e-05
-2.23231212534619e-05
5.6932777263116e-06
-1.85102765352345e-06
-1.08707948692319e-05
-2.81467458913559e-05
-1.98952630217409e-05
-1.77012815973406e-05
-4.02852078499282e-05
-3.1193854551085e-05
-3.50073985695313e-05
-1.60873010309077e-05
-1.4399845186564e-05
9.18465250528006e-06
-9.96027807647918e-06
-1.20431394322517e-05
-9.59410046913997e-06
-3.04320975741404e-05
-3.07824628206645e-05
-8.37788262612011e-06
-2.27770444887215e-05
-5.09288873346499e-05
-1.69220370862695e-05
1.52392751347473e-06
-2.11676945166579e-05
-2.45824952487121e-05
-2.29201330983208e-05
1.37784735377341e-05
8.02038300275472e-06
-2.26934447733434e-05
1.02275912345243e-05
-1.13544104543113e-05
1.86507832727093e-05
-2.09526393242483e-05
-2.1365339421495e-05
-2.92736581223557e-05
-3.12608205411757e-05
-6.90765170392563e-06
-2.93082201917427e-05
-1.96570230672359e-05
-2.62306639984029e-06
-3.49333820434683e-05
-2.31629035157634e-05
-1.40765264477703e-05
-2.84623092293779e-05
-1.69379392950147e-05
-1.91881204241972e-05
-1.81226113907933e-05
1.98984504190936e-05
-7.80881357460289e-06
-1.9428248218536e-06
-3.37890120715541e-06
-5.83277307833879e-06
-2.95838537024665e-05
1.47974968588939e-07
-1.01443377465936e-05
-7.14648780056081e-06
-1.43850959707682e-05
-2.2738850761448e-05
-2.98435864625657e-05
-2.945828915212e-05
-4.05676942985749e-06
-1.66278031310125e-05
-1.24800676291648e-05
-2.35196021307016e-05
1.16989637940952e-06
-1.2311679110398e-05
-3.17735179289088e-05
-1.26608822664728e-05
-7.33457335353488e-06
-9.89570616592034e-06
-7.77480801746643e-06
-4.33888473050665e-05
-2.38843766617934e-06
2.70389638143334e-06
-3.67408611856338e-05
-2.83008459921576e-05
-2.47244489028383e-05
-1.23758817533535e-05
-3.7402424692938e-05
-6.30423278464198e-05
-2.12490891700152e-05
-1.01924473786355e-05
-3.08236238820607e-05
-2.16070874032373e-05
6.85520667217953e-06
-1.66546657455246e-05
-1.30855007832202e-05
-2.17430171224397e-05
-1.31674237187909e-06
-8.27729033535902e-06
-3.00662319498113e-05
-1.16078860505896e-05
-2.45806875510428e-06
-1.16110873597686e-05
-4.74599384252899e-06
-1.71058239025988e-05
-8.9208491929514e-06
-7.26056464497835e-06
-1.92106636284861e-05
-1.10557232829542e-05
-7.99807409567315e-06
-3.5583562628997e-05
-3.89070303228184e-06
-4.46256508277735e-05
-2.98336434516284e-05
-2.23102854016248e-05
-1.35741777961128e-05
3.73025381781046e-06
-1.56511318905725e-05
-2.21184405562793e-05
-1.83405499392188e-06
7.11751513796148e-06
-1.66508114403839e-05
-2.07761050837615e-05
-1.7389854193089e-05
1.17993805160554e-05
2.37917627244946e-06
-1.72858948919032e-05
-1.06365806055972e-05
-8.23608876852012e-06
-2.49279357060327e-05
-1.78916551504056e-05
-2.41676899128504e-05
1.90388160607894e-06
-1.1653069315516e-05
-6.18870087991515e-05
-3.06727178329677e-05
-8.67987541934763e-06
-3.29018480931184e-05
-3.44432046717103e-05
-2.95709709002226e-05
-9.17483772164374e-06
-2.02733548278236e-05
-4.22794691082756e-05
-9.99311175213666e-06
1.81310377902578e-05
6.91582529821415e-06
-5.44388578041556e-06
2.05642834397379e-05
-1.13026537842025e-05
-3.70887233531207e-05
-1.90011857855968e-05
1.52375693725033e-05
-5.26851431960635e-06
3.01059002655145e-06
-3.84588818786408e-05
-4.43009048985271e-05
-2.64892292869426e-05
-3.35181798210509e-05
-2.17622227432265e-05
-2.30486076202141e-05
-3.32873471429906e-05
-3.61116609681394e-05
-2.73931261282834e-05
-5.08804548504253e-05
-2.69608219739099e-05
-2.25621101192411e-05
-2.23987001899504e-05
8.63040206477055e-06
-8.08323233661319e-06
3.67357365514558e-05
4.80200231365999e-06
-2.3448458343181e-05
1.90019923709501e-05
1.81272368687401e-05
-1.63473658136305e-05
-3.45178079093317e-05
-2.35792622585276e-05
1.82017300315867e-06
-1.59632728959029e-05
-4.48448119252385e-05
-1.01411001554862e-05
-1.99699022617699e-05
-4.92461782410477e-05
-4.42441035054688e-05
-9.23449017105387e-06
3.39797195459292e-05
-3.36682583396719e-07
-3.02965750809295e-05
-3.3335459698998e-05
2.5811446518509e-05
7.34536612041164e-06
-1.11763064055135e-06
-9.79714393320468e-06
2.05444223048334e-05
2.38995993693925e-05
1.29508796056541e-05
-2.86586237299051e-05
-1.84167564395559e-05
7.71324089934155e-06
-1.62179829414597e-05
-3.26188857489342e-05
-5.85543089627532e-06
-1.26743936852217e-05
-2.1951659026268e-05
-1.80159850297301e-05
-2.27671439742582e-05
2.22333420268198e-06
-1.54507984092381e-05
8.83890760714943e-08
-3.44819245305539e-05
7.1694340830822e-06
4.72420172306591e-06
-1.11314754867497e-05
-1.03926796849147e-05
5.33177511895722e-06
1.75649636875699e-05
-1.29903668031008e-05
-1.63358320388078e-05
-2.00467425765102e-05
9.2235284549615e-06
-2.06232708993624e-05
-2.32876737285823e-05
-1.75587514831712e-05
-2.7329669258335e-05
-9.17944234557804e-06
-5.29615888907347e-05
-3.33830287478133e-05
1.40850179895102e-05
-1.85614241364534e-05
-3.91944801778051e-05
-2.12068901035934e-05
1.6585409953519e-05
-4.66190055843891e-07
-9.43296896081089e-06
-1.86222367653363e-05
9.08540320921201e-06
5.2504625392068e-06
-5.57610992768964e-06
-1.3736435125914e-05
-1.34177496988149e-05
-6.54582413161228e-06
-4.02475335655632e-05
-4.08746761030128e-05
-7.71481607298502e-06
-4.1068848692833e-05
-2.86688630379468e-05
-5.71068193408785e-05
-1.78004646088893e-05
-8.215671824386e-06
-1.85283313104636e-05
-3.33332237968821e-05
-2.26641300815133e-05
1.84321625302939e-07
7.43071943419759e-06
-2.26246504347782e-05
-2.04229517265883e-05
1.06013682732154e-06
5.62992694305868e-06
-8.43501637061388e-06
-2.86429498835975e-05
-9.61240089186815e-06
-3.92339982790952e-05
-3.05566685231055e-05
-2.52079703358603e-05
-2.92213761792681e-05
-1.86636891600951e-05
-1.54679833780391e-05
-3.17011571109591e-05
-1.86539978584185e-05
4.75178664944338e-06
1.73737111558978e-06
-5.40722280811588e-05
4.61537204431219e-06
3.09766265796801e-05
-3.13890457064965e-06
-1.80958127025142e-05
-3.04498871688261e-05
4.23653006672344e-06
2.95439134183445e-05
1.42645695286406e-05
-3.58049030885028e-05
-9.17939969404585e-06
-3.73122631166855e-05
-3.61648143427459e-05
-3.80511311390187e-05
-1.9368415716517e-05
-4.80327003838908e-06
6.43710160682871e-06
-3.80563496687766e-05
-2.80717643980926e-05
-1.09906093042237e-05
-1.32382326903773e-05
-2.54847274808306e-05
-3.75166068297538e-05
-9.21847985080613e-06
3.51348211068e-05
1.83968604014071e-05
-9.1941769758332e-06
-9.49922013742629e-06
-1.98806282064292e-06
-2.44895933688699e-05
-1.82895011981722e-05
-1.11131456387456e-05
-2.82916977225654e-05
-5.49986865601074e-06
-1.59195574152576e-05
-4.46084485795569e-05
-1.23283362096407e-05
-1.01247021852963e-05
-3.27155249170007e-05
-3.17878944618839e-05
1.87696557260679e-05
-1.13223589934856e-05
-3.08945323742396e-05
-2.99816974534718e-05
9.75618096384657e-06
-1.76829772454419e-07
-1.45011179976645e-05
9.03661042506186e-06
3.60989508378023e-05
-3.661346419312e-06
-2.26264099601933e-05
-1.68479589492031e-06
-7.85730990811852e-06
-3.48628942115389e-05
-2.13389544609881e-05
-1.36612777888695e-05
-3.28856392279981e-05
-4.51655120165467e-05
-1.40323632071142e-05
-6.52352440409854e-06
-3.95018607174161e-05
-2.49731399756197e-05
-2.02443672760887e-05
-2.89329244564618e-06
-1.57459935688389e-06
-1.37264412026725e-05
1.7111657510093e-05
-1.19859633390898e-05
1.97651279524813e-06
1.54243917230947e-05
-2.03136546430159e-05
-1.00726330546229e-05
-1.07560430406522e-05
-3.603239439424e-05
-2.19258889608987e-05
-4.06489424878655e-05
-4.80038449156324e-05
-4.12226931198778e-05
-2.45461062875896e-05
-7.18261698661507e-06
1.22703735288779e-05
-1.50421251726832e-05
-2.52922120920121e-05
-1.12467505291806e-05
-1.10808943333513e-05
-1.1863021411956e-05
-5.60494253454262e-06
-1.73009432384273e-05
-1.63900646602889e-05
-8.05089116931804e-06
-7.3079902397471e-06
1.25058026026678e-06
-1.36659056907857e-05
-1.29465998682601e-05
-2.70590776065371e-05
-1.03281463992967e-05
-1.48218036739374e-05
-5.95994296542286e-06
-2.37712174630013e-05
-2.7798876602864e-05
-3.6869572036057e-05
-7.40851808398491e-07
3.16934073571068e-07
-1.64221747689602e-05
-4.41985681920107e-05
5.04658320945077e-06
5.98826857922855e-06
-2.46599329835474e-05
-1.97600090833349e-05
2.96852996306686e-06
-2.37678563944827e-05
2.76469925352434e-07
-2.85566175692667e-05
-8.37486774904366e-06
-5.26394922770486e-06
-4.81115245659902e-05
-1.89108264738556e-05
-2.78694201384272e-05
-1.49636330638109e-05
-4.03856044944923e-05
-3.17732500131832e-05
-1.81604189563612e-05
-6.47278384832503e-06
-5.52255691792465e-05
-4.73772355063103e-05
-1.05235111814691e-05
-3.23890807423789e-05
-6.29386209257032e-06
-6.22365141300753e-07
-2.73955403845906e-05
-9.83383496905383e-06
-1.31339681928152e-05
1.23718226714959e-05
2.15535244967156e-06
-1.93225379710431e-05
-3.49421601533396e-05
-4.91553049284479e-06
-4.33830676794418e-05
-3.14282840390633e-05
-2.35561058956432e-05
-1.13847204230065e-05
-3.67737083484464e-05
-4.64031970161361e-05
-2.49386155174746e-05
3.8417476897831e-06
-2.71839465519892e-05
-4.35063033366919e-05
-7.48368836857503e-07
2.51659823960063e-05
-6.90666818789467e-07
-1.03190209473594e-05
-8.65124627311618e-06
8.8785858687459e-06
-3.86205977106761e-05
-1.80330570762597e-05
-6.48877729450745e-06
1.51698727045179e-05
-1.62624768848416e-05
-3.46635310132227e-05
-3.03862937126406e-05
-2.47285150808506e-05
-2.67837784896503e-05
-4.37990528787517e-05
-2.64764458792921e-05
-1.16364861608476e-05
-2.63866495263685e-05
-3.62548566989136e-05
-6.82466314970774e-06
1.86539125702254e-05
-4.86604470654324e-06
-4.04899959837536e-05
1.51617551743114e-06
1.78295869428469e-06
-1.67582884659418e-05
-9.95539219892222e-06
-8.7526809844787e-06
1.28935395950945e-05
-2.00199516683091e-05
1.14784874943745e-05
-2.74696711958334e-06
-5.40677896202606e-05
-4.01985820661766e-05
-5.07259449100924e-05
-2.30762877184769e-05
-3.10581202572972e-05
-8.58723391491504e-06
-2.59466618940796e-05
-4.07346741528569e-05
-3.72028472686763e-05
-2.06470601758027e-05
-3.97698784103649e-05
-1.78541007477531e-05
-8.70463052590931e-06
-6.52204619363027e-06
-2.96497645221754e-05
1.30574098651792e-06
4.46274749794853e-06
-1.64536398712166e-05
-3.02807282849788e-05
-1.21380177856722e-05
-9.5452813750359e-06
-2.31765478242237e-05
-2.06389697560808e-05
-4.50362619250084e-05
-2.69070812185157e-05
-1.89176738168606e-05
-2.26111366970009e-05
-1.77936050138986e-05
-3.06564544359574e-05
-3.48868608901051e-05
-4.36181050055867e-05
-1.56877807736844e-05
2.26474160527844e-06
-1.33268985327692e-05
-3.69181989573346e-05
-1.23631982393655e-05
1.29091293282338e-05
-1.26435505981841e-05
-3.61470769896956e-05
-1.16601066241011e-05
-4.90982459776269e-05
-6.43802721872311e-06
-2.04037099468015e-05
-2.61213006773145e-05
-2.69706011639667e-05
-2.10208115568084e-05
-2.72188093186043e-05
-2.1158206167532e-05
-1.16331176342807e-05
2.29187191850197e-06
-2.42743705253148e-05
2.91849348147533e-07
-6.6857892044317e-06
1.51534454917541e-05
-2.00742124138685e-05
-2.38635897690071e-05
-4.10313805876301e-06
-1.82673049652267e-05
-1.60973942860757e-05
-1.88612936055289e-05
1.07687190088246e-05
-1.00290025069768e-05
-2.87665696464279e-05
-6.1108295710298e-07
-1.34163453780024e-05
-3.60298530687342e-05
-3.08189946129744e-06
-8.89476081423003e-06
-1.33357702706855e-05
-2.01357346662834e-06
6.01993928156253e-07
7.90453702265551e-06
1.72334940587475e-06
-3.41517860657449e-06
-1.12702607581152e-06
6.84123581144543e-06
-1.05958584141678e-05
-3.5596602758921e-06
-4.93873453522135e-06
-2.49145346213112e-05
-3.02477267253222e-05
-8.51380233526187e-06
3.66618073809863e-06
-2.56732421347761e-05
-1.75273147820684e-05
-3.46886725706091e-05
-1.72700963383019e-05
9.99831338804167e-06
-2.64686505979605e-05
-4.40927907300276e-05
-7.72103103312109e-06
-1.80241521960265e-05
-2.05921238946605e-05
-2.01479365924276e-05
2.93238075756609e-06
1.36535414648571e-05
-3.07366301849535e-05
-4.75629664474002e-05
-4.35842190478882e-06
-1.44488390299766e-05
-2.97723121834934e-05
-2.57102463069607e-05
8.81807251063169e-06
-1.16951594805259e-05
-5.3182941684713e-05
-1.78295505048436e-05
-1.00295734838033e-05
-1.51261963582707e-05
-2.77450302494679e-05
-5.95415537148414e-06
9.33963604668997e-06
-1.50978520114893e-06
-3.91992965621095e-05
-1.18361386146012e-05
1.61932512158457e-05
8.9181213821595e-06
-5.45315420988251e-06
-2.99397120511798e-05
-1.44412819395689e-05
-5.61223808845278e-06
-2.6716004357221e-05
-2.4948506520584e-05
-3.67569804345472e-05
-4.48730745365793e-05
-3.75309052550922e-05
-3.6793900007153e-05
-1.85632736947255e-05
-1.61570468030094e-05
-2.88063583605371e-05
-1.9958419846662e-05
-1.93215510461278e-05
1.89588148948394e-05
2.7655186842517e-05
-8.31043706880886e-06
-1.41091661803506e-05
-1.03015415569053e-05
3.10261403924724e-05
-3.62512490313503e-06
-1.46901081284221e-05
-2.12240071320121e-05
1.3314718148776e-05
3.63899104713579e-06
-2.78585740716512e-05
-6.13556587555205e-05
-6.57926278536869e-06
-1.33934492288021e-06
-3.10939420635572e-05
-6.02271040768226e-06
-5.43307247299186e-06
-4.09044594602517e-07
-4.78316995627792e-05
-3.48916851614464e-05
4.91334834951289e-06
-5.20716284260038e-07
-2.59995667408497e-05
-3.37612493292794e-05
3.4271943520957e-05
3.19300617889192e-06
-2.95636027465534e-05
-2.50429743832175e-06
2.72205677157993e-05
-5.31152042316711e-06
-1.71388815995414e-05
-2.78420353468199e-05
1.09467944941656e-05
-1.9780882431223e-05
-7.41935791806936e-05
-4.23318207698834e-05
3.65204676964708e-06
-9.86949511902778e-06
-3.79918141438912e-05
-2.20038298369224e-05
-2.21618303940359e-05
-2.9785760992918e-06
-1.19061253927637e-05
-5.7438028966874e-05
5.84942003571365e-07
2.59946677994771e-05
5.49884341759551e-06
-2.11968096773173e-06
-1.2035207210341e-05
-2.88023502884601e-05
-6.1995778886805e-06
-4.20507125378065e-06
-1.75400814202721e-05
-4.43279772249494e-05
-2.5738104849672e-05
-1.88460363000054e-05
-6.45530416961432e-05
-3.38051321049456e-05
-1.8437003945255e-05
-3.86279998054682e-05
-2.81104521912267e-05
-2.16472039082734e-05
9.55247968297837e-06
-3.45015985314803e-05
-4.56228519164056e-05
-3.22311728804717e-06
9.97347557216293e-06
2.31639687150035e-05
-3.75164383743729e-05
-2.51713262625939e-05
-2.51692283569981e-06
-1.32354174964827e-05
-3.87159620930735e-05
-5.54683882486985e-05
-5.28261754668885e-06
4.7818160659269e-06
-7.43487389777238e-05
-6.22447041317945e-05
-2.43972126325495e-05
-5.1045449244518e-06
-6.29166281624032e-05
-3.87789222723299e-05
-2.76182566539872e-05
-8.83460659762512e-07
1.43082241027946e-06
-2.58636708209816e-05
-1.48322265804388e-05
2.10483597022525e-05
-7.81539823964719e-06
-3.45960261372386e-06
5.97274040734814e-06
8.26417253246213e-06
2.64952485052321e-05
-1.45689846341287e-05
-1.60848008099794e-05
2.08616873063159e-05
1.87578554770486e-06
-1.11381219696109e-05
-3.18098875870152e-05
-2.2643379844059e-05
-2.49057070134622e-05
-3.98008248728781e-05
-4.2880863097139e-05
-3.04540291018712e-05
-1.83182398450079e-05
-2.80523790993475e-05
-2.8123707581366e-05
-1.63592492427524e-05
-5.15496684033105e-06
-2.40908580164941e-06
1.18733792041146e-05
-7.00938176489499e-07
2.79816214450019e-05
2.66293274161663e-05
-1.04975398627696e-05
-2.58366369473201e-06
-2.00981038019661e-05
-7.11429024436179e-06
-2.28375557707394e-05
-2.91417061778223e-05
-1.79286127740185e-05
7.57802645815961e-07
-3.63747432048833e-05
-4.57567258861703e-05
-1.78706614131945e-05
-1.16497792723752e-05
-3.33724049971002e-05
-2.54426763317392e-05
-3.95331974993359e-05
-4.5453406309774e-06
-1.73530306094674e-05
-3.36755708404058e-05
-3.49244237032555e-05
-8.24164356214062e-06
-4.65293192696448e-06
-3.62867146007268e-05
7.22348389737402e-06
2.82563004026483e-05
-2.91191644945133e-05
-3.85475915369369e-05
-2.82034540365801e-05
-1.46816467968956e-05
-4.42165539078664e-05
-1.73623595048605e-05
-5.24483599824787e-05
-2.45637458933238e-05
-2.01870861052567e-05
-4.07964461019732e-05
-2.2847266042864e-05
-2.13803733046708e-05
-2.65874260844269e-06
-2.43933118327487e-05
-3.57370009022598e-05
-2.80449429211201e-05
-2.27210429409787e-06
1.20156435411103e-05
-1.85554058701253e-05
-6.3121226421032e-06
-6.37753457687909e-06
-7.40136063395999e-06
-3.1017983372435e-05
-4.73479390253451e-05
3.16767386431704e-06
8.3265762517194e-06
-1.56267146983894e-05
-3.50916631556792e-05
-1.90969530832255e-05
-2.15369982255347e-05
-3.16217213691802e-05
-1.31586677083997e-05
-1.54887119913775e-05
-1.06180979323437e-05
-5.28961183506528e-06
-1.90835910375207e-05
-2.03073531675129e-05
3.33066088023451e-06
-2.29754106685058e-05
-3.71327679356649e-05
-4.40134879859425e-06
3.84845132882152e-06
-1.62401960329928e-05
-1.25142534077644e-05
7.86354772415056e-07
-8.1406547584741e-06
7.09597448058734e-06
-4.50315672239346e-05
-7.82460205639517e-06
-2.7457915313852e-05
-2.07817255911385e-05
-2.72522051482174e-05
-2.30951299532098e-05
-2.09898256986879e-05
-1.67099806495201e-05
-3.33291862542093e-05
-4.0545736864617e-05
-2.67787522766762e-05
-2.42693941929545e-05
-3.17110694462936e-05
-3.54464709039966e-05
-8.91484691443301e-06
-1.33842150235246e-06
-1.33117303868889e-05
1.35463638636764e-05
-9.47676377061376e-06
-7.09980640899566e-06
-1.95454525541743e-05
-2.1988942634515e-05
-1.6014454979878e-05
1.63529436727782e-05
-2.31603257889484e-05
-2.45197110682073e-05
-2.93269191551269e-05
-3.05182191665688e-05
-3.78858146388254e-05
-4.79478588839003e-05
-2.60388125356198e-05
-2.64006165216348e-05
-4.33897526981777e-05
-3.56803187783134e-05
-2.16883215763481e-05
-9.60238793480758e-06
-3.80594654214646e-05
-4.63704908491395e-05
4.91160124728881e-06
-2.80203334131996e-05
-3.0986125125444e-05
7.39501980284041e-07
-3.01150233419701e-06
9.53723636103869e-06
-9.69165115151364e-06
-2.14875311945152e-05
-2.7896085659311e-05
-1.48475729590993e-05
-1.22601163660504e-05
-4.67278714458859e-05
-3.97482014193707e-05
-3.93215510291981e-05
-3.54247628641312e-05
-5.46422189312835e-05
-6.10902052996535e-05
-3.24040064364545e-05
-4.14141229743748e-05
-3.95661668432037e-05
-1.45282251504182e-05
-1.74658037470124e-05
7.32797672939465e-06
2.68434288973753e-06
-3.87467952713373e-05
-5.96490626899462e-07
-3.21455121955753e-06
6.07123376374381e-06
4.6976066730613e-06
-1.09250182979321e-05
-4.36804475102117e-06
9.52803376421138e-06
-2.65476486327018e-05
-8.81318939810146e-06
-4.17785442590279e-05
-2.89901358551113e-05
5.14462865685049e-06
-5.11213135308983e-05
-3.90408759900108e-05
-5.7086217406965e-06
8.39332505477547e-06
-2.84315450591566e-06
-1.29848298925081e-05
-1.30584341412412e-05
1.09452282288266e-05
-2.12837915147463e-05
-1.1025195016976e-05
2.72460023977304e-05
9.47101010299472e-06
-2.60588572123879e-05
-3.13630249366603e-05
5.12857268347175e-06
4.14289867403726e-06
-2.70727696605838e-05
-2.80565680907687e-05
-5.17151109324356e-07
-8.12397132856439e-07
-6.07081391192415e-05
-5.08040890924971e-05
1.30576447117533e-05
1.96420939063968e-05
-5.02791912792754e-05
-4.47685379291587e-05
-8.22357937835149e-06
4.66400224785565e-06
-3.12121637294442e-05
-5.30754589015306e-05
-6.96219331233673e-06
-1.55569112102536e-06
-1.3242486176748e-05
-4.78954652155334e-05
-4.40821408863978e-05
7.45067955027193e-06
-4.84605231739799e-05
-3.29745962636433e-05
-4.47384464504597e-06
-3.24676030871319e-05
-1.32499188598279e-05
-3.54753577934064e-05
-4.59007698850909e-05
-2.48682293344051e-05
-1.99699388916086e-05
5.95072297904267e-06
-3.39828926212539e-05
-2.57669290482431e-05
-1.30688119887379e-05
-2.89911095631057e-05
-2.67776934756428e-05
-2.96959506060724e-05
2.87257951189362e-05
-1.483967875115e-05
-4.29477685130529e-05
-2.6635819916271e-05
-1.11149826061613e-05
-1.45918138384005e-05
-4.41854824748577e-05
-3.99762780907238e-05
-1.00192835293945e-05
-1.6159792990669e-05
-1.80329904642277e-05
-2.90837323773509e-05
-2.1855960839878e-05
2.5329398934033e-06
-1.03678867629554e-05
-5.19816244365418e-05
1.28694447343539e-05
3.25123658864159e-05
-2.30514126980202e-05
-3.98834623737695e-05
-1.54342392451544e-05
-2.55426174765229e-05
-6.35538963844802e-05
-4.10601019282821e-05
-1.27457880360541e-05
2.00611212751459e-05
-9.38580273373803e-06
-1.40957263716549e-05
-6.26482074523245e-06
-2.21921591535791e-05
-8.84176208852916e-06
2.00664836951287e-05
-2.67690037754441e-05
-1.68164317020199e-05
3.59894138667685e-05
2.30821449448932e-06
-5.48819939212605e-07
-2.27871336380402e-05
-3.0627617246667e-05
8.94090129535883e-06
-4.41789048194207e-06
-3.63001397411617e-05
-5.31036286090696e-06
1.67805765584264e-05
-2.63919045817054e-05
-2.59427024461822e-05
-8.08937610632676e-06
-4.21497724652609e-06
-7.51199404524266e-06
-2.05571547773622e-05
-1.98678800043508e-05
1.28171150423119e-05
-1.38346217336701e-05
-5.51763552122471e-05
8.35281594359347e-06
4.04067956455129e-06
-1.7746270371218e-05
-1.93689975551873e-05
-2.63982811354809e-06
-1.33592583777883e-06
-4.71212926927854e-05
-4.7553990412915e-05
-2.86736833019484e-05
-3.98354870903995e-05
-2.63900544175943e-05
-4.63371944181783e-05
6.56255899422286e-06
-2.65509121581492e-05
-5.50008154170319e-05
-1.20626714300364e-05
-8.00547721794095e-06
-3.46228880662119e-05
-5.18886998382881e-05
-2.40333071511521e-05
1.540780994978e-05
8.94240895013426e-06
-2.4863945626375e-05
4.42856468801048e-06
2.10743350396199e-05
-1.32392808263975e-05
-3.08928821666992e-05
-2.29615484739819e-05
1.07132193839858e-05
-4.83661238659981e-05
-4.88674353343809e-05
8.54486576677358e-06
-5.75640839235757e-06
-2.68259354776927e-05
-3.93082739947955e-05
-2.11923964757952e-05
1.17279732654705e-05
-8.73021718657177e-06
-4.14684123562255e-05
3.05633469483609e-05
-1.65270321551429e-05
-1.03321020055671e-06
6.625665394127e-06
3.03509613273914e-05
4.88303044656143e-06
-3.71735280900907e-05
1.44356380504176e-05
2.75606202356203e-05
-6.04631845427101e-06
-4.68842316772077e-05
-4.54874562409522e-05
-1.10467661229179e-05
2.97952367656899e-07
-4.7509987087051e-05
-1.19690621588498e-05
-1.66807637521245e-05
-1.7714146518876e-05
-5.60128401426082e-05
-1.96207343650809e-05
3.41200918736233e-06
-1.67224977327896e-05
-4.92330802768715e-05
-3.13136374848151e-05
1.88272243637878e-06
-1.16377600423857e-05
-2.68867744862432e-05
-1.36583190775185e-05
1.96079320853002e-05
-5.99870904602111e-06
-4.79945842750013e-05
7.45325495600838e-06
-2.38451130282111e-06
-3.93700554383967e-05
-5.56408832946948e-05
8.16945908676803e-06
-4.46738143718821e-05
-5.80784180445142e-05
-5.48564012993373e-05
-1.17906610142189e-05
-2.37460297178459e-05
-4.17614322950837e-05
-5.64549835412556e-05
2.17062763563124e-05
-3.06052864405721e-05
-3.55315695359898e-05
6.76333527188051e-06
-1.58954486113112e-05
-2.68999382984686e-05
-5.75899035179879e-06
-2.02195647995686e-05
3.17539442145056e-06
3.08916110958952e-06
-1.57187255122341e-05
8.78993620609162e-07
-2.77150266511311e-05
-3.60871111505922e-05
-2.74396583533399e-05
-3.10189510398861e-05
2.67951287395262e-05
-2.88411926401418e-05
-5.0182869295755e-05
-1.93918119830186e-05
-3.41509073164851e-05
2.21891940484708e-06
-4.07459341421039e-05
-8.37438793264618e-06
-9.87221741579511e-06
-4.56046133871083e-05
-3.41756125297154e-05
-2.6806090378873e-06
-9.26898294513009e-06
-4.87284968285981e-05
-2.50915717307478e-05
1.25014280129099e-05
2.71866475547515e-05
-4.13512859996056e-05
4.74701411286419e-06
-1.57292643161127e-06
-1.5893247464139e-05
-5.72369729004705e-05
-7.31192641072196e-06
-1.17072947991526e-05
-2.35155755741375e-05
-4.72741714353285e-05
-2.44510939244166e-05
-1.57897640921779e-05
-3.23855788683008e-05
-2.03754034867295e-05
1.31575250124827e-05
1.30898141630782e-05
-3.48063315757416e-05
-2.33513990982264e-05
-2.69182190474959e-06
-1.71510621610329e-05
-1.56089250107915e-05
9.01887177842339e-06
1.61128730937981e-06
1.94283845280211e-05
2.17150884606548e-06
-2.2299106817904e-05
1.81643569522601e-06
-1.85386410554302e-05
-3.28874115088473e-05
-9.64685704885416e-06
-2.23245587556915e-06
-1.06386147543097e-05
-5.45617334376086e-05
-4.38055168777722e-05
1.08422049457525e-05
1.62979669583235e-06
-3.77726754300191e-05
-4.40556259513639e-06
4.19737217938481e-06
-5.4664780969516e-05
-3.80830559312244e-05
-1.65494314077725e-05
2.91532773091498e-05
-1.24705514664709e-05
-3.63332515506352e-05
-1.63781576464126e-05
3.09871670448698e-05
-4.53394645886941e-05
-1.11449339874565e-05
2.48891122855448e-06
-8.43148560342366e-06
-6.21786946120419e-05
-1.11823187199846e-05
-1.24112070271031e-05
-2.29564471060263e-05
-2.9925503281024e-05
-6.108165942175e-05
-7.77847542673501e-06
-4.22541827696255e-05
-4.16427144498961e-05
-2.5735078154492e-05
-2.11773829769105e-06
-2.3273766152315e-05
-2.56433964116735e-05
-1.32948354974857e-05
-2.88277801281399e-05
1.31416652847762e-06
-3.05718712574959e-05
-5.1938068296171e-06
1.1562167042991e-05
-1.68469985272411e-05
-3.40061962701875e-05
-3.99053516659734e-06
-2.10386111832161e-06
-2.85829723087037e-05
-5.13011677205962e-05
-6.86186148917576e-07
1.50103014279442e-05
-2.52541137422159e-05
-4.34602247328287e-05
-1.73303525968855e-05
2.81116724074441e-05
-3.49939985670448e-05
-3.66529463175056e-05
-1.99226980705223e-05
-4.3030170366069e-06
-2.50231099740313e-05
2.41148464527947e-06
9.99307057419779e-06
-2.56727797719982e-05
-1.09382969053724e-05
-1.59046416702563e-05
-1.90380880100371e-05
-6.3531369148582e-07
-3.49815659102966e-05
-1.85272992155264e-05
-2.60880501409526e-05
-3.31726972611877e-06
-1.7875224849635e-05
-1.7270452864101e-05
-3.52617237441671e-05
1.09295768079953e-06
-1.88412302364551e-05
-1.22500488606114e-05
-4.7754206936969e-06
-2.87946442315219e-05
-2.54612289801674e-05
-1.7953838375834e-05
-2.94953905106283e-05
-4.87328327320468e-05
-1.66041805390166e-05
1.05582823088289e-05
6.47039184947609e-06
-1.75954913024556e-05
-4.36480618329828e-05
-6.03859278889444e-06
3.96510634669683e-06
-1.99905716481764e-05
2.78470178717131e-06
2.82775761525075e-05
-2.15901717110741e-05
-3.9464008412643e-05
-2.55107247390104e-06
-1.70170595122132e-05
-1.66919676552214e-05
-3.61517772991297e-05
-2.38175648739109e-05
2.15074494270922e-06
-3.9628135356332e-05
-5.61329429364027e-05
-1.7932273532094e-05
-2.68375122849274e-05
-3.60362077169529e-05
-3.39213858263453e-05
-3.83776494223703e-05
-8.24705305209489e-07
-2.56841145921267e-05
-4.38293848442406e-05
-2.06104728281973e-05
-3.87928089796501e-06
-2.49255628053833e-05
4.7590846223046e-06
-2.77840709419963e-05
-2.55216857897226e-05
-5.71706344712252e-06
-2.93624573962701e-05
-1.29435071172552e-05
-3.02769812044009e-05
-2.34263552355161e-05
-1.5117886814826e-05
-2.04268251700168e-05
-2.44188435020182e-05
-1.50951776568667e-05
-1.42212450312638e-05
-8.50723220471389e-06
-1.60443188912924e-05
-3.21732016433515e-05
1.60192128354046e-05
2.58145016378006e-05
-8.44766863566857e-06
-3.66774632834528e-05
-2.33451187895611e-06
9.88042349456713e-06
-8.15518844861501e-06
-1.10401494869758e-05
1.37496871891437e-06
-6.83275295065256e-06
-2.1847395982166e-05
-6.21973477908647e-06
-3.34659490138827e-05
-1.77086459528259e-05
-1.02218915427591e-05
-3.33732784014325e-05
-1.47965652240888e-05
1.78310655925242e-05
-1.59451727759454e-05
-3.44434570909094e-05
-2.61178122107246e-05
-2.9840624299026e-06
-1.13746941030289e-05
-2.23883108614719e-05
-3.38512980068109e-06
2.5730666739711e-05
7.90979689994605e-06
-4.20947409202068e-05
1.02113180641274e-05
3.27309622510693e-05
-5.33576442728194e-06
-3.86344058990567e-05
-1.67883955482235e-05
5.41622180104302e-06
-5.40092756314372e-05
-7.62357056658758e-05
-2.94832882432878e-06
-1.86711776884413e-06
-5.99371455946517e-05
-3.91276366950959e-05
-2.05957335573432e-05
-2.29856562763183e-05
-1.25277245741824e-05
-2.75435942643621e-05
-9.35764118015113e-06
-2.02883799654989e-05
-2.13348750036321e-05
2.36603123791157e-06
1.84488600816258e-05
-1.82406866293322e-05
-2.05962735982649e-05
-3.42333015027107e-06
2.0524221285978e-05
-3.22310583708258e-05
-6.69652905832864e-05
-1.03004292299452e-05
-7.06118775811654e-06
-7.28762063813395e-05
-4.53289106055764e-05
-3.10836639207346e-05
-3.10940835573979e-05
-4.22290901151532e-05
-5.60970522115377e-05
-2.7488473031801e-05
4.07605188283331e-07
-3.71858106109714e-05
-2.79502625234271e-05
3.2276959329305e-05
1.75982749044283e-05
-2.96059047359898e-05
-2.35426931536905e-05
-1.02050911892643e-05
3.45192604274494e-05
-1.59751171535381e-05
-3.11175439850925e-05
7.38912673546195e-06
-1.09525629347249e-05
-5.67603695094847e-05
-4.06376558251604e-05
1.32386503108701e-05
-5.3035127245963e-05
-5.62988674950303e-05
-1.76109826405526e-05
4.16419981060023e-07
-2.10426434845979e-05
-4.02011011451698e-05
2.57903968131086e-07
8.87208686392632e-06
-5.36743142151961e-06
-1.10350031069513e-05
2.72311347552848e-05
2.22239818708237e-05
3.38551840347606e-06
-5.54417767150479e-06
3.77656900557213e-05
-1.87362406850334e-06
-2.83528807738825e-05
-1.43193684058735e-06
-9.2374972630826e-06
-6.37684965505933e-06
-3.91924867415658e-05
-6.19084790184848e-05
-1.35088712128772e-05
-2.10026305237115e-05
-5.39123411785689e-05
-6.77209784070323e-05
-1.15452433414081e-05
-1.08070772844299e-05
-3.19810239582221e-05
-2.22049926943931e-05
-1.91065071834646e-06
1.23671623527922e-05
-3.13741038403946e-05
-8.95942206487176e-06
1.23075376169641e-05
-1.65803432133821e-05
-2.91988984984948e-05
6.48244109499417e-06
-2.16565412473008e-05
-3.94204615265982e-06
-2.35766646647467e-05
-3.60512303564675e-05
2.12546690440468e-05
-1.85920073164085e-05
-5.46705844369327e-05
-1.56760764952476e-05
-5.64754094332806e-06
-2.81972683890075e-05
-3.50803177078391e-05
-4.03971611925203e-05
-3.40554324055518e-06
-3.93891917172597e-05
-4.2978045608347e-05
1.10104843714207e-05
-1.37342195139465e-05
-2.74892696028499e-05
1.69959295422801e-06
2.03317769744946e-05
2.09093534313462e-06
-1.73500194770123e-05
-2.53133027905344e-05
-2.91503457073326e-05
-1.14051384912379e-05
-3.28495484134164e-05
-4.32911383673831e-05
2.39759418599595e-07
-5.28412538311251e-05
-4.96214838977039e-05
-3.69104245947945e-05
2.38269562525938e-05
-2.54724856233813e-05
-5.21698049136567e-05
-2.83601475184279e-05
1.59834107975559e-05
-1.26351036314472e-05
-2.80888811439379e-05
1.98066122767663e-06
3.70656475123803e-05
-2.79190995240289e-05
-7.3263495708193e-06
2.81061691089431e-06
-1.12103467485912e-05
-2.74595125757931e-05
-2.32162712121895e-05
4.78695602965138e-06
-1.91107711992927e-06
-3.4200167276636e-05
-3.64089131620634e-05
-2.35421760715514e-05
2.29983331317661e-05
-3.05955032759085e-05
-1.1702402809858e-05
-2.80515980599157e-05
-4.40481670600712e-06
-4.89577536202893e-05
-1.96440757311088e-05
-7.09282258909332e-06
-1.06680285901144e-05
-3.61114048795114e-05
-9.51732020719703e-06
1.39730516638074e-05
1.00956278900268e-05
-2.47534123837723e-05
-8.49866330694699e-07
3.2410752741109e-05
-6.62702465052084e-06
-1.83302570794256e-05
2.9256280201203e-06
-3.3827756496008e-07
-2.74967240397359e-06
-5.21323661292098e-05
-9.77422005599777e-06
5.45864170679816e-08
-5.42018565046118e-05
-4.27842353821208e-05
-1.79665775246686e-06
-3.4170414195365e-05
-3.04088205667418e-05
-2.4746228909416e-05
-4.23737329996179e-05
-9.66559498485497e-06
-1.65534283443389e-05
-2.32503460144912e-05
-2.51965835747203e-05
1.4113050197211e-05
-3.29214925397809e-06
3.32445552956181e-06
-1.23182638466247e-06
1.67247697643906e-05
-4.51627159706455e-05
-7.19930428489887e-06
-1.51640827500064e-05
-1.54788765438273e-05
-3.94895607183375e-05
-4.15330102524485e-05
-5.7026737544971e-06
-2.23339839971951e-05
-5.36225541662799e-05
-3.4483833860427e-05
-3.25979001605998e-06
-4.09274075448754e-05
-5.07924878271662e-05
-4.14663714812653e-05
-1.85602460878612e-05
1.02105471511706e-06
-2.40536350755477e-05
6.2434767399538e-06
7.63563229412625e-06
-6.45023132065033e-06
-1.15897500311605e-05
1.04033400795871e-05
6.3043100980884e-06
-3.04786446704632e-06
-1.45976759173798e-05
-3.27671793621642e-05
-3.29338801742303e-05
-1.76292704427992e-05
-2.8328435323903e-05
-2.4296462971634e-05
-2.67457022422222e-05
-4.92249469867098e-05
-2.49144596425043e-05
-4.18483614116698e-05
-1.6631367707651e-05
-1.55367702668685e-05
-2.51498204019457e-05
2.32738781102158e-05
7.66414706555551e-06
-2.46380025550771e-06
3.69286397725557e-06
1.45235893668398e-05
1.46433374332807e-05
-3.09325329735431e-05
-4.02097058339144e-06
3.03557458456098e-05
-1.03902525800132e-05
-6.44879635895051e-05
-2.67532968013204e-06
7.50133407369599e-06
-1.37010327808288e-05
-5.5131162680563e-05
-3.2089881421769e-05
5.24194560629326e-06
-3.24687126512293e-05
-6.13370422519544e-05
-3.12769094266643e-05
-5.72577543258548e-06
-1.44217727511257e-05
-3.31503544452621e-05
4.34884351336732e-06
3.02592877511909e-05
9.62681893511842e-06
1.83630314574682e-05
2.61877984112991e-06
1.51214281895107e-05
1.22748795560818e-05
-2.81723458155488e-05
-8.61766769310371e-06
-2.10268842862654e-05
-1.38805721471214e-05
-3.85609874556266e-05
-1.983079672584e-05
2.94094137385821e-06
-3.97444452129586e-05
-2.48895110719891e-05
-1.64683024608221e-05
-2.40130834127229e-05
-3.69304702747689e-05
-3.45933371937105e-05
-2.9448735324448e-05
-6.7462103866395e-06
-6.16031498442722e-05
-1.20862464048041e-06
-1.4538181781051e-05
8.22208577382848e-07
-1.97096051714946e-05
-8.01197933593786e-06
-2.60394264846509e-06
-9.62986930766079e-06
-3.01356363082987e-05
-2.05406213819109e-05
-3.57467740645957e-05
-3.33654371427383e-05
-3.90103327469633e-05
-1.79421507688419e-05
-9.92567142175235e-06
-4.64926668038449e-05
-1.8434989885477e-05
-6.27065774533813e-06
-5.42849537451075e-05
-3.33779078441767e-05
-2.65525803611709e-05
-2.39734137824778e-05
-7.17025143243103e-06
-1.94530502375329e-05
-2.46279727722485e-05
3.8894360875019e-06
-3.14892386761516e-05
-3.45027216339417e-05
5.36089025035416e-06
1.59320145398694e-05
-8.72653799776306e-06
-3.5442885966852e-05
-2.40934389543594e-05
-4.69315156425961e-06
-2.12941026262225e-05
-1.78702275342334e-05
-3.07400258008733e-05
-2.28859880699201e-05
5.56306599026988e-06
-2.67844240909577e-05
-7.87976506630529e-07
1.35130592740875e-05
-1.39451911971145e-05
-3.47850217277252e-05
-3.10848129449772e-05
-6.97328392000661e-06
-1.53663954057898e-05
-2.04596370016089e-05
2.43901788411918e-06
-5.31124596725981e-06
-2.21150478129247e-05
-5.16365778197767e-06
2.26233767273223e-05
8.07610504097614e-06
-1.30155523684162e-05
-2.31765258200719e-05
2.30468380301518e-05
-5.01912049007812e-06
-1.19058354249314e-05
-1.65539867968046e-05
-1.89780185319511e-05
-5.17913087512749e-05
-1.00993447992292e-05
-1.59869563581854e-05
1.44340435830304e-06
-3.43291478220606e-06
-1.95470968102124e-05
-1.72670202372541e-05
-1.64549125055669e-05
-3.03652567316207e-06
-4.11364609693423e-05
-1.4808620010536e-05
-1.76144211239799e-05
-6.57166933080771e-06
-2.27774480112764e-05
3.22038307154543e-06
-1.77559074539554e-05
-2.43272587885599e-05
9.35153934701788e-06
-1.46364977049654e-05
-1.44722957543137e-05
-1.6497375940035e-05
-3.43216713777341e-06
-1.28261402933799e-05
-2.71848276638433e-06
-2.17540581293204e-05
-3.68193069467418e-05
-5.38388237402301e-05
-1.40205693711166e-05
-7.08837907963475e-06
-1.48654177349686e-05
-1.4384227188332e-05
-2.59701632974059e-05
-1.45141446482747e-05
-2.27121609180615e-05
-6.69591297652117e-06
8.26695312239333e-06
5.05268406034583e-06
5.34867705615605e-06
-3.30236915973227e-05
-2.72428538249076e-07
1.53562820120953e-05
-9.07350729410908e-06
-4.90476796906932e-05
-2.29709697670373e-05
1.11999436343905e-06
-1.95818481558085e-05
-3.96214643404423e-05
-1.65612881938622e-05
5.51400924011554e-06
1.67893676351813e-07
-1.32873612098276e-05
8.48243026971217e-06
-1.13450484799334e-05
-9.30776718837934e-06
-1.68826731299759e-05
1.49964755159078e-05
1.11147962286171e-05
-1.41852596623858e-05
-5.79763922781898e-06
-3.64811782101479e-05
1.95693918540336e-05
-1.10057983822969e-05
2.28297677148337e-06
1.57436335670344e-05
-1.47747583843615e-05
-2.65364172061377e-05
-3.8941385240358e-05
-1.20889598024965e-05
-2.66792030324246e-05
1.7431682033952e-06
-3.83717737992331e-05
-6.03849114625144e-06
-3.2838521561016e-05
-2.02169562927201e-05
-2.94290644594427e-06
-4.93209925149169e-06
-2.30436510689e-05
1.42908291131993e-06
2.51120016714642e-05
-1.0127068528653e-05
-1.83281156056945e-05
-1.2635320762082e-05
-7.46763688543314e-06
-2.31611896805372e-05
-1.91824419031131e-05
-3.72872293022613e-05
4.52591713717741e-06
-1.37191220256243e-05
-3.56341131545306e-05
-4.10968277371018e-05
4.01932644228572e-07
-1.8483646099413e-05
-2.22313479449841e-05
-2.17876460523454e-05
-3.72783800383375e-05
-3.87661175632454e-05
-3.60575372746206e-05
-1.0301953305883e-05
-1.08194130698709e-06
9.87933362670922e-07
-1.03757570394274e-05
-3.37523407283887e-06
-8.20731923780382e-09
-1.90755891960328e-05
-1.49991106006615e-05
-6.43407579603821e-06
-1.18273484871077e-05
-6.99772781928524e-06
-4.74204052441677e-05
-2.40330834241106e-05
-2.10832478090783e-05
-3.48950478058273e-05
-1.96244978517974e-05
-4.41647874232272e-05
-3.33506740984054e-05
-1.60246259413283e-05
-1.16528588225702e-05
-7.81276067635084e-06
-1.08284410621529e-06
-1.95836924547488e-05
-1.0138214555772e-05
-1.36270690627805e-05
-2.48790089612497e-05
-2.58837876737509e-05
1.04016232526346e-05
-2.17911909544601e-05
2.04991980911815e-06
4.84446681748386e-06
-1.19998864532632e-05
-7.53765102722205e-06
-3.22296713767684e-05
-6.3055445646376e-06
-2.80045570405314e-05
1.45568094436497e-06
-2.21598508937061e-05
-2.09477297479946e-05
-1.34896180970468e-05
-3.96290592842298e-05
-7.69130244457515e-07
1.62386721902634e-06
-9.71069637361366e-06
9.07854091911438e-07
-6.04338835312685e-06
7.18730804630832e-06
-9.0328924008148e-06
-1.63211589394908e-05
-2.16415586211914e-05
-9.33939662320345e-06
-6.93353556456697e-06
-1.29970615069005e-05
-4.36272427811284e-05
-4.50164898944825e-05
5.61569019465461e-06
-2.23927047479133e-05
-5.67648454669346e-05
-2.83152342707647e-05
3.1575260742116e-07
-5.42956087983457e-06
-5.65267056679758e-05
-1.82313020820077e-05
-3.3718601016144e-06
-2.87346535257779e-05
-1.78129613533286e-05
-1.19528332474909e-05
-1.09379138409361e-06
-6.50210578811541e-06
-2.27403516361216e-05
3.95410122737953e-07
-2.51584344788885e-06
4.18022402722735e-06
-3.36119490050648e-05
-2.73919582111942e-05
-3.48216315209582e-05
-2.77112956192119e-05
-3.34111609303794e-05
-3.99013502843519e-05
-4.78499388878176e-05
-3.52412434526293e-05
-2.02196109515813e-06
-3.36991737923806e-05
-5.09966464141395e-05
-4.97500578939926e-06
2.50834266682529e-06
-4.51998977177824e-05
-1.94575238271646e-05
-1.33523251381341e-05
-6.8164120304854e-06
-6.77989602245406e-06
-1.19316712702592e-05
-5.67385239768471e-06
1.78029924542744e-05
-6.65594566683376e-06
-2.77234443333477e-05
-3.49174359072881e-05
-2.24153089519263e-05
-1.53011015973846e-05
-5.57962408755133e-05
-2.96761419767338e-05
7.09734236383429e-06
-2.77922226277402e-05
-4.22976626195484e-05
-4.22860275370747e-05
2.0356849008612e-07
-1.24616944426028e-06
-3.02200676607123e-05
-1.17559705571543e-05
2.16895940635319e-06
-2.52538285866085e-06
-2.59991670071972e-05
-9.66383759664756e-07
-1.20048156475327e-05
-1.58616754229586e-05
-1.95175160820784e-05
-2.74500843763089e-05
-8.29187942640301e-06
8.84806381214309e-06
-1.79990021076699e-05
-2.07383933788238e-05
-3.98033201353834e-06
-2.93265316333386e-05
-1.55193573641122e-05
-2.98429473004951e-05
-1.98052196881172e-05
4.80725944713213e-06
-1.36509923731174e-05
-8.82837902736983e-06
-1.75403235801366e-05
-2.38664109848251e-05
-1.64711866055081e-06
-2.52003538365094e-05
-4.6900386834582e-05
-1.00527547876717e-05
3.63758854101258e-05
4.22684696259846e-06
-1.3526638681176e-05
1.35971053110974e-05
2.26092008230185e-05
-2.2447271467327e-05
-4.63538528512747e-05
7.63215076000241e-06
1.55937986554475e-06
-3.86380220067191e-05
-3.16203145674992e-05
-6.11604969131955e-05
-1.620327036971e-05
-1.769320976493e-06
-3.58784617620864e-05
-6.86798920125646e-05
-1.49325587861918e-05
2.47842536779672e-05
-3.53285417722994e-05
-3.93573055894165e-05
9.22976752224748e-06
3.02942344562612e-05
-7.26367026605175e-06
-4.27818636934615e-05
2.36276424834793e-06
2.97237188168379e-05
-2.55837332182671e-05
-3.28605796070736e-05
-1.65832377304359e-05
1.30799636691274e-05
-1.73240321519965e-05
-5.30486564276453e-05
-2.6242145523983e-05
6.95512945007483e-06
-2.06251652568196e-05
-5.60700516272927e-05
-3.70766614709833e-05
-1.40831271888876e-05
-1.29253604814478e-05
-5.08860976113141e-05
-4.09220584566019e-05
-2.33763850170256e-05
-2.8238370517263e-05
-2.01472730788947e-05
-4.57514955679001e-05
-1.71007985769376e-05
2.11244684286941e-05
1.7380440344302e-05
-2.15630273603943e-05
-3.45926187918827e-05
1.51497871699549e-05
-1.85570469978293e-05
-5.27883804496371e-05
-2.03674076318138e-05
6.73027525040155e-06
1.54764525222334e-05
-2.66207585422555e-05
-3.44818712926569e-05
6.44279663943894e-07
-4.98671262442033e-06
-3.74693404619309e-05
-1.94195160269293e-05
-3.42815753234809e-06
1.65086536087581e-05
-2.56577326028553e-05
-2.14455641617736e-05
1.65704466421355e-05
2.18186332807465e-06
9.13868325736741e-07
-2.48156753803246e-05
1.13833160586059e-05
7.13524585556798e-06
-3.37707321005817e-05
-1.72681245490516e-05
-9.65673340841458e-06
3.26178984690405e-05
5.35824517216054e-06
-2.43496721580188e-05
1.22167680727391e-05
-2.95993705296933e-06
-3.6901952645214e-05
-1.79688381195328e-05
-2.26111382480927e-05
-3.09020018380465e-05
-1.41764051064019e-05
-2.51749376287209e-05
-2.67159562295432e-05
-8.32720605298902e-06
-2.31880863277637e-05
-2.08354002310778e-05
-2.94601615882417e-06
-1.29738182390648e-05
5.76321946112901e-06
-5.37006716436693e-06
-3.04259941693307e-05
-2.93556640044747e-05
2.07749963560443e-05
-3.22783804661587e-06
-1.75167285321274e-05
-3.939312286018e-05
8.20949518461099e-06
-9.25202223280517e-07
-4.82879925365939e-05
-2.29706788183981e-05
-8.66962100291144e-06
-2.14323715435855e-06
-1.50705540199979e-05
-4.22519445273288e-05
-4.00670610685138e-06
-2.12800826267316e-05
-3.19534747510491e-05
-4.89202496765002e-05
-9.56096088684232e-06
1.64685985326252e-05
-6.64706243506958e-05
-1.91177526637716e-05
2.77202257572635e-05
1.71477245953304e-05
-3.3879164357447e-05
-3.99133017105995e-05
4.72330944150119e-06
-5.69538063270395e-06
-5.44531523118079e-05
-2.30487963175e-05
-1.27605176080007e-05
-1.76102132458719e-05
-4.6331870926738e-05
-3.93045867025531e-05
-1.95312080214873e-05
-4.42448469752369e-06
-5.75330230325134e-05
-1.60684012365945e-05
-5.88617464180101e-07
-2.31414202206595e-05
-1.97903868569311e-05
-7.55702516059972e-06
1.35960541440328e-05
-2.96495241532935e-05
-6.97271727478546e-06
3.08116253107286e-05
-1.08210461738743e-05
-1.62888342512249e-05
1.0711709271575e-05
2.92464140530913e-05
-3.43015952248995e-06
-2.58639942926487e-05
-1.95447950429564e-05
-3.18543310447589e-06
-1.58152463814352e-05
-5.78538856634714e-05
-5.28953850718585e-05
-7.89009161545968e-06
-2.99452770010226e-05
-7.28283353839594e-05
-2.60398891571303e-05
-1.00100081853621e-05
-1.68035882970686e-05
-2.83268284723254e-05
-4.4350176336853e-06
4.21866244685919e-05
4.32751659179234e-05
-1.85711090756949e-05
3.84659643327785e-05
2.92309096112405e-05
5.31967418674178e-06
-1.14828592545193e-05
-7.13400146274771e-08
2.65429546310835e-05
-2.72015477178965e-05
-6.33944542149085e-05
-4.2539598229384e-05
-4.3689095936939e-06
-7.20818534483038e-05
-6.05980627288382e-05
-1.91763834315754e-05
-7.77083595628188e-06
-4.38426991951685e-05
-1.11510667388214e-05
4.3578058377114e-06
-4.29591075858356e-06
-3.16094342611833e-05
1.01720949870766e-05
1.1826698111943e-05
-7.41835505506007e-06
-2.14421334038706e-05
2.88566026894665e-05
7.64301135634207e-06
-2.84412306210561e-06
-6.68739338822413e-06
-9.25406018592128e-06
-2.31918775683545e-05
-4.43170685481266e-05
-4.05582938865362e-05
-1.1554582887964e-05
-2.36391707373579e-05
-5.19517856336801e-05
-3.75821058500173e-05
-4.75051643939652e-05
-1.90830689479685e-05
-3.14226648942451e-05
-4.46351169169783e-05
7.69645069056065e-06
-6.7642930768255e-06
-4.89617237447727e-06
2.30021332662966e-05
1.59645546553227e-05
-1.69258667368717e-06
-2.65771162688568e-05
5.46337303155516e-06
1.87022354302462e-05
-2.24361619398894e-05
-2.46584638917154e-05
-1.9925182696955e-06
7.77112639974831e-06
-3.99817760128249e-05
-4.40059143671675e-05
-1.44245069983362e-05
-4.357796885901e-05
-6.23214523698593e-05
-3.06295006943615e-05
-8.20467504013763e-06
-3.05312653138363e-05
-6.21877906955914e-05
-3.38982666254758e-05
2.030679012555e-06
1.50359779207454e-05
1.05027315253211e-05
-3.66837984823446e-05
-8.17323388811667e-06
4.33866283643674e-05
1.22873394180997e-05
-1.91083887701013e-05
-1.06239170244839e-05
2.39508556577368e-05
-1.24245137570323e-05
-3.57229324286563e-05
-3.51545069600135e-05
-2.60728943052094e-05
-2.44411741989459e-05
-4.43550605487868e-05
-2.33539842781328e-05
-2.02723029034264e-05
-2.470445710342e-05
-4.41245389970738e-05
-3.48309153964384e-05
-9.29084315204048e-06
-2.72264988256526e-05
-1.75921314906579e-05
-2.33136935997686e-06
-1.2778059342267e-05
4.80280286486268e-06
-3.19175625336761e-06
3.04942066328926e-06
-1.51378104157949e-06
-1.23296568542525e-05
2.62636143169342e-07
-1.05828486215842e-05
-3.55178552717558e-05
-2.07392027348253e-05
-1.76385688675608e-05
-4.04443395777958e-05
-6.17151037743366e-05
-5.68761223712721e-05
-3.64614934519722e-05
-3.58669209039005e-05
-3.16706966493346e-05
-3.35784256741362e-05
-3.54552378164111e-07
-1.90835191912495e-05
-4.64111666251512e-05
2.71736929469219e-06
-1.49159212538251e-05
-3.55637938326009e-05
-1.49210081841203e-05
-7.85542349340286e-06
2.05074653275024e-05
-2.94064295769004e-05
-3.9432151102154e-05
-8.66862830651728e-06
8.11839435235524e-06
-7.59218988672315e-06
-3.58493933417358e-05
-3.52954815300135e-05
-2.69858670309128e-05
-3.00530848769538e-05
-4.50780874126707e-05
-1.15335779837119e-05
-1.04708498442676e-05
-2.81664240485345e-05
-5.89769284473271e-06
-2.51231345505891e-05
-1.55977221546165e-05
-4.05979987858519e-05
-3.43039672265109e-05
-1.04780846847721e-05
2.7013306974485e-05
5.0753161233724e-07
-1.05237888317408e-05
-2.53326222158679e-06
-5.15840124375575e-05
-3.81685622682054e-05
-2.03342732777546e-05
-4.08711253483876e-06
-7.45252637700451e-06
-2.02492464598782e-05
-3.00352420514215e-05
-6.99631460881228e-06
-2.02010112889697e-05
-2.19329851344105e-05
-1.93597816527258e-05
-7.48170631317768e-06
-9.08636419360915e-06
7.78482331014126e-06
9.748297992792e-06
-3.69475774684081e-06
-1.01774016722637e-05
-1.55228845758922e-05
4.07511774219275e-06
1.01835512306702e-05
-9.48616072384076e-06
-4.32691565892329e-06
-1.07073888085394e-05
-2.80342519914473e-05
1.14128437486185e-05
-3.27422173038936e-06
-2.33500116882121e-05
-6.85886246280825e-06
-2.42927232328252e-05
-4.35810591511106e-05
-3.04032807298783e-05
-6.77962381067037e-06
-1.89925941328264e-06
-4.00657247680281e-05
-4.98818541603362e-05
-7.13217925432944e-06
2.53422204891023e-05
-4.57818751560129e-05
-2.67510804462542e-05
-1.46864661845438e-08
-1.41720694813026e-05
-1.79821978206239e-05
-3.2297723864909e-05
-2.91370110321851e-05
-1.20637280275625e-05
-2.49974953741885e-05
-5.62978691765438e-05
-8.79850425217681e-06
-4.67091335878752e-06
-3.65121850316276e-05
-5.49951830656997e-05
-3.06489729229732e-05
-1.91609781379001e-05
-2.25403303932547e-05
-4.67798304259544e-05
-1.6563013995459e-05
-5.92021418382734e-05
-4.02501947155322e-05
-2.32077459240939e-05
-2.34730060835453e-06
-3.37981950732888e-05
-3.47306118460297e-05
8.19750108420012e-06
-2.46076099934094e-05
-2.44705060608717e-05
-6.27197746918334e-06
1.66156431177781e-05
-2.16743070253341e-06
-2.88822919823683e-05
-1.23816073557984e-05
-2.60859683631617e-05
-3.9475823849143e-06
-1.82055276680473e-05
-2.79470513805606e-05
1.51248016246914e-06
-2.4883619892261e-05
-2.1383528428425e-05
-5.74902300880901e-05
2.05500538860288e-05
2.0516283764965e-05
-4.62055141054869e-05
-1.95119790255488e-05
3.00681588622111e-05
-1.70850555614619e-05
-1.75084470201101e-05
-1.500133198561e-05
1.40118948864789e-05
1.79935405164429e-05
-4.94347211097344e-05
-2.43236460678384e-05
2.02789186553329e-05
-6.28909453296149e-06
-3.69733569839201e-05
3.93183389010717e-06
2.0118110944188e-05
-1.4303364468828e-05
-4.36619238712664e-05
-2.82810440575934e-05
-4.92408980827762e-06
-1.59352048307794e-05
-7.43618479138819e-06
-1.0413700304173e-05
1.19560052565889e-05
-4.27212771437467e-05
-3.07334048622034e-05
-7.55157647384292e-06
-4.2353236940491e-06
-2.66640035056887e-05
-3.64189484755352e-06
-1.71665742147194e-05
-1.54648993289659e-05
-1.89332733757748e-05
2.04361593521609e-05
1.6030284091101e-05
-4.86445544232108e-06
-2.07092362521643e-05
2.97101990248522e-05
-1.05877239831439e-05
-2.83779335553512e-05
-2.50805495607344e-05
-3.06503525376697e-05
4.99220684827255e-06
-6.12756688275837e-05
-6.62340093217174e-05
-1.28174810475429e-06
-1.688667687076e-05
-2.82537829186136e-05
-5.34250262014348e-05
-8.34532869418496e-06
1.2353918175542e-05
-4.08335456495013e-05
-4.8353140524901e-05
2.09868354221094e-05
1.43178617489661e-05
-2.53137785335868e-05
-3.07084451160783e-05
-8.34368647286706e-06
2.90315845288649e-05
-4.17570659886215e-05
-6.64859142557284e-05
-2.76659741238876e-05
-7.952254736317e-06
-4.8717678496847e-05
-5.54938160810265e-05
-2.68441879515959e-05
-1.0720214898651e-05
-3.41625200678418e-05
-2.50678764454696e-05
-2.1669790019701e-05
-2.85854552466708e-05
7.35356201299901e-06
-1.62596034846583e-05
-1.66485508861279e-05
-1.62586660358666e-05
-9.30420931029357e-06
2.25884693118326e-05
-9.49162339758998e-06
-2.17507310666051e-05
-1.99475628404126e-05
2.20921338205464e-05
-2.30282776292346e-06
-4.89856562475635e-05
-1.70230288030589e-05
9.56123599094147e-06
-2.53254191894035e-05
-3.94010445592565e-05
-1.17652045371817e-05
-3.99768664576726e-06
-4.22795953618164e-05
-4.90211397523075e-05
-2.19029604896689e-05
9.36419323533511e-06
7.6611571149772e-06
-4.29866113331164e-05
3.68159949527132e-06
3.72884174461207e-05
-1.71342053738309e-05
-2.30868960618547e-05
9.44000806045686e-06
3.70320875542632e-05
-1.57136900011076e-05
-2.55921330596523e-05
5.94230387474819e-06
-1.48615978362955e-05
-3.04152823895211e-06
-3.84947410596452e-05
-4.35053914814527e-06
2.02093191213488e-05
-1.0509222007633e-05
-6.66921146351818e-05
-3.00870567923272e-05
-1.5197555099094e-05
-3.74056408390394e-05
-2.47321905699012e-05
-5.02686344178081e-05
-1.56472453827631e-05
-2.32643833433564e-05
-4.19802611294462e-05
2.89648908543027e-06
-6.67141238561526e-06
-2.41184445981082e-05
-1.69885116865249e-05
-2.21878989279889e-05
-1.49975662492322e-05
-7.74823920559844e-06
-2.54333612720737e-05
6.70666965083419e-06
-1.91601623373413e-05
-5.261111033705e-05
-8.16955640275357e-06
-3.75250181374415e-06
-2.72814130999973e-05
-3.00508082732345e-05
-3.58607165474651e-05
-1.77275200323192e-06
-6.30374432232073e-05
-6.59592225729643e-05
-2.09241681301724e-05
-2.4295003735775e-05
-9.41885489660126e-06
-3.5469822726388e-05
-1.06072645002398e-07
-1.59043802411707e-05
-3.19061196325578e-05
-2.37749328245654e-05
1.52957754552853e-05
-2.15610491840112e-05
-3.3348356488768e-05
-2.83761198605159e-05
3.34093722618108e-06
-1.12130867106304e-05
-5.37045997047679e-05
-1.39155590275738e-05
-2.5683845190222e-05
-1.96831528107016e-05
-2.04628134484933e-05
-1.91573418335607e-05
-2.00399076878726e-05
-2.18292002694011e-05
-1.82455242309372e-05
-9.07081809358966e-07
3.36068425693343e-07
-1.50178489141262e-05
-2.62988354194708e-05
7.83297544856e-07
2.46859564864799e-06
-2.86784113024065e-05
-1.11613756519913e-05
-1.58142840472726e-05
-1.33241148278166e-05
-8.61495220913606e-06
-4.17044614425956e-05
-2.06537684977312e-05
3.84687320078652e-06
-3.73391597717814e-05
-1.99283474164734e-05
-1.72188217044521e-06
2.73168996924094e-05
-1.05913680444234e-05
-3.42875986941058e-05
-2.66807708184877e-06
-2.24880464624891e-05
-7.42699173947757e-06
-1.89946503147797e-05
-4.1279852428444e-05
-9.63691889359314e-06
7.17897587412553e-06
-4.34724475508638e-05
-4.68074330429937e-06
-6.61412562560153e-06
-2.19144358873236e-05
-1.28200157929839e-05
-1.0042836636659e-05
-1.94752982340272e-05
-8.90684851354956e-06
-7.198157686771e-06
-1.65468535582217e-05
-3.8920894693993e-05
-5.21709653189898e-07
-1.34662322419068e-05
-4.82214750542118e-05
-4.145975182979e-05
-2.15445287037689e-05
7.32929529343757e-06
-2.00017910627497e-05
-2.48292847911013e-05
-2.78823499889127e-05
-1.87024078978555e-05
-3.19369673936782e-05
-4.20005115676797e-05
-2.9402790275738e-05
-2.96916107698787e-05
-1.13223345590728e-05
-1.21312266652331e-05
-4.44984501299985e-06
-6.74541250369385e-06
-5.69732663356065e-06
-4.53829300745054e-05
-2.70709035513595e-05
6.19318281490498e-06
-1.38567105720952e-05
-3.20418286078378e-05
-3.33986276816224e-05
-3.54672505555738e-05
-1.36479031763092e-05
-3.08996770373462e-05
-4.53454513620185e-05
-2.11705833548463e-05
-3.53648175323488e-05
-4.68221054675502e-05
-3.57318103665741e-05
-2.21546933829379e-05
2.71651533909221e-06
-1.9566368421197e-05
-1.43774760992971e-05
-2.56821319214416e-05
-2.60399626653462e-05
-8.52072313246213e-06
-1.49236991689934e-05
-1.24578690828521e-05
-1.3880406142765e-06
5.2538793949215e-06
1.79156607947918e-05
9.52364854525007e-06
-1.40952013883055e-05
-5.12165925225044e-06
-1.64365940443859e-05
-4.78366749059002e-05
-2.66172317081113e-05
-1.55954786960356e-05
-4.27698607938333e-05
-3.18010216274379e-05
-1.60549487777263e-05
-3.87929008904247e-06
-8.07215228810868e-06
-1.77320039693035e-05
-2.18356614580646e-05
-1.91714841247144e-05
-1.13561557431064e-05
-1.05098582908927e-05
-1.00340806961033e-05
-1.11120837805751e-05
1.38065290063486e-05
-2.76539812669758e-05
-6.68758647467325e-06
-1.03488699500613e-05
-4.31089638693315e-06
-3.40277110022253e-05
-3.00122340841811e-05
-3.52610954579611e-06
-1.62459238968791e-05
-2.32527223380178e-05
-1.96091277593673e-05
-9.04674817901297e-06
-3.42744244264039e-05
-4.65261179874974e-05
-1.29367256975517e-05
-1.90311972771503e-05
-2.64083029292436e-05
-1.40288052012613e-05
1.48348504459488e-05
-6.80910881335729e-06
-8.19878869943394e-06
-1.70122797358007e-05
-8.85043696424931e-06
-1.11706207792715e-05
-6.06266904946117e-05
-9.19558276452884e-06
-5.96256189874746e-06
-1.89912210798732e-05
-1.55375254196084e-05
-1.36645080405424e-05
-1.78137252365239e-05
-3.99328801319662e-05
-7.16445695762285e-05
-3.45426236906909e-05
-7.69373460654788e-06
-3.86734280858639e-05
-3.97985670622201e-05
-4.76459703855358e-06
-3.04222403828343e-06
-2.37081411300908e-05
-5.07646345661737e-05
-3.34399544651725e-05
-1.672320220654e-05
-2.25179435778736e-05
-4.38139854327414e-05
-1.48776259384407e-05
3.73449532847969e-07
3.53610885010346e-06
-2.79566027980849e-05
-1.75778182325617e-05
-2.51504993989058e-05
-4.22725711054511e-05
-4.9187589080709e-05
-1.62547762643512e-05
-9.07333606250755e-06
-2.60343611511013e-05
-1.83965118365525e-05
-3.53413589524895e-05
-9.97922054547904e-06
-1.74762767809464e-05
-1.90594976430198e-06
-2.71134909541026e-05
-1.51550294171878e-05
-5.36092926671666e-06
9.81581352897418e-06
2.46866583551732e-05
1.00877377655478e-05
-4.30404317853971e-06
2.99049624403213e-05
1.94325712584006e-05
-2.79710241034122e-05
-3.22908725052481e-05
2.18738767221219e-05
-1.38622808759136e-05
-4.17612993418728e-05
-1.76630959496243e-05
7.46410847069635e-06
-3.08833555367238e-05
-4.52252964599056e-05
-3.13489552906649e-05
1.44034318533681e-05
1.03867469983192e-05
-2.67251452624574e-05
-2.06639812095176e-05
2.91882697183039e-05
1.93680877371478e-05
-3.00481566057268e-05
-3.57280147315823e-05
2.21293570398404e-05
5.9970645696648e-06
-3.81885887844603e-05
-2.90433640692018e-05
2.51818214766536e-05
-4.91557034369981e-06
-5.97018973886553e-05
-2.18866220214583e-05
2.57559198437068e-05
-2.83052148390355e-05
-5.6913925664334e-05
-3.86268037774155e-05
8.55635439843427e-06
-1.97894997407598e-05
-5.06862338618126e-05
-3.89488068482277e-05
-2.2950070722136e-05
-4.45324029822863e-05
-2.02125177163016e-05
-2.60148043152552e-05
-1.67435802674596e-05
-2.36719107722324e-05
-8.5743535454524e-06
1.19393842499044e-05
-1.11371654963658e-05
-2.51713748361632e-05
-3.17826713780255e-05
6.39931224324884e-06
-1.3814200210807e-05
-3.63497655004933e-05
-1.43374421823668e-05
-1.83141213016399e-05
-1.49944313944714e-05
-2.59071525735647e-05
-3.90667875795509e-05
1.3615529807902e-06
-2.60607432642021e-05
-4.20374567182652e-05
-4.39325608676236e-05
1.05626375225205e-05
-2.09766481870246e-05
-4.51316636763963e-05
-3.02232269937961e-05
-1.3143190432715e-06
-3.2207918984323e-05
-2.25608001683836e-05
-2.2084336786782e-06
-1.20160091648641e-07
-3.67743099752747e-05
-1.71623554107666e-05
-7.81509836875865e-06
-5.93871737085236e-06
-4.60780372799032e-05
-9.06063339396356e-06
6.20996025871229e-06
1.10505130851316e-05
-2.38583934610659e-05
1.00514972958701e-05
1.42315799185378e-05
-1.23155700143902e-05
-3.31468014821961e-05
-1.07375068518429e-05
3.57687964585616e-07
-7.23340888828501e-06
-2.50538116104946e-05
8.86733251563329e-07
2.55118799589655e-05
-2.81746310228102e-05
-1.86893321848854e-05
1.81486078280953e-05
-6.91662165587159e-07
-3.7584167829432e-05
-2.7763357010435e-05
2.5395628926974e-05
-1.56106998129475e-05
-4.07549125085623e-05
-1.83843911730668e-05
2.10164883614912e-05
2.29412053712768e-05
-2.40106987604705e-05
-5.10990845639453e-05
2.65737407435301e-05
6.3808974351024e-06
-5.44443647523315e-05
-2.54370546732115e-05
1.98578387421725e-05
2.09001017702527e-06
-4.95826280248189e-05
-3.50272358076783e-05
5.61165990635206e-06
4.30577153110506e-06
-4.377493836576e-05
-3.65235983162848e-05
1.57585584846031e-05
-1.29675819369018e-05
-4.80372387898837e-05
-3.82548644912618e-05
1.3250804705323e-05
-3.45668324986012e-05
-3.02789388743403e-05
-3.81226831814982e-05
4.87227312285076e-06
-7.740497226989e-06
-4.55607394557496e-05
-2.54388054940793e-05
3.97507644777293e-06
-3.27172588460647e-05
-2.37194850389541e-05
-6.04551184323655e-05
-3.36466388284004e-05
-5.30549055032987e-05
-2.0518847359604e-05
-7.28049014474604e-06
-2.5068276056858e-05
-5.19669195580652e-05
-3.13706165722951e-05
-5.78636396519425e-06
1.75524743265762e-05
-3.31657662442248e-05
-1.04412064491986e-05
1.53794025766722e-05
-2.329106223176e-05
-3.34320018326416e-05
-4.09950429293722e-05
-3.38573133639252e-06
3.44037521942759e-05
-5.38231409124403e-05
-5.78724137659979e-05
1.54557097794343e-05
1.71797273531838e-05
-3.80956402294783e-05
-3.95468406770483e-05
1.82931614858195e-05
-1.14806651108983e-06
-6.39047059485678e-05
-2.04711684225197e-05
6.10041520718262e-06
-3.01061427565581e-06
-5.19099474243812e-05
-1.4896896486925e-05
1.00016357651945e-05
-2.11434630342209e-05
-1.83457583649592e-05
3.80466026367166e-06
2.48840169980123e-06
-1.65617906428944e-05
-1.81473894081171e-05
-8.10769414753917e-06
-1.3291972258322e-05
-1.23836991398203e-05
-3.09550625335024e-06
-1.5601184003603e-05
-2.26121430265368e-05
-6.86472623577342e-06
-8.31024737373662e-06
-3.15632537119202e-05
-3.59017897215523e-06
-5.43424310482073e-05
4.78524181168326e-06
2.0869594499385e-05
-5.56699425395842e-06
-3.12961999518227e-05
-3.9049352577672e-05
1.33547879349954e-05
6.97001612351863e-06
-4.36144000313365e-05
1.22761716101175e-05
1.90069199364331e-07
1.59697834247777e-05
-4.25606653653517e-05
-1.85927502620387e-05
8.93188249648823e-07
-8.07854973887399e-06
-2.66548517586182e-05
-4.30106997470482e-05
-5.54993162706532e-06
-2.43323997250328e-05
-6.00588704439073e-05
-9.45017551851029e-06
3.53252880335442e-06
-4.89954327721099e-05
-3.159514070859e-05
-1.90507630657186e-05
6.01917611890099e-07
-3.51989169182934e-05
-1.78811322974643e-05
-1.30001988230789e-05
7.69212136842876e-06
-3.13591814871701e-05
-3.78851839098712e-05
-1.37347009888069e-05
-1.34197122768972e-05
-9.96665473119642e-06
-2.72989332758917e-05
-1.03972881263259e-05
-4.08460481342173e-05
-3.61943982624562e-05
-1.53470732627372e-05
-2.14952625343821e-05
-3.88539915187001e-05
-4.25003785897772e-05
-4.76328860348372e-05
-6.00749680605236e-06
-3.65429936361659e-05
-8.72016019049222e-06
-8.26762685583107e-06
-2.14582078957945e-06
1.15488671182247e-05
-2.74014451280434e-05
1.44695034720386e-05
6.7162183808155e-06
-4.40266428222587e-05
3.78222987619032e-06
2.32729619301215e-05
-5.73665273496596e-06
-2.99489541067496e-05
-9.39438923292694e-06
-2.44348205998365e-05
-1.23809586692586e-05
-3.45053331291994e-05
-2.36256827294403e-05
-2.2935434253906e-05
-4.54721286909204e-05
-2.63514137083119e-05
-6.11063875023192e-06
1.01052904502807e-05
9.38515413600529e-06
-1.18314067056852e-05
1.11041754882239e-05
1.90763292741999e-05
-2.57456491688097e-05
-5.98559050716119e-06
2.75511671187375e-05
-1.93150410412528e-06
5.68644178830601e-06
-1.74020437853173e-05
-1.26210847749616e-05
-2.51321083272956e-05
-2.89420323326838e-05
-3.39822027941083e-05
-6.22602077500418e-05
-3.16370464486145e-05
-5.67717617671511e-05
-6.20882282652928e-05
-1.46488174627388e-05
-1.21789850150596e-05
-3.25685604756879e-05
-2.63240755543951e-05
1.67291037923941e-05
3.34117404891375e-05
-7.38757585401844e-06
-2.37827437854322e-05
6.88756826850681e-06
-7.41434748382001e-06
-2.15941252356435e-05
-1.63326562749944e-06
1.52646490760738e-05
9.73387015227815e-07
-1.27560688726761e-05
-7.10363300849841e-06
-3.37321529590466e-05
-2.84901145431777e-05
-6.52358652118313e-05
-4.80705140989452e-05
-1.79664238908368e-05
-4.93747702643959e-05
-1.73869707830962e-05
-2.41520576926647e-05
-1.93407779733413e-05
-9.99077825528981e-06
-2.92159284840407e-05
-9.70408749247495e-07
-1.33322233861883e-05
2.25357226470903e-06
-3.02448285892968e-06
-5.9797606423828e-06
-4.00694651297786e-06
-2.35904378617804e-05
-3.96882283899845e-05
-2.39645770091953e-05
8.49094802024014e-07
-1.42109406400417e-05
-1.69596831869717e-05
-3.73619796753501e-05
-3.02133072125983e-05
-3.96282208611348e-05
-3.1373899665449e-05
2.26827272206247e-06
2.55375522638955e-07
-2.42815067677284e-05
-2.8976962685721e-05
4.59087730432287e-06
3.32672110426738e-05
1.73587081900737e-06
1.10442644866241e-06
-1.28383256944087e-05
-4.76494604866624e-06
-6.40847017953731e-07
1.14993629917843e-05
9.2127649914365e-07
-1.58670636526692e-05
-1.29519694768008e-05
-3.06507310506931e-05
-1.44914469659395e-05
-1.20077011979648e-05
-3.9153230612756e-05
-5.69748169389668e-05
-2.89352896314707e-05
-2.89151573043728e-05
-5.07003068987997e-05
-2.90745559194276e-05
-1.46259361603604e-05
-1.24432857896334e-06
-3.63117304721994e-05
-1.1137584993852e-06
1.69220682870094e-05
1.52045194088254e-05
-7.67707120611286e-06
-1.53524307433302e-05
1.30381108296221e-05
1.37085368538702e-05
-1.64660777116484e-05
-5.94624758792896e-06
-2.75648586958806e-06
-1.22443160299824e-05
-4.70985675356808e-05
-4.35030868350359e-05
-1.36773326225771e-05
-4.63812270580315e-05
-4.45656249256851e-05
-3.39773488820898e-05
-1.52486706102535e-05
-2.41635761656781e-05
-6.30156194759344e-05
-1.82409892063447e-05
-2.36637729084242e-06
1.46252580411814e-05
-3.84643759207685e-05
6.69291685303228e-07
2.30421520853104e-05
-1.26630499577265e-05
-2.91441099036358e-05
2.20850762467268e-05
-1.18445211297279e-05
-4.52381690244452e-05
-2.92346166882076e-05
-2.15110172870798e-05
-6.03569414899127e-05
-3.84534102631152e-05
-2.44156082626919e-05
-2.55552388639529e-05
5.00376173433996e-06
-2.14592449783029e-05
-3.81793172522706e-05
-1.01010910490762e-05
-1.25773326651762e-05
-3.04771059708624e-05
1.57427520973303e-05
-1.73019311546518e-05
-5.44220807341466e-06
-2.82680397977455e-06
-1.15758491533694e-05
2.1227071440151e-05
-1.20480069961345e-05
-1.68202630744971e-05
3.61764133039462e-06
-3.82936532066091e-07
-1.08588123047324e-05
-3.56295651007176e-06
3.35116615035545e-05
-1.00463867772791e-05
-3.19881594446295e-05
-2.20674879442381e-05
-3.22066518774666e-05
-1.02916921371926e-05
-1.98589053362139e-05
-1.81301746348539e-06
7.8867691823552e-06
-8.27257805005207e-06
-4.02956174859652e-05
-2.07250120137628e-05
3.58055797873131e-06
-4.10493311262007e-06
-4.12198625376954e-05
-1.74173533337956e-05
2.24856087980278e-05
-1.9723084326575e-05
-3.45018739939385e-05
3.32770975103076e-06
1.80362382485927e-05
-9.55674662930923e-06
-5.37096221893494e-05
-1.00053517872893e-05
-4.17026476426145e-06
-1.76194685319488e-05
-1.51407330091892e-05
4.90442873731872e-06
4.55703480278097e-06
1.09621697054978e-05
-1.97860784435555e-05
-1.1417584579719e-05
-1.9624686851157e-05
-1.10602158585245e-05
1.26466262397938e-05
-1.92077807655284e-05
-3.10170660432737e-05
-1.01080986410901e-05
-3.81100618921356e-05
-1.94449196044181e-05
-6.33550025603681e-05
-3.22155237483535e-05
1.54752886899048e-06
-2.34544320545476e-05
-3.91999946614244e-05
-3.6997776139357e-05
4.29323905461348e-06
-1.27623528489793e-05
-2.64313368183086e-06
-3.75992630341363e-06
-2.40497581992745e-05
-1.36273947069284e-05
-2.59919953054053e-05
-4.72767997687536e-05
-1.39203364901911e-05
1.31112933306192e-05
5.87395695468699e-06
-3.75489564416434e-05
-4.35414183660368e-05
5.10257185197468e-06
-1.68963773319442e-05
-4.93777332779534e-05
-5.01163508238864e-05
-6.84552949484986e-06
-3.37958567402334e-05
-1.02055082084575e-05
-1.8663369906754e-05
4.71915262557879e-06
-2.0232789330159e-05
-1.98134671481244e-05
-3.42053917151802e-05
-2.84441351691534e-05
1.56658853213674e-05
-3.79879522909889e-05
-4.28934509190344e-05
-7.07185074219353e-06
-3.96039765627248e-06
-2.15544114436724e-05
-1.90156923737069e-05
-4.44458106223038e-06
-6.23374985964353e-07
-2.68930422488503e-05
-5.75749284544011e-06
1.30184876033597e-05
-2.62355814667448e-05
-5.42479503331217e-05
-1.30073567809288e-05
-7.48172271367814e-06
-1.62899919503785e-05
-3.62063922215032e-05
-7.68269978406396e-06
1.16731890696442e-05
-2.20129764987162e-05
-1.21356746481616e-06
-1.24936407935377e-05
1.40575215361845e-06
1.17069803843211e-05
6.48465205319001e-06
2.43187051931256e-05
-3.93560982071257e-05
-3.0848128312638e-05
-1.03182768543535e-05
-4.17532231224708e-05
-3.13558706287255e-06
-8.86758605059603e-06
1.46444014150743e-05
-1.20460639101938e-05
-2.95523649801845e-05
-1.93229094845858e-05
1.34348006438423e-05
-1.58761844409462e-05
-1.48373772083621e-05
-5.03136543775951e-05
1.15491743354343e-06
1.67146750593564e-05
-2.57546100143269e-05
-3.09741006622716e-05
-1.32570994369629e-06
1.51836043368471e-05
-7.82345836257475e-06
-2.24340094596883e-05
-2.11428252338758e-05
-7.84024285138967e-06
-2.48388121925903e-06
-3.88104299172362e-05
-3.60174663869573e-05
1.3126156742025e-05
-2.18858302061629e-05
-9.79002376174813e-06
-3.60442337370887e-05
-3.11571828609226e-05
1.50254488748959e-05
-9.8535913059238e-06
-1.90932748499401e-05
-1.45328840974507e-05
-1.99074291415928e-05
-1.97797074320552e-05
-1.69747589087829e-05
-2.7982068661114e-05
-7.83830203700941e-06
2.55720263796817e-06
-2.36930960473066e-05
-1.53792593040201e-05
-4.52061806572523e-06
-1.14915015678014e-05
-1.17027449720139e-05
-3.93577194601993e-05
-4.27141449002592e-05
-2.44647498366837e-05
-2.67668135821135e-05
-5.02260347162726e-05
-1.09194177817493e-05
-2.78318597346068e-05
-3.09803950809386e-05
-5.81045284942779e-05
-2.25049600364495e-05
-1.50027570003061e-05
-2.65099924515483e-05
7.61040129719821e-07
-9.63429002597457e-06
3.0267299045885e-05
-2.51133887226039e-05
-3.66342595887797e-05
1.71469190158708e-06
3.49289722904272e-06
-3.09598690746737e-05
-4.27024518003711e-05
-5.2221408765287e-05
-8.31558456761525e-06
4.26610209652155e-07
-3.56293999339376e-05
-3.24405655793417e-05
-9.98890773606066e-06
-7.79760044251883e-06
-2.55485847260572e-05
-2.120708599713e-05
-4.12771994411328e-06
-1.36809006782023e-05
-1.86346128267368e-05
-1.45897063629879e-05
2.14710958343802e-06
1.05742921747312e-05
1.05826037645799e-06
-3.25663327001955e-05
-4.78761508522402e-06
7.11060255893525e-06
-2.41685102660259e-05
-3.0616239116134e-05
-1.44990150175377e-05
-5.60227883538491e-06
-1.87687962247534e-05
-4.54860964106279e-05
-2.85699074655996e-06
-4.50717457072103e-05
-4.20969019172532e-05
-2.72608589627888e-05
-3.22846510440426e-05
6.93664401198158e-06
-8.77599255287665e-06
-1.83024991645895e-05
-2.53664337650455e-05
-1.22124939968532e-05
-2.41688890628586e-05
-2.07986782294452e-06
1.68882639845728e-06
-6.57620641112047e-06
-9.01948445740704e-06
-1.75109432188802e-05
4.38175160550993e-06
-3.91325794873176e-06
-3.21922384060369e-05
-3.07832692283857e-05
-4.51274498025637e-05
-6.5994363126663e-05
-4.28166881730812e-05
-2.05198725087006e-05
-4.25652785995906e-05
-5.16334133064391e-05
-6.10725333848354e-05
2.36836495822093e-06
2.62350361351732e-06
-2.4956627978417e-05
-2.7318884924034e-05
2.0494327435118e-06
-5.23406813574998e-06
-4.39930990994924e-05
-3.67837175993085e-05
2.82289309770683e-06
3.63113769171297e-07
-2.2921252999436e-05
-2.89266067353391e-05
-1.39543011594778e-05
-5.17899379955112e-06
-1.35026023610846e-05
-3.68453098114913e-05
-2.19268053202031e-05
-1.62779516930149e-05
-3.17224989163757e-05
-1.24450778041935e-05
-1.70801254176925e-05
-1.91962093665864e-05
-2.65422478983606e-05
-1.70235069270449e-06
-8.39075605099458e-07
2.63507221237483e-05
-9.42430085528461e-07
5.67309945679901e-06
3.16147270834966e-05
-1.30352281286956e-05
-2.97415173527774e-05
-1.26913019602453e-09
-3.47053691461179e-06
-6.70593145879228e-06
-2.78795141806245e-05
-1.63043855619277e-05
-4.41252405886762e-06
-1.36884997727918e-05
-6.17720371204262e-06
-7.42505576984327e-06
1.08809099678754e-05
-2.74979101874451e-05
-2.08881263309655e-05
-2.30058019330615e-05
-7.58286040975614e-06
-1.2874937707239e-05
-1.15352321779405e-05
-6.78744137721924e-06
-9.26903393764145e-06
-2.14433726995968e-05
5.46094053804787e-06
-1.65206454672668e-05
2.94570621084892e-06
5.64252580583113e-06
4.01656600076956e-06
-5.90612181749771e-06
-3.51747970093138e-05
-4.8501637345833e-05
-1.65624512626508e-05
-8.68037733804749e-06
-2.13737276684614e-05
-1.78566188509812e-05
-8.74692849723617e-06
2.61488777639196e-05
-3.42054276104983e-05
-3.23541682904199e-05
3.32277858027762e-06
-4.70491044761411e-06
-3.61633416906964e-05
-1.63128458880061e-05
3.57043456437041e-05
9.14351534929009e-06
-2.14475060577398e-05
-3.67857410380577e-05
1.47179791495422e-05
1.25461803438718e-05
-4.07603157018617e-05
-3.68966621847937e-05
-1.73276345052099e-06
8.81790462211786e-06
-3.94971869162875e-05
-3.83109829269773e-05
1.68872839831644e-05
-2.57954942697233e-05
-5.10213469423655e-05
-3.00794121256662e-05
1.25266437749203e-05
-6.29532754408631e-06
-2.81473235631181e-05
-3.70505933003218e-05
1.61215321448931e-05
-3.55016008207701e-06
-2.52744615948658e-05
-1.14349412897277e-05
1.52844088356869e-05
-9.57977599064215e-06
1.92825801773455e-05
-9.4933696926481e-06
-7.20108427193876e-06
4.77380335150404e-07
-1.32412300390786e-05
-1.403802044853e-05
-3.52194146741743e-05
-2.09446782721036e-05
-1.22451285774135e-05
-1.24528632636632e-05
-2.62321566768717e-05
-4.52255116769034e-07
3.78958602294094e-06
-1.54849760542464e-05
5.40203177071498e-06
-3.68302007156346e-05
1.29482007997154e-06
7.86012999983438e-06
-1.42873069068385e-05
-3.84654590143369e-05
9.02292039284695e-06
5.70493700258119e-06
-3.95500348717384e-05
-3.915158755364e-05
2.18482493685364e-05
6.82509098260076e-06
-1.21608417579732e-05
-3.15117971257526e-05
2.19123732010078e-06
3.07950147629252e-05
-2.6088359308209e-05
-3.31101725131028e-05
6.00817923804996e-06
1.38265067431098e-06
-2.97097491883959e-05
-2.91070986303451e-05
-1.52008064795073e-05
4.0981768042161e-06
-3.30696314439052e-05
-2.24940367192622e-05
-1.0531367041613e-05
-6.37066866117138e-06
-3.6089959495952e-05
-3.34335910394758e-05
-2.4723400194233e-05
-1.19457721538507e-05
-3.00326295218431e-05
-4.98891966879379e-05
-5.14612287344706e-06
-1.28239453364477e-05
-1.81918042831399e-05
-2.99371383464441e-05
-2.14612657890868e-05
-7.33552071148153e-06
-2.16599865651045e-05
-1.60289672006073e-05
-2.00834082338628e-05
-3.48658112957841e-05
-3.37599080246461e-05
-1.53346558203893e-05
-3.41203136147592e-05
-2.17024829410161e-05
-1.14495939459914e-05
-1.69649588264658e-05
-1.29839141377313e-05
-1.39067019843073e-05
-2.39348938801903e-05
9.08178208125717e-06
-1.75609388818681e-05
-5.16097178590461e-06
7.62152440326673e-06
-1.82767587337561e-05
-2.37485411538221e-05
-5.34338587887421e-06
-3.25612054279959e-06
9.97039585430587e-06
1.17388492319897e-06
-1.99601513023177e-05
-2.00361445969513e-05
-2.65325075665976e-05
-1.05834741099593e-05
-5.15420731664598e-05
-3.00685111472449e-05
-2.80146740065118e-06
-2.72501817403998e-05
-3.58560844386516e-05
-2.16896026797044e-05
2.63373496968237e-06
3.26061816260468e-06
-3.22562267607561e-05
-1.30860176066712e-05
3.14901556966121e-05
1.89717834502578e-05
-1.13152545451775e-05
-5.50069685990495e-07
5.60838974754696e-06
-1.32005683535734e-06
-2.3966118023156e-05
1.8533788067222e-06
-1.49212324237316e-05
-2.12152664776923e-05
-5.02603006114801e-05
-2.42161005258221e-05
-4.90922162488956e-05
-1.09739676543589e-05
-3.17755859754412e-05
-1.85667454104364e-05
-2.98694264394976e-05
-3.78567639647659e-05
-1.54540836399483e-05
-3.49886140988534e-05
1.00116413159903e-05
-1.3047292071062e-05
-1.65746206830025e-05
-3.63222331778655e-07
-2.48883375429998e-05
-2.18564907849569e-07
1.91371986445783e-05
-2.41369223562855e-05
-1.24576193224521e-06
-1.65018033803158e-05
1.04826825537499e-05
-9.2301028315908e-06
-3.01587318388773e-05
-3.15505367461892e-05
-1.2391619252698e-05
-2.41556419058983e-05
-5.92464600619409e-05
-7.0120832095297e-05
-4.64967606576725e-05
-2.93444150606089e-05
-1.76446414293938e-06
-5.74503122359213e-05
5.75729743953642e-06
6.2551633491098e-06
-1.66549357815579e-06
-8.42277130348368e-06
-1.2621417907752e-05
6.60271726372893e-06
-2.31574386352219e-05
-1.80092146688585e-05
-6.16068954043629e-07
-2.75812777922299e-05
-4.572336264662e-05
-2.36417817146451e-05
-4.06180614548009e-05
-4.2726059919794e-05
-1.80627261854016e-05
-4.88965061051556e-05
-5.72066560307158e-05
-1.48312236854689e-05
-3.29639721703677e-05
-2.08649370695428e-05
-3.51966422331233e-05
-8.86507330733584e-06
-1.47965249448295e-05
-1.13181617387472e-05
2.09019372913403e-06
8.963272921825e-06
-1.33682185059092e-05
-6.19992550902872e-07
4.29231413736513e-06
-1.69927713743201e-05
-2.2163733311405e-05
-1.98071881392328e-05
-1.17142300513798e-05
-3.92310185082039e-05
-3.37144716346417e-05
-7.07805194932326e-06
-1.42584423324727e-05
-7.38323862761395e-06
-2.26557447145772e-05
-1.07304727369691e-06
-3.01472034367355e-06
-2.52916914698532e-05
-3.73494926634814e-06
1.13179737264588e-05
3.67451016315974e-06
1.05885011630268e-05
-2.42740600990511e-06
3.10136662977408e-07
-1.95802859735691e-05
1.11556759637706e-05
5.08910079322318e-06
-6.89087575871325e-06
-3.74004512834037e-05
-3.14432603018766e-05
-1.86944891700021e-05
-2.16240115668146e-05
-5.26018113290231e-05
-2.2523429441371e-05
-1.3156955812984e-05
-1.85507367565227e-05
-3.23857118081055e-06
1.23920710859632e-05
2.2122605601862e-05
-2.90614947664002e-05
-3.13657253585439e-05
1.94446761967185e-05
1.89154548856236e-05
-4.63098980064577e-06
-1.9701870876169e-05
5.65305379615493e-07
1.71973973020135e-05
-1.22623469044069e-05
-2.00396151696185e-05
-2.28199732146662e-05
-1.60827822923572e-05
-4.04801073000144e-05
-2.78208827568412e-05
-9.86678901507548e-06
-3.67697597717476e-06
-2.00009398917376e-05
-9.4938229322794e-06
-2.89717298583196e-05
-8.363056378546e-06
-1.61666747377984e-05
-3.60829885353185e-05
-4.26052459172267e-05
-3.44291472543533e-05
-2.34355749030337e-05
-3.91128553910366e-05
-1.16705046622976e-05
-2.91098272209263e-05
-1.33599899827469e-05
-3.26696844312685e-05
-1.02015964399448e-05
-1.62974144860808e-05
-1.60293834186728e-05
-4.83168829976287e-06
-9.69340381888563e-06
1.20297347082792e-05
-7.5800142459371e-06
-2.04532094911241e-05
2.17641235611643e-06
-4.31318201712751e-05
-1.79367937512807e-05
2.50353968737481e-06
-2.97025643681094e-05
-3.80883099527932e-05
-5.10070434222758e-05
-3.34886885346303e-05
3.24713329613887e-07
-4.25765253224786e-05
-2.1350038707136e-05
-3.04210618608743e-05
-1.6792858360647e-05
-2.51051366560964e-05
-1.76200683366027e-05
-2.46886395065027e-05
9.46526683875465e-06
-1.68522624178027e-06
-2.85371621345282e-05
-6.32372200543216e-06
2.00914266236658e-05
2.64213038461789e-05
-2.51659213199735e-05
-9.93545377368561e-06
-4.76286191440834e-07
-1.54506955289839e-05
-5.20816261385779e-05
-2.28627642339232e-05
1.55726769985456e-05
-9.78505932399542e-06
-4.41266105993279e-05
-5.37872938878993e-06
-1.8188981060608e-05
8.08159438726531e-07
-1.70020940065766e-05
-1.53182980226254e-05
-4.56792600802825e-06
-1.07261484795771e-05
-1.38763937244118e-05
-2.74982463564829e-05
6.91015962958388e-06
2.35805173193192e-07
-2.98888737493314e-06
-1.26569750231526e-05
-1.16026512456359e-05
8.07159456032258e-07
-1.07095862438559e-05
-3.73585143114535e-05
-5.20423963775895e-05
-8.278723564314e-06
-3.64901708088905e-05
-3.03163187439394e-05
-1.2256182384699e-05
-2.68608254365017e-05
-2.56704353183309e-05
-1.0311910911508e-05
-1.81132847799171e-06
-1.12098366314736e-05
3.06304935545017e-06
1.81306125915743e-06
-2.12387209034011e-05
-1.54241309870485e-05
-2.59031788819318e-05
9.42910984194656e-07
2.06970708448014e-07
-2.18854815669579e-05
-1.59235362143716e-05
2.41037576432628e-06
-4.86875008245208e-05
-5.68862818735869e-05
-1.3791667114415e-05
-1.82607974258113e-05
-4.50541758003801e-05
-4.93841988586593e-05
-2.86016905225382e-05
-1.99658374487784e-05
-5.42271298158035e-05
-4.09134101111878e-05
-5.37946188981351e-07
8.28180784992898e-06
1.83870885845594e-06
-7.20762831464243e-06
-4.45927370037165e-06
-7.08156020829611e-06
-1.58543426863528e-05
-1.97064596548433e-05
-1.13578493629872e-05
-8.52525562207882e-06
-2.24542280319347e-05
-2.61259843400372e-05
-1.17904366460049e-05
-2.52748416158853e-05
-2.71369879766252e-05
-1.05274399215065e-05
-8.73009865808609e-06
7.80896108430194e-06
-3.18732038186463e-05
-1.86028414243328e-05
-1.10724421006552e-06
-2.28379691417632e-05
-1.76102154087927e-05
1.25038249150369e-05
5.24425228391244e-06
-1.64860045965773e-05
3.40642674915303e-06
2.49962987324837e-05
9.74139860232646e-06
-4.22269972523106e-05
-3.34247285333697e-05
7.59389437099575e-08
-4.4061742901447e-06
-4.01322779749184e-05
-6.69820518740956e-05
7.9031742788409e-06
-3.4226319570332e-06
-5.08963282659487e-05
-7.04637238910079e-05
7.71384990141894e-07
-2.174428184479e-06
-5.09915453198378e-05
-3.7941192635766e-05
9.91748658895599e-06
3.59709072048867e-06
-8.33036235075371e-06
-4.16216206168331e-05
-2.65984724700208e-06
-7.71287136209341e-06
-1.77594891071408e-05
-2.72392816341671e-05
-2.54961183833419e-06
-2.88296351171942e-05
-2.29108682685007e-05
-1.03158157835671e-05
7.56656921189285e-07
-5.34153953029652e-05
-1.67063443557123e-05
-3.36021339707578e-05
-8.67067089974141e-06
-6.67425558290143e-05
-2.08996371651704e-05
2.25109433351194e-05
-2.84128788019302e-06
-2.00475188653199e-05
-3.80218026136517e-06
2.32285746411423e-05
-1.56777815811664e-06
-5.62178005006246e-05
-2.03308503534675e-06
3.16283717628603e-05
-2.40313684365748e-05
-7.07879429068657e-05
-6.60980852914612e-05
9.53841040208666e-07
-1.50320978322712e-05
-6.97275849745265e-05
-3.40880726697664e-05
2.13916756153142e-06
-1.47175785783403e-05
-3.48327800562679e-05
-3.96528608897328e-05
2.5335314589754e-05
-2.76342688630067e-06
-2.18476164470328e-05
-1.47881941540126e-05
2.9901477335486e-05
-6.10310935973048e-06
-2.88315954920937e-05
-3.73914414174908e-05
-1.90652867323617e-05
-1.54792895262201e-05
-2.65571183486389e-05
-3.35805587318295e-05
-4.21137771009928e-05
-2.107185196367e-05
-2.51371442670823e-05
-3.49776269276586e-05
1.08408699985154e-05
-4.00230464344662e-05
-2.44394010803988e-05
-2.56111226247661e-05
-1.25471626315768e-06
-9.39820455861882e-06
-4.61761489435445e-07
8.4453496013822e-06
-2.15869274908763e-05
-9.63536073090899e-06
7.55317362781525e-06
-2.43050748845805e-06
-2.46744354521874e-05
-3.42517474681907e-05
-2.40826394689581e-05
-1.57397718046072e-05
-3.97783073379474e-05
-3.35432263715839e-05
-5.89803932959154e-06
1.26044893635249e-05
-5.17765504301739e-05
-4.72311192352236e-05
-9.27194245041954e-06
-2.05587633737048e-05
-2.96966026045379e-05
-3.44257041626359e-05
-8.24006928118471e-06
1.88206436662021e-05
-1.66581278547108e-05
-5.22547735553538e-06
3.37848431497624e-05
4.87793551650918e-06
-3.27076911822752e-05
-1.91404828280838e-05
-3.32285507221068e-05
-1.29543318059166e-05
-5.06501358281148e-05
-1.71617171934051e-05
-3.71391995180934e-05
-4.62682338413145e-05
-2.25661209114537e-05
-3.09962645115938e-05
-4.51275768109696e-05
-3.67013983416041e-06
-2.15072186367145e-06
-2.71421421339799e-05
-6.10211786857178e-05
-2.49529914899398e-05
5.96167518877216e-06
-1.38611008200907e-07
-4.05363494566706e-05
7.15356544532264e-06
1.47758973863842e-05
-1.5330417421667e-05
-3.8375663676285e-05
-3.58782092277509e-05
-2.19373116984713e-05
-2.00533595356188e-05
-5.7325911634548e-05
-3.90285870563129e-05
-1.84760884407221e-05
-1.37539779462264e-05
-2.91910949353471e-05
-8.36583953410968e-05
-1.14231748447992e-05
7.2288714501753e-06
-2.70997967550928e-05
-4.10187318404271e-05
-1.9738972761845e-05
2.19566074659608e-05
-1.11215853863139e-05
-5.03002532653166e-05
-7.78135310294718e-06
1.98508606635895e-05
-3.5478724003173e-05
-4.50296143073284e-06
-4.64017695467003e-06
1.23937985417821e-05
-3.12621368581146e-06
-5.23792021872484e-05
-2.73618357704902e-05
-2.45065963189864e-05
-1.63624654255064e-05
-5.33981187664035e-06
-4.14374862666202e-05
-1.4815217485179e-05
7.82195462328693e-06
-1.40289265610797e-05
-1.81766623902919e-05
-1.05852505120199e-05
1.21913090510736e-05
9.96432044964494e-06
-5.14740764907252e-06
-6.81547305442659e-06
1.96184808966254e-05
2.72681963030769e-06
-5.55583473917273e-05
-2.92366281262894e-05
4.26253372863389e-07
-4.08216700519419e-05
-3.95837471355688e-05
-2.58846422062668e-05
-6.15879095531441e-05
-2.22232819332649e-05
-4.12274957815671e-05
-2.84880578876166e-05
-3.4931922178384e-05
-1.33645757153733e-05
-3.35591814135201e-05
-2.58819355575926e-05
-5.61487248374759e-06
-2.31352007770323e-06
-3.1884854086449e-05
6.54300278938497e-06
3.07086647771691e-05
9.37937360367124e-06
-4.28824129286255e-06
4.70987742519936e-06
-1.658924829616e-05
-4.03246205614416e-05
-2.70431130533856e-05
-3.9451234129307e-05
-4.65468887052231e-05
-6.80226075077104e-05
-5.04119547648051e-05
-5.4238968507588e-05
-6.97634960543063e-05
-3.10762459045213e-05
-9.60300775793591e-06
-1.01241007269613e-05
-3.09112689580399e-05
-1.01429379740694e-05
-3.65471633717318e-05
1.64098055481608e-05
-1.03500715483017e-05
-1.01458534283587e-06
1.95403940740366e-05
5.93971546861533e-06
3.87902602958604e-06
-3.24836335826108e-05
-3.08363235916872e-05
-4.62243355133026e-05
-5.17304319014233e-05
-4.1090725812995e-05
-3.05125997518037e-05
-2.3000767905859e-05
-4.96389113234446e-05
-4.85528859842393e-05
-1.33371479832247e-05
1.18105508714241e-06
-1.39915728069993e-05
-1.72570230747256e-05
-8.74088656786794e-06
6.406273780082e-06
-8.50834590690447e-06
5.09573396580152e-07
2.81633056914107e-05
-7.52912951542089e-07
-3.108229627917e-05
-8.69243062824878e-06
-1.12167138016606e-05
-2.18203131412298e-05
-4.04291242020317e-05
-1.04773497928272e-05
7.84899413514605e-06
-1.80634586916755e-05
-5.5992604207158e-05
-1.7269106186516e-05
-6.40663878059908e-06
-2.14219439765882e-05
-2.3477602393937e-05
1.14643041847207e-06
2.30871715397922e-05
1.11642860274396e-05
-6.31279930044967e-07
2.17384575260895e-06
1.98377924022424e-06
2.06699097553342e-05
-2.59483935457014e-05
-1.09459763852224e-05
-4.52228438249612e-06
-2.14562565450256e-05
-2.79725669575058e-05
-4.17822570887015e-05
-2.61768731947618e-05
-1.06516916718819e-05
-5.91841021604955e-05
-2.9109982640963e-05
-4.25263556569122e-05
-8.85486327783537e-06
7.51745546227822e-06
-2.7642337354509e-06
-5.49407934256105e-06
4.07688568712141e-06
-5.5783015484136e-07
5.38419957514299e-06
-1.90859462055637e-05
9.70019126507544e-07
-6.25041033205777e-06
-2.81312505990579e-05
-1.43011463244711e-05
-1.84964600748376e-05
6.36223137094966e-07
-3.96634175384728e-05
-3.41132945028472e-05
-5.15909798300247e-05
-3.98316010087118e-05
-1.35352015103171e-05
-3.87800506428077e-05
-3.75003139281794e-05
-2.19107023282853e-05
-2.21137561726374e-05
-3.35190076873458e-05
-2.06854570586468e-05
6.15596455529493e-06
6.63465806735501e-06
-1.40281972311796e-05
-1.13333627654301e-05
1.94022239542977e-05
1.80517360559425e-05
-1.05735986638087e-05
-2.88519863229626e-05
5.42915399905434e-06
1.8567614248655e-05
-4.24084590733019e-05
-4.18242883249179e-05
-2.43867831705323e-05
-1.5631395027109e-05
-3.66603187596322e-05
-4.75099066411148e-05
-7.08038629717982e-06
-2.25684236917091e-05
3.7783969380782e-06
-3.51320240867778e-06
6.56726726006428e-06
-1.90942716189252e-07
1.08226493860712e-05
-2.00900524453224e-05
4.257624575119e-06
-6.70036491798002e-06
-5.8489037160415e-06
5.63362434680869e-06
-7.18857493095005e-06
-2.73308016380006e-05
-2.92424618896554e-05
-2.65442659699898e-05
-3.34170700027376e-05
-4.46559947073944e-05
-3.39368023971224e-05
-2.73290739841069e-05
-4.19519658147074e-05
-6.22128883856486e-05
3.20503152908039e-07
5.66302036567383e-06
-2.74419624805889e-06
6.66887725905364e-06
2.04234074917811e-05
4.68551925441914e-05
1.00465136199205e-05
7.87844802745083e-06
1.08758335489308e-05
8.33502411736144e-06
-4.74531088275781e-06
-2.62891869474992e-05
-2.39009680773132e-05
-3.11076329180565e-05
-2.14413110488774e-05
-4.43611891756704e-05
-2.58564838976397e-05
-3.6257864337524e-05
-2.75784305421303e-05
-6.34362319076589e-05
-4.02838643779705e-05
-1.01510596879201e-05
-1.19939938889765e-05
-3.90065510327235e-05
8.96666843985333e-06
1.29820600532009e-05
1.84238312901398e-05
1.09583634057936e-06
5.72002410035757e-06
5.54865739343531e-06
3.30612137533815e-06
-2.39041800305811e-05
-1.89115685030624e-05
1.43611868849469e-05
-3.40310924648996e-05
-2.33933167738786e-05
-5.22301340651525e-05
-5.7657771755956e-05
-5.2504115019935e-05
-5.22348606243571e-05
-2.99237807586947e-05
-3.3394316487107e-05
-4.04434505004582e-05
-2.4065890688955e-05
-8.09703996227563e-06
1.739754775037e-06
-2.75825136485815e-05
-1.40458410656661e-05
2.26921659862162e-05
2.24885083272293e-06
-9.43635859058875e-06
3.6984611035162e-06
-1.768679990242e-06
-3.34810127884096e-06
-5.67413936710873e-05
3.45143201755688e-06
-1.60437310006877e-05
-5.91694008902279e-05
-5.52116345097573e-05
-2.48329923003194e-05
-2.58590288115262e-05
-2.13746620808236e-05
2.00581321185139e-06
-2.82389018281238e-05
3.88439136314113e-06
-2.46873293634758e-05
1.16740612272647e-05
2.10800108910667e-05
4.09937547938423e-06
1.71147154283221e-05
-6.97545928170437e-06
7.82976401390538e-06
1.20732453863757e-05
-5.5648816656566e-06
-1.35086612277747e-05
9.42061253022531e-07
-3.0404269053417e-05
-1.28232943083024e-05
-1.88143627009002e-05
-8.43788754600158e-06
-2.21208860043613e-05
-3.78896074132901e-05
-2.95915039877832e-05
-3.58452793332803e-05
-4.06012448590055e-05
-2.75892960995372e-05
-1.35683408429318e-05
-4.55469038371121e-06
-2.12318654474217e-05
-2.7285791955486e-06
2.74618293727957e-06
-8.55031929412088e-06
-9.1331075552733e-06
-3.74957948252457e-06
1.5951765186811e-05
2.6221702524925e-05
2.78644218497858e-06
-3.29730413804092e-05
-5.37663565175331e-06
-1.63279099642735e-05
-3.18723816135561e-05
-3.58951238639426e-05
-4.02614121513904e-05
-2.88050885962509e-06
-3.95101143606117e-05
-4.32584245724241e-05
-1.77805996221136e-05
-1.31261800764069e-05
-2.84940771383563e-05
-1.4477861293003e-05
-2.69758631829163e-06
-3.91228684324834e-06
-3.5099002928119e-05
-1.45921957312062e-05
-9.83739582108448e-06
1.25154300305885e-06
-2.85699343264263e-05
6.7780946399462e-06
-1.25121268682204e-05
-3.71289086148853e-05
-5.62792574465778e-05
-1.39911094221898e-05
-3.75859655338698e-05
-4.29985747652558e-05
-4.68383559107422e-05
-1.63627899776361e-05
-4.42452442142169e-05
-3.85743268754188e-05
-6.21299662023194e-05
-1.1639463680211e-05
-1.95803038907755e-05
-2.49979119762692e-05
-2.47549555952962e-05
2.22069607048796e-05
-3.81097028913984e-07
5.12649282349643e-06
-2.29318898049849e-06
-6.3577660883493e-06
1.34808950463498e-06
1.81371161407459e-05
-7.19833016066884e-06
-5.7266812224431e-06
-4.09711517753517e-05
-3.91761175863286e-05
-1.52924506014923e-05
1.99808031435815e-05
-4.14877660471663e-05
-2.24856211612285e-05
-1.25973567698058e-05
-8.57496047347793e-06
-2.80838127899381e-05
-2.94037647755351e-05
6.31194042754281e-06
7.1803961782849e-06
-2.17916541417872e-05
3.24120413894993e-06
-1.69274268108214e-05
1.0429280942672e-05
-2.31477520080326e-05
-6.86309954304449e-06
2.24659297013563e-05
-2.04835378002994e-05
-4.1818394475754e-05
-7.60235132332811e-06
5.26861550243942e-06
-2.60446752508906e-05
-5.66507705953752e-05
-2.11764458261784e-05
1.16825588486916e-05
-5.19686949165497e-05
-3.48308941079782e-05
2.51941960757658e-06
-8.7028142425847e-06
3.06517550012995e-06
-3.95631011535979e-06
1.07940594172292e-06
2.58423461866656e-05
-3.58743281250794e-06
-2.77867462235143e-05
2.44445794317322e-05
8.97247374263977e-06
-1.30006351069735e-05
1.26621816808378e-06
-3.94493508328778e-06
-1.58244002590714e-05
-5.83550228987817e-05
-3.15653906297436e-05
-2.03075725753428e-05
-2.36406947017184e-05
-3.34790382861252e-05
-1.84031626351949e-05
1.04974217320179e-05
-1.29582570318359e-05
-3.59839952898846e-05
5.40978593245907e-07
-9.72785598337152e-06
-1.3062498798597e-05
-4.31061837855697e-05
-1.77605731345145e-05
2.34758619506725e-05
-4.31650167845974e-05
-5.36204321311217e-05
6.81008553687877e-06
-8.24136932485702e-06
-3.36026181550553e-05
-5.35730245530706e-05
-3.68104601514742e-05
-1.68616918716344e-05
-4.44758038090676e-05
-4.5081187241965e-05
-2.12201637581794e-05
1.28357757498174e-05
-1.41779664800646e-05
-3.53512444817416e-05
-3.93871923235992e-05
2.34874463814078e-06
5.1104202565756e-06
-2.58019409943076e-05
-1.4454275225437e-05
3.52615478064128e-05
-1.47139070676774e-05
-5.01809740923756e-05
-2.58475036438061e-05
7.36979778468657e-06
-2.14959401182385e-05
-1.17433618130217e-05
6.46155670093327e-06
-1.36424486336484e-05
-7.33136077375482e-06
-2.32355111604996e-05
-8.44271413619725e-06
-1.0566680983979e-05
-2.40013797692829e-05
-5.91655084500756e-06
1.01054305947563e-05
9.27450458482247e-07
7.03315188582976e-07
1.45980028613179e-05
-3.16908130649089e-05
-2.61526827788176e-05
-8.92417579372706e-06
-4.86187260700338e-05
-2.608660321025e-05
-9.98232541469928e-06
-3.24518645681864e-06
-2.82345008125845e-06
-1.85969709375706e-06
-3.29848104454567e-05
-3.71583124190438e-05
-1.89049866693867e-05
-7.98027703843643e-06
-8.35101621834383e-06
-1.44896399540604e-05
-7.20282525997956e-06
-8.78950211502808e-07
-1.99146031946535e-05
-4.66375896942515e-06
1.1956173169805e-05
-1.15968185817547e-05
-8.93473180203999e-06
6.32289138964184e-06
-1.7631403136569e-06
-2.30732964122162e-05
-3.21944240863399e-05
-4.92347717524395e-05
-5.02576556874592e-05
-1.00881750735088e-05
-5.39748109713578e-05
-6.49697591439514e-05
-2.10223058407738e-05
-9.2303953386699e-06
-4.57332226291816e-05
-4.74907124749386e-05
-1.07357863712925e-05
1.56488983566024e-05
-3.00041189885452e-05
-2.78688727311012e-05
-4.89009089414087e-06
-7.50328258590945e-06
-3.85831071663848e-05
-2.97332066663438e-05
1.45306113218543e-05
8.10491400213046e-07
-3.28726662537016e-05
-3.47564222891901e-05
-1.29558347926985e-05
-3.24348924404285e-05
-6.8312215077302e-05
-1.79851253150215e-05
1.53260073193668e-06
-3.39470971673145e-05
-2.72938714387802e-05
-1.9628080527185e-05
-5.90826654799734e-06
-4.30678373258143e-05
-2.56120157889323e-05
2.14974184401769e-05
1.90096656818862e-05
-2.41554068986256e-05
2.50059807339413e-05
2.61871102215143e-05
-1.70115824584408e-05
-1.34900018018238e-05
8.42955383154272e-06
3.30526731560793e-05
-2.58328664888364e-05
-4.51381116983945e-05
-4.44369894019298e-05
-1.34145117949339e-06
-3.23685279624238e-06
-3.62375487438036e-05
-2.60665350820517e-05
1.84157752777901e-05
-2.32681804003448e-05
-1.55315203012073e-05
2.65219568841843e-05
3.12174986741563e-05
-2.94328924969596e-05
-2.7920516489769e-05
-1.9851377895812e-06
1.5858181122272e-05
-3.06652377509385e-05
-3.67627526705909e-05
-6.02818455328025e-06
9.33295487474604e-06
1.42942176351052e-05
-2.45940003042087e-05
1.2048483323492e-05
-1.58091558266886e-05
-1.56867874434776e-05
-3.82276119810063e-05
-2.19822406886849e-05
-1.42459043061773e-05
-3.25529728024057e-05
-5.0435047866334e-05
-7.41306828367037e-06
1.1639597454088e-05
-5.10583679761326e-05
-9.44174122780089e-06
-1.12943600729136e-05
-3.19976347922645e-05
-3.77465406533662e-05
-7.40221326355329e-06
8.05372573987355e-06
-2.05725795961741e-05
-3.25077158094503e-05
-5.59023469508604e-06
3.78746925621161e-05
-2.11431908939404e-05
-3.31397888903617e-05
1.760308471714e-06
1.12069839308647e-05
-1.72682933749351e-05
-5.95378304270471e-05
-5.42409864043688e-05
-6.11135610462077e-06
-3.99489048265727e-05
-7.43105973699424e-05
-1.89653738916418e-05
1.60753803409371e-05
-4.37982124928651e-05
-2.71181072257379e-05
-7.47380826675126e-06
3.04936896830969e-05
-2.15841719195941e-05
-4.86839897764813e-05
-8.90003664679688e-06
-5.23692909432364e-06
5.89816514781129e-06
-2.88970686811492e-05
8.40040481468561e-06
-2.50752394741898e-05
-2.76348412277851e-05
-1.88532110944605e-05
-1.41851472735605e-05
-3.77786511854753e-05
-3.39707359066894e-05
-3.27714678701043e-05
-1.51606689108026e-05
-4.61204213589638e-05
-4.44920560482292e-05
-3.07691824303929e-05
-3.81096135265276e-05
-3.62784952976459e-05
-3.35871438682305e-05
-6.42369955238496e-06
3.50698091384993e-06
-1.7685157907105e-05
-8.79100986012391e-06
4.21432538727693e-05
1.33773741122302e-05
-1.0337677764894e-05
-2.08053987284759e-05
-1.60228589214941e-06
1.39964723069884e-05
-2.08902366862002e-05
-1.61570597341075e-05
7.00271617249448e-06
-1.75893654383154e-06
-3.15440406389223e-05
-3.21958672738618e-05
-1.92370584815843e-05
7.01469315633041e-06
-4.63834438536426e-05
-2.40673946542797e-05
1.47366438656907e-05
-1.15389792593195e-06
-1.80840794032487e-05
-2.56764165363784e-05
8.96108991865651e-06
-7.6771580646449e-06
-1.40560864392699e-05
-6.53049885168298e-06
-1.11425777791124e-05
1.73167507314161e-06
1.69586984603163e-06
9.01941541897005e-06
-1.82371716953786e-05
-8.26872426134666e-06
-4.37426015419526e-05
-4.3175614234978e-05
-2.37840928540979e-05
-1.49868068752441e-05
-3.63914629973636e-05
-5.15861832823471e-05
-3.20867553980165e-05
-3.1307016526853e-05
-3.73418052227434e-06
-3.59643162112046e-05
-3.39012505366519e-05
-2.68945594734754e-05
-1.76466183169493e-05
-1.27230054725253e-05
-1.26277481798266e-05
-9.02489608046405e-06
1.96541737978048e-05
7.44116468291002e-06
5.9589249369932e-06
-1.68114647435307e-05
-4.29025868404118e-06
2.42579506464481e-05
-1.73370381670104e-05
-3.6891284506287e-05
-5.67854355185292e-05
-1.50227317393589e-05
-4.8466566696287e-05
-7.67120289951652e-05
-1.69403072257721e-05
-2.54091533039646e-07
-6.32361880250324e-06
-3.44239534510961e-05
-1.257562907613e-05
-1.07368473825506e-06
1.68682139484633e-05
-3.42708245915677e-05
-1.43125572286506e-05
3.01242270560406e-05
1.289274004329e-05
-2.28591746801053e-05
1.40273194677758e-05
1.5157974702529e-07
-2.09386704593863e-05
-4.2579048811642e-05
2.68959012516157e-06
2.32390953238735e-06
-2.37662358139218e-05
-2.77182464309468e-05
-4.66410147893226e-05
-1.92803819484798e-05
-4.25439642365045e-05
-6.81930835270816e-05
-3.55814988269444e-05
4.7343021888207e-06
-2.65222565845716e-05
-1.07091123111498e-05
2.64052176595732e-05
2.64619656503997e-05
1.33301556290904e-05
1.25666331461061e-05
1.41222549950611e-05
9.41031498041177e-06
-6.77340407359074e-06
-1.44241028045118e-05
1.03687905714481e-06
-7.16005733992334e-06
-1.52245850382391e-05
-2.61589120388458e-05
-2.84148365676174e-05
-3.34293399361226e-05
-5.57195296889521e-05
-6.1371256628272e-05
-1.09133196840809e-05
-2.66557896759996e-05
-5.25800059028177e-05
-3.3311180750541e-05
-2.95441690980302e-06
-3.70284734970074e-06
-2.44164126671783e-05
1.46201336312654e-05
2.61848826485665e-05
1.26003193924799e-05
-9.61418408792564e-06
2.68494716470034e-05
2.53176332536437e-05
-2.09865804715905e-05
-5.23613682165767e-05
-1.44531619596782e-05
-1.19368332684879e-05
-1.43107312209532e-05
-6.27375737611898e-05
-1.53514920906488e-05
-4.98047426892675e-05
-7.36482174861854e-05
-4.88015065285507e-05
-6.23139141783921e-05
-2.16927976386302e-05
-3.43085493885868e-05
-1.5839204917534e-05
3.68303709980524e-06
-1.86224217447708e-06
-2.58379309016097e-05
6.06760020334959e-06
2.04659423398658e-05
-2.84015423736398e-05
3.48724441602513e-06
2.12390689307522e-05
-1.04111476521508e-05
-4.54836130175333e-05
-2.767021941915e-05
2.1648105443924e-05
-1.79095600335317e-05
-6.54804041715214e-05
-6.55431676940824e-05
-1.14671237464446e-05
-6.74318463485631e-05
-4.73011298739482e-05
-1.97622901108477e-05
-2.69854990532033e-06
-5.12707768869257e-06
3.13170450828325e-06
-1.95311520796979e-05
1.52485856972604e-05
2.08359840341807e-05
7.19394309556186e-06
-3.05995285219618e-05
2.20531948715974e-05
1.96733716365785e-05
-1.46742562089125e-05
-9.41761183854787e-06
3.75437058907661e-06
-6.2492947282781e-06
-1.33720356576856e-05
-3.74495229291167e-05
-4.2944961823626e-05
-3.38321915779996e-05
-2.04970438122493e-05
-4.59636908756626e-05
-4.73355940502412e-05
7.38064860773843e-06
1.21555488546272e-05
2.39807210282814e-06
1.20797156848562e-06
6.82291734389756e-06
3.96475147748762e-05
2.13321149758789e-07
1.97192341208409e-06
4.66056781813163e-06
4.44871297903147e-06
2.17270779822458e-05
-2.62640858896975e-05
-5.86899578401024e-05
-1.33577449764515e-05
-3.61946565509629e-05
-5.26125152725554e-05
-4.93281948771859e-05
-2.3815816730624e-05
-2.18946816103471e-05
-8.22081179764465e-05
-4.21373848155627e-05
-1.75966315076413e-05
-9.23944809166282e-06
-2.7497751166713e-05
-6.500314569461e-06
-8.36876113380867e-06
-3.3156593496337e-06
2.44347209126299e-05
2.922249094161e-06
2.18847208314568e-05
-6.64820274184517e-06
-5.68838603490692e-06
-2.52783145981281e-05
-3.68127595078202e-05
-2.18709283836714e-05
-3.77631062498899e-05
-6.86986185225087e-05
-7.56318571276775e-05
-5.13626445029963e-05
-1.65487547771749e-05
-2.60446306673249e-05
-4.59168895865545e-05
-3.75542766407304e-05
1.79554075028029e-05
3.07173189234773e-06
-1.82994070427252e-05
3.58907061879789e-05
1.96168363043399e-05
-9.65692643277468e-06
-2.25859941956121e-05
-2.38510111742006e-05
1.98077320616046e-06
-9.38601674744219e-06
-2.17170130376432e-05
-3.82205385462841e-05
-5.18143981255125e-06
-2.47956288279817e-05
-3.76812825022893e-05
-6.67447615477062e-05
-1.69746840781594e-05
-2.64973392614101e-05
-5.55961138651907e-05
-6.94397267547835e-05
-3.15828929708654e-05
4.69837059231864e-06
-1.17495593412347e-05
2.0786420659836e-05
4.02404413682763e-06
1.78342794617707e-05
1.32413368250512e-05
-2.04106869719048e-05
1.80490781915663e-06
1.66667880686834e-05
-2.02635899683569e-05
-2.11208474782752e-05
-5.3243825743535e-05
-4.84954543805878e-05
-1.14608826672528e-05
-3.93069793316636e-05
-6.31504307822243e-05
-5.44624216201254e-05
-3.6851426507245e-05
-3.0199017231629e-05
-1.27093557183982e-05
-9.1973333763132e-06
-5.91826048996215e-07
-1.06902095345292e-05
-1.66282789155165e-05
7.35850731967611e-06
5.39228813620438e-06
5.31975114590461e-06
1.06175025939312e-05
-7.42449259561391e-06
1.8536046135713e-05
4.90354151702323e-06
-2.58085793817928e-05
-3.09026722010605e-05
-9.92220321532001e-06
-4.80300650541018e-05
-5.15014300758193e-05
-6.29278611024196e-05
-3.67564900142809e-05
-5.42716439358946e-05
-3.478191426144e-05
-5.51066086822476e-05
-4.71339025280048e-05
1.79271577175585e-05
-7.57710168007496e-06
-3.44918569702498e-05
1.48369124692089e-05
2.47970373420867e-05
3.92459621126854e-05
9.43031718240259e-06
8.64328255933477e-06
5.52002737301658e-06
2.63840470744408e-05
-3.47596716207092e-05
