# Supplementary material for: Research on computational propagation and identification of mine microseismic signals based on deep learning
Source: PLoS One. 2025 Oct 22;20(10):e0334641. doi: 10.1371/journal.pone.0334641 (PMC12543183; doi:10.1371/journal.pone.0334641)
Supplement: S10 Data — (ZIP) [file pone.0334641.s010.zip › 000101100001429.xlsx_0.txt_24.txt.txt]

-2.85662638658449e-05
-1.26651508008722e-05
-3.63871740525385e-05
-1.31846924267653e-05
-6.9977369370328e-06
3.74292267854395e-06
-1.74859539403262e-05
-4.43460928188395e-05
-4.32471444245155e-05
8.03451941119309e-06
-9.25638538881688e-06
-2.99242240331674e-05
-1.74157981480146e-05
6.94621259259793e-06
3.04925252303974e-06
-5.60081362677929e-05
-1.53945986703053e-05
1.62265968600506e-05
-1.36533691266929e-07
-3.74657716923055e-05
-6.91286749886695e-06
1.47719066979601e-05
-2.31873938749873e-05
-5.46916263800322e-05
-2.13004933053287e-05
-1.93233713938131e-06
-3.68563989882294e-05
-2.73768172148699e-05
-1.56391727848806e-05
2.56066028749897e-05
-4.61549234338011e-05
-4.36970372845583e-05
-4.53420819947975e-05
-9.11399059043156e-06
-4.56159144501239e-06
-4.35193082023817e-05
-3.93294247965408e-05
-1.6996631609974e-05
1.25011446091168e-06
-3.2975243955143e-05
-3.26224162462223e-06
-1.94915314248648e-05
-1.5575707629367e-05
-1.88712150493416e-05
-5.35730523116119e-05
-3.18385184037896e-05
-7.85527854580075e-06
-8.95542568590776e-06
-2.99267266540764e-05
-1.03492586737182e-05
-2.3881379049343e-05
-3.27666878499951e-05
-2.1847563220117e-05
-2.58787077465173e-05
-3.54868962823979e-05
1.02020432857125e-06
-1.35540382045952e-05
-3.44527855469418e-05
-3.74792225164507e-05
2.93609611382101e-05
-3.25031128353382e-06
-3.17059642867021e-05
-1.85575156052368e-05
7.1059983656047e-06
8.11945870300245e-06
-2.53650748621056e-05
-5.43727574157133e-06
1.34178878530721e-05
6.49170915333287e-06
-3.30267728118476e-05
-3.69271335454746e-05
-1.10487888374188e-05
2.13122682185169e-05
-5.06666503504514e-05
-2.58964669864104e-05
3.96971842595629e-06
1.49516846410161e-06
-2.12444962798068e-05
-6.3787041729929e-05
-3.87247740732233e-06
-1.98025822221992e-05
-5.55385219094949e-05
-2.65499582530044e-05
3.81369013789983e-06
8.17995725572911e-06
-2.85722657511644e-05
2.47024313845446e-06
3.17403277617739e-06
1.49835947719965e-05
-2.76526586722516e-05
-2.34674697418787e-05
-9.55022343195289e-07
5.89570534796946e-07
-3.19894215230716e-05
-1.28618747281729e-05
-3.44159864081759e-06
-3.02388861530984e-05
-3.84434625107721e-05
-2.64801782411983e-05
-2.9323739608727e-05
-4.43513405465703e-05
-3.19355208767515e-05
-5.72879927604631e-06
-2.2086553792777e-05
-1.63939023476568e-05
2.69294826279467e-05
-3.83645527258286e-06
-4.59319091002258e-05
-4.16790268643256e-06
1.14093552966326e-05
1.99561219540293e-05
-3.9182326240857e-05
-3.45162931031171e-05
1.52776687387318e-05
4.72588604872425e-06
-3.82033465998404e-05
-4.57015333404873e-05
-2.49405334491402e-05
-1.26075264008251e-05
-5.96660807576018e-05
-5.63285453637239e-05
-2.83045105202146e-05
-1.61735485256386e-05
-2.48647859751209e-05
-3.92889089132397e-05
-1.97271561197257e-05
9.83417230920647e-06
-7.26302636368835e-06
3.13424812944093e-06
5.3895561689787e-06
1.89274129781559e-05
1.73518083918752e-05
-1.74207931638097e-05
-2.15802077622913e-05
-2.02700429638695e-05
-1.10774021494158e-05
-3.07347005679725e-05
-1.51366931353943e-05
-2.37744050857643e-05
-8.10670780898416e-06
-3.28451462734987e-05
-4.02497451331776e-05
-4.02322855423147e-05
-3.81765466256956e-05
-4.02614697563965e-05
-3.48077264649031e-05
-5.41023623741268e-05
-2.83558362382637e-05
-1.83874641647507e-05
-9.10860283551196e-06
2.4949958006777e-06
5.59199421045167e-06
1.83335954111112e-05
1.54916883911504e-05
-6.19147846009373e-06
1.21523398383687e-05
-8.1039776260256e-06
1.6296594019789e-05
-1.50502041798122e-06
-9.30608962815186e-06
-2.71703205478549e-05
-8.22508111498546e-06
-4.70657667573988e-05
-4.11269871120279e-05
-2.77919785885534e-05
-1.80078553696887e-05
-2.64151890945855e-06
-3.28375396215373e-06
-9.29611726363394e-06
-2.86657655515304e-05
-2.74365533240423e-05
-8.16366770412193e-06
4.937610633935e-06
2.66686036310476e-06
3.28181690688074e-06
-2.21836722312588e-07
3.35336828042716e-05
8.88910300421601e-06
-2.63057124304922e-05
-7.16033515345226e-06
1.89762684840368e-05
-9.62295720053932e-06
-4.23246940430113e-05
-1.37777966240153e-06
-7.53707575459539e-06
-3.53569250853828e-05
-2.69285870338748e-05
-1.64657619986465e-05
-2.20963353215538e-05
-4.77636364592229e-05
-3.68561384824782e-05
-9.69597238682175e-06
-3.00182816120523e-05
-2.71997908898499e-05
-8.46999247571288e-06
-2.93782011129304e-05
-2.6727041574591e-05
4.6001289811695e-06
3.11185152512928e-06
-1.44515509420812e-06
-9.41185186717894e-06
-7.44295680085613e-07
-2.92330804648278e-06
-4.2950149102869e-06
-1.6770480990438e-05
-2.99260782292655e-05
-2.88443534716276e-05
-1.74503105177471e-05
-2.70652412969382e-05
-4.24203601172581e-05
-3.95833111576365e-05
-2.53436976772895e-05
1.91675298492379e-06
-3.75443011561952e-05
-5.0635705392035e-05
-4.27414245775866e-05
-1.08296316582403e-05
-1.6878989757574e-05
-5.45938979689897e-05
-5.58367179115345e-06
1.12154486891322e-05
-8.46683179038314e-06
-1.0869598969817e-05
1.81616338229943e-06
1.27974155065043e-05
8.01871842822645e-07
2.49434929023529e-05
-3.51284750861499e-06
-1.47329822935572e-05
2.11725424448259e-06
-1.50160178187233e-05
-4.69757369055312e-05
-6.32559835515745e-05
-3.05653160041371e-05
-1.26792385553594e-05
-5.29598182236057e-05
-3.02964809237271e-05
-3.74756710651993e-05
-1.43333898533646e-05
-2.64297169147278e-05
-2.68893820971401e-05
-1.14217904154712e-05
-4.56075221532696e-06
-5.41870735645545e-07
-1.55368126811757e-05
-8.90143410282935e-06
1.20441320328817e-05
1.85638123723405e-06
-4.88444732409264e-06
1.53710232132469e-05
-1.92802712262179e-06
-2.46761729100832e-05
-1.32972576142934e-06
-1.96498370684339e-05
-2.68057868951655e-05
-4.53969619342769e-05
-3.94776807248234e-05
-5.10485351270497e-05
-2.92421344699752e-05
-2.851122420166e-05
-1.72867284603768e-05
-2.89587608711344e-05
-3.14504227230575e-05
1.98629975136267e-06
-1.02453555368096e-05
-5.39220009419749e-06
1.23411645303375e-06
-1.32496178181261e-05
1.18697257269432e-05
1.92807264096941e-05
-2.86338565943278e-06
9.97614900877451e-07
-4.05059757670401e-06
-2.40400657658642e-05
2.063367087932e-08
-2.53514972446834e-06
-4.45563638815464e-05
-2.33523177587063e-05
-3.24765157758501e-05
-3.4728577845053e-05
-2.33227392977489e-05
-4.40400435282868e-05
-2.55178200236271e-05
-3.08082202866588e-05
-4.73624164930985e-05
-3.12625977689933e-05
-1.60030456695251e-05
1.04130612515183e-05
-1.38858867493512e-05
-2.27951630970897e-05
4.24553384904619e-06
4.01376908350382e-05
9.10392660107048e-06
9.68270913888658e-06
-8.20085876837831e-06
-9.42185269165729e-06
-8.50937641087797e-06
-5.31472050559093e-05
-1.21794218714361e-05
-4.38281922927486e-05
-8.05883564464848e-06
-4.01008636969537e-05
-5.34706515927278e-05
-9.81142011295118e-06
-1.01964969810592e-05
-3.76506697454852e-05
-1.45169924783059e-05
9.28118571209283e-07
-2.57991045360083e-05
-6.45783119968805e-06
-1.54269740558789e-05
1.19926780168713e-05
1.06762811530127e-06
-1.08169560671835e-06
1.00167129067129e-05
-5.91705568367948e-06
6.62054365395927e-06
-1.01042336424471e-05
1.44374570213685e-06
-1.26722303721199e-05
-2.26947091972087e-05
-8.04444865555863e-06
-2.03524434780252e-05
-3.19105167318148e-05
-5.56998594851799e-05
2.07455467902908e-06
-7.49944001701444e-06
-5.00293578625327e-06
-7.9246984660331e-06
-3.0332825782279e-05
-2.32791417551874e-05
-1.62185312325156e-05
6.81591776122317e-06
-1.16456132069108e-05
-1.54764836907305e-05
-4.2586611153591e-06
8.46601613721358e-07
-8.12512738245616e-06
-2.02374800388101e-05
1.08229974959464e-06
3.70168910081644e-07
-2.06130041775069e-05
-6.17622748106883e-06
-1.67576927937738e-05
-2.50455854828197e-05
-3.58542697677359e-05
-8.85488793226313e-06
-1.51797671926012e-05
-4.35674447850903e-05
-4.55066373796827e-05
-1.04907721310027e-05
-2.98162636936625e-06
-3.26516915249146e-05
-1.37379310612321e-05
-6.01843693645982e-07
-1.41372658964432e-05
-1.3123292644778e-05
-1.17597063116559e-05
3.24235845453012e-06
-3.07000670701363e-05
-3.25808650068333e-05
-7.61273739585455e-06
-1.79918488343029e-05
-1.70721506508584e-05
-1.76500354349893e-05
-2.39236303424555e-05
-1.85392387391745e-05
-1.52919614911797e-05
-2.90793169945165e-05
-2.80200711750449e-05
-8.69211097113453e-06
-3.89698290350274e-05
-5.2079978713308e-05
-2.23015590060924e-05
-2.40099544757715e-06
-1.78062818256397e-05
-3.64266679580348e-06
4.86810829006286e-06
6.02596094022243e-06
-1.20890477606776e-05
-2.30535950423867e-05
-1.21491723745951e-06
-2.20233448484073e-05
-1.84718360807244e-05
-2.84979459254885e-05
-1.68943695603975e-07
-2.25813840430423e-06
-7.69367061721026e-06
-2.37249299636159e-05
2.16486411455093e-06
6.39116723843773e-06
-2.13548823984548e-05
-2.30080045307395e-05
8.11937074819082e-06
-2.59098632838549e-05
-3.32846414811738e-05
-2.10089882922648e-05
-1.00880429518388e-05
-9.81058559160222e-06
-2.20365439626194e-05
-1.79118374016257e-05
-6.87045898244416e-06
-1.15641413860085e-05
-1.05485245284233e-05
2.02671721993421e-06
-4.39116623146116e-07
-1.58975478866457e-05
-1.39076431172113e-05
9.07922644546466e-06
-1.34983056486102e-05
-2.58489878398569e-05
7.35965166924025e-06
2.15111375336822e-06
-4.86797371672085e-06
-3.93074083657593e-06
-9.96629550980659e-06
-3.72904248330775e-06
-1.35514605656846e-05
-1.32262573809123e-05
-1.90868997223253e-05
-1.99256306875374e-05
-1.80923799385409e-05
-2.68222232730189e-05
-1.45072447810562e-05
3.97696236388019e-05
-1.76508633865749e-05
-6.42018440832322e-05
-8.97842582980868e-06
-1.94048921094313e-05
-1.1553645103894e-05
-2.22600035935758e-05
-3.26272629706072e-05
2.17077596123612e-05
-3.75017190250812e-05
-5.0399256067807e-05
-3.80087967624872e-05
-2.09875588856055e-05
-2.42422335043849e-05
-3.50430814152085e-05
-1.84947502123001e-05
1.73307235129135e-05
-6.40599738551416e-06
-3.51088182367769e-05
-2.35845305408962e-05
-1.45031202076505e-05
-3.14747497798816e-06
-1.02196638115168e-05
-2.10103216273771e-05
-1.42333187411363e-05
-1.10303278138579e-05
-1.39552879192425e-05
-5.82556602806004e-06
-1.37074854691512e-05
-2.37420708485618e-05
-6.53370967935272e-06
-2.81113118295277e-06
-3.44385481654242e-05
-3.75750932440855e-05
-2.17985139034258e-05
-2.80119683911594e-06
7.08742571708835e-06
9.3121161894992e-06
-7.54795486733068e-06
-7.99930617991712e-06
1.01819940257063e-05
-2.7000166271974e-05
-3.69553585584207e-05
7.44588364606933e-06
-1.81320288589843e-05
-2.91405980159654e-05
-3.80773662229317e-06
-5.74644367575663e-06
-2.27465785642211e-05
-3.09429476747278e-05
-2.94267381840617e-06
-7.94136815661975e-07
-1.2279742412057e-05
-4.46145250584561e-05
-1.34500815341561e-05
1.03748021943561e-05
-1.81792204956936e-05
-5.6859007766012e-05
-3.40134119939716e-06
7.10096453827171e-06
-1.32175551844198e-05
-2.4061136716974e-05
5.22078867967449e-06
-8.41025327669527e-06
-1.26631332978348e-05
-2.99298452955661e-05
-1.33184312449728e-06
-8.51128290659918e-07
-2.83681537377194e-05
-1.91776579581776e-05
3.43548424007947e-06
2.01618550803268e-05
-2.19759620774361e-05
-9.43079740459935e-06
-1.91853831397734e-05
-1.47554719512262e-05
-7.37363282220013e-06
-2.30185584481582e-05
1.40555675941503e-05
7.69327487581021e-06
-1.34639266167342e-05
-1.07109609486879e-05
-1.25298270758185e-05
-1.2038182133455e-05
-1.8967550994517e-05
-1.86310475683101e-05
-9.63857689330482e-06
5.6807839566202e-06
-4.17315228203837e-06
-2.45488910200576e-05
-2.43119478344823e-05
-4.08333348786148e-06
-3.84624553136731e-05
-1.42984180479608e-05
-2.61882040728414e-05
-3.89363547741377e-05
-2.03107003908015e-05
-4.01735681052806e-05
5.81495268573836e-06
-3.29305659091965e-05
-3.9624959438039e-05
-5.78024899701527e-06
-9.82315324310579e-06
2.09825113026331e-06
-2.11552247464344e-05
-7.78831095678392e-06
-1.05729766787901e-05
-3.55268409367837e-05
-1.27978650380009e-05
-7.55642657744332e-06
-2.54835498820803e-05
-3.31695072608037e-05
-3.42791584989232e-05
-2.27313504531187e-05
-2.82745406036258e-05
-3.80095707088085e-05
-1.61723023242591e-05
-2.50365614050277e-05
-8.2801210566868e-06
-2.60357468165185e-05
-3.03068559184325e-05
-1.4674567933767e-05
6.38196244520485e-06
-1.00277374815958e-05
-4.5305759477713e-05
-5.59022615348312e-06
8.99189833101541e-06
-3.1021132534334e-05
-2.66259188020857e-05
-6.49046436827621e-06
-7.31514038626786e-06
-1.63033862033873e-05
-6.47179391114078e-05
-2.42189114263788e-05
-9.21764043085856e-06
-3.17896149521105e-05
-2.93861785690331e-05
1.59835254852025e-05
5.38512703708755e-06
-2.82272534658471e-05
-4.92162111657056e-05
8.59565806043628e-07
9.33636103978174e-06
-4.10889918155984e-05
-2.47264565119754e-05
-7.94638326414696e-06
-3.84928751451978e-05
-1.26600977638981e-05
-2.22859975861985e-06
-2.22871129778017e-05
-3.09646677590537e-05
-4.23693562091079e-05
-3.21974674313713e-05
-2.27533734817753e-05
-3.82879406872818e-05
-1.57860718374303e-05
-2.86413239608409e-05
-2.06337197349689e-05
-2.63821876788564e-05
-1.96235489272428e-05
-3.28322526206663e-05
-1.79246711196828e-05
-3.20614552218061e-05
-2.49644143174518e-05
6.0519965177165e-06
-7.24421931834743e-06
-1.9256690688077e-05
-4.02000848106877e-05
-3.25291693408048e-05
-6.40483054358768e-06
-3.33141850609233e-05
-1.78218215247412e-05
-4.12282938993306e-06
8.20692717378382e-07
-4.20094426923711e-05
3.24756608088585e-06
-1.51147920552009e-05
-2.23006104558348e-05
-1.05286570705171e-05
1.68516042349582e-05
-1.1512096381382e-05
-2.02681750578872e-05
-1.73783825810664e-05
-1.69726434809083e-05
-8.58162950571509e-06
-2.26978536326943e-05
-2.9892968715444e-05
-1.40245121762826e-05
-3.42524234005135e-07
-1.7698534412364e-05
-1.75461418761712e-05
-2.36716074352325e-05
-2.63774794481319e-05
-1.23698472011718e-05
-4.6045310616189e-05
-1.12361639311306e-05
-9.10378093057123e-06
-5.15226868975711e-06
-8.63993078259334e-07
-3.14475183466017e-05
-1.42048367989919e-05
-5.90757914649003e-06
-2.53290108362595e-05
-1.34015065239971e-05
-1.77785161733361e-05
-2.15995830630393e-05
-7.65079838443498e-06
-3.15862657840675e-06
-3.15943860313549e-06
6.65874299927683e-06
-7.85472757299639e-06
-1.05594379929096e-05
2.1954083997184e-07
-1.09251710492097e-05
-8.29553105502826e-06
-1.62159288328067e-05
-3.8145914185885e-05
-3.31923314784691e-05
-1.43884123112573e-05
-4.52461209903139e-06
-5.63646567949169e-07
-1.57690627779597e-05
-4.63695842237415e-06
-3.21845385718045e-05
-6.54538057377155e-06
-2.18230087970572e-05
6.01314884795484e-07
-1.56083843637799e-06
-5.39265861541436e-06
1.9637503285084e-05
1.12935853435961e-06
-8.9999940793273e-06
-3.37128914500895e-05
-1.42584561121899e-05
3.33095067825711e-07
-1.48047541735885e-05
-8.43400149106548e-06
-1.38569210640967e-05
-4.0308633676851e-05
-4.28629021964393e-06
-2.6294569590435e-05
-3.85038794843751e-05
-2.89508382223388e-05
-1.85280589733027e-05
-2.07888666576833e-05
-3.75767337009093e-05
-1.74658249365132e-05
-2.10343986294835e-05
-3.75785330597579e-05
-2.48041061746186e-05
1.8235264671962e-05
-2.84629087365075e-05
-2.11425322960212e-05
-8.01217417901277e-06
-2.97465999677416e-05
-3.72198869339148e-05
1.12079102244973e-05
9.86535357557479e-06
-1.80937403479635e-05
1.40908868546657e-06
-3.83177070463509e-06
-2.06018907101551e-05
-1.99443211339819e-05
-1.7590422607732e-05
-2.59621779189318e-05
-1.47517900056935e-05
-2.02935556734817e-05
-1.29051314639835e-05
-7.75297284230035e-06
-8.35277566522708e-06
-3.11988641438342e-05
-3.42233823279909e-05
-1.28814458781974e-05
-2.82835793676407e-05
-3.82378729608299e-05
9.0669460783683e-06
1.20162418473321e-06
-2.35490030761388e-05
-2.28886236677129e-05
-4.67250909033547e-06
-1.08313196250251e-06
-1.2281843662681e-05
1.63261867261177e-06
7.99995707429822e-06
1.18285477758108e-05
-2.72041711959611e-05
-8.17265745989626e-06
-6.61529733129749e-06
-2.77008416383149e-05
-1.6579417273146e-05
-1.52186654986195e-05
-2.69934436702916e-05
-6.09280620120376e-07
-2.32949596277589e-05
8.49947011563911e-06
-2.46902841970032e-05
-4.68578646514157e-06
1.49928990875488e-05
-2.79277877713359e-06
-1.21380009959076e-05
-2.1064031030939e-05
1.10412560660395e-05
-4.13545643620499e-06
-1.95625266687237e-05
1.64720276429032e-07
-3.32127894497961e-05
-1.49053563511354e-05
-1.35070597254152e-05
-1.6266358288082e-05
-4.0785154434099e-06
-2.35345682074522e-05
-4.00972495118704e-05
-1.23619372236209e-05
-4.0559370736849e-05
-1.8025753722638e-05
-3.34621696575403e-05
-3.31924792376751e-05
-1.86784205687648e-05
-8.35429498102484e-06
-1.87202883773055e-05
-1.75156385766308e-05
-2.55260766434142e-05
-2.29016806521728e-05
-1.88224958406808e-05
-9.3346868954318e-06
-2.28007250417602e-05
-1.41991003092271e-05
1.72508771806482e-06
-8.9183007366695e-06
-4.39460062590876e-05
2.22503464635086e-06
-2.59559010907301e-05
-1.57054337238722e-05
-3.53277791741771e-05
-2.59882149392013e-05
-3.59215042526548e-05
-3.31769324010111e-05
-3.06318925736974e-05
-2.94084176220686e-05
-1.55928512515115e-05
-2.30765761733275e-05
-3.05223738941546e-05
-2.71740297666493e-05
-2.49879700797335e-05
-3.31635049806287e-05
-4.05938001314091e-06
-1.35135575895002e-05
-1.95914707476542e-05
-1.61019472911449e-05
-9.86117871989559e-06
-1.11316724283909e-05
-3.03065757499884e-05
-9.38904119017255e-06
-2.7377594861685e-05
-5.07916890530885e-06
-9.91461628892782e-06
-4.20296847282442e-05
-2.88931523356712e-05
-2.55759756565581e-05
-3.76639281679231e-05
-2.04694479459479e-05
-2.77984142621256e-06
-8.07424044341179e-06
1.39083787925186e-05
-6.59806035998986e-06
3.11157891733981e-06
1.54416081010848e-05
-2.13730211169635e-06
-1.42533713439019e-05
-9.72979030722127e-06
1.79001317565988e-05
-1.09824420982168e-06
-1.92961820679696e-05
-1.07620160729082e-05
-2.9616483626004e-05
1.22151850351928e-05
-2.20493359001216e-05
-4.40082897773768e-05
-1.54110372872814e-05
-1.68175894998931e-05
-4.25440913050083e-05
-2.40231259471396e-05
-2.94238524620774e-05
-2.5115018934395e-05
-6.57725906283125e-06
-1.02320907954511e-05
-3.03429222898248e-05
-1.40275009660279e-05
9.81186522161396e-06
7.99139773739068e-06
-1.55270623470406e-05
-1.72154672278582e-05
6.1677460229053e-06
-4.09166960687387e-05
-3.38339474427571e-05
-2.12764516921791e-05
-3.95832025756258e-05
-1.82706803662951e-05
-2.19013509195811e-05
-2.72335678689305e-05
-1.76849368584283e-05
-2.00591974729727e-05
-3.45677690805492e-05
-4.10521308459844e-05
-3.21276244001928e-05
-3.03061215290449e-05
-3.23601336274335e-05
-7.04190174725887e-06
-2.60048340457237e-05
3.94465784572709e-08
2.95489792541603e-06
-1.865691304727e-05
-1.54385207767673e-05
6.25152307573957e-06
7.30667183737619e-08
1.14174944723453e-06
-4.74067682875776e-06
-2.05594870319173e-05
-1.60592848848213e-05
-3.91974348723326e-05
-1.03888206488134e-05
-8.37241110307008e-06
-2.10400669201606e-05
-4.03647938009054e-05
-2.99820829016013e-05
-2.31314059415525e-05
-2.11216742995714e-05
-2.83090391693523e-05
-2.85237899965461e-05
-3.25189443904096e-05
-2.85328457467023e-05
4.39465885951661e-06
-2.24866954725303e-05
-3.80587404121123e-05
2.97070164289287e-06
-3.50290904104413e-05
-3.91257749175246e-06
1.74998023624081e-06
-1.32925516742953e-05
3.30771905481488e-06
-1.12019708001421e-05
-1.5743802921067e-05
-2.08459480463936e-05
-6.80923697113762e-06
-5.94871653987213e-06
-7.12309026542583e-06
-7.53411312068793e-06
-2.61516988304088e-07
-2.21778029744993e-05
-1.05532822282443e-05
-1.7642916201919e-05
-1.96873103817014e-05
6.70581975842565e-06
-7.34051367233373e-08
-1.10400827749913e-05
-3.37974545534529e-05
6.67681025556704e-06
3.92451208961703e-06
-6.19465267388338e-06
-1.05020010147749e-05
-3.38827551355505e-06
-1.67377480453107e-05
-2.16535235520119e-05
-1.14907620155789e-05
-1.84194927760943e-05
-1.72567995771977e-05
-5.32881934627172e-06
-1.10009259568829e-05
8.00668680623816e-06
-3.5082350317761e-05
-4.37870870613783e-05
-3.00690203862343e-05
-2.7302571393963e-05
-2.35972537811878e-05
-2.55022867434185e-05
-2.12898915451916e-05
-2.92644873380281e-05
-1.29314159543545e-05
-5.31891475777484e-05
-2.90448737627762e-05
4.34785584307644e-06
-2.96792620655388e-05
-1.83649987869536e-05
-4.24144157466353e-05
-2.57765033579421e-05
1.70059618272067e-05
-2.13273896234261e-05
-8.87904130621838e-06
5.27709832673381e-06
-1.72338274755257e-05
-3.85305156891753e-05
-6.28639797274982e-06
-2.29212876525436e-05
-4.62432143724269e-05
-2.48037810436856e-05
-4.61004777481784e-05
-5.08459972437357e-05
-4.14979715954992e-05
-1.70976519279418e-05
-4.55389501035828e-05
-3.4329823650125e-05
-1.36435714376112e-05
-2.09807730412158e-05
-3.28081904747737e-05
-4.56003852735261e-05
-8.48678562567555e-06
-2.05544913424961e-05
-1.09815172960967e-05
-2.52251421358311e-05
-4.21160846847143e-06
1.03008787389678e-05
-2.06069885505095e-05
1.22127676634401e-05
-5.11673506210384e-06
-2.07766514251756e-05
-1.71963761300216e-05
-2.70334156476862e-05
-2.97471465215152e-05
-1.32735353718649e-05
-4.73149628151272e-05
-5.41055081691945e-05
-1.05356208796488e-05
-4.77200932361401e-05
-2.05938752665525e-05
-3.27323343510677e-05
-3.16211887270443e-06
1.31727732938317e-05
6.3571367946235e-06
-1.33879317242544e-05
1.5817296370368e-05
3.13678541941316e-05
1.05428663610866e-05
1.79363681292052e-05
-5.73207000149914e-06
6.16241467122307e-07
-5.40661280503974e-06
-7.81341399528235e-06
-2.67408948507191e-05
-1.81827328236389e-05
-6.71740975273227e-06
-2.96517401636276e-05
-4.08431687969201e-05
-3.28864930163475e-05
-6.7401593126991e-05
-3.80842715358148e-05
-3.13502515566881e-05
-1.69762731969763e-05
-1.14906430943898e-06
8.8343762940261e-06
9.33995329702493e-06
1.80604147350564e-06
-1.58392874973757e-05
2.00778492587501e-05
-1.87361164054065e-06
-1.61548837612042e-05
6.59403871159466e-06
-7.79664426765231e-06
-4.48991279392125e-05
-2.41160480405126e-05
-1.33817163828077e-05
-4.64237305450011e-05
-5.76049726958609e-05
-6.18634085506016e-05
-3.68964858605669e-05
-2.91459107772827e-05
-3.93065660425479e-05
-2.76362061909541e-05
-2.38990233943759e-05
-1.0890777301326e-05
-1.88447788921207e-05
-7.4070858637233e-06
-1.59670713082525e-05
1.20507434703495e-05
2.79365548058482e-05
-2.47434739606445e-05
-2.6216096614558e-05
-8.22059597851832e-06
-1.65914453882715e-05
-3.18869833015974e-05
-4.81116716134754e-05
-6.40178315085106e-05
-2.66480384206652e-05
-6.96648137711141e-05
-4.70911450854475e-05
-3.16672392012424e-05
-2.98169171530093e-05
-3.43631398239138e-05
-4.28874194366727e-05
6.7933881757701e-06
8.50280114045424e-06
-1.96361510367632e-06
9.1661062929846e-06
5.30148896810537e-06
3.33632948125497e-05
-9.6200454605642e-06
3.11503330694919e-06
2.64304979198338e-05
2.0044082017038e-05
1.31781311702346e-06
-4.84574050700213e-06
-1.27963860694977e-05
-3.0493909815737e-05
-4.12240635281115e-05
-3.84840537048468e-05
-5.20691634163635e-05
-4.5623076705269e-05
-4.5213864069364e-05
-3.83381148255393e-05
-2.69735843438201e-05
-1.01173602412859e-05
5.68402408336538e-06
2.76676803134054e-05
9.85113011243487e-06
1.15035624136098e-05
1.29143627871293e-05
2.25749611408295e-05
-1.5373031800098e-05
1.10282736043605e-05
3.39349738812078e-05
2.13382241814227e-05
-7.60493386697815e-06
-3.83650370707002e-05
-7.26071183512781e-06
-2.71871014063972e-05
-5.34484573025036e-05
-2.3483083475109e-05
9.60758759896605e-06
-4.39818091687303e-05
-6.84835815512698e-05
-3.35403748585837e-05
3.85491712833386e-06
-3.50197048031787e-05
-4.04706709195958e-05
-1.17851965291313e-05
1.18940262231935e-05
1.53667702308973e-05
7.43707362079848e-07
-4.87628565002735e-05
1.89734813237208e-05
7.65852551178795e-06
-2.02669728560955e-05
-3.39668246163438e-06
-5.00952824354984e-06
4.57704366029383e-06
-2.42523771558116e-05
-4.48015903711855e-05
-3.16013303299452e-05
-5.4050326446617e-05
-3.83361424873939e-05
-6.23551615025146e-05
-5.58204256352723e-05
-1.21258416087841e-05
-4.79867368102348e-05
-4.23762208886582e-05
-4.21744965225921e-06
-5.54058793738993e-06
-3.47121662254201e-05
-1.65264231217405e-05
-6.44352981695709e-06
-5.60928396742525e-06
-3.49338039932765e-05
1.62964211752531e-06
5.71257131569697e-07
6.94933145884451e-06
-8.370361928212e-07
-3.57026169433067e-05
-3.05177901065098e-05
-3.32503886459143e-05
-3.77102504495054e-05
-2.18330301315298e-05
-5.42458729315463e-05
-4.31082859105253e-05
-2.04600974257055e-05
9.73813724171678e-06
-2.77498278355745e-05
-2.15484992952072e-05
1.15255273771478e-05
-8.94309094493741e-06
4.09902647172902e-06
-5.1541404848139e-06
1.12584788226116e-05
1.93069087364937e-05
-1.08401208279448e-05
-4.71672795749474e-05
-1.40819832813784e-05
-2.14436699633139e-05
-2.93210500381043e-06
-2.61823383766376e-05
-1.62951525340744e-05
4.92284976849245e-06
-9.10821136903309e-06
-2.89300468232829e-05
-2.40180920541159e-05
4.54153370306862e-06
-1.02525923663913e-05
-1.06330117682331e-05
-2.14881741453293e-06
8.16788892648231e-06
2.76518882522156e-05
-5.68050379621345e-06
1.18271752485675e-05
4.15021849488012e-05
-1.05898305011555e-05
-4.74669824047821e-05
-2.46042809141219e-05
3.23213207931783e-06
-4.44678002484008e-05
-4.08385685884511e-05
-1.55642172802026e-05
-1.25281897717241e-05
-1.63516981971626e-05
-2.15785792499582e-05
-3.35721316734808e-05
1.07678374157573e-05
-2.74359136517128e-05
-1.52509644450532e-05
-1.54801560985568e-05
-3.3263256519886e-06
-2.68807585889947e-05
-2.87116533818612e-05
-9.84209461524158e-06
-3.65785884499192e-06
-6.23163210011123e-06
-3.29824191558119e-05
-4.00362546042883e-07
-1.97585093706079e-05
-5.57488207191329e-05
-3.83523448502962e-05
-1.60024674490294e-05
-3.34096582507855e-05
-2.80445679616084e-05
-3.2723844129399e-05
-3.41684159126182e-05
-2.29693954852019e-05
4.61401400651203e-06
-1.8809784219678e-05
-4.36667276186097e-06
-3.66144072667599e-05
9.86406834340605e-06
9.73092314150567e-06
-1.06379165563013e-05
-2.63161733662408e-05
-5.09702631881124e-05
2.09493232528227e-06
-2.67923487413913e-05
-4.6876474694855e-05
-2.45917601427667e-05
-4.11206250392393e-05
-2.7162115228306e-05
-4.83599367932024e-05
-3.03438732452295e-05
-4.96832963864013e-07
-2.45795913108468e-05
-2.48397132585851e-05
-3.52016264870414e-05
-1.01279718866611e-05
-2.14975917663627e-06
-1.66521390184111e-05
7.94130939747147e-06
2.55114258356519e-05
7.62018283736894e-06
-5.50646524086202e-07
-1.17481871016525e-05
-1.81593710458755e-05
-9.84149501649095e-06
-6.45369969949915e-06
-4.36040880333253e-05
-3.54247345639168e-05
-3.36872244653036e-05
-2.35780735839376e-05
-3.39559253279097e-05
-3.59270370261812e-05
-4.17221643479431e-05
-6.83930994360101e-06
-3.72487465920231e-05
-2.84670298148766e-05
-1.76262217766211e-05
-4.30699143491648e-07
2.44113952827099e-05
-2.06974593567304e-05
2.86369272755546e-05
1.91569494236991e-05
-2.77096526541288e-05
-3.54039525746381e-05
5.43763064189681e-06
6.38076791745235e-06
-1.70784487304062e-05
-4.80029271738358e-05
-4.58810628255016e-05
-2.28002150141498e-05
-9.60759139933649e-06
-3.47966162100378e-05
-4.35258748392151e-05
-3.98458971819883e-06
-3.13313082293524e-05
-4.14643223538009e-05
-3.60126345976536e-05
-7.86858045098344e-07
2.23642750176986e-06
1.0724818915805e-05
-3.75300595924458e-05
1.77952737704797e-05
-1.61062673075259e-06
-1.93704439779976e-05
-2.72842437267982e-05
1.84194557505852e-05
-9.29620035177029e-06
-2.75954871091277e-05
-3.59697396715386e-05
-5.55128506156416e-05
-3.58934323068752e-05
-2.38073688179229e-05
-5.29779743551081e-05
-2.60258316983109e-05
-3.76607200258131e-05
-2.76516155448672e-05
-8.30368389801659e-07
-1.93064165284782e-05
3.25867116918543e-06
1.40031391579233e-05
5.23022437054523e-06
-4.6650898873082e-06
1.02489899004263e-05
1.35173418270707e-05
1.5235471760674e-05
-7.85870350445845e-07
9.65124659558394e-06
-2.93251209481966e-05
-3.68683404657694e-07
-2.68572722155695e-05
-3.78048579897144e-05
-6.46910839812494e-05
-2.79549392944191e-05
-4.20275109890604e-05
-4.0423195487634e-05
-3.86295051387189e-05
-1.07624221564581e-05
-3.41934682097125e-05
-1.11897272348995e-05
-2.37421281940315e-05
8.17437471334798e-06
1.53390064640146e-05
8.27955591733203e-06
-1.18564926613374e-05
4.75301503831476e-06
2.7733237302192e-05
-2.53524321354535e-05
-3.40760497711588e-05
-1.20798274050027e-05
-1.39980457406849e-05
-4.28832878224729e-05
-3.24743719849155e-05
-4.01268092611788e-05
-1.91845644371402e-05
-3.2000397632881e-06
-4.59891646072528e-05
-9.69194016055571e-06
-2.24432859571293e-05
-5.49010555239107e-06
1.36762058036965e-05
2.08088886226919e-06
1.31967443896874e-06
3.97201885661085e-07
-5.27869121827214e-06
-1.14731513724894e-05
2.19729082904491e-05
-1.41319488369544e-06
-3.36905771401217e-05
-2.69929799371944e-05
-9.95491303197299e-06
-4.58809733634872e-06
-3.82155767065784e-05
-5.86806428628938e-05
-5.11347687920311e-05
-2.24797395310871e-05
-3.93495911086815e-05
-3.42304875059929e-05
-2.67355663486922e-05
-1.42678221604701e-05
-2.13042745918192e-05
-3.15715639302476e-05
-3.09953167516361e-05
1.18018677589101e-05
-2.53192069509188e-06
-5.75747072019317e-06
-3.34118393657288e-06
2.72734188285807e-05
-2.9087832918365e-05
-2.20602561841508e-05
-1.94774809090023e-05
-2.01383082179827e-05
-2.42380890032927e-05
-5.55498770827132e-05
-3.7927340660609e-05
-3.74364213588891e-05
-4.08652088196601e-05
-2.15495369831513e-05
-3.01782938725625e-05
-5.34759857265964e-05
-1.22321044903728e-05
4.69626591070389e-06
-3.70001262110531e-05
-2.82535590479495e-05
7.17149245009824e-07
1.11114333617838e-05
-4.48628139142245e-05
-2.01665100021868e-06
6.92286572792524e-06
2.09063951654684e-06
-3.11480639192135e-05
-3.75176500820819e-05
-6.51773037461706e-06
-8.55496720126404e-06
-2.04393199931784e-05
-5.34479824716827e-05
-4.26067299169123e-05
-2.63464894961934e-05
-2.87775951237094e-05
-5.97643002114766e-05
-3.99115668903576e-05
1.51841440354784e-05
-2.21700471851972e-06
-2.69971051289704e-05
-1.84137933013029e-05
2.1693336311293e-05
3.84030511877527e-05
-7.79845120965819e-06
1.15388303638377e-06
-4.53622952409264e-06
-4.15740303967515e-06
-1.61630785614495e-05
-3.02462425785395e-05
3.98362662432735e-06
-8.13010257743938e-06
-3.00016529984919e-05
-1.4186826947351e-05
-4.94776714917618e-05
-1.67725213326999e-05
-2.06810836741894e-05
-2.26175303259242e-05
-2.54752985797415e-05
-1.26608233446888e-05
3.11958502217843e-06
-1.03556718695262e-05
1.1739271134481e-08
1.00282391169549e-05
1.65435931985522e-05
-2.53869090224109e-05
-2.82514020488882e-05
-1.79575969004623e-06
1.32400201897018e-05
-1.30863480994816e-05
-3.40284615255143e-05
-2.23980535907679e-05
4.67754507400611e-06
-3.74146968673727e-05
-5.12618209261262e-05
-1.16664493867807e-05
-2.2729351063286e-06
-2.59710230060036e-05
-1.86176368481027e-05
3.85341912622677e-06
-1.53326254866309e-05
-3.53780916176323e-05
-1.14758773828153e-05
-1.68603568391992e-05
1.37052544623677e-05
-1.63951419611789e-05
-2.05956115642071e-05
-5.61877513998122e-06
-9.17817963286625e-06
-4.71126188911894e-06
-2.22195774477984e-05
-3.42807009907288e-05
1.43368698701973e-05
-2.8138606010148e-05
-5.28626008918521e-05
-2.35872255708851e-05
-3.16752075598179e-05
-4.69942795641761e-05
-2.74335963859557e-05
-3.47514666392485e-05
-2.46840760897306e-05
-5.52293846468485e-06
-7.41866911036419e-06
-2.03801012060306e-05
5.87379976008062e-06
-4.19807959536766e-06
1.13292581450815e-05
-2.56335593954934e-05
-5.72343711778086e-06
-2.09076350965593e-05
-1.69886560357887e-05
-2.22177068108366e-05
-1.51747665812325e-05
-3.06319900739018e-05
-2.47406131387147e-05
-3.13612791785706e-05
-2.36034807348605e-05
-2.26597647338623e-05
-1.35658216100535e-05
-9.12977843614517e-06
-5.8408549556799e-05
-2.94459590372453e-06
2.42648050767965e-05
1.26474760840229e-05
-1.01602059787182e-05
-1.91904579358572e-05
3.38733892624711e-05
-1.05277327007186e-05
-1.45630008853398e-05
-1.70080111580612e-05
-6.76951121978336e-06
8.43588925805993e-06
-1.77669508508467e-05
-5.87908683155217e-05
7.62767900708381e-06
-2.68900158182607e-06
-1.26210243392848e-05
-1.91665784707698e-05
7.80932538428738e-06
7.39228086299517e-06
-1.66748619988599e-05
-2.13344389146793e-05
9.48074258128634e-06
-9.95362451089467e-06
-7.47255909921234e-06
-1.59877667186223e-06
-9.027775232364e-06
-3.95591820438069e-05
5.7304882362646e-06
1.70071617939256e-05
-1.06807534093852e-05
-6.64930621104178e-06
-1.37903999993007e-05
-1.10743406957046e-05
-7.74064439456645e-06
-6.80939015591466e-05
-5.69423668218382e-05
-7.25747815303016e-07
-3.57605998081045e-05
-3.26482612499593e-05
-4.58648148437589e-05
7.86183990259696e-06
-1.61750918552088e-05
-1.87943291751986e-05
-3.71814372775878e-07
1.55320180154458e-05
8.09873627064061e-06
-1.34685198476109e-05
-1.97445439929561e-06
3.08356414979159e-07
-9.600940346963e-06
-3.37104977203547e-05
-2.01128386326869e-05
-2.38107484705489e-05
-2.19027505297429e-05
-1.78422109090598e-05
-6.67946519336655e-05
-4.57214597500545e-05
-2.98870440247441e-05
-3.47344896666883e-05
-3.0676026131648e-05
-4.26373815312354e-05
-2.39722082086261e-05
4.71354366577612e-06
-3.82942381061429e-06
-1.49744509677057e-05
-5.18890923553472e-07
-3.16397041941411e-05
-1.1643188262992e-05
-1.66524359640214e-05
-1.46356392252834e-06
8.57867241491681e-06
-1.93928500910354e-05
-3.9533471345309e-05
-2.69214434513845e-05
-3.66844472821481e-05
-1.03520428264213e-05
-3.79730833907436e-05
-3.9567700608486e-05
-4.10778550559342e-05
-5.07815111850059e-05
-2.42689406293218e-05
-2.33543334932828e-05
-1.34956210726704e-05
1.17626937148552e-05
-2.51999842186397e-05
-9.94725731530697e-06
1.80330183618974e-05
1.10664214766605e-05
1.95060824996825e-05
-2.26275371228725e-06
-1.09952670734742e-05
5.39228896151717e-06
-2.62904602983806e-05
-1.55435834752228e-05
2.2329063831114e-05
-1.33799764089965e-05
-4.58530244442833e-06
-2.85256017186813e-05
-4.30205936477721e-05
-1.3066441934732e-05
-4.50852548277465e-05
-2.31529945246299e-05
-1.28079310512049e-05
-1.556208665782e-05
-3.76683031349401e-06
7.67001117785188e-06
8.76685443317711e-07
-2.15499040664709e-05
1.08341290313187e-05
2.40058836185315e-05
-2.78230810391904e-05
-3.90525659856149e-05
1.50862874348851e-05
5.13963725759281e-07
-3.58456519541891e-05
-1.74907595452882e-05
-4.04172221590205e-05
-3.03706683829651e-05
-5.22826955931984e-05
-3.85064540749875e-05
3.81595454891266e-06
2.96186948271783e-07
-5.33356004187641e-05
-3.26065348387832e-05
-3.05693927891635e-06
-2.11580050847721e-05
-7.83585052666795e-06
-3.97832792984558e-06
1.65866582891226e-05
2.64281783377507e-06
1.16263288755072e-06
1.06156216388938e-05
-4.78226189810785e-06
1.24609412667693e-05
-2.51172758575672e-05
-2.64243622653697e-05
-3.45249369664439e-05
-4.98199170524203e-05
-2.31103943264164e-05
-2.60647848419953e-05
-3.03363799352176e-05
-3.82385069286341e-05
-1.80380561183914e-05
-3.74929951948357e-05
-1.52221330868786e-05
-2.07834112339654e-05
-4.74832613089342e-05
-1.31116375217074e-05
-3.53324338953964e-06
3.5216892387503e-05
-1.6200319488747e-05
-1.15355190689305e-05
1.35243493929437e-05
-1.2624793669614e-05
-1.48333790779279e-05
-9.80956909808437e-06
-2.55548487178741e-05
-2.39155608635074e-05
-8.53389522857157e-06
-5.03640637503081e-05
-6.36923571297432e-05
-7.01078970693005e-06
-1.11707356329154e-05
-4.20683728138514e-05
-5.74639594440124e-05
-1.41619578006959e-06
-1.87904484139855e-05
-1.81804075931902e-07
5.10584076808062e-06
-2.96188732822018e-06
1.19670140833451e-06
3.41065982528437e-05
6.31006951774379e-07
-3.38554035550363e-07
4.12796371909543e-06
1.19534996475511e-05
9.47901544981754e-06
-1.35644033158035e-05
4.57333341607591e-06
-9.96869987396615e-06
-3.33404513090552e-05
-1.69366786878061e-05
-3.0734535080687e-05
-3.89655054099094e-05
-3.57483408805156e-05
-4.29013685072945e-05
-1.38965613545418e-05
-1.32758604928833e-05
-1.46942187780063e-05
-5.95298717847793e-06
-1.80361913825531e-05
1.63792076630742e-05
1.3635680930106e-05
1.40323051480115e-05
-1.26090798149706e-05
-3.39490876305549e-05
-1.22696665894541e-05
-1.60205078791786e-05
-1.54899994539798e-05
-4.79897412077817e-05
-3.6728415097013e-05
-2.85804975248512e-05
-2.92929958767006e-05
-1.72585384850758e-05
-3.93665476693332e-05
-2.91284722066654e-05
-4.19257178246508e-05
-4.21157265778459e-05
-9.92900930466127e-06
-4.18441339081463e-06
-1.26044917647139e-05
-2.22918681669483e-06
-2.67592225480744e-05
1.26916095660381e-05
-5.71335865855546e-06
-2.26510547708818e-05
-2.20224569396048e-05
-5.37276309643811e-06
-2.00801589322394e-05
-3.74691760924938e-05
-2.51413292705789e-05
-2.73399831223635e-05
-5.75046110199756e-05
-4.13041621934744e-05
-3.13743459036809e-05
-3.04636967930452e-05
-3.73486757836083e-05
-1.09901373458906e-05
6.42241029139137e-06
1.6738785069761e-07
4.78961061390008e-06
6.6777864838258e-06
-7.53254172721043e-06
-1.03045992275205e-05
3.16387844984329e-05
-1.59025019070095e-05
-3.29192765428709e-05
-2.08645019644235e-05
-5.38635556165336e-06
-1.53484899597679e-05
-3.12378356545313e-05
-1.55385022112904e-05
-2.33648985993325e-05
-3.41262311760523e-05
-3.85275300607333e-05
-3.83023286944333e-05
-4.80244391778772e-05
-3.57919332893114e-05
-2.61295928185812e-05
9.18712766500329e-06
9.90907279071199e-06
-1.00320919208334e-05
-2.23765019050668e-06
-4.39036979333025e-06
-1.58045003803549e-05
-2.65835522613933e-05
1.47514809397012e-05
-1.63167860166899e-05
6.99589011922098e-06
-3.13919573869941e-05
-3.33967314708985e-05
-1.26540680714426e-05
-6.6574323988657e-06
-5.10177107003907e-05
-2.51893792765747e-05
-2.3371628781459e-05
-1.27908452596834e-05
-4.58687958549736e-05
-1.58349533257233e-05
7.16891912028865e-07
-1.9695423155641e-05
-2.7601923942115e-05
-8.74117365430024e-06
-1.5096210259036e-05
-2.41622713918305e-08
-1.15724928103674e-05
-6.28693592124033e-06
6.46771619106159e-06
-6.48081382635434e-06
-5.92361251817647e-05
5.07242689156964e-06
-7.80567575494387e-06
-2.29723097179805e-05
-3.87509590225521e-05
-4.83987458297295e-06
-2.58677100172897e-05
-2.53020775701591e-05
-2.96761996799656e-05
-3.35489956347702e-05
-3.01199539603802e-05
-4.10421953012787e-05
-7.26578963668793e-06
1.28795922701759e-05
-3.33426498235963e-06
-4.34920250268578e-05
-8.01247100904103e-06
1.27679957891711e-05
-4.62462773189779e-08
-3.19871739622101e-05
-6.47429474227879e-06
4.08774475884043e-06
-1.9258968681054e-05
-5.46994730131621e-05
-3.3663752658652e-05
-1.40358372769999e-05
-2.46340347394582e-05
-3.63045813774194e-05
-3.36304499174747e-05
2.2913330204352e-05
-4.58552972257067e-05
-2.61509785569734e-05
-2.19228275968105e-05
-3.91001905159238e-06
-1.9454806931122e-05
-3.56223020210077e-05
-3.45337149797983e-05
1.35246044629748e-05
-5.67960435470634e-06
-2.53194499330698e-05
-1.90251149264195e-05
2.13566528616277e-05
-2.55983025184344e-05
-4.46591794859304e-05
-2.3826860972016e-05
-1.7068367258941e-05
-3.13235903724963e-05
-6.09243764543493e-05
-2.50230546599665e-06
-5.60875813701965e-06
-2.0835137860402e-05
-7.79561188716391e-06
1.98121064153798e-05
2.65778391325114e-05
-2.58257091884272e-05
-5.12808498851186e-06
-1.09019779291947e-06
-5.67891520714022e-06
-3.93388439592149e-05
-2.43490877189397e-05
1.31087844075425e-05
-1.20671127524537e-05
-3.38681005602241e-05
-1.8106002038363e-05
-3.77920447879855e-06
-4.63386381657685e-06
-3.71164483712738e-05
-1.79234053086448e-05
5.79623042780168e-06
-6.28488434872587e-05
-4.71663978303884e-05
6.59999468223101e-08
-4.06543501055174e-06
-2.33573038036343e-05
-3.94760376699983e-06
1.81811590559669e-05
2.08232282254264e-05
-4.93547072475643e-05
-2.23901086455447e-05
1.59172810929558e-05
-9.8527285663776e-06
-5.9749003884589e-06
-3.53159068479684e-05
1.53231748171635e-05
-4.16331570698705e-06
-6.07789191723438e-05
-3.63122980943448e-05
1.61490488090086e-05
-4.78729551731644e-05
-1.49953191187802e-05
-4.28456014815708e-05
-2.45173305078354e-05
-1.03251219338191e-05
-5.41126662456384e-05
-3.57566304781003e-05
1.15488870827713e-05
-7.8550158048444e-06
-4.10574888318924e-05
-2.18930473360735e-05
2.20095846850562e-05
-5.17871873666567e-06
-4.81499947667109e-05
-3.1522131458231e-05
2.6376987399538e-05
-2.17865607313412e-05
-2.43394516758552e-05
1.58504382631112e-06
-1.68852249421395e-05
-2.0764706884437e-05
-3.31287879185119e-05
-1.75241472569155e-05
4.73035626597723e-07
-4.56438044522935e-05
-2.9510696039037e-05
-1.57740201827618e-05
-1.36899132885153e-05
-3.93102886923985e-05
9.22223549009903e-07
-1.68016947180789e-05
-2.17364071373178e-05
-1.09194001959813e-05
-2.36944322253589e-05
7.51762967576398e-06
1.8227381602508e-05
-2.5181562001857e-05
-3.05118385418114e-05
1.60650945265092e-05
-2.48235568775091e-06
-1.52387079145782e-05
2.49194376564415e-06
5.14438725731881e-07
-5.03175719163133e-06
-3.5822546353357e-05
4.2966965942512e-08
-4.50361837184901e-06
-2.01351735838938e-05
-5.16046629874346e-05
6.4999104887708e-06
9.32040590480807e-06
-1.21997509068489e-06
-3.47862241576428e-05
-1.26889511235725e-05
1.03109711839083e-06
-2.77832282837701e-05
-1.82227915952216e-05
-2.35124917713e-05
-6.47584293508615e-06
-3.58728783935564e-05
-2.18401478747491e-05
-6.3055765643836e-06
7.65023401782939e-06
-2.0480234780675e-05
-6.98770021413206e-05
-2.39869527582054e-06
-1.60776962703257e-05
-3.55512598746619e-05
-2.88163548230804e-05
-1.46599775861683e-05
-1.57817826959471e-05
-3.58651451791389e-05
-2.12669628224163e-06
1.01668953489378e-05
2.94334802473917e-06
-1.62343774465643e-05
-9.21913160152054e-06
-1.86820820399851e-05
8.96785368665263e-06
-1.59869335603003e-05
-4.69268631128854e-05
-1.35768349309092e-05
-3.27178770632615e-05
-5.98785715581809e-05
-2.84145353490695e-05
-1.92594425123854e-05
-2.03699472391741e-05
-3.61529184432157e-05
-2.60727533449917e-05
-1.4481182141569e-05
-3.54966018538765e-05
-9.67109953421308e-06
5.32171412809021e-06
2.73461902461464e-07
-1.66014246140581e-05
-3.33416470026954e-05
1.46114326855036e-05
-1.77485286391408e-05
-1.22122975199479e-05
-1.33248214352562e-05
-2.36211709863666e-05
-2.78348089640411e-05
-2.84546483882811e-05
-3.81717189441377e-05
3.8686593896312e-06
-2.38641075972359e-05
-5.4665924962186e-05
-4.6371768661923e-05
9.66515639675373e-06
-5.68283833815613e-06
-1.18631657297833e-05
-2.35279347587566e-05
-2.56610641026121e-06
-1.48678193676103e-05
-1.24919514097684e-05
3.84508843519715e-06
2.27594302129043e-05
-2.14696838136322e-05
-2.0030518923676e-05
-1.41904518580056e-05
-1.29799772117544e-05
-4.51497434428059e-05
-2.24148164684844e-05
-1.55454643856981e-05
7.88249419604229e-06
4.61241229614668e-07
-3.13118175312346e-06
-6.8851939842778e-06
1.70753231205043e-05
-9.97028951422352e-06
-4.08551669449923e-05
-1.51187464713068e-05
2.01167751411065e-05
-2.13780950102123e-05
-9.50325697249199e-07
-1.06495655039818e-05
-2.96775212422855e-06
-2.59028116442494e-05
-4.49402764599883e-05
-2.11868496883864e-05
-1.02629834772619e-05
-1.63363771491438e-05
-2.36987864807802e-05
-7.18920804312629e-06
-2.41281759863715e-05
-3.35184414645805e-05
-3.88997676175809e-05
9.5144210227704e-06
-3.50997718910622e-06
3.3620331863144e-07
-1.86897812136675e-05
1.53335175633031e-05
-1.01832784502392e-05
-4.07399419263333e-06
-4.71090899670804e-06
-1.68795321356323e-05
-1.22443550397687e-05
-4.61333534197268e-05
3.67857610060903e-07
-1.15708115614959e-05
-2.52196489409025e-05
-1.4396420054852e-05
-1.95738472123506e-05
-5.8702490271409e-05
-1.41327194019702e-05
-1.56114342053354e-05
-1.05386923542173e-05
-5.34697033150155e-05
-3.95174346841772e-05
-3.19394269267937e-05
-2.02175121682324e-05
-2.50476961567042e-05
-1.79035332880708e-05
-1.05579907210565e-05
-1.19165394437869e-05
-2.82513244043416e-05
-4.05112309840632e-05
-2.12662621203254e-05
2.02542269346534e-05
-1.94917325649191e-06
-4.15107267685343e-05
-7.15369085792536e-06
1.72030646315081e-06
-8.41413106234582e-06
-4.24015806466666e-05
-5.09655798002439e-05
-1.10454989781597e-05
-3.09686378302265e-05
-4.02383514840496e-05
-2.86076617332609e-05
3.96065227651849e-06
-2.90996464267775e-05
-4.59679480998882e-05
-1.96590196784322e-05
1.71256280887907e-05
-5.5081353511838e-06
-2.65406484763174e-05
6.245557042166e-06
-4.82717559381459e-06
-5.64691931190692e-06
-5.05663430038859e-05
-1.57142751722417e-05
-3.16818216459818e-06
-3.13097761330372e-05
-1.02969091943074e-05
-1.25457608833067e-05
-1.60617257440553e-05
-1.91650764949699e-05
-7.42453033202334e-06
-2.05960087631367e-05
-3.62365693910792e-05
-2.31411707160424e-05
7.86450161371402e-06
2.45113271262112e-06
-4.86624852959334e-05
6.2286312996856e-06
1.05808792385898e-05
-1.33287733491199e-05
-2.84021943435612e-05
-4.69275072403527e-06
-1.01179264808761e-05
-6.86708566185932e-06
1.33187778331823e-06
-3.30885858824399e-05
-2.88028304340258e-05
-8.87119641992041e-06
-2.06609908681247e-05
-4.29710778157628e-05
-9.84067550589664e-06
-1.05774993648263e-05
-1.85749949945264e-05
-4.65591165955025e-05
-3.9662392158266e-05
-3.88896383415818e-06
2.22872174407195e-06
-1.92395201563475e-05
-1.07405361633947e-05
6.5219176727823e-06
-7.55396265270408e-06
-5.15531854928439e-05
6.29860314055586e-06
6.34345925254724e-06
-1.06043756830009e-05
-2.85271701141354e-05
-2.17583292434202e-05
-1.20669196196195e-05
-2.0807039918429e-05
-4.51783303342952e-05
-2.38309381714275e-05
-2.21795504360755e-05
-5.44685736046558e-05
-3.46437862639889e-05
-3.32825041882361e-05
-4.25204503792655e-05
-3.96906255588626e-05
-2.99993874602172e-05
2.4727010030487e-05
-1.06031958592722e-05
8.33967759755512e-06
-6.03878896245681e-06
-1.54519293651115e-05
2.21264915740785e-05
1.19770049503172e-05
-1.2015128215165e-05
2.82169540724679e-06
5.4903495827164e-06
-1.91362795201531e-05
-2.58045424011821e-05
-1.02949115096135e-05
-1.28874506559766e-05
-3.67370930981069e-05
-1.54840457036985e-05
-1.48492486958073e-07
-2.00685874010794e-05
-3.07769801457797e-05
-7.27217910689574e-06
-1.02513029539217e-05
-3.33928446221261e-05
-3.52348495193239e-05
2.30905090046022e-06
-1.85335718565708e-05
1.40441069843032e-05
-6.74081003902619e-06
-5.27207393159048e-06
7.40137187477982e-06
-7.17567676019721e-06
-1.15911892677159e-05
-1.03401044013356e-05
-3.21759283955921e-06
-1.41635463056864e-05
-1.23140297091548e-05
-6.01050451047258e-06
-2.41862780166048e-05
-5.45951545820556e-06
-2.09380439449489e-05
-3.30778805173813e-05
-1.68455754090536e-06
-2.41726306639996e-05
-2.14319391704629e-05
1.21022639776112e-05
-1.28810926466934e-06
-2.33021146027628e-05
-2.58337901066156e-05
-2.30693354898542e-05
-1.67614785214473e-05
-5.05559401538196e-05
-2.99607739154694e-05
6.84836905574932e-06
-1.86768218679845e-05
-1.79173192169436e-05
-8.8636900399823e-06
-1.58095435848492e-05
-4.16648138855287e-05
-5.11516973029617e-05
-5.99203594225872e-06
6.543794684758e-06
-5.45754661551435e-05
-3.52932403081018e-05
-2.30130466710812e-05
-2.65306551678274e-05
-1.49627991975902e-05
-3.3751867118897e-05
-2.46212778455337e-05
-9.67638169817678e-06
-3.67169315958812e-05
-3.67967893854293e-06
-3.34847741141654e-05
-1.10272751812233e-05
-1.48679582397472e-05
-1.98740839315528e-05
-2.07428343984672e-06
-2.55980208939087e-05
-2.92755088008162e-05
-2.85992228885334e-06
-1.03991606730011e-05
-1.82819731541752e-05
-1.28003546307727e-05
-9.73766881587606e-06
-1.21959234738978e-05
-2.11161596720882e-05
-2.50819432612121e-05
2.54594724519452e-05
1.86963071107748e-05
-4.12959751293339e-05
-1.92901449568131e-05
-2.97208268250535e-05
-1.05649943543104e-05
-6.84914368822726e-05
-5.95423028569873e-05
-3.8360586422193e-05
-1.14452117649211e-05
-1.69397299561412e-05
-4.6154821291306e-05
-1.46080638449479e-05
2.02735374113109e-05
-5.22807128330789e-05
-1.81141547452951e-05
7.91524743538852e-06
-5.07842319469964e-06
-1.39849428739897e-05
-1.91697605112132e-05
8.89009011985666e-06
3.51168866051241e-06
-1.66266732011637e-05
-1.08938000192008e-05
-2.13026927772392e-05
3.58922175409112e-06
1.34426495903026e-05
-4.92873799938586e-05
-1.05067259911937e-05
-6.87259699001801e-06
-1.18814567062866e-05
-2.37438763995738e-05
-1.78833784368255e-05
-2.6578390441609e-05
-3.80262801153753e-05
-3.05813393767429e-05
9.60386548536322e-06
2.35694451595768e-06
-1.79859099230009e-05
-2.18047471401546e-05
1.57953286892029e-05
-3.01534785776931e-06
-1.97769424444681e-05
-1.39981020200691e-05
1.185078316361e-05
-2.37818888443551e-05
-2.19396065272629e-06
-2.41099898591436e-05
-2.87215039840447e-06
-2.86512118461508e-05
-2.89015831250323e-05
-2.81094892650071e-05
-4.52435822862408e-05
-3.57237042922955e-05
-4.56347733396993e-05
-3.39432662718609e-05
-2.61160215836529e-06
-2.55335695723592e-05
-3.33118569319877e-05
-4.27138403149285e-06
-3.43603017028485e-05
-2.24317419525987e-05
-2.22570987266711e-06
-5.55981949768727e-06
-1.23576419834252e-05
-7.23684229607164e-06
-1.3359432767563e-05
1.56320457729768e-05
-3.21296688322383e-05
-1.67036347896491e-05
-2.12266039908838e-05
-3.00130428312757e-05
-5.93378753090705e-06
-3.45928176699985e-05
-3.99097006665978e-05
-4.39414649587305e-05
-1.31744667624094e-05
-3.40863716395418e-05
-2.96772753920233e-05
-2.69731266749043e-05
-2.29303629248474e-05
-3.78430014026588e-05
-8.38025887846021e-06
1.53392263330086e-06
-8.41213215958516e-06
6.14302531495362e-06
2.29607252997239e-05
1.7462773387751e-06
-2.09898665254544e-05
-3.76330052127173e-06
7.79217744486985e-07
-8.31813931852037e-06
-3.64122966839342e-05
-1.76006749509766e-05
-1.1640447585697e-06
-3.33324078552637e-05
-3.96049524128948e-05
-2.14981524734489e-05
-5.54837305545686e-06
-1.31266985430309e-05
-6.793570520258e-06
1.8518015978759e-05
5.21492639507201e-06
-4.48382029568284e-06
-6.57472078117794e-06
-9.46106039646496e-06
2.92899402594768e-05
2.21150946187078e-07
5.73034102691038e-06
8.30561017196795e-06
-1.91071086632336e-05
-1.76353295976598e-05
-1.30452820130731e-05
-1.58298651976569e-05
-7.75386704818216e-05
-4.94171646867077e-05
-2.44057722438252e-05
-1.86317166719425e-05
-5.2496524447248e-05
-2.52683099441792e-06
3.10819830473436e-05
-1.21431001134973e-06
-9.55577582351548e-06
1.48217964290078e-05
2.93884163563157e-05
-3.73716652485187e-06
-4.22447128147957e-05
-1.65853456221368e-05
3.35757968670619e-05
7.91932333551068e-06
-5.36806173066061e-05
-3.29185872051934e-05
-6.66748294990284e-06
-6.97027264456589e-06
-7.405572680493e-05
-6.40566465767376e-05
-6.05126297819415e-06
-3.74424375386674e-05
-7.47981643068356e-05
-1.69421613748377e-05
7.55809394953632e-06
-1.06501444241766e-05
-3.36107593590494e-05
-1.80234483244738e-05
2.09820350043455e-05
-6.55975172631863e-06
2.31472908086708e-05
2.04217226825548e-05
-1.31833098913856e-05
-2.16883611089788e-05
-1.12218451804068e-06
-9.75017268925345e-06
-4.21771448285849e-05
-4.27296692547207e-05
-1.20279995189653e-05
-1.34625906007457e-05
-7.01849794024376e-05
-4.04209604599843e-05
-2.4600401419864e-05
-2.93692387771316e-05
-1.85352515799891e-05
-4.60980209261257e-05
1.15977545230336e-07
1.82248449100088e-05
-1.68532985073617e-05
-1.16321395565265e-05
1.23639191757939e-05
1.36981794343393e-05
3.2957177910045e-07
-1.88099265929067e-07
3.25075103603372e-05
2.13176474247581e-05
1.21302780582738e-05
-4.1037448251486e-05
-3.37431067266428e-05
8.99981870844168e-06
-3.69700999299297e-05
-8.33506060348805e-05
-3.73967375359949e-05
2.12570455140037e-06
-2.85265904361939e-05
-5.43246069488186e-05
-2.08191946210521e-05
8.78850994228816e-06
-1.65623132405301e-05
-7.20912344265595e-06
-7.37934946139629e-09
4.64275576610951e-05
-3.96439015655322e-06
-2.7060954472839e-05
-1.05809100731789e-05
4.14169378674583e-06
-7.31900042984477e-06
-3.62800149509995e-05
-4.26515943311657e-05
-2.65300663118475e-05
-3.91677464239484e-05
-6.22216800461825e-05
-5.14275115226104e-05
-1.21534986543136e-05
-6.94655867266455e-05
-2.34468353794918e-05
-2.5619562416501e-05
-2.07994881477638e-05
-4.92731413204004e-05
-3.57481150107408e-05
-1.18960521614015e-05
1.10841691206016e-05
1.26811529099172e-05
4.268753953758e-06
2.66664299463971e-05
1.89759372637097e-05
-6.03267900150769e-06
1.49813859340654e-05
-1.26245361558982e-06
-7.11287004733426e-05
-3.62836392127267e-05
1.22117990303201e-05
-3.77684703368648e-05
-8.10531236737045e-05
-6.11381888664877e-05
-8.64216706632665e-06
-3.97838951794733e-05
-0.000102638706602853
-1.04027410390356e-05
8.64990723480096e-06
-2.72077626696491e-05
-4.62719214519235e-05
-1.24495978148881e-05
4.55954827710221e-05
9.40531318593642e-06
-4.02486507758308e-05
-3.04104826080341e-05
3.17654361752509e-05
1.08178794208666e-05
-4.1089128737819e-05
-1.17797279060991e-05
1.11138825849768e-05
-2.45956236783635e-05
-6.36202823139559e-05
-4.92155415082629e-05
-1.22006759811376e-06
-3.29342871584412e-05
-4.07271229610772e-05
-3.61109382212962e-05
1.61933755895561e-05
-1.44743037733133e-05
7.61163743866239e-07
-4.31317041344844e-06
-7.54946452583385e-06
2.79990995357509e-06
-6.55223954452013e-07
1.36752971780028e-05
7.03967327990964e-06
4.72818189473533e-06
-2.36562517155987e-05
2.27297389222759e-06
-2.7005165510348e-05
-2.5792350180023e-05
-3.31596884814774e-05
9.61797333873165e-06
-8.11701890008621e-06
-3.29391446917629e-05
6.50735286272757e-08
-8.0802268458556e-06
-2.80243588784156e-05
-1.63154165080249e-05
1.83413708390966e-05
9.03760485255503e-06
-2.42591478419761e-05
-7.14069357248197e-06
2.65215908225221e-05
6.14096302775008e-06
-1.22551373708433e-05
-2.18575545245966e-05
-3.522399210446e-05
-2.32494265200215e-06
-4.11121204146546e-05
-4.53977416218806e-05
-1.71404118620461e-05
-1.00729723726355e-05
-9.63529805576625e-06
-4.1200824066496e-05
-6.38856508570026e-06
1.16580849891828e-05
-2.71211697138805e-05
-3.3786705827944e-05
-9.0884408981909e-06
-1.68514518065639e-06
-4.94776267365109e-06
-2.39928751075267e-05
3.41652845274456e-05
-1.37924331819109e-05
-2.88598106092458e-05
-8.41736699837212e-06
8.03666677309954e-06
-1.58947086514951e-05
-9.70111450265539e-06
-3.46414515178705e-05
-3.45177852946876e-05
-1.10570253147974e-05
-2.5129817572722e-05
-1.63759591656323e-05
-3.11448960404962e-05
-9.56186421632291e-06
-2.74389429472e-05
2.9218198487933e-06
-4.5160033123872e-07
-1.15188504565917e-05
-1.78285951998897e-05
-2.92245282961816e-05
-1.61120718589939e-05
-7.79030926385407e-06
-3.38983157583894e-05
2.95481944687808e-06
-3.1930639351828e-05
-3.57600920097897e-05
1.58402564196605e-07
-9.41646077699887e-06
-4.7221140336766e-05
-1.20367896709988e-05
-2.28009830547409e-05
-3.59549711018159e-05
-4.03634491485952e-05
-9.95141424794176e-06
-3.14889881670176e-05
-7.39308471573962e-06
-1.7206083742987e-05
-2.36558100039794e-05
5.12653985571879e-06
-8.95460116608978e-06
6.17568947691551e-07
-7.85732328816283e-06
-3.11429034554024e-05
-2.99630780118815e-06
-1.60562291894047e-05
-5.02651496623045e-05
-6.56933688782992e-06
-2.8385753363341e-05
-2.65258629899522e-05
-4.28145916245545e-05
-2.61362720368254e-05
-8.69245426151251e-06
-3.22770760051133e-05
-3.99710501907916e-05
-2.45048368035947e-05
3.4506553029164e-05
3.12277363409793e-07
-2.20641549498854e-05
9.61088396522295e-07
1.58616638984425e-05
1.47643967928948e-05
-1.55909419547813e-05
2.63049068207976e-06
2.98160129301539e-05
-1.73833638688466e-05
-2.02760227561541e-05
-1.45066921584681e-05
9.35559565937805e-06
-6.87210671533161e-06
-4.55838592910339e-05
-4.61272479486772e-05
-5.55564757061394e-06
-1.96811459147609e-05
-6.16388168870372e-05
-5.54724026591281e-05
-3.35600410095993e-05
-1.52504296053115e-05
1.88245480665407e-06
-2.99222363882022e-05
-2.19652937801255e-05
1.91708831732864e-05
-1.14886601837625e-05
1.90479890971586e-05
6.56022576705481e-06
-6.57769984269192e-06
-1.79578621119284e-05
-1.91656221507723e-05
-1.86388364405844e-05
-1.99035627837478e-05
-2.95601807935512e-05
-1.46661190282277e-05
-1.1281482833965e-05
-3.21137972030795e-05
-2.66095788890107e-05
-4.00106433230612e-05
-4.49816828369198e-05
-1.24890273045539e-05
-3.27160864198908e-05
-4.02065492974439e-05
-2.77034293589794e-05
6.85181702105149e-06
3.67597089611761e-06
-5.80473101439949e-06
-1.00501632493464e-05
-2.06585789563886e-05
2.05922744826901e-05
2.55272476718986e-05
-1.39379598686892e-05
8.21338116214988e-06
-2.80744282089919e-05
1.11879186138172e-06
-1.23118923034812e-05
-3.96419645276638e-05
-5.03355941935284e-05
-3.64578348722523e-05
-4.07255365271719e-05
-3.12919944484104e-05
-4.01485506929787e-05
-2.6305047289525e-05
-2.933969945249e-06
5.2206124564942e-06
-1.29906887290398e-05
-2.71310777371478e-05
-1.45152212735677e-05
-4.69257263779766e-06
1.76046504198743e-05
1.32927653641503e-05
-1.12160736043045e-05
2.24111101769837e-05
4.90389468230389e-06
-2.01919596146257e-05
-6.82736390610384e-06
4.58593127635182e-07
-2.0393402087837e-05
-2.6435092922547e-05
-3.4580850089163e-05
3.11707733839925e-06
-3.49719859962201e-05
-3.24104997364104e-05
-2.03095036190655e-05
-1.41443209917316e-05
1.93150774876041e-05
-1.81529673909773e-05
-1.80426482195857e-05
1.5535815889403e-05
7.42587154226849e-06
-2.09961181141345e-05
-1.93980670240265e-06
1.25698692809762e-05
-1.15948739074507e-05
-1.42461681952618e-05
-2.63085367720235e-06
-1.55286144251318e-05
-2.51407404661435e-05
-1.05369493243594e-05
-4.89796589395663e-05
-1.10617906207917e-05
9.19281174715038e-06
-6.03914138520292e-05
-3.43806563949204e-05
1.77979281933438e-06
-3.35244208652995e-05
-2.65205528705359e-05
-2.17996309948405e-05
5.40505262530553e-07
9.2044539259672e-06
-4.41800053240808e-05
-4.29615676861816e-06
1.37982653313807e-05
-9.5258446369076e-06
-4.74508682793176e-05
-3.62891600474409e-06
-2.99043055450097e-05
-4.84200595167948e-05
-1.34631530339075e-05
-2.23878572337295e-05
-2.88826085212217e-05
-1.41425285329184e-06
-4.33758220854037e-05
-4.17343154628583e-05
-2.73480713449951e-05
-3.65427778042051e-05
-3.63801924473223e-05
-9.66370554478872e-06
-1.42152466316012e-05
-2.71377643658499e-05
2.2346395526907e-06
1.4567846565821e-05
1.6263854122387e-05
-9.57508166911457e-06
-2.51743436136287e-05
-2.72216220022989e-06
-5.94959440919467e-06
-9.88069285485713e-06
-3.00491076715054e-05
-2.04994282740473e-05
-3.31396929427454e-05
-7.12594952201076e-05
-3.6556441683797e-05
-1.83648571180641e-05
-3.52953920506071e-05
-3.73634340573656e-05
1.77475714402603e-05
2.94443252366754e-05
7.76075926368866e-06
-2.55119493045648e-05
2.60152328635879e-05
2.4178770802093e-05
-6.55547425695471e-06
-2.84422828743982e-05
1.109059941472e-05
9.07314539902622e-06
-2.96433685608677e-05
-1.67466858631201e-05
-2.48971356525788e-05
-1.9361210088906e-05
-6.30684543738952e-06
-3.54249972943982e-05
-1.26144391545654e-05
-2.69346570501668e-05
-4.90914276243597e-05
7.77650340228768e-06
-1.89676310919919e-05
-2.39206251363283e-05
1.57798604326108e-05
-6.51005834359108e-06
1.11326298316591e-05
7.08093816606996e-07
-1.42332822889852e-05
-4.46022708204285e-06
5.84270260526134e-06
1.18546101607104e-05
-2.89590078931436e-05
-1.92853418401256e-05
1.97236521666304e-05
3.43185673844659e-06
-1.78839573881704e-05
-1.57143811611467e-05
-1.79369667861628e-05
-4.25190453887226e-05
-3.02171350573995e-05
-3.75683907347798e-05
-2.2213541395287e-05
-1.31443241417795e-05
-1.96831126022104e-05
7.72620491245359e-06
-2.60458359445579e-05
-4.60304287753619e-05
-2.19345912207017e-05
-6.33476173808022e-06
6.62166602810101e-07
-2.79012930440742e-06
-3.32239758129344e-05
3.83939486472248e-05
-2.39603979682361e-05
-5.24509287633303e-05
-2.10260060693693e-05
2.02212938096318e-05
-2.46913017595573e-05
-4.14304515991554e-05
-5.17433869323357e-05
-1.74775186271992e-05
-2.92738737847479e-05
-4.20771857056053e-05
-2.06801910708156e-05
-2.28076132510142e-05
4.77321246414551e-06
-1.31216863258061e-05
3.16535356186416e-06
-5.76915890513736e-06
-1.70573477962328e-05
-3.57149791806051e-05
-2.72746920805557e-05
-8.32438797126548e-07
-2.06287963430282e-07
-5.27630010602895e-05
-4.4414119280471e-05
-2.51080577987366e-06
-1.1418034262304e-05
-2.40562828228445e-05
-1.40385560905208e-05
-1.45838112183165e-05
-2.40512021764732e-05
-3.68271505331618e-05
-2.29933022779863e-05
-1.99983817968574e-05
4.70515563899154e-06
-2.52398580005659e-05
3.32655913150078e-07
-4.10057238302139e-06
-1.99244347973291e-05
8.78261694216789e-06
6.2374664970716e-06
-2.07078753711302e-05
-1.40326359863438e-05
-1.12893323033826e-05
-7.98570405683404e-06
-2.25093791164579e-05
-3.597310130037e-05
-3.98869347477542e-06
-5.52016038948336e-06
-3.51421636064948e-05
-4.48447749874547e-05
-3.18192605520001e-05
-1.0876919244547e-05
-4.50179036914714e-05
-2.27649944833424e-05
-2.66069016169715e-06
2.61378669122974e-06
-1.86737308519867e-05
-2.03571697505209e-05
1.91541357048064e-05
1.17112731049668e-05
-2.11119161948487e-05
-4.32706013428653e-05
-9.17941178877883e-06
8.33883842421152e-06
-2.3555655895685e-05
-1.54490169349332e-05
-1.60260623628199e-05
-1.44813840764937e-05
-3.81375161014179e-05
-2.74493139164161e-05
3.47410463653365e-06
-1.54498858312919e-05
-5.77287939263988e-05
-3.83610980801105e-05
-8.72250544034324e-06
-2.80896792034051e-05
-1.12774184165472e-05
-4.46399422316361e-05
-1.38994140274021e-06
-1.67623480097302e-05
-1.97916199641724e-05
-1.84707661306522e-05
-8.88631928460421e-06
-8.58122000259054e-06
-4.3473416432773e-06
-2.16681758357428e-05
-1.95748603674443e-05
-8.55410961396323e-06
-7.82123914904731e-06
2.16537880360687e-06
-4.16325619961771e-05
-4.2377829738158e-05
-1.79773847184453e-05
-9.91907566569221e-06
-5.92617642708568e-05
-2.03573213176994e-05
-4.5980516555688e-06
-8.51374599546307e-06
-3.0954958268698e-05
-2.86512036165477e-05
-1.56130380998838e-05
-1.53072059426859e-05
3.57737284041677e-07
-4.68572035005801e-05
1.29698775417789e-06
-5.40468334394276e-06
-1.83532760777142e-05
-4.69490565143627e-06
1.0483529657274e-05
1.24499652347025e-05
-3.85648502542963e-05
-3.45962827757455e-05
-2.1816786750579e-05
-7.29076730099543e-06
-1.88594120888393e-05
-3.62633736766997e-05
-9.55410435957408e-06
1.14328196638345e-05
-1.59323457182353e-05
-4.27993406199735e-06
9.50427019954326e-06
-9.54778111642307e-06
-2.50391041100587e-05
-3.13729339719433e-05
-2.19227271121578e-05
-3.27677948816417e-06
1.42642014037697e-05
-1.69869437126172e-06
-2.65750760897641e-05
-1.92323746400571e-05
-6.50340810095007e-06
-2.54959799526297e-05
-2.34884966594242e-05
-3.60189749341272e-05
-2.91678803300377e-05
-3.63799420037817e-05
-2.54868399895366e-05
-1.37446428391601e-05
-2.57152543717772e-05
2.36285773102604e-05
-2.49031475053317e-05
-2.04258942987428e-05
9.01440867539466e-06
1.83079707017059e-05
-5.30705305781146e-06
-1.27151672385795e-05
-7.35821929902405e-06
1.38983560127919e-05
-1.26794734055337e-05
-2.6979590748421e-05
-2.94116328606737e-05
7.28597135840212e-06
-3.33606975061066e-05
-3.5441252499827e-05
-3.69246918349743e-05
-6.44428529249212e-06
-4.42465055730114e-05
-3.73897728654384e-05
-5.76198188984054e-05
-1.73590499084547e-07
5.24956338640129e-06
-2.31569166641607e-05
-1.18511680504553e-05
-1.94245453657576e-05
-1.06901645752673e-05
-2.09966055149153e-05
-4.2284062495995e-07
-5.45938856647575e-06
-4.20879777033644e-05
-5.2392071250438e-06
-4.28550095801576e-05
-3.76511396521572e-06
-2.57820041832518e-05
-2.95612251994254e-05
-2.15811178418648e-05
-2.17331780348947e-05
-2.66384171029257e-05
-9.20488657572798e-06
-1.76449750227467e-05
-1.80566459789227e-05
-1.84294753655884e-05
-2.88726377521653e-05
-2.67476552067621e-05
-2.40253401560512e-05
-3.87210337545811e-06
-3.10465161829429e-05
-7.45199830916487e-07
8.1831731300032e-06
-3.24445735010111e-05
-7.24172868269835e-07
-8.96129650641522e-07
-2.28863346189382e-06
-1.93876259882398e-05
-2.02604462526198e-05
-1.78213908249538e-05
-3.92217803930196e-05
-1.33323916325e-05
-2.51238049141004e-05
1.80805046259389e-05
-8.81492607655744e-06
-1.93115977206848e-05
-6.37275125466219e-08
3.68881320983364e-05
4.41354075304737e-06
-1.74714867760359e-05
-1.33028318046846e-05
-1.48838115484561e-06
3.75404671495263e-06
-3.26336570388703e-05
6.18977097510932e-06
-4.22276804948872e-06
-2.67522468958756e-05
-3.85752489014551e-05
-2.04714396088318e-05
-1.56453682550363e-05
-5.08993502959673e-05
-3.20870815418958e-05
-1.47099816727794e-05
1.51798368825958e-06
-2.32701251392367e-05
-3.08862868308792e-06
-8.59837462468357e-06
-1.50898148802544e-05
-1.21590236786276e-05
-2.36719999475448e-05
1.36190015220128e-05
1.19936002353651e-05
-1.30754534246484e-05
-3.35048470981757e-05
-9.95766224666978e-06
1.42459753905788e-06
7.28143946103234e-07
-3.19860954578029e-05
-6.62082891711122e-06
-7.77355548610971e-06
-4.58745128781459e-05
-2.37434526362198e-05
-5.20004028801662e-05
-5.74161758287512e-05
-4.98510200680314e-05
-1.88361999789142e-05
-1.41374162765846e-05
-1.87998986827354e-05
-2.99614652004715e-05
-1.1954700046694e-05
-2.51040706730391e-05
9.40059340545979e-06
8.86880879670925e-06
-4.26457426942164e-06
-3.74009168923479e-05
-1.98279348643111e-05
-2.14121540129889e-05
-8.45007789486123e-06
-2.36493798553801e-05
-4.53602443914853e-05
-2.91946205983889e-05
-2.00838244505916e-05
-2.02520930023696e-05
-2.27441754542561e-05
-2.62828135153109e-05
-1.1403115722987e-05
-8.90956646561203e-07
-5.43201869905825e-06
-2.51892890271471e-05
-1.59398181053543e-05
4.00846126446124e-06
7.66675895644704e-06
-4.64810972716967e-07
6.68235448968047e-06
-3.32139110263683e-05
-1.3762025289164e-05
-2.23240165275007e-05
-1.72393706775916e-05
-1.48646872573804e-05
-3.01932726671783e-05
2.18485491499714e-05
-2.96995060825319e-05
-4.60686048656179e-05
-5.44461555007662e-05
-2.50738530091507e-05
-9.13300160274292e-06
-2.13409117291157e-05
-8.89601965675613e-06
-1.373460610738e-05
-2.35240133517657e-05
-2.57186377685192e-05
-1.68147203056708e-07
-2.53102966344457e-06
1.26420437360935e-05
7.41260232049527e-06
-2.04324243264179e-05
-2.00194786159103e-05
-2.94259709690726e-05
-5.20045439894246e-06
-1.16671515794143e-05
-3.02377818838839e-05
-1.50894648200933e-05
-3.33840641437816e-05
-9.14521204660203e-06
-3.75763603342222e-05
-3.85741871940897e-05
-2.89849790686786e-05
-3.02494162626671e-05
-2.25441318351015e-05
4.65923903808625e-06
-1.53835610287492e-05
-3.33780406646031e-05
-1.16742712620622e-05
6.3786926789839e-06
1.34875706049543e-05
-1.71713535743379e-05
-7.28719769552994e-06
-3.14908539442364e-05
-1.93625775424245e-05
-1.95957907087955e-05
-2.02709898585381e-05
-6.11461447228054e-06
-2.46403502887546e-05
-2.47379506463186e-05
-2.69999827064879e-05
-1.29096453376709e-05
-1.30826158214836e-05
-2.19453498037809e-05
-2.61310286253666e-05
-3.69978056117343e-05
-1.14406947211836e-05
-1.29279843104035e-05
-2.98677477395333e-05
-4.39937618872262e-05
-3.33167505091603e-05
2.39637737275067e-05
4.89793667363804e-06
-2.91503358990067e-05
-3.11731780380097e-05
1.06522465859684e-05
5.40855765151841e-06
-1.84862239441861e-05
-4.52683043446395e-05
1.36824470249463e-05
6.71372079316423e-06
-3.51248924269767e-05
-3.49633544097832e-05
-1.58376354243474e-05
-2.13221449387424e-05
-3.43500662612755e-05
-5.5624788208217e-05
-2.0048315835856e-05
4.91819298020303e-06
-1.31902447362689e-05
-3.55370938287693e-05
1.03078400422045e-05
-1.23624499811176e-05
-2.25641812543357e-05
1.77480579830054e-06
-2.61157550133153e-05
-2.06360128152248e-05
-9.95376692521347e-06
1.69417556349026e-05
2.3558901238708e-06
-1.41796932415613e-05
-5.57298478466997e-06
1.33201427064133e-05
-8.26473477939739e-06
-2.23572672828218e-05
-2.47588243227298e-05
-3.1867643538959e-05
-2.14596458637409e-05
-5.81156315162286e-06
-3.50369374443102e-05
3.95198323829732e-07
-1.01627621239031e-05
-1.73363340891032e-05
-3.25657314164724e-05
-3.86452488670276e-05
-2.35254458252925e-06
8.18164387193347e-06
-1.56961764197098e-05
-3.76241579030977e-05
7.0758738317451e-06
2.74788826139175e-05
-2.56616514464808e-05
-2.64753198524776e-05
-2.47614119449666e-05
-1.90237095669606e-05
-7.94157070586201e-08
-1.93128673498974e-05
-3.73235299731045e-05
-1.80042475727911e-05
-1.34502947111373e-05
-7.04981665017531e-06
-2.86720418893223e-05
-3.62305837685507e-05
-1.93662287100086e-05
-3.57864865573939e-06
-3.86253888137675e-05
-4.35158942650494e-05
1.25624183783168e-05
-1.18278652747898e-05
-1.35233884700301e-05
-1.47718966839763e-05
-4.11285721602054e-05
-2.08195691285638e-05
-1.80459842445206e-05
-1.75650755973271e-05
-1.19726229925294e-05
-2.12214016830189e-05
-1.8484490794042e-05
-4.02890873976523e-06
-3.27420682317515e-05
-4.54749430411189e-05
-1.80014669792934e-05
-2.45137877032317e-05
-4.40947303196104e-05
-4.18258756318317e-05
-2.21313850864373e-05
-1.92945772034136e-05
-6.32116511717446e-06
-1.35067107626361e-05
-1.68363778114258e-05
-4.59485859625132e-05
-1.13204064468386e-05
-8.71137150886053e-06
-2.33718172400122e-05
-1.73821803656444e-05
4.40638149227562e-06
-1.82998249092922e-05
-1.32234892089244e-05
-1.12727618306251e-05
-1.51710596435773e-05
1.07864970463205e-05
-1.15034745337115e-05
-5.62627233351178e-06
-2.82948539142482e-05
-3.62022545000948e-06
-3.08060623893627e-05
-2.85573946018679e-05
-3.60271829193507e-05
-5.83214100770738e-06
-1.4758732994616e-05
6.98926640742307e-06
-6.16797660797353e-06
-3.91225716853665e-05
6.35593147505665e-06
-2.16677207086355e-05
-8.23437058406884e-06
-6.39245103334373e-06
-2.33804691909564e-05
-1.63882307086683e-05
-1.24935734850409e-05
-1.62729403268753e-05
-1.24891548892435e-05
-1.46484074063086e-05
-1.25898646159421e-05
-3.22197576064324e-05
-1.1866680545769e-06
-1.90370383836877e-05
-4.08624921626458e-05
-2.9835258770948e-05
-4.07273777173945e-06
-1.15435863192324e-05
-1.94549844414932e-05
-2.28947910948664e-05
-3.0129737793058e-05
-2.51786665538062e-05
-7.71610725836951e-06
-5.75694387445949e-06
-2.15725912225653e-05
1.63671659252372e-06
-1.43195568004793e-05
-2.77824205354472e-05
-6.17955677411775e-06
-1.41502045866147e-05
-2.47298576350728e-05
-9.51019176755992e-06
-4.10356352411569e-05
-3.84227596321672e-05
-2.09400163677664e-05
-2.06435309647947e-05
-2.4689615516401e-05
-3.41465531563146e-05
-1.41900083967659e-05
-7.63156283495271e-06
-7.82257663270432e-06
-2.67707771539353e-05
-3.44175358863095e-06
-2.21041301150902e-05
9.64255108024248e-06
-3.33368976801127e-05
-4.89390647706194e-05
-2.0748963207784e-05
5.52479202453103e-06
-1.53780069348493e-05
-3.48198500537851e-05
-3.0362057869117e-05
-4.51422809727496e-05
-1.80467853886812e-05
-3.5339559630679e-05
-9.66728554833542e-06
-4.92445802258628e-06
-2.78115673414908e-05
-1.47231606636567e-05
-1.08598630481086e-05
-1.2763466898433e-05
-7.77262194485835e-06
-1.7110461258984e-05
-2.10815393758939e-05
-5.03677150005695e-06
-2.135875956404e-05
-1.51289563712269e-05
-1.03294445658087e-05
4.88602046248708e-06
-4.19592134383844e-06
-3.71064736071605e-05
-1.96503623026487e-05
-3.42703028352358e-06
-3.43851607508386e-06
-2.37057926352832e-05
-5.3727726993901e-05
4.79965902175396e-06
6.44766150641292e-07
-1.28881970017933e-05
-2.1065186728486e-05
-1.98240737200107e-05
-7.64875059425382e-06
6.65379439855974e-06
-3.53360612086392e-05
-1.57563927281981e-06
-2.27411586617591e-06
-1.91446834843245e-05
1.47519632817278e-07
-2.93677486724034e-05
-2.79912568002873e-06
-1.03319914636822e-05
-2.83870597046221e-05
-2.47307682258338e-05
7.37970704975807e-06
-2.51579819946166e-06
-1.63555388856471e-05
-2.46919022172739e-05
-1.10353097272011e-05
-1.13891315527953e-06
-3.57363667914029e-05
-3.13680017290695e-05
8.96461279629215e-06
1.56434783812526e-06
-2.86449634504391e-05
-2.82107438078082e-05
-9.37897453522336e-06
-1.24749797899158e-05
-4.14129041511247e-06
-3.15656166163598e-05
-1.54687533554577e-05
-3.25928443760138e-05
1.01438293913939e-06
-2.21474060296139e-05
-3.23213645744167e-05
-4.79057392299045e-05
-1.87583683225466e-05
3.16634672932932e-06
-2.1367349179849e-05
-4.35094311770023e-05
-1.2339427768719e-05
-2.97482547384627e-05
-3.69886095737219e-05
-2.52818370893251e-05
-2.47236809081548e-05
-9.84348850687848e-06
-9.09982727400458e-06
-9.44770500473399e-06
-3.17828551210694e-05
-1.1176199299081e-06
-1.24110905802456e-05
-7.66819967667317e-06
-4.67205789047271e-06
-2.2556762415014e-07
-1.15749552301831e-05
-2.11171161925477e-05
-3.06170934391132e-05
-1.61649335210903e-05
-1.49514363401859e-05
-3.44610975785287e-05
-2.00737149642078e-05
-2.99825595966533e-05
2.77668057481882e-06
-3.26757052193556e-05
-3.7955550609054e-05
-1.50221147321097e-05
-2.37439760628557e-05
-6.59539786642966e-06
-1.73549377285604e-06
-2.8042820681595e-05
-6.11521680595476e-07
-1.52669568877439e-05
1.9959244157452e-05
-5.25823408625321e-06
8.62423366758997e-06
-1.1286702314286e-05
-1.98105296590831e-06
-2.39712435445003e-05
-4.18163183089588e-06
-2.25112011533965e-05
-9.15852711655728e-06
-1.6687699138101e-05
-3.95548264287802e-05
-2.87447042037452e-05
-1.86387485785168e-05
-3.10345752256208e-05
-4.39342579680629e-05
-2.18890560943172e-05
-1.65051653798553e-05
-3.34037800475717e-06
-4.12681986921951e-06
-8.10133122020948e-07
1.71766533298969e-06
1.74356865416351e-05
-5.41546199824741e-06
-3.75630249388054e-07
1.44571139607356e-05
-7.47443484447142e-06
-1.27066809088531e-05
3.78175394173365e-06
-4.10576950540315e-06
-3.42349726879058e-06
-3.66068145500994e-05
-3.07412391382858e-05
-2.49330362429797e-05
-3.25289889077717e-05
-6.05811009783427e-05
-2.6239204974259e-05
-1.12752332297183e-05
-2.10127161655717e-05
-3.2665403215171e-05
-2.00077315114028e-05
4.92936905170864e-06
-4.01648897892027e-05
-2.89962991559293e-05
-4.90949398577314e-08
1.08554882475279e-05
7.43017870436679e-06
-3.17336201820741e-05
5.71601013165068e-06
-1.62086977377907e-05
-2.03858126569375e-05
-5.33887110250073e-05
-2.9500127650726e-05
-1.70108345941458e-05
-3.3444115240518e-05
-5.4373427113147e-05
-2.39502332699071e-05
-2.28317003921049e-05
-5.83797115082384e-06
-5.36052544453665e-05
-2.65529474573577e-05
-1.47910606944211e-05
-9.82714679585718e-06
-4.03237138067483e-06
9.71181809186487e-06
-1.51206629735963e-05
-2.88334170051753e-05
-4.17782715924782e-06
3.96253309035467e-06
-3.07064710452176e-05
-2.81115712107002e-05
-9.56890289349206e-07
-2.47421273452503e-05
-1.45248118252954e-05
-2.05673435568128e-05
-3.14907660621763e-05
2.49440128576822e-06
-5.24500297015899e-05
-5.03293008403281e-05
-1.87439764612556e-05
1.79210446784135e-05
-1.02889368073813e-05
-5.36814434451013e-05
2.57372023396043e-05
3.25960281217565e-05
-2.78313761538803e-05
-2.04603425882846e-05
2.83542324277163e-05
2.95052708441467e-05
-2.49482963178647e-05
-1.13320512090349e-05
1.285595317583e-05
-5.30319121692676e-06
-2.68963702515746e-05
-5.51466489318571e-05
1.4469088690022e-06
-2.27638181772981e-05
-3.96435872396378e-05
-1.50740723013375e-05
-6.50673514700824e-06
-2.91094189841357e-05
-3.03152241720725e-05
-8.07871949721387e-06
-2.78135908642454e-05
-2.36884138192053e-05
-1.38862129179829e-05
-1.89273604552891e-05
-1.7066911973948e-05
-1.27049663297934e-05
-2.78841403798958e-06
1.82992049033244e-05
-3.28916374600386e-05
3.20393162265575e-06
-3.04492074529595e-05
-2.33509989963915e-05
-1.48095921988947e-05
-1.62668602982243e-05
-3.49627443946892e-05
-8.22594472173277e-06
-2.50732178835361e-05
-3.85727630696163e-05
-3.92739390584355e-05
2.23959034939096e-06
-3.25755860601041e-05
-4.38250878360278e-05
-5.47680680083654e-05
1.92462783768519e-05
1.02023800082889e-05
-5.48926870055664e-05
-7.0955991386116e-05
2.29578627144972e-05
1.55014045434081e-05
-3.59999268699876e-05
-5.03358757157642e-05
6.89805753654387e-07
-1.34334319381856e-06
-4.77320256994091e-05
-4.39669458806806e-05
-1.16825498993311e-05
1.20217462487651e-05
-5.79972953267027e-05
-4.22068265117775e-05
8.91817031215595e-06
1.57484384575251e-05
-2.05676375080064e-05
-4.15901504030784e-05
-1.17610428454544e-06
3.24728808843543e-05
-2.80136032110161e-05
-2.0505775370763e-05
2.55436346208705e-06
-6.97583721869951e-06
-3.79474476335588e-05
-4.76242291352411e-05
-1.34209738489988e-05
-6.79880189043304e-07
-2.04235182523836e-05
-2.02398032268499e-06
-1.58072468512253e-05
-1.52078381083877e-05
-1.82810536506488e-05
-2.85804477312621e-05
-3.74126797635294e-05
-3.69844688684763e-05
-1.04133903139764e-05
-5.96040031360611e-06
2.81913843462659e-05
-1.76838783657134e-05
-1.89158722261102e-05
5.53314220244442e-06
-1.69360073844593e-05
-4.25846926245293e-05
-1.82264352493998e-05
1.14677611462539e-05
-1.11803264076115e-06
-6.14303017441094e-05
-2.25240383142202e-05
-1.1742794451079e-06
-5.23964153634956e-05
-3.60285459453621e-05
-1.63149058549627e-05
3.42429325251778e-06
7.8179664453983e-07
-9.68088517878746e-06
-4.84174789517311e-05
1.35482583928074e-05
9.57575183736361e-07
-2.92303440504355e-05
-1.63055713159602e-05
-1.18021417157805e-05
-5.27136216564964e-06
-2.49563601184323e-05
-2.67267093603165e-05
-1.07906124327948e-05
-7.61045305864801e-06
-3.80173686949498e-05
-4.88587812405485e-05
-3.56706868331181e-05
-2.24977715434261e-05
-4.36683757305851e-05
-3.92409712156888e-05
-4.95077034147776e-05
-3.33789795435352e-05
-2.47924150130271e-05
-5.29759485216794e-06
9.50661618642241e-06
-3.44157014525394e-05
-1.93509161669955e-05
-1.39081852726643e-05
3.24581494747649e-05
-2.51544693330374e-05
-2.55005701719231e-05
8.60967924556798e-06
-2.33636281146536e-05
-3.36513569075586e-05
1.42210353293221e-05
-1.19884986956812e-06
-4.02333330992428e-05
-4.07559443002856e-05
-3.34540289071171e-05
-3.85133913711084e-05
-3.59935113523916e-05
-5.3215211452781e-05
-4.71331767077197e-05
1.28287194651039e-05
-3.93659356572513e-05
-4.31393477923754e-05
-1.94889512905891e-05
1.99138919327378e-05
-7.06722768467933e-06
-1.45848488262576e-05
4.15447130984e-06
1.87168696872483e-05
-2.51861452333458e-06
-3.7013136275632e-05
-8.41009831153142e-06
3.30178444348635e-06
-1.99128711764921e-05
-5.32986094815966e-05
6.54416821506277e-06
2.45832282618666e-05
-5.58323161196597e-05
-6.60452876004199e-05
-2.04497391972181e-05
-1.09982881066115e-05
-3.13461501763556e-05
-2.92638774978053e-05
-7.47886184609643e-06
-8.03329222251374e-07
-2.50277450337526e-06
-3.76067380213739e-06
-9.63254030163603e-06
4.86500520821299e-06
8.93562408980379e-06
6.28302550118801e-06
-1.09436334349192e-05
3.20861553692794e-05
9.94802853058474e-06
-1.860029214619e-05
-1.79039322210872e-05
-5.28966519232747e-05
-2.65000741852797e-05
-2.46022068674838e-05
-3.30476507550892e-05
-3.39197335052195e-05
-4.95506563189928e-05
-2.22883098162232e-05
-1.66807916975839e-05
1.93895127032759e-06
-2.53047668400414e-05
-3.23804394933996e-05
4.89488241065786e-05
4.04338439592996e-06
-2.03789066643399e-05
1.57080474545808e-06
3.96356037233801e-05
-2.77242707965719e-05
-3.61591847344595e-05
2.24829157027955e-06
1.82414549672334e-05
-3.89524750763524e-05
-5.03221398403527e-05
-2.99544827160728e-05
-1.98399561639051e-05
-6.14733972258075e-05
-3.88685234862584e-05
-1.40764962209121e-06
-5.51999087387678e-06
-5.19375148323934e-05
-6.0704776101624e-05
-1.61990255105208e-05
1.54171112688961e-05
9.05155274070227e-06
-4.8162959223912e-05
-2.46439417197337e-05
8.88840711060531e-06
-2.6425177385006e-05
-3.90256899537575e-05
-4.73101822521037e-06
1.52524554464844e-05
-2.23569563410754e-05
-3.62290945289649e-05
-8.36055330975667e-06
1.51816690862119e-05
-4.87350646906951e-05
-4.71219448090877e-05
-1.09395853232841e-05
-3.07249686978709e-05
-5.20133326094768e-05
-3.12725082706978e-05
-2.98300078178926e-05
-4.11444799298411e-05
1.09053010261814e-06
-2.28737440428016e-05
7.71538127390376e-06
-2.17152207711977e-05
-3.81226271020921e-05
3.01871074035987e-05
-7.39145934456484e-06
-1.36016008130313e-05
-3.24448532623956e-05
2.08619050231995e-05
8.89224589279523e-06
-4.69774107632169e-05
-2.89815584408999e-05
-1.86871838671831e-06
-1.56738244864151e-05
-6.80937287150585e-05
-2.28677036597668e-05
-2.10004056649604e-06
-6.01166580093707e-06
-3.12515632413534e-05
-2.43231589510774e-05
1.41719011792679e-06
-5.48970882975397e-06
8.6450371507305e-06
-2.03401272174504e-05
1.46332952411183e-05
2.48617628349284e-06
-1.60362902501796e-05
-1.21938190399015e-05
1.08809605105077e-05
-8.24293884537135e-06
-3.98695194969983e-05
-3.27776399743491e-05
-2.70620359598359e-05
-4.23775494295574e-05
-5.38577722814761e-05
-3.33106366618743e-05
-1.21451643018428e-05
-2.91269688575024e-05
-4.73340812072496e-06
6.13497848341609e-06
-5.46149249688384e-06
-1.80500056800219e-05
-7.43203746981498e-08
-2.03041851061098e-05
2.01946939650232e-05
3.39777542947337e-06
-3.31563713274784e-06
-1.70283245317556e-05
-2.49471846695466e-05
-3.16286045108411e-05
-1.06486714396144e-05
-3.20901417223198e-05
-2.84912721104954e-05
-3.26891163070934e-05
-1.97983310528451e-05
-1.16234681403329e-05
-3.40576583112669e-05
-4.47052637169717e-05
-1.01830035124188e-05
-1.09229281838512e-05
-1.58658611528184e-05
-2.06476010838402e-05
1.55943997620879e-05
-1.08731948072353e-05
-1.60582829146457e-05
-2.61023626872951e-05
-8.35494212724085e-06
2.54089730121067e-05
-1.23992400300924e-05
-2.78307206186147e-05
-1.90943605629462e-06
1.52000076816472e-05
-1.97843265469419e-05
-3.03599397182504e-05
-3.14049548185044e-05
-5.09365712083544e-06
-2.1224566262914e-05
-4.48515187327251e-05
-2.50898642166631e-05
-2.70702857306176e-05
-3.22023292336279e-06
-7.33367591187006e-06
-2.63111416912886e-05
-7.96389277082468e-06
-1.20969623419455e-05
-3.07597182596963e-05
-5.72647212665153e-06
5.69871351874134e-06
3.48493237163986e-06
-2.91808706501638e-08
-1.80472304459184e-05
-2.1018248694434e-05
6.94851659085451e-06
3.62457596853686e-06
-1.80677921266603e-05
-1.10600395598192e-05
-1.64866273064591e-05
-3.30193796001952e-05
-3.28446126303832e-05
-3.0036602079591e-06
-2.01813418798665e-05
4.89557077808552e-06
-1.26848389694051e-05
-3.33937251241501e-05
-1.27898595721769e-05
-3.71764346490838e-06
2.5391372588874e-05
6.79800358193518e-06
-1.0890569399448e-05
-3.2902778196259e-05
-2.12134819022045e-05
-2.97632559026576e-05
-2.70380096014779e-05
-1.02038159669862e-06
-5.76282105932657e-06
2.69546156272192e-06
-1.11232361758126e-05
-5.40549651400784e-06
4.03858341467522e-06
-3.53778953673749e-05
-4.39501886007486e-05
-1.30939130486795e-05
-1.14281394406282e-05
-3.42091190620424e-05
-6.40918546913406e-05
-4.88155066558602e-06
-4.93665885310392e-06
-3.1414991192572e-05
-3.17892283488048e-05
-3.08791201350003e-07
2.0515301252932e-05
-1.99366660407121e-05
-5.38170790269428e-05
-2.27192747744186e-05
-1.18348919133405e-05
-2.82718417103562e-05
-3.39174532058323e-05
-1.6243938957833e-05
-1.95628262309021e-05
-2.44273759808201e-05
-3.78993524170587e-05
-7.04355430852439e-06
-1.77631839614117e-05
-1.94232504830469e-05
-3.05630394374693e-05
6.64023500680628e-06
-1.65268228342042e-05
-3.32773927717437e-05
-1.10180341136205e-05
-7.9404346882506e-06
-2.16663716026557e-05
-2.86441995776417e-05
-1.93388892397749e-05
-1.28076997321236e-06
-2.83085027062362e-05
-3.46855946650987e-05
-2.04144569635404e-05
-3.51083741248618e-05
-2.46662373787882e-05
-3.23762635383019e-05
9.54186135578845e-07
8.90605083839341e-06
-2.10053285598506e-05
-1.74811733311219e-05
2.24393055150042e-05
-2.71492460140633e-06
-1.3414663235916e-05
-1.90232990726963e-05
2.46813382621155e-05
1.09818616882827e-05
5.13541475929649e-06
-2.06120767068518e-05
6.33978201766928e-07
-2.32361229724893e-05
2.39937933076114e-06
4.00943923222758e-06
-9.69792599652398e-06
4.39009121901967e-06
-1.30885993624706e-05
-3.96854374695873e-05
-2.82296845139652e-05
-1.75468017375785e-05
-3.54212473549858e-05
-2.19667922713416e-05
-2.3272075938386e-06
-2.2413313567786e-05
-1.24051642622689e-05
7.9367170097696e-06
-1.06275560875144e-05
-2.01576062324944e-05
-2.72308601214318e-05
-1.22328069208749e-06
-5.32987629242549e-06
-2.21466828068767e-05
-2.5083546066508e-05
-1.47671405490295e-05
-3.05201147817491e-05
-4.15636057370588e-05
-3.02047294638496e-05
-1.98602009873434e-05
-1.82951813103667e-05
-3.23927602428036e-05
-1.67490659371645e-05
-1.12180991156323e-05
6.3382264857328e-06
-4.80812931159748e-06
-2.73785934606008e-05
-1.15908034757e-05
-1.29565825664104e-06
-1.80273884533255e-06
1.89221989054133e-05
-2.0403046991469e-05
-4.94003879615954e-06
-2.22356019317052e-05
-4.33243434481004e-05
-7.61855639659175e-06
1.3909377218933e-06
-2.3183405307741e-05
-6.22146418079061e-05
-3.10410046553008e-05
-2.09794220801702e-05
-5.39993412279717e-05
-2.62381854963101e-05
-2.27890336681728e-05
3.83992818523913e-07
-3.48261696893671e-05
-3.80133131899512e-05
-2.75490368796675e-05
-3.86655423906871e-06
3.15021096539017e-06
-9.35525826022808e-06
2.92087481520397e-05
-2.94792649511981e-05
1.43874691392309e-05
1.17139697643761e-05
1.6130234404377e-06
-1.64291548645079e-05
-2.09280464151487e-05
-3.78409150370446e-05
-2.34250557332958e-05
-4.83901222064673e-05
-2.73890022202269e-05
-2.72857626055088e-05
-4.52871260295064e-05
-3.69257668771148e-05
-3.13948796431492e-05
-2.71714190404715e-06
1.20783143933262e-05
4.53965105738953e-07
-3.42563296538509e-06
1.55145854161104e-05
1.26422561895212e-05
2.1277253845233e-05
-2.36893055187337e-05
8.2827962936495e-06
1.0749951538647e-05
-9.70549167214793e-06
-2.25936427053909e-05
-1.41450917192014e-06
-2.87926828330153e-06
-3.98818309463893e-05
-5.01099055662634e-05
-3.50984217032934e-05
-6.77287554493579e-06
-2.92210484179017e-05
-5.65088494790108e-05
1.21941192929718e-07
-1.09359985059902e-05
-3.3457148583411e-05
-2.20472724228709e-05
-1.75851793688798e-05
1.73784427376643e-05
-1.75269577773057e-05
1.84485082297153e-05
2.81666310810961e-05
3.02263144355213e-05
7.99854362898907e-06
-6.90254088021926e-06
2.04101566476216e-05
7.65876881745929e-06
-6.55186086080337e-06
-2.57967325247306e-05
-2.34794871283181e-05
-5.37553574548155e-05
-5.85097089882432e-05
-3.60203667162914e-05
-2.29385133749625e-05
-5.40126456254609e-05
-4.29531484519466e-05
-1.4611113755255e-05
-2.23933875014079e-05
-1.02523415678844e-05
7.79156187349199e-06
-8.03516528445929e-07
-7.5407225836639e-06
-1.65341231699983e-05
-3.70121036381834e-05
1.19454098103339e-05
7.90951771748938e-06
-9.45796747289285e-06
-3.63664930170846e-05
-1.50777218492902e-05
-2.66351723930304e-05
-4.73133319426065e-06
-3.94814152350848e-05
-1.94417399021817e-05
-1.90154113623692e-05
-3.7570320809637e-05
-4.48121273350752e-05
-4.42360946710841e-05
-2.51524786973951e-05
7.10967529789637e-06
-1.78579727751522e-05
-7.71816783622024e-06
1.99307577938364e-05
1.18565891911466e-05
-9.06457572362587e-06
-1.11765368330525e-05
9.8804491122046e-06
-1.71445058535204e-05
-3.86342112467731e-05
-2.25760463255421e-05
-1.86475282071229e-05
-2.8785261328031e-05
-2.72423231303402e-05
-1.43100366415749e-05
-1.62008055427857e-05
-1.07830516765082e-05
1.79942763258407e-06
-5.44087330782101e-05
-3.67275350633892e-05
4.37613055706579e-06
-1.93960472312803e-05
-6.68631373555609e-06
-1.62436392253689e-05
9.88276056430623e-06
-7.61763775308959e-06
-1.32386937503152e-05
-9.18690588175703e-06
8.24280104222498e-06
-2.17759402075587e-05
-1.77750200905855e-05
-1.93319759955496e-05
-3.82496530661514e-05
-3.85052077204819e-05
-1.69673202652518e-05
-3.00939594365009e-05
-2.99249729600567e-05
-2.46101122976529e-05
-1.57294604874578e-05
-1.44720406386952e-05
-1.6189647827075e-05
3.88292587362792e-06
1.10365536444607e-05
-3.5897606646764e-05
-3.58429122209001e-05
2.71026303259593e-05
9.00521401519492e-06
-1.22250076184157e-05
-6.09697629452921e-06
2.39870032137194e-06
-3.01555160520787e-06
-4.45787193488148e-05
-1.88730828841273e-05
5.86534972936167e-07
-2.88444806971849e-05
-2.97223100613494e-05
-2.96655461763988e-05
-2.53516394987688e-05
-8.81047999007213e-06
-4.9420856158646e-05
-3.0017862355472e-05
6.10642199238509e-06
-5.58630467089113e-07
-2.29463480262781e-05
-1.05735633782304e-05
4.63380891601999e-06
-2.78931802756292e-05
-2.87445379645952e-05
-1.79885436183281e-05
-2.6690762366821e-05
-3.36030179229224e-05
-3.32588247420462e-05
-2.73532369225056e-05
-3.57687030316983e-05
-4.25441974107819e-05
-6.32681991953572e-05
-2.15390475526608e-05
-4.05649820577142e-05
-2.31229517957705e-05
-5.59841415496749e-05
-2.88969768726952e-05
9.44123089107495e-06
-6.1851097220195e-06
4.51775942857021e-06
-1.92796478472364e-06
3.93930186181362e-05
3.25027485974587e-06
-5.34574216326547e-06
-1.86025083347937e-05
5.7255184077563e-06
-2.62711094079588e-06
-9.57973147302994e-06
-9.07341002752937e-06
-3.80924869480399e-05
-1.34333649480487e-05
-3.47704985899053e-05
-3.2699233788336e-05
-3.34593051807229e-05
-2.35208996731363e-05
-1.27856657170799e-05
-7.67463008956294e-06
-8.16383099018992e-06
-8.80307050518377e-06
8.71478978394232e-07
1.19109723228854e-06
-3.09429669446818e-05
-1.81950371772873e-05
1.50728973533165e-05
2.67133286223167e-05
1.72018750281365e-08
2.15378291186042e-06
-2.63863900909473e-06
-1.79384670778207e-05
-2.19363975454393e-05
-3.24544857361577e-05
-2.54398755816396e-05
-2.73858168538019e-05
-6.88667033686191e-05
-4.28918732162075e-05
-1.78226255835953e-05
-2.69668673712023e-05
-3.91197263465777e-05
-2.88519774511223e-05
2.21618675016076e-05
6.93029906383043e-06
-4.11449581637776e-05
1.58874633495059e-06
2.78613664136042e-05
3.27246803379669e-06
-2.70338023737185e-05
4.12133001090838e-06
-4.01520856523993e-06
-2.25287870616603e-05
-1.27431189448997e-05
-2.22725625997935e-05
-2.59070508177038e-05
-2.90804319205635e-05
-4.7099703618974e-05
-1.57882278903563e-05
-3.71688155070141e-05
-2.3078775794782e-05
-4.478096098858e-05
-2.99178000950772e-05
-2.25862868230981e-05
-5.05163317327017e-05
-2.0355805619021e-05
7.54514380986694e-06
6.09980045413048e-06
-1.43653309257213e-05
-2.18952274489779e-05
-9.05332609039902e-08
1.39361406089302e-05
-2.96996484469234e-05
-2.61687710149649e-05
-1.83503679043277e-05
-4.7152313446164e-06
-3.20734687305329e-05
-2.84299157175266e-05
-3.75726358287947e-05
-7.64727783763035e-06
-3.94446883608172e-05
-2.89961949894226e-05
-5.80298360125461e-06
-1.84123400361027e-05
-1.20853167683006e-05
-7.10736072864238e-06
5.0425489835128e-06
-1.39240846722474e-05
-1.2302794731362e-05
2.43633166717445e-05
2.96184628526965e-05
1.13643780273848e-05
4.69428726277198e-06
-3.30701840713579e-06
-8.73270592802205e-06
-1.40435493246886e-05
-2.86875705298492e-05
-2.03180402919197e-05
-2.41919045511785e-05
-3.62457753642093e-05
-5.56192178976495e-05
-5.33496162745858e-05
-1.63978298988304e-05
-3.35186693843407e-05
-2.188376547003e-05
-5.86541367973978e-06
1.36973598599822e-05
-5.8823088904035e-06
-1.18332429423333e-05
3.07368470879892e-05
1.73866343313918e-05
-1.66992406480899e-05
1.06114263284648e-06
1.33133231300521e-05
4.03891662211123e-05
-5.02357423116865e-05
3.89563857953992e-06
-6.55279671860896e-06
-1.44794328876991e-05
-4.74658270901068e-05
-2.80733692906844e-05
-3.0407927173807e-06
-4.16135526580314e-06
-5.4892191219552e-05
-7.12564870289805e-06
-2.17805099837276e-05
-5.0297157410221e-05
-2.51597878862962e-05
-1.80948952195576e-05
-2.37612166478686e-05
-7.51552584366933e-07
-3.16093704897002e-05
-5.04824151320724e-06
-5.63611023103874e-06
-7.9707695681968e-06
-4.02448463167647e-05
1.38501629270806e-06
-1.83177101757082e-05
-2.6588992573515e-05
-1.4434695893709e-05
-1.46983898293144e-05
-2.52277065498454e-05
-3.88668594448995e-05
-2.91299387411003e-05
-5.27010982078113e-05
-5.16063615890395e-05
-3.25873275714571e-05
-1.60276041099368e-05
-4.40974695149238e-05
-5.80783724953017e-05
-9.01492365829589e-06
1.59973664068789e-05
-3.62530707614814e-05
-5.24611287122889e-05
-2.90253259135216e-05
3.04944838946981e-05
-3.8985478574813e-06
-4.25793411805269e-05
-1.58490531391751e-05
4.2979135877244e-05
1.57721999439586e-05
-2.95555629128414e-05
-4.90889732681664e-05
1.87585050725532e-06
-3.34656392145467e-05
-4.87333227767113e-05
-2.61113922152603e-05
7.81344182183282e-06
-3.54578423977274e-05
-4.26786547719168e-05
-2.05518064197769e-05
-3.51221255356302e-05
7.15909853968943e-07
2.28193494069734e-05
-1.51544599714556e-06
-1.89485354031558e-05
-1.23071965947355e-05
1.48892517823196e-05
-1.10320139286407e-05
-2.69169817557205e-05
-1.82420046652775e-05
-1.06679542350576e-05
-4.38903909465845e-05
-4.67017091454073e-05
-2.25675657562327e-05
4.72296118766374e-07
-3.5172299943069e-05
-2.34716787797814e-05
-1.15054974566569e-05
1.36739306203602e-05
-1.55531037594732e-05
-2.28748623337271e-05
-1.80240757744297e-05
-1.18579355767487e-06
-9.44786330511922e-06
-2.81646230423419e-05
1.15821736284963e-06
7.19997552303136e-06
-2.74254746614191e-05
-2.95629299276853e-05
-2.56870490996881e-05
-9.2051764382113e-06
-7.01531917529414e-06
-4.84247666103121e-05
-2.72765627248249e-05
9.21277723138972e-07
-2.53454034778699e-05
-3.85067316361674e-05
-5.29617947211491e-05
1.79907679053745e-06
-2.90284826726249e-05
-4.3561517726387e-05
-2.43590699333027e-05
-1.62526857105337e-05
-2.89964822584968e-05
-2.50550685128423e-05
3.67450723334025e-07
-5.68892605712114e-06
-1.65112374760759e-05
-3.18981721999002e-05
-2.61429251075678e-05
-1.67370586940787e-05
-2.50734176816962e-06
7.56926357121848e-06
5.22571121408462e-06
-1.86813999701318e-05
-1.65321124652888e-05
-2.38461202929555e-05
-4.75571090052523e-05
-2.6739591481336e-05
-6.59878920172017e-06
-2.21284266763802e-05
-1.0837974908945e-05
-3.21074014050224e-05
-3.24008381166824e-05
-1.27765001110292e-05
-3.91259701121799e-05
-4.50563467853266e-05
2.11177850774182e-05
-3.19494097073637e-06
-3.30520796676619e-05
-2.02752336347156e-05
-3.41147557458408e-05
-1.60529833779205e-06
-1.72056449782703e-05
-3.01457908616563e-05
1.33709102009725e-05
7.49155032574872e-06
-3.19616493424185e-05
-2.87872422512511e-05
9.05327473032194e-06
7.54734029560445e-06
-2.95827491367869e-05
-3.44633655780927e-05
9.69596874909328e-06
-6.24401857212994e-06
-3.16094685593747e-05
-2.39563723785073e-05
8.85652793181858e-06
5.96273153229227e-06
-3.51328858387669e-05
-6.45924888016423e-05
-2.12528319185083e-05
3.98225633893605e-06
-2.59250470559506e-05
-2.9977871883553e-05
2.7192667764011e-05
-1.77304664303911e-05
-3.31260967498889e-05
-1.63813802549108e-05
-3.77552749920864e-05
-1.6644904590779e-05
2.40313711571982e-05
-3.13909953432768e-06
-1.82787590922833e-05
-3.89194518479476e-05
-1.44919784148843e-05
-8.3508451496816e-06
-4.37308046806264e-05
-2.99919109988898e-05
-2.38781062452835e-05
1.43494464405462e-05
-2.83082469014444e-05
-4.39493398115522e-05
5.60081092895267e-06
-1.74991538795861e-05
-2.61194782690529e-05
-1.71870342784865e-05
-7.69370064776689e-06
-2.08499657522699e-05
-1.10899856018245e-05
-4.95075801803717e-05
-2.22804774983367e-05
-4.92368229929647e-06
-1.74576756875298e-05
-1.15240019939328e-05
-1.37134536660279e-06
-3.06735535128916e-05
-2.95829788956851e-05
-3.09400509346401e-05
-7.51542567340065e-07
1.39593545062249e-06
-4.03462613383202e-05
-3.75936282886083e-05
-1.42954199598967e-05
-2.20612231612133e-05
-1.38825346729879e-05
-2.82888801092215e-05
5.94380161618164e-06
-3.9235703326403e-05
2.5612532672686e-08
1.64244210023614e-05
-1.87324778889906e-05
5.94485624111682e-06
-2.58657771863702e-05
-1.56653909512478e-05
-4.49594467213172e-06
-4.83328335638774e-05
-1.43223188295425e-05
5.46591918117895e-06
-2.37824663875348e-06
-5.99702506470076e-05
-1.30528180508366e-05
2.26674160582099e-05
-1.33461984960689e-05
-3.37910713964649e-06
-2.46730676295508e-05
2.2947427204603e-05
-1.15668156922874e-05
-2.80857412930287e-05
-4.68519429890862e-06
3.26115013238281e-06
-1.74259199020557e-05
-7.47123199194548e-06
-2.89416375518727e-05
5.0321959542739e-06
-5.63397500589412e-06
-3.4864572768741e-05
-8.47807169143984e-06
-1.90980179764526e-05
4.08940797598941e-06
-3.03340468820093e-05
-1.43217174408446e-05
-2.15076102043427e-05
-3.74406346341031e-05
-2.56110058552337e-05
3.47854916382634e-06
-6.98039731079194e-06
-5.40569324860808e-06
-3.97584238014099e-05
1.7224487042974e-06
-2.15371760053942e-05
-2.68332874707181e-05
-2.89975933428409e-05
-2.70524396086166e-06
-3.12989622233889e-06
-8.60624269333427e-06
-9.38522866057872e-06
-1.94945243206482e-05
-4.51174392084446e-05
-4.37527405512867e-05
1.26894062511457e-05
-4.70151932862187e-06
-1.08771850156438e-05
-1.80444437516097e-05
-1.65047426049424e-05
-2.27874947338288e-06
-1.94713958853999e-05
-2.02689490798685e-05
-1.1307635946399e-05
-1.83609142069056e-05
-3.43539046987117e-05
-2.73587286568239e-05
-1.11600079314975e-05
-6.59710498114507e-06
-5.66084469837128e-05
-3.10801458788267e-05
-1.05888469333007e-05
-3.31382202615952e-05
-4.56850772905113e-05
-4.1250043320016e-05
-2.05927274778657e-05
-2.72150105464864e-05
-3.09903513186519e-05
-5.62724561062153e-05
2.2918205792744e-05
-1.97535753540329e-05
-2.75158162214932e-05
-4.78194796104657e-05
1.51882378569597e-06
4.29430550933323e-06
-1.21168653616663e-05
-2.44809715405869e-05
-1.32636634288276e-05
1.64625764726215e-05
-1.35916659097278e-05
-5.17283638986817e-05
-1.32442190805355e-05
-2.97062447852538e-05
-2.59756719623979e-05
-5.53439115763046e-05
-4.23522180718143e-05
-2.23221993418681e-05
-3.79523374846112e-05
-3.51181391875163e-05
-3.13959413608884e-07
-1.88821673825435e-05
-8.37080421186331e-06
-1.84949273905089e-05
1.53481440506411e-05
-1.67382960726646e-05
1.30626368935458e-07
-1.92141510968523e-05
-1.01841199381336e-05
5.88474834953057e-06
1.83200452427565e-05
-1.56370757077374e-05
-1.83783692786629e-06
2.30574507726084e-06
3.276937820821e-06
-1.99025828589254e-05
-9.68046309408048e-06
-1.77130417342788e-05
8.98159202300017e-06
-3.11669107990257e-05
-2.97043385016973e-05
-2.67508305918399e-05
-3.82620085818749e-05
8.46108458263758e-06
-5.60198458498776e-07
-1.52174416976002e-05
1.82918339188328e-05
2.39872743743672e-05
1.60020075774426e-05
-4.21541794895998e-05
3.63502510297079e-06
1.65213030717877e-05
-1.27181348607635e-05
-2.07341902658348e-05
-1.08088098165773e-05
2.1044139461823e-06
-1.36883007457698e-05
-5.08889084320369e-05
-7.66715220554937e-06
6.02130015924786e-07
-4.85540228294772e-05
-4.39372072863937e-05
-1.62306103334752e-05
-1.79104072271789e-05
-1.61423086103082e-05
-3.99852585160017e-05
-1.36831591117826e-05
-1.21986938881602e-05
-2.1718570338491e-05
-3.63220801158872e-05
3.5803944552718e-06
-4.7681774718783e-06
-1.10010270174998e-05
-3.47408534326462e-05
-2.89581295063049e-05
-2.3335431522796e-06
-3.51748593049605e-05
-3.47367713727572e-05
2.73591548679114e-06
-1.49218468491825e-05
-8.10531883301346e-05
-5.61515165306938e-05
-7.12892706028548e-06
-2.58183856510516e-05
-5.16905427338114e-05
-3.07747287428317e-05
6.84842888056507e-06
-3.60931450656417e-05
-4.04394624611299e-05
-6.31216173255538e-06
1.53939912059644e-05
1.98645429613897e-05
5.09510489206959e-06
1.47816633516746e-05
3.67508070312674e-05
6.33021133744938e-06
-2.54308772412336e-05
-2.89212499194241e-05
-1.35807420509946e-05
-3.62180138508705e-06
-5.51718118699018e-05
-5.51190486664121e-05
5.39064603073216e-06
-4.26589341467472e-05
-6.82854979785363e-05
-2.62187900482278e-05
-2.01375313623436e-05
6.00043946003677e-06
-5.74457010375933e-05
4.5234971564717e-07
4.09178711585955e-05
-1.49878732870955e-05
-2.47832617265521e-06
1.97132594764568e-05
1.17752906842115e-05
-1.03126759959918e-05
-4.02330883317528e-07
-2.41336010701157e-05
-1.85316116931217e-05
-2.58379581408281e-05
-2.24294696070516e-05
-2.36820739350081e-05
-3.43778365186227e-05
-2.43127495021846e-05
-2.67625326285555e-05
-2.66594371357782e-05
-2.85093042167594e-05
-3.01956134050804e-05
9.61825432516482e-06
4.06804956810613e-06
-4.35572209747888e-06
-1.01212356648594e-05
-1.18050347117442e-05
5.26327816057421e-05
-1.10049465451551e-05
-1.52548775614281e-05
8.71945062974912e-06
2.09799153599557e-06
-1.81357432412885e-05
-4.00767516888647e-05
-1.57754986824081e-05
-8.29348400432528e-06
-4.80755520993332e-05
-3.76163006956959e-05
-3.45142309334252e-05
-9.61488128287448e-06
-4.01236375469792e-05
-2.37966008565672e-05
2.22847236126466e-06
-2.70051796479762e-05
-4.19282388829853e-05
-1.92700728986775e-06
2.39332782328152e-05
-3.79741765589328e-05
-2.80336644161946e-05
-2.37131202079959e-05
1.03974823842035e-05
1.31227436647586e-07
-1.04016390211888e-05
-2.51243352723031e-05
-3.30510105480984e-06
-9.15003085964056e-06
-2.95196091884079e-05
-2.95779375050944e-05
-2.64442865126788e-05
-4.73737701708084e-06
-4.80470742222612e-05
-6.25799708302972e-05
-3.06136484062674e-05
-1.08417744957465e-05
-5.07626834569582e-05
-3.91644187393104e-05
-3.40000658679451e-05
-1.67824565392073e-05
-9.6799655855798e-06
-1.24493020521756e-05
-5.43644940051243e-07
-2.54844703040249e-05
-1.15789473874029e-05
-1.64115206285291e-05
6.26500579252334e-06
-5.54781133558579e-05
-1.70348660355093e-05
1.47320874593976e-05
-1.4679111708902e-05
-5.15192804646681e-05
-4.16530266247624e-05
-1.64686307573833e-05
-1.12188886491989e-05
-4.73635643830294e-05
-4.86911597537844e-05
-2.92653436150889e-05
-1.59983280645428e-05
-3.15161233638644e-05
-1.52132216917001e-05
1.27626114950575e-05
-2.18551020129582e-05
4.83687327012007e-06
-3.06835370824548e-06
2.72688686164927e-05
1.99004778296277e-05
-1.04773986649714e-05
-6.05254077493123e-06
-3.45801725304471e-06
-9.51403982431758e-06
-2.18129937987421e-05
-3.01753249119614e-05
-1.57732803216481e-05
-3.8592999720369e-05
-6.17633556856069e-05
-6.49892487925283e-05
-8.64090905579053e-06
1.19178783425564e-06
-3.12145377101781e-05
-1.41372988248936e-05
-3.12169496855037e-05
-3.52816301741253e-06
-1.84940994612868e-05
-2.366353238063e-06
2.16898798384505e-05
4.08097827062247e-07
-2.87214407657583e-05
4.09454656058359e-06
1.67777435474948e-05
9.68659411082765e-06
-3.64735020054445e-05
-1.13343625523677e-05
-1.46986643299121e-05
-5.57188890619093e-05
-5.08897019873995e-05
-3.81895126372875e-05
-4.07508146772424e-05
-5.45770327005814e-05
-5.2767613645542e-05
7.40749089662076e-06
-1.92349850270813e-05
-6.32965793102357e-05
-1.88226503959307e-05
-3.45041589739228e-06
-9.63819692923341e-06
-8.00887702166201e-06
8.08908082630679e-06
5.99312419071698e-07
-2.46794571480853e-05
3.21461575478623e-06
2.77700930270849e-05
1.64187161174498e-05
-3.81886438454125e-05
-4.31894740714623e-05
-2.0582853729748e-05
8.27208164319563e-06
-3.6188458808777e-05
-5.40215388036285e-05
-3.13501754250454e-06
-1.59989187015104e-05
-7.51796877689309e-05
-3.03666322020776e-05
3.10569470641756e-06
-2.58479045595907e-05
-6.46727912555806e-05
-2.26796199440879e-05
2.13212977695277e-05
3.94393920296396e-06
-4.30860480471175e-05
-1.50936209782604e-05
1.38087460180944e-05
2.42747159427304e-05
-1.54875623865941e-05
-5.84612690811964e-06
1.22813414577127e-06
-1.22827007143488e-05
-1.81432177656293e-05
1.10017730535056e-05
1.50628083362279e-06
3.21570585255633e-06
-4.04651020699051e-05
-1.07227822130738e-05
-4.58665912347566e-06
-2.9939142744306e-05
-6.42790956771332e-06
-3.53556181464674e-05
-1.03057249440977e-06
-1.56709360127409e-05
-1.09752686764642e-05
1.48443024653701e-06
-3.43417385957985e-06
2.98998703508499e-06
-2.90345129778276e-05
7.55108581800329e-07
4.62708814321138e-06
-2.8719980760984e-05
-1.69373439179917e-05
-3.24113819072543e-05
-2.52003607079078e-05
-2.69506493893455e-05
-2.30358358351654e-05
-5.52095517840214e-06
-1.73052828973588e-05
-2.69020425684758e-05
-2.15091506110952e-05
-6.88671342208899e-06
-4.57262558497912e-05
-2.12112275536467e-05
8.05324601323132e-06
-3.60332711464748e-07
-2.32944024711222e-05
-9.17319752903283e-06
-1.30412782769166e-05
-7.71228261588787e-06
-2.37014286563605e-05
-2.28514619834566e-05
5.90355429015627e-07
-5.0110718195883e-07
-3.63596507947269e-05
-3.80899397211137e-05
-4.5388622503187e-05
7.08268027757814e-07
-4.18126084781307e-05
-5.44085895631253e-05
-2.54344494956977e-05
-1.99828300518633e-05
-3.59384408032278e-05
-9.78577364416463e-06
6.33456459335557e-06
3.58726499335472e-06
-1.82865701448761e-05
-1.1920145023899e-05
-3.64574242483815e-05
-1.82276254338295e-05
-2.01198824149919e-05
-3.07325157973634e-05
-1.45535371883652e-05
-2.76752878378661e-05
-1.25163119963089e-05
-2.47678991423767e-05
2.01683877772788e-06
-2.31222271276636e-05
-3.73623965944237e-05
-2.45587261907891e-05
-9.30474664433433e-06
-9.52326239802601e-06
-3.8947362496826e-05
-1.21673681131327e-05
-1.33050791155685e-05
-2.44142965643968e-05
-3.30750094414721e-05
8.14439701592726e-06
-2.65008671789703e-05
2.04265596166654e-06
-3.13745619818766e-05
-1.40908438995479e-05
-1.22001699854067e-05
-6.27096248518763e-06
2.0302688924963e-06
-2.815504766667e-05
-1.70435882068429e-05
-8.38136558177632e-06
-4.69191060201383e-05
2.41713671396668e-06
2.76661319420927e-05
-2.78586281988089e-05
-2.74072610141536e-05
-4.09119962239404e-06
-7.77226252947321e-06
5.49937343793526e-06
1.09554887383691e-05
6.13332412198833e-06
-2.65292757573094e-05
-1.08180116164476e-05
-2.83598339736745e-05
1.45170320051238e-06
-3.45555340546884e-05
-2.33110739288731e-05
1.13892414329732e-05
-1.36573970452406e-05
-1.72704999669554e-05
-2.65175675247415e-05
-1.53870100323795e-05
-2.98857135233745e-05
-1.09893104177052e-05
-1.79510860883107e-05
-2.41109183610743e-05
9.72984605098921e-06
-8.26029064128283e-06
-1.57644198349365e-05
1.74276122366713e-06
5.72330512945903e-06
-1.23884434884766e-05
-1.06702232699218e-05
-2.50536865466961e-05
-6.65510366380954e-06
-2.02976712137305e-05
-5.48333250751357e-06
-2.45877500673631e-05
-1.11596778661903e-05
-6.49085897688927e-06
-7.57984097125264e-05
-4.6902958847305e-05
-2.21342379143115e-05
-3.77133239263428e-05
-3.02186692465127e-05
-3.17313076382287e-05
-7.7636305247709e-06
-2.62815953745684e-05
-3.3933466230097e-05
-2.80818037280412e-05
1.85836719971925e-05
-1.81838703542494e-05
2.97351570262025e-06
-1.61343885382653e-08
7.22810453558748e-07
7.3337610883838e-06
-2.18770164432317e-05
-9.9915018633237e-06
-1.37545114982104e-05
-3.75688709676749e-05
-2.44444527541434e-05
-9.58236889678424e-06
-2.35726714593819e-05
-4.26130090326519e-05
-1.59055917989726e-05
-4.77456734140365e-05
-1.5862736214851e-05
-1.53841784344771e-05
-4.80095227326115e-05
-1.19183831125072e-05
-1.57030895063498e-05
-9.78505839888541e-06
-2.53561087861848e-06
-1.37345421399852e-05
-1.3538806345763e-05
-1.02169418127953e-05
-2.44901982148749e-07
1.57049625124341e-05
3.75606576555722e-06
-2.27342103916506e-05
9.85043626965653e-06
-1.11768142140486e-05
-1.6653117031465e-05
-2.39078235177559e-05
8.16717102578169e-06
-3.12911276600404e-05
-3.32560905743582e-05
-2.5290184357083e-05
-2.7244928035886e-05
-2.65208927637473e-05
-1.29466906682974e-05
-2.82600319315125e-05
2.62196395920745e-06
8.38110355067263e-06
-2.87634258715794e-05
-1.8975154531926e-05
1.59136254073083e-05
2.06137247321523e-05
-4.463655087024e-06
-1.6924866413415e-05
-1.9227745935629e-05
-1.3039816847304e-05
-6.16820673387212e-06
-2.95674421960467e-05
-4.28133759244288e-05
-3.38380147175605e-05
-2.84211612253928e-05
-4.67490154561616e-05
-4.80652057265083e-05
-1.55129363892231e-05
-1.13546555300508e-05
-3.32150535462983e-05
-2.16918268481667e-05
-5.62376399625876e-06
-1.47299371989791e-05
-2.32436486387084e-05
-1.25206642043425e-05
1.59330897582805e-05
9.07922349977598e-06
6.51106794407297e-06
-1.2376464575208e-05
-2.33300863224929e-05
7.59175177782391e-06
-4.39958132275385e-05
-5.84239689633711e-05
-3.20675981467555e-05
-3.49671129778634e-05
-1.22763296749789e-05
-3.51126893591321e-05
-3.58659666928866e-05
-1.20602807108116e-05
-6.98538024540676e-06
-3.1828755816077e-05
-3.96152163910692e-05
-2.03833938996585e-05
-6.57261927029253e-06
7.57629773524159e-06
-2.70148190905511e-05
3.99413802964668e-06
1.53414136416845e-05
-2.71227032124173e-05
1.02117922923202e-05
8.79953109334877e-06
-7.50963627915566e-06
-1.67374232554429e-05
-1.66304394780494e-05
-3.58316409483614e-05
-2.45764662747015e-05
-4.9719808997801e-05
-8.6030041569534e-06
-2.51874423208913e-05
-4.8205753697424e-05
-3.54102072667722e-06
-1.03934548998547e-05
-1.61391527529198e-05
-2.37200419193679e-06
-9.9223171337685e-06
4.05946759993575e-05
2.39143724339854e-05
-1.01815633112262e-05
-4.78774343584889e-06
2.34034621210166e-05
-2.20058678004588e-05
-2.18112002287699e-05
2.39455574885798e-05
-3.09611709430719e-05
-1.87246373252517e-05
-2.02495729897723e-05
5.48600527215604e-06
-3.69256359048574e-05
-4.58903983258484e-05
-4.28529810676939e-05
-1.7705469938895e-06
8.71405907328248e-06
-2.12491173503646e-05
-1.19942275729171e-05
1.83182888760262e-05
1.1098606123819e-05
-1.50466693680016e-05
6.29235896369542e-06
-9.70316332858871e-06
-2.35979643656103e-06
-1.01397056172145e-05
-1.58753656672849e-05
-2.92037863396433e-05
-4.05509326851498e-05
-3.47703846630162e-05
-2.21026894402318e-05
-1.80511793506113e-05
-2.59019704658931e-05
-6.31608972208606e-05
-3.93370973724495e-05
-2.82843049150109e-05
-5.03159809815555e-05
-2.48965324662755e-06
-1.60779420362283e-05
2.2310296654014e-05
-2.5180821246732e-05
-1.75232201808785e-05
4.53000151972839e-06
1.60246476666585e-05
-2.59426650582633e-05
-2.64850414248936e-05
1.72436871429841e-05
8.45247572780421e-06
-6.34581817066971e-06
-3.35237916470858e-05
1.49216522245846e-06
-2.39451941980383e-05
-4.41945984075341e-05
-1.72875932454491e-05
-4.52378527667587e-06
-2.29537775625965e-05
-1.96475970063051e-05
-4.55349358503187e-05
1.02314384603647e-05
-7.70944129616448e-07
-1.3937577522733e-05
-1.73474988107993e-05
2.15624719160923e-05
-1.78746510512073e-05
-5.48327933973077e-06
-1.78834399051437e-05
-1.93129723954917e-06
-4.16941860636025e-06
-2.64950744985511e-05
-1.68406392707966e-05
2.70269673430453e-05
-4.04177626812139e-05
-4.0466945490833e-05
-4.52393749390264e-06
-8.93353745174579e-06
-4.79988945390769e-05
-2.13345244530494e-05
1.07824059786298e-06
-2.1444959442948e-05
-3.55028573907161e-05
-3.97011217077848e-05
9.41379220327788e-06
-2.81620277179526e-05
-6.1185168291428e-07
9.83049411081526e-06
1.51581240132632e-05
-2.80081716637856e-06
-2.09319752301502e-05
-1.22591918717511e-05
-1.09939599047924e-05
1.5365860818596e-05
-3.84114256106217e-05
-3.35126438558174e-05
-1.0558678505229e-05
-3.10492326270533e-05
-4.1667912698861e-05
-1.51566753151767e-05
-1.32719556001782e-05
-4.09837461876785e-05
-4.37087657682595e-05
9.76316975128664e-06
1.36696455172722e-05
-1.47668090499105e-05
-4.26660475547979e-05
-1.24779491542777e-06
1.51012680271816e-05
-3.25515721640035e-05
-2.02379032779689e-05
-3.46501752358394e-06
-5.75560409441417e-06
-2.24511132843531e-05
3.16673390890004e-06
-8.2483208039882e-07
-1.4530131151667e-05
-3.65219924248845e-05
-2.66848918715452e-05
1.16018173566894e-06
-3.72423300930412e-05
-9.28337280570107e-05
-4.87013197619343e-05
3.16632092192845e-05
-3.21549953886272e-05
-6.08671684928482e-05
-7.70233990978897e-06
4.89185153308729e-06
-1.23969141343626e-05
-1.1117364711621e-05
