# Supplementary material for: Research on computational propagation and identification of mine microseismic signals based on deep learning
Source: PLoS One. 2025 Oct 22;20(10):e0334641. doi: 10.1371/journal.pone.0334641 (PMC12543183; doi:10.1371/journal.pone.0334641)
Supplement: S10 Data — (ZIP) [file pone.0334641.s010.zip › 000101100001430.xlsx_0.txt_24.txt.txt]

-4.01473178274918e-05
-1.66240048787327e-05
3.52227278068067e-05
4.07845213888569e-05
-1.31860052680266e-05
-1.30297169417096e-05
2.83746408746575e-05
2.84366317203131e-05
-9.91667146886042e-06
1.3245699553745e-05
4.29742767372709e-06
9.3599030020796e-07
-9.13708194294001e-06
-4.73494279615876e-07
-1.68555435062168e-05
-3.2355470543794e-05
-3.31539149809872e-05
-2.81736866252557e-05
-5.37417549653557e-05
-3.71895941946895e-05
-8.06106977436254e-06
-1.9667553801541e-05
-5.43121520134358e-05
-2.29346073931755e-05
7.30151642427968e-06
-1.53905294102674e-05
-1.75301853414822e-05
-1.70197959222452e-05
4.69516880782375e-05
1.4476529576784e-05
-3.91192812005391e-05
-1.02777827456312e-05
2.71065661068707e-05
1.49061734884795e-05
-5.31394262403646e-05
-1.4210260213287e-05
-7.87793679995576e-06
-3.47220460412666e-05
-6.72753175993263e-05
-5.90325069520958e-05
-3.26847924688349e-05
-3.36541717323889e-05
-3.66563409042306e-05
-1.65737235339516e-05
-1.91359859725763e-05
-5.84917326217504e-06
-2.34069188542382e-05
1.61795859244628e-05
2.21080676914557e-05
3.13490334600247e-06
3.03656142514871e-05
1.92657568228687e-05
1.20068310543058e-05
3.5121799085874e-06
-1.37262040805081e-05
-8.73902516742163e-07
-2.7385698869912e-05
-3.53749898382447e-05
-4.23098257811837e-05
-8.25619009723849e-06
-2.06700452713522e-05
-4.48679578144701e-05
-1.85775612888635e-05
6.09470829525768e-06
7.19153298924502e-06
-3.41704732310067e-05
-3.67356009278077e-06
1.41402950265401e-05
-4.1976729253062e-06
-1.37071640592614e-05
1.20421761782704e-05
5.54528739896841e-05
1.90955341288116e-05
-6.80559205009976e-06
4.57804528836012e-06
8.1948934897617e-06
1.17512670881464e-05
-1.99781355356306e-05
-3.11575666230331e-05
-8.05018107539766e-06
-1.06126844953976e-05
-2.11834085443198e-05
-3.15314009065521e-05
-1.19977889849179e-05
-1.74489212687457e-05
-3.36168310020849e-05
-3.34172739543109e-05
-1.08098105341873e-05
-4.66426737836347e-06
-1.0438855476124e-08
1.04111047620692e-05
-3.31344315578701e-06
5.45700032840864e-06
1.69087775683774e-06
-1.92289526678823e-05
7.36892620213776e-07
9.89412884664426e-06
-2.29467220853316e-05
-1.72952694886863e-05
1.15575381353299e-05
-1.52922059475823e-05
-4.45574754507586e-05
-3.12772925712199e-05
-8.73805299562061e-06
-4.93219034637944e-05
-2.56669980142873e-05
-3.40116513901515e-05
-4.06152881301681e-05
-2.45747744870102e-05
-6.31307898556068e-06
-2.46524788692896e-05
-1.02641079711248e-05
-1.60169494844208e-05
-2.08293870530692e-05
1.54344699951434e-05
-1.40050153729296e-05
-2.6954713140443e-05
1.58582458123041e-06
2.372213750618e-05
-4.17030231569545e-05
-3.41657852820044e-05
-3.24073715942687e-05
-7.57794278719502e-06
-3.91681021345531e-05
-3.53451059543407e-05
-2.72259280911186e-05
4.01860600046382e-05
-2.31688957391464e-05
-5.80947543672876e-05
-2.47594291152681e-05
5.44925691666266e-06
-1.56319939217684e-05
-2.19972912450127e-05
1.14989476602253e-05
1.75131215370913e-05
-4.65503300540578e-06
-4.0512649746849e-05
-7.93913704054992e-06
1.78468071295279e-05
-3.08702786623888e-05
-3.48395129742519e-05
3.81599466779449e-06
6.35079239587243e-06
-1.72724132288133e-05
-1.61890797405875e-05
9.44781083777188e-06
-3.96230423851624e-06
1.17422705563522e-05
-2.45413516106136e-05
-9.43992347733813e-06
2.53951396312394e-05
-9.46224170498161e-06
-3.21301913079379e-07
1.43941582603929e-05
-4.87582455627396e-06
-1.75176508255674e-05
2.66244564099018e-06
4.84640613652991e-06
3.78077219246071e-06
-6.471859280147e-06
-1.30390076396727e-06
-7.05992139735579e-06
-2.52375604255988e-05
-2.40984275067709e-05
-2.4027143702043e-05
-3.01580063315995e-05
-2.12700378224988e-05
-2.83478020300582e-05
4.09106072039849e-06
-3.20552718750585e-06
-3.14934856547884e-05
1.26056038800366e-06
3.5217996814332e-06
3.12872387212616e-05
-2.84204142364167e-05
-3.36946832843474e-05
-2.78185916687748e-05
2.56552676116276e-05
-7.3045408366608e-06
-2.03888714471106e-05
-1.84474942484682e-06
4.97672558454596e-06
-4.50670729316483e-05
-4.47758053503807e-05
-2.59240928066725e-05
-2.88670524813039e-06
-3.45968691610771e-05
-4.41981196235863e-06
-3.39920603402032e-05
-1.20401762388167e-05
-1.80503665571972e-05
-1.25703793267748e-05
-5.05910773609666e-06
-1.11331694626985e-05
-1.87655128890066e-05
-2.00921233848013e-05
2.38845330485694e-05
-1.02664448992823e-05
-4.10481772671072e-05
8.96019864237035e-07
-9.84604255333698e-06
-3.74349141490658e-05
-3.76084474704669e-05
-5.90089147124531e-06
-2.08415202201396e-05
-3.31281839774443e-05
9.86303752885643e-07
1.01545049600311e-05
-2.40212869138911e-06
-4.19563473301249e-05
-1.73501569846161e-05
1.52448937957746e-05
3.14595681183134e-06
-2.23193611645375e-05
-1.06196208769578e-05
7.42377294602898e-06
1.14086376246001e-07
-1.13229172794258e-05
-2.23371406351578e-05
1.17820841585664e-05
8.5279634050582e-06
-2.00487678382565e-05
-3.5426592524637e-05
8.14263168669166e-06
-3.38145307890547e-06
-2.33661300777149e-06
-2.41450427854098e-05
-1.37093739737437e-05
1.24210313719904e-05
-1.8835063969636e-05
7.46467184970928e-06
-5.08048883563833e-06
2.10420067712231e-05
-9.98955866825401e-06
-1.09288288614828e-05
1.70149579514044e-05
-2.09917496737323e-05
6.42529412826529e-06
6.97108262453904e-06
3.74394522862603e-06
-2.3546715248257e-06
5.05984153210036e-07
1.35283722841696e-05
-1.76735417209182e-05
-1.22861051059321e-05
-8.01484888793687e-06
-1.38281373587937e-05
-3.92890454220253e-05
-3.44702709721654e-05
2.66586315545604e-06
5.78100741559765e-07
-5.47634392599655e-05
-1.46192055235593e-05
2.37348914337656e-06
-9.44003211650881e-06
-1.55335792117667e-05
-2.39698807418695e-05
1.3756621879497e-05
-1.65507688071934e-05
-4.1125850509406e-05
-1.17106039001299e-05
3.0701749518981e-06
-7.88565520263541e-06
-1.54539458573892e-05
-2.88926674221379e-05
-2.26018255188724e-05
-1.18738022397784e-05
-5.85510399318766e-05
-2.98460680012308e-05
-1.67935573892099e-05
-1.37054771026217e-05
-2.16699281092922e-05
-2.57728634869075e-05
-1.89810235423187e-05
-7.68559443988766e-06
-1.03776376319579e-05
-2.53129046366175e-05
-9.95462384643877e-06
-2.40346873715136e-05
1.09216980576092e-05
-1.8663792541435e-05
-1.84807277702013e-05
-1.34930578986437e-05
2.07452880974444e-06
-3.52867473610344e-05
-3.06318845280726e-05
2.1417466139219e-06
3.91631131120493e-06
-3.81055702625561e-05
-3.05382966955973e-05
1.46744415463173e-05
2.1412566265382e-05
-2.17438078236252e-05
-2.00136968816451e-05
2.89074621073466e-05
2.41213922464269e-05
2.25503596273406e-06
-1.20498005653315e-05
7.8711711951029e-06
1.58193872733265e-05
-1.93003631652208e-05
-1.6794322831269e-05
6.65016267897218e-06
4.23987929207304e-06
-1.86985328729087e-05
-1.64528938561513e-05
-2.88722131412505e-05
-1.2950861741946e-05
-3.09579426920701e-05
-1.18061020532536e-05
-2.58096277484846e-05
3.82971245864779e-07
-3.13093244945294e-05
-2.96769215349692e-05
7.73202166804938e-06
1.39011378494608e-05
-1.57099115274276e-05
1.22680810955385e-05
1.5682264039772e-05
2.13486146660995e-06
5.95494009291981e-06
-2.51180989696916e-06
-9.52677035503807e-06
-5.90011857922062e-06
-5.61084606477599e-06
-1.1565110559768e-05
-1.00408779437457e-05
-8.60571984889873e-06
-1.91406528916532e-05
-3.38304833971036e-06
-8.47721364314295e-06
-2.20465532490436e-05
1.0541885275166e-07
-1.46862961494336e-05
-3.16079589357369e-05
-2.62133324853439e-05
-1.46082219642524e-05
-2.49032585282944e-05
-2.69158048262228e-05
-1.73344279636479e-05
6.15791081862469e-07
2.3053133454563e-05
-1.85319491568664e-05
-1.57081239744526e-05
1.36584118140813e-05
2.44275313304785e-05
-1.56251183358529e-05
-2.27620031962609e-05
1.43838844051734e-05
-1.84276458473602e-05
-3.6557629390227e-05
-4.92473381747097e-05
-1.7131369338408e-05
-1.04966638974328e-05
-4.87965239408066e-05
-2.7657982434001e-05
-3.99638633474768e-05
-2.30290470224895e-05
-3.32943256070428e-05
-4.55926478749219e-05
-1.75436282659783e-05
-8.44639042871547e-06
1.24729548299809e-06
-8.35149550304621e-06
-2.89039549895e-05
-2.00495869433973e-05
1.05872962512289e-05
1.23580246339454e-05
1.05949873239866e-06
-9.0918869618059e-06
4.76813895389376e-06
-2.24047103302363e-05
-1.7658090800102e-05
-2.56901244530565e-05
-1.42923301155652e-05
-1.2612332207261e-05
-5.34140741301306e-05
-1.50160134697691e-05
-2.71074734347256e-05
-2.0481916258771e-06
-2.76445685208848e-05
-1.21400437599026e-05
-1.52834874095444e-05
8.33434350380864e-06
-2.1188433822243e-05
-1.87868954989496e-05
3.60509811185337e-05
1.80477848986687e-05
6.29568834318966e-06
-1.22166646167815e-05
2.12485928004582e-05
3.47380544777971e-06
-9.98251257104499e-06
-1.48087633464421e-05
-2.76855977237689e-06
1.30096864033168e-05
-8.06154895373616e-06
-3.08318483586616e-05
-6.64171340637962e-06
3.22061443161165e-05
-8.14917041983202e-06
-4.91941049707425e-05
-2.10518000874101e-05
-1.06594876043513e-05
-1.02091565302038e-05
-3.4478619808247e-05
-2.45323369356673e-05
2.1966246462717e-05
-5.15494782391083e-06
-2.54775289568831e-05
-6.56678515718613e-06
8.62256386056191e-06
-2.17473837758679e-05
-1.21825862063976e-05
-9.80654519580959e-06
-5.48539387661694e-07
1.10916994528789e-05
9.42747596899182e-06
-3.8367929451147e-05
-1.91856412108235e-05
-3.81628784102933e-06
-1.69470246554413e-05
-4.83350126194245e-05
-3.99645582105303e-05
-3.36429229881991e-06
-3.08253423753149e-05
-3.11763553846497e-05
-2.78916208451164e-05
-9.88734892175541e-06
-1.1835136671285e-05
-1.8990620533256e-05
-4.22549268345862e-07
2.45006301647679e-05
1.27386135350383e-05
-4.38768814963104e-05
-1.39421106905366e-05
1.0520848756235e-05
2.35994011850473e-05
2.44158520593324e-05
-5.53464267743396e-06
-1.00546136375113e-05
-1.09533446303127e-05
-2.17561330608045e-05
-5.43265729065083e-05
-3.70511549046213e-05
-1.74627277569383e-05
-3.32288251005324e-05
-7.06013978640094e-05
-5.88628528160744e-05
-4.11234313464782e-06
-9.41185041688594e-06
-2.06149382362894e-05
-4.13657945450293e-06
2.02597536172664e-06
1.45485953439197e-05
1.10856882184831e-05
1.42776247453127e-05
1.39232994748407e-05
-1.18942142472857e-07
-9.5577383264495e-06
-3.06664638670093e-05
-6.34201841378556e-06
1.31925871301471e-05
-1.54017039925156e-05
-1.56017756670674e-05
-2.3765075517381e-05
-1.21714859531573e-05
-9.01367786653943e-07
-5.99643017997593e-05
-3.13211696722813e-05
-2.26246406708014e-05
1.18428810344052e-05
-2.87307396445383e-05
-1.61784263631372e-05
6.3664297794089e-06
1.3484494124216e-05
-4.27882799018593e-06
-1.40566480961567e-05
6.45527664832189e-06
1.6478630358707e-05
1.51966670508214e-06
-4.38460830235111e-06
3.71024470556717e-06
2.6445251893292e-06
-1.28847045319927e-05
-1.87489240484623e-05
-2.30912753991407e-05
2.21383503064647e-06
-2.39301142861305e-05
-3.90371272928987e-05
-4.48061103904829e-05
-1.3478515445305e-05
-2.75196907257526e-05
-5.30354341418154e-05
1.68817209536787e-06
-1.31119003631802e-05
-2.22231740984263e-05
5.32461198457353e-06
6.13947581642381e-06
1.36160676089832e-05
-2.11543485171183e-05
-6.87966630747329e-06
-6.70541963905362e-06
8.35121728949929e-06
1.64697999033851e-06
-2.82961339545247e-05
-2.24721690378725e-05
8.89849061526986e-06
-1.11420865732631e-05
-9.7461631996706e-06
-4.3005749382456e-05
-3.11138907259758e-05
-1.69713685664895e-05
-2.58290887746612e-05
-4.31439851759192e-05
-1.55226537526247e-05
-3.03328996254333e-05
3.96578176457941e-06
-2.015016070553e-05
-2.02191266394199e-05
-1.40269501512485e-05
1.70948994594964e-05
9.12654556062568e-06
-3.18206198571903e-06
-4.64727436231926e-06
1.41300330372001e-06
1.15137624707391e-05
-3.56444010948752e-05
-2.3011015588622e-05
-2.15666254136938e-05
6.56923677254835e-06
-4.40044121378021e-05
-4.10992698569028e-05
-1.84653575741008e-06
-3.47867945596629e-08
-5.02379840113058e-05
-1.37471693841988e-05
6.99424103544306e-06
-4.74390204708116e-06
-3.53905160980641e-05
-1.83446872399871e-05
7.14905914392787e-06
-2.94450300872456e-06
1.91924069058231e-05
-7.02062664205962e-06
3.64880695843628e-06
1.49194925583574e-05
-5.05512101247225e-07
-1.74860930316943e-05
-7.05243481111909e-06
2.26834073700884e-05
-3.35736944831778e-06
-1.85377633085173e-05
-1.07732822849336e-05
1.95706851854411e-06
-2.95688799909054e-05
-3.97757016423909e-05
9.76572442533286e-06
1.25376173757863e-05
-9.43741939920631e-06
-9.38834531784187e-06
-2.26021499219304e-06
2.73037913229116e-05
-2.08407704166711e-06
3.58983446869997e-07
-9.79957123683615e-06
1.72378380886877e-08
-2.35346110661397e-05
9.48470368071092e-06
-6.40633003890557e-06
-4.00273033725474e-06
-1.38170093668929e-05
-3.04095027678396e-07
-8.05701808516147e-06
5.91888371716689e-06
-1.28523389128551e-05
-2.52190340338655e-05
-3.09662938128212e-05
-2.20602129337277e-05
3.72399350111247e-06
-1.11462742239337e-05
-3.20616294213982e-05
-1.86303072583679e-05
-8.88485949893109e-06
1.12255841548104e-05
-2.64794940205626e-05
-2.31276928212236e-05
-9.97039228704237e-06
-1.4099204717755e-05
-6.61982439958501e-05
-4.83346890231576e-05
-1.73418459935672e-05
3.62245261042035e-06
-1.67161959310296e-05
-2.54195200113926e-05
-2.59434779732652e-06
-1.90641563028087e-05
-2.06576275684612e-05
-2.00945287647544e-05
-5.75711156553751e-06
2.10196778254943e-05
-2.16666827365626e-05
-3.7555917414202e-05
6.77131334794293e-06
-1.0854132800601e-05
-1.50904917775578e-06
-2.87878806566908e-05
-6.77799195861947e-06
7.44084031625254e-07
-1.91856902720177e-05
-2.13397049068112e-05
1.44113576729306e-05
-1.37450580511686e-05
-1.48306478231356e-05
-1.96255215726678e-05
-2.05066614430564e-06
-2.39181591905136e-05
-2.28898818913951e-05
-6.2641154195091e-06
-1.03058011276406e-05
1.45794989194025e-05
1.42886534431839e-05
2.1066835825273e-05
-7.91065556871964e-07
-9.95759035322295e-06
1.12185435035843e-06
7.63765729404571e-06
-5.21577190535299e-06
-1.91482393159865e-05
-2.60382793853652e-05
1.94027696221011e-05
-1.9922358696733e-05
-4.12151122974808e-05
-1.30122563480233e-05
1.59652673520063e-06
2.39959068391902e-06
-1.94740903589146e-06
-8.27153449345755e-06
3.31601168155992e-05
-1.89196083675924e-06
-1.26323894262542e-05
-1.49702234824534e-05
1.77060194502536e-05
-2.7618555279119e-05
-5.09996137030825e-05
-8.10981525272695e-06
1.04252594949051e-05
3.79011953259506e-07
-2.04365584874561e-05
-5.80683381205638e-06
9.5934508528357e-06
-2.76752131014901e-05
-2.93090231588184e-05
-2.22339109172606e-05
-1.16427247494103e-05
-3.72734490039654e-05
-4.65794674685827e-05
-3.72892832498351e-06
-5.28953725567507e-06
-1.16962944345493e-05
-1.5555053737274e-05
-8.81187666288062e-07
-6.26386766227234e-06
-2.44746034477894e-06
-4.43338770808967e-06
-2.35505934304826e-05
-2.06028929995043e-05
-5.2134038786154e-06
-1.87046750301792e-05
-2.48009817988185e-05
-1.8074706289257e-05
-1.67555353739721e-05
1.05258715917734e-05
-3.07533230512796e-05
-2.65418591943124e-05
-3.2973064322376e-05
-2.11333415307671e-05
-1.79001579497136e-05
-2.93407527444214e-05
-2.05823549338617e-05
-2.3107529266761e-05
-1.04167952487557e-05
-1.14533524793981e-05
-1.89396960723259e-05
-9.25247245072101e-06
1.45972585713392e-05
-1.51564608172192e-05
-2.00404914369295e-05
-1.2407743965643e-05
-5.61220338931496e-06
1.13417155412523e-05
-3.43034025413745e-05
-7.31163834966666e-06
-1.15989136880142e-05
-3.02298806133363e-05
-2.01476545904677e-05
-1.68898429642462e-05
-3.10140895810486e-05
-3.45270262487997e-05
-1.32519070066356e-05
-9.66738253806677e-06
7.79007620457068e-07
-2.09479786849633e-05
6.98612982502714e-06
7.04625944243313e-06
3.39770754982475e-05
-2.34433192033312e-05
1.5026091151459e-05
3.55592306665113e-05
5.25556344215349e-06
-8.95126344354016e-06
9.04151325053149e-06
5.99276069843842e-07
-1.54011508464134e-05
-1.80070488054247e-05
-1.71516708348323e-05
-1.07963797058947e-05
-1.58397968351292e-05
-7.44868455403692e-06
-1.95683791672992e-05
1.37345994263668e-06
-1.77235090240325e-05
-2.30342497034916e-05
6.24459732799377e-06
-1.63561496554925e-09
-3.48476798795663e-06
-5.3842548122046e-06
5.96834162123141e-06
-4.02572410013699e-07
-1.49573935536721e-05
2.53331979080287e-06
-2.23922008911809e-06
-1.90737338651397e-05
-4.86490196620343e-06
1.27163480234967e-05
-1.15499276842565e-05
-2.93453637541566e-05
-1.02755147264207e-05
5.7103130361433e-06
-2.94000736872061e-05
-3.89263483963564e-05
-2.85950214661629e-05
-6.61020210437445e-06
-1.77790128013451e-05
-2.39974766803096e-05
9.33359041618315e-07
6.22628024922612e-06
-5.73208006789855e-06
-6.7444924183316e-07
-1.45564250579346e-05
1.7434921873724e-05
-2.24147753703332e-06
7.44646704199901e-08
-2.66037006323832e-05
-1.09813446593493e-05
3.74529896124822e-06
-6.76579121510666e-06
-4.23293077710184e-05
9.80119230976559e-06
-2.83842517872953e-05
-1.71928206774932e-05
-3.89418864072607e-05
-2.59766571224529e-05
-1.87038136725665e-05
-4.75720469875207e-05
-2.38586651841236e-05
1.44805138391723e-05
-9.70817610273209e-06
-2.87818009344338e-05
-3.09191839903018e-05
-1.53823249347879e-05
1.88331901015074e-05
-5.83709451887251e-06
4.90751572930992e-06
2.32135836887312e-05
-1.91276500780608e-05
-1.04599798090879e-05
-9.66939492445362e-06
-8.20238392027951e-06
5.15476112988014e-06
-2.05100029292079e-05
-1.84209615331839e-05
-2.30477306921132e-05
-2.00543961518336e-05
-2.57224908773806e-05
-2.05637819237045e-05
-2.07787229864803e-05
-1.16556692097111e-05
-1.96118086574071e-05
-6.54987012427623e-06
-3.20507276989904e-05
-2.26774471083525e-05
5.27605536692816e-07
1.54767928469464e-06
1.94489707697109e-05
-7.15547104219375e-06
2.63393268540518e-06
1.2434652666053e-05
-1.19708495314663e-05
-2.091582366609e-05
-1.99632345762609e-06
1.71415090790753e-05
-1.50510144821038e-05
-4.32030558574044e-05
-1.14458946241628e-05
-2.43130126851321e-06
-4.4153064555139e-05
-1.27799563348831e-05
-1.34625153894941e-06
-1.48950350994511e-05
-3.0356696022889e-05
-4.95502265417609e-05
5.82596317554436e-06
-5.65670759816447e-06
-2.47280358442426e-05
-8.02685007391579e-06
1.15225708804639e-05
4.70213408693182e-06
-2.2265643921171e-05
-1.77042451165951e-05
1.89897768723044e-05
4.96097158602141e-06
-1.65896176532549e-05
-1.09937228024807e-05
-2.36181364424515e-05
2.28350337713797e-05
-2.27326840271762e-05
-2.47163920170764e-05
-5.80444015264211e-06
-2.98421521463699e-05
-2.7636171345421e-05
-2.89154352258626e-05
-1.45483779902915e-05
2.21508221412169e-06
-3.56931923122155e-05
-7.92467319082898e-07
-1.4356516334389e-05
-1.10231908545063e-05
-7.76890534575595e-06
-9.81048038971295e-06
-2.78642892349469e-05
-5.63569477412905e-06
-1.2296341829385e-06
7.17434089459646e-06
-2.130272505007e-05
-5.0654966226887e-05
-2.54322355642354e-05
-6.95987914996131e-06
-2.42497161198451e-05
-3.24326433534299e-05
-1.91751773337643e-05
-1.34005385317646e-06
-5.12149502833998e-06
-3.60768736849866e-05
-2.04325875318949e-05
7.17938879929822e-06
2.77117404058505e-05
-3.31252915576088e-05
-7.61622503870835e-06
1.18123231200133e-05
1.07540014391416e-05
-1.71282736006459e-05
-3.41163311785917e-05
1.14284572057375e-05
1.86448909396904e-05
2.1045495315551e-06
-3.25854392508958e-05
1.20234233211113e-05
-9.67535626162325e-06
-2.47803830780447e-05
-3.57721824728072e-05
-1.63886989777271e-05
-1.09340139596083e-05
-2.67345088128062e-05
-8.059272844061e-06
2.91243632741017e-06
-9.19029321953446e-06
-2.12947730464816e-05
1.02358354711798e-05
-9.40920422222317e-06
2.49900451335967e-05
-4.34520473365008e-06
-9.82294442984727e-06
4.96634467615032e-06
1.51085132856713e-05
-1.28997152419997e-05
-2.17556462749936e-05
3.07890838854335e-05
-1.09860218413565e-05
-8.41424726985203e-06
-1.56346493332227e-05
-2.34615765597417e-05
-9.22429197351675e-06
-1.94462434965958e-05
-1.34109735124179e-05
-2.82105975675954e-05
-3.06719704595766e-05
-5.14405767911978e-06
-2.38727093642735e-05
-1.69696777828513e-05
-2.56716345390527e-05
2.79420066794666e-05
-8.6284542632613e-06
-3.15167316117753e-05
-1.98755760057433e-05
3.19632934755075e-05
1.90098175915452e-05
-1.08939576150261e-05
-3.16120486676005e-05
-2.20299628307197e-05
-5.72705457463225e-06
-4.01140374669209e-05
-3.5083132338036e-05
-1.73252073372143e-05
-4.13288257735507e-05
-5.31992215520917e-05
-4.26814301872909e-05
9.31924771173805e-06
-2.4029485921446e-05
-4.86381402951327e-05
-4.47825206899523e-05
3.07841567299317e-06
-4.31185998570518e-07
-3.80193851146849e-05
-4.00509051477033e-05
2.78175267057707e-05
2.0245335620503e-05
-2.85687764793263e-05
-3.31727126379491e-05
2.3577489784039e-06
-4.59496588463947e-06
-1.68287593768549e-05
-4.11135775983543e-05
-1.82150930291686e-05
-6.76838808250837e-06
-4.7612699720059e-06
-4.78270434713819e-05
-2.86836779437807e-05
-2.76940376428301e-05
-1.80101061676474e-05
-1.55829247415009e-05
1.69602242124084e-05
1.53988175409156e-05
-5.45326972942486e-06
-7.13129701261962e-06
2.72924596986995e-05
7.07910726709842e-06
5.37071689090738e-06
-4.97413214942678e-06
-1.00421702170814e-06
-3.12931219765992e-06
-3.86854603148403e-05
-1.63318431905138e-05
-2.09993968229529e-05
-1.52601974460753e-05
-2.9210808765593e-05
-1.46502897410188e-05
-3.10713723786952e-05
-9.91324918290937e-06
2.27261101234185e-05
-9.3495147102503e-06
-2.69350843194337e-05
-3.63835925131491e-06
1.36056211310073e-05
5.73921283611604e-06
-1.90891285408311e-05
-2.93400680372804e-05
2.19898692363314e-05
3.02839660227011e-05
-3.75130400519631e-05
-2.29761592235838e-05
-6.85205921533701e-07
1.54318314349673e-05
-2.16457850432306e-05
-1.57358838196249e-05
6.55743220322525e-06
-2.05909123086971e-05
-3.5816399543342e-05
-4.53471036567252e-05
4.14333558948217e-07
1.10918431606759e-05
-2.01145753368816e-05
-3.90297451672323e-05
-8.69728127472966e-06
-4.11947331773624e-06
-2.02766353686218e-05
-2.36767397797548e-05
2.5211105908941e-05
-2.98502403415782e-06
4.05952740593808e-07
-4.46043305997234e-05
-1.30915054586826e-05
1.4211952289831e-05
-3.10127006005005e-05
-3.51378127463096e-05
-2.37001960317559e-05
-2.44732453284571e-06
-4.77371715067183e-05
-2.50063922393936e-05
-2.10440459803956e-05
-2.88512012917468e-05
-1.11027541276413e-05
-5.65830763116098e-05
-2.24061230077148e-05
7.81701093163054e-06
-1.58301058087578e-05
-2.01010520807419e-05
-3.93090973207971e-07
1.70700056198473e-05
7.32327178412427e-06
3.58664248658521e-06
-3.23640096397459e-06
-3.60267999383161e-05
1.164547948745e-07
-1.65777546757606e-05
-4.37830231263879e-05
-1.29334661029607e-05
-8.6435781143282e-07
-8.9409756286094e-06
-4.42138118473186e-05
-3.07059336538746e-05
2.86902709966884e-06
-4.27094854237911e-06
-2.129654143513e-05
-2.70719707733204e-05
9.95507336723847e-06
1.76494951685618e-05
9.56122238412664e-06
2.46865322736444e-05
1.77936894060828e-05
1.01133803803743e-05
1.35225146037064e-06
-1.92437499523058e-05
-2.08328861677377e-05
-4.61435429738245e-05
-2.08459692898855e-05
-1.35978504166761e-05
-4.37547599552061e-05
-2.54490693263547e-05
-3.55384985041225e-05
-3.43352450108702e-05
-1.35621277269682e-05
1.16431498547749e-05
-3.18611412408356e-05
-7.64427081436841e-06
-1.94324142841334e-05
2.87109665424503e-05
5.99964593199988e-06
3.26812425762883e-06
-2.12493977666892e-05
9.65121481223613e-06
1.54404236518283e-05
-2.49858157200356e-05
-2.03467766276402e-05
-5.06584542433324e-06
-1.56528723782579e-06
-3.37457619613417e-05
-3.43767151089926e-05
-2.70997003270211e-05
-1.68499063797546e-06
-2.00752602196883e-05
-5.19174660998115e-05
-1.43893752353833e-05
-4.59970154690292e-06
-3.10625030990102e-05
-6.04714545011685e-05
-1.04495040681384e-05
-6.08289052497999e-06
-1.41008756224759e-05
-2.41433432523194e-05
-1.3795491099613e-05
1.70854609353461e-05
-2.40674767013039e-05
4.25945170855222e-06
-4.9195655750325e-06
-2.10177991034636e-05
-2.7428821139801e-05
-3.77675392157365e-05
-2.46666204391909e-06
-3.89213638384176e-05
-3.08357652881578e-05
-2.24923749195323e-05
-1.26900744951314e-05
-4.40644647302104e-05
-6.39183138685436e-06
-1.27420797510014e-05
-1.31531330251767e-05
-2.62543975513293e-05
2.1333539203229e-06
2.62912533981825e-05
-2.33392620205919e-07
-3.19691181864276e-05
-1.83304619606205e-05
-1.09102644879801e-05
-2.32740933342394e-05
-1.77535870587972e-05
-2.16465492670378e-05
-6.88780879866514e-06
-3.23238037314933e-05
-1.98609037961471e-05
-5.28127989222696e-06
7.57233954573886e-07
9.94365150718609e-06
-2.65253799713599e-05
-1.4526151603311e-05
1.73529123347129e-05
-3.77320074302042e-06
-3.23472202478649e-05
8.6072482665925e-06
-8.96375579247537e-06
-1.19813177338845e-06
-9.11586613016926e-06
1.15319102215526e-05
2.23781552737952e-05
2.80709522212658e-05
-1.81304291779676e-05
7.84585060163067e-06
1.39338343406244e-05
2.84853830864105e-06
-2.06093403992164e-05
-1.08109125480802e-05
9.33402500517012e-06
-1.83651920935968e-05
-3.58699133756214e-05
-3.02264139069456e-05
2.14674093336704e-06
-8.46915257196272e-06
-2.47023257590323e-05
3.14933017873016e-07
7.48329188943117e-06
1.73585310896053e-06
-2.68220022201499e-05
-7.64191263940564e-06
-2.17874284705785e-05
-2.99377901992993e-05
-3.46310918038234e-05
1.76156286113606e-05
-7.156736395318e-06
-3.52630154677668e-06
-1.33529173066373e-05
1.97727293115692e-05
5.54626321563507e-06
-2.55064175887305e-05
-4.18119413101929e-05
-1.45235462192588e-05
1.01455775326817e-05
-1.26095897927132e-05
-1.78386718414391e-05
1.46439486243378e-05
-2.96362354464674e-06
-4.93618865429747e-05
-1.5594378063784e-05
-7.38189051229017e-06
-3.03395833033742e-05
-2.96417785874568e-05
-2.28877363724304e-05
-7.09949257182635e-06
-3.30618008027274e-05
-4.21602623427182e-05
1.19630349270836e-05
-1.80785160202629e-05
-3.64805395109627e-05
-2.00491328843015e-05
-2.38926660698831e-05
6.5459555964654e-06
1.93543652172401e-05
-1.11695388956452e-05
1.59495430400186e-05
1.38892415911251e-05
-2.00000255242333e-05
9.00530171667241e-06
1.83620953209585e-05
1.11979661821797e-05
-1.05437728646602e-05
-2.86736623350928e-05
-4.62055346567365e-06
-6.1417005266289e-06
-2.22777968987867e-05
-2.79774462648678e-05
-9.32755611884362e-06
7.20267129343507e-06
-5.11031170079583e-05
-2.88725908846496e-05
2.09812480501876e-06
-6.79100944941812e-06
-2.10538738310159e-05
-1.43809954212179e-05
-2.85489553094125e-05
8.42442429558544e-06
-3.5296454492992e-06
-5.97754376787897e-07
7.89980189176626e-06
1.7840010822027e-05
1.08483164196123e-05
-4.1449326819131e-06
9.6674618200924e-06
-1.11304016512586e-06
1.33571661488183e-05
-2.09631824147891e-05
-2.52312543340593e-05
-3.53926586748686e-05
-1.18370389116007e-05
-3.72706241417263e-06
-1.87105598754097e-05
-3.34467798811697e-05
-1.39731903193436e-05
-1.76414575434014e-05
-2.57158124198626e-05
-1.73328065489636e-05
-2.0314805505104e-06
-7.1415390624651e-06
5.6743486576073e-06
-2.39818669216665e-05
-1.02859238918624e-05
2.11974031785156e-05
-1.69153063745307e-05
2.19188265207571e-06
5.36338290879061e-06
2.79757093138456e-05
-9.21239264200963e-06
-4.09246810599427e-05
-2.77043008965547e-05
-2.13686635463613e-05
-4.19277048897322e-05
-2.80889560983457e-05
-1.58800720278864e-05
3.13566877161612e-06
-1.69658152015507e-05
-2.19339727450622e-05
1.01301843272112e-05
-3.85226355397725e-05
-2.81424594097723e-05
-2.18008984060269e-06
2.03231772579105e-05
-2.33559633308164e-06
5.05495767540941e-06
-1.79082509961131e-05
-1.85655194736229e-05
-4.57883741789033e-06
-1.64184109280621e-05
-3.3281269179835e-06
-2.22879831086619e-05
-2.40194489685779e-05
-3.26508054281211e-05
-2.55579316878366e-05
-2.57253039166767e-05
-2.26977242107174e-05
-3.22290862321317e-05
-2.10971232236686e-06
-8.91755062603392e-06
-1.74226474866442e-05
1.52419290258636e-05
2.09016063548209e-05
6.18840073068567e-06
-4.29818986479849e-06
-4.4869372373557e-07
-5.72942110501063e-06
9.41001627915798e-06
-1.11280795082919e-05
-1.40867858384474e-05
1.34704082681529e-05
-6.54792865149535e-06
-2.81462410322816e-05
-2.5984896174858e-05
-1.35313090787954e-05
-2.52824032157293e-05
-4.9244612719805e-05
-2.64619704771489e-05
-2.98154913261181e-05
-3.75203829953978e-05
-5.89345660763255e-06
8.32311398422157e-06
1.69581789692464e-05
-9.89889392287513e-06
1.82310778433402e-05
1.54728921399614e-05
2.58517699236662e-06
1.54845954862796e-05
1.6919313136885e-06
2.27800246062045e-05
1.14683801158074e-05
-6.67031200077372e-06
-2.0244813804656e-05
1.51645488306515e-05
-2.48582171491856e-05
-3.54585862565927e-05
-5.38471552850538e-05
-1.07847317317625e-05
-2.96316478001951e-05
-4.84847818431933e-05
-3.6024794449913e-05
-2.7374323245459e-05
-3.79545609502467e-06
-4.23126755218926e-05
-3.28579813080075e-05
2.01891250597867e-05
1.12453054535327e-05
-9.800150213038e-06
3.34581737275981e-05
1.10553237990116e-05
-3.12193128598733e-05
1.80714082128993e-05
-8.06978342299827e-06
-2.52867211540106e-05
-4.55826792395929e-05
-3.44947002891237e-05
-1.1379161670727e-05
-2.93239073497645e-05
-1.27672542311401e-05
-1.8400289590626e-06
-2.93076095838856e-05
-2.31563416830843e-05
-3.20320450413008e-05
3.45346217293899e-06
-1.16360746076474e-05
-4.25684133391262e-05
2.36217238280684e-05
3.0226217423289e-05
-1.17392955583152e-05
-2.35866516687809e-05
-3.11472411322915e-05
8.92423423331393e-06
-1.81575755201091e-05
-4.03301681611697e-05
6.79978457777567e-07
-2.28852658387086e-05
-9.14439730453729e-06
-5.89706773242683e-05
-2.78930104574138e-05
7.87923871834465e-06
-2.66100690404251e-05
-3.84433727682613e-05
1.50676345175872e-05
2.81864684912397e-06
-2.05509394702807e-05
2.10274341548537e-06
1.38930013797076e-05
4.53498190465582e-06
-2.48128025327626e-05
-1.76829360009554e-05
1.27573442322464e-05
2.22209152255543e-05
-2.92569288989204e-05
-5.02813800391368e-05
2.72379807265677e-05
-5.90225108809359e-06
-3.93760372787424e-05
-2.17734784560682e-05
-2.0588854699311e-05
-3.45919130915144e-05
-2.36444149526984e-05
3.88563256778847e-06
5.1277302957743e-06
6.41261758718545e-06
-3.4526482518335e-05
8.84186287308602e-06
2.41542714583157e-05
-2.95956100445953e-05
7.6175350774383e-06
2.18110265426031e-05
2.25575119559605e-05
1.7856468950126e-05
-3.35210024395162e-05
1.69454703879533e-05
4.91451394458721e-06
-9.81549335702807e-06
-3.68065730416545e-05
-5.70427308655018e-06
-1.72058119734341e-05
-1.59259535157328e-05
-1.83360257905828e-05
1.33975273764734e-05
-1.16667557408214e-06
-2.39541405474327e-05
-2.69597684007098e-08
-6.59120458807905e-07
-9.30416337750119e-06
-1.65719597177262e-05
-1.8918639947961e-05
3.62896537487997e-06
1.93486840332292e-05
-1.35924021509312e-05
-1.13266660290372e-05
1.61509465722259e-06
3.62656470551319e-06
-4.08195573133516e-05
-4.3899785381672e-05
8.70953349814096e-06
-4.03806271513322e-05
-4.29347458653185e-05
-1.98785982891064e-05
-4.61592437673691e-06
-1.60554891316387e-05
-2.1899409298947e-05
-2.15780857448664e-06
-6.87818488544558e-06
-2.3324070652349e-05
-7.44987677545064e-06
8.49157999991403e-06
1.50064104185832e-05
7.38664625752398e-06
-9.17298599698752e-06
2.22715617573466e-06
-1.09338593630592e-05
-1.61344075879836e-05
-2.41954367455012e-05
-4.46216890838931e-06
-2.30931634799007e-05
-5.03914858464564e-05
-1.71836281776594e-05
-1.88707020258258e-06
-3.71861925917032e-05
-1.93036913127925e-05
-9.31342242141042e-06
1.74844240645063e-05
-5.33411916152151e-06
-9.0029460726246e-06
-9.03891919203876e-06
1.37804368329666e-05
2.79540489631003e-05
1.86829217056818e-05
4.27507346181226e-06
4.9170694162022e-05
-1.28713886557259e-05
1.15022758807565e-05
-1.64567098786727e-06
-9.64126068089855e-06
-1.80462695687149e-05
-3.49121492364847e-05
-1.88832866220282e-05
-1.85919674275367e-05
-4.5162854712907e-05
-5.82058326835069e-05
-1.58393753230222e-05
-7.39935186745125e-06
-3.07897665970617e-05
-8.23589851588737e-06
1.07965748716236e-06
-7.65579997215403e-06
1.72017393999174e-05
-2.580375521069e-06
1.93576523366279e-06
1.62836883783978e-05
-7.02034254422371e-07
-2.66108687072639e-05
-5.29374361628581e-07
1.53107681893306e-05
-7.32201434929209e-06
-4.63098245411959e-05
-2.03753031339846e-05
-1.15579895444823e-05
-5.0615437706172e-05
-4.51309651604143e-05
-5.2057674950448e-05
-5.00980738896694e-05
-4.02032536085801e-05
-2.95100470177073e-05
-4.23696272036506e-05
-7.30438876447302e-06
-1.16220204040724e-06
-2.69187242281528e-05
6.39636883792762e-06
-4.67736165460507e-06
-5.40394059210386e-06
-9.97622989357752e-06
-2.33747513599256e-05
-1.0068793719495e-05
-3.50693905206e-05
-1.50202132627039e-05
-1.2903011600146e-05
-9.13820695414612e-06
-3.71712830460878e-05
-5.79805573578262e-05
-1.4929187259197e-05
-1.23854458237483e-05
-4.58774457490658e-05
-3.36107022893442e-05
1.18646572417967e-05
-2.07414172747453e-05
-6.47576799834472e-06
6.42794657688441e-06
3.24456987152172e-06
-3.56470895608323e-06
-2.05035387969217e-05
-8.44673751491706e-06
1.54872324040436e-05
-1.99019012365742e-06
-2.4893003551654e-05
-2.0067006899854e-05
-1.16897929117893e-05
-3.93881401645937e-05
-2.7161740561179e-05
-1.604604098267e-05
-1.28482609269728e-05
-1.90056508046597e-05
-5.55095897890293e-05
-5.01039644357487e-06
-5.77893124674869e-07
-2.45697784338302e-05
-1.23908074356046e-05
2.34459580666264e-05
5.12144893362095e-05
-6.44168001610121e-06
-1.47421992590898e-06
4.15899265132014e-05
1.13712780293422e-05
-1.69172879729942e-05
-3.95458233774819e-06
1.16518308894775e-06
2.30069334652052e-06
-1.54845595320399e-05
-3.33337703094899e-05
-2.29185267103119e-05
-2.62693921796255e-05
-3.06679679505948e-05
-4.8706332906269e-05
-2.55525585164374e-05
-1.55001901236043e-05
-1.14377757565676e-05
-1.78002999135352e-05
-8.22317878265479e-06
9.1607844702711e-06
7.46694734158451e-06
4.21919501306764e-06
1.96517226991083e-05
1.960273360904e-05
1.83714992200582e-05
5.16414096149159e-06
3.06172820135284e-05
-3.3652800928081e-05
-1.51430462423806e-05
1.52291853207867e-05
-2.19957767369393e-05
-4.80251725331592e-05
-2.1813637700042e-05
-3.38040437297095e-05
-4.33116593766861e-05
-5.70929765973095e-05
-3.91231448426522e-05
-6.6485691095257e-06
-1.95517088838951e-05
-3.78440968440444e-05
4.9769612231058e-06
1.9750970912898e-05
-1.26667218473012e-05
-9.45851260962598e-06
-5.25910720639025e-06
1.94138072476116e-06
-1.17925686530059e-05
-3.57667257509593e-05
-1.67146546138369e-05
2.77165467734107e-06
4.09966578515152e-06
-5.1970732972512e-05
-5.24646964004113e-05
-2.93382716618839e-05
-1.80230460066719e-05
-3.80151421133425e-05
-2.51132870784869e-05
3.59995474290872e-06
2.21902238929169e-05
1.38506075646441e-05
-1.56162132698298e-05
9.63454295372348e-06
4.36495966651987e-05
-2.19054939441126e-07
1.03799575004259e-05
9.93348508161427e-06
2.35051355370033e-06
-1.29118785327397e-05
3.79415402801853e-06
-1.67031446065859e-05
-2.33145182258341e-05
-5.77762926744624e-06
-5.27995697463175e-05
-3.7592261276866e-05
-3.20735469866413e-05
-2.78841484652221e-05
-3.37489987813272e-05
-3.61988521898512e-05
-2.93211667013389e-05
-1.39417131454835e-05
-7.50012881741206e-07
-7.35964486201718e-06
2.36157843446636e-06
2.94328239256357e-05
1.80079438958096e-05
-8.71020681367227e-06
2.23772729168488e-05
1.24803072091197e-05
-3.84635109834219e-06
1.10462708627784e-05
-2.13079374351e-05
-1.70252132305672e-06
-2.00298581232532e-05
-6.85586205871399e-05
-5.38079917835301e-05
-2.25111582394205e-05
-3.12392394840273e-05
-4.73752326931894e-05
-1.87330327578001e-05
-2.83205327605283e-05
-2.09915957512507e-05
-2.37918592737405e-05
8.73258179107294e-06
3.18176358698595e-06
1.97274467541288e-05
3.54441406865587e-05
6.25480463485607e-06
1.99967640179643e-05
3.59856747711848e-06
8.20832997595018e-06
9.19570627350207e-07
-1.45634479433881e-05
-2.76025744100237e-05
-2.74443298766053e-05
-3.10454069317644e-05
-3.63907506597165e-05
-4.99523515737933e-05
-3.02819712099814e-05
-4.43208487701188e-05
-4.47520649117893e-05
-4.53781593289617e-05
2.78904623049615e-06
-9.38917450710544e-06
-3.82411736338542e-05
-3.20774733226635e-06
7.54120390771207e-06
1.33292942440208e-05
5.90103106436855e-06
-1.65790120338592e-05
1.08904920698841e-05
-1.39773890569848e-05
-1.26415843341984e-05
-3.80651757952123e-05
-2.50077415699274e-05
-4.38128093470527e-05
-4.29312590114754e-05
-1.15070714139635e-05
-4.41867096360908e-05
-7.3905943882816e-06
-2.54384736645411e-05
-6.82372912898749e-05
-3.59778582503752e-05
-1.55786855952539e-05
-2.72362991824595e-05
-5.78542440255444e-05
-3.10401824792538e-05
-1.6919438833866e-05
-4.94257561864166e-06
-9.03332810320193e-06
-2.25898690251912e-05
1.21395416201095e-05
-5.68379306997888e-06
2.90528531875256e-06
-6.43376116478024e-06
-3.39498224303724e-05
-1.16721997167881e-05
-2.91007519583034e-05
-2.74143388114115e-05
-9.54149016649432e-06
-1.79632666997643e-05
-4.14714854511207e-05
-2.31751318503578e-05
-8.09316165498249e-06
-8.13839533330931e-06
-7.48440712736439e-06
-2.0751710578733e-05
-3.64188007387479e-06
-1.29508403765376e-05
-3.85597708697158e-06
1.78368365402484e-05
1.14457398865892e-05
2.28423272019633e-05
2.53424429634351e-05
1.17372775926775e-05
1.19031826977657e-06
-2.05900225683245e-05
-1.40594505499762e-05
1.15187643676668e-05
-2.15219209027938e-05
-3.96888426243586e-05
-4.85310435343575e-05
-3.13974643222883e-05
-2.33869310012234e-05
-5.05645401755743e-05
-5.49992281515277e-05
4.21072695322253e-06
-1.16965913117047e-05
-2.84911377638347e-05
-6.78398064895988e-06
-2.05680082195893e-05
-5.31522187390367e-06
-1.26596804149254e-05
-1.91113712202541e-05
5.88325205297032e-06
-2.98516229970389e-06
-3.97787510755689e-05
1.91442857975571e-06
-9.19959498453429e-06
-5.77194847152767e-06
-3.79967930469831e-05
-6.48419558416703e-06
-1.90740258814406e-05
-1.41345703799827e-05
-4.87409844923068e-05
-2.59048999037156e-05
1.10689296098613e-05
-1.35432535589039e-05
-4.06296343744462e-05
-1.44108196421745e-05
-1.36601127844333e-05
-2.00928542547689e-05
-4.20726060783489e-05
-3.54614578269541e-05
9.39322696739374e-06
-2.8388299358698e-05
-2.31640566314623e-05
-3.4932044046563e-05
-3.06161188932711e-05
-3.56591223670103e-05
-2.14662689662056e-05
-2.08343649836067e-05
-1.2199066544305e-05
-2.66751018767606e-05
-5.58463974342384e-06
-1.34976153147815e-05
-1.81275057043309e-05
-9.69571682386613e-06
-1.12821393479243e-06
-2.210699527744e-06
-1.28657266401974e-05
-3.06821590030223e-05
-2.17190404389485e-05
-2.50543008596122e-05
-2.74711469205499e-05
-1.72464633470083e-05
-2.79866133149562e-05
-3.26644562327702e-05
-3.49217479733612e-05
-2.54328333043051e-05
-3.83399620032917e-05
-3.00966967478926e-05
-4.08917864064323e-05
-3.91918118450896e-06
-2.15772276022568e-05
-2.36928414082865e-05
-1.76014799598562e-05
2.9952072249998e-05
2.63915010470133e-05
-8.06735579599558e-06
2.31804820453805e-06
2.0916838721669e-05
9.68566803640557e-06
-3.92888794098739e-06
-4.14960661790741e-05
-1.09836142961743e-05
-2.30468689822832e-05
-3.06946900235499e-05
-4.64448114610248e-05
-1.05144083151429e-05
-3.04929513617467e-05
-4.82523158947827e-05
-2.66069268403559e-05
-2.89416979383261e-05
-1.28848625184056e-05
-2.38562039243623e-05
-3.50745559291561e-05
1.22449117614235e-05
9.35677549472682e-06
2.51546656948169e-06
8.08205427016957e-06
2.22784378225635e-05
-1.05365320457027e-05
6.42265211494704e-06
-4.5834904350473e-06
-8.50422254773923e-06
2.46282748492666e-05
-3.0435394122268e-05
-3.09539901677244e-05
-1.06098177297541e-06
-1.04763031453444e-05
-3.49198638675088e-05
-1.90630002042177e-05
-6.53518109308966e-05
-2.15842016321803e-05
-3.02614336703498e-05
-2.66782751130522e-05
-1.06639699258633e-05
-1.69731961772781e-05
5.31649421526319e-06
-1.54768012978554e-06
-2.3120842383711e-05
-3.27320056828174e-05
2.02297893052195e-05
2.48135846552837e-06
-1.2029156303622e-05
-1.22377990834472e-05
-3.53654411735496e-06
-1.59713879988485e-05
-4.26202500669383e-05
-6.82162012873542e-05
-2.71152265699247e-05
-3.79314609968059e-05
-3.91602504766619e-05
-3.76815791266924e-05
-4.42104601538315e-05
-2.66420495116836e-05
-5.21178274506637e-06
-3.585483534182e-05
-3.91805035051628e-05
1.72788417415743e-06
1.16095427053329e-05
1.01164295782085e-05
1.86048850980305e-05
-2.31962083323357e-06
3.24156337654922e-05
8.58409961081168e-06
-3.79495690972074e-05
-3.62856552183408e-05
1.08273099631058e-05
-1.36711768187445e-05
-4.37313276961583e-05
-2.80357734628687e-05
-1.40076929622993e-05
-3.53995351971281e-05
-8.18392662229391e-05
-4.73335107616171e-05
9.23208570609469e-06
-5.54616783594917e-06
-5.02009401367634e-05
-3.33066464008075e-05
2.79533306792674e-05
1.47414679368609e-05
-6.80541552295327e-06
-3.4683025066336e-06
5.63224688112022e-05
3.8330696050195e-05
-2.54033453921516e-05
1.93484090846647e-05
3.73719863824686e-05
7.71714589533899e-07
-5.04263957403055e-05
-4.14662492082286e-05
-5.70410258390977e-06
-6.21328709066794e-05
-9.00208241262087e-05
-6.11832879410979e-05
-1.29969531198313e-05
-3.8751086933316e-06
-3.59853385383882e-05
-4.00922074517212e-05
1.80488236828699e-05
2.01667891962818e-05
-2.92361406436956e-05
-2.64476928272672e-05
2.79684536276777e-06
3.74026532650766e-05
-1.11047237036188e-05
-1.55270433982322e-05
1.29860054508919e-05
-2.2564230650025e-07
-8.2729815995904e-07
-5.17481005016241e-05
-1.93917236710081e-05
-4.16885296223717e-06
-3.87182200651003e-05
-4.8552504617794e-05
-5.07118167919785e-05
-1.18312321171257e-05
-1.47400451856319e-05
-3.60961070784399e-05
-5.05152456901051e-05
-3.18626373660855e-05
-2.15395872219503e-06
-1.58957790198364e-05
-2.71814954673337e-05
-2.68024745191729e-05
2.15423823341569e-05
6.19471777824681e-06
-2.28133293682077e-05
-3.49429052659719e-05
-2.24565213438705e-06
2.0553929544804e-05
-3.67839435635083e-05
-2.2252087554057e-05
-2.0536818765397e-05
5.69567008215481e-07
-4.56871160765788e-05
-5.9195789792808e-05
-2.03139032393604e-06
-1.75446413331031e-05
-3.58532397938639e-05
-5.23708296455711e-05
-7.30088068716582e-06
1.12406145688066e-05
-3.70508350325484e-05
-3.39631334214289e-05
1.06706755483191e-05
2.44743638682454e-05
-3.35339459842294e-05
-1.95665059446823e-05
4.16786244248908e-06
8.64590275358718e-06
-2.15131081448041e-05
-1.64522375631305e-05
-7.53515765496741e-06
-1.17792834344681e-05
-3.89429368444412e-05
-8.59209664204182e-06
-1.82914251723582e-05
1.27889735351891e-05
-1.83821560504391e-05
-2.92265358612805e-05
-2.82982534758272e-05
-6.5694530854011e-06
8.82272480135569e-06
9.47338518582807e-07
-1.81945302166196e-05
-3.24423813865235e-06
-8.56658096465732e-06
-9.20479477481281e-06
-3.49991448695738e-05
-1.00210777648116e-05
-1.15239254863651e-05
-1.43083948717979e-05
-3.8227157192709e-05
-3.76835292305082e-05
2.55740334684851e-06
-1.84793428320867e-05
-2.44290893842022e-05
-2.19455367949526e-05
-1.86150918502624e-05
-3.1411592887785e-05
-3.79569478462612e-05
-4.30695093457972e-05
-1.24259620417539e-06
-2.79671027363297e-05
-2.72770369154445e-05
-2.69949033178087e-05
-6.22893410383417e-06
5.65894263865072e-06
-3.67086849082999e-05
-3.67305583445976e-05
3.85535542780934e-07
-9.42775801189695e-07
3.30276995439395e-06
-1.82098249911517e-05
-2.35936717672078e-05
3.41833344487166e-06
-4.87814358817963e-05
-6.07141999280921e-05
-9.47021090908103e-06
-5.15254854625061e-06
-1.50655085892201e-05
-3.3916462532445e-05
-8.99703933954513e-06
-5.01829807845528e-06
-1.93308549585193e-05
-2.5767736962048e-05
-4.07145891793836e-05
-2.39359244425996e-05
5.53296663851083e-06
-5.48178707283673e-05
-4.10574540929058e-05
-1.78781539575791e-05
-1.71913427444956e-05
-2.12785285168645e-05
-3.16015806412402e-05
-2.76906588648661e-05
-7.40499302345836e-06
-2.15838938337191e-05
-4.03105655180637e-05
-4.18557726435025e-05
-6.90192052866156e-06
4.09272983796082e-06
-3.79421465938966e-05
-4.14171954963747e-05
-1.04283404176661e-05
1.83628074149186e-05
8.58720817120737e-06
-2.11809694107984e-05
1.67075613916889e-05
2.18133497869888e-06
-3.98963985684393e-05
-1.94428764347068e-05
-1.15706567490578e-05
2.03183556884634e-05
-1.26995843568381e-05
-4.59464533978092e-05
-2.77813188281523e-05
-2.98196630897135e-05
-1.85593364585342e-05
-2.67058209808062e-05
-8.94154462489282e-06
-6.08363270063232e-06
-5.83848157547337e-06
-4.30097814675049e-05
1.3265466775548e-06
2.43123005083968e-05
6.4972997083387e-06
-2.75544394292916e-05
-8.73315810538653e-06
2.76788657685915e-05
2.16516094408712e-05
-2.38743794466738e-05
2.67119314518351e-05
1.05527916083326e-05
-5.79611672848828e-06
-4.20903595144215e-05
-1.48655760751892e-05
-6.56470913083676e-06
-2.99488420565857e-05
-4.34118924760119e-05
-5.11508429008532e-05
-2.59193585651742e-05
-2.31161642636403e-05
-7.13946961130813e-06
-6.19119694869475e-06
-1.63808309567967e-05
-2.64171477809341e-05
-2.73063800787376e-06
7.78899724438894e-06
-2.09524071891066e-05
-7.75790770728489e-06
-1.07443707624374e-05
-2.19704810428212e-05
-2.06174995807215e-05
-2.37558187725645e-05
-4.15038479908041e-05
-4.93615257954717e-06
-3.94319981747125e-05
-3.55814905193364e-05
-3.62823935450354e-05
-4.31837297390895e-05
-4.78007833327713e-05
-3.8968893280607e-05
-2.24435953189835e-05
-1.31821664961513e-05
-3.60991342506815e-05
-1.71758513832739e-05
-1.88278988830155e-05
1.0878430858416e-05
-1.18394276970273e-05
1.75004420642144e-06
-7.05841677713554e-06
-7.48943881072998e-06
-3.92758351153064e-05
-1.96832237180592e-05
-2.93922448957984e-05
-3.35584959771401e-05
-3.60192095556053e-05
-3.64578240127802e-05
-1.16439650443863e-05
-3.5545244743676e-05
-2.0246212958584e-05
-2.88757342587999e-05
-2.46313702932624e-05
-2.35672532709692e-05
-3.46827274404476e-05
5.938147328832e-06
-1.95490666507619e-06
-2.65421108245647e-05
-2.41024160217425e-06
-8.73578176883378e-06
2.68916918333836e-06
2.06566057290332e-07
-3.56022605628712e-05
-6.83544533136428e-07
6.24323322164728e-06
-7.84800263147582e-06
-1.15261224137374e-05
-3.01790422064036e-05
-1.91771441410129e-05
-3.42538319728643e-05
-1.67092699088625e-05
-3.28583034313043e-05
-2.6060903865819e-05
-3.86744666602432e-05
-2.4602542514052e-05
1.89691845754145e-06
2.84436569909843e-05
-2.54477243383351e-05
-1.26397385875981e-05
2.69793410712098e-05
1.36088780950935e-05
-2.48969074036493e-05
-6.04606249810872e-06
1.05482931410629e-05
-1.36128568544823e-05
-3.40076033364014e-05
-3.36014411912454e-05
-1.58949982888257e-05
-3.03827307581322e-05
-4.06714878558406e-05
-2.55308183876327e-05
8.39837106847304e-08
-2.13169668677429e-05
-1.62460455333621e-05
-1.75511992679706e-05
-2.10357753344191e-05
-2.2225387203826e-05
-1.55573781325626e-05
4.75032123480307e-06
6.07913728112871e-06
-1.76188795609403e-05
-4.68164468502408e-06
-6.31092616436865e-06
-1.10171206819774e-05
-3.86447351946002e-05
-3.25238911571846e-05
-1.54155254733421e-05
-1.81396897278035e-05
-3.5453179556483e-05
-2.16799406962865e-05
-1.22281194129203e-05
-2.65770076285871e-05
-6.08275815899101e-05
-5.06357001353514e-05
-1.21277132432995e-05
-1.95148839648491e-05
-1.21561214189049e-05
-1.45569123449973e-05
-7.35522097850755e-06
-4.7565744084039e-06
-1.25087339396877e-05
3.81911577926607e-06
7.85551599771927e-06
-1.31566696931317e-05
-1.16694742267475e-05
1.6289777591873e-05
-3.71583675854963e-05
-1.72982977677459e-05
-1.92135383738238e-05
-4.5117462389813e-05
-2.79258642814577e-05
-2.92955340874197e-05
-4.83359461216296e-05
-2.74788912588483e-05
-3.84114281608921e-05
-1.01620757589916e-05
-2.68000321176638e-06
-1.66156597384213e-05
-1.71319538487675e-05
4.56327292880673e-07
7.19437022664029e-06
1.34825694148821e-05
-8.96588185884845e-06
-7.56204123029929e-06
1.11790745498333e-05
-4.0157107327505e-06
-2.68492772276149e-05
-4.43612367451291e-05
-2.9661735410379e-05
-2.55686196946095e-05
-4.11451781537643e-05
-4.61708814131559e-05
-4.59810402813084e-05
-1.25980082150709e-05
-1.44127472522162e-05
-2.70533011306769e-05
-2.49366423175412e-05
-1.8659427340206e-05
-1.19107414354308e-05
-7.6309761004762e-06
-1.85153943709861e-05
1.88642783244715e-05
2.13422445546654e-05
-1.0047828749362e-05
-3.37704952183009e-06
-1.73993380408028e-06
-2.20055683485396e-05
-4.05981102296937e-05
-1.19793152360478e-05
-1.29628292936706e-05
-3.28528578280926e-05
-5.01487091069893e-05
4.34168042890314e-06
-1.70237484450904e-05
-3.23109469767946e-05
-1.6846693100817e-05
-2.02890457178065e-05
9.18438427016841e-06
4.0945735750952e-06
-2.44241377222351e-05
-5.22602923824209e-06
1.25513141520541e-05
-8.96921922100725e-06
-1.08366546650914e-05
-1.01641426014876e-05
-2.2875342519275e-05
-1.47430493909221e-05
-1.37039904883543e-05
-2.69580957444971e-05
-7.08909248962422e-06
-3.67732660019739e-05
-3.63028297659329e-05
-4.47442141486949e-05
-5.11103832862465e-05
-4.37251596106192e-05
-2.74881465024128e-05
-3.03834780273347e-05
-2.49602420201738e-05
-1.02391899414837e-05
-1.62601733485759e-05
-1.14320423017684e-05
1.82658499783163e-05
1.02049901761402e-05
-8.77986954804374e-08
4.59013563217921e-06
1.11152926729649e-05
-9.34262052076485e-07
-1.92826303126261e-05
-1.31408999465214e-05
-1.78761754610126e-05
-3.46372934101056e-05
-3.21722320016851e-05
-4.25009037538797e-05
-3.35661699228581e-05
-3.39845102865678e-05
-2.29552474424622e-05
-2.82364531928268e-05
-2.05947572587298e-05
-1.19357887596261e-05
-3.63091507472603e-06
6.40692190451258e-06
1.76167319409384e-05
-7.92943858723175e-06
1.99954420797878e-05
1.63497147121956e-05
2.25299375608876e-05
-2.32311524200115e-06
1.44370775459572e-05
-7.14471825632952e-06
-2.04413882753005e-05
-1.7015351189718e-05
-7.90717533182923e-06
-2.17262350776115e-05
-2.34695460104015e-05
7.05112257014684e-06
-1.72966899632111e-05
-4.95316901343195e-05
-4.4770848524395e-05
-2.34158510071492e-05
-8.42980510342169e-06
-3.26230896009538e-05
-9.877242861778e-06
-4.96207387374739e-06
1.45512447850854e-05
1.9811817198582e-05
-1.7351195319563e-05
-1.86071429241762e-05
1.65998755986709e-05
-1.40765079184653e-05
-3.71632508615002e-06
-2.70265447234961e-05
-5.64117470023461e-07
-2.81754287616782e-05
-3.42352074761646e-05
-3.36169064312283e-05
-6.2185991469531e-05
-2.19543090395027e-05
-4.4070058474061e-05
-5.29481338335764e-05
-2.69373063372047e-05
-2.85602583375734e-05
-5.36634489263869e-05
-1.77676772719878e-05
-1.8760720405198e-05
2.47272666462643e-07
-7.3597955464793e-06
-2.83809934880517e-05
-3.09756374586328e-05
-5.16091358192497e-06
4.75919855697068e-06
-2.11761468290063e-05
-3.33642754151927e-05
9.40517497703309e-06
1.24254090910258e-06
-5.03484392618445e-05
-6.85110011794738e-05
-2.30644927606748e-05
-2.12661212235663e-05
-3.60445015630984e-05
-3.90726793292351e-05
4.88198202189169e-06
-6.37845333121662e-06
-1.11514385349346e-05
-1.52313474380864e-05
-7.31345183006574e-06
-6.12435911311282e-06
9.22433792678103e-09
-1.72180196570594e-05
3.26654488769283e-06
-9.33539288928765e-06
-1.22917198285441e-05
-1.9880807546068e-05
-7.03582949277972e-06
-3.51669328123084e-05
-1.19873805590417e-05
-4.32110622528684e-06
-4.54946426626641e-05
-4.18316775615756e-05
-1.24434791329233e-05
-6.2115810943028e-06
-2.63750971045577e-05
-2.12853350694347e-05
1.86836963067034e-05
-1.79139684067838e-05
-1.78396023113952e-05
2.91802048975208e-06
7.48265535887232e-06
1.41244272817084e-05
-1.06709139507107e-05
-3.52413807020672e-05
2.93732117014099e-05
5.23963913811499e-06
-4.16301282470499e-05
-2.37814614368849e-05
-6.51745851177255e-06
-1.10759172592363e-05
-4.71157564129809e-05
-6.02197935300341e-05
-1.55419771993142e-05
5.29773823988618e-06
-2.37335372040254e-05
-5.6093404933713e-05
-3.54017689788133e-06
1.59733480043146e-05
-1.61495315229223e-05
-2.80985798801763e-05
-1.98161770793357e-05
1.50231719401998e-05
-4.44278122970231e-07
-2.62759641402086e-05
-1.79104082334353e-06
9.47318711969414e-08
-2.55314003387797e-05
-1.19062508741247e-05
-2.55588776825738e-05
-3.12419354584492e-05
-1.74313680201284e-05
-2.65570799097735e-05
-3.38875987193397e-05
-3.81365374314636e-06
-2.45489581929959e-05
-3.00264575005302e-05
-4.81064743574181e-05
-3.8840942712546e-05
-3.94538317950977e-05
-2.01834940372176e-06
-3.03681115190416e-05
-2.00774344704955e-05
-9.28218825314828e-06
-3.79038032072292e-05
-1.39596877233111e-05
-2.52539475176843e-05
-2.1915721285168e-05
-2.572330785626e-05
-3.7755677669602e-06
-2.68124404441603e-05
-5.10246719556119e-05
-2.88436870562583e-05
-2.34766506076837e-05
-4.43979787518814e-05
-3.92307055292327e-05
2.49245903840912e-06
-1.69937070159688e-06
-4.68891800881283e-05
1.46607698921131e-05
-2.25755426988947e-06
-1.03703605256068e-07
-2.7015536076175e-05
-3.34540256491799e-05
6.81303239951029e-06
-1.40805710150301e-05
-3.34470424504048e-05
-1.81295855763465e-05
-7.91813904821694e-06
-1.2975430454729e-05
-4.54532967935956e-05
-2.47191075045756e-05
-2.32399853593873e-05
-2.39053245574914e-05
-2.42011548281493e-05
-1.64691549663373e-05
-4.06928492492496e-05
4.8954563358069e-06
-2.44333158606494e-05
-3.0868690206001e-05
-6.0928614275923e-06
3.99274053095841e-06
-5.21725160949282e-06
-1.55276423309706e-05
-1.7691825607279e-05
6.27814949567691e-06
-1.17626354568568e-05
-4.0726804921237e-06
-1.09015635145873e-05
-2.76473502450367e-05
2.1987504970471e-05
-4.78134643342413e-06
-1.723221494622e-06
-2.83675193825271e-05
-1.89582899619319e-05
-5.26266482500459e-05
-3.35279618691403e-05
-3.52337882941301e-05
-5.88701855624497e-05
-5.58928008682241e-07
2.25807852229909e-05
-2.05099993936947e-05
1.40412259944844e-05
1.24048708038887e-05
7.74905088763938e-06
2.16885247621694e-05
7.17873510068752e-06
-9.15216708485447e-06
-1.04677453696015e-05
-1.77640950567863e-05
-2.35453884064127e-05
-7.56169958357901e-06
-2.64225614466345e-05
-1.12330035538612e-05
-3.79076240959852e-05
-3.17494549617879e-05
-2.61251237285077e-05
-3.31097203021707e-05
-4.48711264873585e-05
-2.18478012934895e-05
-2.59995383271342e-05
-3.29154246841001e-05
-2.49765028610092e-05
-3.56391784322982e-06
9.57498586786019e-06
-2.42925643101249e-05
-1.6245537534399e-05
3.17972594033621e-06
-1.30153571141045e-05
-1.95430743046058e-05
-9.73958979922904e-06
-1.0259306509086e-05
-2.13128483952132e-05
-2.07437092956455e-05
-4.10482211712365e-05
-4.32223732883424e-05
-3.7078543160086e-05
-4.28508022970889e-05
-2.83955757659086e-05
-2.88255669896456e-05
-3.66116092142625e-05
-1.52400183416199e-06
-1.07668097877642e-05
-3.25473050233598e-06
6.46063963930293e-06
-6.81257080291265e-06
2.52431859696907e-06
-1.89626892006352e-05
1.06826829125606e-05
6.12822411932359e-06
1.05019291738824e-05
9.35682064981241e-06
3.01623092995783e-06
-3.55407498392808e-05
-6.46425201105405e-06
-1.72383149815813e-05
-4.97542671317403e-05
-3.48820498909534e-05
-2.6209910451917e-05
-2.7846421972391e-05
-2.50638490963707e-05
-2.29755710870013e-05
1.58751073292989e-06
-2.11081989979896e-05
-2.27342981578775e-05
4.42250882784942e-07
-6.71036040653206e-06
7.7298659889934e-06
2.41927165766376e-07
-5.52705687681501e-06
1.21473997564461e-05
2.36256430983032e-05
-1.78849960626718e-05
1.40372474096053e-05
-6.79451946389205e-06
-4.49527456737389e-05
-1.28089612628207e-05
-3.91258551132672e-05
-1.57138853384518e-05
-1.92561364322802e-05
-4.25557446029552e-05
-2.34490144682752e-05
4.15087237372251e-06
-9.03660582827497e-06
-2.37344825882088e-05
1.2732317236921e-05
4.0941741624427e-06
-9.44669114702542e-06
-1.1352176643091e-05
-3.10442384024717e-06
-1.53044591091258e-06
-1.32147842401015e-05
-3.43845817606928e-05
9.47553079251083e-06
-1.74474618635046e-05
-2.69794476328403e-05
-3.95083115164008e-05
-4.6723141874639e-05
-3.93582357475595e-05
-6.24439511355908e-05
-2.85093885570415e-05
-1.46212716923018e-05
-3.19818952242328e-05
-5.67370944087431e-05
-1.91091264924176e-05
-1.15346735407146e-05
-1.56707804350132e-05
-2.85483684315032e-05
-1.92985982573129e-05
1.25363083380756e-05
2.34775516706044e-05
-1.58641872865735e-05
-1.57195818108928e-05
-1.15073904144996e-05
-1.8666159729347e-05
-3.60945839004355e-05
-4.30899223617337e-05
-1.3970448021894e-05
-3.08060425643029e-05
-4.5770053807338e-05
-5.61516730106097e-05
-2.87137345251011e-05
4.11099725328107e-06
-3.41955018511249e-05
-1.37710875667909e-05
-1.15393740624697e-05
-6.35785012698392e-06
-9.76324739848628e-06
-2.32676346360324e-05
6.88157706792552e-06
-2.00264423919766e-05
-1.62097273600198e-05
6.94800511860392e-06
2.17829877159756e-05
-3.3167390309288e-06
-3.68663561845128e-05
6.35577089913067e-07
-1.00369915503708e-05
-5.52296771236283e-05
-4.04345726680606e-05
-3.85233027991784e-06
-9.56209233380873e-06
-5.63614400628315e-05
-3.13303212625261e-05
1.69657198315126e-05
3.78975581647495e-06
-1.65808531929623e-05
1.59795317763393e-06
-7.62033366144155e-07
6.25706157753765e-06
-1.48628824502083e-05
-2.87514912535391e-05
2.30028907831293e-05
-1.46520197665629e-05
-1.90490187729788e-05
-2.05284255894291e-05
-3.85612375135638e-05
-3.01555665500306e-06
-3.01274550886506e-05
-4.38847127459821e-06
1.29811471728351e-06
-3.11355634981603e-05
-2.8184930814202e-05
-4.61746774089661e-05
-2.52762680523985e-05
-2.04877663513813e-05
-3.03790356287041e-05
-1.99536931386392e-05
-1.51988014115635e-05
1.8153416088422e-06
-1.91970945164941e-05
-1.77852341797306e-05
-8.55224029227069e-06
-1.15064283970898e-05
-1.55013027455496e-05
-1.14726736630868e-05
-1.35515402711374e-05
-1.19478538585416e-05
-2.98654192815402e-05
-2.43468298033878e-05
-4.0988222087632e-05
-3.23593198226628e-05
-2.88905943191985e-05
-3.91889682582872e-05
-4.95585339346075e-05
-2.91048267089712e-05
-1.44473730076154e-05
2.60458078625239e-06
-1.51308561775738e-05
-3.34563588698225e-05
-2.61311199780141e-05
2.21736556955884e-06
-7.56677643627806e-06
9.88188927508486e-07
-2.06735049853888e-05
-1.86602884556518e-05
-2.35619151643471e-05
-3.89229923973198e-05
-3.02106666859644e-05
-2.39181610453451e-05
-3.98169405604367e-05
-4.21756835393473e-05
-4.04725239877172e-05
-1.15162952606018e-05
-3.17973567848893e-05
-3.92301140957625e-05
-3.92286446908691e-05
1.54655461725449e-05
7.1678475473944e-06
-1.34722784265645e-06
1.34734851116823e-06
2.07822014435308e-06
2.96764435631015e-06
-9.2242560090507e-07
-1.11932974449939e-05
1.18538657806959e-05
1.06887854511743e-05
-4.28980079615575e-06
-2.67111641369616e-05
-3.07893149765905e-05
-2.65041383385179e-05
-2.42854523813368e-05
-1.53103691604916e-05
-4.44453093952388e-05
-2.51389584153951e-05
-1.99032126177822e-05
-9.86317590105497e-06
-8.87531441599986e-06
-2.53546960065025e-05
1.86601151540794e-05
1.9683314590451e-06
1.23557077046945e-05
-1.56904007364467e-05
1.57409019332456e-05
1.60141387405439e-05
6.01235447770667e-06
-1.98718101393234e-05
-1.50592223019821e-05
1.03626310812911e-05
-3.35336533175619e-05
-6.1058856568727e-05
-1.18327215899165e-05
-1.68735805097733e-05
-5.51385395941486e-05
-3.4577475134944e-05
-1.05598669093723e-05
-2.19008446223768e-05
-3.47386938109178e-05
-2.91609400732365e-05
-1.55548194841019e-05
9.13796736990671e-07
-2.3985491893905e-05
-1.9590549953171e-05
7.73305836046944e-06
3.16386897374916e-06
-9.10467949298936e-06
-2.18638848769696e-05
-1.38813761917148e-05
-1.76770238713116e-06
-2.54803116154118e-05
-3.46899907420618e-05
-3.42128003611683e-05
-4.4584793096485e-05
-2.42415338688208e-05
-2.50267167762314e-05
-2.71550913946073e-05
-3.16145556893186e-05
-4.32152682195815e-05
4.46503946424523e-06
-3.69030851080598e-05
-4.09569730348535e-05
1.50731877061375e-05
2.87842207716627e-05
4.64349973344267e-06
5.09064960224506e-06
-8.39790519562832e-06
2.02862788067565e-05
2.6973581775461e-05
1.29046002540347e-06
-3.4905868855059e-05
-1.32259600367667e-05
-2.1983437085183e-05
-3.60318984763744e-05
-4.80118538268084e-05
-2.39999741290436e-05
-5.50461570269508e-05
-3.06855821196388e-05
-3.24846893383978e-05
-3.72029072493769e-05
-4.3526329783445e-06
-1.45016517637528e-05
-9.41765617151685e-06
4.75587336789675e-06
1.3051303440713e-05
1.45188075787479e-05
-2.33088198422082e-05
-2.32481412324952e-05
1.21752505805018e-05
-1.11757312983789e-05
1.92528503999444e-05
5.53462613747608e-06
-1.01413257687935e-05
-1.85122920792762e-05
-7.78079906047296e-06
-2.97334795982451e-05
-2.77600650359681e-05
-5.51984877449703e-05
-3.40236197727864e-05
-9.8650223777009e-06
-2.68496193958111e-05
-2.39310519504013e-05
-3.51615993302915e-05
-1.06705377962341e-05
1.42657473022068e-05
1.59043240566435e-06
1.26453630114337e-05
-1.51430737583378e-05
-2.07396151413395e-05
3.86787904164811e-05
8.19644080050992e-06
-1.61671731363e-06
-2.89720157175605e-05
-2.84015913885399e-05
-2.17929374520111e-05
-2.89496004835054e-05
-4.33871059113697e-05
-7.03078948652317e-06
-1.83135441885009e-05
-4.81756261057107e-05
-4.55090397927977e-05
-4.72996280596981e-05
-3.27347564884436e-06
2.41048351265108e-06
-2.01474042811818e-05
-1.45468260745077e-05
9.58847390250469e-06
1.23674411569917e-09
-1.99969607998891e-05
-3.44677906312045e-06
2.93061766288948e-05
3.6109906425896e-05
-4.60229325738736e-05
-2.63564421193952e-05
-1.265190170552e-05
-1.20930208171997e-05
-5.31818252523349e-05
-6.01680595380736e-05
-2.7956651493216e-06
-2.02955629767631e-05
-5.47608982505576e-05
-4.4599571560801e-05
-2.39520340948813e-05
-8.69107960680226e-07
-2.08416055695192e-05
-2.16166286400686e-05
6.54180082657103e-06
4.59697272437764e-06
-1.91109471906139e-05
9.06330921007533e-07
1.75187904739862e-05
1.14264170540241e-05
1.376712992616e-07
-1.91011108761781e-05
-1.08744171660129e-05
-1.45707469135959e-05
-2.56673453337016e-05
-1.39435547887398e-05
-4.92482248156022e-05
-3.21681172552829e-05
-3.01656034571525e-05
-2.29456452342986e-05
-1.33027078810105e-05
-2.56800601082619e-05
-1.18374707666521e-05
-7.08425554925121e-06
-4.64553402072455e-05
-1.59428998434003e-05
-2.83557229405262e-06
1.37011589809264e-05
-2.26833823786141e-05
-4.02988382688627e-05
7.27711101519317e-06
1.83476738174649e-05
-1.07821570722687e-05
-5.67749701998336e-06
4.41592570344655e-06
5.67662724735526e-06
-7.36656542456935e-06
-3.41188455413689e-05
-9.6098025911745e-06
-9.67349005962414e-06
2.11761509022227e-07
-4.50394760581865e-05
-1.08085029958416e-05
1.60425630023209e-05
-3.33091609741947e-05
-2.58291002419375e-05
-1.64966266243657e-05
2.15012330795446e-05
-5.91782760547505e-06
-3.53439259094666e-05
-3.92057508985603e-05
1.95922232448497e-05
9.46009019029876e-06
-4.8662782908635e-05
-1.77325731644269e-05
4.81822849367679e-06
-3.29617299400169e-06
-3.19681839201798e-05
-1.72922259547801e-05
-2.4945441543391e-05
6.44426480623488e-06
-1.62616787337275e-05
-1.21893162656931e-05
-2.04690040423161e-06
-2.63222107045386e-05
-1.23309278615145e-06
-2.03405050291975e-05
-5.85070303610245e-06
-8.21389033285658e-06
-3.45089357037445e-05
-8.99739979733458e-06
-2.4009744912058e-05
-2.86377337075519e-05
-1.82151628385154e-05
-1.70103497673514e-05
-3.99568672950806e-05
-2.44220951864975e-05
-2.44140037172446e-05
-1.36296239727084e-05
-2.95284198136937e-05
-2.52986730456789e-05
2.89666152628841e-06
-2.77704425036391e-05
-1.65118999833499e-05
-3.39585907656646e-05
-4.90771787811185e-07
-7.41675244450116e-06
-9.04552007898481e-06
-2.32792734028585e-05
-1.12839786904975e-05
-9.80073928891732e-07
-1.48567958937025e-05
-3.8135268841558e-05
-2.29568523610187e-05
-3.44648224065726e-05
-2.87151319749386e-05
-2.1634003639024e-05
-9.54235928145063e-06
-2.89344456528154e-05
-3.69583313162694e-05
-9.54628409403034e-06
-7.87264845296758e-06
-5.09375712930575e-06
-5.30803477297398e-06
-1.92096028245549e-05
-2.62083685179799e-05
3.47843215457594e-06
1.23902797364683e-05
-1.19716364317614e-05
-1.39454528555963e-05
7.24581799825228e-07
2.10316580570398e-06
-9.00805878537934e-06
3.77260858428513e-06
-2.39662180136583e-06
2.03985271828765e-05
-1.37526226099017e-05
-2.70019053093387e-05
-3.32949795804952e-05
-2.25799192309205e-05
-3.57709598276806e-05
-2.97680987806655e-05
-2.45690447119656e-05
-2.46335575360393e-05
-5.57422095390406e-06
-1.20108622916523e-05
-2.16830621986983e-05
3.42329185763622e-06
1.0689187750357e-05
6.69804715938628e-08
1.08199209891873e-05
1.79446053355977e-05
-1.92293894739585e-05
-2.09998033503358e-05
-1.58085722497381e-05
-1.11602090214583e-05
-7.68791685734459e-06
-2.07720674972462e-05
-1.33087020612459e-05
-2.61336953031858e-05
-1.74317710450152e-05
-2.81625246403195e-05
-3.62209271407119e-05
-3.5139858437952e-05
3.21797450708833e-06
-2.69260386471825e-05
-7.75233872569841e-06
-1.3111968322781e-05
-4.39926835266699e-06
-1.21462903665803e-05
-2.47718244999269e-05
6.12786889013436e-06
-9.7665071417346e-07
6.19770181422489e-06
-7.22316615897641e-06
-5.68079260597661e-06
-1.82080591894873e-05
-1.31089684938702e-05
-3.18861160964987e-05
-5.27926094276028e-05
-4.3098898812358e-05
-2.38688551713276e-05
-3.96697179467806e-05
-3.73651496386679e-05
1.26709923045786e-05
1.50168931046094e-07
-1.84894719174176e-05
-3.22567126660849e-05
2.21289332859978e-05
-9.96189083696002e-06
-2.97583859727307e-05
-6.82267862559138e-06
-1.40573625018224e-05
-5.26443537664286e-06
-3.62966037929313e-06
-2.40991870778539e-05
-1.83607163191805e-05
-1.43364674916506e-05
-2.68703382857231e-05
-3.60870028954977e-05
-3.01013236383493e-05
-3.24355498881438e-05
-4.42448486551984e-05
-4.32652544248334e-05
-3.48362771854764e-05
-2.77109594586876e-05
-9.78183789598978e-06
-1.80683695051253e-05
-5.64244594900143e-06
8.55722989197809e-06
-1.84530283487972e-05
-1.11199553787456e-05
1.77469606035274e-05
9.19020374048638e-06
-5.29309690260601e-06
1.22896164308902e-06
2.00185621867631e-06
-9.64871104632565e-06
-2.0134209279339e-05
-1.12097480587972e-05
-2.54608823830193e-05
-1.32060253533471e-05
-2.33208637755552e-05
-6.31671887859304e-06
-3.12698468232563e-05
-3.35822859117523e-05
-2.6563627790629e-05
-1.48829953280672e-06
-1.57229459330698e-05
-9.59904642732896e-06
-4.9594079961939e-06
8.12707207390332e-06
-1.68577201738183e-05
-2.49486198949578e-05
-1.32100301786881e-05
6.69758484901826e-06
9.19747413371881e-06
-2.51455654298623e-05
-1.29493487706241e-05
1.22259726572799e-05
-4.968001456202e-05
-5.01611805495059e-05
-3.60501897107633e-05
-3.26345431863192e-05
-3.08573415960067e-05
-5.23716763065862e-05
-2.99319822252805e-05
-2.41196110192575e-05
-3.91111903066607e-05
-3.98154360370187e-05
-4.65595187825047e-06
1.02372488984622e-05
-1.50888627483154e-05
2.82323856474228e-06
-1.56810184072493e-05
5.14228823996416e-06
-4.06721801464235e-06
-1.64151003147678e-05
-2.1897286771862e-05
-6.22069936377303e-06
-2.14048376486396e-05
-5.56594824819724e-05
-1.79746468762483e-05
-1.34016428508719e-05
-3.05858753318123e-05
-6.30655632248332e-05
-5.08479208543368e-05
-9.37932509233974e-06
-2.43153974024152e-05
-2.58401126015903e-05
-1.63475155952863e-05
-7.36453994746875e-06
1.13238182494111e-05
-2.52382912946365e-05
-3.14994968289232e-06
-7.53898944150376e-06
-1.30567272580172e-05
6.17506241151751e-07
8.44005080141882e-06
1.63293333047241e-06
-2.49502690615295e-05
1.0190453714963e-05
-1.13495805589834e-05
-1.86937019033812e-05
-1.98871454779309e-05
-1.29243986047277e-05
-1.80950443033512e-05
-2.04787572655531e-05
-1.6977277830247e-05
-9.68774228204189e-06
-2.61266664748785e-05
-1.47915763690959e-05
-1.13197778492614e-05
1.15728923517021e-05
-1.70884551573141e-05
-2.16209461701729e-05
1.20222598008164e-05
2.42480871685485e-05
3.31247249922794e-06
-2.66031418184383e-05
7.31390751292076e-06
-6.26021684819772e-06
-1.58603595945111e-05
-2.52945125362713e-05
-4.63541934931782e-05
-2.46408029390711e-05
6.01209139664576e-07
-4.41619645516795e-05
-5.51622512559277e-05
-2.86954731663737e-05
1.30800166729894e-05
7.29567483205377e-06
-2.3685917008198e-05
-6.07538954871627e-06
2.89241761392507e-06
-1.46576482347391e-05
-4.99667891412268e-05
-1.74744511992501e-05
2.66203465362334e-05
-1.70311959104822e-05
-3.84802771235317e-05
-3.35198600552778e-05
-7.65175716020671e-06
-2.69476068112927e-05
-3.93232942121077e-05
-3.56419246598638e-05
-2.28740085744575e-06
-2.81140242175183e-05
-5.95816163565675e-05
-3.34250769941135e-05
-5.02771053029047e-06
-1.3563072757528e-05
-2.97768598655872e-05
-4.74107356266929e-05
-1.19709731572903e-05
1.14086405865792e-05
-9.62275653664451e-07
-6.22779797525376e-06
2.9126621954503e-05
9.13725200060733e-06
3.05527414165782e-06
-1.94608601748687e-05
-2.11833271211278e-05
-1.15656097163924e-06
-6.17888615113356e-06
-3.29225006668011e-05
-2.29347105911823e-05
-3.6553960542131e-05
-3.18923894409251e-05
-1.28427642506662e-05
-2.40313500167932e-05
-2.82320280612056e-05
-2.62863883275202e-05
-2.80052154108523e-07
-2.72752114403503e-05
-3.81941020700917e-05
-6.08171025495013e-06
2.03813042867652e-05
3.23053220822999e-06
-9.86497449442824e-06
1.75526696942959e-05
1.91286033980373e-05
-2.1798886645357e-05
5.14506631425283e-06
-9.55898689058531e-06
3.69068189904737e-06
-6.98646260065004e-06
-4.59811736925086e-05
-1.51451703160847e-05
-6.72025676544732e-07
-1.25703408529217e-05
-2.99131792063276e-05
-3.68429565141749e-05
-1.97574825008913e-05
-2.05039802502571e-05
-1.52192878193136e-05
-1.00267597027002e-05
-7.85329497338896e-06
9.36712306482944e-06
-3.86512628491877e-05
1.1012262354084e-05
-2.97500604701782e-06
2.55571428852488e-06
-2.54944300649485e-06
1.26990355999165e-05
2.53205281690677e-06
-8.14541848059918e-06
4.0680692708988e-06
-1.65082406738386e-05
-2.18119301546671e-05
-2.27105364259292e-05
-1.47505459237923e-05
-1.42555156214549e-05
-3.46703887781373e-05
-3.5488169470531e-05
-2.47504960908958e-05
-3.6021671103465e-05
-1.78882670358783e-05
-2.54797708342779e-05
-2.20077266807831e-06
-1.74370780992239e-05
-4.90548214480878e-05
-2.27526351074048e-05
7.00087159607043e-06
-6.54568341602878e-06
-2.20932659692075e-05
4.24307719253475e-06
4.31775460230729e-06
-1.43013548664454e-05
-3.64295518739155e-05
-5.54134502846208e-06
-4.388665999448e-06
-1.14580846766015e-05
3.71476825269275e-07
-2.14285075289798e-05
-1.96567159267566e-05
-4.78469351412155e-06
-2.88712945265544e-05
-2.49516044196934e-05
-3.69093214038131e-05
-3.07517075192508e-05
-3.4857944914247e-05
-2.11328088803988e-05
-3.64730711482087e-05
-2.22026920325298e-05
-1.51857864779487e-05
-1.38305859150738e-05
-3.22875469785954e-06
-2.18036871237899e-05
-1.40791695953727e-05
-9.0875756506003e-06
-1.23229446032727e-05
-6.03432629895829e-06
-3.24246254133951e-05
-4.38990047994097e-06
-1.31774774722474e-05
-1.82938093851031e-05
-1.13966705371725e-05
-6.57555730923957e-07
-4.55517151481648e-05
-7.63888780497876e-06
-2.33712036723208e-05
-4.97243808631272e-06
-3.19313842424037e-05
-3.74842567263e-05
-1.67830003125128e-05
-2.38299091767104e-05
-1.63406127181797e-05
5.67679694625814e-06
6.61809817221457e-06
8.47189536799214e-06
-2.44627957666529e-05
-1.35856961759214e-05
4.9254565536826e-06
-1.40251829623789e-05
-9.54109951398317e-06
-7.47727451795914e-06
-1.25105018711808e-05
1.19548545652533e-05
-5.39914317459564e-06
-1.12740082588536e-05
-3.14388180735687e-05
2.03641076642306e-06
-2.91859861980372e-05
-2.91239976953903e-05
-1.5667179444055e-05
4.40368763276433e-06
-2.13922815674227e-05
-2.54126891690773e-05
-1.84071141714598e-05
-9.58348250345959e-06
-2.98778925398886e-05
-3.27523214437728e-05
-1.07563215058385e-05
-4.67901015988831e-05
-1.12687521879795e-05
-2.31494763643167e-05
-2.15493197974746e-07
1.43744233247844e-05
-4.71684152131606e-05
-2.95954707004439e-05
8.6103970988918e-06
-4.05792750415826e-05
-3.36987515814694e-05
-3.79709609284856e-06
-1.9516557427019e-05
-2.55945620607529e-05
-3.53617938797904e-05
-3.86131242054464e-05
-1.43993340784406e-05
-2.42636676547417e-05
-2.53973772114173e-05
-2.57708135831689e-05
9.29832563503075e-08
-2.68239294699778e-05
-2.48606543617304e-05
-4.46109354848996e-05
-3.86714000982749e-06
-1.72958484269643e-05
-4.22872057100555e-05
-7.7799199116459e-06
-9.31943074283192e-06
-1.7532491887093e-05
-4.59482179771654e-05
-2.52364699031826e-05
-1.24973191797644e-05
-2.79343987245206e-05
-3.57903083553877e-05
-2.99364183316969e-05
-1.65594687536178e-05
-2.53004205061314e-05
-4.70751086216394e-05
-2.19826808116257e-05
-1.08769858842775e-05
1.18547260690539e-05
-1.32587956054937e-05
-2.97741845466531e-05
1.23197053240507e-05
8.21197516049804e-06
-1.88802770211716e-06
1.23691374816414e-05
1.02802344718427e-05
-1.79869614798523e-06
-1.13237819931919e-05
-3.32650600352331e-05
2.81173839543627e-06
-6.36590667819838e-06
-2.13939138946493e-05
-3.58489918911854e-05
2.37628614109852e-06
-3.02072623898312e-05
-3.02600684116981e-05
-1.59814999729994e-05
2.62456134056644e-07
-2.97976210789321e-05
-1.44420217951656e-05
-1.39801795060613e-05
6.55147170592065e-06
-2.24089130194195e-05
-1.43613262032473e-05
2.50955316887767e-05
1.8263633454335e-05
-2.93072157142056e-05
1.09984215146014e-06
1.1901890492441e-05
-3.06523110873649e-06
-3.33888441808776e-05
-1.70106902598957e-05
6.95768434208e-07
-4.98846822615057e-05
-5.41040409606766e-05
-1.39735638046402e-05
1.67921256221872e-06
-5.05787248520981e-06
-4.76273834590914e-05
-1.43584981164164e-05
2.92571430583414e-05
-1.43033688543324e-05
-4.85549097304473e-05
1.85470358339977e-05
-2.28273135621732e-06
-8.37645294003149e-06
-3.60137823948541e-05
-1.75906352876518e-06
1.86753372383904e-05
-2.37714488452832e-06
-3.90247364062932e-05
3.02984904715653e-06
2.67127162609897e-06
-5.70566921100671e-05
-4.37374789983984e-05
-2.91086153906457e-05
-1.68629217485048e-05
-3.29569713774452e-05
-4.7376928416619e-05
7.25738526179938e-06
1.18167044003526e-05
-2.20063301303211e-05
-5.65773545238825e-05
-3.2971949827053e-05
-5.97246510655974e-06
-2.4288977201091e-05
-2.15308888577449e-05
1.39806707743419e-06
-6.90872762045619e-06
-2.79411940334506e-05
4.70046519459664e-06
-2.54334755665365e-06
-1.15242571395517e-05
-1.33558781748338e-05
1.8859121023297e-07
2.81425487936249e-06
-1.32678886683669e-05
-1.93348383925355e-05
7.89395882430311e-06
-8.42805465170103e-06
-3.29824645464634e-05
-5.16957383862767e-05
-7.68356625133159e-06
3.59568200264931e-06
-1.62784947750565e-05
-3.68141811973364e-05
-1.0520365127937e-05
2.21621229921576e-05
-2.35203906105922e-05
-1.15722828903499e-05
-6.97012746791514e-06
9.88239570289204e-07
-3.57942478864768e-07
-3.75405634905213e-05
-1.74351588801165e-05
2.38704057715133e-05
-1.93680282767473e-05
-1.76133121408365e-05
-1.13892598726545e-05
5.22906141078082e-06
1.69583681058191e-05
-2.51642777793715e-05
-1.00430400814474e-05
2.54692623248395e-07
-4.01072091500807e-06
-5.35524783894753e-06
2.1216038289161e-05
-1.55431433711143e-05
6.13935484757793e-06
-6.53879356012182e-06
-1.95970029426431e-05
-2.03261918810131e-05
-2.05282883606417e-05
1.11696218401202e-05
-2.56582347057908e-05
-3.83467435482441e-05
-8.0332710355567e-06
9.0219701300656e-06
-1.00645679846842e-05
-6.06032197663014e-05
5.57158746223266e-07
-1.56349392605985e-05
-5.1948635273689e-06
-3.66992911979452e-05
-2.12291762106947e-05
-5.08757726765438e-06
-2.41728228569136e-06
-3.75665267356878e-05
-3.03909062032594e-05
-1.87673515682173e-05
2.42442454392665e-07
-3.32542691678077e-05
-2.22351164931494e-05
-4.24722479606625e-05
-1.53692699866337e-05
-3.87129733543433e-05
-3.5685910862379e-05
-3.14361036694587e-05
-1.36328127939165e-05
-3.08581261611376e-05
-3.70092100366931e-05
-2.16830344263774e-05
-5.17343135284982e-06
-1.84937877901486e-05
-1.64145226241075e-05
-2.58827252909091e-05
-2.18145617363422e-05
-9.89079590815091e-06
-4.41315444081335e-05
-3.89400684917812e-05
5.55000132917405e-06
-2.34174209271387e-05
-3.68408258862557e-05
-2.81535923105561e-05
-4.05090579018866e-06
-1.11774543146767e-05
-3.91223237560481e-05
-2.5910521754029e-05
-1.12694854912732e-05
1.51423552964964e-05
-2.0667142999433e-05
-5.66891584322842e-05
-2.43836673963763e-05
-5.03254042180417e-06
1.12742747881236e-05
-8.49244687229393e-06
1.43649941929101e-05
9.13349965184477e-06
1.11435341187196e-05
4.2970876684606e-06
-4.30048453464287e-06
1.80013169655381e-05
1.59986177938428e-05
-3.50087719046444e-05
-1.50386099119797e-05
-3.98907179713129e-06
1.67938527148975e-05
-2.26724883936429e-05
-3.07799718344545e-05
-1.85393805008939e-05
1.20383317941042e-05
-1.64149613943269e-05
-2.42987782201735e-05
-3.28026832701351e-05
1.23215762952407e-05
3.61309707348665e-05
-2.54693775203721e-05
-3.30136145541984e-05
2.26119009804227e-06
2.58871682178919e-05
-4.29462972958903e-05
-3.39020152045556e-05
-6.01307595894231e-06
3.46349240982155e-06
-1.52783110883776e-05
-1.22999264810788e-05
-2.59795051869383e-05
-4.75882785701044e-06
-1.16622832892622e-05
-3.76024512109677e-05
-2.10847193607303e-05
-1.27511249341605e-05
-6.65029330890756e-06
-3.70978968731356e-05
-1.23919891462187e-05
4.95392537985335e-07
3.84461542852637e-06
-2.84820315811006e-05
-7.18753554271376e-06
1.30990889589038e-05
6.15488768798386e-06
-2.39061960069326e-05
3.99063288086075e-06
-5.14626253996911e-06
1.29195994023486e-06
-1.58849806734718e-05
-3.26252617663312e-05
-3.01966381550331e-05
-4.04715433213255e-05
-1.70154432086494e-05
-3.24115803280118e-05
-4.83368098684804e-05
-4.82350293680843e-05
-7.12036738201269e-08
-1.33020616298208e-05
-3.39612543730007e-05
-1.34238065425452e-05
3.88788290826507e-06
1.66035820971461e-05
-1.30713217343303e-05
-4.83320007547558e-06
5.00417993458183e-05
-6.70846936686913e-06
-2.36630292754611e-05
-2.62202652622847e-05
2.4580578261183e-06
1.32921926397992e-05
-4.31423307021073e-05
-2.08926559805647e-05
8.27963566005798e-06
-3.39211953156528e-05
-1.59396356229191e-05
-2.6450893827647e-05
-1.02705986939732e-05
1.40859566981226e-05
-1.55009953926476e-05
-3.18692638487339e-05
6.02658939005801e-06
6.80179278059153e-06
-1.5197622249379e-05
-3.0196778350334e-05
2.63148614189203e-05
3.6086720626884e-06
1.54556399757704e-05
-2.31154647731403e-05
2.86559566943321e-06
1.43627685467828e-07
-8.47823841002585e-06
-4.56656930048996e-05
-3.48579095543226e-05
-2.605565470941e-05
-3.891849066126e-05
-2.06602771793056e-05
-1.18096470069195e-05
-2.6529425247489e-05
-1.32091454120086e-05
-4.75526948399771e-05
-3.059142456262e-05
-9.83880032597064e-06
1.65249311272065e-05
-1.2443619352683e-05
1.82586793124331e-05
6.59970263363674e-06
8.13991487893389e-06
1.07909524043413e-05
-7.0950639103721e-06
1.01950616532103e-06
1.13291430813613e-06
-2.13866646060242e-05
-3.42682677521005e-05
-1.58575095363925e-05
-3.44352148526323e-05
-3.30769137968105e-05
-5.54047811009817e-05
-5.89317739323237e-05
-2.20656185977835e-05
-1.65273489461497e-05
-5.31847386841285e-05
-5.77130756423638e-05
-1.14772085898889e-05
1.01243780248383e-05
-2.49396212719651e-05
-1.85547303981043e-05
4.94104517458412e-06
-4.1751432596508e-06
-6.13441831157435e-06
-1.08112615013627e-06
1.52636972876779e-06
-9.85480442557913e-06
-1.71753776886012e-05
-1.64740105620912e-05
-2.1743024043748e-05
-1.47316856005265e-05
-1.60491850619676e-05
-4.98783845844481e-05
-3.30574278132443e-05
-2.11610170237489e-05
-3.535570303751e-05
-4.53649689366926e-05
-3.43830439200656e-05
-5.03136264618985e-06
-8.90077832901965e-07
-8.13773112048999e-06
-3.35472061976483e-05
-1.81060480250546e-05
-2.82153893496853e-06
-2.13274801560816e-05
-1.80800658358848e-05
2.99690958500209e-05
-1.08689987948486e-05
-8.55401310531187e-06
-4.39599747454953e-06
-1.60996535640854e-05
-1.06160632086088e-05
-2.44520484200483e-05
-1.15993292927369e-05
-3.65543588435021e-05
-2.48431899518724e-05
-3.26658735952994e-05
-2.883391509591e-05
-2.98909525490561e-05
-1.84977153353579e-05
-2.99419846262186e-05
1.98790988666927e-05
-2.07912227796648e-05
-5.49677314683544e-07
4.92431466088743e-06
-1.16104916208311e-06
1.35438465560319e-06
1.52372290741151e-06
-1.07733734445965e-05
1.4759385550069e-05
-1.52968274767019e-05
-1.24013152377675e-05
9.14456223213975e-06
-2.2230441770155e-05
-2.68094952633425e-05
-1.14137539726822e-05
-6.38863122008288e-06
-3.05306049692017e-05
-1.64062175918287e-05
-2.8058391215283e-06
1.11902714415051e-05
-1.85562253208633e-06
-2.55185880395818e-05
-2.51035491253047e-05
8.86065445653468e-06
-2.04731462545054e-07
-2.52264452481959e-05
-3.51724550785407e-05
-2.48301727326474e-06
7.26210838892535e-06
-5.33800548983687e-05
-1.38258342865851e-05
-4.80865680842229e-06
-2.13966930542594e-05
-3.09878635176841e-05
-3.75583354315388e-05
-7.36639099188047e-06
-2.67639161323546e-05
-3.06896487540176e-05
-2.00919027708528e-05
-4.05621259599612e-05
-2.27477889117138e-05
-1.77906362912558e-05
-1.43418684301493e-05
8.53794177344073e-06
-1.21307396685576e-05
-4.37487086050032e-05
-1.58571816453166e-05
1.5614517919431e-05
-4.73580793156211e-05
-3.10447925248406e-05
8.46632182899942e-06
-7.36519727041194e-06
-1.92306171296793e-05
-1.74779011137571e-05
-9.3412518402512e-06
-8.91752737710185e-06
-2.41693154223573e-05
-3.54844949940921e-05
-1.57117569038044e-06
-2.34762009227474e-05
-1.12136229596047e-05
-2.18573226815315e-06
1.54441646570956e-05
-9.45131631686072e-06
-2.74532882828101e-05
-3.08584364669281e-05
-1.43800729146026e-05
-2.00165644393893e-06
-2.73233426540365e-05
-1.07887252497237e-05
1.90108925822189e-05
-9.2599552290433e-06
-3.66103802059355e-05
-1.06756007167327e-05
-1.03415212329769e-05
-4.01286160002096e-05
-5.65588231201086e-05
-1.96789760732855e-05
2.52297156552208e-05
-1.18147502257429e-05
-8.07750073455575e-06
3.15700663483569e-06
2.4519094470092e-05
-2.03531898709133e-05
-9.9602253226464e-06
1.76661675812101e-05
1.23658975486587e-05
-2.05470650751943e-05
-1.07092072656046e-05
-1.73415552952159e-05
-2.03087721652301e-05
-4.52361052234991e-06
-2.14679731467648e-05
-2.02972603490926e-06
-2.48899564164637e-05
-2.97653548191944e-05
-2.37339489591599e-05
-2.63258319896249e-05
-2.66215840701268e-05
-2.27781351667111e-05
7.46326462922626e-06
2.15632539367891e-05
1.3180724997711e-06
-8.4894388839281e-06
-3.17437328413867e-05
1.16332928010392e-05
-7.32950495268572e-06
-1.96204594643785e-05
-1.22367342077746e-05
-1.89458269254016e-07
-2.85323616034268e-05
-4.43785710951143e-05
-9.19289702688852e-06
-2.78191442163635e-05
-3.86134341596371e-05
-4.53437261837252e-05
-2.53125906967052e-05
-2.1686841447261e-05
-3.75876042254282e-05
-4.75384464526009e-05
-8.52772611114838e-06
-6.12235747954493e-06
-2.31823209634035e-05
-2.36092564232749e-05
4.40517036543276e-06
-4.93102312387297e-06
-3.28679848160867e-05
-2.114203836035e-05
2.21916597288756e-05
3.66333648037534e-06
-2.87536998059532e-05
-2.70473076124575e-05
4.04675973585537e-06
-1.21459361032184e-05
-2.994772655331e-05
-2.38393425270022e-05
-1.20953724434438e-05
-4.43094990006141e-05
-4.51281750383364e-05
-1.40748628040673e-05
1.91922525345438e-06
-3.13042680469473e-05
-4.32716822976715e-05
-3.15635851409715e-06
1.45977300488797e-06
-2.51392838202591e-05
-3.75992560814595e-05
1.49493546541389e-05
-6.61506936557921e-06
-2.09860068667689e-05
-1.47253024106893e-05
-8.95029742477631e-06
-1.76739366966844e-05
-2.22115635536153e-05
-1.63310671444398e-05
-7.79991846743403e-06
-6.05087966013081e-06
-3.83454242142987e-05
-4.03754725700761e-05
-2.44427821510755e-06
-1.7472792785385e-05
-2.25327465414213e-05
4.77602921326885e-06
-1.35286589348438e-05
-4.47319843287446e-05
-2.76059496062889e-06
2.5965457787403e-05
-1.66614029553207e-05
-2.47279316959274e-05
7.48377031745525e-06
-9.6372137563168e-06
-2.369912766747e-05
-3.16767957489168e-06
-2.79225266780022e-05
-2.28016631323601e-05
-3.81130587658451e-05
-1.89334550850895e-05
2.28661922102955e-05
-2.93562341090925e-06
-1.69509946382051e-05
-1.02862083442285e-05
-2.07390131742492e-05
-2.37694868033766e-05
-2.74917711097592e-05
-1.11281452251215e-05
-2.59546049637583e-05
8.69098406611223e-06
-1.63267367588179e-05
-2.34148635436647e-05
2.57535472820581e-06
-8.60735045811253e-07
-5.57584179833068e-05
-3.422576883219e-05
1.13266463780158e-05
-9.78084360651703e-06
-2.24288703438581e-05
-3.78030432396219e-05
3.27283309228368e-06
-5.99426747629045e-06
-5.42270846464673e-05
5.67009017290678e-07
7.3981151711862e-06
-2.16991713955294e-05
-2.60878354917929e-05
-1.818640859825e-05
-2.68874225490345e-05
-2.59038604872251e-05
-3.33062954599709e-05
-8.04830308897776e-06
-8.95771368260234e-06
-3.7149479401009e-05
-2.79350320519461e-05
-3.64156762584255e-05
-2.13488557849763e-05
-4.0307436154713e-06
-5.53353176912802e-06
-2.92199753216325e-05
-8.52546034556928e-06
-1.052421840676e-05
-9.19504643117025e-06
-9.38767602442938e-06
-2.9372940636242e-05
1.16748113809992e-05
-1.43193836043175e-05
-2.84541831164402e-05
-2.20570658622399e-05
-8.78499467265645e-06
-3.41033732660967e-05
-1.26766822435835e-05
-1.77252904484592e-05
-1.11233834322647e-05
-2.4828538581982e-05
-3.72712149868666e-05
-6.42519620726957e-06
-3.24559444099627e-06
1.1871172236985e-05
-2.10599910370105e-05
-1.85010406988306e-05
3.2392278790884e-06
6.3509305618012e-06
-1.82092842801695e-05
-1.67090117843105e-05
1.40230855493718e-05
1.2613523823717e-05
-1.57450675967151e-05
-1.12802536342055e-05
1.30887416678367e-05
-1.46267096817829e-05
-2.58031189995016e-05
-1.67577420027964e-05
3.94930789341987e-06
-1.66547673310767e-05
-1.01930097977701e-05
-2.23772367942107e-05
-3.13547991902628e-05
-1.74705944681928e-05
-2.99562969047831e-05
-3.33681462950581e-05
7.80606289454446e-06
-3.80314043961241e-05
-1.18328749631028e-05
-2.14295781824986e-05
-8.97449918486057e-06
1.39707946226116e-05
-1.76404713788709e-06
-1.37596062411555e-05
-3.1122427433595e-06
-7.96320447217134e-06
-4.33535269172679e-07
1.24780328236068e-05
-2.02912973434746e-05
-2.54037945083991e-05
-1.75338122572912e-05
-3.36259938124318e-05
-3.78570042732579e-05
-1.94547138646591e-05
-4.32502279721657e-05
-3.27887293849862e-05
-1.4970886859838e-05
-2.17661169262449e-05
-3.59083909082845e-05
-1.45903305288586e-05
-1.31587435942107e-05
-6.63802584842583e-06
-2.06834945166101e-05
-1.02032417247141e-05
-3.97777873044293e-05
-1.79476898742368e-05
3.13895881598044e-05
-1.39429018108092e-05
-6.27058678300443e-05
-5.23905601533245e-06
-2.44656707343787e-05
-2.91748975887e-05
-8.57813413396011e-06
-1.19279454100641e-05
2.80726223890105e-07
-3.04789766709625e-05
-2.27500998434545e-05
-3.33054365996112e-05
-1.66226775906434e-05
-1.11214415620189e-05
3.13773681232736e-06
1.3702553523173e-05
-5.14922589941328e-06
4.05707882566745e-06
-2.81631768450684e-05
-2.35410483540815e-05
-8.92448745285415e-06
-1.79764317626048e-05
-1.82410640298482e-05
-1.00734668878734e-06
-3.05371815073571e-05
-4.10100445672127e-05
-3.1668310941332e-05
-2.55736860461927e-05
-2.34862629509103e-05
-3.34085671887306e-05
-2.22678364103372e-05
5.20701876480468e-06
1.44899499360121e-06
-1.95160273636811e-06
-3.30283245337767e-06
1.12530862699627e-05
5.52265770566664e-07
-2.21898097923525e-05
-4.22760322688915e-06
2.03933435784139e-05
-1.36625907708573e-05
-2.67464685088878e-05
7.5756141049857e-06
-5.15116554389541e-06
-2.84238718106542e-05
-1.20877546133818e-06
-2.80978845061457e-05
-4.10475327807417e-06
-1.84134586309334e-05
-3.3403341477153e-05
-1.75373973939584e-05
-1.41313706727004e-06
-7.29838547331653e-06
-3.63007634621427e-05
7.67623299022864e-06
-6.96966902674807e-06
-1.39525865010055e-05
-2.88111343455878e-06
2.48052536247779e-05
-2.51419106299479e-05
-2.54098221261534e-05
-2.33441655464866e-05
-1.79874565789062e-05
-2.18194966066776e-05
-1.77616125291393e-05
-8.80599738010263e-06
1.69288270099981e-05
-1.46633455452565e-05
-4.39941627590041e-05
-1.88499972724706e-06
7.52970831173896e-06
-3.67500105137185e-05
-3.2072949840398e-05
-1.51149165687481e-05
-3.82009321521979e-05
-3.15699526566428e-05
-1.27465043394214e-05
6.46553452386299e-06
-2.99669088714064e-05
-3.33742663215916e-05
-2.29781734604387e-05
2.10979405618409e-06
-1.98265555437002e-05
-3.75016297972105e-05
-3.65100995562096e-05
-2.74344626298306e-05
2.34798530112039e-06
-2.04676287269794e-05
-4.68907658180929e-05
-2.6236719963501e-05
-3.0243896949024e-05
-3.67227327099345e-05
-3.8547761617796e-05
-9.41845775443738e-07
2.54656334270249e-05
2.95689440813287e-06
1.54994780104039e-05
-1.31362633554959e-05
-2.49958111649733e-05
-4.89987972534796e-05
1.06652405140311e-06
-1.45049991823127e-05
-3.64479729821238e-05
-2.68115693486023e-05
-1.03233235155922e-05
-2.11187970870141e-06
-3.82936151602228e-05
-1.38336778080238e-05
-1.70896005926906e-06
-8.26695469321612e-06
-5.90602615903999e-06
-5.49590746104659e-06
-1.49782850157837e-06
-1.77761723446353e-06
3.76347869926343e-06
-5.62108761137526e-06
2.47660372926862e-05
-8.38873637653239e-06
-2.35769123218153e-05
-3.51097167653893e-06
3.48247311219647e-05
-1.38726616696568e-06
-2.34583458265267e-05
-1.65652362499843e-05
-1.95844992520497e-05
-1.56199204565751e-06
-3.92716848784249e-05
-4.72507729393067e-05
-1.35631082471923e-05
-2.42542221227794e-05
-3.78427566084672e-05
-2.52275104436658e-05
5.81435545664237e-06
-2.06905672586745e-05
-5.62546661732482e-05
-8.11419156987121e-06
1.26203162704707e-05
-8.00013241458957e-06
-3.55774630586098e-05
-1.48419450625983e-05
1.92349378982441e-05
-4.38082635744364e-05
-5.1827722134937e-05
-1.48426481293099e-05
1.19617694109303e-05
-3.24480129539888e-05
-3.54544356618127e-05
-6.44334300377647e-06
-2.68882165922435e-06
-3.28017637354012e-05
-3.41006129061643e-05
-2.52185649218003e-05
-1.38961968876565e-05
-2.93403486462685e-05
-3.06218639373005e-05
-2.64742380059658e-05
-1.81859422026338e-05
-2.02021860547059e-05
-2.65635513026354e-05
1.09184641358116e-05
-1.65486603948065e-05
-8.25388530115542e-06
-1.88972351113772e-06
-1.64295799771422e-05
7.04183673043847e-06
-5.24997008206272e-05
-1.87771163920399e-05
-2.97054042205922e-05
-1.52699572405261e-05
-3.96271281513254e-05
-1.0340007039183e-05
1.22101037761631e-05
-6.84618957457894e-06
-4.3079259370748e-05
-2.28734213366959e-05
-1.69328792592589e-05
-9.5757713454149e-06
-2.30166802576318e-05
-9.35697356075489e-06
-8.37710512695787e-06
-1.71366822381591e-05
-1.86266236758914e-05
-1.4076508703063e-05
-2.85195690673113e-05
-2.54488473114699e-05
-2.85060972085769e-05
-1.34764096388618e-05
-2.99683779122328e-05
-5.37510773961087e-05
-1.51637108659725e-05
1.54209067639682e-05
-2.61238820415132e-05
-3.63753786094657e-05
-2.08210086819957e-05
-7.54859360016021e-06
-4.29744414776164e-05
-1.34882365621986e-05
6.68611451430771e-06
9.24507102673e-06
-1.22575649862117e-05
-3.05279122342824e-05
6.08654434661436e-06
4.94231959882361e-06
-1.41960599351597e-05
-7.65144194791158e-06
-2.77665633707196e-07
1.15870933847181e-05
-3.01589572794401e-05
-3.38352841782917e-05
-8.4614948408714e-06
-1.40327136811931e-05
-1.3572193649087e-05
-4.5284068073015e-05
-1.98564332236132e-07
3.11432487950034e-06
-2.68644467637604e-05
-4.08292994278655e-05
1.14057882017495e-05
1.13037416718894e-05
-4.81319064662347e-05
-3.42808738350261e-05
8.0369770199655e-06
1.23927026772377e-06
-3.79483603249751e-05
-1.10862527291859e-05
-9.89828352114079e-07
-2.09622083959246e-05
-4.27351787463543e-05
-3.48096783505805e-05
-3.4706664232293e-05
-2.79725491002477e-05
-1.69420873904931e-05
-1.96446147795309e-05
-2.77096747960743e-05
-3.261526980494e-05
-8.74632483155772e-06
-2.34704469242552e-05
-2.80905902332329e-05
-9.67096972957767e-06
-1.14173964660994e-05
-4.67559580655965e-06
-1.92816474261032e-05
-6.38546882219897e-06
-4.59576243781728e-06
-9.76179401614685e-06
-3.49581780018968e-05
-3.04189778583756e-05
3.40794207757979e-06
2.75184978401458e-06
-2.57472589957234e-05
-5.25674219682904e-05
-1.8632868817585e-05
-1.25632506271725e-05
-2.6211242221695e-05
-3.52271629981627e-05
-1.15349430568941e-06
-2.52825584434152e-06
4.46483371736212e-06
-2.86683435040188e-05
3.61435886178867e-06
2.52923809836377e-05
7.3608673444574e-06
-1.88387052285322e-05
-3.56289105075623e-06
2.87127824054714e-05
-1.01780842370633e-05
-3.20248883058521e-06
-4.04981486915134e-06
-1.87335687533157e-05
-1.82075867648868e-05
-2.92758574516472e-05
-3.96343130386618e-05
-2.35047752938554e-06
-4.94087331067574e-06
-2.82578403875144e-05
-2.2409188250929e-06
5.24602282264273e-06
-1.84352563184815e-05
-1.25304708403311e-06
-2.75395408102882e-06
9.22402044556352e-06
1.44125910547426e-06
-1.08785701499807e-05
6.62769621212358e-06
4.08072465388539e-06
-2.38276365099592e-05
-1.17095260751324e-05
-2.29690210255095e-05
-2.80230033385486e-05
-2.70542033281106e-05
-1.83345498725122e-05
-1.59962619186426e-05
-2.72693864867673e-05
-4.6693916949337e-05
-2.87740520237431e-05
-2.54577679016623e-05
-4.0090731680898e-05
-1.76436835777351e-05
-1.89455652037889e-05
4.83871154380503e-06
-2.1542119013271e-05
-3.38323096445592e-05
8.69136621195407e-06
6.02538459371882e-06
-1.91095444134257e-05
-2.86991748582697e-05
-2.10393379365757e-05
-2.31568754634877e-05
-1.5691552923024e-05
-2.15616152695318e-05
-5.13259230219161e-05
-2.62775369934621e-05
-3.68926875591121e-05
-2.21334015166333e-05
-8.54242667330829e-06
-1.93013832931223e-05
-3.95630405067561e-05
-1.49087770670184e-05
-3.77901850754176e-05
-3.66378162802303e-05
-2.58642301163416e-05
-2.61250857963016e-05
3.8762480467697e-06
-1.13614161890845e-05
-1.07416355700187e-05
-1.12709256121078e-05
-5.56463585459303e-06
-1.84315642936644e-05
-3.93279161812612e-06
-1.08798097156641e-05
-4.24545542273707e-05
-1.55970655970698e-05
-2.40928055584024e-05
-3.76704579553559e-05
-1.93572994251756e-05
-1.5166733984859e-05
-2.8950406404289e-05
-2.46316281884709e-05
-2.32904514244268e-05
-6.6974415718582e-06
-3.35566825804022e-05
2.83967430247186e-06
1.43256564800218e-05
6.30259046430895e-06
-4.17449380386645e-07
6.67398282008468e-06
8.33244677048012e-06
-2.34855533984449e-05
-2.17287486576638e-05
-5.96890684554564e-06
-1.34601997244713e-05
-1.26836018103731e-05
-2.23118800854068e-05
-2.40806597589283e-05
-9.10138333258666e-06
-1.40152932194531e-05
-2.95718140701172e-05
-1.7102781808774e-05
-4.79501169803317e-06
-8.43839350986654e-06
-2.18871770330963e-05
-1.35434842105283e-05
-4.92986126468576e-06
-2.1030156254145e-05
1.15126429739382e-05
-1.36829908051089e-05
1.91692913907431e-05
-6.9444403327951e-06
5.73521923467053e-06
-4.84392263953588e-06
4.97214950983423e-06
-7.82558813514178e-06
-2.75785521876998e-05
-3.43722122308707e-05
-3.43705070922398e-05
-2.49036229484856e-05
-4.81079944645799e-05
-2.06328626782715e-05
-2.74337519056099e-06
-2.73226543661626e-05
-3.18982257909606e-05
-1.27593042386624e-05
-1.98599488480491e-05
-2.06902110718663e-05
-1.06593766783422e-05
-1.91226382914176e-05
1.18214879964278e-05
-2.17427880331022e-05
-2.33137033320463e-06
1.447477773034e-05
-1.51337967188137e-05
-3.15427816709698e-05
-1.02407243815026e-05
-3.91372909293873e-05
-3.40415923499845e-05
-3.26215500924494e-05
-9.45764873686611e-06
-1.0568779977066e-05
-3.54527933914136e-05
-3.73695377699e-05
5.35151114539595e-06
1.19612125995159e-05
-1.78643157626418e-05
-1.24684222890358e-05
-1.15983317454942e-05
-1.6167925020016e-05
-3.6019107291077e-05
-1.59536453789485e-05
-7.1461815944454e-06
-6.18847510490988e-07
-4.20626977869557e-06
-1.63424700581295e-05
-3.69819475039193e-06
1.82497123030701e-08
-1.86462382408254e-05
-3.75512144097187e-05
-8.67448986559958e-06
-6.07670340081805e-06
-1.90584014758941e-05
-2.61150635892831e-06
4.27191866888507e-06
-1.25901613966923e-05
-3.31017132368043e-05
-4.03643688327151e-05
1.6105050024023e-05
1.18606695711901e-06
-2.78545611112843e-05
-6.77062550060491e-06
-1.07257707060887e-05
-1.69065784556075e-05
-1.34143416342325e-05
-2.81203480724191e-07
1.21345438900324e-05
-7.74995944667246e-06
1.41406060847033e-05
-2.75893126870236e-05
-1.85054397444105e-05
-1.0667906841307e-05
-1.88800846109904e-05
6.93866943123793e-06
-4.47213240639465e-06
-2.02707557762078e-05
-1.35897486902644e-05
-1.67042240060745e-05
-2.78899220164829e-05
-3.77066371236235e-05
-2.09849985968182e-05
6.14584140121971e-06
-5.20287369455337e-06
-2.66615182784176e-05
-9.09741392987623e-06
-1.5395484764668e-05
-2.13460953622144e-05
-3.56275034917839e-05
1.22664240158991e-05
1.23730500427189e-05
-1.73098685152083e-05
-1.49300963056043e-05
-8.71033520019572e-06
-4.62814535019584e-07
-2.14914200402987e-05
-3.64476874525285e-05
-2.90856929977907e-05
-1.3299062245024e-05
-1.70225556181336e-05
-3.75887030655485e-05
-1.52777700052316e-05
-3.6138233383291e-05
-7.15700510255779e-06
-1.70316951637712e-05
4.96391956723771e-06
-4.16904890067662e-06
-1.94470793147548e-05
-2.93302974841289e-06
-1.02008101095522e-06
-2.6910417832634e-05
-2.67883806267156e-05
-1.42968325947953e-05
2.33346443963178e-06
-2.65609758345328e-05
-2.88833876745858e-05
-5.94627093528181e-05
-2.18255816248661e-05
-3.27791874393111e-05
-3.73930158533295e-05
-1.88690123658002e-05
-3.28423609932316e-05
-2.23576601798632e-05
-9.4016710450725e-06
1.98904662727518e-05
7.90963731263844e-07
8.33936772762454e-06
-9.82090118143472e-06
-3.09556562740937e-06
-2.07265863218107e-06
9.85642434358817e-07
3.55807694498738e-06
-1.84720527074258e-05
-3.101562699204e-05
-5.44097945735865e-06
-4.60932539933826e-05
-3.7005599058129e-06
-1.40165744621676e-05
-3.66332012458152e-05
-2.53578186556976e-05
-4.23074124616202e-06
-1.32191181680294e-05
-1.25336474794502e-05
-1.6685846095735e-05
-1.76420660168063e-05
-2.87651164509365e-05
-1.70930343396543e-05
-1.42732713517861e-05
-9.88045861390891e-06
-6.14351196472331e-06
-5.15131077566584e-05
-5.04877577229153e-06
-2.77092784128902e-05
4.1461578606252e-06
5.68847796688635e-06
-2.13275743045142e-05
-2.11937499011398e-05
-1.02458988126241e-05
-1.46145889421345e-05
-3.53490742809457e-05
-3.73544117576867e-05
9.93631181157441e-06
-1.31792709690234e-05
-3.057755891018e-05
-2.67137623490577e-05
-2.18352523432127e-05
-1.15807166586706e-05
-3.60975061072305e-05
-2.12178439350273e-05
4.91505438881589e-07
-2.00338269978759e-05
5.0747986008591e-06
-2.28638604294916e-05
5.63480358589218e-06
1.62097203103033e-05
-2.12561197693836e-05
-4.03063698279627e-05
5.79647445582299e-06
1.32649831974547e-05
-2.34106920294561e-05
-3.01662836048871e-05
-1.60395990275605e-05
-7.40229655130918e-06
-2.60016823833796e-05
-2.57085025466605e-05
-8.48788631540651e-06
-2.31202463846035e-06
-3.83881785586686e-05
-2.83462646079553e-05
-2.71469066628118e-05
-2.4439170633914e-05
-3.2878971519184e-05
-3.95760351131164e-05
-4.44092702222503e-06
-1.21323632359364e-05
-2.26370209682971e-05
-1.62115920164009e-05
-1.88656156378739e-05
-1.31106293284413e-05
-2.14672849528034e-06
-1.79946041326002e-05
-1.15822859074037e-05
-1.8891200446067e-05
-1.70159068825599e-05
-3.28288552415651e-05
-2.33998030072833e-05
-2.64929260387005e-05
-1.41540019666124e-05
-8.243676811164e-06
-4.90213618433025e-05
-2.27395045040955e-05
-2.44867186946154e-05
-1.38784730812713e-05
-3.06035757499673e-05
-9.17131386352537e-06
-9.67722966869756e-06
1.59313548207787e-05
1.24924415902546e-06
-4.23472185509316e-06
1.67210825131131e-05
-9.98554701915989e-06
-2.63490554727083e-05
-2.98222733769132e-06
-2.12409193250135e-05
-7.70453921482822e-06
-2.0860777532153e-05
-1.99577226643678e-06
-1.81765614359472e-05
-1.65770428184958e-05
-2.45224178132424e-05
4.95898428765136e-06
-8.03567304506868e-06
-2.12608195833063e-05
-1.50113053618982e-05
8.80177743532595e-08
-1.88202251325654e-05
5.36474316388892e-06
-2.33339271672903e-05
-1.03200745377908e-05
-1.52531951652469e-05
-1.97577265249384e-05
-4.32798079498709e-05
8.33697196825628e-06
1.00835945011136e-06
-1.89878679727503e-05
5.43354733499807e-06
7.93164935881554e-06
-1.42547533842561e-05
-4.04477200045605e-05
-7.40516778143075e-06
4.73824604156627e-06
-1.70598639336817e-06
-3.97425047152543e-05
9.58711313551508e-06
-1.82205417835833e-05
-4.11287405869137e-05
-4.930086651522e-05
-1.80918962821677e-05
4.65161606817573e-06
-2.41617543009334e-05
-3.38936272332867e-05
9.64434306777179e-06
-2.6366531443222e-05
-3.34134334917751e-05
-3.01239865883122e-05
-1.71271186151706e-06
-2.3092053433402e-05
-4.35579149621319e-05
-2.51626228561405e-05
-4.07327530035134e-06
-1.32002948992996e-05
-4.3699521720505e-05
-2.24657770848994e-05
-1.53616876922745e-06
-1.23218958328394e-05
-2.70645762581692e-05
-1.35027532787226e-05
-3.24617513284218e-06
-1.63970843051883e-05
-1.38115846790887e-05
-1.95780245322741e-05
-2.14083393416841e-05
-1.28175408819107e-05
-1.33216775726406e-05
-8.71506244197642e-06
-8.3476670548868e-07
-2.1392677058206e-05
-8.7619728837371e-06
1.51614834121458e-05
7.45707127713588e-06
-2.00175550441853e-05
-3.06474848518152e-05
1.06695981050141e-05
-1.89674508224479e-05
-2.47662664965113e-05
-4.47418002028536e-05
-2.26258509717906e-05
-9.37330365358439e-06
-2.04771778172168e-05
-2.98955762261046e-05
4.03097776419204e-06
-1.91196160088908e-05
-2.46882806967998e-05
8.10382625479217e-06
-8.6227397863108e-06
7.70763325872691e-06
1.45372265884462e-05
-3.02661613790446e-05
-2.09229573487162e-06
-1.40925599318136e-05
-1.66850407531092e-05
-8.13673813467994e-06
7.43546997208398e-06
9.34777189920452e-06
-2.65889418929752e-05
-1.11956112040104e-05
-4.54136132330486e-06
-2.36964572915032e-05
-3.42864718381803e-05
-7.7901819746994e-06
-1.2096785858856e-05
-1.50014804361448e-05
-1.33940106730486e-05
1.71236591597233e-05
-2.12404482473314e-05
-3.70500791378455e-05
-3.44737868165425e-05
1.61983135092005e-05
-5.67386926913276e-06
-1.05897859390987e-05
-2.53115219606923e-05
-4.00469218673943e-06
-2.50306101935992e-05
-1.48573968648628e-05
-4.35507828477497e-06
6.79888375191467e-07
-2.95320241053708e-05
-1.67474839787182e-05
-2.74671861808884e-05
-1.70295859033765e-05
-7.0659510602849e-06
-1.99573723425043e-05
-1.98874205470985e-05
-3.1449203601852e-05
-3.99026131446634e-05
-1.779415325228e-06
-2.02817681017105e-05
-1.97669832847211e-05
-3.43563309588632e-05
-1.83086342301766e-05
-2.70631695557891e-05
-2.07655977312611e-05
-3.60737685046358e-05
-2.80574130505832e-05
-8.99243749942623e-06
-3.02913715021457e-05
-3.09528393144269e-05
-9.03281140350312e-06
-7.36835136756728e-06
-3.41230558774449e-05
-7.12539347259556e-06
2.17644460965279e-06
2.07288966738439e-06
-2.65246564453672e-05
-2.11166644427856e-05
-4.51544855443204e-05
1.87235161541221e-05
-3.72551391423687e-05
-3.072031864124e-05
-3.50512416136864e-06
2.28329589870773e-06
-2.84697310286519e-05
-6.26186656270641e-05
4.77948151806818e-06
9.37608279795889e-06
8.34713711659419e-06
-1.86762783339474e-05
-9.6923094607927e-06
4.43983026248397e-06
-1.13971230545054e-05
-3.15921301699435e-05
-9.16105010590311e-06
1.01031667693561e-05
-2.10107554180993e-05
-1.70147132049439e-05
-1.89046038447387e-05
-3.37638682011589e-07
-2.18245122837222e-05
-2.45415601975352e-05
-6.66904021284397e-06
-1.52107018102412e-05
-1.42998715996084e-05
-1.34122929682473e-05
-2.23972150919542e-05
8.97913911411704e-06
-4.46585773472588e-06
-1.6405086412451e-06
2.08791369815193e-06
1.01756862053414e-06
2.06750429239659e-05
-2.14311370437372e-05
9.26191276522401e-06
-9.13284071595927e-06
-3.38427357022746e-06
-1.06467840925826e-05
-4.36779479147656e-05
-9.0402983597378e-07
-2.75964384529648e-05
-1.20950270345695e-06
-4.46514452776136e-05
-3.19032710406598e-05
-2.17196363512555e-05
-2.78655290012182e-05
-2.52841199674759e-05
-3.91371878266744e-05
-2.56403564385528e-05
-1.4006311349522e-05
5.37982962317577e-06
-2.18082850456593e-05
-1.24940395993334e-05
-4.4290186875048e-06
-2.32519911693428e-05
-9.47438472956416e-06
-1.34637579223561e-06
-2.61894067399767e-05
-4.85245614378884e-06
-6.55431285632413e-05
-2.04128814326671e-05
-1.80025006978865e-05
-8.78619586375052e-06
-8.88365417611953e-06
-2.65584173239591e-05
-3.92148177445323e-05
-4.89979567123274e-05
-2.66096948949171e-05
-1.50213298141749e-05
-1.71268527368714e-06
-2.77397743102477e-05
-1.98859848895189e-05
-3.45595817319886e-05
-2.40588098658972e-06
-1.49062100759932e-05
-4.09696583151593e-06
-3.44579138885543e-05
-2.24146739663222e-05
-3.32910126225982e-06
2.55641088925739e-07
-3.06469721827735e-05
-1.42855862965333e-05
5.08182974859818e-07
-3.00116974596998e-05
-1.09556065764242e-05
-1.36679021611944e-05
-1.39106843614081e-05
4.07021926017652e-06
-2.12402664985829e-05
-1.52768485002633e-05
4.84331526000303e-06
-1.68252608096165e-05
-3.52375657032545e-05
-1.3738429070976e-05
-6.61591353911155e-06
-3.31072278152915e-06
-4.79875275500307e-05
-1.26783737926393e-06
-4.42904430205935e-06
4.86094989749101e-06
-4.32067651225652e-06
-1.77917151668965e-05
-1.6251655115675e-06
-2.20717568676631e-05
1.54837700651852e-05
-3.61220147799914e-06
-3.8562845626161e-05
-4.64637618974538e-05
4.39658453648676e-06
-3.98763080776395e-06
-2.11811422440968e-05
-2.57254937340759e-05
-3.05396470311415e-05
-8.67250221353036e-06
-1.69202966357879e-05
-6.41794073476773e-06
8.99115998432247e-07
-1.59399711030118e-05
-3.44730521954799e-05
-6.10994178139378e-05
6.23185227556869e-06
5.53594002899605e-06
-2.77703759260341e-05
-3.57451074525952e-05
1.63027790244485e-05
-2.1140547778269e-06
-3.79969255987435e-05
-1.01380731553472e-05
1.59651018915846e-05
-2.56874806445622e-05
-3.0668547971395e-05
-2.54171877944907e-05
-1.73152044980487e-05
-2.04548436676492e-05
-4.92184185873659e-05
-2.7018999027285e-05
-1.13116612686552e-05
-2.33209766612877e-05
-4.15819748967867e-05
-1.95217479148205e-05
9.22951806235759e-06
-2.41059089055854e-06
-4.2042025099444e-05
8.81475527009372e-06
2.39052318974894e-05
-2.17867717787993e-05
-4.16679134045359e-05
-3.50522765365157e-05
4.97142403994668e-07
-5.30264349235802e-06
-1.97753800355787e-05
-3.10212639349144e-05
6.86685782008763e-06
-2.59762059134186e-05
-4.05935501451184e-05
-2.27679222603379e-05
5.73657158685729e-06
-8.46058445767475e-06
-1.92231491247641e-05
-5.21895252609756e-06
-2.77715992667959e-06
-1.75956548216558e-05
-2.02883809974389e-05
-8.81199462188549e-06
-1.74938192282565e-05
-1.73437353682336e-05
-1.8006656334275e-05
-2.53906614387779e-05
-8.69011544946743e-06
7.7792333591544e-06
2.47390564331663e-05
-1.675369952825e-05
-2.17845216565464e-05
-9.78402476408322e-06
-1.81683581566292e-05
-2.03684546967661e-05
-5.02085604731637e-05
2.47012998865028e-06
9.53900289914724e-06
-3.13013496984772e-05
-4.7828693112447e-05
-3.38528626423827e-05
-1.62796862116483e-05
-2.44916446357873e-05
-4.05777079919072e-05
-3.48143284629592e-05
3.18088731158261e-05
6.18317954254928e-06
-4.37695950100228e-05
-8.52519134234529e-06
4.70582733293275e-05
-1.15419877562713e-05
-3.88849651525333e-05
-1.03374410597172e-05
1.84710438000586e-06
-2.1764546415024e-05
-5.49139469812786e-05
-1.93237804321083e-05
3.52338360418521e-05
-2.26360702213539e-05
-4.07154264557647e-05
-4.03047667181543e-05
1.02223968906859e-05
-2.10597390012319e-06
-4.56151678752842e-05
-3.17889266949642e-05
2.02772313019772e-06
-6.6139746347622e-07
-1.54978331040248e-05
-5.18028324473749e-05
-1.17905854902996e-05
6.29353361115026e-06
-1.49996124510168e-05
-3.4306241754201e-05
-3.87495393989328e-06
1.20697588947218e-05
-8.17466464261958e-06
-4.12428711857319e-05
-4.35866374432965e-05
-8.06781981783288e-06
-3.46224867251246e-05
-3.92933581236113e-05
-6.56285071490779e-06
-9.72502407261396e-06
2.46677083745861e-05
-1.92052639776824e-05
-4.76108313668127e-05
-8.988355428468e-06
-1.01742631970135e-05
-2.30080288016231e-05
-4.04280835067644e-05
-2.42746948559049e-05
1.48088935560337e-05
-9.15100463524432e-06
-5.5307469038186e-05
7.48661640022394e-06
9.85926111162779e-06
1.05282973997816e-05
-3.43908691658619e-05
-3.78022988472069e-05
5.03036297015798e-06
-1.0453969992621e-05
-5.81303264936841e-05
-3.63137061157247e-05
5.89526064348926e-06
4.44566054946964e-06
-4.78560169240195e-05
-3.65739319265667e-05
2.66481515213932e-05
2.60579596313478e-07
-3.35934526704034e-05
-7.50131812566773e-05
-1.75163153639834e-05
2.94512872110278e-05
-1.4029785075393e-05
-1.67926391559894e-05
-8.94190944683601e-06
5.72947773166728e-06
7.51565439452082e-06
-2.34495167755333e-05
-1.65933696504911e-05
1.78418828478746e-05
2.77186497664738e-05
-2.68772615191708e-05
-1.52082188190165e-05
1.89638808793788e-05
1.64687808229883e-05
-4.69300498397842e-05
-5.15974561276568e-05
1.70267454499404e-05
-1.44489985554505e-05
-4.36135108462538e-05
-3.43165166012324e-05
-2.13017153288354e-05
-7.48058476939397e-06
-2.80561039371094e-05
-2.32837951989854e-05
7.42524649956963e-08
1.93012096700723e-05
-1.38497649509823e-06
-5.63739842635109e-05
-2.6725018309063e-06
3.95839123120023e-05
7.33454017871461e-06
-3.01878278783352e-05
-3.38466886135897e-05
4.43425013070173e-06
-1.35109138059201e-05
-1.9197758661413e-05
-4.25863501887961e-05
5.20262258207099e-06
-2.7138796482814e-06
-3.5176412653335e-05
-5.7001449926805e-05
-3.66770343313374e-05
-2.11673977543274e-05
-2.74205385472572e-05
-6.53491223809595e-05
-1.60773063129942e-05
1.98956136291123e-05
-2.19217782274124e-05
-5.5882918847356e-05
-2.68885566369715e-05
2.98158856058607e-05
-1.93739120616061e-05
-4.43457876822851e-05
-3.21950544166257e-06
8.47785285345474e-06
-1.85386606087288e-05
-3.67740545802241e-05
-1.18104613683905e-05
2.49027385237106e-05
-2.51051613186018e-05
-7.60936268343905e-05
-1.55532690149345e-05
-6.21032398290055e-06
2.11446964576946e-06
-3.6002147967257e-05
-2.82937077720937e-05
-2.11016914078089e-05
-1.43018484196149e-06
-3.05094962423016e-05
-4.18386763373635e-05
5.85257565056881e-06
7.24140115277339e-06
-9.3174765258476e-06
-3.30643921566455e-05
-6.1241359299063e-06
2.60169777220912e-05
-1.68766478996151e-05
-8.10843935504466e-06
-7.22230224023177e-06
1.83466861318862e-06
-6.99967169764822e-07
-1.52944849144472e-05
-1.88646199426711e-05
2.65827184004612e-05
1.53049144454714e-05
-8.74666641223971e-06
-4.72850186852512e-05
-2.19814203242986e-05
-1.43343211784753e-05
-1.55096065406882e-05
-5.30996814618496e-05
-2.24670403512388e-05
1.8221641118155e-05
-9.43564014058218e-06
-9.05052388416179e-06
-1.11036586648954e-05
8.0089803886677e-06
-5.19675058661093e-06
-1.74904244322636e-05
1.37235965140822e-05
1.52792912613757e-05
1.91477009281575e-06
-2.27309985918579e-05
1.38597913286937e-05
1.65064276295464e-06
3.98749273181186e-06
-2.54773647920285e-05
-2.58971237024742e-05
-3.31203757053866e-06
-1.55242310842058e-05
-6.43972230121521e-05
-2.23711295070719e-05
-4.72267475417639e-06
7.86306004128735e-06
-3.06713309011988e-05
-2.44913524767115e-05
1.08462769536398e-05
-2.38598164069126e-05
-4.13823096228132e-05
-1.14222858777495e-05
-1.33111321348549e-05
8.67184533075987e-06
-5.35231678506435e-06
-4.70372432123409e-05
1.84195540709502e-06
4.23466666624745e-06
4.01791476528829e-07
-8.00221817773178e-06
-3.51528466542242e-05
-3.09520266912371e-05
-8.78788972270097e-06
-5.41386928630418e-05
-5.30265985485657e-05
-6.06517466607862e-06
-3.5348922059473e-05
-6.88170087766657e-05
-1.51729558360066e-05
