# Supplementary material for: Research on computational propagation and identification of mine microseismic signals based on deep learning
Source: PLoS One. 2025 Oct 22;20(10):e0334641. doi: 10.1371/journal.pone.0334641 (PMC12543183; doi:10.1371/journal.pone.0334641)
Supplement: S10 Data — (ZIP) [file pone.0334641.s010.zip › 000101100001431.xlsx_0.txt_24.txt.txt]

-2.26209922848367e-05
-9.02962390714419e-06
-9.87803659903007e-06
-1.90185232964081e-05
-1.37332010082887e-05
6.42393217515553e-06
-1.71320607015377e-06
-1.18731408833717e-05
-9.39381370965803e-06
-2.11128814616331e-05
-1.98318445591284e-05
-1.26047567714414e-05
-1.11821737014421e-06
-1.06817641977099e-05
-2.67433527662309e-06
1.05146598917155e-05
7.40049084285075e-06
-3.60322389281531e-05
-4.37065619463263e-05
-1.86179984464708e-05
-2.63806499197427e-05
-8.81555086706387e-06
-3.00545426992203e-05
1.61028149638902e-05
-4.95445243460434e-05
-3.20568888830897e-05
-2.02293020455529e-05
-1.05298455354056e-05
-3.32657940968751e-05
-1.68567687703921e-06
1.55884541825264e-05
1.39661751729873e-05
-9.34222640583268e-06
-2.14191684849793e-05
-1.98519799088176e-05
-4.3704531402953e-06
-9.86077227430853e-06
-3.73639435454949e-05
-1.96210984395044e-05
-1.9668136053641e-05
-4.64239719451537e-05
-2.30010488485282e-05
-3.06179269789781e-05
-1.67045891943985e-05
-2.41625589532319e-05
-2.93375713119231e-05
-2.51237236049024e-05
-3.17771451930325e-05
3.41551762068303e-06
-3.05448058497035e-05
-2.15180395375226e-05
5.61898933462107e-06
-1.06850747323276e-05
-1.74621243871776e-05
-1.9901589675496e-05
-2.97074282845016e-05
1.75612396297358e-05
1.07749284211264e-05
-2.79215276413224e-06
-2.27946358094167e-05
2.3462248181058e-06
-2.99588865162335e-05
-1.40766960817623e-05
-2.75402977881218e-05
6.73662413970719e-06
-2.38757476153758e-05
-2.01080797274073e-05
-1.27773928143527e-05
-2.80396554021154e-06
2.23939927980301e-05
-6.22507252318883e-06
-4.99071171280777e-06
-9.12897183756059e-07
-2.82993678919828e-07
-8.34800138874566e-06
-1.5955371159421e-05
-2.75200295168985e-05
-9.36753294173301e-06
2.29022680929319e-06
-2.39364360908781e-05
-2.70146092327734e-05
-1.93003389507038e-05
-1.50596721802043e-05
-3.1429836873811e-05
-1.50410670558304e-05
7.6718752914125e-06
-3.87560415912816e-07
-2.35842129412314e-05
-2.03807941184591e-05
-7.5463541168297e-07
3.61512731895666e-06
-1.50856052498938e-05
-3.60039415153425e-05
-2.8073319723758e-06
9.39420740123966e-06
-1.46501420812583e-05
7.35471736279324e-07
1.6384474568737e-07
-2.25928536686525e-05
-2.51474238052939e-05
-1.751249003156e-05
-2.23276429435764e-05
-1.75739296044821e-05
-1.13415643326453e-05
-2.56107584234225e-05
-4.48491875438024e-05
-2.14820676518451e-05
-3.69054635781756e-05
-3.59516124407584e-05
-4.45333418469058e-05
-4.72614827312326e-06
-1.45350575165255e-05
-1.42634446987779e-05
-1.61277941493448e-05
1.07031023327616e-05
6.23788314537289e-08
-1.1433263114711e-05
-3.13270517395163e-05
-2.33777427906811e-05
7.13854474733271e-06
-2.79401239506485e-05
-5.73104563214802e-06
-2.06296556088525e-05
-2.15034405150393e-05
-2.72045055486872e-05
5.30079340081316e-06
-2.38456755338207e-05
-1.64634612153455e-05
-1.86419757147098e-05
-2.06626166434857e-05
-4.8446389553721e-05
-6.36206315877844e-06
-5.33259255027365e-06
-1.29644125098185e-05
-3.07060402664827e-05
-2.91090567766963e-05
-1.10101804441226e-05
-6.15114510326347e-06
-2.07607427580473e-05
-1.52244773642772e-05
-4.45725539758941e-06
-2.68408592304816e-06
-1.46509033926546e-05
-1.20710157448924e-05
-2.1915755447216e-06
-2.20573970351837e-05
-3.42577781324301e-07
-1.51316763745075e-05
-1.95295726479582e-05
9.32288267392016e-07
7.29777287763216e-07
-1.88485580781913e-05
-3.40278075861885e-05
1.64296753689446e-05
1.285725599097e-05
-2.21197872429873e-05
-3.84989321400744e-06
-1.89802068364912e-05
-1.57768442943903e-05
-3.23853231014178e-06
-2.16607768680813e-05
-1.27825683205194e-05
7.00767815063298e-06
-2.79661939934416e-05
-1.82587001561084e-05
6.33822519250947e-06
-6.69988174881196e-06
-1.74093257928195e-05
-2.98078351679544e-05
-4.45516239019644e-05
-7.85910379201817e-06
-2.6889252303306e-05
-4.80501366472762e-05
-1.94323353908454e-05
-1.78200909035121e-05
-2.26621244333547e-05
-3.12514199120842e-06
-6.91946563320888e-06
-6.72921865030349e-06
-2.62948271392202e-05
-4.72187518729814e-06
-2.15294159624743e-05
-1.04391059893869e-05
-1.58140527692749e-05
-1.65553195465079e-05
-2.61713536065284e-05
-2.57366053751549e-05
-8.7579801767635e-06
-4.83059083326985e-05
-3.05708807532138e-05
-3.41945593163408e-05
-3.60261184745958e-05
9.76477036272382e-07
-1.27008363863515e-05
-2.62778596275843e-05
-3.15797249469385e-05
-2.62100057962687e-06
-3.81076062110936e-06
-3.88627464807055e-05
-2.15257871088177e-05
1.36699406340881e-05
-2.20933831581571e-05
-2.64688310364818e-05
6.90764501915847e-06
-9.49858541435917e-06
-2.70474991277224e-05
-2.83859110302542e-05
6.07534290589255e-06
-2.14331911160122e-05
-2.30431095270366e-05
-3.04397889256446e-05
-1.55729430600305e-05
4.18854316481953e-06
-2.69508744588395e-05
-3.76420483770814e-05
-1.78594986215866e-05
-4.25629249485718e-05
-2.5193578443842e-05
-2.58140114038482e-05
-3.02938907090835e-05
-5.87449583775245e-06
-2.29596464706738e-05
-3.46660471352678e-05
1.01871961034252e-05
1.4821381350283e-05
-4.39773884360122e-06
-2.06334851384964e-05
-1.65457324885707e-05
-1.11849117137657e-05
-4.57428883695405e-07
4.63770768576298e-06
7.72650803676988e-06
-1.54058638933481e-05
7.12589791464646e-06
1.89862259244724e-05
-6.90634180387992e-06
-5.22068298127367e-05
-1.57809360532981e-06
-8.23283538913559e-06
-3.18839281725556e-05
-3.32627774762465e-05
-1.14126933709756e-06
-7.28642441763273e-06
-3.94519896083547e-05
-1.38765561870335e-05
-2.20353606028237e-05
8.40526177603134e-06
-1.23569681864055e-05
-1.55432732511142e-05
-2.43350745974218e-05
1.3068198343028e-05
-2.06552669148924e-05
-1.92553413562559e-05
-2.42450140098151e-05
-1.00521753111611e-05
-4.14410248218315e-05
-1.29601694803911e-06
-2.52055987455061e-05
-3.00965609201908e-05
-3.52177413389225e-05
-5.14231523231918e-05
-2.65201931881244e-05
-2.28343350178923e-05
-4.29631352649253e-05
-2.83588033662033e-05
-4.11348525976991e-06
-9.5728710833549e-06
-1.95223165586635e-05
-3.89166023338374e-05
-5.24462732585559e-06
-1.89278511784741e-05
-1.7880555804533e-05
-9.858200709595e-06
6.27201008458237e-06
-3.36052605887277e-05
-1.31917182080831e-05
-2.11554141607964e-05
1.64191141036708e-05
-2.67729123440464e-05
-3.81883317049772e-05
-2.46759283068722e-05
-2.76340933381481e-05
-4.44827566545443e-05
-5.49979244389998e-05
-9.84619119850471e-06
-2.39087006209493e-05
-2.12102325627567e-05
-1.70392928749233e-05
-2.15906437241592e-05
8.63456623598874e-06
-2.0098355143608e-05
-1.2346324057847e-05
-2.08171626059744e-06
-1.76025044209494e-07
-1.90546688711848e-05
-1.48374562921494e-05
1.88572634871043e-06
-1.52238122535364e-05
-3.33548999864874e-05
-1.72073906259649e-05
-4.31475924134551e-06
-2.9693488081096e-05
-1.9402999443574e-05
-2.31797618715713e-05
-1.47176876786705e-05
-3.21659135064104e-05
-3.56495314968519e-07
-4.44911630268221e-05
-1.12674816145402e-05
-2.08285624472109e-05
-1.2512364588822e-05
5.55320702049988e-06
1.57545253942875e-05
-2.33792445271753e-05
2.70816704646056e-05
9.94576683153107e-06
4.73791791024838e-06
1.36842316946526e-05
-1.57859933288378e-05
-6.16072234637426e-06
-1.38427503140677e-05
-1.85452296792296e-05
-1.11648181866878e-05
1.85075945132262e-07
-3.16258054171997e-05
-4.12278985247604e-05
-2.59745142913157e-05
8.28325251593272e-06
-2.1843118384716e-05
-2.03016751711538e-05
-1.93655209648093e-05
-6.90104424585506e-06
-9.7441791868393e-06
-3.73326556582822e-05
-2.62298083800726e-05
-4.30048566478924e-06
-2.59961394770016e-05
-3.36874965241606e-05
-3.32883248386396e-05
1.18778276216355e-06
-2.91771688984081e-05
-2.89271988742958e-05
-2.26387810836066e-05
-1.59293455580395e-05
-8.40535502482182e-06
-7.86761372778261e-06
-2.26972537154649e-05
-4.00945164191996e-05
-6.99480681308221e-06
-3.88405134207154e-05
-3.50953141839661e-05
-1.14849438860997e-05
-4.2792017557665e-05
8.83252348190096e-06
-3.83091776224962e-05
-2.41105075136902e-05
-8.77982616188591e-06
-1.64253196895088e-05
-3.92279446167681e-05
-4.37305894355848e-05
-4.08363539621648e-05
1.84821964024523e-05
-2.11406418848143e-05
-3.45663484659235e-05
-1.65048260196131e-05
-4.30908340496448e-06
8.32108452000379e-06
-3.37699839183298e-05
-2.74383489572332e-05
-1.16447777694647e-05
-4.38297749168597e-06
-2.94770057562762e-05
-4.17495187226795e-05
-1.15535486046439e-05
1.13714251973711e-05
-1.71859319603604e-05
-2.29145254050566e-05
8.43282893111065e-06
-2.20152735824947e-07
-3.18506865411305e-05
-3.58827429878069e-05
-6.74154569596607e-06
-7.21314408524432e-06
-3.10675658942993e-05
-1.22968145164085e-05
-2.77670574871477e-05
-6.69931397654471e-06
-2.7026156899641e-05
-1.41942394506679e-05
-9.9549995745861e-06
1.76709263970436e-05
-2.44784458316956e-06
-1.75219271296552e-08
-1.53009266563793e-05
1.74086158467464e-05
-5.85160051620499e-06
-1.00024919529729e-05
-1.65735552910291e-05
-1.65532611333144e-05
-5.45988211998839e-06
-1.77401177638518e-05
-1.04376224943066e-05
3.6851331018938e-06
-2.18351558848843e-05
-2.08757368186263e-05
-2.02598860717513e-05
-2.13739493724048e-05
-3.22614965629763e-05
-2.72357813488807e-05
-3.50511600922713e-06
-1.13924538993747e-05
-5.10071748511982e-05
1.40734572512523e-06
-2.0471922896104e-06
-3.53401192919731e-05
3.97699184563515e-06
9.25943412987062e-06
-9.84815794246303e-06
-3.51121247115877e-05
-2.62090517805714e-05
1.59013120981336e-05
-8.47633712104543e-06
-3.19875684555554e-05
-2.19872188568356e-05
-1.54559005124787e-05
-2.63457966347861e-05
-3.82580282080144e-05
-2.9745356131226e-05
-1.59427585391525e-05
-2.16699252209813e-05
-1.67760710004709e-05
-1.5658824106466e-05
-4.36012416342504e-07
-1.17863198597093e-05
-2.82755097125541e-05
-1.85903345157356e-05
2.42708378516159e-06
-7.36284518098004e-06
-2.68257204165714e-05
6.86011063377202e-06
-1.21556294758008e-05
-7.53028378697901e-06
-2.49078083876016e-05
-8.56312287007377e-06
-1.83648041067586e-05
-3.74292944751691e-05
-2.10609493351797e-05
-2.19009514620452e-06
-9.53329949516351e-06
-2.60828804367403e-05
-3.63576086646047e-05
-1.77791173344978e-05
-1.0974297407769e-05
-1.58644306068889e-05
-3.17507515429197e-05
-6.21056814418259e-06
-1.87151535198311e-05
-5.75298179743462e-06
5.89593340516729e-07
1.26555664797586e-07
-3.77792538952805e-05
-1.05494590872194e-07
2.18418126392229e-05
2.0925308257531e-05
-2.39316200116262e-05
-3.09710300276358e-05
-1.77212525026657e-06
-5.70831031600808e-06
-3.77844700575934e-05
-2.10568949561272e-05
-1.30216314808038e-05
-1.66475788007067e-05
-4.46449892775203e-05
-4.30280336681665e-05
1.63846415363071e-06
-4.05001108801317e-06
-3.43185308044025e-05
-3.25758639929484e-06
-3.64228630368874e-06
-4.27095746611627e-06
-3.07301123594455e-05
-1.01029216669491e-05
2.18759464783103e-05
2.70996300554623e-05
-6.96350610186268e-06
-3.71182645428256e-06
-7.12019921852388e-06
-2.19261059316326e-05
-3.03574421877337e-05
-6.12363914453201e-06
-9.76859014552795e-06
-3.72766518195323e-05
-2.47616445865455e-05
-1.47416502735116e-05
-1.98387700477829e-05
-3.19669428134497e-05
-4.30266298806971e-05
-2.8925222600758e-05
-3.5351973477373e-05
-2.60266644440228e-05
-2.41660154875113e-05
1.48267354310693e-05
3.49773864829013e-06
-2.0866165901113e-05
-5.34916846025763e-07
3.82821904874783e-06
-1.26446759653775e-05
1.258256250801e-06
4.79058079707107e-06
7.61784043476333e-06
-3.04812219993912e-05
-4.23003233430493e-05
-4.02160123628313e-05
-2.38546697816141e-05
-4.24710736936206e-05
-4.25998794425739e-05
-7.09369882768339e-06
-3.03991194909234e-05
-3.1780188912561e-05
-3.43603509792863e-05
-1.90301570856529e-05
-2.57573050678302e-05
-1.20575787512363e-05
-3.85297516361165e-05
-1.33513565528384e-05
3.64701742817412e-06
-6.84238929499419e-06
-2.35995029293881e-05
-5.61728440943382e-06
1.43198865425034e-06
-1.75523702834641e-05
-2.31586731627854e-05
-8.82733725246802e-08
-3.21598149008312e-05
-3.10873308479549e-05
-3.58838960294993e-05
-6.12208699302495e-06
-1.84990548374861e-05
-4.44827710676619e-05
-1.79450088277377e-05
-7.53722367553482e-06
5.27610460505639e-06
-1.25280064378586e-05
-1.01326725642251e-07
-6.5581478081786e-06
1.5810957847988e-05
-2.79315650195442e-05
9.28663157043531e-06
-3.08296945751467e-05
6.66589474869426e-06
1.58726491421857e-05
-1.27013100949102e-05
-2.27910928047185e-05
-1.23808017656954e-05
-6.12152358730343e-06
1.34395384519514e-06
-3.51591883422209e-05
-1.59305756318831e-05
2.07475574908355e-07
-8.68056722123916e-06
-2.36995805969073e-05
-3.74967343006797e-05
1.4509474655407e-05
5.84899230350638e-06
-2.68139327378243e-05
-2.5795204838993e-05
-1.19697864958482e-05
6.57025765127138e-07
-9.97673151765417e-06
-1.31903981982727e-05
-9.1413532680021e-06
-5.48766004082595e-06
-1.75564838668623e-05
-8.76139805714571e-06
-3.88727098932327e-05
-2.26974566768061e-05
-2.63066048196559e-05
-2.78621064305818e-06
-6.70507588403897e-06
-3.34966613992417e-05
-2.23166102233418e-05
-3.12098469892636e-05
-6.65955053042757e-06
-1.4691572378317e-05
-1.55813482263931e-05
-6.59208885063852e-06
1.53411937776379e-05
-2.95224964649136e-05
-4.17856665872801e-05
-1.16442238767251e-05
-6.00665815219935e-06
-3.374633656736e-05
-1.73124192192566e-05
-9.22652050060429e-06
-2.48765978625311e-05
-2.05281840189153e-05
-4.33375109762184e-05
-1.92828008133617e-05
-2.51130939998212e-05
-3.99499585672845e-05
-8.71321333206245e-06
-9.17085818877963e-06
-1.07572305386165e-05
-1.92140411346449e-05
-1.30689551757724e-05
1.43494326707964e-05
-1.03047231914721e-05
-1.16411357402004e-05
-1.93779032119657e-05
-1.170030152882e-05
2.9393502283725e-06
-1.44577273451439e-05
-2.46934839708643e-05
-3.13961172447452e-05
-2.4330378264817e-05
-2.70518609987044e-05
-2.53220263824544e-05
-4.03548540626793e-05
-1.14063164621199e-05
-9.0387207749957e-06
-2.05268628252045e-05
-1.3291316908219e-05
1.12250241494015e-06
-1.88764343756442e-05
-2.26625011753389e-05
-2.25510003482383e-05
7.94889619627706e-06
-1.64785272892705e-05
-8.38805187866961e-06
-1.79612901118801e-06
-1.56077631999624e-05
1.79968995357826e-06
-1.77119509826126e-05
-1.46896300723339e-05
-1.49977380392973e-05
6.46633947486799e-06
-3.24136316015393e-05
-4.03597099188965e-05
-2.18943878537479e-05
2.35109851249968e-06
-5.80505338262734e-05
-1.71132945125567e-05
6.64950469600227e-06
-2.02161681681871e-05
-1.05869022075352e-05
-1.49032082677442e-05
-8.96763168908587e-06
1.0156977043308e-05
2.32465325496687e-06
-2.65037247950294e-05
-2.02529934704635e-05
-2.51727570952286e-05
1.69006476431545e-06
-2.81996596608031e-05
-1.42448657390515e-05
-2.53176013760535e-05
-3.38970336217291e-05
-1.15383166375645e-05
-1.00327649612039e-05
-4.07915590376287e-05
-3.31805633246385e-05
-2.49509746656171e-05
-5.75976302037773e-06
-5.52537015634862e-05
-4.47289733513924e-05
-1.17920346316481e-05
-1.7913679824754e-05
-3.59046221515155e-05
-1.83310554608841e-05
-1.33117212627395e-05
-2.67331302532674e-05
-3.52872968358581e-05
-2.00768341056336e-05
-4.66159677659272e-06
1.45627743022974e-05
-3.21559785850876e-05
-2.81035679666812e-05
-1.65864813998216e-05
-3.25531148783591e-05
-2.75099453109649e-05
-1.41138659707149e-05
-3.13048320763025e-05
-1.05704543253738e-05
-6.19785377287391e-06
-2.09045930613919e-05
5.41708188246304e-06
-1.50396482318174e-05
-1.04968069509217e-05
1.24737923545924e-05
2.08838985835373e-05
-1.88689269665154e-05
1.09871867332824e-05
-2.23925685095573e-05
-9.46027073726881e-07
6.77350562936967e-06
-2.982144554003e-07
2.20752534953722e-06
-4.09534532648063e-05
-1.76546201446858e-05
-2.09704773067718e-05
-2.58545859016534e-05
-2.6339437906012e-05
-1.82001980651675e-05
-4.31727743380358e-06
2.34150159262731e-06
-3.44757606553448e-05
-4.42880453518541e-06
3.45769040448834e-06
-7.78357006737605e-06
-8.70887936405703e-06
-2.15883839890518e-05
2.14616876503454e-05
1.80467876204497e-05
-1.95601315938542e-05
-2.80064247955203e-05
2.89596814741776e-06
9.30941122234098e-06
-3.66664783794449e-05
-4.23080887756511e-05
-2.37283415193431e-05
-2.50828559613393e-06
-3.80721063401939e-05
-3.50628412995758e-05
-2.00108910386677e-05
-1.80089448616049e-05
-3.32203843467831e-05
-1.97385114166915e-05
-1.92108589687561e-06
-4.64335254257464e-06
7.34299060015995e-06
-1.57643322077186e-05
9.65997145237325e-06
1.86442986444265e-06
-1.92880113499624e-05
-7.28903290166719e-06
-1.92227270850406e-05
-2.47125789846535e-05
-4.89165786277132e-05
-2.72839864707918e-05
-1.78573513714016e-05
-4.14318245482352e-05
-2.80545451501474e-05
-2.87585949189072e-05
-1.49679591677718e-05
-3.8313013365866e-05
-2.93550326138711e-05
-1.28702040179483e-05
-1.05224903907659e-05
-5.85972660314733e-05
1.94788686624173e-06
8.16184344661155e-06
-9.46289065526047e-06
-2.83800072375166e-05
2.89184428677827e-06
9.60932344949518e-06
-1.9171689875875e-05
-3.87449987925703e-05
-9.20263404747126e-06
-8.5236277798218e-06
-2.36205684290317e-05
-1.67945965007563e-05
-2.88644444530469e-05
-1.9804415579228e-05
-2.06182731748865e-05
-6.01779613103906e-05
-2.50452765800813e-05
-6.89037190637466e-06
-3.11535937649792e-05
-3.10306405020854e-05
-4.56068629178098e-06
2.87909204649656e-05
1.6489937514874e-05
-2.63436908002359e-05
-1.85073808058046e-06
-1.39465798215189e-06
-1.6962224551347e-05
-1.76819823997887e-05
-1.25411317249124e-05
-1.30106888805074e-05
-1.80062543457544e-05
-1.80323683970147e-05
-1.31750962119258e-06
-3.545643633806e-08
-2.25609084004572e-05
-5.45484204169307e-05
-1.10295495958345e-05
-2.20433148451132e-05
-1.89491392043242e-05
-2.6277430594135e-05
-9.09380731906926e-06
-7.42378005009455e-06
4.97410708895574e-06
-3.58115475547169e-06
-8.75401828526072e-06
-1.73512507417591e-05
-1.59086299150421e-05
1.63055248639918e-05
-1.83097720725612e-05
-4.03228210576051e-05
-3.3189116757986e-05
-6.34520953201149e-06
-2.27531476667315e-05
-4.79917051536566e-05
-4.15181402117021e-05
-5.41762809113116e-06
-3.20602444454927e-06
-4.78098036263896e-05
-1.46204822171377e-05
1.61364643313672e-05
-2.03248823585674e-06
-4.60128410558871e-05
-1.73179876005905e-05
-1.96599188728965e-06
2.47538980375505e-05
-1.92845669824008e-05
1.43516263657701e-05
1.34376165087998e-05
-6.23369223292665e-06
-4.34459785749341e-05
-2.86711580219806e-05
-7.03404915422435e-06
-2.72412566089029e-05
-4.69189473475443e-05
-5.30961432729385e-05
-2.82781818341815e-05
9.23787965860361e-07
-2.53104426054264e-05
-4.27342986836933e-05
-5.68800173053946e-06
-1.91949779600317e-05
-1.38494010570603e-05
-6.56048433876425e-06
-1.17120785869551e-05
-1.6987862311473e-05
-2.13967638805649e-05
-1.53552573341641e-06
-1.00839638097804e-05
-1.27691641461925e-05
1.17598677960681e-05
-2.42161044193396e-05
-2.28679378421593e-05
-5.19441414846743e-05
-1.12557510613691e-05
3.56705200494483e-06
-2.85704796191157e-05
-3.84695359835084e-05
-1.72459062573205e-05
-1.22106588353625e-05
-2.77928602130193e-05
-2.32983492217584e-05
1.5603975027252e-05
-2.0547759517776e-06
-3.88811255882014e-05
1.42925772672036e-05
2.73183301146821e-05
1.52777624760061e-05
1.61938311568504e-05
-1.60266265166911e-05
3.73096052246582e-06
6.45518142292464e-06
-3.24640383694265e-05
-8.29792567258427e-06
-2.9932228114446e-05
-3.02734071218953e-05
-2.11502620601695e-06
-1.33628027018888e-05
-4.83375032639556e-05
-2.60902127843374e-05
5.75802008886123e-06
-1.17504411507823e-05
-2.95695964164952e-05
-1.24891128374062e-05
-2.89375404699694e-06
1.00378386830005e-05
-2.00415433716708e-05
-8.27422781168477e-06
3.23885986719949e-05
5.69314193920095e-06
-2.98298411347802e-05
2.70590005703885e-05
4.22990971163069e-05
-6.41253160892767e-06
-2.50319382674734e-05
-3.67658454937359e-05
5.31060152100072e-06
-2.43298426646914e-05
-2.85526254549811e-05
-2.63171758995811e-05
-2.0441544342428e-05
-4.37016367623388e-05
-2.44031925123336e-05
-2.55112429209288e-05
2.08434258579739e-05
-8.78267719025282e-06
-2.2892670848017e-05
-1.17570935676444e-05
1.77362245154408e-06
-1.23913535588166e-05
-2.14586872171e-05
-2.61392759864067e-05
-4.60098370735685e-05
-3.70309081093831e-05
-3.14097477085833e-05
-4.62895604969037e-05
-2.24551228929249e-05
-4.71331892600344e-05
-2.76209460584825e-05
-7.82984904069727e-06
-1.70320911415242e-05
-4.54000441059862e-05
-2.70779616523907e-05
-2.09007856978628e-05
-2.87088368431424e-06
5.55743437601411e-06
-8.74269447316593e-06
8.61454683719863e-06
-9.44691645571624e-07
-5.37563123580055e-06
-6.59110241716032e-06
-2.13717616332867e-05
-2.87974313131451e-05
-3.28475846478998e-05
-3.3379175236257e-05
-2.06116714965481e-05
-3.91847823565026e-05
-2.1721525762283e-05
-9.27529429166396e-06
-3.63619903111812e-05
-3.83869034415697e-05
-4.24879829899862e-05
-2.14571073226414e-05
-3.6814167817236e-06
-2.09723395413342e-05
1.37522840899141e-05
1.97518319013436e-05
1.60012909822893e-05
-1.07287949330729e-05
1.79392420232529e-05
2.8582131550322e-05
9.07668715185634e-06
-1.00301879366898e-05
-1.9353560549319e-05
-1.43324380581818e-05
4.9472318817826e-06
-2.58614905692759e-05
-4.80625168727394e-05
-2.09749347968634e-05
-6.87886799218631e-05
-3.11992176846845e-05
-4.09191132620725e-05
1.62394940018434e-06
-9.04550643721006e-06
-1.74746908916354e-05
-2.43469022765424e-06
-8.04780670596217e-06
-8.57809197002315e-06
7.0983621725126e-06
3.05494228958303e-05
2.31040987001686e-05
-2.18418735793913e-06
-7.74497753308175e-06
3.23650134215912e-05
-2.66072332839039e-05
-1.79857836763621e-05
-2.88317267575919e-05
-4.07373870363768e-05
-8.02191583943933e-05
-3.90977777770046e-05
-1.62891841638665e-05
-3.29707428479239e-05
-3.46383414913798e-05
-5.76854389145631e-05
-2.64803884199215e-05
-2.60393122628898e-06
-4.07728909272553e-05
-4.77601104552775e-05
8.16823084970937e-06
2.93540996936414e-05
6.89273260489521e-06
-4.43952554493971e-06
3.03497080055024e-05
5.70039225215809e-06
-1.27701345836968e-05
-1.8684109534108e-05
5.69696935088272e-06
-3.28245642041194e-05
-3.23757377720014e-05
-3.82460534153931e-05
-3.90886616395414e-05
-6.1898961959112e-05
-5.05321328741052e-05
-1.84264956903836e-05
-2.60434560871009e-05
-2.97083140224015e-05
-3.5652705047472e-05
-2.27991487988846e-05
8.32356247537848e-06
-2.483396304337e-05
7.79973099938197e-06
4.27716041307337e-06
2.26322096552638e-05
1.27666357253515e-05
2.7523664257999e-06
1.26996887476028e-05
-6.4300363514464e-06
-1.28151385757177e-05
3.70440632062677e-06
-9.70981794320918e-06
-5.37289748395432e-05
-6.46439821716401e-05
-1.93905877442637e-05
-1.69689134930047e-05
-4.07850407419253e-05
-6.45363770214899e-05
-1.6821270132337e-05
-2.22279233851051e-05
-2.0294458703216e-05
-1.89895731441454e-05
1.56136716117605e-05
4.60776060308315e-05
8.01569226144053e-06
3.87654441033412e-06
1.65754084062277e-05
4.27697898467143e-05
1.54343559227205e-05
-2.36454182501013e-05
-1.48196595810882e-06
-6.18793662337863e-07
-3.60142446008335e-05
-3.53430165605387e-05
-2.27380170637675e-05
-3.72974262114243e-05
-5.10888496051252e-05
-6.91010005791384e-05
-1.80032535076527e-05
-2.45041700856882e-05
-4.16061914652537e-05
-3.51462986840051e-05
1.06832368999217e-05
1.98696866589702e-05
-7.81429924749646e-06
1.06801171654187e-05
1.38234440139909e-05
1.05789912217937e-05
-1.31495286393318e-05
2.12698505288876e-05
2.76098914645021e-05
-2.73539392380264e-05
-1.53567831308364e-05
-2.65475703542268e-05
-1.12758287897106e-05
-2.12509063617836e-05
-3.99892635544173e-05
-5.90079832040324e-05
-3.37223159468464e-05
-5.73942180256338e-05
-4.2510511051887e-05
-6.4916827800804e-06
-1.52964041986603e-05
-1.85772535780816e-05
-1.31775503571714e-05
-1.54308489668799e-05
1.85631045563035e-06
-9.03387953411841e-06
4.24408977776993e-06
7.21029266671191e-06
9.15803211683934e-06
-1.3625842725159e-05
-4.44041906541429e-06
-2.93604896461009e-06
-2.75132049220569e-05
-2.26499557167394e-05
-2.60049929870615e-05
-2.945316768178e-05
-4.3250782391128e-05
-3.09038841456802e-05
-4.0714880366187e-05
-1.48921410037694e-05
-3.4871163555663e-05
-6.42009147811016e-06
-2.18510607693277e-06
-3.99989448599218e-06
-3.44107709336976e-06
-1.06918288898131e-05
-3.43049958724214e-06
-3.25566573351668e-06
-3.40078809010535e-07
-5.49882645779222e-06
-2.24430977344241e-05
2.6236631387278e-05
-2.27222325919548e-05
-2.49786981334388e-05
-4.53206489784043e-07
-1.77171103540991e-05
-4.64975014581052e-05
-3.47489144417189e-05
-3.00484118542663e-05
-3.24519238772944e-05
-3.10140699889213e-05
-8.42941803724558e-06
-1.41971851663177e-05
-2.3426327957113e-05
-8.41682901768847e-06
8.4131603032202e-06
-4.14330290356471e-06
-1.20499077138748e-05
-2.8951416910776e-06
-3.01544156258779e-06
-2.51674763906325e-05
-1.38198452682699e-05
1.20635408756377e-05
-8.61599245268408e-06
-1.86163995640777e-05
-2.23353057376001e-05
-6.75384322008638e-06
-1.40195153966487e-05
-1.16579465750297e-05
-4.06790485235605e-05
-2.79851457764048e-05
-2.35883381989579e-05
-3.78016552620104e-05
4.59194283434114e-06
-1.12835866346747e-05
-1.35538355885964e-05
-8.4857153040757e-06
-1.10923264644062e-05
1.08385425280346e-05
4.79701626998349e-06
-8.04426401550622e-06
-2.08805497332738e-06
-3.87202073888506e-05
-2.00969704788796e-05
-1.27042710543338e-05
-2.62487083094197e-05
-2.29025001410828e-05
-2.03858620158798e-05
-3.63351268133235e-05
-4.13990917004611e-05
-3.21575970503805e-05
-3.43586977249814e-06
-1.19883671464508e-05
-1.7738312026759e-05
-1.26810972730187e-05
2.34237477732667e-07
-1.57805307741655e-05
1.65992206254935e-05
1.58749353901674e-05
2.07266062662538e-06
-2.21268970092496e-05
-1.84440638763775e-05
1.21876942072578e-05
-3.42005503928069e-05
-3.09156724213993e-05
2.65310713254016e-06
-3.64589906519771e-05
-3.28447920145842e-05
-4.62557661158948e-05
-4.1518062644175e-05
-3.10177408737869e-05
-5.89810490547281e-05
-1.40392215375752e-05
-1.54158790642209e-05
-6.4449224331478e-06
-3.16196397521867e-05
3.78757614226253e-05
3.58816529006663e-05
1.42227167993272e-05
-1.21903787857066e-05
-1.60643203026319e-05
1.08899577989231e-05
5.47241750069788e-06
-1.40352096946958e-05
-3.59229488042557e-05
-5.5171780556588e-06
-3.93070672290383e-05
-4.97378037418157e-05
-2.29703626206857e-05
-4.14687835400347e-05
-2.90054966837647e-05
-2.55134783801089e-05
-2.95358137663557e-05
-1.42299971611709e-05
5.19618872069493e-06
-5.50138865506843e-06
2.25116549523972e-07
-9.72441280024881e-06
2.040471187702e-05
2.91540227729196e-05
-1.64063768030443e-05
1.70666064707903e-05
5.90704261833912e-06
6.40567426814088e-06
-3.40615454031129e-05
-2.52795696727111e-05
-4.23657768958775e-06
-9.47768069083084e-06
-3.57605137094038e-05
-2.70045468229034e-05
-3.11171309144242e-05
-2.54079724736488e-06
-4.02461676686895e-05
-3.08267555369356e-05
-2.40476031925516e-06
-3.06799851278888e-05
1.93930993044527e-06
-8.29980355931572e-06
2.05150504237646e-05
-1.60917256424562e-06
4.9229802624495e-06
1.72625190414921e-06
1.58851296495973e-06
-4.25467610138219e-06
3.42447190690173e-06
-1.70149483191734e-05
-2.09142138610648e-05
-3.43762976173693e-05
-5.91720736112435e-05
-2.12116611903885e-05
-4.39088975085276e-05
-4.55611119625033e-05
-2.40605719106282e-05
-2.42164215610671e-05
-2.4847772929032e-05
-4.08888072206599e-06
-2.32082734998859e-05
-1.44031340513178e-05
-3.17930561678294e-05
-2.20323736728396e-05
-1.22453880439102e-05
2.80352306420293e-05
-3.00417736844506e-05
-1.97934728065427e-05
1.46269463601545e-05
2.52828298227076e-06
-1.27013038099877e-05
-4.05116650731159e-05
-2.60526328857723e-05
-7.87503647093949e-07
-3.93451041868687e-05
-4.12245577991012e-05
-3.84646615490631e-05
-2.64997830734265e-05
-2.27956560956038e-05
-4.71439820560483e-05
-1.13230128512367e-05
2.20258647816238e-05
-2.6022836943722e-05
-2.77940533292365e-05
1.989106849382e-05
8.68645822136165e-06
2.70051359763946e-06
-9.6365976868208e-06
7.50294429318274e-06
1.87590483083527e-05
-3.04942734919064e-05
-2.11419595596987e-05
8.59510524195285e-06
-1.14157608503169e-05
-4.99119387921094e-05
-3.18922604208308e-05
-2.46285411524423e-05
-2.2423461900655e-05
-2.3006787741853e-05
-4.80933432940812e-05
-9.33437260942711e-06
-1.01276072104083e-05
-2.83167193368675e-05
-1.21460224209044e-05
-2.22711320452851e-06
6.94393823773716e-06
-6.99250073985541e-08
9.75803369518289e-07
1.85349634361675e-05
-2.1453512152143e-05
-9.82608707673804e-06
-1.72019523545338e-06
-1.34354943071756e-05
-2.35564591546486e-05
-1.05320796135106e-05
-3.53242340856155e-05
-3.26779352567738e-05
-2.11598322544838e-05
-4.43462495886251e-05
-4.03868383772288e-05
-3.77502275903158e-05
-2.7111784182921e-05
-4.19760512088005e-06
-1.95630545830938e-05
-1.29467319480775e-05
-2.04302161748487e-05
8.34857903840983e-06
-2.99801431320536e-06
-5.47443644166192e-06
-1.55344008117178e-05
4.03710815223687e-05
2.67221530152811e-06
-2.75990073448226e-05
-4.77861086981534e-05
-1.79818658617747e-05
-1.54296211961488e-05
-1.77051727801039e-05
-4.41147069471001e-05
-2.93026618448813e-05
-5.69265163956229e-06
-4.88479346051632e-05
-4.01965177677797e-05
-2.30038915675139e-06
-7.63957208509672e-06
-3.62725635459455e-05
-2.42986558335825e-05
1.01823259893713e-05
-1.0705485796142e-05
-2.71224850191907e-05
-1.44694494971313e-05
-5.26447522828494e-06
9.75423923405705e-06
-4.7823804014571e-05
-3.36702675962612e-05
-1.14463121396617e-05
-4.39666940524027e-05
-2.62977543529202e-05
-3.92274586104333e-05
-3.38598367507721e-05
-1.94090108512764e-05
-2.52880851965957e-05
-2.5768814399645e-05
-3.99424860540667e-05
-4.83184194760346e-06
1.23147033947422e-05
-1.34061148053872e-05
-1.76020352721633e-05
-9.22236946452474e-06
2.15096621744076e-05
-3.03564343452322e-05
-3.73593120321296e-05
-3.95894194769037e-05
-3.20277018193269e-06
7.71875288264357e-06
-2.37120743262701e-05
-3.5191479625432e-05
2.89938379643057e-05
-1.94148852768367e-05
-3.76906167765675e-05
-1.737708409815e-05
1.27729437771859e-05
-1.36448797653292e-05
-3.24340064201493e-05
-2.26860387613629e-05
3.43647024331157e-05
3.05361668069786e-06
-5.85037804007622e-05
-2.77818334336038e-05
2.49262887319808e-05
1.5962336606278e-05
-6.29418233407265e-05
-6.8111560695778e-06
1.81613213179648e-05
-4.20842268278497e-06
-4.69957442540028e-05
-4.49322294616155e-05
-1.0973028409853e-06
-7.39029309616768e-06
-3.29923300080999e-05
-3.09479815462204e-05
-3.03916520245425e-05
5.8102741611647e-06
-7.05968090513795e-06
-4.15999122580334e-05
-9.70938891774899e-06
-9.28466674076129e-06
-2.56564692456302e-05
-2.34649227643958e-05
-3.05133307114227e-05
1.84424538864091e-05
-2.24577019152167e-05
-2.96342383198475e-05
-2.48267884129282e-05
-6.13232674621986e-06
-3.18346462275361e-05
-3.60431472602861e-05
-3.23583298773767e-05
-2.1104597374763e-05
-1.79965965453916e-05
-4.14280565060051e-05
-2.15156159475465e-05
-2.66882628785566e-05
2.45914737536718e-06
-2.15826171338739e-05
-1.89357632679298e-05
-1.1136939956463e-05
-1.60234902957939e-05
-1.33721972663338e-05
-1.59679430402804e-05
-4.74756831300073e-05
1.88830996979888e-05
-5.64105657429938e-07
-8.24410369535579e-06
-3.63544513384294e-05
-1.61088337254475e-05
-1.9119285116472e-05
-3.69574071911841e-05
-2.75869442827656e-05
-2.68604327653754e-05
1.53323801827507e-05
-3.19460374487162e-05
-3.0344382692824e-05
-3.44281601338811e-06
2.46876551857835e-06
-3.88683915796429e-05
-1.70157929406343e-05
-1.32302257436885e-05
1.26995255337834e-05
-7.7881300794141e-06
-1.07143484899835e-05
-1.06761316512037e-05
8.74536072533459e-06
-3.80438686762654e-05
-1.07327689076336e-05
2.56539928169481e-05
2.6803900263976e-05
-3.05965361845062e-05
-2.7897141250628e-05
-1.20399590582401e-05
-1.36938828101653e-05
-6.11144771943085e-05
-2.31896053759903e-05
1.8917304557035e-05
-1.16894702151798e-05
-2.94868145337016e-05
-9.83488343341474e-06
-9.23571755711738e-07
-9.62040423923457e-07
-3.73606682511805e-05
-1.98458805790715e-05
-1.89395906212004e-05
1.22979074090504e-05
1.53004718750486e-05
-7.52611857593823e-06
-2.05444964124448e-05
-1.65414121401544e-05
-1.3591881912389e-05
-1.64824593865633e-05
2.20870174202143e-06
-1.75530607736191e-05
-1.65945969810382e-05
-6.64920379106854e-06
-1.43107101375377e-05
-3.53856372695754e-05
-1.87273646448422e-05
-5.42674278136659e-06
-2.976746156068e-05
-5.72143840421714e-05
-6.25587371433909e-06
6.15301337104086e-06
-1.37365163588341e-06
-3.76150382845499e-05
-5.20977224795382e-06
4.4840803782449e-06
-4.29691517597781e-05
-6.48327945087707e-05
-1.73558620557771e-05
-1.29171463099035e-05
-4.12209977179723e-05
-4.67396811374276e-05
-1.32467233144472e-05
-2.15928355645859e-05
-4.19321364459153e-05
-7.04386318540263e-05
-1.83658532278223e-05
-4.11856266508064e-06
-4.33486349460099e-05
-9.95721800936657e-07
2.37310882680347e-05
1.98027925404877e-05
-1.67208801700755e-05
-3.99659656419813e-05
-2.80311371663293e-05
-1.14475475117769e-05
1.70362110785905e-05
-6.41602020704956e-07
-2.19821737963953e-05
-8.11972022209801e-06
-1.16872396626821e-05
-3.71220116203297e-05
-9.06056567163215e-06
-1.65423063588517e-05
-1.04331511641546e-05
5.29176640781052e-06
-3.34102238980267e-05
-1.01435955046793e-05
1.20117530619397e-05
-4.17064712762274e-06
-2.7852684117674e-05
-8.45333806003486e-06
1.38715190439513e-05
1.24852041669488e-05
-4.24127627618939e-05
-3.74059284891605e-05
6.9645345454268e-06
3.22528858676791e-05
-4.61456291610646e-05
-2.32208879077721e-05
2.29115616364272e-05
1.66277470266126e-05
-1.84743797691185e-05
-1.8828923332435e-05
2.62056805785196e-06
4.40407915085946e-06
-3.1706753182145e-05
-3.05772627657952e-05
2.03164156900645e-06
1.65665029781531e-06
-3.78146536924532e-05
-1.60396010142259e-05
-6.87564685460981e-06
9.1462146650818e-06
-1.13192818201899e-05
-2.46192680526054e-06
-2.03090374256644e-05
-1.41564631030476e-05
-8.84818836154532e-06
-3.96080707150072e-05
-3.15265025065797e-05
-3.29958721043101e-05
-9.93448386836629e-06
-9.82208746888659e-08
-4.64279568932504e-05
-2.13401513169607e-05
-1.3426592449621e-05
-2.7416229770133e-05
-4.63417456092313e-05
-2.79468735935887e-05
1.72012563824383e-05
1.0956735629259e-05
-3.23929493219602e-05
-1.56063047812842e-05
-1.20331746728904e-05
2.01258095187939e-06
-1.59252808829746e-05
-4.10530592495353e-05
-3.52177793738359e-06
-7.45383357587565e-06
-1.93721651462023e-05
-4.81832172694094e-05
-8.53733839071839e-06
-2.98422800268068e-05
-5.50432584496053e-05
-4.17268782530939e-05
5.78142514074653e-06
1.35306279618568e-05
-1.99359798246084e-05
-4.7844096217134e-05
-8.37898971421315e-06
-1.50725074268081e-05
3.06862318943351e-06
-3.02120846357639e-05
2.24293860073753e-05
-1.29303821527773e-06
-1.77189562792492e-05
-1.71048372678426e-05
-1.20952467433073e-06
-4.03198897108553e-05
-3.17278615651007e-06
-1.95232915410179e-05
-4.29787621985909e-05
-2.73481621141799e-05
-3.38115903477593e-05
-1.54280288254888e-05
-1.10324799372924e-05
-3.08048669100715e-05
-3.03906830512677e-05
-1.40960464147455e-05
-2.22100291623686e-05
-1.02916964756489e-05
-8.68715626055639e-06
1.66755157206088e-05
-1.51996500189927e-06
-2.71035266892626e-05
1.34247078624584e-06
3.4636947554274e-06
-9.61161110677906e-07
-3.6697594402337e-06
-6.75627216452091e-06
2.36473135043475e-05
-2.7660553838775e-06
-2.78116613270334e-05
-2.1191956311512e-05
5.16405753975218e-06
-1.63868156066204e-05
-1.70794171595804e-05
-2.74397522162726e-05
3.310435551287e-06
1.03292065850265e-06
-2.62740905467067e-05
-7.65674493355116e-06
1.77390629892864e-05
1.17452174490892e-05
1.99477133147187e-05
2.42874090346683e-05
8.60385677242161e-06
2.94210616126709e-06
-1.20268467961219e-05
-6.48445367952107e-06
-6.04042321653819e-07
-1.30420410159315e-05
-3.41302944637653e-05
-2.40085756128737e-05
-8.29336041659854e-06
-8.75858170925931e-06
-6.91503000076301e-05
-4.71295648867591e-05
-1.58541163401382e-05
-3.43155175484243e-05
-1.86719938063236e-05
-3.88373946410856e-06
-2.7523433011221e-06
-4.18266487746511e-06
8.08028527883184e-06
-2.92364796928538e-05
1.17448593076723e-05
3.50041494008908e-07
8.54112831168785e-06
-8.3934911075123e-09
-2.48386556003573e-05
-3.84490260683141e-05
-2.35225975817805e-05
-4.00442483841636e-05
-2.84808552474644e-05
-3.28034850400122e-05
-4.13721012063197e-05
-4.96297012586043e-05
-4.81372570071511e-05
-3.18138073548714e-05
-3.30178948674267e-05
-3.21378464414712e-05
-3.42903398124978e-05
5.62459561479463e-06
-9.78733981433263e-06
-2.66678496831458e-05
1.47324806943336e-05
1.6047976090721e-05
-5.60905121096255e-06
1.41309318769296e-05
1.17837507070362e-05
-1.91102523641837e-05
-3.03891196704614e-06
-1.00259457371535e-05
-2.55066450799649e-05
-3.6089119065269e-05
-5.88427608832197e-05
-1.22256137254773e-05
-2.2734134234353e-05
-6.61272209654958e-05
-3.86229009479124e-05
9.73691042761238e-06
-2.28967406139434e-05
-2.317662633485e-05
-1.94156883237808e-06
3.09586889101767e-05
-2.16297687736378e-05
-1.51340166338917e-05
1.3047480104604e-05
6.4464679408501e-05
-4.53692313868442e-06
-1.09416167765052e-05
1.52077534022701e-05
-2.63308255995307e-06
-2.00471328910565e-05
-4.20270367359771e-05
-3.56782854288735e-06
-3.94698838839506e-05
-3.74342967436617e-05
-4.42362764989394e-05
-2.64565233553976e-05
-5.53446739690303e-06
-4.194902700403e-05
-2.39914612374604e-05
1.03364008403491e-05
-1.21514256297797e-05
-2.92307915280504e-05
-7.02067545196075e-06
8.09960801146856e-06
-1.12792435999662e-05
-7.04999469536612e-06
8.42870924111574e-06
2.86802938417582e-05
-1.84552435369815e-05
4.48169136694184e-06
-1.00740372750332e-05
-1.89533101504068e-05
-2.89483865013014e-05
-5.89284901725673e-05
-8.12330971884957e-06
-1.61802250828254e-05
-4.77102944778453e-05
-3.34006899343798e-05
-3.15659552335688e-05
-2.63557289707169e-05
-1.48685236466037e-05
-4.74888618413945e-05
-6.61892247902847e-06
-1.63825632855681e-05
-5.68403941300772e-05
1.61564431226087e-06
1.0973833963526e-06
-2.95713172290716e-05
-1.34562791002609e-05
-1.88278784555624e-05
-3.07968036839406e-05
-3.60275574569215e-05
-2.09864760386881e-05
-3.05179904798625e-05
-2.32605290227224e-05
-2.82923293014725e-05
-4.7762870367836e-05
-1.5142150889863e-05
-2.50548260344201e-06
-2.78127662571436e-05
-1.8650858087031e-05
-1.37638118878289e-05
2.40184172134674e-05
6.43372182621072e-06
-2.09774235136324e-05
-3.02697888765624e-05
1.58309706661894e-06
-2.28578991754294e-05
-2.85366379056371e-05
-6.27170620765758e-06
1.04310288301076e-05
-1.17354528950983e-05
-2.37818182092904e-05
-3.4311499921128e-05
1.88072832686073e-06
-1.26421880257724e-05
-3.54737231876353e-05
-2.00245504262438e-05
3.01376107232204e-06
-2.27106001529874e-06
-1.18168118420478e-05
-1.39959981836422e-05
8.99157772583405e-08
-4.46877277096397e-05
6.05569097045875e-06
-6.23907423713793e-06
-1.50822918237569e-05
1.23150973802818e-05
1.46946241553653e-05
-2.44399746547684e-05
-3.29287230840084e-05
1.90924007422514e-06
-1.16660131029283e-05
-3.57662402076419e-06
-2.89518251194503e-05
-1.77565855818164e-05
7.22791809191784e-06
-2.03721481130842e-05
-2.19278119719205e-05
-1.352299842561e-05
-3.37753871582793e-06
-4.4484469858262e-06
-3.29837174620951e-05
-1.62298387598779e-05
-1.00544079296573e-05
-2.09236886241519e-05
-5.42840223520798e-05
2.64035510324545e-06
6.94227097494856e-06
-2.48912903884437e-05
-2.68878532598092e-05
-4.77098750886093e-06
-9.38049036042236e-06
-3.06052324956907e-05
-2.95598874175103e-05
-1.38667943807787e-05
-1.59882189706683e-05
-2.80551075359052e-05
-1.02335902455723e-05
-5.61758944638197e-06
1.19747590182741e-05
-8.11946221627847e-06
-3.47200517685102e-05
-1.73356172418867e-05
-9.97746621145306e-06
-1.18089350856267e-05
-1.84940898286442e-05
-5.84703962744509e-06
-1.18180643416602e-05
-6.13173764531614e-05
-7.80205766726608e-06
-1.70721652581518e-05
-2.85504770145742e-05
-1.87912338109834e-05
-4.14225398228677e-05
-1.88859595591805e-05
-2.54940522410591e-05
-2.04115910517975e-05
-1.94013510414158e-05
-3.33269793052091e-05
-2.11078964112259e-06
3.15553732565104e-06
-2.99205441629548e-05
-1.52620148403618e-05
-1.0759849248713e-05
-2.48072996841288e-05
-3.65510234698474e-06
8.80528770089787e-06
-2.26254882986567e-06
1.40021147418969e-06
-2.84248489694338e-05
-1.19893014812814e-05
3.20098277752103e-06
8.07167588359356e-06
-2.96646654453569e-05
-4.65230465383413e-05
-2.90239700670385e-05
-1.12143580013146e-05
-2.05978915593073e-05
-2.30730085943287e-05
-2.25964453343858e-05
-1.95855872253502e-05
-6.62666811477689e-06
5.24321465506753e-06
-2.00949635836183e-05
2.38751430309569e-05
4.82919794251627e-06
1.15219615488564e-05
1.7065162321581e-05
-9.65544147957213e-06
2.44107801065688e-05
-2.67794817840483e-06
-1.93497164483129e-05
7.86688059761506e-07
2.8986622457952e-05
-1.95121086742456e-05
-5.42510772486179e-05
-3.9071216807253e-05
-3.53089922747355e-05
-1.82382992798046e-05
-7.40019704012244e-06
-3.30261135717999e-05
-6.25371639431123e-06
-1.27175222627505e-05
-2.01015197548669e-05
-9.57896584927879e-06
1.50510235889194e-05
6.65892446157284e-06
-3.41732569402253e-06
-1.90619943290085e-06
1.26864626297876e-06
-2.29353681410693e-05
-1.65718236007063e-05
-1.93164698150394e-05
-9.64886843415306e-06
-1.45593251270343e-05
-3.07003922541173e-05
-2.98009874486099e-05
-3.37923993519424e-05
-2.47867680597651e-05
-3.31897645663696e-05
-2.01892112319855e-05
-5.06583409465653e-05
-7.39934499041236e-05
3.99543436003852e-06
-9.2304743533477e-06
-3.81659555937801e-05
-2.2363922305364e-05
7.96843819045356e-06
2.57215393009802e-06
1.16327806603719e-06
8.52347452884308e-06
1.33177141997293e-05
-5.19951135628381e-06
-1.37483658428074e-05
-3.2707105226719e-06
-3.12946711873583e-05
-3.02787400810731e-05
-4.65293744178311e-05
-4.25498878775987e-05
-1.73454604914213e-05
-1.84577132343829e-05
-5.39508277091503e-05
-2.05221221310095e-05
-2.20511659243003e-05
-1.75631198171537e-05
-1.84176211392979e-05
-5.99374542168431e-06
-1.14234959937794e-06
-1.42121981644714e-05
1.28041465333157e-06
4.31517416381938e-06
6.98874286405841e-06
1.89864711347769e-05
3.21624781497276e-06
1.65338172837587e-05
3.90585813186624e-06
-2.32087666365256e-05
-1.99992105378047e-05
-1.42030305958875e-05
-2.93716404587924e-05
-2.40524218461254e-05
-5.64332795374377e-06
-8.94206090512084e-06
-2.02837351554034e-05
-2.88066832941055e-05
-8.46986455588927e-06
-3.03028359405572e-05
-5.07189396928529e-06
6.61907230365987e-06
-1.13047746691851e-05
1.79850106556805e-05
-1.18607833369073e-05
3.08847732247004e-05
3.24943317774699e-05
1.2057298615796e-06
-7.97558952233055e-06
1.7425978675586e-05
-9.23400929081589e-07
-2.68996425588673e-06
-1.44799595935351e-05
-2.69736343087841e-05
-3.2505289195613e-05
-2.05799354951588e-05
-3.65084720577896e-05
-2.47715323283673e-05
-3.41755906845635e-05
-3.0143526561439e-05
-6.13638136803256e-05
-3.79774063306104e-05
-2.53596474716923e-05
4.65457935771244e-06
-3.86011259095014e-06
-1.90994486976299e-05
2.38840811893653e-05
-3.01216518716812e-05
-1.53418581328277e-05
-2.81511993781512e-05
-1.54599731056456e-05
1.05478285423357e-05
-1.33084689654991e-05
5.73559387930946e-06
-2.78250583994735e-05
-1.50730204499082e-05
-1.35803601912535e-05
-3.2743567961294e-05
-5.36372324181025e-05
-1.58241053018748e-05
-3.23678545084434e-05
-3.11366619708375e-05
-6.00404193734873e-05
-3.76224822302452e-05
1.61900138949078e-06
-3.25108121553446e-05
-2.20848304199623e-05
-4.78858848708981e-06
-3.65609963897647e-06
-1.47146551653567e-05
-4.12058730727198e-05
-2.77238418747831e-05
1.3937893096174e-05
-3.97528594781421e-05
-2.28454917960184e-05
-2.95295715670749e-06
5.91003121944218e-06
-2.77654064872604e-05
-3.90870953878234e-05
-1.02652569648957e-05
-2.93047324042214e-06
-1.48180677088851e-05
-3.08999066951271e-05
-1.57778581441247e-05
-1.72022634859802e-05
-1.94098504333806e-05
-2.38005134863171e-05
-1.70506065672597e-05
-7.72281854091441e-06
-8.61577573467831e-06
-2.30393252516275e-05
1.55416329950439e-06
-4.02015042445663e-06
-3.44187198511061e-06
-1.55267107563232e-05
8.08805333435609e-06
3.30339590116494e-06
1.73501923449839e-06
-2.98797003392474e-05
-2.0984683090978e-05
-1.74148114798465e-05
-8.9342880362878e-06
-6.3785148406265e-06
-2.27977259913119e-05
-7.10839042629512e-06
-7.00500544330231e-06
-1.14572045140243e-05
-3.36163775411271e-06
-5.89288779048323e-06
1.35540697798114e-05
-3.70809766490132e-06
-5.70861836868103e-07
-5.61099977421573e-06
-1.3243482971272e-05
1.08775159107131e-05
-1.30176848250661e-05
-2.54236348097652e-05
-1.46090615852063e-05
9.91283628124199e-07
-3.0157974245227e-05
-2.74426012488915e-05
-1.82210026007689e-05
-2.05250214539804e-05
-3.15319237241982e-05
-2.81000881122153e-05
-2.84452952531727e-05
-2.00491196180142e-05
-2.12116563220377e-05
-3.59195646315844e-05
-1.69921884091449e-05
-9.51772132080557e-06
-1.01988853469742e-05
-1.39217141494162e-05
-1.33508981692951e-05
-2.71424105004061e-05
-4.94749527496239e-06
-4.5168715060547e-06
-2.11239969559037e-05
-2.94166259705875e-05
-6.06124119270772e-06
-1.46756009914497e-05
-1.53339123262773e-06
-3.40449909767066e-05
-8.14966637530285e-06
-2.11111868324808e-05
-4.90579659163409e-05
-3.00747926703391e-05
-2.50609912742943e-05
-8.61878383409587e-06
-1.4163514812592e-05
-4.47444867144459e-05
-1.90750416239668e-05
-1.35237005055691e-05
-1.69751615434359e-05
1.11083899426435e-06
-2.92652760418586e-05
2.43801563723498e-06
-1.42032696560606e-05
-2.04978635867814e-05
-4.63496504053534e-05
-6.03300379402798e-06
-1.66573276470655e-05
-9.01082091132604e-06
-3.12469401089146e-05
-5.03845056016553e-06
-2.41874808291125e-05
-2.73827270927328e-05
-2.39748529159065e-05
-2.65790947882548e-05
-8.57126950504967e-06
-2.6113781494275e-05
-3.62093909880189e-05
5.43111874574307e-06
6.6812527299806e-06
-2.55451819123481e-05
-8.85402366627982e-06
7.51487466432128e-06
-1.90396673027656e-06
1.51533540584335e-05
-7.1013010900276e-06
-4.45538289641224e-06
-6.67183605039196e-06
-3.95712587498202e-06
-1.91883311719949e-05
-1.2000553022996e-05
-2.35177051212863e-06
6.51199526823714e-06
-2.29786019634774e-05
-4.95452406606806e-06
-1.16493344052981e-05
1.39746510319634e-05
-2.28560921464219e-05
-4.83734666221148e-05
-9.97019815459349e-06
-1.9255273941651e-06
-1.57574818379877e-05
-3.15497014963752e-05
8.93636176368781e-06
-2.95722190290121e-05
-2.05075136649775e-05
-1.43925831468739e-05
-3.87745060118296e-06
-1.39057415962256e-05
-1.87746748623223e-05
-2.30347525364861e-05
5.63066201840823e-06
1.05359542269486e-05
-2.74823151658543e-05
-2.13192534362216e-05
1.54729851887262e-06
-4.19111198461997e-05
-3.71314345605419e-05
-1.2884558982826e-05
-9.88360145134916e-06
-5.16737049326152e-06
-4.29127443379339e-05
-2.33523575808811e-05
5.74820984738152e-06
-1.88867896048985e-05
-4.42307881360629e-05
-1.32031472474342e-05
-4.12662532926274e-05
-2.28764572271933e-05
-2.53977373662914e-05
-2.50101253691527e-05
-5.10671151590055e-06
-2.76339927852932e-05
-1.36684770863439e-05
-9.08149890295605e-06
-2.43099650284086e-05
-2.77012068675343e-05
-4.16762820158909e-05
-3.60419698816852e-06
-1.85959424370384e-06
-1.24267735569325e-05
-3.13965567218162e-05
-1.83347068053637e-05
-3.96660344087841e-05
-3.25404616291674e-05
-1.52564251830941e-05
-3.55623431615932e-05
-1.8466038417856e-05
-3.69510725993089e-05
-2.51447357589477e-05
2.34111765232838e-06
-1.31323604841089e-05
-1.21005622499018e-05
-3.43250230638011e-05
-2.42687524506794e-05
-1.10154598111276e-05
-4.60730554882124e-06
1.72490655512478e-05
-1.31608883262994e-05
-1.28200567358664e-05
-4.01980443866138e-07
-2.17007863737504e-05
2.84069536454556e-05
-1.7256465946787e-05
-3.16338235894178e-06
-8.16668047829275e-06
-3.09536300670968e-05
-2.78107394570809e-05
-2.63160316845406e-05
-1.85976295660986e-05
-2.11791264240682e-05
-3.47176910429267e-05
-1.25799720279339e-05
-3.72942926384937e-06
2.14542463114888e-06
-1.61899732577947e-05
-4.01678561190766e-06
1.6197267716145e-05
-3.09153662731339e-05
-1.83783260579823e-05
-2.1618203934559e-06
-8.32276031403442e-06
-2.55102258185661e-05
-2.68008093399422e-05
-5.07189245258982e-06
1.16709907069657e-05
-2.69153823609677e-05
-7.19167073979936e-05
-1.93909390278495e-05
-2.67466575770299e-05
-5.69065553043928e-05
-4.39191817538643e-05
-3.86587393443142e-05
-1.82127404508952e-05
-3.02396741772972e-05
-2.91470946416842e-05
-1.76890903167549e-05
-1.58712907931935e-05
-2.05703383820885e-05
-3.37316775475564e-05
-2.73451346671889e-05
2.8161444559803e-06
-1.83973118901592e-05
-3.98975608115519e-06
2.25264287372061e-05
-1.22674936131124e-05
-1.32691998229937e-05
-1.7026243388608e-05
-1.76450339500155e-05
-2.57630292222964e-05
-3.87721572351651e-05
-1.81784813453116e-05
-2.29213514366492e-05
-4.09620470668937e-05
-3.94332168310556e-05
-1.57889641666348e-05
-3.42953735950835e-06
-4.51496785700864e-05
-4.13615117196933e-05
-1.40793500041588e-05
-3.22102704565121e-06
-1.29076268929938e-05
-1.23796056427659e-06
1.09003972960871e-05
5.52769364806964e-06
-2.34511147948941e-05
-5.27903211516157e-06
1.92787326042909e-05
-8.05002373031687e-07
-2.99681615166408e-05
-2.8328388247514e-05
-1.60615496076858e-05
-7.10174064484934e-06
-2.73994852676253e-05
-4.56231903203911e-05
-2.9692573371076e-05
-2.55330395786105e-06
-1.3471099215497e-05
-2.16354741578153e-05
6.26493317027607e-06
-2.80662569603109e-05
-4.85674274122428e-05
1.18630198440668e-05
1.1125860584493e-05
-1.20024942737681e-05
-2.96038898886804e-05
7.67355102665507e-06
2.12277805339414e-05
-1.81689098966656e-08
7.42407981384683e-06
1.03861937844049e-05
-5.13559528682711e-06
-2.64392887246157e-05
-3.66738523537512e-05
-4.27479200379175e-05
-2.20133342967595e-05
-4.29475388212688e-05
-4.31938073833849e-05
-2.40290201216707e-05
-3.43937129576154e-05
-1.17041594930778e-05
-4.51978008571435e-05
-9.19227278904817e-07
-3.1636959809194e-05
-2.92230812894566e-05
-9.04290469291919e-06
4.21482705954187e-06
1.10689269772788e-05
-7.58816209534589e-06
-2.06055549281387e-05
1.82402684457674e-05
-2.61070598900015e-05
-1.93461853096433e-05
-2.85205723319517e-06
2.45888650158355e-06
-1.9484310852804e-05
-3.21511553225254e-05
-2.87007428571955e-05
-4.4525160614194e-05
-4.59732432337513e-05
-3.15208016341032e-05
-2.89522458925451e-05
-5.26215108731559e-05
-6.45940020659891e-05
-1.08083551983085e-05
-3.84042773941935e-06
7.66140243446129e-06
-2.90630681190257e-05
-1.58974419518641e-05
1.01094117738035e-05
1.5637475372197e-05
-2.58975961646793e-05
-1.51463076220952e-05
-3.07894400553057e-05
-2.36513724116177e-05
-2.69812363235256e-05
-6.79690640683684e-06
-9.18598818929396e-06
-3.35235912391827e-05
-7.61343133578002e-05
-1.1235374309739e-05
-2.9194037438279e-05
-1.64268442417205e-05
-1.92341558726628e-05
-1.73569661611204e-05
-2.61445726000951e-06
-2.89500813378894e-05
9.76942361582661e-06
3.31374657764743e-06
1.17023149803403e-05
2.73409978774842e-05
-5.45889005584089e-06
1.2133547989173e-06
-1.43491184187787e-05
3.31528041623265e-06
-1.94062918714081e-05
-2.70734457403558e-05
1.20575215371825e-05
-3.35674046152939e-05
-3.541448901256e-05
-1.51407394359451e-05
-1.79728077254212e-05
-3.66630046621434e-05
-5.29891813330304e-05
4.47416702177281e-06
-3.12508196988513e-05
-7.15284536942786e-06
-1.92064747160965e-05
-2.34728331959387e-05
2.10282530600039e-06
2.36680758268201e-05
-4.29049487310888e-06
2.71538010562877e-05
-8.29421373790418e-06
1.9884299564163e-05
4.99518041640231e-07
1.01628147097741e-05
-8.83508087700415e-06
7.78833313827982e-06
-1.41591390284294e-05
-2.47685201874118e-05
-3.53313117405655e-05
-4.87880643320159e-05
-4.73095267484582e-05
-3.31572309376502e-05
-1.50218112847784e-05
-4.80917181187813e-05
-4.73273481404054e-05
-2.95087511233286e-06
-3.67079920639901e-05
-3.93471895370116e-06
-5.97472015408408e-06
-1.90850711421384e-05
6.2433404539651e-06
-6.19289126268154e-06
-6.64984870520978e-06
1.24774726902977e-05
-1.38304418005487e-05
1.74347107276096e-07
-1.7807083656923e-06
-6.2775238109763e-06
-4.05856630525732e-05
-4.43364971860523e-05
-2.58841667969058e-05
-1.97661670423042e-05
-3.71820320695011e-05
-3.32968035595213e-05
-1.43952911970609e-05
-1.75085157568544e-05
-6.6437002638136e-05
-4.67545761852758e-05
-6.26876931038976e-06
-9.32363849721971e-06
-1.67922377206261e-05
-1.11576379173904e-05
-1.2487405654727e-05
2.0437579219607e-06
3.12498971438341e-06
-5.10206827653239e-06
-1.80894951258729e-05
1.68645669730604e-05
-1.56997557932588e-05
-2.02390874084994e-05
-3.67124554237918e-05
-2.08660699102354e-05
-4.15889559662033e-05
-2.81209534248736e-05
-5.46043275538433e-05
-3.05601121862743e-05
-2.7453617743743e-05
-4.1981944376827e-06
-1.42904342409588e-05
-1.02788019412303e-05
-6.4690386524151e-06
-2.18950554286541e-05
8.10659547715512e-06
7.55290443757449e-06
-1.08485769423527e-05
-2.42131141603507e-05
-9.25026221621046e-07
-1.7486690578496e-05
9.08411538400406e-06
-2.32176101353172e-05
-1.08790124170449e-05
-1.6577213555294e-05
-5.33843787017295e-06
1.19640310039304e-05
-2.2624773191398e-05
-2.75776586863495e-05
4.95979955628017e-06
-5.4221864876921e-06
-1.20638453769132e-05
-5.38422952554919e-06
-4.85631325872465e-06
-7.35276353987586e-06
-1.56957819284067e-05
-1.86642505826716e-05
-1.64916977430823e-05
-2.14653624355729e-05
-2.78717579732825e-05
-6.99138748951911e-06
-3.44619836413285e-05
-2.47853108444629e-05
-1.1415075158006e-05
-2.0327375349362e-05
-2.78118499488831e-05
-1.77101729658858e-05
8.38741955252872e-06
-1.58764298855047e-05
-1.72612913493286e-05
-1.7913425008915e-05
-1.60188904572788e-05
6.66340540519116e-06
-2.37202160577625e-05
-1.81002092778036e-05
-3.11296083399111e-05
-6.52452090906152e-06
-3.26109939336122e-06
-1.95469740826481e-05
-3.66553359070639e-05
-1.64685549224159e-05
-3.40376180830394e-05
-3.1346566876543e-05
-5.18538466370305e-05
-3.4449718643562e-05
-2.73807959066862e-05
-4.15890910577934e-05
-2.90981042860386e-05
-3.28136100276004e-05
-1.95348494944394e-05
-5.95061953103901e-06
-1.87001483063928e-05
-1.3454588382483e-05
2.3879676269055e-05
-8.05824187058905e-06
-4.12200999517611e-05
-3.17107672374062e-05
-3.88101614412464e-06
4.57162666857805e-06
-2.52008087955515e-05
-2.79852513438743e-05
-1.40575860247529e-05
-6.60545000515653e-06
-3.7110976296735e-05
-6.05580110050982e-05
-2.75240921385211e-05
4.13303987293807e-06
-6.5250099444882e-06
-4.07775317093327e-05
-1.41605993696103e-05
-1.33678415938727e-05
1.13592581091354e-05
-4.59316797103147e-05
-1.6184544740497e-05
-1.37941215310083e-05
-6.13238610977054e-06
5.29522547506044e-07
-2.86228207292876e-05
9.9802054926967e-06
-3.34124348677971e-06
-2.50154322705464e-05
-2.13533280476105e-05
-2.5353105908805e-06
-1.17390665601567e-05
-2.84973724501349e-05
-3.29873214710694e-05
-1.04561828316194e-05
-1.10709691295094e-05
-2.51836229333214e-05
5.10281157719273e-06
-1.0372191188887e-06
-3.13644617488997e-05
-8.52508542445371e-06
2.73555549732638e-07
-8.63141600263638e-06
6.87727708206279e-06
-5.53619777913542e-06
-2.10961561856605e-05
-1.46822986628277e-05
5.0615904147303e-06
-8.31818482642108e-06
-2.45997553868622e-05
-1.35236608515332e-05
-6.40425667706304e-06
-1.29787024273309e-05
-3.85461392552823e-05
-6.20946774610815e-05
-1.32220122798753e-05
-4.36083419095855e-06
-2.69768476637761e-05
-2.5615864522133e-05
-2.77480829560367e-05
2.58823181230573e-05
-6.22952317001809e-06
-2.24307367220197e-05
3.35935871723264e-06
1.91022511365225e-05
2.63578008781629e-05
-1.78359115603485e-05
-6.04387121544618e-07
8.65509854954682e-06
-1.13751618695994e-05
-3.46692379912584e-05
-2.36650283633713e-05
-5.39286369808108e-05
-3.26777491079381e-05
-4.76257890906221e-05
-4.38816447463837e-05
-2.4279111721118e-06
-2.74936539216424e-05
-5.24635514855377e-05
-3.16839357552489e-05
-1.06551247780946e-05
-8.56919747450936e-06
-1.15953099334765e-05
-2.93077284459599e-05
1.44879026786907e-05
2.35409967731817e-05
-4.37766566563346e-06
-2.96292577312283e-05
9.81794385214086e-06
1.04487300207323e-05
4.087833417499e-06
-3.33470520530546e-05
-5.15215551264378e-05
-1.9279797962823e-05
-2.80243932057307e-05
-5.47748311435982e-05
-1.67204718859802e-05
-1.10428818498857e-05
-2.94530300658806e-05
-1.88680953103937e-05
-1.25728683602399e-05
-2.31378662458033e-05
-2.59824117619633e-05
-1.26485483919417e-05
7.9629709378127e-06
-4.67511391445914e-06
1.80797605367939e-05
-1.03128523954247e-05
-4.18097983105437e-06
2.4527772322099e-06
-1.29458229184431e-05
4.57496513039706e-06
-1.81432220450375e-06
-3.09520701947118e-05
-2.0452717204906e-05
-2.2557727561763e-05
-4.97801688049582e-05
-3.8428095676185e-05
-3.10427611925539e-05
-2.33168504453191e-05
-3.21066552400753e-05
-2.28101779623697e-05
-8.72933374105634e-06
-3.93869559765768e-06
-1.61818310117157e-05
-3.97864730238389e-05
3.71519862291909e-06
1.16146437198433e-05
-5.41727646504825e-06
-3.58318627834288e-06
-3.02617264687677e-05
-4.54330215343819e-06
-2.93207078714388e-06
-3.46592505503937e-05
-2.34823690717382e-05
-1.15728721567313e-05
-1.82328495483327e-05
-3.66953025768105e-05
-4.82397787681608e-05
-2.70316173433408e-05
-3.44083854144519e-05
-3.97328050718037e-05
-1.79775690767757e-05
-2.27811267209714e-05
-2.67938623303372e-05
-1.71899883766919e-05
-1.01958860320863e-05
4.83064391195756e-06
-4.47587992643992e-06
-3.12691849420978e-05
1.80973141083832e-06
2.56543010513643e-05
3.1649059585962e-05
-2.77481058893814e-05
-4.61121076646053e-06
-1.12915759386564e-05
-4.33370642728839e-05
-2.32290283829527e-05
-3.91180273663485e-05
-3.24409181472002e-05
-1.64913490910355e-05
-4.95252540677983e-05
-3.52216395773851e-05
-1.32875433860324e-05
-1.41230059348162e-06
-1.52816670567841e-05
-2.82069659771386e-05
4.08451142333125e-06
-2.21997821287361e-05
6.99544731778575e-06
3.80208293601842e-06
-2.72855364149626e-05
-2.43263933199817e-05
1.24569481888248e-05
7.65633295887381e-06
-2.47885091044652e-05
-3.10147146248803e-05
-2.37806723248209e-05
-1.69598708372248e-05
-3.59915047385109e-05
-4.03154551534401e-05
-1.96580574840514e-05
-3.62811481405627e-05
-2.32027966415835e-05
-1.95525334200345e-05
-6.4170337680907e-06
-2.5785036438048e-05
2.42864993615121e-05
2.82803479319182e-05
3.95844489607823e-06
-9.12684596348905e-06
2.38070754692906e-06
1.78133203893011e-05
8.8945369685432e-06
-8.01109721747894e-07
4.92698294706597e-06
7.79404798749349e-06
-3.44799673472007e-05
-2.78660122195751e-05
-3.67571602845077e-05
-1.68057939860302e-05
-4.64255669846261e-05
-2.48164001270627e-05
4.69529092377391e-06
-2.32300535145675e-06
-2.14179993879891e-05
-2.0926125083257e-05
4.7580617627163e-06
-7.36938175398861e-06
-8.16080653575777e-06
-4.04180679677125e-06
3.64643677976762e-06
5.23107413935776e-06
-2.39838255168911e-05
-2.1019691453418e-05
-7.05339745550017e-06
-2.08759441749999e-05
-5.1037581941195e-05
-2.1699324175906e-05
-2.63058941273554e-05
-1.88905613801519e-05
-4.91606501038e-05
-2.94817656028375e-05
-2.35573005502308e-05
-3.55828986487757e-05
-3.35367993800352e-05
-1.49700930024346e-05
2.45407814575901e-05
-2.73351242325447e-05
-3.23105945485109e-05
-1.23750612241033e-06
4.5497526475804e-06
-3.47384577310917e-06
-1.85434990553873e-05
1.98182479059746e-05
1.73474421407435e-05
-1.51060893087699e-05
-2.8313119990674e-05
-3.22577963620585e-05
-2.21802137778248e-05
-4.64368517442561e-05
-2.39688138917898e-06
1.94103136410075e-06
-5.48303523978214e-05
-3.44293387050782e-05
-1.84660467789516e-05
1.16633955847664e-06
-1.8652911167287e-05
-4.87539916338113e-05
-6.2140698029613e-06
1.75561458794688e-05
-1.24655202047849e-05
-1.71527832889567e-05
-1.38557050251278e-05
1.1691017251901e-05
-1.75558580129355e-05
-2.05858687705126e-05
-1.47811615861364e-05
8.72727896103964e-06
-3.90392144866235e-05
-6.99080242270749e-05
-4.29832359039992e-05
-2.01240247462514e-05
-3.53402522562986e-05
-5.0870759899352e-05
-7.86515418075608e-07
4.83971422766032e-06
5.36223533621061e-06
1.81598886284524e-06
2.25649813953676e-05
-2.01955918083487e-06
1.37243684618748e-05
-1.77002996115647e-05
3.44133787872281e-05
-6.18512111289235e-07
1.85252718090679e-05
-4.18301625380337e-06
2.66762635365522e-06
-1.65224971757521e-05
-2.45307489624759e-05
-3.56678987853524e-06
-3.96770272830352e-05
-3.57802800325939e-05
-4.52267051628365e-05
-1.24889067620587e-05
-1.43316538554757e-06
-3.05773228179822e-05
-1.322545608475e-05
1.16043243249642e-05
1.42251045126937e-05
-2.52132815843537e-05
5.58419036777467e-07
-5.58372284583508e-06
1.04745743759193e-05
-2.51873407872236e-05
-1.36213037908415e-05
7.76550795723895e-06
4.98814844504811e-06
-2.4794464541403e-05
-4.7109827589367e-05
-3.14510712599452e-05
-1.54599544838236e-05
-5.18463627218238e-05
-5.72696992271356e-05
-1.33478921992888e-05
-2.9227117060771e-05
-4.70097544931643e-05
-3.20122642904403e-05
-2.03884851681491e-05
-1.05450834648736e-05
-1.7743218831246e-05
-1.84126696553824e-05
-9.90602731690675e-06
-8.15368799893251e-06
-1.0389522038199e-05
-9.56234837330277e-06
4.92244864993661e-07
-2.74572749764197e-05
-5.50974055239269e-05
-4.36788556687216e-05
-8.31748871850107e-07
-3.51223658271945e-05
-4.2902033990365e-05
-3.76575918858927e-05
-3.2642460128742e-05
-3.92162491347664e-05
-3.79664379866249e-05
-1.75535319424045e-05
-1.40158868090346e-05
-2.02691211990409e-05
-1.57917838416318e-05
2.61009426421445e-06
4.37029216799367e-06
-1.58165438817086e-05
4.792283396614e-06
-1.06300964145253e-05
1.78019046313254e-05
9.11738569893721e-06
-1.40694626419378e-05
-1.62594009804562e-05
3.10148096928908e-06
-3.73446020666046e-05
-3.53397670200807e-05
-1.56510386413186e-05
-1.95101855438076e-05
-2.87166787852057e-05
-2.27204783992229e-05
-2.5533529339642e-05
-1.67275216893669e-05
-1.76808179083955e-05
-2.59527187127477e-05
1.19906786762126e-05
3.01836975900912e-05
1.60260666302941e-06
-5.89271059249527e-06
-1.48599418685409e-05
2.64536599105381e-05
-1.2679982371877e-05
-1.68764465686548e-05
9.01003011802921e-06
-9.03873262179373e-06
5.14473997651528e-06
-1.59345378276903e-05
-7.21063692941522e-06
-5.89083113749801e-05
-3.55436194434291e-05
-2.51616192713655e-05
-3.63964353709243e-05
-3.04006080000677e-05
-2.79676426217992e-06
-2.8228010889121e-05
-3.33578314602492e-05
-3.68817855593795e-06
-5.45564370043421e-06
1.17038636041627e-05
1.31146180095963e-05
-3.77789109611254e-06
2.84326413933065e-05
-2.77938082444387e-06
-1.24822507428604e-05
1.11794185491243e-05
2.02323540823905e-06
-1.49384199074312e-05
-2.74190584879686e-05
-2.25957715748448e-07
3.16801355025784e-06
-1.36986863436918e-05
-2.69968213759784e-05
-4.57098750285675e-05
-1.55150352054894e-05
-2.9298803147712e-05
-4.40630311390598e-05
-9.30799438450957e-06
-3.53853377222632e-06
-1.80431508938501e-05
-2.45273069272026e-05
-1.60692624625947e-05
-1.16501879644525e-05
-1.13742945436812e-05
-3.61623801663826e-05
-2.84779306289713e-05
5.63841987992284e-06
-1.49456830583713e-05
1.21855069565363e-05
-3.05640604400437e-06
-3.68445638998205e-05
-3.22293862626791e-05
1.59524098314649e-05
-1.60516774268197e-05
-4.57488736569901e-05
-2.97472800678664e-05
-1.99050850751725e-05
-6.79894305738798e-06
-1.9234974686714e-05
-2.46840539581161e-05
-1.3757742940008e-05
-3.84213398928766e-05
-8.13746300170036e-06
-2.11250349008135e-05
-1.89790354046747e-05
-2.79524878256429e-05
-2.13253552861233e-05
7.5906179685335e-06
2.03975101695261e-05
-1.41673176316222e-05
-2.14366995753644e-05
1.82352840011378e-06
-3.43568206054701e-06
-4.80637524880615e-05
-4.71222511463908e-05
-1.2119776400208e-05
-7.41739404239776e-06
-4.39841558136224e-05
-2.88280585171486e-05
1.20816000824051e-05
-2.24160369170516e-05
-4.0103363953622e-05
-2.90568243299639e-05
-1.3315246932596e-05
3.448243805921e-05
-1.3079073855142e-05
-3.86011893026322e-05
7.74134867535271e-06
4.31642475985351e-06
-3.01594946765112e-05
-2.40623362257173e-05
3.66864986089395e-06
7.81343279169646e-06
-2.23582258106293e-05
-1.94171896638373e-05
-9.4536134837882e-06
-1.49574978567745e-05
-4.28912688333316e-05
-4.22628790874181e-05
-1.65389074596498e-05
-2.89641184712009e-05
-4.19619265254477e-05
-2.88831396921929e-05
-2.16954482522385e-05
-1.2104672128796e-05
-3.73901420863408e-06
1.70294010541374e-06
-5.01555179942771e-06
4.48286754242678e-06
9.04549098795897e-06
8.44173941575528e-06
-1.0279274999502e-05
-2.81779262041609e-05
-3.28136617676181e-06
-3.11085204871258e-05
-7.08035223088821e-06
-3.27251377118792e-05
-4.57995094661672e-05
-1.98848350697394e-05
-3.30949385947746e-05
-5.18334869870491e-05
-5.79666601897208e-05
-2.85617380505912e-05
-2.32892171244576e-05
-4.0924909066906e-05
-1.37085908853921e-05
2.17905856676688e-05
2.44681567122189e-06
-2.57527563780455e-05
5.67579816561173e-06
1.53792642816252e-05
6.22830852118157e-06
-1.59317533595089e-05
-6.88615627790745e-06
-6.56743049781364e-07
-1.42655333493068e-05
-3.77540820723641e-05
-3.79839480536053e-05
-3.30436509487426e-05
-3.84276574321027e-05
-2.99806687492364e-05
1.20806824084361e-05
4.82870665596962e-06
-4.53022615427161e-05
1.2161180761066e-05
-6.09823955102227e-06
-3.36127045269625e-05
-1.06952407157643e-05
1.74504732370767e-05
-7.91492679567247e-06
-4.34697233565893e-05
-6.88758462964597e-07
1.63099996953593e-05
-6.94915347887592e-06
-2.56652998886558e-05
-2.49829530583395e-05
-4.16163953775879e-06
-2.98824795481892e-06
-2.5067250587019e-05
-8.40116559892342e-06
1.22514226637797e-05
-1.01591517516592e-05
-3.05230030475833e-05
-2.15692636758242e-05
2.6935250424727e-06
-1.00784655505318e-05
-3.93380894129649e-05
-2.79680808380957e-05
1.04933791234068e-05
1.43520511099823e-05
-2.808135235163e-05
-1.0935229211674e-05
2.08902932927569e-05
-2.43359630743054e-05
-2.80814396453912e-05
-1.79792761988288e-05
1.55812742990871e-05
-2.36941684238629e-05
-2.84761909168571e-05
-1.9988599674611e-05
-1.99723990520805e-05
-2.6917315928783e-05
-3.02586424978874e-05
-3.61073879884837e-05
-1.89018684146404e-05
-2.08120669480694e-05
2.11973925791057e-07
-1.00859932524448e-05
-1.14136189187306e-05
-1.36899651113582e-05
-1.8199208054161e-06
-2.32578722531227e-05
-3.31631793958017e-05
-1.72462815457377e-05
-4.10078797083967e-06
-1.01528879459563e-05
-9.71761803017587e-06
-1.35180555011141e-05
-1.81711721001908e-06
-2.02869440518075e-05
-4.41186062609015e-05
-4.93290403106324e-05
1.82872090387452e-06
-2.47086829178372e-05
-7.16784253490322e-05
-2.38607684122799e-05
2.82486525290169e-06
-1.26767938088254e-06
-4.33112870403202e-05
-2.70191638549356e-05
1.96381230014436e-05
-1.10656210047718e-05
-3.21404565798136e-05
-2.26496042414633e-05
4.08761682481056e-05
1.10934238667452e-05
-2.37697291100869e-05
-2.11897129562897e-05
-2.78746381719369e-05
-1.67854825823222e-05
-4.4216239661268e-05
-1.69899466473843e-05
-6.56304387643748e-06
-1.61699500780491e-05
-3.93057592639924e-05
1.87469560550936e-05
-2.31099716482082e-05
-1.56215348783346e-05
-1.59282853977625e-05
3.80722635820959e-07
-3.2330954663874e-06
-2.79734997533463e-05
-2.90929961185244e-05
6.71583469570336e-06
-1.34585594048213e-05
-2.41339345459224e-05
-7.61848274732385e-08
8.43387565333048e-06
-3.7325181220435e-05
-1.92099249488291e-05
2.12775717449883e-05
8.06616996050141e-06
-2.82101895736211e-05
-3.68438615417564e-05
-6.17889470799569e-06
2.77290975758324e-05
-6.99266139340794e-06
-1.78502801488392e-05
1.26206327292364e-06
2.18917907168463e-05
-1.47194479635728e-05
-4.08809406765525e-05
5.00359305342334e-06
8.15386150613201e-06
-1.87996703940814e-05
-6.98932540392139e-05
-3.38856918702943e-05
2.4014902033721e-06
-8.36692360395639e-06
-2.66776029896247e-05
-1.88690823082264e-05
-1.12226270516228e-05
-2.91964632887172e-05
-2.95746953823603e-05
-1.01427857679035e-05
-3.67357449601963e-06
-3.90731340381323e-05
-7.03414792879905e-06
-2.8628039885203e-06
-2.36395809598552e-05
-2.31276137469112e-05
-8.2779812374658e-06
-1.18917879096947e-07
-2.20167707956742e-05
-1.58148360028552e-05
-1.44995636963067e-05
-2.96528999031508e-06
-3.6131731171709e-06
-4.46679611699541e-05
-1.38889052758775e-05
-2.87198831186625e-05
-4.37223402775671e-05
-2.80816839343344e-05
7.56306189096523e-06
1.42537662734091e-05
-4.34672493827984e-05
-3.0169267668264e-05
2.74699812828645e-06
-4.58786627742838e-06
-2.85544880526055e-05
-4.28609768824993e-05
-4.87543460420338e-06
1.0006520173332e-05
-3.94380568745974e-05
-5.00736659901397e-05
-8.86780213071815e-06
-2.11792936454257e-05
-6.64330277445858e-05
-9.40365753681936e-06
-1.08011138552292e-06
-2.24226025413884e-05
-4.52040561665117e-05
-2.22227356107681e-05
1.19925675253658e-05
-3.30838498194601e-05
-4.39029763946082e-05
6.76067301413246e-06
-7.18540924246469e-06
-1.91747969505844e-05
-1.06927567815516e-05
-1.02726704425283e-05
3.37289854132511e-06
-2.50605916726435e-05
-4.93144250339454e-05
-1.87736630683531e-05
7.31607344279807e-06
-2.06134621177931e-05
-2.23646828218589e-05
-2.50333789130286e-05
-1.38883916132113e-05
-5.600815967541e-06
-2.54677819690993e-05
-1.43093203748545e-05
8.62460902421137e-06
-6.70561378341557e-06
-4.03804137072227e-05
-1.98630219472022e-05
-9.62114383939509e-06
8.36286279736848e-06
-3.02870916321484e-05
-3.03881650003147e-05
-2.25040589455805e-05
1.92494154633999e-06
-3.70541545076786e-05
-3.61281017648128e-06
-4.14462231272678e-06
-8.08561619795907e-06
-2.75617682979235e-05
7.28694294067317e-06
-1.58115246210844e-05
-1.25060554277988e-05
-2.26480801826613e-05
-1.7785538042499e-06
-2.40601681993318e-05
-4.57642720090584e-05
-4.71681744695811e-05
-2.48058025868902e-05
8.62771640604746e-06
-4.85748526026782e-05
-1.49176124498321e-05
-7.57977863085647e-06
-4.12732313843456e-05
-1.48716286790387e-05
-3.71392142637515e-05
4.0504278958595e-06
1.87124981309986e-05
-2.93574161464304e-05
9.74264973376784e-06
6.08216804764517e-06
-2.55299730378969e-05
-2.92378562713251e-05
5.28707231351051e-07
-1.26087808709042e-05
-1.50307155381948e-05
-2.01035171499767e-05
-2.3452061702826e-05
-9.85991668099926e-06
-4.35829124694864e-05
-1.80349798339747e-05
4.09286591825737e-06
-1.97106277993785e-05
-2.27944970569133e-05
-2.88131985146421e-05
-1.45877165521292e-05
8.62647445143836e-06
-3.05591466907023e-05
-2.48495215623711e-05
-2.38940337042499e-06
7.44252825723797e-06
-2.80627566961658e-05
-3.65220462851896e-05
-9.44767900413779e-06
7.07740777339133e-06
-3.6894335741564e-05
-2.08135485046023e-06
-1.59099702992754e-05
-2.12589255480086e-05
-1.49630892043018e-05
3.58799431391573e-06
4.47705826955632e-06
1.48549708755442e-06
-1.53709185931499e-05
-1.8834933812212e-05
-2.93783172318546e-05
-2.48426007839958e-05
-2.6863987912233e-05
1.64712033981711e-05
-3.00241238126771e-06
-8.7676390552448e-06
-7.18158459021423e-06
2.28246177296235e-05
-9.01097231337734e-07
-8.74356871878086e-06
-2.84009066751967e-05
-4.4328690534578e-06
-1.26580523808984e-06
-4.34184643801662e-05
-5.22401937240036e-06
-2.18662424975623e-06
-1.05075081181712e-05
-2.78215998693067e-05
-4.37113341458283e-05
-1.02572545456077e-05
-6.34053117046656e-06
-3.57785790151901e-05
-3.72148794566726e-07
7.87282731815365e-06
-1.49188258369813e-05
-3.00826476823052e-05
7.51419843784004e-06
1.21115886988559e-05
-2.73773277786932e-05
-4.63080197630498e-05
-1.97504467727509e-05
4.34908594032253e-06
-1.79731678379745e-05
-3.41338320174687e-05
-2.67591290187658e-05
7.71525727065518e-07
-3.16984478242809e-05
-3.03080129269662e-05
-1.13827308000036e-05
-4.36454551927747e-06
-2.29846491729057e-05
-5.92596000999353e-05
-5.85962325771588e-06
-6.28682485054586e-06
-3.27473724467326e-05
-2.56673446945278e-05
-1.99292971199248e-05
-1.81854054244523e-05
-2.38060889903863e-05
-3.69386412011678e-05
-7.76206655693723e-06
-2.42934895629046e-05
-8.8020130510851e-06
-1.3093543460241e-05
-3.11512864948204e-05
-7.70587523001437e-06
-8.23708308668109e-06
-7.70304574825144e-06
1.00511257688161e-05
-3.41082938253351e-05
-1.37401358941283e-05
-1.16750996345421e-05
-1.30155898450882e-05
-4.32309137146357e-05
-2.72518248621082e-05
-4.52535561579518e-06
-4.25665387600372e-06
-3.11422930255611e-05
-2.97132362986775e-05
2.92483224894106e-05
2.9029473570293e-06
-3.59300841508802e-05
-1.40623178379474e-05
-9.75722251341739e-08
1.52587329970272e-06
-2.12954356312904e-05
5.94595003548082e-06
1.07323126915183e-06
-4.34744244702287e-07
-4.39575836374008e-05
-2.0682829150957e-05
-6.70642106703966e-06
9.30766250555828e-06
-5.07630728010024e-06
-2.96316256550266e-06
-2.45590996778706e-05
-1.26730290991502e-05
-6.35181255369436e-06
-2.77923564778479e-05
-1.35849031348969e-05
-1.67750130149479e-05
-1.73940105482543e-05
-8.41016805715543e-06
-1.58291735308261e-06
-1.87921121529822e-05
-6.91296432533763e-06
-1.74255260752269e-06
-7.46431033280176e-06
-3.63606870912911e-06
-6.95493769684885e-06
8.02188022106317e-07
-1.23659882672748e-05
-4.56681048789078e-05
-3.52472997759159e-05
-4.52664844541785e-06
-3.75744194577662e-05
-3.32115040146714e-05
-1.18258423649956e-05
-2.3542213221146e-05
-1.30928049124625e-05
-4.00549982938112e-05
-1.61769126260012e-05
-3.20242932189908e-07
-2.39071837303618e-05
-4.84746737115044e-05
-1.62463751711856e-05
-6.44079345804597e-06
-4.5400041551386e-05
-5.13734170033462e-05
-1.00137577618585e-05
-5.95868015343945e-06
-5.72943803470028e-06
-4.01451312738292e-05
-2.11020842725586e-06
1.43315680169923e-05
5.27660182809867e-06
-1.02668475103758e-05
-1.65009401009723e-05
-3.03873831352125e-05
-8.24958713549557e-06
-5.69869352811544e-05
-1.82705555974701e-05
-1.46558948133758e-05
-3.71576227111259e-05
-3.22832898749332e-05
-3.93958364662877e-05
-2.13426078442449e-05
-2.11780880350587e-05
-3.47368630510933e-05
-6.80745751953548e-06
-9.5670464681955e-06
-4.38229781248161e-05
-1.74812062728208e-05
1.46543757831241e-05
-1.11964051673763e-05
-1.88678983891899e-05
-7.99199894978488e-06
8.62391034360189e-06
2.77259506030416e-06
-2.39036137608774e-05
2.33106808715716e-05
-9.97173038304497e-06
-2.41665161330434e-05
-4.59995613908227e-05
-2.90428888643914e-05
2.98769465985411e-06
-2.0150415165899e-05
-4.54580034685073e-05
-2.67594916061667e-05
-7.29913008018121e-06
-1.75296735220618e-05
-7.43066841340172e-06
4.41522662304647e-06
4.75556506610641e-06
-9.94916511731737e-06
-2.37424108396444e-05
-9.58586984256224e-06
3.30975831691492e-05
-1.26110869544986e-05
-3.62313867689431e-05
1.70476391667493e-05
1.17651485052005e-05
-1.45118892417659e-05
-3.29686005196846e-05
-1.71034653080442e-05
-5.82651448086863e-07
-3.43100739200535e-05
-2.32146568526364e-05
-1.09021858835846e-05
-2.24362716679017e-05
-3.16390559510076e-05
-3.19501678195631e-05
-5.35199615597783e-06
4.90759661021181e-06
-3.31306627318572e-05
-1.96165932475673e-05
-1.91334732036822e-05
-2.43198851422187e-05
-2.85654542580102e-05
-2.84143273813899e-06
3.16280751042746e-06
-1.252190387522e-05
-2.96870687123113e-05
-2.99694382195181e-06
1.19952251546025e-06
-3.96618775265074e-05
-3.31756208325366e-05
-5.38309789532205e-05
-1.33060028890193e-05
-2.77209191998446e-05
-3.42699604651912e-05
-1.92642001910348e-05
-7.0025745118325e-06
-8.68074133953167e-06
-2.47040127948409e-05
1.55884025961518e-05
2.5166646153612e-05
-3.03569522800375e-05
-3.72001052280166e-05
-3.10230663884329e-05
-2.87692633979016e-05
-2.33493066472114e-05
-3.07036153211455e-05
-3.49354933757851e-06
-1.23897664227043e-05
-3.57750857921771e-05
-3.17323492046641e-05
6.56390890518274e-06
-1.54223662066351e-06
-2.73708511553295e-05
-2.71465455485564e-05
-8.31576550841577e-06
3.73149103269594e-06
-2.36926456409818e-05
-3.58949044305913e-05
-4.61942255978724e-06
-2.08479484846584e-05
-2.84909131728573e-05
-2.11453959172489e-05
2.42203322452555e-06
9.54108162955526e-06
-4.74840365080174e-05
-1.59329286812179e-06
-2.45429153260721e-07
-2.50198218994894e-05
-2.83783289252167e-05
-6.52613398384216e-06
-3.60502266409637e-05
-2.47942837047558e-05
-1.2076845752864e-05
-9.25547869002732e-06
3.23224192763318e-06
8.43782254558587e-07
-9.61757424723215e-06
-2.63282314176631e-05
9.83161352814527e-06
-2.23583605028775e-05
5.91809128200572e-06
-6.36531857716049e-06
-1.80261646532039e-06
-1.23764003083373e-05
-6.04814178295152e-06
2.22165890033468e-05
-2.65917003254423e-06
-3.27372349628382e-05
-1.36214025660564e-05
-1.06440699834156e-05
-1.30284191969704e-05
-1.80786868363557e-05
-2.0958212523217e-05
-2.16476358731381e-05
-8.11244668819857e-06
-2.65896758524392e-05
-5.92134986906227e-06
-5.75888292511827e-06
-1.01981708535377e-05
-3.5711924679945e-05
1.70892985319169e-06
1.10675610180066e-05
-2.42868749991521e-06
-3.32906246410631e-05
-2.40471725966315e-05
1.75872298819324e-05
-1.44039647198857e-05
-3.48048044372313e-05
-1.71131490467674e-05
-1.10678800246706e-06
-4.16644987603579e-05
-2.23107293873604e-05
-2.80589611411707e-05
-2.07782731712567e-05
-4.49194218367097e-05
-3.05893320900203e-05
6.90008996611714e-06
6.45910938338664e-06
-2.72165605178994e-06
-4.4857774046677e-05
-1.36674769391355e-05
-3.67860317989893e-06
-3.18819072640901e-05
-6.77360249401075e-06
6.72002078389481e-07
-8.19162557457485e-06
-4.06891819373384e-05
-2.24287054824036e-05
-4.8032748854413e-06
-2.06415229922097e-05
-5.05111364239787e-05
-3.18540434714693e-05
-1.45901179965725e-05
-1.46375571388516e-05
-2.89448524702933e-05
-3.21347837676194e-05
-2.48566761419526e-05
-3.51818912003895e-05
-1.2913795847237e-05
-1.69459788777544e-05
2.55161194911041e-05
4.70192387467804e-06
-1.84369653042856e-05
6.52408191908238e-06
-1.82492642880622e-05
-9.74059390622082e-06
-2.41290898198791e-05
-8.03992575490293e-06
1.38196193422129e-05
-2.5256042547305e-05
-2.9586983105026e-05
-6.33655435260733e-06
-1.09152392184253e-05
-1.08095767284291e-05
-2.9477455395942e-05
-2.37320407619124e-05
-8.98679927907645e-06
-2.38058735583983e-05
-3.59845426415688e-05
1.23220637080378e-05
2.06250298416958e-05
1.83958478191893e-06
-8.25125749648072e-06
2.38891109645332e-05
-8.67299310162715e-06
5.92574816515828e-06
-1.53630103648226e-05
1.3735602174392e-05
3.04423856186633e-06
-1.82462833655088e-05
-4.74146561412115e-06
-1.15612303510353e-05
-3.27392626955585e-05
-3.39549996006078e-05
-2.19984926542852e-05
-3.90969769810632e-05
-3.37519647545013e-05
-1.85517479432256e-05
-3.09102930354537e-06
-3.22285645074885e-05
-3.51213085506765e-05
-3.44162375699651e-06
-1.19572066748202e-05
-1.07050100135183e-05
4.44492450818242e-06
-3.16049769160074e-05
2.502487612952e-05
-4.05230643640417e-06
1.20122549891257e-05
-2.64901577611403e-05
-3.16076419605227e-05
-1.40840082483352e-05
-4.54889913757256e-05
-4.48992214167695e-05
-1.88366156389955e-05
-2.79590163360895e-05
-4.9288332141657e-05
-4.29751981679448e-05
-2.9020076414708e-05
-3.07812193945167e-05
-2.71700148359039e-05
-1.70818512802859e-05
-7.71946468626237e-06
-2.49564466721934e-05
-9.94355753139926e-06
-3.24914294965078e-05
-7.56602954448445e-06
9.40532972480447e-06
-4.45347133522987e-06
-1.68902257729275e-05
-4.85907329328635e-06
-8.17878878474688e-06
-3.88910634880131e-05
-4.58736850715929e-05
-2.34552840050201e-05
-5.86598405916225e-05
-6.79979504738154e-05
-2.01823160611204e-05
-1.72398544907202e-05
-1.2267029161682e-05
-4.07497357891612e-05
-1.69413320071884e-05
-1.3170349517112e-05
6.53834461453779e-06
-2.75060965001939e-05
-1.18754376987229e-05
1.76657880753268e-05
5.17037108383545e-06
-1.64749183733845e-05
-4.92449934023373e-06
1.78328779180294e-06
-3.7913255616692e-06
-2.84927359905382e-05
-5.28017909528876e-06
-2.00673316001348e-05
5.51194817745965e-06
-1.20742005610026e-05
-3.98834197311138e-06
-2.21663536349459e-05
-5.67461175268047e-05
-3.8381364455947e-05
-1.22943994620439e-05
-9.54381367264603e-06
-3.40294938446026e-05
-2.70406874399333e-05
5.10377762011635e-06
1.00095030732209e-05
5.57188159691888e-06
9.3422006564951e-06
1.60820860414439e-05
1.61980581254035e-05
-9.97800560985374e-06
-1.54486509805808e-05
8.16575995403878e-06
-2.28523690776355e-05
-7.1280991123939e-06
-7.74822031215198e-06
-3.12268480237714e-05
-1.77114626137332e-05
-5.51888708124054e-05
-4.83505539229479e-05
-2.5129406463091e-05
-4.38762560552503e-05
-5.12887608152534e-05
-2.21147741770081e-05
-1.9014777829704e-05
5.71654915266763e-06
-8.40912159803815e-06
1.10725670935982e-05
-2.19020922239218e-06
-1.38677483880084e-05
-1.071105241934e-05
1.04899432670868e-06
3.65184529044354e-06
-2.44230312958732e-05
-2.82233821892189e-05
-2.16851046550622e-05
-2.97560784234952e-05
-3.03288200229513e-05
-3.52656182358016e-05
-6.23228904698129e-05
-3.63526717845436e-05
-5.12236940999666e-05
-1.61567208576862e-05
-1.57992904185834e-05
-3.40555913336171e-05
-3.97911633691786e-05
-4.28094664744835e-05
4.02182968849412e-06
-6.01732305694851e-06
-4.95260654600753e-06
1.65796340455751e-05
-1.76675640548628e-05
-1.75303910156275e-05
-3.98670942255207e-05
7.35280642930014e-06
-5.82321588897399e-06
-5.33016173629727e-05
-2.02236875194743e-05
1.22933149811114e-05
-2.10683363590645e-05
-7.45049581087308e-05
-2.47926155400064e-05
-1.88892788595082e-05
-1.97922139617555e-05
-4.65040571677255e-05
-5.46106299237029e-05
5.23762898118515e-06
-5.80720891896997e-06
-2.62282309729405e-05
2.12699833674856e-06
1.9376455781266e-05
-2.11124550168875e-05
-2.91866046865684e-05
-1.91898299455959e-05
1.69306394702156e-05
1.94346291831348e-06
-2.92728242269229e-05
-7.88593935572739e-06
2.25478519653574e-07
-1.92724771526482e-06
-3.87079962828574e-05
-5.35632131127192e-06
1.94450844637521e-05
6.4354735883749e-06
-2.16768091871388e-05
2.31400320740764e-05
-3.16621890441607e-06
-7.10055223259014e-06
-1.62147705294058e-05
6.76099052733707e-07
-3.023983433786e-05
-6.84640394211148e-06
2.2553454563136e-05
-9.06943487600765e-06
-3.85021270603108e-05
-4.23735315965454e-06
-2.94313636464386e-05
-9.50517619397396e-06
-4.61872910576196e-05
-3.91987928708559e-05
-1.56599543547148e-05
-5.88093623843102e-06
-3.46980899828845e-05
-2.13844521513733e-05
-8.55482113029389e-06
-9.38907328367319e-06
-6.76035755590344e-05
-2.01518283297364e-05
1.62497547827797e-05
7.37173831695982e-06
-3.43375854596541e-05
-3.81312719526402e-05
-1.69366923432427e-06
-9.18105328164543e-06
-4.33154218347425e-05
-4.61466480440587e-05
-1.12168841888214e-05
-2.42817292830341e-05
-5.25799240484398e-05
-5.25886545056329e-05
-1.58708979728495e-05
-2.11399383051216e-05
-3.47072287485844e-05
-3.68591102220464e-05
-3.64864750862959e-05
-2.71355968218413e-05
-2.04966057811807e-05
-2.46798421741532e-05
-4.71980502122544e-06
-3.80655365300669e-06
-2.78507218398093e-05
1.60855472888146e-05
-2.27631295410717e-05
-7.76018519043601e-06
-1.43060402136778e-06
-1.69417896999443e-05
-2.24084632750329e-05
-3.07130143669884e-05
-1.64986201666709e-05
-1.70029310399495e-05
-3.13090364454107e-05
-1.99421778602804e-05
-1.67737564917795e-05
-1.88713072647519e-05
-1.8469216808273e-05
-1.23193571669795e-05
9.85608801779975e-06
9.49017480616915e-06
4.33758702961199e-06
-1.39573896868743e-05
-1.29190523042036e-06
5.31343509446334e-06
-1.16135227126538e-05
-2.7537956938494e-05
-5.28679999590513e-06
-3.54003906956699e-06
-1.78117757418894e-05
-3.11445721215362e-05
-5.34562212959841e-06
-1.03817870053631e-05
-2.92253235544574e-05
-6.20215674469668e-06
-1.85791030684685e-05
-8.82320292884189e-06
-3.94214257007e-05
-2.92140983990873e-05
1.82844339315747e-05
-1.39326959433442e-05
-1.76081129072405e-05
-1.13748233539853e-05
1.68670309099795e-05
-5.99399167631731e-06
-1.23350577041324e-05
4.59456288797172e-06
-8.62401892664975e-06
3.32280167608784e-06
1.6949215134882e-05
-3.64000838935625e-05
-4.82965025585209e-07
-4.56563883902999e-05
-3.77183845324475e-05
-2.55405605921485e-05
-2.64770114794077e-05
-2.30972421109058e-05
-7.46312612015404e-06
4.04742499666726e-06
-2.91951489092246e-05
-3.07873563554127e-05
-2.32981853230319e-05
-4.36200191114055e-06
-2.3678375466389e-05
-1.96611953313894e-05
9.14841692919675e-06
1.06760401177501e-05
-5.46151714582508e-06
-3.04539079451565e-05
-1.0015004956279e-05
6.74538793395888e-06
-2.5368411305194e-05
-4.48445471028984e-05
-2.19940731400004e-05
-3.25703378116413e-05
-4.03432502930541e-05
-2.52807567924947e-05
-3.15211054981701e-05
-1.00433905002195e-05
-2.9534617076423e-05
-2.79347203441761e-05
-1.04189643044518e-05
-2.5772536940749e-05
-3.04349456613454e-06
1.94528449011349e-05
-2.7430096240245e-05
-1.85345563269496e-06
1.82015642354542e-06
-1.27529246776282e-05
1.16773809857246e-05
-6.81996397325306e-06
-4.15591840459832e-05
-1.53498431073745e-05
-1.40180400086065e-05
-4.13993380482547e-05
-3.33607749946171e-05
-2.00864576105333e-05
-2.47461860271029e-05
-4.85722162299881e-05
-2.42554101032221e-05
-1.19169901927171e-05
1.17673887505028e-05
-3.15319388572909e-05
-2.40760781536677e-05
-2.88132034833008e-06
-7.4767915873266e-06
-1.931387338306e-05
-1.15238572989213e-05
-1.02378530265208e-05
1.77008134599422e-06
-6.44496004120495e-06
-6.27236304301512e-06
1.19966690058269e-06
6.67335395484168e-06
-5.47017235569225e-06
-3.61350083259092e-05
-4.39325621082629e-05
-2.2610177034643e-05
-8.90888615405535e-06
-2.80645700413587e-05
-3.2066492009525e-05
-3.0264958887653e-05
-1.93460583513441e-05
-3.987113561403e-05
-3.05044413135333e-05
-2.42662326428728e-05
-3.88747683721093e-06
4.30467452580232e-06
-1.78831466887606e-05
-9.06769455150303e-08
1.62295859427271e-05
-1.95361928220318e-05
3.49300190825775e-06
-7.30465547975892e-06
7.2217056338033e-07
-1.26146881313089e-05
-2.41861752826863e-05
-1.68975150031632e-05
-1.16987132449945e-05
-2.89618868725091e-05
-4.28044275566681e-05
-1.02154906252614e-05
-2.17044278816821e-05
-4.26022021776839e-05
-3.24295306903235e-05
-1.65126671869974e-05
-2.64502874217584e-05
-3.76600183240632e-06
-1.61527337229288e-05
-2.75965405326708e-05
-4.47564944561859e-05
2.98201490568541e-06
-2.41878325189415e-06
-1.77483350460052e-05
-1.28576253210877e-06
-6.57114008541548e-06
2.72644781226637e-06
-8.28283348359934e-06
-2.23214512666233e-05
-1.42747672317447e-05
-2.1166306551709e-06
-2.28630844255433e-05
-2.30028209998141e-05
-3.04600635438731e-05
-8.50793034356084e-06
-5.08050493869074e-05
-1.8233120066623e-05
-2.09876497442403e-05
2.390610473295e-05
4.22134369688977e-07
-2.04943934292211e-05
-1.25653596307991e-05
-2.55222544074642e-05
2.10705155357645e-05
-1.42153961605672e-05
-2.12243702627794e-05
-1.54550997925506e-05
-8.30627584320236e-06
-2.74522120742119e-05
-3.01318176022574e-05
-7.97681745078762e-06
9.59953594196314e-06
-2.2607227608517e-05
-3.47403041620367e-05
1.98092852252782e-06
-1.33053953170982e-05
2.82811264379229e-06
-1.64901498529305e-05
-1.30454046143359e-05
-2.09533018408167e-06
9.89776024003687e-06
-2.24186921903131e-05
-1.27654590776136e-05
-1.68200603819571e-05
3.68776577839139e-06
-2.58764740437605e-05
2.26423436743089e-06
-7.72168659498659e-06
-4.22594960300238e-05
-4.14195666871758e-05
-2.26163882674395e-05
1.13254272119001e-05
-1.07173269112329e-05
6.24535084739585e-06
-3.58209211274945e-05
-3.35984309794157e-05
-2.34784104984421e-07
-1.50787146516541e-05
-2.68843746698443e-06
2.67233190665471e-06
-2.1122265117139e-06
-1.20018430284981e-05
-1.95082662432404e-05
-5.12038896685714e-07
-1.03670111836252e-05
-5.52846157916414e-06
-4.1671593373642e-06
-3.07451730284731e-05
-4.61740285753154e-06
7.22865445660181e-06
-3.39036632041634e-05
-7.52529855239572e-05
-3.73717427692952e-05
-8.31451508755677e-06
-1.1823979685456e-05
-4.59818587657527e-05
-1.89068168024097e-05
-1.40363432198762e-05
-3.40928213454326e-05
-9.937257588951e-06
-5.22215136592544e-06
-9.97623572391398e-06
1.33215966840002e-05
-1.85955053140487e-05
-3.36961125311142e-05
-4.05686734368636e-06
-1.88030562257643e-05
-2.57792259784035e-06
-1.64412763465652e-05
-3.77688664751811e-05
-3.19209984307452e-06
-2.05587983346178e-05
-5.27509140792824e-05
-5.0719856748944e-05
-1.31857255001905e-05
1.7016836383579e-05
-1.74325146322121e-05
-2.7045256771886e-05
7.5810816978514e-06
1.13848290920915e-05
-1.04255310413822e-05
4.32631367745326e-06
6.48192108799416e-06
-1.7410130810045e-05
1.76778918273878e-05
-8.87837716476261e-06
-2.02483728025961e-05
-6.4140537689272e-07
-1.36388616768392e-06
-1.07748370880444e-05
-5.77086879274641e-06
-1.02519671437406e-05
-2.71396340484143e-05
-4.34297285917809e-05
-2.53846074853633e-05
-1.00637793282729e-05
-2.67893431944084e-05
-3.15786797646281e-05
-2.26106023741742e-05
1.00476814195059e-05
-6.35517617074814e-06
-3.5175950414975e-07
-1.95404840794438e-05
2.61691429124691e-06
-1.51316481117699e-05
7.85817004871384e-06
-2.15725917308774e-05
-1.23051603300117e-05
-1.92735374429578e-05
-3.56773997765591e-05
-2.61301854048958e-05
-1.48806851118278e-05
-3.30804037928665e-05
-4.47153633967387e-06
-3.53883435983845e-05
-3.82918246348919e-05
-4.02894232705528e-06
-3.87249225287893e-05
-3.75874306684614e-05
-1.04495137449771e-05
-9.79594538874599e-06
-1.83566567616407e-05
1.04468074026828e-05
5.64260145468157e-06
-3.39937700799321e-06
-4.18281099826579e-06
-8.2538114765585e-06
1.39991568550086e-05
-1.55547641428196e-05
-1.83419589299749e-05
-2.40900212477321e-06
-1.48257272737727e-05
-2.76720609964079e-05
-2.26746566155455e-05
-3.1740897753446e-05
-4.10146718331634e-05
-3.58287450385909e-05
-7.2721822612753e-06
-2.38707571553257e-05
-2.56547252130676e-05
-2.11666766828148e-05
-1.40894675876252e-05
-1.35558474212329e-05
-8.24381656201337e-06
-9.74606305936326e-06
-3.05909297472671e-05
4.90170257292551e-06
-1.5780665438543e-05
-2.56017770623625e-06
-1.03429189182625e-05
-1.64383029159151e-05
-1.52474510408233e-05
-2.11631347406584e-05
-4.73660155565908e-05
-5.34314431793745e-05
-5.00670476043502e-05
-3.21759377996709e-05
-3.64752241982063e-05
-4.76150240463083e-05
-3.82762375038797e-05
-2.61079998654016e-05
-1.59436821261213e-06
-6.86068653879355e-06
-1.63438889950942e-05
-5.27612566350111e-06
-6.14032629976015e-07
-9.07667147022547e-07
-7.80466504300717e-06
-1.93812319114506e-05
1.24684083449606e-05
-5.07144685011852e-06
1.77501831876251e-06
9.14207135313204e-06
-2.52287978086396e-05
-2.31545117845448e-05
1.61976283426919e-05
-2.676348466029e-05
-3.11529070284098e-05
-4.34481556245771e-05
-3.48104778932725e-05
-1.99607902706908e-05
-4.03696385042296e-05
-4.04259965915193e-05
-6.13711507941892e-06
1.25458609870302e-05
-4.42088434074048e-06
-1.32100066845686e-05
-4.00502911485133e-06
1.30620335392908e-05
-8.9777661409226e-06
-2.91184406080132e-05
3.78826857961584e-06
-2.14050169926591e-05
-2.95532630547112e-05
-1.31492021879991e-05
-4.22252698136783e-05
-5.34536070980973e-06
-9.81703405548635e-06
-2.36040452008862e-05
-5.23116551360735e-06
-2.81440138358879e-05
-2.73262622996305e-05
-3.32613268886325e-05
-1.15729551034427e-06
-6.91435847604678e-06
-1.07864182170533e-05
-1.73162201698617e-05
4.7051223067827e-06
-6.18062724160469e-06
-2.21504755576766e-05
-5.37672723020487e-06
-1.74847410715559e-05
-6.0730817126582e-06
-1.95925183730702e-05
-2.28878683219398e-05
-2.89116352117835e-05
-1.58827371246407e-05
-2.45335096742082e-05
-2.32799677903404e-05
-3.00376888432255e-05
-4.89388514877374e-05
-4.36001157736146e-06
-9.19861149503299e-06
-1.7324600481117e-05
-2.53586445932524e-05
6.66828101038032e-07
1.35346776230415e-06
-2.66784035190836e-05
-1.88922711048074e-05
-5.15202877958489e-06
5.27867961424439e-06
-5.49913849782182e-06
-4.05319070701402e-05
3.51191683530089e-06
-1.15039788146529e-06
-1.01859451042046e-05
-2.93945237100667e-05
1.98223677032212e-06
-2.68597926111186e-05
-4.17047428382406e-05
-2.16012504801442e-05
-2.55830837092937e-05
-4.18035490869283e-05
-5.34959609925389e-05
-1.00449244211863e-05
-1.9282229786208e-05
-9.46690377082451e-06
1.5064631004564e-08
-5.2468695900101e-06
1.41154932990676e-05
-5.14429216787899e-06
-2.70205152616351e-05
1.06054416752604e-05
-4.64089181375269e-06
-1.76628270711883e-05
5.68794785690402e-07
-1.0205734731216e-05
-6.49642606242166e-06
-1.57153766996391e-05
-2.22061595050206e-05
4.59903867311645e-06
-1.2848268146174e-05
-2.06825489692077e-05
-3.37100925739134e-05
-8.64408881468818e-06
-2.60720638324695e-06
-2.22845655272033e-05
-3.02137034564166e-05
3.79389645950892e-06
-2.48025065729066e-06
1.24950963944486e-07
-1.15199519967033e-05
1.51386812313382e-05
-1.89119911334945e-05
-3.53325994866262e-06
-1.42372663685468e-05
1.17249354188778e-05
-2.92094025688606e-05
-2.28054369416557e-05
-9.03250435657136e-06
-3.14370875577025e-05
-1.95924543381609e-05
-1.73033967090279e-05
1.12547495639812e-05
-2.86148657664656e-05
-6.21498026319365e-06
-8.23784812662299e-06
-3.56682799667198e-06
5.87487288073442e-06
-3.17048440119293e-05
-2.23814391438556e-06
-6.94294163282157e-06
-1.79383916729044e-05
-4.45514256271239e-05
-2.43073826196845e-05
-2.43735176943219e-05
-2.2977436143573e-05
-2.78303586757108e-05
-2.32368278522941e-05
1.0318715084792e-05
-4.66979114471471e-05
-2.4701960606998e-05
-1.62646094993405e-05
-1.44077818033623e-05
-2.34687822499323e-05
-2.09014694557946e-05
-1.91937931855661e-05
-2.39474533000208e-05
-4.24875976963048e-05
-2.13180391715925e-05
1.05167274660166e-05
-1.4586907951665e-05
-2.03950719562777e-05
3.83026994225617e-06
-2.31543089210137e-05
-2.38407663276103e-05
-1.22713680672754e-05
-1.37375201183488e-05
-2.89548024379138e-05
-1.45480138137297e-05
4.57839877181461e-06
-2.76946002986974e-05
-2.51466152746658e-05
-1.88762320183068e-05
-2.58524825315942e-05
-1.41810254317157e-05
-2.8484555434503e-05
-9.38878335727119e-06
1.61131999839359e-06
-4.83976345479852e-05
-1.34414259958695e-05
9.52645954576526e-06
-2.07324696996036e-05
-3.72538442460168e-06
-2.75375656223854e-05
-1.15778576465714e-05
4.95580915708006e-06
-1.58669233545276e-05
-4.04904801905033e-05
-6.92335101748963e-06
-8.6083466608971e-06
-6.15716178076792e-06
-1.3843673044116e-05
-3.59193898157154e-07
-6.51866802782635e-06
2.7336776943467e-06
-4.05018778682085e-05
-1.20865938018911e-05
-2.42785282881392e-05
-1.78881305468643e-05
-4.75612135357495e-05
-6.35799412445319e-06
-6.86150752632536e-07
-7.70502627967771e-06
-3.47983287766528e-05
1.00812205166114e-05
8.83251809948038e-06
-3.45873797088875e-06
4.40244464913339e-07
-9.80505346427142e-06
-1.19146487277981e-05
-1.10018455723354e-05
-4.77851642063624e-06
-2.09399549071734e-05
-4.31723010107047e-06
-4.3132749057224e-06
-4.09861169391918e-05
2.14945841237748e-08
-1.88064853216917e-05
-4.21922441442635e-06
-5.71489666382137e-06
-3.02859631842499e-05
-3.66139511891394e-05
-3.1647247275456e-05
-2.99492273150361e-05
-1.92259006871525e-05
1.19813998238514e-05
-2.46869142378785e-05
-5.70121275354488e-06
-2.07021959707063e-05
5.48378667790278e-06
-3.63405609254135e-06
-1.29739833317559e-05
-3.81290207579798e-05
1.61951535633169e-07
-6.77794189568412e-06
-1.41444704239555e-05
-3.27872760403347e-05
3.98410568486376e-06
-2.84417488342026e-05
-3.3384112230695e-05
-3.47080817881218e-05
-5.7182138457515e-06
-3.78018886189953e-05
-1.86268437631844e-05
-1.10513616456857e-05
1.36861132652724e-05
-2.18114653272435e-05
-8.15581455903187e-06
-3.27418463376058e-05
-1.98950401152873e-05
-2.49903022145145e-05
-1.71961733214668e-05
-1.29630288511204e-05
-2.69171659881853e-06
-7.00989608883406e-06
-3.8425696064879e-05
-4.67065398608306e-05
-9.34436625495284e-06
-2.37876085591812e-06
-2.99468279873215e-05
-3.16654258199965e-05
-7.29839913526146e-06
-1.80326107283078e-05
-1.70536643199151e-05
-1.10732544229899e-05
5.73113125336429e-06
3.63692122924605e-06
-9.6579697286928e-06
1.14727116869112e-05
7.38007768500794e-07
-2.8906251281825e-05
-2.13406415469688e-05
6.87729531552989e-06
-2.28490990888518e-05
-3.06665274000354e-05
-2.18233516839802e-05
-2.43277971094088e-05
-1.87984130153288e-05
-1.32063725792223e-05
-1.9136606860781e-05
2.47244575115125e-05
-1.13765151264382e-05
-2.90760191723239e-06
-9.93941289112075e-06
1.47640092628341e-06
-1.89109231635447e-05
-6.78793032661591e-06
-2.50433676910896e-05
-2.74683704599706e-05
-1.75040282989207e-05
5.27383307463328e-06
1.37754337779633e-06
-1.93511832396853e-06
-8.51426710150058e-06
-3.33357250960466e-05
5.5107053435555e-06
-1.7768218921261e-05
-3.47995978869573e-05
-4.18991701909575e-05
-2.05667863595588e-05
-1.41166445117265e-05
-5.36231586101786e-05
-2.63883100062338e-05
-1.21510298656786e-05
-6.82940976722412e-07
-1.74839858239186e-05
-4.83895460336958e-05
-1.86767139202245e-05
-3.35083878673137e-05
-1.19205967690747e-05
-1.58501214221551e-05
-2.19642157583835e-06
-3.60018460681547e-05
-1.567502050065e-05
-2.47455171819331e-05
-3.41169977481316e-05
-2.16092116985092e-05
-3.47940345199297e-05
-3.25332759687192e-05
-1.90106185363731e-05
-2.65574663440687e-05
-2.32043212688125e-05
-1.85919543362931e-05
-1.52332014886625e-05
2.42793811163314e-06
-8.39361538437343e-06
3.92737699419214e-06
1.12073635904661e-05
-5.34882448829596e-07
-1.98346079193187e-05
1.32584756722057e-05
-2.41840516078032e-05
-3.10953181091464e-05
-1.40171618609895e-05
-7.83385709562524e-06
-4.01046432245746e-05
-3.0671502504232e-05
3.59739728063257e-06
-2.69596736289906e-06
-5.25855715625405e-06
-1.44403826509955e-05
1.23257047783321e-05
-1.67065038353134e-05
-3.36126855645586e-05
-3.21786070903358e-06
-1.33363669867731e-05
-2.05006212122782e-06
-4.49937194629309e-06
1.11175548633202e-06
-2.61835834563081e-05
-1.00061822785111e-05
-1.97584555896221e-05
-1.95347402539484e-05
-1.37344969295536e-05
-1.45843834555588e-05
-3.254628254105e-05
-1.69399203724865e-05
-1.62884811068508e-05
-2.26683442309782e-06
-2.65761521907585e-05
-2.02233178529634e-05
-3.04102260987753e-05
8.27204602783157e-06
3.6161959971564e-06
-3.05897575419647e-05
-2.31580672149331e-05
-1.44199202626572e-05
9.78421515257239e-06
-5.06695464586161e-07
-1.07494809299078e-05
-2.02999949814095e-07
-5.71238046391095e-06
-2.63312464476272e-06
-2.87767482859298e-05
-1.08150947261595e-05
-1.471308688594e-05
-2.58095715732835e-05
-3.76955700433375e-05
-1.58101602717889e-05
4.07657823259305e-06
-4.43294771437174e-06
-3.54526426209322e-05
2.7994886713973e-06
-2.3678960119286e-06
-2.26540794454669e-05
-1.9310903446105e-05
-5.47609553018836e-06
-1.64559304240646e-05
-2.58469736044881e-05
-2.46852699960331e-05
-2.79282321690973e-06
-3.36213365314357e-05
-3.4894184486575e-05
-1.80703183367849e-06
-2.50730158005589e-05
-2.69619295152974e-05
-4.27742374472247e-05
-1.76157487165763e-05
-2.12409850701398e-05
-2.13137624798268e-05
-2.21805783775099e-05
-2.65890620710341e-05
-1.56226162341477e-05
-1.6531674764286e-05
-8.31251906763325e-06
-6.76076089545983e-06
-2.74072143231618e-05
-1.27237765238998e-05
-4.63714523649473e-07
4.20421758300587e-06
2.66753027130357e-06
-1.58143423448706e-05
2.28255125347177e-05
1.50438008634587e-05
-4.80009823672606e-05
-1.53422972375062e-05
1.16797579591683e-05
-3.49057790680345e-05
-4.64788287584192e-05
-3.62571466397239e-05
-1.91881615272208e-05
-1.74526599429608e-05
-3.41331457481359e-05
-2.15574571119618e-05
3.62224532992401e-05
-3.77842370617664e-05
-4.97084179135879e-05
6.43825064446507e-06
-9.48481322078634e-06
1.55410068889255e-05
-1.72136886204179e-05
-9.35105286373079e-06
2.2475848535548e-05
3.05335781490473e-06
-4.13191922985164e-05
-1.74351265414344e-05
2.60586226780596e-05
-1.84311788501908e-05
-3.09232083038402e-05
-9.06532044142871e-09
1.71498702079394e-05
-5.5454131232788e-06
-2.82853367640004e-05
-2.52935685492771e-05
-1.13886720946649e-05
-1.80001195175649e-05
-3.31249829521341e-05
-2.1686281717156e-06
-6.98247689746387e-06
-2.73414688153572e-05
-2.70681671233017e-05
-2.72624754056891e-05
-2.11833165183741e-05
1.48702473556583e-05
-1.3610224029677e-05
-1.62145316326367e-05
4.02368783389562e-07
1.50866065283796e-05
-2.12706282666889e-06
-2.79259596439e-05
-2.03561701163237e-05
-1.57966733739934e-05
8.97054266842562e-07
-2.15507121641042e-05
-2.59124100183395e-05
-2.63761387569871e-05
-1.19891164703368e-05
-4.99644211791666e-05
-1.97204053885189e-05
-3.1284842814926e-05
-2.02674408064554e-06
-3.87016169013791e-05
-1.71585990116299e-05
-7.60482145831359e-06
-2.61983482328486e-05
-2.13711581506979e-05
-3.39846738189313e-05
-3.95659658983434e-06
4.83183560998593e-07
-2.5614543098098e-05
-1.83189950839301e-05
5.24701664376792e-08
-3.24327304238137e-06
-4.06034236354551e-05
-2.14617308307231e-05
-2.24761478216897e-05
1.10705561998025e-05
-6.00985847737155e-06
-5.02037890686461e-05
4.78395732307355e-06
-2.92361350336326e-07
-1.95805898533556e-05
-1.91062810325438e-05
-1.51925751853935e-05
-2.98705062155972e-05
-1.21202807207012e-05
-5.58237082390397e-06
-3.65513017373101e-05
-2.84218176452988e-05
1.37883287670625e-05
-1.78360890151074e-05
-3.31057721098962e-05
-1.8547049658833e-08
6.05177765048443e-06
1.39071369724363e-05
-1.84178797112023e-05
-5.32235254877912e-05
9.15752688519097e-06
2.55624822377736e-06
-2.92243150362396e-05
-1.46244541299584e-05
-8.03729801384415e-06
2.25059702659438e-06
-2.16548042516625e-05
-2.17900945581439e-05
-4.83691519510566e-06
6.31857696393192e-06
-3.57246730003151e-05
-4.96734026172177e-05
-1.05788052517615e-05
5.55963606188608e-06
-3.76067991405006e-05
-2.36014752556896e-05
1.07312283954869e-05
2.66320701478576e-05
-2.73493142036701e-05
-4.22781236008084e-05
3.14443362583448e-05
-2.33247410285845e-06
-3.07042148282099e-05
-8.43058678270173e-06
-6.07225183031967e-06
8.15605783549929e-06
-1.13798081044986e-05
-2.05048724874926e-05
-5.81785291789896e-06
2.58936142701135e-05
-1.57899358155242e-05
-2.21196440792254e-05
-1.67294378234871e-05
7.14904891022604e-06
-1.86497201378711e-05
-2.13261702142186e-05
-2.52383689691665e-05
-4.39378536260417e-05
-1.42516173949384e-05
-9.71348115913548e-06
-2.53909293424636e-05
-3.92227717874169e-05
-8.9953433121381e-06
1.98290779775152e-05
-9.17998661326555e-06
-3.61834742562538e-05
-1.76978604038504e-05
-8.9635880207624e-06
1.36883857281336e-05
-5.2861860811197e-05
-1.75454113452516e-05
8.30843988247936e-06
-1.4443638682139e-05
-7.15654710963728e-05
-1.41379809545287e-05
2.48083465600026e-06
-1.4645754946484e-05
-3.86605171945759e-05
-2.12700901421167e-05
-8.14091129762991e-06
1.20772473151918e-05
-5.05499077134826e-05
-1.92121284163414e-05
-1.43541656433491e-05
-3.21595892323448e-05
-1.29323226476836e-05
4.36280857277768e-06
2.28598649294654e-06
-2.26221413632784e-05
-9.13259806073666e-07
-2.44624396704303e-05
-2.49436066212977e-05
-7.34004957477866e-06
-1.58653584116378e-05
-8.38919447880887e-06
-2.21561238232738e-05
-3.0660499854596e-05
-9.65601067598919e-06
-1.88976477846159e-05
-2.48612410889712e-05
-4.12017949146629e-05
-1.07604720249303e-05
-1.19298603939134e-05
-2.37299218383938e-05
3.06687395826512e-05
1.01283120690713e-05
-7.98898840174614e-06
-2.40277601155044e-05
-3.30812016773495e-05
8.000582452268e-06
3.39106704810173e-05
-1.68998313042335e-05
-1.59567421628445e-05
1.60136436438606e-06
2.31878235745146e-05
-4.0579664977099e-05
-4.52715410876103e-05
-3.34705814266212e-05
8.23014313653569e-06
-1.50290668951427e-05
-4.1422841111166e-05
-4.55408856526711e-05
5.48502304176272e-06
-2.43013947252078e-05
-2.11370779834522e-05
-4.3513840470157e-05
-2.14571556304813e-05
-3.39119695399816e-06
-1.10776277697406e-05
-3.59083681096466e-05
2.15594887173898e-06
-1.98256096494754e-06
-2.78560039411704e-05
-6.32139578538307e-06
-9.88022263295799e-06
-1.81424393357078e-05
-1.07163813143156e-05
-1.09715087017489e-05
-4.94155552318927e-06
-1.61441268798185e-05
-3.39740054104401e-05
-3.24482210632887e-05
-3.54401473867894e-05
-1.4731632414217e-06
-1.41398771505901e-05
-4.07174342940803e-05
-4.86680946691148e-05
-3.45097739150085e-05
-3.08909061212579e-05
-5.84872615239769e-05
-1.19863405983104e-05
6.63424486822597e-06
-1.07908964737653e-05
-2.62429191653367e-05
-2.2231716138049e-05
-8.9129245500611e-06
-6.43137488104939e-06
5.9351244743645e-06
-1.50553126824411e-05
-1.43212693954296e-05
-1.44808566096105e-05
-1.30921205254953e-05
-1.05791141333296e-05
-4.92517355135595e-05
-9.01744041960943e-06
-7.17378296798415e-06
5.54434715311504e-06
-2.1431428707166e-05
-4.88640672934771e-06
-1.3165579613566e-05
-2.49489835036511e-05
-8.23647188571027e-06
-4.3786125320048e-06
1.76196774125097e-05
-7.2110307057635e-06
-1.93767139300484e-05
-2.19182280517794e-06
-1.66730641149421e-05
-8.41825449323852e-06
-1.9870910514524e-05
-1.00692449432289e-05
-2.43865614419184e-06
-2.77393010466743e-05
-2.72822321556402e-05
-6.78980314351877e-06
1.32744316323643e-06
-2.92109534720645e-05
-1.22773538926671e-05
-2.93481398442424e-05
-9.77635846665879e-06
1.78051534869952e-05
-3.73710012889892e-05
1.17488605835814e-05
2.68062140150233e-05
-1.10955611800825e-05
-1.99770875433663e-05
7.70261401931587e-06
2.17685296014738e-05
-2.16935683576145e-05
-2.77117477466032e-05
-2.03779297790185e-05
-3.95038329551524e-05
-1.90539717792336e-05
-2.55098179916592e-05
-3.47059794142219e-05
-1.24685178310202e-05
-1.83304674722537e-05
-1.93288863787461e-05
-8.38414884786104e-06
-1.24861853758624e-06
-3.49752323276714e-06
-9.01852586829187e-07
1.59259802595935e-07
-1.22684377165098e-05
-7.33507349368181e-06
-3.79450406072281e-05
-1.110093267777e-05
3.65774436746458e-06
1.054655803138e-05
-2.34340956128348e-05
6.36222457731276e-07
-3.13400298070378e-05
-2.82888103654592e-05
9.45746970530718e-07
-3.08273986774459e-05
-3.82330308093584e-05
-1.89243079187676e-05
1.10934412807601e-06
-3.82723982753274e-05
-2.80333715965454e-05
-4.56117481436459e-05
-2.69352630380647e-05
5.83020291246247e-06
-1.6299066552623e-06
-2.61861563048409e-05
1.05151328528169e-05
2.59782054506237e-06
-3.90512156830253e-06
-2.00404827103591e-05
-1.24444300260293e-05
1.12553492092884e-05
2.05397132179314e-05
-2.70354713497911e-05
9.16961051869927e-06
-1.09818362955398e-05
-3.14386534437388e-05
-2.9082559263351e-05
-2.89428548261155e-05
-2.27907696889705e-05
-1.89257043623069e-05
-1.71785000690261e-05
-2.935596701003e-05
-1.34861670635622e-05
1.4832697337533e-06
8.71751501129607e-06
-3.26865572670674e-05
-2.71955511187475e-05
9.41347949083605e-06
-2.1846746940612e-05
-1.79461448435357e-05
-1.92189448928089e-05
2.49292167660331e-05
-1.9257729273415e-06
-1.95553802950173e-05
-1.49860235227944e-05
8.15512966661511e-07
7.71386732851825e-06
-4.82917173019692e-05
-3.2620911268093e-05
9.82437125858889e-06
-7.56695630111915e-07
-3.47822507058289e-05
-1.72079699733932e-05
1.49372424179517e-05
-9.02818249775074e-06
-2.94311616258842e-05
-1.90475178703493e-05
-1.45111481731069e-05
9.21880774888437e-07
9.24927720021632e-07
-4.96623830050281e-05
-2.71658532189769e-05
6.34180647384918e-06
-3.1419595642092e-05
-3.62738762415095e-05
-2.21809936944011e-05
-2.89428000858639e-05
-3.44030395762263e-05
-2.68232067696032e-05
1.18023485537221e-05
-2.65397741712127e-05
-3.83479146286707e-05
-1.30137280884071e-06
-2.76050106061289e-05
-4.04165769594395e-05
-3.48345178049539e-05
1.83517226883725e-05
7.08896309690491e-07
-4.35477004585847e-05
-1.30343295793502e-07
1.21708758039017e-05
-3.31829626142763e-05
-3.35401476032098e-05
-2.67611741516475e-05
3.96889549132552e-06
-3.13471005082478e-05
-4.87593111905056e-05
9.69461088064043e-06
-1.95580181788963e-05
-3.3155776780392e-05
-6.59213622069471e-05
-1.041440706567e-05
-1.14653997344236e-05
-9.23423868873229e-06
-5.56632112176242e-05
-1.56520149076301e-05
1.00465842521258e-05
-1.57555159955711e-05
-2.36491577267228e-05
-1.06759464246538e-05
-2.38998246020666e-06
-2.81845180709255e-05
-1.54963399332867e-05
1.30733777046798e-05
7.4390987577582e-06
-3.54140388523632e-05
-5.2659797079197e-05
-2.58162527666193e-05
-2.53372102553111e-05
-2.24060234557583e-05
-1.70922876568272e-05
-7.79807083814805e-06
-7.2167721148563e-06
-2.08749633243589e-05
-1.77014256824408e-05
4.41060609573529e-06
-4.6486032530161e-06
2.6559984523277e-06
-3.80276402883746e-06
5.4821585466644e-06
-2.35715471860867e-05
-2.91088658234167e-05
1.53207786613855e-05
-6.67201404000803e-06
-3.08228767422712e-05
3.4108732872558e-06
-1.54118401303872e-05
-1.69177926958563e-05
-1.43809704095651e-05
-1.79100671889794e-05
-5.00858115552334e-06
-2.50811747262992e-05
-3.63888085019973e-05
-4.81153010957375e-06
-1.13250013404468e-05
-9.73861676837334e-06
-6.10565110646209e-07
-6.78961426045675e-06
6.88478105937302e-06
-8.23290325032237e-06
-3.48469648887072e-05
-2.11061075840467e-05
-1.19575125582228e-05
-1.41777899807193e-05
-1.16709983655134e-05
-1.54803525727584e-05
-2.7702616856276e-06
-2.4757960458221e-05
-3.14710061375547e-05
-2.35286838849479e-05
-1.49271346601865e-05
-3.09967557195407e-05
-1.63317695255715e-05
-7.95545748648327e-06
-2.32483581496874e-05
-5.771284239299e-05
-9.6992121226061e-06
-1.27263900876608e-05
-3.08506856845694e-06
-8.4999117343483e-06
-4.13504926260167e-06
-2.71179448347522e-05
-1.59852668154632e-05
-4.06796919259126e-06
-8.65870017191907e-06
-3.30615696704159e-05
-2.70646125739786e-05
-3.02639528958357e-06
-2.17622892316143e-06
-1.34042100061594e-05
-4.16035572213547e-05
-3.64194935797374e-05
-6.8711863024743e-06
-5.81314235670917e-05
-1.75183933052525e-05
-2.75647829900655e-05
-1.88934524823068e-05
-1.56011495163509e-05
-3.57354809637128e-05
-7.2427882814191e-06
1.00073575967337e-05
-1.01851247571743e-05
-1.61511941888005e-05
-1.40172586725862e-05
-6.52774148799579e-06
1.59590838232639e-05
-4.63682495878489e-06
-2.40021160394731e-05
-2.03780885420266e-05
9.08445146661206e-06
-4.66158834367353e-06
-2.4156568606096e-05
-7.2058740470036e-06
2.96740331812628e-06
-1.44551109134973e-05
-2.60648436272012e-05
-3.29882921831e-05
-2.61437715350722e-05
-2.5490101864742e-05
-1.06157126083627e-05
-4.92287743487453e-05
1.01044628209147e-05
2.37810887539417e-05
3.05867196202888e-06
-1.2818174111681e-05
4.3941503493581e-06
-4.41606097893897e-06
-1.95940794929062e-05
-6.02068974766006e-06
5.02866302810621e-07
-1.88624418286403e-05
1.11529670519889e-06
-3.34964250300946e-05
-1.97894010895125e-05
-3.36272120493452e-05
-3.2909071373315e-05
-1.87409970168545e-05
-9.68647215388463e-06
-2.18566165848412e-05
-1.18027384564313e-05
-1.54227961671776e-05
-7.9043866620164e-06
-3.2646893040057e-05
-1.63665124871289e-05
1.93663477406526e-05
6.15156498019035e-06
-1.28620012374325e-05
1.84669097703763e-05
1.26032342771067e-05
-2.00491429276961e-05
-3.19008483762314e-05
-4.71382703271731e-05
-1.01148862429993e-05
-1.35954890934343e-05
-5.5753825885752e-05
-3.3250226653636e-05
-2.43619740585985e-05
-1.67662334443681e-05
-1.1114804663531e-05
-1.04908596378465e-05
-2.72296010874139e-05
-7.50857303371855e-06
-5.57384830040081e-05
-1.75175200986159e-05
-3.51442575184441e-07
1.65262673056713e-05
-2.34965530764458e-05
2.31652402130448e-06
-1.45404206331665e-06
-1.71662207011956e-05
-2.76663742381995e-05
-1.24556736943586e-05
-7.9053992130941e-06
-2.93542572083664e-05
-3.85706968826386e-05
-2.97812033085648e-05
-7.34118668320488e-06
