# Supplementary material for: Research on computational propagation and identification of mine microseismic signals based on deep learning
Source: PLoS One. 2025 Oct 22;20(10):e0334641. doi: 10.1371/journal.pone.0334641 (PMC12543183; doi:10.1371/journal.pone.0334641)
Supplement: S10 Data — (ZIP) [file pone.0334641.s010.zip › 000101100001434.xlsx_0.txt_24.txt.txt]

-1.48094741160726e-05
-1.53005817673092e-05
-3.94750934431317e-05
-1.63097585795942e-05
7.83715537160269e-07
-1.57244396282135e-05
-1.39252892659643e-05
-3.03049063515949e-05
-2.25570734175253e-05
-1.57658772373461e-05
-1.3178824391049e-05
-1.5017646335247e-05
-2.66945174112803e-05
-1.90495087674903e-05
-3.88496393687149e-05
-2.16124001109375e-05
-1.05823539137099e-05
-1.46486268887534e-05
-2.04095227951842e-05
-1.43619089507012e-05
-2.41819413628689e-05
-3.04003859036736e-05
-2.08163951661796e-05
1.33550797087558e-05
-6.12966232849298e-06
-1.23052025465986e-05
-1.80539134831018e-05
2.94522448757605e-06
-2.91432597310721e-05
-5.54090177167342e-06
-8.8679103753905e-06
-2.26088129011117e-05
-1.48945553162764e-05
-1.2677409432566e-05
-4.20751508847456e-06
-1.90628362781081e-05
-3.40417315381942e-05
-4.15170301622646e-05
-9.02502855952649e-06
-7.24949922317372e-06
-2.38633990449033e-05
-1.19711204026978e-06
5.65555521226084e-06
7.11533404129186e-06
-1.23418638488813e-05
1.42395223629396e-05
-3.58018098842251e-06
2.46138175067651e-05
-3.06412650269115e-05
2.11589451689101e-06
1.18803034809395e-05
-3.64614489865372e-05
-5.07566035702688e-06
-9.62310289108826e-06
-5.54229552656942e-05
-2.23362083716139e-05
-2.66727640558213e-05
-4.53476838945791e-05
-3.02650151173387e-05
-4.30696912360253e-05
-7.50799446734991e-06
-2.69455126634867e-05
-2.73060083284884e-05
8.1778314744051e-06
-3.78801042423641e-07
-4.1176475966501e-06
-1.32406608705725e-05
-1.81005628336765e-05
2.87258839687386e-05
3.14340876481848e-05
-1.14795993009767e-05
6.22702281352382e-06
-6.95699335461452e-06
-2.02626469525617e-05
-5.32295172945623e-05
-3.48568002787601e-05
-1.51375640551249e-05
-4.83294957780822e-05
-5.12331980950965e-05
-5.67963657207662e-05
-4.33306037680585e-05
-2.63747556427648e-05
-2.30435051700518e-05
-2.23872885529653e-05
-1.66463391804046e-05
-2.89146676479714e-05
-1.12182263277872e-05
1.9448640363879e-05
-8.40832101816213e-06
-2.32281714108459e-05
-2.21947026320691e-06
1.46016878766543e-05
1.33731472371641e-06
-4.26703890262053e-06
-1.86537136970177e-05
-5.4222482232563e-05
-2.8762842132977e-05
-3.83615822987645e-05
-5.94407855410405e-05
-2.28962074197745e-05
-3.87381091323139e-05
-5.39306318784342e-05
-3.67348801556268e-05
-1.99583279005315e-05
-3.50945060718045e-05
-1.58726163791071e-05
-2.72985499855986e-05
8.43279400369562e-06
6.51317112120723e-06
3.91455031261798e-05
2.54754236864371e-05
2.69184931313649e-05
1.42439323485242e-05
7.49270810423816e-06
5.8839606965423e-06
-3.35167399144555e-05
-1.59680607325081e-05
-2.38557513024326e-05
-4.31546660182053e-05
-3.64532432025047e-05
-3.75107782922432e-05
-4.21792364520627e-05
-3.4617911045533e-05
-3.78430679872e-05
-4.59960252036754e-05
-7.14426108959907e-06
-2.69115949801114e-05
-2.35665583033576e-05
-3.99523143845079e-05
1.20790096134077e-05
3.85195481177077e-06
2.43897212921881e-05
-4.26375614474206e-06
2.06509855816294e-05
6.28485195957283e-05
1.38563274602808e-05
-4.9670253951157e-06
-2.24928349118151e-05
-4.65676178832525e-06
-2.20698547144741e-05
-5.3089379969033e-05
-2.70811062221659e-05
-2.45156032767184e-05
-7.3552691401455e-05
-6.03703218797246e-05
-5.32609236851012e-05
-3.53099512115488e-05
-4.49283773930822e-06
-4.30940964953265e-05
-3.15442378844937e-06
-3.05527662833579e-06
-8.3147058990755e-06
-1.42366056359043e-05
3.78707774326725e-05
-8.4217021096591e-06
-5.42400786139992e-06
3.3177829750825e-05
1.62194680659161e-05
-1.39141747462299e-05
-2.36500857594356e-05
2.33953993018523e-06
-2.14589838378534e-06
-4.6522714834191e-05
-6.49213286529036e-05
-3.08898332293877e-05
-2.10643605238149e-05
-4.42318820521838e-05
-6.04618019637735e-05
-3.91645069216495e-05
-1.41198859667699e-05
-3.04863611813104e-05
-1.20250605970792e-05
3.29462941898657e-05
1.03388949470397e-05
-2.3514641372741e-05
-3.96159599517217e-06
2.38271003894413e-05
1.00297517814963e-05
-3.65688698125819e-05
-4.98337459910243e-06
5.28593642741454e-06
-1.19741929619927e-06
-4.84038433302563e-05
-3.12232338029643e-05
-5.69856947287733e-06
-3.31223745468964e-05
-6.41861608549602e-05
-3.02193886667122e-05
2.01540154516089e-05
-3.54444559041007e-05
-5.89121369093687e-05
-4.27265250702891e-05
1.12018206191103e-05
1.07740276405277e-05
-3.86889615792821e-06
1.109462232771e-05
4.42981073924258e-05
-2.71920037099779e-06
-1.81293269942995e-05
2.40821180219721e-05
-3.27256545772779e-06
-3.24904657934238e-05
-1.90352820250494e-05
-1.32048193854604e-05
-2.0234435899471e-05
-6.76514504362149e-05
-4.69641353246568e-05
-5.71596301512868e-06
-1.00013542317206e-05
-4.33537710269121e-05
-5.92533765417915e-06
3.44649163090463e-05
-1.3129037841702e-05
-3.98040976031629e-05
1.81069077728795e-06
2.06804526967942e-05
-9.18593845306634e-06
-2.83582925863639e-05
9.76866188365826e-06
3.48980641480911e-05
1.04302786896748e-05
-4.56055003486701e-05
-2.16957802594992e-05
1.75431398472692e-05
-2.99461672234521e-05
-4.78488157250368e-05
-2.0289013988755e-05
1.04542590247434e-05
-1.72012644292296e-05
-8.61271853989586e-05
-3.69246338546771e-05
1.19354633939499e-05
-8.58891874187465e-06
-6.82951332180466e-05
-1.47418972207859e-05
5.20458383907239e-05
-9.32198876154534e-06
-4.10479238562884e-05
-3.47229801834756e-06
2.1837197082668e-05
-2.42569438620911e-05
-5.22194809353443e-05
3.61414842175425e-05
-3.12521127122893e-06
-2.83836947146909e-05
-3.46962426322477e-05
-1.31190651861499e-05
-5.02352884707785e-06
-4.85424043616016e-05
-3.92376439609039e-05
1.28120672989586e-05
-3.54602231928726e-05
-9.11840235143438e-05
6.80204694845621e-07
4.14888380748468e-05
-3.69068015197602e-05
-3.30318771323657e-05
7.73486531615239e-06
4.74135154255215e-05
-7.74600223916323e-06
-2.05940875612695e-05
2.50906192087045e-05
4.9091778512559e-05
-3.96522583341895e-05
-2.92925263688744e-05
7.22986966667809e-06
2.15195850514868e-05
-6.21752669687361e-05
-8.76026317003905e-05
-1.52305566545145e-05
-1.54615266829983e-06
-6.43809200040169e-05
-4.94861655903917e-05
3.83679125911996e-06
2.40981223719881e-05
-6.13240682947518e-05
-4.59415487561912e-05
2.95854528704998e-05
1.72753104808387e-05
-3.2777262376009e-05
-4.88550546791539e-09
-2.50582950720533e-06
-4.6919786669836e-06
-6.30259630353481e-05
-1.63354946499484e-05
1.79509020612461e-05
-2.3692699674934e-05
-4.18288615020974e-05
7.67277164134092e-06
2.37556906459825e-05
-6.26306704900261e-05
-6.19103559864784e-05
2.48670965134393e-05
2.76185519696884e-05
-3.76439459354888e-05
-2.82686654161236e-05
3.45819564485153e-05
2.46196998454821e-05
-5.80642967980544e-05
-4.26140568410758e-05
4.59637503405104e-05
1.10633784892868e-05
-7.08169157569567e-05
-2.95010756944759e-05
4.27519356387356e-05
-1.4018018609968e-05
-6.62486151038096e-05
-3.40079938242244e-05
3.15562813582698e-05
-4.03033993106938e-06
-4.80170956148058e-05
-2.04994965833623e-05
2.39324782341561e-06
-1.20159440729446e-05
-3.66039571887874e-05
-1.29492882944003e-05
4.86384870605245e-05
-1.55139415051664e-05
-4.79168325588553e-05
-1.50038121259209e-06
3.3633787939669e-05
-3.26385496102187e-05
-5.09504836074949e-05
-1.24430898317148e-05
2.90596804288374e-06
-5.58627229128237e-05
-7.29333326182936e-05
-6.07694481746772e-06
1.27537274998626e-06
-8.00906246547275e-05
-6.4692022137843e-05
-8.00530282221661e-06
-1.78282647450457e-06
-6.66436565060846e-05
-3.03693321946473e-05
5.94905624151398e-06
3.03344803133313e-06
-2.57595624695692e-05
2.16970402425967e-05
6.26976947855095e-05
1.2677387769464e-05
-3.27695444785831e-05
3.20249123515472e-06
-3.84815160946849e-06
-2.03240722781949e-05
-4.97197844003583e-05
-3.28528895086354e-05
-2.23677838836982e-05
-4.7368343905754e-06
-6.42513531190598e-05
-1.11551441833349e-05
-7.43395538013325e-06
-2.08992417674206e-05
-5.32948842436757e-05
-3.57697557535095e-05
-1.48644448539789e-05
-1.93633240099481e-05
-2.11391737979312e-05
3.07739050932257e-05
2.39609934242482e-05
-1.07645727343778e-05
6.8217243866268e-06
9.02671746515386e-06
1.28465149129672e-05
1.11160603030207e-06
-3.4045215955906e-05
-9.34790322502415e-06
1.06294399603854e-05
-3.07356502019097e-05
-5.83778833579626e-05
-8.8594606121842e-06
-6.12242994781678e-06
-4.24990091673207e-05
-1.60569562537944e-05
-5.47094982250042e-07
-8.28764673003223e-06
-2.18002016346567e-05
-9.97400532774243e-06
1.74074605280132e-06
-5.42620254373492e-06
-1.30164685609512e-05
2.87526699099567e-05
1.06938043945554e-05
2.7312424057777e-07
-1.69731566862493e-05
1.41533608762787e-05
3.73347941832375e-06
-2.92920302069539e-05
-6.17002147569683e-05
7.76128727404806e-06
8.15676419860392e-06
-2.50578747946612e-05
-6.08713693232663e-05
-3.90926922365733e-05
3.33843940632019e-06
-4.47518302497023e-05
-5.23237164192874e-05
-2.1926011631153e-06
-1.06370005118483e-05
-6.6997069986197e-06
-3.09139677200377e-05
-2.69480184564889e-05
1.44883862708082e-05
-3.13973393919596e-05
-2.41699416656772e-05
5.60034693354355e-06
2.8961072799649e-06
-1.82946775306676e-05
-2.04459458189261e-05
-2.97909508052081e-05
-6.94149690717482e-06
-3.27376873141447e-05
-4.19566202905582e-05
-1.39963386380688e-05
-1.81826503332313e-05
-4.04645609203488e-05
-6.17020316916398e-05
-4.13798913249384e-05
-1.11558200308726e-05
-1.00805321342299e-06
-8.10859088704117e-06
-1.40841829571371e-05
1.66452463049102e-05
-2.7171032215129e-06
-1.39126048265209e-05
1.20161714536706e-05
1.7363030123904e-05
2.83703990781992e-05
-8.77433856176786e-06
-1.08133154486774e-05
-1.89989798720505e-05
-5.6772219352438e-05
-2.66580099799903e-05
-3.8071817137621e-05
-3.65022147127346e-05
-5.59157451490973e-05
-1.92759714587701e-05
3.31999833319165e-05
-3.41571661945678e-05
-3.35541355763013e-05
1.72854595569286e-05
1.87288953170083e-05
-2.93681213263242e-07
-1.50515066463191e-05
2.33768967448953e-05
1.93815497443815e-05
-7.81991169055981e-06
-4.89119505481747e-05
4.91434984794274e-06
1.94877518876885e-05
-4.016337133288e-05
-3.76649404136736e-05
1.3406293855633e-05
-3.60297230462893e-06
-2.34749337575517e-05
-4.85487157127621e-05
-1.98065156760746e-05
-7.93015821699312e-08
-6.3398665088627e-05
-2.88764013591141e-05
4.39336349399771e-06
4.67695088225679e-06
-2.62892903449667e-05
-7.03407704406194e-07
1.83195278426939e-05
8.64298915314487e-06
-1.94031968891351e-05
-3.93430555757961e-05
-9.06291683650765e-06
-2.05868850356229e-06
-1.15062722838202e-05
-3.59899665671114e-05
-4.47899278222361e-07
-2.10522403961626e-05
-3.98629101311901e-05
-2.92090062831567e-05
-9.25289848885547e-06
-3.74291889994546e-05
-2.05395853599539e-05
-2.12875063743709e-05
-1.06079750162001e-05
-1.48974599088873e-05
-2.87231581909763e-05
-1.61237414867854e-06
3.67982586816813e-06
-4.00189265772143e-05
-1.55923175701133e-05
-1.08098337531126e-05
3.28945046284019e-07
-1.68858262216964e-05
-5.13047618521241e-05
-2.32845973213305e-05
-2.08671228319477e-05
-6.56296548522366e-05
-2.93362693457749e-05
-1.67187478467977e-05
-5.88250507480021e-06
-4.94884769356331e-05
-4.90226663038767e-05
3.04771854012044e-06
-9.13897983573464e-06
-3.13415692838361e-05
-1.31982665023665e-05
2.16159092413889e-05
1.39773597410325e-06
-3.21028174675155e-05
-5.1020295640547e-06
2.37681362473695e-05
-2.43701298061333e-06
-6.86545914654212e-06
-2.82363963196593e-05
-9.09563121692207e-06
-2.32251080350845e-05
-3.85988613080062e-05
-3.99402228550734e-05
-4.46466880660081e-05
-5.61848278852736e-05
-1.94483171563926e-05
-1.68543535036704e-05
-2.12466022688886e-05
-3.36009635640839e-05
-2.38468556562844e-05
9.64399118647063e-06
4.17680585632156e-06
-3.53402837995591e-05
-9.85803154180969e-06
1.6120516591382e-05
5.45968038707602e-06
-5.01105482985092e-05
2.28785270289689e-06
-1.94809906461047e-05
-5.44049063336081e-06
-4.2553430689824e-05
2.84611690933129e-06
-1.74322371520178e-05
-4.8163172506211e-05
-5.95367786301367e-05
-3.92786173897036e-05
-1.90556116393374e-05
-5.75646918518544e-05
-5.08748663847092e-05
2.10432978578144e-05
9.09343967247631e-06
-3.40990532622747e-06
-1.36786809306063e-05
1.70358612948763e-05
1.38683374753613e-05
-8.01497403594948e-06
-2.49755755705182e-05
1.12161566435513e-05
-1.49632442573911e-05
-3.14039730768325e-05
-3.87181719665396e-05
3.69412837314922e-06
-1.34098880758701e-05
-4.75111932942605e-05
-5.60045098042726e-05
-3.80588002121641e-05
-2.85197167987656e-05
-5.46347496054179e-05
-4.81839561434127e-05
-1.02864656760342e-05
2.81715728061411e-06
-1.46903451813462e-05
-1.68812570887171e-05
-9.22438998349911e-06
2.04119482974181e-06
1.18722656913143e-05
-1.61041866818126e-05
1.24779992265218e-05
1.11305221197493e-05
-2.75398350560097e-06
-3.53564727909261e-05
-3.15270468276371e-05
-4.93140929453496e-05
-2.03463570374907e-05
-5.66848277282371e-05
-5.75878678203277e-05
-8.18343349937889e-05
-2.77378430725841e-05
-3.04054035334528e-05
-6.44880409144598e-05
-4.69713051658422e-05
1.18996217257897e-07
1.08674877239174e-06
-7.07218749765812e-06
4.95949534850464e-07
3.65052709180484e-05
2.7626384591716e-05
-6.81423443448452e-06
-1.78582520039155e-05
1.52945592403266e-05
1.18721618362633e-05
-2.48055736142551e-05
-1.78722441759837e-05
-1.56317723695932e-06
-1.30843078272378e-05
-1.96059559569498e-05
-6.27086331594014e-05
-8.91864235161543e-06
-5.25014410027031e-05
-4.60561407977865e-05
1.23335322685047e-06
-7.69565455808363e-06
-1.4109611553649e-05
-1.9555455998919e-05
4.31204617859617e-06
-1.73174481874839e-06
4.86999597016675e-06
-1.44885818443842e-05
4.4846793104033e-06
2.0064696733395e-05
-7.30543863796755e-06
-9.64163228791092e-06
7.08376086872326e-06
1.46611879138622e-05
-1.99975572720486e-05
-1.69876375253135e-05
8.43030638247177e-07
-3.63467353897186e-05
-6.0608295351783e-05
-2.97904160113663e-05
-6.87352202363634e-05
-4.75387040015811e-05
-4.0692031620593e-05
-1.95843501979842e-05
2.04683991670875e-05
-7.33622943660853e-06
-3.86678078218505e-05
1.86332478156508e-05
3.73142231426812e-05
-1.85784867170195e-05
-1.52739977016909e-05
3.5578249295513e-06
2.29667825834336e-05
-1.80749996838885e-06
-1.14349513057637e-05
-4.00716588152781e-05
-1.75471402778292e-05
-4.63760006115663e-05
-6.93657196008306e-05
-2.28814833107078e-05
-1.96298509389976e-05
-4.90555406289968e-05
-5.19238526265352e-05
-3.05652024942887e-05
-2.80614087130333e-05
-2.52936657450632e-05
-3.07424431315534e-05
-1.06897025230315e-05
-2.29178392953454e-06
4.56264452805056e-06
-2.04634740279783e-06
3.05190574424919e-05
-1.49946082810321e-05
-5.26806202624482e-05
1.60836494666703e-06
-1.91029854787702e-05
-2.33860265056764e-05
-3.80234264568463e-05
-3.62732408055585e-05
3.61329094145558e-06
-4.37300342398959e-05
-7.80908368249495e-05
-3.37352287720589e-05
-2.61115097924002e-05
-3.20873344750606e-05
-4.67580467900463e-05
1.61076737647736e-05
-9.78882010045721e-06
-1.69695941263966e-05
-1.9359860675158e-05
-2.99048852075102e-05
2.38411962382841e-06
-2.28931339622716e-05
-5.14334625100183e-05
-2.04289972328763e-05
-1.52520561886279e-05
-1.31347238218034e-05
-1.78900480049474e-05
-1.15787484832164e-05
-3.96093727034369e-05
-4.50626177583698e-05
-3.34527388536653e-05
-1.8649515225911e-05
-3.3385429812414e-06
-2.0843303804473e-05
-5.92900427201128e-06
8.00152656533405e-06
-1.1479173601382e-06
1.28762711491313e-05
1.11448922851551e-05
7.7841199383275e-06
-6.61208802498733e-06
1.10416561229452e-05
2.51116046791332e-05
-1.2026522732216e-05
-3.91741438151241e-06
-1.01734295328755e-05
-3.03619352776259e-05
-1.41248036165623e-05
-5.13068705822485e-05
-2.87976112478082e-05
-6.0412725092487e-06
-3.94543039529629e-05
-3.19654825332739e-05
-4.26865672863933e-05
-1.24844704395061e-05
-1.46459437239941e-06
-2.23543741957188e-05
-2.04222373223177e-05
7.05120803711447e-06
-7.09117960715599e-06
1.80086723304808e-05
-1.38762763858661e-05
2.20919147376811e-05
5.25063089416039e-06
-2.09403345093114e-05
-2.63499035208272e-05
4.42318895364101e-06
-2.17576403344055e-05
-3.4082003110996e-05
-5.9514201169167e-05
-5.39604887620108e-05
-1.96512572005232e-05
-4.09694289065241e-05
-5.30399620487797e-05
-9.53302361291395e-06
-2.28826935598164e-05
-3.99200179495375e-05
-2.22485110373913e-05
-2.13767820187381e-05
4.25357538728304e-06
-1.19232413810442e-05
-3.16764577621233e-05
-2.34062650592961e-05
-3.3107296346837e-05
-2.77111473246135e-06
-1.47901193001525e-05
-8.39427235464569e-07
-2.04707308025429e-05
-2.22062782675991e-05
4.52361512972348e-06
-1.72899518064019e-05
-3.98414194185946e-05
-2.18127894497853e-06
-3.58506067599349e-06
-4.05391586673468e-05
-2.81207146073798e-05
-3.01258824271435e-05
-1.99765736204572e-05
-5.16659121898729e-06
-1.97442971584715e-05
6.0241783420312e-06
1.09942903322022e-05
-9.49094446489053e-06
-2.49622083444346e-05
-1.29658487061894e-05
2.20220934836638e-05
-4.53551268156302e-06
-1.46128550032491e-05
-1.10571168384953e-05
-4.09107357044047e-05
-2.99346229808824e-05
-3.04197198597441e-05
-2.3061888513635e-05
-2.63504165773841e-05
-2.21032843719747e-05
-3.09540319373548e-05
-3.43228147462492e-05
-1.41784478715215e-05
1.48192486713914e-07
-4.05436757963763e-06
1.79644070918506e-05
-1.75102590426936e-06
-6.11687330226079e-06
-1.38710942017748e-05
-1.95849079105204e-05
3.06026233150723e-05
-1.07419647914392e-05
-7.9084656255833e-06
-2.27960145746273e-05
-3.0168453744207e-05
-7.49046878279837e-06
-1.92009956052994e-05
-3.86591522729382e-05
-3.19107381436346e-05
-4.47345712082475e-05
-6.10031736611497e-05
-3.79285862834042e-05
7.60650708592492e-07
2.10466468180814e-06
-2.01819644861938e-05
-1.03469272394235e-05
-1.21382207927264e-05
-1.06207977771695e-05
9.26169826514342e-06
8.97027702863217e-06
-6.95342560116416e-06
1.65593849027599e-05
-3.41835180372808e-05
-1.6245292666881e-05
-1.20094479749598e-05
-5.69791543545955e-05
-6.2953074955669e-05
-2.29149497540163e-05
-4.23459548158354e-05
-2.80392568987265e-05
-5.74776866352228e-05
-3.06375303664576e-05
-1.87810617312094e-05
-4.84808381390074e-05
-2.25313060905222e-05
1.06378521267414e-05
-7.69187960249652e-06
-1.68034490352016e-05
-5.97479571006661e-06
3.27691012656289e-05
2.67696833980242e-05
-3.24767289031313e-05
-3.0733773429694e-05
-3.14350774022226e-06
6.37857455392464e-06
-2.02920719976073e-05
-4.41199854997403e-05
-2.75001134840412e-05
-2.41249152804389e-05
-4.70275135366644e-05
-4.16899096117598e-05
-3.84706439280974e-05
-3.18354453501867e-05
-2.72015821402408e-05
-2.66663243853334e-05
-1.32430061124713e-05
2.40846227712428e-05
-2.79266348702813e-05
-8.94401377207995e-06
-1.1005923525631e-05
1.63062840092858e-05
-1.38179285873423e-05
2.15544824678795e-05
1.89243464414323e-06
6.15685432530057e-06
-1.78247157163666e-05
-6.58934448108704e-07
-1.84487343831183e-05
-1.9035304377267e-05
-2.97138079112587e-05
-2.52680752490914e-06
-3.25999221354197e-05
-3.66928862021158e-05
-2.82232761567297e-05
-2.60803599719133e-05
-2.72354166710926e-06
-5.40919965649086e-06
-2.42675928651014e-05
3.97173474978863e-06
1.89877732270787e-05
-3.3129063920601e-06
-9.67082955798352e-07
6.56554093084786e-06
1.92870118719411e-05
-1.07998481141307e-05
-4.36140149766208e-05
-7.86138706034095e-06
-2.48200718232953e-05
-2.13933673769226e-05
-6.56606462261658e-07
-2.96344276018913e-05
-1.83632127790894e-05
-6.5936451205877e-05
-5.35002209884874e-05
-3.36058657107982e-05
-1.66241730548265e-05
-2.85014677032636e-05
-3.43409080726166e-05
-2.81240056560738e-06
1.28912031900072e-06
-6.31024900763345e-07
-2.82924761527707e-05
2.94976361659723e-06
7.78257519150177e-06
-7.75936361257099e-06
-2.2897602085043e-06
-3.65326583216658e-05
-2.84142639427998e-05
-8.68664036852163e-06
-9.72145569874341e-06
-2.09712942046453e-05
-3.99070473526162e-05
-3.83757338917724e-05
-3.91817279641084e-05
-2.02468009068177e-05
-4.76928152227221e-05
-4.14474223668767e-06
-1.05500032056237e-05
-2.62329535001367e-05
-6.49715311912998e-06
-1.87300635413293e-05
2.78746376148163e-05
-9.9965451383571e-06
-1.72383451814763e-05
-9.47984666312724e-06
-1.98532008783682e-05
-5.50700351464863e-06
-4.12480566607062e-05
-3.62247052695013e-05
1.13672678583968e-05
-4.31865268768553e-05
-5.89284774364665e-05
-2.48243658037869e-05
3.60484661490539e-06
-2.43943104164333e-05
-3.9974638763002e-05
-2.85779102525895e-05
2.73349188159094e-05
-9.72209471167912e-07
-4.51178644300385e-05
-9.81220204299036e-06
2.16554687992782e-05
1.30279459404514e-05
-1.18774606369854e-05
-1.84876472952055e-05
1.41811054912262e-05
-2.39611544374755e-05
-3.42392575673806e-05
1.52665407070693e-05
-1.66075447376983e-05
-1.51998236551907e-05
-4.5848525703999e-05
-5.72736202505348e-06
-2.35299124555446e-05
-3.31715586516803e-05
-2.48816842023177e-05
1.32107388186868e-05
-4.64495103913945e-06
-3.09928788909756e-05
4.85774743798824e-07
1.80349147858457e-05
1.10826498606463e-05
-3.74636645806809e-06
1.94964872849956e-05
-1.88650718224854e-05
-3.07281468303717e-05
-3.50818354380631e-05
2.35385381230435e-06
7.46523109504386e-06
-4.59993072061558e-05
-5.77007744588866e-05
3.42346639649064e-05
-6.4859599805489e-06
-3.59750765268718e-05
-2.39576668937802e-05
-6.34021386188701e-06
-1.12304048203354e-05
-4.85089145908266e-05
-1.61488887541989e-05
-2.7870170823647e-05
4.47592270344009e-06
-2.26574712374872e-05
-2.36524509520193e-05
-2.59567880651186e-05
8.40689535993588e-06
-2.22150596387509e-05
-3.28544425851361e-05
-3.75155142939538e-06
1.64510925623272e-05
8.86619009983508e-06
-5.21867745983089e-05
-1.11782611132442e-05
1.50567708172049e-05
-2.69651622131561e-05
-2.39777212300189e-05
-3.6183873578047e-05
-2.71548771727179e-05
-1.14098401061775e-05
-3.37190983253134e-05
3.37928615666166e-05
-1.85628540935129e-06
-2.45258433999744e-05
-6.88794096932633e-06
-2.10891486276259e-05
-3.23478441615178e-06
-3.29528255786225e-05
-8.01172396630647e-06
-1.10569273430781e-05
-4.95314769506199e-05
-2.53466304047033e-05
-2.87964733106249e-05
6.87950668787057e-07
-4.88212347574169e-05
-3.93918831781068e-05
-4.51977299410266e-05
-2.96055004052965e-05
-5.25034853307038e-05
-1.22323281459612e-05
1.5983339286798e-05
2.61253159414989e-05
-1.65707793262958e-05
-1.07202343133545e-05
2.34493295526515e-05
-1.2898335815619e-05
-1.09675436500083e-05
-3.02218290138575e-05
1.67168761105306e-05
-7.30760257226044e-07
-1.07417205764768e-05
-2.26719144291463e-05
6.45398946955386e-07
-3.07423601654294e-05
-2.69409304761744e-05
-1.43878958957042e-05
1.24211016345851e-06
-2.20985720154567e-05
-3.63140679064622e-05
-2.04802551500151e-05
-3.90390284076557e-05
1.79458398650043e-05
-6.72050536361348e-06
-2.60999407047569e-05
1.32203003393081e-05
2.04035958739788e-05
-6.59966414765422e-06
-5.06199922920135e-06
5.33722804755463e-06
4.85930072442006e-06
6.55561813427422e-07
-3.17072259355552e-05
-1.05012421563669e-05
-3.53451091650884e-05
-2.91693162168301e-05
-2.52928798434066e-05
-2.55126461386462e-05
-4.25094421174056e-05
-3.19347622032944e-05
-4.11137216195665e-05
-1.55592773577174e-05
-1.48026196173908e-05
-1.28996515448224e-05
5.9368899573473e-06
6.76305984957451e-06
-1.8545863698534e-05
-2.2492187663908e-05
-1.15645141662364e-05
2.71814820605826e-05
-1.19596941443344e-06
-2.74383577642912e-05
-5.29037727693575e-06
5.40784061370252e-06
-4.93559032482888e-05
-5.27931944803796e-05
-3.23162464372465e-05
-1.4225052623073e-05
-5.81750684966343e-05
-7.12422515614121e-05
-3.32988443277718e-05
-4.08002259929309e-06
-2.47846468878563e-05
-2.55203708430432e-05
-1.84782390730613e-05
3.80080513743699e-06
-5.26854106056532e-06
9.27318632354677e-06
-4.05287305697512e-06
7.2608823884755e-06
-9.97444977717232e-06
-7.74311779593842e-06
4.13815588704904e-06
1.66036190672472e-06
-1.27788296288405e-05
-9.9856118719922e-06
1.04417053936735e-06
-2.34783166841261e-05
-1.23260893770993e-05
-4.40183344414429e-05
-1.15943051966565e-05
-6.5219405521312e-05
-2.72984959071397e-05
-1.12422021118297e-05
-1.51804605608667e-05
-4.1732314537039e-05
-1.11569776586568e-07
9.75528200115841e-06
-2.35663058375809e-06
-9.68317727302955e-06
-9.93591667225706e-06
2.51291762857793e-05
1.21394157474794e-05
-1.41568225446788e-05
-1.1460496377874e-05
-3.24097434949583e-05
-3.23328028973825e-06
-3.21864330926196e-05
-4.00014282006586e-05
-2.28803041840032e-05
1.2289698423824e-05
-4.04213942254985e-05
-5.15138990182829e-05
-4.2016045811569e-05
-1.40065103625096e-05
-1.23317306995448e-05
-4.97156220611151e-05
-8.53212004072094e-06
5.49132995385823e-06
-5.55320901644824e-06
-1.96084438986821e-05
-3.3574175190342e-06
8.87613085061705e-06
-1.43723089102879e-05
5.42173685645196e-06
8.45542926791858e-06
7.94875963687422e-06
-3.31175809303045e-05
-1.67903214024098e-05
-6.80021724229513e-06
-2.24992184571739e-05
-5.11075655857328e-05
-4.0387756296289e-05
-2.53681707880759e-05
-1.98928132707359e-05
-6.5743299038629e-06
-1.69593378568321e-05
-2.90898984297993e-05
-3.23669528090126e-05
-5.45564039644554e-05
1.04919187633802e-05
-7.78570449205238e-06
-2.4589354250711e-05
-1.34470859488655e-05
2.25465369016015e-06
-1.02446429271375e-05
-4.00104063455802e-05
-3.58234313003777e-05
-6.96788499099232e-06
1.30934118842574e-06
-5.74991688238945e-05
-3.06327818917641e-05
2.35468569710036e-06
-2.45094113684463e-05
-5.45716775014844e-05
-1.89637920153033e-05
-1.90448516153661e-06
1.33240690484601e-05
-4.28044702184919e-05
-7.19699899281169e-06
2.49711627672463e-05
-2.36776722138275e-05
-3.74060415033672e-05
-1.40636599600213e-05
-2.09999153860588e-06
-9.78679146801091e-06
-7.1266210323115e-06
-3.01473185061126e-05
-3.07139853361434e-05
-3.11311707841698e-05
9.22691008783653e-07
-4.85083714025451e-06
-1.92352382075275e-05
-1.44468173829711e-05
1.4450525986713e-06
-1.30412916187533e-05
-4.07770481447451e-06
-3.13737992660585e-05
-3.71117636779178e-06
-9.66667790609541e-06
-6.94383217088194e-06
-8.25216438408225e-06
-2.58159617540412e-05
-1.28890763487146e-05
-1.51572704953196e-05
-2.91438839089314e-05
-7.09397030581312e-06
-1.54702313424608e-05
-2.81433983206388e-05
-2.2881597810186e-05
-2.22899678920546e-05
-1.47389402153614e-05
1.65846264435067e-05
-2.65036088900218e-05
-9.63158704113752e-07
-5.96712439760671e-06
-2.84881930880396e-05
2.10993508976278e-05
-1.65470947525827e-05
8.08790388482633e-06
1.64324177271377e-06
-2.51548232949827e-05
-2.7411157577717e-06
-1.2015863851373e-05
-4.16165049402601e-05
3.02712215548046e-06
-1.99470726521553e-05
-1.55733886911662e-05
-2.82546218069934e-05
-4.90905555591837e-05
-7.45249266658692e-06
-2.50973168565256e-05
-5.77342766718625e-05
-3.40996106124699e-05
-5.10928342848979e-05
-8.29660179824585e-06
-2.38973457999099e-05
-1.2255018893227e-05
-9.03277821644568e-06
1.53116918384939e-06
6.46776213197987e-06
-3.69913199944989e-06
-1.12732835751614e-05
6.47278966628483e-06
-5.316817298657e-06
-3.16096880713722e-05
-7.06804255041385e-06
-3.73102218503013e-05
-3.97780603950438e-05
-3.76208838641843e-05
-5.39812665473785e-05
-1.61898161412351e-05
-2.56771203649786e-05
-2.20360423822428e-05
-5.17224696259622e-05
-5.42215486903704e-05
-2.63613191848657e-05
3.24042023272601e-06
-1.18771928036183e-05
-1.38970225695891e-05
2.74186179522e-05
-2.69523609106664e-05
-8.94124419766362e-06
-1.01962656619453e-05
3.89369510250324e-05
1.49884882732508e-06
-7.27945753047019e-06
-4.22383951918867e-05
-1.07749251758741e-06
-1.46378625218126e-05
-4.04466361239009e-05
-4.56581024322135e-05
-2.67171627212392e-06
-4.55981431482795e-06
-4.3196054222075e-05
-1.65990451273167e-05
-2.39388118284758e-05
-1.07906310915247e-05
-5.21741902110417e-06
-2.17108723236998e-05
9.39365638704105e-06
1.02414264469922e-05
1.69863453752749e-06
8.00456936271976e-06
3.27217997619648e-05
3.94042944026669e-05
1.49688516966527e-05
-3.42928542121185e-05
2.12911862936515e-06
-9.51003695506368e-06
-5.6649681854862e-05
-2.97340746614803e-05
-2.6953088974909e-05
-4.61518269996866e-05
-3.94776466589258e-05
-4.49290422897856e-05
-3.82053003262942e-05
-3.41434415501773e-05
-6.91614025926181e-05
-1.26799902324525e-05
3.76806631882061e-06
-1.53291505763642e-05
-1.05491250206935e-05
1.77525881907249e-05
3.73459577518935e-05
5.24115783417147e-05
1.98307359766438e-05
1.87242112286869e-05
-2.87744554156189e-05
-4.67540243504255e-05
2.30638360350171e-06
-1.12018971427153e-05
-6.2661129538867e-05
-5.79954909742289e-05
-4.61795077362322e-05
-4.22510540415363e-05
-6.31133801870272e-05
-3.27477725376501e-05
-7.63455638710768e-06
-4.62253227450703e-05
-2.92130354068068e-05
-2.07613632312174e-05
-1.21267901190283e-06
2.43657691914954e-05
-2.80895507481065e-06
-1.23006161198799e-05
3.29399820133004e-05
2.21937870943752e-05
-1.64405185644205e-05
-2.8690499574581e-05
-1.35823784190884e-05
1.14202365023361e-06
-3.09190281166243e-05
-6.53464148567838e-05
-3.80537399086107e-05
-6.71589660970106e-06
-6.55533954478381e-05
-7.37656576301736e-05
-3.29508095756834e-05
-2.21919787660773e-05
-3.54420140700611e-05
-4.04676159143651e-05
-1.1730433216788e-05
3.16432673920119e-05
1.35375911367895e-05
1.66525133153342e-05
2.60439166032821e-05
5.99489432086669e-06
4.00280220560868e-07
5.25902066009835e-06
-1.96805995703096e-05
-2.32694838924774e-05
-1.89876615032636e-05
1.74890599681953e-05
-2.63374828962916e-05
-5.17651545878907e-05
-1.19323877963455e-05
-2.91510521968962e-05
-2.95845788387242e-05
-5.40208517322674e-05
-1.73501546590852e-05
-2.38579025170733e-06
-2.21932582249938e-05
-4.27045595041663e-06
1.27833749837792e-05
2.45501102312357e-05
1.77399024147316e-05
1.86705160846588e-06
2.74740357791605e-05
2.01382031477404e-05
2.39603801915089e-06
-1.46909903389725e-05
1.23574609763675e-06
-1.85699131193305e-06
-1.30946344783127e-06
-4.41376857160466e-05
-3.73302389353403e-05
-3.22348383983031e-05
-4.04095565813587e-06
-5.53908827856849e-05
-4.00619154351283e-05
-5.6826099296307e-06
-5.78960713593261e-06
-6.46275683767753e-05
-6.95884847530911e-06
8.03832601043097e-06
-1.67680482305389e-05
-2.40689038862971e-06
1.54939815265597e-05
2.62021058756971e-05
3.11316383799662e-05
-1.14224396231376e-05
2.30465850030107e-05
-9.49587784216451e-06
-1.43059940306962e-05
-5.43345878203904e-06
-6.41921904726665e-05
-3.45384361269851e-05
-4.98424980969764e-05
-4.82749869963603e-05
-2.62724971834088e-05
-2.79798881613194e-05
-4.98551698204003e-05
-2.43915006605161e-05
-6.077695124215e-06
-1.19740644067321e-05
-1.16464985354936e-05
-1.63206548156424e-05
-4.28211323780454e-06
-1.38844017261231e-05
1.71454100316832e-05
-2.35841758059781e-05
5.84613089157618e-06
-8.09648064796256e-06
-1.44483839047139e-05
-2.52919984730104e-05
1.34015894939978e-05
-1.31906078360867e-05
-6.10036208681226e-05
-3.83080812570404e-05
-3.01545114312272e-05
-5.23877151541831e-05
-5.1868782431651e-05
-2.72330574552714e-05
1.53203230826979e-05
-2.03481580441028e-05
-2.56032788835758e-05
1.3231203618077e-05
-1.13057808483146e-05
-7.6275920388248e-07
1.6493878351534e-05
3.18967991884536e-05
2.44750729508594e-05
5.71070953479058e-06
-4.22694040757242e-06
5.83788767220931e-06
-1.16336547294988e-05
-2.01087553817069e-05
-2.95883445666205e-05
1.12943750290486e-05
-1.8787239627135e-05
-3.33615725154421e-05
-4.13498389105265e-05
6.98365700397655e-07
-3.50713068748098e-05
-4.09840947750554e-05
-3.67438334169491e-05
2.51750976939213e-06
-9.69174816505307e-06
-3.87198913192143e-05
-4.61651778223026e-06
8.26642067712052e-06
3.44564039438013e-06
2.11891857268436e-06
-1.61170780361932e-06
9.14290723871017e-06
-1.84698800597991e-05
-4.26348622184963e-05
-6.39068094974654e-06
-1.62111078392351e-05
-2.3787477003536e-05
-4.19743655590888e-05
-2.39603505013541e-05
-3.58380403743187e-05
-5.5786624851811e-05
-4.09143114991715e-05
-2.24020778717997e-05
-1.20728771843862e-05
-1.54793098183629e-05
1.61116567122236e-05
3.69204728994699e-07
2.87804241172083e-06
9.87014220959851e-07
-1.52633699232657e-07
-3.40414886425441e-05
-2.53327557268048e-06
2.87360425280994e-06
-1.93179319591843e-05
-3.22180340379327e-05
-1.06156005212346e-05
-1.73820065998265e-05
-2.65703228431123e-05
-4.21290776485531e-05
-2.17163576329425e-05
-2.38661418610035e-05
-3.53916778570401e-05
-2.46109765461547e-05
-5.98241122475812e-06
-5.76421231096067e-06
-8.21195697128956e-06
-1.13247525083303e-05
1.14924446921952e-05
5.62310749490138e-06
-6.54901422609354e-06
7.09698828483172e-06
8.85637616335679e-06
-2.49385214977356e-06
-2.01894624113789e-05
-3.12250632509224e-05
-2.16454371602376e-05
-4.29117075851736e-05
-2.43939689517637e-05
-3.01470202405821e-05
-3.36345614516083e-05
-5.55478071677022e-05
-8.75908351717001e-06
-7.37457743871886e-06
-3.34188626826193e-05
-1.74687950779583e-05
-1.0485693965147e-05
-9.59536480493524e-06
9.20003902326261e-06
2.50742610579356e-06
7.29517739826316e-06
9.89298063992862e-06
7.14518510029071e-06
3.23465564277574e-06
-1.62102210008423e-05
8.92116406865543e-06
-1.79606412001138e-05
-3.64107380036426e-05
-2.5861514666066e-05
-2.56534121173161e-05
-6.0501281621783e-05
-3.27826051456641e-05
-3.53444097669678e-05
-1.45886484966636e-05
1.41033353953527e-05
-2.70966432656721e-05
-2.77785198480471e-05
2.90723162723175e-05
1.73698331782281e-05
-5.70419816177168e-07
-2.12082095103157e-05
-1.70173607570785e-06
1.22675793368524e-06
-7.88338300334663e-06
-1.36747319194946e-05
1.13266530513013e-05
-3.27165027810767e-05
-1.74214577955046e-05
-1.72853227259985e-05
-7.94854789137879e-06
-1.29514071892079e-05
-4.92186680172529e-05
-2.77948358073508e-05
-3.35640885622268e-05
-3.75379783512699e-05
-2.34823075761541e-05
-2.4153731025281e-05
-9.73839133975131e-06
-1.42784103560228e-05
-2.55005854975264e-05
2.54520460290911e-05
-1.6997420525396e-05
2.83587014512325e-06
1.96989985227548e-05
-2.49133214384833e-05
6.78304990007215e-07
-2.98256885679989e-05
-2.17483968917922e-05
-2.15329165687078e-05
-3.43614200828602e-05
-3.76807837434851e-05
-2.56298824639368e-05
-3.17599711899574e-05
-3.51569879328656e-05
-2.84288205973682e-05
-3.56559261792782e-05
-1.02771876493925e-05
-2.68994977953344e-05
-2.69207418058059e-05
-2.7307109509764e-06
6.73932044824647e-06
-5.50937974916395e-06
-3.73639808989755e-05
1.60352862209874e-06
1.67876806019787e-05
-3.16260517850186e-05
-8.45442687796615e-06
-9.0805558045738e-06
-3.00903568639613e-05
-7.64242978214617e-05
-7.85564093460495e-05
-2.72360966159665e-05
-5.71837263666575e-05
-5.47260762661207e-05
-2.50546744085163e-05
-2.76326589086001e-05
-3.15345175407355e-05
-5.07698634825351e-06
-2.46027874720663e-05
-1.13604840071239e-05
-5.23361802682174e-06
8.91885043091293e-06
1.362099122044e-05
7.55676253908921e-06
1.14209380489255e-05
1.48461371766541e-05
-9.52164734229216e-06
-3.94254616045583e-05
-5.47297884562375e-05
1.29687899663712e-05
-2.23644477334683e-05
-5.35013184834081e-05
-4.44821284935201e-05
1.58839805060415e-05
-2.19505943954202e-05
-6.70567479906799e-05
-5.33489031330874e-05
1.90860878144696e-05
-3.18078566228207e-05
-2.99755897829082e-05
-1.01641981639376e-05
3.46685458256696e-06
5.22994778563523e-06
8.85518512355815e-06
-9.02739594204208e-07
2.30323247378425e-05
1.22740559521418e-05
-1.82907605949015e-05
-1.58123549845012e-05
3.53013555709756e-06
-2.47246092226425e-05
-3.23259756158439e-05
-4.63983947991942e-06
-2.65928129793346e-05
-5.09361204378289e-05
-6.03433746161045e-05
-4.29514969338041e-05
7.05112934965838e-06
-1.63726575324378e-05
-2.55154228657277e-06
-5.14914064177493e-06
1.92085328800994e-05
-5.9083890398434e-06
-3.6404269490935e-05
1.5257946090086e-05
6.18451320504725e-06
-3.82931840888701e-06
3.59961070691461e-06
-2.98414261602304e-06
-2.0102012879023e-05
-9.28900089699282e-06
-2.68162195573603e-05
-2.88250563578413e-05
-3.06487856531401e-05
-1.85315580997728e-05
-3.24977392249734e-05
-5.08865599992456e-05
-4.89555129516444e-05
-5.80406933629412e-05
-4.55811003739205e-06
-3.48182635890857e-05
-2.20300725567492e-05
-1.21858969653485e-05
-1.21555963098841e-05
-4.71232469763963e-06
-1.64620919886521e-05
-3.47038254252657e-06
1.43857228618915e-05
4.55646295437754e-07
-3.64064952429717e-05
-2.51861853866387e-05
-2.41659658852727e-05
-3.12205636268663e-05
-3.18348256731878e-05
-4.60427178563762e-05
2.18604191354375e-06
-3.82372467244787e-05
-5.61147172455202e-05
-2.96251871634542e-05
2.1107967613345e-05
-2.96661710335086e-05
-3.18048083256982e-05
-3.90282337058451e-05
3.06548817331657e-06
2.02006555233662e-05
-1.07504987708051e-05
-1.60286424251352e-06
3.31791556792244e-05
1.16271466703817e-05
-1.38749629014683e-05
-4.57327318398123e-06
-6.07045389161843e-06
2.14604045278105e-05
-1.74397926695622e-05
-1.13551347398152e-05
-2.00121909508209e-05
-1.52472785096381e-05
-3.22332679004588e-05
-3.51624895461543e-05
1.5087840551917e-06
-3.90350689093275e-05
-3.45675346389034e-05
-2.70033727091679e-05
-3.31452074446645e-05
-3.29156301504695e-05
-1.33998729649605e-05
9.90055198420243e-07
1.75893563209359e-05
-1.27568708425353e-05
-1.02729128981997e-05
3.69898714048511e-05
-2.38072321579569e-05
6.03356189715724e-06
2.27289305070769e-05
-5.83530082729021e-06
-2.20140316602349e-05
-3.77559850015906e-05
-1.01867758522023e-05
-1.7358978921122e-05
-2.27579541041111e-05
-4.08417254783399e-05
-2.27304389232739e-05
-1.99886464412866e-05
-3.97391843936689e-05
-3.30445321903258e-05
2.90505904748281e-06
-1.44849596586018e-05
-1.67289514384337e-05
-3.33499747004589e-05
2.52377800269405e-05
-2.72287006519603e-05
-1.38898621888514e-05
-3.04406336948268e-05
9.47008066289766e-06
-1.10615839762626e-05
-1.39208428471805e-05
-1.69063386397142e-05
1.00442703968315e-06
-8.10390131694371e-06
-2.7597619116195e-05
-1.25394116291602e-05
-2.42778254636858e-05
-5.8926023458474e-05
-2.4658270263901e-05
-3.26945614152587e-05
-2.09842257732865e-05
-2.35030859947552e-05
-4.46991292234935e-05
1.9489403319526e-05
1.67173634450012e-08
-1.69930082170846e-05
1.10076178552486e-05
2.33415601054992e-05
-1.02629447164204e-05
1.16518655639385e-05
-2.16803600210916e-05
1.97834857591216e-05
-2.08674172127644e-05
-4.76924802448803e-05
-3.49991691299711e-05
3.65165554697379e-06
-4.94084929256002e-05
-2.9933365261628e-05
-3.47694823277541e-06
-2.31447796137681e-05
-3.97706301278477e-05
-6.04269351884627e-05
-2.63227051453698e-05
1.04315560560491e-06
-1.44480520409612e-05
-2.24999184221055e-05
1.38429793840187e-05
1.20237654801402e-05
2.7258366285499e-06
-1.26666486530627e-06
-3.3894487172588e-06
4.54825647760376e-05
1.96017794550383e-06
3.04220152790559e-05
1.35857856434608e-05
-7.86592644135056e-06
-2.26296504354581e-05
-2.65109083983326e-05
-1.02065296832492e-05
-3.03669923175309e-05
-3.24019196628063e-05
-2.70294628983099e-05
-5.35862967787509e-05
-1.06197450156029e-05
-3.29750297341001e-05
-1.96927447473269e-05
-4.49346905346643e-05
-3.87236944596554e-05
-2.39893694639747e-05
-2.66935103156844e-05
4.41006864194871e-06
1.06402536964387e-05
-1.12819542612998e-07
1.00653153730254e-05
1.6891887473442e-05
1.0306397511621e-05
-2.43981636938577e-05
1.3525661517802e-06
-1.88203036726358e-05
-1.85137683153273e-05
-1.43399863031273e-05
-6.41537909659731e-06
-5.08862313080468e-05
-2.5570060515872e-05
-3.10258636101867e-05
-3.60333666933781e-05
-3.86702568669814e-05
-2.34414733557253e-05
-5.4837210588561e-05
-2.62546199180811e-05
-4.73996299822761e-05
-1.80056146293527e-05
-1.32303089463993e-05
-4.12286369411742e-07
2.56233685573586e-06
-4.61679717052098e-06
-1.18091529802584e-05
3.53909078248259e-08
-2.3516192402583e-05
-1.16597947067966e-05
8.72481526459995e-06
-2.29005521412549e-05
-9.79351861083475e-06
-4.25562130025439e-05
5.46376141976992e-06
-5.7116889596543e-05
-1.71675440991635e-05
3.78336060522667e-06
-4.24730478872778e-05
-1.28190465418466e-05
-2.87702868166155e-05
-2.38609353673248e-05
-2.46059233215602e-05
1.57910165247839e-05
-1.49707435727511e-05
1.6845358418872e-06
7.40813736976792e-06
-1.66881194234934e-05
5.29468639067908e-06
5.07900908099497e-06
-3.90674968991145e-07
-1.78437991580146e-06
-3.5180789308386e-06
-6.9696136521055e-06
-2.31266016762573e-05
-2.15356036440051e-05
7.58501023557847e-06
-4.92463164657675e-05
-4.93079718804684e-05
-1.37724002824544e-05
6.65450116814283e-06
-2.12969204930537e-05
-2.93328578413721e-06
-1.16428972135389e-05
-9.61139506090945e-06
-7.77329167974264e-06
-4.54072645489315e-05
5.30687695212594e-06
-6.38439272680693e-06
-1.67312812021543e-05
-2.70980503904791e-05
-9.55201590039521e-06
2.33789993980237e-05
-3.11631833979243e-05
-1.73556170644789e-05
-6.75752134487838e-06
2.37719141117814e-06
-4.98762929905999e-06
-1.49190186834165e-05
-4.33164023654665e-05
-1.25191029722028e-05
-2.27041837886858e-05
-3.13953510646891e-05
-1.74348318903163e-05
8.1999792264721e-07
-3.74524171629988e-05
-2.64106836904074e-05
1.02695587203332e-06
-2.22878624635011e-05
-1.23471793760942e-05
4.14403910926067e-06
-2.10077472256145e-05
-7.32934449906436e-07
6.65234313021241e-06
-2.18882887520194e-05
-2.83969216457625e-05
-3.26181979359479e-05
-1.50050526184958e-05
1.5175556504203e-06
-1.77869570947291e-05
-9.03798797011011e-06
6.79762703463088e-06
-1.83817849673284e-05
-1.92720528065791e-05
-3.80080654513143e-05
-2.55452254238701e-05
-2.05167472068038e-05
-1.90944603668924e-05
-3.98515893069603e-05
-4.51196257704067e-05
-5.34171291788837e-06
-8.08068287298734e-06
-5.88224750412046e-05
-4.69581981725462e-05
1.29804346656956e-05
-2.74266986491717e-05
-2.53655093860552e-05
-1.78802505430565e-05
-4.83862310080101e-06
-1.5770485199027e-05
-2.49528015273929e-06
-2.47593816625021e-06
-6.49735478572665e-06
9.6265697367644e-06
4.18546504964278e-06
-1.9263385947398e-05
-3.61353416904984e-06
-1.68010580118924e-05
-1.04272782841399e-05
-7.41349261644504e-06
-2.45310907776107e-07
1.55941460412413e-05
-1.67690087876936e-05
1.78493446165045e-05
-1.99505623507129e-05
-4.20548495358585e-05
-2.01182784167889e-05
-1.8123477536673e-05
-1.12997297510334e-05
-3.2475283476409e-05
-1.55413328937955e-05
2.58045074586261e-05
-4.22246610436992e-06
-1.04543107196578e-05
3.25125799859756e-06
2.64943038931934e-05
7.39266513216948e-06
1.29139848615363e-06
5.49163916409393e-06
-2.23578975951254e-05
1.04198410736362e-06
-3.22864342116829e-05
-2.47912615888029e-05
-1.70113158098809e-06
-3.91658264674478e-05
-5.22687294982009e-05
-1.1675276514653e-05
-2.95417354195076e-05
-4.38124612140318e-05
-4.07820602894941e-05
-1.02288508216915e-05
-1.85848571716525e-06
-2.5332597343351e-05
-7.25269494807869e-06
-5.12013949624869e-06
1.09335572613236e-06
5.42819347353909e-07
-3.04048695826061e-06
-1.11074411823248e-05
1.86627085723887e-05
7.82812754290211e-06
3.64837000038338e-06
-1.85978822552582e-05
-4.89800316878027e-05
-1.04329975722704e-05
-4.39317682876367e-05
-6.05846009581951e-05
-3.08360883227291e-05
-3.63353131947126e-05
-5.26175463006089e-05
-2.79012224347688e-05
-2.00823787989567e-05
-2.28352685270749e-05
-1.3073548297489e-05
-2.39079982579421e-05
-8.89013924355603e-06
-3.91022345664565e-05
5.01038735529472e-06
-7.02902622019134e-06
-1.27037550806976e-06
1.71096785818895e-05
8.28563967356208e-06
-3.57537655884228e-06
-3.51486917883255e-05
-2.45280939459366e-05
-2.14795716029914e-05
-2.20516271833332e-05
-5.3077351595022e-05
-6.71343207688381e-05
-3.24627648622387e-05
-1.35761514457673e-05
-3.92504290643909e-05
-9.44889396594955e-06
-1.66755224593466e-05
-3.93140363298205e-06
-1.16983171640612e-05
-1.6511710757289e-05
2.60780791142855e-07
1.96258756317448e-06
8.6434166179939e-06
1.74280210586115e-05
4.08885429842143e-06
4.14194653454964e-07
-7.1728204093943e-06
-1.92408726777049e-05
-7.76483680231978e-06
-2.8928523400106e-05
-2.50689774826938e-05
-3.89021786236559e-05
-3.67135952832238e-05
-2.52473482314971e-05
-6.11231570248437e-05
-3.76976657595472e-05
-9.03695276703294e-06
-7.51058170529956e-06
-5.48414041447785e-06
-3.08222780451119e-06
7.01708544625097e-06
1.48448506988369e-06
-2.51572788666598e-06
-3.15414241831365e-06
1.95513012917872e-05
2.14091701275234e-05
-3.26694341518105e-06
-9.99545495271812e-06
-3.70201916589116e-05
-1.73877570551184e-05
-3.21876085971068e-05
-1.54929646156865e-05
-2.27592961602033e-05
-3.00638022399659e-05
-3.58972440965534e-05
-2.27498627750618e-05
-3.95092563919219e-05
-2.7706629721731e-05
-3.99108092797133e-05
-2.90528133931293e-05
-7.93771158135601e-06
-2.22716031059722e-05
-9.72492257221956e-06
-3.31563873310287e-06
8.84988342261485e-07
-2.6651235661629e-05
-2.1902536555242e-05
1.65826448873344e-05
1.11413283772656e-05
-3.15346744250464e-06
-3.19884321755622e-06
-1.1759425935637e-08
-1.75517152766294e-05
-2.77096591427495e-05
-1.80439680741039e-05
-2.23698090061237e-05
-1.39742547763736e-05
-3.07198047319358e-05
-4.80661233441015e-05
-1.27616869753501e-05
-9.57402287313139e-06
-3.199954290938e-05
-3.76239384587926e-05
-1.07331797691204e-05
-1.41128988468624e-05
-3.35555918332015e-05
-1.49212925361474e-05
1.11121797140298e-05
-2.00886616894094e-05
-1.41130113591282e-05
-1.71351486312285e-05
-3.74667520362289e-05
-3.06480593472619e-05
-8.50300559483627e-06
-3.35689253969774e-05
-1.17994608519693e-05
-1.14133879065241e-05
-3.24749073854216e-05
-1.71973139910684e-05
-5.704468740868e-06
4.56980520848305e-06
-1.69905050628688e-05
-3.15409668199564e-05
-1.56579400238975e-05
-7.25008384772896e-06
-3.43724324358228e-05
-2.7736111739844e-05
4.78720712816143e-06
-1.45818750882354e-05
-1.94026678018234e-05
2.1240391029848e-05
-1.35868508069806e-05
-1.75228614204499e-06
-4.58871410011661e-06
9.21402182803606e-06
7.03643862416676e-06
-1.67912535279923e-05
-8.02381606558997e-06
-1.3173776913886e-05
-4.57880811552985e-05
-1.12061184622916e-05
-3.4262050195697e-05
-3.4640567719467e-06
-3.62854917479592e-05
-2.66321193941939e-05
-3.03577650098472e-05
-4.31559663570697e-05
-3.84883729171173e-05
-2.97440416625977e-05
-1.32918193881122e-05
-1.01962787484167e-06
-1.1911587580064e-05
-1.90581828578342e-05
2.73564528316936e-06
9.90829968820279e-06
-8.01004725656775e-06
-1.28996143728011e-05
-2.72515674340408e-05
-6.04921162434248e-06
-3.29473797178144e-05
-2.85054564468046e-05
-2.40089934092573e-05
-1.22845243002195e-05
-5.32817731806248e-05
-3.06795750225553e-05
-3.83593669394904e-05
-7.62188792978518e-06
-1.65613555773201e-05
-1.35235106530148e-05
-3.07358855791525e-05
-2.47470056501045e-05
-3.10427354048355e-05
-3.73131712492317e-05
2.95162999991551e-06
1.05864597913009e-06
-2.89249152820093e-05
-2.42091499251913e-05
1.3795936513254e-05
-1.45664178133329e-05
-8.73381214273821e-06
-1.82782392130149e-05
4.51708680358176e-06
-1.05010462183041e-05
-4.08757143378197e-05
1.69947993774445e-07
-3.25085282118939e-05
-1.3456797173962e-05
7.02133439845442e-06
-2.17876931528517e-05
-2.19020612416172e-05
-2.15527536621644e-05
-1.0365415572275e-05
-2.06185181028382e-05
-5.22535866730832e-06
-8.26541578003518e-06
2.84031353011281e-06
5.59892237254179e-06
-2.22940358758751e-05
-1.69925286377879e-05
-1.01905983068331e-05
-2.27534207736123e-05
-1.81456229254008e-05
4.75385706653211e-07
-5.69528661549233e-06
-7.98079373913257e-06
-1.2004782725051e-05
-2.19587285984066e-05
-3.97332025937126e-06
2.33504621496769e-05
5.99817264036823e-07
-2.76946469023842e-05
-2.64786551207193e-05
-2.38295617711988e-05
-2.42087782551063e-05
-2.35326051372469e-05
-4.13990959073393e-05
-1.61959498362354e-06
2.06045628763888e-06
-4.93778554964444e-05
-1.88354476197634e-05
-6.78900578618218e-06
7.07341028269519e-07
-2.1398332441496e-05
-2.9591430281562e-05
4.48377994287847e-06
-8.37804593662548e-06
1.7731271381011e-05
2.54595309182888e-05
4.48092446925489e-06
2.52418470067009e-06
-3.30178048997205e-05
-2.13766025972355e-05
3.97358870163334e-07
3.52248766976886e-07
-1.09867193665231e-05
-2.11829581496086e-05
-4.69346079702523e-05
-1.97716826824458e-05
-8.05992118129921e-05
-4.56820226346191e-05
-9.70238055826097e-06
-3.44603572604747e-06
-3.26401051680589e-05
-3.64385974526842e-05
-3.09399996713488e-05
-1.32850142888442e-05
2.97220450510195e-06
-5.55944765802725e-05
-3.1541588272199e-06
1.9584135876868e-05
-5.3141676978052e-06
-1.28962658213495e-05
-2.39478390769786e-05
-1.40157130296731e-05
-9.91319813104662e-06
-2.83214942995363e-05
-3.79172743344184e-05
-4.55098202496686e-05
-4.75839959653442e-05
-4.01730824180935e-05
-6.19632976733569e-05
-3.51670085552638e-05
-2.17093256891248e-05
-2.68421117643388e-05
-3.70136349674926e-05
-1.55278116600157e-07
-2.24372306093034e-05
-1.31448432752091e-05
-2.59399206006272e-06
-1.00348689972852e-05
1.76585549693501e-05
2.05601354824991e-06
7.37186684232685e-06
-5.15933263493733e-06
-8.3226241715255e-06
-6.10926819114725e-06
-5.15565625668374e-05
-1.47555966762543e-05
-1.23809612922809e-05
-3.38541782984941e-05
2.46546327063218e-06
-3.8899638719051e-05
-4.29600829457368e-05
-6.09054612212191e-06
-2.46249013980272e-05
-4.71391659303252e-05
-3.13190893058796e-05
2.44505750868679e-06
3.01245084332477e-05
-7.73039861119611e-06
-1.76159958026094e-05
3.07159098686416e-05
-7.27692379756493e-06
1.54018056024404e-05
-4.60065570837402e-05
1.17791456943794e-05
1.04527203413324e-05
-3.86550530573227e-05
-3.39541148699105e-05
1.01390635941933e-05
-7.14074538746632e-06
-3.48259636070502e-05
-5.02481104347319e-05
-3.87985548379413e-05
-1.08962604833118e-05
-3.02140369682971e-05
-2.50324872593591e-05
-4.45533754301006e-06
-3.1887478892603e-05
-4.07366786238465e-05
-6.77921270542946e-06
-2.64383022116986e-05
-1.91611217944809e-05
8.54222664345552e-06
1.26842332598571e-05
1.68298784644029e-06
-5.52950862236694e-06
1.18288869292734e-05
-6.13831498978773e-06
-4.46318543568662e-05
-3.61926334404832e-05
-2.41470202785647e-05
-7.34275437173547e-06
-3.39726548078162e-05
-5.77044278095927e-05
-2.80332225346025e-05
-2.30020619232274e-05
-3.33403596799207e-05
-2.42794808538773e-05
-2.1429823880033e-05
-1.76671793879287e-06
-2.734751608423e-05
-1.94691771743704e-05
-1.35115502792889e-05
-2.58070499048539e-06
-3.38223929848753e-05
-2.22522582429332e-05
-2.57847806155985e-05
-7.28172312543025e-06
-7.06267813939071e-06
-4.00934467101269e-05
-3.64710907139029e-05
-1.63433449589666e-05
-4.5881701344791e-06
-3.9288631840551e-05
-1.9112742576452e-05
-1.42128851141729e-05
-1.17984261448122e-05
-2.82734285765567e-05
-9.96666519895002e-06
2.03961938819737e-06
1.20870639399746e-06
-1.90425082244093e-05
-1.66727311284496e-05
-1.7946435288518e-06
1.760575453966e-06
-3.62330183238694e-05
-3.26961279326673e-05
1.59661867575077e-06
-7.09078051604927e-06
-2.9758390258181e-05
-3.54100846852022e-05
-1.92084397903717e-05
-1.20704219854672e-05
-4.34938930635421e-05
-1.03219571168387e-05
-2.3363253391458e-05
8.68654066064139e-06
1.88606628942457e-05
-1.22150063519489e-05
-2.81512610681897e-05
-6.14174573540785e-06
5.52297680817877e-06
-1.04389116007522e-05
-3.32199607815851e-06
-1.84010497647082e-05
-6.18882931536001e-06
-4.31472026224441e-06
-5.61501501633851e-06
-4.05252956965633e-05
8.93444375509436e-06
-5.17939086149868e-06
-1.37842166803349e-05
-1.57264358768451e-05
-2.7873197854451e-05
-2.13595046250867e-05
-3.64394175159034e-05
-2.34635888801997e-06
-1.68012048896696e-05
-1.11177056258087e-05
-4.24629653055777e-06
-4.50000670749984e-05
-2.9227515254998e-05
-1.30636704178387e-05
2.63845208131137e-06
-5.03736592230526e-05
-3.40053308228048e-05
-2.60253607054996e-05
-5.01923049487817e-05
-3.22886802759607e-05
-2.13172110878718e-05
2.5136352801022e-06
-2.47897862196794e-05
-2.51459710015918e-05
-1.36804121419564e-05
-1.42665573667161e-05
4.39179076201629e-06
-1.83022793918403e-05
-4.79880437969273e-05
-2.49553337234585e-05
-2.85164719808011e-05
-1.92191873225411e-05
-3.3326269032131e-05
-8.04843882523423e-06
-5.76503344125722e-06
-1.31809672332432e-05
-8.06664273261484e-05
-2.75620231963877e-05
-3.68103723928793e-05
-1.69900887911469e-05
-3.27360796459554e-05
-5.60211073892152e-05
-2.61372011420277e-06
-2.68655873317239e-05
-3.13803065637006e-05
-1.1346847047764e-05
-2.65852739038959e-05
-1.87515773866131e-05
-2.08321960654521e-05
-2.62092455504849e-06
-2.5232270176167e-06
-1.94326754147213e-05
6.13122940286287e-07
3.45998623523533e-06
-5.25972216934719e-07
-1.45502189788136e-07
-2.67295637044912e-05
1.22904941659894e-06
-2.72336892442375e-05
-1.97382480864834e-07
-3.28276539626206e-05
-3.19112921282077e-05
-2.58139080595353e-05
-1.79383290048721e-05
-2.76775311208994e-05
-2.9217618044466e-05
-3.44515481525602e-05
-1.27998677734405e-05
-1.06758816508631e-05
-9.34555511990745e-06
-2.21094738718743e-07
1.604660475719e-06
-1.00444891508322e-05
2.26921021152272e-06
5.35844447437527e-06
-6.98695197361742e-06
-2.64862680466456e-05
9.26949773764851e-06
-7.56661029209355e-06
-1.73014598295885e-05
-2.39365664606142e-05
-3.17029828633893e-05
-1.20667609361808e-05
-4.56753860157511e-05
-2.58531312934924e-05
-1.50870994492552e-05
-5.10096686228447e-06
-2.33643286564704e-06
-2.52266727558148e-05
-1.99872495663925e-05
2.74449949221448e-05
-2.52967087100659e-06
-6.29317033534401e-06
3.42341584356679e-06
-1.81057953079315e-05
8.79814595984529e-06
3.37942744044867e-06
-2.88583456612227e-05
-1.36313950168996e-05
-4.68472536291419e-05
-2.25326001628505e-05
-3.14872609715213e-05
-1.54816113574702e-05
-1.20715240094209e-05
-1.40145893441236e-05
-3.6787256446179e-05
-1.96212924403044e-06
-3.34463567212469e-05
-2.91963014271203e-05
1.39493469210179e-06
5.94304580481628e-07
-1.3434009542594e-05
-1.51063777347504e-05
2.34246975150931e-05
-1.28674947130537e-05
-9.57089951529946e-06
1.03657964777077e-06
-3.71672651257266e-05
-2.99082232901247e-05
1.94259259659538e-06
7.13254618061199e-06
-4.98931444065297e-05
-5.1559390318907e-05
-1.55198677090542e-05
-1.25885792594718e-05
-2.71421149676502e-05
-4.93813590419999e-05
-3.06268405677419e-05
-8.0325135892468e-07
-2.17582974382742e-05
-4.14475160242977e-05
-1.2432411331754e-05
-2.19433442103773e-06
4.05590911067459e-06
-3.852979997767e-05
-1.34713960374064e-05
-1.22889971182297e-05
-1.61271125781389e-05
1.37909725094006e-05
-1.51669262898247e-05
-2.27911264213297e-06
-2.38895514836899e-05
-1.65743254498622e-05
-2.45188771244393e-05
8.88596510493211e-07
1.32549805474301e-05
7.04807627235948e-06
-1.35454891845281e-05
-7.03967719985624e-06
-4.40798529876053e-05
-9.16313286783903e-06
-3.11937608100666e-05
-3.19590756120914e-05
5.49408023770083e-06
-1.49976585608465e-05
-2.60689286457275e-05
-2.41044827431693e-05
-1.74278946632857e-05
-6.28026015983183e-07
-2.04805745285611e-05
-2.23933221709e-05
5.64599683823993e-06
-2.34233314335635e-05
-1.28500063919378e-05
-7.47903983620323e-06
7.2120382364432e-06
-2.04977753053367e-05
-3.88110714908632e-05
-1.34060121092904e-05
-1.47402432015184e-05
-1.08660091113246e-05
-2.10806118832725e-05
-1.70954354893477e-05
-1.13072034784286e-05
-1.95628100383675e-05
-7.88338568510303e-06
1.14233406238579e-06
-2.20145613757268e-05
-1.55808862261934e-05
-3.280560401572e-05
-1.20862115594388e-05
-2.55883132508372e-05
-1.55017886325148e-05
-2.01268459086736e-05
-1.62385995651482e-05
-1.57268251890323e-05
-3.37907532752052e-05
-3.93788988933368e-05
-2.17818611380302e-05
-2.52169585554254e-05
-2.56458505557602e-05
-7.03106048797851e-06
-2.88523442221803e-05
2.02138798489247e-05
-2.27799439772091e-05
-1.63703282258008e-05
-2.35863688552106e-05
-1.20477904614003e-05
-4.76127132600649e-05
-1.93629212394547e-05
8.01695345353588e-06
-1.91413284084379e-05
-3.35969948772757e-05
-2.7154144768518e-05
-1.48019844996359e-05
-3.31691962207012e-05
-3.56834901390755e-05
-4.90405328801065e-06
6.97661546258816e-06
-3.66751716971641e-05
-2.13905595124421e-05
-8.45636058186027e-06
-4.42712460365423e-06
-3.6111547318177e-05
-2.37845581822839e-05
-1.03081139276242e-05
-2.95916737433275e-05
-2.59971394225923e-05
1.00234635668977e-06
-5.68058302544943e-06
-1.95368129170086e-05
-2.82477750094187e-05
-1.05186797321196e-05
-1.09229452730703e-05
-1.97374811136238e-05
-1.8539390457306e-05
-2.3997929378559e-05
-2.28232719943873e-06
4.68820277514673e-06
-2.37883925243045e-05
-2.20751105433267e-05
2.77645837582968e-05
9.11746851509685e-06
-2.13839778264667e-05
-1.49489437725568e-05
1.60679886497691e-05
-1.73541101768918e-06
-1.7222147161072e-05
-1.43878928425643e-05
8.77260780313908e-06
-1.93259500039131e-05
-3.80042800898084e-05
-3.60686803860792e-06
-2.72524036489044e-06
-1.6053316148411e-05
-4.45485934411104e-05
-1.38525522401657e-05
-1.33297395359742e-05
-1.23647322243607e-05
-4.13648791905081e-05
-6.54668561493536e-06
8.22148393808631e-06
-1.90396508627028e-05
5.5634524270808e-06
-2.0650038586173e-05
-2.6667851631682e-05
-6.55964336518015e-06
-7.52925505232893e-06
-1.30469744102023e-05
-2.55890148677323e-05
-9.36234921643279e-06
-1.80474233037222e-05
-5.75076405670947e-06
-2.39278916768452e-05
-2.72840279534829e-05
-2.28106272676408e-05
7.25533057386599e-07
-3.27471024811745e-05
-2.56490526420824e-05
1.56956522840202e-05
-1.73315602956329e-05
-1.47728677552233e-05
-1.421057879781e-05
-6.65894943442287e-06
5.68168816171103e-06
-4.85771272112352e-05
-3.64849371623414e-05
-1.98443036996389e-05
-1.85719326374909e-05
-3.17599639156559e-05
-4.06542143762413e-05
1.24934861030667e-06
6.08353294286562e-06
-2.20884541595025e-05
-2.78922179813298e-05
-2.88780021382496e-05
-1.81917718921636e-05
-2.64605078064578e-05
-1.31521429898313e-05
-9.10975123030391e-06
-8.42951646836756e-06
-1.95584436223339e-06
-1.88605628332464e-05
-1.1908330393356e-05
-2.86068829350985e-06
-1.70488494020226e-05
-1.61149346231776e-05
3.32257155991481e-05
4.19605860407907e-06
-1.08922395456375e-05
-3.76832596750478e-06
2.71115974648173e-06
-1.93671370137288e-05
-1.51222688256638e-05
-3.16348120188996e-06
-3.12242831173685e-05
-2.37056994602876e-05
-1.28435879914289e-05
-4.48396573140111e-05
-1.8156879422124e-05
-6.90684583562779e-06
-4.37910214893451e-05
-1.50767858607099e-05
-1.86896286920875e-05
-3.04577078846815e-05
-2.35846449644918e-05
2.16314485889783e-05
1.08208196593262e-05
-4.30839296986163e-06
-1.11957933337808e-05
1.5488574280294e-05
-1.76475942682335e-05
-3.56108331032743e-05
1.15176903590899e-06
-1.49625357853422e-05
-1.85765884136568e-05
-5.60035201503252e-05
-2.81205727237378e-05
-1.12528988027101e-06
2.64535845156738e-06
-4.21256747065372e-05
-3.09771957002351e-05
4.07094470837498e-06
-3.01206870927131e-05
-2.990506434056e-05
-2.65324458070663e-05
1.07631254450888e-05
6.14093071514933e-06
-2.95765817944528e-05
-2.23088247899425e-05
1.74905840418452e-05
-2.21580502103625e-05
-4.05673290673662e-05
3.9769716752088e-06
-7.99629336345497e-06
-2.22633453062879e-05
-4.29117200304737e-05
-9.30962461513597e-06
-4.03352767858824e-06
-3.77390577192211e-05
-3.74851391946376e-05
-1.9848242933367e-05
-3.86307317170563e-05
-2.89734536770558e-05
-4.24868940065164e-05
-1.76960120314879e-05
-2.45477217375379e-05
-4.07122113601964e-05
-4.56098694631906e-05
-1.29514512273881e-06
1.50266736967403e-05
-3.11629943183688e-05
1.05325274683863e-06
2.09285679065893e-05
-7.15408140553656e-06
-3.02431538954422e-05
-1.40525237873549e-05
-1.16606924463803e-05
-1.99911221766755e-05
-4.70952813344756e-05
-7.48427951495251e-06
-4.19847291835005e-06
-4.08193847149936e-05
-3.25960648516462e-05
-1.63533090949197e-08
-3.00383777127939e-05
-2.75461355814714e-05
-1.00982587494319e-05
2.96120820871352e-07
2.99570670169839e-05
4.44803513402371e-07
-1.92057793894631e-05
1.59409885591659e-05
2.45258799875288e-05
-2.26259293562487e-05
-1.40470216680094e-05
9.01498758864277e-06
6.384114314291e-06
-1.88875072861197e-05
-3.119512413683e-05
1.2690350045719e-06
-1.6901757005461e-05
-2.35219939884006e-05
-2.47001357777465e-05
-2.28913069914895e-05
-1.53752522110734e-05
-2.84882024512583e-05
-7.71529549037093e-06
-3.64276152302501e-06
-3.11886919333237e-05
-1.11034200697122e-05
-1.53265738081333e-05
-2.91006259980467e-05
-2.3422102820163e-05
-6.4621830742662e-06
6.47892436334571e-06
-8.59358297421265e-06
-5.46491654919703e-06
-4.74110222985081e-06
-1.49705517799682e-05
-2.09396231556062e-05
-2.59125208825741e-05
-1.94229325089785e-05
-2.83158904621861e-05
-1.44471527857475e-05
-3.18421096548736e-05
-1.9286061845679e-05
-3.41090876620029e-05
-2.52480147133669e-05
-1.9791924666314e-05
-1.56173790142692e-05
-2.47681991907448e-05
-1.53691895407209e-06
-3.04598898751751e-05
-1.2115534515275e-05
-5.40884888990523e-06
5.6909204357706e-06
-2.30709623783314e-05
-2.87419498914694e-05
-1.17455841315872e-05
-2.50766830908657e-05
-2.45693409769429e-05
-4.77037750169422e-06
-1.27499599506089e-05
-2.21621313332919e-05
-1.75201453324041e-05
-7.99155453759327e-07
-1.03398536510506e-05
-2.24983977626914e-05
-1.8697782480596e-05
-1.58019626255773e-05
-2.03412395973656e-05
-3.81301469999095e-05
-1.30543440896385e-05
-1.42110943619965e-05
-2.1521009968056e-05
-1.67398974486102e-05
-3.49302134274168e-05
2.86496941212738e-06
-1.13181087973234e-05
-1.19006311243865e-05
-1.64936416266262e-05
-3.40612806552081e-05
9.55798245350426e-06
-1.10141737483355e-06
-3.77645285625347e-05
-2.05398926675189e-05
5.63234905083533e-06
-1.01794114192731e-05
-4.02865173183699e-05
-2.33600201527815e-05
7.9531226346884e-06
4.98872381964874e-06
-4.45913048863521e-05
-2.25313958812964e-05
4.95011931588858e-06
-1.88733884958122e-05
-4.04834354474194e-05
-1.08655650521303e-05
-1.47777984504581e-05
-5.37316735201907e-06
-2.33742581019361e-05
-5.85508338569038e-06
8.78636202901518e-06
-3.8732728865639e-06
-4.951855148301e-06
-4.74442013549914e-06
-6.98181589890749e-06
1.01664946294688e-05
-2.33935257574237e-06
-2.38464186075763e-05
-2.05176976763835e-05
6.73883601958883e-06
7.61444273753359e-07
-4.34014345910868e-06
-3.06164406926344e-05
-1.89374886477251e-05
2.2942074426195e-05
-4.0089769342397e-06
3.82442872670496e-06
-2.55714330677747e-05
-6.4186395321416e-06
-1.49601026924547e-05
-3.80118200835779e-05
-1.1668301742481e-05
6.86445285277116e-06
-2.64662847962019e-05
-5.0740142955372e-05
-5.88321243408477e-05
1.71663712154943e-05
-1.97704661466512e-05
-3.62008863189283e-05
-2.73259678143983e-05
-3.13275002254491e-05
-6.11725113786236e-06
-2.69753022716956e-05
-3.00083688989535e-05
-4.62809776541515e-05
-1.32070247594413e-05
-3.53215779680016e-05
-2.22735393676687e-05
-9.07553359278324e-06
7.26629746662028e-06
-1.66499243490666e-05
-2.821837734089e-05
4.08120368059779e-06
-9.39358944431441e-06
-2.26232017975912e-05
-3.14083797503231e-05
-2.40109381685933e-06
-2.1658459340761e-05
-9.3000875617212e-06
-1.51148789632418e-05
-3.23862156314719e-05
-1.63640762061241e-05
-3.11788520730251e-05
-3.95636466683522e-05
-2.22182189231497e-05
-1.10943688779713e-05
-9.35095930875385e-06
-2.04432898300718e-05
1.71377204563285e-06
2.27567063442051e-06
-4.71322098857517e-06
1.43893034077089e-05
-1.69423633914208e-05
5.3946080230669e-07
6.06297248205411e-06
-1.73347191598177e-05
-1.30810127835342e-05
-2.2489784109216e-05
-1.9680140023711e-05
-1.22129749884577e-06
-4.22987241593265e-05
-2.45054940707604e-05
6.00581817758967e-07
-2.58958940807477e-05
-1.86100356330447e-05
-2.41302333398132e-05
-1.15638784784229e-05
-2.08175472285889e-05
-2.66829586721823e-05
8.22407589119075e-07
-1.2053997299745e-06
-2.33508497730866e-05
-2.79777379746572e-05
-3.4608003342541e-06
-1.71456600991389e-07
-3.61239992897676e-05
-4.68964991954839e-06
4.33889652567992e-06
6.88606815816732e-06
-9.55707963365253e-08
-2.04413560661249e-05
2.15416694938815e-05
-7.496963624739e-06
-5.18070970828422e-05
-1.9841720805211e-05
-1.43214541613462e-05
-3.22593444420929e-05
-3.08153157911853e-05
-4.14040295233144e-05
-7.94408294782522e-06
-2.31785058467683e-05
-2.66091168610271e-05
-2.92183923733663e-05
-1.99286495157976e-05
-2.33542521792593e-05
-5.01394901133827e-05
-2.43687924890346e-05
-3.34403558774566e-05
-1.33864961025962e-05
-3.71877890456447e-05
-2.1645361295327e-05
-2.05336337216722e-05
-3.9400099562392e-05
-4.64487857012839e-05
5.03443414419828e-06
1.02153688242084e-05
-3.82208771014016e-05
-5.31507234708911e-05
1.18200427578729e-06
-2.07642210910768e-05
-4.91489880702801e-05
-3.83064860115568e-05
-1.17182116737629e-05
-5.79749364056281e-06
-5.51147104494354e-05
-1.71820888890016e-05
1.97064666758485e-05
-2.3556959438972e-05
-2.24654599150582e-05
-7.28918875413257e-06
1.3803014287794e-05
1.46930404935003e-05
-1.90261973544859e-05
-2.86009160166382e-05
3.28261558684366e-06
-2.01255563475618e-05
-3.75880918995769e-05
-1.43986375702059e-05
4.8010168908942e-06
1.24154870377075e-06
-6.48335277154347e-05
-1.66483963605007e-05
1.16487148692275e-05
-2.78802122587729e-05
-3.57768329324077e-05
-9.22725573951013e-06
2.84390067867451e-05
-3.34128739015767e-05
-6.01986381152261e-05
1.40297484039442e-05
3.73836651324449e-05
-3.25400518676205e-05
-3.44018883847964e-05
-5.45976316302344e-06
2.876992960276e-06
-5.42232900942411e-06
-2.20448403980771e-05
2.68753522846435e-06
-1.79328535193118e-05
-3.28830454977693e-05
-2.38930419109774e-05
-4.79333787467686e-06
-2.92475234270628e-05
-2.43147684863891e-05
-2.03099023053625e-05
3.04247545265073e-06
-6.04954650685849e-07
-1.87181140213211e-05
-2.34206401236215e-05
2.65366801092831e-05
-3.08417907855072e-06
-3.19126161850229e-05
-1.95540444703094e-05
3.98599768779746e-06
-3.24734936548234e-05
-4.02399574934609e-05
6.05676970529501e-06
2.02144038447857e-06
-4.60789822447154e-05
-3.18928493042468e-05
-7.67846113864452e-06
-8.89667221535793e-06
-4.91722059621183e-05
-2.35914210643026e-05
3.05877858333261e-05
-1.20405277941469e-05
-5.20722035657394e-05
-1.68632775785894e-05
-1.87593294918849e-06
-2.36518482349535e-05
-3.5240962021337e-05
-2.45498484661293e-05
4.52354802275424e-05
-1.53485108131621e-05
-4.86065500925222e-05
-2.7033774151471e-05
7.67880322092437e-06
-3.76231670745164e-05
-2.36050184453968e-05
-3.51277577611051e-05
-1.64863395255044e-06
-2.27909487103846e-05
-3.15201858477058e-05
-3.53696301390217e-05
-1.11729609272376e-05
-2.00698325643744e-05
-2.65930584377981e-05
-2.53630364475163e-05
-2.04852507719128e-05
-3.34609554464357e-05
-1.65813577237952e-05
-1.05384427089712e-05
-3.05001049003081e-06
-3.04881310207716e-05
6.33938912617094e-06
-6.98379807510956e-06
-1.72529259788296e-05
-2.2583202107827e-05
-2.50197009450401e-05
5.0963828866001e-06
-3.54279326985341e-05
-3.80176118269351e-05
-1.78756279744589e-05
3.80589981662149e-06
-6.34712497898419e-05
-5.08848154190268e-05
-1.73488724050896e-05
1.27632428447197e-05
-3.66105415040721e-05
-6.38334954490483e-05
-3.81386879584815e-05
1.69455214150883e-05
3.65388376364514e-06
-3.29341650714423e-05
1.9154915307506e-05
3.82723909869007e-05
-1.55422389277654e-05
-1.83152642318667e-05
4.39493640782141e-05
3.01213903696976e-05
-3.11738430315788e-05
-5.73638423599276e-05
-1.18913512745641e-05
-9.99431268821915e-06
-1.96763239148571e-05
-5.30654177458817e-05
-7.99950095917243e-06
-1.26181442178648e-05
-2.88080134645774e-05
-4.92007371715473e-05
9.98805247321402e-06
1.1862092832876e-05
-2.66131570980506e-05
-2.9423390152188e-05
-1.11566138589455e-05
7.31480636345796e-06
-1.16099850284334e-05
-1.140016589609e-05
-6.41102416996774e-07
-2.74305077850578e-05
-2.03129523751448e-05
3.62854636883287e-06
-5.82050601520071e-06
-5.35345479689802e-05
-3.90660594177733e-05
-1.67040062989624e-05
5.38853130268052e-06
-3.31565762726004e-05
-3.42713278328949e-05
-3.27734169386075e-05
-4.00732024555195e-05
-4.06582816304651e-05
-3.14367275533681e-05
-2.42363380759641e-05
-2.67343447853615e-05
-4.29923197319112e-05
-3.51634935708065e-05
9.7505658544085e-06
-2.10367049016888e-05
-1.74970940505251e-05
2.36494791947154e-05
1.73149338045439e-05
-2.27418551371039e-05
-4.87041118185632e-05
-6.98734611408443e-06
-8.26087094726673e-06
-5.05355257598005e-05
-4.81308266248782e-05
-6.6052255461511e-06
-2.99409200192782e-05
-2.06645060282927e-05
-5.28324888045531e-05
-1.89529623900564e-05
-1.9846003238386e-05
-2.01495525961827e-05
-2.95255261950246e-05
-2.21928126528187e-05
1.62713609806356e-05
-7.10765145260773e-06
-3.26149118114007e-05
-4.21489877514822e-05
-1.62931899125606e-06
5.68257546133306e-06
-6.68446878313981e-06
-3.56612143113016e-06
-5.34307462147202e-07
-2.31026423612456e-05
-3.97717977396286e-05
-1.57652002403332e-05
1.6576153261469e-05
-2.86892152207184e-05
-3.20485239133602e-05
-1.66241023318283e-05
-2.06264759033783e-05
-7.35497148139176e-07
-3.99110610100223e-05
4.9338724243741e-06
2.26283574833499e-05
-2.48407644702066e-05
3.02312014387506e-05
3.31425617354243e-05
1.36294989290496e-05
-4.19450390547114e-05
4.49651788461432e-06
6.52053012886627e-06
-2.06171719116779e-05
-4.74376300428621e-05
-1.25598324368094e-05
-1.95629640433141e-05
-4.73267950807955e-05
-3.66223307312645e-05
1.26675536033229e-06
-2.17043049188789e-06
-4.73293201690077e-05
-2.49705325022611e-05
1.79088438606885e-05
1.86149291484107e-05
-4.41887035865085e-05
-1.10772232040545e-05
3.21180693168105e-05
5.15763512077512e-05
-2.9130331758694e-05
-1.56426776783064e-05
5.91542612836585e-06
-1.28185907898567e-05
-2.44258487836101e-05
-4.0435050541536e-05
-2.57904716887844e-05
-1.15449800433434e-05
-6.11961192972609e-05
-5.91211648636633e-05
1.1344357145946e-06
-9.20364562417082e-06
-5.92515812010026e-05
-4.25124993572795e-05
-7.76479359883474e-06
-1.01342293367656e-05
-3.50529458077536e-05
-2.29841445614198e-05
-6.7372406730577e-06
2.44681048032138e-06
-2.82421785163216e-06
-9.19346933034775e-06
3.19444665262525e-06
-1.68594455910772e-05
-2.14949525576566e-05
2.05004099576367e-05
-1.28090570430936e-05
-1.50978084019023e-05
-4.0229844035721e-05
-1.49401813716504e-05
-1.09912715617935e-05
-5.3728265464201e-05
-1.32928126813934e-05
-8.78870966573475e-06
-2.04917620652751e-05
-5.75507515402939e-05
-1.11817142651057e-05
1.55265998944402e-05
-9.50735877471241e-06
-1.73303304423303e-05
-6.12884928312564e-06
2.82996533502547e-05
4.53855880957286e-06
-1.33323321846057e-07
4.61275981800646e-06
2.38448929329617e-07
3.26287646259835e-06
-1.13097205541814e-05
1.36270395986857e-05
-2.77182696021694e-05
-2.82382621977669e-05
-3.92604286655004e-05
-1.71930208342849e-05
-1.92851681327964e-05
-1.45218252311916e-05
-4.46207309144044e-05
-2.68014115360341e-05
-2.30703677140139e-05
-2.68705451679696e-05
-4.83241517882834e-06
-1.28914455990556e-05
4.23938652278015e-06
1.55643075390161e-05
9.35553730226926e-06
1.23058539411782e-05
-1.76562009686751e-05
1.38513079494928e-05
-7.38537214078592e-06
1.097872850649e-06
-1.48018234010631e-05
-1.34850997928392e-05
-7.06166413157965e-06
-1.71825950834415e-05
-4.74225994130632e-06
-3.86829818987155e-05
-1.12445515202676e-05
-1.99715926583045e-05
-3.49606447383577e-05
-2.78860200675981e-05
-1.83792215820184e-05
-1.30861680637025e-05
-2.7001909487624e-06
3.59898380611589e-06
-6.73872657056794e-06
-2.05544368853696e-05
-2.13573275282458e-05
-1.90593517491934e-05
4.60970063987169e-07
-3.75130384506162e-05
-4.67833468435102e-06
-1.76648993202032e-05
-4.29294039528061e-05
1.12456294351068e-06
-3.83689120838134e-05
-3.60800758865694e-05
-8.92572440799626e-06
-3.55906825459036e-05
-3.34043958578528e-05
-1.96545930071518e-05
-3.78159664565904e-05
-3.59538004178051e-05
-3.52659866283152e-05
-3.3073165956697e-05
-1.41580234303825e-05
1.08909208140843e-05
-2.46915976926517e-05
-1.06804647310861e-05
1.78884280618172e-06
-9.81264632497861e-06
-2.12675278567683e-05
-2.56760923066199e-05
-2.34464649040147e-05
-2.86154719243327e-05
-2.49821280690358e-06
-5.25842910477499e-06
-2.65483209547657e-05
-1.59958757817502e-05
-8.15282516136629e-06
-1.91101227952881e-05
-3.39558327839331e-05
-1.75468720703691e-05
-1.92915486718399e-06
-1.20265508635216e-06
-1.02109023229549e-05
-1.05200670136926e-06
-1.28970858077146e-05
-2.93710173053269e-05
-1.51259234864882e-05
-1.28143649985292e-05
-3.85971562623333e-05
-3.11475709617545e-05
-1.55102548896927e-05
1.90204031381494e-05
-8.01024120229506e-06
-8.87105136631999e-06
-4.65610656230752e-06
-1.23525356029914e-05
-1.36062649239297e-05
-1.56086175179683e-05
-2.06964920753193e-05
5.74942001513228e-06
-2.62206736506067e-05
-1.80135053858504e-05
1.1949581789464e-05
2.59821531595324e-06
-2.44268940247313e-05
-1.6672052446747e-05
1.15804478381131e-05
6.43242717705176e-06
-3.78068847635309e-05
-2.20942155993032e-05
5.39324315998373e-06
-1.13753439145293e-05
-6.08674420717664e-05
-2.18915378363384e-05
-2.00400139305097e-05
-9.82634749512682e-06
-5.54241686757858e-05
-2.33930036919666e-06
-2.24324785818779e-05
-3.01848086890584e-05
-3.32381500815353e-05
-2.89685669685021e-06
-2.71476041060794e-05
-1.5189413858752e-06
-1.35056796259322e-05
-8.84734035266994e-07
-1.10100394397587e-05
-2.28380389813776e-05
-4.69960142680727e-06
-2.5582807867752e-05
-1.24048213596615e-05
-3.66466681630838e-05
-3.17215908700496e-05
-3.88572567484308e-05
-2.22707836385792e-05
-4.52928156130753e-05
-1.20259071640664e-05
-6.09836301560024e-06
-1.1918810360319e-05
-4.22841112319377e-05
-4.90158160167194e-05
1.64468121079462e-05
-2.18198942146029e-05
-3.5024351716416e-05
-3.30662357502273e-05
-1.09763336421188e-05
1.51331610186753e-05
-2.35323740485129e-05
-2.23443741650476e-05
7.4932995843776e-06
-1.1698780718215e-05
-1.12779121294733e-05
-1.10271043405157e-05
-1.24696175337851e-05
-3.7011391032052e-05
-3.51017630900499e-05
-2.2834751351601e-05
1.01134671545871e-05
-3.47791851976765e-05
-5.02748180137511e-05
-3.64294356837466e-05
-1.9290771870613e-05
-1.53447754874293e-05
-1.24724290458161e-06
8.68694261609661e-06
1.15474055062232e-05
-4.01088706452596e-06
5.04808108982623e-06
-5.29743957423182e-07
-6.96814575783734e-06
-1.73330201489034e-05
-8.81917770840263e-06
-8.89950103398342e-06
6.96874851424529e-07
-2.17951792749087e-05
-5.80006889744808e-05
2.01334611962034e-06
4.56665246997214e-06
-2.92499070637768e-05
-1.25442643472477e-05
-2.96584644953402e-05
-6.3312306348648e-06
-5.54894434007598e-06
-2.18220545416065e-05
-6.80367263641788e-06
-2.51552584224372e-05
9.29164205746715e-07
6.65289512717043e-06
1.52213543871757e-05
-4.39619204051655e-06
-2.80818868596883e-05
5.25304110694232e-06
2.54619311048535e-05
-9.63985538434088e-06
-4.97437550147227e-05
-4.75081975405467e-06
-5.33356827947242e-06
-3.25931652378793e-05
6.12977237919523e-06
-2.62176428082568e-05
-1.63671544360196e-05
-4.66996598425976e-05
-6.07176195486556e-05
-7.33590695297799e-06
-3.23885329415129e-06
-2.55295147267085e-05
-3.61537239416462e-05
-2.27667503646356e-05
8.93908033546668e-06
6.62626968013768e-06
-1.30570427404454e-05
-2.21961952673451e-05
-1.08922443868116e-05
-8.24203209275877e-06
-2.60511575700525e-05
-3.30560650166392e-05
-2.23276515744791e-05
-2.51676541564942e-05
-4.78668535368277e-05
-3.06722463082955e-05
-5.56011768142515e-05
-4.40991525136932e-05
-4.94577043313896e-05
-4.65757218120221e-05
-2.14260467791637e-05
-1.00300448752962e-05
-1.88946377052781e-05
-1.0655353371932e-05
-2.11283970845925e-05
-1.6858171275767e-05
3.49939422019084e-06
-2.15218585675804e-05
5.9925568925547e-07
-1.34436668166921e-05
3.29819764422996e-06
2.96244876253685e-06
-2.63291461057084e-05
6.06054089338195e-06
-2.88364486795456e-06
-2.76729223069202e-05
-4.83592088876264e-05
-2.389501633014e-05
-1.79743788356585e-05
-1.24417915156005e-05
-2.4598921965127e-05
-1.23056167147761e-05
-6.38168629424145e-06
-2.15304335364955e-05
-2.31139937680923e-05
2.79969768738047e-05
2.62006857291621e-05
-1.50286193637794e-05
1.3433279651869e-05
1.01812420125236e-06
-1.74725899456133e-05
2.56801967474299e-06
-1.26759889416561e-06
-9.68775052024572e-06
-3.99444897845792e-06
-2.25973687195459e-05
-3.21178766528224e-05
-1.54498743046318e-05
-1.92229002134564e-05
-4.06443852897231e-05
-2.43994942787559e-05
-2.23132704687916e-05
-2.83197744895276e-05
-3.48937935885473e-06
-2.240430342272e-05
-2.92536689645386e-05
-1.76130096891326e-05
-1.89258192251418e-06
6.67699305838129e-06
-4.86968323567688e-06
-1.98668420236546e-05
-5.04137435164566e-06
2.04421838174622e-06
-1.5419927946803e-05
-2.00616613640935e-05
-2.62413704210915e-05
-1.26519518182523e-05
-2.96934888180956e-05
-6.37347808508844e-05
-2.80093554261221e-05
-6.12167117630317e-06
-3.59672306546588e-05
-2.23025639525891e-05
-3.19430844033766e-05
-2.52899813749251e-05
-3.02117764724802e-05
-8.24721606748142e-06
-2.77495845825531e-05
-2.47297659075816e-05
-1.15750152704237e-05
-1.98913201724162e-05
-2.35532029139866e-05
-9.49221650112479e-06
-7.72171874018787e-06
8.4756658123816e-06
-1.91170535981117e-05
-2.4055128196345e-05
-7.74263536702863e-06
-3.24740603682529e-05
1.00958709119196e-05
-1.50099585537396e-05
-2.51133027989417e-05
-4.98176660274758e-06
-4.3859055668055e-05
-2.96232135092594e-05
-4.03404672465372e-05
-1.26612032863389e-05
-4.24054873712084e-05
-4.63622350270178e-06
-1.92394356003918e-05
5.04656496986486e-06
8.2935415605548e-06
-3.28107777648451e-06
-1.59701373467614e-05
1.43402676524253e-06
-1.2990482857002e-05
9.89553063427408e-06
6.69530989598122e-06
1.27733376854962e-05
-5.34541578776415e-06
-4.48960396519932e-05
-3.38118735121345e-05
-5.55140383633149e-06
-8.21404063193381e-06
-2.75895316109568e-05
-3.4714068609905e-05
-1.92139688131947e-05
-1.67432306305929e-05
-2.21853309510064e-05
-2.93638577934704e-05
1.66429651584088e-05
-3.11263611615239e-05
-2.30791479358278e-05
-1.8483430658385e-05
1.44327346915498e-05
-5.36463395518155e-07
-5.55505195740217e-06
-1.20653594812726e-05
-1.863818708293e-05
-1.30012934745192e-05
1.00547824134571e-05
-1.54769975361526e-05
-3.94009234242659e-05
-3.77184036383026e-06
2.49251852454138e-06
-2.41392760279772e-05
-1.00129236181422e-05
-1.37078254232877e-05
-1.66643863569469e-05
-2.72751184086623e-05
-1.11707781476907e-05
1.09343871079401e-05
-1.29128954778024e-05
-1.36408165661229e-05
-1.40203570854691e-05
-1.35803543593671e-05
-2.71263107112812e-05
-3.21257432634128e-06
-3.46945183376805e-05
-4.01579500896678e-05
-3.60630097876207e-05
-3.60272510413533e-05
-4.18290837716356e-05
-5.98484183137234e-05
-2.11058193842292e-05
-3.08350002793068e-05
-3.51097273299208e-05
-1.42160430788283e-05
-2.21670012236399e-05
-2.93310213496881e-05
-8.08189610249923e-06
5.74068292169529e-06
-1.90359638029166e-05
-2.01547297273097e-05
-2.3861860671056e-05
3.39801199156211e-05
-8.01218910340152e-06
5.46212896877857e-06
-7.33777909397781e-06
5.11563037272628e-06
1.24446412259211e-06
-6.985534860425e-06
1.30476561803308e-06
2.37417546168791e-05
-2.78619776767527e-05
-2.33623813261049e-05
-1.23919146147187e-06
-1.5636368689746e-05
-2.98055451079559e-05
-3.69264176399426e-05
-2.02483326026683e-05
-1.73846580541279e-05
-1.99794175965961e-05
-3.86535882764023e-05
-5.88843135978957e-06
-2.15902621378769e-05
-2.69532264477203e-05
-1.57713816785647e-05
1.24398208265471e-05
-8.90509004621111e-06
-3.54362288809614e-05
-3.57206261454205e-05
2.67486511053825e-05
-1.3921802130658e-05
-1.82837476044891e-05
-1.68545865912597e-05
1.03770749787564e-05
-2.67369753684543e-05
-2.66810714351986e-05
-7.02307687661744e-06
-7.10379367701333e-06
-4.67319141704885e-05
-2.57405571585929e-05
-1.47998489907032e-05
-1.22117295991544e-06
-1.42820995072275e-05
-3.22893770289031e-05
1.10162790338525e-06
-1.46858075541344e-05
-9.08736286263256e-06
-5.09062634764318e-06
-1.25207127977088e-05
3.14412406290705e-06
1.65804180434606e-05
5.6548383587989e-07
-4.79537986568486e-06
-4.88884164382924e-06
-5.55637488919975e-06
-1.76091350220558e-05
-4.17147978110375e-05
-3.95829575503834e-05
-3.9735543615034e-05
-1.42813007959669e-05
-1.78558273993414e-05
-1.8056086394499e-05
-3.56564376833555e-05
-2.77558869765444e-05
-1.12446816224721e-05
-2.61893079766787e-05
-2.5800264240411e-05
-9.69457963122515e-06
-1.46976598608555e-05
-2.06762695488287e-05
-2.1131910357625e-05
-8.73926062419937e-06
-2.87611814455546e-06
-3.00878995507486e-07
-3.24165407408882e-05
-2.77642423277831e-05
2.59153415921744e-06
-2.95520114419794e-05
-3.61059150219928e-05
-2.38926454265403e-05
-9.18603001221078e-06
-3.49097251756926e-05
-7.31770263794392e-05
-8.92128208026321e-06
2.48636048150607e-06
-3.96095800499539e-05
-3.23315513519592e-05
-2.95871787928922e-05
-3.42618576072829e-06
-2.21653983015476e-05
-3.33170910517557e-05
-1.61399379904922e-05
3.34041622938017e-06
-3.09210316851891e-05
-9.89889399578809e-06
1.41368769369598e-07
-2.37578847250977e-06
-2.5810668637979e-05
-4.35234756867295e-05
-6.8395997422645e-07
-4.25264227424235e-06
-2.01729048447698e-05
-5.98310636467817e-05
-4.15661038041845e-05
-3.14184389267666e-05
-1.42097946136899e-05
2.10969849706795e-06
9.96204800907187e-06
-4.92140695180944e-05
-1.3493841728371e-05
-3.041871942968e-06
-1.26323270261524e-05
8.51785609181752e-06
1.1687684414699e-05
1.54428365271556e-06
1.88692884523965e-05
-1.83790786320464e-05
-9.59251009162024e-06
-3.32308719702326e-06
2.23038805583832e-07
-1.21392012281895e-05
-2.54977166824858e-05
-1.89791104753433e-05
-2.74464722914732e-05
-3.0358926545308e-05
-2.56293769797815e-05
-1.60689770690349e-07
-2.09908151069554e-05
-3.42790620608118e-05
-1.59402033197717e-05
9.57105424983994e-08
5.83230307390876e-06
-7.2992759315897e-06
9.85099855677609e-06
2.07267772037711e-05
2.32940913744218e-05
-5.75088620374991e-06
-3.70930638451662e-06
-1.03713605783714e-06
1.31423506591503e-05
-1.54824085502305e-05
-4.83101289212349e-05
-4.87263168958929e-05
-2.62313493380453e-05
-5.60391382428122e-05
-3.19043361100565e-05
-3.54828746201726e-05
-3.92707648510354e-05
-7.73324388794633e-06
-3.53290550177034e-05
-1.3247520610942e-05
1.47285722254575e-05
3.61887450788009e-06
-2.0383558910169e-05
-3.16272619541588e-05
-1.93432968808175e-06
-1.80371767148216e-05
2.3716936800823e-07
-5.71542020825779e-06
-1.72873316204168e-05
-8.42482353453359e-06
-3.70601177390016e-05
-6.14494121499552e-05
-1.30823250684673e-05
-2.58026392538408e-05
-2.92264376674888e-05
-3.74894529897758e-05
-2.0510966748634e-05
-1.1250656460575e-05
-2.70022200121817e-05
-5.4568294584851e-05
-3.36004267544583e-05
-6.75079205439355e-06
-2.56065625583506e-05
-4.25431485601674e-05
-6.29837787896851e-06
1.66700746279016e-05
-2.80662745769614e-05
-1.71060651368948e-05
-1.7115620419776e-05
-8.65152846125585e-06
-1.16561328268818e-05
-1.06210204844396e-05
-3.13410273417295e-05
5.86938876840744e-06
-1.4439962682451e-05
-4.16319258847603e-05
-3.78048966563001e-06
-2.80484791002464e-05
-2.85785607366951e-05
-1.17846463955596e-05
-2.18554033738379e-05
-5.48524679312571e-06
-2.60871481861819e-05
-2.1945826562498e-05
-1.65299463087448e-05
-9.29429110102221e-06
1.84529818687079e-06
-1.75410100898842e-06
-3.96142107114372e-06
1.07450574423374e-06
-4.90616255027547e-06
-2.87869903819324e-06
-1.4088244835578e-05
-1.63621494811759e-05
1.21843790554759e-06
-1.12807106996133e-05
-2.45963810014841e-05
-5.4902649749578e-05
-3.14643303224476e-05
-1.94964084201401e-05
-1.91807881166345e-05
-4.76467781058243e-05
8.38430681248143e-06
1.06508579248924e-05
-3.36945080498919e-05
-3.23808100963547e-05
-1.30253163499355e-05
2.61940559955813e-05
-1.32615289902286e-05
-6.18292193601663e-05
-1.24018725429086e-05
1.91247639107475e-05
7.14566538461601e-07
-3.35516289831945e-05
-2.36849319801975e-05
-1.15229378882985e-05
-3.80844286425124e-05
-2.94747636940461e-05
-2.75572068587436e-05
-2.19900348971208e-05
-2.93741336160395e-05
-2.14920669266873e-05
-3.81920583107558e-05
-4.22065249318456e-05
-1.46115825695409e-05
-1.37918511048656e-05
-3.22356170515164e-05
-5.05565141214834e-05
-2.01051380720518e-05
-2.864113242679e-05
-2.79171689815085e-05
-3.17304618283165e-05
-2.63044762641845e-05
-1.27322027746183e-05
3.18211840805669e-05
3.32929229850059e-06
-2.30593931026003e-05
-1.22893236709212e-05
4.57269978311878e-06
-3.39614652671174e-05
-3.08148049889786e-05
-7.13630578671545e-06
1.61537196569871e-05
-3.12471814172863e-05
-4.64665960992371e-05
-1.91466090780948e-06
-2.41565050489191e-06
-3.74826717312209e-05
-8.82875335091551e-06
-3.21016252968799e-05
-1.52071970620949e-05
-3.67512038458544e-05
1.48563400717102e-06
-3.29787283251853e-05
8.06438986691872e-06
-1.2212884937546e-05
-4.03904228718913e-05
-3.5422652355951e-06
5.93526929707183e-06
4.17222939893533e-06
-4.37640997624032e-05
-2.65743825047467e-05
7.75271584476538e-06
-2.04289589784528e-05
-4.70040503418619e-05
-3.05031904201021e-05
-1.11118590803598e-05
-4.04004276228734e-05
-1.42294737940844e-05
-5.319690066544e-06
-4.23629998189759e-05
-9.77109723956944e-06
1.45794605481924e-05
3.77693022814554e-06
-4.59799318317214e-06
-1.44568498705052e-05
3.07601520648614e-06
-2.64507694558075e-06
-5.14957385649353e-05
-1.81699577969671e-05
8.40594582140212e-06
-2.36045355688624e-05
-3.87212567657181e-05
-8.15918090768745e-06
-1.31123145554697e-05
-1.97753766175093e-05
-5.49041643927723e-05
-1.11144347347546e-05
-8.51951443336231e-06
-4.51148604782729e-05
-2.92218527769399e-05
-1.11041790101631e-05
-4.05513842550045e-06
-2.72106145319103e-05
-2.41419860748142e-05
1.43532759218146e-05
2.47475509211625e-06
-3.13289593988506e-05
-1.39368078019652e-05
1.90110621836408e-06
1.43098689024828e-05
4.99861749801781e-06
-2.61965938010459e-05
-3.57234042621514e-05
-2.52274726824851e-05
-4.09061644055105e-05
-4.44143544329568e-05
-5.37615252025529e-05
-3.07376755452932e-05
-5.66878987212272e-05
-3.2517459722674e-05
-1.26323350718e-05
2.70001959792662e-06
-5.3678907843251e-05
-3.66535256623658e-05
1.54681902571342e-05
-2.73242810521573e-05
-5.69971542128233e-06
1.37057368313033e-06
2.8496515841903e-06
-1.66291666659685e-05
-4.55317215057015e-06
2.1362869865875e-05
-1.80785693954844e-06
-4.08402154332818e-05
-1.40081205676695e-05
1.15106575133072e-05
2.2610040064206e-06
-5.07682306559007e-05
3.40493669681491e-06
-1.7796912655561e-06
-4.00799997311907e-05
-2.62960287667105e-05
-1.20823992752762e-06
-1.2965666306943e-05
-5.84483941624051e-05
-3.21221775002313e-05
1.17024781336672e-05
-6.71313282928794e-07
-3.37793735050736e-05
-1.91526502000033e-05
3.70782902170625e-05
-7.17724811145686e-06
-1.95059247636695e-05
-2.48977964440958e-05
-1.95134173559012e-05
2.37395056528755e-07
-1.45102800728207e-05
-2.41768494364562e-05
1.35451901470387e-05
-1.45261536785486e-05
-2.90507763865492e-05
-3.18386715276441e-05
-1.81111424302973e-05
-1.70111577658606e-05
-3.96423811118763e-05
-2.27728499389063e-05
-4.35277641854994e-06
-9.94262525407939e-06
-8.48652200916841e-06
-2.41258614769739e-05
-1.47961242278239e-05
-2.6183178057357e-06
-1.38664939146403e-06
1.35329166298965e-05
3.19816197077653e-06
-1.76463899309043e-05
-1.22765720628074e-05
-2.89431245475165e-05
-1.63583710531584e-05
-3.50049641050675e-05
-4.2328153184507e-05
1.44478459284945e-05
-1.05450302314604e-05
-2.73136139032249e-05
-1.18063570784259e-06
-2.36337167674412e-05
-2.06681932517986e-05
-4.18425834985651e-05
-9.89482871021965e-06
-1.88403003085372e-05
-2.74742286141287e-05
-3.0042841026639e-05
-4.72549638225291e-06
-1.3097775814891e-05
-2.00606143885445e-05
-2.39380207679825e-05
-8.08112084354348e-06
-2.65747715212581e-05
-1.70001818215991e-05
-7.87456261453373e-06
-4.42824374230248e-05
9.93262960637684e-07
-2.52188655303524e-05
-2.79078992730511e-05
-5.17723370960114e-06
-1.65011027192554e-05
-8.22624641760093e-06
-5.0344674000601e-05
-1.10759141228527e-05
9.73762840341322e-06
-1.1459036782033e-05
-3.49002761231506e-05
1.05132508881253e-06
8.02490615540816e-06
-1.1913136206656e-05
-1.72287998016274e-05
2.05115899926182e-06
3.57519255692441e-06
-5.34561937030572e-06
-2.6794159508912e-05
7.73247558415619e-07
-1.23245564177781e-05
-3.35130745764559e-05
-1.17744276830941e-05
-1.29779400308055e-05
-3.27009245909626e-05
-1.58010938316658e-05
-2.03315695597491e-05
-3.75642895448732e-05
-5.71817717980039e-06
-1.92399343131932e-05
9.15912246729906e-06
-3.19567860639489e-05
-1.86086279272378e-05
1.05563288000233e-05
-1.20109634232633e-05
-2.27722733894222e-05
9.81494168832304e-06
-1.09619959233858e-05
-2.15162903357742e-05
-1.05659518107966e-05
-2.00791563841432e-05
4.48963410688645e-06
-9.2435164143109e-06
-2.74488859013362e-05
-9.04692464576182e-06
-2.94941932235836e-06
1.40650573248146e-05
-1.17125216398876e-05
-3.22197003100553e-05
2.98333525651052e-06
-6.90887897985599e-06
-2.76348244677388e-05
-4.07086224540666e-05
-3.39992360710662e-06
-6.59871082745768e-06
-2.04144587062266e-05
-1.81501703122536e-05
-5.32849529297353e-06
-2.09998090726313e-08
-2.04295405169239e-05
-2.09700071842503e-05
-1.69664139546804e-05
-1.54626078398085e-05
-8.11923558392118e-06
-2.8010450920911e-05
-1.75011341265221e-05
-6.9261735173588e-06
-1.71191736012799e-05
-1.49109315503439e-05
-2.19081467198141e-06
-2.58539386302037e-06
-1.15331140555118e-05
-1.50634915035068e-05
-3.22482600769768e-05
-2.57715965873293e-05
-9.22715218912286e-06
-1.87166796884463e-05
-2.99917508344599e-05
-4.07020965070002e-05
-3.03136815900832e-05
-3.33076197132107e-05
-4.43664150883873e-05
-4.75634680957717e-05
-2.14402445517377e-05
-1.72998698822331e-05
-4.68002344098958e-05
-3.47095253769768e-05
-1.03440781730082e-05
1.5073344510616e-05
4.7678912046333e-06
-2.27066999770108e-05
-2.5164433625179e-05
8.3199180680977e-06
-9.76853617004657e-06
-3.22809963247936e-05
-1.20935376843124e-05
-1.26660424224851e-05
-1.20967515186994e-05
-2.73869621899824e-05
-7.85498939873604e-06
-1.17047509172375e-05
-3.39720798661218e-06
-6.21884870306886e-05
1.75076374804943e-05
-3.89831097242174e-07
-3.70702194347621e-05
-2.52643206240945e-05
-2.30417219002393e-05
-1.99097444128119e-06
-2.88123778979471e-05
-1.97481061232404e-05
1.6437408073915e-05
-5.35271010305785e-06
-2.55747806525297e-05
-1.29226427234345e-05
-5.17666694800113e-06
5.39473350119028e-07
-5.33583498828456e-06
-1.80154998615442e-05
-9.16094343878889e-06
-1.70983440494759e-05
-2.24299789029316e-05
-3.47530056047689e-05
-2.24989230697293e-06
-4.3484272032249e-05
-2.056314582184e-05
-3.1672830964603e-05
-1.81847434162381e-05
-2.2799318714953e-05
-1.31804385407794e-05
6.5150349928272e-06
2.33324546675823e-05
1.53987147674776e-05
5.71804809362364e-06
1.098829867509e-05
2.85497181368876e-05
-2.82645250299121e-05
-1.04289630065316e-05
-1.10447279438783e-05
1.27187494480859e-05
-2.74530273050665e-05
-6.8330978806453e-05
-2.87107303438981e-05
-1.98762124621917e-05
-5.05712220028305e-05
-4.77177489732565e-05
-4.01330871615966e-05
-6.36773929147299e-05
-3.37107966136482e-05
-4.27982205230582e-05
-7.07220554146086e-06
-8.79818806427913e-06
-6.44475302958618e-06
4.21696662111455e-06
-6.78239847295791e-06
-4.02624122637658e-06
-4.10740354418221e-06
-1.97996723254788e-05
1.93866532591355e-05
9.91959015382878e-08
-2.9217564716974e-05
6.46037275786114e-06
-1.01488877943426e-05
-3.90910390384641e-05
-4.600719268484e-05
-1.83493055102384e-05
-2.84395073635078e-05
-4.2043033137498e-05
-2.4680344198039e-05
-1.88248967810939e-05
-2.962646741145e-05
-3.97213072323359e-05
-3.15662800666866e-05
-3.41288078307295e-05
2.46060004444375e-05
-3.67394482085706e-07
-2.08413432773625e-05
2.46903570155012e-05
9.22095725943166e-07
-3.36511569029273e-07
-4.13934777801011e-05
-3.1598183691503e-06
1.35057449681459e-05
-3.68259851573899e-05
-3.33331255932543e-05
-4.35050122252257e-07
-7.76056984702606e-06
6.43954122538001e-06
-3.73604615843732e-05
-2.02291437268468e-05
-3.52064184676262e-05
6.11237576309691e-08
1.25259414497448e-06
1.79227225203231e-05
4.25275381982374e-06
1.53145741497518e-05
-6.9565362025395e-06
-1.03357051965718e-05
1.55540659900643e-05
-5.72034851484921e-06
8.15924133869777e-06
-1.79737076108163e-05
-1.5473181099367e-05
-6.78032618033075e-06
-1.55280596027819e-05
-3.78510606159448e-05
1.13196426990862e-06
-1.19799997407284e-06
1.96679268012745e-06
-5.05120542227323e-05
-1.31977928716299e-05
-1.08901395514447e-05
-2.45852580217689e-05
-9.94618020435824e-06
-1.6023276792353e-05
2.51127324444301e-05
-2.10593895148616e-05
-1.86511190526153e-05
3.91388122731089e-06
-2.19039120608703e-05
8.22637272467188e-06
-3.03685429827114e-05
-3.15255644235462e-05
-1.83659828895043e-05
-3.52093589533956e-05
-2.45755451480755e-05
-3.54122213301582e-05
-4.22670491596073e-05
-1.82685567683187e-05
-7.00731493367515e-05
-6.4836730783896e-05
-1.85355873013837e-05
-5.88594898747058e-06
-3.72993048031788e-05
1.79495590828364e-06
-4.44111067313506e-06
-6.88736929471115e-06
-1.72920584604258e-05
-2.90237077887502e-05
-6.52272093016261e-06
2.44802907629441e-05
-6.87012667273037e-06
-1.91329447064286e-05
-2.98973780388809e-05
1.24183971333533e-05
-6.63673100341237e-06
-5.32224408751303e-05
-3.48429568649191e-05
1.25643355577991e-05
-7.2067134917329e-06
-4.81936466130028e-05
-2.36037077234237e-05
-1.31684896874849e-05
-2.49468687321634e-05
-2.24248825795807e-05
-2.71356803703159e-05
8.05216778127809e-06
-1.52735718922726e-05
-1.85890002015701e-05
-2.58653778108696e-05
9.98797035295388e-06
-2.49795254659576e-05
2.70550509017714e-06
-1.14812450933199e-05
-4.15360279977433e-05
-2.05324815734962e-05
1.48188584614823e-05
-6.88634592697764e-05
-5.13586629383937e-05
1.59217935495266e-05
4.47498106284873e-06
-4.34227424418343e-05
-4.56004922320306e-05
7.2833452878782e-06
1.59949595823421e-05
-3.6347234299616e-05
-2.72417972321422e-05
-2.90867932359817e-06
2.29122212650295e-05
-9.01325561767775e-06
-1.82008394240515e-05
-2.40373905903908e-06
2.03836023555195e-05
-1.2819210695942e-05
-1.6700142255272e-05
-1.96069913825122e-05
1.06196808146856e-06
-2.69399601954484e-05
-5.4696537896498e-05
-5.66628209256459e-05
-3.49181516531403e-05
-1.8617969987101e-05
-5.56322709374136e-05
-2.97372266606074e-05
1.50845412507437e-05
-3.04335801982849e-06
-4.36451214240205e-05
-4.96261129134224e-05
-1.9620605170849e-06
-4.01159359934607e-07
-2.047246796997e-05
4.54917879078128e-06
8.52443181072655e-06
-4.42376718043532e-06
-8.37354837545612e-06
-1.56325955425867e-05
-2.88051402260377e-05
-2.45325102662872e-05
-3.14600858603045e-05
-3.54740481995777e-05
-4.13014197054004e-05
-1.82900365907382e-05
-3.49102742008222e-05
-3.53309904120808e-05
-1.66780455225543e-05
-4.36420034215371e-05
-1.16697124623571e-05
-3.15287610762611e-05
-2.99230490001526e-05
-1.40531900830726e-05
-1.47471458508485e-05
-2.37661289720301e-05
-2.26093622765195e-05
-2.32035550240629e-05
-1.0988456542221e-05
-2.25867165818457e-05
-4.04498509810803e-05
-3.40939888547601e-05
-5.87259378446476e-06
-2.09415616978703e-05
-2.29151489796015e-05
-2.74992065218128e-05
-1.38373431534582e-05
-5.70439835486179e-06
4.04721677528678e-07
-2.52186929917846e-05
-1.11169447408871e-05
-1.7802795233659e-05
-1.97318793914081e-05
-2.9013779503355e-05
-3.11002433407926e-05
8.70683543749207e-06
-1.01498298610462e-05
1.29361922748712e-05
4.46373259522398e-07
-1.56798159421652e-05
-9.83040424127621e-06
-2.52580873904052e-05
-2.88172926118705e-05
-2.65506772596365e-05
-9.95256176367929e-06
-2.00610818932183e-05
-1.83332641310408e-05
-7.70302985073097e-06
-1.31047773505576e-05
-2.43138866729586e-05
1.45517591210093e-05
1.10274011312057e-05
-3.85882235573644e-06
-2.2035090945508e-07
-3.07534339419577e-06
2.74674378351772e-06
-2.12156629928408e-05
-1.13526244714795e-05
-3.59756478490101e-05
-1.65700391525018e-05
-1.21386164085055e-05
-3.5404772399223e-05
-4.33789375535004e-05
-1.35331049816405e-05
-2.94270656533284e-05
-4.26675513818624e-05
-1.45131549186243e-05
-4.46983524908739e-05
-1.01511833955765e-06
-2.87600265125023e-05
-3.10238935551417e-05
-1.96104681859189e-07
1.2293944621454e-05
-1.46257656083263e-05
-7.06425388495217e-06
-1.41335942141153e-05
-1.28230847107723e-05
-1.50242210971194e-06
-2.28564497802993e-05
-7.57769840481471e-06
-1.64701779994285e-05
-2.85583338326847e-05
-2.10854690600601e-05
-5.25495757163444e-05
-4.18443203909682e-05
-2.49773559574525e-05
-3.10363845679976e-05
-2.26878377422211e-05
-1.85017038729128e-05
1.46764323471477e-05
-1.59958264983604e-05
-1.69622174541025e-05
-2.91933249241343e-05
-1.30049940788699e-05
9.46742091276153e-06
9.09674359627842e-06
-2.80189579183526e-06
2.06195747610318e-05
-7.34297439165703e-06
-2.68752950452319e-05
-2.71737531030066e-05
-1.70498906690464e-05
1.72226873443121e-05
-5.75982541327845e-05
-3.75107877979077e-05
-1.35521579909771e-05
-3.15128647819857e-05
-4.21457954364917e-05
-4.47840751232493e-05
-2.96794421146782e-05
1.28310754333909e-05
-6.3680904612324e-05
-1.58729511038899e-05
9.55822210692969e-07
1.03734346220062e-06
-5.54354782950632e-06
-1.05829169585502e-05
-1.01480399581726e-05
1.67184288162969e-05
-7.99568858962139e-06
-1.87218301531924e-05
3.90357199423244e-06
-2.10099054870029e-05
-5.74273691919556e-05
-2.14002106407706e-05
-1.50180504728816e-05
-8.44651886841037e-06
-2.98722584784851e-05
-5.09086375654049e-05
-3.10919415008578e-05
-8.86027137253918e-06
7.8925995263312e-06
-4.08771319646823e-05
-8.34627212388258e-07
1.39333493959717e-05
7.62768769393295e-06
-1.01849744079545e-05
1.68534876828111e-06
3.12768875779356e-05
3.39051942096481e-05
-1.29133821945549e-05
1.09845547405049e-06
-2.17626494253708e-05
2.31781866934784e-05
-2.83768844313853e-05
-3.50083585749197e-05
-1.7199806735721e-05
-2.07677128882504e-05
-4.51304712483371e-05
-2.28663136011971e-05
-4.59689824037966e-05
-4.71668325499879e-05
-1.55969408219765e-05
1.8022628073916e-05
-7.45905513710321e-06
-4.67424068080724e-05
2.21326942447666e-05
1.72612056136978e-05
-4.60242584800806e-05
-5.9766107873876e-06
-1.3924107884658e-05
9.99808426477006e-06
-2.48097489323534e-05
-5.67804018053584e-05
1.23044458447257e-05
-2.429352552409e-05
-2.89845007480738e-05
-3.9300976884162e-05
-3.26525100570905e-05
-2.26796856670126e-05
-5.06476057112968e-05
-4.1848644016738e-05
-6.81831486608646e-06
-1.74167923258507e-05
-4.01931867545906e-05
-3.67675305180741e-05
-1.40695153513571e-05
9.5491841780267e-06
-1.9835250828972e-05
-8.08731693398036e-06
7.83599694791182e-06
4.58067408363977e-06
-1.62479191071414e-05
-7.92685573581634e-06
1.53215360661614e-05
-2.92191496021002e-06
-3.35326759633159e-05
-2.62604318405509e-05
-1.33095723818715e-05
4.1378010511425e-06
-2.72326297099638e-05
-1.52786347748513e-05
-2.23749550330966e-05
-3.88627177355118e-05
-3.68645949495568e-05
-7.78831734341982e-06
9.53105293076952e-06
-3.71973246478472e-05
-1.84601343578313e-05
-1.50926948079475e-05
1.88365584776582e-05
-2.51906341895233e-05
-1.77403204437594e-05
-4.07704968013276e-06
-2.33179881827419e-06
-3.57348715643155e-05
-7.77154431655489e-06
-1.43086022515651e-05
-2.08388093374139e-05
-2.1827497886558e-05
9.7019825239318e-07
-5.70758130726809e-07
-4.29106529848717e-05
-1.5605616912628e-05
-9.56844362324778e-06
-3.21212941640825e-05
-1.99469648431486e-05
-2.313220759524e-05
-1.43411630117061e-05
-1.13053864646985e-06
-3.50927440105064e-05
-6.58678717223442e-05
2.46933840660545e-06
-1.50048098953889e-05
-3.30872493520839e-05
-1.47541150413527e-06
-1.92819401820569e-06
1.99507542292039e-05
-2.82021988082339e-05
-2.60071192109399e-05
-4.84323263771441e-06
-7.86995069166906e-06
-3.93192702344376e-05
-2.84548763955581e-05
-5.09630327262161e-06
-5.15632527576638e-06
-2.89977721751011e-05
-3.37323536940001e-05
-4.83733488258182e-06
-2.53104175304439e-05
-2.59637416068184e-05
-1.17032402593215e-05
-1.63986794780378e-05
-1.89261694527748e-05
-4.55521065727131e-05
-2.01112834002518e-05
4.40958146129456e-08
-3.35560463661163e-05
-3.40076539622981e-05
-2.53556549960964e-05
-2.93929128420377e-05
-2.32755420858282e-05
-3.26998172250757e-05
-4.87059646027137e-05
-3.51816618431335e-05
-6.36990503829103e-06
1.88728196083559e-06
-1.3406277280138e-05
-3.53098627802725e-05
1.10204416900065e-05
2.36803356762376e-05
9.34714181621322e-06
-2.18363747201234e-05
-2.05409362548328e-05
1.32573463392889e-05
-5.81509515682952e-05
-3.0337259320504e-05
-1.12572314940925e-05
-4.13327699047117e-06
-2.77545391399581e-05
-6.62101108537385e-05
-2.78150069714228e-05
-4.18423419306023e-05
-1.80513223750818e-05
-3.78153332355234e-05
-2.61760107199865e-05
-7.83922887936822e-06
-9.38998974864442e-06
-5.26727301431457e-06
-7.18288490836774e-06
4.04300988317416e-06
-9.54903050446912e-06
9.54478214986764e-06
-4.90411134060875e-07
2.0544711098733e-05
1.01755303051996e-05
3.01496915540261e-06
5.08894811870012e-06
-3.66167757132778e-05
-3.89780180924529e-05
-1.13756786457997e-05
-3.9612884670401e-06
-2.77760480527649e-05
-2.73194691517284e-05
-4.61139694358e-06
-3.98949688201472e-05
-4.13128759291891e-05
-3.91802072565563e-05
-7.56070229765682e-06
-1.2771646149311e-05
-1.74939111599506e-05
-2.36257626742226e-05
2.42988590599292e-05
-5.16917127335759e-06
-1.86331157640087e-05
-1.81021717235345e-05
1.73031717058844e-05
1.2399877379771e-06
-1.74377822419796e-05
-4.86989624319877e-06
-1.78368007724417e-05
-2.02776199871328e-05
-4.71340985607728e-06
-9.2987405028391e-06
-3.66889982113976e-05
-3.48564169523147e-05
-5.19825099472811e-05
1.91709106247754e-06
-1.85760578615713e-05
-2.01598369825273e-05
-4.01845012338791e-05
-3.37739764454588e-05
-4.59628804290488e-06
-4.48759171088553e-06
-1.87441328678291e-05
-3.37894984869125e-05
-1.27601510255437e-05
-2.20024135052069e-06
-2.27656338406526e-05
-4.8568612815896e-06
2.85547342015152e-06
-1.9990097577813e-05
-2.60750206516049e-05
-3.28560783139577e-05
-7.68768799421372e-06
-2.55852566671001e-05
-2.81499674298784e-05
-2.52280763218298e-05
-3.42263126778763e-05
-2.4906095805799e-05
-2.9804208326766e-05
-2.55032626804262e-05
-2.23778893989369e-05
-5.66082713131231e-06
-4.13425899779488e-06
-1.21575068595253e-05
-9.69153460132309e-06
-1.28632423057728e-05
-9.62533446199503e-06
8.74361745149958e-06
-1.72696739280464e-05
-3.57976109221867e-05
-4.06594808934244e-06
1.57900993645625e-05
-1.97965744208018e-05
-2.7082581680308e-05
-1.47918905884342e-05
-9.54900407808424e-06
2.09958271004084e-05
-2.73899509539669e-05
-2.48883008646552e-05
-2.81256155401387e-05
1.86374813544715e-07
-1.52580582232292e-05
-2.69559989660794e-05
1.28733807249459e-05
-3.54522762720332e-06
-3.12209386012684e-06
-3.50720644251625e-05
-1.59477131360956e-06
-1.30028511534436e-05
-2.59145707307183e-05
-3.90594536120091e-05
-5.12965047142792e-06
-2.61507749581523e-05
-1.20749947422968e-05
3.2584364477964e-06
-2.71713169804492e-05
-4.57658541540106e-06
-7.68608245283237e-06
1.68797651775927e-06
-6.07104998081688e-06
-2.04743865562777e-05
-6.91614921594509e-06
-8.50383691442076e-06
-2.97198394286377e-05
-2.83301731170139e-05
-2.06877363498846e-05
-3.49361868165e-05
-2.20109329303609e-05
-2.44745649857916e-05
-2.364656300086e-06
-6.69714509489435e-06
-1.11315585310979e-05
-5.28223107952596e-06
-2.08334958988701e-05
-6.71138010339378e-06
-1.08477508928145e-05
-1.17619616025648e-05
-9.97529599083958e-08
-5.55895526823488e-06
-3.05868597124625e-05
-2.51542006198443e-06
-3.63514281630585e-05
-2.86534118340781e-05
-1.5841395486468e-05
-2.87618078631712e-05
1.30066161185062e-05
-1.38506500178921e-05
-2.8836044959337e-05
-3.09863488062172e-05
3.91053448176113e-06
-1.21589309204481e-05
-5.51602437348996e-05
-2.58619699665998e-05
-1.20600841993118e-05
-2.41224020544673e-05
-1.75585292053289e-05
-2.09006773396707e-05
-1.26674599044077e-05
5.60069441678635e-06
-1.19094216566198e-05
-1.5712563105302e-05
-3.44178041986032e-05
-1.08758655158743e-05
-3.03397889172932e-05
-8.24616921259091e-07
-4.36135677364427e-05
-3.36911323086436e-05
-1.95660467502511e-05
-1.29621470855751e-05
-3.02621679204149e-05
-8.0603890741044e-06
-2.04222015631731e-05
-3.38140114032485e-05
-2.779579366007e-05
-5.53143066812528e-07
4.52121465571254e-06
-2.69480779614655e-05
-2.93389242621482e-05
1.89127645742603e-05
2.89822669799188e-06
-3.6103848287107e-05
-7.59601754260539e-06
-8.17525287538214e-06
1.45007629340909e-06
-7.94438749760957e-06
7.41907750639615e-06
7.42395195710666e-07
-1.62417330852979e-06
-1.20402217651356e-05
5.19502610979051e-06
1.49279654957058e-05
-3.99356577240873e-05
-1.10587692163402e-05
-2.55181026909211e-05
6.90417401506653e-06
-1.9498195496468e-05
-2.68529488386652e-05
-2.93847880021655e-05
8.94269789752153e-06
-1.73283418883765e-05
-9.46651585783181e-06
-5.05079740834411e-06
-5.93168044934995e-06
-1.09673203285259e-05
-2.56575877355483e-05
-1.91072666106415e-05
1.86879352526288e-05
-3.5529457538202e-05
-2.7568605784183e-05
1.00384803204052e-05
-3.89073007911482e-05
-1.66650261040507e-05
-2.6586559273042e-05
-4.22507173073562e-05
3.24203008950902e-06
-4.44054743461933e-05
-7.65896532500528e-06
-1.83572386314325e-05
-2.18775193660974e-05
-2.7486558874313e-05
-7.04356367723807e-06
-2.51859793559772e-05
-3.72527414313126e-05
-2.17024942460009e-06
-1.18819457483844e-05
-1.06889586431651e-05
-1.66444219444825e-05
-7.20957681481327e-06
1.81318744839048e-06
-3.50998879449161e-07
-1.7339685410147e-05
-2.96429638342218e-05
-7.02574363984846e-06
-3.68308792235851e-05
-4.67069884186975e-05
-4.81875300644109e-05
-4.58426683107617e-06
-2.21911782071711e-05
-5.16730676106453e-05
-1.61078399271796e-05
-1.82810926547667e-05
-4.19737419077808e-05
-5.38537646533019e-05
-1.15594758262374e-05
-1.39918338641197e-05
-8.97889371672027e-06
-2.27837560202903e-05
-1.94091654625234e-06
7.22853896816108e-06
-1.55023048281662e-05
-2.28416619910595e-06
-7.98583427448599e-06
1.96617720848235e-05
-1.5205608875193e-05
-3.64843531883984e-05
1.39713503287193e-05
-5.4297819702489e-06
-2.92469213968708e-05
-2.1793581722991e-05
-1.16603214017126e-05
1.00405424948766e-05
-2.96320440343015e-05
-4.25063217112105e-05
-4.07664813117963e-05
-1.77612716978721e-05
-3.3378450364954e-05
-1.31746409467923e-05
-7.71753499266511e-06
-2.30745096388294e-05
-1.41397591613287e-05
2.03339492303054e-05
1.61287136308689e-05
-2.23823165254685e-05
-1.23693212826834e-05
2.78804216692755e-06
-8.69610621365303e-06
8.11478076060892e-06
-2.52982857428936e-05
-7.49844051715195e-06
1.19367426351247e-06
-1.39763223327795e-05
-2.27939308820824e-05
-9.50743702291528e-06
-3.25736853935843e-05
-2.86634175726377e-05
-4.58472327929144e-05
-4.14929875571153e-05
-2.42542292602651e-05
-4.90002664351563e-05
-3.27576391060656e-05
5.0221900680824e-06
-1.58929337179193e-05
-2.71792889008704e-05
-3.33905669959361e-05
-9.46291309865074e-06
-9.32317526904623e-06
-1.72281772734451e-05
-2.61439463452079e-05
-1.21760210188007e-05
-5.64867399713168e-06
-6.02996323337893e-06
-1.72386681512379e-05
-3.20960651856823e-05
-3.67935899193444e-05
-2.41081219666648e-05
-1.57637125912255e-05
-2.32711239067131e-05
-4.85673098538628e-05
-9.38834447575973e-06
-1.7306913629863e-05
-3.89467499701628e-05
-2.29056889446617e-05
-2.16307878911255e-05
-5.66868218584634e-06
1.98882237830265e-05
-4.25401167796048e-05
-4.8622133763895e-06
-2.45616765112501e-05
-4.09129419899877e-05
-6.08760738815643e-05
-3.29884637745139e-05
-3.55554236945891e-05
-4.16606754381231e-05
-2.76955477696264e-05
1.150285586817e-05
-1.13989816162587e-05
-7.19559822197717e-06
-4.14204892784307e-05
-2.1226291155406e-05
-2.00377685963562e-05
-1.67676116395178e-05
-2.79625371982652e-05
-3.78649674309219e-06
2.57591937590726e-05
1.22607875652095e-07
-1.19244999804511e-05
1.09787812615284e-05
-3.17874838793957e-05
-2.07581850096111e-05
4.03141357874781e-06
-3.34693069919465e-05
-2.14097884682815e-05
-1.15145095604594e-05
-5.36425477940776e-06
-4.02092356605873e-05
-3.70237099018079e-05
-2.89949444605366e-05
-2.07405222250431e-05
1.16941388856547e-05
-6.02334991566438e-06
6.05300329963279e-06
-6.76020242588357e-06
-3.27133769657795e-06
-4.66592628670002e-06
-1.18695213229091e-05
-3.37044869501432e-06
3.21259951626374e-06
-2.00468587149412e-05
-2.09548083252828e-05
-2.94056974104563e-05
-1.81815921794401e-05
-5.02940854249775e-05
-5.32274011524251e-05
-1.26972594666778e-05
-2.37730753583437e-05
-1.23753508153034e-05
-4.74221198384903e-05
-1.88412405926724e-05
-6.60152873978883e-07
-3.06331217187477e-05
2.050184183215e-08
1.34601173477976e-05
8.88660981071387e-06
-7.30002446560668e-06
-3.3085716962932e-05
4.44743784441914e-06
1.88169889503923e-05
2.11383488615521e-06
-3.47529252722079e-05
-1.63868009544373e-05
-1.00394089591993e-05
-3.92803315753919e-05
-5.61514656833759e-05
-3.73173010447928e-05
-2.83268948650434e-05
-1.17469421324268e-06
-2.48477179509554e-05
-1.88068011301219e-05
-2.09501525941886e-05
-1.85998058708941e-05
-2.94022016133027e-05
-1.02633603066872e-06
3.40163599220895e-06
-1.41989499641577e-05
1.99243327568921e-05
9.34807407650563e-06
-1.08394872753365e-05
-1.29934266848332e-05
-5.74246727425538e-06
-1.29503668028922e-05
-2.2240900303611e-05
-2.27599270128854e-05
-1.72561494790439e-05
-3.01509899093993e-05
-4.58869151009356e-05
-5.37757284700059e-05
-1.28699042643811e-05
-1.90003249390124e-05
-1.58992230124735e-06
-2.8843898834899e-05
-1.87850341335586e-05
-1.39772860543383e-05
-1.25874581542781e-05
-1.38291666278833e-05
-5.98186149693933e-06
1.55894012345106e-05
-8.7915787010704e-06
2.37919335658099e-05
8.1992571787275e-06
-2.21922409288885e-05
-2.42269075656359e-05
-1.42803329756922e-05
-2.86269552351072e-05
-1.57985384747612e-05
-3.9114921859723e-05
-3.96571967385427e-05
-3.82645457210322e-05
-2.12785691450531e-05
-5.45344195276088e-05
-1.29390082228397e-05
2.20078987283037e-05
-4.71506956735957e-07
-2.81517355953661e-05
4.00278624991338e-06
2.00864022008275e-05
-6.9329581122627e-06
-2.65127139851826e-05
-1.10351506223546e-05
4.22054704342013e-06
-2.33514811766134e-07
-8.05828416197742e-06
-3.5905136254908e-05
5.07798227160426e-07
-1.40044271091271e-05
-3.10943577194702e-05
-2.83411700031524e-06
-2.94469712184846e-05
-4.10336922929327e-05
-4.98660535013222e-06
-3.58032719917717e-05
-1.99875158547186e-05
-3.67033598804919e-05
-1.80318078443767e-05
-9.50269115050647e-06
-2.1445302843156e-05
-1.79473310768721e-05
-6.48852330325646e-06
-2.54746668007808e-05
5.14167643668801e-06
-2.39792757387449e-05
-1.89745411381785e-05
-1.34267033576757e-05
-2.53023606456217e-05
-4.09213044830473e-05
-2.37462699535018e-05
-2.20551131552615e-05
-1.9021938446543e-05
-6.52888146552319e-06
-7.36044495045394e-06
-1.55804238422134e-05
-2.0209954938439e-05
9.18703983472998e-07
3.85525112027344e-06
-6.83698734801221e-06
-1.05799382651013e-05
-7.64029676889743e-06
1.98746985224221e-06
1.51247052454309e-05
3.71904903878101e-08
-2.22471850224835e-05
6.2024502765769e-06
-5.61818409827215e-06
-2.11302890372602e-05
-4.60144201811808e-05
-3.42868178337497e-05
-4.13478873048423e-06
-2.41530437487991e-05
-3.28004823596688e-05
-4.82288900738004e-05
-4.94818731722423e-06
-2.09647923510959e-05
-4.13012723718277e-05
-4.05549893887057e-05
-1.16636254992995e-05
7.59994643383816e-06
-1.73046217737266e-05
1.38044465664245e-05
