# Supplementary material for: Research on computational propagation and identification of mine microseismic signals based on deep learning
Source: PLoS One. 2025 Oct 22;20(10):e0334641. doi: 10.1371/journal.pone.0334641 (PMC12543183; doi:10.1371/journal.pone.0334641)
Supplement: S10 Data — (ZIP) [file pone.0334641.s010.zip › 000101100001437.xlsx_0.txt_24.txt.txt]

-3.33793459360194e-05
-4.25117777131765e-05
-3.7294345756731e-05
-4.05923449414373e-05
-6.73027832726468e-06
-1.75489246903074e-05
-1.58940100437474e-05
-2.59060440278965e-05
-1.60315249339914e-05
-2.73724167578004e-05
-6.34479990091449e-05
-1.7973149136042e-05
-4.70162260664636e-06
-2.80966201733895e-05
-3.63513128434307e-06
-1.57542428671585e-05
5.5524462554455e-06
8.49144053564802e-06
-2.02175590562964e-05
-2.05155980499599e-05
-2.32512094309589e-05
1.35876258094722e-05
-6.24788738920935e-06
-6.55928608035201e-06
-1.54482654667241e-05
-1.88465523077035e-05
-3.89031946390147e-05
-1.32272241998772e-05
-1.77807770337078e-05
-1.41745273219291e-05
-3.34691349880765e-05
-2.16197442802239e-05
-1.64461921047193e-05
6.13049589910671e-06
-1.17764689872552e-05
-2.18023763931301e-05
-1.96015020713959e-05
-1.26833592849361e-05
-3.05865321471042e-05
-1.63737462495427e-05
-1.29124685350114e-05
-3.99717742364553e-06
-2.27531985691208e-05
1.03462329854189e-05
-6.92043885078857e-06
-3.47873700860015e-05
-1.40171289231672e-05
-9.97849878136048e-06
5.03411326022992e-06
-2.94970127087236e-05
2.7132907886485e-06
-8.30148357190078e-06
-4.34175929388268e-05
-1.8329518080368e-05
-3.38602402324831e-05
-3.07523199078065e-07
-3.44382691363969e-05
-9.76442111268969e-06
-2.38522351981849e-05
-2.74069563096071e-06
-2.93276184296896e-05
-1.22897891300016e-05
-4.92296967229489e-06
6.76932584493521e-06
-8.9500367416842e-06
-3.42671008686847e-05
-1.78217722834176e-05
-2.6581128598828e-05
-3.17356314535543e-05
-3.55513520762798e-05
-1.25904003757038e-05
-1.48721548070419e-05
-3.73204651841274e-05
-3.93117640573968e-05
-4.27787308766742e-05
-5.2446124047658e-06
-2.918963826885e-05
-1.82905348587082e-05
-1.15680943483737e-06
-1.9804853275564e-05
-2.48567592651919e-05
1.50050446167681e-06
-8.57588223164815e-06
-3.81247542140171e-07
-3.23706823468094e-05
-6.37831539092562e-06
-1.74000511676018e-05
-3.37461980272687e-05
-2.61645154020063e-05
-3.41878168073651e-05
-3.10911161772247e-05
-4.22949221259352e-05
-3.14686474359896e-05
-3.08305604450362e-05
-5.17777356820078e-06
-4.45743552318362e-05
-2.88863589569188e-05
-2.95667270524114e-05
-1.69703811952939e-05
-9.27753731053464e-06
-1.95097714985826e-06
6.0668206069091e-06
9.63397868928814e-06
1.61618988652065e-06
4.12391830326141e-05
1.96451833050787e-05
9.83314582735153e-06
-1.64837923358029e-05
-4.09823469992734e-05
2.30631001829511e-06
-2.50445317322666e-05
-4.66004958781397e-05
-4.5427390924523e-05
-1.24542115929678e-06
-2.31613448517636e-05
-4.35733141976152e-05
-1.8672043039588e-05
-1.03037186814601e-05
-8.08870510748364e-06
-2.72926379995611e-05
-1.85674534340062e-05
-6.20367145670023e-06
1.84701141878295e-05
5.30722869358775e-06
-3.84234951436549e-06
4.30137802068832e-06
-1.94246799548619e-05
2.46440833560544e-06
4.2200178427166e-06
-2.17666990990531e-05
-9.40451761882817e-06
-2.84826034820778e-05
-1.66062324521696e-05
-3.07211681135828e-05
-4.17921531386421e-05
-9.52543254898303e-06
-4.46467706178367e-05
-3.59806654444805e-05
-3.43610057910903e-05
-4.24258504626172e-05
2.8011348617814e-06
4.16186264737082e-06
-1.93263715194565e-05
-1.21866972261273e-05
3.15628504207463e-06
8.76595839455831e-06
-1.43374461421246e-05
2.64225812407789e-06
6.95294124591833e-06
-2.69570998999657e-06
-2.01639030620171e-05
-2.99524387054896e-05
-2.60624758454674e-05
-2.92764748201129e-05
-7.0006864937752e-05
-4.72231387783056e-05
-4.56024080701621e-05
-6.7548485199243e-05
-4.90952023738533e-05
-2.06299031425249e-05
-2.19280995880537e-05
-1.79506204873752e-05
-3.26821546591259e-05
-2.81546757140887e-05
-8.66509045950574e-06
-1.44376739930718e-05
-1.38927423017931e-05
-5.6287473777482e-06
1.86728826176624e-05
1.15103949400508e-05
5.02831256268226e-06
-8.29603540452156e-06
-5.93061084538586e-06
6.37140985457566e-06
-2.69911255797408e-05
-1.50181920871941e-05
-1.21179224071202e-05
-1.39252102524411e-05
-3.26765031365585e-05
-3.62253649889077e-05
-5.07259165728905e-05
-5.67832090005871e-05
-3.95101396162224e-05
-2.73599965577465e-05
-2.7119297279514e-05
-1.47515238931106e-05
-8.06028705572237e-07
7.49936752347162e-06
1.03685843330911e-05
-1.36412424136828e-06
-9.12653314523701e-06
2.51032751518474e-05
1.09903148838372e-05
-3.5643718909068e-05
7.07006561482461e-08
1.12845133358554e-05
-2.5624124249362e-05
-2.4737206901806e-05
-2.41148483628204e-05
-3.90180905012915e-05
-4.60716229493992e-05
-2.54734325084918e-05
5.90484675346697e-06
-2.37456851194253e-05
-3.56555192328513e-05
9.3192116380693e-08
9.36907061062281e-06
2.57997689862819e-06
-1.15590008541796e-05
-5.93466420777861e-06
6.33740377308857e-06
-1.04660052293516e-05
-3.21583898222395e-05
5.1323813204035e-06
7.27432980687199e-06
-3.15550711337963e-05
-2.31614152773937e-05
-3.0137509143045e-05
-2.88324209573585e-06
-1.79991250996944e-05
-3.751715036978e-05
-3.42515837783945e-05
-4.45661668186236e-06
-1.68076795795155e-05
-5.49022888712085e-05
-1.54515310077726e-05
-2.36605192422187e-05
-4.08329217993778e-05
-3.76513497057781e-05
-2.03302374548015e-05
-8.83754977506835e-07
-3.71430252696246e-05
-4.50499240467907e-05
-1.67790265931013e-05
5.83036453156595e-06
-2.04044747073111e-05
-2.89676948400397e-05
-9.09882639867644e-07
-1.17604654064097e-05
-1.73619061443129e-05
-2.00105472547673e-05
9.22081179520975e-06
3.0170019321407e-06
-5.07041391822865e-05
-3.94221516633737e-05
-1.87111469357372e-05
3.84445702461303e-06
-6.94340068494526e-06
-3.39120065478627e-05
-1.85237681246963e-06
-2.68935110222358e-05
-3.94510567224975e-05
-3.18510476548844e-05
-7.71545961923345e-06
-1.59570143740048e-05
-2.34192654203462e-05
-1.46913380230005e-05
2.08450789396555e-06
-1.02562555651309e-05
-2.72346812305332e-05
-1.19822524356898e-05
7.55820515612059e-07
-1.21022948154435e-05
-1.40023453714222e-05
-9.06763182891941e-07
1.38682817666182e-06
-2.54031357122235e-05
-3.26658909300168e-05
-1.58136785084899e-05
-4.74900572775809e-06
-4.47227929461167e-05
-2.00306108633367e-05
-1.15500655686831e-05
-1.91793133183164e-05
-3.42266113778529e-05
-2.91580955034398e-05
6.39642323110394e-08
-2.68170905668805e-05
-1.30211439540342e-08
2.49486273489662e-06
9.06933941853895e-06
1.14071803276627e-05
-2.82126911345629e-05
-8.17267733226165e-06
1.85591251070489e-05
7.24122518159816e-06
-2.53345697744811e-05
-2.02340549559877e-05
-1.99541753967242e-06
-2.30452749106952e-05
-3.80477680715752e-05
-1.90510088356789e-05
-2.56694589493837e-07
-3.41690373567333e-05
-5.53302372312468e-05
-2.44978811543832e-05
4.44030172005239e-06
-1.74741892468168e-05
-4.92867031813271e-05
-8.58128628083249e-06
2.2266878185069e-05
-1.30714747734323e-05
-2.63374342153231e-05
-1.23466720718573e-05
-8.93146621184411e-06
-2.5380617359021e-05
-4.28309078914794e-05
8.62633367023228e-06
-9.38493469423543e-06
-2.4032755660687e-05
-2.21310262465383e-05
-1.0446556292263e-05
-1.13091645924159e-05
-3.20403898583929e-05
-2.01351078731422e-05
-1.11520089401737e-05
-2.42094198364523e-05
-3.5643922115887e-05
-2.38924844846853e-05
-2.59074280595374e-05
-2.37558750326026e-05
-4.24092841749865e-05
-2.13264984798103e-05
1.08509222242463e-06
-1.61592740774214e-05
-3.0047231932877e-05
-6.06714812649218e-06
1.24250113097512e-05
-2.02723806631135e-05
-1.52028196314442e-05
-1.0736643990395e-05
8.96507351400163e-06
-2.8346010295058e-05
-5.4068876614283e-05
-1.94529882872948e-06
-1.0616155325798e-05
-3.18140009109169e-05
-2.33597846894917e-05
-4.93527304112895e-06
-8.9631937415183e-06
-4.12663199857477e-05
-2.20334968531952e-05
3.61996578242648e-06
1.76547682479135e-06
-1.79040292293343e-05
1.06373223133166e-06
-1.51754308756601e-05
9.41767901586134e-06
-4.13911857964505e-05
-1.81976705623171e-05
1.45209813139658e-05
-4.65314488831441e-06
-1.14948618444513e-05
-1.35462758412635e-05
1.80508419919916e-05
-1.35836249216484e-05
-1.03903097134923e-05
-1.23140149339597e-05
1.00276837579759e-05
-2.13899443498652e-05
-1.54038614089736e-05
2.05789517214621e-05
6.18681938600834e-06
-1.97733512036028e-05
-4.97667582209312e-05
-2.13610215083221e-06
2.50655814503065e-06
-3.28824135110785e-05
-3.18904882694907e-05
-3.63344449848717e-06
-7.05603287120779e-06
-3.90774766704148e-05
-1.45982093246064e-05
4.62826298000227e-06
-1.37755838274504e-05
-2.54199543535981e-05
-3.09564725479625e-05
9.00298175702679e-06
1.66702884703557e-06
-2.67019307293186e-05
-2.23373337200348e-05
-2.52324282971702e-06
-1.74220575137571e-05
2.94700806017869e-06
3.73488332165502e-06
8.88615155315523e-07
-1.51395486845302e-05
-4.02949131257752e-05
-2.09535518980028e-05
-2.02498465544831e-05
-2.04089804355663e-05
-2.62088814268874e-05
-1.48879993710538e-06
-1.79638476009436e-05
1.95963295995075e-06
-2.93272867727781e-05
-2.95754350807615e-06
1.02125343319882e-05
-1.78841959529414e-05
-1.41774813015353e-05
-1.28705649162506e-05
-1.14435253543024e-05
-1.09154050096871e-05
-2.9177056090078e-05
-1.42212938753847e-05
-1.87928377092366e-05
-3.19650687513882e-05
-1.11426428705622e-05
-1.48166760681973e-05
-2.62840625468858e-05
-6.51491407173204e-05
-4.98743618207115e-05
-1.0773689187908e-06
-4.71466073367181e-06
-2.68834863345042e-05
-1.10891347275433e-05
8.70077686801774e-07
-3.48500841117831e-05
-2.84814434982316e-05
-2.87582462768813e-05
-1.24370243868098e-05
-1.77217211547771e-05
-3.25184239737631e-05
-1.48501736817655e-06
-1.14314263405209e-05
-2.12545650240314e-05
-2.84977068818838e-05
-1.4057992184259e-05
-1.61809196105516e-06
-1.46755397607294e-05
-4.97626531380949e-05
-1.86782725540738e-05
-9.27737504536644e-06
8.6924366496187e-06
-1.6365315577076e-05
-3.06012710868613e-05
-1.31880414507856e-05
-3.38036734829325e-05
-1.42927396536064e-05
-1.76279306740032e-05
5.55908224644485e-06
-5.30069609144368e-06
8.86847224041332e-06
-2.17851399587776e-05
1.57410909423819e-05
-6.65840054504311e-06
-2.44195280779561e-05
-1.00068283153245e-05
-2.44088769240071e-05
-2.50490798811877e-05
-2.36753044891312e-05
-8.32956710881163e-06
-2.58090227206901e-05
-3.80448209280016e-05
-1.11002747606922e-06
2.99434989673122e-07
-1.95389433842183e-05
-3.37495518761096e-05
-5.23760847304693e-06
-6.15961294452746e-06
-2.63020039682878e-05
7.40993321836398e-07
-1.17175874932227e-05
-2.46686559808296e-05
-1.69949251474572e-05
-1.9882243589286e-05
-1.92042160204314e-05
5.59653003926786e-06
-1.64315308971608e-05
-1.01894754766305e-05
-1.58453287160034e-05
-8.17728517588493e-06
-3.13370626386792e-05
-4.69173252175397e-05
-2.34380686108866e-05
-1.48346809668409e-05
-4.0744920043591e-05
2.65825622394265e-06
-4.50720490998126e-05
-2.61246202104941e-05
-1.7147726185616e-05
-5.08249088467513e-05
-1.84767947933025e-05
-3.70612319294356e-05
-2.38544750127534e-05
-4.05716964938039e-05
-5.65630789982867e-05
-2.01406060455852e-05
1.14806536415315e-05
-3.08388027226874e-05
-2.98780553648708e-05
2.75535169749497e-05
8.79178938670281e-06
8.64244191860465e-07
-1.9847433489777e-05
-5.4005195406886e-06
1.97698533092907e-05
-2.38400983732427e-05
-2.72063274969956e-05
-2.10010496718194e-05
-2.67054618370016e-05
-5.16142267886095e-05
-3.38569298848911e-05
-3.23955037881257e-05
-1.98578494359523e-05
-2.46283659794397e-05
-5.02022573620269e-05
-3.96350605977549e-05
-1.95977237679384e-05
-2.47374178441385e-05
-2.60697705392425e-05
5.20633231103299e-06
2.20793723254642e-05
2.06324122671944e-06
6.83965992094971e-06
6.17030599411113e-06
1.36893524926794e-05
1.06719351672514e-05
-3.15096648668331e-06
2.4804330078569e-06
-1.39359539452279e-05
-6.01705476553845e-06
7.13445874218203e-06
-2.31450696602188e-05
-3.27138865840469e-05
-5.07441521185139e-05
-3.47018206066228e-06
-3.17649655337967e-05
-4.75377880422574e-05
-8.0041438122647e-06
-1.28258449689455e-05
-2.74104501993768e-05
-3.63208761353242e-05
-2.13423792012704e-05
5.16608014959264e-05
-2.51785045184352e-06
-2.93088743079717e-05
1.90125196342863e-05
3.76370986380742e-05
1.37434326143988e-05
-4.07026640519727e-05
1.25839781941656e-06
2.90022527207082e-05
-3.92757611138447e-05
-7.65594071126849e-05
-2.05996191747721e-05
-2.03578300707544e-05
-4.20624837434448e-05
-7.28460921604707e-05
-1.76161143169162e-05
1.95824867631562e-06
-1.6531428175848e-05
-5.58872041121754e-05
-3.56225597605427e-05
-3.17800515831607e-06
-2.528386742924e-05
-3.35172083848512e-05
-2.62258307277656e-05
-4.02274855819124e-06
-5.07662039953171e-06
-1.95473478204381e-05
-2.81429155722069e-05
-2.67960865270659e-05
-3.83347782145003e-05
-9.58768755750096e-07
-2.77306054360849e-05
-3.88495497862466e-05
-3.47537750404507e-05
-1.29509341814024e-05
-1.26530338136458e-05
-3.83920881228068e-05
-4.66879112503425e-05
1.25729565779733e-05
-2.15290754848435e-05
-4.02422142707298e-05
-2.5586213540124e-05
-1.65253159449007e-05
2.05849999787389e-05
-1.55784591185526e-05
-3.02859866728767e-05
-4.43669865975897e-06
-2.58168951118162e-06
-3.1310084198174e-05
-2.07316602788261e-05
-5.21120647638841e-07
1.12308690063318e-05
-3.0698377311105e-05
-2.83237069380032e-05
-6.95128617496928e-06
-2.09142659892902e-05
-2.0896567854372e-05
-6.22723317618729e-06
3.53153397275136e-06
-2.45436632897026e-06
-3.04776747784601e-05
-2.15310144702683e-05
-1.05245141144367e-05
2.70141516801075e-06
-1.78265152870854e-05
-2.52577602577269e-05
1.20637394243203e-06
6.01254934969345e-06
-7.60357096596978e-06
-1.27387573536149e-05
1.64199026003515e-06
-2.13833004846879e-05
-1.83365424608625e-05
-2.27175994216066e-05
-3.20051490821982e-05
-1.79879499793869e-05
-2.19044049943587e-05
-1.40142094264611e-05
-2.33530208145945e-05
-1.99961385387508e-05
-1.07516889714382e-05
3.73506521077692e-06
-2.54651704438471e-05
-5.55157971830364e-05
-1.5361272876649e-05
1.34413899516134e-05
-4.81379074547438e-05
-3.41602206935204e-05
-3.09724170227057e-05
1.97312070229022e-05
-3.21781470178929e-05
-4.40986757643355e-05
-2.52546061811182e-05
3.42769273829285e-05
-2.58557423370956e-05
-4.05433945410741e-05
-3.25069068505991e-05
-6.20352627445725e-06
-9.81177147502247e-06
-2.46356923200679e-05
-2.83119231230873e-05
5.62708390005919e-06
-3.55991452773294e-06
-4.48607410514993e-05
-2.60212906669652e-05
-2.56082363131852e-05
-2.6078429172655e-05
-6.60861042758276e-05
-4.0853191974609e-05
-8.44595247426661e-06
-5.10298074664348e-06
-3.7017351214957e-05
-2.50962426095436e-05
-2.53022771420286e-05
-3.38673728859565e-05
-5.14059327508937e-06
-3.67189681445931e-05
-6.74068096057418e-06
1.50796099600932e-06
-1.2750832797545e-06
3.89696291117039e-06
-1.65226172797909e-06
-1.81173810390602e-05
1.70384054311059e-06
-8.28864656975645e-06
-3.95287129909745e-05
-4.2242073374566e-05
-1.7153884462601e-05
-2.91439786993301e-06
-4.27358272505e-05
-3.20096181399339e-05
-7.48905223637189e-06
-1.48321468321618e-05
-6.33996888178808e-05
-2.57799360270037e-05
-3.21640934653633e-05
-1.07400005656575e-06
-4.05614390959383e-05
-3.08215192041879e-05
-2.57222629066838e-06
2.7369392815893e-05
-2.88273104381298e-06
-4.77215233526544e-05
-7.84834130377863e-06
3.71700276018067e-05
-1.11526578865163e-05
-2.73490055874649e-05
8.17525354045039e-06
6.88871348061838e-06
1.1450976050903e-05
-3.86808074800868e-05
-2.32923804156613e-05
1.03114946381445e-06
-4.2473327907001e-05
-4.98376550380219e-05
-1.60466740700932e-05
-4.53236037947413e-06
-1.98434917988103e-05
-4.18955753984295e-05
-8.89230916932828e-06
-1.45401101391896e-05
-1.47026142567019e-05
-2.78091412964701e-05
-1.13212676973715e-05
-5.13636610997446e-06
-9.74698073769509e-06
-4.20853295171932e-05
-8.5185319663466e-06
8.72623229941642e-06
-1.05484056061903e-05
-3.05531666155784e-05
3.50108834705328e-06
-9.10291199327463e-06
-1.2652610368295e-05
-4.9336648479715e-05
-1.4189432026611e-05
-1.40152548696352e-05
-2.1329878521257e-05
-3.75851377632423e-05
-1.50120264809182e-05
-1.18598662522776e-05
-2.61939056602222e-05
-7.25344709500369e-06
3.2757659811567e-06
5.11411969271214e-06
-9.30629939826619e-06
1.2922415318166e-05
-7.32399779994794e-06
-2.89747635781777e-05
-3.6652363093527e-05
-3.36230891631952e-06
-1.85121565742908e-05
-2.98867871121329e-05
-2.70773064820354e-05
-2.77296856675799e-05
-1.45710143702175e-05
-4.80401447017074e-05
-6.00863365623473e-05
-3.291481319065e-05
-2.03885850230127e-05
-3.58938840479316e-05
-4.85679414962101e-05
-5.91846205933646e-06
1.28950413249811e-05
-2.66481020333067e-05
-1.72038773468405e-05
6.90595298944097e-06
3.22440521328692e-05
-2.47262491673435e-05
1.30476040229576e-05
2.92739029388249e-05
1.53626482130663e-05
1.10130927959986e-05
-9.97093522182275e-06
-1.6738924160821e-05
-7.27158897607589e-07
-1.51846152745899e-05
-2.95623147802867e-05
-1.54345042571165e-05
-2.31190143013557e-05
-2.09766553610708e-05
-2.12689111204614e-05
-2.37041829513509e-05
-3.08457597958592e-05
-2.30064944543026e-05
1.04733949272109e-05
-4.10234232250377e-06
-2.78917512727499e-05
8.23263350387703e-06
9.01539632136702e-07
8.61690663677536e-06
-3.01960199182555e-05
-6.00105494711338e-06
7.92760838679923e-06
-2.49447821483472e-05
-2.24788563893566e-05
-3.09725908614854e-05
-7.65624443081973e-06
-8.96415394850907e-06
-4.77358968371902e-05
-4.88331010108557e-05
-1.62897210683249e-05
-5.67651720877635e-05
-6.96325243639185e-05
-3.06712881438728e-05
-3.23419946022904e-06
-1.56677774602411e-05
-3.5407439986235e-05
-1.82401276165018e-05
-5.75658851395627e-06
-9.26275944724698e-06
-1.45438366335855e-05
1.61437596072584e-05
2.0235459852237e-06
-9.5729937694955e-07
-2.76028902381597e-05
-9.99652610420877e-06
1.05143455562409e-05
-4.58921631757277e-05
-2.92761542548036e-05
-3.14700500459858e-05
-2.37572888587113e-05
-5.51035172551618e-05
-5.20760600556501e-05
-1.34638448152242e-05
-3.23352599277809e-05
-4.16819616901412e-05
-1.59904835416826e-05
8.03613752495104e-06
-2.55016520346299e-05
1.06478392588912e-05
-3.00087544553216e-05
-8.01331187838607e-06
-1.16169388790924e-05
-4.36295574241648e-05
-5.25308253288421e-06
1.61024682285476e-05
-2.764812369463e-05
-3.91182366281958e-05
-3.09945090686472e-05
-3.37440699358991e-06
-3.37765953173467e-05
-5.76656205966564e-05
-1.5034145946109e-05
-8.83701678218507e-06
-5.70299789893896e-05
-4.07988892254668e-05
-7.50604374436787e-06
-1.35924832133728e-05
-4.015338672395e-05
-2.82411735499562e-05
-5.41513192390754e-06
2.57822626605585e-06
1.75314835455631e-06
1.06679555416067e-07
1.47298652736703e-05
1.13240378363006e-05
-3.94941954236186e-05
-1.43962343376301e-05
3.09093237539323e-05
-5.4680476489811e-06
-3.44638133532262e-05
-1.68612714134354e-06
-9.34714247910952e-06
-2.88057037071362e-05
-2.85486825138678e-05
-1.31568748352062e-05
3.53408665476375e-06
-1.76871586784861e-05
-3.49288972975941e-05
5.35748083511927e-06
-5.1670110029623e-06
-3.02287345015702e-05
-2.24790056073592e-05
2.51215234032108e-05
7.79786319853014e-06
-1.40940968565935e-05
-1.46627167529219e-05
-3.62438949468027e-05
-5.69391972477445e-06
-3.87273147914819e-05
-3.57428236807411e-05
1.06990556607782e-05
-5.6474950384601e-06
-3.7915312061127e-05
-2.86394349539009e-05
-1.91372042372584e-05
-1.01843759195321e-05
-2.6213774591799e-05
-4.71740322538766e-05
3.52374231123606e-06
-1.09376549645443e-05
-2.96030208218804e-05
-2.59219742945875e-05
-4.13018018120819e-05
1.49588677386321e-05
-3.37332208346454e-05
-2.84446275239669e-05
4.01360850499547e-07
-9.45384323917405e-06
-1.16655482609476e-06
5.73478109241065e-06
-9.34929157912158e-06
5.43907164888577e-06
-2.43481064254208e-05
-2.88268315656903e-05
-1.82469382022608e-05
-2.57308727930988e-06
-1.9689138256961e-05
-6.91162646060014e-06
-2.35409240887096e-05
-8.777179356978e-06
-3.87556171424936e-05
-3.48548446119664e-05
-3.96354489411055e-05
-3.37443196251181e-05
-2.7506584223905e-05
-3.21298447249391e-05
-3.23061343236336e-06
-2.06168332570407e-05
-2.29718984241799e-05
-7.73876190677246e-06
-1.04255572356331e-05
-1.44802224373889e-05
-1.13653463225804e-05
-9.95359896076005e-06
-1.8337868748697e-05
-6.22349961790515e-06
-1.53638061563017e-05
1.22399551757392e-05
-2.92453444328091e-05
-3.05233635934769e-05
-2.20374224383323e-05
-3.78517928992043e-06
-1.54206542503115e-05
-5.79021652827262e-06
2.85031407748996e-06
-1.61034128998586e-05
-2.83761645148917e-05
-2.46061672465021e-05
-2.29366240182136e-05
-4.03540020371084e-05
-1.64567140389391e-05
-3.24724885322033e-05
-2.17461304908312e-05
-1.82802242571449e-05
5.43594484103628e-06
7.70546622444536e-06
1.1329627864038e-05
-2.97756008006916e-06
-5.85157391937513e-06
5.28622508287986e-06
-6.26057895261743e-06
-9.10250774515326e-06
-8.47331991770367e-06
-1.33770365966145e-05
-2.7478860298321e-06
-1.29081272913621e-05
-8.62950434940791e-06
-3.3319020190786e-05
-5.18381342116633e-06
-3.0088371390662e-05
-3.30584474551588e-05
-2.5679904682708e-05
-1.01426530851131e-05
-3.55794391896111e-05
-2.85033928165341e-06
-2.22191354619134e-06
1.8832437465241e-05
5.74131540115723e-06
-1.61335032571914e-05
7.35231869744696e-06
1.31335006903605e-05
4.54401616844885e-06
-2.44983482979819e-05
-2.09814582856347e-05
-1.45531352413197e-05
-3.84844805189078e-05
-4.64854560806252e-05
-3.96442203239593e-05
-2.79516771768548e-05
-4.86494973111239e-05
-4.87430314301914e-05
-4.46997714168862e-05
-2.0411523127316e-05
-3.61790083427962e-05
-2.8235534714812e-05
-2.41638653226232e-05
-1.71081142250061e-08
-2.55588147112342e-06
-2.13672007243524e-05
6.33613182251368e-06
2.0624963625022e-05
-2.70652857114936e-07
4.76526169436001e-06
-5.73735696003243e-06
-1.57288059325884e-05
-1.29840756840305e-05
-2.10673188815478e-05
-1.82277671267578e-06
-1.7326356086477e-05
-4.93530260382626e-05
-5.67726153077305e-05
-3.11320708429311e-05
-3.62499243264158e-05
-4.97190759015855e-05
-4.55491015072904e-05
-1.44404283143877e-05
-9.33208239564924e-06
-1.45061507607734e-05
9.17882207365814e-06
1.6188505541572e-05
3.36573728526163e-07
2.22951664376236e-06
1.27229894636758e-05
1.65084649117601e-05
-2.65449821246839e-06
1.54805706013012e-06
-9.10681475332805e-06
-2.93472682848549e-06
2.82877398184472e-06
-1.2958158087673e-05
-2.53511624580711e-05
-1.42759368288101e-05
-3.96577927546029e-05
-3.58445950662644e-05
-6.53764943466564e-05
-1.44857584429796e-05
-2.78053029712314e-05
-4.0163466141621e-05
-2.69444506164797e-05
-6.31013761409275e-06
-1.71518854701242e-05
-3.54000777686806e-05
4.80746087839135e-06
2.08090070903814e-05
7.06701172424152e-07
-5.93861262736268e-06
1.68743346870432e-05
1.50780021543459e-05
-1.3517957529519e-05
-1.97388784098978e-05
-2.84543814538805e-06
-3.99904939769015e-05
-1.13099260388351e-05
-9.20732687991582e-06
-4.05894789647741e-05
-3.89179144696395e-05
-4.83638809235718e-05
-2.06397701595398e-05
-5.30946036118012e-05
-5.16776400119903e-05
-2.48179163487918e-05
-2.30292138037301e-05
-2.9110252404443e-05
-1.09708857294454e-05
6.9540267080738e-06
1.53360725772411e-05
-1.89819059608054e-05
6.06285011682678e-06
-2.79096243524625e-06
-1.84159659170636e-06
1.0532281365074e-05
-3.44105008245662e-05
-3.49862480100329e-05
-2.07553963067343e-05
-2.58106539841318e-05
-6.21037891737258e-05
-4.01631978295371e-05
-5.06723274618669e-05
-5.39687489028076e-05
-3.40229062225463e-05
-3.73966240693396e-05
-2.53904447204573e-05
-4.04605657287693e-06
-3.49235156681568e-05
-2.16678681252189e-05
-1.22837303665278e-05
1.3743128921338e-05
-4.09394804175376e-05
8.40180468415154e-08
-2.29104158513956e-05
1.9521630965979e-06
-2.39713067902226e-05
3.92560351360618e-06
-1.27176043943157e-05
-2.03470179604818e-05
-2.27757583529716e-05
-2.67757138333478e-05
-3.32370231171817e-05
-2.71492507920567e-05
-7.61578300840817e-06
8.32433353567172e-06
-2.38426599742376e-05
-1.36373266513979e-05
1.05258530425182e-05
-7.07140984702195e-06
-8.88726840766279e-06
-4.29556813000745e-06
-4.9250707815352e-06
1.61341866062729e-06
-2.71058626911366e-05
1.3898740381794e-05
-3.86665978300023e-06
-6.18386581547551e-06
3.86682273609192e-06
-2.34088448266462e-05
-2.89819906831266e-05
-1.74198746535695e-05
-2.30926716194863e-05
2.27493757296016e-06
-1.20608348202595e-05
-1.47178789053547e-05
-3.39050446324689e-05
-4.10975871357878e-05
-3.25842331975915e-05
1.39373818328373e-06
-1.72572797357684e-05
-5.08377983113201e-05
-2.14923098108416e-06
-6.57645821047321e-06
-2.55387718725594e-05
-1.45060626279673e-05
-1.68314980282992e-05
-1.75550345626359e-05
-2.20378369115303e-05
-3.19411628753448e-05
-3.81518377235469e-06
9.6874690465412e-06
-2.46293335721181e-05
-2.99276878804736e-05
-2.85541689250265e-05
-1.96210640699127e-06
-5.29408298348499e-06
-3.43386812866524e-05
3.52824486353379e-07
-2.76187873678199e-06
2.30550466519147e-06
-1.85012139660638e-05
-3.49848121799572e-05
-2.97867200148542e-05
-1.82688300982265e-05
-4.45877652565546e-05
-1.95983873620825e-05
-3.17307463786231e-05
-2.50805720440532e-05
-4.28788279307821e-05
-1.09007724461586e-05
-3.38613265721394e-05
-3.57054633464721e-05
-1.35997416787056e-05
-1.67361705146989e-05
-1.35819919495197e-05
-3.57492972775369e-06
-1.30576676461774e-05
-2.38564332756589e-05
-2.44228417083872e-05
-7.63363156455025e-06
9.34696812296023e-06
1.78072004021796e-05
-9.98955435133304e-06
-2.71802622678279e-05
-4.32338717815293e-05
-2.4292434979846e-05
-3.71970522985225e-05
-3.4036575615441e-05
-2.90720144310005e-05
-3.31695435065446e-05
-5.15792794254293e-05
-5.33123185067562e-05
-1.3823276654513e-05
-7.74354321484783e-06
-1.74630309855508e-05
-9.79805997686059e-07
1.80814635841503e-05
1.42177831101581e-05
-9.57365280283163e-06
-9.60992313699777e-06
2.67497562332238e-05
1.29901072542834e-05
-5.69478086009406e-06
-1.57729679087034e-05
1.3878932492157e-05
-1.70427837568466e-05
-2.1478177177134e-05
-5.25327113938038e-05
-3.10210032287527e-05
-1.50276674989648e-05
-2.98938369183628e-05
-2.40583989769522e-05
1.47436979690591e-05
-1.56002877007131e-05
-3.79306895982083e-05
8.61496901826461e-06
3.45533610309373e-06
-5.77279947082908e-06
-3.97803508471311e-05
-9.13162047400584e-07
3.29821420047256e-05
9.83376696670426e-06
-7.46052927924519e-06
7.04344077708134e-06
9.79756981071447e-06
-1.48425730426246e-06
-3.31000190748757e-05
2.00011676949542e-05
-3.23197727670263e-06
-5.02612511338223e-05
-4.42449574637462e-05
-2.68063902326316e-05
-3.92133889959308e-05
-5.67312575970416e-05
-4.95181344280495e-05
-2.19393892368489e-05
-5.53002379807832e-05
-5.87057930677807e-05
9.25368710307251e-06
-2.87571795705478e-05
-7.26542440895232e-06
-1.18290156654357e-05
3.65667464211684e-06
3.22307222180479e-05
5.22977152380355e-06
-8.5873164261788e-06
7.88491158573699e-08
-1.10896239320666e-05
-2.41064571916638e-05
-1.86684795301153e-05
-5.52938254038658e-06
-4.0684260859804e-05
-2.94319281543026e-05
-5.79085651677249e-05
-5.96359709820857e-05
-3.39922794715988e-05
-3.07178633511898e-05
-4.11265132019566e-05
-2.91328127638998e-06
-5.31696823428003e-05
-3.41917591841267e-05
-1.11809622716536e-05
1.26066796841623e-05
2.16621281514868e-05
-1.47102966428817e-05
7.56629295743153e-07
2.54601131495684e-05
-3.10868342792375e-06
-1.89143688975591e-05
6.47319784915519e-06
-3.3834453880007e-06
-2.1379897666506e-06
-9.47171336972698e-06
-2.1803761168395e-05
-4.02261588703223e-05
-3.69862629696791e-05
-5.69674617400504e-05
-1.32959377783745e-05
-3.06166522837251e-05
-2.75471119522532e-05
-1.83701386713136e-05
-2.54031454465961e-05
-1.80571667475634e-05
-5.76370075632759e-06
1.03975405412307e-05
3.14280730491367e-06
-7.3187337626043e-06
-9.57754728842937e-06
2.34503056437142e-05
2.19762967947173e-05
4.85452828999294e-06
-1.01694117979734e-05
-7.74095802854299e-06
2.33257137759499e-05
-4.43750103414313e-05
-4.18214147348885e-05
-2.42242535429466e-07
-3.19057361159561e-05
-2.64959114261617e-05
-3.74965715093135e-05
-2.55593358993327e-05
-3.15885473535201e-05
-5.24584921338244e-05
-4.97818747315913e-05
-2.89025419475607e-05
-1.9126380184468e-05
-7.54958757143695e-06
-2.70857363966404e-05
1.98176001332847e-05
1.84943800631525e-05
-4.88466538941579e-06
-2.01600416459797e-05
-1.53042339939475e-05
1.20203559744481e-05
-8.35931649387503e-06
-3.1658838613922e-05
-4.81698963208689e-06
-1.686954620196e-05
-2.08739328121572e-05
-3.16128052694037e-05
-2.67960488538549e-05
-1.73868461854713e-05
-3.71237532417904e-05
-4.26901337645624e-05
-2.64809520450131e-05
-4.22179477662551e-05
-3.1366238078944e-05
-5.7293442406655e-06
-1.72334532327002e-05
-2.93702604540289e-05
7.49725816719095e-06
-2.61156544878891e-05
-2.84307970268364e-05
1.00912979972509e-05
-7.96774991987647e-06
-2.80385012006538e-06
-2.33194348884319e-05
-2.77547058223103e-05
-2.25064291866542e-05
-1.80412968131102e-05
-3.00138433493261e-05
-3.44639599491248e-05
-5.09979144237411e-06
-1.71459158495215e-05
-1.34441683533728e-06
-1.30380403146013e-06
-9.72825798887239e-06
-1.19957218000335e-05
7.07946826889283e-06
-4.61040511102356e-05
-3.17489334838204e-06
-4.71297712286939e-06
3.89126082011797e-05
-1.17517745155754e-05
-1.54673497549507e-05
-2.75978798188589e-06
-1.49718942223933e-05
-2.68165101466604e-05
-3.20348378122875e-05
-2.92052068776429e-06
2.97961022082582e-05
-1.4219807595405e-05
-2.43586223762783e-05
-3.22988830870265e-06
1.75676670718772e-05
-2.12345815240126e-05
-3.1648143624976e-05
1.35784635239738e-05
1.63031894415529e-05
-1.94744474883472e-05
-3.31009734247758e-05
1.31576289922828e-06
1.07051441897044e-05
1.97930102332022e-05
-2.4766097634658e-05
-1.13672278864223e-05
-9.82365151449227e-07
-1.56147430188744e-05
-3.2834776270235e-05
-8.76334377265368e-06
-6.41420694573194e-06
-3.37994317250931e-05
-2.34734261168545e-05
-3.38762922801366e-05
-1.98672502847383e-05
-3.77338673357738e-05
-4.06078536417164e-05
-2.67719185080075e-05
-5.97673483052703e-06
1.44927135210659e-05
-8.08139482464447e-06
-3.09105041617459e-05
-2.34177238476372e-05
-2.75958017598601e-05
-9.04447234028216e-06
-2.28809217895241e-05
-5.84415689365385e-05
-2.18480514827672e-06
-8.23077205639535e-06
-2.18866952144095e-05
-4.06361976163879e-05
-1.56813407315667e-05
9.92004393202412e-06
-5.03792595357751e-06
-3.21578479638805e-05
-4.48685208521523e-06
-1.68466666109448e-05
-1.78764496335055e-05
-2.78319059409282e-05
-2.85867741722019e-05
5.89550539232162e-06
-3.56540665133966e-06
-3.35056418563956e-05
-4.0054386171403e-05
-3.05903313452242e-06
-2.6726618709171e-05
-2.06141394141148e-05
-3.84029231594703e-05
-1.27156783213985e-05
-7.74478565994786e-06
-1.71184228799029e-05
-1.6988465025864e-05
-5.67341293004305e-06
-2.66950043091898e-06
-1.24914375525919e-05
-2.49337262626288e-05
4.80500679013382e-06
2.23322586768972e-06
-2.20950480649494e-05
-9.5856072795044e-06
-7.04016445772843e-06
9.03657656067885e-06
-2.48053045157365e-05
-2.14449901081565e-05
1.81250128527328e-05
-1.96348819246582e-05
-3.35601649399257e-05
-2.02924966204228e-05
-1.48026576102778e-05
-3.13754330677712e-05
-1.66978493840103e-05
-3.21548950971083e-05
-1.61579671573998e-05
-1.65705866038459e-05
2.15492844661066e-05
1.28145933454378e-05
-2.26245381325385e-05
-1.94712932325007e-05
-8.61689200506292e-06
-5.68051245857177e-06
-4.29487701270852e-05
-1.69323083208358e-05
4.61125132799136e-06
-7.66665132254091e-06
1.13152972841995e-05
-3.74160815240598e-05
1.36421254040446e-05
-7.90213404935594e-06
-1.7627880497789e-05
-2.73595969828977e-05
-9.93251505668418e-06
-3.10927260933737e-05
-4.06829523977576e-05
-1.29627722398692e-05
-2.5686168945613e-05
-1.49131782519886e-05
-1.26539761564356e-05
-3.1200141004318e-05
-1.43028734992427e-05
-1.69972221801991e-05
-2.12920051107571e-05
-2.59920781941384e-05
-1.01083074751928e-05
-1.36245202367302e-05
-1.10508099249765e-05
-5.29368449888298e-05
-3.01211256055009e-05
2.70888236585469e-08
9.67993437460739e-06
-3.71332874625539e-06
-1.39728736651814e-05
-2.79404985903743e-05
-4.86718503623676e-05
-6.78022775587355e-06
-2.18949088478385e-05
-2.32961058713568e-05
-5.89678529989271e-07
-3.7868289742368e-05
-3.10300138442444e-05
-7.07954595254317e-06
-3.02220976570315e-06
-1.38440601905293e-05
-1.42049422776496e-05
-1.60643336212062e-05
-2.17241005105139e-05
-3.40563212522834e-05
-1.72096097144801e-05
-1.69003224397068e-05
-3.19310689252332e-05
-2.80508292271319e-05
1.22079487119616e-05
-3.30775362668554e-05
-2.19059054285645e-05
-2.18603744981079e-05
-1.17621895014743e-05
-1.608296467822e-07
-2.92363622067446e-05
-3.03282564606034e-05
-3.41070835055286e-05
-5.31259550316403e-06
-2.22218643531114e-05
-2.52862624348487e-05
1.20138215642205e-05
1.20935237160104e-05
-1.05396018825667e-05
-2.41304881569002e-05
-2.68408538025228e-05
6.84114654588648e-06
-5.25222385376395e-06
-4.65397104618567e-05
-1.58595173796111e-05
3.41874601066211e-05
-2.91379591732729e-05
-2.57952583078784e-05
-7.96888332603922e-06
1.05964593905001e-05
-3.64118604210881e-05
-1.99884311047104e-05
1.44030154298823e-05
-1.09850567229313e-05
-1.86678495455973e-05
-1.67695771817922e-05
4.37931611561588e-06
-1.85438089852705e-06
-2.56400366101035e-05
2.43307205960328e-06
-1.44373620688309e-06
-1.89875066026903e-05
-1.86782131267332e-05
2.17799455996065e-05
1.5982500874293e-05
-4.79774544974217e-05
-2.9170509265325e-05
-5.35389500446067e-06
2.75744606976292e-06
-1.86633550965659e-05
-4.70990236464695e-05
-4.25560616773617e-07
-1.38367016513173e-05
-3.23165144565442e-05
-4.46247876752899e-05
-7.42556129071438e-07
-3.24125685060993e-06
-4.35810409157676e-05
-2.43281870878926e-05
2.02060682133675e-05
1.96907386907534e-05
-2.246269758083e-05
-4.75387813476556e-05
-4.66729303923881e-06
1.47567330795239e-06
-4.10557662041161e-05
-4.63996660933824e-05
-1.75864444193389e-05
-8.87698305500287e-06
-4.66022055109969e-06
-3.77452843599128e-05
-3.35798372192526e-05
-3.73571061867373e-05
-2.36439874178944e-05
-1.35759292219518e-05
-1.72223299540411e-05
-1.03852643310425e-05
-2.82169169082734e-05
-2.48526338413252e-05
-1.16615752604792e-05
-1.22754597732265e-05
-1.70388687392304e-05
-3.32267995286067e-05
-1.0341599395727e-05
-2.07965219841708e-05
-1.09133439017654e-06
2.81707837124272e-06
-1.47487782785672e-05
-4.36185114748729e-05
-1.95880823815945e-05
1.40168902168196e-05
-5.44860830793736e-07
-8.83334932667936e-06
-5.58231981393113e-06
-4.79021190046491e-06
2.42007522999727e-05
-3.32779803441927e-05
-1.17979738874524e-05
-1.22309009493968e-05
-6.58623261520801e-06
-2.86480108141721e-05
-2.58977936838991e-05
-7.47239058647429e-06
-1.19961395798218e-05
-2.45153774345657e-05
-1.21914648108631e-05
2.50159900720672e-06
-2.05562833121948e-05
-4.28018082519238e-05
-8.40926026049649e-06
1.10176732664639e-05
-3.5330507843955e-06
-2.86366682030601e-05
-2.21799046866871e-05
-1.92992469644404e-06
-4.09536691666925e-05
-3.70504249519394e-05
-2.53992773302462e-05
-3.49761448279647e-05
-2.49264136090232e-05
-4.54862134825629e-05
-2.33188636005643e-05
-3.24555984694341e-05
-4.55179950791622e-05
-2.12988237168274e-05
-7.62263054648937e-06
-2.95130851310448e-05
-1.6960686769252e-05
-8.30444787610234e-06
6.04021116464283e-06
-8.78125301957365e-06
-1.02180020518812e-05
2.12834670020102e-05
-3.72945751002548e-06
-1.44342380513898e-05
1.75530777352372e-05
-1.47147125634221e-05
1.28835079136193e-07
-2.70108547224396e-05
-5.03506573193372e-05
-8.44932410421189e-06
-1.0960631013023e-05
-3.55884225477514e-05
-4.8721979864175e-05
-4.78095135425448e-05
-1.07962182802836e-05
-4.6492921101165e-05
-4.46149524710576e-05
1.26575353045956e-06
-3.44294491332863e-06
-2.29338309375571e-05
-1.92199434285181e-05
1.97014468969621e-05
1.62623046543692e-05
-1.56247481056039e-05
-1.32211003190386e-05
-1.74571832521563e-05
-1.56287284546279e-05
-2.07338242277163e-05
-1.03504743604199e-05
-2.30662344479737e-05
-3.94625972846237e-05
-3.35647646403693e-05
-3.24974247730707e-05
-4.05696844764237e-05
-3.70847634302299e-05
-1.36907630443278e-05
-4.03669776116665e-05
-3.22190945019016e-05
-2.52051749204151e-05
-3.64927704120996e-05
-2.05850613338063e-05
-7.21512773639814e-06
-5.5132444416742e-06
-1.16570778697912e-06
2.59516207280954e-05
1.96213596420697e-05
-3.11830380474629e-06
-9.69835094491014e-06
2.10158840078883e-05
7.69805110552089e-06
-1.40055057459257e-05
-1.6029485317672e-05
1.34533825889062e-06
7.59881069352363e-07
-3.28155560693657e-05
-2.61453459656013e-05
-3.28884568740073e-05
-3.34907575226481e-05
-3.68892605460197e-05
-3.10031204039733e-05
-1.21842508746682e-05
-1.73851830191365e-05
-2.19249696401974e-05
-1.85050110237349e-05
-1.60635772229847e-05
9.02213848176157e-06
-1.27271338685845e-05
-1.64285168975127e-06
-3.29690084716702e-06
1.46503899256392e-05
1.45505190912066e-05
1.70491327692215e-05
3.44224995751524e-06
3.88680351431768e-06
-2.02449065466357e-05
-4.99308557713973e-05
-4.08713765916032e-05
-2.36444854860682e-05
-3.37794170138623e-05
-4.21673224544212e-05
-3.68983602486966e-05
-4.90569038281956e-06
-4.73217847260429e-05
-2.10713002500458e-05
-4.38500017977844e-05
-3.46212907959993e-05
-2.36831796318512e-05
1.33886617287194e-05
-1.29580332866426e-05
1.18808720632595e-05
6.07278709489927e-07
-3.16195652673575e-06
-1.08645877394138e-05
-1.92125172012459e-05
9.27832022058212e-06
-4.45084944933182e-05
-4.22196788638243e-05
-2.87908096469155e-05
-4.58149562680016e-05
-5.87663214812697e-05
-5.71661806332778e-05
-4.26081835810258e-05
-3.42519172036804e-05
-5.06774512570231e-05
-2.23718445941088e-05
-4.78393793408936e-05
-1.54060620866127e-05
-1.37698975834269e-05
-6.51156083727134e-06
-2.29223349980722e-05
-2.72590097070531e-05
-8.53266458393922e-06
6.14713062275635e-06
3.53146864131979e-06
-5.05901865063548e-06
1.0297304668235e-05
-3.08541973486998e-06
-1.87390027963655e-05
-1.05344755906008e-05
-6.36338864242472e-06
-2.24233620830062e-05
-5.5430182249238e-05
-1.86031121829745e-06
-1.91998676978213e-05
-1.62592732971892e-05
-3.55796340210457e-06
-3.23786331685697e-05
-1.41120919380871e-05
-1.00339881127241e-06
7.28414176870991e-06
-1.33644320928884e-05
1.57333702665287e-05
-1.11938222006177e-05
1.32537390077886e-05
-1.06191189724561e-05
-3.48347662236313e-05
1.52373213954692e-05
1.20814411181316e-05
-1.22102342325007e-05
-1.53463641839626e-05
-1.00957312197771e-05
-5.93319921263497e-06
-1.98551255950412e-05
-1.38185375388016e-05
-1.0688681509242e-05
-1.63395447364343e-05
-4.61957584474114e-05
-4.65987078895954e-05
-2.33901840927584e-05
-1.92642711410716e-05
-8.82338900263063e-06
-4.83733193485449e-06
-2.52435449490985e-05
-3.17966687837044e-05
-1.41307092410291e-05
-4.0564812568966e-06
-1.32383644754139e-05
-5.25680188121531e-06
-1.82035292599772e-05
-2.78325605718415e-05
1.52469118615702e-05
-2.23192309374468e-05
-3.97701730562846e-06
-2.23073334868235e-05
-2.44206134097306e-05
-8.21186015362982e-06
-1.52293484055601e-05
-3.20710389365044e-05
-2.14947944079457e-05
-2.87714457137808e-05
7.36113328603682e-06
-3.13249482709574e-05
-1.557317512007e-05
-1.40388941129781e-05
-1.15670319973728e-05
-1.10207052982449e-05
-3.87274369832641e-05
-3.19501454631651e-05
7.82644015889244e-06
5.14093931488171e-06
-1.0603783605788e-05
-3.06151450338483e-05
-1.77834915278172e-06
-1.84671102091877e-05
-2.78120345109379e-05
-1.25998364988161e-05
1.20869815166929e-06
-5.86762738600921e-06
-2.89051478302648e-05
-4.90059238942178e-05
-1.99007360677525e-05
-2.3040092719871e-05
-1.29228229847943e-05
-1.28600796579816e-05
-3.00698817936551e-06
-3.81632817817742e-05
7.09571292972159e-06
-3.12403900457017e-05
9.9386127867372e-06
-2.71655433162505e-05
-2.32883734873405e-05
-1.01781664155532e-06
-3.79952300365746e-05
-4.15669252767344e-05
-1.42803421400927e-05
-2.20744209078295e-05
-2.78905000126245e-05
-3.04651946675459e-05
1.48486810241232e-05
-5.20310650970712e-06
-3.23768344437612e-05
-9.58453041690229e-06
-8.38419129829417e-06
-5.71463545795293e-06
-9.27276487714891e-06
-3.51644069986224e-05
-4.29896910036509e-06
-5.06806299831802e-06
-2.73468117822039e-05
-4.84812342533105e-05
-1.11620092649551e-05
-3.5053915094397e-06
-3.80161277183361e-05
-4.39929130574288e-05
-2.64367859941198e-06
-8.18303267857819e-06
-2.54293832490239e-06
-4.25011498970421e-05
-7.36202063768532e-06
9.02824681962364e-06
-6.43956902062671e-06
2.61586799691072e-06
9.36075832477523e-06
-1.26097012791146e-05
-1.27095440565082e-05
-1.04113146975127e-05
8.83215971950798e-06
-8.42505578225221e-06
-1.60687207827873e-05
-3.47140624185834e-05
-1.28986686029175e-05
-2.72154821302712e-05
-1.53931291709224e-05
-2.199038231576e-05
-6.41314437911491e-05
-3.35261804255462e-05
-4.49733123049436e-05
-5.04065625092501e-05
6.41520320458124e-06
-1.52902333333442e-05
-1.30812969485063e-05
-1.9593195480458e-05
7.73397670198629e-06
-9.17114304296756e-06
-2.12079639305443e-05
1.49588782278377e-05
2.09418463074098e-05
6.01704883562591e-08
-1.48617866796765e-05
-3.43236912919449e-05
-2.18409608436325e-06
-9.37154574520597e-06
-4.88720296213146e-05
-3.43409763347078e-05
-3.3258708097088e-05
-5.10127813165348e-05
-1.70018576680837e-05
-2.72997400915426e-05
-2.08665265268854e-05
-3.7138091349145e-05
-3.33415162911763e-05
-9.12981508053794e-06
-1.07969685387373e-05
5.91232864457013e-06
-1.39018411281052e-05
4.65676897118509e-06
8.97583894303535e-06
-8.16197950453264e-07
1.961496492846e-05
3.5647241198024e-06
-1.7918722783017e-05
-3.03812861890356e-06
1.59391433635387e-05
4.56158311979151e-07
-1.30487969716821e-05
-1.26879815783739e-05
-1.83703479910624e-05
-4.65973534787931e-05
-3.80062807245836e-05
-2.14016082332122e-05
-3.23245865617585e-05
-3.98465772391494e-05
-4.81164516532129e-05
-1.88358011136136e-05
-1.61020716886539e-05
7.14349088720147e-06
1.97901916853265e-06
3.87732555256774e-06
-2.28097983127467e-06
1.51130286842227e-05
-4.09696941107065e-06
2.88335166886445e-05
7.50979230584882e-06
4.91843039852755e-06
-9.33214092814014e-06
-4.03470085101271e-05
5.63909625585603e-06
-1.772641701641e-05
-3.06181370782605e-05
-4.77789889029173e-05
-4.02407225769821e-05
-6.19392660375915e-06
-2.00635703280354e-05
-2.61386259040188e-05
-5.08904806208696e-06
-2.61647311366966e-06
-1.56695005334901e-05
1.68316947572892e-05
-2.45131194639694e-05
-3.52868441711533e-06
-2.28648556817654e-05
1.75498985269466e-05
2.61393666765032e-06
-8.6789768900574e-06
3.79413164092803e-06
-2.66609586984181e-05
-4.07338605830574e-05
-4.67715281691472e-05
-3.56531666854911e-05
-3.38021102800929e-05
-2.53079205187361e-05
-4.94262862751504e-05
-1.87020920576758e-05
-2.64241571189219e-05
-3.72132664628982e-05
-1.25396000924139e-05
-1.26072819052954e-05
-3.17187621576075e-05
-1.56623773285415e-05
-3.09020165306785e-05
3.55246738912127e-07
-7.40488225538278e-06
1.45588138725833e-06
1.1115380874811e-06
5.42377172149455e-07
1.04824114114294e-05
-8.73026886309171e-06
-7.39971790778116e-06
-1.01244848144006e-05
-2.14460091261209e-05
-2.48988241818323e-05
-2.79030819761574e-05
-1.15219017733212e-05
-3.93593604514764e-05
-4.41418651903696e-06
-4.61027048342471e-05
-1.61668769738822e-05
-2.79145765098986e-05
-2.45699917195032e-05
-1.4496596906079e-06
-2.39802465860876e-05
5.19825898477693e-07
-2.29272105732035e-05
-1.33898213264766e-05
-1.07311333299287e-05
-1.08048383674517e-05
-7.15474428949505e-06
2.84001563032147e-06
6.33689415239844e-06
-1.09581941501356e-05
1.29868345743646e-05
9.24725648728755e-06
-3.80158961827936e-05
-2.22372157733783e-05
-5.00958586066154e-06
-2.82098183510511e-05
-2.37955119022071e-05
-2.55473180848386e-05
1.30439544764342e-05
-9.38667144348619e-06
-3.37530907072767e-05
-1.47250112310447e-05
-1.44844881780108e-05
-1.91966426371737e-05
-8.04931440488335e-07
-7.70720112712927e-06
-1.02131977433281e-05
-2.765320433145e-06
5.5220475944534e-06
-1.69000683287609e-05
7.81596513538297e-06
-1.9034785106223e-06
-1.4045215995208e-05
-1.44727787948557e-05
-1.74349450677788e-05
-3.12553800811796e-05
-2.21222934198356e-05
-3.87212227359743e-05
-3.22446014213147e-05
-1.59038136095027e-05
-1.89217506007568e-05
-2.98527326615722e-05
-2.50688353373639e-05
-1.98222266246611e-05
-3.09732143842784e-05
1.18935021487809e-05
3.29443181836016e-06
-3.37717247840781e-05
-2.22339247913032e-05
-1.54538655167002e-06
1.58230327129785e-05
-1.73454632606331e-05
-3.31251219325614e-05
1.26531878856438e-05
-1.60703906479732e-05
-2.7358036223598e-05
-3.02347462948342e-05
-2.3087093820232e-05
-1.12700660318527e-05
-1.57297285917026e-05
-4.21023601804901e-05
-1.99356298078191e-05
-2.71207297952923e-05
-2.78042947997831e-05
-3.20915973186409e-05
-1.82057175716522e-05
-2.64393733236738e-05
-2.28900678763707e-05
6.8439538601272e-07
-7.86984014646378e-06
-1.5642245711652e-05
-2.81590157063573e-05
-1.48530879991955e-05
-2.02554297725169e-05
-6.29353645049255e-06
-2.61208084165004e-05
-1.07718876407613e-06
7.32956914528785e-06
-1.32014902295449e-05
-5.69894477720463e-06
-2.56841127357437e-05
-7.71916251621484e-06
-5.46409118251678e-08
-3.11541705758544e-05
-4.00781459338417e-05
-1.00302561866218e-05
-8.2213686544697e-06
-2.33463370945967e-05
-2.83916563477789e-05
6.30094122062239e-06
-4.00330927332817e-06
-5.04826112787428e-05
-1.90854679755184e-05
-1.5995706604931e-05
-2.69453457941144e-07
-2.57073229471043e-06
-7.3816283497877e-07
-4.48901396387698e-06
3.82021775883787e-06
9.31630838939573e-06
-1.0751399070813e-05
2.11486902427862e-06
-9.54815048458341e-06
3.26163983469573e-07
-1.53210581078781e-05
-2.62304218211264e-05
-2.19417444785046e-05
-3.11319349482889e-05
-1.44810811094229e-05
-3.3428722227925e-05
-1.23215139645666e-05
-3.99207130573993e-05
-2.47040747481136e-05
-2.22685512767311e-05
-1.2224272458977e-05
-5.09450040470241e-06
-2.30642060965701e-05
8.48702231024299e-06
-9.25686405834314e-06
-2.07881191921935e-05
-4.02190538877469e-06
-1.80751173684699e-06
-4.86789721981265e-06
-3.39443811214025e-05
-9.91289284167523e-06
-1.95610714137791e-05
-1.39199043187079e-05
-2.94215524202039e-05
-3.33847058041269e-05
-1.41060104336939e-05
-4.25842060476862e-05
-2.01095342289645e-05
-1.36157938394113e-05
-2.83153431476885e-05
-5.39667715885419e-05
-3.97947093550526e-05
-1.1850462964348e-05
-4.7420247399301e-05
-1.78651646932489e-05
-1.33614701245125e-05
-1.28505885613433e-05
-2.23192738440389e-05
-2.28169625368332e-05
-1.83533519350689e-05
2.76399735647285e-05
-6.30383571436963e-06
5.12764178576879e-06
3.02967306881235e-06
-8.54899367205785e-07
-1.86014185429061e-05
-3.18403114898109e-05
5.54723502562566e-06
-1.90823992648664e-05
-3.29119037269446e-05
-2.12713490044459e-05
-1.55039916036184e-05
-2.01001903781208e-05
-2.72482849079751e-05
-3.31497638425566e-05
-3.05948580847704e-05
-1.12766393122612e-05
-3.87752805533832e-05
-3.10548598791255e-05
-2.06921518828431e-06
-7.63988299701616e-06
-1.50697199845065e-05
1.37284620280517e-05
-6.68364992874097e-06
1.74951979927014e-05
4.19263850038795e-06
4.69819643316552e-06
2.02853470141036e-05
1.29537811954813e-06
-1.36116527240511e-06
-8.06946791498912e-06
-9.34535920877386e-07
-1.00444895773219e-05
-3.16592690069905e-05
-3.0294455132486e-05
-1.13781170451345e-05
-4.74101018619867e-05
-3.83339698996978e-05
-3.29206741651653e-05
-1.1521801831167e-05
-3.1279365473414e-05
-1.67843797220955e-05
-1.46182490184431e-05
1.10315930164642e-05
-3.62009166509156e-06
-2.08052391642403e-05
-3.15538247719893e-06
2.05171453003493e-05
-2.56186776005596e-05
-2.6850603588723e-05
1.55742250589229e-05
-1.49009461594254e-05
-4.26598680844468e-05
-1.9414742090735e-05
-2.66685387489412e-05
-5.01903658814884e-05
-5.16371956913667e-05
-2.7767053323987e-05
-1.27738476028621e-05
-4.06070854791301e-05
-4.32391832119653e-05
-2.43887341526222e-05
-1.17289217092904e-05
-1.85521287497332e-05
-3.04661805182806e-05
2.04288835938721e-06
-6.2240058311638e-06
-2.39355857319043e-05
-4.38971215431674e-05
-3.74279662247198e-06
-1.60767165871345e-06
-2.45976537383719e-05
-4.81237164811991e-05
-1.83340647467622e-05
-1.54822270993216e-05
-2.70748133013273e-05
-4.64818283519192e-05
-1.27738840341665e-05
-1.47980108690378e-05
-5.54617092626572e-05
-2.9447017209648e-05
-5.11590938382686e-06
-1.7098445200483e-05
-3.80216519082931e-05
-1.19706801913917e-05
-6.02390507090587e-06
-6.94377032349079e-06
-2.98667257200209e-05
-1.25245558551081e-05
3.30545982261446e-05
1.02646684545131e-05
-2.53517007804917e-05
5.98934537241976e-06
-3.31426031923401e-06
-5.03981405717266e-05
-4.09644766174976e-05
-2.12985596361303e-05
-1.24695837727345e-05
-5.20253748840464e-05
-2.9460255204734e-05
-1.8963163993947e-05
2.65248070953815e-06
-3.04317054018857e-05
-1.71917129256386e-05
-2.02494703814405e-05
-1.35472739331042e-05
-1.24671353770527e-07
-1.20109352486302e-05
-2.68601867512862e-06
-1.34003474677855e-07
-9.55207236127589e-06
-9.30499535402028e-06
5.2734557838639e-06
-1.0055960615706e-05
-1.42931830198304e-05
-9.04002772588934e-06
4.06555284190761e-06
7.34206697382386e-06
-2.02185393679916e-05
-2.35287996404673e-05
-2.22554122112642e-05
-2.90238289713405e-05
-2.30944457764787e-05
-2.50080345594731e-05
-3.41555450199675e-05
-2.43192427738335e-05
-2.51802375638444e-06
-1.94864752441588e-05
-1.34009112870512e-05
-1.49364680893841e-05
-2.12479817731587e-05
3.89846308933074e-06
-1.10853746909554e-05
-2.00292389418168e-05
7.12462919829412e-06
1.05273087652579e-06
2.73737752133005e-07
-1.66627098580084e-05
-9.27673590159897e-06
-6.09970190239274e-06
-3.05689116149197e-06
-4.41873970084137e-05
-3.40607173396797e-05
-3.0224197621186e-05
-7.20945351728554e-06
-3.95031714949032e-05
-3.53475753949313e-05
-4.15116190657579e-05
-2.08833380282752e-05
-3.36140387593649e-05
-4.94394684586197e-05
-2.83072213681652e-05
-2.30558894633816e-05
-2.52734115032797e-05
-2.96172460357708e-05
-3.09552268371255e-05
2.503863878933e-06
-1.42891459091683e-05
-1.64786875177706e-05
1.56284993428864e-05
-3.96168159870592e-06
-2.13259782509325e-05
-2.46518352881068e-05
-3.34797770636228e-06
-1.45007086453072e-05
-3.75320562699977e-05
-1.84655338118562e-05
4.5862624804586e-07
2.58056834897295e-06
-3.60803113534215e-05
7.85252917066771e-06
-1.43597846523421e-05
-1.80836716606871e-05
-4.22860116843003e-05
-3.19353929569336e-06
-9.23416736164064e-06
-2.94546076275578e-05
-3.33577288857996e-05
4.52147406073919e-07
2.38647483978954e-05
-3.12498764943732e-05
-2.83262701902493e-05
-1.46314732209873e-06
5.25535278715727e-06
7.09039346848141e-06
-4.67433077400091e-05
3.0259375359054e-05
-6.19730004573603e-06
-2.98313520335464e-05
-5.33756399527535e-05
-1.06048913091319e-05
7.4177358355441e-06
-2.99373823783153e-05
-2.48700496249443e-05
-1.88594421593916e-06
1.20879674445769e-06
-3.970415499967e-05
-2.49926644088255e-05
-3.53390222521216e-05
1.19594232677733e-05
-1.33668566459694e-05
6.25174759729128e-06
-7.21405243871613e-06
-1.14701442625685e-05
-3.01903892503238e-05
-2.05920004521162e-05
-1.90728957238477e-05
-1.34393031689874e-05
4.44780674163582e-06
-1.05105793836767e-05
-1.32163988371196e-05
-2.02190389311585e-06
-2.82459102262245e-05
-1.76873598267651e-05
-1.96564539327122e-05
-2.77452523975474e-05
-4.86407357098717e-05
3.66058536670077e-06
-3.05501771164326e-06
-1.38684979085008e-05
-2.88242087732777e-05
1.87958860436333e-05
-3.62856584939303e-06
-3.50484074253977e-05
-2.60950722825006e-05
-1.10776157407186e-05
5.02457284636171e-06
-3.3985012425812e-05
-5.59151822718081e-05
1.3858689551908e-05
2.10087202301154e-06
-5.91372538753848e-05
-3.75395651468599e-05
-1.62454934268147e-05
-2.15586211251384e-05
-3.28921650196249e-05
-3.76636398788098e-05
1.35524895947902e-05
-2.10497708896037e-05
-5.36422789603397e-05
-4.80790205122094e-05
-5.75423941916191e-07
6.91682258414351e-06
-3.75609811509466e-05
-4.51382733685367e-05
-1.19175356069464e-06
-4.28193405167502e-06
-3.29443641559408e-05
-2.34337649113199e-05
1.77948364512526e-05
2.29800793904706e-05
-3.08843251761266e-05
-2.07112937597697e-05
6.2230466769471e-06
-6.33367902744632e-06
-8.92106860736213e-07
-4.31497022873102e-06
-2.25177036064339e-05
-1.07034590069321e-05
-3.09239115860828e-05
7.41104665540438e-06
-7.59115446360738e-06
-2.31437273478592e-05
5.86774353083194e-06
1.09527761046517e-05
-1.47595858415842e-05
-4.74066814669803e-06
-3.92271403847344e-05
2.14765690263694e-05
-1.47462954249912e-05
-2.31346853658533e-05
2.18677604669796e-05
1.70643464392211e-05
-4.55386473718017e-05
-3.96012748757565e-05
-2.38247399359403e-05
6.35971124532725e-07
-4.49915419516734e-05
-1.15652534469705e-05
-5.03759500633539e-06
-1.17363934181348e-06
-4.09250661919308e-05
-1.421728315065e-05
-4.41267607718189e-07
2.71908652097752e-06
-2.53171780815557e-05
-1.61209204379574e-05
-1.4736485731108e-05
5.75782814073054e-06
-2.31559947565175e-05
-1.93543439150903e-05
-8.58164914720925e-07
1.06551293963261e-05
-1.63659551043876e-05
-1.4435613181984e-05
-3.4187973971016e-05
-2.62434806518735e-06
-3.42812863062125e-06
-2.22975637066978e-05
-1.34777317334579e-05
-2.43825128799431e-05
-3.50791316381447e-05
-3.03916722292756e-05
-3.45140374327126e-05
-1.65545022072714e-05
9.70547868237866e-06
-2.19734124203693e-05
1.4747194450473e-06
3.8037631607754e-06
-2.59602941803715e-05
-1.5703914292637e-05
-2.1509312038682e-06
-1.3199725609492e-05
-1.86215666008231e-05
-1.0628056197574e-05
4.41581289219119e-06
-1.12237890286821e-05
-2.14854972676082e-05
8.37082116860024e-06
-1.59283782231644e-06
-8.17916775274382e-06
-2.61134671598557e-05
1.02965860481089e-06
-2.18967447555189e-05
-3.89475137994955e-05
-3.02747429736069e-05
3.60879170794053e-06
-1.08363536643912e-05
-3.71967906506794e-05
-1.49477464359655e-05
-2.38268204022107e-05
-2.39943430887833e-05
-1.93764691641868e-05
-3.97140175042093e-05
-2.71676352676295e-05
2.07261477282148e-07
-1.84019740791123e-05
-8.59608065318609e-06
-1.71404046637621e-06
-2.07048418158331e-05
-1.14538448078245e-05
-3.1361164381479e-05
-3.57255395596774e-05
-2.0395281249085e-05
-1.31147555567687e-05
-3.00282067754088e-05
-6.73716303712252e-06
-1.11734615070239e-05
-2.43053183780791e-05
1.84647142377107e-05
-1.23132714342493e-05
-4.09945895363686e-06
1.3348762469484e-05
-4.13049328475293e-06
-1.95434729277369e-05
-2.1374243531933e-05
1.10522621253403e-06
-1.96753967821571e-06
-1.54877473019455e-05
-3.43180935429182e-05
-2.47909830388787e-05
8.34951747612566e-06
-1.51874676215602e-05
-2.01007674506555e-05
-1.95929000118415e-05
-2.64957884068056e-05
-8.61660489316864e-06
-1.45587472586175e-05
-1.76998385073998e-06
-1.59366833418335e-05
-2.50397174206256e-05
-1.02345783734844e-05
-2.15606335381406e-05
-8.17266045669042e-06
-2.18226121913989e-05
-3.57110553053113e-05
-1.45114680642788e-05
9.23780177376833e-06
-2.09302755660918e-05
-3.85726155738672e-05
-9.27053916335834e-06
-2.32382535438061e-05
-2.66928531799664e-05
-6.66294631721403e-05
-1.65430228702914e-05
-1.40491988478475e-05
-2.2192911912227e-05
-2.81153589557946e-05
-1.27509544580132e-05
-3.50505795464973e-05
-7.51767023959554e-06
-1.20828766120354e-06
-9.58103098777078e-06
-1.19061451664338e-05
-1.31601363242624e-05
-8.20843367348226e-06
-2.81766996249672e-05
3.95048650146052e-06
-2.0870303371758e-06
-1.81844086720725e-05
-3.98788466168695e-05
-4.37781116995323e-05
-3.74862414933642e-05
-1.78834783462397e-05
-2.11199199654291e-05
-5.95837113045097e-05
-3.01696444000727e-05
-1.686050393105e-05
-2.06806223150922e-05
-4.35440855511725e-05
-1.84444579417634e-05
-2.34065254594509e-05
-6.3433199940502e-06
-8.72926743153701e-06
-2.7950644079462e-05
-9.48721177003043e-06
-9.89156557101247e-07
-2.69128034290567e-05
1.32798073070511e-06
-1.22927961886117e-05
-2.04553472771993e-05
-2.40676143384105e-05
-1.21564813116111e-05
-1.5344117610951e-05
-5.89720323940343e-06
-1.18260048090359e-05
-4.53807138301676e-05
-4.18723023663481e-05
-2.3839881334042e-05
-1.9375977490254e-05
-2.6643659142768e-05
-7.27417132805039e-06
-2.9209772886771e-05
-1.3644491257826e-05
-1.99611625417609e-05
1.95988457053305e-05
-1.29374341654191e-05
-1.67715963695974e-06
-5.99897167600658e-06
-5.65900824735892e-07
-5.01462437806732e-06
-1.43393471987371e-05
3.77163094352409e-06
-1.70287771482948e-05
-2.36079569490634e-05
-3.16425418503327e-05
-4.06432057602694e-05
-2.05417431832592e-05
-2.71848234882932e-05
-2.48742405034103e-05
-2.39172016376424e-05
-1.18650975538719e-05
-3.57265693828472e-05
-2.28181763664524e-05
-1.74641090924887e-05
8.01819807992679e-06
5.13829470312206e-06
4.87125520261904e-06
1.71268749588442e-05
1.20041904601109e-05
-2.52784862008528e-05
2.80161715558308e-05
-1.86182624870781e-05
-1.09610771826354e-05
-1.09307276686257e-05
-3.6136528178344e-05
-1.67043280820624e-05
-5.51774166996117e-05
-3.5357348183912e-05
-5.38173659772389e-05
-3.08982283838297e-05
-2.94120564857524e-05
-3.40394549664523e-05
-2.6880604393487e-05
-6.6797942898488e-06
-1.58645359328426e-05
-2.74078340614577e-05
-2.82440847218214e-05
-1.95020751523355e-06
2.26746067813351e-06
-1.23017544427603e-05
-5.48310380772429e-06
2.37727987095942e-07
-1.60755829188466e-05
-2.06736847004506e-05
-1.62318469104712e-05
-2.12281412430496e-05
-2.54283289280073e-05
-1.83017392217916e-05
-3.2265580973236e-05
-5.99224299547954e-05
-6.14531357509377e-05
-2.71508799799269e-05
-1.45032184645783e-05
-1.70001548223975e-05
-1.04257144498444e-05
-1.14205046726518e-05
-2.08390554024035e-05
-7.27578915159111e-06
6.34240239361997e-06
-1.19982683852518e-06
1.27120674765223e-05
-1.20557950538302e-05
-1.94672258410833e-05
-9.32693310927205e-06
-1.21652234253553e-05
-2.21164743857793e-05
7.21942156502685e-06
-1.56038746322713e-05
-1.77462990699639e-05
-1.98167291688939e-05
-4.10027297477166e-05
-2.64718325489944e-05
-3.02491636494049e-05
-1.67517696782467e-05
-9.11115985633141e-07
-3.20567714159015e-05
-1.63117008867691e-05
1.02819358806438e-05
-2.27281804975858e-05
3.09580885064879e-06
-4.6135284732839e-07
-1.16377467595711e-05
-3.87475932345079e-06
-1.60250006466736e-05
4.77928126352951e-06
-5.89825439433305e-06
-2.37650875882809e-05
-1.82988121603622e-05
-3.60746539757728e-05
-2.0931560782888e-05
-5.74281648890912e-05
-1.35931903639005e-05
-1.50181753992066e-05
-2.07628985132268e-05
-5.27980420124995e-05
-2.40797958035893e-05
-1.33444856414644e-05
-6.4297647663706e-06
-6.65405800531606e-06
1.1238646874135e-05
1.10983838130995e-06
-1.03617290452601e-05
-1.62558945681004e-05
1.88174805091233e-05
-1.15088706509423e-05
-2.39228193342717e-05
-1.83620071888986e-05
-8.99407080666102e-06
-1.04604841019587e-05
-3.28554203724924e-05
-1.52865327791806e-05
-3.12356422358769e-05
-4.137168027834e-05
-4.55070368883097e-05
-3.66520652324266e-05
-5.44008559615298e-06
-2.96492193844115e-05
-4.66617309295882e-05
-1.85951319063596e-05
-1.63253818618992e-05
-7.09571679738934e-06
-1.92930115732378e-05
-2.11829207823566e-05
-3.7943611503877e-06
-2.50957235172589e-05
-1.27152377483657e-05
1.55538879298138e-06
-5.50242508660714e-06
-3.47749392783432e-05
-3.1184398495172e-05
-2.29856249345564e-05
-1.58100274207142e-05
-1.41924887546701e-05
-2.16526296779748e-05
5.22279430202622e-08
-2.78588158223851e-05
-1.96045958082029e-05
-1.52648823263618e-05
-1.23925682520795e-05
-2.55510220928083e-05
-7.34342071581985e-06
-8.27123578301053e-06
-2.03325422604691e-05
-2.78758558124664e-06
3.24006696408587e-06
-9.66123539735412e-06
-1.31074805822503e-05
9.55485309913499e-07
7.0268140354962e-06
-1.04837196343339e-06
-2.43122173815447e-05
-6.35419948894053e-06
-1.25720763045799e-05
-5.21741943239581e-06
-3.46905718187671e-05
-5.26847391589553e-06
-1.97028010287646e-05
-3.68731757439137e-06
-1.83501942115725e-05
-1.64631556422367e-05
3.51563023092694e-07
-2.31686902105885e-06
-2.25904067416943e-05
-9.43549540273811e-06
1.08484057363662e-05
-2.24818294799413e-05
-5.26555783218651e-06
-1.49875112324152e-05
-7.77708899550344e-06
-2.4798134452867e-05
-7.73477261722625e-06
-1.29541248706e-05
-2.15071843773682e-05
-3.05581496085573e-05
-2.16887665421393e-05
-2.08995486505461e-05
-3.91088798846072e-05
8.74546479143305e-06
-2.08281924018561e-05
3.98082549004713e-06
6.69697353194434e-06
-4.35468867170695e-06
-1.33442863260153e-05
-1.79558154399098e-05
-1.28526974899986e-05
-2.18141415452782e-05
-2.57003928575113e-05
-3.33496923821233e-05
-1.74868997684478e-05
-3.58622712112326e-05
-1.48875747085638e-05
-2.9824451552449e-05
-5.43722986139681e-05
-4.020687948485e-05
-3.23437095162078e-05
-1.37942582713878e-05
-3.46034486037688e-05
-4.78892488498354e-06
-2.60275963436335e-05
-1.98111896364808e-05
-9.49280666507356e-06
2.78876659677909e-09
4.20025097985364e-06
6.7125394929463e-06
-2.7677535102864e-05
-6.64160793551652e-06
-1.49097039346181e-05
-1.05728159867274e-05
-3.85412033605901e-05
-2.54388798543993e-05
-2.0370695002952e-05
-2.41561950485323e-05
-2.20653851236795e-05
-2.69991700663183e-05
-2.40315035670698e-05
-5.11713635803529e-05
-6.15873495844614e-05
-3.58847695767515e-05
-1.80200868453367e-05
7.32375474818884e-06
1.58240387136185e-05
-1.82995170771173e-05
1.71687871807275e-05
-1.65497143585202e-05
8.80409743819521e-06
2.34758431304873e-07
-2.30152590949893e-06
-1.72029485457339e-05
-8.04419287486179e-06
-5.07712036462613e-06
-1.37285473762404e-05
-3.96354808112247e-05
-5.6862217496848e-06
3.59921049796929e-06
-1.78824267991785e-05
-2.61051618264088e-05
-9.29329621085194e-06
-7.70841133855392e-06
-3.49864000208556e-05
-2.39769444398632e-05
-1.06880826126708e-05
-2.37426780577719e-05
-2.15963101863296e-05
-4.22666415474121e-05
-1.11628432304324e-05
-5.10135597001196e-06
3.70129715877842e-06
-1.93434283123911e-05
2.07520049939705e-06
-1.69421225938115e-05
-1.83720585710115e-05
-2.21114412679687e-05
-7.97080988507075e-06
-2.60030654008281e-05
-1.76315605967244e-05
-3.51112477216892e-05
-1.63245650383853e-05
-6.85925770759495e-07
-3.53838407252936e-05
-5.61116815040763e-05
-2.2926944765815e-05
-1.35883359903694e-05
-1.52722971934305e-05
-2.06856120312147e-06
-1.60810921413574e-05
8.99972049103423e-06
-7.17981241518397e-06
-8.3416070964116e-06
6.12811393009953e-06
-4.29843177995584e-06
8.45674648456869e-06
-5.63739698520928e-05
-2.72690125122772e-05
-7.87794315604312e-06
-2.90968446612238e-05
-2.63029646207812e-05
-4.41477149408785e-05
-4.70243551723044e-05
-3.31329751032025e-05
-2.6318139407829e-05
-4.75785297742886e-05
-2.00187299499924e-05
-9.81850677138967e-06
-4.03691668777685e-06
-1.84647078080702e-05
-3.68046326564694e-05
-3.40111463943514e-05
-1.40207199419254e-05
1.51075324202147e-05
5.64419585310176e-06
5.6733192986829e-06
4.38240068525513e-07
1.95450793684536e-05
5.73579031791409e-06
-2.72306639406297e-05
-4.02598329109421e-05
-9.50556356309275e-06
-5.54756077949899e-05
-3.6295479027281e-05
-2.82319157925099e-05
-3.29003747945787e-05
-9.14656577979061e-06
-3.39644114286659e-05
-1.4885814028144e-05
-1.28976782772859e-05
-2.66394935429777e-05
-1.0987445602228e-05
-2.4359641987723e-05
-3.81613352819649e-06
-4.07847822972833e-06
-1.07019635801698e-05
3.30135678748448e-06
-3.89078778699133e-07
-5.19472255737069e-06
-3.23945394461441e-05
-9.77073177057951e-06
-1.8841362412875e-05
-2.18804068564163e-05
-3.25424955828212e-05
-2.42529677713374e-05
-1.38190551801727e-05
-3.27628496879174e-05
-2.30088985296812e-05
-3.66101395861566e-05
-4.43994071013055e-05
-9.24996107172033e-06
-1.72546350190447e-05
-3.30591545806203e-05
-1.80618922444633e-05
1.77171007298015e-08
2.71911530064475e-07
-2.56654582627617e-05
-1.58580175303037e-06
7.50613866256704e-06
-2.41687130022018e-05
-1.7999345967842e-05
-5.22148010141943e-06
-1.3061877275892e-05
-3.96647562196445e-05
-1.45264622968201e-05
-2.97186307566064e-05
-3.723355689836e-05
-3.38351213665839e-05
-2.63403035796905e-05
-2.59243190599071e-05
-2.1987696228308e-05
-1.74186218441591e-05
-2.70907948048235e-05
-2.63653239394192e-05
-1.71778216606261e-05
-1.12642022714787e-05
5.95963087428339e-06
-1.20037804788537e-05
2.8130404260506e-07
-1.59925575453974e-05
-1.55464433587907e-05
-1.1742177292468e-05
-2.72461122148284e-05
-1.65052938726112e-05
-2.36045445751018e-05
-1.65933878089091e-05
-3.75984866053412e-05
-2.76025771553361e-05
-6.59194103432437e-06
-2.01799180114578e-05
-2.45169403567426e-05
-1.82244616319259e-05
-3.37499292842362e-05
-4.49172145517882e-05
-1.77265487055686e-05
-9.45799908000161e-06
-1.34887862116331e-05
-8.78369182887236e-06
-6.13445154217129e-06
-1.0047227455313e-05
-8.62558479274815e-06
-2.80002230334671e-05
-2.52550187634459e-05
-2.56832701924472e-06
-8.25752193839858e-06
2.12553499794614e-05
1.11346341919519e-07
-1.7010334746326e-05
5.329263683375e-06
-2.20021363501338e-05
7.67447800177431e-06
-1.07656641599741e-05
-1.14378359844517e-05
-4.02097549656321e-06
-1.76350075217375e-06
1.23153026221519e-05
-1.1286918334739e-05
-2.08659899218009e-05
-9.57217445550249e-06
-1.97549361421386e-06
-3.13139182166493e-05
-3.65295607379276e-05
-1.08612690934207e-05
-1.79602343265704e-05
-2.30131590155057e-05
-3.20372112731556e-05
-3.96435360247445e-05
-4.06761091829078e-05
-1.68401343654706e-05
-1.61196669806635e-05
-1.55108999689835e-05
-4.72818630300928e-05
-2.40199694953869e-05
-2.48763276117709e-05
-1.53206687809884e-05
-2.584574379928e-05
-4.1307046988072e-05
-1.24640965835476e-05
-1.89913650647367e-05
-1.7704357267662e-05
-2.29268479420317e-05
-3.93852829358838e-05
-1.12057705019978e-05
-1.14370900951922e-05
-1.02924401927942e-05
-1.10935615363847e-05
-8.29359930807053e-06
-1.87079909226761e-05
-6.05546989072699e-06
-1.78303307679405e-05
-1.81811226922185e-05
-4.90143688166061e-06
-3.54329927075475e-05
-3.11758898578829e-05
-2.75561674954545e-05
-1.34365230427344e-05
-2.443360131765e-05
-1.5216145260752e-05
-2.51466260501752e-06
-4.81457825344392e-05
-1.27332290584259e-05
-1.60042130988413e-06
-9.43341668339666e-06
-1.82009231592214e-05
-2.99341240254779e-05
-1.22097573464004e-05
-1.9452528698791e-05
-3.53627659756037e-05
-2.55398097745597e-05
5.40730312373939e-06
-1.45650116796886e-05
-2.35757454142723e-05
-3.52258234717888e-05
-4.77238344830486e-06
-9.84974492179188e-06
-4.05461509071633e-05
-1.48415280606148e-05
-1.06716331224075e-05
1.14816969058631e-06
-4.33487446844745e-05
-2.85817871806947e-05
2.52781003739854e-06
-1.79012695142924e-05
-2.12833469436589e-05
-8.47315168175202e-06
-4.46378284281689e-06
-2.28964984410955e-05
-2.364874570661e-06
1.14853229897906e-05
-2.16786182217673e-05
-4.27431876777674e-05
-3.34542790368656e-05
-2.64763034506108e-06
-1.98054831722983e-05
-3.25368125647917e-05
-5.00958590210203e-06
5.98360218957379e-06
-3.38650482012357e-05
-1.61354752133757e-05
-6.70072317735513e-06
1.71633594284822e-05
-6.38360354898963e-06
-4.07001537378024e-05
-1.23509192417941e-06
-2.77793505831549e-05
-2.32684516470907e-06
-4.79803776138903e-05
-2.13827874996997e-05
1.04093712505718e-05
-1.84334708629277e-05
-4.40190998695699e-05
-2.27572192025402e-05
-1.34537221659257e-05
-1.88684183136598e-05
-2.48523918617076e-05
3.49169799052628e-06
-3.50913372092327e-06
-2.1399115505492e-05
3.05375579048488e-07
1.14613619539521e-05
-2.80305348576592e-05
-2.40273794115575e-05
-8.13354806889025e-06
-3.0734913476595e-05
-2.64907621282455e-05
-1.63446980951732e-05
-2.0898540366696e-05
8.38766285951479e-06
-9.47833392619793e-06
-4.17914256072556e-06
-2.47192430667805e-05
-2.29047444034923e-05
-2.15664154225541e-05
-8.17223464845292e-06
-6.55622763873703e-07
4.61896589528033e-06
-4.33220625613072e-06
-1.81276252683042e-05
-2.13100160068237e-08
8.96773949802951e-08
-1.98116716688326e-05
-4.43033535516694e-05
3.55097020469286e-06
-1.74190576708808e-05
-3.15391553244456e-05
-2.49230855408453e-05
-1.10700425133671e-05
-3.71161567697948e-05
-7.64401197460736e-07
-3.93465963451928e-05
-4.37818115627942e-06
-6.64125295354509e-06
-3.87481040635808e-05
-3.35992665248049e-05
1.74866497563038e-05
9.06819151043327e-06
-9.92049086048999e-06
-4.25273393361638e-06
-1.48357268933015e-05
2.88183179829482e-05
-8.65913983909951e-06
1.10292036942605e-05
-1.2472901932005e-05
-1.17996376309788e-05
-5.41713924439639e-05
6.07780759406264e-07
-5.77639482852442e-06
-3.9833236542379e-05
-2.57261861564793e-05
-1.75433594192894e-05
6.47551744731392e-06
-1.23428991970882e-05
-1.38043943687343e-05
-1.92116508968076e-05
-3.7091829977543e-06
-9.62338756763633e-06
-6.45576017985668e-06
-8.72773314061981e-07
9.57526126986505e-07
6.11550349781004e-06
-3.89522038522018e-06
5.53459389413537e-07
-2.40321699413954e-05
-2.34857149632563e-05
-1.82881357071224e-05
-1.89205128266312e-05
-1.43992937420514e-05
-3.1217643637489e-05
-1.26577397798928e-05
-2.73833298478044e-05
-1.42816667073986e-05
3.24202005747237e-06
-3.20346036514557e-05
-1.63453730230118e-05
-2.27615649258955e-05
-4.9229957171404e-05
-7.83205043812914e-06
2.90247275808919e-06
-2.31994397154872e-05
-2.23295957807352e-05
-3.2212395843907e-05
-1.13607029853352e-05
-3.33037705636257e-05
-4.02914500810536e-05
-3.05709784675009e-05
6.9124493152622e-06
-3.09202011128788e-05
-2.32210014828695e-05
1.47815367075052e-05
-2.62070386838802e-05
-1.60226037370148e-05
-3.21083217604685e-05
-8.06536111084757e-06
-1.26642680115886e-05
-2.7376365737535e-05
-4.28492705196662e-05
-1.36617210441758e-05
1.209498761725e-06
-4.08104774053887e-06
-3.88208912727936e-05
-2.71466937966291e-05
-3.15609557932988e-06
-2.02239803611247e-05
-3.23922829285184e-05
-1.88569097853439e-06
-4.04790434193555e-05
-6.62840389481291e-06
-4.09086617034865e-05
-3.27566493938963e-05
-2.43775307692654e-05
-3.17792850253138e-05
-2.75487527623078e-05
2.82101700739222e-06
-2.05235092128228e-05
1.8035159300119e-05
-1.17188839126467e-05
3.65616501527608e-06
-2.49696516057087e-05
-1.21580094972235e-05
-5.43326307455673e-07
-1.2547782253958e-05
-3.43156170748467e-05
-5.03713331695229e-06
-6.54669745838221e-06
-1.11005599557627e-06
-1.32967652219868e-05
-1.18273327235251e-05
-1.33174962021243e-05
-7.19155841146002e-06
-2.65111049361265e-05
-3.45353358156053e-05
-2.78033464538612e-05
4.73902163407839e-06
-3.5558662782324e-05
-2.77453402608685e-05
-9.60813284957985e-06
-1.52104878185294e-05
-9.1456865825204e-06
1.510119009602e-07
2.07801015973513e-05
1.41115359565343e-05
-2.62449567669061e-05
-4.84169488635254e-06
5.66537287515641e-06
7.29051756154105e-06
-2.30185549245911e-05
-3.10896505964849e-05
-2.18471537331806e-05
4.60386808620969e-06
-3.88232826132627e-05
-4.2805044483868e-05
2.56759013427812e-06
-2.00876211968395e-05
-7.40287175440408e-06
-1.75487115577472e-05
-8.88569488170849e-06
-9.8290018164399e-06
-2.80573421366502e-05
-5.75188248493857e-06
2.35869468286231e-05
5.90803209976577e-06
-1.08106372543607e-05
-1.56494222923057e-05
1.1348794630484e-05
-2.38789507647742e-05
-8.26882972724575e-06
-2.15196151116409e-05
-1.26910969750746e-05
-4.22742530730853e-05
-4.72670374223204e-05
-4.52298253580535e-06
-2.09657388121933e-05
-4.51785034695175e-05
-4.06953118383349e-05
1.26786673334339e-05
-1.87703009906722e-05
-6.37670953572425e-05
-3.40468592959558e-05
1.16846243320877e-05
-1.35920614303558e-05
-2.19946913200692e-05
-3.1507331316314e-05
1.45127203614865e-05
-4.22088447901443e-05
-6.96636982304271e-05
-1.7690579863055e-05
3.88412088141281e-05
-2.87663081737535e-05
-7.40331764822432e-05
-1.11786136990925e-06
1.0553262807632e-06
-3.03450506568143e-05
-7.04880012564768e-05
-1.52109322827288e-05
7.04838267988613e-08
-4.47730295565432e-05
-5.27856034671497e-05
-1.46079063446386e-05
1.12219826533812e-05
-1.8429700998035e-05
-3.70757376632945e-05
4.99976820821102e-06
4.28274712924887e-05
-2.8952246442199e-05
-2.24399640231662e-05
1.11651522996071e-05
5.87985350758202e-06
-3.73775231975925e-05
-3.12337621763246e-05
-7.04540400523228e-06
-1.11496214568056e-05
-5.17935065837114e-05
-3.01668169669649e-05
-1.29192250250498e-06
7.04629028786638e-06
-4.61845933843966e-05
-3.80434924954639e-05
-1.29232205699396e-05
-1.18390431883528e-05
-3.50521062304155e-05
-2.41612776720824e-06
1.40088214645861e-05
-8.55634393055356e-06
1.12799794703479e-05
3.28149160384409e-05
-2.22722812908581e-06
-3.78266531584639e-05
-4.60042138297936e-05
8.94179772008457e-06
-1.94538902742488e-06
-3.97342850064892e-05
-2.06131278741646e-05
-9.53754204371891e-06
-1.5701301516548e-06
-4.57588808054685e-05
-6.01243304286891e-05
3.3247980939882e-06
1.99217206590514e-05
-4.18731335990566e-05
-4.23495850106075e-05
-4.36505868824795e-05
4.64747977518147e-06
-2.47739455179368e-05
-8.74838392237906e-06
2.03553054828789e-05
1.96955605053023e-05
-1.84348100493754e-05
-1.48707643585267e-05
-1.26812571628435e-06
2.85871708916757e-06
-3.33304864457123e-05
-2.57897829466763e-05
-8.33253284771584e-06
-2.66878292190865e-05
-4.87569848014539e-05
-3.01680230076288e-05
-3.36782608806113e-05
-1.90982348293053e-05
-3.61705103374009e-05
-3.56076350825993e-05
2.1206689187206e-06
-1.40075130530622e-05
-1.44064969522323e-05
2.36210265884383e-05
-1.95451526349765e-05
-1.56726306196211e-05
-6.29291268611755e-06
-7.78437974103918e-06
-2.98691825542326e-05
-1.28489628575536e-05
-1.77691049011461e-05
-2.76992848179706e-06
-2.50824607754688e-05
-3.15585221024614e-05
-3.03009377850654e-05
-8.42211316007225e-07
-1.39646260209279e-05
-4.231579208635e-05
-3.77800335809133e-05
1.08705816139794e-05
-2.11129721109331e-05
-4.46948894779937e-05
-3.14809462358087e-05
9.40542457629242e-06
-2.56239022088891e-05
-3.56888555168599e-05
-1.84995517365077e-05
1.20945732515061e-06
9.85868162759127e-06
-3.5323194070191e-05
-4.54257947288563e-05
1.33773587034284e-05
-5.28038528705584e-06
-4.20347760192989e-05
1.35759386385436e-05
8.75743873421978e-06
-3.46233077306217e-07
-1.23085227109335e-05
-1.70316368930818e-05
1.67534882896815e-05
-2.45505201231959e-05
-3.20128497824772e-05
-2.02477445805929e-05
3.51816121585735e-05
-1.26320354617398e-05
-1.40927986377449e-05
1.16661998836526e-06
-1.12189605044444e-05
-9.48507367754169e-06
-5.22060545004212e-05
-1.68251647483508e-05
8.27134885935503e-06
-9.00410184683198e-06
-2.52180614005217e-05
-3.20854430390613e-05
-2.66262887908851e-07
-3.291864934635e-07
-4.44913009267389e-06
-4.16372496263083e-05
2.6363340958215e-06
-4.53935917924301e-06
-3.40218457704745e-05
1.48936605239242e-06
-3.6082009496716e-06
-1.76217125175841e-05
-2.21645254893841e-05
-2.77428898744001e-05
-3.404691676501e-05
-4.02263533416907e-05
-1.22761812877265e-05
-1.84346233970978e-06
-4.16632366169716e-05
-4.02596798504364e-05
-3.64207955948485e-05
-3.44404856255441e-05
-2.47961494893414e-05
-6.55546766199069e-05
-2.7676554804045e-05
-2.46741864770915e-06
-1.90351751206326e-05
-1.34522531368303e-05
5.34995054869079e-06
3.31142281993278e-05
-9.67016236026712e-06
-3.76853148697398e-05
6.46696008223044e-06
3.67794970197566e-06
-3.91255259624552e-05
-3.42589385811093e-05
-1.44672531782675e-06
-3.18729841473746e-05
-6.6639264799252e-05
-3.86022772696602e-05
-2.38838914094633e-05
-3.0190041653127e-05
-3.77972203362209e-05
-6.16968636272645e-05
-2.01603485179546e-06
-5.30161327315046e-06
-5.31188238513893e-05
-2.85200473585276e-05
2.62365704788074e-05
1.69884928388659e-05
-7.14208210338591e-06
-2.73859243900315e-05
2.01256543299034e-05
2.20962019152471e-05
-1.05494884304801e-05
-2.63930297134728e-05
-1.06439216667568e-06
-1.36742585648725e-05
-3.47001353734475e-05
-8.98173791060735e-06
-1.74649243226457e-05
-1.64372871784394e-05
-2.26664698576459e-05
-2.59907765142274e-05
-3.3410328630133e-05
-3.6426783370752e-05
-3.68263322151953e-05
-4.47124327603083e-06
-1.62158394299116e-06
-3.67122165810141e-05
2.54571974928105e-06
1.51026727702166e-05
-1.39811567804874e-05
-2.20781000164983e-06
4.16926506650778e-06
2.19009317054443e-06
8.47715400333781e-06
-2.03642021006467e-05
1.78993266227756e-06
-1.79876150593401e-05
-1.74188271199735e-05
-4.14401304243545e-05
-6.10655443474672e-06
-1.80452637369753e-05
-3.35228977815607e-05
-2.91707085808609e-05
-4.92044887335953e-05
-6.16142935265588e-06
-1.77700493318515e-05
-4.98032125828406e-05
-4.19447712599644e-06
1.24410382015353e-05
-6.61423523891687e-06
-1.0503311178705e-05
-3.70817724813671e-06
-3.88171264660302e-06
-8.97283068984872e-06
-3.05076509008509e-05
-1.37058136859142e-06
-6.3209706519791e-07
-4.16298089931559e-05
-2.78263683796776e-05
-7.86929937429161e-06
-1.77067214639303e-05
-6.0514978589237e-05
-4.06294969306787e-05
-3.28132266091623e-05
-1.63034723121773e-05
-3.31584652137112e-05
-2.40598173329862e-05
-1.98224778907467e-05
-7.71274157136055e-06
-4.12192542836371e-05
-9.83046490345093e-06
-1.78285245213389e-05
-1.1234064922908e-05
-8.4613330025974e-06
-1.35108231647182e-05
6.14889243099228e-07
1.0519673055645e-06
2.17015947351598e-05
1.11094787928628e-05
-2.10784573324898e-05
-1.38703534847533e-05
-6.01934816648696e-06
-6.71124589726794e-06
-3.76264458980695e-05
-4.19679173772179e-05
-2.39289460402232e-06
-3.99793401723167e-05
-2.28619175811507e-05
-1.7178612527488e-05
-6.90594173840398e-06
-2.29311484003344e-05
-3.23333359163403e-05
-5.30052134646941e-05
2.33599708306572e-05
2.07330913880951e-05
-1.68564516614795e-05
-4.2121911575051e-06
2.84576685706375e-05
1.72844601627994e-05
-2.46950954558302e-05
-1.16376022374523e-07
1.68039863346982e-05
-1.13139605572993e-05
-1.0422513775311e-05
-3.46066793925858e-05
-2.2780079232801e-05
-1.55869893271905e-05
-2.8497545740277e-05
-3.03526072394623e-05
-2.02256606364481e-05
-4.16875985564425e-05
-3.78527946165174e-05
-1.51720716169771e-05
-2.70833925484645e-05
-7.35814651540914e-06
2.91209885909796e-06
2.20189959342712e-06
-7.91399590466843e-06
-1.92451914092363e-05
-1.10469795631456e-05
-5.5850933475022e-06
-1.78095211533868e-05
-1.32844243833123e-05
-1.55573773613066e-06
1.49393735771753e-05
-2.11218547469534e-05
-1.97806395168222e-05
-2.41697284577342e-05
-2.24007425849727e-05
-5.34120275433447e-05
-6.49426338102041e-05
-5.20436378824662e-05
-1.40267976029042e-05
-5.9736464443759e-05
-5.95033591998711e-05
-1.69418218191954e-05
-2.91868092600609e-05
-2.39012491037395e-05
-3.03439976181493e-05
-1.11528476733656e-05
-7.71668094700354e-06
-2.17107054652275e-05
6.38828245183608e-06
-3.15520485150781e-05
-4.96160121352281e-06
1.83804852560192e-06
-3.93194812157119e-05
-1.34152999446434e-05
8.55433032108212e-06
-2.25293386320802e-06
-2.24732277302279e-06
-4.21940940671147e-05
-9.01249217020874e-06
-2.68408961216306e-05
-5.10598671704453e-05
-4.48681335745878e-05
-2.40066456518717e-05
-3.4281190667566e-05
-2.68746720152432e-05
-3.45324742635789e-05
3.40581343128948e-06
-9.26112958871972e-06
-1.25436287404851e-05
7.88377419993433e-06
-1.8360199789617e-05
-1.77140154199102e-05
-4.70114745086739e-07
-1.75974000443892e-05
-4.49097115478024e-06
-2.0145420818009e-05
1.19717302222126e-05
-3.75653333638245e-05
-2.54429380163276e-05
-1.31990701669494e-05
-2.32847110751666e-05
-4.39976526741664e-05
-4.31369019128346e-05
-2.43900723197922e-05
-1.73458837596289e-05
-3.78427918647286e-05
-2.41244935936669e-05
-4.61367441217957e-05
-2.03193446512044e-05
3.1982478253964e-06
-1.57792143305074e-05
-3.19737484365728e-05
-1.1226199983298e-05
6.05490688401129e-06
-1.98597338424191e-05
1.82820342293025e-05
1.97854953868591e-05
-1.21999906717565e-05
-2.25604115424812e-05
-1.16102397296871e-05
-2.11857026872532e-05
-1.84302706836667e-05
-1.26129890906165e-05
-1.7354434447443e-05
-3.65159416659511e-05
-1.31981512730036e-05
-5.83205999889268e-06
-3.66232996846767e-05
2.55279709758214e-07
-3.40935149491246e-05
-3.6999963526865e-05
-4.95686315390641e-06
5.90562307727279e-06
-2.598092723207e-05
-8.53403354639554e-06
-2.3235826633334e-05
-2.86195220978694e-06
-2.08213105783973e-05
-1.62852959298584e-05
1.33994844276306e-05
-7.60385828118579e-06
-7.77517834440735e-06
-1.58300033748709e-05
-2.03566417638895e-05
-4.4862368699086e-05
-1.94247627578075e-05
-1.18147727062505e-05
-2.29586088216604e-05
-4.54416832111629e-05
-4.11038259207155e-05
-3.95161849614786e-05
-2.41234670484905e-05
-2.12552897375306e-05
-2.5279175163632e-05
-2.16636093655263e-06
-2.16563317680736e-05
-3.78319731567028e-05
-3.23603040961135e-05
-4.5658835155078e-06
-1.7746477547438e-05
-6.22182470428574e-06
1.40409903596765e-05
-4.81701923562691e-06
-5.78762850514575e-06
-1.18740004483583e-05
-3.99418383730887e-05
1.93058740581101e-05
-9.81927794081366e-06
-2.64809947203394e-05
-7.83255263113892e-06
9.49722341570409e-06
-2.03876414829238e-05
-2.30734181781372e-05
-1.08133905705092e-05
2.0990680489329e-05
-1.02386140371782e-05
-1.66652963256291e-05
-4.27590336722884e-06
-1.35173815430489e-05
-5.37415069867769e-07
-4.58610715106081e-05
-1.22547394691189e-05
-2.37810146075853e-05
-3.7626866368419e-05
-5.87249338809006e-06
6.04303204108276e-06
2.76039077639729e-07
-1.40720525961046e-05
-7.7414306255791e-06
-9.6325254404849e-06
-1.52480394042485e-05
-1.28617069063401e-05
-2.3002498686484e-05
-4.82088033820414e-05
-1.28559820422288e-05
-9.09197808228786e-06
-4.39615859308088e-05
-2.66180780917676e-05
-2.15164936686419e-05
-1.60682430491122e-05
-1.30089396615189e-05
-3.74035388298632e-05
-1.72017421430376e-05
1.76625670819258e-05
-3.59885357804125e-05
-3.11502480370198e-05
8.04598390226258e-06
-2.43989057176516e-05
-5.48114758048593e-06
-3.3921638535368e-06
-7.38539881684031e-06
4.26023045408016e-06
-2.29182939247087e-05
-2.00456439947943e-05
-3.41284259554789e-05
-1.32398629376828e-05
-3.01919589081689e-05
-1.88977827296635e-05
-3.16409374538304e-05
-7.53197951396063e-07
-2.602866051767e-05
-1.66347911688093e-05
-3.65904274070416e-05
-1.47079874707248e-05
-2.29891827595361e-05
-2.30800841878064e-05
-3.15832502018509e-06
-2.88434447539869e-06
-4.22821736796088e-05
-1.2646468723082e-05
-1.66399890088859e-05
-1.34648920667429e-05
-2.16636131151047e-05
-2.3075279458867e-05
-3.10801357663616e-05
-3.49599252218619e-05
-1.78695430020229e-05
-1.77713640114734e-05
-1.74115747495427e-05
-2.32824749987981e-05
-1.04744560336337e-05
-2.47076584337174e-05
-2.43507705592623e-05
-1.77245788657476e-05
-1.12603616190426e-05
-2.8250104251845e-05
-2.48957323307576e-05
-9.94444266560942e-06
-1.43311209968164e-05
-1.09331023589888e-05
-1.72507616754212e-05
-2.3903124365164e-05
-7.36891101895644e-06
-2.01154487032368e-05
1.24901256655297e-06
6.10515316613107e-06
-2.2041391595205e-05
-2.12450309688423e-05
-4.26567031485007e-06
-1.79857042802351e-05
-1.77916863019372e-05
3.0775202257374e-06
-2.24913706637115e-05
-2.14538470359229e-05
-6.961840502115e-06
-6.16850836610401e-06
-1.73742083128302e-05
-1.08732250008178e-05
-1.59146823907001e-05
-5.72401813910979e-06
6.42094898271992e-06
-1.24320729786752e-05
-2.41607712349536e-05
-1.44547986030265e-07
5.63272640452518e-06
-1.96983788782437e-05
3.46221396707454e-06
-8.81353918027388e-06
3.69509953859614e-06
-1.43254525993847e-05
-3.14342556316114e-05
-1.71995628023114e-05
-8.60803302933878e-06
-3.93072981464757e-05
-3.0491457465547e-05
-3.20297576817379e-05
-3.10840290696423e-05
-1.62362770613071e-05
-4.72725345729307e-06
-8.10699378294519e-06
-2.22206646040297e-05
-9.86644177896086e-06
-1.86645426382451e-05
-1.64585287485592e-05
-4.007050116333e-05
-1.9374187488626e-05
-1.77576200670332e-05
-1.12974244227142e-05
-2.86554676427615e-05
-3.81498950129628e-05
-2.33435657956614e-05
-3.28695601386035e-05
-4.93370152220222e-05
2.34142805705887e-06
-1.98091461075949e-05
-3.3349592979515e-05
-3.25991347366504e-05
-1.39548950696261e-05
-5.05695690400198e-05
-4.33367751727646e-05
-4.16602505644287e-05
-1.62265586344424e-05
5.91434589755746e-06
-3.62802020898221e-05
-4.27816656755838e-06
4.7865417326185e-07
6.05249957314528e-06
-2.68142475807669e-05
-6.32727980016554e-06
-2.90058927393841e-05
-1.32640632843519e-05
-2.31641226835483e-05
-2.53543778928987e-05
2.05338739568276e-05
-1.01454756045783e-06
-3.86701774372086e-05
-6.11038477372747e-06
-9.01485752208882e-06
-1.42170592761318e-05
-2.37071323667037e-05
-2.06897240318341e-05
-3.30252964918794e-05
-2.73374474150305e-06
-1.55356579756745e-05
7.08840467539171e-06
-3.62347745094461e-06
4.47403836089294e-06
-4.28916038760046e-05
-9.66246551010405e-06
1.58354143574375e-05
-1.75807741237361e-05
1.59698542758317e-06
-1.63984957611799e-05
-7.16944966805025e-06
-1.70524521593163e-05
-6.39024969528874e-07
-4.77932463201877e-05
5.00048912304263e-06
-1.44331379052107e-05
-2.03279928604463e-05
-2.18763486327457e-05
-3.61496717502499e-05
-1.10756714263058e-05
5.20709515592089e-06
1.3698394178074e-06
-4.92985504280608e-05
-1.7874719207122e-05
2.30054179571266e-05
-4.95164142903848e-06
-1.01279410239967e-05
-1.17870166266647e-05
9.6959354237907e-06
3.70226984648004e-06
-5.0940163579921e-05
-2.47125540799387e-06
1.29401461858958e-05
-1.36726152565409e-05
-2.59976399319696e-05
-3.09689020010083e-05
6.93360711506665e-06
-5.82862819909534e-06
-4.24785716768205e-05
-2.32813027417463e-05
2.27458082867966e-05
-2.34519098804537e-06
-2.77789993721356e-05
-3.03297211979959e-05
-9.18600309059944e-06
-9.83100110373511e-06
-4.81842732114142e-05
-4.41939277990983e-05
-4.52350889504446e-06
-2.6590907835457e-05
-4.69974659434525e-05
-2.4245061112284e-05
-1.07412723778281e-06
-1.41661991003274e-05
-3.09426778964764e-05
-3.07250824703379e-05
8.65116247342517e-07
-1.39428039979596e-05
-2.89473052130012e-05
-2.08284294620662e-06
-1.50770929834201e-05
-1.38931478985794e-05
-2.03326774968757e-05
-1.8947269334508e-05
-3.1262682621023e-05
-8.5551045404352e-06
-2.73964143328176e-05
-3.14107386390233e-05
-9.74138307182118e-06
-2.76168379087274e-05
-2.26100428548779e-05
-2.75733935659162e-05
-2.10157406817022e-05
-8.87683653386646e-06
-1.9397562008908e-05
-1.93372892357154e-05
-4.72498068800948e-05
-4.55635021570361e-05
-8.48648318579686e-06
3.07787007367365e-06
-3.74785645193139e-05
-2.14270032123056e-05
-1.68302238233941e-05
-8.89665148094955e-06
-1.08516317676539e-05
-2.71301729646159e-05
-4.09020732521329e-06
-3.81289438522025e-06
-4.42802541594639e-05
2.95893030542397e-06
-1.42362373574321e-05
2.724834584083e-06
-6.46519319784286e-06
-4.44347497143304e-05
-1.84365386989847e-05
-8.89673406469747e-06
-3.14829271806111e-05
-4.30390476595081e-05
-3.19899263700928e-06
5.19667851778357e-06
-1.55626642629686e-05
-2.27547147786615e-05
-3.67999789756909e-05
-5.49525134401422e-06
-8.95603838375248e-06
-1.73994054156841e-05
-9.18412886608277e-06
3.85135218451427e-06
-4.51032423220507e-10
-2.1098454632981e-05
1.12182882437345e-06
-2.65646453401241e-05
-1.29862962047098e-05
-2.54815969242668e-05
-8.70147821596236e-06
7.33369161319195e-07
-1.85568666850728e-05
6.33899330496233e-06
-7.7499750437442e-07
-4.39983786154789e-05
-3.79956863735991e-05
-4.27250505597448e-05
-2.22882795531908e-05
-1.03317447056415e-05
-4.24571761868496e-05
-1.6601956273835e-05
-3.59394934043386e-06
-1.88314806642965e-05
-4.3840986742062e-05
-1.49741028469917e-05
-1.07881788444833e-05
-3.60265030315609e-05
-3.0271338304274e-05
9.88743921757889e-06
1.64021541842751e-05
-4.03214007230919e-05
-3.38734980464946e-05
-1.02915402026845e-05
-4.60085022252891e-06
-4.55747775100105e-05
-3.07662473613609e-05
-1.51227397221892e-05
-1.39258418923768e-05
-5.03722384861359e-05
-3.72432018547974e-05
-2.25139908849649e-06
-3.91607114611362e-05
-4.54357555022293e-05
-3.44228876482773e-05
-6.68055423751325e-06
3.01690091310256e-06
-3.82532772143343e-05
-3.0318851996917e-05
4.75822230837244e-06
1.20914817879182e-07
-1.57021396013983e-05
-1.50990667724179e-05
-1.5652044856592e-05
-4.10137011490805e-05
-1.38051854037213e-05
-3.10566976969349e-05
-1.78619656980657e-06
-2.19403533839308e-05
-2.26996125957897e-05
-2.21845932408947e-05
-2.60071369430832e-06
-1.4153074823963e-05
-3.10244751069126e-05
-1.05796350127667e-05
-2.46856009959974e-06
-7.88736670350794e-06
4.453959463892e-06
-2.00118797779404e-06
-1.79404804959701e-07
-1.5196773357371e-05
-7.05082062165541e-06
-1.41172913937667e-05
1.61921144409636e-06
-1.67469336506881e-05
-1.23139291795775e-06
1.09464479051009e-05
-1.63564061767974e-05
-1.69023204311724e-05
-2.90892432094867e-05
-2.12903390242189e-06
-4.46138676455579e-06
-4.79673050755561e-05
-3.92244843009872e-05
-3.18946086576656e-05
1.10222737513486e-06
-3.2075178711835e-05
-3.31699725002704e-05
1.2491968880184e-05
-2.68623563871768e-05
-3.70143179082069e-05
-1.7549822399928e-05
1.49908523170639e-05
-2.95807728228679e-06
-2.83075139596605e-05
9.44767340345314e-06
1.09398467611256e-05
-1.14530667796068e-05
-1.22230115437172e-05
-1.12816035495272e-05
-8.05316218042007e-06
-4.37552113917696e-05
-4.0545645641806e-05
-8.53488306975405e-06
-1.87664980791048e-05
-6.11681760906743e-05
-2.66072034616187e-05
-4.29330570428564e-05
-4.70685504543528e-05
-5.45601812512477e-05
-3.40025762779172e-05
-2.4013089972962e-05
-2.09787969066588e-05
-2.86174850447587e-05
-1.34422969419395e-05
-1.23932055635126e-05
-1.21663799800581e-05
-1.13339888487899e-05
7.03380511880189e-06
-9.35339029527318e-06
-2.8003741661878e-05
-4.03665486370317e-05
1.69044027563011e-05
1.58275646572892e-05
-1.10557589442831e-05
-3.57670897224387e-05
-3.14559357692087e-06
-4.42415880794332e-05
-4.68781614295545e-05
-1.66967549030337e-05
2.6088963219491e-05
-7.71956650836946e-06
-4.32460480831403e-05
-2.98406264152153e-05
1.95591265668931e-05
-8.97056667023556e-06
-2.65747532777654e-05
-2.79440796568582e-05
3.35059316632643e-05
2.0378561144264e-05
-1.56517242450088e-05
-1.09550288389274e-05
1.89688788507392e-05
-2.34803231957643e-05
-3.51542125455765e-05
-1.05627022167192e-05
-1.14290272559144e-05
8.05905880841802e-06
-3.35200563748094e-05
-3.36485336538244e-05
-2.74114669427919e-05
-1.64823240692251e-05
-1.78559876123625e-05
-4.19928164785991e-05
-6.0838309563725e-06
-3.61705725962888e-05
-2.10947600046341e-05
-1.22091073298508e-05
1.27216386571943e-05
-2.82615191673871e-05
-4.32513215167616e-05
1.86691808189439e-05
-1.00761339159623e-06
-3.67274240556948e-06
1.42324490419609e-05
-1.43232411801608e-05
-1.28861447463097e-05
-3.2131316003494e-05
-6.00163085482039e-05
-1.9103238617805e-05
-4.45207007772461e-05
-3.24637393809542e-05
-3.89979700550648e-05
-4.23210056621091e-05
-1.78558168696049e-05
-4.68592636652668e-05
8.03442177520702e-07
-1.04206907931062e-05
-2.35225192403595e-05
-2.63954402404197e-05
-3.1636037924016e-05
1.69684526501578e-05
-3.14862924425646e-05
-3.73322638477213e-05
-3.23484623318333e-05
2.54198921187728e-05
-1.84175668174138e-05
-2.23817848199183e-05
-4.47092690394642e-06
-2.15745851670095e-05
-4.91780972444166e-05
-4.93436146717776e-05
-3.83039999025457e-05
-2.50827810858195e-05
-4.74779157401997e-05
-5.3943886215572e-05
-2.68873698823752e-05
-4.25010805652954e-05
-6.2195970899974e-05
-4.13419729141149e-05
-2.10517368562506e-05
-3.76521035312951e-06
-1.01200825671946e-05
-2.51153813731746e-06
-6.99867721320645e-07
1.95334290408831e-05
-4.33020255837591e-06
-1.36919674383493e-05
3.91833804834806e-05
-1.52124383996823e-05
-2.97516761541907e-05
-7.95881494042772e-06
-1.10621128306179e-05
-1.49983396886357e-05
-5.37879414382702e-05
-4.19282206984697e-05
-1.71857590156629e-05
-1.5681112885737e-05
-5.66629196173117e-05
-3.82235895922785e-05
-1.58194728528328e-05
1.51025132714438e-07
4.52194533513237e-06
-5.48242748713275e-06
4.96950319618849e-06
1.42558365423256e-05
-2.92447530658187e-05
1.00794053316489e-05
2.2007395819414e-05
-3.21462946034597e-05
-1.96520991054571e-05
3.04854545578893e-05
2.19788318933139e-06
-4.32714573088178e-05
-4.9165616787145e-06
8.60514849796395e-06
-1.80040497905989e-05
-4.1606884019035e-05
-2.15920382994409e-05
-5.05383961925343e-06
-3.36444904856901e-05
-9.20081758338166e-06
-4.04418796802919e-05
1.67749148888021e-05
-1.2299795179424e-07
-4.50608764053369e-05
-1.40893281918807e-05
1.29200647175897e-05
-1.27216556919789e-05
-2.60808670751934e-05
-3.44760626306518e-05
1.14826681227388e-06
-2.22612050699029e-05
-4.34575594922784e-05
-3.1764825218735e-05
-1.51590134489549e-05
-3.39538291532647e-05
-3.69395909281411e-05
-1.66872614431302e-05
-2.31610064390792e-05
-1.71073722506246e-05
-2.61243868204262e-05
-1.48108293625221e-05
-2.32335072567901e-05
-2.14918439519899e-05
-2.12828783283911e-05
-1.20806525019981e-05
-5.49491125144989e-06
-2.75267931575943e-05
3.30807695092872e-06
-4.07031571841332e-07
-2.84604984793849e-05
-2.86242011634971e-05
-3.43387770264132e-05
-1.15414184288504e-05
-1.97228362583987e-05
-4.46046440648064e-05
-2.26997205843557e-05
-2.53379210611437e-05
-3.14546036812151e-05
-3.45906894507817e-05
-1.9983923216397e-05
-2.67790368216789e-05
-1.54504799075452e-05
-3.32111730805817e-05
-3.20580392073312e-05
2.91334687209262e-06
-1.64092171192778e-05
-2.08103500994686e-05
-7.4644933847182e-07
1.85093749256797e-06
1.16845957426684e-05
-1.48069318653338e-05
7.15546660244491e-06
1.33424925102966e-05
-2.77879401299347e-05
-8.47568564948115e-06
9.38234197349763e-06
-1.0346249582222e-05
-2.2639315750066e-05
-1.53248930912694e-05
-1.90726546963232e-05
-1.74204721281432e-05
-2.85928033557597e-05
-1.35967097323371e-05
1.49782285401283e-06
-8.11969372865681e-06
-3.45328392434198e-05
-4.32512611935455e-06
9.83699425767479e-07
-1.70810175300031e-05
-2.49690550925778e-05
1.56379117135131e-05
1.75125992722189e-05
-1.41864836832792e-05
-3.28450774240735e-05
-1.16148597529174e-05
-6.70755230322836e-06
-2.7851299450936e-05
-3.21086043749001e-05
-1.79714634763542e-05
1.05856135144559e-06
-2.12276807158786e-05
-1.82416822825352e-05
-6.35639153601468e-06
-2.27505806176035e-05
-2.66026537896855e-05
-8.21920343772305e-06
-1.19982574502005e-05
-3.30445065481275e-05
-5.05745216154502e-06
-2.17344035316075e-05
7.30757131154193e-06
-1.72904998936177e-06
-1.94493108844666e-05
-1.92558811094122e-05
-9.24794732936198e-06
-1.08799279765268e-05
-9.25575093020623e-06
-2.47355396836632e-05
-2.23504763665407e-05
-2.42049902560955e-05
-2.96889728436205e-05
-4.93189328739198e-05
-2.02655346874086e-05
-2.72510383262749e-05
1.75964493403109e-06
-8.65127099776535e-06
-3.44875593821816e-05
-2.13817477034811e-05
-1.27198952199783e-05
6.64689947665936e-06
-3.07105723233335e-05
-2.76364983578397e-05
-2.67882357096162e-05
-1.00996120577068e-05
2.76616676962185e-06
-2.27151591190163e-05
-2.3185084996098e-05
-4.0683923587643e-05
-3.79523858489092e-05
-3.1014061069763e-06
-5.07063866384459e-06
-4.84957955696108e-05
-1.35956480911764e-05
-1.74143672904796e-05
1.29876525684811e-06
-1.16360228252801e-05
4.46361497094717e-06
2.24506025647595e-05
-3.7282696881243e-05
-4.79679454827764e-06
-1.36816204501344e-05
-7.89158468408589e-06
-2.77198299459206e-06
-2.68776631948542e-05
-2.91035965488526e-06
8.21465681594094e-06
-2.06096013496329e-05
-2.35956914205681e-05
-4.54355410760091e-05
-2.40675202598242e-05
1.2472978664666e-06
-2.44091227256336e-05
-1.06714560409633e-05
7.67207895912601e-06
-1.11207454081507e-05
-1.52775648888326e-05
-1.03588224538291e-05
2.81195420899643e-05
-3.46231565106746e-05
-1.91048186271117e-05
9.61104650602715e-06
-3.36503439280632e-06
-3.60806070129412e-05
5.48025246618397e-06
-1.49118274070567e-05
-1.15340961140621e-06
-4.69689468887469e-05
-3.31051554055636e-05
-8.68715428467232e-06
-1.41690085373322e-05
-4.19527329303581e-05
-3.32628319671443e-05
-3.462081176112e-06
-1.65792947045679e-05
-2.37716509333208e-05
-8.82906957989112e-06
-1.40053368996217e-05
-2.24012665222252e-05
-2.28088685950978e-05
-4.82631990447096e-06
7.77963888152194e-06
-8.73496055732525e-06
-2.6990337750965e-06
-7.15497663954437e-06
-2.20473080299266e-05
-2.36924810722659e-05
-4.0866314626959e-05
-1.62492408564133e-05
-2.09700661274335e-05
-3.75309722936695e-05
-5.73472545462528e-05
-1.4938950379712e-05
-2.21219355888941e-05
-6.67105678351491e-05
-2.75145460646049e-05
-6.14111555650391e-06
-3.42210236276642e-05
-3.41027261413326e-05
-2.23822525491294e-05
1.20948939700011e-07
-1.64551812080182e-06
-2.20693842973367e-06
-1.76112757630586e-05
-1.41477428929688e-06
-2.2185286782331e-05
-1.17168432309785e-05
-3.96791734207597e-05
-1.91947974739594e-05
-3.34881362468864e-05
-1.17786644444004e-05
-2.36739335225166e-05
-3.36501880735086e-05
-3.41361173411448e-05
-4.44838039657001e-05
-3.38503791861557e-05
-3.10910849867933e-05
-2.09794511261422e-05
-3.20551824199899e-06
3.86406476580438e-06
-4.12255394056774e-06
-2.69221189796664e-05
2.6481918448736e-06
1.02110213637338e-05
-3.3614952791865e-07
9.25216654137085e-06
3.58246309541409e-06
-9.03115248980745e-06
-1.61399981655173e-05
-1.01883784319681e-05
-1.45558821797336e-05
-1.46030019084112e-05
2.69893664119591e-07
-6.72257802795381e-06
-1.33053331423193e-05
-4.36746103219449e-05
1.47195493876313e-05
-2.04868644630502e-05
-2.14946572930448e-05
-4.62578795963039e-06
-3.24960255914592e-06
-2.76565429737901e-05
1.62733657547186e-05
-2.45491705832249e-06
-8.31501982878623e-07
-5.08986383522324e-06
-6.66221587882651e-06
-8.20421206754215e-06
-7.7492414514933e-06
-1.76950467360672e-05
1.45156631291244e-05
-2.26644472556323e-06
-1.77462613447507e-05
-1.02675083354684e-05
-3.37297266501602e-05
-4.87342341050297e-06
-4.0042086653045e-05
-3.75911114259539e-05
-2.29852564112538e-05
-3.29190844800018e-05
-2.98037041341007e-05
-2.68656915917265e-05
-3.63110672852123e-05
-2.04425542384195e-06
-1.95930757694707e-05
-1.21173084950899e-05
-1.56116999558732e-05
-1.09332070420983e-05
2.00718995570708e-05
-4.04319791136558e-06
-3.94950107723591e-05
6.35005759984113e-06
-1.9774856888177e-06
-1.57899386122212e-05
-3.25202330332022e-05
-2.3483784557543e-05
-2.7804003751675e-05
-1.32054315770107e-05
-4.67055139429924e-05
-2.89241953339501e-05
-2.64566065084418e-05
-3.81447517641582e-05
7.46588763155165e-07
-2.51361832654805e-05
-1.8572535594901e-05
3.0650898553134e-06
-4.00673848037621e-05
1.03627671251369e-06
-2.37921875936988e-05
-2.12201323666827e-05
-4.24308551492963e-05
-1.75513227728287e-05
-1.64732291070018e-05
-2.05851704035397e-05
-1.47368547004866e-05
1.88658182612294e-05
-2.90961072415063e-05
-1.45881135526854e-05
-1.34822590392543e-05
-3.75958756481958e-05
-3.52863263481353e-05
-2.53761093545373e-05
-2.2943872283654e-05
4.36242603587276e-07
-3.63472622370366e-05
-1.22255797965851e-05
-5.72205718255244e-06
1.08257312053959e-05
-1.02038677591466e-05
-3.38620873705261e-05
4.22324043735475e-06
-5.26598929373165e-06
-3.68942068860822e-05
-2.8321539799128e-05
-1.41339964636357e-05
-3.21346792344809e-05
-1.41473369667736e-05
-3.64687218835666e-05
-1.54524197818002e-05
-1.16832747561462e-05
1.17640236988852e-06
2.82594564210216e-06
-2.68020313524779e-06
-1.19398359036463e-05
-3.67067837749899e-05
9.95654911646557e-07
-3.16460433554777e-06
3.89084412368665e-07
-1.12965979771052e-05
-7.58397447864225e-06
1.23685229330678e-05
-8.1739206989398e-06
-2.24899688671612e-05
-1.16059767312191e-07
-2.78278297580604e-05
-1.02150064792757e-05
-2.1991303571571e-05
-5.17844836408702e-06
-5.59581918541107e-06
-2.67383768209857e-05
-3.70932500594149e-05
-1.6293314063292e-05
-1.8920671583156e-05
-1.63140231398371e-05
-2.86714720727834e-05
-2.12700017617563e-05
-1.57492475729478e-05
-2.32981453159714e-05
-1.21838902383255e-05
5.67809763427908e-06
-8.49179947982832e-06
6.62094053578714e-06
-2.43110535974448e-05
-4.81177719550703e-06
-2.54887148002507e-05
-4.4321351521933e-05
-2.39097839994095e-06
-2.54960067104439e-05
-4.46517034918922e-06
-3.68954149171836e-05
-4.06137051924639e-05
-3.39647092729494e-05
-2.50918680760348e-05
9.13416593493379e-06
-9.62489499387633e-07
-1.30004477742916e-05
-4.17386964425868e-05
-1.22459544335118e-05
-1.87480495880019e-06
-3.20912123626122e-05
-3.26854762394778e-05
-1.08602832979592e-06
-1.34885179528671e-05
-2.42246077827685e-05
-2.13827425718077e-05
-9.95787474434994e-06
-3.08576827595732e-05
-1.92351619153417e-05
-2.53096873560802e-05
-2.91016211625283e-05
-1.53533402501668e-05
-3.67554384999225e-05
-1.24040196563502e-05
-1.59432078656007e-05
3.98452582340965e-06
-5.52637389209808e-06
2.29237143627715e-06
-2.00627120341185e-06
1.27255681869293e-05
-2.35145578313195e-05
-1.01766148209426e-05
-3.47723176787212e-05
-6.48597651632358e-06
-2.09585906808068e-05
-2.72701066042502e-05
-2.77644199455077e-05
-2.05195837806248e-05
3.73910873210271e-06
-1.76448999774494e-05
-7.49330308995259e-06
3.55523813304432e-06
-2.36685255569296e-05
-2.75752732399584e-06
1.60413346127417e-06
-5.36836959051491e-06
2.66567050114879e-06
-7.05356706582169e-07
-7.5208141264524e-06
-2.51089676957001e-06
-1.29398449411985e-05
-1.78175498448799e-05
5.41396156019457e-06
-2.00074297113075e-05
-3.1629313498726e-05
-2.3353568223068e-05
-1.89579812325715e-05
-3.17159327742057e-05
-2.42240437559627e-05
-1.47705561369667e-05
-6.2713054874241e-06
-5.12880390056763e-05
-1.24641356743552e-05
-1.05162541330245e-05
-3.72982024248752e-06
-7.35183829697557e-06
-3.70714828084691e-06
-2.12485238253718e-05
-2.91454307789647e-06
-1.27151496098051e-05
-1.46500694755359e-05
5.3666881213612e-06
-7.44510647783141e-06
-4.72459944458938e-05
-3.4615420208833e-05
-4.08951716491381e-05
-3.76106603883714e-05
-4.07884430963002e-05
-4.81040529394771e-05
-2.44701711402184e-05
-3.61560050347945e-05
-1.60653477340511e-05
1.02179959011925e-05
-4.58052575558602e-06
-6.97764531934264e-06
2.28850127356974e-05
-6.87385699196085e-06
-1.84145244658627e-05
-1.66048214391844e-05
-7.45995771613404e-07
-5.42608133130844e-06
-1.98627294051121e-05
-2.37325020687617e-05
-2.89863740196636e-05
-7.68191765621213e-06
-1.3657109392002e-05
-3.78050515890295e-05
-1.47270373409155e-05
-1.83398481216251e-05
-1.54659349894243e-05
-1.32649731793658e-05
-2.11569297852243e-05
-3.0707411348351e-05
-2.49284022160938e-05
3.58830671938802e-06
-2.53241849581669e-05
-1.7426764866248e-06
1.60322645528405e-05
-1.74164483165498e-05
2.57112125486843e-08
1.52750366325119e-06
2.87664200075277e-05
-2.37236508422943e-05
-2.60821492929353e-05
-2.05395032762928e-05
1.43382420083534e-06
-4.09286723890333e-05
-4.43424476899839e-05
-2.47281638648236e-05
-2.56161440829129e-05
-2.67461560944699e-05
-1.4950197211978e-05
-1.70964362711576e-05
-1.59003054049809e-05
-6.74968707984871e-07
-1.00064943528731e-05
-6.54275253727676e-06
-1.42102870367276e-05
3.07185952500086e-05
2.79625865734211e-06
-1.83334680125129e-05
2.61374913831425e-05
-1.02267761833761e-05
-2.54350451112996e-05
-1.53195245660226e-05
-2.59541690873619e-05
-2.48496388882135e-05
-2.91235783673166e-05
-1.32308452391583e-05
-3.09597778389541e-05
-3.61577278543273e-05
-2.7227005942237e-05
-3.09407849093778e-05
-1.39400156238426e-05
5.21718590894662e-07
-2.25002420703431e-05
-3.06318023215066e-05
2.53642501922748e-05
-4.25359736097822e-06
6.59590756803893e-06
-6.26285023293426e-06
-2.55025540853509e-05
-1.33528630937869e-05
-1.25736483490074e-05
-7.16402305194461e-06
-2.22947431300089e-05
-8.99427976214068e-06
-1.93734505229418e-05
-1.7638850144691e-06
-1.24624912131089e-05
-1.8247094806179e-05
-2.02203322223492e-05
-3.72640814698151e-05
-2.92324766079394e-05
4.18359368350698e-06
-1.87814483039453e-05
-1.4498794343872e-05
-1.19834172374917e-05
-2.54480268500288e-05
-7.96133925525743e-06
1.03646303931612e-05
-1.29768523406738e-06
-2.56572871128564e-05
-2.03807521275449e-05
-1.86869698773429e-05
-8.67526757667463e-06
-3.92903548729739e-05
-1.21246515433166e-05
-3.87750617966719e-05
-3.13380333617977e-05
-3.46503372877876e-05
-5.41526691315851e-06
-4.74336175813453e-06
-2.4922482837098e-05
-4.24015938635817e-05
5.09737868619941e-06
2.8940996256824e-05
-4.93697132597151e-06
-3.30414209809722e-05
-1.80494614747812e-06
-1.81679886463639e-05
8.78753034127827e-07
-4.61544844110721e-06
-1.99633264847279e-05
3.93933026156791e-06
-1.44628890620766e-05
-2.46285080335876e-05
-1.07515509731841e-05
-2.22167684114938e-05
-3.61358422421675e-05
-1.45502126926463e-05
-3.48372976491662e-06
-3.03036089207627e-05
-3.36988551260263e-05
6.36174054729355e-06
-2.86633788687536e-05
-3.00709179727348e-05
8.49727805846084e-06
-9.82553338688027e-07
-2.28652874952572e-05
-2.81727023053034e-05
-1.26706858194054e-05
2.88433502924027e-06
-8.90667841538376e-06
-2.30083563367763e-05
-3.37613521065868e-05
-9.126036687233e-06
-4.1117849978493e-05
-1.70028820864304e-05
-2.11942710452668e-05
-5.44554399949965e-06
-1.81885274722206e-05
-3.02709737451082e-05
-2.40021786628141e-05
-5.34052712299729e-06
-1.97521871175832e-05
-3.99611430305129e-05
-4.42965730278047e-05
-8.35572373503207e-06
-4.2916695638032e-06
-2.83813297319649e-05
-2.51264843271963e-05
-1.48939775508081e-05
-1.92140567372417e-05
-3.08889053307335e-05
-4.05787074863941e-05
-1.09601320966203e-05
-1.62777738434802e-05
-1.68794183493031e-05
-2.85125311950295e-05
-1.11153108332767e-05
-2.05936349650277e-05
-2.74969840153978e-05
-1.26805560142221e-05
-1.29505758424754e-05
-2.50884242087016e-05
-1.2964151425174e-05
8.88165239945136e-06
-2.04860831015645e-05
-1.9656543396849e-05
1.92007542853298e-05
4.76859006980602e-06
-1.65049305829247e-05
-1.25400552380154e-05
-1.89194683831787e-05
-1.63157695495846e-05
-2.50629729279882e-05
-1.57566637069301e-05
-1.78583728090269e-05
1.46017480696038e-05
-2.72511061928385e-05
-1.31632992917369e-05
-3.00666954969936e-05
-3.13080108982188e-05
-8.54272325444596e-06
-4.76433361536824e-05
-5.23004074373642e-06
-3.95778226159402e-06
-1.39223380240742e-05
-1.13225051517723e-05
-1.76620630112565e-05
-4.43402745910352e-06
-7.99347317799718e-06
-3.10415852964205e-05
-2.87264848555817e-06
-1.85675923645044e-05
-3.8011241050606e-06
-4.24443307806216e-06
1.05860534399324e-05
-2.91605494601342e-05
-3.71213891468336e-07
-1.87551706954953e-05
-2.69173605313901e-05
5.7604406513778e-06
-1.10768130867559e-05
-1.74835899668017e-05
1.85705192781993e-05
1.92109722996677e-05
-5.35099918265993e-05
-5.58262333005198e-06
-1.75935675683615e-05
2.31561051935079e-06
-1.94364962105945e-05
-3.38028278876248e-05
4.36123393777108e-07
6.12160965354276e-06
-1.07376508605678e-05
-3.0727614669485e-05
-3.97118034333446e-07
-2.11280138588505e-05
-1.87837968885224e-05
-2.64553236012784e-05
-1.26470055968358e-05
-8.11778603459363e-06
-2.21581881434371e-05
-3.94079651160555e-05
-4.44697185542443e-05
-1.59183489509471e-05
-5.32199028218754e-06
-3.98026627942798e-05
-1.28024485238886e-05
-2.23408679485593e-05
-1.52923086569276e-05
-2.96669623718786e-05
-4.94209945026546e-06
-2.39115483122765e-05
-1.90333993332087e-05
-1.42623072248968e-05
-9.85907245202867e-06
-2.72526186575558e-05
-8.87694254716282e-06
-2.43406451548881e-05
-2.39739266524739e-05
-3.81284230237925e-05
-3.13965148710767e-05
-1.11967104988138e-05
-3.6347100860958e-05
-3.58195392401891e-05
-1.00364255394895e-05
-1.05135852545473e-05
-2.65005177451352e-05
-1.76093685431377e-05
-8.13939855770798e-06
1.76071578697823e-06
1.37140666329728e-06
-2.75109665575798e-05
-2.10951030207797e-06
6.48748198470252e-06
-1.09335581687172e-05
-3.00703669529103e-07
-3.76407921725774e-05
-1.10378630400015e-05
-1.06999510641072e-05
-3.13731158513778e-05
-1.38954155528243e-05
-8.46428306455011e-06
-1.41313141248072e-05
-1.62306216723511e-05
-4.43277184052905e-05
-1.3136398633651e-05
-1.03394204208039e-05
-7.49955671509595e-06
-2.00365299687313e-05
-8.31510220972354e-06
1.58580453250141e-05
-1.22948711892884e-05
-6.2341667965555e-06
-1.17211639080886e-05
1.07418722627262e-05
5.17793624792377e-06
-1.72955486649754e-05
-2.10663031132756e-05
-2.09532759968835e-05
-5.95351174566271e-06
-3.46525516537123e-05
-2.80268648422102e-05
-1.00782394379383e-05
-1.36758808931079e-05
-1.17351108624173e-05
-3.4485767389445e-05
-2.13826134081193e-06
-1.89168864404297e-05
-2.7218325250356e-05
-2.32850939717077e-05
-1.92359296002498e-05
-1.22566989939627e-05
-7.41287836082228e-06
-2.39897452279571e-05
-7.28598699647565e-06
-1.34928104115256e-05
1.12392041188687e-05
-4.86299536756178e-06
-2.51630929996128e-05
-6.58848857987321e-06
-1.95282436440016e-05
-4.73303376536188e-06
-1.28641945778619e-05
-4.78263225177821e-05
-1.83101002200428e-05
-2.23156102529358e-05
-2.53809824589317e-05
-1.60321931058175e-05
-2.23851024593747e-05
-4.18361694282019e-05
-1.41866764183308e-05
-2.75623947243405e-05
2.43428132055225e-06
-1.11354877311614e-05
-1.79129217649016e-05
-2.18901102205561e-05
-1.37712013164066e-05
6.8410470235092e-06
-3.72944213932759e-05
-2.96694994947416e-05
-1.61669068768383e-05
-6.58621449113694e-06
-3.4711054007481e-05
-2.86890710611076e-05
-8.84566224534012e-06
-8.41502385302617e-06
-1.76454253280544e-05
-1.31726015975623e-05
-2.35756002330406e-05
2.27470984567799e-05
-1.54829848161049e-05
-2.84805424742339e-05
-2.55467423579011e-05
-9.66062917440665e-06
-2.54718607402833e-05
-4.07820347659711e-05
-4.13158368323754e-05
-2.62504533687665e-05
-1.23284130191693e-05
-5.25446538938352e-06
-2.00476543360032e-06
-1.15102791385379e-05
-1.30980629996143e-05
-2.32220421382783e-06
-1.90081153619206e-05
-1.78894640992759e-05
-1.96218123883863e-05
-1.88820104151257e-05
2.69355414993565e-07
4.11052257130175e-06
-1.87615334206309e-05
-3.03193132571824e-05
-7.1768391541469e-06
-1.71571484723349e-05
-8.79369320298664e-06
-2.2349877575333e-05
-2.28894089682417e-05
-2.06336793801889e-06
-1.83915456995033e-05
-3.84511166965428e-06
3.88973585675409e-06
1.08252613882839e-05
-2.7909605961486e-05
-1.36477197338603e-05
-2.19485531876329e-06
1.62345760353314e-06
-5.37659371876607e-06
-2.29562206266585e-05
-1.63374312949264e-05
-1.12616463137373e-05
-1.06295303431034e-05
-9.79659582053463e-06
-1.17264637405701e-05
-1.34335538036701e-05
-4.25060017436076e-05
-1.77188087608784e-05
-2.09335714098038e-05
-4.68971894905363e-05
-1.37397659162634e-05
-6.41292664348429e-06
-2.04600942833374e-05
-2.36682068522907e-05
-3.88806905528452e-05
2.91243100086573e-06
-2.36695535199958e-05
-1.67816447402701e-05
-6.81709383282458e-06
-1.42011345160148e-05
-1.38414334451477e-05
-1.89773480356425e-05
-4.94010555518643e-05
-1.85049564959238e-05
-2.93068974555568e-05
-2.43084137959545e-05
-6.92450707449644e-06
-1.06647558018825e-05
-2.77711779816394e-05
-1.14346256907219e-05
-2.75541876879615e-05
-5.50307080329726e-05
-9.84710324075143e-06
-4.78065020864554e-05
-2.59961758404344e-05
1.05252052360928e-06
-2.78804481964852e-05
6.75177928172018e-06
-2.13767923333143e-05
2.74433151843049e-06
-2.02632707580578e-05
-2.1082426747022e-05
-4.97107057637646e-06
-1.15073674355303e-05
-2.80647325462769e-05
2.05447352461489e-05
3.40852788403618e-07
-2.24646114860019e-05
-3.40049528583111e-05
-1.08756011731926e-05
-9.43283647151787e-06
-2.59354503899223e-05
-1.4276606417856e-05
1.80852215169029e-05
1.46667392329285e-06
-5.72299914552787e-06
-3.00166989760525e-05
-2.57505133664657e-05
-4.08663808821521e-06
-1.18459019826528e-05
1.05064366810613e-06
1.55530796285022e-05
-1.82373257364378e-05
-2.13831605071455e-05
9.09039215286235e-06
-2.05962632904112e-05
-1.06089593673237e-05
-3.3707215347264e-06
9.53338511738422e-06
-3.12608487409415e-07
-3.70345272560493e-05
-1.65165389811887e-05
