# Supplementary material for: Research on computational propagation and identification of mine microseismic signals based on deep learning
Source: PLoS One. 2025 Oct 22;20(10):e0334641. doi: 10.1371/journal.pone.0334641 (PMC12543183; doi:10.1371/journal.pone.0334641)
Supplement: S10 Data — (ZIP) [file pone.0334641.s010.zip › 000101100001438.xlsx_0.txt_24.txt.txt]

-2.83954286611406e-05
-2.56551928690381e-05
-2.49702317425144e-05
-2.71992215027481e-05
-3.95653664075459e-05
-3.95745612678617e-05
-4.85382324743634e-05
-3.05282623359098e-05
-4.75283278662623e-05
-4.06432962316933e-05
-5.32306685242252e-06
-1.65497059992706e-05
3.51920689595285e-06
1.48126194516755e-06
2.37202201892539e-06
2.78373055234544e-05
2.7572857721022e-05
-1.51478122355714e-05
3.89166394564236e-06
2.24627782409744e-06
-2.75403394986375e-06
-2.97315012491002e-05
-1.20254321607683e-05
-3.64483246799272e-05
-7.88653640047646e-06
-2.36991313682793e-05
-3.42196685215157e-05
-3.21970667230397e-05
-2.89704673475831e-05
-4.0345010829635e-05
-1.06355263669002e-05
4.43867125567251e-06
-9.34859316897807e-06
-9.549695621309e-06
2.03433773015446e-06
2.63279410167134e-05
5.04990923654683e-05
-9.30003008605295e-06
-2.0755946389789e-05
1.87249387504064e-05
1.11274643219964e-05
-3.28952145027509e-05
-2.31095342613588e-05
-1.36893825519807e-05
-3.29550991859605e-05
-3.50532790137056e-05
-6.43069977936915e-05
-7.89844257735136e-05
-1.80365548400331e-05
-3.29804778710482e-05
-2.70640555257908e-05
-1.48116546454857e-05
1.39146680811146e-05
-7.62235719518411e-06
2.81120411081881e-06
-1.77167724861422e-05
3.17478142200458e-05
2.67349172024697e-05
2.03798732744733e-05
-1.35194689507362e-05
1.32057024363808e-05
1.20090079141187e-05
-3.3184831671515e-05
-2.76660453065454e-05
-2.95708264390122e-05
-1.98498770196946e-05
-4.91106383160334e-05
-5.15543061418873e-05
-3.67148847463398e-05
-3.59388332887701e-05
-5.06100385015855e-05
-4.27415308026743e-05
-2.89197094113367e-05
-1.66110383262164e-05
1.29446871241584e-05
-1.03860993145711e-05
-1.90007082426755e-05
1.43152391870767e-05
-1.01573186463108e-05
2.12605128126724e-05
-5.59594466614953e-06
-9.92827958692941e-06
-8.17548462756172e-06
3.27751284588373e-06
-2.14975442165708e-05
-5.68670639421865e-05
-4.37044949419065e-05
-1.09428900433054e-05
-1.71031936153125e-05
-5.85775902788143e-05
-3.67139830732139e-05
3.02578777196632e-06
1.19573297788733e-05
-2.76663141750602e-05
-3.2173852622573e-05
2.01740614462519e-05
9.52285896698043e-06
-7.33966459897554e-07
3.55618301028295e-05
2.86769421151999e-05
9.62637633975165e-06
-9.86778957937844e-06
2.42027626583976e-06
1.17314321271615e-05
-3.00879173687733e-05
-7.4962786227923e-05
-3.16903865065971e-05
-1.66095779287624e-06
-2.3721663204183e-05
-6.64743785828998e-05
-3.58560176231358e-05
-1.59501110521054e-05
-2.53673274686043e-05
-4.43765433221203e-05
-1.10201858267288e-05
6.46014322669234e-05
1.22431015129303e-05
-2.86824508297146e-05
1.74602691425667e-05
3.76675857262039e-05
3.03370904126127e-05
1.43621480540565e-05
-4.20122651391906e-06
1.99961072946075e-05
2.52459021204894e-05
-2.76907721394519e-05
-3.38209886256776e-06
-2.52579015279292e-05
-7.06224780463662e-05
-3.7849148884343e-05
-5.44605518967477e-05
-3.55946237995178e-05
-2.31850800041124e-05
-4.11694175856502e-05
-3.71121613474971e-05
-2.00038300273989e-05
-3.09349627418872e-05
3.56907441144927e-06
-3.61514361104144e-06
2.53262495684969e-06
-5.17323911844035e-06
-1.37435582138301e-05
-1.27572326007658e-05
5.38759828273627e-06
7.33819342557247e-06
-1.08112025513918e-06
-2.57786333877639e-05
-6.76556730798472e-05
-4.91767468326284e-05
3.41452777400654e-07
-2.38489017777929e-05
-6.36907013988844e-05
-7.07487106279439e-05
-1.91592190142669e-05
-1.25343286660221e-05
-4.22651901577359e-05
-3.29284192026621e-05
-1.9026392857307e-05
2.46746453691221e-05
-8.32749373145095e-06
-1.88811415229714e-06
6.92028183093374e-05
2.08994285078445e-05
-3.7869283714806e-05
2.73257924093936e-05
4.58640552129172e-05
-3.43622295369343e-05
-5.11435649592564e-05
-6.64486265002582e-06
-9.22281720476323e-07
-4.78174715609335e-05
-6.76829866019711e-05
-5.14051065806506e-05
2.55297060252315e-06
-2.35914821498006e-05
-3.44327865147217e-05
-1.34766187302713e-05
8.59916252649433e-06
-1.31322301057139e-05
1.67372518482344e-05
1.89880739276334e-05
7.67039025391671e-06
1.1279681008434e-05
5.71271466062158e-06
8.82269545095785e-06
-1.18352372568639e-06
-2.41850455526139e-05
3.37582585136696e-06
1.1399241534087e-05
-2.74109920163029e-05
-6.50315345330143e-05
-5.76151724652009e-05
1.7947778945613e-05
-4.20533551471675e-05
-4.72799910058524e-05
-1.9400279240018e-05
-1.85879220863919e-05
2.56273558728195e-05
-3.37867699199395e-05
-1.92012184463287e-06
3.22818815858743e-05
-8.13882587181808e-06
1.46829139606445e-05
-9.15490223122621e-06
-2.06316716780544e-05
6.32034520707838e-06
-4.25731610039831e-06
1.14572075436978e-05
7.16032853789619e-09
-2.59073338538253e-05
-3.01316734633693e-05
-1.4147389972132e-05
-2.93818184327821e-05
-6.37251394259989e-05
-2.61118750967563e-05
-4.70024929713376e-05
-3.00203083947664e-05
-2.53851239080587e-05
-3.52321368174547e-05
-3.57543289410549e-05
2.30150735206354e-06
-1.88548317006875e-05
1.18995384156959e-05
1.488065351545e-05
2.13645129965911e-05
3.18714711619674e-05
-8.94131205760926e-06
-4.26104628209006e-06
-5.33533821557651e-06
-1.30561169723783e-05
-3.22310734744351e-05
-4.62290100165299e-05
-3.58485559243135e-05
-6.44603752716032e-05
-2.90955926397746e-05
-1.91824539054025e-05
-6.79711327231002e-05
-2.83972927579954e-05
-3.56124429105723e-05
-5.67813134321455e-06
-3.36847534779263e-05
-3.64739354028069e-05
1.86290156980207e-06
9.51755957217722e-06
-1.78863116852018e-05
3.2949130745699e-05
1.15284231288552e-05
-2.98371100926951e-06
-1.31282075014025e-05
-5.61791016645871e-06
-4.02986730235856e-06
-2.55409877552023e-05
-4.6915141886575e-05
-1.56269144948975e-05
-5.52239058138916e-05
-4.29107572905221e-05
-3.24240976538813e-05
-3.49264713248654e-05
-2.99749121024966e-05
-5.38385906632733e-05
-1.18668308709671e-05
1.36760499013305e-05
-1.71360643853467e-05
-1.91968224307657e-05
2.60190852579523e-05
1.79439597393626e-05
-8.10210829122751e-06
-4.39139823767513e-06
1.78005084741715e-05
1.53634386067014e-05
-3.38732822387104e-05
-3.81654852949933e-05
-1.91803708990135e-06
-2.28536180778366e-05
-5.25119267795377e-05
-5.41233080042943e-05
-2.93017181221757e-05
-2.87583832996981e-05
-1.18788872803068e-05
-3.9145667205598e-05
-2.93537355824583e-05
-1.77433357311606e-05
1.60204964254619e-05
-2.89034641220354e-05
3.24687289320942e-06
-5.42951045729783e-06
-1.85159006794467e-05
-6.45748882506352e-06
1.17992591464446e-05
1.6141057207497e-05
-2.56596274915371e-05
-2.2763062278974e-05
-3.48137675160908e-05
-2.82098610741175e-05
-1.96565065702706e-05
-1.91277022650156e-05
-3.35497119441697e-05
-4.17332930173997e-05
-4.24787690458392e-05
-1.73050394498975e-05
4.16304180282425e-06
-5.61011692461957e-05
-2.70677775905652e-05
1.20381174892204e-06
8.13329136938887e-06
-2.5124258821075e-05
-1.3382681051783e-05
2.61584560090813e-05
5.86989291074687e-06
-4.40966303321415e-05
3.77185501747806e-06
-2.43186579577217e-05
-7.71463724713503e-06
-5.56142770062307e-05
-2.5215104177965e-05
-1.16188974135663e-05
-3.9633842020807e-05
-5.62021967558548e-05
-2.16956787940595e-05
9.27465440920196e-06
-2.44283635774327e-05
-2.45653579346714e-05
-4.02132079467364e-05
5.92598529983264e-06
-9.6925465919001e-06
-2.97451890301362e-05
-1.89365266826222e-06
9.41087791909157e-06
1.18605549153589e-06
6.24394504280017e-06
1.2156263524164e-07
-7.94850956293125e-06
-8.42103375250314e-06
-1.43300318292702e-05
-2.68373870656359e-05
-2.67472237410369e-05
-2.73676241493266e-05
-3.74693446923845e-05
-6.27760151148215e-05
-4.81688880989566e-05
-3.01592952238478e-05
-2.74526440469014e-05
-3.59528096605914e-05
-1.23446061049284e-05
1.58877727205216e-05
2.78169687836814e-06
-9.61776128499139e-06
-1.48095038178663e-05
3.40593227671724e-05
1.84709433830558e-05
2.83589250614592e-06
-5.02402199263099e-06
1.77076821396379e-05
1.64470764507461e-06
-3.23593379383144e-05
-3.65557659770515e-05
-2.1653706449691e-05
-4.97008840433946e-05
-2.60737502155652e-05
-3.35589869156568e-05
-3.69573674533466e-05
-2.28873989311176e-05
-1.10313329301433e-05
-4.94622384074526e-06
-3.07932833238372e-05
1.4040619015983e-05
-1.94215893272966e-05
1.76544574931524e-05
1.11121156041797e-05
1.56075985970548e-05
-2.52059399255841e-05
1.50254258890188e-05
-2.59763373306423e-07
-2.2365625977407e-05
-2.42051463521744e-05
-1.79435503489246e-05
-3.54202128172054e-05
-3.64020596804945e-05
-4.25476123185354e-05
-1.15210764624497e-05
7.13255745857127e-07
-4.67110577355474e-05
-4.73169171079503e-05
-3.46735834465416e-06
-1.88739005391364e-05
-5.85560626575916e-05
-7.13288671771541e-06
1.26425694484039e-05
-2.44248910707767e-05
-1.82739307699643e-05
-2.02425815998362e-05
-2.98124080299747e-06
-1.19351725022455e-05
-5.48411060192801e-05
-2.03738714038907e-05
9.62824492395666e-06
-4.39928948786358e-05
-5.00183924987591e-05
-3.71905353485676e-05
-6.47464149232133e-06
-2.9722446674706e-05
-4.71266912498362e-05
-2.62145636237746e-05
-4.88264220922624e-05
-3.56842585864262e-05
-3.69160359476943e-06
-2.18168152459841e-05
4.11762183221694e-06
-2.59689351719726e-05
-5.14578120042421e-06
2.14634932216048e-05
-3.42942652503715e-05
-3.11508525977361e-05
-6.07166938820677e-06
1.02064688103175e-05
-4.39105418419957e-05
-6.99543211429959e-05
-2.02450896980767e-06
8.11933093838413e-06
-5.88660263431156e-05
-4.96480063846464e-05
3.68133383497914e-06
1.51589550188473e-06
-2.2487614099091e-05
-3.06621261430208e-05
7.54106749427739e-06
-4.17374705928195e-06
-3.10893286080513e-05
-2.62056366207977e-05
4.83306392486201e-06
6.63828714864501e-06
6.49296687691702e-06
1.98085002433209e-05
3.95087230389913e-05
-9.81807481997452e-07
-2.99532404030002e-05
1.7307666111773e-05
9.69196724395895e-07
-3.61766485399923e-05
-4.04589088683623e-05
-3.83753414105217e-05
-1.25624174242308e-05
-3.65791123891114e-05
-8.98082330916349e-05
-1.40221627360729e-05
1.3886902611332e-05
-4.90526518781889e-06
-6.92434789126262e-05
-9.1635926137508e-06
1.232774727979e-05
-1.83236418465715e-05
-3.5737605577468e-05
-1.91656742835902e-05
1.9216172610569e-05
1.83635297130368e-05
-4.42333502135807e-06
-1.46010084290934e-07
-2.90933893353406e-05
-3.42371745975417e-05
-1.64974083933306e-05
-1.20932480752116e-05
-3.81104527544416e-05
-3.56960971545729e-05
-2.22854336324704e-05
-1.39702788524695e-05
-1.87511862039966e-05
-2.04655291508897e-05
7.62548408972796e-06
-1.28283092967546e-05
-4.09115907541954e-05
-1.82354522658003e-05
1.07153992602964e-05
-9.94154794795039e-06
-2.35942302545222e-05
-1.54932854662211e-05
9.82032053307183e-06
-9.66941951450762e-06
-2.53055950079939e-05
-2.10308040986277e-05
4.55642923812469e-06
-4.23895932704349e-06
-6.87067297483509e-05
-1.97849237021306e-05
-9.16205888764511e-06
-1.57932309804252e-05
-5.50811473241241e-05
-2.45865649810152e-05
8.53953066026244e-06
-1.86879328509492e-05
-5.67812652601441e-05
-2.17336945483643e-05
9.22584199465508e-06
-1.15948039791135e-05
-3.32297397109605e-05
-1.68099264783543e-05
2.70460846269362e-05
-2.90099794638673e-05
-3.2340069407907e-05
-2.00062783606702e-05
4.51972235404175e-06
-1.00619930247418e-05
-3.00386407128339e-05
-3.40033701612234e-05
-1.76030369046644e-05
-4.15041526043505e-05
-4.64190551965828e-05
-5.53899722656504e-05
-1.75869122270192e-05
-3.42593802145923e-05
-2.80369833220149e-05
-1.79797376485166e-05
-1.45118225405459e-05
-1.2984649817479e-05
7.87537935793719e-06
3.98418416804005e-06
-2.01141948653213e-06
6.30565503716884e-06
3.83907290514985e-05
-2.24777183391418e-06
1.59877013835212e-05
1.17684258733075e-05
-1.96018725046664e-05
-2.71355509477757e-05
-3.17389076033309e-05
-2.06453861529486e-05
-2.08492777454339e-05
-3.7378337706289e-05
-2.65976563143381e-05
-1.81061280905226e-05
-2.07684379064787e-05
-1.08854958607835e-05
-3.11871911588801e-05
1.03307797025975e-06
-1.05892964092506e-05
1.25522039463144e-05
-1.4681051439214e-05
-1.47740425697698e-05
-8.97013152843724e-06
3.08213887645325e-06
3.23146038157624e-07
-2.55487472704912e-05
6.98819266310086e-06
-9.33558721960632e-06
-3.65562415347031e-05
-6.16389610502239e-05
-3.17093541219231e-05
-4.5935619372023e-05
-4.37783588509523e-05
-2.84579533622723e-05
-1.82499465587336e-05
-3.07496063101696e-05
-4.02208699186464e-05
-1.14025232549325e-05
-3.22986997698559e-05
-2.34362973096192e-05
-1.16487500677665e-05
-2.29138385470361e-05
2.21415206943962e-05
-2.00453310865951e-06
8.67850074907869e-06
-1.48256118091537e-05
-2.21567266544869e-05
-1.19027518588585e-05
1.58671280339393e-06
-3.79981147412672e-05
-4.78608762951902e-05
-3.63492126596175e-05
-3.28261272284509e-05
-1.72499132110168e-05
-3.68059661083984e-05
-2.38765507101938e-05
1.12200343531091e-05
2.73818267413132e-05
-3.0348307214042e-05
-2.44955720292596e-05
-2.61760556058573e-05
-7.79183982220093e-06
-9.78631225846741e-06
1.60013852125584e-05
-2.04632264600476e-05
9.60614334609532e-06
-2.98434432279636e-06
-1.06309856912766e-05
1.69312482244812e-05
-9.23260469580706e-06
-2.34007156983151e-05
-1.59730024871414e-05
-2.92722993401636e-05
-3.51126444770501e-05
-2.30770176174628e-05
-5.39993239790753e-05
-1.12252510104653e-05
1.24248459275138e-05
-1.5394636625525e-05
-2.61636058791447e-05
-5.88827447990225e-06
2.42888795659065e-05
-2.82835435508606e-05
-3.70001592589892e-05
-1.62823301120976e-05
1.85119722226677e-05
-5.32016988717991e-06
-3.97574706371054e-05
-6.92147765823785e-06
1.19444589513432e-05
-1.65407378616599e-05
-7.352927884341e-05
-4.04129174814001e-06
3.77419885254747e-06
-3.26531280144157e-05
-5.32865485772825e-05
-1.78567232758487e-05
-6.30771240609047e-07
-3.13591159480606e-05
-4.09334848925629e-05
-1.00752267557653e-05
-5.39289707655056e-06
-3.2584504896116e-05
-2.34910612206602e-05
-1.99372810689623e-05
-8.62563163067694e-06
-4.92477718435928e-06
-8.60174695229607e-06
-8.06517401697853e-06
1.06531745528053e-06
-2.40814693482543e-05
-4.67310077572719e-05
-2.23510236503172e-05
-2.35667704588539e-05
-2.89087967277872e-05
5.11432936605244e-06
-3.55455443188749e-05
-2.05241152084043e-05
-1.88053010488227e-05
-3.05295214664048e-05
-3.78020049518749e-05
-2.95530891594909e-05
-6.86386386056426e-06
-3.02904282503824e-05
-1.38012660368443e-05
-3.68269412211408e-05
-4.21289577857158e-05
-2.28851470677568e-05
-1.82482296541558e-05
-2.36981763735762e-05
-1.25155685126913e-05
-2.0935449888125e-05
-6.71927379640355e-06
-3.10169481012249e-05
-3.18965915330085e-05
5.05152913771246e-06
-2.57246539120751e-05
-2.98448423255887e-05
-3.05844641240014e-05
-4.15119761320244e-06
-1.8114955051111e-06
-2.49707104755149e-05
-3.97768088146043e-05
1.55726085028315e-05
-2.6238270239176e-05
-4.0137599879456e-05
-2.21149044744187e-05
4.89032834102266e-06
-1.91698395402696e-05
-1.76742847849994e-05
-2.51403086599152e-05
6.3069387911523e-06
-1.71976579907946e-05
1.5991881152998e-05
-3.14342602666227e-06
-1.48532959481553e-05
-2.00346313045811e-05
3.19974651315023e-06
-5.6120785975323e-06
-2.62469815000135e-05
-1.99468845258559e-05
-9.0349926062006e-06
-2.65529370809107e-05
-8.21832923144746e-06
-1.60952487073219e-05
-3.23906165749316e-05
-8.31535403306902e-06
-3.14872858980695e-05
-3.62215226818785e-05
1.22601239489236e-05
-2.40684452714854e-05
-3.51773802520997e-05
-3.19337867581268e-05
-1.0195422847298e-05
-2.50954208926369e-05
-3.28989980127407e-05
-2.53001671142198e-05
-1.33332952569519e-05
-8.49247020206637e-07
-1.81106760977012e-05
-3.18895327279311e-05
-1.18337804026077e-05
-2.28416746295425e-05
-2.20269352422986e-05
-6.47524010633614e-05
-2.61186563569997e-05
-1.73761653765e-05
-2.77346770688398e-05
-5.67605605756178e-05
-2.46567719956935e-05
-3.73303127355053e-05
-3.55196495816039e-05
1.05441017492377e-05
-4.63338869605978e-05
-2.3497113364262e-05
1.50437017470649e-06
-2.0566806010378e-05
-2.6350400785653e-05
-3.42970310659195e-05
-3.14532949042004e-05
2.01101578139025e-06
-1.73450256412567e-05
-1.47110494527313e-05
-2.00258178423679e-05
-4.77405231180803e-06
-1.61027977455169e-05
-3.22476529959451e-06
-8.94480423388759e-06
-3.40958610865461e-05
-2.0952768389174e-06
-4.45589433506544e-05
-3.88968668658312e-05
-3.40936455193953e-05
-3.61296773370012e-05
-3.23902360418052e-05
-2.64982952127366e-05
-2.40581791116321e-05
-1.93346902093016e-05
-2.60827616634058e-05
-1.39929517256271e-05
-7.08501699616724e-06
-2.59239244077074e-05
2.34896001315051e-06
-1.82291177087737e-05
9.1776581887859e-06
5.10415481339238e-06
-2.89137042501978e-05
-2.65949359207268e-06
-1.18723958644315e-05
-2.4777125407581e-06
-1.06537442238489e-05
-1.27986242641802e-05
-2.0685265176035e-05
-3.23871053681393e-05
8.54977606988683e-06
-1.98149716218395e-05
-4.00530183655619e-05
-1.45728326767774e-05
2.78679435583249e-06
7.35075376952444e-06
-5.82357931715771e-06
-8.22171549646144e-06
2.22040117702553e-05
2.08590955224682e-05
-2.54681756683712e-05
-2.82270743219098e-05
-1.34791864183082e-05
-1.33951330989919e-05
-2.17924806563933e-05
-3.14676520146471e-05
-1.64066630071721e-05
-1.90469392722055e-05
-5.47440298191847e-05
-3.67162442392362e-05
-3.34309509453828e-05
-3.30270395895884e-06
-1.08649006563826e-05
-3.20962962020232e-05
2.49873780516229e-07
-2.05315180450365e-05
-4.89854091841359e-05
1.87113482154003e-06
9.02441212437464e-06
-3.05403919448111e-05
-2.1080170204985e-05
-1.56176591999498e-05
-6.73918987009348e-06
-1.09075163274918e-05
-2.4313033397845e-05
-3.00979204474e-05
-3.50526214298397e-05
-3.55997959849995e-06
-1.91217491044873e-05
-5.31765992020136e-05
-3.37086242207949e-05
-3.96621250923959e-05
-4.52265386083528e-05
-9.37143468703954e-06
-4.51595408269456e-05
-1.01124897271705e-05
2.10754992821858e-06
1.1341502874365e-05
-1.90770745069839e-06
6.2044437955455e-06
-6.56956638192646e-06
-1.3620654188053e-05
-3.67438180142769e-05
-7.45484575149731e-06
-1.94676161296861e-05
1.19149368830298e-05
-4.25787898846622e-05
-2.95377250573663e-06
4.11270995497211e-06
-2.20397347661268e-05
5.6629057031221e-06
-5.31489508966755e-06
-4.06937852448388e-05
-8.35613341645745e-06
-4.4872780360784e-05
-1.32784672449297e-05
-1.0926324802695e-05
-7.28106420255108e-06
-2.24882637374382e-06
-1.68826640606262e-05
8.76126214550039e-06
-1.21874349914681e-06
-3.25951349889607e-05
-1.12123868639531e-05
-4.14072780758297e-05
-1.0940463869473e-05
-1.0595299357232e-05
-3.81473719138705e-05
-5.97706141388889e-06
-4.25339153077388e-05
-1.17743678742219e-05
-2.11098423246274e-05
-1.68395546574764e-05
-8.10793374671486e-06
-2.50822323977823e-06
2.2775721389831e-06
-5.93961061135851e-06
-6.00760762186194e-06
3.23704333184037e-06
9.21788265190278e-06
7.00047607306587e-06
-1.78382504057447e-05
2.97276218292542e-06
7.21404400046624e-06
-1.96430061782365e-05
-2.31023105104715e-05
4.02434219282565e-07
-4.50165192811736e-05
-1.13688138041074e-05
-7.01502495820606e-06
-1.61764120974347e-05
-6.82712464590041e-05
-3.83308195107719e-05
-1.88673973148535e-05
-2.36568036805977e-05
-4.74684248654529e-05
-2.14525618672629e-05
-1.71384652916961e-06
-1.87206360728334e-05
-1.56720027989922e-05
5.69142377489276e-06
1.94693124724929e-05
-2.18860145383078e-05
9.23719330616723e-06
-1.73981307051333e-05
-2.21361863490335e-05
-1.96494420114994e-05
-3.26460938420964e-05
-2.70554062007675e-05
-1.85286434907578e-05
-4.32184345285433e-05
-5.56366617074613e-05
-3.98263024720905e-05
-4.47840514550063e-05
-3.05958602416825e-05
-2.0330414210644e-05
-5.23428585493248e-05
-2.41698630995527e-05
-7.48113873284039e-07
-2.12682746865635e-05
7.55370283685122e-06
-1.72459556225216e-05
-1.267927690903e-05
2.9976028845173e-06
-2.54661076467935e-07
2.52281905407537e-07
-1.39467150045426e-05
1.00991579052115e-05
2.45791560293554e-06
-3.32147477405985e-05
-1.95323012079697e-05
-2.47554864437394e-05
-2.28442370077139e-07
-4.39233212766295e-05
-3.65474376395453e-05
-1.5663320232529e-05
-2.00657566347288e-05
-4.568773044633e-06
-3.16686944735699e-05
-2.77018094659397e-05
-1.8967827897247e-05
1.08231925595145e-06
-1.77807900963645e-05
1.81085483641582e-05
1.2885544662988e-05
-9.07574452091851e-06
5.25414390986824e-06
9.70569108624453e-06
-2.35162106790361e-06
-1.07956228793481e-05
-1.04829022979411e-05
7.58708732224834e-06
-5.91966625795e-06
-3.23489088085982e-05
-2.38205140804303e-05
-1.12188879993166e-05
-3.16318132317288e-05
-5.22718993334216e-05
-1.94424958223023e-05
1.34251666705462e-05
-1.27990134190588e-05
-1.9596777859184e-05
-7.68504252867986e-06
1.47462906792925e-07
-7.06293745728704e-06
-5.4959616229085e-07
1.10846302840842e-05
2.99393218397604e-06
-1.89185164193221e-05
-2.5418894849456e-05
-5.20886668195865e-06
-1.31037076144142e-05
-2.42250701302064e-05
-4.04452242201113e-05
-1.34788782305031e-05
-1.10838296042326e-05
-6.16718293656557e-05
-1.68779626644333e-05
-1.48528899550507e-05
-2.3116946236345e-05
-3.1716237846486e-05
-1.65986271442154e-05
-3.37270456402614e-06
-1.0782274880737e-05
-1.90445324817784e-05
-9.28978887006848e-07
-2.21642981185056e-06
-7.75399398459752e-06
9.39496256552915e-06
-1.33998043427051e-05
-3.09002899796224e-05
-9.72439193878886e-06
-2.37045347506259e-05
-2.93794671768402e-05
-7.00469711734929e-05
-3.19732284443866e-05
-2.23814105352542e-05
-5.52021065455624e-05
-5.22270922607874e-05
-1.69104044824896e-05
-1.44767958900062e-05
-4.28590923343627e-05
-3.10064375296493e-05
-1.06847928339642e-05
9.74937410474209e-06
-5.47994656355654e-06
-2.27417149351219e-05
-1.42464869152815e-05
-2.73265313219928e-05
-5.08505473667246e-05
-2.00038946818853e-05
-7.54744543414073e-06
1.10745785588967e-06
-2.60857334533696e-05
-5.24600788941023e-05
-3.43305681812623e-05
-3.3381705068571e-05
-3.58718881600183e-05
-3.61831862186896e-05
-1.74051028475093e-05
-3.65046718924011e-06
1.74361904663282e-06
4.82459956376233e-06
2.99018834190487e-05
2.74902299358206e-05
-9.27972481898513e-07
-8.24447135793725e-06
3.64252019138763e-05
1.52726086410893e-05
-2.37139702483897e-05
-2.81160708814619e-05
2.05726053658649e-05
1.33710814806221e-05
-4.3238828988523e-05
-2.92751330389848e-05
-4.29071811638083e-06
-2.61974697149942e-05
-4.24232976675979e-05
-6.60264380776648e-06
-2.13666663201329e-05
-1.48641982249377e-05
-1.86224733766906e-05
-1.60207832427955e-05
-7.86562394774031e-06
3.39801440600336e-06
-1.52682445271573e-05
5.29447528029756e-06
6.39988992292863e-07
-1.79891718851247e-05
-8.49409024468915e-06
5.30569245710101e-07
8.34272983037748e-06
-7.53051586861241e-06
-3.10181287302362e-05
-2.06418179347441e-05
-3.36098143845937e-05
-7.47228137512253e-05
-4.56977341509345e-05
-2.63590344679131e-05
-3.1795606920897e-05
-2.62074533294171e-05
-4.29759365202774e-05
-1.38683438625157e-05
-3.00369737136669e-05
-1.96694516139681e-05
4.97072673876423e-06
-1.48921180579435e-05
-3.03466738202198e-05
-1.02117871095989e-05
2.13663503079769e-05
-2.7103453487413e-05
-3.39796084828389e-05
-7.02271148220785e-06
-8.84032934577713e-06
-8.10256828616035e-06
-2.94851275661892e-05
-3.68273362832931e-05
-2.2344379113638e-05
-1.11525543924614e-05
-3.9868777625457e-05
-1.88514120617935e-05
-2.34566302393749e-06
-4.60642303609428e-07
-2.69188409620794e-05
-1.20523294992282e-05
-2.50556547588413e-05
-1.73736747073128e-05
2.46167243268078e-06
-5.09961285890461e-06
-2.4390516760704e-05
-1.29683001131479e-05
-2.01835032762482e-05
-9.34134128742554e-06
-3.89965631911414e-06
-3.68119268439244e-05
-8.2480473089629e-06
-1.54725190067625e-05
-1.37241073851191e-05
-2.99546349609348e-05
-1.23094987841003e-05
-1.94303250167868e-05
-5.26154016002052e-06
-3.37209693918226e-05
2.33760871072141e-06
9.02499843037124e-06
-2.15164937411506e-05
-1.42367490517517e-05
1.03350505891884e-06
1.08903198237303e-05
1.25812862064033e-05
2.75439055556803e-06
-8.89216897183041e-06
1.76598424805761e-05
-1.33678570962562e-05
-3.00224225242953e-05
1.19459651277208e-05
-4.41250869391037e-06
-2.11939183057555e-05
-1.94030509809115e-05
-3.29787734233844e-06
8.90215774605255e-06
-3.26138752457997e-05
-1.81843493782175e-05
-3.09604303749595e-05
-2.48100493334902e-05
-2.07277025543724e-05
-1.19591174354245e-05
-1.57154911510949e-05
1.57386420141504e-05
-1.95504907783526e-05
-3.00428547181316e-05
2.22628600515614e-05
-1.73809756772223e-05
-8.68413080578731e-06
-1.05472354533922e-05
-1.01583517057361e-05
-2.15622944886694e-05
-4.67390782731669e-05
-2.54049995208298e-05
3.86696303113271e-06
-3.67977913742261e-05
-1.96890932796538e-05
-1.61826021138881e-05
9.54949176722959e-07
-4.38525367399866e-05
-5.87024988772903e-05
-8.06830562343706e-06
3.92352770560689e-06
-1.35639888623369e-05
-2.70658635723537e-05
-1.52691070074299e-05
-1.63754846690271e-05
-2.18253379542255e-05
-1.13322060250562e-05
-2.46460570197439e-05
1.01791262107266e-05
-4.10845872340424e-05
-2.32123329148778e-05
-6.62155229748248e-06
1.18815192540055e-05
-4.81472145210465e-05
-3.59781336115471e-05
-1.50701196489327e-05
-1.30593036795589e-05
-4.92542632304372e-05
-1.13073037261894e-05
-1.70666417396867e-05
-3.71963166079545e-05
-4.41070572972299e-05
-2.25541519353399e-05
-2.82324633162989e-05
-2.99620815276578e-05
-2.5576087702448e-05
1.48575986207089e-05
-8.4884423145463e-06
-6.00362747030263e-06
-3.10561987835524e-05
-1.49987433360296e-05
-1.41121014082961e-05
1.54409341661165e-05
-1.59475112488695e-05
-1.27475006189986e-05
2.68652865921539e-05
-1.16564282870488e-05
-4.66629162030815e-05
-1.04994460846564e-05
-1.42734255514895e-05
-3.38296071115971e-06
-2.05916000595004e-05
-1.14254120920147e-05
-1.12607442275337e-05
-4.887298925584e-05
-2.41269368341175e-05
-1.3941179168258e-05
-1.38798080796732e-05
-1.15416838493736e-05
-2.22196110840053e-05
1.60108598532389e-05
-2.47570143014086e-05
1.24653506656756e-05
2.09152328194354e-07
-1.40698874582856e-05
-4.13062006438923e-05
-3.81548946594788e-05
-7.67860709392177e-07
-1.69598885681509e-05
-4.09852152097117e-05
-1.41398750248333e-05
2.16383625291433e-05
-3.61516105623157e-06
-3.38013106251559e-05
-4.40429648772935e-05
6.52623471825622e-06
-1.67646095891078e-05
-1.16832335040713e-05
-2.719653484021e-05
-2.9279666484821e-05
-6.47922347605065e-06
-6.22304674919586e-06
-1.56139592233279e-05
-2.39765663981574e-06
-1.45887534213392e-05
-3.26989349171315e-05
-6.50406903248354e-05
-2.75616224504663e-05
2.2639126591722e-05
-3.16420909555623e-05
-5.95397322204857e-05
-9.56553117837427e-06
-2.06841640841409e-05
-3.15169097743771e-05
-3.4010549227761e-05
-1.41748627073762e-05
-4.88917657493353e-06
-6.20890379395722e-05
-2.80107270447604e-05
-7.82913383011821e-06
-3.32155962059359e-05
-4.05375426670389e-05
-2.96505231799761e-05
-1.81223252808037e-05
-3.34556311398963e-05
-7.68669335312546e-06
-1.87168316871215e-05
-1.15823577328134e-05
-3.50066458598671e-05
-3.40790753074761e-06
-4.55729960122207e-06
-1.34583774327503e-05
-9.23005578595749e-06
-5.24443054228045e-05
1.3773953278001e-05
-8.22857107676724e-06
-6.17146979313151e-05
-3.57691766956844e-05
-1.6905302949683e-05
-2.10852001452382e-05
-3.40438237095073e-05
-3.32422983054955e-05
-1.6871745092162e-05
-2.74168872848927e-05
-4.1772740739354e-05
-1.57460010311851e-05
-7.97188255746951e-06
-1.29591333663584e-05
-4.06240831507135e-05
-3.47745574444977e-06
1.23816470272794e-05
-2.93188513600106e-06
-2.46115721873778e-05
1.16075903213762e-05
1.96791372540791e-05
-1.54752355091823e-05
-7.52929744886989e-06
-9.11850663883987e-06
-8.64506551706206e-06
-2.95914032903112e-05
-2.54595451039527e-05
-1.36214781790059e-05
-3.02076365715818e-05
1.02271128756879e-06
-1.97927717586015e-05
-8.90419919466698e-06
-3.34735051227973e-05
-3.53503051909431e-05
1.56127210103791e-05
3.79652429236262e-06
-5.08603498210121e-06
-2.22428251512956e-05
-2.84600773617926e-05
-2.57301871277471e-06
-2.32046399824686e-05
-1.22810081420148e-05
6.67354261126602e-07
-1.53057500200049e-05
-4.01459602036693e-05
-2.29450480478099e-05
-4.53546851749274e-06
-5.65435041797424e-05
-7.1395289298419e-05
-2.19632659514795e-05
-1.64732572594708e-05
-5.39493133578198e-05
-3.35154261980448e-05
-2.59449428816894e-05
8.99457020039917e-06
-1.32942558764435e-05
-2.10512366424207e-05
-2.1621500830461e-07
4.02075607125845e-06
1.32978669071679e-05
-1.72446487456046e-05
-5.4883252407275e-06
-1.08841024853537e-05
-4.27210515077327e-06
-3.043003147588e-05
-3.6425777148525e-05
-1.4436880352223e-05
-6.03290173616539e-05
-4.04307565248326e-05
-3.1013442160463e-05
-4.77832724577366e-05
-2.88212131378713e-05
-3.09041999684101e-05
-1.20077403721353e-05
-2.34027746575747e-05
-1.63894909010904e-05
-4.08875263891589e-05
-8.97066837581657e-06
-1.86963979042553e-05
4.40972959522542e-06
2.11087241622372e-05
-9.59291708010936e-06
-1.22340958631243e-05
8.65155831408742e-06
-8.16582002777112e-07
1.4280166553493e-05
-3.23975738292695e-05
3.75823588113142e-06
-1.39884727998392e-05
2.97484517732567e-06
-2.85364198047274e-05
-2.36383303372845e-05
-2.70981107567898e-05
-1.43948057749554e-05
-1.52668991290454e-05
-4.00986591048624e-05
-7.65759340482846e-06
-2.75040421318238e-05
-9.8336014079822e-06
-3.91899629780168e-06
2.45569694603463e-06
1.47784783165473e-05
-9.44933896094731e-06
5.6268545680476e-06
5.80566201911664e-06
-1.58664647260874e-06
-2.36296396388949e-06
-7.00859073083943e-06
-1.0899358808166e-05
-3.05242473106709e-07
-3.1424097434561e-05
-1.19579030875735e-05
-2.57762248647091e-05
-2.74948884241361e-05
-3.16590603190023e-05
-4.14873100189308e-05
-3.9544647181098e-05
-1.16726973202041e-05
-2.89758457347139e-05
-3.71419775697434e-06
-2.22978101090075e-06
-6.20499084370247e-06
1.08300003719162e-05
3.21872573922283e-06
1.62753825745831e-05
3.53444166609041e-05
5.88020126631385e-06
1.70102011345013e-05
-3.91008004073236e-05
-2.60871085751642e-05
-2.42186695875126e-05
-2.93547927806038e-05
-4.4484657920892e-05
-1.04079691321413e-05
-3.53963789456726e-05
-2.87305795377983e-05
-3.94364165003063e-05
-3.49096993229192e-05
-4.35699236069806e-05
-8.71723899807502e-06
3.51503143919798e-07
-1.48438321991426e-05
5.23647972348942e-06
-5.46398620985148e-06
-6.52552297608916e-06
-1.12058712550906e-05
-1.26340825334512e-05
-1.96367478938416e-05
-4.61879149291175e-05
-1.18039910199888e-05
-1.26884058139334e-05
-2.69914264295805e-05
-4.37621077151738e-05
-3.26114873846659e-05
-2.57366991491938e-05
-4.61860380099798e-05
-8.40042147080379e-06
6.86791427013526e-06
-3.59747673569406e-05
-1.81608717102461e-05
1.25656036543452e-05
5.39481673044403e-06
9.56029112067553e-06
-2.38440356053356e-05
-4.74474157896486e-05
1.7096159179765e-05
-2.45626309436118e-05
-5.29876182430554e-06
-8.19830967505321e-06
5.74654039577515e-06
-4.03753248574112e-06
-3.76207721651631e-05
-1.98918588927763e-05
-1.11843490745093e-05
-4.60776401082264e-05
-3.02052058492483e-05
-2.84006762911642e-05
-7.32314268001271e-06
-5.97294329903652e-06
-6.03735685985855e-06
-1.69963774446968e-05
-1.54935041666041e-05
1.07654170424714e-05
9.93112279907552e-06
2.49417432775763e-06
-1.48167578375476e-05
2.7585046623072e-05
-8.50103068297813e-06
-2.19636501874518e-05
-4.58362735354941e-07
1.54621801585475e-07
-1.11782379296771e-05
-2.97484691842823e-05
-8.38606552260191e-06
-1.95776142770792e-05
-2.75289732621951e-05
-1.06485732888768e-05
-3.04887948285245e-05
-8.83404612604905e-06
-3.06479301038644e-05
-1.84021796589212e-05
-2.57949782557215e-05
-2.51860935483475e-05
-3.79801128899421e-06
-2.70625290669277e-05
-1.75573379633885e-05
-1.23966607453784e-05
5.95146037065406e-07
-1.11647682293607e-05
2.63671911139435e-05
-1.0550174393055e-05
-8.16613030692289e-06
-2.63578990904062e-05
-1.82612774292352e-05
-3.93627929258975e-05
-3.70852620508644e-05
-3.39221191135298e-05
6.45792742435803e-06
-4.06244971602623e-05
-1.97479841910428e-05
-6.18401060376423e-05
-2.26433186242836e-05
-6.26857620223504e-06
-1.67027790421801e-05
-3.93782098973853e-06
1.20213485270723e-05
2.9444413505099e-06
3.49672715450514e-07
5.51136236259341e-07
-1.51223765659264e-05
8.36959409916717e-06
3.49635777181188e-07
-1.07562843547364e-05
-2.38621893285048e-05
-1.62604067339463e-05
-5.97846986512704e-05
-3.52253416603731e-05
-2.53016921764633e-05
-3.36107565033334e-05
-4.16816913995762e-05
-4.77188439867236e-05
-2.56364713431723e-05
-2.33892175467165e-05
-7.34455160037782e-06
9.84898248150014e-06
-4.038618057856e-06
1.68681132228776e-06
-4.40600869138813e-06
8.30971539994309e-06
2.06193545723698e-05
-1.12756951273921e-05
8.89656070339798e-06
-1.35457260173426e-05
-3.47675007626881e-05
-2.82498612833627e-05
-3.39151228608136e-05
-3.04680831168596e-05
-2.84875206208849e-05
-5.09916827878941e-05
-4.99987082220864e-05
-3.78259589784515e-05
-1.33441514155159e-05
-3.12961303453318e-06
-3.12305510810681e-05
-3.10027701101993e-06
-1.53741134090076e-06
-3.38658148690559e-05
-2.90359183899326e-05
2.31625061466074e-05
2.0422266778891e-05
7.50432272374943e-06
1.11249015963888e-06
2.65068203765624e-07
-1.82965311884057e-06
1.73453878534869e-06
-4.8330994395505e-05
-3.99600551831451e-05
-4.66499478996273e-05
-3.42468491544286e-05
-3.49880273357657e-05
-1.49847594994e-05
-8.14892431463059e-06
-2.35443552242275e-05
-1.25100272501636e-05
-4.04333765022681e-05
-1.17478132239867e-05
-2.57951431728071e-05
-2.47696551153261e-05
-1.97694790394696e-06
-7.20863727236737e-06
-1.97471173943912e-05
6.81987502363712e-06
3.69274335150339e-06
-1.07869200121948e-05
-2.76269354566568e-05
-1.63410012654175e-05
-2.28641631602464e-05
-2.47508234933259e-05
-3.95915184168424e-05
-2.69823049628559e-05
-2.27130960194664e-05
-5.24184571284666e-05
-4.42317686305933e-05
-4.12509245790373e-06
-3.04150409824216e-06
-5.9065114426583e-05
-1.35415507412421e-05
1.63079410118179e-05
-1.88839755089573e-05
-4.22514100923509e-05
-1.79050669771859e-05
2.21774072204926e-05
-2.39917786528353e-05
-7.20136388361404e-05
-3.73460165831191e-05
-3.06352455722577e-06
-2.99175129962358e-05
-8.32391808424325e-05
-4.11933201653299e-05
-1.26828733860364e-05
-2.32883065923475e-05
-6.121212839872e-05
-3.0651208875143e-05
-1.68969843715312e-05
-6.9663670819767e-06
-3.94418864482996e-05
-1.75905899771187e-05
1.8864898116211e-05
3.62926910660267e-05
-9.35750402410756e-06
9.96217149051685e-06
4.61976717320328e-06
-1.09775351746882e-05
-2.22086502453514e-05
-2.19193961575365e-05
1.87852890097551e-05
-1.6318726434703e-05
-3.31038471087097e-05
6.73282753169963e-06
-2.09140104883564e-05
-3.53237955827389e-05
-2.4771121192873e-05
-1.01441229400393e-05
-1.09407326321345e-05
-4.22201391701699e-05
9.91256241263007e-06
3.0626850924673e-05
-3.69056362268118e-06
-5.75865491096263e-05
2.45469109217196e-05
3.13089038309037e-05
-2.44004442594432e-05
-7.05176582685368e-06
2.18187836471975e-05
4.62360622956129e-05
6.17857926491125e-06
-4.22606460259215e-05
-1.8720215971671e-05
-5.32476099468674e-06
-5.10139377604834e-05
-3.57915002971643e-05
-9.02547967416051e-06
-1.6254095199823e-05
-2.52978280666146e-05
-4.22404722211498e-05
-3.49188722685975e-05
1.13076316721669e-06
-2.60249787927165e-06
-2.78371722527889e-05
-1.85834814048641e-05
2.29127647674702e-06
2.70505813952634e-05
-2.425818584214e-05
-9.85763394174607e-06
1.9848887313607e-05
-1.69585113845932e-05
-1.20951371963086e-05
-2.74160803501283e-05
-3.61255059060053e-05
-4.40159975702364e-05
-7.88929176786098e-05
-2.01980382616474e-05
-2.52128409762171e-05
-3.52039171311851e-05
-4.80481189071963e-05
-3.01649921029278e-05
-1.59333314624521e-05
-2.91679719911144e-05
-1.02253182377877e-05
1.26536347316936e-05
-9.62141885001808e-06
4.14950050116218e-06
2.86266561411675e-05
4.44309845185641e-05
-1.45260259363127e-05
-2.41794335711634e-07
2.4153682108992e-05
-9.90235294425767e-06
-4.11277536129357e-05
-2.92727086987959e-05
4.65287683734857e-06
-2.92802639732951e-05
-7.83832782657344e-05
-5.79996415594742e-05
-1.37547796324303e-05
-1.90585680825438e-05
-2.98672195016741e-05
-2.97285908428917e-05
2.54501348907237e-05
9.21005520014056e-06
-1.69645903792339e-06
-2.38352236642343e-05
4.33914771314846e-05
3.46930085188826e-05
-2.38171097354793e-05
-2.93263459329828e-05
6.03492404383185e-05
1.50340414455395e-05
-4.52639725311584e-05
-4.26704724136284e-05
-2.62825755100455e-05
-3.13466930391557e-05
-6.5795300735461e-05
-4.61534246455513e-05
-2.66999216950654e-05
-1.02371353460154e-05
-1.55501750512374e-05
-3.38846282060158e-06
1.8677261816072e-06
8.66771909723674e-06
8.15271314275911e-06
-1.37608270707633e-05
-3.5029926769585e-06
2.6401385475302e-06
3.05916030630173e-05
-7.80934634908479e-07
-1.66437541991741e-06
-2.6479757234304e-05
-1.67442025001588e-05
-9.56808412126578e-06
-2.44861718254017e-05
-6.19693077559543e-05
-1.90806766722315e-05
-1.30183198637354e-05
-2.05022007438799e-05
-4.45167528481686e-05
-3.18568987739443e-05
-9.44062013287261e-07
-2.05081986589674e-05
-4.00642735971625e-05
-8.71077727420319e-06
4.2858059421837e-06
-2.54951004596808e-05
-6.29615929832991e-06
-9.39100274159723e-06
-3.21206783163851e-06
-1.49985983198888e-05
-2.49159796693434e-05
-1.70109340672212e-05
-1.69125882286653e-05
-4.24418814527121e-05
-5.76978378810281e-05
-1.88856645529691e-05
-2.52789412908972e-05
-2.44438843142306e-05
-4.57766299949946e-05
-2.28704156404305e-05
-1.67237641745635e-05
-4.10357487946786e-05
-5.20389008774923e-05
-2.77038843521649e-05
1.37197952513217e-06
-1.34754131973542e-05
-2.23615192304694e-05
1.07965302895635e-06
2.73146986724742e-05
9.15652640570063e-06
-3.82974100977173e-06
-1.31712363165301e-06
-5.76337896210592e-06
3.66718401144021e-06
-1.95751004107164e-05
-2.08594497448618e-05
-1.49077035243586e-05
-2.29894470025135e-05
-3.527387907463e-05
-2.69131595299955e-05
-3.88398396543243e-05
-9.70135174022079e-06
-6.36538750944103e-06
-5.08517423480022e-05
8.51228301363053e-07
-1.62178419721806e-05
1.89064795239404e-05
1.30223951721356e-05
-6.2439071713694e-07
1.5737359060618e-05
1.40488930611521e-05
2.78674249081787e-05
-1.92461201039362e-05
-1.52219740862738e-05
-1.66478081627041e-05
-2.63144790766192e-05
-7.81421737382695e-05
-6.08165281005128e-05
-2.53677873812206e-05
-1.93414112882955e-05
-5.61954598087323e-05
-4.23042058208956e-05
5.1763288704839e-07
4.27789930046113e-06
-2.7972711734384e-05
-1.32836007587643e-05
-1.31999987941978e-06
-7.52578285300206e-07
-3.68963490883592e-05
1.53466299117016e-05
-8.58261158922675e-07
-6.77932147378484e-06
-1.29599141902411e-05
2.38863537085361e-06
-2.61007829376123e-05
-5.90017634600371e-06
-3.16082056643138e-05
-3.42380408040349e-05
-2.03386302363653e-05
-6.7069211596283e-05
-5.43139919475418e-05
-2.8822512528518e-05
-3.82873189375577e-05
-3.01561025633257e-05
-3.3212998758912e-05
-2.14228363675221e-05
1.13132260902322e-06
-1.28168117694882e-05
-4.95471285112871e-06
-1.62673570863704e-05
-8.90300741451069e-06
9.98631593231806e-06
-2.3596345945303e-05
-1.29758914938657e-05
-1.91407816897385e-05
-3.72612027330513e-05
-2.94354557724518e-05
-5.51218365375407e-05
-4.64412545853506e-05
-3.17061151598345e-05
-3.37181901597081e-05
-2.54837329174862e-05
-2.26787517917081e-05
-2.53812497431005e-05
-1.29409617937765e-05
-4.33387456259003e-05
-2.59228314167764e-05
-4.68083319172054e-07
2.36990059079419e-05
1.8655689062711e-05
-4.71380049380993e-06
-3.73324768082273e-06
1.50528067261461e-05
-3.08618529119789e-05
-2.84741316781874e-05
1.04594244993143e-05
-1.1861809740754e-05
-1.65416791080232e-05
-2.75021778729345e-05
-1.46226999668203e-06
-2.38961244168747e-05
-3.27171967445803e-05
-1.92886884540409e-05
5.08284928873763e-06
5.85438762402171e-06
-6.47438641744331e-06
-2.28527522871522e-05
6.19900397072695e-06
4.59917596128031e-06
1.60587949048381e-05
-3.35915749031953e-05
-1.22022138639344e-07
2.68137145981592e-05
5.64786481841864e-06
-3.41266926464288e-05
-1.45623479710432e-05
-4.76091002311709e-06
1.09306001720663e-06
-1.89469445817826e-05
-1.73785077987764e-05
1.33307698173548e-05
-2.77012583084246e-05
-6.12252153895558e-05
-5.06659798581548e-05
-2.27642763006225e-06
-2.93012013607056e-06
-1.4324687266271e-05
-4.01791089853387e-05
-2.32604102487627e-05
8.45721991198168e-06
-9.76984448585133e-06
-2.89062422327794e-05
-1.67437301978131e-05
1.01355116584506e-05
-2.46902105334328e-05
-3.77440598258719e-05
-3.06492170542836e-05
-2.42134318728061e-05
-4.19561609259662e-05
-1.48211862090507e-05
-3.56200320286926e-05
7.73751791580743e-06
1.33223943575415e-05
1.6954938404005e-05
-5.66346602539686e-06
-9.16978529963792e-06
-2.89236295194861e-05
-4.03228374044568e-06
-2.7773687859239e-05
-6.43000890417362e-07
-8.21232845801855e-07
-1.53329363851065e-05
3.27173145441594e-06
1.32902849372422e-05
-2.94962526989562e-05
-1.64657087621822e-05
1.13516719437554e-05
-4.61050483972372e-05
-3.96683770546101e-05
-2.95162271756477e-05
-1.66844881498389e-05
-3.34868986205273e-05
-3.73629223090398e-05
-3.77992598311179e-05
-2.64585702324067e-05
-1.32572088292588e-05
-2.15748144612624e-05
-1.88056973373064e-05
-7.00983444501587e-06
1.00747475017102e-05
1.99472210883811e-05
2.2797339265607e-05
-1.2453486879984e-05
-1.6732452416693e-05
-8.76211220657586e-06
-5.31656288297961e-06
1.48259667149864e-05
-2.77528986099752e-05
-3.8091000386234e-05
-4.38083264247715e-05
-1.57025695497246e-05
-1.43804407846864e-05
-6.34548278415342e-05
-1.78787074093492e-05
7.72460800180645e-06
-3.15955301009425e-05
-2.91569036990759e-05
-5.86129146580271e-06
1.67094505808028e-06
-1.95725146748854e-05
1.90956763578991e-05
-1.20552396804865e-05
3.22602274417831e-06
1.56538955743651e-07
3.84477738389484e-05
-3.12625531957086e-06
-4.55233455834472e-05
-4.51210455445092e-05
-4.92760843291198e-06
-3.87991843148054e-05
-4.12451302025911e-05
-4.79004864437722e-05
-3.95489266857101e-05
-4.46274680563726e-05
-3.98528414876352e-05
-2.4601128580471e-05
-1.19436765435709e-05
-1.4294150233624e-05
-1.09878785933327e-05
-1.55980577149219e-05
-9.11629956369401e-07
4.04204668567267e-05
1.10083216477619e-05
-1.53219331400596e-06
2.88805578566667e-06
2.27664652683796e-05
-1.23049916541717e-05
-3.36609296558413e-05
3.28752370745834e-06
-2.14644954333833e-05
-4.75053495620004e-05
-3.00951213316388e-05
-4.18119824983349e-05
-6.80391452260785e-05
-7.17427809467783e-05
-5.20215552438111e-05
-9.01237326819141e-06
-4.05072569383919e-05
-2.18232354333162e-05
2.3044772432735e-05
1.30265405097359e-05
-1.31203025222682e-05
-1.3602577920103e-05
-2.22319315816864e-06
1.39262869121311e-05
4.03402653768057e-06
-1.85627018716482e-06
7.71371283232003e-06
7.35222887019587e-06
-1.37275698102929e-05
-5.59641637355748e-05
-3.72083757792229e-05
-3.18096562452077e-05
-5.29532122277942e-05
-6.56960895286128e-05
-4.64348775353658e-05
-2.43524709163118e-05
-3.41842710617576e-05
-4.4077148434891e-05
-1.40650236379406e-05
-1.73205585376346e-05
-1.21126248938878e-05
-8.62728064087363e-06
1.67930910108275e-05
4.13435894455275e-05
-1.20454685185881e-05
1.04795422822971e-05
2.15074739855662e-05
2.15366537390178e-05
-3.34146264883186e-05
-2.04808125511738e-05
-1.35031343033801e-06
-2.06698369264244e-05
-7.40277104495765e-05
-2.99842423878938e-05
-3.84596906177901e-05
-5.42535845816738e-05
-4.75078974713536e-05
-1.33405697017652e-05
-2.72532536104574e-05
-5.97042801623563e-06
5.73627059329605e-06
2.49333995810404e-06
5.54832310115719e-05
1.3345881298334e-05
-6.32119680951927e-06
3.4233358231937e-06
3.23597547949093e-05
1.92415651890686e-05
-2.01732526618976e-05
1.96929967532412e-05
-2.70445876789754e-05
-2.30146519955388e-05
-5.18345001738851e-05
-2.68793014422717e-05
-3.77509175775913e-05
-6.20758782194295e-05
-5.41317799087872e-05
-3.53400717043177e-05
-3.1443053745586e-05
-2.18285275195171e-05
1.20195225869605e-05
-1.06530118260998e-05
-2.17413444056116e-05
-7.18183860488041e-06
1.47983596552099e-05
2.75658266560256e-05
-1.64243656977333e-05
2.64135712215166e-08
-6.11246518335972e-06
3.32545983138538e-06
-4.45774242331107e-06
-2.17505488247927e-05
4.50723610832407e-06
1.70693712031109e-06
-5.83262690758665e-05
-7.68525122704933e-05
-3.54827864717207e-05
-2.56618127177718e-05
-6.94825087248871e-05
-4.46563996703237e-05
-3.05525972951048e-05
-3.28404724284541e-06
-2.07930388145777e-05
-6.81144429691555e-05
-1.39500432055528e-05
2.06147202421536e-06
1.09053964830169e-05
1.18016210403861e-05
-1.46000158495913e-05
2.18879624834916e-05
4.1409030795867e-06
-2.38292141601498e-05
4.84655465032043e-06
1.38618432186448e-06
-3.05586219279352e-05
-4.60219814827989e-05
7.74139205055533e-07
-3.73020422702212e-05
-1.85783929589063e-05
-3.56123218811532e-05
-2.22012994357562e-05
-2.80545930239941e-05
-5.50209088075153e-05
-3.40230178153648e-05
-1.4720487436334e-05
-2.65473494463743e-05
-2.06001185911172e-05
1.25299496199617e-05
1.33001712362504e-05
-1.82592394895805e-06
-7.14090004383295e-06
-7.18392474962452e-06
1.86615846963182e-05
-1.48853674442554e-05
-6.49656038185107e-06
-1.93969495643917e-05
-1.32131064782738e-05
-6.4850468921232e-06
-8.4922083064211e-06
-6.92816014065297e-06
-6.89339632462641e-06
-2.73952051255833e-05
-3.88502609147684e-05
1.41395251119365e-05
-1.35457237816695e-06
-2.68936805247002e-05
-3.08446005302711e-05
3.19497655822636e-06
-1.18620281377548e-05
-2.37790891877963e-05
-3.57848139324233e-05
-1.26769180635621e-07
-5.15879279419226e-06
-1.13773927363763e-05
-1.5877356702277e-05
2.30259365036115e-06
5.03200386102194e-06
-4.90574592596075e-05
-2.84693777516271e-05
-3.73956821879894e-06
-1.98035139587979e-05
-4.63235440041345e-05
-4.97939956929069e-06
8.43345836036729e-06
-2.30626353425749e-05
-2.3944557815624e-05
1.02539422459881e-05
-6.95303004894269e-06
3.47268020734545e-05
-3.73082704784885e-05
-2.83610346262018e-05
-8.18886668384685e-06
-2.12189340282699e-05
-3.97968346239296e-05
-2.73936482883094e-05
-1.37471308172453e-05
-1.50933265860966e-06
-9.35442886937605e-06
-2.43375065122763e-05
6.11933581178391e-06
-2.1109225808386e-05
-2.72430037084934e-05
-4.16807182367003e-05
-1.40207272243095e-05
-2.09734127459637e-05
-1.34728106743668e-05
-2.38163600929872e-05
-3.85482054954397e-05
-2.08243421189953e-05
6.97364901516699e-06
1.977398574018e-05
-2.18026377020867e-05
9.1731603701778e-06
-9.03350215919667e-06
-1.14479112047918e-05
-2.03727835334656e-05
-2.75927266170914e-05
-1.37514361564392e-05
-1.49034863538414e-05
-2.60289646355708e-05
-2.44379505443095e-05
-1.77985654687933e-05
5.13821413282048e-06
-3.47678512835246e-05
-7.85468115950553e-06
-1.18855033252644e-05
-5.79059201567941e-06
4.31535872606146e-06
-1.60328642826571e-05
-2.37729661533849e-05
1.08462019638607e-05
-1.78281194374975e-05
-3.45191900315441e-05
-2.80865428151364e-05
1.20267694261375e-05
6.77803987488159e-06
-4.44284784096948e-05
-9.91028483055489e-06
9.7965096357767e-08
2.88860518510576e-06
-4.94266446835354e-05
-3.09079366905347e-05
-4.78279112641829e-06
-1.55002518447852e-05
-1.76539845985753e-05
-2.56213620477025e-06
-1.23050580597154e-05
7.09790262729028e-07
-1.24334621561888e-05
-1.76955162639026e-05
1.98863695346397e-06
4.57055690226432e-06
-1.64450597344407e-05
1.01337826135943e-05
-1.78995388083222e-05
-4.30666988750531e-05
-4.71450220813799e-05
-2.52214556498586e-05
-1.29466463925589e-05
-2.84909620592325e-05
-3.88796872916907e-05
-1.90936856219788e-05
-1.66954403718563e-05
-4.63575496680482e-05
1.71066447432425e-05
-3.01373511515513e-05
-3.78705990245705e-06
-1.67056713137517e-05
-1.21674279352579e-05
2.4128488064255e-05
-1.35357909424741e-05
-1.3976219576388e-06
-7.69115934643735e-06
-9.67195405309146e-06
-8.66564814105523e-06
3.09783844961527e-06
-3.42394775067088e-05
-1.47070090693231e-05
-3.34548305552797e-05
-3.99899976268062e-05
-7.44603306102023e-05
-2.38849087400905e-05
-4.19789970309853e-05
-4.38797783344558e-05
-4.67189738504691e-05
-2.31977532181754e-05
-1.96634320496559e-05
-4.77267835264334e-06
-2.50810040191034e-05
-4.43893590995118e-06
1.49779504159298e-06
5.44731659443689e-06
-1.53604651498563e-05
1.96749413534566e-05
-5.21224079214157e-06
-9.52016866908308e-06
1.74683009850424e-05
-9.56754204315287e-06
-1.44073238284608e-05
-1.66389996838171e-05
-3.00518302557845e-05
-4.43852184802836e-05
-6.57347698850129e-05
-4.17058612654434e-05
-1.02994227652526e-05
-2.31148575565823e-05
-4.54948400523917e-05
-2.80804412328369e-05
6.55568678015429e-06
-9.11271903910677e-06
-3.30138086074032e-05
2.19743415942899e-06
2.57193734539645e-05
-1.54971701071254e-06
-4.60204577176528e-06
-1.75442176417318e-06
2.43816693136882e-05
-2.67321950495382e-05
-4.19682785058144e-06
-7.49072556245831e-06
-1.17926755800528e-05
-5.9363630016619e-06
-5.84543455166631e-05
-2.82120833423401e-05
-1.26519056382199e-05
-3.62805930286384e-05
-4.0008639948979e-05
-2.46980060818313e-05
-1.95001259010303e-05
-5.48686797854486e-05
-2.27436464060291e-05
-1.77696841731506e-05
3.88338139802092e-05
-1.62713117388695e-05
-9.71706789844031e-06
-7.33950264471902e-06
-1.12570939581104e-05
2.31203310862363e-05
-1.90102125609215e-05
-3.18722133433746e-06
-1.0253878616664e-05
-2.89827997849108e-05
-8.30815121616269e-06
-2.36344642870426e-05
-2.08242439673461e-05
-3.50666547238652e-05
-6.62843769092737e-05
-4.64552264941449e-05
-3.67325009062484e-05
-3.18092480515905e-05
-3.33601777472753e-05
-5.42902578656786e-06
-4.93341296522695e-06
-1.07959551044734e-05
-1.42964860124314e-05
-4.4293785590999e-06
-2.12024639123291e-05
2.05023827530002e-05
2.39329677054918e-05
4.24573838540521e-06
1.88101968074207e-06
-3.18176599514504e-05
-2.06700182729276e-05
-4.1092752834004e-05
-2.86047675746181e-05
-4.0725137886023e-05
-2.43040717321998e-05
-2.23624896708865e-05
-2.24280044686927e-05
-2.73713464601955e-05
-2.00038935585304e-05
-3.28212942800979e-05
-1.85376331638981e-05
-1.06665176855106e-05
-1.06879855066773e-05
-1.45740694923767e-05
-7.86698540482741e-06
-2.13842075507447e-05
1.22923496472191e-05
1.4571371177975e-05
-1.49027843401895e-05
-2.23213400786354e-05
5.48418073971063e-06
-1.53898756184247e-05
-1.70852165335436e-05
-5.01598882552849e-05
-3.51842075777245e-05
-1.31427909931973e-05
-4.4054694865779e-05
-4.5402891285936e-05
-3.32180961039446e-05
-5.23551783740589e-05
-3.29799992462294e-05
-4.76636293156315e-05
-2.89809584062183e-05
9.16488137330056e-07
9.45754336953792e-07
-1.3382000516336e-05
8.29060362162573e-06
1.78922709217106e-05
-2.98775660819469e-06
1.19785550816853e-05
2.47980974300133e-06
-3.94617481906177e-06
-3.2665617192825e-06
3.10169582715973e-06
-2.50379759193636e-05
-1.55050179976938e-05
-4.59432245900174e-05
-2.85092068817345e-05
-3.54658472182329e-05
-3.63697084174263e-05
-3.6194431049182e-05
-3.06686241237887e-05
-3.13854509849808e-05
-5.20792732282883e-05
1.29244473597499e-05
-2.25878848881018e-06
-1.97028657918547e-05
2.68282989109678e-06
-2.28338020891183e-05
2.74727644498062e-05
-5.43012416542701e-06
-7.23214593269709e-06
-1.02208500759154e-05
2.30351815977033e-05
-1.62479321719579e-05
-1.37768786829935e-05
-1.04000822719336e-06
-1.98087242414876e-05
-2.89664477342135e-05
-6.42950188900813e-05
-5.31047221247024e-05
-3.3042606612458e-05
-2.99814523038149e-05
-3.97998342529279e-05
-2.70617058874086e-05
-4.90722505717412e-06
-1.61020540777782e-05
-2.11209271738979e-05
-2.32195304367735e-05
1.74476157848641e-05
5.94952987130486e-06
-1.89115419122353e-05
2.05654546412396e-05
2.22206448698253e-05
-9.49177944680471e-06
-3.26600006871179e-05
-3.67110379558918e-05
3.35316659848738e-06
-1.55542501766846e-05
-2.07828807509495e-05
-2.71827888705843e-05
-1.17136810193841e-05
-4.09490902545107e-05
-4.06938527874439e-05
-2.60650382515976e-05
-1.48254357473021e-05
-4.28221466124654e-05
-3.22070993825089e-05
-7.3906650468879e-06
1.72200062363199e-05
-4.64836003179166e-06
-2.6111789903764e-05
2.92884983071247e-06
2.66473234186762e-05
-1.06400324920119e-05
-1.70299977741558e-05
-1.6150301948052e-05
-9.10566439743596e-06
-2.05512597293933e-05
-1.86713776624678e-05
-1.64974856281898e-05
-2.42197800985517e-05
-3.25281027492673e-05
-4.77343350592384e-05
-3.99121494150053e-06
-2.46525169303557e-05
-4.886359261702e-05
-7.6419536849455e-06
-4.95125501677562e-06
3.59447924222533e-06
-4.20954050215805e-05
1.75912830242455e-05
-7.04578261660219e-06
1.59399200379224e-05
-2.76255817605259e-05
3.34300572450757e-05
6.99394375291327e-06
4.6141851628009e-06
-5.89785862765193e-06
-1.60679419630672e-07
-2.01685875731575e-05
6.8128848394615e-06
-4.16723766920854e-05
-4.20824845634984e-05
-4.30802438576185e-05
-1.17192450064949e-05
-4.68019953507259e-05
-3.03675508852713e-05
-6.60382177706949e-06
-1.24385640300235e-05
-4.24153705599065e-05
-2.95191188368961e-05
-2.1550522298869e-05
-1.33095232870729e-05
-9.13263328203503e-06
-1.32692006008535e-05
2.02861398094995e-05
-2.05189857926878e-07
-2.60336482687474e-05
-2.33925402497389e-05
-2.02930639225336e-05
-1.91695516238526e-05
-1.94074237650838e-05
-2.14742394402265e-05
-3.07420656197548e-05
-2.04919157502578e-05
-8.83857852436688e-06
-2.96608303491099e-05
-6.25873993561104e-05
-3.50880109054841e-05
5.39583123271866e-06
-1.37825600587199e-05
-2.95122708134723e-05
-2.72528579072758e-05
1.9037797782446e-05
1.64087036961453e-06
-2.21179094677358e-05
-3.82050918520878e-05
9.35281092557421e-07
-1.90343730573542e-05
-4.26482913882903e-05
-3.31322378006192e-05
2.7035773033901e-05
-3.38182763338564e-06
-5.44566718934022e-05
-3.52638681120336e-05
9.88509524244497e-06
1.20690221805121e-05
-3.15188084758864e-05
-3.80869806719593e-05
1.72706564045975e-05
-2.99478708970628e-06
-2.20517365443549e-05
-5.44815115637594e-05
-1.03848592055684e-06
6.19530927245045e-06
-2.77558887205036e-05
-2.96403568901134e-05
2.37340983381599e-05
1.20083695247074e-07
-2.9056672004239e-05
-5.26244542097168e-06
-2.66044604938444e-05
-3.01181675168085e-05
-2.38696049953657e-05
-1.46654057205458e-06
-4.48625392331921e-05
-3.26813989618791e-06
-2.72644830569252e-05
-2.33575321786321e-05
-9.36449121150425e-06
-2.21365939380711e-05
-1.13318962139752e-05
6.06625085536167e-06
-1.59771052581803e-05
-2.81870563107196e-05
-5.81076134509747e-05
-1.12747917891084e-05
1.49160180424787e-05
-9.58721963924989e-06
-5.59304529463645e-05
-1.73675154523993e-05
-7.08433278890692e-06
-1.52644825462061e-05
-2.49272929027339e-05
-1.48439396034622e-05
2.1010001625552e-05
-1.07718633713528e-05
-4.76482650346404e-05
4.76865023164883e-06
1.31822770459382e-05
-3.37789475103196e-05
-2.99247170054039e-05
-4.69182537997852e-06
7.7305273305926e-06
-8.75320658652821e-06
-2.55631962786105e-05
-3.88062930091237e-06
-9.47333998703547e-06
-2.12941298747886e-05
-2.70250790632204e-05
-8.83727355481879e-06
-3.80456972106972e-05
-4.28744196191553e-05
-6.38378049594773e-05
-1.10035753574577e-05
-1.83007209117746e-05
-1.32790814097365e-05
-2.64283414900306e-06
5.88523756003494e-06
-2.07337031634274e-06
-1.18894299158461e-05
3.18209858086558e-06
-2.04965911176876e-05
-2.81290774589776e-05
-2.3981190189936e-05
-2.40471945917334e-05
-5.65703453690775e-06
9.88278995798915e-06
-3.70622705551564e-05
-1.90454944658772e-05
-2.11086630928528e-05
-6.03888562707739e-05
-4.0103932904261e-05
7.18255770469671e-06
-4.59499989582043e-05
-4.10237410730533e-05
-3.99827545213431e-05
8.54236019492566e-06
4.61563218106802e-06
-3.73506134101801e-05
3.72118764252423e-06
2.31222250368064e-05
2.14345207663744e-05
-1.97624750123432e-05
-6.96780747814224e-06
4.96833233438017e-06
7.09488361551967e-06
-2.43091352787046e-05
-3.89498795812059e-05
-1.20624556193185e-05
-4.89838823692101e-05
-3.7466691405384e-05
3.15950177028751e-06
1.68216541625691e-05
-1.07316674834286e-05
-5.47046082547491e-05
-2.59823454316592e-05
1.39833301642267e-05
-5.05269369911106e-05
-2.0053090081441e-05
2.92077731470634e-06
-4.98134010944012e-06
-1.55999403112864e-06
2.61380490384026e-05
-1.91359813762407e-05
-5.32655002872198e-06
-1.38317025644118e-05
-5.97989206223444e-07
-7.26671498269906e-06
-2.39852169832213e-05
-5.12938872244521e-05
-1.78956289938465e-05
-6.20555107932556e-06
-1.42373207820793e-05
-5.26833356540194e-05
-2.2125491209999e-05
-4.16112811893981e-06
-2.31539153849096e-05
-5.79318752957003e-05
-4.00997706297812e-06
1.22024123582106e-05
-7.24289440826056e-06
-3.18368950866525e-06
-1.75947629028646e-05
2.00276658597691e-05
-4.61681884544482e-07
-3.36277009782551e-05
-2.06694598749024e-05
-1.39672759574873e-05
-3.3999727838316e-05
-2.18927502452834e-05
-1.32712463510904e-05
-4.11183709794634e-05
-2.46602150532634e-05
-4.34391325402525e-05
-4.28925409518652e-05
-2.85829667335524e-05
-1.25031877168148e-05
-2.59797543593066e-05
-3.83095105676751e-05
-2.02460886417787e-05
-2.04411144396321e-05
-2.11236620562757e-05
-1.72518244682196e-05
-6.92678470924852e-06
1.32445485911151e-05
-1.36073608272245e-05
-2.26299412198589e-05
-4.26718063733551e-05
-2.14169758933385e-05
-1.76309210928882e-05
-2.2436466573751e-05
-2.12397485204458e-05
-2.20452867769981e-05
-4.1050461711031e-05
-2.85061047907998e-05
-3.67574783383209e-05
-2.01487665544692e-05
-2.52356772186135e-05
-9.04502826880304e-06
-1.50753010992598e-05
8.91969851259662e-06
1.70405462335845e-05
-2.69131367095167e-05
-2.36485441547407e-05
4.60271171164225e-06
2.48829303235702e-05
8.41915496886867e-06
-4.18427095862273e-06
-6.30040274577342e-06
2.08261387809557e-05
-3.21395009843869e-05
-2.64837059473312e-05
9.33790568540712e-06
-2.54201827214551e-05
-2.62750798025369e-05
-2.12402623472089e-05
-1.98023841240443e-05
-1.01493758867654e-05
8.44647496406965e-06
-3.54769102359996e-06
-1.49327470219498e-05
5.94716118048866e-06
3.04440989856926e-05
5.94634954838418e-06
9.85208488869749e-06
-1.50047438332244e-05
8.84091616416582e-06
-1.58395277093195e-05
-5.50055723890593e-05
-1.13739913338658e-05
-1.19042833712342e-05
-8.25003914091719e-06
-4.12707581239312e-05
-2.52341833064832e-05
1.95856024928448e-06
-1.53859135229984e-05
-6.3141329593165e-05
-2.31033940463017e-05
7.84209249739855e-06
-3.34777728021836e-05
-3.16899359409742e-05
-2.38253230812409e-05
1.42440305261429e-05
2.3335824934826e-05
-3.1105419050037e-05
-1.60332990482962e-05
-8.93278549711632e-06
-4.11220281811741e-05
-4.77176620894752e-06
-4.01561286334658e-06
-1.30801360175064e-05
-3.1941679564707e-05
-3.44056431841645e-05
1.29384722240942e-06
-4.90078666603065e-05
-6.0938642832512e-05
-2.3850741013616e-05
-3.95265402912706e-05
-1.01408793413913e-05
-5.96023754467104e-05
-7.42297664372696e-06
7.7369530540269e-06
-2.11386894343612e-05
7.86914869130616e-07
6.12718103398409e-06
4.49773842115806e-05
-1.64257192777547e-05
-3.97953496612567e-05
-4.59152249049588e-06
2.53431209934267e-05
-3.40008585474146e-05
-5.1358812557386e-05
-2.12025001698551e-05
2.5467769629546e-05
-4.77537807874301e-05
-7.88936044592512e-05
-1.65980906547738e-05
-2.27391449773377e-05
-4.35253808899255e-05
-5.02882592131233e-05
1.1723436020537e-05
3.12750692439945e-05
-2.03651388527342e-05
-8.30571205786745e-06
3.09175199832597e-05
1.76814207579776e-05
-2.74667183051183e-05
1.55813245811094e-05
3.32176636278317e-05
-5.78611466133506e-06
-4.5134944536667e-05
-7.56106531459965e-06
2.36964292860947e-05
-3.54908851404667e-05
-3.25920046346909e-05
-1.34537719759074e-06
-2.84361754281704e-05
-5.12086124773471e-05
-6.37047617758994e-05
5.03639117106449e-06
-1.12763712109011e-05
-5.08303601744123e-05
-5.19528010830922e-05
1.1758015721773e-05
9.21844259812729e-06
-1.74389509523793e-05
-1.08434042305321e-05
3.3722801062372e-05
4.7827478723138e-05
5.36082245093556e-06
-1.90234182462723e-05
2.64370750263345e-05
1.06874532715071e-05
-5.76667916272581e-05
-2.32335961427246e-05
-1.09378189392457e-05
-2.67483141067685e-05
-7.98526829363276e-05
-5.54613371772734e-05
-1.41441624844e-05
-1.31797015952832e-05
-3.48765350194128e-05
-2.4959861458933e-05
-6.3055258288584e-06
-1.35435601484429e-07
-2.63354243607497e-05
-7.83071057100058e-06
1.90662657111314e-05
-2.62787997152215e-06
-4.35470404994421e-06
-2.47774471936219e-06
3.97101245805653e-06
-9.23609100654415e-06
-1.67946346999317e-05
-1.30980143953573e-05
-2.77843034985735e-05
-2.25571206846401e-05
-3.94039942495656e-05
-5.22210895357578e-05
-4.61414432737553e-05
-2.68182782804386e-05
-2.58519172170533e-05
-2.56173995457576e-05
-1.65530056268241e-05
-2.21474999413412e-07
-9.27739989216386e-06
-1.48665943494413e-05
-1.73205815934292e-05
2.51065836482109e-06
3.01851150286843e-05
4.48524964241085e-06
-7.43295132467647e-06
-3.28366931019873e-05
-2.38351246702525e-05
6.87997178931767e-06
-7.4521020220161e-06
-2.14673143182977e-05
-1.13567904546844e-05
5.50853543158876e-06
-4.91397862962778e-05
-5.24441213236134e-05
-3.51193659693512e-05
-1.69194700598334e-05
-4.46938433530505e-05
-6.41759858002768e-05
-2.42588646986892e-05
1.05952056512945e-05
-7.48971317713607e-06
-2.44675024198158e-05
1.740770239064e-05
2.68893315251725e-05
-1.28581339037879e-05
3.89111804317726e-06
3.65946977784219e-06
-2.52092240465046e-05
4.31830157237235e-06
-6.67130478080617e-06
-1.55632648281429e-05
-4.4523117785033e-05
-2.08120033704752e-05
-1.96420969052977e-06
-2.22836916651674e-05
-2.08234199565092e-05
9.94518124803261e-06
-1.43331745275708e-05
-3.84638123826815e-05
-5.88660983382127e-06
1.19817508592424e-05
6.33771718881937e-06
-6.4181928298762e-06
-1.44075069303015e-06
9.87901054857314e-06
-1.46426795805348e-05
1.07071407557068e-05
-2.34374233626827e-05
-7.36417437134436e-06
-2.37867541242798e-05
-3.2190518528684e-05
-4.81556097920222e-05
-3.99976118716579e-05
-1.95937032799913e-05
-4.93447541711985e-05
-5.04323678731802e-05
-4.41467074785298e-05
-2.92374952846019e-05
-5.88566160019309e-05
-2.40420454516172e-05
-6.27062911824425e-06
-6.0901200921496e-06
2.10552247736719e-05
-1.40800128858586e-05
-5.9469944032416e-06
-6.03596431559312e-06
-1.35212439835519e-05
-9.30858171228802e-06
-1.73300066480689e-05
-2.89710063220393e-05
-3.13526215355185e-05
-2.97902478621705e-05
-2.76676679263417e-05
-3.14953269135735e-05
-5.16455322879004e-05
-6.19929332103137e-05
-4.88182961858552e-05
-3.0464052832298e-05
-5.39287683211822e-05
-4.09928064552779e-05
-2.8805773707654e-05
-3.97286961274567e-05
-3.10696182046976e-05
6.0487549311382e-06
-8.87436965214098e-06
-3.57239159107511e-05
1.46013932927594e-05
-9.21452071257822e-06
9.49538004872464e-07
-9.38395841352477e-07
-3.09637476033013e-05
-1.09993994129729e-05
-1.8730964501921e-05
-2.8544347144332e-05
-2.74230843695093e-05
-2.84887992681699e-05
-3.64338472408325e-05
-4.17247830075605e-05
-4.10296423676031e-05
5.27455392547234e-06
-4.17215257652633e-05
-2.72626611799101e-05
-3.71081495808029e-05
2.00791067757927e-05
3.10524283487607e-05
9.5943403952785e-06
-1.65050245629068e-05
-1.03776773610245e-05
3.3883339142333e-05
4.92491247590114e-05
-1.30830944941852e-05
-1.9675216936286e-05
1.0740142735322e-05
-1.30298069223813e-05
-6.79037907919546e-05
-3.04508693749513e-05
-1.93550277371742e-05
-2.55169493788603e-05
-1.32506825284147e-05
-1.04633437600687e-05
-1.85089970092644e-05
-2.98024825521374e-05
-9.20401000006746e-06
7.38721432811952e-06
-1.63724894572141e-05
-1.75440370413134e-05
-5.84841131031144e-06
8.35738263903801e-07
-2.15716927108909e-05
-1.36832863086902e-05
-1.40060624640418e-05
6.30088598906306e-06
-1.16605945469784e-06
-3.57153202964068e-06
-3.46186092746214e-05
-3.37805246914114e-05
-3.78229818639125e-05
-1.07831429973869e-05
-1.79424960337908e-05
-6.02237539886811e-05
-2.09245777192093e-05
-2.43314142154613e-05
-5.31826450668784e-05
-5.61688919299557e-06
-3.39033438689128e-05
1.51099631405849e-05
5.46066810434744e-07
2.69050514646167e-05
-1.37464211547538e-05
-1.2701688225036e-05
5.82953083332541e-06
-2.52635210235234e-05
-3.02361267567964e-05
-1.44513305236054e-05
-2.29928389372123e-05
-5.2020599866786e-05
-3.8325064075122e-05
-4.0817986741097e-05
-1.23859170001063e-05
-3.56761864188148e-05
-6.31613077963668e-05
-3.35143343633803e-05
-5.40101197896359e-06
-1.17936375661359e-05
-3.76145519267052e-05
-2.43768967698172e-05
1.53521823133365e-05
1.83856910750573e-05
5.67464272083869e-06
-2.46762786292227e-05
-1.75645315061746e-05
-2.43176407450383e-06
-1.81784541997419e-05
-2.53282257231019e-05
-1.30520940054002e-05
1.64957881940308e-06
-3.73440707124072e-05
-1.86435087926489e-05
-5.29725656368147e-05
-1.17650097415302e-05
-4.0355974145797e-05
-2.73913594851805e-05
-3.27004881400196e-05
1.94681413584298e-06
-2.143840752331e-05
-2.22433204527536e-05
-2.76884141103427e-05
4.95996301158505e-06
1.75984226938429e-05
-1.95949339480982e-05
4.58670328335849e-06
2.65227320966203e-06
6.43114886847581e-06
8.02714905771936e-06
-2.88945642816027e-05
-7.73085874532439e-06
-2.53551862130209e-05
-9.22433880719493e-06
-3.3479607107231e-05
-2.52708492745409e-05
3.60553615989318e-07
-5.25115004196997e-05
-3.91517472647476e-05
-3.97097980631594e-05
9.09999833619979e-06
-2.0829837843538e-05
-2.42566633937188e-05
-4.36564615760911e-05
-7.86632901914288e-07
2.53148316920072e-05
-2.06557559796197e-05
-1.56279639319248e-05
-4.35802216799856e-06
-4.57170198607077e-06
-1.10600336673462e-05
-1.98474506141449e-05
-1.87840982391841e-05
-1.34100806540601e-06
-2.72262922808354e-05
-2.45146373156025e-05
-3.46320523458045e-05
-4.43170863141636e-05
-4.2002216296582e-05
-1.55657779601571e-05
-3.66519912580639e-05
-5.57788418214394e-05
-1.42856629262832e-05
-9.96530183152778e-06
-4.15582372012263e-05
-6.78489763361565e-06
-1.89047106451416e-05
8.45167589861575e-06
-1.61031807682329e-05
-8.93599662745444e-06
2.15202558695379e-06
6.42775711798492e-06
-3.52856129247975e-05
-4.71947353272822e-05
-3.54030060261071e-05
-2.31822806200921e-05
-1.39696484140488e-05
-4.49053915474629e-05
-2.33007855066507e-05
8.4081525970702e-06
-2.42659276708006e-05
-5.77572479765211e-05
-1.62974392969817e-05
1.08056831898221e-06
-3.5295223298466e-06
-5.46121005466543e-05
-8.6752238409917e-06
3.77624334719714e-05
-1.11579104782054e-05
-3.60455364325366e-05
-1.81141625475154e-05
3.1071727078358e-05
-5.57647717138711e-06
-3.26970818972936e-05
-1.82662218320562e-05
1.03779539253122e-05
-1.62479874403363e-05
-3.86678409510645e-05
-4.93194851415133e-05
1.41305061114134e-06
-7.35268955369998e-06
-3.38536034042892e-05
-8.53653164430269e-06
-1.27789949104733e-05
7.71586629513747e-06
1.42009207385866e-06
6.94916292359733e-06
-6.78501895327453e-06
2.61364080762607e-05
7.77800181288313e-06
9.95417126978207e-06
-1.93909051695779e-05
-6.43976013563071e-06
-2.22206935381715e-07
-1.34342999821491e-05
-5.52622912269529e-05
-3.43909997326165e-05
2.80612009053989e-05
-3.67202527659565e-05
-4.9057307645246e-05
-3.67635287427181e-05
1.81348656844385e-05
-1.38199478066995e-05
-5.55748783343424e-05
-1.46269677592257e-05
1.94194525101205e-05
1.17415551981539e-05
-3.82781544674753e-05
-1.89939201285603e-05
1.54376773236688e-05
1.06867387928214e-05
-3.23768485364187e-05
-8.23615328531289e-06
5.352932699525e-06
9.58295915778707e-06
-1.60316778949746e-05
-3.71940575904953e-05
-4.71214015933153e-05
-2.65132907882688e-05
-4.78880682629845e-05
-2.49045732389048e-05
-3.5132269156814e-05
-8.73637535669621e-06
-3.41951476337044e-05
-1.87617664065978e-05
-2.01439031379721e-05
-4.47419212282303e-05
-3.1722786178516e-05
-2.72647638624303e-05
-4.32510549154752e-05
-3.32444371365987e-05
-2.50725930896169e-05
-4.54796135189527e-05
-5.92619936584246e-05
-4.39065783855397e-05
-1.52231927607105e-05
-1.26179355469219e-05
-3.16913145647105e-05
-4.62002410330381e-05
-1.82579156681934e-05
-7.44156910098415e-06
-3.06078194247193e-05
-3.31153116832346e-05
2.16074492800353e-05
-1.7496393910854e-05
-2.92926339147419e-05
-2.87548569162113e-05
-9.75129556277075e-06
8.37451528331527e-06
-2.32002730081313e-05
-4.34294874032314e-05
4.2589876902435e-06
1.17950436906171e-05
-2.25760585770424e-05
-3.40084882015729e-05
-1.30259495011364e-05
1.40773957044306e-05
-1.4526998933246e-05
-4.99063489161297e-05
-1.62066928413224e-05
-2.33437943540477e-05
-4.0960386603246e-06
-1.26002548996766e-05
-8.00619498077969e-06
1.83224620789776e-05
-7.63807816529954e-06
1.42462637099503e-05
-5.24044040293724e-06
-1.34458978573411e-05
2.91836383297177e-05
6.58374817810405e-06
-2.4354759972073e-05
-1.98485786345437e-05
1.52162415992088e-05
5.15373124791826e-06
-1.85091340526815e-05
-3.808602728082e-05
-1.14835853758922e-05
-4.36105475288171e-06
-2.39454410626507e-05
-4.7106866545169e-05
-7.79294619842408e-06
-3.19347377864555e-07
-4.32814135856641e-05
-6.43210197397491e-05
-8.96947702662615e-06
1.61953226784732e-05
-3.36764003673151e-05
-3.10621290936045e-05
-1.75486125684835e-05
1.53473417116084e-05
-1.13973426899279e-05
-4.28350587904935e-06
-7.23024715585642e-06
2.88367937421358e-05
1.57176975637732e-05
-3.15530195659777e-05
-3.25130607415684e-05
3.99954788534588e-06
-2.04243295401389e-05
-4.4898449377102e-05
-4.5914642883512e-05
-1.52830150926912e-05
-2.18730207761477e-05
-2.27795937984106e-05
-2.21678608989103e-05
-2.72372175130796e-05
-3.09509028211162e-05
-1.67100175522259e-05
-1.51092441783454e-05
1.18938086082451e-05
-2.80692089696339e-05
-1.28591395078108e-05
-1.90760244910652e-05
-2.40453532947796e-05
-9.74641759055986e-06
1.33059999028038e-05
4.08178979191802e-06
8.24180493387574e-07
-4.43252952913567e-05
-4.85051459477899e-06
-2.44107165820861e-05
-5.21176760828873e-05
-4.81995679235917e-05
-9.67783421046002e-06
-4.34097058228728e-06
-4.0976342100542e-05
-3.49873206842381e-05
-1.20047237539854e-06
-1.3786488937166e-05
-6.90060355122145e-05
-1.39498395934971e-05
2.68885658031805e-05
8.92520921043443e-06
-3.8945284318501e-05
-1.62971691249024e-05
9.3418137471815e-06
2.90919083134853e-05
-1.73180970023736e-05
-3.25200340271397e-05
-3.49154245823621e-06
1.00349436573493e-05
-2.44823497017678e-05
-2.99036104835344e-05
-1.97277438204428e-05
1.28382268911915e-05
-1.39577880656108e-05
-2.50638043890098e-05
-1.63979731931321e-05
-1.76815800948418e-05
5.86554189379405e-06
-1.96117616673237e-05
-1.49657982095725e-06
-6.43526765637716e-06
-1.60738485454627e-06
-3.34689692658956e-06
-2.02152261799868e-05
-4.12613696333429e-05
-6.25365446193063e-06
-2.36123147300976e-05
-2.74186197442286e-05
-4.20707008020985e-05
-6.93920069906159e-06
3.31746658036847e-05
-1.03331928203986e-05
-3.09691895094484e-05
1.73069109953996e-05
-4.84340513529675e-06
-3.91463050870638e-05
-2.03008924680755e-05
-1.09168714096978e-05
1.66254130737251e-05
-5.08573757078305e-05
-2.37018002487877e-05
-1.23109863872669e-05
-7.44283700726715e-06
-3.37859628254681e-05
-1.55416584911384e-05
1.18541883961319e-06
-1.65322085397303e-05
-3.82199254290583e-05
-5.80987008774235e-05
-1.370114142075e-05
-1.54904082648571e-05
5.82794271451433e-07
-4.7153345428301e-05
-3.8322187003067e-05
4.47758005943093e-06
-1.64836453765836e-05
-3.06745539666424e-05
-4.17041765027897e-05
-1.13075869447231e-05
3.46207186787379e-06
-2.66861560920751e-05
-5.25679475730313e-05
-1.59411214477241e-06
-1.17185776514282e-06
-2.3386683331154e-05
-1.02621436904113e-05
-1.23738648238895e-05
1.56886568611027e-05
-1.63239454651262e-05
-7.86032795475619e-06
-3.75164642480226e-05
-2.01213836168664e-05
4.11002870437939e-05
-2.64526739808763e-05
-6.55427705130094e-05
-1.92583756193089e-05
4.60915231445892e-06
-2.85466941659515e-05
-3.83543988334426e-05
-1.76866187302422e-05
2.72432024318239e-06
-2.00803936208823e-05
-4.19267277301433e-05
5.89018478184378e-06
2.28324217389333e-05
-1.19157751294585e-05
-3.64502861405691e-05
-1.41831639637604e-05
2.03838878802318e-05
-4.56153318937935e-06
-3.34135180341502e-05
-3.81451366939031e-05
3.72861392871419e-06
1.10688207566867e-05
-6.07445419624778e-05
-2.15788420599768e-05
-9.08442556278705e-06
-3.06157407200799e-05
-4.07000063177593e-05
-2.98880744880543e-05
1.67754742799686e-05
1.11811608144155e-05
9.27356412834219e-06
-1.31893978002988e-05
3.18929474155557e-06
1.49654642101753e-05
-2.3006253743832e-05
-2.58120570759409e-05
7.15604082457481e-07
-2.54074960583939e-06
-1.33982093630552e-05
-8.11483014875332e-06
-4.20541788280914e-05
-3.02184426607741e-05
1.18585492109107e-05
-1.50507365201572e-05
-3.41754546977425e-05
-2.6307955365499e-05
-1.33538864480324e-05
-2.09166235108191e-05
-1.22325857328104e-05
-1.74464042794943e-05
3.06527160955568e-06
2.66154792984278e-06
-6.38898955508525e-05
-3.14326564800212e-05
2.4788237193449e-05
4.76122175139471e-06
-2.62150807922364e-05
-1.25721951770234e-05
1.8732707514365e-05
1.39819730793002e-05
-4.00740245089839e-05
-2.9262231675187e-05
6.54661222210014e-06
-3.72475704212417e-05
-5.43832765821143e-05
-3.35058844795372e-05
2.86044339749173e-06
-3.69096667238621e-05
-5.10055699811938e-05
-2.04912893727305e-05
-5.59986332700438e-06
-1.46106935263003e-06
-9.61506163475815e-06
-3.75516898116668e-06
-5.85086536586136e-05
-3.44907764152632e-05
-1.76170671695879e-05
-2.22146650195647e-05
-1.9480183465364e-05
-8.75241439707364e-06
-1.42852059412878e-05
-3.71101872244314e-06
-4.28359934991807e-05
-5.92589127904834e-06
1.45193700395033e-05
-7.27559002642859e-06
-4.34766310103281e-05
-5.22085962611916e-05
-2.29273945333863e-05
-1.19915821297506e-05
-1.98621591319881e-05
-2.38746770074507e-05
9.98849959400218e-06
1.41422506038777e-05
-5.0095851069276e-05
-1.0026592787345e-05
-5.81475111434034e-06
-2.63059237920579e-06
-4.24647473901466e-05
-1.73766447236964e-05
-8.78014228165954e-06
6.92679820075044e-06
-5.51313590372892e-05
-2.84603895774486e-05
2.38764837249159e-05
1.37155274076365e-05
-3.18568188165917e-05
-3.37738628189597e-05
1.19531431488803e-05
1.62393979993911e-05
-4.38518132006831e-05
-3.59445401011395e-05
-1.25770910867085e-05
-2.89738415696701e-05
-2.24481441316437e-05
-7.28957698436127e-06
-2.34336783575345e-05
3.06281750418962e-05
-7.67415209542209e-06
-2.43131524670125e-05
-1.57524334131942e-05
-2.20753606666511e-05
-7.47573634978132e-06
-1.75737650752704e-05
-3.30942618070272e-05
-1.38637043893185e-06
-7.78312721281123e-06
-3.16104829202454e-05
-2.78218929642306e-05
-2.22957842813149e-05
-2.65879201091202e-06
-2.43652243567325e-05
-4.95799565718169e-05
-3.34321902609776e-05
-5.8769439218792e-07
-1.06444569106262e-05
-1.18803890095109e-05
-2.1426657670634e-05
-1.64414089392354e-05
-2.59315903681074e-05
-2.43156585407473e-05
-4.83843185129988e-05
-4.66597075502434e-05
7.87993881180444e-06
-2.11495177669333e-05
-2.81332792762725e-05
-1.73158890588383e-05
7.57614286178605e-06
-2.23863745565708e-05
-3.30994283806564e-05
-2.42302337686895e-05
-7.8298994599624e-06
7.84175867585678e-06
-5.36465822093076e-06
-2.12833646368748e-05
-2.12641648670452e-05
-2.06273145052415e-05
-1.72803196537705e-05
-9.70483283307794e-06
-3.72835527195755e-05
-5.25908599743668e-05
-3.8294177148177e-05
-1.25831152796852e-05
-4.06849393232947e-05
-2.20244147045033e-05
-1.86565906957014e-05
-4.07683748055111e-05
-1.20716730911821e-05
1.57283272734991e-06
-6.13200813414816e-06
-2.14489853968076e-06
1.34155226736058e-05
2.08571507926914e-05
3.02564639300066e-07
7.80244777278977e-07
6.23965546412529e-06
-3.42337012438628e-07
-1.63108016926168e-05
-1.18673006786621e-05
-6.1902680231369e-07
-6.21484936328464e-06
-2.60949272588095e-05
-3.47850899491038e-05
-2.77963802015109e-05
-2.06712987586038e-05
-2.52379336784393e-05
-3.92377464658334e-05
-6.25867640719736e-06
1.86967408453047e-06
-2.56230699546559e-05
1.4106916460511e-05
-1.30304737336732e-05
-6.26165692087819e-06
-8.2815777788123e-06
1.27960143117451e-05
2.44155680260128e-05
-4.33556531570637e-06
-7.21944025076305e-06
9.29506958289028e-06
2.12278669516055e-05
-5.82788094014952e-06
-1.41549049079711e-05
1.22733881511132e-05
-4.87179844936055e-05
-2.10376691336094e-05
-2.12402150920298e-05
-2.30242469001716e-05
-1.26221531842246e-05
-3.22889286970806e-05
-1.7496012595528e-05
-3.03002923064218e-05
-3.6297717245149e-05
-4.08704179903735e-05
-1.15731748567151e-05
1.20325317767726e-05
-1.90349022027202e-07
-5.05639034156246e-06
-1.82203737135446e-06
1.22715663948209e-06
1.69396573136792e-06
-3.21975773019961e-05
-2.03391444646509e-05
-5.25711188033242e-06
-3.32126627635758e-05
-3.73711310064762e-05
-3.34691754427626e-05
-3.82786732648891e-05
-4.11455274794432e-05
-3.78490003414724e-05
-2.25258194932808e-05
-2.18986597355257e-05
-4.26793708444646e-05
-2.41787996355067e-05
-4.22419075942043e-05
-3.17406736468665e-06
-3.15499417952945e-05
-1.07843691917227e-05
6.84853949016962e-06
2.41196561905452e-05
2.75574071095747e-06
-2.16517748121195e-05
2.74033162106335e-06
-7.26646624613649e-06
-3.644896010836e-05
-3.85628315246316e-05
-3.32274585519481e-05
-6.05175405444438e-05
-5.95628396611846e-05
-2.26123100938891e-05
-1.99087680118446e-05
-3.42462555625195e-05
-2.90797286946127e-05
-2.60521988281229e-06
2.28514828113835e-07
-4.57450113959878e-06
-3.85314891553532e-06
-2.07726448819794e-05
1.46653976304684e-05
-8.98660840768574e-06
-1.12972126558758e-05
-4.23651417994355e-06
-1.01879317017216e-05
-8.08143061172424e-06
-3.06918728268949e-05
8.01086485813764e-07
1.10156077530514e-05
-3.73493930245626e-05
-1.41449996657007e-05
-2.17885406581474e-05
-3.84961760127922e-05
-3.62316999768522e-05
-4.09987110602013e-05
-2.98883571967696e-06
5.39827150825853e-06
-2.21701515941502e-05
-2.64856773139596e-05
1.68361832770175e-05
-4.06753839615134e-06
-1.09029737755717e-05
3.85238625466212e-06
2.2054918971213e-05
2.12212928481889e-05
-1.87621851300439e-05
-2.23232087505221e-05
5.50155455676603e-06
-2.96068066280272e-05
-1.53616756079551e-05
-3.04009387084374e-06
9.50389583001985e-06
-4.53814121071861e-05
-5.05592459467085e-05
-1.1106047484397e-05
-3.30567008609821e-05
-4.6845936321973e-05
-2.24392967724398e-05
1.47167623835679e-05
-2.12335418379443e-05
-4.86211430191941e-05
-8.84866977923806e-06
9.92449487790517e-06
-1.53454334759408e-05
2.04587515664968e-06
-2.11779557460778e-05
-1.66419153854429e-05
-2.94798741330602e-05
-2.23965255477188e-05
-2.42691947234315e-05
-1.48678395004301e-05
-4.5311843127441e-05
-5.14209756362873e-05
-2.02250340897517e-05
-7.42207749969306e-07
-3.36614903411017e-05
-2.94730414871151e-05
1.62798522360275e-05
-1.69144978642426e-05
-3.0931631201511e-05
-4.50946172564227e-05
9.93644492325053e-06
7.35496535879989e-06
-3.74200581948298e-05
-8.84441624875515e-06
-2.95081951095163e-07
2.80959098921933e-05
-2.87265353657589e-05
-2.19957749012995e-05
-2.06021425001965e-05
-2.04490193975775e-05
-3.94424237668378e-07
-2.96015877121684e-05
-1.11063745664326e-05
-1.97116219284909e-05
-3.75518175110431e-05
-3.84189842132912e-05
-1.69806414683778e-05
-1.18819312481952e-05
-2.32870602283047e-06
5.62087972216538e-06
1.25180169844296e-05
1.41508714584864e-05
1.05461987517096e-05
-1.05131434362228e-05
-1.10893597376047e-05
1.09528959704437e-05
-2.45705497063514e-06
4.22877278812799e-06
-1.33515957228094e-05
-5.25690947532937e-07
-7.93138370358963e-06
-7.14755771656926e-06
-6.17475460183693e-06
-6.39340786528547e-06
-2.48957076968469e-05
-1.13708219611744e-05
-3.13877282149585e-05
-2.75410623045399e-05
-2.70048624181986e-05
-1.97988382645589e-05
-8.4579651022286e-06
-1.4551072401804e-05
-7.10623826712648e-06
2.09295575124074e-05
1.37754216081245e-05
-2.34181902527198e-05
-1.00331954241745e-05
1.67380831056172e-05
-1.24285738184491e-05
-6.28903039013258e-06
-1.578080435352e-05
3.10016517202071e-05
-2.88177316274126e-05
-6.84009972723077e-05
-1.43478932167523e-05
8.26878857307786e-08
-3.2212944184733e-05
-2.18024198263919e-05
-4.05906747675424e-05
-2.76757860498438e-05
-1.34258639182458e-05
-3.20985243003021e-05
-2.25192072285631e-05
-1.5663611240478e-06
1.00560702787965e-05
-1.13081286303652e-05
-3.74973775600226e-05
-1.83456583349493e-05
1.66491533613987e-05
-1.66051816055974e-05
-2.4899140497035e-05
-2.8410913680135e-05
-2.79849968122715e-05
-2.264286393382e-05
-2.71607396918691e-05
-4.30051776916597e-05
-1.84879013593768e-05
-3.82321588573997e-05
-3.8714667147481e-05
-2.09635392677001e-06
-1.90598674935571e-05
-9.50294018928841e-06
9.34399540682585e-06
7.47459109191182e-06
-9.81483759891255e-06
-2.25337491548387e-05
1.86128579769751e-05
-1.03559830251109e-05
1.75947767514307e-07
-2.82810885995947e-05
-1.69779555331052e-05
-2.70958455010773e-05
-1.623000181358e-05
-5.53331001513762e-06
-4.87921895482831e-05
-3.03875526247052e-05
-4.46906444490247e-05
-3.41822462795671e-05
-2.03892706399195e-05
-4.02358139327745e-05
2.90004059637877e-06
-2.58890663503594e-05
-2.45644670402169e-05
-1.33446873150165e-06
-1.44773201199018e-05
-9.17678193657306e-06
-1.15255848789037e-05
1.51205057349109e-05
1.44028560582789e-05
-1.7573088222345e-06
1.72046924184711e-05
-2.37825361908686e-05
4.13213153006007e-06
-3.44236238906279e-05
-1.49382819797365e-05
-1.2242384463535e-05
-1.41449019042002e-06
-4.13602899446243e-05
-4.39058761850729e-05
-5.76822943822407e-05
-2.42247973037766e-05
-1.10088260797747e-05
-4.07445549896155e-06
-3.68870865352782e-05
-3.20259078518142e-05
-6.34733468971945e-06
1.92534836293973e-05
-4.23954088074282e-05
-9.62868112745638e-06
3.24559186781441e-05
1.24008568194076e-05
-1.40763206489144e-05
-2.99736685648413e-05
-1.94028740265599e-05
-1.4488707021501e-05
-2.35163199673189e-05
-2.8897395145726e-05
-1.83276508746034e-05
-2.35304846365998e-05
-6.55441538567612e-05
-4.30657690272297e-05
-1.77795809224238e-05
-2.56763391305725e-05
-1.14166951380609e-05
-1.86954457034763e-05
-5.20643552919397e-05
8.17276543944041e-08
-1.45952506068978e-05
-2.54309184415775e-05
2.97422385955193e-05
-4.63213487392405e-06
-5.23111398769064e-06
4.00364062730434e-06
7.56236177582908e-06
-1.20626630706996e-05
-1.88741847180261e-05
-2.19127144328937e-05
-2.26311479386691e-05
-5.2499459033272e-06
-5.18817427064792e-05
-4.32896900556346e-05
-2.63480085002551e-05
-3.74480694834631e-05
-4.57738246674365e-05
2.37860370896656e-05
-1.09614981349489e-05
-5.22383499611204e-05
1.12921548540404e-05
1.29814963843628e-05
5.28997854425062e-06
-3.20147372147938e-05
-2.63647147179583e-07
1.49224306408762e-05
-5.16055226960595e-07
-3.42809222152639e-05
-3.18122991012887e-05
-5.52766524400896e-06
-1.64249859429621e-05
-1.39049191554415e-05
-5.9951994421856e-06
6.87292726017393e-06
-1.05291447535147e-05
-4.88128770120362e-05
-1.56416916074821e-05
-2.1079402704772e-05
-3.52848719124483e-05
-8.82189695736908e-06
6.35345675463056e-06
1.98885122925929e-06
-4.87153023880919e-06
-1.49134929124055e-05
1.73280668854542e-05
-3.9294537056967e-06
-2.20355095449763e-05
-5.36417658158144e-07
6.94654025161095e-06
-1.82633277454882e-05
5.90783582960584e-06
-1.8952006594674e-05
-5.26184586581303e-06
-2.5859890293991e-05
-2.46348325774634e-05
-2.7450821328304e-05
-1.9959946626825e-06
-1.08686889078737e-05
-2.2978733848953e-05
-1.33632342065562e-05
1.30867368390812e-05
-3.17363262334666e-05
-4.41198758863504e-05
-2.21592790544597e-05
3.9509987797735e-06
-2.59030239365273e-05
-2.59289285263203e-05
8.19591350748598e-07
-2.8353764403336e-05
-3.47963256867863e-05
-1.08538512570572e-05
-1.12263071536971e-05
2.02171512816638e-06
-2.27479160306158e-05
-2.82324243260155e-05
-4.53793884846978e-05
-2.99868301580407e-05
-2.52403932605625e-05
-5.29553392185986e-05
-3.90297533842682e-05
-4.85778311303622e-06
-1.15351641857874e-05
-1.23457787862804e-05
-1.93798525901105e-05
-5.62824555537817e-06
-2.00081781227836e-06
5.82807381203835e-06
-1.15761432869345e-05
-1.1597277452816e-05
-2.28821726139647e-05
-1.73995522028996e-05
-2.49167581975487e-05
-6.11597429611497e-06
5.29217316392939e-06
-1.89766984318725e-05
-2.50638728907499e-05
-2.55624217108303e-05
-2.09322328428734e-05
-2.25996819538512e-05
-9.58395169699756e-06
-1.80267090434844e-05
-2.58933178396397e-05
-3.04470771152648e-05
-1.28184775066671e-05
5.8513265412923e-06
-1.71802716285751e-05
3.53826068802327e-06
1.22969344854668e-05
-1.44690130701907e-05
-3.80434984458666e-05
-1.20208017573918e-05
3.77594543964166e-06
4.79354624229317e-06
7.76726584883579e-06
-3.01121554064774e-06
-1.69727805284396e-05
-1.44119707851107e-05
-2.25194673494494e-05
-3.25081450352188e-05
-4.23692225068954e-05
-7.24136432015274e-06
-2.67464155303885e-05
-2.45597953591559e-05
-1.96461784633712e-06
-4.10822718066306e-05
-7.80618099758309e-06
-1.99249106857781e-05
-1.48186730349525e-05
-5.54363563671236e-06
-8.54284865353577e-06
-1.69334890241874e-06
-2.07205973499926e-05
-1.12690694334046e-05
-8.01727021843123e-06
-2.12736960279406e-05
-3.2493195125261e-07
1.74862896394826e-06
-2.53550475504693e-05
-1.50235113780557e-05
-3.61840944756266e-05
-4.9621605216169e-05
-5.93460227289981e-06
-2.03364832679373e-05
-3.24375792375453e-05
-4.05596573476894e-05
-2.76457538180253e-05
-2.14298692486551e-05
-6.10313638854381e-05
-3.26214941206123e-05
-8.39862060132061e-06
-8.50520624492359e-06
-3.77047256570878e-05
-4.61696098339198e-05
5.46970865789426e-06
-8.34736622440139e-06
-4.32387440824743e-05
-8.39869798283381e-06
-2.54481243746606e-06
-1.94260094322812e-05
-3.56814761665921e-05
-4.91780698754794e-05
-1.26122645107163e-05
-3.42311878888972e-05
-4.73006129529475e-05
-4.61193598561197e-05
-4.0402126245946e-05
-2.3833675764046e-05
-3.12766545560701e-05
-4.06642073982055e-05
-6.61763469166033e-06
-1.78812535191285e-05
-3.28848774690819e-05
-1.83607851357728e-05
2.84483460436981e-05
-2.63306032600039e-06
-2.76409034762209e-05
-2.29727979973018e-05
3.02876341615039e-06
5.70134291581284e-06
-7.01885454188383e-06
-1.25805778706911e-05
-4.80625717610383e-05
-2.1982578121482e-05
-2.21787387184795e-05
-5.46826582335603e-05
-5.03842119544095e-05
-4.08860175893906e-05
-5.03485432546466e-05
-3.29871750224835e-05
6.66851539370306e-06
-2.75995285132157e-05
1.02434352324599e-06
4.37281182490916e-06
-4.25178037337909e-06
3.00623707212645e-06
-6.32257964564831e-06
2.47128843150755e-05
2.08847119638645e-05
-1.02958868796298e-05
-2.28007862086853e-05
-5.34705960975072e-06
-1.1698287583986e-06
-2.99565863771465e-05
-2.53234054217467e-05
-3.28832027240875e-05
-2.80863984401223e-05
-3.73398743565743e-05
-1.98370856924213e-05
-1.82285504994954e-05
-2.65830500312985e-05
-1.09042460744134e-05
-1.69058195939627e-05
-3.15619665667899e-05
-1.43145873232812e-05
9.84491255949588e-06
2.06187875299308e-05
1.64263252132792e-06
2.76047565725092e-05
3.1726257181518e-05
5.27903728854606e-06
-3.96260681011822e-06
1.63572763737198e-05
1.36493997866831e-05
-1.97925531020762e-05
-3.10988248364455e-05
-3.8072922172369e-05
-5.38469138980354e-05
-1.92832939265718e-05
-2.74150415337769e-05
-6.13930407308736e-05
-5.59686376631892e-05
-1.76694369562507e-05
-5.78933615989506e-06
-4.91903950122256e-05
-2.09791614524592e-05
2.97558444206327e-05
-1.03116854082728e-05
-2.59466691430026e-05
4.32893155569614e-06
2.68436985292372e-05
1.33821164426285e-05
-3.41352185003673e-06
-1.37688507423361e-05
-3.85500357864337e-07
1.04547285419117e-05
-3.54793610202175e-05
-2.42216546764186e-05
-2.16760277326683e-05
-4.30225422016546e-05
-4.36233989905268e-05
-2.99011263977049e-05
-2.68194331571005e-05
-4.19396365899444e-05
6.89746165873724e-06
-1.74937097844343e-05
-2.02909335619933e-05
-1.63547833027708e-05
-2.15882587645318e-05
5.73276610754501e-06
-7.95827144053995e-06
-1.16259061381824e-05
-3.06176692341445e-05
-1.8823453096554e-05
-1.4179636663351e-05
1.80389487097132e-05
-2.15316237236364e-05
-1.66680179488282e-06
-3.86901273271113e-05
-6.40612897416005e-06
-1.45928623895501e-05
-1.65912364834769e-05
-1.4565834446312e-05
-3.90008154895816e-05
-1.13984224596606e-05
-4.7100277849289e-05
-3.29571134931614e-05
-2.53393921645517e-05
-2.48187098338775e-05
1.10100851664686e-05
-2.65071440255721e-05
-1.01921728784261e-05
2.90028566187743e-06
-2.05649401757636e-05
-1.59404839149785e-05
-2.5511446668021e-05
-3.19926115007493e-05
-3.40906196913871e-05
2.50951348474489e-06
-4.71254791413081e-06
-2.57287235644126e-05
-5.31330085272896e-06
-1.3954941025704e-05
-3.24060501417109e-05
-1.29476803003757e-05
-1.09776159210151e-05
-3.6653289309567e-05
-1.1191021690876e-05
-1.32905656620843e-05
-2.52698536198111e-05
-1.27631670405618e-05
-1.2034866845471e-05
-3.09037318554334e-05
-2.25020118748515e-05
1.25531904181366e-06
-1.49156799637101e-05
-4.62388714264583e-05
-1.03017254957163e-05
-1.85881763596814e-05
-1.60453493445248e-05
-3.30930316997081e-05
-3.9852103387172e-05
6.48006950851539e-06
-2.21647942898982e-05
-2.15569438535399e-05
-2.80697154026812e-05
-8.40835067606399e-06
-3.01817235843545e-05
-4.38787336109289e-05
6.14079556508399e-06
-2.1595812769211e-05
-2.56532340232047e-05
-2.56015788393633e-06
-2.13631111857295e-05
1.05337152342849e-05
-2.99910147116039e-05
-1.09737679072288e-05
-1.54631234240831e-05
-4.45814639169057e-06
-2.24820245922205e-05
-1.15968393053391e-05
-4.01942857387656e-05
-2.34159688851799e-05
-2.07310994323096e-05
-1.90791951740357e-05
-2.33169515122994e-05
-3.21056615856062e-05
-2.24646011343898e-05
-6.63599774237908e-06
-3.54458983202425e-05
-3.11984209503121e-05
-9.11630873351359e-07
-4.98953406023131e-06
1.95063042492736e-05
-2.97576493206853e-05
-4.81942443590186e-05
1.16381468515721e-05
-2.60365223653884e-06
-2.53688054900594e-05
-3.42893096776855e-05
9.29335475713601e-07
-8.12568284683465e-06
-3.81928027638601e-05
-3.25868208753774e-05
-4.24081189179115e-06
-1.49005605450138e-05
-2.98295330186221e-05
-2.70722911290459e-05
1.37735630103406e-05
-1.87627886385583e-05
-3.24097438247894e-05
-1.58324447510792e-05
1.52892673671511e-05
-1.11539643062171e-06
-1.56459190740032e-05
-3.93255394344306e-05
-2.80220264402269e-06
-6.35661607383767e-06
-3.06616104345001e-05
-3.74218659834944e-06
-1.3188735460399e-05
-1.29199376786512e-05
-2.01483796122767e-05
-1.27000953907179e-05
-5.24534311076597e-06
-3.41741350574941e-05
-6.09202689980775e-05
-3.36362324466044e-05
-2.10933974152429e-05
-4.12192598812177e-05
-1.4719585606146e-05
-9.8596876740942e-06
-5.65356458695956e-06
-1.73710598667119e-05
5.92606045532053e-06
-1.1014914623986e-05
-1.17883718776354e-05
1.32079146627549e-05
-2.01492362016129e-05
-1.96748215430555e-05
-5.00411775335118e-06
-9.4205859796202e-06
-1.64809799221586e-05
-1.93856560428346e-05
-5.57132985062554e-05
-5.23650072547836e-05
-3.13670234252957e-05
-4.29171234292456e-05
-2.39433111491022e-05
-5.73751161132233e-05
-4.20926856559294e-05
-2.54549111486153e-05
-1.90388626222895e-05
-2.1976250567684e-05
-1.15177093200043e-05
-3.38862931065289e-05
-2.16277374385659e-05
-1.16341941640562e-05
-1.47573178613171e-05
-2.48315068555792e-06
-3.82128147365014e-05
-1.83802405927388e-06
1.36704545437842e-05
-1.61001974701185e-05
-3.50705183886928e-05
-1.13398739690262e-05
-2.14528556847027e-05
-3.31366307033605e-05
-2.76267056460117e-05
-1.32015104488134e-05
-2.59567300475961e-05
-3.41002303428092e-05
-3.14173312145779e-05
-1.3623197773338e-05
-1.88770617643753e-06
-3.46575745806285e-05
-1.28041552174809e-05
-1.35237802134188e-05
2.67912197819653e-05
1.75680338008733e-05
-7.8302095522371e-06
-2.43407697329013e-05
-8.59609810324149e-06
-1.40414400434305e-05
-3.05915877262749e-05
-1.56666843586948e-05
2.77674203241583e-05
-4.4069133641876e-06
-2.53549316561637e-05
-1.70584134409026e-05
-8.79281848518021e-06
-2.87832386336745e-06
-1.3017909394992e-05
-7.70713756192092e-06
-4.59405354432057e-06
-8.12575457423728e-06
-1.92358521305356e-05
1.62072162226618e-05
9.38464439656056e-06
2.21260713834379e-06
-3.64936125724968e-05
-5.62247032377979e-06
-7.7658091537178e-06
-1.57982565788962e-05
-1.69104791510188e-05
-1.87260536932283e-05
-1.77278326631365e-06
-3.93958443058304e-05
-2.73616659007321e-05
-4.23431350303729e-05
-3.31424666731476e-05
-2.56100291509737e-06
-2.11508263241434e-05
-1.07933895812779e-05
-2.25762891646492e-05
-2.27663708249766e-05
-1.13571797205694e-05
-8.06210956719233e-06
-4.11440859492745e-05
6.45128399551116e-06
7.08504096349469e-06
2.13594344291215e-05
4.81460173313985e-06
-6.33941038737942e-06
-2.94945766305066e-05
-7.58392584018419e-06
-5.311368831777e-06
-1.29241393714467e-05
-3.15755500313672e-05
-2.49294122079673e-05
-1.48822744899074e-05
-4.06466663249916e-05
-5.21385385201571e-05
-2.39605483837415e-05
-3.05124287398909e-05
-5.43888364198119e-05
-2.71645614834159e-05
4.20756836741268e-05
-2.04750950053901e-05
1.72813445143588e-06
-1.85777954733775e-05
2.59958452384008e-05
-1.10814302745129e-05
-3.45743319736618e-05
-1.1129216407803e-05
9.60201216912418e-06
-7.92951908877559e-06
-1.02858531263655e-06
-3.83958020298173e-05
-6.26583726865289e-06
-2.51593657481843e-05
-9.69129349817987e-06
-6.87495043286361e-06
3.34408467747629e-06
-4.2960586083353e-05
-2.7384037859068e-05
-3.71796340270003e-05
-5.98891459962773e-06
-2.82469350149503e-05
-1.65136487658187e-05
-4.82588322160422e-06
-2.52775980305141e-05
-1.11361514055426e-05
-1.03911248866774e-05
5.89429310202059e-06
4.46175751949578e-06
-3.83914920729459e-05
3.76881706040348e-06
-1.20566161802016e-05
-2.75349487076437e-06
-1.7850796681855e-05
-2.20569483798738e-06
1.22655218443102e-05
-2.81423965780622e-05
-3.35828844649532e-05
9.47155650426549e-06
-2.19911487961035e-05
-2.27105969858096e-05
-2.01654825818749e-05
-7.32385656146952e-06
2.70978266571677e-06
1.22382184413178e-06
-4.31580329586453e-05
4.54765993384639e-07
-1.16851024952357e-05
-5.11128625497934e-05
-2.13376039845516e-05
-1.42715068172886e-05
2.02504071280686e-05
-2.03558326207522e-05
4.27506350644165e-06
8.24201327023433e-06
-9.23602063736909e-06
-1.50093584983933e-06
-2.34969015078602e-06
-2.74704146963749e-05
-2.45235448197901e-05
-1.43619935034118e-05
4.19330193234279e-06
-1.32870349417361e-05
-1.89224372058117e-05
-2.21219540442807e-05
3.51305635486406e-06
-2.93111522101656e-05
-2.57971955964092e-05
-5.39901872113453e-05
-1.78343631746502e-05
-4.25109733838031e-05
-4.8792388069189e-05
-2.03631781871468e-05
-6.99710524523813e-06
-2.58350340530086e-05
-4.36843761330576e-05
-1.58257288838338e-05
-1.91476445746884e-05
-2.05627972155348e-05
-3.30465548734483e-05
-7.40311484435941e-06
-1.01988708491644e-05
-2.3307274654585e-05
-2.42462588585998e-05
-1.6205328728104e-05
-3.86949541374974e-07
-6.16067988657893e-06
-4.47919859819482e-06
-3.6009039491475e-05
-4.50436147841858e-06
-1.0759709975092e-05
-3.1850173327106e-05
-2.25228330881019e-05
-1.91735462904325e-05
-3.7897077215689e-05
-3.8310909039826e-05
-2.91353201655621e-05
-1.20789775304339e-05
3.77679525963152e-06
-2.5643274772277e-05
-1.49385352979164e-05
-4.49363248266809e-06
-1.71726255593813e-05
-5.06228393233778e-06
1.2410289136574e-06
5.8191262160538e-06
-4.31506409223382e-06
-1.65310744443706e-05
-6.23845733262105e-06
-1.87313526671298e-05
-4.12884801134725e-05
-4.20819329850582e-05
-1.63543995907009e-05
-3.26497697806334e-06
-2.00984546406705e-05
-2.71634082815213e-05
-9.70242319016372e-06
-4.32323685128795e-05
6.8033221584403e-06
-1.48013817778346e-05
9.41112347252473e-06
-6.56297723600629e-06
2.584064164405e-06
1.58206609242676e-05
-1.72510936388901e-05
2.27167215628422e-05
-2.69124655721856e-05
1.15175283181592e-05
-1.59513405524364e-06
-4.02362261088663e-05
-5.13915800177408e-05
-2.65704011052508e-05
-2.9138238279321e-05
-4.86393722211897e-06
-4.31562126177818e-05
9.12102576619845e-06
-1.15553115940004e-05
-3.21534585637727e-05
-1.94801397186832e-05
1.46896292864029e-07
-2.01645895473187e-05
-1.97059969942205e-05
-3.6950007270269e-05
-1.17228448545069e-05
-2.64618063700818e-05
-3.59800539439298e-06
-5.35523330280234e-06
-1.40615605743648e-05
1.74147139141957e-05
-8.3595815420989e-06
-2.40615881003126e-05
-2.03771083591671e-05
2.84612438697738e-06
-9.81894302600615e-06
-5.00663981585192e-05
-4.94415260180529e-06
-3.84650190318486e-05
-3.10913930768731e-05
-3.02403663104137e-05
-5.1282509451617e-05
-2.0723685544504e-05
-1.51542009600945e-05
-1.78109959888343e-05
-2.29917348380443e-05
-1.82620934115753e-05
9.04346550124271e-06
-2.304771211991e-05
-4.03510009713497e-05
-1.3160183684411e-05
-2.10598813048382e-05
-3.31867036598916e-06
-2.13261915760189e-05
-8.84793262316789e-06
-2.58286498646119e-05
6.37804089748801e-06
-2.31775000899885e-05
-3.61729654124936e-05
-4.38264579572546e-05
-1.56513933261644e-05
-1.32369612642753e-05
-4.34760041171111e-05
-2.78374595567225e-05
-6.78531055714335e-06
-1.95628090226024e-05
-2.48509503351374e-05
-2.3163225426355e-05
-2.42405019241806e-06
2.06405666363687e-05
3.39131221797281e-06
-2.30585054524495e-05
1.11572417619749e-06
-1.08180550560944e-05
-1.90642069698631e-05
-2.13978928386918e-05
7.35140452576174e-07
-7.76003660751159e-06
-7.78624400842678e-06
-7.08922686897915e-06
-1.76597406580866e-05
-1.44349866117155e-05
-3.74960125170655e-05
-1.40692512943914e-05
-1.58241627611216e-05
-2.99373446686216e-06
-2.97200439636124e-05
-2.41099908068976e-05
6.1112047198097e-06
-4.65562257289389e-07
6.04343123549626e-06
1.54478013717489e-07
2.15523256430999e-06
-1.38746219915549e-05
-1.71053593498483e-05
4.35454967170328e-06
-2.58366393838905e-05
-7.71459468059956e-06
-1.57596488409584e-05
-2.20086103710999e-05
4.10400571938308e-06
-3.46284139262042e-05
-3.18279236114425e-05
-8.9278475668387e-06
1.03429186994853e-05
-3.59661126486102e-05
-4.3632108052588e-05
-3.96466621782506e-05
-2.4746864927438e-05
-3.8346237908215e-05
-5.50053712238242e-05
-2.15555231871107e-05
8.38476556354464e-06
-2.22485387858243e-05
-4.10211825290033e-06
-2.87651693713148e-06
-1.51975243910469e-05
-1.10702953391386e-05
-4.5521173591707e-06
7.46456156596915e-06
1.2868461606635e-05
-9.1364197584968e-07
-2.72675834087962e-05
-2.44271879111876e-05
-2.57711491175347e-05
-2.37980744827425e-05
-4.09597697483094e-05
-4.25674703309244e-05
-2.43922312864241e-05
-2.14877762256769e-05
2.78929864900946e-06
-3.66148345401439e-05
-4.60357781503926e-05
5.17202643128703e-06
-4.48255309291974e-07
-3.05774203994719e-05
-3.54076969746006e-05
1.04257476268536e-05
-2.94898867736649e-05
-7.65639814704283e-06
-3.13348664084213e-06
7.13809342392381e-06
1.13326471311231e-06
9.34105070074153e-06
-1.70411281337667e-05
-7.33756512322681e-06
-5.73379287752995e-06
-1.13799147564543e-05
-4.44080156891688e-05
-2.02187376713393e-05
4.55661985412131e-06
-2.34049241645654e-05
-3.87218245058047e-06
-8.76034413350879e-06
-2.7193237957927e-05
5.77951455518012e-06
-1.29077702927693e-05
-2.16966673583591e-05
-3.01458638706806e-05
-2.77069338792056e-05
2.77714199865458e-08
-3.99256260653084e-05
-2.67661466194692e-05
1.80820300204025e-05
-2.27699146396152e-05
-3.92804340673123e-05
-1.45686930759649e-05
-4.41559873226655e-06
-1.29044814134388e-05
-1.95648621606939e-05
-1.40153014983994e-05
2.18189732201146e-06
3.86538148190812e-06
-2.18275441839384e-05
-4.07144478453772e-05
-2.92549896028291e-05
-1.02808466878029e-06
-1.93535712736282e-05
-2.07934823067036e-05
-1.0452516559917e-05
2.07490106229034e-06
-2.96015323605433e-05
-4.00470867600548e-05
-7.61872146317214e-06
-1.95505060218967e-05
-2.47387792040957e-05
-3.60996123736067e-05
-5.28195421649783e-06
-1.03236485813942e-05
-1.88430034693581e-05
-6.99583217438489e-06
7.96291530006291e-06
-5.18287377540808e-06
-1.20815317613087e-05
-2.53056145116524e-05
-1.04054208453048e-05
-3.04903107963929e-05
-5.27353068234089e-05
-4.03019792947119e-05
-5.15278268732409e-06
-2.27438482590786e-05
-3.09173883312164e-05
-3.5877706521677e-05
-2.40826460946177e-05
-2.81847833980113e-05
-1.65584150307946e-05
-5.71002060972213e-06
-2.3558211926907e-05
-1.3227439010558e-05
-7.30642735624137e-06
-6.27528677033416e-06
1.74808517986563e-05
-2.93978336730571e-05
-8.21349399095288e-06
3.16195139037417e-05
-1.25652770744583e-05
-5.2248349174335e-05
-3.26393229399102e-05
-2.53939461063346e-06
-3.90625626465802e-06
-4.40845477812816e-05
-5.14636390972451e-05
-2.09471499115716e-05
-2.22968025139131e-05
-2.98120972635615e-05
-4.31945642121594e-06
8.04890730026624e-06
-3.0541801680471e-05
-2.02982919085676e-05
2.66636464279314e-05
3.63915397694084e-05
-3.99748115213652e-06
-1.19203703813106e-05
8.59476516966459e-06
2.11097869611326e-05
2.59788878584974e-06
1.27311206089503e-05
-2.15667636307093e-06
-2.18870537561382e-05
2.996152125471e-06
-3.29994877943886e-05
-2.28714962499571e-05
8.63583380033107e-07
-5.11677365433084e-05
-3.41743706394592e-05
-5.86661732964388e-06
-4.46805733974044e-05
-2.71140784036616e-05
-1.8106127200381e-05
7.15493878367771e-06
1.73983969440345e-06
-8.37250786249926e-06
-2.47504967175993e-06
3.36992983644531e-05
-4.35387903149369e-06
-1.12493128298627e-05
-1.58208194416773e-06
5.15625054160319e-06
-4.65353612558811e-06
-2.01719335258002e-05
-1.90455136821815e-05
-3.49058128691548e-05
-5.66903157625528e-05
-2.58460295447288e-05
-3.9234855028154e-05
-2.06935160102707e-05
-5.80678025185146e-05
-5.12028232448261e-05
-9.82907283089399e-06
-3.23184115622081e-05
-1.22822999831877e-05
-7.66474713103416e-06
1.89075010902112e-06
-1.10727447666297e-05
2.12259779528598e-05
1.63705050208457e-05
4.61130305246651e-06
-9.70596298784187e-07
-1.91411602496091e-05
4.18763252681477e-06
-2.18962944791202e-05
-1.29521524354607e-05
-2.12124622942046e-05
-2.11811708488154e-05
1.75082308920175e-05
-4.08778416616803e-05
-4.97875774565893e-05
-1.8623547245944e-05
-1.18244371109041e-05
1.05197259324256e-06
-4.4840674952423e-05
-2.18153676188236e-05
2.09956593974119e-05
-5.04158030245705e-06
-4.17164612619127e-05
-6.84132829499763e-06
9.38970361456362e-06
-2.6212965218291e-05
-3.37572403510029e-05
2.09939957483717e-05
1.71222944991071e-05
-2.19329789874753e-05
-2.49646029892847e-05
8.19379725012329e-06
-2.89860524507272e-05
-3.87087920145664e-05
-2.62987836966381e-05
2.20612155239951e-05
3.95239989243103e-06
-4.60587071371295e-05
-2.57278418900283e-05
4.97873715613599e-06
-3.73924643602918e-05
-8.5690978904287e-06
-2.82839818684093e-05
-1.65827934299967e-05
-5.68223857509664e-06
-1.44300708112273e-05
-1.92147770966111e-05
5.27889014561985e-06
-1.32220741220334e-05
-2.52072047348645e-05
-3.20969114614571e-05
-1.89573741040998e-05
-5.26089379569815e-06
-2.29905711094422e-05
-8.65983555893252e-06
-2.72341416755312e-05
-2.45765056961323e-05
-2.75951330319682e-05
-2.40580400659405e-05
-1.94029748426667e-05
-3.28683075812539e-05
-1.73763481870755e-05
-1.91517249877995e-05
-1.99496665134649e-05
-2.4855719434626e-05
-1.88002651663242e-05
-2.23366656352644e-05
-1.86328187121209e-05
-2.0552545947195e-05
9.30801240491528e-06
-8.26053032929287e-08
-3.3183511068283e-05
-4.69009542092185e-07
2.48653161590966e-07
-1.42349148920041e-05
-1.72370132497249e-05
-9.99480855010317e-06
9.98278018732065e-06
5.55905924781687e-06
-2.04761924569241e-05
-4.11115480406156e-06
-2.03003424889096e-05
-4.64112617248928e-06
-1.05561087148213e-05
-5.49588673174207e-05
-2.27448063860295e-05
-2.99560596755791e-05
-2.10529654652242e-05
-2.23532250804233e-05
-2.76183641254681e-05
-1.1335780809255e-05
-6.11112564329265e-05
-2.02951336016937e-05
5.24980194187833e-06
-4.86703102869861e-06
-3.57022570432791e-05
-2.83583526580112e-05
-4.74576748150766e-06
2.39095102340058e-05
-2.42558452157064e-06
-1.77523546346052e-05
1.36628494990432e-06
2.05011550332117e-05
-2.52571666687938e-05
-2.32378469807435e-05
7.29548053927533e-06
-2.87228928191608e-06
-2.08040173728512e-05
-4.835179149183e-05
-1.70818752080778e-05
-2.23613434619039e-05
-3.14539823752221e-07
-5.48569721490432e-05
-4.79581557213648e-06
5.92697252886859e-06
-1.61646342319816e-05
-4.31961652368131e-05
-9.98284878460606e-06
-3.7437284597021e-06
2.40639125270242e-05
-2.64918513335454e-05
3.2918185905925e-06
2.31026523474843e-05
-5.8810946622522e-06
-5.7543011779237e-06
-1.76943880555084e-05
1.71381625042663e-05
7.23251710359813e-06
-3.02928595666473e-05
-2.21045174537423e-05
3.35861088322094e-06
-1.34263841830865e-05
-6.39017733153738e-06
-2.26849558200103e-05
-2.02929390501394e-05
-2.28182416947364e-05
-6.78857990652826e-06
-2.09801490481536e-05
-1.47017891959887e-05
-5.80004801106767e-06
1.35085398706803e-05
-1.57108767904554e-05
-1.87772112812383e-05
-1.84866344699996e-05
-3.15588687805194e-06
-1.42772270559714e-05
-7.19552388037682e-06
-1.70858581259697e-05
-7.36671556635306e-06
-4.57717508015766e-05
-3.92519196543447e-05
-2.78453935158587e-05
1.78647723713737e-05
-9.63610893657047e-06
-2.97831034723007e-05
-1.83316082562335e-05
3.34952313715011e-06
-2.80576490756965e-05
-9.12917206726237e-06
-2.4694539767642e-05
5.03133996395746e-06
-1.45679691018867e-05
-3.26824697104463e-05
-2.11010301275462e-05
5.71031093976944e-06
-9.20078570306338e-06
-2.19963253110799e-05
-3.72196191491332e-06
7.04386975913583e-06
-1.61436623397578e-05
-5.29726890012769e-05
-1.36688595051613e-05
-7.05865241171204e-06
-2.54848988549809e-05
-4.1706041827669e-05
-1.41021528421209e-05
-2.64195108696486e-05
-2.64172609365715e-05
-1.19658231670453e-05
-2.25277228254565e-05
-1.63813560319155e-05
-4.32995125833014e-06
-4.16977659731277e-05
-1.24724159844464e-05
-6.549365419781e-06
7.70117334346274e-06
-7.40930291871654e-06
-2.49982074991506e-05
3.35436057412488e-07
-1.55804674970575e-05
-8.71107305938853e-06
-9.97586394916562e-06
1.2772283457886e-05
-6.56336963132202e-06
-1.79302466945312e-05
-3.21532146169278e-05
-1.61788836685181e-05
-1.29938274265091e-05
-2.62026812013114e-05
-3.07273843451304e-05
-1.26345031238078e-05
-5.64807940646662e-06
-2.75388641098873e-05
5.13891610842798e-06
-1.06048437229035e-05
-1.74994155132324e-05
-1.44667469408739e-05
-1.82003477604279e-05
1.56991114855808e-06
-2.60750922707716e-05
-3.61857491713002e-05
-6.00565075957842e-06
-2.74558381536842e-05
-2.57883579041707e-07
1.07301434271166e-05
-1.44236752932896e-06
-2.91445594260082e-05
-3.9218684536411e-05
-2.42262216163049e-05
7.5186253597899e-06
-2.75286525951286e-05
-6.24109675519415e-05
-4.42086652914039e-05
-2.90094047338971e-06
-1.6654978061836e-05
-8.87562476602657e-06
-3.26658066760093e-06
-6.71627720211175e-06
-4.40084859473474e-06
-2.68419039766729e-05
-4.55435949321088e-06
1.93125055019812e-05
2.65317462459073e-06
-7.94158994978116e-06
-2.53289651453552e-05
-1.87368898504156e-05
-1.91445809696596e-05
-3.3246739216365e-05
-3.74265020569986e-05
-1.73148873322989e-05
-1.10796470985876e-05
-2.96992851264876e-05
-2.11534208546835e-05
-2.47044215565759e-05
-3.29365012205772e-05
-4.98791636469603e-05
-8.95620593441614e-06
-2.49297924840039e-05
-8.60985203509374e-06
1.13378542773142e-05
-7.18177580092557e-06
-3.45229687575326e-06
-1.93561551860737e-05
-2.40362917324297e-06
-3.54624349749699e-05
-1.44512728301533e-05
-7.26889238546952e-06
-1.02255033755588e-06
-1.26478850424934e-05
-2.66443530657459e-05
-1.79532224756157e-05
-1.78007982400984e-05
-9.73111697095295e-06
-2.45175300514512e-05
-4.77520451912791e-05
-2.32093708801983e-05
-4.90464856518182e-05
-3.41785246113219e-05
-9.472869353802e-06
1.52552295741283e-06
-8.86570866501432e-06
-3.39302199762026e-06
-1.0240246685887e-05
-2.00216036597501e-05
-4.37725091090357e-06
-2.15587592664763e-05
-2.84300297980625e-05
-1.87419587778668e-05
2.35058617709128e-06
-2.3069667375739e-05
-2.16226278468022e-05
-7.73239844399159e-06
-1.15248481710265e-05
-2.55146117357228e-05
3.91912187160401e-06
-6.77860753153394e-07
-9.77076414253349e-06
-5.04822980896575e-06
-1.57564754468394e-06
-8.01764175956881e-06
1.90306275682961e-05
-7.24769141006871e-07
-1.03083199363897e-05
-8.26281980367736e-06
-2.17414656192899e-05
-1.71490054083404e-05
-9.74554993320662e-06
-1.67673448688989e-05
-1.83961606709194e-05
-2.29691690818196e-05
2.66677179025999e-05
-8.49308606754933e-06
-4.7063990605212e-05
-7.27218211416376e-06
-6.1959668943922e-06
-3.07891541044601e-05
-1.76465104483175e-05
2.51907795692192e-05
-6.24645238951316e-06
-3.3700783691081e-05
-3.9535242525875e-05
-1.74012345060984e-05
2.36673856902515e-06
-1.58911862326159e-05
-1.54770247536046e-05
-2.78425401280838e-05
-2.85872274387823e-05
-5.00662465053326e-05
-3.4801475038348e-05
-8.56918409514951e-06
-3.57119715975954e-05
-2.3546349805308e-05
-4.20115105504727e-05
-1.39692203824429e-05
2.75480320272616e-06
-4.03924295768596e-05
-3.01284720469225e-05
-3.27412912626502e-06
-2.23652334487935e-06
-2.9767605377485e-05
-2.41741667374589e-05
-2.03848379548052e-05
-1.72314150038424e-05
-1.43472346989109e-05
-2.67458244442365e-05
-2.80209787725817e-05
-2.76902556342972e-05
-2.32466734634815e-05
-3.28330528821042e-05
-2.64602496900774e-05
-1.2094320364312e-05
-2.29390614876481e-05
-3.31679749798478e-05
-1.60027392710487e-05
7.52097169587187e-06
4.35761244982782e-06
-1.62649053966959e-05
6.22620458429475e-06
-1.08927274872496e-05
1.15214628653074e-05
-3.4854919594911e-05
-8.96645447175162e-06
-2.29681732843955e-05
1.29231930488759e-06
-1.94060733335151e-05
-3.35006659545061e-05
-3.33022697834641e-05
1.59823538433087e-05
-1.00619493269289e-05
-4.49468236345945e-05
-6.43084029365045e-07
-1.19349161843292e-05
-1.91405815333113e-05
-4.32122462300569e-05
-2.32738644497015e-05
-7.57117736461031e-06
7.18039362914323e-06
-2.83330478906851e-05
-3.59607347539691e-06
1.14191427239232e-06
6.54283336122939e-07
-2.30943834081343e-05
-2.21823204712267e-05
-5.99867956066887e-06
-6.0449564628871e-06
-2.06722884033641e-06
-3.17502988013602e-05
-3.92041131160018e-05
-1.5334341939433e-05
-6.1532087831472e-06
-6.94909682185317e-06
-1.59237860939409e-05
-1.09962066527932e-05
-2.52026058327002e-05
-7.41527619895011e-06
-2.34146696973469e-05
-4.13430831416314e-05
-4.66597213426935e-05
-2.29949895659281e-05
-2.87545500238241e-05
-2.18266548575416e-05
-2.23944532763143e-05
-2.07468759711499e-05
1.99042132070509e-05
-1.17057747154253e-05
2.75849650747648e-06
-2.71514748856598e-05
-1.09168208821488e-05
9.48348659028738e-06
1.21019313702226e-05
-2.57364709144681e-05
-4.66267186497008e-05
-4.25875631767373e-05
-2.75038440548845e-05
-4.56953689824188e-05
-5.53809236872492e-05
-9.75684160920863e-06
-1.38952606805764e-06
-4.55512369429242e-05
-1.70127571296394e-05
-2.96200669321585e-05
-3.53076108020792e-05
-1.47129982615022e-05
-3.72027187744326e-05
-2.30442861916236e-07
2.1028515989381e-06
2.70884228105979e-06
-1.00736575816897e-05
-4.47322313029955e-06
7.6863933811692e-06
-2.35823052021548e-05
-1.45221655827749e-05
1.83412437676104e-05
-3.28883859357924e-05
-4.01439622829316e-05
-3.74494485758372e-05
-4.86686858195687e-06
-2.33680029724502e-05
-5.74068347329084e-05
-2.05429867818735e-05
-6.69183348266288e-06
-4.40077328380933e-05
-2.75323895025727e-05
-7.9712053837595e-06
1.03113168868218e-05
-1.41507966086215e-06
-1.88808729237044e-05
-4.79422877082821e-06
2.58288829216047e-05
-5.00279093933522e-07
-1.57273791304135e-05
-1.37309090163648e-05
3.20335833265111e-05
-8.91193496783241e-06
-4.43068166254402e-05
-2.18703053756777e-05
-7.34100453860144e-07
-6.25673576810412e-06
-4.494633148589e-05
-3.96327037103245e-05
8.26565280504014e-06
