# Supplementary material for: Research on computational propagation and identification of mine microseismic signals based on deep learning
Source: PLoS One. 2025 Oct 22;20(10):e0334641. doi: 10.1371/journal.pone.0334641 (PMC12543183; doi:10.1371/journal.pone.0334641)
Supplement: S10 Data — (ZIP) [file pone.0334641.s010.zip › 000101100001439.xlsx_0.txt_24.txt.txt]

-2.61755721763975e-05
1.71910196442243e-05
-2.79644227468551e-05
-2.32057550318304e-05
1.96924080697959e-06
1.485243647863e-06
-2.10167426607783e-05
-4.93136277187056e-05
6.00110438910642e-06
3.77448088176719e-05
-1.96983697862712e-05
-6.12506606384634e-05
-2.71557775959665e-05
1.48960849020141e-05
-3.03599524385475e-05
-3.36080225821674e-05
1.31469208813879e-05
-4.91701891915444e-06
-3.52759485402387e-05
-2.25379021915647e-05
-2.90302515884337e-06
-1.52277471675281e-06
-4.19268260894918e-05
-3.01890074488263e-05
1.37392162582264e-05
-1.70294898387165e-05
-2.42112856499665e-05
-3.56928312659475e-05
-8.49839939260011e-06
2.56190956285688e-05
-3.74124001105872e-05
-2.68356515333471e-05
1.94311064995088e-05
-1.83580413970566e-06
-2.64348268812462e-05
-1.14246031018663e-05
2.47190448496512e-05
-3.00488401878785e-06
-3.72648970729275e-05
6.43252019318666e-06
3.72387356754011e-06
-3.9926652697619e-05
-3.84359290460183e-05
-1.46790576946592e-05
1.27404993288308e-05
-4.52080919458597e-05
-1.86758713822553e-05
-9.79625454696878e-06
-8.13399969011486e-06
-5.50484923529578e-05
-4.89057670170658e-06
-1.17957163751411e-05
3.00264160676442e-05
-2.57004227488336e-05
-3.52388726567297e-05
1.66836871289666e-05
-3.31864616105717e-05
-1.95970560564003e-05
-1.83655675127545e-05
-1.97778522962329e-05
-2.23522496816942e-05
-3.80202988156731e-05
-3.06216907079513e-05
-2.00661215858512e-06
-3.17038592323911e-05
-6.6866767748795e-05
-2.8684899600027e-05
-9.04231499767479e-06
-4.06612805408164e-05
-2.44196787471296e-05
-4.49390947738749e-05
-2.76214792557693e-05
-5.48452875155035e-06
-2.37969076762489e-05
-5.42616104548605e-06
-1.75354256536562e-05
-1.77010574504777e-05
-2.14547073823344e-05
-9.6272907143768e-06
-2.2455772060887e-05
4.04847623377318e-06
-2.25046788200624e-05
-8.62874440639084e-06
-3.86211508235543e-06
-1.9580604903201e-05
-5.63910035705975e-06
-3.38440650228809e-05
8.21683292375597e-06
-4.1363195847484e-05
-4.19171790934285e-05
-1.11079013846861e-05
-4.00885326076937e-05
-5.31529400219914e-05
-2.01454523983743e-05
2.0074029777794e-06
-3.60034259215441e-05
-7.25570735721962e-06
-5.73282642779165e-06
5.21192129920499e-06
-3.11646388986165e-06
-3.28868090350764e-06
-1.20546732590716e-06
-3.81398010879949e-07
-2.75438222568158e-06
-2.76071474733911e-05
-1.89948841809058e-05
2.20992015995945e-06
-6.27941764732544e-05
-5.88212606038318e-05
-8.48765524102248e-07
-3.28463393656144e-05
-2.28343156965399e-05
-9.8676111397897e-06
-1.37003837285603e-05
-6.40014997812118e-06
-1.55330363494066e-05
1.4322958773496e-06
8.22163115688971e-07
-2.14097193370227e-05
-4.07368362476193e-06
-1.95059670268055e-05
1.23888041482581e-05
-2.26219643652145e-05
-2.13333506866668e-05
-3.0595618862306e-05
-3.64423117211065e-06
-4.91659137519958e-06
-1.05747228098818e-05
-3.30093143507961e-05
-5.39669039911024e-06
-1.1686763529566e-05
-1.97830924582054e-05
-2.19909444007236e-05
-1.32740750126712e-05
-2.32746678624363e-05
-1.40158642681436e-05
-2.6297739863211e-05
-4.81805065356317e-07
1.79271822881296e-05
-2.30555148817581e-05
-4.20796929467078e-05
-1.19167573024586e-05
-3.81876013716511e-07
-1.98734428610311e-05
-3.28918998127633e-05
-2.6002159851348e-05
-3.51353050301788e-05
-1.56588338361838e-05
-1.34963909093344e-05
-3.40020199064223e-05
-2.17506539897521e-05
-8.46741415407776e-06
-2.33861158667115e-05
-2.50189914516899e-05
-3.53465173896873e-05
-4.7973077595711e-06
-8.64547123849801e-06
-4.14842832688088e-05
-4.81143221592466e-05
-1.33787512157699e-05
-3.77831627896355e-05
-1.77927518260767e-05
-1.03240993200442e-05
-1.28437099152143e-05
6.30239969752233e-07
-2.13780360627435e-05
-1.72796343553643e-05
-2.20957335023225e-05
-1.90706108652285e-05
1.41858473331218e-05
-2.72120376924749e-05
1.07621370301838e-06
-2.69306039695868e-05
-1.32514102804873e-05
-1.73627905455496e-06
-1.25612355494105e-05
-1.66395107715352e-05
-1.19254350843463e-05
-4.21195720943597e-05
-4.79250472735416e-05
-2.56645981161272e-05
-1.45219922350613e-05
-2.09440743283586e-05
-1.41444881966629e-05
-2.25492335284538e-05
-1.45428668188475e-05
-2.58897249554074e-05
-1.52267211614842e-06
9.61733515240934e-06
-1.48924484504296e-05
6.46100881428614e-06
3.13166141972056e-05
8.87641022735809e-06
1.46961685442362e-05
-8.39098984411013e-07
-9.20764588845581e-06
-9.23805609214077e-06
-3.4711848015066e-05
2.72183807614212e-06
-1.28060666215974e-05
-4.29140907320951e-05
-2.63584289015199e-05
-3.92048289361513e-05
-7.64242092842488e-06
3.60685982085633e-06
-5.78833046959014e-05
-2.05491272612099e-05
-9.30551105227988e-06
1.90573011547944e-06
-4.65765742568823e-05
-1.43842709580165e-05
5.69092206846386e-07
-9.5974882517691e-06
-2.89224376883128e-06
5.52171453093317e-06
-1.67262307249318e-05
4.51777524220226e-07
-3.82297443215259e-05
-2.48986159206662e-05
5.31680335890483e-06
-2.58118609364886e-05
-4.51619156377996e-05
-2.47977562618755e-05
-1.20147875232996e-05
-2.81948447860863e-05
-6.27868995943646e-05
-2.20868092814578e-05
5.94160764664959e-06
-2.70323946472117e-05
-1.75394744375472e-05
-1.89635016688266e-05
-1.27512677650334e-05
-3.00295571436254e-05
-7.24419931065547e-06
8.75504344928636e-06
1.20650252452383e-05
5.68357703005679e-06
-3.43069081922314e-05
-2.05406591937889e-05
-1.17662585882439e-05
-2.1159130739591e-05
-4.77552627334891e-05
-4.52494698076322e-05
-4.85181390036022e-05
-4.47739466829597e-05
-2.248613439217e-05
-1.71448626898526e-05
-1.88072592004263e-05
-2.3222296780773e-05
-1.91289507795563e-05
9.92062493651895e-06
-7.51707317335244e-06
-5.951241633205e-06
4.44899844427559e-06
-2.88673961223992e-06
1.95596631016959e-05
-6.68008599542481e-06
8.45034748252431e-06
-1.15931863086444e-05
-3.26553967906276e-05
-9.96348612316117e-07
3.99150106798904e-06
-2.04146399662451e-07
-2.36225922290875e-05
-3.92079988410219e-05
-2.13860775123248e-05
-6.78019751107404e-06
-1.01791104579682e-05
-7.76994028611786e-06
-2.06563815764436e-05
-1.66288609566824e-05
-4.48959552532819e-06
-1.68854579935732e-05
-4.01978984138846e-07
2.06031939251434e-05
-2.44575208246233e-05
3.79960528909436e-06
-1.62873260677123e-05
-2.95590568653233e-05
2.53578027549893e-06
1.69309559677405e-07
-2.5847604576519e-05
-1.57921467978226e-05
-3.16111874685541e-05
-3.43037798999518e-05
-2.959011038839e-05
-7.12932317288788e-05
-3.0963570529003e-05
-2.68324135491532e-05
-2.80015688144151e-05
-3.09465966815348e-05
-1.10246516384624e-05
-1.11656126947627e-05
1.81970440986922e-06
-1.37611935188342e-05
-1.82838802991443e-05
-4.77750937648003e-06
-3.52332864651617e-05
6.33142283719109e-06
-8.81715006271638e-06
-2.34436215320955e-05
-1.58068382342284e-05
2.05272223889388e-08
-3.11478956256951e-05
-1.94751463981637e-05
1.51093328101321e-06
-4.0247297300546e-05
-4.91458631164628e-05
-5.4393210907424e-05
-2.48629571092249e-05
-4.54221993938559e-06
-4.02333006931699e-05
-2.77887918863646e-05
-3.76160867290796e-05
-7.60870046630084e-06
-3.98743086649418e-05
-2.17690305216057e-05
-1.35065710360111e-05
4.76421020150702e-06
-2.30057975092158e-05
-4.62252861971288e-05
-1.85256818731387e-05
1.21270302885459e-05
-1.31721112148087e-05
-3.96228853116001e-05
-4.05556703558265e-06
8.94999196044355e-06
-2.76289996718935e-05
-4.71084077365357e-05
-1.63177937377534e-05
-2.03238180277755e-06
-2.40084717778931e-05
-3.25127288542094e-05
-3.33853387928464e-05
-1.06952317180209e-05
-1.15704906067231e-05
-2.76502825024301e-05
-1.42163157399559e-05
-1.55770626927882e-05
-4.40930403561564e-06
-8.5239608912975e-06
2.21768700612134e-05
5.78721289349789e-06
-1.22776107567655e-05
-1.46216024296904e-05
-3.18489589326847e-06
-1.19775778736299e-05
-3.4592813443734e-05
-3.21738923671594e-05
-1.38787464557944e-05
1.01289826719588e-05
-1.86239580838533e-05
-2.78461840956593e-05
-1.30335436686828e-05
-2.72117600423004e-05
-2.37135159824628e-05
-1.9320379301562e-05
-1.43438709722917e-05
-9.77606920124906e-06
-4.57338673653814e-05
9.29569139710785e-06
6.44411502459289e-06
-1.96484522330684e-05
-2.16914238066524e-05
3.2393400873794e-05
-1.88567335545739e-05
-2.53398598509526e-05
-4.33758497607988e-05
7.36612066720213e-06
-4.01266616295622e-06
-3.66227276751289e-05
-6.47274019199339e-05
-1.35338871880774e-05
8.29811070188297e-06
-2.75142170047171e-05
-2.71390853137618e-05
8.79302928339755e-06
-1.32852927312161e-05
-2.02177974594597e-05
-2.35731018641899e-05
-2.41510661167392e-06
-1.65419203907352e-05
-4.16714264050093e-05
-2.6033303818321e-05
9.53357497773769e-06
-3.48466210939604e-05
-1.91952067146059e-06
-1.9534295191955e-05
1.40516238041515e-05
-2.4290184316517e-05
-3.04905509629091e-05
-6.68260452436857e-06
7.34327000758078e-06
-2.23361582800071e-05
-3.15981971891834e-05
-3.72501681623114e-05
-1.22016896260472e-05
-3.18574362027029e-05
-3.8094444907397e-05
-1.84428630417307e-05
-1.57566640200023e-05
-6.34997385952926e-06
-5.14938535687725e-06
1.06491348252653e-05
-6.87228047114897e-06
-2.65136489756551e-05
8.54972853968929e-07
-1.21232297476525e-05
-3.81164780275131e-05
-3.23368480366967e-05
-5.4537152288052e-06
-7.83370028104316e-06
-3.19863150152197e-06
5.32947604999059e-06
-3.03125063454097e-05
5.46314287903383e-06
4.8116032780281e-06
-2.14354672284001e-05
-8.03552396680146e-06
-5.4592060666628e-06
-1.70830593604855e-07
-1.7595446614659e-05
-7.75773283891814e-06
-1.56569661322827e-05
1.15209529188721e-06
-2.10943431354876e-05
-1.25500932873419e-05
2.97511801238988e-06
8.36356014082259e-06
-5.60875771494642e-06
-2.76620796937981e-05
-1.21773082193155e-05
-5.35180175260748e-06
-1.01900277651922e-05
-1.74294104048675e-05
-3.29518294839906e-05
-3.64562931429714e-06
-1.97587174004514e-05
-4.47184684903071e-05
-2.33008780871759e-05
-2.82114834839547e-06
-1.29270067276886e-05
-3.14221402214691e-05
-2.16656079834352e-05
-1.64298968542075e-05
-1.71427964572816e-05
-2.35629905747385e-05
1.09102578273128e-06
7.74325893162127e-06
-3.14929935204905e-05
-3.85134410167873e-05
5.06656772995888e-06
1.25648663816413e-05
-2.71591980276147e-05
-1.1526975336749e-05
-1.30951364940279e-05
-2.81318521799147e-05
-1.52951140732652e-05
-4.00565111651385e-05
-1.49279737875474e-06
-3.15315491205392e-05
-5.03721842096883e-05
1.94947357028225e-05
-1.27147757284341e-06
-3.71964001797736e-05
-3.62739709173934e-06
-1.587439236487e-05
-2.18303303116712e-05
-6.60828503398756e-05
-1.92037591567536e-05
-2.53455376886392e-07
-3.91703891233805e-06
-4.2275725455215e-05
-2.10073019328113e-05
-8.7131187016517e-06
-5.26127717097411e-06
-3.64353593619733e-05
-2.36432148001846e-05
1.28140322960672e-06
1.48718704439127e-06
-2.60640676881779e-05
-1.57478683792223e-05
7.28931896013953e-06
2.67075166848695e-06
-5.940250637142e-05
-3.01610999329444e-05
-8.57480867856549e-06
1.27938107122038e-06
-2.48594015585221e-05
-3.145009434389e-05
-9.84859371479675e-06
-1.27047557993311e-05
-6.94955541764262e-05
-2.57053429722409e-05
-2.81938001538131e-05
1.79919167467414e-05
-3.33072330024957e-05
-3.00239653208725e-05
-2.30080330813675e-06
-1.54592449891108e-05
-1.83031047615583e-06
1.06204131320417e-06
9.93220284314377e-07
4.59456044310314e-06
-1.13054319230467e-05
-7.43567095001203e-06
1.47245017553146e-05
-2.14472834463069e-05
-2.65240657937168e-05
-1.26230209958389e-05
-3.0957904437012e-05
-2.06353223948712e-05
-3.12009759608761e-05
-1.56670593496848e-05
-3.89155956215401e-05
-1.85564770792549e-05
-3.81869178565149e-05
-2.44225359339444e-05
-1.63394551612344e-05
-2.92519530830585e-05
-8.93120088638647e-06
1.9382391220946e-05
2.21110597537156e-06
-7.00550016025979e-06
8.06478928457581e-06
-5.54355662203084e-06
-1.29510023233566e-06
9.43343012280529e-06
-1.50882811623277e-05
5.15364092196237e-06
-1.55471777547866e-05
-2.38851594811638e-05
-1.04167880877072e-05
-6.10407463855065e-06
-3.00462532777952e-05
-5.17704792613982e-05
-4.54322767701124e-05
-2.08888365245754e-05
-6.37674141158759e-06
-3.13333437315792e-06
-1.93232703087935e-05
-1.16266306267237e-05
-9.1421238121927e-07
-1.41357781854136e-05
-2.10384550566228e-05
-5.35942724429333e-06
-1.08770224443562e-05
-9.20924855023488e-06
-2.42395558993535e-05
3.78297184600032e-06
-2.61098871169993e-05
-3.49872037114386e-05
-3.10378605103591e-05
-2.84877250234693e-05
-4.21619116395548e-05
-2.31908922928045e-05
-2.7762252666659e-05
-3.80008308533446e-05
-8.30639115107232e-06
-2.04325361216116e-05
-5.04559505696497e-05
-2.57794907185118e-05
2.29395140135942e-06
9.81233125874907e-06
2.6446579171923e-06
-1.82630760628146e-05
-4.47158823692411e-06
-1.3104543749086e-06
3.7461604113004e-06
-1.23534656433822e-05
-1.16100513757378e-05
-2.92082391309752e-05
-6.67130400919517e-06
-2.92261759462024e-05
-3.29704295321135e-05
-9.77123095787447e-06
-9.10570830183634e-06
-4.83038715417484e-05
-1.65291367793151e-05
-2.10826309853539e-05
-1.87430041333825e-05
-3.67345538565346e-05
-1.20545572121584e-05
-5.1623513006517e-07
4.23340459355839e-06
9.04360278543865e-06
8.33621734826213e-07
2.28287987902576e-05
1.12745552028504e-06
-3.47321284772998e-06
1.8983993204974e-05
-1.64053405345427e-05
-6.43806704583496e-06
-2.65801720770218e-05
-1.15762829001344e-05
-1.33369728822922e-05
-2.82866025984208e-05
-3.03944052687651e-05
-4.25861594056298e-05
-1.61021754536757e-05
-2.37626647089495e-05
-2.0032528073092e-05
-2.49735868175243e-05
-1.47138838435165e-05
-1.9611636840547e-05
-1.51441462132463e-05
-1.77042106649356e-05
1.1344251457571e-05
1.45976204908445e-06
-1.28136554859979e-05
-1.42378584256683e-05
-2.19365374496135e-05
-2.23842259068843e-05
-4.3921627504167e-05
-1.40410549079348e-05
-2.75855245433225e-05
-2.22080118198728e-05
-3.23450816732279e-05
-2.19176946187167e-06
3.81775606778827e-07
-2.00162070283011e-05
-3.64103560786812e-05
9.32856203658371e-06
-2.2822189949812e-05
-1.48921110143484e-05
1.53499989722633e-05
-5.44922988254575e-06
-2.90753313724005e-05
-1.69241312125883e-05
-7.3395117305159e-06
-2.28762535362945e-05
-4.86366488461042e-06
-1.18720150314479e-05
6.48486333638371e-06
-4.24281129190697e-05
-9.68110790009518e-06
-2.57095066479127e-05
-1.80931459900529e-05
-2.11832216955073e-05
-1.95974881792545e-06
-3.08845008385603e-05
-1.19614867402444e-05
-1.66610152016618e-05
-2.80491611338699e-05
-1.95402564808201e-07
-1.02858751069314e-05
-2.72209303077645e-06
-9.77965322165786e-06
-6.99933813659584e-06
-2.23589081213077e-05
-3.85672632976503e-06
-1.3855144597313e-05
-1.30152116052453e-05
-3.04271222694396e-05
-1.59320130779865e-05
-2.34793587829653e-05
-2.78038640323964e-05
-6.12582301509758e-05
-2.53228374378855e-05
-3.58351561089943e-05
-3.03445404552158e-05
-3.20564251393261e-05
-2.52325165183087e-05
-1.33410140402032e-05
-1.60872917807571e-05
-1.1139687511606e-05
6.08539198896735e-06
8.3980367579846e-06
-1.88534850778163e-05
-3.20472654774404e-06
-3.05621978025233e-06
6.8723609075875e-06
5.9882753428674e-06
-1.11066534987625e-05
7.52965369335127e-06
-1.20644691988374e-05
-1.95205247076565e-05
-2.97157871619987e-05
-2.6715327384791e-05
-9.59026735991522e-06
-3.09104218434601e-05
-5.46405484206885e-05
-2.63741311398224e-05
-3.00556450933677e-05
-8.74721170110514e-06
-2.23210119982524e-05
-4.20806297870862e-05
-7.99062650328833e-06
-1.48117131591121e-05
-6.28901664250129e-06
-2.86983222084357e-05
2.28667959796515e-05
2.29133382274579e-05
1.68579306959096e-05
-2.8630257115535e-05
-3.2011847482581e-05
-2.6516132091969e-05
-3.43257324552205e-05
-2.81384544826854e-05
-7.89291301797667e-06
-3.14450006194909e-05
-2.29097220817737e-05
-4.64446823996459e-05
-1.80663094873554e-05
-5.13002659395204e-05
-2.17066329740163e-05
-2.69259953985175e-05
-4.14841378176788e-05
-8.02053990821716e-06
-1.65549678886051e-08
-5.66785810942146e-06
-5.8044901965661e-05
-1.68360999425191e-05
4.05238238903661e-05
-2.00146475297229e-05
-3.55004607779243e-05
-4.27617730006319e-05
1.35811359588774e-05
-2.69822628719236e-05
-4.91154536675491e-05
-2.23995386871001e-05
-1.17403353845089e-05
-1.50931445666031e-05
-6.98802014463343e-05
-2.58130474677679e-05
9.15101491780423e-06
-3.9194015681983e-05
-4.76048657457274e-05
-3.06253828258886e-05
5.46500164106475e-06
1.31878036868267e-06
-6.03319204771396e-05
-1.08970027309083e-05
2.94434755275146e-05
-1.66560981398017e-05
-1.11562721498573e-05
-1.26756787260433e-05
-1.52061711695639e-05
1.99907546055197e-05
-2.29666186281323e-05
-1.08235342988504e-05
-1.7407305938595e-05
-4.51054089237674e-05
-3.56320456820513e-05
-3.72621375505773e-05
-2.58621704035179e-06
-1.77153693146721e-05
-2.52003785865896e-05
-3.2219586985188e-05
-2.33313969180507e-05
-7.58359244534987e-06
8.75717843126561e-06
-1.15811179031885e-05
-2.97932929212511e-06
-2.22128439391699e-05
2.76283446799454e-05
2.66657498081796e-05
-2.43988832654418e-05
-7.72918366979288e-06
1.38022098632522e-05
-5.97923147383451e-06
-2.73059918154134e-05
-4.78018250276222e-05
7.03450548003103e-06
1.9128135607969e-06
-5.12191324704808e-05
-2.3692249135617e-05
1.93802163502762e-05
-6.57395117906125e-06
-3.85072449459273e-05
-9.0047718379248e-06
2.81715465594655e-05
-3.33661895851572e-06
-2.08321914421356e-05
-2.66426996966291e-05
-4.51983110182956e-06
-9.78780513045102e-06
-3.38144905963841e-05
-2.53715403874091e-05
3.85346498663987e-06
-9.57860749643801e-06
-4.26388519050539e-05
-2.57058241057345e-05
-6.59448900113251e-05
-2.95784486917287e-05
-2.85461862660319e-06
-3.97535304445347e-05
-4.03428948942314e-05
-4.73544419008958e-05
-2.15899252846597e-05
-3.87567282624606e-05
-2.19875733365865e-05
-1.49260855260072e-05
-7.78339911204875e-06
-6.17626515925673e-06
-3.32173840645743e-05
-2.56929922056491e-05
-6.00360821095599e-06
-1.28340021686887e-05
-2.91790191499964e-05
-1.56932333249727e-05
-3.36496721109472e-05
-1.13087954141479e-05
-2.45958628785782e-05
-4.44096606581475e-05
-4.39000569340584e-05
6.5396665456857e-06
-3.20653263022509e-05
-4.90062303684242e-05
-4.67684318510672e-07
1.59957606816583e-05
1.13614350724891e-05
-1.97396673639345e-05
-1.27650117263457e-05
6.22704870767825e-05
2.22718944933759e-06
-2.61362662685941e-05
1.56653099404906e-05
1.64481635263009e-05
1.79729408880325e-06
-3.24538729007479e-05
-3.5113472093619e-05
-5.86190057543559e-07
-1.80810961588434e-05
-4.72033589363769e-05
-1.19750390384789e-05
2.76901394521115e-06
-9.04667958832692e-06
-2.13771859065214e-05
-4.3644683358692e-05
2.80624167444151e-06
-3.13286267944524e-06
-6.00451894798784e-06
1.70390732733929e-05
1.31474697870751e-06
-2.58455102339776e-05
-6.1940445141975e-06
-1.36295381628224e-05
-9.16862149249312e-06
-7.6091735861371e-06
-1.98680898103282e-05
-1.82679597175266e-05
-3.33497239330035e-05
-3.67317045437479e-05
-1.43211603655514e-05
-1.80276425847405e-05
-4.82486623815861e-05
-2.57288184403014e-05
-1.99577407957123e-05
1.30076884529056e-06
-2.66951440188791e-05
-3.00403328608863e-05
1.77335020894507e-05
-1.9631413772747e-05
6.61718348942275e-06
-2.22615328648245e-05
-9.49439219498711e-06
1.61762621071726e-05
-2.5353790059661e-05
-4.71359693468366e-05
-6.34675149007066e-06
-1.9134371353964e-05
-2.81507840169551e-05
-2.67053816011042e-05
-5.75950955647925e-06
-2.6377865237417e-05
-4.49914528023869e-05
-3.21964593796232e-05
-3.91754751109802e-05
-1.27374442904832e-05
-2.99934629090747e-05
-2.35747496315492e-05
-8.93798796175247e-06
-2.44781401310805e-05
1.85298636601494e-05
-2.05684165764631e-05
-5.5835572010884e-06
1.4281816399623e-05
-1.15205431605359e-05
-1.57917684805381e-05
1.58255563367781e-06
1.00848176548426e-07
-3.72316356571763e-05
-3.04760016692437e-05
1.1806767981201e-05
-4.22912982125378e-05
-3.45646087008286e-05
-3.74064468620797e-05
-1.34027188154419e-05
-4.07133381967157e-05
-1.52440455359561e-05
-1.72551060717509e-05
-2.89101009803863e-06
-3.84755853635682e-05
-1.65222191158211e-05
2.76349960281924e-05
2.0168891284244e-05
-2.94455588883014e-05
1.85938664211905e-06
1.49756390658967e-05
1.67358517961521e-06
-3.5414694736928e-05
-1.32929585416467e-05
-1.13763643919416e-05
-2.56293671384312e-05
-2.60408850973035e-05
-2.6134464695001e-05
-7.94859032054367e-06
-1.03827916885935e-05
-2.21737727376255e-05
-2.95011551416677e-06
-4.30924892189382e-06
4.1681025991585e-06
-3.08166640051441e-05
-3.64531789245489e-05
-3.64729837680486e-05
-1.48494467837971e-05
-3.12406928146797e-05
-3.24471028259701e-06
-6.24532376325556e-06
-1.91031202021345e-05
-2.98582140067219e-05
-1.15635622150224e-06
-6.69073738224264e-06
-3.46320368338641e-05
6.94670407711809e-06
-1.6115778353575e-05
1.71212653772385e-05
-2.14315860107477e-05
-1.73348526064866e-05
-1.29996319982872e-05
-1.60021983575555e-05
-1.75048217270032e-05
-2.49951686736154e-05
-1.33849088714314e-05
-1.90026067988099e-05
-6.33522522878611e-05
-3.05643360782828e-05
-8.57636629505737e-06
-1.0994392923226e-05
-4.10938057114983e-05
-3.91276917871515e-05
9.17011624192307e-06
-1.84833743444293e-05
-5.2048614461858e-05
-2.444891414387e-05
-1.56529012741534e-06
-2.45779118438249e-05
-4.22810483273547e-05
-2.6668441591613e-05
-9.64725254279973e-06
-6.18049616297546e-06
-7.12914526778456e-05
-2.07172000861461e-05
3.29469600756131e-06
-1.96602782689295e-05
-2.29343408434854e-05
-3.53815162762209e-05
9.54131518766912e-07
-3.47475442130441e-05
-4.01578820134543e-05
-2.58913668638611e-05
-2.70351428685752e-06
-3.02001563354385e-05
-5.84051709393637e-05
6.9213052786189e-06
-1.13038691990362e-05
-3.59131086264599e-05
-3.42440440165174e-06
1.24312789685142e-05
-2.88847897940048e-05
-3.898293439965e-05
3.01202076260186e-06
2.33689447969649e-05
-1.63260147174158e-05
-1.56539790311366e-05
1.84336755699378e-05
6.76579583209933e-06
-3.13109750836309e-05
-2.49516412961213e-05
1.05786549442988e-05
9.51799139471244e-07
-2.78580067857516e-05
-1.41630789585365e-05
-7.15184488603876e-06
-3.84460549524013e-06
-3.92834665699307e-05
-3.91395805089835e-05
-1.18220329175376e-06
-1.29110083190631e-07
-1.2821870162798e-05
-1.235637804753e-05
1.60409775752561e-05
-1.05682398186107e-05
-9.4897202526804e-06
-2.24570430893135e-05
-9.61195809311751e-06
-8.42746914894192e-06
-4.32628188611123e-05
1.00486782976819e-05
2.41862779740503e-05
-5.23299192608304e-07
-2.80695302424757e-05
-4.75452852858623e-05
-7.05668765254655e-06
-3.42592809153302e-05
-5.92072082337176e-05
-3.30785382186971e-05
-1.30112117261308e-05
-5.13991803126042e-05
-5.36628501772443e-05
-2.68577979424461e-05
1.0601748230575e-05
-4.52760733255874e-05
-2.72862914941983e-05
6.99871837738952e-06
2.39277138221863e-05
-1.51414358902759e-05
-2.36791667243664e-05
7.39680680906357e-06
2.41589869024712e-05
-3.24071600741509e-05
-4.1102619602023e-05
-2.81451267252524e-05
-1.16631211349344e-05
-3.76727804567754e-05
-5.29165576232066e-05
-3.86324614559858e-05
-4.17317961083814e-05
-4.66597340118086e-05
-5.44117142716936e-05
-5.3536961192341e-05
-4.1463547546901e-05
-4.68148675545182e-06
8.43075564075014e-07
1.91079205724482e-05
-1.17239161542027e-05
-6.3803252275293e-06
3.31094406028726e-05
1.02940712180929e-05
-1.60206328685105e-05
2.20909225506697e-05
3.302444383116e-05
-2.00676775063496e-05
-3.30094437166275e-05
-1.15669190485156e-05
-1.40670397308761e-05
-3.02819580019704e-05
-5.01769093441546e-05
-4.88769457603069e-05
-4.08511076790648e-05
-3.1672521243282e-05
-5.85548220672827e-05
-5.05878021342033e-05
-2.02229410876632e-05
-1.78577294440127e-06
-2.96320946229142e-05
-2.24991051179396e-05
2.22867552703377e-05
-3.27214053573257e-06
-1.01401777205336e-05
2.51897943686541e-05
3.23240887157366e-05
1.58454821879603e-05
-1.60864737025776e-05
-4.30994974116698e-05
-1.86241379887534e-05
1.70348717907306e-05
-3.2867504174789e-05
-1.92573159506914e-05
8.22251734496639e-06
-2.86063494592563e-05
-4.07645851716579e-05
-2.89564222705824e-05
-2.10850474535431e-05
-7.30082033490547e-06
-2.65920154011312e-05
-1.65941261510104e-05
-2.63273297407844e-05
-8.21644323235463e-06
1.95299494345188e-05
1.79633641110693e-05
9.13136375922129e-06
1.12097222520476e-05
9.19800986788652e-06
2.41709607068696e-05
1.91196893237879e-05
-1.67510482412123e-05
-4.93970293428552e-06
-2.03132246030302e-05
-6.1765239672684e-06
-4.64983989729073e-05
-4.97948589040877e-05
-3.62692506468964e-05
-5.20503138616104e-05
-4.86904159077983e-05
-1.99605959460765e-05
-2.61492783597127e-05
-2.01928908567822e-05
-2.05531390332959e-05
-1.31619609731054e-06
2.56781837806318e-06
-2.57053846058334e-05
8.39768833231884e-09
-2.2196499325853e-05
2.92767293275656e-05
-2.28544291201123e-05
-1.99920220467879e-05
5.99377088691774e-06
-2.01493839368009e-06
-2.78050959484952e-05
-5.55244434888678e-05
-1.94569370706853e-05
-3.42679464301799e-05
-2.23288003093212e-05
-4.46469143044087e-05
-4.50532680911918e-05
-3.2244827964031e-05
-2.73223692326817e-05
-2.9224273540203e-05
-2.33844372214628e-05
-1.58954569219645e-06
8.83246879736749e-06
-1.1176040010664e-05
1.94163387453879e-05
1.70185633998359e-05
5.93954845675871e-06
-1.85688620379136e-05
-3.46432836719249e-05
-5.07821884509172e-06
-2.417690348315e-05
-2.0405863399392e-05
-2.30124923777408e-05
-3.7202727889456e-05
-2.60284180117478e-05
-2.2526948242535e-05
-1.8340482960134e-05
-7.75714587208379e-06
-1.2725603943988e-05
-2.71042992977968e-05
1.74701808413563e-05
-1.01993057476937e-05
-1.82788546392295e-05
5.10986443177328e-06
-2.696155924759e-06
-2.39917876779761e-06
9.25157685565335e-06
2.75201503413931e-06
-3.21173600886517e-06
-5.26049613084046e-06
-1.55944181999718e-05
3.37355164577876e-06
-1.97050047470131e-05
-3.41186236239109e-05
-2.26263378339885e-05
-2.90743651381446e-05
-1.3836803871148e-05
-3.69349103968252e-05
-2.23992857727562e-06
1.34731935454241e-05
3.32300223784186e-06
-2.30564234096065e-05
-2.89970897955344e-05
-3.41742841513172e-05
-4.17339662477499e-06
-2.89025100161567e-05
-3.53864034480665e-05
5.97139050864657e-06
-3.40668152483746e-05
1.97338413826165e-06
-2.17659487818146e-05
-1.94937807328691e-05
-1.49763258264529e-05
-3.73568921501261e-05
-4.03846977884071e-05
-1.23142842736862e-05
-1.2458544281145e-05
-4.01898439336317e-05
-3.04617059167415e-05
4.65494932316327e-06
-1.11685547993775e-05
-1.50172065888754e-05
-1.12962992834263e-05
1.42646734199746e-05
-1.00900755878658e-05
-8.1609485522911e-06
-3.46265798015883e-05
-2.43290905500252e-05
1.11236009217147e-07
-3.96409027346473e-05
-4.35471101402592e-05
-4.19445875964559e-05
-2.25167532988759e-05
-3.63244799621241e-05
-2.81531222646436e-05
-2.78836809312841e-05
-1.21414547542938e-05
-3.77997045800136e-06
-4.71162072734704e-05
-1.42035724246435e-05
-8.17780958525455e-06
-1.11394286374711e-05
-1.69127150620719e-05
-2.08340876919401e-05
-5.19050984621562e-06
-1.56634144577932e-06
-4.06695905194149e-05
-5.50830229713047e-06
-9.08979055719615e-06
-2.19504553635725e-05
-1.18445341474135e-05
-5.05214404615831e-06
-7.22269597789796e-06
-1.42099682482321e-05
-1.65913036983656e-05
-2.11825765493707e-05
-1.91962711520101e-05
5.42864776579665e-06
-1.10448945777213e-05
-2.95375240326786e-05
-1.85070756193045e-05
2.09769330201711e-06
8.05589154018393e-06
-8.14974843021862e-07
-1.4514990670609e-05
-2.34088639359378e-05
1.34327787082634e-05
-6.75837380086817e-06
-1.42919190486563e-05
-1.18528282011634e-05
-3.95240231106643e-06
-2.41801508282967e-05
-2.68861364063388e-05
-2.36838831434227e-05
3.97067971465622e-06
-3.43183643994809e-05
-1.69079714745662e-05
1.94959351782441e-06
-1.28425796362433e-05
-1.89281102695685e-05
-3.12288514290402e-05
-2.2678101735044e-05
8.36084357472177e-06
2.69736011759326e-06
2.79040070266191e-05
-2.54793905144197e-05
5.14490561914132e-06
-5.22938358822929e-06
-1.37739021072344e-05
-8.80764466526232e-06
9.86083649708183e-06
-3.94938449909936e-05
-2.115859709056e-05
3.66088315129829e-06
-4.44140607977504e-05
-4.85521438294506e-05
-3.71612310309282e-05
-1.230578245955e-05
-1.76218473501399e-05
-3.89889855888805e-05
-2.98160209072828e-05
-1.18795757847116e-05
-4.63221266189629e-06
-2.15071595622956e-05
9.32096864317059e-06
3.85107589898418e-06
-1.85163016715859e-05
-1.77029838758841e-05
-5.63520493104434e-06
-1.24724603452094e-05
-1.69793578212677e-05
1.94665727080747e-07
-4.07950752657488e-05
-2.86747316307475e-05
-5.61513137803859e-05
-5.11510383458179e-05
-3.20893471003969e-05
-1.65252794463856e-05
-2.2774229649388e-05
-2.56691892858353e-05
-3.57313931487277e-05
-1.43147457932572e-05
-1.79201210882667e-05
-3.37862284047925e-06
1.53297455908688e-06
-4.09017752905584e-06
3.12641935068045e-06
-5.57895252802366e-06
1.4508645915616e-05
2.22833616105809e-05
-1.71320455768504e-06
-3.39381910264402e-05
-2.58565128762012e-05
-2.48367403598007e-05
-5.10312890452392e-05
-2.10357680823012e-05
-2.21826254884881e-05
-3.36532014959549e-06
-4.12508235896938e-05
-3.2100924093487e-05
3.94907985893801e-06
-2.58107997024104e-05
-3.10819996326981e-05
-1.01033629103414e-06
5.81744291207154e-06
4.13905276460838e-06
-7.13773184316237e-06
1.30826930060969e-05
4.10256863828826e-05
-8.45024331411725e-06
-1.09474979563001e-05
-1.29285681309754e-05
-8.39686002372984e-06
-1.19952834332685e-05
-1.18889425623646e-05
-2.43853542760818e-05
-2.22611181385512e-05
-4.97772427085301e-05
-2.67443402767132e-05
-1.2400556447382e-05
-2.29507159829261e-05
-7.11608129934093e-06
-3.89584282377291e-05
-1.37794715796927e-05
-1.33983903101294e-05
-3.53851120860099e-05
-2.10831114043094e-06
2.44516363345177e-06
2.03622775720147e-06
4.86861311982248e-06
2.11375432147592e-05
-1.64881192031261e-06
-4.09338557463781e-07
-3.51011082607143e-05
-3.50786480128121e-05
-4.29276601715335e-06
-1.33896864234836e-05
-5.77663107558441e-05
-3.77494671655091e-05
-2.46414461134909e-05
-5.69384567091953e-05
-5.53115239542576e-05
-3.13311017264145e-05
-1.96705534521435e-05
-4.21031504975114e-05
-1.20227104328379e-05
7.15227423871257e-06
2.07510987625167e-05
-2.62859766866689e-07
-3.59105712456484e-06
-1.06296913195582e-05
-1.66325349833614e-06
-1.49067813080229e-05
-5.6685588387359e-06
-1.61032559046989e-05
8.24662592968442e-06
-3.27694263341715e-05
-3.43977507904213e-05
-3.32336068581461e-05
-4.19391062233503e-05
-3.1910358809249e-05
-5.37372848110211e-05
-4.84684008483339e-06
-1.72979770470311e-05
-2.67517001972959e-05
-1.33897373259414e-05
-2.80314686744374e-05
-1.18089043290555e-05
2.98063736935878e-05
-1.8305798283026e-05
8.02079890047236e-06
1.27376855732058e-05
-5.38670797670113e-06
-4.26520390161895e-07
-2.31656659001647e-05
-7.96829767177516e-06
-3.05289692593347e-05
-4.95631093846792e-05
-1.14080073983923e-05
-3.41030785248483e-05
-5.07743442469334e-05
-3.31750165123039e-05
-2.56875553261453e-05
-4.641821153749e-06
-6.74697234997584e-06
-3.89711183933183e-05
-1.70328272568738e-05
-1.88483872195041e-05
-4.7900283040473e-06
-1.47148134051689e-07
-8.74264653351723e-07
3.84364670732597e-06
1.37650252544197e-05
8.5597471929655e-06
1.19892080952955e-05
-1.32610339141139e-06
-1.6680879196477e-05
-1.01765697570259e-05
1.04098985954709e-05
-1.22802344353521e-05
-3.57842349272045e-05
-1.86337644341447e-05
-4.76942829565302e-05
-6.03440189619822e-05
-4.91849124203936e-05
-4.64597298710493e-07
-2.37234003207434e-05
-2.12366366149399e-05
-3.20400516546392e-05
9.37384279593517e-06
1.8048004892538e-05
-2.10817243572742e-05
-2.09122232944584e-05
1.22332651208317e-05
-3.52961285811401e-06
-7.75398028920661e-06
-1.90877929271355e-05
1.53042481555215e-05
-2.01863810865317e-06
-4.42854034845513e-05
-1.35202811294475e-05
-2.41115402331731e-05
-3.44113733356852e-05
-5.10086798678766e-05
-6.03130522681006e-05
-2.69623317152609e-05
-3.23835720006108e-05
-3.34707474508937e-05
-4.69962979960377e-05
-2.37644013219383e-05
8.78398676381888e-07
-2.73016907806525e-05
1.85004670411078e-05
3.04528445194919e-05
9.05289992889948e-06
-5.0557076634976e-06
2.96372133230973e-05
-3.83442091268035e-05
-9.37710217305529e-06
-9.1695755047619e-06
-2.59107886033404e-05
-2.16813462417304e-05
-4.10995860301471e-05
-4.5349977151918e-05
-1.77211331914768e-05
-3.97043070115828e-05
-5.31742785332989e-05
-3.80587947921819e-05
-4.04047430749271e-05
-2.39514075854298e-05
-1.7916621545298e-05
-2.19224887534944e-05
-1.32551475713814e-05
-1.98546977928846e-05
-2.20881739158593e-05
7.043494684726e-06
4.63644706693994e-05
1.49057504639982e-05
-2.46936627485403e-05
-4.66665034950498e-06
1.59236361840634e-05
8.12336273649563e-06
-1.74844824934683e-05
-2.29630272766732e-06
-1.18840144513264e-05
-3.71654927151836e-05
-3.27770502805402e-05
-2.49130487375998e-05
-2.95504742611784e-05
-3.02297877582907e-06
8.79088040091383e-06
-1.09175009246493e-05
-9.60952135065167e-06
-3.07055844474067e-05
8.69548658794666e-06
-1.73039043830647e-05
-7.23126256782878e-06
-3.0105326900169e-05
1.14317665015088e-05
-4.35481165358035e-07
-3.20430252289156e-05
-4.14915148314128e-05
-1.02342333753326e-05
-3.22450044118512e-05
-5.10935198236268e-05
-5.81048367419762e-05
-1.32442802009511e-05
-1.46810502397457e-05
-4.32298867206925e-05
-2.57656206196217e-05
-3.31592400475346e-05
3.42146715502447e-06
-1.31967881359684e-05
-1.37490684021021e-05
-2.00039573826225e-05
-1.28922575942537e-05
-3.14866481894966e-05
-2.65195452444905e-07
-2.66830511125991e-05
-4.27294017525237e-05
-1.42905199221485e-05
-2.90700683073299e-05
-4.14451865458451e-05
-3.35336976932137e-05
-2.02545241812521e-05
-1.51961015964551e-05
-1.77044319632804e-05
-5.43251232755003e-05
-2.42924208752656e-05
-1.55837453924037e-05
-5.0932701131009e-05
-2.84661333232361e-05
-8.86685828247111e-06
-8.63707292781378e-06
-3.06156541145565e-05
-2.7001842858341e-05
-2.38366577421006e-05
-2.45082235098462e-05
-2.6089388944892e-05
-1.78203195935102e-05
2.43511167599045e-06
5.42843499245737e-06
-6.24895902815202e-05
-1.85525894445799e-05
-2.9704329361982e-05
-3.1426281037043e-05
-2.70067510828754e-05
-2.9607519638842e-05
-4.08411549210764e-06
-1.9394969741177e-05
-2.98328108065927e-05
1.20764241491676e-05
6.26796705889451e-06
1.80072378997604e-06
-2.20935696180004e-05
-4.08991507489323e-05
1.55425910075148e-05
9.12235701983939e-06
-3.64479892920569e-05
-2.79141864158004e-05
1.39614298260369e-05
1.56777028290642e-06
-2.96324054902105e-05
-4.843283868923e-05
-2.11810361046744e-05
-4.22997151902463e-05
-3.40779325347929e-05
-1.64901003802465e-05
-2.09067589172846e-05
-1.38184402235956e-05
7.18670257308018e-06
-1.13595267615246e-05
3.89505145164352e-05
1.02629329466184e-05
-4.18139012872739e-06
-2.7740207311472e-06
2.46050645085926e-05
-4.87668854349568e-06
3.75827054489826e-06
-1.41764495226551e-07
-4.94937487629226e-05
-3.80580468892446e-05
-2.87285419863832e-05
-3.6713637348881e-05
-4.68094252277748e-05
-5.80350689249213e-05
-2.70435481553832e-05
-1.45220776985589e-05
-7.53194365176631e-05
-3.47310801644481e-05
-2.36851451803985e-05
7.30453002395244e-06
1.65765288333697e-05
-1.19934138205989e-05
2.15913886407462e-05
-4.7024638374732e-06
1.64309612428733e-05
-2.83631446299029e-05
9.08064488122865e-08
2.89989165208155e-06
-1.55377662384964e-05
-3.41900982848252e-05
-2.81248137687198e-05
-1.06500316135803e-05
-4.42438804678873e-05
-8.50306232856368e-05
-5.5094696704543e-05
-4.0660234325166e-05
-4.35581504590028e-05
-5.99955209369056e-05
-8.36476305338529e-06
-1.58107195138413e-05
-2.64340700939155e-05
-8.35951177778894e-06
-1.28555149335579e-05
-5.78807998188486e-06
1.05297750059395e-06
9.50479885493155e-06
-6.60269308461902e-06
1.01514810147304e-05
1.42389228202904e-05
1.8691669421666e-05
4.86824746491343e-06
-1.74081016918667e-05
-1.32603363041921e-05
-1.30364799556072e-05
-4.36141893636842e-05
-6.65308027075175e-05
-3.78032427917383e-05
-9.24280698394377e-06
-4.9927512582765e-05
-5.99717568460997e-05
-2.55792973781411e-05
2.89952318922979e-05
-6.5384571555208e-06
-3.2825155323862e-05
-2.09033756341838e-05
3.21058158472046e-05
1.54421810230102e-05
-1.48212292362732e-05
3.59837700404469e-05
4.44084043608416e-05
3.89067387414559e-06
-2.75999866624392e-05
-1.12799827415786e-05
-3.40554464027148e-05
-3.31879680502795e-05
-4.61513465075382e-05
-4.49812653623951e-05
-1.78810368568781e-05
-3.01825655630778e-05
-6.13355663352869e-05
-2.99572262900374e-05
-5.43222209252499e-06
2.854941303295e-07
-3.34472696981178e-05
6.55481344434147e-06
2.1670215244785e-05
7.4581868453551e-06
1.32498597638329e-05
1.50211574049812e-05
1.69550558509864e-05
-8.58977100410981e-07
-3.71995292758333e-06
-1.32059682013245e-05
-2.61424909487115e-05
-3.61613108467838e-05
-2.95900190945912e-05
-4.257645062008e-05
-4.61459439205299e-05
-4.44197972522766e-05
-2.74876020071748e-05
-2.02363810280193e-05
-4.1945743560084e-05
-4.16742161303975e-05
-2.04948003630981e-05
-3.02081015660964e-05
-2.05081323490203e-05
-3.4619418113289e-05
2.69076260491503e-05
7.55278366729146e-06
-5.66150277527313e-06
8.62141993046627e-06
6.96456423127743e-07
1.0073533899505e-06
-2.52506180857137e-05
-2.89006962102073e-05
-4.19431850160879e-05
-3.06433753664565e-05
-4.60681809783954e-05
-3.66438320408253e-05
-3.89408915553064e-05
-2.65076974594782e-05
-4.22366611283819e-05
-2.15787643272916e-05
-2.65567832805957e-05
-3.49239521280257e-05
-3.28326243790265e-05
-1.18575115700827e-05
6.38471855178296e-06
-8.17748529759151e-07
-3.11614173386964e-06
-6.61194728154988e-08
2.13293560980284e-05
6.59486822083953e-06
-3.00506705125864e-06
-3.26231939603566e-06
-1.95200549835784e-05
-2.23326592011644e-05
-1.19396902314229e-05
-2.02301860921373e-05
9.30118931584501e-06
-3.96221756091794e-05
-2.96259025065937e-05
-4.38225970450802e-05
-7.7024971814789e-06
-1.09600154033806e-05
-1.51948586461361e-05
-7.30337188430573e-06
-3.02509384831076e-06
-3.57022113653196e-06
-4.84392833669594e-06
-2.43495332904787e-05
8.7853120568198e-07
-3.47605220428399e-06
-6.99796601196168e-06
-1.44714114500282e-06
-1.07646067539074e-07
6.57774448598162e-06
-2.36643529856885e-05
-2.95574912513578e-05
-3.37961038624963e-05
-1.89606734665594e-05
-1.02316504254531e-05
-1.96287881130731e-05
-3.07075528136974e-05
-3.14537026062904e-05
-1.29049080170652e-05
-9.12170458095289e-06
-2.70456899116626e-05
2.83410351569823e-06
-2.3206256158883e-05
1.33247542872241e-05
-1.16544112866188e-05
-1.6026866819036e-05
-1.38347729570028e-05
2.62459333675042e-06
-2.09723706491838e-05
-1.6892683878343e-05
-2.72557648946765e-05
-1.45021953668154e-05
-4.7547575598042e-05
-8.62493220087567e-06
-1.71286324913125e-05
-1.08337867932954e-05
-4.40150484956641e-05
-2.9358969400919e-05
-1.92594820025356e-05
-2.68814100802643e-05
-3.94768183028459e-05
-1.04855665932287e-05
-1.4476897803492e-05
-1.44357376203832e-05
-5.34541439744664e-06
-2.22473227885637e-05
-2.32111321447154e-06
-2.25587023490545e-05
-1.02697385108187e-05
-1.06162149529786e-05
-3.79250737089836e-05
-2.11790469225112e-05
-3.49885818516626e-05
-3.57509708321115e-06
-4.34754722342095e-05
-2.72446156327359e-05
-3.88396820731605e-05
-3.36951509204269e-05
-3.67537368351731e-05
-5.74524628772776e-05
4.92280097485261e-06
-9.06627724949749e-06
-2.56171993075965e-05
-1.46019141833775e-05
-2.46849623885414e-05
-3.48011045950447e-06
8.52816022087691e-06
-1.27781367263174e-05
8.09839068265954e-06
-2.40651498627005e-05
-3.1260183539422e-05
-1.62243924148687e-05
-7.33922036084851e-06
-3.18899102282719e-05
-2.56108293224122e-05
-3.58157355896827e-05
-1.90082788750221e-06
-3.29884287679584e-05
5.18016718839732e-06
3.33117328253368e-06
-9.72048770306441e-06
-1.4258239018159e-05
1.4803008635535e-05
-8.08410952054604e-07
-1.36738886164375e-05
-3.26918316832347e-05
3.72473038067793e-06
1.81280311352339e-06
-2.38504049017502e-05
-3.33007206791067e-06
-8.83881223189501e-06
-1.39882627000761e-05
-3.2374429075275e-05
-3.39835048168349e-05
-2.40444103533874e-05
8.17218043985451e-06
-3.04592940467006e-05
-1.25917958584517e-06
-5.87402585804113e-07
-1.04934971551114e-05
-7.82037552388701e-06
-1.74274123615497e-05
-1.99260059200317e-05
-6.1430008478316e-06
-4.25809258873592e-06
1.46783889543019e-06
-5.25693618533734e-06
-9.14600918333847e-06
1.02233979799058e-05
-9.82971494750167e-06
-1.32544571837142e-05
-5.67876648207159e-06
-6.88062027928605e-06
-3.30102798375807e-05
-4.02223684541816e-05
-1.0411154340808e-05
-2.60281357258397e-05
-5.70099366219014e-05
-3.34201017070577e-05
-2.74761007723761e-05
-1.10124785260865e-05
-1.44911279829012e-05
2.41139809963201e-05
-6.43572617559266e-07
-2.01664165735565e-05
-3.00266948399671e-05
-8.16159094104931e-06
-1.23963454853177e-05
-1.35925148340274e-05
-6.24906028326016e-06
-4.83836955510541e-06
-2.20567754162817e-05
-2.7380132302737e-05
-3.97534517826606e-05
-1.55153855649744e-05
-2.58181218307263e-05
-3.64288524395141e-05
-3.39507525955344e-05
-1.74815860939309e-05
-2.88512084712156e-05
-3.98716061728179e-05
-1.66124269218187e-05
-2.66736048418445e-05
-2.71507904434338e-05
-1.04586097295473e-05
1.68020462419585e-05
-1.85911806089592e-06
1.64273245371785e-05
2.82531214874566e-05
2.00716750398319e-05
1.84331613935034e-05
-1.33704977789888e-06
-3.15454107898354e-05
1.19201745547455e-05
-1.1533535115857e-05
-3.07321032537411e-05
-2.48393110828204e-05
-1.34616374067243e-05
-3.67287029422403e-05
-3.34286570082951e-05
-4.52332497305938e-05
-1.06539059121306e-05
-3.33362041500881e-05
-4.71866870038621e-05
-3.09360343360964e-06
1.24998443280566e-05
-3.32950167463698e-05
-5.34670194599281e-06
2.14000068857287e-06
6.72948865346414e-06
1.76390869366352e-07
-2.21954162445069e-05
1.30328703796183e-05
-4.49659242825314e-06
-4.1286866762357e-05
-1.04999123930364e-05
-4.7376896894666e-06
-2.84717696219829e-05
-7.21950565277461e-06
-3.50931619541108e-05
-2.42315002419333e-05
-3.63384489698109e-05
-3.67888150577855e-05
-1.96383089355644e-05
-8.39443724624224e-06
-5.10742377860388e-06
-1.25290784841736e-05
-1.60841340249242e-05
-1.6019034573469e-05
-1.20607760857862e-05
9.16356010131523e-06
2.94197704779233e-06
5.85048844207955e-06
-4.34162514651975e-05
-2.33697024496337e-05
3.56378207100904e-05
-5.31457004234644e-06
-3.98004514914805e-05
-3.93637282358018e-05
-2.87176913990293e-05
-2.02608430113255e-05
-2.48333208552754e-05
-5.27314290091075e-05
-3.21262827974089e-05
-3.17388476100041e-05
-2.38573202788219e-05
-2.58980706249694e-05
-2.80059640816521e-05
-2.88633526923922e-05
-4.61759534655036e-06
-8.05508742583429e-06
-9.75186116030219e-06
-1.25969915695484e-05
6.81007968208228e-06
-1.25070254136974e-05
-1.42628255498488e-05
-3.41438077215433e-06
-1.80759468838012e-05
-2.83504116415488e-05
-2.84649678632926e-05
-3.91400544437223e-05
-1.92612403580548e-05
-3.6048329316853e-05
-4.64274800841287e-05
-4.51221924793138e-05
-5.30699024652669e-05
-2.25540895193712e-05
-3.8807655542035e-05
-1.59453208363782e-05
-1.7547948935351e-05
-3.31810884258484e-05
1.19466916308059e-05
-3.12119330380761e-05
1.41055233323543e-05
1.24083295368277e-05
-7.69390651072913e-06
-1.96699905405955e-05
-4.09414902356857e-06
1.1767993256411e-05
-1.0363266865028e-06
-2.17120798788856e-05
-1.82756395249417e-05
-3.44726302745151e-05
-3.62022423438424e-05
-3.19832919082528e-05
-2.56695840576932e-05
-1.31053111188086e-05
-2.70909399778401e-05
-5.30553213789745e-05
-2.25371645979753e-05
4.04010837026287e-06
-2.31806442166881e-05
-2.07707159725821e-05
8.755490305847e-06
2.52069346470964e-05
-3.6303404199171e-06
6.6296856810465e-06
8.02755587357004e-06
1.14584704051315e-06
1.35456952723609e-05
-1.32948311778757e-05
-3.55979528349188e-05
-3.08001301298514e-05
-1.47179873685475e-05
-3.46551958127596e-05
-3.59173081349156e-05
-3.223825178641e-05
-2.08744440821515e-05
-3.96762521486908e-05
-2.66015250803153e-05
-2.18454572240969e-05
-1.97970030476379e-05
-2.40259541409159e-05
-3.34548921420219e-05
1.2077963235546e-05
5.15637463875171e-06
-2.99753228561006e-05
-1.12954600569271e-05
-1.04480089668011e-05
-2.03724071169009e-05
-2.05422586304495e-05
-1.49862590469732e-05
4.85237150421455e-06
-1.9047066440514e-05
-3.06566572421449e-05
-4.68695060400245e-05
-9.54917811346534e-06
-4.0102023100271e-06
-1.19759944143394e-05
-3.67956963651372e-05
-1.68077648514315e-05
-3.01703697245947e-05
-5.02135436419666e-05
-1.59095962878604e-05
-1.61132992864075e-05
5.12556131055749e-06
-5.16616884822021e-05
-1.85581910745815e-05
5.45859921846645e-06
-1.35530051164511e-05
-4.76044121413837e-05
-1.41703271009019e-05
-1.51592792456722e-05
-4.49514035194375e-05
-1.85468962219882e-05
-2.00110652333049e-05
-1.1704471636699e-05
-6.46164455448335e-05
-2.03269661700363e-05
-1.90947472587713e-05
-1.60953953664222e-05
-7.20128685257138e-06
-3.19504096890216e-05
1.32553962650486e-05
7.26979790964441e-06
-3.26278666325892e-05
-3.00374529052104e-05
9.82543042611631e-06
-3.25242820648934e-05
-1.64395651580481e-05
-4.69136304970656e-06
1.79741519529783e-05
2.49653143224773e-06
-4.45175214137546e-05
-7.17999297160939e-05
-5.51400020227451e-06
-1.19721384614369e-05
-3.74898561100938e-05
-2.20456347043487e-05
1.7608647856601e-05
7.45727891578458e-06
-4.08440179404849e-05
-2.89707172136018e-05
2.50160346991261e-06
1.33165538059183e-06
-1.52614062389364e-05
-2.13871267623959e-05
1.20679440378979e-05
-3.23349538853446e-05
-3.73362750378345e-05
2.98160551681045e-05
3.4221594551752e-05
-4.07208745430433e-05
-4.68205016673665e-05
-3.03070435048645e-06
-1.32627696713206e-05
-5.01973372491744e-05
-1.17193944975491e-05
-7.58186362211602e-06
-8.30143262570035e-06
-5.54771351824611e-05
1.18870842469785e-05
6.64342208925464e-06
-3.96283492585509e-06
-4.02157015002704e-05
-2.26167047295584e-05
2.02648116099461e-05
-1.6832619657257e-05
-3.92702419302452e-05
-3.11496094480588e-05
8.80281539680189e-06
3.47311332273886e-06
-5.46502613773444e-05
-4.41918665052403e-05
2.36049755650876e-06
-1.60879939461558e-05
-6.01881704794824e-05
-1.08944376092447e-05
9.82743916075099e-06
-4.31398267386509e-05
-4.772156673014e-05
-4.85942783053308e-06
-6.64813019594328e-07
-2.66102618699327e-05
-2.43175871435864e-05
1.09587065806036e-05
6.5725629979609e-06
-2.82001790647517e-05
-2.01641214967371e-05
6.43936911935083e-06
-1.13251112944821e-06
-4.31756190218029e-05
-3.26953367289215e-05
-2.92518071968035e-05
-2.01076517215501e-05
-6.10448819964205e-05
-3.11503399982739e-05
-9.92689732062545e-06
-4.2191888591717e-05
-4.59756864843939e-05
-7.90154185739453e-06
3.67693898884851e-05
-1.03446229064072e-05
-1.65316464564683e-05
1.07133776011476e-05
2.15531997139426e-05
-1.9680788449447e-06
-2.54486763257202e-05
-8.2792541677641e-06
9.19851222127765e-06
-2.54346718304073e-05
-3.09778188023699e-05
-2.13629240429148e-05
-2.39907957456589e-05
-2.13001292947134e-05
-5.65160606217293e-05
-2.53340161948663e-05
-1.48914480897293e-05
-3.41366359442455e-05
-2.99376670872026e-05
2.02354071158105e-06
-1.19422795172019e-05
-1.86311071252716e-05
-9.20410918098532e-06
1.13215672487443e-05
3.57930719439034e-06
-5.17088592419154e-06
-6.7569849586267e-06
-2.03280384997627e-07
1.16425670107466e-05
-8.37545949083244e-06
3.44579402155946e-06
-3.42381958475787e-05
-3.03218338465381e-05
-3.66266227358469e-05
-3.84533107746705e-05
-3.45528863330013e-05
-1.78705462797326e-05
-5.56100627969958e-05
-3.92125336030913e-05
-4.5274306327017e-05
-4.26601753708802e-05
-2.19525418556945e-05
8.1679328157496e-07
1.09639436841229e-05
-1.9366257619179e-05
-1.7038697392951e-06
-1.34308857811072e-05
7.19319033227078e-06
4.2518524839128e-06
2.58346954854252e-06
8.10829477493613e-07
-7.57875113940757e-06
-5.05391731830967e-05
-1.60213729392777e-05
-1.81663128071054e-05
-1.92239273678934e-05
-6.20617657879955e-05
-4.24119025093078e-05
-3.96211775181185e-05
-1.39489043762853e-05
-3.4324962823407e-05
-3.14022907138904e-05
-3.14875251991628e-06
-2.50532215437129e-05
-4.73224068113767e-05
8.0108020122178e-06
6.45074269546687e-06
-1.36139417345166e-05
-9.52630996196677e-06
2.67073884201539e-05
-7.80825191051455e-06
-2.11834123668502e-05
-2.40762946911455e-05
1.31037478582986e-05
-1.47663814709719e-05
-3.81243984959257e-05
-1.17434618592076e-05
-2.80437900232297e-05
-3.26133892379578e-05
-6.33017460037829e-05
-6.32168716198257e-05
-4.63477395812648e-05
-4.40642813709766e-05
-2.98868114017519e-05
-2.55906115896357e-05
1.96534667813636e-06
-1.18118459014861e-05
-1.79690289038483e-05
1.27761709181525e-05
-2.70082199456104e-06
4.16822260598981e-07
-1.7725262643842e-05
-4.29301111765878e-06
3.74811373316661e-06
-1.98183211767084e-05
1.90419294818206e-06
-1.48942304979799e-05
-1.10719139946191e-05
-1.83066360756227e-05
-2.42990997880508e-05
-1.6597681260552e-05
-1.5636142939514e-05
-4.13675996127798e-05
-1.62872461365717e-05
-4.19957863927972e-06
-2.12409561439383e-05
-3.07304937640417e-05
-4.3783815729909e-06
9.25436115422819e-06
-1.83828736549633e-05
8.83905662924076e-06
8.57303328483817e-06
4.90541072384454e-06
-1.40675575298318e-05
-7.54771627011661e-06
1.73356266700146e-05
1.0592544558799e-05
-2.55953040385692e-05
-1.61833485375067e-05
-1.43558549431722e-05
-4.52124877182711e-05
-2.48877620210616e-05
-2.96577937452422e-05
-3.00706307258379e-05
-3.63939115420249e-05
-4.31600514785186e-05
-1.23915122373351e-05
-1.27240101882297e-05
9.36714245934792e-07
-1.49311341185141e-05
6.89625518814193e-06
-2.31665950016716e-06
-1.03424903592294e-05
-1.62736779849973e-07
-4.27686852369318e-06
-1.19149221818593e-05
-3.30613217252332e-05
-1.92139488211895e-05
-7.06640304471371e-06
-2.28708281961061e-05
-4.35216524697131e-05
-5.25334689716567e-05
-1.99369748457849e-05
-4.30271095295129e-05
-3.32831411005195e-05
-5.45717034838372e-05
-2.47464361111203e-05
-8.79834270899619e-06
-5.48285535921416e-06
9.16483219249381e-06
-8.57034612778028e-06
-1.50174510190663e-05
-7.93474115545371e-06
-1.7917929440076e-06
1.80157966769755e-06
-2.58516266071052e-05
-1.00477073773362e-05
4.67580764430611e-06
-6.61816876402336e-06
-2.81431776338449e-05
-2.33230701143349e-05
-1.83514254580423e-05
-2.21401986680524e-05
-1.34881608759465e-05
-1.09931385178589e-05
-1.22447231164245e-05
3.22000994822048e-07
-2.81204375737783e-05
-2.94413182561605e-05
3.07841016523798e-05
1.11614671609854e-06
-1.65951515264191e-06
-9.51336049452714e-06
-7.18635276629473e-06
-8.13846810889238e-07
1.59424385863137e-05
-1.18900619256595e-05
4.75298657091886e-06
-1.06944954984126e-05
1.44776134065867e-05
-1.98068748045141e-05
-1.26063839191616e-05
-3.55793186314713e-05
-3.17308583077702e-05
-2.87536713194691e-05
-2.03341976971604e-05
-2.35852983066985e-05
-1.42816656335718e-05
-2.54439429427503e-05
1.22917674760063e-05
-1.31289766306455e-05
1.18989757514672e-05
-1.17624991406842e-05
-2.03889270418632e-05
-5.90572484533969e-06
1.62293079617653e-05
-1.41827751839079e-05
-2.40199073198719e-05
-5.75537024395662e-06
-1.4043037656608e-05
-1.62375224091768e-05
-3.31108995740499e-05
-1.70697398597747e-05
-2.95263018697574e-05
-3.30868096574632e-05
-2.41330209730936e-05
-1.78080150421888e-05
-1.45642233655684e-05
-2.72996999492496e-05
-4.51081284638063e-06
-1.80316387784908e-05
-3.56510930243013e-05
-5.93400163988686e-06
-1.57779902654713e-05
-1.99868745263093e-05
-8.17893672011844e-06
-1.78378369705686e-05
-5.76710628797886e-06
-2.83502163430303e-05
-6.75903956957665e-06
-5.61441600476187e-06
-1.33197266204277e-05
-1.88154062723043e-05
-3.47020835144742e-05
-4.45185075971691e-05
-2.36131704988317e-05
-3.01296014636963e-05
-1.84480471015546e-05
-2.54020853443489e-05
-1.82192887232691e-05
-2.51112870420199e-05
-2.04951302281795e-05
-2.28404044162309e-05
3.61058748544363e-06
-3.62906361003989e-05
-7.35405952319899e-06
-4.66543400912678e-06
-2.11707411204559e-05
-4.29343697981401e-06
-2.46947047357171e-06
-2.61680799465159e-06
-1.61099820611905e-05
-1.78507120278098e-05
-3.26040810269596e-05
-3.43440416393072e-06
-1.05717551170808e-05
-2.17638418857157e-05
-1.30382171889961e-05
8.94298072052576e-06
-2.67164884895643e-05
-4.88482523063454e-06
-1.81069582365485e-05
3.61801707872277e-06
2.09492126840936e-05
-1.90933652931164e-05
-1.71049076942179e-05
-1.13226803741886e-06
-1.00387177732972e-05
8.8554282834402e-06
-2.09039598499947e-05
-1.20805179665352e-05
-1.24753304484514e-05
1.66843197262725e-05
5.94640277497764e-06
-3.69560876230511e-05
-4.2277551565437e-06
-2.09781844664671e-06
-2.76440558481353e-05
7.66196667048417e-06
-3.2001146487065e-05
-4.75023191693415e-06
-2.09339492518398e-05
-8.21126830354642e-06
-1.46061366492378e-05
-1.79227920932708e-05
-3.10160774389186e-06
1.21044937263897e-05
-1.71156656300571e-05
-4.64424712829876e-05
-3.31268970627007e-05
-2.3855635927069e-05
-3.04205317665861e-05
-3.62332714757755e-05
-1.78077649021519e-05
-2.03497997966895e-05
-3.2475038083272e-05
-3.65109644031996e-05
-2.69151889868537e-05
6.31689244325709e-06
-4.11474654610058e-05
-1.04059192433929e-05
-1.0148784211363e-05
-7.0429211846974e-06
-4.32575896528025e-05
-1.8419909840061e-05
-1.63293908900462e-05
-9.1036652931717e-06
-1.23030020814282e-05
-2.00229847424978e-05
-3.6958934412177e-05
-4.72415456900899e-05
-5.17499212069082e-05
-1.54746948736048e-05
-2.08606775520566e-05
-3.74831845167802e-05
-3.23149727654409e-05
-2.35097540628018e-05
-2.00989093392308e-05
-2.41933455893329e-05
-4.21368814213065e-05
8.07640328546393e-06
6.49754297204715e-06
-1.08812472815878e-05
-4.49061608075216e-06
-1.73763471205243e-05
3.21340373268245e-06
-2.62466538852862e-05
-1.04823176563046e-05
1.08458089456313e-05
3.77943318494994e-06
-3.56162012299684e-05
3.43627444025439e-06
1.72386915699492e-06
-1.87600316370974e-05
-5.38153243841409e-05
-3.36676638950512e-05
-2.58079253902603e-05
-3.06276641509911e-05
-4.14606208026799e-05
-3.64477683746982e-05
-1.08806489789208e-05
-1.26458918241161e-05
-3.20117289409859e-05
-1.69228899553556e-05
1.66678235295725e-05
-5.70285093870328e-06
-2.84317370915921e-05
-1.0289796200397e-05
2.42977761318179e-05
5.90320806239438e-06
1.72917925272903e-06
1.20229998279252e-05
-1.62891707973605e-05
-2.50845668220547e-05
-3.30395983064926e-05
-1.4686061812152e-05
-1.46644575783916e-05
-1.87918336708795e-05
-1.94930580852702e-05
-2.34101616515333e-05
-3.63153791143917e-05
-6.22631919360876e-05
-3.66317026598095e-05
-1.60256299755274e-05
-2.60767415474384e-05
-1.93000165065232e-05
1.53666938808985e-05
-1.75685128031575e-05
5.91929844414045e-06
-1.6865735305069e-05
3.41313196678608e-06
-2.17548578350628e-05
-4.67600667099679e-06
-7.8793332353492e-06
-3.08052845352933e-05
-3.51337440757499e-05
-3.36483049160463e-05
-4.6022008001725e-05
-2.75895319911311e-05
-3.11111263589831e-06
-4.93927664407585e-05
-3.9663412881961e-05
7.90899835805e-06
-4.16294112304494e-05
-1.81091051627791e-05
-2.58213164224805e-05
1.99368503074865e-05
-9.75369248289251e-07
-2.93024762506413e-05
-1.78807942227669e-05
1.36654923964225e-05
2.98414183508857e-05
-2.37308420424402e-06
-2.3523020799377e-05
7.31441632202363e-06
-1.84622197363019e-05
-1.27240221865808e-05
-4.69488188454116e-05
-4.39466375630896e-05
-5.03955643781867e-05
-2.14345792623792e-05
-4.06838525808662e-05
-1.55685070307579e-05
1.58792194728213e-06
-1.96535128716705e-05
-9.98982663694226e-06
-1.03335772651974e-05
-7.50378395036737e-06
-1.38928728460866e-05
-7.31253757666001e-06
2.15636944558164e-05
-1.40070164770292e-05
1.35512045737781e-05
-5.51868823975989e-06
-1.46873958937488e-05
1.29200570968307e-06
-4.38417168212492e-05
6.27445155424317e-06
-3.0824593498918e-05
-3.68824922703183e-05
-2.65057149072644e-05
-1.17932225261014e-05
-1.19952267754419e-05
-3.04460827663911e-05
-4.33655098549177e-05
1.12322313373748e-05
2.31033740398312e-06
-2.15055806468862e-05
-1.76798511542565e-06
1.84561213751945e-05
6.77634658505912e-07
-1.40849074559168e-05
5.83149942154599e-06
1.12301170427834e-05
-1.23953879219443e-05
-2.35693456420311e-05
-8.11006810966623e-06
1.84408118214227e-05
-4.44258553627985e-06
-8.6429248739776e-07
-1.37779265258181e-05
-3.20527175265282e-05
-2.29533959253358e-05
-2.21257230225384e-05
-1.88971859369859e-05
6.2727081532919e-06
-2.74059740953065e-05
-1.76959455692609e-05
-6.122050009042e-06
-2.62904277510364e-05
-3.26243581830248e-05
-1.56488801601994e-05
-2.18763857651892e-05
-1.21387337352014e-05
-1.07117691263127e-05
-2.55668802146979e-05
-3.71638852837567e-05
-1.28315019664647e-05
-1.36934980720953e-05
-1.99415130695375e-05
-1.56824623625259e-05
-3.00374210739545e-05
-7.96873885825179e-06
-5.77179563846783e-06
-3.14913938371125e-05
-4.57681308414934e-06
-1.12949305651338e-05
-2.87046212670227e-05
-3.0271901036829e-05
-4.02351515923874e-07
1.24879589542532e-05
-1.24261579380382e-06
-4.59262984092622e-05
-1.19002540463436e-05
-2.71969294119625e-05
-4.01082893321947e-05
-6.24226718842719e-06
8.54673756136245e-06
-3.2723199229751e-05
-3.41577546343508e-05
-1.88781680302695e-05
-1.62046999852045e-05
-2.41668442001425e-05
-3.29749333969275e-05
3.40720719504193e-06
-8.15780027235309e-06
-1.56683002393086e-05
-4.49882934689898e-06
-1.31438494669111e-05
1.10238299961542e-05
-2.6074973469489e-05
-1.36330366435416e-05
-1.10716662755157e-05
-1.32472620518863e-05
-1.68309447136181e-05
-2.42712477916343e-05
-1.87617145133103e-05
-1.62422114784282e-05
-1.69737799948937e-05
-2.97456577821937e-05
-1.66924780700639e-05
-5.0361229473471e-06
-4.03557924773293e-05
-3.31550449073952e-05
-4.19799571669895e-05
-2.317114325813e-07
-2.6205837488408e-05
-4.31935434397354e-06
1.8111437051369e-06
-4.42478784213283e-06
-3.2996486223243e-06
-1.94714130741371e-05
-2.08291184031787e-05
6.22526555378793e-06
2.17825766915228e-05
-1.85456438478051e-06
1.07995738088288e-05
1.73346193808035e-05
-9.83229953990076e-06
-4.1854731513289e-05
-1.52405837738468e-05
-4.84561997875429e-05
-3.62861201490153e-05
-3.72621301076564e-05
-3.34348410318208e-05
-1.80740797912839e-05
7.17356373731126e-06
-1.8004800448427e-05
-3.94530096997297e-05
-1.48135597858621e-06
-1.16983949533699e-05
6.86677681481753e-06
1.50380830483503e-05
-1.01509474339978e-05
1.1490970762948e-05
-1.40724279579516e-06
2.56567942715689e-05
-1.04344605429427e-05
-1.99764386181912e-05
-1.75217987974627e-05
9.873370594164e-06
-2.21479898859203e-05
-2.31612062718428e-05
-2.81038275991139e-05
-2.62337068521961e-05
-8.27294567787656e-05
-4.451679073279e-05
-4.91439197203939e-05
-3.80312187844105e-05
-5.28347593211808e-05
-9.56580657407102e-06
5.77902092418857e-06
-1.97520799996921e-05
-2.1253341416452e-05
1.14560153521396e-05
9.04494884964059e-06
-3.39355993784482e-06
-2.14826741034368e-05
9.03751495810766e-06
1.90975375366087e-05
-2.30910782005965e-05
-1.91390664404455e-05
-1.37379164459015e-05
4.08288815063185e-06
-4.1274218105979e-05
-4.3551364850099e-05
-2.48210951539957e-05
-2.48482460876371e-05
-2.99433403372257e-05
-5.45215344178915e-05
-2.26497476702766e-05
-1.8118441138269e-05
-4.80693384510441e-06
-2.14805566239069e-05
1.26885160412831e-05
6.41089706010322e-06
-1.51179156915718e-06
8.36666053674656e-06
4.75485319460663e-09
1.83980192736925e-05
-1.75933521772978e-05
-3.11307101798168e-05
-1.40813722058743e-05
-7.15999909316906e-06
-1.30071439442063e-05
-3.37527037343337e-05
-1.92137946287045e-05
-1.19598519297193e-05
1.08490566159354e-05
-2.8191916443789e-05
-1.77537472464525e-05
-1.93497305879362e-05
-6.05590724356513e-05
-1.85610211986543e-05
6.03910701612103e-06
-1.67105606181494e-05
4.16723487409906e-06
-1.12920537784607e-05
-5.60507425967987e-06
-4.69239201593795e-06
-1.86701309760834e-05
-1.43816955345533e-05
-1.44200006692626e-05
3.08781969362078e-06
-1.82680964404987e-05
-3.5356017093031e-05
-6.83552639250875e-06
-2.70014942134658e-05
-7.16319590475397e-05
-3.63345066590436e-05
-1.81740202834588e-05
-5.00466680112139e-05
-8.31121761190532e-08
-3.10402701823657e-05
-3.36199286300796e-05
-1.62417113404595e-05
-1.84360779738659e-05
-1.56089246638442e-05
-5.53951720901389e-06
-1.95112872924979e-05
-1.62882604268456e-05
1.06576665070279e-05
-6.0250730465686e-06
-8.66606272872332e-06
-2.53526203244464e-05
-2.11451589512615e-05
-2.22228383175847e-05
-2.45043064320715e-05
-1.85420521918143e-05
-2.94209562652501e-05
-4.04413168643863e-05
-5.08872337736659e-05
-3.65749973286864e-05
-2.09192586557726e-05
-2.42000745920865e-05
-2.6867328121258e-05
-2.20318981255744e-05
1.28988594958178e-05
-1.14408069547405e-05
-1.01473613949198e-05
1.90340154041933e-05
-3.67789278415243e-06
-1.50577046370907e-05
-1.38261830708823e-05
-1.09295659905208e-05
5.82477871173198e-06
-1.88769520673879e-05
1.7817905925839e-06
-2.9979325447965e-05
-1.82787817537633e-05
-5.03755755421119e-05
-4.62254703380004e-05
-3.6130865195129e-05
-3.60196250690704e-05
-1.82613153109336e-05
-2.2466188577673e-05
-2.97477644914898e-05
-8.68724508307546e-07
-5.10723263815221e-06
2.05233584602737e-05
-1.92490007347667e-06
4.24013942588881e-06
-6.05071268960525e-06
2.11163081553153e-05
1.55279885014804e-05
-1.75857201560785e-05
1.54815546872483e-06
-1.45679740243116e-05
-2.7466696819781e-05
-3.12098147943074e-05
-4.0625509783247e-05
-2.93576726554141e-05
-1.22130974633397e-05
-2.33349818957925e-05
-2.51313568152816e-05
-2.14178249919595e-05
-2.49996840259296e-05
-1.87253451251298e-05
-3.26391917973017e-05
-1.20454414330033e-05
1.57540678819569e-05
-2.68897152659831e-05
-3.98990436581265e-05
7.94756460617717e-06
8.17783631543564e-06
-7.54445612548446e-06
-2.04112327596229e-05
-2.20020901196378e-05
6.71911301532179e-06
-2.90928187156761e-05
-7.15062842337932e-06
-2.20511314774915e-05
-3.33676478846271e-05
-3.19424818925227e-05
-3.82793981787434e-05
-4.24709451325421e-05
-1.58305447834902e-05
-5.66387619584451e-06
-1.7428872983114e-05
-2.9832243900044e-05
-3.35932625008644e-05
-3.82585170987597e-05
-3.64469499159062e-05
-9.5023850431773e-06
-2.03110096710469e-05
-1.76190785493297e-05
-1.61726731589106e-05
-3.87384823659084e-05
-2.6762083329931e-06
-1.35487266051165e-05
8.93206154169721e-06
-1.79858342908999e-05
-5.09975970075296e-05
-2.32302382474928e-05
-1.11146062740521e-05
-2.99199855505417e-05
-2.38538528453686e-05
-3.58076878775717e-05
-1.73708975772144e-05
-2.49371227643132e-05
-2.5709559423182e-05
-1.53694013777817e-05
6.9652027669727e-06
8.69705837872942e-06
-3.37261821613806e-05
-2.78471232519558e-05
-1.62648673101696e-05
-1.9943266566729e-05
-1.97991418065561e-05
-1.98073823885452e-05
-2.62204360279978e-05
3.12201534614463e-06
-3.35644251850398e-05
-4.46991773559024e-06
-2.04286040437491e-05
-1.22276979067e-05
-3.70318689226689e-05
-1.74905613959876e-05
5.24323569881271e-06
1.96653672232575e-05
-1.87475413744906e-05
-1.50014922659287e-05
-7.334941537532e-06
1.13324386207073e-05
-9.14705961806149e-06
1.37205119665735e-05
-8.54057304714721e-06
-1.00510300899131e-05
-2.09238597140551e-05
-1.48051932306659e-05
-2.30464542309952e-05
-2.61909158569144e-05
-2.98469363274805e-05
-3.70782244458391e-05
-3.15213384544019e-05
-2.79509814211656e-05
-5.03711725463052e-05
-2.70069414046213e-05
-1.35242325871261e-05
-4.95626004124099e-06
-3.90979368965254e-05
-2.03709774785218e-05
-5.55981751074807e-06
-8.10135033897122e-06
7.39678041538159e-06
1.49482555321914e-05
1.96716844028816e-05
5.37252258951812e-06
-1.4056357280352e-05
-1.95578327763519e-05
-2.04639727895074e-05
-1.43827182152432e-05
-3.61009806232144e-05
-2.74320890214349e-05
-3.60719965277338e-05
-4.16430162859047e-05
-3.07137826332686e-05
-4.53518955975262e-05
-4.03853772858835e-05
-2.72586457733696e-05
-1.97078945854703e-05
1.10525270724353e-06
-8.30603340577208e-06
-3.45259508624979e-05
9.55507802956612e-06
1.79693929922004e-05
-6.52493044999843e-06
-5.96002339163916e-06
-3.70200408468889e-05
-1.97489621341956e-06
-2.07275208418539e-05
-5.01716871855122e-05
-4.34222042378317e-06
-1.90203776910306e-05
-5.00486229470892e-05
-4.35162186580996e-05
-3.84655442210304e-05
-3.1464521383345e-05
-3.37786671239298e-05
-4.53345670328336e-05
-1.89707608916224e-05
6.76222385721843e-06
1.77228171787633e-05
-1.23088289070955e-05
3.06546005040619e-06
9.03454687201175e-06
2.28152352771129e-06
8.61867747159103e-06
-2.1202973820607e-05
-6.09466679317458e-06
4.99928720168232e-06
-3.20091111095669e-05
-4.96695030879581e-05
-3.00525986633464e-05
-2.87663630589642e-05
-4.35592873663673e-05
-3.93634511739182e-05
-2.38127398156143e-05
-6.54621083586449e-06
-3.81867009629248e-05
-2.89368013267553e-05
5.37272032397455e-06
-1.45428694479594e-05
-1.14864795326684e-05
1.69101778036291e-05
-1.73854158772032e-05
1.37905902210708e-05
1.46930030454305e-05
1.91262983783591e-05
-3.63473711763362e-06
-2.05286966262173e-05
-9.07173127758193e-06
9.16459517905487e-07
-4.97213531462358e-05
-2.485464273726e-05
-3.2379285823293e-05
-4.22815465218386e-05
-4.54314175372328e-05
-3.43356859809803e-05
-1.74224641225e-05
-1.8814797142543e-05
-1.41841515697493e-05
-3.2336817774107e-05
-1.43238097987601e-05
7.09599646363306e-06
2.6087225622361e-06
-1.70683585623328e-05
1.92403288160775e-05
-1.26014295836857e-05
1.71685748957675e-05
-4.45152275723653e-06
-6.06162334227412e-06
6.40007190738283e-06
-1.14221137383116e-05
-3.2026351739762e-05
-3.41677573996367e-05
-2.26506040861332e-05
-4.17388280456744e-05
-4.49935547436936e-05
-5.23946854960533e-05
-2.10556949989743e-05
-2.34105432411706e-05
-2.63416971233431e-05
-2.70565613876767e-05
-4.83930899137776e-05
-1.83104575498855e-05
-2.23799533807122e-06
-3.84148855953206e-05
7.03332428289976e-06
-8.38626477518993e-06
-2.78493464896311e-06
-1.35936179204424e-06
-3.29563038174624e-05
-3.66618641442917e-06
-1.60761217825664e-05
-2.90458786460231e-05
-2.93503691295089e-05
-4.37993766561456e-05
-5.21758869820008e-05
-2.09868035935836e-05
-3.8745529570304e-05
-2.88862431802957e-05
-5.34637953657952e-06
-4.01699597575505e-05
-2.7235409714121e-05
5.17919319230394e-06
1.81935966854648e-06
-1.06664265964587e-05
-1.72274053676169e-05
-1.56329808206859e-06
2.56967348763413e-05
1.88812974350391e-06
-2.34905262160127e-05
-5.77283693433218e-07
2.1597321876109e-06
-4.37173139223257e-06
-4.05583615608199e-05
-2.62554945820152e-05
6.43044103397879e-06
1.04262639110111e-07
-5.37386491139018e-05
-3.81533886228721e-05
-2.04179677212191e-05
-2.65807088544667e-05
-2.06237069101051e-05
-2.48137069613894e-05
-2.06405021017118e-05
2.46670401879159e-05
-3.75293857145544e-05
-1.46147613870522e-05
1.43321676991493e-05
1.20105438683103e-05
1.6321515689146e-06
-1.04253533359202e-05
3.62389992565555e-05
-1.31399687598942e-05
-2.6226217858286e-05
-1.43270754860699e-05
-1.18996213095196e-05
-3.54061406177686e-05
-2.83619080350297e-05
-2.1520311397488e-05
5.36555628563025e-06
-5.47122282127693e-05
-2.33214885195621e-05
-1.68994163897508e-05
-5.15740741480729e-05
-1.32326098668763e-05
-8.82299453384475e-06
1.35377951553961e-05
-6.93821342160931e-06
-1.0384506266899e-05
3.6007669644034e-06
-2.59496577299896e-06
5.98386065942742e-06
-2.97743904956222e-05
4.025473759454e-06
-2.65285628004546e-06
-2.10810769602077e-05
-4.24372123634161e-05
-2.94256218788194e-05
-6.55964434109506e-06
-6.83725210095663e-05
-3.09178795915003e-05
-3.53725015652143e-05
-1.46295379973651e-05
-2.9333663054303e-05
-4.15272165614055e-05
-2.37930168008599e-05
-1.29227594660141e-05
-1.04159514102418e-05
-3.4987173712437e-05
1.78727869574722e-05
-5.68269502630966e-06
-2.46322944924795e-05
-7.63275791653387e-06
-3.02473679465966e-05
1.69378245833613e-06
-3.15270195445019e-05
-5.35148791933276e-05
-1.06059414783246e-05
-2.25019361089166e-05
-4.95047254241221e-05
-1.05333874363197e-05
9.371009032873e-06
-1.59000665947827e-05
-2.53387285750761e-05
-1.84975497794491e-05
-2.28321328299016e-05
-4.12204887335878e-05
-2.31752881895413e-05
-2.36252540081495e-05
3.91838255565481e-05
-2.05456377418698e-07
-1.14903906365179e-05
2.8873245070648e-06
8.4002856288144e-06
-1.43314736395277e-05
-1.4597966558945e-05
2.97210963686792e-06
-1.48895059162199e-05
-9.74309292124473e-06
-3.90439974064558e-05
-3.39767777748301e-05
-2.91800384275397e-05
-3.54333718967995e-05
-2.91188758970687e-05
-1.61750485755037e-05
-2.36620851951302e-05
-2.46959970428381e-05
-1.94814240936079e-05
-9.87285184590166e-06
-1.31736274571661e-05
2.11148859546977e-06
5.77493806301036e-06
5.0450636664917e-05
-1.25109406202745e-06
-1.83496565873407e-05
7.76725813613492e-08
2.85418724866957e-05
-2.37782597128326e-05
-2.76279558760189e-05
-7.07928046498296e-06
-3.95737638113977e-05
-4.03363837380718e-05
-4.48143588829287e-05
-7.37126315605263e-06
-2.77197058794133e-05
-2.68483399747798e-05
-6.55307127251791e-06
-1.78277436755067e-06
-4.29561812806993e-06
-6.13117501512233e-06
-1.64954709087556e-05
-1.74787596752303e-05
-1.55249098259373e-05
-1.34974605990561e-05
-1.58908458721432e-05
1.11900910272946e-05
-4.42920286559603e-06
-6.19827737120836e-05
-2.53807577928381e-05
-2.3560907262124e-05
-3.00314764137113e-05
-4.45269881717941e-05
-1.5807549599834e-05
-1.56555901037729e-05
-1.83076332512053e-05
-3.46918950718285e-05
-9.24548266443909e-06
5.73371965557189e-06
-6.67314565255798e-05
-2.51930540004271e-05
3.83245641412642e-06
1.38174136489402e-05
-3.82166784809424e-05
-1.78402062469137e-05
-4.27977656245707e-07
-5.60025061175355e-06
-7.86102860049872e-06
-2.89852555958159e-05
-1.93190591256218e-05
5.06600789040295e-06
-2.42843811517099e-05
-4.36377404812373e-05
-4.1626992727959e-05
-1.25046420860192e-05
-1.32649342691432e-05
-3.06698884202378e-05
-1.65976210558446e-05
-9.47669766292497e-06
-5.1352823927834e-05
-1.20720938858047e-05
-1.46154390133236e-05
4.72099666549144e-06
-2.20576684469935e-05
-3.08797462434977e-05
-1.52342488800133e-05
-6.26052651060804e-06
-1.23860152842633e-05
-4.03288266091343e-06
-2.56953770506823e-05
-3.06945044366856e-05
-1.00858922074771e-05
2.16008745457201e-05
-9.74808437518388e-06
-2.13930411540886e-05
-3.29263108173566e-05
-1.99334117354042e-05
-5.54349322584534e-06
-4.21033297805575e-05
-9.72782861938568e-07
9.03977938125803e-06
-1.7385425307143e-05
-3.51629348077551e-05
-2.74646416063112e-05
1.88609620234317e-06
-1.11122741707313e-05
-2.9661818830194e-05
-8.98628764254853e-06
-1.10587409357485e-05
-1.3363735516857e-05
-3.09714188446414e-05
-1.14699285968399e-05
-8.55018242672923e-06
-6.50862047517479e-06
-8.20898815107682e-06
8.67369844262054e-06
-1.82630314771832e-05
-4.45562631852972e-06
-2.42306121219985e-05
-4.41355173009725e-05
-8.27359681521726e-07
-2.62830413599491e-05
-4.17590878687421e-05
4.38146233985905e-06
-2.64181512577412e-05
-2.49237126491438e-05
-3.88719602422275e-06
-2.98457080251776e-05
-1.69277249070956e-05
-2.33945997585959e-05
-6.05801902587187e-06
-3.04096136324637e-05
-2.71929855543248e-05
-2.65618758792715e-05
-4.10000179863714e-05
-4.26744632758887e-05
-3.57713144428638e-05
-1.14170138408118e-05
-2.73717938271686e-05
-2.76433440722747e-06
-8.5142397425469e-06
-2.45138797378514e-05
-2.5766084932933e-05
-3.45567453070348e-05
-1.60539315091983e-05
-3.89716817955688e-05
-3.41334578371852e-05
-2.18894686827382e-05
-2.60506632405439e-05
-2.86410144732555e-05
-2.03651662220546e-05
-2.99567975389001e-05
7.91212568475654e-07
7.98373871330051e-06
-2.9934417662232e-05
-3.01800964357282e-05
1.72645149251314e-05
-8.94533116510709e-06
-2.6007696879313e-05
-4.97437865476594e-05
-9.43031017390113e-06
-4.39404600868442e-05
-3.13797177086936e-05
-5.88469791129396e-06
6.62967526426859e-06
-1.02396692851935e-05
-5.00553621358823e-06
-3.51833082059162e-06
-3.13307262348446e-05
-1.38210617885653e-05
-9.97685831180502e-06
1.90009254308775e-05
-1.50376670638752e-05
-2.40518035943539e-05
1.37254166844757e-08
1.68897673686841e-05
-3.36457316152933e-06
-5.60935097354785e-06
-4.86398612934515e-05
1.03982864161602e-05
-3.91742723448583e-06
-2.58127083085405e-05
-2.42386329429844e-05
-4.23172623871395e-05
-6.80242667849172e-06
-3.34263275870503e-05
-3.28292795832796e-05
4.24624416169885e-06
-1.22775360686513e-05
-1.85762825068336e-05
-4.18945348432651e-06
4.52325095241339e-06
-8.68161611762358e-06
-1.36862732573942e-05
-2.29730179738123e-05
2.24993581232789e-05
4.2842902605867e-06
-3.16525535288767e-05
-3.2537417559815e-06
-3.76288974574169e-06
-1.25836117396624e-05
-3.43300891196867e-05
-4.81180139734517e-05
-1.79979158538369e-05
-4.66829994949277e-05
-2.28737072270669e-05
-1.26022765958783e-05
-5.13399448670891e-05
-4.88593182117451e-05
-2.963815281249e-05
-1.15566923960495e-05
-2.99462322548068e-05
-3.41193023061904e-05
-4.63364271587466e-06
2.15536064208386e-06
-2.92466069905721e-05
-4.91003359856118e-06
-1.57772369766532e-05
-2.40387539811654e-05
6.94223599295957e-06
-2.65334354950671e-05
-5.72916532961031e-06
1.41788417176459e-05
-1.64294627860622e-05
-2.2258228981058e-05
-3.31236625782488e-05
-7.22892949226613e-06
-3.37420755820871e-05
-3.29228644795374e-05
-8.49667376423666e-06
-8.48669154203688e-06
-3.66140586845643e-05
-3.83590695210818e-05
4.28652098050055e-06
2.65048465029827e-05
-1.72603926002411e-05
-3.12854177892625e-05
-4.3942844423589e-06
-8.25473186378399e-06
-2.50698921878891e-05
1.82802427417845e-05
7.70101905986023e-06
-2.25065993423533e-05
-3.50340189948159e-05
-1.13613870190127e-05
2.4498131910481e-05
-4.79007373156512e-05
-5.66780863315464e-05
-6.77014558152725e-06
2.51641561642627e-06
-2.43236439691407e-05
-2.49746669877216e-05
-1.26231465609996e-05
-1.96410419073979e-05
-5.5110367349902e-05
-2.42701722531484e-05
-4.95687972834569e-07
5.00173694953735e-06
-2.52233493488728e-05
-7.96768757868581e-06
2.99004977172434e-05
1.99368443255894e-06
-1.86432171101821e-05
-5.22543679005638e-05
1.0595913676043e-05
-1.54441006374934e-06
-2.38481027068328e-05
-3.73245709711325e-05
-1.11083091913957e-07
2.45240974014205e-05
-6.09951533701853e-05
-6.73470087926922e-05
1.84129733308168e-05
1.42965042699845e-05
-4.39996859526644e-05
-3.25475433893607e-05
1.39221583644715e-05
-1.46612585320934e-05
-2.96867142766377e-05
9.65604508462354e-07
1.35393015044621e-05
-7.65788182139194e-06
-2.41838958762574e-05
1.50529430974865e-06
-1.59771675839535e-06
-1.9840236140994e-05
1.20411804790086e-06
-2.91787717547569e-05
-5.69467335767402e-05
-3.31258848820295e-05
-3.59752688475843e-05
-1.82005653572517e-05
-3.095253614384e-05
-4.83320730142586e-05
-4.4946146192328e-05
-2.02379022112285e-05
-3.61366057750725e-05
-3.71717545970227e-05
-2.52601615804957e-05
-5.36405035926523e-06
-5.04316042892944e-06
-1.62432459987454e-05
-2.38007418629814e-05
1.07890600046807e-05
6.68091729222999e-06
-3.65806918994167e-05
-7.18695483057724e-06
9.83664268525128e-06
1.18044897398096e-05
-1.10385429584343e-05
-2.85022368293445e-05
-9.10040842252504e-06
-2.80015680287167e-05
-6.61162190114896e-05
3.1328003714412e-06
-2.08750313254162e-05
-6.34614727534003e-06
-4.53136408912725e-05
-5.22600882403288e-05
-1.95704821836212e-05
-2.41030829180129e-05
-6.7417472820979e-05
-1.83158893884672e-05
5.2570945884482e-06
-2.72569813228264e-05
-2.80681340988708e-05
7.11015663604825e-06
2.17690246602734e-05
9.3926114804339e-06
-6.75583723078446e-06
1.32391126896917e-05
1.70966349909515e-05
-2.52977166842455e-05
-2.53694574226999e-05
-3.49751079522342e-05
1.02493658078745e-05
-2.88802950972469e-05
-3.28275024595448e-05
-3.45978939569284e-05
-3.45471953584617e-05
-5.41375335012929e-05
-3.97701453915459e-05
-1.95371921507757e-05
-3.36556564766546e-05
-2.98829013305759e-05
-1.24431122113783e-05
1.52361259129474e-05
1.12757930626824e-05
-2.03677386508185e-05
8.14122708331124e-06
6.99287778125689e-06
-1.63368802432296e-05
-2.05478897351932e-05
-7.84154760406371e-07
1.61685640097655e-05
-3.52000263074217e-05
-5.58370937693744e-05
-3.02113670970174e-05
2.49519425107213e-06
-6.01924698472069e-05
-3.79388454455243e-05
4.47641575109198e-06
-5.96652660583554e-06
-8.3551077069981e-05
-4.33295101305832e-05
-1.25626477370778e-05
7.17922002756531e-06
-2.90812495873605e-05
-1.08628825785586e-05
6.67521680233934e-07
1.14766370147838e-05
2.56629261973311e-06
-1.62277140240535e-05
5.51446183046687e-06
6.4259293376455e-06
-3.93063468427995e-05
-2.23685499639655e-06
-7.19411573453767e-06
-2.92902674724587e-05
-3.8219701602473e-05
-2.27508179048711e-05
2.49988339081278e-07
-3.30599890818152e-05
-4.86514809153295e-05
-2.11723403341782e-05
-2.36577198687174e-05
-3.60863844221333e-05
-4.81020247030344e-05
-1.92447757695378e-06
6.22366341051394e-06
-2.43678895280128e-05
-1.62851901688403e-05
2.65014821677259e-05
1.44533865272563e-05
-7.84026144716633e-06
-3.21721393166657e-06
5.25341492924869e-07
2.27566484643878e-06
-4.29056400582101e-05
-4.5546990827957e-05
4.79489462283753e-06
-2.02032492495115e-05
-3.77506589493359e-05
-4.9915138386184e-05
1.02865165445887e-05
-8.24274021571491e-06
-3.0420012858607e-05
-3.24941964581186e-05
7.30842027840953e-06
-4.2091264718022e-06
-3.90201360584935e-05
-2.42005697809779e-05
-4.99883245227651e-06
-1.27066791100027e-05
-2.38699081206015e-05
2.03826869163121e-05
1.63389183139094e-05
-1.9023737268498e-05
-3.52442426346652e-05
-1.33021037877058e-06
1.32451125046111e-05
-3.02750309897927e-05
-3.10765986490169e-05
7.87640677170925e-06
-9.98154887473301e-06
-5.38091559945762e-05
-3.54538077411182e-05
1.23477785958681e-05
-1.99970103849717e-05
-3.58665499104282e-05
-5.38589379088271e-05
4.97184411576484e-05
1.30813327163791e-05
-2.10545333368917e-05
-7.90915580885411e-06
3.35601951090636e-05
-1.0591853991959e-05
-4.02957935195572e-05
-8.35372012027092e-06
1.88552852754024e-05
-2.11581654818389e-05
-5.81089012066323e-05
-3.6511210928375e-05
2.73570524962697e-05
-1.99113643265454e-05
-5.28968687175267e-05
-5.3044196140484e-05
5.70112795593935e-08
-1.50544010276357e-05
-6.3590572773119e-05
-3.54605659311994e-05
-2.18378673995107e-05
-2.03064962465517e-05
-4.59008902756431e-05
-3.07337240030721e-05
1.32782231521464e-05
-8.30117664672727e-06
-4.01009631483616e-05
-9.7602673023065e-06
-1.20721681047494e-05
-1.31558802372216e-05
-3.44568971674892e-05
-1.11444014187849e-05
-8.50615160790879e-06
-1.9933097217694e-05
-4.05443384687981e-06
-4.79816492556056e-06
5.18913714519872e-06
-3.64125925289482e-05
-4.43506271414239e-05
-2.3550420715431e-06
-1.10524991732199e-05
-2.15152164396459e-05
-3.16725462238525e-05
-1.38103757136454e-05
1.6530791303225e-05
-2.5208140633015e-05
-4.03179683712796e-06
4.86543299456858e-06
-1.69065257272662e-05
-2.84876154985436e-05
-4.33199556525395e-05
-3.00846069236082e-06
8.13833001825367e-06
-3.90988704249519e-05
-2.63879796154645e-05
-6.27271942517162e-06
-2.27204294303827e-05
-3.22938284055622e-05
-2.00349630254967e-05
4.74514454995434e-06
-3.4185131914459e-05
-3.59134917169882e-05
-2.15655994931937e-05
-8.09616988766515e-08
-1.01414442626876e-05
-5.17900458907957e-05
-1.98403956586377e-05
2.11486339192273e-06
-4.15110476901493e-06
1.41570051854721e-05
-1.77467588793154e-05
1.84461743716379e-05
-2.55278133021221e-05
-2.95445255715162e-06
-3.93943446622091e-06
-7.60695601697526e-06
-1.18885442883616e-05
-2.1999184664026e-05
-1.00572117085612e-05
9.61044858303176e-06
-2.59541821750774e-05
-3.25602983837159e-05
-1.58510553517462e-05
-3.56071535701905e-05
-4.22318673878282e-05
-3.70706011458433e-05
1.85668623007118e-06
-2.56023056862904e-05
-3.69138542598768e-05
-1.34356682123826e-05
1.09186647293369e-05
-2.55915022009992e-05
-2.80507086363724e-05
4.45131785375821e-06
1.86376315883646e-05
-3.43703975653233e-05
-6.3147662372832e-05
1.49009368644904e-05
1.796947671047e-05
-3.05459980930034e-05
-7.2748962100242e-05
9.08489880641055e-06
-9.58115517152467e-06
-6.59987706130407e-05
-4.23062735973908e-05
5.8989816521681e-06
1.25116695940937e-05
-6.4722972375589e-05
-6.90534115299775e-05
9.30899827141997e-06
5.35731561686369e-06
-3.38576958217981e-05
-4.90705031952797e-05
-6.49436161567844e-07
6.24504564549924e-06
-3.57505699948649e-05
-3.18295672314054e-05
2.53448522246584e-05
2.37326408919843e-05
-5.72017919270789e-05
-3.80051432257587e-05
2.49460713238509e-05
1.77953284434142e-06
-1.52364721731226e-05
-1.28793993919514e-05
8.3448012908374e-07
-1.45690649496118e-05
-5.69671387630766e-05
-2.24572255588469e-05
1.27289063085851e-05
-1.32570010619839e-05
-1.94468848208353e-05
-1.93076627607399e-05
-1.6809767148552e-06
3.49966983080441e-06
-2.17199515577369e-05
-1.65000213773365e-05
8.15425010757413e-06
-2.96381392169719e-06
-2.66218385858956e-05
1.2258904778524e-05
-2.14239743930574e-05
-3.2600840751412e-05
-1.5350315079203e-05
1.1333637221947e-05
8.33598217819026e-06
-2.60191820282349e-05
-3.02458673905496e-06
2.42682112203694e-05
-1.69290187818614e-05
-3.65215849789173e-05
-2.06328637943587e-05
8.60114430513661e-06
-1.34312534002551e-05
-4.06467191873347e-05
1.7708473648087e-06
7.06765141389361e-06
-1.87310241440996e-05
-3.03772472833848e-05
-1.83339291073903e-05
1.25459700797181e-05
-2.85565396603004e-05
-5.68452808868056e-05
-3.20186388660883e-05
5.90803477421351e-06
-3.75117409617686e-05
-4.37976855866791e-05
-1.09683656365378e-05
-1.65019597497939e-05
6.42427036786891e-08
-1.9892900635817e-05
-3.09137162623759e-05
-3.93153017338273e-06
-2.64702894293048e-05
-1.2812993169069e-05
-2.2350554013453e-05
-1.26755890143731e-05
1.56757263471788e-05
-2.57914956004959e-05
-6.82114654800107e-06
-1.86572631162585e-05
-1.4742766585281e-05
-1.89715590729176e-05
-2.54039372308663e-05
-3.71700653729114e-05
-3.07058609216019e-05
-2.91248367570581e-05
-2.36399346936878e-05
-2.47554988237116e-05
-3.57133484261203e-05
-1.53430466055152e-05
-1.81752639864233e-05
-1.88633816605134e-05
-2.55218784434478e-05
1.40609437817075e-06
-3.14392064444703e-05
-2.48823636829698e-05
-9.25331870270072e-06
-5.81025572842093e-06
-1.43188657094007e-05
-1.38019174350961e-05
-9.76336532054176e-07
-2.38418886170317e-05
1.54827265104904e-05
-2.64687174376366e-05
-3.15739295532689e-05
-1.59954963169284e-05
-4.10385117651861e-07
-4.66069076250456e-05
-4.50081044223292e-05
-1.03591611902423e-05
-2.38543591402106e-05
-2.73813545752302e-05
-1.23187126063276e-05
1.62892108386566e-06
1.3155962813067e-05
9.61411901105973e-06
-2.81900151526298e-07
-1.76168418624498e-05
-1.62911010179589e-05
-9.80546334025919e-06
-1.16769366750285e-05
1.37270954743244e-05
-9.79410284132715e-06
6.36799953695657e-06
-1.71680017400778e-05
-2.72390096984811e-05
-2.59574789007629e-05
-2.9626238883474e-05
-1.12743597701796e-05
-1.54186684835877e-05
-3.92638889118414e-05
-1.55366857709356e-05
-4.06159317272458e-06
-1.94215711332251e-05
-2.20232453339838e-05
1.09298051646477e-05
4.37836364767203e-06
-1.1133592920698e-05
-1.35674949577053e-05
-1.47878918698205e-05
2.72282617619534e-05
-1.15208602048053e-05
-2.6781212547438e-05
-1.93757785406657e-05
-2.66783480847655e-05
-2.95261646417837e-05
-3.28753545318863e-05
-1.83432849929519e-05
-2.35271220578586e-05
-2.71450065187537e-05
-2.92793350081368e-05
-3.3953891831689e-05
-2.50678082860019e-06
-3.50258413134248e-05
5.66958212868408e-06
-2.52802675862855e-05
1.04404117893918e-05
2.90084098616416e-07
-6.69326480613329e-06
-2.61995852926642e-05
-5.36619545014769e-06
-1.00505834548216e-05
-2.47310048571912e-05
-1.47442194229487e-05
-2.09711864578546e-05
-2.52022738233119e-06
-3.42928408477131e-06
-2.48521917953771e-05
-2.70509288864421e-05
-5.52802065436935e-05
-4.04022098850568e-05
-3.33370654778795e-05
-4.57597183963575e-05
-1.47262907832191e-05
-4.61055207688191e-05
-2.44726831200462e-05
9.08146574571089e-06
-2.93065967945435e-05
-6.49528096561582e-06
-3.17210932880674e-06
-3.83428635803621e-06
-2.40766959473137e-05
-1.8901735460294e-05
-1.64538074909655e-05
-1.69076327189749e-05
-2.85465728250896e-05
-4.87740706888358e-05
-2.21911897797468e-05
-1.29718007195132e-05
6.48898998636703e-06
-3.95257599906528e-05
-2.7926208656062e-05
-9.9891535304319e-06
-5.07377350437517e-05
-2.12646018543958e-05
2.10415450111263e-06
-2.81205997732394e-06
-1.540675909023e-05
1.17197589454178e-05
1.31441586692544e-05
2.28568752330452e-05
-1.04788568193267e-05
-3.94661561448977e-06
-3.2042332092735e-06
-2.85834570196895e-05
-1.27231148393705e-05
-2.26406254163153e-06
-6.83865685715208e-06
-4.60150207868744e-06
-1.80302456592926e-05
-2.96708899925115e-05
-2.81614602511312e-05
-2.03831797778328e-05
-1.07204477599458e-05
-1.33606112303771e-05
-3.45672939166761e-06
-1.17013527247572e-05
-1.02629330117159e-05
-1.88665003992604e-05
-3.49176853953444e-06
7.34680752554393e-06
-8.3651944601371e-06
1.19463514289065e-05
4.48488299703885e-06
-3.08628187709297e-05
-4.26255614362055e-06
-7.71655960864449e-06
-2.45001063442123e-05
1.94692091780114e-06
-3.09251375979782e-05
-1.36460657102098e-06
-2.85916340945288e-05
-1.04730365016908e-05
9.23027966751983e-06
-1.64173539315326e-05
-1.81684528597181e-05
-2.8044752014558e-05
-2.28396068085933e-05
-7.09332907737299e-06
-1.63646670625158e-05
-3.03638793872613e-05
-1.74755133077146e-05
-4.79237564968562e-07
-2.10560650981073e-05
-2.84554227467268e-05
-3.66600775618156e-05
-2.99834265350615e-05
-2.30019659818627e-05
-2.7763001406792e-05
-1.3742294534145e-05
-1.54458103814489e-05
-1.8699672879219e-05
-3.44255426622949e-05
-3.06239387694153e-05
-1.07072075967232e-06
-3.53939992756373e-05
-1.90011223521895e-05
-1.24151305337113e-05
-1.52532012594358e-05
-3.62550127881318e-06
-2.95461297917199e-05
-8.10461320831805e-06
-1.31029167934464e-05
-7.48951236941614e-06
-4.24682852841235e-05
4.89431577165999e-06
-1.91166496060592e-05
-5.80994585271974e-06
-2.83841605448528e-05
-8.97778894533483e-06
3.49061797788704e-06
-1.21271643308701e-05
-2.90353523835703e-05
-1.87331641757048e-05
-3.51931275625091e-05
7.95108346754627e-06
2.06186013946789e-06
-2.47767003432434e-05
-6.72094444568201e-06
-3.86511262972447e-06
-2.83896058149388e-05
-2.45556456721134e-05
-2.4366154195409e-05
-1.44591086630664e-05
-1.21306217873154e-05
-6.86963668700567e-06
1.8953250874482e-05
2.39535750636336e-06
-3.68993821331784e-05
-1.25693071753844e-05
-1.34434245640059e-05
1.46796479921725e-05
8.19376692738254e-06
-7.75932352275356e-06
-2.72261699719022e-05
-1.50474083182602e-05
1.11813792451299e-05
-1.46377118167346e-05
-1.27081852284119e-05
-2.78865797899094e-05
-2.41722971821301e-06
-6.5797336958536e-06
-3.92704125542896e-05
-4.15511692258325e-05
-9.88016227434793e-06
-7.51596542251694e-06
-1.82563906503948e-05
-2.35534035751375e-05
-7.95943055834404e-06
3.77177125544205e-07
-5.69250289343859e-05
-1.50880395451832e-05
-2.80318241911958e-05
-2.00556235920936e-05
-3.15601112146343e-05
-1.19376316272349e-05
1.12328045124846e-05
-1.66449263216023e-05
-2.57427939803854e-05
-1.9694907694659e-05
1.10749555934312e-05
1.84359558186427e-06
-4.18180309302616e-06
-2.39075660552185e-05
-8.11718380908579e-06
-1.47183827958012e-05
-1.79475147429869e-05
-1.22888965970274e-05
-1.93090756692272e-05
-5.23549958396029e-06
-1.66606830037742e-05
-1.43735403507193e-05
1.44894557360134e-05
-1.80334732694981e-05
-2.06880237626708e-05
-1.08497789362531e-05
-3.24535952042419e-05
-3.91228573433491e-05
-3.94887627696527e-05
-2.37982938100921e-05
-2.76972101690213e-05
-3.87677793329781e-05
-2.50688019714218e-05
-4.28070579694358e-05
-2.83846591501006e-05
-8.82989655212487e-06
-3.13859077791748e-05
-2.23660824558484e-05
-3.54434670437792e-05
-7.19839071567385e-06
-1.35369392837868e-05
4.97614237462508e-06
-1.04341730336509e-05
-2.68032492175051e-05
-3.72845695922189e-06
-1.77196633124063e-05
-1.58672490146866e-05
-2.38863995909115e-05
-7.94070545017403e-06
-2.59254640973901e-06
-1.78967932291754e-05
-4.89378766422245e-05
-3.10459428583207e-05
-2.23940137388014e-05
-1.93001037907301e-05
-9.6220793673351e-06
-1.00474025077658e-05
6.53764524058751e-06
-4.85948604881754e-06
-7.64356012035219e-06
-7.91837483395517e-06
6.25403553796885e-06
1.13777317678051e-05
-1.11228392020962e-05
-1.56004558243276e-05
-3.04501526735417e-05
-5.31719658893229e-06
-1.23878383637834e-05
-1.88928296017244e-05
1.14650310794389e-05
-2.18561374226059e-05
-3.2031852333332e-05
-3.25224998276854e-05
-1.23790810471884e-05
-4.96669517843581e-05
-2.52695135100262e-05
-1.76349038500809e-05
-2.3266431834771e-05
-3.05670363825104e-05
-2.24254103021135e-05
9.51639176470483e-06
5.57212759525194e-06
-3.42968760492571e-05
1.21505371716883e-05
-4.13508811988726e-06
-7.36966638487132e-06
1.33327087482939e-05
-1.73493791682583e-05
-1.41300518223363e-05
-3.00900122841389e-05
-4.4604684143912e-05
-2.13213538268201e-05
-2.17684705057546e-05
-3.68177568752613e-05
-2.84781019764907e-05
-4.63434985072164e-05
-1.42283660518085e-05
-2.94830272379516e-05
-3.13306326761267e-05
-1.7005396625271e-05
-1.59853962972006e-05
1.63728346010725e-05
-1.27211567741382e-05
-2.39471339315676e-06
1.24001023589492e-05
-3.98338017053926e-06
-1.75992106679551e-05
-1.12425753645176e-05
-1.6654099884059e-05
-1.20565670401211e-05
-4.34035966205175e-05
-3.47348547084378e-05
-1.72321794781096e-05
-2.75880783236954e-05
-5.2771119896688e-05
-7.66999363709355e-06
-3.34231969317939e-05
-5.06870897661981e-05
-3.47980921718102e-05
-3.29486040002125e-05
-3.04108014473743e-05
-3.25605524812942e-05
-2.33081212381569e-05
-9.90272857973181e-06
6.04609101820705e-07
-9.5518171072597e-06
-4.55232900204769e-06
6.5827009762207e-06
-5.54885070923969e-06
-1.62277485856086e-05
-3.74556240093928e-06
-1.12687975259596e-05
3.57667750771944e-06
-2.57807550352955e-05
-1.55115964310121e-05
1.27244825874369e-05
-2.89985960386062e-05
-3.31599991408963e-05
-3.5736469960996e-05
2.96993259767882e-06
-2.63675742294303e-05
-2.71840909328183e-05
-1.58358576727087e-05
9.37714490706848e-06
-4.3238852698603e-05
-3.6939178056477e-05
2.13189410971638e-05
7.63894267676925e-06
-2.20065674619422e-05
-4.23015710068905e-05
-1.91078586084734e-05
1.06914085172244e-05
-1.94339664230486e-05
-1.49654339084305e-05
3.04477491483151e-06
-1.74901982675807e-05
-3.35838790352368e-05
-1.15783513314808e-05
-2.1069090910971e-05
-4.79802555285761e-05
-3.16145207145057e-05
-3.4888090302444e-05
-3.92339481195117e-06
-3.0817588863003e-05
-1.71605991631935e-05
-1.55399088156643e-05
-2.19817675078431e-05
-2.31543087783421e-05
-7.18475029416939e-06
-8.11569982958662e-06
-1.02526098104288e-05
-1.17789679447977e-05
-2.72773523975586e-06
-7.05833996196915e-06
-3.79624072499618e-05
-5.43635900472185e-05
-1.2729732468463e-05
-1.32082504786876e-05
-4.55866657230304e-05
-3.78517608138658e-05
-3.22325564987256e-05
5.59263598629581e-06
-2.71811232906744e-05
-1.42034801357211e-05
-3.65692485266007e-05
3.8302063217971e-06
-2.6371212364453e-05
-1.23537159008296e-05
-1.52432999762825e-05
1.23176510889858e-05
-4.15435940033022e-05
-3.86849583201099e-05
-3.28527844325795e-05
1.01128317607451e-06
-2.14883484827535e-05
-4.00878821431723e-05
-9.09890983182248e-06
-2.67614531315432e-05
-4.81682934283252e-05
5.73371064510624e-06
-3.52155261786613e-05
-3.74051298405996e-05
3.75576047421836e-06
-1.30204761434396e-05
-2.91133305952518e-06
-6.79095524821242e-06
-6.13739060985381e-06
-1.1410935218706e-06
-5.44438666146182e-06
4.48726448915387e-06
-8.83753546222026e-06
-1.1474952420969e-05
-1.44593693918042e-05
-4.19447298152746e-06
-1.39683790514044e-05
2.02906832242747e-08
-1.73703650538121e-05
-1.36041231234008e-05
-1.31517501283059e-05
-8.85001007336974e-06
-1.64104563349727e-05
-1.05552017116999e-05
-3.93570014704956e-05
-1.87196543052921e-05
1.38484981905097e-05
-4.03582128622285e-05
-3.91252239762154e-05
-2.23168716000261e-05
-1.58337520095348e-05
-4.80151473571707e-05
-1.88654310276464e-06
-2.94125591292862e-06
-1.02839921801328e-05
-3.15082567349041e-05
1.62629543977993e-05
-2.8266695402224e-05
-2.5836614473322e-05
-2.14754035881302e-05
-3.222767688099e-05
-1.09714401558096e-05
-3.39213557727585e-05
-1.63041219154325e-05
-5.55233463554497e-06
-1.60626351687957e-05
-3.70633500035835e-05
-5.2501974470811e-05
-4.30735823340578e-06
4.70678812372641e-07
2.29129310677454e-06
-3.41069136702231e-06
-1.91961739846661e-06
6.16362308195539e-07
-2.30431253646784e-05
-3.73399994581755e-05
1.18415503284764e-05
-1.33574139064335e-05
-2.52401585131779e-05
-2.11998504404115e-05
-2.86644232463297e-05
-1.04585977896076e-05
-7.99365061099577e-06
-3.75446012421832e-05
-3.56090582515001e-05
-5.10710028080355e-05
-2.51508422451237e-05
-1.77926727224416e-05
-3.11153589471774e-05
-2.69406159077726e-05
-2.76264462849504e-05
-3.38294436564555e-07
3.13772247470989e-05
-2.10246534721041e-05
-6.90403430557288e-06
1.09779199090721e-07
4.67374967459686e-06
1.260188742205e-05
-1.58661547863675e-05
-1.91312583736448e-05
-3.86957776876067e-05
-4.42114073023242e-05
-2.31080584878295e-05
-2.34093568819552e-05
-2.59825616828008e-05
-3.20047363845705e-05
-1.79035630455198e-05
-1.03826534756569e-05
-7.34272828945748e-06
-1.55278392365424e-05
4.54709643852919e-06
-5.74481036484998e-06
-2.4275790733907e-06
3.78531130007712e-06
-2.37994696083106e-05
1.08499640393557e-05
-2.00397156661429e-06
6.77634063695187e-07
-8.26065648432179e-06
-9.93814287322619e-06
-7.17546644986103e-06
-2.47091820053805e-05
1.02337104901053e-05
3.01707894133921e-06
-1.84804135352116e-05
-3.73214173176882e-05
-2.38490556879564e-05
-1.21115318256101e-05
-2.63701374211306e-05
-3.96524625426784e-05
-1.78481741946248e-05
-5.10905847998627e-05
1.51276404024483e-06
-1.5627240371191e-05
-1.90009828505108e-05
1.06985819701335e-05
3.1231538911722e-06
-1.57448788912832e-05
-2.44235883446711e-05
-3.81017021847693e-06
1.23869685127137e-05
-8.69040504492081e-06
-2.24293605167883e-05
-2.09262355459273e-05
-2.68065520662298e-05
-3.0550237987317e-05
-5.88335759131726e-05
-3.56923393420476e-05
-9.84478312527966e-06
-2.85194034926207e-05
-5.87352805463641e-05
-4.93432427377602e-05
-2.33762832511968e-06
-1.8575959780943e-05
-2.46998054545872e-05
-1.27642145862643e-05
-2.68607576783943e-05
-3.45543512429015e-06
1.11607360770751e-05
-1.39924525819832e-05
-1.20773133621166e-05
-2.00621345553863e-05
-2.61576445684994e-05
-3.82164276331809e-05
-4.10659394963282e-05
-7.0359978440948e-06
-7.97093394695169e-06
-4.25438406718649e-05
-5.00646663080478e-05
-3.33113863713911e-06
5.95155047112079e-06
-3.32443761800774e-05
-4.97902742696313e-05
-1.32684773440273e-05
-2.62901511358134e-05
-1.51849839954847e-05
-6.97997312346851e-06
-8.70968345411337e-06
-2.46703932694803e-05
-1.91207087097409e-05
-3.58736652056382e-05
-1.08573129354402e-05
2.27296352737018e-05
-5.2646799879538e-06
-9.20768043744413e-06
-3.46030020008861e-05
-8.27678115871984e-06
-1.5950447074304e-05
-3.63605393824513e-05
-1.58700278929167e-05
-1.21455348531067e-05
-1.38333572158121e-06
-1.54582921899883e-05
-7.05178776327363e-06
-2.58348043813461e-05
-4.77454852900927e-05
7.19321525598858e-06
1.04643809144015e-05
-4.25941207154738e-06
-1.9455357505332e-05
2.42068891770879e-05
2.49936756636758e-05
-3.94172845140969e-05
-1.2197104857902e-05
1.21778070422929e-05
-1.60042816367932e-05
-4.99717823401102e-05
-1.76235307733957e-05
1.40252194998713e-05
-2.04388827909756e-05
-3.74528317624404e-05
-1.7765257347351e-05
8.75299510611385e-06
-4.03913941853454e-05
-3.02434757804026e-05
-1.40418385937247e-05
-6.48431857104521e-06
-1.11364641037085e-05
-4.02272146442702e-05
-1.25354640341344e-05
-1.48360738935142e-05
-3.70345639688009e-05
-4.71033534352393e-05
-4.81832133085562e-05
-1.76920244836219e-05
-1.87906564701956e-05
-2.88643734146056e-05
-2.63496127964468e-05
4.43466525768687e-06
-2.47021945033128e-05
-1.7680262809414e-05
-1.40095020472905e-05
-1.03005189169633e-05
-2.89771650909981e-05
-4.65746775042126e-05
1.55177531145723e-06
-5.70181612115418e-06
-2.63984696050195e-05
-6.81830151753817e-06
-5.29746519230743e-06
-2.73878066006565e-05
-3.43104629551302e-05
-2.55611283273089e-05
-1.70009326664492e-05
-9.79660893214246e-06
-1.54309045307536e-05
-9.02003931000125e-06
-3.96710565382551e-05
-1.83211732840513e-05
-3.15163490156395e-06
-1.28844987033215e-05
-2.72219144033268e-05
-1.06149758379286e-05
-3.51883121045904e-06
-3.71094268798601e-05
-1.26764705218304e-05
4.03729552365442e-07
-1.57889903702464e-05
-4.20259721253159e-05
-7.50491820600971e-06
-6.50933891237724e-06
4.35514982461502e-07
5.72393019913621e-06
-7.72940943061523e-06
-2.93862822170867e-05
-3.46838149453294e-05
-3.2020455045034e-05
-1.53092458920588e-05
-1.02496008017197e-05
-1.47810260715197e-06
2.00298246312252e-06
2.70727300849481e-06
-3.51279209991092e-05
9.92748991465408e-06
-4.13121322609017e-06
-2.19557536114059e-05
-3.97673054328545e-05
6.33034922044893e-07
-3.90294946070015e-06
-2.49427604610605e-06
-2.88479561218361e-05
-1.44779358881585e-05
-1.77214169490659e-06
1.22440905999694e-05
-1.91826469504458e-05
-1.22040803770681e-05
-2.57283281074093e-05
-1.97293466507965e-05
-3.73842481583121e-05
-2.71189857580536e-05
-1.33283299612751e-05
-2.47105080039111e-05
-1.65001165050484e-05
-1.19305233598714e-05
-1.38212063594702e-05
-1.0122795099937e-05
-2.78683322958638e-05
-1.23762427515588e-05
3.58600251703977e-06
-3.00706871323213e-06
-1.13521436386942e-05
-1.52205098661053e-05
6.65814620152677e-07
-3.86407091450844e-05
-2.24565798232689e-05
-1.16341700073812e-05
-2.07227068982439e-05
-4.25606527605952e-05
-1.27056449076125e-05
-2.55736474907013e-05
-4.63133714548641e-05
-7.06761614678174e-05
5.04542363106954e-06
-3.77170702194703e-05
-4.60502946670376e-05
-2.15782945546451e-05
-3.43874629581385e-05
-8.61574057430735e-06
-6.16112888287822e-05
1.21501459743135e-06
1.64234333595589e-05
-1.4803126378416e-05
-2.42337020448261e-05
-3.9258314059153e-05
-1.72549491133965e-05
2.62913917364545e-05
-2.52044996994454e-05
-2.56137598778904e-05
1.45193849928681e-05
-2.9689232387418e-05
-1.68089127808393e-05
-4.4488982870791e-05
-2.66478764891631e-06
-2.88691165956791e-06
-6.22122343771555e-05
-3.47268696222226e-05
6.18980908159106e-06
2.53293608431577e-05
-3.42064884744885e-05
-3.48945377455879e-05
1.17765207400446e-05
1.68022811820322e-05
-3.34773659613119e-05
-1.24340770801993e-05
3.80947820372705e-05
2.3484264299943e-05
-2.65258264957099e-05
-2.6235438812994e-05
9.37346106860418e-06
-2.80290181755955e-06
-1.10527364328171e-05
-1.40109255738578e-05
-1.36239623706514e-05
-2.04357873324977e-05
-8.23711937384523e-06
-7.11159660075708e-06
-1.88298775512712e-05
-8.60264534431261e-06
-3.03354228775556e-05
-1.95621830510256e-05
-2.35632475053013e-05
-4.73740525765403e-05
-2.02071989738627e-05
1.17027656030748e-05
-3.98535967029851e-06
-4.28692550213756e-06
-3.84794434721909e-05
-2.11920636128789e-05
-3.440282730588e-05
-2.41583378217559e-05
-9.26204451257923e-07
-3.78057549000653e-07
-7.91686942666613e-06
-3.86402024134626e-06
1.3341977162208e-06
1.34325790028704e-05
-3.26246015564203e-05
-4.3133525571383e-05
-1.29417990743685e-05
6.49161292613363e-06
-3.88748849232901e-05
-4.11523504887401e-05
2.7701742002811e-06
6.48612473539127e-06
-3.79657506160536e-05
-4.88574562445259e-05
-8.53501821729296e-06
1.63936245961911e-05
-1.04670135161177e-05
-3.29435806020029e-05
-3.60187200217971e-05
-7.84630866905224e-06
-1.68830418472647e-05
-3.49113496076555e-05
-1.57917063742906e-05
7.83212684888264e-06
-2.12543629430899e-05
-1.14410849164562e-06
-8.99515766600213e-06
-2.20290008764291e-05
-1.24069607251298e-05
-2.4112094662337e-05
2.32842812016307e-06
-3.13319830728592e-05
-2.73742788982516e-05
-2.21615364333719e-05
-3.67648834792e-05
-1.91565858366185e-05
-2.01287451481421e-05
-1.93961016818446e-05
-2.03723718241071e-05
-2.44453278314208e-05
-1.02215452715083e-05
-4.31273325839475e-05
4.98875442283033e-06
7.8396083601887e-06
-5.05022964531434e-05
-1.80542337750268e-05
-5.49519665864799e-06
-1.75503718205889e-05
-1.60766463999573e-05
-1.90029530291919e-05
1.03974407398873e-05
-5.05516985645456e-06
-9.45221190793037e-06
1.88421969577187e-05
-1.65131312771167e-05
-4.41074762373379e-05
-3.16843650282369e-05
-6.15214317242389e-06
-1.09641749355248e-05
-2.76791756089226e-05
-4.86492792248347e-05
-6.549775520453e-06
-8.41697934110478e-06
-1.18189788032202e-05
-2.83014243233766e-05
-3.17140640245914e-06
-3.29731917838575e-07
1.34081554862297e-05
-9.31602148670072e-06
-2.62771335110267e-05
7.32032231995734e-06
9.77709194570858e-06
-3.30055893355604e-05
-1.67922959265741e-05
1.57221914576304e-05
-3.02178355566167e-06
-2.44367139984164e-05
-5.49887137985552e-06
1.44514574711164e-05
-2.08199931904771e-05
-8.35299384547099e-05
-3.23275616911456e-05
1.02829746891122e-05
-4.53750983133147e-05
-3.26525339217125e-05
2.36022870358217e-06
9.5849247060309e-06
-9.65106451799214e-06
-3.41272257572646e-05
9.56473628250308e-06
2.51685777439149e-06
-5.03421136136459e-06
-8.70239673265936e-06
-3.00641718481447e-05
-1.33163264641726e-05
-3.34511592340462e-05
-1.63411799340953e-05
-1.9685270121142e-05
-2.96718027814517e-05
-2.01497010987193e-05
-2.32797569889773e-05
-2.02661836024046e-05
-4.7946932996063e-05
-4.58535861849338e-05
-1.35427469414839e-05
-1.72052178914517e-05
-3.00309422642088e-05
-3.49869535905374e-05
8.20647859349772e-06
-2.91944821713793e-05
-1.9184281519407e-05
-1.91018844728482e-05
3.68153705163427e-05
1.30730715316293e-05
-3.43623082268715e-05
-1.35611073611477e-05
1.15624138945144e-05
-3.6460050659861e-05
-3.45676091565631e-05
-2.24620529653811e-05
-2.26987221681676e-06
9.13310971865634e-06
-3.85158540042744e-05
-2.00684993712845e-05
-1.64356798547237e-05
-3.33967111172567e-05
-4.73940577243213e-05
-4.71206767905095e-05
-2.56142921971729e-05
2.58560741020554e-05
-3.37507802009673e-05
-1.41687164274201e-06
3.0798363009695e-05
3.22401333645097e-06
-2.2208518760299e-05
4.93776557672011e-06
2.4759277421995e-05
2.03412902962993e-05
4.31759629573945e-06
-1.62708715251143e-05
-1.22152251418601e-05
-2.84549886985592e-05
-2.74866118293323e-05
-3.0123098018002e-05
-4.29158710079918e-05
-4.88639916679103e-05
-3.96963422801505e-05
-2.19636561903478e-05
3.82777216960389e-06
-1.59596292104993e-05
5.85019364259828e-06
5.31618879336883e-06
1.01407610549073e-06
-1.23333491949794e-05
-2.56305084794651e-05
-6.27330260182605e-06
1.51812355751267e-05
-3.09154611199519e-05
5.4652657976338e-06
1.55531946184283e-05
-8.75875089592823e-06
-2.50684901230073e-05
-1.28202461881349e-05
8.10741454528105e-06
-1.92203679738432e-05
-4.52136676646018e-05
-4.24908712775208e-05
-6.19436585533209e-06
-1.67363497316716e-05
-6.07167935618558e-05
-1.57064089079704e-05
1.60379463839508e-05
-1.07213912343502e-05
-3.35989513568958e-05
2.00391194210662e-07
6.03606796514442e-08
6.44849073235443e-06
-1.27265956365129e-05
-1.18241321874919e-05
2.51426734203443e-05
-2.25429344057404e-05
-4.06008122333208e-05
-1.16319265896835e-05
1.78194367704884e-05
-3.94492405159106e-05
-4.80681857401992e-05
-3.33988419208204e-05
-3.11872098068748e-05
-4.25771946004205e-05
-2.40502041530059e-05
-3.37529990495958e-05
-2.44267810150532e-06
-6.3276918074195e-05
-2.62262903487891e-05
-2.05401945488961e-05
-5.84199302339258e-06
-3.42811577069932e-05
-2.47932798867896e-05
1.75561436616943e-06
1.50707553644337e-06
-2.49555174162902e-05
-2.07351808786048e-05
1.27308576358426e-06
-5.96664261729884e-06
-3.73827986354855e-05
-4.35042261314164e-05
-9.77053654932182e-06
-4.59039212629282e-05
-3.00934524457504e-05
-3.21205744977314e-05
-3.54188453788565e-05
-2.44298649485324e-05
-7.72114116812198e-06
-1.74113362204907e-05
-9.87270429941313e-06
-2.46723731724841e-05
-2.26421305849384e-05
8.66683828998696e-06
9.71684769590075e-06
1.55662468296403e-05
-1.36331352599835e-05
-1.25986914259871e-05
3.68213228873452e-06
6.84553372759087e-06
-1.7259817180043e-05
-1.89695926679495e-06
1.9742994245795e-05
-2.38526831346788e-05
-5.27156278128659e-06
-2.30055073177206e-05
-4.57450528609346e-05
-3.18704256845667e-05
-2.63971257421737e-05
-2.12736955619904e-05
-4.54650459341206e-06
-3.50989910056736e-05
1.0754451545419e-05
-2.09341805875471e-05
-1.88836857243882e-05
-2.43060785259656e-06
2.97178889411287e-05
1.48581993916608e-05
-1.86635566993342e-05
4.86038982213481e-06
3.66644982545311e-05
-1.4613391304434e-05
-3.33661103690628e-05
-4.38327182757832e-06
-7.97093734715348e-06
-1.39366402344898e-05
-4.93897298978228e-05
-2.77985903121659e-05
-4.3044327167118e-05
-3.12978358328095e-05
-3.44763057087052e-05
-5.08143018270652e-05
-2.64836355494394e-05
-3.6371558008912e-05
-3.83505850231163e-05
-4.39083512579549e-05
8.32332011767974e-06
2.19940295904521e-05
-1.38465400052337e-05
-2.64207415427579e-05
-1.87383153402139e-05
7.55938088971273e-06
-1.50351131550854e-05
-4.26416254239157e-05
-4.21151523586586e-06
1.31473385884462e-05
-2.6132491194642e-05
-3.74101950388392e-05
-6.98329668573896e-06
-3.20614869641304e-06
-4.67344255698358e-06
-4.84677355852667e-05
-3.10661934909067e-05
-5.42189400680816e-06
-2.51619227969253e-05
-4.11990102327153e-05
-5.06697620674322e-05
-6.01789034383165e-06
-2.11694235720309e-05
-4.13469357975298e-05
-2.31952633141684e-05
-1.67804686699678e-05
-1.86441812036448e-06
-3.17753854181283e-05
1.18558290715688e-05
-6.45547195708538e-06
-2.08903700104504e-05
-3.07714479750406e-05
-2.74451240673744e-05
-1.79538988527402e-05
-7.01843053741357e-06
-5.84136023409822e-06
-4.70329888330687e-05
-1.10043300196111e-05
-2.20941029072399e-05
-5.20190966088807e-06
-3.71378729868458e-05
-4.53704270378427e-05
6.30078067953479e-06
-5.96405900241055e-06
-1.92960649138992e-05
-2.2606285153927e-05
-7.59392175094348e-07
6.19157143988194e-06
8.86483560787567e-06
-9.1602493647141e-06
8.12020066086352e-06
2.29756315144057e-07
1.40210793076431e-05
5.34963421242541e-06
-1.17265271808099e-06
1.72078726605161e-05
-2.36352356207442e-05
-3.46820734593016e-05
-2.83061435572392e-05
-2.46835346852794e-05
-2.47114705961211e-05
-5.51802432313131e-05
-4.94556153485208e-05
-2.6922488937817e-05
-1.19914581231839e-05
-1.22639924144256e-05
-3.4581645257604e-05
-2.52936551423627e-05
-1.81622614145928e-05
-4.53294871259643e-05
-5.17603825800725e-05
-8.80919950164794e-06
8.9145545873302e-06
-4.31674394310844e-06
-1.3789562116561e-05
1.97669721224154e-05
2.1935682104828e-05
-5.3637605216274e-06
-4.49919153310872e-05
-2.61383073723795e-05
-8.89155925240525e-06
-2.20617702074764e-05
1.83779253834131e-06
-2.2975176599979e-05
-8.59399982392679e-06
-2.66851662270069e-05
-5.23521105200152e-05
-2.70787233101757e-05
-5.77004521748825e-05
-2.66427379204534e-05
-2.01879924292297e-05
-1.69107751675548e-05
-2.53620232777772e-05
-1.29342608067716e-05
-2.73300885080697e-05
-5.18685838154532e-05
-4.08014041829723e-05
-1.43504589034709e-05
1.21587444676988e-05
-2.07231643305914e-05
-3.41655972489567e-05
4.20892841950065e-07
6.44033941686095e-06
-1.20921669964476e-05
-4.69426669072437e-05
-1.48460735798732e-05
3.09109645612858e-07
-8.89896203655325e-06
-7.43617422427745e-05
-2.84626607254578e-05
2.15739134229162e-05
-8.88283838255303e-06
-3.75164593177441e-05
-1.94223666362471e-06
-1.46547363235703e-06
-5.81016841210357e-06
-2.56868882296389e-05
-3.26339794123008e-06
1.26859115826839e-05
-1.28853089820328e-05
-3.7490191651227e-05
-1.14251620261868e-05
2.25048186746324e-05
-1.28403009881055e-05
-3.71089254998524e-05
1.6134545182294e-05
1.7806133917559e-05
-3.14323228700562e-05
-9.31453392377202e-06
-1.63989487891818e-05
-1.09826758698908e-05
-4.44025895374579e-05
-4.22862961337546e-05
9.99868653881279e-07
2.51609500886105e-05
-3.35067708457034e-05
-2.46692845399716e-05
-9.47919796568364e-06
1.26720206781298e-05
6.57252110916129e-06
3.91290143382758e-06
1.13927979439987e-05
4.47908175528951e-06
-1.7771067568879e-05
-2.55504721235018e-06
5.19138651284349e-06
-1.83502644088443e-05
-2.17639305247832e-05
-4.11405843574923e-05
-6.79986334200854e-06
-3.72755728928752e-05
-4.51539196842348e-05
1.11072476970994e-05
-2.04939419775304e-05
-3.54768920029794e-05
-4.78627705951875e-05
-5.76025438091399e-06
-8.57187473265344e-06
-3.69139573692201e-05
-2.29260936786216e-05
6.29261575855254e-06
7.91957586539298e-06
-1.96939547068219e-05
-2.43527851969047e-05
7.96163342213225e-06
1.8728602938933e-05
-3.61795103980856e-05
-4.22718621466205e-05
7.7466006722715e-07
6.12922034602383e-06
-4.85566213598629e-05
-4.50017901147366e-05
4.87580222414652e-08
-3.09634659008648e-05
-6.11097326060071e-05
-3.87226202162075e-05
-1.26246895235927e-05
-4.03118620792267e-05
-6.19830919018901e-05
-9.340408671117e-07
1.48319137702586e-05
-3.98724341500992e-05
-4.89825420859177e-05
7.98293884245314e-06
3.13101125283447e-05
-1.95955935409272e-05
-9.25615380396411e-06
2.43050168629791e-05
1.59276881871224e-05
-8.66103663476211e-06
-6.57131572146684e-06
-9.23322266111787e-06
1.10175821680494e-05
-1.89248493210638e-05
-5.64491976229734e-05
-1.06854115543412e-05
-5.58370596570223e-06
-5.0927416761626e-05
-5.97589234652949e-05
-1.48299038809621e-05
-6.20821306015236e-06
-1.77252110656753e-05
-5.48099330536921e-05
2.98432242785749e-06
1.87834609600896e-05
-2.40166494885248e-05
-1.50630983718936e-05
-1.02233041085375e-06
4.9556322651774e-05
-8.65743202676834e-06
1.14393818626265e-05
3.08950502459019e-05
3.42600658383569e-06
-5.14145475972578e-05
-2.03093813734578e-05
1.99989310317568e-06
-6.72052100512201e-06
-5.21940035869405e-05
-3.1653493361989e-05
-2.63595932226854e-05
-5.43544166707404e-05
-4.61139464015632e-05
-1.32093535581792e-05
-1.3927103646312e-05
-5.75581594787066e-05
-4.19280335115315e-05
8.78757710694374e-06
3.24340042163367e-05
-4.21005254401502e-05
-8.7118395056179e-06
-2.51281966780664e-05
-1.68653621465942e-05
-1.21218587194775e-05
-3.32906155222687e-05
2.88470305841888e-05
2.48347061937578e-05
-3.80970883600134e-05
-2.26384519055182e-05
5.42004126964143e-06
-1.69156878740032e-05
-2.25148665449688e-05
-3.70224131302532e-05
-6.40015981816299e-06
-2.19886120900644e-05
-5.06107985622036e-05
-3.348065694418e-05
-7.54978668410519e-06
-3.42358456733506e-05
-4.83242415796564e-05
-1.4998607434798e-05
-3.93518600737149e-06
-1.55913155535479e-05
-2.90120265405741e-05
1.11366947074597e-06
-1.6587511570403e-05
-1.62473236780889e-05
-2.49622260317484e-05
-2.67758251686751e-07
1.07668893466509e-06
1.16534486038314e-05
-2.30322143778449e-05
-2.41868444640103e-05
-1.53624471891566e-05
-1.89121825407597e-05
6.01196367944929e-06
-1.67206605203267e-05
-2.20548009442477e-05
-1.61285708313003e-05
-3.97333266713292e-05
-8.27191574291284e-06
-2.22509979456191e-05
-2.92013920729454e-05
-1.08556886335522e-05
-9.61587831844762e-07
4.67304272792029e-06
-3.60089573999829e-05
-1.64417733037825e-05
-4.27663705347577e-07
-4.39804692604725e-06
-2.89127731483166e-05
2.21724659216003e-06
4.13661217111847e-06
-9.04334086313644e-06
-1.95758469086437e-05
-1.56819702562436e-05
3.56280584260688e-05
1.63871249272398e-05
-3.84772370998689e-05
-1.57968982319177e-06
1.18026416142361e-05
-8.78782329226768e-06
-3.58549109442754e-05
-1.3373066279188e-05
2.49360518983982e-05
-2.26588922849879e-05
-3.95622812638357e-05
