# Supplementary material for: Research on computational propagation and identification of mine microseismic signals based on deep learning
Source: PLoS One. 2025 Oct 22;20(10):e0334641. doi: 10.1371/journal.pone.0334641 (PMC12543183; doi:10.1371/journal.pone.0334641)
Supplement: S10 Data — (ZIP) [file pone.0334641.s010.zip › 000101100001440.xlsx_0.txt_24.txt.txt]

-1.20378830380454e-06
-1.81985256584077e-06
1.05602934615981e-07
-8.80225938314954e-06
-7.00881575610551e-06
6.45208587347331e-06
-3.06615005407407e-05
-2.54916428399885e-05
8.55041727633536e-06
-3.29721064588911e-05
-2.8432951565351e-05
-2.32473516137691e-05
-1.33563240129924e-05
-6.63122780478826e-06
-1.50506601227066e-05
-2.30503012023039e-05
-2.12598255122074e-05
-1.16773514169452e-05
4.0196560087443e-06
-1.0008661046076e-05
-4.17410617057224e-05
-1.38262001463711e-05
-1.06932936816918e-05
-1.75996713613533e-05
-8.75188200538249e-06
-2.14282583867612e-05
5.37573624225213e-06
-9.30396712050328e-06
-4.38893865251458e-05
-2.60781211092174e-05
1.40963241161602e-05
-2.2159198153313e-05
-1.93356071156811e-05
-1.81035589638263e-05
-1.07001999629576e-05
-3.0248291454265e-06
-5.35182303835696e-05
-1.68440836693321e-05
1.23980172806932e-06
-3.20850301990298e-05
-4.79690798798347e-05
-1.21577147086414e-05
4.00643581992608e-06
-2.29326707689041e-05
-3.02416106814573e-05
9.29411486110963e-07
-1.8732278622237e-05
-8.83510994547964e-06
-1.66165453677028e-05
-1.19288312967427e-05
-1.83701352642566e-05
-5.11417199668286e-06
-2.11429459506346e-05
-6.60707326928875e-06
-4.41548978726062e-05
-2.4538189187646e-06
1.95714041168312e-06
-3.14123383317448e-05
-3.11257885996874e-05
-1.24403202232984e-05
-4.09386302880722e-05
-1.45753163992254e-05
-2.57727937789388e-05
-8.44350468109493e-06
-1.14537135420725e-06
1.88717672417135e-06
-5.86749114690552e-05
-2.35791244918246e-05
1.7838192502497e-05
-2.22195223197637e-05
-3.7048224895661e-05
-9.60534766894616e-07
1.11143878622619e-05
-1.77058058616079e-06
-3.70633421907081e-05
-3.33120436604284e-05
4.12593747092459e-06
-2.92925095684919e-05
-3.0379567311564e-05
-1.67087778428675e-05
-1.89112675227337e-05
-3.02357056149417e-05
-3.18437906708687e-05
-5.78846334108707e-05
-1.41388869660992e-05
-1.83897338470184e-05
-4.0848738881922e-05
-6.38762575350809e-06
-8.29551636532931e-06
1.74006187074829e-05
-6.85102957356119e-06
-3.02039355522427e-06
-2.66336006112564e-05
-4.26796722287282e-06
-3.28933924833618e-05
1.12181280476552e-06
-6.08086859618037e-06
7.08273628593312e-06
-7.33480490086075e-07
-1.61940630463876e-05
-2.44001481322559e-05
-7.55706951456654e-06
2.92451093903894e-06
-3.06093847388237e-05
-4.56345237040017e-05
-1.9317622748159e-05
-2.90666194908179e-06
-4.15417040233569e-06
-2.92388189104101e-05
-2.29750624326514e-05
2.80529727049731e-05
1.14714389360528e-06
-3.38269348560985e-05
1.49147069114946e-06
3.75502169786447e-05
1.75875939984963e-07
-5.84556001551619e-05
-2.76004629653137e-05
2.14752891219319e-05
6.9128359726194e-06
-3.71809649654151e-05
-3.38605614554841e-05
-3.84624305452558e-06
5.59571444329055e-06
-3.71789219311385e-05
-3.49641714697928e-05
-2.27130364085379e-05
5.19527472417258e-06
-2.83380743586464e-05
-3.36922125263833e-05
-2.44679748695156e-05
6.66569839988089e-06
-3.25874555399277e-05
-4.531868674162e-05
-2.51265185024786e-05
-4.35725668722075e-06
3.0819299986324e-07
-2.54634097925328e-05
-1.94454814811061e-05
2.20023312632258e-05
-3.30924613031779e-05
-4.7604775677229e-05
-1.61888180423167e-05
-2.29409560533691e-05
-5.16546786811883e-06
-4.29283835317845e-05
-4.6773636748079e-05
-1.28176869086047e-05
-3.46208449686304e-05
-4.53086549848084e-05
-3.75192608437234e-05
-1.67202342110689e-05
-6.37945669089703e-06
-4.4160909173018e-05
-3.9280542305407e-05
-1.17428288633647e-05
-1.56225491570889e-05
-3.73934689913625e-05
9.35748681307205e-06
-1.64593984612195e-05
-1.37203116093268e-05
-2.87963687825377e-05
-2.72672606777602e-05
-4.46691773061679e-05
-2.62661451925348e-05
-1.05920516873474e-05
7.40342663706715e-06
-1.98831349732655e-05
-1.34678165353328e-05
-6.25966882415323e-06
-1.95195708241446e-05
-1.55305043732902e-05
-1.04100253405173e-05
7.03100147478344e-06
6.60008340056523e-06
-4.35411723112327e-05
-3.611651772261e-05
4.62150837372028e-06
-3.79756974947929e-05
-3.35423196118795e-05
-1.18315195483005e-05
1.25929810260466e-05
4.46789720270351e-06
-2.45906694106631e-05
-1.02599194133728e-05
-8.12034828621719e-06
-1.41378846420792e-05
-1.52040140016932e-05
-2.22698763614422e-05
4.2500129511908e-06
5.19466253395576e-06
9.97938317515223e-06
7.65209452139638e-06
-2.04910468916833e-06
2.97450742207781e-06
-2.1514017460145e-06
-5.6428107780943e-05
-9.62938090953599e-08
-8.97749848582569e-06
-3.90889193821618e-05
-2.8126803722663e-05
-2.13994355473689e-05
1.27418145437257e-06
-3.5819459294756e-05
-2.00732335906052e-05
-7.62503124658158e-06
-5.21748323028167e-06
-1.47494114093785e-05
3.67781332504049e-06
-3.29452127758835e-06
-8.1422958062867e-08
6.44932334349828e-06
-3.06137458115195e-05
-2.51965253241077e-05
-2.83206487610594e-05
1.28832449545699e-05
-2.73933812097861e-05
-4.32373746456889e-05
-2.12560950829966e-05
-2.87903942233682e-05
-1.74146278589132e-05
-3.95062036073603e-05
-6.41153915501112e-05
-4.96401468591802e-05
-3.64586902949162e-05
-4.66823310939794e-05
-2.58961475990158e-05
-1.62005361221542e-05
3.2453070803005e-06
-2.68122797169198e-05
-1.81912959863408e-05
1.88363864616457e-05
-9.44336515233845e-06
-8.72004028140045e-06
-7.70654652281184e-06
4.6125923757533e-06
-1.31732989545855e-06
-2.87406808007849e-05
-3.44615179028093e-05
-5.10997152615313e-05
-3.11674749334037e-05
-4.5696961797864e-05
-7.79365395370172e-05
-4.00160766359128e-05
-3.64755852696881e-05
-3.54871280134354e-05
-1.20126253289918e-05
-1.28496133495348e-05
-1.14077186410689e-05
-2.15415762565754e-06
9.37896223528069e-06
8.8480639992386e-06
6.77030674838565e-06
2.14109088846016e-05
1.91612895183932e-05
2.89847778750961e-05
2.30258587380422e-05
3.74670541692708e-06
1.21421959535012e-06
-1.28735996257886e-06
-3.34377414325399e-05
-1.73524468154748e-05
-4.23047030761999e-05
-3.57349213553926e-05
-2.76477616897949e-05
-6.74683337657461e-05
-3.81473218975637e-05
-3.58567440251261e-05
-2.87826042472454e-05
-2.05173373233973e-05
1.07613757279769e-05
-1.69653900494721e-05
1.19510082207141e-05
2.09373751248113e-06
-1.36802747144397e-06
1.15232985946014e-05
2.54754286824297e-05
8.98692895967141e-06
2.62756118677049e-06
-1.52386122917807e-05
-2.8878200389274e-05
-2.01812317332986e-05
-1.72758016003924e-05
-4.28961482340639e-05
-4.14150671744495e-05
-4.7914714201586e-05
-5.13034754015824e-05
-4.99882063754101e-05
-2.03620188577056e-05
-1.87660624461764e-05
-2.20343866487865e-05
-1.99824011427578e-05
-3.31140869466643e-05
-9.46378477602898e-06
-3.51058462022462e-05
1.24353148307741e-05
-2.43073156096273e-05
6.56162646408924e-06
2.31928287742927e-05
2.5226818708383e-05
-1.2347091821317e-05
-2.43661552233721e-05
-2.31819091726168e-05
-1.43283724747023e-05
-9.54224015849954e-06
-4.53094383905892e-05
-3.94965398220755e-05
-3.64302710315231e-05
-5.28023011570205e-05
-3.0843473047108e-05
-4.25636503958763e-05
-3.19541438238664e-05
-3.33532627142367e-05
-2.54905691891079e-05
-4.80020917972884e-05
9.98565736894561e-06
-1.44821482405615e-05
4.63086571328921e-06
-5.32123932237003e-06
-8.3126293995153e-06
-1.02208206614337e-05
1.14426232133332e-05
-6.73218032865494e-06
-1.51215900288237e-05
-7.08829510869221e-06
-3.45562123322085e-05
-2.4901907259648e-05
-3.49142031124001e-05
-3.37037709567375e-05
-3.74416471403318e-05
-5.21872682357886e-05
-3.56130503759886e-05
-2.5703692182622e-05
-2.15226736143983e-05
-1.41091737343567e-05
-1.7194025321662e-05
-7.42377542093016e-06
-1.58179926628875e-05
6.11282655192205e-07
5.23086415426719e-06
2.34487740290875e-05
9.75538235797935e-06
1.65951403807571e-05
3.70257110340883e-05
-2.64334855654106e-05
1.19731101535247e-05
3.32516189146719e-06
-2.95751683579154e-05
-5.13349583029061e-05
-3.51899053930373e-05
-3.26925779763442e-05
-2.30952967535169e-05
-5.19001915381622e-05
-1.15187300182437e-05
-2.35219622873035e-05
-2.46847736152957e-05
-1.63033561946026e-05
3.19403894558611e-06
7.66419641853338e-06
-1.74963330321584e-05
-4.79398547258414e-05
1.41111958831401e-05
1.6099920941876e-06
-3.06519208376721e-05
-1.19906483548105e-05
1.29739315846732e-06
-1.56415346897902e-06
-7.50456565066157e-06
-1.30179783322072e-05
-9.84542117332409e-06
-2.70092603258482e-05
-5.38367600106962e-05
-3.53385390231774e-05
-2.23509369233867e-05
-3.43743400266527e-05
-2.83180571537927e-05
-4.50182067254365e-05
-1.62812832872795e-05
-2.12679420131787e-05
-8.89105250597687e-07
-1.40525737384935e-05
-6.04396079106688e-06
3.57685732803483e-06
1.15824944253433e-05
-6.95841784080954e-06
-1.37508256229979e-05
-2.67495527809805e-05
-1.59944489388886e-05
-2.5422057582718e-05
-1.32833254964058e-05
-3.17572940478522e-05
-3.37843497614643e-05
1.88660253538199e-05
-4.40568698270345e-05
-3.66326686863608e-05
-1.36283296781718e-05
7.39748351694062e-06
-1.37916574353755e-05
-5.85961124345887e-05
-1.00588725631409e-05
2.89127222793668e-06
-5.18304735270063e-06
-2.70699766531567e-06
-4.12110208284967e-06
8.12056628886787e-06
-2.7537190043574e-05
-3.0442207290034e-06
9.38804972461148e-06
-9.791118399309e-06
-1.48973126782838e-05
-6.7414288346457e-06
-1.76969770580193e-05
-2.2546976029851e-05
-1.91774727653587e-05
-4.80570809350181e-05
6.29618972176918e-06
1.7046397917807e-06
-2.43297569256113e-05
-1.75619657915064e-05
-1.16824634851278e-05
-3.1232946493087e-05
-2.39359289786152e-05
1.45093843923866e-07
-2.22448915055169e-06
-2.81554126459125e-06
-2.85904740503146e-05
-1.03153172546273e-05
-2.08957734002442e-05
-1.53741418592073e-05
-9.1121806314122e-06
-2.83911385533298e-06
-2.10434831447312e-05
-2.86924412488742e-05
-3.46467368880842e-05
2.23822720870404e-05
-1.17465917992069e-05
-4.88371240092368e-05
-9.15727244642146e-06
2.63751890614737e-06
7.37924394918529e-06
-4.2866160118393e-05
-2.25944225474363e-06
-4.05015320215822e-06
-1.44115073659225e-05
-1.84405624555033e-05
-2.25329682385396e-05
-3.12364639939372e-05
2.55896534203332e-06
-4.83158940461265e-05
-2.88659091983318e-05
-2.58427254928654e-05
-4.65472222454359e-05
-4.32664767058364e-05
-6.20251924070169e-05
-3.94331749561344e-05
4.32650548549316e-06
-3.84440902081919e-05
-2.58480432047575e-05
3.14202082898787e-06
-9.83319741898099e-06
-2.81314193987848e-05
-2.07273649828165e-05
-1.78335695836287e-05
-1.7130438635497e-05
-2.55568441725226e-05
-1.05969080542863e-05
-1.40655939186915e-05
-1.7332811309655e-05
-3.58439973006799e-05
-5.45951728861865e-06
-2.79728322617231e-05
-4.03536454258705e-05
-1.05461400924083e-05
-4.53743905161096e-05
-4.68809679553074e-05
-3.74288662037858e-05
-1.91023509110721e-05
-1.6247164560532e-05
-2.95871751437301e-05
-2.96263082001041e-05
-1.65078585702045e-06
2.93167475993071e-05
-1.64266128360572e-05
2.63726526747508e-07
2.45204468713437e-05
-4.9627831571812e-06
-1.14258507176241e-05
-1.07337751816489e-05
-4.18914476810493e-06
-7.50182372735155e-06
-3.92575205039211e-05
-3.15338608074769e-05
-2.38482784773682e-05
-2.24671446022332e-05
-3.08528969296443e-05
-4.06711347808281e-05
-2.48412279256519e-05
-1.55581153655958e-07
-4.47314569980246e-06
-2.25675617522344e-05
-1.51958027372799e-05
1.75332168668166e-05
-1.68865982108967e-05
3.87227404763647e-06
4.42776158277352e-06
1.19286273969302e-05
1.35916533924736e-05
-1.54191479468622e-05
-1.97720139273181e-05
-1.9359138799051e-05
-9.02720290071684e-06
-1.31462316183225e-05
-3.08293489130095e-05
-4.06271225178437e-05
-2.43162884591592e-05
-1.55437663565568e-05
-3.33450552218214e-05
-2.04931166473383e-05
-1.36107611394287e-05
-5.46769543999655e-06
-2.690822580645e-05
-2.46993601908944e-05
-1.17590055099115e-05
-1.21148034791211e-05
-1.72095218701565e-05
-3.46207135793531e-05
-2.04922506878385e-05
-3.00637908360666e-05
-8.22319075651821e-06
1.15771273347506e-05
-9.39148292347068e-06
2.25212873779526e-05
-2.23893423519322e-05
-3.48380993494633e-05
-1.62520008230966e-05
-3.1795897680052e-05
-1.3997755364891e-05
3.08390058937794e-06
-1.15043829699701e-05
-2.22811144586971e-05
-6.13646617270509e-05
-1.64937187760985e-05
-3.160628706944e-05
-4.26264009355719e-06
-2.27314689462165e-06
-3.23072238658619e-05
-2.40622856839283e-05
-2.88395570600368e-06
-3.73317389558297e-05
-2.72235021633581e-05
-4.6338195362394e-06
-7.15297991053696e-06
-1.34835896249981e-05
-3.73212486250889e-06
-6.85229305385562e-06
-5.85159305071571e-06
-2.10229917306041e-05
-2.78683522142879e-05
-2.50965669632219e-05
-2.17131444947656e-06
-1.97933058016526e-05
-5.10626808956583e-06
-7.42351488364887e-06
-2.09883756713153e-06
-1.71675179354494e-05
-1.78661709166331e-05
-1.18181331612135e-05
-4.13068087375236e-05
-1.00996675966931e-05
-2.10539015274209e-05
-4.47166982272824e-06
-1.49535851503757e-05
-7.32014852740495e-06
-1.74491300377426e-05
-5.9290998214139e-06
-7.21654412590885e-06
-1.97603969814704e-05
-5.52198334468645e-06
-8.08199542192926e-06
-5.911592835844e-06
-1.56606224606245e-05
-3.16962099169143e-05
-7.8024323203725e-06
-3.08897427607724e-05
-1.65288242029389e-06
-4.03644849428147e-05
-1.82695762311506e-05
-2.73815009855989e-05
-5.06055976620026e-06
-1.48056833500283e-05
-1.98265499495559e-05
-3.83464362596652e-06
-2.44285144970518e-06
1.05609878178626e-06
-2.41877072203537e-05
1.97841063918774e-05
7.80734371422913e-06
6.34934385281922e-06
-2.24471958562244e-05
-1.74537959329831e-05
2.24627509149881e-05
-9.21375690191393e-06
-3.52870410225806e-05
-9.48714835027737e-06
-2.59526988310364e-05
-2.5744349017613e-05
-5.47394637703613e-05
-3.30872011940814e-05
-1.06421374754309e-05
-1.79252069081101e-05
-3.83669980154884e-05
-2.17062786055489e-06
-9.43189056251585e-06
-1.61140637385479e-05
1.02402756091862e-05
7.15593265846035e-06
-8.81017873599483e-06
1.46469194626677e-05
1.75684119752009e-06
1.82756949871501e-06
2.77133745257644e-07
-4.08014051741459e-06
-9.52402564472313e-06
-4.67227521129349e-05
-4.17154068806787e-05
-2.94537476432284e-05
-4.02496216434681e-05
-3.53351943425797e-05
-2.35668627538089e-05
-4.74695644355535e-05
-2.56981529934902e-05
-3.44628958785147e-05
-3.04014954551765e-05
-1.21801896119651e-05
-9.56943044290011e-07
-1.68963985424893e-05
-5.24470557820264e-06
7.97003527979075e-06
-1.56381003703884e-05
-4.74585214801017e-06
6.49821430118619e-07
-3.28892868494977e-06
-1.99607372214243e-05
-7.47751177876344e-07
-4.2502521033788e-06
-3.09808763047159e-05
-3.40085357710192e-05
-4.29796002511155e-05
-4.41926621366214e-05
-2.82972024901242e-05
-3.47765903222516e-05
-1.32733108016742e-05
-2.62190312322352e-05
-2.49021959889098e-05
-8.24107036381842e-06
-5.72904527245196e-06
2.74853947119793e-06
-1.69921674646191e-05
9.02615018610386e-07
9.75556006045886e-06
1.80792846771182e-06
1.77497109167175e-06
1.53917809084876e-05
1.23850543466041e-05
-1.07105626037928e-05
-2.44592589018923e-05
-4.05970292163977e-05
-1.29563721075334e-05
-2.24319482239463e-05
-1.95969110276144e-05
-5.4614075162741e-05
-2.14538869454321e-05
-2.90962228726036e-05
2.65302453993648e-06
-2.28335420201223e-05
-1.86592201348216e-05
-2.77036275182266e-05
-1.50050702136952e-06
7.78774343849721e-06
-2.27861565961794e-05
1.97489230281962e-05
-1.5415409177254e-05
3.70439420307867e-06
1.7839945205969e-06
6.73612936292156e-06
-2.18482799799568e-05
-2.37199328313563e-05
-3.99046589517605e-06
-2.64415132769508e-05
-2.36139027694145e-05
-4.05526846189183e-05
-1.78050818325091e-05
-3.13006494999703e-05
-3.73090369952965e-05
-2.17753112731204e-05
-7.1682436305569e-06
-3.97474763563041e-05
-3.65831493979076e-05
-8.97199152769913e-06
9.8992212741604e-06
7.52040674982516e-06
-2.62167257856984e-05
7.34772009222801e-07
1.14206555978923e-05
-2.03016429784597e-05
-3.91181047210295e-06
-2.85942580752127e-06
-1.38013255305905e-05
-7.69236468863035e-06
-4.55067148378692e-05
-3.72830880193998e-05
-7.78589753478978e-06
-4.315451866107e-05
-2.71840229862449e-05
-3.07327043109545e-05
-2.12225199796302e-05
-3.63158630726742e-05
-1.9452944319332e-05
-4.13137276322823e-05
-8.84560024587175e-06
-3.15615760264075e-06
-5.789635613235e-06
5.61869333158932e-06
-7.30696311726077e-06
-9.45677210517297e-06
1.38916576023217e-06
-1.29972560361002e-05
-2.74914687552149e-05
-1.11056036974736e-05
-1.32239500769769e-05
-3.23241045690899e-05
-8.23624836293239e-06
-2.29275713237144e-05
-2.58609917479913e-05
-1.63668284331463e-05
-1.20669300735468e-05
-3.72426507930836e-05
-1.71012036879579e-07
-2.72163827041325e-05
-4.4002382903418e-05
-2.0288941750683e-05
-7.9068416615808e-06
-1.82068595898527e-05
-3.41356569021626e-05
1.50737957833402e-05
1.19450461325187e-05
-5.95021325743416e-06
-3.7293092914539e-07
-5.82045042038265e-07
7.27144061613536e-06
-2.86680166476815e-05
-4.41938166703757e-05
-1.35848069162637e-05
-1.50726193163975e-05
-2.74358400068185e-05
-9.28520268376122e-06
-1.34751153246963e-05
-3.23280033423534e-05
-2.2875039206327e-05
-1.39660037629062e-05
-3.2797700786777e-05
-3.44674637242262e-05
-3.31838894234176e-05
-1.1966223132823e-05
5.06226566356016e-06
-2.17766141207299e-06
-1.52046520161924e-06
-1.36302066445073e-05
3.17455518182815e-06
-1.21181202198456e-05
-4.71422103988708e-06
-1.35628010006602e-05
-2.20051776619416e-05
-4.92142414000786e-05
-1.00551336431649e-05
-2.03633126777723e-05
-1.16630787679473e-05
-2.73623997715497e-05
-3.80067758770147e-05
-1.08420765427905e-05
-4.25812227364375e-05
-2.96455234987594e-05
-6.25168872296462e-05
-8.26147152327833e-06
-1.84628226113499e-05
-3.41639039890042e-05
-3.254014871068e-06
-1.3689710285704e-05
-2.57565979248072e-06
5.12629819154454e-06
-2.40776083364101e-05
3.30123789522142e-06
-8.68305617825757e-06
-2.02026237732507e-05
-1.72373756165643e-05
-4.30725229048983e-05
-3.76100687798158e-05
-1.33934082414483e-05
-2.14845161108725e-05
-2.00323449351096e-05
-2.57172069628852e-05
-4.5297205705907e-05
-1.84054124793295e-06
-6.30782773518069e-06
-3.04374039697486e-05
-2.22820903924202e-05
1.3777045268444e-06
1.04038013202811e-05
5.37037214960788e-06
4.25004363530546e-06
-1.0297476797057e-05
-1.21259608699569e-05
3.00099461449289e-05
-6.03809464383458e-06
-4.70457343547816e-06
-7.14546605703123e-06
-3.88670450062415e-05
-3.1895964135764e-05
-1.43739247487753e-05
-2.55184173988646e-05
-3.75742610664811e-05
-3.46751349410949e-05
-2.7941128331096e-06
-2.28976323650845e-06
-4.29504341276498e-05
-1.01130304200115e-05
1.25139112481603e-05
-8.58752905441593e-06
-2.15221013347981e-05
-1.48018640501727e-05
2.24612069426529e-05
-8.15564791941979e-06
-1.05556481846001e-05
-8.69915000809208e-06
-1.48535102769714e-05
7.0903077004947e-06
-1.35958766736976e-05
-1.58149118244155e-05
-1.31795735963657e-05
-3.64762556826324e-05
-2.9850349941024e-05
-1.19171502639189e-05
-3.65291379255615e-05
-4.15906430055389e-05
-1.62742893896449e-05
-2.29682114795862e-05
-5.24250266591141e-06
1.53485386772319e-06
1.11527472869378e-05
-1.40626888075838e-05
-1.12505563146663e-05
1.63266682267556e-05
-3.06752031512813e-06
2.36698899226551e-05
3.91713227082973e-07
-3.63979688820872e-06
-2.29560351235393e-05
-1.3265225821784e-05
-3.38039463857763e-05
-5.65172699012702e-05
-2.4974705882619e-05
-1.69137497336993e-05
-6.41567078096804e-05
-5.50140249361192e-05
-3.87449290331116e-05
-3.0299753300304e-05
-1.40998898253261e-05
-3.90715764627776e-05
1.69864652297737e-06
-1.25157410100695e-05
-1.1408956680922e-05
-2.72250165422178e-05
1.26231724697818e-05
6.11969325460551e-06
-1.77262522181314e-05
-2.62049644601012e-05
-3.32165277802394e-05
7.60739435657879e-06
-2.32992773328567e-05
-5.415344502324e-05
-4.73833080285215e-05
-1.60919766797187e-05
-1.75228294723066e-05
-3.7538407777028e-05
-6.88515908195954e-05
-1.4988041024581e-05
-3.42569911292707e-05
-3.96122271263793e-05
2.30174426252386e-06
-2.87301087370929e-06
-9.27611339367194e-06
5.33564056568564e-06
1.80507535482061e-06
1.22154786041006e-05
1.98371991891855e-05
-1.08291716039319e-05
1.69368373378036e-05
-1.45646767905107e-05
9.45447985634465e-06
-1.93862130144134e-05
-2.91761029604941e-05
-3.42477943548803e-05
-4.17179407618138e-05
-2.96126343651486e-05
-4.64394988779351e-05
-4.67962453480914e-05
-4.98056055803169e-06
-1.27493948078374e-05
-7.91263586237884e-06
-1.28802338387696e-05
-1.80432603305713e-05
1.40357496481129e-05
7.9908114879326e-07
-1.68605182377547e-05
4.99055089298057e-06
2.94219348820081e-06
1.41611848784428e-05
-3.46326629668406e-06
-4.12102187086157e-05
-1.69960168760484e-05
-1.09859937077913e-05
-2.81691411043112e-05
-3.76874392164831e-05
-4.23376885591667e-05
-1.44720912275201e-05
-4.39157744124125e-05
-4.93156041857075e-05
-3.25423919898243e-05
-2.45090820429743e-05
-3.26594997796209e-05
-2.18237282690797e-05
-1.06944370605103e-05
-3.56319947733203e-06
-2.30822485137748e-05
-2.12238193810445e-06
1.75588094039212e-05
4.99402782158302e-06
-7.372888507103e-06
1.4307663717831e-05
-1.52073786132044e-05
-3.57329640376624e-05
-1.99965413858014e-05
-2.18958720215446e-05
-2.91349219566067e-05
-3.96355980986236e-05
-5.81710719620793e-05
-6.74629720454672e-06
-2.83447922407559e-05
-3.09294761331405e-05
-5.01025605798293e-05
-1.23963496991155e-05
-4.11879223543539e-05
-3.74537047523108e-05
-6.0436260186589e-05
6.29423256264613e-06
8.71434864356421e-06
-2.37898069248422e-05
-1.25968894363047e-06
1.88876015980197e-05
5.92182479993224e-06
-4.00436397732911e-05
-1.31532003755601e-05
1.29409193573544e-06
2.09055251929349e-06
-1.42789528311501e-05
-1.78527866790057e-05
-1.58795897195683e-05
-3.13669870820637e-05
-2.74318551040499e-05
-4.58507174163243e-05
-3.79998969603123e-05
-3.1004651708265e-05
-3.243942168183e-05
-2.44098863659765e-05
-1.29466601251318e-05
4.78491846234695e-06
-6.68364982796561e-06
1.17341757166494e-05
1.13143588873033e-05
-8.49155840080917e-06
-2.70384048536715e-06
2.16474180617531e-05
-6.13591892397802e-06
-2.68029595998336e-05
-5.26091852775308e-06
8.08801638020997e-06
-2.10229953795898e-05
-5.60011142596572e-05
-3.88110951695657e-05
-2.59554376300128e-05
-1.47664719599948e-05
-7.65779584985804e-06
-2.08894468779503e-05
-8.43951553480272e-06
-2.11696131406341e-05
-4.69178217032032e-05
-1.6897261185341e-05
-6.42309524555843e-06
1.62330234590818e-05
-5.51251385949874e-05
-1.24736392413855e-05
7.37146621572994e-06
-2.12735191918565e-05
-3.97073121243536e-05
-1.8757974369961e-05
3.28256410754198e-05
-1.05054427453028e-05
-5.21226047363118e-05
-2.35788874542968e-05
1.69466694287599e-05
-2.26110875575617e-05
-4.3870550517347e-05
-2.26225251730023e-05
-3.72181214835046e-06
-5.19193522330162e-05
-3.99201342334939e-05
-7.56307048285782e-06
-4.36571315737678e-06
-2.22529034572485e-05
-8.68448605650746e-06
-2.1184150455231e-05
-2.14071255630984e-06
-2.28320992662621e-05
-2.75208258864934e-05
-1.50210985120215e-07
-2.19286773174655e-05
-2.93597871721446e-05
-1.27659535489428e-05
-2.67998964158447e-05
-2.48155085702398e-05
-5.08656130971201e-05
-2.19911791075236e-05
-3.25787008085872e-05
-1.72864703074803e-05
-3.41062567041185e-05
-3.30075519447513e-05
-5.64939281927855e-06
-2.14068455366194e-05
-3.23073188954992e-05
-2.52613996582001e-05
-1.51042651892729e-06
3.91580854425893e-06
-2.37309647209087e-05
-7.01351704997656e-06
-3.94592645468528e-06
-2.95980405545693e-05
-2.67116528689499e-05
-1.30594717563236e-05
-1.02124462570611e-05
-1.13352777525036e-06
-8.55164475161628e-06
7.52132002049271e-06
4.91134403499772e-06
-2.88930674824666e-05
-1.94692958005622e-05
7.69006304495588e-06
-1.58407937375474e-05
3.58775061939848e-06
-1.8901296389366e-05
-6.59109488734026e-06
1.86494198839085e-05
-1.63897709055588e-05
-2.13779617629444e-05
5.08831601476826e-06
-1.31277366667202e-05
-4.88778792315458e-05
-3.51199347724528e-05
4.80802805877953e-06
-3.07122178609751e-06
-3.52308025236479e-05
-1.86629258935496e-05
-1.36988077790335e-05
-2.08610483912149e-05
-2.42779334751761e-06
-1.01145124283048e-05
1.76528669872776e-05
-1.5736402822564e-05
-2.38466733267482e-05
-1.97073876456511e-05
1.97057944952878e-05
-1.65097661162931e-06
-2.62826476823792e-05
-6.7916172958016e-06
-2.87571389169092e-05
-2.04507484126568e-05
3.70532845594011e-07
-1.68846809520876e-05
-1.5329490275034e-05
-2.6630784488897e-05
-2.33144031177159e-06
-2.14002295125707e-05
-2.85016187045962e-05
-2.78430906065392e-05
-9.49342660107855e-06
-1.20503593709779e-05
-3.65222460338763e-05
-2.72423639878652e-05
-3.143773943567e-05
-1.50219499993675e-05
-3.22989764001374e-05
-1.37365658315368e-05
4.77213407225569e-07
-6.58050588101004e-06
-6.98102004146633e-06
-3.52381714524116e-05
-2.31874102664567e-06
-3.62069130371358e-05
-3.14133431257996e-05
-4.72981905651561e-05
-4.47399478381081e-05
-3.97215987984473e-05
-3.17380178427418e-05
-5.97895578612077e-05
-6.35236345825283e-05
-1.40274859990556e-05
-4.37951127157946e-05
-2.43702002439785e-05
-1.27970112770331e-05
-2.57859174967401e-07
-9.30535176456212e-06
-3.268213702271e-05
2.01189243480618e-05
2.21566132680684e-05
-1.39979173135294e-06
-4.35729521278185e-06
-9.55086366849098e-06
1.03066675783627e-05
-2.96586240247227e-05
-4.38446450515944e-05
-2.43037426760687e-05
4.32173852347913e-06
-2.13287138472477e-05
-3.59278647344788e-05
-3.71015098004948e-05
-1.38419462422717e-05
-1.67469008214578e-05
-2.90281883742175e-05
2.7828720744643e-06
-1.26668535401658e-05
-1.18167315658152e-06
-1.10290093271207e-05
2.847890748267e-06
1.39175569936392e-05
6.08314032299967e-06
2.30290124014019e-05
2.25092684922192e-06
3.87600453058752e-06
-2.04115778216852e-05
-3.21920307890001e-07
-8.4782836897192e-06
-3.42822203061476e-05
-3.5370684354964e-05
-1.0383834117581e-05
-1.66482366483633e-05
-1.0730447908053e-05
-5.2498762827789e-05
-3.67462779345927e-05
1.7354758314855e-05
-1.62497567269211e-05
-2.95428520524605e-05
-3.71496399041076e-05
1.14885184907711e-05
-1.71090735467454e-05
-4.64554486246782e-06
-1.18174648018407e-05
5.83732920103738e-06
-1.53509515987373e-05
2.01907485593103e-06
9.39828422477842e-07
2.42516548809476e-06
-1.47020891173176e-05
-1.66487193251572e-05
-3.13697132071074e-05
-5.11188730630152e-06
-4.08535323648879e-05
-2.86295379570137e-05
-2.1504288714753e-05
-3.5697264495158e-05
-2.59566946175119e-05
-3.6455490034209e-05
-2.63615998864911e-05
1.00875937865734e-05
-1.81154448938304e-05
-1.01311839350426e-05
6.59037403669052e-06
-3.55949388058538e-06
-3.92834601795608e-05
-1.58345687356833e-05
-1.6234223144145e-05
1.12343469342873e-06
-2.50548290097602e-05
-2.90299524863998e-05
-5.30419362264574e-06
-1.67004595845776e-05
7.11756766410894e-06
-2.86370711180346e-05
-7.41006156326698e-06
-2.95969990782773e-05
-4.33061117209309e-05
-3.77846320852931e-05
-2.1811063538679e-05
-3.86658690052311e-05
-1.87442463803351e-05
-2.70890046027668e-06
-2.53006531797741e-05
2.37311484994476e-06
-1.55554348651011e-05
-1.16571939575987e-05
-7.27265467200441e-06
-6.06807918852985e-06
8.60228074059571e-06
1.00704311919344e-05
2.37288694672724e-05
-6.93230055979972e-06
-1.44713304963673e-05
-7.95739845512401e-06
6.73570728406446e-06
-3.15100188092168e-05
-2.00079057493458e-05
-5.02030286039582e-06
-2.04773168276807e-05
-3.50583113294716e-05
-4.16306898611159e-05
-1.97481714897008e-05
-5.17075571659358e-06
-2.23269120417686e-05
-1.63743308212898e-06
8.88371154647297e-06
-1.16013465800809e-05
-2.66820630690572e-05
-2.7247299167682e-05
-4.16564425975203e-06
1.0993203895959e-05
7.81557050435238e-06
-2.08342685616457e-05
-6.3039247085533e-07
-1.48107694598183e-05
-7.00784000062048e-06
-1.08487284908384e-05
-4.75166427038999e-05
-2.35414960661438e-05
-3.45815829464948e-05
-1.33834081125224e-05
-1.92385225340081e-05
-1.75654606320336e-05
-2.99804398428116e-05
5.92007143127678e-06
-6.79270709577772e-05
-6.05148730019089e-05
-1.58638211987255e-05
-1.02160277579818e-05
-1.42622573419595e-05
-9.65761706351559e-06
2.00248011586465e-05
-1.23435859582537e-05
1.52850153650357e-06
-3.66226582896089e-05
1.43036321152695e-06
7.7014248174155e-06
1.17140327641605e-05
-3.46392356883096e-05
-7.62357971515457e-06
-1.53763253005419e-05
-3.20078149665266e-05
-5.52222244483782e-05
-2.69877244936879e-05
-3.55013063699695e-06
-4.49256778565948e-05
-3.82929414563406e-05
-1.87075726935098e-05
-1.20291334344077e-05
-1.64567556669789e-05
-5.13924743507853e-05
-2.41663823296589e-06
1.15001711327285e-05
-1.81971921135989e-05
-2.66021493633187e-05
-2.33396228448452e-05
3.13144533240078e-05
-4.01210529331786e-07
-3.77145813338372e-06
1.11941989715226e-05
6.87425216152796e-06
-1.21035372678779e-05
-5.78638198718562e-05
-2.26461558162836e-05
-1.51483209456256e-05
-5.15731967769421e-05
-4.86526397567058e-05
-1.39080770110281e-05
-4.87094033298727e-06
-2.95494240235234e-05
-3.66489117004394e-05
-2.60045799701081e-05
-3.1672332634602e-05
-1.55848500671174e-05
-4.17895367012976e-06
9.97683949380644e-06
1.44902784232969e-05
-3.01314477624321e-06
2.1027595798488e-06
-6.55144541829525e-06
-2.02477149749156e-05
-3.95986455706903e-05
4.01626832320265e-06
-3.43688550906455e-07
-4.22595831456753e-05
-2.86290711683855e-05
-1.00532038221741e-05
-2.09721482173448e-05
-5.25787153115578e-05
-2.58800927998656e-05
-2.69862608546676e-05
-1.60900339461531e-05
-2.57507624775663e-05
-2.7412632117853e-05
-1.67056177586105e-05
1.54607073744012e-07
-3.14606781764986e-05
-3.40246452267259e-05
5.57170298922234e-06
-4.73839554553639e-07
6.28929588355148e-06
1.18424298003353e-05
2.01477443090888e-05
2.55394885552921e-06
-2.72731698153448e-05
-1.86499170878317e-05
-1.2459801076616e-05
-1.24461366813044e-06
-3.85882934203137e-05
-4.2562156155747e-05
-3.28112548391012e-05
-1.75563217858762e-05
-4.24930858035277e-05
-2.54049249129248e-05
-2.40042199232921e-06
-7.94921405184132e-06
-3.19889535661998e-05
-2.08101783894016e-05
-1.32379423095215e-05
-2.97614045179758e-05
-1.46662885102455e-05
1.36164645132652e-05
1.09494729566599e-05
-1.50016557617901e-05
-1.01690523092874e-05
-1.20143107151859e-05
-3.66231004120565e-05
-2.63345989394124e-05
-3.82253909678777e-05
9.22703858998959e-06
-2.11508656562856e-05
-3.43159414615769e-05
-3.1800195801955e-05
5.82357472025432e-06
-2.21846343831208e-05
-4.31159436399181e-05
-6.33780198549864e-05
-3.86340053850192e-05
-1.14406292470195e-05
-1.28714216875422e-05
-1.91529235261918e-05
-4.07153459160186e-06
-8.11216211099749e-07
-6.7588048664393e-06
-1.89134137159363e-05
-1.55760549222658e-05
-2.78868309319632e-05
-8.97816563176366e-06
-1.57881901318676e-05
-8.20724951479316e-07
-1.1669532003994e-05
-1.34114567878015e-05
1.06717902705813e-05
-1.45780528070984e-05
-2.57951315583682e-05
-1.97626838510599e-05
-1.62958144566573e-05
-2.78388691304006e-05
-2.3817739437577e-05
-1.09313457170025e-05
-6.29744540404208e-07
-2.57799431510415e-06
-1.28843837407812e-05
-1.78128857705481e-05
-7.7245630505126e-08
-1.63661807948946e-05
-7.78033507820999e-06
-7.65879224923897e-06
-1.3293050678613e-05
-1.71194854668076e-05
-2.96442795735179e-05
-2.76896347259708e-05
-2.19209850214953e-05
-5.16844131922273e-05
-1.64040488384964e-05
-1.54134655869108e-05
-1.62056023215125e-05
-2.76831194481696e-05
-3.57990786482556e-05
-2.08633066815794e-07
-2.78593486403502e-05
-3.88814922458111e-05
-2.63387839026375e-05
-2.81158531834395e-05
-6.92195222454776e-06
-2.79351024724817e-05
-1.17129969694619e-05
-1.0591165863924e-05
5.78023930657641e-06
-4.94876824117965e-05
-4.11526651931595e-05
-2.95743364469533e-05
-1.97568548535642e-05
-3.96189055306462e-05
-2.84293788747706e-05
-8.07778575390228e-06
-1.25992876041555e-05
-3.11694922662265e-05
-1.87510525731649e-05
1.51335379224114e-05
-3.00491358934369e-05
-1.95515028113949e-05
-1.61994312659985e-05
-2.09178294165295e-05
-2.19210051511847e-05
-1.83742185727474e-05
-2.53325274284737e-05
-1.31456597297108e-05
-5.46199619394739e-05
-3.56283274472649e-05
1.04549628031244e-05
-5.58221632175048e-06
-2.86880704162123e-05
-3.38424239422603e-06
1.41831388887454e-05
-3.00362458541585e-05
-4.06639826463258e-05
-1.19455856360328e-05
1.01584332456884e-05
-1.34971407156387e-05
-1.86190581240084e-05
-1.1667290185902e-05
5.00222405005766e-06
-4.94764786666478e-05
-8.16524838165786e-06
-6.91349936223591e-06
-1.28579515277219e-05
-4.69992167424598e-05
-4.41475042986774e-05
-9.73337469618055e-06
3.93961542559308e-06
-4.18393895708582e-05
-2.7239735434467e-05
5.1500730650885e-06
-4.56531750542207e-05
-2.96135192536651e-05
-2.47063727450052e-05
8.65984626562453e-06
-1.88316072772097e-05
-1.36573779411094e-05
2.00121213592928e-06
1.19553338334447e-05
-1.83059551104275e-06
-3.72232417024909e-06
-1.67521725380913e-05
1.2105417967172e-05
3.78529075436868e-06
3.4872886626102e-06
-3.36505254247415e-06
-1.07137957088581e-05
-2.5216360405218e-05
-2.3789338331773e-05
-1.04236508305433e-05
-1.29482552503481e-05
-5.26123593239566e-05
-2.08850046412917e-05
-1.19311470770062e-05
-1.82239130093036e-05
-2.77758718859761e-05
-2.17903494579605e-05
-6.16053611574104e-07
-9.15033210509745e-06
-3.70880313002105e-05
5.72637952363722e-06
5.78880176025038e-07
-1.26389728006329e-05
-1.43665606652881e-05
-3.7915549935682e-06
-5.42032051368351e-06
-9.85657242503414e-07
-2.71840804288663e-05
-3.03278126831587e-05
-2.76721848947649e-05
-3.22689412441892e-05
-4.68762731597594e-05
-2.73989291513166e-05
-1.2709800546399e-05
-2.54462140628561e-05
-5.23141803476961e-05
-2.75849181495929e-05
-5.59443758433941e-07
-3.5170166473585e-05
-2.88521424223725e-05
-1.55315471201687e-05
-2.43062994405448e-06
-1.41813705700835e-05
1.31183816235246e-06
2.71214733088122e-06
-2.06333827069023e-05
-8.68364720222513e-06
-4.20011300677883e-06
6.9206274673218e-06
-2.61695050128396e-05
-4.55690167004709e-05
-9.3011286774446e-06
3.95399721250925e-06
-1.6509524081869e-05
-3.38436193030448e-05
-1.3176500051959e-05
6.10629504740814e-06
-2.71894538639213e-05
-2.93299649290715e-05
-1.32111626716644e-05
1.0370699308299e-05
-2.30665716626795e-05
-2.50669099553166e-05
1.17690584052803e-05
4.00208167835301e-06
-1.34214842317611e-05
-1.05146510831451e-05
-1.97243222471849e-05
-1.33936219338419e-06
-4.84111771892063e-05
-2.81307484530337e-05
3.37265312427664e-07
-1.90000893277384e-05
-2.38295010396491e-05
-2.14447490752873e-05
-8.44809321667625e-06
2.51909080343176e-05
-4.05023126462367e-05
-1.62695846145931e-05
1.64500862856468e-05
-1.34478985674089e-05
-4.19287673406593e-06
-7.1397019234347e-06
8.65309038337018e-06
-3.82806435254847e-06
-1.17553307019149e-05
-1.41467199238086e-05
-3.53418309765226e-06
-1.52308970946553e-05
-2.37202811168463e-05
-1.86978195599658e-06
-1.17940220234194e-05
-5.79825645070788e-05
-3.28535511728448e-05
-3.87713984652519e-05
-3.49388690355158e-05
-3.09566221508614e-05
-2.85478210685113e-05
-1.87244700544656e-05
-2.99124761348049e-05
-2.80980779806054e-05
-1.12757158021212e-05
4.93803851597554e-06
-1.44620761130159e-05
-3.54760507414534e-05
-2.18124331871505e-05
1.42849917618047e-05
1.2454506371742e-05
-3.56772589419613e-05
-1.92852991960934e-05
-2.99554305527791e-05
-1.30769351680239e-05
2.08351509656327e-06
-2.98514765275883e-05
-3.79036545786621e-06
-5.99375360697421e-06
-3.46025300593029e-05
-3.40961965952424e-05
-1.84030729072706e-05
1.59443858230808e-05
-1.96643491620187e-05
-3.31342624836933e-05
-9.88051350814485e-06
-2.21890209737153e-05
-8.89382410142947e-06
-6.80699224861286e-06
-2.31271858413563e-05
7.3144327205737e-06
-6.7532932586879e-06
-3.61097812322774e-05
-3.01690277151932e-05
-2.69509741327996e-05
-2.03573632171047e-06
-4.62777911283956e-06
-1.13625084794028e-05
-1.0173705547295e-05
-1.03399232556481e-05
-3.1246008900264e-05
-3.20211342316152e-05
-2.04043577065188e-05
-5.55319614670874e-07
-1.4409106760637e-05
-3.21577763980789e-05
-1.16133635482474e-05
-1.28747627491058e-05
-1.5596076101213e-05
-1.16258896046067e-05
-8.58553159882025e-06
-1.69544459359564e-05
-5.81646695512256e-06
-2.51398435084878e-05
-2.56798871119434e-05
-2.22777048491233e-05
1.06164675624533e-07
-1.53207615013541e-05
-1.03873993550105e-05
5.39626019594785e-06
-7.54084584834798e-06
-1.34122804531048e-05
-2.27436601445322e-05
-1.78956278055759e-05
-2.58588562829996e-05
-1.00059496839826e-06
-3.85793389965659e-05
-7.08940059349353e-06
1.12512323645895e-05
-2.34927003840858e-05
3.00480507070734e-06
-1.48755765111763e-05
-6.21645940395719e-06
-6.02490420993908e-06
-3.86132329448218e-05
-1.92376453525706e-05
-1.29316654652847e-06
-8.59694429217752e-06
-3.39372817436837e-05
-1.75100160226086e-05
1.25848750042782e-05
-6.5715389999261e-06
-5.42952485400806e-05
-2.83938638227256e-05
-3.16634774756201e-06
-1.64527127757582e-05
-1.76410208020275e-05
-3.42284978987465e-05
-2.77174653940644e-05
-3.45458050643501e-05
-1.8822618598612e-05
-2.73470895382985e-05
-3.47822189262382e-07
-4.05732289441659e-06
-3.55990522820513e-05
1.53534127917741e-05
-3.17068285453979e-06
-8.98520914319667e-07
-1.93688569933478e-06
4.95844606187187e-07
-3.66124005209152e-05
-1.85290764791964e-05
-1.75249719610606e-05
-4.0336414888447e-05
-1.24905783314894e-05
-2.80591425027205e-05
-2.52092762500601e-05
2.38626021360197e-06
-2.95035703803437e-05
-3.43984065403571e-05
-2.54418314480948e-06
-2.56380029349682e-05
-9.56741264816058e-06
-9.61486810837463e-06
-3.40592009374786e-05
-1.27269496811126e-05
-1.00691866649155e-05
-2.96555919573562e-05
-1.7502014612896e-05
-9.61612449363574e-06
-5.30695715381959e-06
-9.07293447786101e-06
-2.65431948679879e-06
4.62883416190955e-06
-7.19589688724402e-06
-1.65149309008422e-05
6.42670194820775e-06
-2.14468090930993e-05
-4.16677797963464e-05
-3.96044299862802e-05
-2.66586383593232e-05
-2.81021828164048e-05
-5.33698666136717e-06
3.8137011642127e-06
-3.88720182838856e-06
-2.54351215078491e-05
-1.62734166884263e-05
-1.32069639384893e-05
-5.65711773026235e-06
-1.64212302956174e-05
1.68294976963506e-06
-2.08175647446037e-05
-9.37113244019672e-06
-1.49351208318487e-05
-2.90758395074628e-05
7.32979705901308e-06
7.06441392476486e-07
-4.36944709767751e-05
-7.14695507929563e-06
-7.39269362892011e-06
1.13426703886422e-05
-1.7609542186475e-05
-2.48640534652799e-05
-1.57782770530131e-05
-1.52135492289504e-05
-2.78541077324833e-05
-2.7786532678759e-05
-1.72629758945101e-05
-4.28195746558686e-05
-2.17381699378555e-05
-1.75520166591984e-05
6.478744465632e-07
-4.87742919575318e-06
-1.72369009029935e-05
-2.89975738538543e-05
-9.50545926157803e-07
-2.59435820101287e-07
-4.62106803591861e-05
-1.65059647093203e-05
-1.72035861291818e-05
-5.70269479075866e-06
-1.94236652608902e-05
-1.82665119308492e-05
-5.68165581153934e-06
-2.86734674090417e-05
-3.44611304587474e-05
-3.8082519855465e-05
-1.89371603767003e-05
-2.29518605152953e-05
-1.85952926921699e-05
-1.65753044594088e-05
-3.26100970401455e-05
-7.82285051433776e-06
-2.28593210487399e-05
-1.37515912432467e-05
-1.53907334022353e-05
-2.91401002943635e-06
-1.7458663439846e-06
-9.34945691639288e-06
9.39112523937136e-06
1.19508760310238e-05
-5.54609597772192e-06
-1.31867826183784e-05
8.44080737679735e-06
-5.81835379266013e-06
-2.39910585323074e-05
4.29973240779393e-06
-2.65636656058626e-05
-4.39002708256328e-06
-1.07365189260898e-05
1.7881618571803e-06
-4.52901728771978e-06
-1.84703158040964e-05
-3.3102030197556e-05
-8.50117382239545e-06
-2.90335606115746e-05
-1.42620400612469e-05
-3.02279727283222e-06
3.7312424042387e-06
8.84587086450619e-06
-2.85638412681025e-05
-7.97098919192057e-06
1.08087835791342e-05
-1.08335790675149e-06
-4.80833572521563e-06
2.58416540075121e-05
-2.37259362102808e-05
-5.63535784273495e-06
-3.64550287027617e-05
-1.99615564997611e-05
-2.5301531633088e-06
-3.51756974380946e-05
-2.58195271117921e-05
-1.65935875098352e-05
-1.50386681517159e-05
-3.00324496902146e-06
7.13562744884637e-06
-1.4558610083228e-05
-2.44824619579806e-05
2.36968459822025e-05
-1.43687963246256e-05
1.75032399454658e-06
-3.45544699061262e-06
1.08515974849517e-06
3.45059282835662e-06
8.453718002171e-06
-1.6499198269405e-05
-3.81423893276744e-05
-1.41484807686841e-05
-9.65826866375735e-06
2.99081071833994e-07
-2.78775580271871e-05
-1.11004137076458e-05
-1.4119106083198e-05
-4.32236549060072e-05
-3.41334732134186e-05
-2.54313756733887e-05
-3.36885415088141e-05
-3.99529431735679e-05
-1.84765713569791e-05
2.13502401122741e-05
-4.2788517987186e-05
-5.6839700577387e-05
-1.01172986001838e-05
-1.77348296161112e-05
-2.13584204171986e-05
-1.74316111578596e-05
-5.18921563208899e-06
-4.93947887398623e-06
-2.93159477617381e-05
-3.73943313153661e-05
9.14154463688978e-06
-3.5842218415148e-05
-1.76848962141237e-05
-3.9869923242787e-05
-2.29835570709121e-05
2.04406309988498e-07
-5.64835105663175e-05
-2.17640267618802e-05
-1.4184880903572e-05
-2.50885322966514e-05
-1.9375907507179e-05
-1.24682349620446e-05
-8.12752381052147e-06
-4.23960835263977e-06
-1.31615138751801e-05
-3.36161766270083e-05
1.23035080778514e-06
-1.78295782774694e-05
-4.18694551929259e-05
-3.40097556124467e-05
4.14117341882682e-06
-5.00055817834673e-05
-2.71966077046539e-05
-2.5333381712183e-05
-1.8039068963091e-05
-1.52172678257353e-05
-2.48441502008389e-05
4.65163587624223e-06
-2.01175777498437e-06
-2.31928322047155e-05
-9.53164899708057e-06
-1.00189459155695e-05
-2.45287493116164e-05
6.58207452933672e-06
-1.81342184195077e-05
-2.51698453029977e-05
-1.31227276874504e-05
-4.87826120659159e-07
-2.61329459961241e-05
3.87201833775624e-06
-2.53290891905085e-05
-3.66557798175466e-05
-8.58124364469623e-06
-5.55254256638783e-06
-7.0968653163732e-06
-3.6691799025537e-05
-1.77813119335567e-05
-6.61176218514127e-06
6.53194050998398e-06
-3.60462438999919e-05
-1.25677747088788e-05
-2.87157818799394e-05
-3.12683249826649e-05
-1.17686120002678e-05
8.140302316433e-06
-8.73129617680281e-06
-2.33215620105607e-05
-4.01319828992541e-05
-2.96449895514409e-06
-1.07931351307896e-06
-5.0895506300965e-05
-2.2090018236937e-05
8.09425120449721e-07
1.02401672618627e-05
-2.69650773355076e-05
-3.07570587744817e-05
-1.47891674174929e-05
-1.4118217927308e-05
-1.49071748375492e-05
-4.12732219361617e-05
-2.28375904792087e-05
-2.53507860499967e-05
-4.7412439979894e-05
-1.49933564606233e-05
-4.48477767315417e-06
-5.65510755714228e-05
-3.06495860897358e-05
-3.08754575961045e-05
4.35016096290684e-06
-2.83236295994892e-05
-4.27527246006759e-05
-7.48408210780017e-06
-2.05654818144718e-06
-1.23794594754784e-05
-7.94893115298398e-06
6.05004132840889e-06
-1.51505606488076e-05
-2.36825315618797e-05
-1.36113295511615e-05
7.51296235291994e-06
1.47995337267746e-05
-1.21773188064827e-05
-2.17698785954803e-05
-2.28423007409366e-05
-2.19266776332867e-06
-2.77027744611253e-05
-4.17052100804696e-05
1.22220942446311e-05
-1.45538772852562e-05
-1.72085557178325e-05
-3.66844381594075e-05
5.16591503464058e-06
-1.72510488688817e-05
-3.48310155342383e-05
-1.16946352830207e-05
-1.37759921749937e-05
-1.69548499704989e-05
-2.8151891668531e-05
1.24612140041963e-05
-7.4661468631647e-07
-1.35884295375777e-05
-3.61813300901105e-05
-1.7860596672893e-05
-1.37505085588574e-05
-1.41167958191544e-05
1.63734791514394e-06
-6.75731473855707e-06
-9.89997011656277e-06
-1.38901967759358e-05
-1.71472608072827e-05
-1.76541392703279e-05
-2.01165262429499e-05
-3.1655128337798e-05
1.2362037118974e-06
1.72934069481276e-05
-2.26313885199306e-05
-1.67462186149788e-05
-2.61728330293006e-05
-8.55566339911901e-06
-7.27008128513383e-06
-3.22269328765118e-05
-1.74186730530529e-05
1.25591575001761e-05
-3.08585587584455e-05
-4.47002896914007e-05
1.45351256464664e-05
1.47592587768269e-05
-1.41332170150803e-05
-2.84073681150751e-05
-4.15673390374617e-06
-2.47796202728632e-05
-2.51740864317974e-05
-5.64106586451598e-05
-1.66115067971147e-05
-8.99586461703482e-06
-1.58952427043921e-05
-2.66697335461531e-05
-6.77461860209998e-06
-1.25559185583706e-05
-3.70753279863631e-05
-4.6150613653979e-05
1.53747416769744e-06
6.6388105840114e-06
-1.82380960435034e-05
-2.02050813270099e-05
-4.73708995475753e-06
-1.25426066316185e-05
-4.01349745448972e-06
4.82537102696598e-06
-1.65470087223415e-05
-2.99113514128695e-05
-1.82030228608031e-05
-1.06772748683733e-05
3.52514753507793e-06
-2.27891326572021e-05
-2.77218151770959e-05
-2.42408634540498e-05
-3.61115329576444e-05
-4.0738517743445e-05
-5.51286819507187e-06
-3.25716137743064e-07
-3.84156379479575e-05
-8.16435468532831e-06
7.79315583703205e-06
-2.0458740876728e-05
-2.265350550225e-05
-8.51925880811725e-06
-8.23536290228674e-06
-1.82873472997409e-05
2.15169031970984e-05
-2.41582813716474e-05
-3.24525948310374e-05
-2.25746005312371e-05
-1.96712258992007e-05
-3.01072778236589e-05
-1.2891251083822e-05
-4.14502072909738e-05
-3.55167465529381e-05
-1.85459364259242e-05
-1.24916410772592e-05
-1.36359381434244e-05
-2.88524149784184e-05
-2.28041948875014e-05
-2.83794728797215e-06
4.41070813344636e-06
-2.11224995316524e-05
1.93282620316283e-05
-3.0551779314055e-06
-1.53082858953716e-05
-2.73536593333408e-06
2.5093815762658e-06
-2.19795870856407e-05
1.89986216444741e-05
8.8408764704724e-06
-8.86012051558292e-06
-2.75380407513851e-05
-1.75256704957965e-05
2.45248835742154e-06
-1.01495626142029e-05
-2.89663883519368e-05
-4.52396457491461e-05
1.90876825309313e-05
-1.89311061744215e-05
-4.52142030072641e-05
-3.77087183411082e-05
2.02540233120288e-05
1.6020898833795e-05
-2.83062015247259e-05
-2.06383347961085e-05
1.53769004739008e-05
-3.17953521849692e-06
-1.92794311787497e-05
-1.31809738110117e-05
7.99638612459747e-06
-1.84755342729878e-05
-1.65226363797899e-05
-2.07450242193168e-05
-9.18104170169716e-06
-3.26191712092137e-05
-4.71703346694347e-05
-3.21161043661178e-05
5.4760579642241e-07
2.5877730968379e-06
-8.60468362068961e-05
-2.60542855287634e-05
1.26929432459147e-05
-1.79248689942548e-05
-6.24193789308204e-05
-4.42380566809938e-05
2.83550260119025e-05
-8.8952421355491e-06
-2.79282773774402e-05
-2.50427436267247e-06
-8.72451945746657e-06
-2.45608417931995e-05
-2.98021151852921e-05
-6.98517892063849e-06
4.0591396265515e-06
-4.30425996405898e-05
-3.10928961338231e-05
2.37368798523197e-06
-3.2833264817782e-05
-6.45190029659358e-05
-4.16122777485751e-05
6.58786251886833e-06
-1.43331941038223e-05
-7.04437993325772e-05
2.72335064567156e-06
1.45811730146086e-07
-2.90043942881286e-05
-5.20990644348853e-05
-2.06810294935136e-05
-2.14320359632138e-06
-1.48972197339707e-05
-5.91475301963972e-05
-1.03173588636089e-05
2.36694327685582e-05
-2.09252807705621e-05
-2.01230695181171e-05
1.4120214615837e-05
3.50774166584225e-06
-8.91540129812828e-06
-5.78399738932352e-05
-8.92066541984827e-07
2.26461691109679e-06
-3.68728294585363e-05
-5.67101608025142e-05
-2.106826193473e-05
1.19788467703297e-05
-5.16167995713881e-05
-3.3338703402103e-05
-2.6219033534167e-05
-1.1994391161526e-05
-2.41171851419058e-05
-2.378356846133e-06
1.02825214948549e-05
-7.77910956119576e-06
-1.0837079623786e-06
-8.12129963330756e-07
-5.97734198027774e-06
-1.02968860644035e-06
-3.51810964971013e-05
7.69392322986748e-06
-9.63582682844381e-06
-3.23349661124107e-05
-3.81510953900452e-05
1.08412300642126e-05
-2.06941018101784e-05
-1.65472230368886e-05
-3.71661901347061e-05
-1.21234648395246e-05
2.8960274769343e-07
-4.89635674320377e-05
-4.43837651320744e-05
3.43710933537698e-06
1.21266403055884e-05
-2.34913573797928e-05
-2.69831920431842e-08
1.5239870141367e-05
-1.40348949607277e-05
-5.75980198992893e-06
-2.59713667714947e-05
-2.11231871456112e-05
-6.88787989692311e-06
-4.59272437008032e-06
-6.400938392189e-05
-6.17215250107846e-06
-2.88490700123746e-05
-1.47725243105379e-05
-5.44076755983277e-05
-3.16801289684026e-05
6.54940305488385e-06
-5.57675429948773e-05
-3.0603514104383e-05
-4.23285132104057e-06
-1.96463493418238e-05
-4.81278232473754e-05
-2.40265971121543e-05
-3.92494134139648e-06
3.40743559059391e-06
-2.56496614583985e-05
-3.36160691265247e-05
-1.82977870552717e-05
-2.20527630044242e-05
-1.63053945213544e-05
-2.02767913636196e-05
-2.81944055786136e-06
-1.81888247058503e-05
-1.09734081457302e-05
1.32965210970515e-05
-2.68555472881176e-05
-4.30553267560841e-05
-2.09410489567263e-05
-1.33106131133043e-05
-4.97691381148803e-05
-1.95282755651037e-05
-3.67970115022019e-06
1.06693945029511e-05
-3.07959929150569e-05
-3.54617993079734e-05
-2.17186403446119e-05
2.33537965540913e-05
-1.98915689916871e-05
-3.93204141918674e-05
-1.97028185821545e-05
-1.02050005045315e-05
-1.33110253317995e-05
-3.54734529516248e-05
-2.1900531360682e-06
3.05941720064143e-05
-1.91989210117176e-05
-4.47726220518719e-05
-3.07370646727985e-05
4.14869212864478e-05
-7.5823075111326e-06
-2.91701269593358e-05
-3.49332287469866e-05
1.9642830717188e-05
-2.76384306339065e-05
-3.65765631714048e-05
-2.88203998996646e-06
-1.96687997255657e-05
-8.76836567402534e-06
4.70303057648587e-06
-1.01252385032498e-06
-1.8566257416398e-05
-1.78531104140806e-05
-2.56445648962219e-05
-1.31692773023599e-05
-1.78271280890495e-06
1.23004536733513e-05
1.18230513860554e-06
-1.67811007154282e-05
-3.07240342785908e-05
2.63974344959113e-06
-2.5720174479557e-05
-2.06837744649356e-05
-3.31673596219376e-05
-2.49694508321654e-05
-2.67420895613628e-05
-4.15222041944164e-05
-5.33106050402398e-05
-1.23529471447154e-05
-1.3951588354032e-05
-2.32514766173903e-05
-5.69612521770978e-05
-1.32830220523776e-05
-7.91032644323466e-06
-2.27994538613637e-05
-2.14187797808181e-05
-2.3049545893106e-05
2.32355706236381e-06
-1.54918933638359e-05
-3.28583949784671e-05
-4.81911266720745e-05
3.46477959008766e-06
-7.13018426780958e-06
-2.94460769024285e-05
-2.827860931303e-05
-1.17412141962918e-05
-3.54462987836041e-05
-3.81822295125787e-05
-5.96351640363529e-05
-9.8870990245655e-06
-1.8136660994707e-05
-5.70311270973741e-05
-4.70457402943273e-05
-3.76715910440688e-06
2.48364402156716e-06
-1.42405145876679e-05
-2.04025748908586e-05
2.59615804642291e-05
2.5660425150203e-05
-2.73753088119252e-05
-1.88063906166872e-05
-1.67202553838993e-05
3.51070590131697e-06
-2.65600557592978e-06
-1.39072353189173e-05
1.86898391499311e-05
-3.10414168243526e-05
-5.53739703369401e-05
-4.13686619065737e-05
-3.76513344066191e-05
-2.82293330989566e-06
-8.20140681228291e-06
-4.20573151738172e-05
-1.43399176530125e-05
-3.29194228401541e-05
-2.46822566614726e-05
-2.68340044229121e-05
8.21983530535711e-06
1.05546461641471e-05
1.13694851859198e-05
1.1458995818048e-05
-6.37181977743611e-06
-2.6445909595887e-05
1.27258398748348e-05
1.94033802037305e-05
3.05880584232454e-06
-1.0045171783649e-05
-2.87058004247513e-05
-3.16960860716107e-06
-1.63894824149284e-05
-3.26802677676405e-05
-1.98571695395343e-06
1.67880213352751e-05
-2.00478454541873e-05
-5.91226981380838e-05
-4.36617285989827e-05
-1.74780914218435e-05
-2.2286535684133e-05
-2.76648693749377e-05
-1.46828924257255e-05
2.49859979820607e-05
-4.96925439735542e-06
-1.65412152675481e-05
-9.58267379008238e-06
-9.78705638494215e-06
4.71796631558758e-06
-2.52542031859649e-05
-1.49219549335674e-05
-2.27097824482177e-05
-3.28056238352398e-05
-1.68345956032135e-06
-1.97589268977065e-05
-3.05264354310461e-05
-3.9412074826912e-05
-4.73578215892714e-05
-1.38387852080601e-05
-1.20488124878286e-05
-3.10314796219612e-05
-1.81648007085174e-05
-2.18016292241278e-05
-2.02652748456058e-05
-3.26718791625289e-05
-2.49778383981583e-05
-3.68330992426226e-06
-4.80967227780547e-05
-1.19087390260713e-05
1.38823486459289e-05
-2.70155305656426e-06
-2.17159951541079e-05
-7.80275423515644e-06
-1.51471270974495e-05
-1.85749501961237e-06
-6.80695475650639e-06
-9.24409933387515e-06
-7.98754342355524e-06
-7.73843160491242e-06
-1.78635253268759e-05
-5.0463230286209e-05
-1.95186888378106e-05
-1.32735138366108e-05
-9.12655824429927e-06
-2.08045449834884e-05
5.32560888189135e-06
1.33400226237113e-05
-8.47726148893546e-06
-2.2747196147046e-05
-5.51934113349974e-06
-1.44745617512101e-05
-2.36640325197094e-05
-3.76974729608101e-05
-1.47695917084776e-05
1.29603395852681e-05
-2.27147902342219e-05
-1.25898688351758e-05
-1.68934699186428e-05
-1.52004538416092e-05
-1.11201237260828e-05
-7.37484469439602e-06
1.42631410510078e-05
-3.52165027734669e-05
-1.89015735339112e-05
1.41559336688181e-05
-1.59626142385195e-05
-2.43071823406201e-05
-6.89218286194812e-06
-2.3105673731192e-05
-2.35838025378094e-05
-1.54795764355657e-05
-1.08538220000922e-05
-1.80420084557669e-05
-1.47883668072712e-05
4.22123364644567e-06
-2.33833196709629e-05
-2.97495335373321e-05
-5.62351830452704e-06
1.33015379210613e-05
-1.55978422059667e-05
-3.13699926106479e-06
-7.07445533715923e-06
-2.94037570147475e-05
-2.87646511978705e-05
-3.03797849181905e-05
-2.85760113544019e-05
-1.76209884329605e-05
-2.89209790085069e-05
-1.41607471667696e-05
-1.66746084650379e-05
-1.07495446041857e-05
-4.14111165035316e-05
-4.43776671629711e-05
-1.52730086536454e-05
-2.33474055895826e-05
-1.36215823134974e-05
-2.84482227213768e-05
-6.3844047011169e-05
9.51729143274287e-06
-1.65197989121923e-05
-4.18309949597017e-06
-2.71337339196898e-05
6.54819118938247e-06
-6.8431686455477e-07
-2.89703047993812e-05
-1.98734754708728e-05
-2.17017892350654e-05
-3.27609892988157e-05
-3.78042171412609e-06
-2.28860661063457e-05
-1.96446062808114e-05
-3.33513027809885e-05
-4.02280811040646e-05
-2.62620381527859e-05
-2.7322719618668e-05
-6.88979608042377e-06
-1.2467014697615e-06
-4.83687254782998e-05
-5.55966278366497e-05
3.9629058926144e-06
-1.55539193744842e-05
8.58108050696021e-06
-6.59967964874497e-06
-2.15938348192508e-05
1.2582560576568e-05
-7.36623043050618e-06
3.40325104889072e-07
-8.49036246427631e-06
1.51640240498071e-06
1.65847265037133e-06
-5.66054319503599e-05
-3.87612855131924e-05
4.79359815956199e-06
-1.80464282575891e-07
-3.38595585390452e-05
-1.2976077016529e-05
-3.36714365358609e-05
-4.11652125493087e-05
-4.53463598166403e-05
-2.98730830667469e-05
-4.38843966909901e-06
-8.5898144776757e-06
-3.09398431263358e-05
-4.52179397409068e-05
1.1295507281719e-05
3.34270753700395e-07
-4.44320987240767e-06
-6.57085428245423e-07
2.47704866388257e-05
-6.8431603443113e-06
-2.71023067126841e-06
-2.57272469964879e-05
-1.91674748201281e-05
-1.7024120240173e-05
8.89647997409771e-06
-2.18823824720334e-05
-4.07954184829067e-05
-1.35318445281227e-05
3.8546793855329e-06
-2.3363196424434e-05
-3.92847737737609e-05
-4.77249338803896e-06
-8.89650015555168e-06
-3.11390980940819e-05
-4.23617991255412e-05
1.69969139841539e-05
1.60124754594882e-05
-7.97065919261064e-06
-4.86543084538497e-05
-1.67042589368767e-05
-8.2841381571431e-06
-6.62733364829523e-06
-3.82891316175098e-05
-2.14445868790073e-05
-3.75917591690011e-06
-3.94708040805634e-05
-5.56771020738547e-05
-1.12629013900743e-05
-5.80493584913726e-06
-5.72481592577657e-05
-6.63338932810682e-05
-1.5861713248738e-05
4.94989483761354e-06
-1.50461659645149e-05
-6.29832906461312e-05
-1.60728988351833e-05
2.24749483929832e-05
-1.78752547335095e-06
-1.34542401721276e-05
4.42102891983711e-06
-8.01284000386755e-08
-1.03088443496574e-05
-3.45127230110352e-05
-1.59017890684016e-05
-1.75932207170632e-06
-7.81181956102149e-06
-7.22551384339492e-06
-3.51370655124453e-05
-2.44601674701787e-05
-2.20860760551441e-05
-7.98832762639544e-06
-3.23684080962317e-05
-3.52334392905375e-05
-2.63467183717277e-05
4.31800210219236e-06
5.40402370601412e-06
-2.7450606520789e-05
-1.31496499189594e-05
1.34464823659779e-05
-7.93870297225007e-06
7.70947868631231e-06
-3.27368726069616e-06
4.33221911112622e-05
-1.43321210920661e-05
-1.36692468456241e-05
4.16258637497412e-06
2.64480666209375e-06
6.31364137205634e-06
-2.46741179114956e-05
-3.27021139404372e-05
-1.06856958116185e-05
-9.39131161611744e-06
-8.10388887312495e-05
-3.66592789482481e-05
1.02771160396551e-05
-1.21287733797422e-05
-2.827363013895e-05
-2.75745951160779e-05
7.35732735187656e-06
-1.39007206957949e-06
-2.64410673357859e-06
-9.93900754845916e-06
1.27385180278692e-05
-1.54266523382738e-06
-1.86838017846441e-05
-2.32795037332441e-05
-1.46987560091912e-05
-2.13315933318674e-05
-4.80469179356598e-05
-4.41817122580169e-05
3.80128730888129e-06
-8.55699934372443e-06
-3.82227237132702e-05
-1.21172597318462e-05
-7.78268572031261e-07
-4.72337316579899e-05
-2.71359187437885e-05
-1.01059742263166e-05
-9.48409962720001e-06
-1.60202965437504e-05
-3.26006952582276e-05
1.04970407973436e-05
-1.16761521152245e-05
-8.72118797179615e-06
-4.09135404657356e-06
-1.57611759922238e-06
5.49329158117395e-07
-6.02682608311671e-06
-1.80668485894171e-05
-2.50226778709655e-05
-9.34753611802413e-06
-2.75536570882056e-05
-4.66537773747522e-05
-2.46181533976119e-05
-1.95517973359532e-05
-4.233860552017e-05
-3.88582564363315e-05
8.84850655711061e-06
-1.76775176085751e-05
-3.34313811676888e-05
3.40138617978914e-06
2.8881399934537e-05
-1.2934008122599e-05
-5.96644087602866e-05
1.09957029929382e-05
1.43096812597933e-05
-3.26777966255717e-05
-3.23377681938965e-05
2.21276876670105e-05
7.97640835632605e-06
-2.65879445310394e-05
-2.1400160766445e-05
-1.60887077550652e-05
2.40743300778756e-06
-4.84227594632098e-05
-3.9552575980463e-05
-1.00901509916408e-05
-2.80409838648081e-05
-2.69712954819224e-05
-2.10268216489264e-05
-3.91554437006823e-06
-6.30339137645729e-06
-3.41966224194261e-05
-3.23448565721719e-05
-9.60388219029684e-06
-1.13885342960907e-05
-2.02426540228934e-05
-3.10069316145242e-06
-1.22565051444514e-05
-1.32456430993021e-05
-2.24452548466317e-05
1.81474517402174e-06
-1.16704019648105e-05
-1.5238397267266e-05
-2.60892754323924e-05
1.88033210198919e-05
-8.96060796274402e-06
-1.78326529385858e-05
-2.52006829516475e-05
1.30693412727105e-05
-1.51838793833372e-05
-5.16624087464807e-05
-3.48281924348594e-05
1.54217079230925e-05
-1.29376380899986e-05
-4.26236297741438e-05
-2.48589058161079e-05
-4.11824588222372e-06
7.53183103811633e-07
-1.81751162657683e-05
-1.33244721767156e-05
-1.17694909560526e-05
-9.23026843713521e-06
-2.58484496828502e-05
-1.03326903579637e-05
7.50282564706475e-06
-1.85906508437215e-05
-1.43676581815408e-05
-7.34592866909475e-06
-7.85513749576548e-06
-4.70931201626515e-05
-3.28499817064556e-05
-2.75547295358352e-05
9.42212911029346e-06
-3.02722320565006e-05
-4.46640848181657e-05
-3.16896239801933e-05
-2.30608446967167e-05
-2.39233530036238e-05
-3.48186671066469e-05
-4.62288391241553e-05
-1.16349187437526e-05
-3.22296632395173e-05
-1.81090714406581e-05
-3.87046424232542e-06
-1.01446977382228e-05
-3.16025404432322e-05
-2.7352980998185e-05
-1.51806088382343e-05
-2.35759596517748e-05
-2.6700726084428e-05
-2.25614510652978e-05
7.73844948979368e-06
-6.59217405988777e-06
-4.56497944126898e-05
-4.23693819786373e-05
2.03361151946493e-05
-1.1207398647105e-05
-4.40635395193414e-05
-4.90177628779243e-06
1.25500550276373e-05
-1.46708253085544e-05
-4.55277112811465e-05
-7.36863769242078e-06
-2.18496445848998e-05
-4.89040748539448e-06
-2.00042039854699e-05
-9.37054243678416e-06
-2.10136793607255e-05
-3.71189849177287e-05
-2.20291932878286e-05
-2.50944344871103e-05
7.71517463843957e-07
-9.78577116959032e-06
-1.55804057614263e-05
-4.04185692122682e-06
2.34141730127088e-05
-1.10332889383572e-06
-1.12231429353531e-05
-1.51359781493313e-05
-3.62834992752234e-06
-1.44883829238154e-06
-1.69498129448049e-05
-1.17176422017916e-05
-8.36737287638156e-06
-1.46610708596908e-07
3.59249329775374e-06
1.79737153226497e-05
-4.06697011633492e-06
-3.82135274724305e-05
-2.22864478919341e-05
2.70074693191369e-06
-2.88328318482056e-05
-2.26421660261649e-05
-1.26015993609171e-05
-2.85544030018283e-05
-5.11595001968558e-06
-4.69304193022513e-05
-1.11523012748167e-05
7.52088916252454e-06
-3.01637259718779e-05
-1.92596597913383e-05
-9.45817316047718e-06
6.98915272700505e-06
-4.6775507212594e-05
-2.23585464747191e-05
-7.84833989484074e-06
-5.56266382418869e-06
-7.21408974043301e-06
-2.20945295235543e-05
-5.33312677801793e-06
1.08933492085436e-05
-3.1478793659537e-05
-4.14282443461954e-05
-2.52347756968158e-05
-1.05856879389225e-05
-4.66101358032458e-05
-3.11834558009233e-05
-1.81426241396038e-05
-1.0991939814699e-05
-2.0276983504735e-05
-4.75123966621954e-05
-3.37770425838098e-05
1.11112636764407e-05
1.04204074542477e-05
-3.91173195861905e-05
1.38881806339058e-06
-1.52654884029535e-05
-7.56356979029307e-06
-1.09212894145934e-05
-2.73755385117938e-05
-3.51806280983104e-06
-5.8254939882855e-05
-1.84623102629863e-05
-4.23801164594281e-06
-1.17483208384266e-05
-3.39907028617768e-05
-8.28468016978592e-06
-1.50682342929296e-05
-3.86587753179048e-05
-2.68546376589508e-05
2.50169653709765e-05
-1.88848403036935e-05
-3.01291438829795e-05
1.07040607159585e-05
5.06984612559928e-06
-1.53991941017738e-05
-4.50933084887161e-06
-4.72631506065021e-06
-9.29283003803078e-06
-3.18810826502625e-07
-3.0247822962257e-05
-4.45998717917855e-07
1.08175813361785e-05
-1.76818656400417e-05
-4.30694438579298e-05
-4.23350985833627e-06
-2.07994172360403e-05
-3.13462287359835e-05
-3.1173969886223e-05
-1.95182475973401e-05
2.11639752052073e-05
-4.38460691758936e-06
-5.44702509648146e-05
-4.93467345017609e-06
-2.78099423681544e-05
-1.08981633617329e-05
2.26379812648918e-05
-1.01601054764772e-06
-1.12917808927968e-05
7.21250092709334e-07
-4.43046999609758e-06
-1.31377227491962e-06
-4.26141461340579e-05
-3.59012419292518e-06
1.92065956095869e-05
-1.00998115389711e-05
-7.72550380626834e-06
-2.84361198664541e-05
8.62093199270168e-07
-1.3718027381711e-05
-2.0255091138369e-05
-3.47604332359927e-05
-2.33956498077012e-05
6.45802857792507e-06
-7.2995942096184e-05
-3.56504296243281e-05
4.52780239914585e-06
-1.32516294561629e-05
-5.32560802624396e-05
-2.14987956903335e-05
-7.97425472517924e-06
2.93170705475771e-06
-2.7114426106713e-05
-2.95653628876002e-05
7.92265406171925e-06
-1.14293807842404e-05
-3.18744282166731e-05
-2.58313709185611e-05
-1.91026198878336e-07
-2.98581098268507e-05
-3.58127286096601e-05
-2.98929892717533e-05
-2.25594628667796e-05
-1.34726375204295e-05
-4.40297946833637e-05
-1.56116918794616e-05
-1.62445384652614e-05
-3.27314001667564e-05
-3.67066526249639e-05
-2.77596841583343e-05
-2.01150863624505e-05
-1.16300054241931e-05
-2.59570907860275e-05
2.58105085333715e-06
1.66470517858735e-05
-3.57716166596375e-05
5.15703361938526e-06
1.22325190165132e-05
-3.5734161836545e-05
-5.13337101553364e-05
-1.98338897916395e-05
7.5539206869861e-08
-1.57180679853967e-05
-3.19795712493129e-05
-1.39173998556275e-05
-1.32337544548513e-06
-1.29617737570619e-05
-5.52471965714869e-05
-5.81141642346529e-06
-1.93797833416022e-05
-2.6250085101584e-05
-4.54750584771823e-05
-2.32810956327623e-05
1.67399196056098e-05
-6.81592522805517e-06
-4.28332313239218e-05
-4.16419679220972e-06
-6.19517986036372e-06
7.01768681314025e-06
-4.37521786855165e-05
-3.54259639866568e-06
-7.85269374858689e-06
-2.35365196583433e-05
-3.45555760390044e-05
-9.95794738351692e-07
-5.37498334053566e-06
-1.67594626065588e-05
-5.14635788637175e-06
-5.3906470687188e-06
-3.31151253549817e-05
-1.7945945696552e-05
4.18546845178111e-06
-3.15863913538325e-05
-4.85748031874526e-05
-1.41863039992499e-05
-1.51304871921506e-05
-1.69259474929766e-05
-4.18601994250802e-05
-6.62695972063323e-06
-8.17594913413728e-06
-1.78498111174417e-05
-2.01138529521387e-05
-2.3907240003487e-05
-4.33207667213368e-06
-2.88699906390815e-05
-4.21119142696111e-05
-2.49345445696676e-05
2.65371381180265e-05
-1.27884367869702e-05
-4.71717086631253e-05
-5.29723281370682e-05
-5.5586435668862e-06
-5.2848887513919e-06
-3.82653736795067e-05
-4.35145835414841e-05
-1.76208809731499e-05
-9.12990007577406e-06
-4.50219669916049e-05
-3.23443587932229e-05
-8.90512379627855e-06
3.01333497334906e-05
-2.54893274395937e-05
-3.89138665684323e-05
-3.24709399038957e-07
3.04783276602009e-06
-1.92620545618365e-05
-2.28126343329537e-05
-2.85160988777521e-05
1.56430674687106e-05
-1.24755332714617e-05
-1.86642665655233e-05
-3.59582972326336e-05
-1.83585832697265e-05
-1.00849453039724e-05
-2.41297362558541e-05
-1.10506323341274e-05
1.21071698693479e-06
4.3272288131843e-06
-1.30241560179126e-05
-2.17142453596927e-05
-9.18462089296289e-06
-1.26214103797327e-05
-9.84789112874034e-06
-1.64822869037948e-05
-1.74228606141015e-05
-2.92479062969427e-05
-2.00618691783687e-06
-1.33847532498373e-05
-1.8543313074513e-05
-1.63623676179875e-05
8.66542101526875e-06
-1.64908571926211e-05
-1.23766097298008e-05
8.60911876516938e-09
-1.34545119578862e-05
8.43491998302657e-07
-6.42507715525745e-06
-2.97694803984038e-05
9.25426217390169e-06
1.97342479311178e-05
-3.20264382589809e-05
-5.37923521162829e-06
2.23447223425e-05
-1.30509779468942e-05
-2.95810029863612e-05
-1.05719471168007e-05
-1.46608208569799e-05
-4.26761335784756e-05
-3.84346937879892e-05
-2.10278718218653e-06
2.24500027969432e-05
-3.66708192732778e-06
-1.98523660786637e-05
8.45671406116789e-06
-4.72454440605962e-06
-8.12719452665534e-06
-9.47333765912048e-06
9.95712734493637e-06
3.76350087427179e-06
-1.47526393107737e-05
-3.74077634010382e-05
-1.15114148884587e-05
-1.17868735343881e-05
-1.91068173031282e-05
-4.19013387989687e-05
-4.49314873908851e-05
-3.56715153588372e-05
-5.96728756009066e-05
-2.61212089334518e-05
-2.21305698506868e-05
-5.57893669268307e-05
-3.64508422372258e-05
-2.50514215724454e-05
-1.92679013229361e-06
-2.44335815126708e-05
-3.62332251909662e-05
6.29864510283171e-06
-6.463691242827e-06
-1.21833003857722e-05
-3.91998180806094e-05
-9.9036002821044e-06
9.63635397265118e-06
-3.77225450449402e-05
-5.59416894744632e-05
-6.39488550509815e-06
-2.20370468148444e-05
-4.80944169900491e-05
-1.11035314992703e-05
-3.06843231948754e-05
-5.82551588303861e-06
-3.44048223789066e-05
-4.29415213798515e-05
7.94324573631717e-06
-3.4018431746248e-05
-4.85577279925833e-05
-8.05163708395275e-06
-1.45681300966821e-05
-9.32701512368412e-06
-5.47510737072231e-06
-2.2069533581514e-05
-2.48454311472686e-06
-1.33933080541516e-06
-1.6723418170322e-06
-3.0480092996096e-05
-2.20930193941942e-05
1.60215525504539e-05
-3.12990573165111e-05
-4.30186165233954e-05
-1.72481709109967e-05
1.08177825962602e-05
-1.98958004992197e-05
-3.39982377919045e-05
-9.41230363221047e-06
-1.89887854214826e-05
-4.20607736084252e-05
-2.76163788308749e-05
-7.61651346036338e-06
2.44496350027678e-05
-1.9859777611653e-05
-3.53290928757732e-05
1.84916002872456e-06
9.23319903298367e-07
-9.03995050367466e-06
-9.15386891916109e-06
-4.26295026792508e-06
5.56546037547766e-06
-2.8858936259134e-06
-5.81859831391962e-06
-1.83103911573503e-05
-4.08762799874081e-05
-3.13474943939575e-05
-4.32298638276742e-05
-5.36444564571955e-05
-2.76023066878936e-05
-1.8613787725533e-05
-1.44654990563219e-05
-2.49357866521273e-05
-6.75417964298517e-06
-1.14874531255446e-05
-2.16500048933315e-06
-1.90949660734557e-05
-2.11889946577227e-05
1.3146647111575e-05
7.81538733427172e-06
-1.56493397634997e-05
-2.66436384327815e-05
-3.01699066423718e-05
-2.00121528800887e-05
-4.55179340324881e-05
-5.54605012083722e-05
-2.38969481966804e-05
-2.71806219239954e-05
-5.21924221216116e-05
-2.22380179339023e-05
-2.38704745579592e-05
-2.29027694062046e-05
-3.77869916078238e-05
-3.84279794887996e-05
-1.31593769922139e-05
-4.15396592838811e-05
-3.73740944783374e-05
-8.83469953798258e-06
2.08362839572566e-05
-1.42464675580806e-06
3.15482761687035e-06
2.64470160227491e-05
8.96258328164869e-08
-3.8696097822264e-05
-2.19432602242067e-05
-6.63985342598118e-06
-1.88810483765389e-05
-6.8030760688857e-06
-4.23417264766636e-05
-2.67759746720768e-05
-1.73309518687293e-05
-1.6028178578147e-05
-7.9727449570123e-05
-4.17709502546005e-05
-1.69083949701261e-06
4.4675036636446e-06
-3.85659452211904e-05
-9.89278189352858e-06
2.98557514365582e-05
-2.06917990145594e-05
-6.82903412851801e-06
6.21772099648193e-06
1.74719873433481e-05
1.78967267090211e-05
-4.04957297654599e-05
-1.16907712371832e-05
1.60867804410273e-05
-3.98625407212262e-05
-3.00596344663635e-05
-2.30692387792875e-05
-5.88428546558258e-05
-5.5812521366473e-05
-2.75039823173047e-05
1.9257345733345e-06
-2.58145804360402e-05
-2.18813142156095e-05
-6.33686758450512e-06
1.09342784091319e-06
-2.39018406887986e-05
8.54682579100289e-06
-6.59952053301739e-06
2.3580383576174e-06
-9.48555320902487e-06
4.38623222344926e-05
-1.13742306530834e-05
-2.12683987366902e-05
-1.26021944480201e-05
2.39509908968561e-06
-1.53110084139704e-05
-4.19971457801547e-05
-3.572812822756e-05
-5.03356958384443e-07
-3.53188501260432e-05
-2.46006819654969e-05
-4.34266859151016e-05
-5.8028750631706e-05
-3.95562441317407e-05
-2.10802956564207e-05
-3.14755497033768e-05
-4.07034209898841e-07
-1.21501231555218e-06
-8.52276188631099e-06
-7.98944879758593e-06
-1.95956409448673e-06
1.44728041441446e-05
-3.652396152815e-05
-3.96524845957006e-05
-1.8587975050721e-05
-1.95602804126831e-05
-6.47737984713408e-05
-1.5721512388609e-05
-3.66110417656387e-05
-3.46001168917399e-05
-5.09755836923226e-05
-3.68427913566421e-05
-1.85263082208259e-05
2.78458689527178e-06
-2.77121544630582e-05
-1.80397105530081e-05
-1.75541768859602e-05
-3.34350824131109e-05
-9.89652154131643e-06
-2.90845319479473e-05
-8.91188483665888e-06
-1.61339326358735e-05
-2.02070171328631e-05
-5.2079912519553e-07
-1.54662677079848e-05
-2.04876772526292e-05
-1.96385935890564e-05
-2.00287501291764e-05
-2.9985522826158e-05
-5.34133750459437e-05
-4.33217198740033e-05
7.4438257886938e-06
-2.30586950691376e-05
-2.39513897873607e-05
-3.4921570208106e-05
-9.18683845730582e-06
-1.4275046451709e-05
-1.97845343969281e-06
-2.65999981734051e-05
1.463870299141e-06
7.44916351389928e-06
-2.64925256403775e-05
9.75613795640935e-06
-1.14508026490764e-05
-1.04181495921215e-05
-2.38852839993575e-06
-3.11369546354161e-05
-1.48813443086255e-05
-1.13558037310611e-05
-3.02412998997146e-05
-2.12452389465287e-05
-3.61576705237366e-05
-2.34448085019081e-05
-2.02163197503387e-05
-2.10761856370261e-05
-8.74606871591704e-06
-1.78052677833496e-05
-1.10185677521836e-05
7.67839028949716e-06
-1.38597656862232e-05
-2.86651624534614e-05
2.04771062069506e-05
5.787532153795e-06
-2.5876948240403e-05
-1.06787265418389e-05
-1.39495456090787e-05
-1.51580066229467e-05
-1.66202190799652e-05
-2.682523710231e-05
-1.66315254907652e-05
-2.76182216175674e-05
-3.48794377419287e-05
-3.38274617622632e-05
-1.68242094550992e-05
-2.79964470493726e-05
-2.58233226010795e-05
-1.99970722045573e-05
-2.36331625241628e-05
1.47353589340462e-05
-1.39110627472183e-05
-1.34283550409747e-05
1.63062402298237e-05
3.35930185230827e-06
4.8770188189099e-06
-1.12896667516906e-05
-3.1265956759171e-05
-1.24045546659624e-05
-2.48992995376199e-05
-3.27997771316641e-05
-5.97633706434418e-06
-2.14022709435023e-05
-3.49121589059576e-05
-5.29431241183874e-05
-2.00105176317139e-05
-6.05901708733208e-06
-3.53430838965828e-05
-2.07180089409469e-05
-2.48829925062903e-05
-4.52497139785208e-06
-2.94479684611692e-06
-2.41451950479452e-05
-7.9871566787466e-06
-5.16950806811659e-06
-1.98716699185166e-06
-2.48328651878596e-05
-2.32573239619559e-05
-2.19223100851886e-05
-2.63832101259961e-05
-3.56032768671719e-05
-3.34112722410622e-05
-1.83909737923527e-05
-2.93568736850412e-05
-2.49696453106807e-05
-2.70779717012963e-05
-1.26697989486781e-05
-1.67770336406767e-05
-2.21999696850066e-05
-3.97114874896424e-06
1.50843717917681e-06
1.34195009428847e-05
-1.52312503790676e-05
-4.74874761469879e-06
1.82511431962934e-05
-3.39211640308196e-06
-5.30548898950296e-06
-1.60280911088085e-05
-1.63441286084719e-05
-5.51464560138857e-06
-3.52482133857974e-05
-2.43510750136759e-05
-2.36788280616795e-05
-3.05028560995552e-05
-4.34047756568692e-05
-2.30097547978014e-05
1.9029127378955e-06
-2.61864224022131e-05
-2.69639759066604e-05
-2.24454269573095e-05
-3.37582350587163e-05
1.19345125682852e-05
-1.71212074244777e-05
1.13849282427844e-05
8.48648730054054e-06
8.92150463159186e-06
1.46060110093626e-05
-1.90156319273344e-05
-1.54793450104795e-05
-2.02370066678882e-05
-9.53134707573965e-06
-4.44076588030143e-05
-5.69427652142059e-05
-2.44392934542423e-05
-4.69234653091235e-05
-4.56245843994179e-05
-2.06713886796912e-05
-4.5542220152989e-05
-4.05287945690886e-05
-2.99067670135651e-05
-2.19286481000723e-05
6.61108826407934e-06
-1.69401686347772e-05
-2.52570808564019e-05
-2.3212687122352e-05
8.46619686329629e-06
-1.8185845670422e-06
-2.77721861706471e-05
-2.15975155391813e-05
2.71813636024002e-06
-1.04434730670869e-05
-3.05171290141537e-05
-2.54515783905639e-05
-5.74915410757981e-06
-2.5418972602466e-05
-3.14758064856108e-05
-3.02163251749944e-05
-1.52016903008176e-05
-3.26660031579264e-05
-2.77092465976357e-05
-4.26266725362326e-05
-4.08470061588813e-05
-8.43393440529653e-06
-1.5507481754389e-05
1.23884339356215e-05
2.99305200527206e-06
-1.46124633645776e-05
-1.25289014872664e-05
-1.59549352313992e-06
-6.65137871089784e-06
-5.55262386093481e-06
-7.01564691166393e-06
1.80459342930075e-05
-1.90517695978099e-05
-1.75698048328812e-05
-2.95227396259691e-05
-1.82781873845522e-05
-3.87677582547797e-05
-2.05229379089747e-05
-2.48846519005235e-05
1.13756633013748e-06
-1.52039244780732e-05
-7.6294436177738e-06
1.70590582873127e-05
-2.13087792580377e-06
2.64083261234084e-05
-1.49382071162941e-05
-2.16053486654474e-06
1.74177527415253e-05
3.26402805738936e-06
-1.36912561313632e-06
4.21135888519448e-06
-4.07742178739413e-05
-1.0691767265678e-05
-5.54638080321034e-06
-2.96895093129691e-05
-2.14260390655648e-05
-3.83522166751654e-05
-4.5352665546432e-05
-2.71598920064972e-05
-2.58624188090705e-05
-1.77462758817089e-05
-4.52651290497323e-05
-1.90745744337129e-05
-1.35715604022928e-07
7.68983246559145e-06
-8.5880600790175e-06
-8.55107629309119e-07
3.47691448938143e-05
7.58459268903376e-06
-8.44575540226751e-06
8.59328572215193e-06
1.28919157318894e-06
-2.43747748728884e-05
-2.94392555172605e-05
-2.63330973222916e-05
-1.5721327176143e-05
-3.59656090425006e-05
-1.08542889185299e-05
-2.9353589142268e-05
-4.04404958661663e-05
-5.07825964620453e-05
-1.73328288645899e-05
-3.14514462874378e-05
-1.41376771644093e-05
1.75025797295823e-05
5.66034054021248e-06
-3.25241057742934e-06
-6.81704729203078e-06
9.96853158627779e-06
-1.18932262242645e-05
-4.27804259653834e-06
4.50342877401657e-06
-1.08767730765751e-05
-2.64714852671747e-05
-4.53674677010212e-05
-5.74794280586567e-05
-1.63560505615269e-05
-2.58501563941544e-05
-4.23960509997269e-05
-3.75696002724398e-05
-4.64619193650021e-05
-3.95630095328556e-05
-4.23001810261164e-05
-1.52845149958743e-05
-2.34490531049598e-05
-7.15888729626578e-06
5.51948214766231e-06
1.16933931219022e-05
1.01634157709955e-05
-3.63684998615936e-06
-7.15816427069732e-06
-7.55490263235014e-06
2.23066820567088e-06
-1.72792798836577e-06
-2.2557636827572e-05
-5.64522986111078e-05
-3.12599604287251e-05
-1.5955841706864e-05
-3.11037434350406e-05
-5.14604581775005e-05
-3.63706374116881e-05
-7.35595046456536e-06
-2.54226586114571e-05
-4.37570206496808e-05
-2.22047671461735e-05
9.34918041206893e-06
-1.41359475638913e-05
-1.24458008291478e-05
2.45134650142841e-06
3.46277151400871e-05
1.44291065018676e-05
1.05388952862794e-05
-3.01396398431825e-07
8.02976289319632e-06
7.06799257969167e-06
-7.28067879288741e-06
-4.65596727608379e-05
-5.33162817226497e-06
-1.38942165163749e-05
-4.55930093637351e-05
-3.88920287003304e-05
-4.24120630280115e-05
-1.49525411401969e-05
-3.89851533022118e-05
-4.52637626125129e-05
-5.90253121297246e-06
-2.59219045325703e-05
8.75201966695966e-06
-1.18356007707496e-05
-1.2140579703352e-06
7.90486212583125e-06
-2.02910293535165e-05
-6.0808094764493e-06
1.9093487790539e-05
-3.65774316146834e-05
-1.13629527335741e-05
-2.77680195577558e-05
-1.60105475349689e-05
-3.62365326536824e-05
-1.70007091250593e-05
-1.99078933824655e-05
-2.6357713424179e-05
-2.1954925010152e-05
-8.59491350918728e-06
-4.38560614007236e-05
-6.00965340675821e-05
-2.11113739454218e-05
-3.77426763827842e-05
-2.39522820810998e-05
-4.78417611822673e-05
-2.06995602474769e-07
1.62424443084796e-05
-1.73505130020063e-05
5.59316639073804e-07
-2.14258262748401e-05
-2.25917035617505e-05
-2.32157032310161e-05
-1.04114957927955e-05
-2.94378304877911e-05
-6.13716483087885e-06
-3.33625118263285e-05
-6.6881521544954e-06
-1.0418280203221e-05
-2.42984286084433e-05
-2.94017326939395e-05
-1.21405128664337e-05
-6.28083263080749e-06
-1.81983515189412e-05
-3.72257919610185e-05
-8.7991533886684e-06
-1.14461680130509e-05
-3.15696510244612e-05
-9.15911134550042e-06
-9.76877242230497e-06
1.09844725988586e-06
-2.7766697872554e-06
-5.6327503925624e-05
-2.3258111034296e-05
-8.93137495108791e-06
2.03011713648892e-06
-1.90775245026131e-05
-2.48196890439258e-05
-2.15233106249621e-05
-2.31265116624291e-05
-3.04775218461715e-05
8.11522981811365e-06
-2.23965256300755e-06
-1.15213639153642e-05
-1.44187585464495e-05
-1.46751602415273e-05
-6.66778814258896e-06
-9.2898559169262e-06
8.73431423461083e-06
-9.61550032199166e-06
-2.48695485944893e-06
-8.71869744095014e-06
-1.92918529063751e-05
-2.61001763741198e-05
-3.45392495732781e-05
-2.30533239750447e-05
-2.69522753656182e-05
-3.3245019064602e-06
-6.32867947177065e-06
-4.90947775930241e-06
-1.97145894843696e-05
-1.86326453430489e-05
-1.81354729138102e-06
8.77179254306817e-06
-8.94438739606934e-06
9.79438700327764e-06
2.9042344647803e-06
2.78462450170271e-05
1.26174362594605e-05
1.37002213103177e-05
-1.11367265692449e-05
-1.38788409380366e-05
-7.03264417743872e-06
-1.16597010941022e-05
-3.59953221860328e-05
-2.9693888321869e-05
-6.0351124732286e-05
-4.24281880349696e-05
-2.90571452734533e-05
-2.61901696872039e-05
-4.01170157762055e-05
-4.11569082355349e-05
-2.75990288620488e-05
-2.49370387354834e-05
-2.34582849584871e-05
-9.73205508120007e-06
-1.63307654365052e-07
6.62780904226157e-06
-6.52130688974649e-06
-3.93535633369069e-05
7.29311367102242e-06
5.41060184050285e-06
-1.48742646333135e-05
-1.9554930552371e-05
-2.20973499451634e-05
-1.2759992171428e-05
-3.39791738347744e-05
-5.49366271343976e-05
-4.3460899009152e-05
-2.09484499415426e-05
-9.87530925875226e-06
-4.11953387086691e-05
-1.64159460567988e-05
9.41558801072958e-06
-1.90345994877224e-05
-2.3268468572563e-05
-9.87451137892913e-06
6.4874144746014e-06
1.0426060740555e-05
3.29694096935052e-05
1.87023472080875e-05
8.48321703239289e-06
-2.53021416625447e-05
-6.46768405062916e-06
-1.05894477340289e-05
-1.64475766358125e-05
-4.5505684138134e-05
-3.68758902999847e-05
-1.90176198596537e-05
-1.87853290410743e-05
-2.3304287638602e-05
-5.55439107824952e-05
-4.20923566144059e-05
-1.38226503025631e-05
-2.44189793775235e-05
-7.41216121553771e-06
3.99129141806343e-06
9.07316623390156e-06
-2.69548070074835e-06
1.50556807518069e-05
1.04912286570935e-05
-6.87114529305783e-07
-2.61899395323109e-06
2.82134899131144e-05
-1.29740207200252e-05
-1.80320409962603e-05
-4.15212923157074e-05
-1.785469515116e-05
-2.0472415275793e-05
-7.41216350794737e-05
-3.37812960009991e-05
-1.97399310987375e-05
-3.61209616785385e-05
-5.35493307146205e-05
-4.67229647911923e-06
-1.74924801911477e-05
-1.7972990031337e-05
-1.00390738819458e-05
4.40639766343969e-06
3.61187973793232e-05
-3.2441757719367e-06
2.82060248406906e-05
2.43839076247594e-05
1.09473767998156e-05
-1.19906646834139e-05
-3.88384006495644e-06
-6.76972891611866e-06
-2.5355453720556e-05
-5.67803743096568e-05
-2.28137442299672e-05
-3.43265700406652e-05
-4.37438596437069e-05
-3.49491099175945e-05
-2.6202376569281e-05
-3.29668359956588e-05
-4.3762516527904e-05
-2.33438748430075e-05
-1.9964880437796e-05
1.77578579441471e-05
-3.84191756178903e-06
2.70080409788631e-06
1.45822510834078e-06
1.73216770463016e-05
6.40623276079217e-06
-2.29783057965604e-05
-3.30213152736951e-05
-1.45449672848879e-05
-4.10569192391465e-05
-3.31503749358641e-05
-6.49479468880405e-05
-3.51285489994253e-05
-1.77839962459019e-05
-4.68177106583172e-05
-4.13538887140175e-05
-4.92936159733682e-05
-6.73110035581509e-07
-5.14388351496557e-06
-2.47041839985197e-05
6.75748926399433e-06
-1.03791038329432e-05
2.30372607018728e-05
-1.80962384345367e-06
1.20470064177158e-05
-9.89429088635854e-06
-1.1702202681326e-05
9.29502139914014e-06
-2.39168697637805e-05
-9.67508419944223e-06
-7.79636082017183e-06
-3.2319499512181e-05
-3.32647526590409e-05
-1.37695401534626e-06
-1.6700043676441e-05
-4.49823716103997e-05
-3.75961089521246e-05
-1.23510668271728e-05
3.01215990791131e-06
-2.60228418760315e-05
-2.5084485844314e-05
-3.8605600717611e-06
1.59309095207784e-05
1.04467522295833e-06
-2.01883138687161e-06
-6.36879352378095e-06
3.41210448011636e-05
-4.33480268057588e-06
-6.51339952188819e-06
-2.97032303505777e-05
1.14847568098234e-05
-2.83251558366702e-05
-2.40088567283309e-05
-1.85640804566561e-05
-1.78902277846568e-05
-1.1270756661858e-05
-2.8831207988227e-05
-2.65552889522581e-06
-1.39278275275717e-05
-1.2462011259766e-05
-2.56925273042512e-05
-2.38187453229822e-07
-1.4532905628688e-05
-2.18460610669092e-05
3.09442841987684e-05
-1.55536182780227e-05
-2.77968838915571e-05
-7.64567956125498e-06
1.19076150541626e-06
6.90711419287237e-06
-2.50754380075619e-06
-5.58037713219615e-05
-1.15417689481192e-05
-2.38865829080112e-05
-4.18732600990846e-05
-4.05794535008259e-05
-6.38044985482651e-05
-1.62502671677296e-05
-4.20018511011412e-05
-4.42367289411352e-05
-1.53034866538385e-05
-1.9133418552262e-05
-1.48864385172318e-05
-3.88732802266801e-05
3.21817786460758e-05
-1.98448715222455e-06
-5.85830392410433e-07
-2.62021471052724e-05
-1.38264628228226e-05
-2.27341128774603e-05
-2.41301762434605e-06
-2.15226504843778e-05
-2.12391778498191e-05
-1.52628954000054e-05
-8.3608229990782e-06
-4.98553111348317e-05
-2.4094736712295e-05
-2.1205437552875e-05
-1.13768497451979e-05
-3.45450725979064e-05
-1.92571159112581e-05
-5.7558775988092e-06
1.13238447528706e-05
-1.26093304411051e-05
-1.5492197235449e-05
1.95083943124926e-06
-5.91284494394036e-07
1.61257388409552e-05
1.989076544457e-05
-2.32302596440251e-05
1.2446138119243e-06
-9.13483371344449e-06
-1.6790426816305e-06
-3.33369690793208e-05
-3.7351052801469e-05
-7.08779756262464e-06
-4.04403173271143e-05
-4.45466440483832e-05
-1.68647857588218e-05
-1.39837194031372e-05
-2.44970983176479e-05
-3.4246183157152e-05
1.73295936340671e-05
-2.11598389212436e-05
2.72842740074176e-06
7.8815697921885e-06
-1.18332076596664e-05
-8.81844099516155e-07
9.70095095253739e-06
-1.68284520432809e-05
-6.64857613816261e-06
-5.78051063647044e-06
-1.3526591540333e-05
-2.34549396276738e-05
-3.54495579394546e-05
-1.3333247101487e-05
-3.03629061899093e-05
-3.49165230846619e-05
-3.21220414094032e-05
-9.76719607956625e-06
5.67807925656405e-06
-2.19273874237276e-05
-3.3918909802229e-05
-2.86253687994209e-05
4.40476676315929e-07
-1.17552780811098e-05
7.80272356391308e-07
-2.60462683189926e-05
2.8352210045867e-06
-4.4294368805236e-05
-1.81505197247986e-05
-2.69818777954653e-05
-1.87541688668126e-05
-2.55796856018733e-05
-4.64174309953697e-05
-2.45278244286748e-05
-2.89496062462612e-05
-3.47322672712405e-05
-2.55435641749059e-05
-4.91850482111136e-05
-2.40745927941006e-05
-2.10569362843134e-05
-3.51654829971382e-05
-2.9797700810564e-05
-1.7812480522404e-05
-2.36984434650927e-05
-1.73454559445942e-05
-2.01539396429899e-05
-1.83561098067256e-05
-5.42842716286229e-06
-1.43081974106629e-05
-1.3014854091208e-05
-1.2432047543227e-05
-3.66221140300691e-05
-6.11805575691837e-05
-3.20478613575714e-05
-1.91686048712182e-05
-4.4442582128571e-05
-1.54994613683591e-05
-3.40075009306372e-05
-1.17718915783548e-05
-2.58982669210797e-05
-4.29234115624617e-06
-6.55470727908513e-06
-1.81282837202707e-05
-3.54396350533842e-06
5.3995395887048e-06
-4.67433770363387e-06
-2.43278984676958e-05
-1.64434262940429e-05
7.49633485087358e-07
-1.78452421938481e-05
-2.08622990521163e-05
-1.5277241982014e-05
-1.98664491925713e-05
-3.37655506851436e-05
-4.54986596575898e-05
-3.91972400826873e-05
4.56437530393175e-06
-1.87645292861708e-05
-3.87639926046577e-05
-4.50645097385276e-05
-3.69984627378689e-06
-1.87978071550796e-05
-3.2784732131349e-05
-2.06334161545446e-06
1.78972623475235e-05
1.12246673679654e-05
9.32778103987037e-06
2.25337567343231e-05
-9.27160779385781e-06
-2.49862672717624e-05
2.38691376233283e-06
-1.3910054819941e-05
-3.90352600893943e-06
-2.62322653517028e-06
-1.15702745689e-05
-2.96447735025195e-05
-3.25980538403174e-05
-5.50984788430422e-05
-3.9354499926889e-05
-9.62041684013599e-06
-3.06062638786408e-05
-2.42334302426203e-05
1.46899522330966e-06
1.37662218356943e-05
2.97696035892329e-06
-1.43039853764619e-05
4.90378867272338e-06
1.46799727021501e-05
1.57294833905593e-05
2.33147031321016e-06
-1.41652487139967e-05
8.17110938942719e-06
-2.9753754730398e-05
-4.96321399576805e-05
-1.74246457105805e-05
-1.49408798153503e-05
-5.02609982339224e-05
-2.60344361132565e-05
-4.79288166981819e-05
-2.12711264148204e-05
-4.68371407090722e-05
-1.0960462042805e-05
-2.39426658905015e-05
-7.64725588079409e-06
-1.18461278041815e-05
-6.15976238145855e-06
-2.80541438700492e-05
-1.90257262124294e-06
-6.72846356064462e-06
-1.78131475084395e-05
-9.65363916830846e-06
7.97508432406336e-06
-1.59822255838735e-05
-1.10401374752374e-05
-3.32284252539698e-05
-2.92380748109386e-05
-2.64916868249644e-05
-1.56091160402989e-05
-1.31312575771146e-05
-3.96746422671947e-05
-2.79927446631424e-05
-2.50759062210202e-05
-1.88970260840412e-05
-4.02871146060765e-08
2.66263498605078e-06
2.98677084122538e-05
-2.43709739717794e-05
9.30929386692961e-06
2.04915781898288e-07
-8.23363742289105e-06
1.0683969733347e-05
-1.39045189634553e-05
-8.88968959655589e-06
-1.25370860823573e-05
-2.37825858490341e-05
-1.05118675130619e-05
2.36757782011357e-06
-9.07089240857805e-06
-1.66104521190229e-05
-7.18975924630117e-06
-3.19643611730012e-05
-1.08539829175373e-05
-2.44091067146518e-05
-2.30395383876981e-05
-2.62994273775698e-05
2.46061282535942e-06
-6.30983994084221e-06
1.30296632349657e-05
-1.35586849242535e-05
1.50399573723989e-05
1.87104408282824e-05
4.28717161044056e-07
-1.31679226162133e-05
-2.48754696854683e-05
-1.55607177286158e-05
-2.19639351149661e-05
-4.24493809337139e-05
-4.29210985273199e-05
-3.35481925742821e-05
-2.3015601242903e-05
-2.77043910967075e-05
-1.56169547581822e-05
-1.48065892440849e-05
-2.84286478071324e-05
-1.93614620459735e-05
-2.77371409348325e-05
-1.01867229913368e-05
-6.13225349406687e-06
-1.84027904456433e-05
-3.59742513204326e-05
-2.78701749892623e-05
-8.82801668093984e-06
-2.37826541618801e-05
-1.70848919196269e-05
-1.17555978702971e-05
-9.40535520921245e-06
-1.95471273998729e-05
-1.80962414589788e-05
-1.83807437535802e-05
-3.61671973865084e-05
-2.31907447230849e-05
-3.52970534321795e-05
-4.33098899025026e-05
-1.38770466314578e-05
-2.52111761342245e-05
-5.2505314815757e-06
1.69236362531702e-06
-1.91250302171019e-05
2.74305604317905e-06
-2.82994665480981e-05
4.10685800971685e-08
-2.98775554774876e-05
-2.47506568166636e-05
-5.33282941424613e-06
-2.86695719604843e-05
-1.85985263532438e-05
-2.35694967232466e-05
-1.7540775830692e-05
-4.15843637917565e-05
-2.44567705603407e-05
-3.36754831311436e-05
-2.76519082007761e-05
-2.76334771994033e-05
-2.50277363938731e-05
-2.08538598486752e-05
1.05032169297047e-05
-9.84144279495711e-06
-2.23132988636926e-05
-1.23493768345469e-05
4.29006080065522e-06
2.05786588845583e-05
-1.08947059775097e-05
4.05961451488116e-06
2.58644380328533e-05
-5.70462054331906e-06
-4.76704353627608e-05
-5.92258062663795e-06
-8.33888438268453e-06
-8.95943985285238e-06
-2.0359654467672e-05
-4.35276808271029e-05
-1.59652771843447e-05
-7.28980529778198e-08
-2.60749916157052e-05
-1.37199375298849e-05
-3.14642959840371e-05
7.35613942058418e-06
-2.03277291317079e-05
-2.26885963836013e-05
-8.60935087131746e-06
-1.04376915457342e-05
6.01538433192191e-06
8.2696423160315e-06
-7.07877571999092e-06
7.28286089640596e-06
-1.55293004630443e-05
-9.7752684914183e-06
-1.7445373248247e-05
-3.67666279367193e-05
-1.11634551650222e-05
-2.31238466396824e-05
-3.06984992272116e-05
-2.79871914334802e-05
-9.8449638276789e-06
4.54098058176717e-06
-6.07706110647968e-05
-7.63406343767893e-05
-1.45531973226628e-05
1.17746776622218e-05
-2.38789363476068e-05
-4.47849556403021e-05
2.17867875205827e-06
7.04112274828572e-06
-1.53412650361206e-05
-3.8112048335898e-05
-2.63088497587734e-05
2.62712228774708e-06
-1.79549108218104e-05
-3.03793836660485e-05
-1.88659983687863e-05
-1.79506056688923e-05
-2.30364924637713e-05
-4.61098760168677e-05
-3.85560739727931e-05
-2.95844049459187e-05
-1.01805416387881e-05
-2.2547380538806e-05
-2.63494581947295e-06
-2.03669269208206e-05
-1.45489202092114e-05
-1.06817054389609e-05
-1.80132502255341e-05
1.00272719876975e-05
-1.31504119096876e-05
-1.48925214104485e-05
-2.98624864782701e-05
-2.20857946094516e-05
1.1416826490942e-05
-2.54648772984493e-05
-4.37196655533272e-05
-2.50620218874297e-05
-2.50081498737818e-05
-2.19709396802302e-05
-4.52150364913528e-05
-2.78642826523104e-05
-3.01422161256892e-05
-1.32337757305585e-06
-8.9355667594688e-06
-3.27432668886661e-05
-7.42507686456528e-06
9.52287562452474e-06
6.25914259245455e-06
-1.45259273933327e-05
3.28683730143174e-06
-6.65660163953161e-06
5.92172093975886e-06
-1.36076036639671e-05
-1.82911724570155e-05
1.41644492876008e-05
-1.19762089219712e-05
-7.72131569558971e-07
-3.06861783262794e-05
-4.51338527031059e-05
1.14839931844558e-06
-4.52443450314045e-05
-2.84016195041358e-05
-3.11276767532031e-05
-9.93152451260025e-06
-3.53637703801096e-05
-3.52855567757389e-05
-1.49255500950876e-05
-1.11454261359595e-05
5.65292417821353e-06
-2.98031166632776e-05
-4.48907862966908e-06
2.69678497806431e-05
-1.27090406358771e-05
-3.65163875259882e-05
-1.78863310349382e-05
2.26566281523669e-05
3.52832595369222e-06
-5.90686818379938e-05
-1.99890683692758e-05
-7.36690134113793e-06
-4.34247743716976e-05
-7.65791602293579e-05
1.52297591967591e-05
-1.15531479617675e-05
-1.72234553170806e-05
-3.18638961877989e-05
-3.46273018916735e-05
2.32654922532152e-05
1.78447654371522e-06
-2.31135629838221e-05
-3.32718667973729e-05
1.73845056256479e-06
-1.60338556869537e-05
-1.93856072274001e-05
-4.73140406162999e-05
-2.05713068188689e-05
-2.54545089482114e-05
-4.03982439148103e-05
-9.15849517202907e-06
-2.62012476851768e-07
-1.56112173309348e-05
-5.09729210264125e-05
-1.72757482266198e-05
-3.857674667228e-05
-4.55784556232815e-05
-1.14773943444741e-05
-2.50450655801687e-05
-2.92848997749784e-05
-2.6557041377416e-05
1.56508531103768e-05
1.91906457804775e-05
5.47657525197599e-07
-1.31464513493437e-05
4.33958053533259e-06
1.26215587512682e-05
-4.84215952894165e-05
-4.42939620612648e-05
1.64237090581429e-05
-3.80770519281203e-06
-3.6566783869979e-05
-3.78751747597885e-05
-9.4674343046999e-06
-8.99500282840372e-06
-3.8222158873338e-05
-4.61160725840268e-05
1.34806613878269e-06
3.54354851642723e-07
-3.0651031165364e-05
-1.23976091394265e-05
-3.15696571547791e-06
3.39619259123217e-05
-1.10751392874594e-05
-3.51542224939335e-05
2.05453959833639e-05
2.71599115156431e-05
-1.51813279042724e-05
-3.34103133495827e-05
-4.09951347878918e-06
1.96530698411547e-05
-7.89790117130361e-06
-4.45365355480756e-05
-2.38110220441057e-05
-3.66909258639119e-06
-1.85737760412583e-05
-2.9635951016192e-05
-1.12243373780086e-05
5.07565725830196e-06
4.21689952609697e-06
-2.88074893590595e-06
-2.62944692255294e-05
-4.04414934244453e-05
-1.88929156561724e-05
-1.06456700324406e-05
-2.19411932048269e-05
-1.19402345213904e-05
-2.25872469945029e-05
4.01755058059448e-06
-8.80026941365641e-06
-1.38848477949534e-05
1.33292392079483e-05
-8.75760212272027e-06
-1.1882201755058e-06
-4.47439963564184e-05
-3.63720603335111e-05
-1.09008637976527e-05
-2.7644504985992e-05
-7.1286268034288e-05
-3.62351735456634e-05
-1.01142479578137e-06
5.82129511338876e-06
-2.28519214448341e-05
8.91018179906062e-07
3.4459648194412e-05
-9.2990938535617e-06
-6.97317133765427e-05
-3.52032458774463e-05
3.09856214615118e-05
-1.44777131653992e-05
-7.4643338482129e-05
-5.85139423536645e-05
-2.86589080480133e-05
-1.03754756239277e-05
-5.79760078909076e-05
-1.3993972836505e-05
1.21313252471826e-05
-1.35484931862497e-05
-5.5459382656755e-05
-5.20883769380193e-06
1.01827682356238e-05
-3.32725066792232e-05
-2.05925116694205e-05
2.48369937507305e-06
6.47280925338637e-06
-9.61908073316515e-06
-2.41675887793685e-05
1.74990765668296e-05
-6.11224309329127e-06
-2.15892223949274e-05
-3.3316927875574e-05
-3.43575721247007e-06
-1.53531232961618e-05
-5.80159080332971e-05
-3.5328709856034e-05
-3.11149116567863e-05
-1.63332482702862e-05
-3.26964165477954e-05
-1.24640570139549e-05
-3.92981621647976e-06
3.44728865337815e-06
4.7699890173358e-06
1.50294308974026e-05
3.93483237744313e-05
2.92249971419714e-06
-3.88332260766188e-05
7.50450528029746e-06
1.78105776207389e-05
-2.10273434080205e-05
-3.72778309717963e-05
1.16312382626151e-05
1.37757771194049e-05
-2.40553433801591e-05
-4.53839001024047e-05
-8.25833022393829e-06
1.58577223769811e-06
-3.86836434728073e-05
-4.191153048463e-05
-2.8581663168627e-05
-3.10686713227377e-05
-4.04420714274265e-05
-3.07047903362727e-05
-2.45717939895461e-05
-1.41486623740234e-06
-1.5261266952803e-05
6.29987521851656e-06
2.81605181874627e-05
1.3395915430503e-05
-1.86800398086547e-05
-8.46716955382783e-06
1.80198055114279e-05
-1.02517898412951e-05
-2.25134341822194e-05
-3.61769166309154e-05
-5.17101142458626e-06
-3.75876074472381e-05
-2.64739477992953e-05
-4.53509329874364e-05
-3.35275867630916e-05
-3.52860498688504e-05
-2.34189682908509e-05
-2.19616533914716e-05
-5.10657367233485e-05
-1.99664958214064e-05
-7.01403494428945e-06
-1.72463879187843e-05
-9.44323543191191e-06
-1.27712939981776e-05
3.35451762791869e-06
-4.07256056194586e-06
-7.56168281847792e-06
-1.73936761582231e-05
-1.37712685349266e-05
3.52565217429311e-06
-1.92517557341538e-05
-3.54932581783237e-05
-4.71715318565854e-05
1.77817928304116e-06
-4.29405578089072e-05
-3.50276816046178e-05
-2.85091567095637e-06
-3.68501973512006e-05
-1.97939654036209e-05
-5.48359529525274e-05
-3.72847884366366e-05
-2.16469186619776e-05
-3.00270564897795e-05
-2.31532251952054e-05
-1.55316112893834e-05
-2.51653153184588e-05
-1.76612859137617e-05
-1.68434019065258e-05
4.72620375965613e-06
2.41963656925488e-05
-2.36892406799075e-05
-9.86565570391246e-06
-1.26114296667386e-05
3.02449492038865e-06
-3.48588701116581e-06
-1.76694754497895e-06
-2.35964783718586e-05
-6.84721981339964e-06
-2.39286012970972e-05
-4.54675509258484e-05
-9.1266301278802e-06
2.32329765809801e-07
-4.67421279481503e-05
-2.06418300424157e-05
-5.40903101969521e-06
-5.94326736448957e-06
-2.16903036496982e-05
-3.71891388857217e-05
-1.1776913571269e-05
-2.38248438929097e-05
-1.43748678278424e-05
-1.72589799757668e-06
6.77998960660437e-06
2.45591626973784e-06
9.78054669480699e-06
-1.27671222183879e-05
-5.29528090734001e-06
8.96807322087974e-06
-3.48035093720005e-05
-3.15215560532833e-05
-2.39758835880491e-05
-2.52644220240695e-07
-9.90004820805274e-06
-4.90353525786322e-05
-2.45008701071647e-05
2.63176191873948e-06
-3.10000799506664e-05
-4.94076298943135e-05
-8.7323603678398e-06
1.62470367448156e-05
-3.64225875241916e-05
-4.5166539925173e-05
-8.62767653363795e-06
8.16502190463804e-06
-1.1187489184756e-05
-4.45942594974134e-05
-8.47793380791055e-06
1.63926409156698e-06
-7.22497776850408e-06
-1.24467112081775e-05
8.60547839041628e-06
-5.58632794954835e-06
-2.09997061314408e-05
-4.55263768204347e-05
-1.52363577825823e-05
-1.12779648021402e-05
-4.78847135722831e-05
-2.2455527891287e-05
-3.13572524855865e-05
-5.75938834947088e-05
-2.18241014616697e-05
-1.29908437862217e-05
-5.71144142884356e-06
-3.7166793042414e-05
-6.94729905267327e-05
-1.06312802715779e-05
5.57346213714475e-06
-4.11891234558464e-05
-2.18491230060271e-05
-3.53257389552346e-06
-5.08878172862909e-06
-2.09869316486105e-05
-8.10939067010699e-06
2.23916978534662e-05
-4.13384842054586e-05
-4.54757002815943e-05
-4.42809875589351e-06
1.15385264839902e-05
3.55690978069459e-06
-4.12967815431848e-05
-1.37372224789589e-05
1.61807070756559e-05
-2.52699152778386e-05
-4.81495244351947e-05
1.9230373559082e-05
1.01463422481284e-05
-3.66988263038955e-05
-3.20111515761635e-05
-2.21644529579718e-05
2.2794916503738e-05
-5.37502914415954e-05
-5.74035353394048e-05
1.0640836240386e-05
1.78824307484483e-05
-5.95322030312274e-06
-3.02642711468481e-05
3.49806291606924e-05
2.38280338672407e-05
-1.10035648776278e-05
-3.35258328789745e-05
-7.96162014189202e-06
2.3991489658031e-05
-1.04711702638968e-05
-2.97097945246801e-05
1.734611950198e-06
-1.36233606323416e-05
-1.80310675543219e-05
-1.26197673701041e-05
-2.11200242287345e-06
-1.60244457925245e-05
-3.23653534858146e-05
-2.20809093217371e-05
-6.05077086269485e-06
-6.02526459905004e-06
-4.20994785589486e-05
-1.72345061994247e-05
2.78268819813751e-05
-1.18651795232315e-05
-6.36206811806373e-05
2.52710415366746e-05
5.82778940901384e-05
-3.82297092468953e-05
-3.46546561862068e-05
-5.77704405797056e-06
3.02847444737795e-05
-2.90337383146914e-05
-7.8013959084969e-05
-4.90203819661362e-06
-4.1275269066116e-06
-5.47399649421962e-05
-3.94123955978851e-05
-1.37848602690193e-05
2.67275322589979e-06
-2.9036029878708e-05
-2.85733587035775e-05
2.84145383208534e-06
1.2888337257123e-06
-2.53535066518233e-05
-3.65057002508474e-05
3.77357607101899e-05
-2.01670825291513e-06
-4.53044788309007e-05
-1.06536900538077e-05
1.18594319364879e-05
-1.47635015384721e-05
-7.0451676511738e-05
-2.43864774048139e-05
7.81183932904415e-06
-2.33033658322065e-05
-5.01841671264181e-05
-1.45185384789583e-05
-7.76292391888879e-06
-3.09281206201949e-05
-3.44615748360969e-05
-6.50897594560604e-06
1.55595124178478e-05
-3.99112980974423e-05
-4.56792821351025e-05
1.35286034682751e-05
2.4109069411755e-05
-8.15973363312626e-06
-5.12561632292741e-06
3.26240320550484e-05
1.8863887126599e-05
-4.47609490188661e-05
-1.52161237844146e-05
2.32948908247933e-05
-1.33763016990509e-05
-5.45740865669413e-05
-2.26147609988046e-05
8.76348341710355e-06
-3.34486207481221e-05
-2.44046417930596e-05
-2.03774132457936e-05
8.10810295082879e-06
-8.41279582423769e-06
-3.87831328279012e-05
-3.96756960534816e-05
7.67255301405909e-06
-1.42533568670909e-05
-2.35046089539429e-05
-9.85951092485591e-06
2.75397629340184e-05
1.05666672223985e-06
-1.06411378266176e-05
-5.53163490386677e-06
5.56673706136738e-07
-2.86396679644337e-06
-2.02168951750521e-05
-2.3652624216028e-05
-1.24430858874152e-05
-1.54920689203605e-05
-5.68280035444058e-05
-9.45572212838148e-06
-4.14434930937953e-05
-4.12312620273343e-05
-4.15859964905959e-05
-4.53312541684152e-06
3.97518103263144e-06
-4.12808435176868e-05
-1.63538617289628e-05
1.43316419409518e-06
-4.05566526562251e-06
-2.81634494234571e-05
-4.38062014752022e-05
2.01400845619004e-05
6.63754757683277e-06
-3.69395586151192e-05
-2.4018866202627e-05
-1.04230530423337e-06
-4.42053620008189e-05
-5.78363761705395e-05
-1.69709595849809e-05
-3.75035159884469e-05
-3.58780886052891e-05
-4.31593010393608e-05
-3.23952044044921e-05
-1.73977868688745e-05
-7.2180139900139e-07
-1.29819664184235e-05
-3.21339579660247e-05
9.66516444360558e-06
-7.33229921368662e-06
-2.5117681891739e-05
-2.55523542709363e-05
3.97815665659517e-06
-1.55175927870723e-05
-2.93617583545914e-05
-1.68669790046744e-05
2.14461439998174e-05
-3.63178150966085e-05
-5.75684608374621e-05
-1.2183013712034e-05
-7.85767125144476e-06
-2.23727650753679e-05
-6.53652026090702e-05
-2.85143344120503e-05
-1.06309734519849e-05
-2.80045723319418e-05
-4.40217737571799e-05
-1.48503938884827e-05
-1.11197436537284e-05
-2.29012051894029e-05
6.29224139099908e-06
-1.85501705157112e-06
8.53416260770216e-06
-1.09619280306997e-05
-1.52117383186278e-05
-2.2630569211042e-06
5.19050369747642e-08
-2.28257296732025e-05
-8.72444761046461e-06
-1.08777170888035e-05
9.25587038768264e-06
-2.75771726739624e-05
-2.47428158605386e-05
-1.0571047831654e-05
-3.99935781993316e-05
-2.55617074057983e-05
-3.01492897605088e-05
4.87411408630927e-06
-1.30357480074626e-05
-1.95624156717547e-05
2.49480829581764e-06
1.45495549383404e-05
-2.72378513081037e-05
-2.36236318658669e-05
-2.09085144067349e-05
9.39121956670941e-06
-1.55772955451612e-05
-4.62524428303288e-05
6.94819583940738e-06
1.0256892220858e-05
-9.64556110953915e-06
-5.59320369650687e-05
-3.45138320024085e-05
-2.87162274906218e-06
-4.53218739892e-05
-4.65129604857128e-05
6.0723460303265e-06
-1.74807963039768e-05
-5.98823363863849e-05
-4.79738298630129e-05
-2.00028917605654e-05
-3.78046285596161e-06
9.27878991620525e-06
-2.25585940664321e-05
5.94848200780336e-06
-8.21459125924579e-06
-2.40207231647776e-05
-4.75802217053469e-05
-7.40056656317857e-06
-1.16322161054509e-05
-2.38618744382447e-05
-3.73742423755442e-05
4.20280291025325e-06
-2.49356226046305e-05
-4.19780607457989e-05
-3.03438550686633e-05
-2.8491309968223e-05
-2.87062662427063e-05
-3.82532719151942e-05
-2.28384560807927e-05
1.95571275480211e-05
-3.92547603707461e-05
1.74847090038761e-06
1.77031843927983e-05
-2.52989736548414e-06
-1.36400421720329e-05
-6.91920014336529e-06
3.19042924481158e-06
-2.14542502237761e-05
-2.0268023804326e-05
-5.81040895648409e-06
-1.12802279784822e-05
-7.05691896206804e-06
-1.99107129422875e-05
-5.14974120269681e-05
1.46327934227074e-06
-1.0364457720379e-06
-2.64302342799904e-05
-1.63965185411036e-05
-2.52455283918611e-05
5.45463138618565e-06
-2.27236125404805e-05
-3.13748901723205e-05
-3.29107153096719e-05
-1.28676679536835e-05
1.06387894348569e-06
-2.46023450367784e-05
-1.86622679774683e-05
1.72992785635725e-05
-1.43598559644846e-05
-2.03518250408258e-06
-8.44386178283684e-06
-1.29528104510507e-05
4.50007178660541e-06
-3.53630255385813e-05
2.5450792601643e-07
-8.89731839977718e-07
-2.31136469667806e-05
-3.67337723329548e-05
-7.79200314585499e-06
-3.24320912246959e-05
-8.67525556377658e-06
-4.10263542318764e-05
-2.16400148213966e-05
-2.71396957440551e-06
-3.61203010995085e-05
-7.49388948289241e-06
-5.44970469994834e-06
-5.03793964249005e-05
-2.20238143002135e-05
-1.28858904416424e-05
-9.7346497156646e-06
-2.11117030559871e-05
-1.98307491380419e-05
3.07488956075721e-05
3.26364310142053e-05
-2.51936661889965e-05
-2.17299304417267e-05
1.47505085905204e-05
-1.96882433896899e-05
-2.77144688923935e-05
-1.06287145767873e-05
-2.7397565415285e-05
9.51246196804297e-06
-3.73285534564295e-05
-4.09707972547672e-05
-3.77319261266204e-05
-2.35249304867672e-05
-2.37398905119616e-05
-1.74288491587667e-05
-2.72862250700977e-05
-2.07537950585391e-05
-2.0570289972196e-05
-2.74533185092061e-05
-7.39094174380482e-06
-3.06603928989022e-05
-2.93778504848166e-05
-1.02549343674876e-05
-9.9542422892279e-06
-3.16523600199962e-06
-3.78007041333375e-05
-1.66256826890916e-05
1.58505996683032e-06
-2.64588159747013e-05
1.22479389739222e-06
-6.66051122807293e-06
-4.87151457039132e-05
-8.74922937943448e-06
-6.82611884100615e-06
-9.48872252881211e-06
-2.05049358820351e-05
-3.90693786728412e-05
-4.2327521192184e-05
-2.42733489164922e-05
-4.07980160864799e-05
-4.54733780957565e-05
-3.6197705156488e-05
-8.29037246809311e-06
-1.54730073532326e-05
-2.77590251040684e-05
-1.30254576014675e-05
-2.76859391875146e-05
-3.06545100230867e-06
-2.30200863593773e-05
-7.812974222346e-06
1.66092973731684e-05
7.53271264217171e-06
-1.46263004333501e-05
2.4831855809415e-06
-1.74622662150336e-05
1.10548798631402e-05
-3.48665768115234e-05
-1.58386900733094e-05
-3.05016866415841e-06
-3.01150527083242e-05
-2.68481776756027e-05
-6.11358381167498e-05
-1.43414508977306e-05
-7.28286802914261e-06
-1.99671090916823e-05
-1.57485499104705e-05
-1.77939905645661e-05
-2.20149717023026e-05
-1.84399111334841e-05
-5.17537587581606e-06
-6.56194374769522e-06
8.54796596327518e-06
-2.05995811904695e-05
-1.95581024959149e-05
-9.0463625397206e-06
-9.84174425113293e-06
-4.98255111022813e-06
-8.66371657435192e-06
-1.63598229734511e-05
-2.68385086852484e-05
-3.54154249670145e-05
-1.98600509495625e-05
-5.33635778980597e-05
-4.16855761259676e-05
-1.50676540911494e-05
-3.16659776114821e-05
-4.54280261020949e-05
-4.35179664116936e-05
-1.81027184479058e-05
-1.97419145510097e-05
-2.34400711342802e-05
6.4970440059446e-07
-1.57608234060715e-05
-1.10937110830833e-05
4.67848704415499e-06
7.84630381158021e-07
-1.63385819591745e-05
-2.80733814230033e-06
-3.29892453765606e-05
-1.78554942824465e-05
-2.51477524655498e-05
-1.62680298347621e-05
-4.07775396463512e-05
-3.38166720454643e-05
-3.73354817393218e-05
-4.69298832466903e-05
-4.79422790859967e-05
-5.41936270278585e-05
-2.679926145009e-06
-2.06113179184898e-05
-4.40516187413412e-06
-2.44246785380475e-05
9.43665700297896e-06
1.17483714695161e-05
1.48655322592717e-05
5.61932958364441e-06
8.72856117590287e-06
-1.07761177566088e-05
-6.18570468986468e-06
8.52001061209157e-06
4.6905790983396e-06
-3.1947760065746e-05
-2.80001090994124e-05
-4.27371460209281e-05
-2.96860364706405e-05
-4.15600073678587e-05
-3.60036983320402e-05
-6.17790541010952e-06
-1.05759409380895e-05
-2.5825808579186e-05
-2.8701494674768e-05
-2.12165113450025e-05
-1.20391124990344e-05
-9.91417093443219e-08
6.29962223636797e-06
6.30691321061348e-06
-5.83398196590767e-06
-7.79408502406879e-06
1.81850708707786e-06
-1.35779688963857e-05
2.01862294172032e-05
-2.21473843362336e-05
4.04451403037099e-07
-1.27817956522554e-05
-1.88647920334294e-05
-4.39016966383603e-05
-4.01104900926424e-05
-3.77511188446798e-05
-6.21719406162327e-06
-1.24322294853254e-05
-4.28816804623009e-05
-1.76979852338294e-05
-6.67022517637673e-06
-1.07269986136646e-05
-1.33486567746859e-05
-9.17474873811664e-07
-3.24252854993749e-06
-7.36836760655125e-06
-7.07042632653848e-07
-1.80374029918833e-05
-1.44763508924306e-05
-6.57971317872922e-06
-8.26369354033449e-06
-4.68167717103327e-05
-4.50595400639021e-05
-5.89433925622323e-05
-1.86246499409505e-05
-3.97027220403198e-05
-4.71956071005567e-05
-3.17802691480518e-05
-3.33486908872572e-05
-4.45786240267703e-05
-2.66077435351183e-05
1.73737459045692e-06
-7.31644365914559e-06
-2.5696473221429e-05
-8.94836268926437e-06
-1.15603644051011e-05
1.93751481754474e-06
6.41569008748861e-06
-1.93655557402387e-05
-2.08188674599259e-05
-1.92673889077002e-05
-4.36688457377935e-06
-1.4551496174765e-05
-2.93348015570059e-05
-2.09353015744032e-05
-6.20400072218837e-05
-4.67153085980497e-05
-2.57111893802767e-05
-4.17658691138122e-05
-1.0540289209983e-05
-4.07593368556098e-05
-3.929531429833e-05
-7.0881982966914e-06
-4.21703606216658e-06
-8.98112543356899e-06
-1.4455904781419e-05
1.08455063553913e-05
2.72810221352506e-05
2.01014746929469e-06
4.93311889225606e-07
-5.0146941375206e-06
-3.17807007302641e-05
9.10813260404942e-07
-1.04829052075873e-05
-1.40736494057179e-06
-7.0096317522065e-06
-2.05362646479089e-05
-6.14874139865784e-06
-1.55726214845301e-05
-1.19408947757011e-05
6.88719718971966e-06
-2.46178769539257e-05
-2.12153726180826e-05
-1.47625478650436e-05
-3.47544283610281e-06
-7.36013423900442e-06
4.41216886126976e-06
-1.6724967751723e-05
3.58628790651128e-07
5.10278050683873e-06
5.72230289708851e-06
5.24182166547848e-06
-3.69961190900486e-05
-1.65814066284099e-05
-5.34327151854801e-06
-1.90749006826251e-05
-1.73906388664556e-05
-1.47298899636358e-05
1.32545829315024e-06
-1.19139401570644e-05
-1.8140253428261e-05
-1.42036130492913e-05
-4.27680811646305e-06
-1.24825995977993e-05
-5.33094036773262e-05
-1.91845967660841e-05
3.15299503005502e-06
-2.2344202454575e-05
-6.45668165623533e-05
-3.36848122992788e-05
6.12249486246603e-06
-3.50589853325176e-05
-3.00178051436378e-05
-1.10300218029019e-05
-4.26092602663444e-05
-1.62480841254241e-05
-2.39728730563109e-05
-1.40709970890706e-05
-2.72696561314369e-05
-7.65100018863227e-06
-2.00485024642117e-05
-1.79815248164546e-05
2.93690037592388e-06
-3.6688829759661e-05
-2.08056411264067e-05
1.15806097924898e-06
-1.40597251294672e-05
-4.34936059728399e-05
-4.10347670041031e-05
-2.51193355581601e-05
-2.09402408886666e-06
-4.142173590717e-05
-6.1466776811724e-05
-1.00611465086507e-05
6.62843009830887e-06
-6.78048170494585e-05
-1.57810410661677e-05
-1.81235911856731e-05
-5.70720898268616e-06
-2.98521465826786e-05
-2.932179261494e-05
1.45937210715672e-05
2.6246311806871e-06
-3.51262902200139e-05
-1.91160949756281e-05
1.35248363965333e-05
-1.70657294197379e-06
-1.3993483450306e-05
-2.7144520475331e-05
8.75333965778161e-06
-1.38557961395459e-05
-4.15385844452576e-05
-6.1010063655964e-05
-1.39835987303113e-05
-6.28080255344063e-06
-4.628912064835e-05
-3.60081453831424e-05
-1.63980529583732e-05
-1.95450906153244e-05
-1.71270394839808e-05
-3.60201130602718e-06
-1.57559983260444e-05
-1.01495492526127e-05
-7.6332462415034e-06
-4.78425966930716e-06
2.16536923473583e-05
-9.20124493877754e-06
-3.86419748969516e-06
1.07663022224998e-05
-2.09013507329143e-05
-3.57567004332917e-05
-1.34364345199054e-05
-7.05244166100118e-06
-1.4852475390142e-05
-5.11188096103612e-05
-1.47191184894723e-05
-2.99210644158255e-05
-3.99497061412786e-05
-4.65390426545077e-05
-3.45344049240011e-06
-1.36371209175553e-05
-4.41174187323916e-05
-2.83950811520696e-05
-2.13665158757179e-05
4.38882482074464e-06
-6.28433601725259e-06
-7.77298924086144e-06
2.9925802211934e-05
2.39380441026658e-05
-4.26880853324796e-05
-2.3672741331773e-05
-2.03231152528151e-06
1.23238115681671e-05
-3.90451892293883e-05
-6.17546747659795e-05
-1.30629421413401e-05
-1.77199789309773e-05
-2.0027559918456e-05
-5.1565966348238e-05
-1.02500661838207e-05
-2.23227360666504e-05
-4.35562275351672e-05
-4.02553274131365e-05
-5.15751821978356e-06
-1.27170867579418e-05
-3.27685263439422e-05
-1.88281700787254e-05
-2.0339003162664e-05
1.32917897402873e-05
-8.31600883256312e-08
-1.63281442679303e-05
-8.42485344202248e-06
-5.00250633560937e-06
-9.8361603625643e-06
5.96610944216356e-07
-3.23836102281019e-05
-2.47965124772648e-05
-2.58322133986412e-05
-3.10972199298299e-05
-2.24455308093882e-05
-3.5942328957587e-05
-4.49720804470189e-05
-3.22902973138875e-05
-3.16364052936978e-05
-4.51141648815891e-05
-1.31876881003319e-05
-3.10624533260483e-05
-3.16127265432015e-06
-2.78931060916212e-05
-1.55904227973306e-05
-8.92373674326195e-06
-1.47597848321189e-05
-1.16524532230258e-05
2.4641678542091e-05
1.42417737448765e-05
-9.68735785972457e-06
-3.2053348224449e-05
-1.21881366627726e-05
-3.06624074799701e-06
-6.97399145163524e-06
-3.6362531606828e-05
-1.40878525199657e-05
1.40590618837048e-05
-2.47305767063075e-05
-4.57351813680791e-05
-3.76200005502254e-05
-2.66435357911565e-05
-3.51516073964933e-05
-3.8220438449493e-05
-1.46951273249008e-05
3.59602358208499e-06
-5.90777246219657e-06
-8.81576911827848e-07
1.04568723161268e-05
1.71701385614146e-05
-7.351652726271e-06
-2.94542442859437e-05
-8.16173890451889e-06
-1.15003489974227e-06
