# Supplementary material for: Research on computational propagation and identification of mine microseismic signals based on deep learning
Source: PLoS One. 2025 Oct 22;20(10):e0334641. doi: 10.1371/journal.pone.0334641 (PMC12543183; doi:10.1371/journal.pone.0334641)
Supplement: S10 Data — (ZIP) [file pone.0334641.s010.zip › 000101100001442.xlsx_0.txt_24.txt.txt]

-1.59685264434057e-05
-1.93230126027522e-05
-9.96094172046165e-06
-1.5488362447166e-05
-2.59589157373615e-05
4.19261641576458e-06
-2.50186014136008e-05
-1.84054682413247e-05
-3.71515852969814e-06
-3.67804787119754e-06
-3.71332298314577e-05
-2.90132865866671e-05
-1.59222006667447e-05
-6.34887619981923e-06
-1.641159911349e-05
-1.04228064889637e-05
-1.87798842875415e-05
-1.84827116578433e-05
-2.76014984643523e-05
-1.43692837240385e-05
-9.98200102153808e-06
-3.85150837451616e-05
-2.20766749852681e-05
-2.51334557479344e-06
-1.35463173805996e-05
-4.23234947518238e-06
-2.24066122538786e-05
-5.58642816515909e-06
-1.8134914490478e-05
-8.43399963298739e-06
-1.14172633016114e-05
-1.4855735173973e-05
-2.38634641977409e-05
-3.91930503435086e-05
-1.82146093662304e-05
9.13691745474754e-07
-4.4507207892456e-05
-1.59764992680429e-05
-1.44175075649286e-05
-4.84673853703987e-05
-2.1140439840936e-05
-1.61417241636165e-05
9.75370663836255e-06
-1.05094063205078e-05
-2.59883688138644e-06
-2.87778705000692e-05
4.49185703148746e-06
1.38440167844178e-06
-1.6830220237736e-05
-1.65180477785719e-05
-1.75289434927205e-05
-3.45158080766885e-05
-3.72732109450085e-05
-3.93792600247888e-05
-3.27184218199872e-05
-1.80488489338252e-05
-1.95124754885199e-05
-4.30177763906892e-05
-3.48791843927586e-05
-4.97846251925819e-05
-2.72990165909615e-05
-3.38987651303719e-05
-1.11463034916864e-05
5.37797014120104e-06
-2.64852669541203e-05
-7.60836316168417e-06
-1.75201716639313e-05
-2.62179846174919e-06
-2.17040667640505e-05
-4.89291650788998e-06
-1.5154497693603e-05
-1.96419690304631e-05
-3.3500289495329e-05
-3.12803401846847e-05
-2.1844226938932e-05
-7.48131532294318e-06
1.17698953730892e-06
-1.73979930684349e-05
-4.16097464356784e-05
-4.64400359027718e-05
-9.74780128498733e-06
-2.81815462784886e-05
-9.49349650383623e-06
-1.76816780661876e-05
2.48100221904867e-05
-1.38847095975905e-05
-3.81746905793233e-06
-1.61675552183088e-05
-1.86947141492723e-06
2.24685148291983e-06
-1.78756951260394e-05
-2.79244805321192e-05
2.31979948721505e-05
-1.11587935011405e-05
-2.87009720235536e-05
-2.75616740381886e-05
-2.16153393644571e-05
1.0972177736811e-05
-3.42685399209902e-05
-5.31574123574666e-05
-8.99256600403165e-06
-2.93249902555649e-05
-3.42058196477757e-05
-3.28471953614003e-05
-2.00940123457825e-05
-9.97199476956492e-06
-4.54887047374725e-06
-3.11665007172319e-05
-2.83119075886173e-05
-7.74873611601137e-07
-1.98344924439483e-06
-1.34146303045867e-05
-2.4828009452199e-06
2.23905508305799e-06
1.45745048936973e-06
-3.84242148314326e-05
-2.42819597813354e-05
-1.64312849553287e-05
-1.1605227840968e-05
-1.19240551704189e-05
-1.27508593223269e-05
-2.99001856721767e-05
-3.73990442267772e-06
-1.78669957071116e-05
-2.66199116788116e-05
-3.09434922888286e-05
1.47976469252678e-05
1.6617466072334e-07
-3.45066042794411e-05
-1.92405574498818e-05
1.72487055703427e-05
-8.65666350335918e-06
-4.12543881907016e-05
-1.06903635079411e-05
-8.88858286704967e-07
1.16122741182839e-05
-1.09708955555197e-05
-2.6209673166384e-05
-2.70696528080746e-05
-5.67166198285078e-06
-1.08741060811165e-05
-1.07710146424837e-05
-3.05172898601284e-05
3.17021397652224e-06
-3.07032513085024e-05
-4.58797875985081e-05
-2.26193020005771e-05
-1.45287020923199e-05
-2.30569024748114e-05
-2.67954279495945e-05
-9.76880374722424e-06
-1.21276145189929e-05
-3.69914615682878e-06
-1.29301527302285e-05
-6.09011752619656e-06
7.85857896604689e-07
-1.26873257874154e-05
-3.58445140403534e-05
-2.04824507663781e-05
-1.32143773381633e-05
-7.36124159467743e-06
-1.29783245480221e-05
-3.77468114267055e-05
-3.42182188189178e-05
-1.72264419206511e-05
-2.53720331821742e-05
-3.05831918198194e-05
-3.56717622598614e-05
-6.71746008751049e-06
-2.7517153254995e-05
-2.40105669575619e-05
-2.87381110276902e-05
-3.63625881443475e-06
1.09091267215412e-05
-7.60198194638467e-06
-2.283620100185e-05
2.47987962400056e-05
2.38890828476894e-05
-6.68421142527818e-06
-1.29409339105984e-05
-2.97531525770637e-06
2.45423024439179e-05
-1.21541117850522e-05
-1.71491748495221e-05
-1.15480083525936e-05
2.76334036021367e-06
-1.02435836643633e-05
-3.0467068070144e-05
-3.11875395037375e-05
-1.28686617822523e-05
-6.17828624512126e-06
-2.14414023433058e-05
-7.9838039928333e-06
-5.63442094131909e-07
-1.05302215370968e-05
-1.84608127710231e-05
-1.01102627313919e-05
-1.92649374595676e-05
-1.00902636925933e-05
-2.08452074794617e-05
1.1150998288921e-06
1.61314359114523e-05
7.29269256521822e-07
2.68420333331176e-05
-2.69504341444815e-05
-5.6255387062797e-06
-2.28850830994625e-06
2.30248836816192e-06
-3.07328331014183e-05
-2.30317938005245e-05
-3.53532093368861e-05
-2.72097897690675e-05
-3.16550369448415e-05
-3.7132321968235e-05
-6.01508152303025e-05
-3.43336444118145e-05
-3.11142112469342e-05
-4.627717135793e-05
-3.86993861490238e-05
-4.68164418766845e-06
-1.13526150399592e-05
-4.84423574850867e-05
-2.64049482451996e-05
7.38214663905771e-06
-9.6255757421808e-06
-3.42188789115161e-05
-1.02205890558588e-06
1.38236069394182e-05
6.29735529435564e-06
-1.70115954854287e-05
-2.11634246369769e-05
-5.85134159274057e-06
-1.03251558441884e-05
-3.91357908014442e-05
-2.98275618503086e-05
-4.84550965991629e-05
-1.37730005746133e-05
-3.0225086589193e-05
-1.36972895892573e-05
-3.69418416268065e-05
2.04797309013454e-06
-2.63236125722968e-05
-2.3241616575998e-05
5.00489712467967e-07
-3.34945311879423e-05
5.46893496546556e-07
1.03256117194864e-05
6.36167356369397e-06
6.10880306804193e-06
2.91004830090215e-07
1.28472873730074e-05
-1.08142098606939e-05
-3.99652348365554e-05
1.31197927833919e-05
1.76346975421731e-05
-1.59050465361499e-05
-1.72579854070026e-05
-4.45157568462969e-06
-2.54014545803146e-05
-3.26995793119073e-05
-4.09802923534935e-05
-1.53036913024594e-06
-9.30925919288398e-06
-9.67555658411385e-06
-1.03469822754642e-05
4.87857795078859e-06
2.22282640884325e-05
-9.65031046185004e-06
-1.38264432671249e-05
2.90218997164318e-05
2.46981074379257e-05
-1.3987273203755e-05
-9.42071196654579e-06
-1.6952872181428e-06
-1.80695370324666e-05
-3.26174354990373e-05
-3.41164273275846e-05
-3.0159493959764e-06
-3.1406987439485e-05
-3.90260251619746e-05
-3.71104496641183e-05
-3.17411109939289e-05
-3.91838080164044e-05
-4.14212331495907e-05
-5.24453022009704e-05
-2.90989398241327e-05
-3.52219062437305e-05
-2.9461316651877e-05
2.29888132150105e-06
-1.77671514716224e-05
-3.13175266230693e-05
1.49854170690743e-05
2.17338622203068e-05
2.64850298952552e-06
-1.55302478048164e-05
4.36943669082525e-07
-6.4913726734754e-06
-3.90028746376622e-06
-3.22995346342449e-05
-2.88809908258547e-05
-1.07417136162608e-05
-4.36804434665691e-05
-6.30524148992752e-05
-4.07753953340748e-05
-1.29210198458322e-05
-3.24701979599905e-05
-4.84378101585995e-05
-4.2066418225318e-05
-2.12580420963696e-05
-2.65846858216837e-05
-2.2630248663296e-05
-6.06461949539286e-06
1.3860574987292e-06
2.80929311564207e-05
2.6781822356082e-06
1.33978088229451e-05
-3.06314672394298e-06
-3.46087215585563e-06
-3.74333904927797e-06
-1.37937874297727e-05
-2.36430118195832e-05
-2.047660268227e-05
-2.88788422544349e-05
-2.01045687764072e-05
-3.14314858170963e-05
-3.25916622761002e-05
-7.94663066324598e-06
1.61965960590721e-06
-1.77261415003186e-05
-3.93743388960992e-05
-2.40830968245114e-05
1.36477545489095e-05
1.52646096887649e-05
-1.45335052088319e-05
-1.06091161250781e-05
3.69936305054234e-05
1.326598595801e-06
-2.30473983546888e-05
-2.03081621635843e-07
2.74522920855843e-07
-2.95606307294921e-05
-1.48587077516398e-05
5.59624503251047e-06
-1.68752113087153e-05
-2.86542500730219e-05
-5.37343575125229e-05
-3.64504324907597e-05
-2.03837327558427e-05
-3.38077362328192e-05
-2.88119451796212e-05
-1.95735053233708e-05
-3.85455095203944e-05
-1.59453199553744e-05
1.40721621348036e-05
-2.75519910724599e-05
-3.47172467735673e-05
-3.36611963667118e-06
-1.42871515381304e-05
1.55479118933919e-05
-4.00007187937915e-06
-1.67651114148161e-06
-9.56371432021793e-06
-6.24172190495517e-06
-4.8294984659521e-06
-2.16426036768343e-05
-8.20612487907203e-06
-2.97719182487087e-05
-5.15965769736905e-05
-5.0771958519453e-05
-1.7160684295215e-05
-9.34417215185462e-06
-4.214500017623e-05
-5.2079385460225e-05
-2.4291155781741e-05
-1.30680343175486e-05
-4.26684020091906e-05
-3.50987182983215e-05
6.69728708872511e-06
-2.61263928799214e-05
-4.22577423442377e-06
-3.52425472203221e-05
5.7490654848142e-06
-2.29461934468522e-05
-3.08532504995694e-05
3.37060420128427e-06
-1.64858585714549e-05
-3.54741675288149e-05
-2.28432523781798e-05
-1.95142651150252e-05
3.83642582620863e-06
-4.22161908755766e-05
-2.9548468653826e-05
-5.79230490888604e-06
-2.59016552749957e-05
-3.32000845559936e-05
-8.30730192146687e-06
-1.99322137475757e-05
-6.1016565238165e-06
-2.86997761034325e-05
-2.74978074773366e-05
-2.29800952119532e-05
-1.43202299945847e-05
-1.63458608109952e-05
-5.91404992272457e-07
-1.41581363120345e-06
-1.44661060356657e-05
-2.81178535296194e-05
-1.74113589848324e-05
-1.23435274613412e-05
2.01679766055893e-06
-2.09692894377563e-05
-2.16252818890901e-05
1.24282444444916e-05
-3.74031157289556e-06
-1.52650357156614e-05
1.13435034309009e-05
-4.44045463236614e-08
-1.91004295387957e-05
-3.82536179327385e-05
-1.485162990304e-05
-4.21970313032871e-08
-3.3569385491012e-05
-1.79281608894303e-05
1.22733472413042e-05
1.2294781984005e-05
-4.35235702887625e-06
-3.0547296012803e-06
2.44850674064818e-05
-7.86342927718828e-06
-1.14847645143387e-05
-8.09149683352285e-06
2.04601210759147e-06
6.80550767473435e-06
-4.41355527748211e-05
-5.30258085709372e-07
7.45215574307056e-06
-3.90135742343304e-05
-8.30759128326003e-06
-1.94069776396636e-05
-1.76471234066006e-05
-2.58187709059268e-05
-4.88805256429965e-05
-2.22692384822519e-05
-1.82346668982117e-05
-2.26630816494854e-05
-3.85927590231031e-05
-2.30357029353916e-05
-2.03851313759858e-05
-2.44411776406538e-05
-2.20425700301258e-05
-2.84243249853341e-05
3.90074038614285e-06
1.01742110187758e-05
-3.51143610572346e-05
1.14215169684621e-05
-7.48468046253466e-06
-1.85370061479329e-05
-8.00418243716703e-06
-1.55777504536488e-05
1.45245114448562e-05
-1.35319932603789e-05
-3.97359823158238e-05
-3.63115499075064e-05
-3.8845737573898e-05
-9.66487136001864e-06
4.44268378364114e-06
-2.80410707227154e-05
-2.07399711186221e-05
-1.13369614155906e-05
-1.99983767995091e-05
-1.58175424473469e-05
-2.13346211423398e-05
1.30761328339807e-05
-5.53191296736569e-06
-3.07558480055034e-05
-1.73543454656849e-05
3.3913331224427e-06
1.79123144310556e-05
-8.16554802210888e-06
-3.91872688645708e-06
-2.22476232716864e-05
-6.10776730532031e-06
-3.95213526279297e-05
-2.32958781863574e-05
-1.19037634254363e-05
-1.31863174796002e-05
-2.07961477393839e-05
-3.96737685942223e-05
-3.05868374520652e-05
-1.9997287391849e-05
-2.1090726547653e-05
-2.83640280957824e-05
-2.98442426542253e-06
8.83056762595189e-06
-1.01660060756045e-06
-3.78389638638761e-06
-8.92986979673811e-06
1.36398308773302e-05
-2.68933154753975e-05
3.3797416888288e-06
-1.60601950177671e-05
-1.01609300738846e-05
-1.77027382560841e-05
-1.88113240416626e-05
3.58514590355196e-06
-1.26556188962833e-05
-1.62635071765097e-05
4.15200406839815e-06
-3.88834998392392e-05
-3.96160661271446e-05
-3.07046578613381e-05
-2.44753376184297e-05
-2.74197290086473e-05
-1.91138687752305e-05
-2.49050451215513e-05
2.63158983273964e-05
-2.34533328414737e-05
-4.67424624809081e-06
-6.03065865076163e-06
9.74851952023888e-06
-9.4952645844044e-06
-5.37500473773123e-05
-3.11755517893766e-05
1.69710874173711e-05
-2.71190543080965e-05
-3.77980616388939e-05
-2.15619130265865e-05
1.13077088685648e-05
-1.85941656229979e-05
-5.35538449989637e-05
-3.97262723356549e-05
2.21142191090339e-05
-4.16228011503221e-05
-5.20516457023822e-05
-4.38249042969218e-05
4.10341989822077e-06
-2.33579318108227e-05
-3.57286868991879e-05
-2.96703952716386e-05
2.60735118933756e-05
-1.98646471503676e-05
-5.63726097715154e-05
6.3012343243406e-07
-4.0161195565963e-06
-2.53230839650582e-05
-4.62510580567735e-05
-1.00677365232553e-05
2.11159058181808e-05
-2.04013090732599e-05
-4.59393213561299e-05
-3.09198789814059e-05
-2.2174977918046e-05
-2.96420942581123e-06
-2.35030059390358e-05
-2.40177711150067e-05
-1.37797216059859e-05
-5.17619547746791e-05
-1.3553632476686e-05
-1.6404576275773e-05
-1.53308849813513e-05
-1.8749952437883e-05
-1.16129184030698e-05
3.41336785325027e-05
-9.06397616697254e-06
-2.33489908298214e-05
1.75535860778242e-05
1.49983260115462e-05
3.3225864333093e-06
-1.66494124506426e-06
8.14266335835017e-06
5.79393136431153e-06
-5.95513589190471e-06
-2.1206088902269e-05
-5.07037251543059e-06
4.85307228647698e-06
-3.05883731336719e-05
-3.78026477201053e-05
-1.38298024059467e-05
2.52123681478842e-05
-2.14301026624776e-05
-3.77556738598295e-05
-1.16418625851693e-05
-1.12047378293235e-05
-4.05314324713408e-05
-5.76404737208419e-05
8.59069950020548e-06
8.84464888743311e-06
-1.35585734822289e-05
-1.84491611257251e-05
3.40837785916755e-05
2.07773129846847e-06
-2.13476614922454e-05
-1.7380506638898e-05
-1.61833844302039e-05
-2.31517136292855e-05
-2.18081905721854e-05
-3.67320359545489e-06
-8.25420713681597e-06
-3.04135809695762e-05
-1.07005897152282e-05
-3.13434709737945e-05
4.50576292044581e-06
-2.57869672449075e-05
-5.91598053484167e-05
-1.93995588357392e-05
-2.32618803567737e-05
-4.31001766498843e-05
-2.33688910457413e-05
-3.24204448570534e-05
-8.63542262644993e-06
-4.48601211322268e-05
-3.82662642208644e-05
1.38242847977136e-06
-1.87038015382104e-05
-4.53160920353719e-05
-1.67805439606224e-05
1.00858983830294e-05
-2.41056147835978e-05
-5.94781342727692e-06
6.87688664926535e-06
-7.48879620863143e-06
-2.66405018580599e-06
-2.69553362888585e-05
-1.32631919523446e-05
1.88367460901378e-05
-1.23304367889378e-05
-2.89332673983862e-05
-1.87967473077932e-06
8.93427321745791e-06
-1.42991856828845e-05
-1.31007449420815e-05
-3.10768277437389e-05
5.63677177683119e-06
-9.10177359644248e-06
-1.99640504503466e-06
-1.49999127420064e-05
-1.49451483213867e-05
-2.28721906796677e-05
-1.19052606104734e-05
1.50863634118629e-06
-2.06110244780834e-05
-2.72620451385249e-05
-1.83627472197207e-05
1.73004966204949e-05
-2.57075128141892e-05
-1.59528030502292e-05
4.31145705787004e-06
-1.27874864729823e-05
-2.08025917785135e-05
-6.20345821524414e-05
-2.10427462227057e-06
-3.45047508073979e-05
-9.62774673358317e-06
-4.13798046659483e-06
-9.4835402411442e-06
7.48914861462947e-06
7.90005243523339e-06
2.08757101363852e-06
-2.66471515746682e-05
-1.65059195779027e-05
-8.00334376956565e-06
-4.32456661016938e-05
-3.87975939100235e-05
-7.95002961371101e-06
-1.59692989325251e-05
-1.69484392563251e-05
-2.70527804448713e-05
-1.23944912967892e-05
-9.15501034194759e-06
-1.63648198015954e-05
-2.37748004419091e-05
-1.08628293664448e-05
-2.78312501950388e-05
7.37435260949342e-07
-2.51796158209113e-05
-3.46270546302213e-05
-6.78775382497552e-06
-2.44883003801771e-05
-2.04973039195714e-05
-8.69842749658241e-06
-1.25343108817746e-05
-2.05100017064424e-05
8.74874833753998e-06
-2.05714701088143e-05
-6.47098607214744e-06
-2.77896544330107e-05
-2.33645761358547e-05
-2.25328034332696e-05
-4.15630785948531e-05
-3.28336657923135e-05
-5.73996206193468e-05
-1.45391043757828e-05
-1.54344616846428e-05
-3.82984761538184e-05
2.1009879118049e-06
-2.75193736593987e-05
1.24042727031568e-05
-1.01991568866449e-06
-1.99016892541673e-05
-4.08096470465814e-05
-3.16353040771958e-05
-3.39797518798135e-05
-7.92801535764479e-06
7.29113571115941e-06
-1.90030904959533e-05
-2.11223796405034e-05
-1.55063681071957e-05
-6.83538975248284e-06
-3.20521869321616e-05
1.4184018748693e-05
2.67112166782716e-06
-1.01071497209515e-05
-2.17426107890494e-05
-3.08185549736258e-05
-6.00052675779456e-06
-9.90310016501263e-06
-8.30202094397708e-06
-1.13929023249835e-05
-1.3114273623973e-05
-1.89849076208083e-05
-8.03206799747323e-06
1.2784661535296e-05
1.01892978138583e-05
-4.97803989837937e-06
-2.94312404547005e-05
-2.05344298377448e-05
-1.12889120003104e-05
1.16915674457091e-05
7.57282422714846e-06
-1.54123619034653e-05
-7.59062104179362e-06
-1.13926722079327e-06
1.81087802343361e-06
-5.63308813386724e-06
-1.59357353413697e-05
-3.946773048418e-05
-3.02110208852965e-05
-2.20193935507746e-05
-1.84752185731443e-05
-2.22437093565454e-05
-3.69136524107661e-05
-1.83252422673868e-05
-9.43111097959257e-06
-2.17075104857572e-05
-1.2700370718339e-05
-1.01471422226031e-05
-1.77690691066502e-05
-1.59916457192652e-05
-1.21470430443193e-05
-1.67299620216195e-05
-2.65400162062099e-05
-3.80264721104661e-05
9.60333659583431e-06
1.36528265373802e-05
-4.20111376801505e-05
-1.02319193707297e-05
-1.51643657441073e-05
-4.07918763813319e-06
-8.1291935225045e-06
-3.84302658783837e-05
5.11889270054431e-06
-1.41422993709989e-06
-4.33397665954879e-05
-3.40190164417509e-05
7.55534649044342e-07
-4.16244701129552e-05
-2.89715472116126e-05
-4.25283608302855e-05
-7.32281050203175e-06
-1.99113807245528e-05
-2.75403858941799e-05
-4.65522256135753e-05
1.75778988916461e-05
-5.49201384976887e-06
-2.17400121999467e-05
1.00940392057225e-06
-1.3370670383341e-05
-1.89718980771209e-05
-4.18499139760766e-05
-3.8796376144153e-05
-3.02859085700966e-05
-2.80736402532071e-05
-5.5316799280136e-05
-2.52905087217281e-05
-2.02732516315404e-05
-2.62859614516488e-05
-4.01706129607499e-05
-8.85210745270901e-06
-2.79306521889165e-05
-2.83363244061815e-05
-2.9608644967857e-05
-1.09494192960611e-05
-1.10260170272198e-05
-3.00212977282632e-05
-4.0752243352777e-05
2.50204929913355e-05
-2.81309096201659e-05
-1.17819792371521e-05
-1.47378372121451e-05
-3.25262781052488e-05
-1.31680592263933e-05
-1.56363320052229e-05
-1.46282208643958e-05
2.64085086398916e-05
-1.21649056836231e-05
-3.67570872648094e-05
-2.46504316282956e-05
1.24945349853268e-05
-2.29602204418184e-05
-1.33879204626946e-05
-2.83025979396208e-05
8.10162008277595e-06
-6.9007431733947e-06
-3.86081996912872e-05
5.62454604536295e-06
4.7349975838838e-08
-3.69853774035176e-06
-3.26399102741486e-05
5.68457161038262e-06
-1.23030324242625e-05
-7.85077283443919e-06
-1.56772444332554e-05
-1.66655028100758e-05
-1.63881632996222e-05
-2.35438367733643e-05
-4.75311616969985e-05
7.65141932959873e-06
-4.08619572336365e-06
-6.15627057995841e-06
-3.7573433994053e-05
-2.45311323096586e-05
-1.40450859262215e-05
-3.05590969925668e-06
-1.46895454441175e-05
-1.38534200362947e-05
3.86839771298746e-06
1.62756002123553e-05
7.66628279258272e-06
1.95954799089834e-05
1.92869702928213e-05
-1.9926261372742e-05
-6.83372761385796e-06
-1.81210843598678e-05
-3.65486808097688e-05
-2.38904810313873e-05
-1.01848734741571e-05
-3.61628636524796e-05
-4.66337356918599e-05
-2.52239568593379e-05
-1.91215306153906e-05
-2.2672712637661e-05
-6.24941050816631e-05
-5.03651989918678e-05
-2.98989264163459e-05
1.07308425858252e-05
-4.49563471710998e-05
-1.85216732724412e-05
-5.90473355058354e-06
-3.35249802139441e-06
-2.91958554525353e-05
-1.94866675611138e-07
6.7192303650611e-06
3.12454726821809e-06
-2.88564707485984e-05
-3.03924948306131e-05
3.27525718696968e-05
-2.2138994606305e-05
-5.47331029121592e-05
-3.26311083095433e-05
-9.39928674189607e-06
-3.20478055414072e-05
-3.62939748405146e-05
-3.61891015439875e-05
-8.93385106196614e-06
2.13109708896728e-07
-3.67870321657376e-05
-2.03825156593177e-05
1.54124839633858e-05
4.25585965900363e-06
-4.08215103306344e-05
-4.74190563219386e-05
-1.71987298601713e-05
6.5746666209472e-06
-4.16379648117613e-06
-1.85464618419227e-05
-6.58667694779385e-06
-1.02036584679748e-07
-3.95185593121399e-06
-1.91351636937374e-05
-1.10539278911667e-05
-3.23941439223857e-05
-2.1688333950265e-05
-2.27970216516398e-05
-4.09524894154216e-05
-2.28411163910034e-05
7.59818924868044e-06
-8.29738336675078e-06
-1.65014874874156e-05
-6.69870088830371e-06
-1.13662301797195e-06
-2.29141713836089e-05
-5.40894734351923e-07
-2.61168764602874e-05
-3.07107344585685e-05
-9.38752734157259e-06
5.09800928960568e-06
8.77761812242154e-06
-1.67124333348657e-05
1.72654793333004e-05
-1.78864042576429e-05
-8.06085393718153e-06
-9.68615677074825e-06
-6.56411999757842e-05
-4.70490925123777e-05
-2.40942425959665e-05
-1.86026603930272e-05
-1.15249954180768e-05
-2.88434119852062e-05
-2.01748509706918e-05
-2.09595992061494e-05
-3.71157406553005e-06
-3.74913613799626e-05
-1.25448534583365e-06
-3.51993207305851e-06
1.25517635237001e-05
-2.58900114453975e-06
-2.05005883880836e-05
-7.83527105055799e-06
5.29765301443578e-06
-2.48500950403598e-05
-4.51945103934767e-05
-1.98049930265337e-05
-8.4405182382511e-06
-2.57819314163457e-05
-1.10667914131431e-05
-3.48008428143717e-05
-1.76879983577935e-05
-1.4235388971151e-05
-1.85428379702129e-05
1.12030844869775e-05
-1.49732904317676e-05
-1.96318319238267e-05
-1.76750403259288e-05
-3.53211106506572e-05
-1.08748413574286e-05
-2.49360719093527e-05
-2.65315903975334e-05
-2.4558854888567e-05
-2.1266743961976e-05
1.12063832088247e-05
-2.29008016431129e-05
-3.68534059487151e-05
-1.26623011762749e-05
-1.5036165532272e-05
-8.82552947257003e-06
-1.01993110533485e-05
-4.00796552140763e-06
-2.66332788192432e-06
-2.00174032832851e-05
-2.03741382559011e-05
-1.88018988887759e-05
-1.10101407886816e-05
-3.55259052728331e-05
-2.69177793301828e-05
-4.24565930381538e-06
-2.5024701076137e-05
-1.66759662975743e-05
-1.28493515768717e-05
-3.3884985538997e-05
-7.5182036837956e-06
-3.15164089158639e-05
-5.66421573702233e-06
-1.04694742132831e-05
-5.7080978825475e-06
2.85649623648876e-06
2.94261417091949e-06
5.0367310243061e-08
-5.61073624227825e-06
-2.15091230344533e-06
-1.59730566706575e-05
-9.93526937964862e-06
-1.79488450735948e-05
-2.55672049750206e-05
-1.63649228635424e-05
-1.68483940712178e-05
-2.31388868450876e-05
6.96042561270593e-06
-3.11254584932735e-05
-2.95893424646263e-05
-1.43793578136645e-05
-2.98252655491765e-05
-1.75401633108812e-05
-2.64687118236728e-05
-9.70389378988103e-06
1.11808515851666e-05
-1.60021886231538e-06
-1.91046992977845e-05
-8.173157862709e-06
-3.42501804797053e-06
1.49948876900413e-05
7.64720359510778e-06
-6.80709732968678e-06
5.6236384681823e-06
-3.22726159903838e-06
-1.21989351423559e-05
-1.488803834401e-05
-2.37060177381847e-05
-3.43082905596143e-05
-2.67736687753695e-05
-3.48313409688064e-05
-2.88194705078315e-05
-4.07789282924059e-05
-3.13522640772722e-05
-5.0609928770051e-05
-3.27230455600723e-05
-2.49776552440078e-05
-3.8472865350462e-05
-2.82882191697838e-05
1.61879011687728e-05
-5.08728376639916e-07
5.15752524963587e-06
3.41042484648374e-07
1.67972981073373e-05
8.16535816574215e-07
-1.40535387146631e-05
2.10835437129375e-06
-1.42127074872587e-05
-5.22020645969108e-05
-2.11993985435524e-05
-3.77089587159565e-05
-4.46507347780314e-05
-4.37460241004823e-05
-5.24311508307516e-05
-1.63842953613551e-05
-1.93381240436724e-05
-2.39453179063594e-05
-1.04258556035498e-05
-2.70209960301272e-05
-2.05652466073532e-05
-2.02846769743236e-06
-1.32708906040433e-05
3.64616251004002e-05
1.96459709257158e-05
3.21777539354061e-06
4.0753321323393e-05
1.8167899935277e-05
-1.68570223123766e-05
-9.84787111679374e-06
3.53841011165931e-06
-1.96228199822185e-06
-3.77675386611904e-05
-4.31460502944922e-05
-2.5538642763072e-06
-1.30116083635532e-05
-4.33592357956579e-05
-4.12580393830773e-05
-3.38107976853103e-05
-1.44133619034088e-05
-4.64318137680528e-05
-1.6217045669903e-05
-1.90146559974673e-05
4.19176710286862e-07
1.26854534287063e-05
-8.01239074944589e-06
8.86597628130172e-06
8.58058440242187e-06
-2.52437195012291e-05
8.03629091240332e-06
-2.18283347934439e-05
3.27135717647974e-06
-2.87139906370504e-05
-1.20569877073349e-05
-1.49172520781891e-05
9.71114633684892e-06
-4.79335254600963e-05
-2.14589271548532e-05
-3.52835074384262e-05
-4.35341207493339e-05
-5.5111207357755e-05
-4.88113120985018e-05
-1.91554624511258e-05
-1.96935403185996e-05
-3.85403905547725e-05
-1.26214508037397e-05
-4.40801508665197e-05
-2.7304519539186e-05
-2.28342660109114e-05
-5.26435550819947e-06
-4.90993336198476e-06
1.55437448501494e-05
1.69077045655203e-06
-2.2550409742941e-05
-2.25115322136247e-05
-3.43089530624909e-05
-3.32255607180584e-05
-2.1491832917421e-05
-2.99955735965343e-05
-3.55968267252965e-05
-3.21406807269598e-05
-1.97495549813244e-05
-3.24670013332877e-05
-4.79859430853939e-05
-3.58382008762764e-05
-3.04301226466844e-05
-1.33632441674691e-05
-3.44928130659238e-05
-2.11472791581897e-05
-2.96019577670098e-05
-3.62919084901208e-06
-2.87659652675306e-05
-1.88048451245647e-05
-5.70406094496507e-06
-4.30259431433237e-05
-1.51334196232321e-05
-1.76050097752836e-05
-1.68282704447689e-05
-1.46506758503792e-05
-3.97995707213507e-05
-3.76330730385177e-05
-1.61400578685679e-05
-4.3424699641584e-05
-1.9117214788259e-05
-1.64796277494517e-05
-9.92513562495098e-06
-2.89955011961854e-05
-1.99957038596279e-05
-1.7314883268652e-05
2.06540409499071e-06
-1.20549687355664e-06
4.70642147455403e-06
1.02122511185971e-05
-1.71473577421572e-05
8.00331894839892e-06
4.83797275670794e-06
-2.89251495883153e-05
9.86208263639286e-06
-1.47052489126367e-05
8.94872590504228e-06
-2.2791981842353e-06
-1.63472244126816e-05
1.74663397956788e-06
-6.46745564783511e-06
-3.86665530722389e-05
-4.76996590985116e-05
-2.51183934749438e-05
-1.3820472951572e-05
-2.07340753766314e-05
-3.93249436604068e-05
8.86311364998305e-06
-5.91835848216952e-07
-1.99130295333694e-05
-3.41048598131377e-05
-3.78795913175773e-05
-1.84035138270615e-05
-2.64915246813117e-05
-4.04837245111778e-05
-2.1188935114091e-05
-8.51058442568252e-07
-1.52021996108913e-05
-3.66465234554424e-05
-1.94518716347056e-05
-3.79871458469934e-06
-2.43490621470346e-05
-4.0545127200926e-05
-7.96428682169701e-06
-3.08900150257636e-05
-2.47298763744484e-05
-3.34694895474885e-05
-2.72635634187988e-05
-2.8595792200983e-05
-4.88707033815376e-05
-2.12082395378312e-05
-2.85993736381897e-05
-2.25699454142241e-05
-2.1821222512674e-05
-1.37126908309738e-05
-1.38553656829713e-05
-1.31384644251438e-05
-2.16155370511775e-05
-2.25238818351246e-05
-2.20211313376354e-05
-1.92049197857006e-05
-2.16660099454587e-05
-1.92314394143304e-05
1.68790891653089e-05
-3.51010659180091e-05
-2.93851864851461e-06
-7.68751891414377e-06
-2.390528948978e-05
-7.1370609975512e-06
-2.80345019162724e-05
-1.79858132532298e-05
-1.03572430377409e-05
-4.00138491996789e-06
-3.06526068873565e-05
-2.39733863534594e-05
-1.92523539390836e-05
-2.83781891782258e-05
-2.31079307098485e-05
-2.83480312035754e-05
-2.37322704100405e-05
-1.91589103970857e-05
-1.82569263541359e-05
-1.51930347450802e-06
-2.22106146629401e-05
1.57793224281868e-05
-2.8479650130993e-05
1.45590038797696e-06
1.32808350405153e-05
-1.31583068914194e-06
-1.14061954557172e-05
-2.45231413088595e-05
-2.21727240237337e-05
-4.94553424389838e-05
-3.5408433219373e-06
-1.85377649570579e-05
-4.60689931541595e-05
-3.19917559983355e-05
-2.65275931452963e-05
-5.31297354515647e-05
-3.25247456171196e-05
-1.44423219741529e-05
-3.19377648421581e-05
-2.84908246052391e-05
-2.69220855734899e-05
-1.32629922870132e-05
3.4620117396804e-06
-1.26819294646459e-05
7.44611920731953e-06
-6.03064239927077e-06
-1.36235735355554e-05
2.10443226418848e-06
-1.1640265986969e-05
-2.48826689075285e-05
-8.52213970465453e-06
-4.8087958745053e-06
-1.92714481940674e-05
-3.20015499530693e-05
-2.37619748816769e-05
-1.08526375312361e-05
-9.19285411111416e-06
-4.0518616925152e-05
5.47459394780017e-06
-1.53975414748185e-05
-2.00666796097692e-05
-4.05042210412736e-05
-2.53688639887351e-05
-7.9230520522708e-06
-4.64254461998039e-06
-9.01468966549015e-06
-2.17696073746637e-05
-1.54433501002088e-05
-4.06884439634737e-06
-2.57834105440134e-05
-1.68501656229282e-05
-1.26236384028423e-05
-3.45271944127197e-05
-1.19634016765174e-05
-1.6992521820069e-06
-3.87115906032606e-05
-2.60629053942619e-05
-1.77215648506774e-05
-2.61679034765428e-05
-3.23827694881639e-05
-5.64997734194657e-07
-1.80458620839896e-05
-4.78071136271689e-06
-2.17883582782502e-05
-3.70171647222267e-05
-2.57459886360069e-05
-3.8241857460017e-05
-1.31076949724622e-05
-1.88874180081093e-05
-1.73397752254837e-05
-2.9694963255382e-05
-2.63355434425215e-05
-2.85183546766061e-05
-2.75497437239165e-05
-2.37651122545468e-06
-2.05748326940618e-05
-4.26879168980626e-06
-2.45324879323584e-05
-3.03387845802991e-05
-6.58935258812971e-06
2.27735936063996e-06
-3.2516975323697e-05
-7.2955267179972e-06
-1.34396066395768e-05
-3.93574460161803e-05
-2.5507605281333e-05
1.0913035855268e-06
9.38325578041234e-06
-5.17919373550049e-05
-4.56906825642544e-05
-2.37829653324118e-05
3.96533556309445e-05
-3.32252285820545e-05
-4.08057047218036e-05
8.98417016541263e-06
2.74578121163086e-05
-1.05754681305383e-05
-1.69709498696865e-05
-8.2171318684201e-06
2.63131367206657e-05
-4.23877540654537e-05
-3.66182716901556e-05
-5.04351244748588e-05
2.04427436192916e-06
-2.72235300004479e-05
-5.44506663555484e-05
-3.14180366927675e-05
-6.60703220669621e-06
-1.82912220639948e-05
-2.31495679308212e-05
-2.0884738537949e-05
-1.56885045539106e-05
-2.68993984294646e-05
1.77323734581614e-06
-1.90868214434047e-05
3.10368591072321e-06
1.65896590415567e-05
-1.13817784704571e-05
-1.22338671565671e-05
-3.21189897840912e-05
-3.0543799185105e-05
-1.21005682723519e-05
-7.81828578906624e-06
-3.54246605069928e-05
-2.88769475792296e-05
-1.97203432144912e-05
-8.716333265273e-06
-3.30383787921608e-05
-1.2987498863661e-05
-1.89823532238193e-05
-1.75223462605268e-05
-1.59473897091794e-05
-2.92674281394744e-05
-2.06220005196515e-07
-6.58442011067654e-06
-2.44457130006813e-05
-3.91876201193622e-06
3.28048889756212e-05
2.27155456211671e-06
-3.11675212160276e-05
-2.93890240029099e-05
1.0489520131207e-05
-3.08858449362354e-05
-4.83478781858014e-05
-4.08366002353168e-05
-1.24957394442175e-05
-3.28312766838332e-05
-3.2282183150392e-05
-2.70155848420172e-05
-3.0056002544517e-05
-2.33859252558594e-05
-4.60763153007194e-05
-2.49178241744807e-05
-1.9068356457279e-05
-1.22524246610533e-05
-3.14898389731285e-05
-1.84493742639184e-05
2.512903798905e-06
1.62719335489263e-05
2.157420126746e-05
2.9061685758244e-05
-2.39831767558585e-06
-4.67342057706497e-06
-2.28750544641032e-05
1.68513518596679e-05
-1.48500459344424e-05
-3.36799084863541e-05
-8.09189162737215e-06
-1.93741402075606e-05
-1.2047158686693e-05
-4.47733481846752e-05
-2.3351799133053e-05
-2.55624038750607e-05
-1.11473810739808e-06
-3.06521155353549e-05
-8.10722912271024e-06
3.4729876544064e-05
1.57391600129311e-05
-1.57717068961687e-05
-1.85978914169429e-08
3.75518026961299e-05
1.99448374389975e-05
-2.43758422585605e-05
2.39958974405329e-06
1.95981756514895e-05
-4.27798697776711e-05
-3.86234271493145e-05
-3.320414668556e-05
1.62814154666476e-05
-3.24930129343056e-05
-6.06021575418218e-05
-2.21970870797875e-05
-1.0329219446726e-05
-4.05664143193944e-05
-4.40099522351754e-05
-1.27049313238089e-05
6.8927410843881e-07
-1.44090825413639e-05
-2.46410245746571e-05
-8.59046479826202e-06
1.09978882815534e-05
-1.48976935675954e-05
-1.48311647275723e-06
1.3162302821415e-05
1.48223286521294e-05
-5.53058512323565e-05
-1.97835223174259e-05
-4.94876666305073e-06
-4.08798925358016e-05
-4.04595448088847e-05
-2.82247844210159e-05
-3.22821627838169e-05
-5.1416521711029e-05
-3.16284170175258e-05
-1.96165738639023e-05
-2.21181541770472e-05
-5.08844330568817e-05
-1.71574477616221e-05
-1.67390937390213e-05
2.839428480055e-07
-2.22445488263561e-05
1.34567712346762e-05
1.98720992278326e-05
2.31402938221221e-05
-5.48473389903653e-06
-1.4288335877797e-05
-5.82870082919022e-08
-4.83105376934878e-06
-2.56955851180733e-05
-4.72986260904672e-05
-2.63214740630087e-05
-1.58137051172619e-05
-3.77594254641324e-05
-3.84507108702635e-05
-9.38979631078071e-06
-1.48221542478318e-06
-5.35613483623006e-05
-2.82945194677388e-05
2.57672089590884e-05
-6.43491493412333e-06
1.18814177835528e-05
-2.23486585103214e-05
2.20600683951303e-05
1.07391866918904e-05
5.26658648002675e-06
1.61312709698761e-06
2.00188225156696e-05
7.27409617939903e-06
-4.76800128845906e-06
-2.41576467749814e-05
-1.84883339292894e-05
-1.98605008918787e-05
-1.77818908523577e-05
-8.27919743523514e-06
-5.10111735535706e-05
-3.49743320026372e-05
-5.68080831249191e-06
-3.65357948936844e-05
-1.48964308094094e-05
-2.5837123097257e-05
2.33416862721729e-05
2.66420102154095e-05
-7.21269408701088e-06
-1.9354528945393e-05
6.08590976701245e-06
5.77467683053035e-05
-1.45347300026384e-05
-7.3876406067798e-06
3.03355565575993e-05
8.54904024232267e-06
-2.2337360992754e-05
-5.33945446856376e-05
-4.06717830122697e-05
1.57705943664555e-05
-3.98289100412505e-05
-4.67408058903893e-05
-1.6879123845398e-05
-1.90191534823889e-05
-3.53634764450516e-05
-5.43100858669865e-05
-1.4980496813019e-05
-5.10640313123678e-06
-2.70394233670956e-05
-7.24577425063906e-06
1.0613149135481e-05
2.35200118990009e-05
1.16864288254278e-05
-1.24367590637133e-05
-3.08311879497323e-06
-1.3059189776834e-06
-2.52544252495301e-05
-3.72525924205494e-05
-3.45142797845414e-05
-1.97149459394008e-05
-2.89156700147702e-05
-3.9261133876224e-05
-2.31277623683285e-05
-2.47934739147053e-06
-2.25978008902309e-05
-4.08545398694584e-05
-1.08926272184571e-05
-3.28401988094934e-05
-2.7719845569104e-05
-5.58456805852147e-06
7.16005282595415e-07
-2.30796207709701e-05
-3.38355466398353e-05
-2.95311769956703e-06
8.47420364226794e-09
5.58011383865235e-06
-7.55549432764462e-06
8.77756558843629e-06
-9.47058340760503e-06
-4.42278018691161e-05
-2.8086646535148e-05
5.35831783088671e-07
-2.0056231809107e-05
-4.88212102752923e-05
-1.81435045145835e-05
-2.89350020006054e-05
-8.01849755064731e-08
-5.64185544231211e-06
-1.18918623568858e-05
9.72620183600988e-07
1.91454220945991e-05
-1.65423305829601e-06
-2.0009109347949e-05
-1.41392501598785e-05
-2.67926709652776e-05
-2.36130678956204e-06
-2.97017249202283e-05
1.62054469050895e-05
1.24028366953093e-05
-2.18636695403752e-05
3.84500289879304e-06
-2.74536703813702e-05
-1.01635935741207e-05
-3.66825887944613e-05
-2.09959676199724e-05
-1.75533081591621e-05
1.586421258202e-06
-3.8953884419661e-05
1.20170345839699e-05
-1.00167869125538e-06
-1.6352312031306e-05
6.95002997275859e-07
-3.46117438535298e-06
-2.2417943391123e-06
-5.25030139027797e-06
-1.40450454334297e-05
-1.20406920158698e-06
-1.3474635636679e-05
-4.98117791980145e-05
-4.15748299172024e-05
1.95661383442352e-06
-3.47637506570005e-05
-1.3665330292797e-05
-3.3157210381507e-05
-3.12625153043656e-05
-3.42935374170555e-05
-3.7665772213805e-05
-3.49781348199664e-05
-7.30247348087607e-06
-2.38269393979745e-05
-4.6255161712851e-05
-1.26443995130631e-05
4.01601891155754e-05
-1.2345915099109e-05
-3.44512937386467e-05
1.63086704961495e-05
3.47335857566112e-05
-9.69812872869287e-06
-2.68737632769922e-05
-4.1652808281609e-06
-8.19028198380613e-06
-1.853743514468e-05
-6.58837179729283e-05
-2.99318480981133e-05
-2.43778937844499e-05
-3.14663087593587e-05
-5.30609372155281e-05
-3.93206717677521e-05
-3.01041801688599e-05
-1.53860352494779e-06
-3.96937724093202e-05
-2.52596440598056e-05
2.71445598749315e-06
1.00601801940103e-05
5.17099049880477e-06
-4.55068833686953e-07
9.52041745044399e-06
2.68906756783341e-05
1.07271805952223e-05
-1.649105883984e-05
-1.59208969816472e-05
-3.99109652707371e-05
-1.4929086604366e-05
-4.85341132139985e-05
-5.13401518880229e-05
-3.05280644334994e-06
-2.12690605779971e-05
-3.68233272707281e-05
-3.1525771608949e-05
4.37174276291526e-06
-2.59972939331385e-06
-1.99276685996976e-05
-1.92145870486429e-05
-1.47903339735545e-05
2.18168012901991e-05
-2.29664562109793e-05
-5.11448579363405e-06
-2.89532137349064e-05
1.52140306388107e-05
1.44725440191327e-05
3.66581279511051e-06
-2.34497248975878e-05
3.11351815511449e-05
-1.12351649189265e-05
-3.20567178997085e-05
-2.2952585253866e-05
-1.61446081628302e-05
-1.76683900587764e-05
-5.07920443867114e-05
-4.37474707280444e-05
6.99120714203601e-07
-1.22618195229622e-05
-3.55187258124341e-05
-6.10891089792747e-06
-1.05608024974737e-05
5.17321015344792e-06
-2.65619027039033e-05
1.70169111656398e-06
-1.3913512300227e-05
-3.27748998033746e-06
-1.78957373851481e-05
-1.21616020817552e-05
-2.28329473211414e-05
-3.29489967251633e-06
-3.43203100034132e-05
-1.14124218157597e-05
-3.98008178939226e-05
-2.92440507924345e-05
-4.79245157753661e-05
-2.61910577456846e-05
-3.14609917021065e-05
-5.01683025618685e-05
-2.77557379255963e-05
-2.55617079956969e-05
-2.81058455032367e-05
-9.64732279524765e-06
-1.21851885168193e-05
1.61051677554259e-05
-3.6596906091815e-06
-4.17169558205863e-05
-1.07590693106343e-05
1.75834537449513e-05
2.31682599135393e-06
-2.87910621737939e-05
1.68113632009778e-06
-3.47127998411045e-05
-5.51306266698861e-05
-2.13818280172674e-05
-2.06566488043745e-05
-2.27643082398474e-05
-3.5189565371669e-05
-5.62681824249246e-05
-3.32634990402821e-05
-1.45239771830096e-05
-2.8367910511155e-06
1.65270345785494e-05
-3.45036698602432e-06
-8.35616787343062e-06
3.60968267148381e-06
7.11039935429498e-06
-6.09879220613042e-06
-1.28652764369661e-05
-1.64409402137206e-05
-6.51152523198959e-06
-6.25734785432294e-06
-3.02429469843471e-05
-7.62901690915641e-06
-2.89761635327363e-05
-1.48055160839296e-05
-7.83523638408819e-06
-3.94281142636783e-05
-2.57242275304463e-05
-2.70944545681275e-05
-7.63051528388978e-06
-7.00195728975834e-06
-2.9953610199781e-05
-1.45374590526112e-05
5.74677573930824e-06
-2.58710041721245e-05
-2.26965737224871e-06
-8.26077737744074e-06
-3.36032654001641e-05
2.30949983787202e-06
-2.31446391568375e-06
-1.25039909366888e-05
1.10422557212605e-05
-1.26331146334174e-05
-1.82278820556336e-05
-1.12094019100941e-05
-1.45354641063202e-05
-9.02512052893604e-06
-3.83791303233522e-05
-1.06892810361859e-05
-2.07772504128637e-05
-4.1113831761445e-05
1.42135967358237e-05
-4.74529296411871e-06
1.49360947813848e-06
-1.22108046854613e-05
-2.16939012658125e-05
-3.93016485000453e-06
1.62224230819881e-06
-5.12742689836951e-05
-5.42657667368481e-06
-1.3791837990388e-05
-1.7266619201231e-05
-5.82884251534029e-05
-4.47195095084862e-05
-3.35180254787931e-05
-6.58293920608254e-06
-4.00596233439149e-05
-1.2877154289012e-05
-5.54076408470748e-06
-2.15624711892752e-05
-2.8614436568684e-05
-2.91449065725893e-05
7.41970725348639e-06
1.45728263494434e-05
4.16120301041712e-06
-3.08546579030951e-05
-1.98119117561657e-05
9.75817082250277e-06
-3.48688082201788e-06
-5.00925964670574e-05
-1.12210895869816e-05
-1.32287925208144e-05
-6.0013444875088e-05
-3.25492876311263e-05
-4.18725430262394e-05
-1.53399719091413e-05
-3.54011376134885e-05
-2.92935524629703e-05
5.34311382383469e-06
-2.53235466257858e-05
-3.86392904093899e-05
2.35615269894288e-07
5.67730753572289e-06
-3.21303188927433e-05
-1.04787553351679e-06
9.70442046507737e-06
-3.0834139278454e-05
-4.08602551573028e-06
-1.5832623878369e-06
-1.11316009240067e-05
-3.89130728226436e-05
-1.29171645479219e-05
1.32534804055823e-05
-2.2417399965618e-05
-5.49799318519454e-05
-4.44234278842474e-05
2.09574198361934e-06
7.2138155686712e-07
-2.55465792593975e-05
-3.39034992296266e-05
1.63326439883493e-05
2.34803545953019e-05
1.72569034608843e-05
-3.41186873899999e-05
1.11229251364967e-05
2.64147302476181e-05
-4.3473984318825e-05
-2.84282141358318e-05
-9.46360564635149e-06
3.01231742026756e-05
-1.42046500220942e-05
-4.79528949980153e-05
-7.47241681557557e-06
5.85820086629772e-06
-5.37048208231784e-05
-6.41138154013579e-05
-2.43474705432145e-05
7.19660734188598e-06
-2.11047133606779e-05
-3.04405490247561e-05
-9.59530582979334e-06
7.37780899727003e-06
-7.72246425678721e-06
-2.21407217314244e-05
4.57129839105712e-06
-1.42813610645207e-05
4.95962916961053e-07
1.79457590397616e-05
-1.98642091179769e-05
-1.47467605407834e-05
7.48638295365443e-06
1.59449409103507e-05
-4.68341539651199e-05
-4.96596921528137e-05
-1.5686954372306e-05
-1.81797330518673e-05
-6.11746634853836e-05
-3.80270202246729e-05
1.55503784517743e-05
-1.71258848065955e-05
-5.50720973662655e-05
-2.16730191577333e-05
-2.09624080568405e-05
2.18051714326212e-05
-2.24267944160806e-05
-1.89690020273259e-05
7.44930326045982e-06
3.75427995643616e-05
-7.21261526135802e-06
-1.17071871898987e-05
1.13043575629512e-06
1.66003759493938e-05
-2.79724570171676e-05
-4.29705328322401e-05
-5.05643037440918e-05
-1.41402447217513e-05
-3.81754343680966e-05
-8.4599708346886e-05
-3.03951104614464e-05
-1.3687909966586e-05
-3.28477782665329e-05
-4.22388248560447e-05
-3.708236602416e-05
-3.21234871878418e-05
-3.69355211221305e-06
-3.61662282649895e-05
-2.01052614501003e-05
9.72803446725332e-06
-5.92708920336265e-07
1.94200852980665e-05
-2.09873933368863e-05
5.38286604963585e-06
1.28238979977677e-06
-1.59311861970629e-06
-9.10331014728569e-06
-2.29470999815933e-05
-1.34110781252453e-05
2.6327772200405e-05
-1.41012826896803e-05
-4.06951445750575e-05
-6.13291122060246e-05
-4.57059983051265e-06
-8.2007720444985e-07
-4.21359344741616e-05
-2.29781002315942e-05
6.50825646777668e-06
1.09588914787358e-05
-3.42574712211967e-05
-9.72301043153149e-06
9.89738213703611e-06
8.9039323376301e-06
-2.37963731530921e-05
-2.88005464201411e-05
1.10309461227971e-05
1.64338526053475e-05
-2.35876635530649e-05
-6.01242569014027e-05
6.54118173055899e-06
3.18986794965345e-06
-2.88973130172918e-05
-2.69861515638765e-05
-1.50340708925025e-05
1.66089709489451e-06
-2.97565377833028e-05
-2.7861001040755e-05
-1.67737052321154e-05
-2.79394482497429e-05
-2.59528194429656e-06
-1.75280005104202e-05
-1.85770627120208e-05
-3.9569508108617e-06
-1.61636926343323e-05
-1.38290892762431e-05
-1.53754611799595e-06
-1.44784497074692e-05
-5.85779041318172e-06
-3.25439121294929e-05
-1.70257917584916e-05
-3.20261975618656e-05
-3.09687435405328e-05
-2.06403302251311e-05
-5.82221256428652e-05
-2.34277859031191e-05
-8.72894326946381e-06
-1.78879428713243e-05
-1.3181840412833e-05
-3.86534853976936e-05
8.32532641392371e-06
1.29665709030299e-05
8.45225292849392e-07
-1.60404285058278e-05
3.29034546693662e-07
-8.18872837960929e-06
-1.66544273194492e-05
-3.10468853062807e-05
1.31817505305579e-06
1.52411124988488e-05
-1.81391689898209e-05
-3.90479782826702e-05
-1.72935147530186e-05
-2.45252485167897e-05
-3.3816846410348e-05
-2.196810844728e-05
-7.37439369762805e-06
-1.51811340307649e-05
-2.05816761547856e-05
-3.34160449152411e-05
-1.91008414669063e-05
3.98970346034029e-06
-3.46544543820641e-06
-1.43611974938331e-05
-2.9993095587428e-05
-2.74386533826287e-05
4.29682889117969e-06
-3.04161593851979e-06
-3.3171095712358e-05
-3.78489086103848e-07
-7.70701926571935e-06
-1.66493261949893e-05
-5.74621644181224e-06
-1.76487367811193e-05
-2.68821434304391e-05
-3.91078143988905e-05
-6.35548023837592e-06
-2.03088576343573e-05
-3.01897894394883e-05
-2.13362583318878e-05
-7.48791522320459e-06
3.98548117796636e-06
-1.70947981465693e-05
2.22897923262473e-05
8.29607389738378e-07
-2.30328901768223e-05
-2.09140071954416e-05
1.29104146335769e-05
-2.34934988536113e-05
-3.07721849125855e-05
-1.06362781426554e-05
-6.03430536045151e-06
-1.01856585675805e-06
-1.16578048164055e-05
-6.54006751418093e-05
-7.30776275854283e-06
-1.86597077996696e-05
-2.85564709034402e-05
-4.48334239997851e-05
-2.447880239442e-05
1.16072864432116e-07
-3.51025277825969e-05
-3.52109097137801e-05
-1.60774155290207e-05
-9.93044626967013e-06
-2.00600076537389e-05
-2.62412031655549e-05
7.09499555836238e-06
-8.1366138775363e-06
-3.17208694640074e-05
-1.81758344228538e-05
-4.40194901041478e-06
-1.96700722253114e-05
-3.61283507215577e-05
-2.67148358086498e-05
-3.62127988742658e-05
-1.82852129104846e-05
-2.36768397193764e-05
-1.02393901637547e-05
-3.58585466139682e-05
-3.65471796967428e-05
-4.44950815256224e-06
-4.73472046354619e-06
-1.47694384984928e-05
-1.19077933997749e-05
-5.09362233330231e-06
-3.19282252547274e-06
-1.80790670852229e-05
-1.02402806299696e-05
-1.30786735318786e-05
-9.74910023311473e-06
-1.13190409940787e-05
-4.06304861024758e-05
-4.15871933045372e-05
-2.52673492700398e-05
-9.3377155235532e-06
-4.84648087029527e-05
-4.3405584058555e-05
1.04679828189792e-06
-1.32595935666826e-05
-1.05609185722648e-05
-2.83855048087645e-05
1.8180772168184e-05
5.89247035190745e-06
8.77886789592893e-06
-1.21113538574236e-05
3.70875966393016e-06
1.43075053634407e-05
-1.07869514827824e-05
-2.25028690130263e-05
1.54598966218089e-05
-1.46794510307737e-05
-2.09213763733418e-05
-3.21312955828842e-05
-2.35082910512463e-05
1.97624056550355e-06
-3.53188496419713e-05
-3.47259467681989e-05
-3.22409789515655e-05
8.17654092526161e-06
-8.36549221330612e-06
7.10415805995491e-06
-1.36800419444022e-06
1.42110719313392e-05
1.43226752115614e-05
-2.84057532409484e-05
3.22664544398526e-06
6.50115918716773e-06
-9.50817120920153e-07
-1.7470324168454e-05
-3.52161633851764e-05
-1.12698811610839e-05
-2.34561058512613e-05
-3.99915282984349e-06
-4.21477337646957e-05
-4.32476804409418e-05
-3.65382991346947e-05
-4.43482230970935e-05
-3.41338439752257e-05
-6.62928783813636e-05
-1.90726181382463e-05
-1.93703600920461e-05
-2.95288912266304e-05
-4.069598041818e-05
-2.24481964856553e-05
1.85527779608821e-05
5.68131374869776e-06
-2.43520896317389e-05
-1.6281417435053e-06
2.46278080330414e-05
-6.67707751692988e-06
-4.11990195529755e-05
-4.75872792334834e-05
-3.20228907374699e-05
-4.16445972920737e-05
-7.92490715591422e-05
-5.7244816648692e-05
-1.10315162300545e-05
-2.4153439985031e-05
-4.06436498408334e-05
-3.036389859595e-05
-2.30070896759579e-05
-1.31656247056611e-05
-2.67896836244043e-05
5.33393283135492e-06
-7.53919280708225e-06
-5.88935109815423e-06
-5.08296172453967e-06
-1.13995607536683e-05
-3.30789850685631e-08
9.23377288287942e-06
-6.59414739192283e-06
-2.49138468368185e-05
-2.81875660135569e-05
-5.12595511087171e-05
-2.98918312654841e-05
-1.87834196410001e-05
-2.5463883303145e-05
-2.78572312203104e-05
-1.6947131986493e-05
-3.75797914185011e-05
-4.84049766670701e-05
-1.98858147263487e-05
5.38116076973427e-06
1.11739473426388e-05
1.41536046018518e-05
-1.29565202989793e-05
-7.72000494807652e-06
2.89522592444682e-05
4.46268336450304e-06
-2.50945722722159e-05
9.72483298780151e-06
-5.17867416433241e-06
-2.32639186841904e-05
-2.95031558853877e-05
-9.79372798174117e-06
-4.34943675524304e-06
-4.24672066806405e-05
-4.34701917454353e-05
-1.73603972878225e-05
-6.20082705137874e-06
-2.03981603845421e-05
-3.29112508813255e-05
-2.66787656488638e-05
-7.19781955964556e-06
-2.23655343125985e-05
-2.56298178775495e-05
1.54122768829434e-05
2.28215914170042e-05
-2.02770930624648e-06
-3.54238971487274e-06
3.81235898792837e-06
1.49274107294231e-05
-3.33827493336878e-05
-8.93124777052417e-06
-1.03496528963455e-05
-3.80737313972059e-05
-3.51740779853137e-05
-4.41617966362284e-05
-3.59018374990611e-05
-3.95437713077995e-05
-3.9694606275109e-05
-1.81093672770326e-05
-3.95963109344293e-05
-3.03871717073191e-05
-1.73430025751654e-05
5.74094720979914e-06
-2.02854018121987e-05
-1.39652514521537e-05
1.52254969957128e-05
-5.07773218692563e-06
-1.51086968907486e-05
-2.56344329432566e-05
-8.34223361691964e-07
-2.57432300418619e-06
4.84961550315832e-06
-2.43499221489428e-05
-3.46797724912951e-05
-4.11354909817252e-05
-3.90941985426671e-05
-3.61712921855774e-05
-5.18625700243878e-05
-2.65441469670137e-05
-3.0927631637864e-05
-3.7541620817846e-05
-2.72285296191365e-05
-4.77012073149474e-05
-7.92203107585663e-06
3.66380014171819e-06
2.12855971184768e-05
2.55556504529807e-06
1.28281687244998e-05
6.43095663167824e-06
-1.19905974798461e-05
-2.1344044738894e-06
5.79138065976609e-06
-1.07859207843171e-05
1.26347320720159e-05
-1.43487889106227e-05
-1.46651426470916e-05
-8.51059811759064e-06
-3.37389760220401e-05
-3.59778120318773e-05
-2.65971196743582e-05
-3.51654824093161e-05
-1.56872435976168e-05
-4.24982538023969e-05
-3.35477199885632e-05
-8.28651869746655e-06
-1.94777353202859e-05
1.08254619740782e-05
1.27412623474385e-05
-1.11599689839554e-05
-4.72250930213416e-06
1.6662517769698e-06
-7.00843013520121e-07
4.79928669613109e-06
-8.28480250176063e-06
-2.62513510461082e-05
-1.88911846606678e-05
-5.1747542717552e-05
-3.46131518575081e-05
-3.12837665627662e-05
-4.62542360444324e-05
-4.98947451852486e-05
-4.38540637117909e-05
-3.83455692780053e-05
-4.80506267237483e-06
-5.17543773724419e-05
-1.46328688352565e-06
-1.06554562964456e-05
1.12060779341754e-05
2.1058650668006e-05
2.99461281609749e-05
4.30129759680906e-07
-5.11306844285769e-06
-1.125477255903e-05
-4.7821972550537e-06
-4.28126476114375e-06
8.39628140594387e-06
-2.59667439699839e-05
-2.88214664592477e-05
-2.19947581230407e-05
-3.65774573029142e-05
-5.13830221891364e-05
-6.07520744126141e-05
-2.77978159668974e-05
-3.24038661561267e-05
-2.13022977739457e-05
-1.06323429201636e-05
-1.75018248032605e-05
-5.29678756371008e-06
-7.35204414452614e-06
-1.72393689557029e-05
1.18908521522852e-05
-2.62637088877305e-06
-5.37992701479691e-06
-2.96504423943075e-05
-2.39645841893055e-05
-6.60037543231563e-06
-4.70680773001536e-05
-4.17862313723167e-05
-3.89768044439028e-05
-3.68365758184005e-05
-3.61744663869781e-05
-4.0226481457463e-05
-1.3547439656719e-05
-2.17924666203379e-05
-4.95215537116149e-05
-1.44392512827429e-05
-9.2419995091868e-06
4.95661002840662e-06
-2.32283717196457e-05
-6.79464898582135e-06
1.79615934937523e-05
-5.8490191718055e-06
1.99606269359108e-05
-3.19138030934957e-05
-1.06572666396581e-05
-1.99518959991753e-05
-7.48277039681329e-06
-3.2267507986985e-05
-1.37399296130334e-05
-3.79982893814835e-05
-1.21839871224915e-05
-3.4045265609169e-05
-3.03991839406302e-05
-1.38856719603756e-05
-3.80135603524388e-05
-1.96548569207888e-05
-1.71376841093751e-05
2.04660472006532e-06
-2.17285956565699e-06
6.40161972110326e-06
1.2221410758176e-05
4.84070749703918e-06
1.77573409798496e-06
6.21279443205203e-07
-1.12883997898438e-05
1.58373533422884e-05
-1.96777418422807e-05
-1.55470170702889e-05
-2.4019717795456e-05
-1.4425151512933e-05
-2.62245838157904e-05
-4.25036403660853e-05
-2.10241176487439e-05
-1.31378849619627e-05
-3.32856024403993e-05
1.72509774969002e-06
-2.26611811817991e-05
1.16310794703169e-06
-9.15460956745976e-06
-1.27781080176206e-05
-1.01075504587609e-05
-1.28870555725005e-05
-2.89411507707128e-06
-5.20706718851642e-06
1.26665850308403e-05
2.45608970911751e-06
8.18916440438664e-06
-2.482995436365e-05
-2.60353069029695e-05
-4.44154176593106e-05
-9.26974537527863e-06
-3.11062466605157e-05
-5.31519120227575e-05
-4.26859159632986e-05
-3.63450924276694e-05
-3.80840131942947e-05
-2.6426292506569e-05
-2.66425775122075e-05
-9.96946513640421e-06
7.21426610361734e-07
-2.62895842877378e-05
1.021407748532e-05
-1.89147345001866e-06
2.27510950358794e-06
-4.93255584694756e-06
-1.35029832301449e-06
1.19010726509972e-05
-3.57647308768109e-07
1.89028453936208e-06
-7.62956740675197e-06
5.36878023481297e-06
-1.75061569896941e-05
-3.17367469982192e-05
-5.55349964781708e-05
-1.61125433112714e-05
-2.42123897599136e-05
-5.57257526892072e-05
-1.86018037111044e-05
-1.41829430594144e-05
2.47849187639573e-06
-3.44706217006222e-05
-2.50955474833977e-05
2.23908919379456e-06
1.42159205853079e-05
1.08090335876449e-05
1.62448832278869e-05
1.81957952564495e-06
9.98652663970098e-06
-8.97418767381371e-06
1.13166074780233e-05
-1.98318559239279e-05
-6.33983041824126e-06
-2.63163830489296e-06
-2.4079070906131e-05
-3.51591452098947e-05
-3.43409379766838e-05
-1.78267738153821e-05
-2.55284499235751e-05
-1.35501642316352e-06
-1.82345690042578e-05
-5.12123275242122e-05
-7.78317261215695e-06
6.68916750032098e-06
-1.47874867655681e-05
-3.01629024588329e-05
3.64238619315224e-06
4.53642920561985e-07
-2.95357138092846e-05
-2.05037867692457e-06
7.13302369686917e-06
-1.23455202477203e-05
-1.90422770489078e-05
-2.93317343444708e-05
2.71047974247245e-06
-9.58614640288547e-06
-2.55883503146169e-05
-3.37396527602214e-05
-2.43961041363385e-05
-6.94920599319909e-06
-2.79405155515338e-05
-2.83586470551791e-05
-7.34526546348044e-06
-2.27634924909229e-05
-1.36733445815531e-05
-2.75462125736306e-05
9.02150264797349e-06
-1.02533365356703e-05
-1.6534709657257e-05
-2.40717551055587e-05
-1.98618157530685e-05
-1.41976450985329e-05
-1.65074691796098e-05
-2.49498555636527e-05
-4.03941216334991e-05
-3.46787395199508e-05
-4.23160400736374e-05
-2.05155236158234e-05
-1.88121048750431e-05
-1.40466470495804e-05
-4.1792743148291e-05
-2.51316715177822e-05
1.7523563091659e-06
-3.38049050010414e-05
-1.48413218430704e-05
-1.42964189327346e-05
-1.18681028069469e-05
-1.41536039478784e-05
-1.77266118230064e-05
2.24285380175258e-06
-1.17235885781383e-05
-2.81239761166145e-05
4.68400629653046e-06
-2.84780216873244e-05
-4.17618570853196e-05
-2.15868903827238e-05
-2.77877555025612e-05
-7.88163910917041e-06
-4.85352127578398e-05
-2.23714435919233e-05
-1.72176568461048e-05
-3.20660916633158e-05
-7.52446331299693e-06
-2.85548235474947e-05
-4.3978154160186e-06
-1.63161903031589e-05
-4.83585180314123e-06
-1.64169586133926e-05
-1.27097938649621e-05
2.14812491818397e-05
1.25356797560483e-05
-3.87925795463761e-06
5.55206177036619e-06
-4.94049040068165e-06
1.0379387796851e-05
-2.28490964095824e-05
-3.67638415491451e-05
-4.09635971808273e-05
9.80416113575757e-06
-3.57273275353474e-05
-2.23115554254059e-05
-5.65530205309609e-05
-7.36368231096262e-06
-1.77114065049812e-06
-3.0391396314579e-05
-3.4998818855217e-05
-2.12689315351031e-06
-6.16268764050371e-06
-3.93047600693472e-06
-8.16000333726719e-06
-2.63552204523814e-05
-2.17722840080593e-05
-2.67248970572497e-05
-4.86919428664195e-05
-1.39275637345203e-06
-2.30593267511249e-05
-2.55530105255966e-05
-1.07289901374569e-05
-2.30731078690759e-05
8.17239599144947e-06
-2.01349707977423e-05
-2.18055727262945e-05
-1.49952098362599e-05
-1.44643998207064e-05
3.57407056203293e-06
-2.58011808472121e-05
-2.75244994597457e-05
2.44273343236425e-05
-1.17574809399021e-05
-1.23537376164528e-05
-1.01935518159362e-05
1.89472084715319e-06
-1.20612025502422e-06
-1.5270936314583e-05
-2.56813748500955e-05
-2.72924160433282e-05
-3.15006806666909e-05
-4.79132128049003e-05
-5.25290767945977e-05
-4.49016124135251e-05
-2.15511716230125e-05
-3.71418222913706e-05
-3.86408384532542e-05
-1.74851534673704e-05
-1.78509979641822e-05
-2.50830781829086e-05
-1.47880235746502e-05
-1.92891016328379e-05
-1.00299919298285e-05
4.02249798025249e-06
4.01040297860635e-06
-2.78708090601799e-05
-2.81036498984264e-06
-1.99819186686017e-06
-1.64903909942406e-05
-5.14825143653529e-05
-1.71926658215189e-05
-2.96677522750253e-05
-2.28230242104531e-05
-4.16357567540959e-05
-5.32739148279716e-05
-2.5034524739713e-05
-5.92497173292766e-05
-4.11822571207605e-05
-4.58497626897356e-05
-1.13581195030287e-05
-1.61991249481668e-05
-1.97132194052362e-05
-1.36995495705696e-05
1.86106996290721e-05
2.09841451743154e-05
3.42712509863398e-05
1.86481487227988e-05
7.80851574734346e-06
2.10368818370698e-05
7.24629875083498e-06
-1.04568988010134e-05
-1.87438433496847e-05
-1.14274861615691e-05
-1.28295733312701e-05
-5.00249957457973e-05
-5.19649575494427e-05
-1.74196640521357e-05
-3.39481135826156e-05
-3.97045922985489e-05
-2.78081369952993e-06
-2.10839928011263e-05
-3.56975571427842e-06
-1.23359211534929e-05
-3.94205693166632e-06
-1.21644424241768e-05
1.76983704427421e-05
1.87912571995807e-05
-2.90511887398601e-05
1.38252412096197e-05
8.41854907890176e-06
1.41957894585856e-06
-1.98565447921367e-05
-9.05010720652479e-06
2.18939958075605e-05
-4.36519754311895e-05
-4.92749329449066e-05
-3.34938080753063e-05
-1.63185460682605e-05
-5.46998536688281e-05
-5.11074370635484e-05
-4.20535173363684e-05
-3.98649259265579e-05
-2.10253443238748e-05
-2.2363340101527e-05
-9.72174780982985e-06
5.62299949055095e-06
-1.28440066688997e-06
-5.37519439748163e-06
6.76415533784356e-06
-2.01531897793986e-05
2.68058512984772e-05
-2.96678463377309e-05
-2.35905654818435e-05
1.26399980689425e-05
-1.17049821538148e-05
-2.63440683254582e-05
-2.42788143258252e-05
-1.79771905471185e-05
-3.26044834259547e-05
-5.98788949284569e-05
-5.54216497597695e-05
-2.83762243553429e-05
-4.16081001690409e-05
-5.50901940276301e-05
-7.10309210157303e-06
8.13691160494701e-06
-3.91843771804386e-06
-7.6403681132701e-06
2.361545218627e-05
-3.89297520993186e-06
-1.9457992358615e-05
1.22263204000669e-05
1.93934086961659e-05
-1.33890130565501e-05
-1.49367374860615e-05
7.09305674393686e-06
-1.36230276265372e-05
-5.26364092891214e-05
-3.94427794629453e-05
-3.79278175045113e-05
-2.11388320084738e-05
1.39348609268827e-06
-6.8804115378846e-05
-2.45861154969309e-05
3.76534624445023e-06
-2.56603809902655e-05
-4.25952781439369e-05
8.11415882720727e-06
4.47230842261339e-06
-7.09631694478941e-06
-2.64863222681281e-05
2.58062202948543e-05
2.75028428542063e-05
-3.21150649993559e-05
-3.23222122405671e-05
4.02066156218951e-06
-3.04206304173413e-06
-4.88375948805675e-05
-3.54108787875096e-05
5.89226357728031e-07
-2.86113867762949e-06
-3.78497936310073e-05
-4.24325369576716e-05
-1.89799092432049e-05
7.6298698298235e-07
-3.29809133156016e-05
2.69280313723757e-06
-5.21932453132519e-06
1.35471761245115e-05
-5.2406172022591e-06
-1.45754766387888e-05
-2.05473701087675e-05
1.14532119673549e-05
-1.52710802376017e-05
-2.87476928675232e-05
-1.73123107266593e-05
-2.88328166407499e-05
-1.58500028770686e-06
-1.15622492294544e-05
-4.02239141824221e-05
-3.17554568601757e-05
-4.23895940686664e-06
-2.65178583219394e-05
7.96858784335481e-07
-2.69764343167057e-05
-2.23020999419316e-05
-6.42021438903204e-06
1.04856919286085e-07
-2.11872327719235e-05
-2.43697767395304e-05
-2.54088716114648e-06
-6.10557994699546e-07
-6.39740468888848e-05
-2.84340002206246e-05
-2.21635644613116e-05
-1.40619248411874e-05
-3.25220538285039e-05
-4.93722582246909e-05
3.72577424896416e-06
-3.40797958762046e-05
-6.19782199512024e-05
-5.27499673756194e-05
2.05089022102815e-05
-3.32252841506498e-05
-4.51101726580206e-05
-1.40183924806859e-05
2.98627750415469e-06
-5.41755826264405e-05
-3.16236025100594e-05
-1.03003414454523e-05
3.11849060678905e-05
-2.2095848204738e-05
-1.11776804206616e-05
1.11224046717123e-05
-2.54328743493592e-05
-1.75533677182363e-05
-2.00027101402079e-06
-2.3073881982332e-06
-1.13752003849532e-05
-2.36109188059317e-05
-5.07715595514533e-05
-1.29258636705577e-05
-1.22492907469409e-05
-2.6072445494387e-05
3.33852442885825e-06
1.96218563284718e-05
-1.0021452106885e-05
-3.27745783062624e-05
-2.16062294557513e-05
7.56029070437267e-06
1.36107540461434e-05
-3.67594101591771e-05
-2.01059545292923e-05
1.79141557211054e-05
-1.37417682262285e-05
-6.63442656993604e-06
-2.81205092272917e-05
-1.48884493171954e-05
-1.52042579399084e-05
-1.39534179172072e-05
-4.72840791648017e-05
-1.6048370178526e-05
-2.03194896607191e-05
-4.65813847613634e-06
-1.11343139765889e-05
-1.81426903426496e-05
-1.00972949806747e-05
-1.27413433761345e-05
-3.56345258198078e-05
-1.20347410309623e-06
5.60892014924199e-06
8.13219150960177e-07
-2.08704539060386e-05
-2.13386139758944e-06
-4.74501264624478e-06
-1.60128369319742e-05
-3.97612973971545e-05
-2.02058809395365e-05
-2.50345760800275e-05
-3.11036287295061e-05
-2.8746917529843e-05
-2.41671194863713e-05
-1.13771151994784e-05
-1.90848975461325e-05
-2.45371994692871e-05
-2.01540726199765e-05
-3.39791615901398e-05
-1.99739816733981e-06
-2.05332635761553e-06
-1.06235271320449e-05
-3.79976486445862e-05
3.10015790695793e-06
1.61207716646663e-05
-9.66829936627721e-06
-3.43816817200197e-05
2.63264467755633e-05
1.92783665464337e-05
-4.9953392229733e-06
-4.44530668949861e-05
-2.65997475147994e-05
-1.62210590599322e-05
-4.63717424060608e-05
-6.54770383960668e-05
-3.17728181224841e-05
-1.97696071921832e-05
-3.05087240437985e-05
-3.36763814676097e-05
-3.90501761312124e-06
1.23162874966659e-05
1.40634837169483e-05
-3.39385119653405e-05
2.51879669136054e-05
1.77281839100913e-05
2.07109394178691e-05
-1.21628913877849e-05
-2.91167787795061e-06
-7.35435285661468e-06
-2.83274949898826e-06
-1.63265551794814e-05
-1.72466928793583e-05
-2.07926836440332e-05
-2.41883366605042e-05
-3.26522703998648e-05
-4.27641713326558e-05
-2.87809909032077e-05
-3.41619844306619e-05
-3.13645795176565e-05
-2.64993127956136e-05
-4.7203659572144e-05
-1.91888656889727e-05
-9.59400145050291e-06
-2.44399532855682e-05
2.28093250394799e-06
9.03441379473082e-06
6.99558652295708e-06
4.45486082088913e-06
6.54254262667024e-06
9.72261521715957e-06
1.79065207392315e-05
-5.61938636791254e-06
-2.98686848254073e-05
-1.47502775465533e-05
-3.75294702506453e-05
2.24014160026818e-06
-3.54780453756121e-06
-4.78843729535004e-05
-2.7964047909677e-06
2.89252105076552e-05
-2.16210201314394e-05
-4.76051614686489e-05
-1.6684315712885e-05
-1.27254830282565e-05
-1.65652732599908e-05
-4.2231030478687e-05
-3.01570177713948e-05
4.00772077635201e-05
1.56435814031593e-05
-2.86931675557896e-05
-4.95070873460773e-06
-3.35623250096033e-06
-1.22249778744698e-05
-4.60308993977285e-05
-2.43535269307552e-05
-1.2520907864384e-05
4.11178550034948e-06
-7.9796208120138e-06
-2.55291618594129e-05
-1.78993549771868e-05
2.57893478563517e-06
-3.60266013515668e-05
-3.63835815218175e-05
-1.49388067812412e-07
2.36187184643567e-05
-3.05786132699264e-05
-6.28439129578648e-06
-2.28843612550764e-05
-2.78848042437373e-05
-1.92349492581733e-05
-2.14321417944767e-05
-4.04002293365071e-05
-1.74593519705263e-05
-1.75131923294689e-05
-4.21754549137373e-05
-2.81836417163713e-05
-2.43066025051171e-05
-3.23011944484098e-05
-2.26023275653256e-05
-4.84896214296898e-05
-4.9851433751109e-05
-4.38365527093871e-06
2.26598999747348e-06
-5.29832945243523e-05
-1.49893996165859e-05
1.83744146724405e-05
-1.15567682644735e-05
2.74872375423043e-06
-1.7908870716863e-06
-3.81443662887282e-06
-2.97865272093046e-06
-3.2788447227306e-05
-2.51379333846496e-05
-3.35672677556097e-05
-2.44610081291665e-05
-1.97950921695149e-05
-2.61469725195723e-05
5.71226408108119e-06
-5.40152875071889e-06
-3.25168759861347e-05
-1.0988699541464e-05
-6.75587926997846e-06
1.28938556565416e-05
-3.2669900971824e-06
-2.16679214971564e-05
4.59190539816424e-06
2.70772005573332e-06
7.59696767001573e-06
-4.23643435232049e-05
-2.15821860524325e-05
-1.71404102984394e-05
-6.190651734555e-06
-1.2918818767814e-05
-1.79396982267763e-05
-1.34642161713183e-05
5.51324150320726e-06
-3.81656165910656e-05
-3.1481580672657e-05
-3.81888936982308e-05
-1.70669550158817e-05
-2.40169515926736e-05
-4.23510402947798e-05
-7.34812496172315e-06
-6.94748538795346e-06
-8.53586014330944e-06
-3.63352059702757e-06
-7.14053538803545e-08
-1.18309152553189e-05
-1.92113172628592e-05
-1.47022676621868e-05
-2.98063444314613e-05
-1.16177194960069e-05
5.60763584046725e-06
-4.43906058406099e-06
-3.25988988625409e-05
-4.54282104036046e-05
-2.32617307502746e-05
-4.03488622309976e-05
-1.97391915540223e-05
-2.71043064693739e-05
-1.73631659476296e-05
-2.23096147596708e-05
-4.27647548146345e-05
-1.16490383600067e-05
-2.23016415060993e-06
-3.46017855687679e-05
-1.60716592419876e-05
3.31495757877611e-06
-9.25860308774638e-06
-2.28790604046307e-05
-8.21498663709792e-06
-1.45884012996886e-05
-8.49941612578561e-06
-2.5588471242065e-06
-2.95916243454266e-05
-3.37102749446792e-05
-3.04454159876465e-05
-2.04711141059802e-05
-8.5752519056733e-06
-2.55413076886329e-05
-3.11733243540778e-05
-1.61975889162484e-05
-2.62152154353721e-05
2.00342301240851e-06
-3.69372861856937e-05
-2.05609032355513e-05
-1.6805881079002e-05
5.57992058608584e-06
-2.03721247712967e-05
9.26293951857881e-06
5.25648491276046e-06
-2.84661720194013e-06
-3.5522947409909e-05
1.96879498691657e-05
8.51457835541303e-06
-3.9447594296755e-05
-4.25851992859901e-05
-1.47340770594652e-05
6.61418189004213e-06
-3.77414221049656e-05
-1.33937023430743e-05
-1.69382762738272e-06
-1.80670648451504e-05
-1.41441236243622e-05
-4.2963061654026e-05
-2.57220544376135e-05
1.20920721352844e-06
1.99838102375783e-05
7.78412031066111e-06
-8.27572226760657e-06
-2.60986072417202e-06
-1.25577811671272e-05
-2.90711172204372e-05
-9.7498335689413e-06
-1.34734032054854e-05
-1.87052796720026e-05
-3.45925427895076e-05
-2.03569886924794e-05
-1.2349439211242e-05
-2.7444619599266e-05
-4.40842837102873e-05
-1.90147027731352e-05
-1.55687990044265e-05
7.17004549700089e-07
-2.63319533842199e-05
-2.80740359667338e-06
-1.91328386081632e-05
-5.70935340569759e-06
-6.76980488392986e-06
3.40249165320944e-10
6.72020780293921e-06
-1.37805054259036e-06
4.00977140733018e-06
-6.50297811727221e-07
-6.94115528813985e-06
-1.93919541942639e-05
4.1141598636566e-06
-4.04255489308063e-05
-1.96587777393865e-05
-1.64787056139087e-05
-2.00597068619308e-05
-2.39021387362816e-05
-5.59704207826921e-05
-2.42550543090023e-05
-2.33008714079092e-05
-1.46979869359349e-05
-2.0888259619974e-05
-2.33702885620143e-05
-1.2332199080571e-05
-1.77807154145308e-06
9.18098646507601e-07
-2.11843501910669e-05
-1.46822229085399e-05
5.6851818846739e-06
-1.04797802629915e-05
-2.17576490875374e-05
-1.54278265206115e-05
-1.33505145450864e-05
-2.32289153482368e-05
-2.76522535023936e-05
-2.79752577769342e-05
-3.71292894450725e-05
-1.89749618061854e-06
-2.31635322933425e-05
-4.54733113049114e-05
-3.98699001608231e-05
-9.72874366822312e-06
-3.76388842233848e-06
-1.41897956528701e-05
-7.45278027753151e-06
4.08904186775331e-06
1.48808019119557e-06
-1.16429184717679e-05
-3.34969518568726e-06
1.07318221249095e-06
-1.41587909480759e-05
-2.03163356497782e-05
-3.49359459204158e-05
3.5962855178731e-06
-6.59793193625852e-06
5.60818012356662e-06
-2.9858205591661e-05
-1.07586973981984e-05
3.9545995755143e-06
-1.57978360899259e-05
-2.09066034367952e-06
-1.99361999606506e-05
-1.38126388419481e-05
-1.87532996724338e-05
-6.83731243237671e-06
-3.02209852811698e-05
-1.49112389998901e-05
1.05547984130537e-05
-2.17369303209545e-05
-1.08070444488432e-05
-1.03993098671915e-05
-1.68387645983547e-05
-1.16197872996065e-05
-1.72500712681011e-05
-2.31609250635806e-05
-1.78723925564777e-05
-8.32446406404495e-06
-2.81079639762479e-05
-1.49281804945603e-05
-2.34319895769654e-05
-2.19183012651308e-05
-1.68676729780632e-06
-1.10128619252765e-05
-1.29043435278845e-05
-2.84528871532671e-06
-1.7360814802085e-05
7.65193753660543e-06
-2.58729963435972e-05
-1.68988908305821e-05
-3.61754314538553e-05
-1.99051691399004e-05
-2.0395687161e-05
-3.16031244137247e-07
-4.5945027292449e-05
-1.6216629491842e-05
-1.61020575056812e-05
-1.90336332132369e-05
-3.0188162289069e-05
-4.27175994528084e-05
-4.10484067809256e-05
-2.51830074386678e-05
-8.423421881046e-06
-3.22330580197936e-05
2.82054075425498e-06
-1.12846921270738e-05
-3.72909879385585e-05
-2.08435978391644e-06
-3.45578777326827e-05
-2.52699070037795e-05
-1.94136897322919e-06
-1.28541444397832e-05
-3.05782337182844e-05
-2.29014960927523e-06
-1.87752278986405e-05
-3.07398847968218e-05
-3.45643402713727e-05
-2.24467101271126e-05
-6.98993000137797e-06
-1.55819918407737e-05
-3.15316363905151e-05
-8.29931700389365e-06
-8.54912778107457e-06
-2.72042028785484e-05
-1.59432178217418e-05
-7.33326621944338e-06
-2.22347963224932e-07
-9.85965619681752e-06
-2.09847178294172e-05
-1.42327739565421e-05
-1.71874191202773e-05
-7.43322585509155e-06
1.19993102386914e-05
-3.44859447405459e-05
-3.10474668043849e-05
-2.08708261999144e-05
7.89429669279488e-07
-4.31842242237197e-05
-9.98892470311856e-06
-1.45203733265596e-05
-1.45726758636237e-05
-4.32605515898316e-05
-1.97192348193782e-05
1.01457235215304e-06
-5.43041279446511e-06
-2.90866293069016e-06
-1.259207080659e-05
-7.7036439091531e-06
9.73754436272452e-06
-3.37021468656493e-06
1.19157048280519e-05
1.23486260032375e-06
-3.00591118125147e-05
-1.70051517054376e-05
5.77055627665218e-07
-2.58386977870452e-05
-1.81663144395551e-05
-2.07391655501774e-05
1.07913653211769e-05
-2.35854868127159e-05
-1.54483755433661e-05
-2.11485409833372e-05
-1.54254539270275e-05
-2.3051855661394e-05
-3.16949819336877e-05
-2.42607427107767e-05
4.20242315515717e-06
-2.01763311443833e-05
-3.02246180849468e-05
-4.31483847711352e-05
-3.78852074625718e-07
-2.42113311989626e-05
-6.048245999637e-05
-3.27422286279756e-05
-1.84368860119094e-05
-2.66508220900567e-05
-2.70573608835209e-05
-3.02972366993727e-05
-1.54769582044987e-05
-4.75152692065093e-05
-4.10066764643403e-05
-8.57854707435611e-06
-1.39135763350463e-05
-5.23011208857145e-05
-3.93760608179636e-05
2.24746699703247e-06
-2.76616522038876e-05
-2.58532237436353e-05
-4.09034151123024e-05
2.92031239027301e-05
-2.44320188670505e-05
-3.70602833275953e-06
-1.25980862945106e-05
-1.47638810818461e-05
-1.99385384728402e-05
-2.02543148723735e-05
-2.08210581338926e-05
-1.03943113731242e-05
-4.63770598313133e-05
-3.46470258515682e-05
-1.41523531681777e-05
-1.65478350322229e-05
-2.62706089727279e-05
-3.50544683068576e-05
2.1616253092636e-05
-1.97258452180085e-05
-3.84976577567456e-05
-1.55364700925877e-05
-1.00165200301184e-05
1.06423567117028e-06
-2.6932314072048e-05
-1.39984343361819e-05
1.5653590963207e-07
1.77507530657404e-05
-1.83797100653768e-05
-2.52907989765826e-05
2.16650294116807e-05
-4.31254221560912e-06
-5.09202994136597e-05
-2.08941283105423e-05
5.32511519854029e-06
-6.60240246697701e-06
-5.23780705890766e-05
-4.22418698007468e-05
-6.04237684284027e-06
-1.5066242124436e-05
-3.55418818763646e-05
-2.95075686719546e-05
-5.46367864666939e-06
1.67105847512351e-06
-1.60790549840096e-05
-1.21130365836388e-05
-1.15326958591466e-05
2.33956525795761e-06
-7.30404183735729e-06
-1.45009948245296e-05
2.0854581245323e-05
-9.31401147496415e-06
-1.76487922369181e-05
-3.55687790017527e-05
-1.45226745760121e-05
-3.92204331815272e-06
-3.51329750275046e-05
-3.99320259179918e-05
-6.05979811884543e-06
-1.12183395522651e-05
-5.77141826894982e-06
4.12271177660115e-06
-1.34076530236721e-05
1.21186901961247e-06
-5.52422154787069e-06
-3.21400892369796e-06
-3.06251665226029e-05
-7.56911316055898e-06
-1.51054944479932e-05
-2.9094482062178e-05
-1.06041131831485e-05
-2.4858161687191e-05
-9.24417388442375e-08
1.65496188336534e-05
-4.78134600195438e-05
-4.45800508842122e-05
-7.16816022519841e-06
8.57202533182747e-07
-3.37644072271946e-05
-4.74886761423657e-05
-2.28764842560037e-05
-6.46300364843464e-06
-2.43866831335607e-05
-2.98482375471455e-05
-2.48029545841426e-05
-2.6405433328766e-05
-2.01095895078086e-05
-2.284571296688e-05
-3.32291729859344e-06
-1.79445528029042e-05
-1.83298237470501e-05
-1.75378491201766e-05
-1.38274210088259e-05
-6.27934432912544e-06
-5.89925224837038e-07
-4.73548679665175e-05
-1.3225348893044e-05
-5.43792900638213e-06
-1.26349606216655e-05
-2.3987494712944e-05
-1.4150925411623e-05
-5.7814421953683e-06
-1.16862717699599e-05
-1.72236032327067e-05
-2.36133732671659e-05
-4.12016552086112e-06
1.24011497482808e-06
-1.58941915443519e-05
-6.68086226202283e-07
3.87580745984886e-07
1.54263594067593e-05
3.92052199971955e-06
6.01466474238929e-06
-2.15952581838826e-05
1.54280664557504e-05
1.08250566179011e-05
-3.29910026690044e-05
-3.11684281825041e-05
2.93014886648892e-06
1.72053848390732e-05
-2.56462319655232e-05
-2.1312368156547e-05
-1.86742450941123e-05
-8.94818550983415e-07
-3.39567983045628e-05
-1.74577543254821e-05
-1.94463014886975e-05
-2.84280976207523e-05
-2.73458843241391e-05
-1.80322616550206e-06
-2.12077667933416e-05
-7.01170755682054e-06
-1.13727697142805e-05
-3.33248204870275e-05
-3.43266415060294e-05
-5.56505901682401e-06
3.60734514109694e-06
-8.99778275575367e-06
-1.5503192837523e-05
-1.87780842036102e-05
-3.09706919602844e-05
-2.77960563090235e-05
-2.58698533153505e-05
-5.45797911865602e-06
-1.6172982918529e-06
-2.0430314190974e-05
-7.26693840393657e-06
1.51448611746024e-05
-9.81840907346436e-06
-2.68772059361431e-05
6.22329097936824e-07
-2.21202104221042e-05
-2.45451062552002e-05
-1.09397168179873e-05
-1.32173482515909e-05
5.27304357076395e-07
-3.45596375615099e-05
-4.1124449556766e-06
-4.73370839470809e-06
2.28533999065317e-06
-2.04978356361401e-05
-3.39848106872771e-05
-2.90627833730059e-05
-1.93671268352172e-05
-3.24298422523714e-05
-4.10448293507251e-05
7.65753591087915e-07
-8.83445460304171e-06
-1.34490735021466e-05
-2.83528273939236e-05
-7.57793227974814e-07
2.0853685453288e-05
-5.34102358963056e-06
-6.37550402546657e-06
1.86756854538613e-05
-2.1154381700755e-05
-2.43275120665901e-05
-8.7211270036588e-06
-1.29455339525448e-05
-2.04334851268974e-05
-2.54405787916116e-05
-2.2381925576803e-05
-1.31600965044363e-05
-2.23977499704564e-05
-4.67751505165252e-05
-3.57316082445771e-05
-2.37654005412101e-05
-2.39855267352488e-05
-1.38996371743384e-05
-2.2622609924719e-05
-3.97364631729019e-06
-4.64285189665166e-06
3.4164957405676e-07
5.9201019625069e-06
-7.98718438058634e-06
-1.9844437377637e-05
-1.10152065405094e-05
-1.12001807189913e-05
2.16877743323518e-06
-4.66256249008343e-06
-4.04668823991688e-06
-1.25227766254175e-05
7.51992223161636e-06
-3.29200289383311e-05
-2.9014705798779e-05
-1.51994368038035e-05
-2.73728537909653e-05
-3.58829102336721e-05
-3.78502575312326e-05
2.58480979133335e-06
-1.36428659093847e-05
-3.44013015882615e-05
9.93343265775834e-07
-2.10537025963998e-06
-1.35306680970717e-05
-1.99718525622179e-05
1.09354980893729e-05
-3.28728180090573e-06
-1.58087460141596e-05
-5.20821318420475e-05
-3.2193918056424e-05
-1.76584246197576e-05
-2.6868604140125e-05
-3.53914672124575e-05
-3.80725895341742e-05
-2.42763060365656e-05
-3.93037209806244e-05
-5.99661425331173e-05
-3.64982716515737e-05
-2.04869058779431e-05
-4.43958824245997e-05
-6.22172276213606e-05
-2.52513290055279e-05
1.02469826728321e-05
-2.61636134419004e-05
-1.97495917995695e-05
9.51040349793762e-06
-4.67718553856584e-06
-1.97177642838216e-05
-2.57967814719671e-05
-1.19102700740941e-05
4.01857614495844e-06
-8.131486280318e-06
-4.14764612296385e-05
-2.27100358258221e-05
-3.05593722956726e-05
-4.58340961700162e-05
-3.00001505466593e-05
-3.78430793561052e-05
-2.03334039257508e-05
-2.63061290958397e-05
-1.09581325601564e-05
-2.7823108044777e-05
-1.68320129889574e-05
-2.09639075087894e-05
-4.85368140394778e-06
1.6211201956736e-06
-3.10768947814894e-05
-6.32433523499654e-06
2.99597520166578e-06
1.14805528566767e-05
-3.11666983255899e-06
2.78731523699913e-07
1.80816087413013e-05
-1.02707205189577e-05
-5.92481364643598e-05
-1.69128838414101e-05
-3.42505600413979e-05
-4.29972095527041e-05
-2.3308715154586e-05
-3.01367505068828e-05
-1.24271209238359e-05
-4.12979546608871e-05
-3.33398591920645e-05
1.19421815871536e-05
2.0754295704132e-05
-5.0259539217035e-06
2.96357290319962e-06
-9.33317431028533e-06
4.52046381191132e-06
7.43045999081211e-06
2.2565361635191e-05
-1.05044147020683e-05
-5.31988368640313e-06
8.90009328123463e-06
-5.22625453538436e-06
-2.14609962164662e-05
-1.7241485989963e-05
-1.51443744808146e-05
-2.57897888745802e-05
-1.77013469888354e-05
-2.12659052888133e-05
-3.11975918395464e-05
-2.58396450312476e-05
-4.82269405968693e-05
-1.30818736969876e-05
-2.7768957373119e-06
-3.67434401921447e-05
-4.16320094665957e-06
1.52980725095404e-05
8.77706735428348e-06
1.09892537681583e-06
2.46749657344078e-06
2.20276963249371e-05
-4.07494683511305e-06
-2.00845519822236e-05
-3.92410021736246e-06
-3.48962396260744e-06
-9.2273960559253e-06
-4.45608643409693e-05
-2.69497273621599e-05
-4.97821470000907e-05
-1.8773357727418e-05
-1.3591488175066e-05
-2.55536932659233e-05
-6.43648470344501e-05
-5.1411843290458e-05
-2.98627086645495e-05
-3.33198445437422e-05
-4.41256168270843e-05
-3.85115656052008e-05
-5.57582599745305e-06
-9.35675499923771e-06
-2.0669514306675e-05
-2.35103826078186e-06
-2.65384987903647e-05
7.8710480957134e-06
-1.07945181327732e-05
-1.98582884753785e-05
-1.23389707197705e-05
-2.8215519469102e-05
-4.90194636384343e-06
-4.64524491486144e-05
-4.01295644340127e-05
-1.27113076156938e-05
-1.55611257868986e-05
-4.8531848824941e-05
-2.48883640989171e-05
-1.23734611067473e-05
-2.36976430319539e-05
-2.87378007379226e-05
-2.22987274450035e-05
-3.21428192908148e-05
-2.94176623565043e-05
-4.02300000671934e-05
-1.89559860030514e-05
-2.31935790836545e-07
-1.18318179116791e-05
6.32015902346534e-06
-1.12011003163806e-05
1.46660404457746e-05
2.67844852465895e-05
-3.23038538832118e-05
-1.13546153344831e-05
-2.48319641359133e-06
-8.46330454460194e-06
5.45975653600553e-06
-1.71955694384321e-05
2.11140607280871e-06
-1.5254732348296e-05
-1.37929640884676e-05
-3.21706576492037e-05
-2.08190246903849e-05
-7.90816850523755e-06
-1.3430694998481e-05
-2.4152238285237e-05
-4.18305331666596e-05
1.02083789791823e-05
-7.92133657690632e-06
-8.1063715719255e-06
3.91578992594192e-06
-1.96880083918704e-06
-6.31922562770912e-06
-1.80137392929091e-05
-1.18164767438961e-05
7.05270387573936e-06
-1.16427687920036e-06
-1.67734874792654e-05
-1.07540643097298e-05
-8.91427147469725e-06
-4.03793092317063e-05
-1.2728180685035e-05
-1.88957640154368e-05
-1.84429002741353e-05
-2.23327055312946e-05
-7.68756489773005e-06
-1.10921764553454e-05
-3.37915196611085e-05
-2.35374722025925e-05
-2.31396770032524e-05
1.01997852890076e-05
-2.15595953446292e-05
1.0382831942947e-05
-1.58173643404795e-05
1.0897901188616e-05
-3.27496644496568e-06
-3.47344321299567e-05
-1.03146036148918e-05
1.4167895132811e-05
-3.42520122450643e-05
-2.88703018901339e-05
-3.42558864358433e-05
-1.86604285652512e-05
-3.87470164111838e-05
-4.18630541312516e-05
-4.23313110838681e-05
-3.03013322580325e-05
-2.94385632550898e-05
-3.67389825727139e-05
-3.24135077036979e-05
-7.85456776896007e-06
-3.73192537398924e-05
-1.15428697004393e-05
-6.30097556480871e-07
2.73563587935968e-06
-2.18653346478429e-05
-3.10570610788468e-06
-1.33762207396925e-05
-1.82219401896627e-05
-3.22199062238405e-05
-2.09222211792312e-05
2.3095535245093e-05
-6.0370079358209e-06
-2.8166381625759e-05
-2.73991940374227e-06
-1.54325408856119e-05
-1.68152776728059e-05
-5.52248810632485e-05
-2.75353691999276e-05
1.91520401852939e-05
-2.07675330909568e-05
-2.17738538091865e-05
-2.17742152121354e-05
-1.44066999338872e-05
-4.78308136052779e-06
-1.32507314057505e-05
-2.39429627843072e-06
2.21692158098374e-05
-2.21888854467895e-06
-1.03650595729615e-05
-7.15983980950197e-06
2.91223991348932e-05
-5.36032955848885e-08
-6.48929356471699e-07
-1.49973959592388e-05
-1.34589616933605e-05
-4.0888339284114e-06
-8.43566154684142e-06
-3.31061401078526e-05
-2.88363771139026e-05
-6.67634247129814e-06
-2.22433411666638e-05
-8.722386527657e-06
-2.04747902348942e-05
-2.08794477210578e-05
-3.04774484092126e-05
-1.55386397930896e-05
-2.00041860005232e-05
-4.32948180450231e-05
-1.85306530720155e-05
-5.4875745854089e-06
-8.51588467570858e-06
-1.16998494510389e-05
-9.68109244671004e-09
6.50134875935712e-06
-4.86169410522249e-06
-3.91603843600773e-05
-7.10588248452631e-06
-6.31508999498131e-06
-3.44928415380998e-05
-2.16283730465713e-05
-4.93773957950578e-06
1.12436533460294e-05
-3.63064566136266e-05
-3.68574933232825e-05
-4.04569503864595e-05
-1.53142354417754e-05
-3.95949622155022e-05
-3.77320297602286e-05
-3.93492707575816e-05
-3.16913684674565e-05
-6.70503590298585e-06
-2.22557839795981e-05
-3.07962655015309e-05
1.44680972911986e-05
-2.78941904275254e-05
-2.08570973383923e-06
-2.28855837499945e-05
-9.4469050734881e-06
6.45912359759218e-06
-1.89850365942372e-05
-7.22552784930451e-06
-1.21966378411665e-05
-1.63502001692219e-05
-5.76107249633219e-06
-3.05266790651606e-05
-2.34833810384001e-05
-6.08124590699327e-06
-2.09596297244099e-05
-4.88957700730949e-05
-3.84675111039422e-05
-2.49136762326889e-05
-2.12802296119564e-05
-3.38720608158609e-05
-1.60676893225085e-05
-8.27517986449565e-06
3.1512222273596e-05
-9.38861430497872e-06
-6.63852540665791e-06
8.12032197119861e-06
-4.96944974284154e-06
-6.12646397672695e-06
-7.17837795118095e-06
-1.92065636640218e-05
-4.25276639897792e-06
-7.30558338151721e-06
-4.96700652221732e-05
-3.22646334338026e-05
-1.83173772684206e-05
-9.02285832222247e-06
-3.67044614974712e-05
-2.4254042388894e-05
-1.90882414730244e-05
-1.19129356081483e-05
-8.9712135856356e-06
-3.86897777827776e-05
2.27106333746273e-06
1.33207394494886e-05
2.10457506720472e-05
-1.63197252874017e-05
-1.01396685183622e-05
2.86495492689651e-05
-4.6850836004952e-06
-1.70849395339378e-05
1.10618753802106e-05
-3.19827278860545e-06
-2.86043334795962e-05
-2.45026811147102e-05
-1.80106961462691e-05
-3.90515860488303e-08
-3.62390227091263e-05
-5.00039638485774e-05
5.47765704719016e-06
-3.21360131991413e-05
-3.57058830679305e-05
-3.52087001441048e-05
-1.6119018721604e-05
2.44826779886508e-06
-2.18920980858488e-05
-1.00386490215444e-05
-1.61561434750732e-05
-1.62188692611059e-05
-9.55786819483148e-06
-1.4749995864166e-05
-7.39428776239646e-06
-1.53610934186553e-05
-3.5114411064463e-05
-2.92862790917235e-05
-8.66252721260342e-06
-4.94834434601354e-05
-3.62508145762108e-05
-2.74038954382682e-05
-1.36181845981635e-05
-3.27285990165534e-05
-3.52108429935213e-05
-1.66828504125133e-05
-6.99241773173841e-06
-2.07314115847397e-05
-2.6483092379861e-05
-4.2627083748448e-06
-2.77692074040895e-05
-1.54819768574188e-05
-2.01260443735447e-05
-1.24827211900556e-05
-1.20230475240442e-05
-2.88126466124301e-05
-1.26084318816524e-05
-1.11271440014761e-05
-2.38409845980114e-05
-3.56099643902192e-05
-1.9394451881817e-05
3.77089055679661e-06
1.17242023315966e-06
-3.37949339853141e-05
-4.14011985250881e-05
1.90049108806358e-06
-1.8327396036092e-05
-2.32960045647889e-05
4.91907161889078e-06
2.53371919710854e-05
-1.03643981307912e-05
-2.8267810109352e-05
2.1446775168871e-05
6.12864421554824e-06
-4.30133925930129e-06
-1.87504994411874e-05
-6.38328903034013e-06
1.84406196593759e-06
-2.48657463773138e-05
-3.89679529963277e-05
1.39618472579449e-05
-1.15495096505157e-05
-3.00144054036547e-05
-3.08322424572856e-05
-1.09206705424067e-05
9.13592450670874e-06
-2.14905597000504e-05
-2.37416002945725e-05
1.74250822500284e-06
1.10905254272229e-05
-2.86463072427445e-05
-4.76124260666833e-05
5.75851532424457e-06
-1.32336025175141e-05
-3.3866210842879e-05
-2.68715450616878e-05
-3.00215585650389e-06
-1.9166387036522e-05
-5.44664938568939e-05
-3.41968069842959e-05
-2.23706138566737e-05
-3.60262744151014e-05
-3.26423706505552e-05
5.57626672945827e-06
-2.23150035704055e-05
-3.27410315409687e-05
-2.2866860387271e-05
1.27578769998855e-05
2.94707722919964e-06
-5.17073256103743e-05
-3.07350123002297e-05
1.475353663987e-06
-2.50350200784489e-05
-2.75788811050031e-05
1.76645624356931e-06
-1.7285449603398e-05
-2.10988808910541e-05
-5.18356032612459e-05
-3.57005390725957e-05
3.59963620979749e-06
-2.72945669711785e-05
-3.47523277641905e-05
-1.61726672655593e-05
-1.65758260246026e-05
-4.02823677491069e-05
-2.29720648984759e-05
-1.12538146712843e-05
-5.84673531855709e-07
-1.63832661739151e-05
-4.15915192040474e-05
-1.66330987188691e-05
-1.74131768390084e-05
-2.80693783885361e-05
-1.88208879647796e-05
-1.41410368430675e-05
1.79192670288828e-05
-2.52568450402401e-05
-2.05730420642014e-05
-3.11208501551786e-05
-1.55305584825258e-05
-3.65166267556824e-05
-5.20966396944167e-05
-3.53498989720401e-05
7.02390943554076e-06
-2.2873824685287e-05
-3.55452114264765e-05
-4.29412987463142e-05
1.05166081314223e-05
-1.48577365560382e-05
-4.41626954722724e-05
4.50041248643961e-06
2.23158042698571e-05
-6.10763322204737e-06
-6.06270117755235e-06
1.20523648724646e-05
-1.39500645358685e-05
-3.57352344533322e-06
1.04201954699426e-06
-4.72219860372515e-06
-6.12521040529398e-06
-3.92440270364833e-06
-9.03611625683597e-07
-1.12266173180822e-05
2.40683112236002e-06
-2.59129393013355e-05
-4.43879400903503e-05
-2.36342667802673e-05
-2.88706264628275e-05
-5.16058859105473e-06
1.26136419883119e-05
-1.1711162101037e-05
-2.22781812771998e-05
-1.69763574055204e-05
-1.25142086868481e-06
1.21595498133043e-05
-2.56223461413624e-05
-1.88178417976834e-05
-1.55425850937266e-06
-2.54268077364891e-05
-3.42478431942426e-05
-2.36051384758763e-05
1.90004526581161e-05
4.68765855805919e-06
-2.43169320582136e-06
-3.40807949308792e-05
2.1981937752834e-06
-3.15628524619953e-05
-4.33873373107369e-05
-3.01130877938575e-05
-3.08328858948624e-05
-1.36392489848159e-05
-3.49830694281176e-05
-4.3843426874376e-05
-3.03859323368036e-06
-1.82920662713796e-05
-1.71523926103798e-05
-5.47146696274557e-05
-2.38929826612212e-05
-9.38663473984837e-06
-2.78938090700504e-05
-1.25997675940918e-05
-6.68387809241644e-06
-1.68970372261632e-05
-1.83540766278335e-06
-2.03505397683807e-05
-6.14596064063412e-06
-1.34609017848656e-05
-2.14258848837809e-05
-3.80898389995081e-05
-2.81153045410901e-05
3.01302293849308e-06
-1.68648728092694e-06
-4.16950557408921e-05
-3.25126161458595e-05
-3.1558007293105e-05
-7.46120457160338e-07
-3.14537934803209e-06
-1.25734035734093e-05
3.75418068304228e-06
-3.77950775201294e-05
-3.96187844181147e-06
-8.01109865315813e-06
-3.51182094415655e-05
-3.43013839562735e-05
-1.2382190524667e-06
-9.25014979733578e-06
-5.53204954097339e-06
-3.31086047946959e-06
-3.40872235705608e-05
-2.12096207947483e-05
-2.6275259422434e-05
-3.33499822506911e-06
-8.94574744597303e-06
-1.28975893672161e-05
-1.90186376403063e-05
-9.58353396629638e-06
4.29544870164117e-06
-1.19957825981008e-06
-3.44397691511337e-05
-2.11431251618491e-05
-1.93592078773555e-05
-9.40057469281279e-06
-1.58454825254854e-05
2.00053381528752e-07
1.04901884194784e-05
-7.05801066509423e-06
-2.13712649088507e-05
6.62345298966721e-08
1.10499835820966e-05
-1.61871692572436e-05
-1.96181448322398e-05
-8.4326460317927e-06
-1.41174903112104e-05
-1.82281037386406e-05
-4.24865123440785e-05
-2.23798817659479e-05
-5.28494460931478e-06
2.73337811634064e-06
-8.74422756929973e-07
-2.54318435598036e-05
-1.99019622301751e-05
-5.91900561606737e-06
-1.63697041756251e-05
-2.23128166891881e-05
-1.96250667404592e-05
-3.91249546322862e-05
-1.90528552986883e-05
-7.88933986848611e-06
6.28452264392243e-06
-2.78943136709231e-05
-2.8808756551416e-05
-1.66921319723989e-06
-4.47398962601562e-05
-1.74228340590937e-05
-2.99370584817315e-05
1.44033432044444e-05
-3.52520094948577e-05
-4.25530433547632e-05
-7.43881603151868e-06
2.3451698419231e-06
8.49290252466579e-06
-2.83014807405535e-05
-2.25896304465324e-05
-1.12793612890345e-05
-2.69019173264627e-05
-4.38823571702135e-05
1.7302557977751e-06
-1.51911605177955e-05
-3.71508570498135e-05
-6.11668374794869e-05
1.76062638997286e-05
-9.01739834716512e-06
-3.19789586366596e-05
-1.73891126659214e-05
-1.74932443648198e-06
-4.44302971205066e-07
-2.38683570124745e-05
-2.47139472322662e-05
1.59722073039495e-06
-3.33909394994317e-05
-1.18546366931449e-05
-2.26308692786595e-05
-4.21201929929864e-07
-5.38668747014903e-07
-2.06716997087784e-05
6.50551900863203e-07
-1.80012053213083e-05
-4.07799324169769e-05
-3.30826076258594e-05
-1.01840625958366e-05
-1.23267209658328e-05
-3.22449286718783e-05
-2.33446879162079e-05
-1.30154390727033e-05
1.14660009855297e-05
-2.42491565880909e-05
-1.9887430418033e-06
2.3011761551327e-05
-1.20878709822116e-05
-1.45861676150365e-05
-2.95408800311512e-05
1.34298203733754e-05
-5.65666427660001e-06
-2.20598653832937e-05
-3.30523064379863e-05
7.91424854232662e-06
-7.40417923380015e-06
-2.32893466453927e-05
-3.70303441064231e-06
9.88729778655738e-06
-2.36000190893125e-05
-4.92729355890979e-05
-3.65705564834429e-05
3.26750252263524e-06
-2.72920825939476e-05
-5.03958254564016e-05
-5.04255889471603e-06
-1.72759321310433e-06
-2.30599042479619e-05
-2.8663558724444e-05
-1.02242218422314e-05
2.28348545455962e-05
-2.77252933411614e-05
-2.33479538240325e-05
-8.67125796038764e-08
-2.412571024885e-06
-3.21450703154396e-05
-4.79855020003608e-05
6.18503664411087e-06
-2.66154475283521e-06
-1.46100666994169e-05
-2.91022290178952e-05
-2.91839903166959e-05
-1.86858497503819e-05
-3.82363920175753e-05
-6.02632214369697e-05
-2.96213825021743e-05
-4.32498518259811e-05
-3.46401691873143e-05
-3.55386190063905e-05
-2.18015564728754e-05
-2.73560730299842e-05
-4.14064934600415e-05
-2.55707778589891e-05
-1.22212004873649e-05
-2.18541733345554e-05
-3.99246461826954e-05
-6.27272360518147e-06
3.44859683254778e-07
-1.85635046905557e-05
-2.76931900718084e-05
-7.85032397314627e-06
-1.08910532262345e-05
-2.92471012932757e-05
-2.40774906593798e-05
-1.69156165565523e-05
-3.31222047584244e-05
-2.82596241334498e-05
-3.3055567893096e-05
-2.30345465056482e-05
-1.44039883996327e-05
-4.26413563991381e-05
-1.90525566998106e-05
-1.25317310674756e-05
7.17590168597965e-06
-1.93778816805752e-05
5.65617269203406e-06
2.40882698308117e-06
2.33958967090933e-05
-1.25922824049683e-05
-4.59405115494338e-06
-7.36042315348278e-06
-1.1509350280756e-05
-2.76544508904999e-05
-1.30112346791985e-05
-1.23649553620896e-05
-1.94540482434629e-05
-1.66692730617217e-05
-2.12364484275967e-05
4.59325900670146e-07
-4.59201798622419e-05
-2.46416725911743e-05
-1.90305841035066e-05
-1.93235452320646e-06
-2.80509951511005e-05
-3.43198391051224e-06
-7.26106007827641e-06
-1.6796567740922e-05
-1.63051547737635e-05
9.74752808577082e-07
3.44005585540024e-05
5.04962549585644e-07
-2.6274129109465e-05
5.05119628026667e-06
-9.14461643339814e-07
-2.84083397504184e-05
-2.20669742362759e-05
-1.08099835275373e-05
-2.81967243413447e-05
-1.78762117162646e-05
-3.42188404047635e-05
-3.89039721173485e-05
-1.83889854819143e-05
-3.08950131394917e-05
-3.54241745329823e-05
-3.51015146797872e-05
1.60939024692184e-05
-4.84273792337797e-05
-1.85605066980111e-05
-1.38428500816028e-05
1.06705504651937e-05
-1.31236418160126e-05
-2.93797628797241e-05
-9.06384155153128e-06
4.42650041952184e-06
-1.03090262497642e-05
-4.08467944684318e-05
-2.11832777045923e-05
-1.16987877370064e-05
-1.93279766017545e-05
-2.84800643567103e-05
-2.36653383445845e-05
-3.91113619357906e-05
-3.93053998551103e-05
-3.67674880244877e-05
-1.624595183324e-05
-4.29092190632433e-05
-2.77017932805266e-05
-4.04435995520476e-06
-1.64132300103187e-05
-4.49340055768772e-05
-1.2949707451791e-05
9.91008064484867e-06
1.41592028760081e-05
-2.06483619432123e-05
-1.81075661336808e-05
3.12438395535753e-05
-1.31401077706276e-07
-4.63894039139195e-05
-1.17866999719225e-05
-1.9637059845531e-05
-6.11789949318877e-05
-2.03380971306776e-05
-9.74029633100413e-06
1.51572226968842e-06
-4.15054296819517e-05
-3.26169476771092e-05
-2.27216717359448e-05
-2.19501085832816e-05
-1.88802816769769e-05
-2.55543882884819e-05
-9.72647245530094e-07
-1.88209649338296e-05
-1.95428548934678e-05
-1.90716298632156e-05
2.19907007040949e-05
1.38723613943358e-05
8.90002054325937e-06
-4.49800818528596e-05
2.50495073319322e-05
3.88407154679719e-06
-3.37123608573646e-05
-2.61288882539195e-05
-2.04409763316634e-06
-3.12377047615094e-05
-3.97278235561032e-05
-1.39495536052586e-05
1.03784214765886e-05
2.36135389149963e-06
-4.53608072192812e-05
-1.17850413165489e-05
6.27530722969774e-06
-1.50842496959176e-06
-3.04850092831851e-05
-4.73677353275304e-05
-2.94964509274804e-06
9.48866221290878e-07
-1.82504432405498e-05
8.56809905030191e-06
1.83552673303135e-05
7.09300610036594e-06
1.83696166761001e-06
-8.27269660987729e-06
1.62905858335528e-05
-2.41721526107779e-05
-2.9406574956607e-05
-6.23751586170793e-06
1.2616640284179e-05
-4.76367104754314e-05
-6.26116015884256e-05
-4.89420743759643e-05
-4.77255513430668e-05
-5.51610058179857e-06
-1.32501329595556e-05
-1.77495703797662e-05
-2.70993105448264e-05
-1.5289092575808e-05
-2.07022959421015e-05
1.48984863929057e-05
1.78111838791462e-05
-1.15138183979006e-05
2.72685874181059e-07
3.89596042125626e-06
1.12620170253355e-06
-1.97295731820006e-05
-3.41336543387082e-05
-2.24104180399837e-06
-9.44028590785326e-06
-2.06886640124701e-05
-4.38048927573144e-05
-1.24729839339613e-05
-1.28825750560474e-05
-4.79763331866074e-05
-2.86307797262944e-05
-1.72050838912149e-05
-2.47615743909833e-05
-4.27834149808669e-05
-2.4431804688853e-05
1.81319082297294e-06
-1.62128446793849e-05
-3.71727840072721e-05
1.38736002429073e-05
6.09060029870884e-06
-2.86142971600325e-05
-2.74045126764179e-05
-1.27072729872729e-05
-5.20404065026375e-06
-1.49068435987192e-05
-2.36444859533413e-05
3.16925493470212e-07
1.70446476652371e-05
-1.36983808715571e-05
-5.3482050004722e-05
-1.06050141207172e-06
1.08154219742455e-05
-3.29862524704985e-05
-3.03877406595456e-05
-2.07782930098772e-05
9.13730143935302e-06
-1.64280912497085e-05
-2.30529706433162e-05
5.23601191449536e-06
4.85004149099773e-06
-1.82604889422564e-05
-2.34750089622161e-05
-3.39555623718045e-06
-5.11874756242321e-06
-2.61299190187006e-05
-1.80840065890308e-05
-1.21194044452408e-05
2.93094783262839e-07
-2.4630054581092e-05
-3.22503227831131e-05
3.60419228656638e-06
2.56074772917199e-06
-9.59587225061876e-06
-2.76572900192473e-06
1.0832780954974e-06
3.94092292951276e-06
-9.55207500827929e-06
-8.86829145081748e-06
7.82425715410592e-06
-1.41342617036912e-05
-2.07733660100129e-05
-2.61380487596446e-05
-6.5231981698861e-06
-3.11622947199103e-05
-1.58757054482534e-05
-2.14420894274191e-05
-3.34566040149278e-05
-2.03329235657042e-05
-8.93468695893639e-06
-2.78488906566143e-05
-1.77895539860931e-05
-3.13646175753792e-05
-3.62845559258296e-05
-9.38399094288798e-06
-2.81873556714385e-05
-1.71248239670973e-05
-2.22016093264246e-05
-1.24799685905045e-05
-1.6626169845983e-05
-2.24592146042225e-05
-9.25756084807684e-06
-1.66747428159279e-05
-2.49085120791549e-05
-1.19318747404627e-05
-1.57460288769661e-05
1.51957111472349e-06
-2.71377867498148e-05
-2.49038409898631e-05
-9.01909613472204e-06
6.03061497701456e-07
-4.69795602591387e-06
-2.5368955256487e-05
9.781562833846e-07
-1.0178023025414e-05
-1.31684535324484e-05
-1.48489698543428e-05
-3.00814815796718e-06
-1.68154267782075e-05
-3.91553459191504e-05
-3.82124423773962e-05
8.28247996562506e-06
6.24250144395366e-06
-6.86418028656682e-06
-2.85692161554314e-05
3.00617405214418e-06
-7.73810294667309e-06
-2.98317735597348e-05
-1.25093149838899e-05
2.06615874366638e-05
-3.05709966647195e-06
-2.93484015438662e-05
-1.47572845155489e-05
5.57374338644964e-06
-1.52381442270752e-05
-1.70330717645795e-05
-2.52367113480107e-05
-1.30376776761965e-05
-1.41266116447377e-05
-1.85038486961737e-05
-3.05056265124262e-05
6.30795207894387e-06
7.87515775583022e-06
-3.85771771283756e-05
5.07896810729943e-06
-1.53317289598312e-05
-1.45665024683161e-05
-2.38249838983639e-05
2.55020147859016e-05
2.9206427281399e-06
-2.22708492702471e-05
-1.10366426098737e-05
-3.80674881065781e-06
-1.99127307954798e-05
-2.69348626205814e-05
-2.2717457355573e-06
-6.5056265598661e-07
-1.80264857373783e-05
-9.52338198101841e-06
-5.17826292316611e-06
-9.96812027573258e-06
2.03181359518364e-06
-4.62662283372729e-05
-4.33943866330998e-05
-1.10140606994338e-05
-3.21179856107212e-05
-5.86428065803631e-05
-3.72974586311242e-05
-2.95163950593655e-05
-2.55117639632792e-05
-3.1698911719645e-05
1.78509776846818e-05
-1.28038506522641e-05
-1.1316508008839e-05
-4.17619562789435e-05
-1.5248454395879e-05
-1.3388614416138e-05
-3.0199413514754e-05
-3.25814500658275e-05
-1.59204090424327e-05
1.2735165704401e-06
4.96584361800329e-06
-2.94759040257581e-05
-2.26566649788892e-05
-8.42380265814619e-06
-6.88226632670504e-06
-4.15318363999614e-05
-1.77458395854451e-05
-3.93754523132861e-05
-1.83638690883366e-05
-2.74919129640302e-05
-1.74846324089143e-05
-3.57054703830302e-05
-5.01049375539464e-06
-8.27378405353281e-06
3.63915448953006e-06
-3.04961459581069e-06
2.30966247132704e-05
1.12737483149584e-05
-1.7242466849061e-06
-1.80125041397099e-05
-1.35363896025123e-05
-2.03570194647591e-05
-5.48620615568513e-06
-1.2509640709745e-05
-2.70525098922869e-05
-1.69286270952772e-05
5.03950969154258e-07
-1.75879385292733e-05
-3.42523381003737e-05
-1.62944366060375e-05
-1.73615931724269e-05
-3.27334051779736e-05
-3.35998223036559e-05
2.05590162789596e-05
-7.65800765103201e-06
-2.93169518022919e-05
-2.68553540579698e-05
-6.31218759232159e-06
9.66567178598722e-06
-6.49154500865451e-06
-1.93006127103141e-05
-2.90758823394515e-06
-1.93897653282712e-06
-2.30528691250505e-05
-3.00664062477545e-05
1.07157093770088e-05
-2.58729865781819e-05
-2.17136764142864e-05
-3.70125627897623e-05
-2.55762212289128e-05
-4.18797482101693e-05
-4.43547112840813e-05
-2.68203844931802e-05
-1.73362180185771e-05
-2.61994118899694e-05
-1.44510099915479e-05
-3.52218131966701e-05
5.30690906777464e-06
2.23353729676915e-05
1.63235845775874e-05
-1.15988377388679e-05
2.85235355124423e-05
2.88982036817588e-05
1.96432967235144e-05
5.25437780673799e-06
-1.99723555601409e-06
-1.19301101991559e-05
-2.75968415151641e-05
-3.59796540778754e-05
-5.16147253685257e-05
-4.51710653377671e-05
-4.38521118320371e-05
-4.19045645532675e-05
-2.34911387338724e-05
-8.42892721708077e-05
-5.16937172263869e-05
-7.69216956618756e-06
-2.5594271476989e-05
-2.84650323314044e-05
-1.10314424234924e-05
-8.17898621138915e-06
-1.37905413665416e-06
-3.66081073325513e-05
-1.85264925860162e-06
3.47289065019687e-06
-1.53815045880432e-05
-1.54489944750844e-05
3.15988976539745e-06
-8.54175261232096e-07
-2.93546659714454e-05
-2.1754043168663e-05
-3.32006233152285e-05
-3.31753634502367e-05
-3.706985376553e-05
-4.32654061840514e-07
-3.81690945298097e-05
-2.20148118239459e-05
-1.45433351236388e-05
-2.34109834063734e-05
-1.83119477775238e-05
-2.8635404875417e-06
1.10781521176328e-05
-4.0636792069608e-08
-2.41332456731617e-06
-2.02017675575517e-05
7.97985856620052e-06
2.10924489927439e-05
8.48181282522289e-06
-3.12548458057217e-05
-1.39310653840671e-05
-1.05709534290572e-05
-9.2660982252078e-06
-4.69366406794957e-05
-1.10463632902566e-05
-1.65975580441916e-05
1.86452822715626e-05
-3.23598218403251e-05
-4.02703484498667e-05
-5.86226920548693e-06
-2.48283794423861e-06
-3.80382960054837e-05
-1.14149042955668e-05
-6.95067982349278e-06
2.71382713173572e-05
-2.77098265500662e-05
-2.9596226397261e-05
4.18762013019905e-06
-2.21072271519094e-05
-1.76514319231619e-05
-1.27269811260363e-05
-8.06780852768773e-07
-2.14064933087371e-05
-2.80457182760341e-05
-2.34850251518174e-05
-9.39248130972414e-06
-2.55151344193295e-05
-2.59865567718093e-05
-3.92128886307669e-05
-1.42101700082317e-06
9.44580167561405e-07
5.52594052388068e-06
-4.13026772655085e-05
-2.0157818534536e-05
-7.90701547039241e-06
-1.59422864199812e-05
-5.70402663792327e-05
-3.48006503414787e-05
-3.15733319370234e-06
-3.27897494859015e-05
-1.96798555793429e-05
-3.6119842688292e-05
-3.48168617359624e-05
3.05479586447783e-06
-5.93713741647707e-06
-1.99974423200801e-05
-2.23522421345139e-05
-1.085288134885e-05
-4.9145379754931e-06
-7.15388390899132e-06
-6.31124042155046e-05
-6.65613321043853e-06
4.86048912794532e-06
-5.29612065093725e-05
-2.94126280878591e-05
-2.1794489519983e-05
9.07658404822481e-07
-2.38003052171103e-05
-5.07586103853534e-05
-6.53789770739731e-07
-9.45602750183263e-06
-1.91396329537836e-05
-2.67844895128457e-05
-3.24218712399673e-05
-4.26001148883403e-06
-1.22050795973088e-05
-3.98640219576016e-05
1.06499318454474e-05
1.76713909251639e-06
-1.43483491111691e-05
-4.28194155247133e-05
-9.41904372481227e-06
-5.95972598894379e-06
-5.03066966485646e-06
3.81063195330614e-06
-4.72546717082068e-06
9.23148548683306e-06
-3.81494467825448e-05
-2.51434539577468e-05
-3.42164780297931e-05
-3.28591288077901e-05
-3.250378322767e-05
-1.40528517728896e-05
-3.95079518547136e-05
-1.58182562020251e-05
-1.63580413647652e-05
1.77389538681884e-06
-1.28843332233751e-05
-1.41304502064687e-05
-2.54952462636822e-05
-6.07233999280318e-07
1.331308545623e-05
4.17333702341903e-06
4.00149536689031e-06
3.57825939367818e-05
5.5094295115588e-06
-2.58582503397185e-05
-2.30514654761293e-05
-9.73329296878557e-06
-1.37432757942563e-05
-4.25641033742143e-05
-1.98957879727749e-05
-3.79463504048709e-05
-3.23806659382126e-05
-3.99881377643718e-05
-3.67442931010636e-05
-1.48260637771124e-05
-1.63036620740914e-05
-2.28388316239294e-05
-4.70210062469769e-06
-1.03592052628047e-05
-1.78950825753527e-05
-9.61971747198376e-06
-1.0505259238393e-05
4.59946653213451e-06
9.19908678863877e-06
-1.09987054664671e-05
6.12217588887e-06
-1.63071859076037e-05
-2.1183955786017e-05
-1.41170198667017e-05
-1.77730601439984e-05
-4.61222120251001e-05
-5.1535876729632e-05
-5.90481462497831e-05
-2.74351353640764e-05
-5.48045197682163e-05
-5.44181864331561e-05
-2.58755617168368e-05
-1.03137831691367e-05
-3.42833249408363e-05
-1.64886309839168e-05
1.07422362266216e-05
-2.72587682080584e-06
-1.6449188002052e-05
-2.65496551163479e-06
1.34761532417141e-05
5.45566140722553e-06
3.40754644109265e-06
-2.59617703418561e-05
-4.56575516661064e-05
6.8977203927172e-06
-2.49386107801412e-05
-5.06431517883515e-05
-3.84639263552975e-05
-2.61487081084585e-05
-3.69052070392467e-05
-3.13004520438212e-05
-3.53982781533204e-05
-5.28343733870313e-05
-1.79258728409575e-05
-2.12984858330106e-05
-9.2986436406303e-06
-1.05190860820339e-05
-1.06440921211052e-05
4.96410356302581e-06
6.19834778318053e-06
1.01973257627386e-05
1.31154469815725e-05
1.08221197419338e-05
1.32030155022713e-05
-7.58303517174343e-06
-1.95069090075081e-05
-2.52834614086064e-06
-5.8879617626042e-06
-6.36375492561848e-05
-4.07769236624972e-05
-1.15171591872082e-05
-9.37274568234402e-06
-4.33584837859213e-05
-3.17198852670687e-05
-5.56993532529401e-06
-3.38782297100897e-05
-4.90045461420092e-06
1.5677044740892e-05
-5.49226933416768e-06
-2.81887355746229e-05
7.42896265141293e-06
1.71541831876473e-05
-4.50793279216342e-06
8.17984489374253e-06
9.20042293144573e-06
8.36597657517759e-06
-2.04824978589138e-06
-3.03753851494489e-06
-1.84370171568403e-05
-2.32924164445048e-05
-4.75222806064401e-05
-5.99728133527097e-06
-3.70152741608832e-05
-3.78317218051594e-05
-5.55227906931594e-05
-3.69485958059593e-05
-3.33255043999602e-05
-2.07914111548506e-05
-3.41271887630539e-05
-2.96245921729814e-05
-9.94247320351719e-06
5.79401325916554e-07
4.07086575055485e-06
-4.63094195181531e-06
8.57198715349747e-06
2.26448506557412e-05
-2.3078032310446e-05
-1.68797959750114e-05
5.04160516432536e-06
-1.59606632974693e-05
-7.3714500869052e-06
-1.67175735001661e-05
-9.09654099432635e-06
-3.32147488079821e-05
-4.99882446475589e-05
-3.84994179948018e-05
-2.16949600873639e-05
-5.40501364930452e-05
-4.62655050527391e-05
-1.52287936302583e-05
6.3097251203729e-08
-3.58806785997843e-05
-2.39066386266097e-05
-1.45887132103107e-05
-7.85349608479192e-06
-2.7566756065732e-06
-1.38797627664223e-05
2.02885024581066e-05
-1.58307158905853e-05
-7.04976553629988e-06
-2.52433843266386e-05
-1.0783426537968e-05
-3.19458435956014e-06
-4.57129118154592e-05
-4.41118621158483e-05
9.66873059360189e-06
-5.23746775353624e-06
-4.38074212908567e-05
-1.79477725780714e-05
1.13287876694567e-05
1.40901537073599e-05
-3.89236965180781e-05
1.63027987914095e-06
9.35661300214445e-06
-1.25203143441492e-05
-2.95859225187565e-05
-3.56976699069602e-05
-1.30853090306415e-05
-9.24725284986821e-06
-3.78320044029744e-05
-1.70076383513565e-05
1.52781255265053e-05
-1.79472351937303e-05
-1.21814902283612e-05
-8.06931465148695e-06
4.74264966491426e-06
-3.06901218339426e-05
-2.27735550839469e-05
-2.45848645152321e-05
-1.89241777298434e-05
-4.38015696383733e-05
-3.39570205700883e-05
-1.15396610800548e-05
2.52312602419827e-05
-4.18905170876389e-05
-3.59246051597294e-05
1.62644412861271e-05
-1.13954321816936e-05
-4.33830692336208e-05
-2.65385519106709e-05
1.49394390673246e-05
-9.11144153082056e-06
6.4848481541613e-07
-5.81419796015574e-06
1.73191049919507e-07
-2.91924797756072e-05
-1.83109575477195e-05
-3.63236311752271e-05
-7.62046638309621e-06
-3.17475341053909e-05
-1.17989819681883e-05
-2.93982162166643e-05
-7.40657697325185e-06
5.4654169382111e-06
-4.37462432275122e-05
-2.47229649805343e-05
-2.59649506285831e-08
-4.13240807678037e-05
-3.70002179691649e-05
-3.00192340140239e-05
-3.33199848313161e-06
-2.25306973704715e-05
-4.24990286033146e-05
-8.20145422102088e-06
-1.78576629410446e-05
-6.68344698917198e-06
2.15273833317401e-07
1.65811244030414e-05
-1.54472708320946e-05
-1.65975609645768e-05
-2.55181275730102e-05
-1.77220989377634e-05
-3.01298614572968e-05
-1.4790856088719e-05
-4.32402115189978e-05
-2.43923193580157e-05
-1.06323940290377e-05
-1.76899763467073e-05
-3.34392507409358e-05
5.9211753756841e-06
-3.98884212539907e-05
-4.17114570157418e-05
-1.80615755048536e-07
-2.53853809793497e-05
-3.98967426332895e-05
-3.38130759060475e-05
-2.11593000115955e-05
-1.36818520421683e-05
-1.58066645493505e-05
-2.91681192573134e-06
7.87998985888567e-06
-3.61564972068604e-06
1.71941631809167e-05
5.4325504095141e-06
-7.88969222359397e-06
-1.63595758918791e-05
-2.97572743245499e-05
-2.3605800431529e-05
-1.89977747726546e-05
-8.08135361116721e-06
-3.75201600305583e-05
-2.22120475199021e-05
-6.11039936741578e-07
-2.4282566540949e-05
-3.23338985049627e-05
-1.63272414005444e-05
9.16307154097546e-06
-2.96929612385523e-05
-2.71616012640971e-05
-8.41492431688838e-06
1.01174963191211e-05
-1.68791175500588e-05
-1.24038746005089e-05
2.83936384279777e-05
-1.57446728104675e-06
-2.15677408143238e-05
-9.91360458144536e-06
-2.10643346846457e-05
-2.51565424734919e-06
-7.46569107472507e-06
-1.70112119499043e-05
4.81361137844815e-06
-6.19782759377461e-06
-5.70213470145614e-05
-2.4840728583073e-05
-3.00852817055536e-05
-3.62305048541984e-05
-3.04938334154877e-05
-3.24975866587373e-05
-3.51128674707956e-05
-1.39559157348315e-05
-5.32313880581579e-05
2.2684056939591e-06
1.7329475943123e-05
-2.01890939131258e-05
-1.1192108331272e-05
1.91183033159324e-06
1.66993982620906e-06
2.06308600247349e-06
-2.72607513224506e-05
7.28601571010463e-06
2.8054288427135e-06
-4.17491049467933e-06
-4.37693218640915e-05
-3.29401771635926e-05
-3.84416412059173e-05
-4.90038871980632e-05
-4.80576430047966e-05
-9.32091446991934e-06
-1.85534543723046e-05
-2.79856103169133e-05
-1.81099103622341e-05
8.53078268421806e-06
-1.64540568987246e-06
-1.92658619711211e-05
-2.69868020103263e-05
7.21776384456452e-06
1.60963060552907e-05
-1.05802901203e-05
-8.78935613049772e-06
2.43985274305925e-05
-8.92495503010598e-06
-3.59240486123842e-05
-2.4827288507323e-05
-8.26769233498826e-06
-8.7596704735038e-06
-3.00023633967181e-05
-5.91736514910355e-05
-1.8514054192155e-05
-2.9134511652847e-05
-1.8803313904979e-05
-2.13663598620622e-05
-1.99515653025061e-05
4.10774143399814e-06
1.72733923714219e-05
-1.17071537997885e-05
-9.14833121798737e-06
1.1157118184011e-05
-1.31779247888162e-05
1.99229277993706e-05
-9.3410981316923e-06
-2.17733066968957e-05
-3.13196841935685e-05
-2.14190137393438e-05
-9.5978604840923e-06
-2.61428057590257e-05
-2.10618714491706e-05
-3.38412343163206e-05
-3.37673473283501e-05
-4.27978671068049e-05
-3.59017916314216e-05
-1.67673782884119e-05
-3.29023912671663e-05
-3.27983958439087e-05
-4.11325371296933e-05
1.39736233810634e-05
-1.71392841422558e-05
-1.01864045624484e-05
5.3487570867059e-06
2.45142970417936e-06
-3.65786782235163e-05
-7.63933230955164e-06
-4.58898048805313e-06
1.7886756397577e-05
-2.25241193899622e-05
-2.47487264455777e-05
-4.47376800923038e-05
-4.06821131854203e-06
1.5575144111753e-05
-3.32336868786532e-05
-3.21887209859533e-05
-5.63945390940055e-06
-3.30340264165568e-05
-1.66611583135428e-05
-1.30294107977925e-05
-1.30439793046824e-05
-3.29616164020107e-05
3.72827812290794e-06
-2.85572866311623e-05
-2.504248191198e-06
-6.43509674113305e-06
-7.8520866044801e-06
-2.74979164511801e-05
-1.28821049380607e-05
-1.12660391008634e-05
4.5926452535192e-07
-2.48550702824707e-05
-4.51041385139253e-05
-2.95265805353145e-05
-2.48151157524092e-05
-2.27085746750014e-05
-2.92028752065417e-05
-8.45614521838832e-06
-1.76530930543954e-05
-1.67489408915679e-05
-8.24554166234697e-06
8.58290642316939e-06
-1.85928100954685e-05
-9.55679889026938e-07
-1.67680844402485e-06
-2.96184519616861e-05
-1.78946189282945e-05
6.69468146292123e-06
-2.32880059531349e-05
-3.54275114855632e-05
-1.45802392546411e-05
-3.17918224557456e-05
-5.65243259770119e-05
-1.72459652415259e-05
-1.47775333355011e-05
-3.40369487084891e-06
6.59997308253252e-06
1.54942636160428e-05
-4.52371822775136e-06
-4.4046025523952e-07
2.24350909416895e-06
-9.79177647165743e-06
-6.73100509109062e-06
-1.02607827523311e-05
-1.05370097727249e-05
-3.68436422938147e-06
1.41580433226279e-06
-1.85910175117063e-05
-4.87402197820009e-06
-2.99072515740701e-05
-7.72023229974138e-06
-3.34238960211721e-05
-1.70691519668173e-05
-3.50246808838735e-05
4.5644386409153e-06
-5.06821878302561e-06
-1.38730339341579e-05
-1.0015267698279e-05
-4.15682244224951e-05
6.69317872916021e-07
-3.50926038431684e-05
4.85165177278088e-06
-1.2647216631468e-06
-2.52154325358154e-05
-1.65970546081989e-05
2.13171592691853e-06
-2.67536540681891e-05
7.70456813790527e-06
-3.20626118795616e-05
-3.76890349237979e-05
-1.10768318582669e-05
-2.89013484682961e-05
-2.79039761183296e-05
-3.45653689111422e-05
-9.73167906527419e-07
6.65487131776439e-06
-2.50975412010572e-05
-1.43756545031952e-05
-4.21598379411507e-05
-1.39602054014004e-05
-3.63126875557569e-06
-1.06564019108533e-06
-8.07555855284279e-06
-2.09248766825805e-05
-1.4414722373204e-05
-2.83628395103095e-05
-3.63241373401889e-05
-1.21000483470273e-05
-3.46087977618858e-05
-4.51238773824466e-05
-2.76916058019569e-06
-1.43140762277677e-05
-3.25892676103974e-05
-1.93690677139063e-05
-1.49056917435599e-05
-1.73238815283758e-05
-5.31429721247193e-05
-1.50013510022334e-06
-2.99679445754922e-05
-2.25493754613933e-05
2.79552789155902e-06
-9.8444785443578e-06
-5.88231570960849e-06
-2.79183204882965e-05
-1.3598703093945e-05
8.02347538165516e-06
-9.06850079475767e-06
-1.49918862434633e-05
-2.69396067161065e-05
2.97919549005032e-06
-1.11876224588097e-05
-3.16459121580913e-05
-3.65697211866781e-05
5.18145141300261e-06
-2.17719699103801e-05
-4.94042697218237e-05
-3.043794870702e-05
-1.19760400868046e-05
1.55791790204054e-05
-3.66817440826684e-05
-1.61477748708964e-05
7.89154655447806e-07
1.38844326264641e-05
-1.26657871708802e-05
9.42689428499412e-06
1.9555401267002e-06
1.78838844798941e-05
2.48059681434649e-05
-4.62268896111961e-06
3.80376839341539e-05
7.52074349053732e-06
1.83529129053465e-06
3.88187104208771e-07
-9.68377078613803e-06
-2.17030716567715e-05
-2.88200773546289e-05
-2.14602551882047e-05
-3.47020422849279e-05
-5.46069009152563e-05
-4.21911115899611e-05
-3.03796067229204e-05
-4.30608502750662e-05
-3.10261971844276e-05
-1.22121275760873e-05
-1.69052982143846e-05
-1.25606546322941e-05
-1.73323562754735e-05
2.06714577129577e-05
1.50189553217086e-05
1.32418974852679e-05
