# Supplementary material for: Research on computational propagation and identification of mine microseismic signals based on deep learning
Source: PLoS One. 2025 Oct 22;20(10):e0334641. doi: 10.1371/journal.pone.0334641 (PMC12543183; doi:10.1371/journal.pone.0334641)
Supplement: S10 Data — (ZIP) [file pone.0334641.s010.zip › 000101100001443.xlsx_0.txt_24.txt.txt]

-2.03751560304819e-05
-2.29270567185752e-05
-2.45078245969772e-05
-2.50923049614057e-05
-6.90196809141527e-06
1.69925075883497e-06
-2.54683128362904e-05
-2.18018406354952e-05
-1.62788979252015e-05
-1.58335196277673e-05
-4.22102863861741e-05
-8.58002687780713e-06
-3.86397557309093e-06
-1.46402327765691e-05
-1.96769731472113e-05
-5.69549161828886e-06
1.46187306161031e-05
1.88779128095077e-07
-1.9820355519338e-05
-9.83576129687131e-06
-3.58581383932462e-07
6.12891908848811e-06
-2.08358690283806e-05
-2.16989597539093e-05
2.15972872570821e-05
-6.02398501870842e-06
-2.30821281400007e-05
-1.74004089544011e-05
-2.27561203531121e-05
-7.27302749810563e-06
-3.58486098306099e-05
-1.91064073418435e-05
-1.52241812833022e-05
9.92861030746186e-06
-2.46426768619023e-05
-1.01546774731887e-05
-1.23788751775733e-05
-2.76216176922519e-05
-1.67418729343682e-06
-1.97274366360437e-05
-4.15675401104144e-06
-1.9216471342031e-05
-6.80247471127083e-06
-2.31054413473597e-05
1.32292627088265e-06
-4.2928703631735e-05
-6.74919721942542e-06
-1.98524166331772e-05
-2.36360320023648e-05
-2.35864234451959e-05
-1.92325078432825e-05
-3.94813724400214e-06
-1.49777186510077e-05
-4.61539958820137e-05
-1.22616826714935e-06
-2.76022096486399e-05
-1.7151058733287e-05
-7.38806183741308e-06
-1.42103777374946e-06
-3.17066182674373e-05
1.50893758597575e-06
2.05096281603616e-06
-1.19570880287005e-05
5.72457530992888e-06
-1.5478445453727e-05
-1.82079314477283e-05
-2.52479830580324e-05
-4.13608766208534e-06
-1.07916722373461e-05
-1.05060488545368e-05
-3.44068608010199e-05
-3.59172532475589e-05
-2.0193809498529e-05
-5.54910663125041e-05
-5.14377019044401e-05
-2.79155025001165e-05
-1.97426108294394e-05
-4.50138191170983e-05
-3.8195492891809e-05
-1.1226764062134e-05
1.38966223584862e-05
1.13470200416345e-05
-5.26327958553529e-06
-1.67410294196564e-05
1.04345529892573e-05
-3.2857005003896e-06
9.94168812428162e-06
3.66492812869962e-06
1.76901330176786e-05
-3.75740522722671e-05
-1.92053764017407e-05
-5.35862430751018e-06
-2.75456522467971e-05
-3.63797552084096e-05
-1.98043841642143e-05
-3.24146850892705e-05
-3.46725077129727e-05
-1.97264990323509e-05
-2.82802334414271e-05
-4.85356405209433e-06
1.95722858301714e-05
-1.06881832333319e-05
-1.39342210382941e-05
2.9673017429749e-05
1.88543204110352e-05
1.92065056510682e-06
-4.17182777030354e-06
9.69662872820873e-06
1.64376995933409e-06
-4.42579379697177e-05
-5.90117244486052e-06
-2.21747182325805e-05
-1.52553361639489e-05
-3.60804059117713e-05
-3.7303756950785e-05
-1.65526871801492e-05
-3.07680237647562e-05
-3.53436016280249e-05
-5.59240579145482e-05
-3.38604273356902e-05
-4.5897910871409e-05
-3.85342846151105e-05
-7.36622203337704e-06
-1.88356227567287e-05
-1.56807612986929e-05
-4.03760439021336e-05
3.15690645840812e-05
-3.64002629406103e-06
-4.05516417949812e-05
-1.39575377319577e-05
3.63175860721555e-06
-5.9917502125003e-06
-3.85575674076607e-05
-2.28073370314839e-06
-8.57382637668189e-06
-5.28129058607867e-05
-4.59712088230661e-05
-5.95531996387676e-05
-2.16028538696271e-05
-2.54328070162561e-05
-4.3168859737072e-05
-3.26098023299331e-05
-1.91233232109941e-05
-9.3892535106786e-06
-2.52378106738527e-05
-4.91477757449605e-06
-7.00493742912893e-07
3.83080629660717e-06
2.59460424223584e-06
2.47137058517512e-05
1.15862949972327e-05
-5.35478310577466e-05
-1.13648706955175e-05
-2.77129786743895e-06
1.2648284196229e-05
-5.50709858863635e-05
-2.74915408746518e-05
1.18702546296505e-06
1.54606848649423e-06
-2.88061473072485e-05
-4.46382290731363e-05
-2.55438778324895e-05
1.41583705399281e-07
-2.95077106928483e-05
-2.98760979411956e-05
4.30833429336864e-07
1.2489222845226e-05
-5.03069727054604e-05
-3.02872907807163e-05
2.64117696933977e-05
-4.45106147166897e-06
2.22725407890211e-06
-2.85285041222136e-07
1.22211460993482e-05
-2.28361830409609e-05
-4.16629406891687e-05
-1.60849592221945e-05
8.46048084961756e-07
-1.67304600745248e-05
-1.38309399277489e-05
-1.85887219480421e-05
-3.21240341566861e-05
-3.7019939577293e-05
-3.71219972528217e-05
-2.64630914073629e-05
-1.07197391584213e-05
-9.50578953390878e-06
-2.17196726173137e-05
3.70866996828658e-06
-1.15415302220745e-06
-1.79651143413746e-05
-1.58906718134241e-06
-8.86313404464647e-06
-3.02090528476705e-05
-1.34590507995297e-05
7.22779450477522e-06
-1.7876335291016e-06
-1.51402938455518e-05
-1.15013780493896e-05
-1.95225594554431e-06
5.41322028316222e-06
-4.42808306427295e-05
-3.41075069315036e-05
3.12442083860195e-06
-2.23655066565475e-05
-3.82630715010599e-05
-5.34503616044009e-05
1.36784075535021e-05
1.56610766370732e-05
-5.09944616894305e-05
-4.13524928579977e-05
-1.87100860041932e-05
-3.6291820974466e-05
-4.89735746984226e-05
-3.51845535776142e-05
-1.37601313027713e-05
-1.0889165550636e-06
-3.02649565903574e-05
-1.98101131603971e-05
-1.57133996653431e-05
6.51622722982325e-06
-5.0969214605123e-05
-3.56360447190694e-05
-1.22158274538528e-05
-1.41860622756576e-05
-3.18615728733266e-05
-1.85228008555707e-05
-1.35680338296022e-05
-1.10452346339208e-05
-4.08784376445071e-05
6.79082148932413e-06
-3.97324740378025e-06
-3.7204911289434e-05
-1.96644925649012e-05
1.75929568001432e-06
-9.79800045468689e-06
-4.11100949168883e-05
-2.11497135357323e-05
-1.23883327697572e-06
-8.91013357352452e-07
-2.02313460015969e-05
5.3305473176626e-06
-1.96920983018674e-07
-1.44292802939045e-06
-4.55643889220575e-06
-8.87621416913962e-08
-8.64478728615161e-06
-3.18557211294314e-05
-1.71589728407641e-05
-2.76746878737033e-05
-2.46304977756746e-05
-2.31623144321287e-05
-2.8519463911995e-05
-3.32724270848623e-05
-1.9699247799132e-05
3.28721618028945e-06
-2.82924240959119e-05
-4.1525605467456e-05
-1.36993617840269e-05
8.6073873191146e-06
-3.61061062862239e-05
-1.4581580836289e-05
-1.63150121235515e-05
-3.16452535124943e-05
-5.6805419506125e-06
-1.38276692852523e-06
-5.36812689242072e-06
-2.52485838050929e-05
-3.38619541349439e-05
-1.51335858985531e-05
-1.50160508698694e-05
-2.99969282290348e-05
-2.67383445032095e-05
-1.81237595915644e-05
7.2117337378568e-06
-2.35203671902686e-05
-3.04778578160797e-05
-1.42610029940607e-05
1.05561112448625e-06
-1.96238787390587e-05
-4.05372821098173e-05
-1.10929992696949e-06
-3.02329104326406e-07
-2.71148256113716e-05
-2.50615144003366e-05
-3.1789988195008e-05
-1.76507892776065e-05
-3.06970292500859e-05
-2.69781712847571e-05
-3.03948509451925e-05
-1.05959203752753e-05
-2.83652745635298e-05
-5.36816408277527e-05
-3.8332333789767e-05
-1.89806636812364e-05
-1.49647638303242e-05
-4.17308609623966e-05
-2.34582726930515e-05
-1.32902047734833e-05
-2.26376186160644e-05
-4.45665717947506e-05
-2.04561474602265e-05
3.54865490983033e-06
-5.27941831069086e-05
-2.46733072423008e-05
-9.10803466364258e-06
-1.7288487989597e-05
-1.73936204183838e-05
2.24989765231488e-07
-9.61869272927582e-06
-5.40134078986333e-06
-5.66916964787116e-05
-5.32795624199259e-05
-9.64986295973727e-06
-1.36781506890024e-05
-6.79969622849983e-05
-6.39832699032112e-05
-3.18028178734034e-07
-1.62929352511529e-05
-3.1063598391706e-05
-1.0066084967945e-06
6.73764849041481e-06
-5.78097036801614e-07
1.37986965539197e-05
-6.0900577203403e-06
3.87552256834577e-05
2.63008352736806e-06
-1.26854931219816e-05
-7.38381346549965e-06
-1.42911500750709e-05
-9.97612337091008e-06
-2.97225809759261e-05
-3.14516805760698e-05
2.93031663990681e-05
-5.97709100248806e-06
-6.83417801366919e-05
-6.0013953146581e-05
-2.2395206792826e-05
-4.90347133790128e-05
-4.40055449787684e-05
-3.60186858505663e-05
-3.01369912907805e-06
8.67119437999967e-06
-2.22091873908452e-05
7.2757752905693e-06
1.9943617403894e-05
2.20289623494741e-05
-6.51518880591351e-07
1.68711213007087e-05
1.98051689906239e-05
-2.47547960106965e-05
-2.23970606158785e-05
-8.14209378005737e-06
-8.28762324328363e-06
-3.84215505135346e-05
-3.7358460204883e-05
-4.52398059600544e-05
-3.28913945132255e-05
-7.23651407064577e-05
-4.09428607627898e-05
-2.15407617768434e-05
-5.26632698660599e-05
-3.77849991859775e-05
-1.45242003263884e-05
-2.18143721590488e-05
-4.11450412218095e-05
-1.28382857172879e-05
9.69683955150451e-06
-1.38414134340936e-06
-1.36568206027654e-05
-2.68307151306735e-05
9.92027860968846e-06
2.01397343299084e-05
-4.45284154035668e-05
-6.67220186284111e-06
1.54164728376351e-05
-3.4398925078568e-05
-4.44190421783548e-05
-3.09475934372422e-05
-1.21848731703697e-05
-4.95822504497883e-06
-4.30350861834356e-05
-2.56008922090877e-05
-2.32328392389507e-05
-2.04474239637733e-05
-2.18344659091073e-05
-3.80266656650129e-05
-6.82902129671302e-06
1.25455655151398e-05
-3.02956388791139e-05
-1.34137605187966e-05
-4.32828564156723e-06
2.38013527272872e-05
-1.58764967833292e-05
-3.2726145135569e-05
-2.09447242366053e-05
-8.7047520491231e-06
-4.47672541736884e-05
-1.24486083372925e-05
-1.29270182656607e-05
-1.92437784917998e-05
-2.75197526318343e-05
-4.02546530322973e-05
-2.05207558592355e-05
-1.33119359424712e-05
-2.13692355226742e-05
-1.12842532671831e-05
-2.89456146142976e-06
-7.02013570154363e-06
-1.78544981645599e-06
-1.93978491450773e-05
-7.13053132305123e-06
1.9771247121437e-05
3.63913640136106e-06
-3.10940404286177e-05
6.21338822211454e-06
-1.59874958879089e-05
-2.44094094955556e-05
-8.47400183833133e-06
-3.00820127114687e-05
-2.60594840730053e-05
-2.33761228981841e-05
-1.59633182923985e-05
-3.38436459831487e-05
-3.37469941584959e-05
-3.35817371825715e-05
-5.88425782884485e-06
-3.16201525922126e-05
-1.71106598248827e-05
5.32951624741505e-06
7.34372978452482e-06
-5.63959385262958e-07
-2.04478763783114e-05
2.05478206856494e-05
8.35187364893621e-06
-2.07242163690243e-05
-9.73781474419976e-06
-8.75374136532865e-06
-1.70875030067801e-05
-3.48394017019335e-05
-2.88410230202057e-05
-3.41536082250135e-05
-2.76776277017827e-05
-4.07162859451339e-05
-4.60435324265337e-05
-2.35388169397902e-05
-1.63374516178727e-05
-2.93226299824841e-05
-4.97093352554231e-06
-3.35904676385216e-05
8.27868924268466e-06
-5.2880178200254e-06
-3.53811765829216e-05
-1.99639176277052e-05
7.91158688006949e-06
8.17715091685953e-06
-3.54289259040486e-06
-2.19528515260624e-05
-2.93853926398923e-05
7.79909356413774e-06
-3.50499738364113e-05
-1.61137831610192e-05
-2.33306939714217e-05
-1.34134923226071e-05
-1.99756170558601e-05
-3.14242421077661e-05
-1.52622634605207e-05
5.55487625480557e-06
-2.32488945769904e-05
-2.66700973431133e-05
-2.749828749645e-06
-2.15231119705633e-05
2.33421490171625e-05
-2.33073192249501e-05
-4.0904193474082e-06
8.81494333262352e-06
-2.98958342313396e-05
1.33243837983906e-05
-1.78242853018634e-07
-2.20597657704036e-05
-1.28509073016292e-05
-1.66918006536486e-05
-4.5705828753077e-05
-3.89367209557305e-05
7.90325476177229e-06
-4.08410165780709e-05
-6.41997233347978e-05
-4.36494803975662e-05
8.35816163072667e-07
2.79550246756354e-05
-8.58951091759122e-06
5.50632982564676e-06
7.85540149780055e-06
-1.02705968946605e-05
-9.67628336981996e-07
-1.77281822493958e-05
-6.54231734230545e-06
-2.63947812172147e-06
-2.88550503470114e-05
-1.69139743980138e-05
-1.41309326973132e-05
-1.53060314251074e-05
-3.3222340149857e-06
-3.26881588186813e-05
-1.53442364256459e-05
4.03647661902822e-06
-1.33509024569494e-05
-2.85276730306837e-05
-2.04025695438561e-05
-2.1619163513278e-06
-2.3858055610725e-05
-3.69825716474658e-06
1.2571456122716e-05
-1.69254819630404e-05
-3.11139672826994e-05
-1.15650488478655e-05
8.93603406454168e-06
1.66754718002161e-05
-4.20249061323017e-05
-4.97807245985059e-05
-1.88367588476306e-05
-4.86420644861613e-05
-4.15715778294467e-05
-2.04980742332575e-05
-2.35865355955378e-05
-3.44788396368569e-05
-3.44398700958132e-05
-4.45339021413915e-05
-1.52379776370305e-05
3.81693441521794e-06
-1.47638585510718e-05
-1.89031444375524e-05
8.22307194607011e-06
-5.15978773799994e-07
-1.91752073096564e-05
-3.24389463538312e-06
1.23921240509936e-05
-7.84961458283507e-06
-1.13636601386019e-05
-4.71548379081704e-06
-1.09561045626667e-05
-6.17111357993215e-05
-2.05221951138339e-05
-2.44217095754309e-05
-1.18928222765737e-05
-5.04598153608054e-05
-2.01250009512408e-05
4.06740424720527e-06
-1.64239097660364e-05
-3.32390297493786e-05
-2.73963594000501e-05
2.89371915081647e-06
7.42654472595333e-06
-1.44679062849496e-05
-1.84883125897939e-05
5.91354207694742e-06
2.37597327505342e-05
-9.75705030223339e-06
-1.35744982201321e-05
1.24165271952561e-05
-8.97110560039137e-06
-2.14719194816167e-05
-1.2476055323516e-05
-6.63687096002007e-07
-1.84645636996389e-05
-3.54723632193852e-05
-5.24848281867311e-05
-3.81112498172188e-05
-9.87751003719761e-06
-2.18495164236766e-05
-4.14418606717761e-06
-1.03573175225979e-05
-2.7918866939641e-05
2.03419090633118e-06
-2.38480541674179e-06
1.26736621752772e-05
-8.14580780380537e-06
2.7280408273555e-05
9.58581079385973e-07
3.01237373138134e-06
-3.49345523004931e-05
-5.53052364358723e-06
2.29326981938378e-06
-3.98632646661791e-05
-5.59849987801796e-05
-4.71710592673705e-05
-3.87591826644655e-05
-2.35522906985356e-05
-4.59109261034695e-05
-4.09600853854487e-05
-2.87693619048596e-05
-1.23079463076181e-05
-4.02009616354499e-05
-8.81150847520085e-06
1.56259770512282e-05
8.85760403543372e-06
-2.65559645352522e-05
5.35667175368075e-06
6.6631115062965e-06
2.78953821776419e-05
-9.33476775257132e-07
-2.90148633007984e-05
-2.41156541700306e-06
-2.25358910949498e-05
-5.42343410590729e-05
-2.40389608568468e-05
-4.83479504365592e-06
-4.38774765764021e-05
-4.47117229625479e-05
-2.93248731742793e-05
-2.4766108225898e-05
-4.54782385840801e-05
-4.38278053920727e-05
-2.79782203671378e-05
-1.61313507307228e-05
-3.46481936791525e-05
-1.35412708288167e-05
-3.72806306914753e-06
-1.01274252264351e-07
5.86518483132451e-06
3.48273666307985e-06
-6.85933833647102e-07
-2.6158929283446e-06
-1.22784914980399e-05
8.9987089944103e-06
-4.12448563328701e-05
-3.9359333895005e-05
-3.15795063375221e-05
-1.31455924046428e-05
-5.26007258682582e-05
-4.13036165087286e-05
-3.74681163451754e-05
-1.31455255266127e-05
-2.33189532068007e-05
-3.82301557519441e-05
-3.52318373033212e-05
1.09904576434717e-05
6.40713603272737e-06
-2.00846618863577e-05
-2.31733494167938e-06
3.00955351479867e-05
2.08934995280086e-05
-2.41302997724773e-05
1.06635473185732e-05
2.66560298112248e-05
1.38141101068048e-05
-4.18374974597197e-05
-4.68509113708965e-05
-4.77602850425978e-06
-2.46849024394047e-05
-4.38426899812497e-05
-4.85965031993318e-05
-1.28071491524958e-05
-1.26698621933571e-05
-5.57601437277194e-05
-3.54290444132595e-05
-9.76364816060647e-06
-3.96679431177948e-06
5.94821020540097e-06
-2.69686787765108e-06
1.87254793552831e-07
4.14782524326717e-06
7.79675533427306e-06
-2.11472790776382e-06
-2.73912847135741e-05
9.7238329670472e-06
3.27628193199359e-06
-5.32381759083095e-06
-2.27632575557244e-05
-3.72659178246355e-05
-3.10156644772014e-05
-2.24708663572646e-05
-4.47921612610283e-05
-5.21567237734781e-05
-1.38851202884219e-05
-4.04276228719183e-05
-2.97045298357765e-05
-6.89436435904366e-06
-3.05815100342275e-05
-2.1244879162606e-05
-4.761177810364e-06
-1.61441476990679e-05
1.56361518855576e-05
-1.657943851959e-05
-3.05164952990647e-05
-5.0964989777365e-06
-2.33100201996571e-06
5.4663136697214e-06
-2.12750396741926e-05
-8.1732791138073e-06
-2.88573299262567e-05
-1.28575727103949e-05
-2.61843849361098e-05
-3.23949378014367e-05
-2.87760312433936e-05
3.71018520313261e-06
-4.30994659165531e-05
-3.58017969018108e-05
-1.87251216661135e-05
-4.54627240206066e-06
-7.26745505449087e-06
-2.66147066452603e-05
-1.88876940403618e-05
5.92002671505525e-06
-9.32848450113224e-07
9.96166289712379e-06
6.06289594618076e-06
-3.82690568358456e-06
1.21524250309718e-05
-1.16115180335663e-05
1.19770421722793e-05
-3.41883468672477e-06
-1.82262165535374e-05
-3.0065369267398e-05
-3.02953002448136e-05
-1.78508874339225e-05
-9.15105138621188e-06
-2.41965780904189e-05
-3.08190229311419e-05
-1.13284041320687e-05
-3.79053320728393e-05
-4.23560570720502e-05
-3.29665122907112e-05
-3.38896798938811e-05
-5.49621309236113e-06
7.54107402346042e-07
-1.12631393680402e-05
5.7247616275988e-07
-1.14463716617285e-05
8.24092492001056e-06
7.97093989153561e-06
4.53266464560969e-06
-8.15810130606031e-06
4.49767460331568e-06
-1.18660945433231e-05
-2.69013590920939e-05
-3.79831867228211e-05
9.55026005693255e-06
-3.23605675512997e-05
-9.63367773220191e-06
-2.1208142336197e-05
-7.69890733240593e-06
-6.96031850836218e-06
-3.56653323161753e-05
-3.0877335337685e-05
-1.98466909106605e-05
-2.08459741983205e-05
-2.43831571098584e-05
-2.71726341971373e-05
9.97696131046871e-06
9.28804773840813e-06
1.21019554794874e-05
-3.66863977095754e-06
1.05290204515532e-05
4.84855903081281e-06
1.34043083933183e-05
8.53870015874683e-06
-6.07166639094646e-06
-1.8973656806573e-05
-1.65421718867636e-05
-1.72453168199443e-05
1.17546017753266e-06
-4.91630780033072e-06
-7.10815016733832e-05
-2.94325435829944e-05
-3.58846340663484e-05
-2.10778768911004e-05
-3.72291892301708e-05
-3.14949719984069e-05
-2.90508845709215e-05
5.87812776622376e-07
-1.9994641763307e-05
-2.17793966480344e-05
-1.28932098448242e-05
-1.73434535691981e-05
-7.82395174571764e-06
-9.26536872543203e-07
-1.81331280396033e-05
-5.57623088196084e-06
9.17017145449589e-06
-1.60143652198566e-05
-1.52406436348148e-05
5.97276051321312e-06
-1.70275970242945e-05
-2.30239899654854e-05
-4.13746327996406e-05
-1.41112212439332e-05
-1.61249588977121e-05
-2.74825499433779e-05
-3.4803683419264e-05
-1.22856624484822e-05
-2.44719623629011e-05
-2.72762813374498e-05
-6.6097246655327e-06
-1.87948391261391e-05
7.47216414086291e-06
-2.13910508347389e-05
-5.49790369598356e-06
4.33752030631913e-07
5.32967279737957e-06
-6.11130790431422e-07
1.06820760580679e-05
-3.62294029538399e-06
-2.38014160085941e-07
7.1560702414952e-06
-1.18620021081977e-05
8.11064940942163e-06
-2.7352668513841e-05
-2.71720828434584e-05
-1.82205616445131e-05
-2.75857318926501e-05
-3.48253422778874e-06
-2.3300555176948e-06
-9.54593755087453e-06
1.36853627245575e-05
-5.44778670148749e-06
-4.90451525952246e-06
-1.36279069563579e-05
-1.32747130582862e-05
6.90532997634346e-06
-1.19570777687896e-05
4.43502726640282e-06
-7.78287949635833e-06
-1.36610207252342e-05
-3.34783329182668e-05
-1.68977802978458e-05
-3.62485916414507e-05
-1.19471018097767e-05
-2.7508198799573e-05
-1.13808309321457e-05
-3.9450285828599e-05
-2.83671728485457e-05
-4.70110654759558e-05
5.00466824848202e-07
-3.18705584838492e-05
-4.06448882800251e-05
-3.12139657903144e-06
-1.44193833403655e-05
9.09352078598623e-06
-3.96567504018167e-05
-2.94886566734509e-05
-2.39928242334664e-05
-1.94273809696318e-05
-1.23039649978671e-05
-1.28520323961775e-05
-3.1742357063554e-06
-2.70440425002744e-05
-2.41921934908152e-05
-1.63187849801746e-05
-1.97213926538659e-05
-1.19384395689343e-05
-3.03229117113226e-05
-3.64339247337473e-05
-1.67531157255213e-05
-1.99328323680722e-05
-2.53976238164197e-05
-2.38676394198677e-05
-5.54437730900912e-06
-2.75528246830509e-05
-2.89257147080921e-05
-1.51057380815649e-05
-1.18833126564047e-05
-1.22570592870153e-05
-3.26956555841662e-05
-2.37333304554921e-05
-2.32692823537462e-05
-2.65568239297666e-05
1.52442882713906e-05
-3.78907844405852e-05
2.24681848999818e-07
-5.33766624744597e-06
-3.11430269624848e-05
1.27399887165162e-06
-3.46179975076227e-05
-3.16427893519854e-05
-1.25904730492368e-05
-6.52956322508098e-06
-3.23366240536557e-06
-2.99900591925875e-05
-9.30330677842025e-06
-1.87108311793746e-05
-2.8837228451391e-05
-2.05819413343353e-05
8.86638573159977e-06
1.26907624654301e-05
-1.10177370745806e-05
-2.39466524004097e-05
7.8227781815538e-06
-1.28455051861772e-06
5.0068776533735e-06
-4.70353695249691e-06
1.17202352520001e-05
-9.95309135428956e-06
-1.17352786263962e-05
-5.40419943922304e-06
-3.34553000101516e-06
1.50109256972382e-05
-1.69187537967511e-05
-2.78786896229466e-05
-6.07674115085152e-06
-6.34025404179144e-06
-2.28271818411269e-06
-2.75393878286427e-05
-2.51039150635385e-05
-2.14381121151206e-05
-2.70713677824729e-05
-1.71148537286429e-05
-1.71588005908872e-05
-2.59337315588907e-05
-1.4969347858625e-05
6.78660356319058e-06
-2.56080649583829e-05
7.79459834532001e-06
-2.24025517704873e-05
-2.34618206177514e-05
-7.34160013106087e-06
-3.65111124765658e-06
-9.25215959898826e-06
-1.65295449767275e-05
-8.79917223431805e-06
-2.07486447176249e-05
-8.48189997718587e-06
-2.32356159861022e-05
-3.50304112192166e-05
-1.47530721987795e-05
-3.49788269135737e-06
-4.46169179951942e-05
-3.49157357115455e-05
-2.75459114919917e-05
-3.28168988262506e-05
-1.98607262169764e-05
-4.40985694147987e-05
-4.06357442920967e-05
-3.84506711317326e-05
-2.21331126729445e-05
-6.89187440780074e-07
3.85143982317697e-07
-1.53927380983953e-05
-8.91361404125945e-06
3.87704656365592e-06
-3.86475133963244e-06
-2.29078964087814e-05
-3.33471714056292e-05
9.05463405970711e-06
-2.80895069155121e-05
-1.99240666285049e-05
-1.67031902439002e-05
-1.83755496648661e-05
-2.19029082731312e-05
-3.54930521208894e-05
-3.63277540212237e-05
-1.63017670262211e-05
-3.56149137238396e-05
-2.62246140975575e-06
-2.48725445395271e-05
-2.10146392409055e-05
-2.25744372048356e-05
-1.97120311582762e-05
3.3714937878121e-06
-4.53804010552555e-06
1.04216146016093e-05
1.27406381975023e-06
3.74902899537832e-07
3.87029219867796e-06
-1.6052324904244e-05
1.3355059226001e-06
-5.01904761206199e-06
-1.68550731831218e-05
-3.60830408664431e-05
-4.59753945202149e-06
-3.42060787565332e-05
-2.63103152817819e-05
-3.69909285205146e-05
-1.71197423777348e-05
-2.73158197083125e-05
-1.5955601004335e-05
-3.47580133595616e-05
-1.9155933897983e-05
-3.53640691452314e-06
2.79101297678525e-06
-1.60009754408648e-05
-1.53054837274795e-05
2.90031889101015e-05
9.32608108620817e-06
-7.30486119810845e-06
2.10881457461336e-05
1.22217073604747e-05
-3.29723310599228e-05
-2.0470631929891e-05
-1.6770885590087e-05
-6.26436945879419e-07
-1.55983731587162e-05
-2.45094651222127e-05
-2.5882368126933e-05
-9.45776310975866e-06
-7.51063501636463e-05
-5.62822063618514e-05
-2.3936099039141e-05
-9.82826007004772e-06
-6.13000728033332e-06
-3.71843243676286e-05
-1.009607418212e-05
-1.24640705771083e-06
1.15465316908634e-05
-1.84374773097871e-05
-9.46752469242083e-07
-1.08802255386523e-05
-3.57234583159038e-07
-6.09153815927353e-06
1.33516847878005e-06
8.45271724044107e-06
-3.13226830471624e-05
-1.45454350916988e-05
-2.84895686002731e-05
-3.59871802471556e-05
-4.31254215895276e-05
-1.93286290832224e-05
-3.9270098503677e-05
-1.39473716803695e-05
-2.93846485591598e-05
-2.78338503375696e-05
-3.85529644343637e-05
-3.1851822049388e-05
-1.34111148840192e-05
6.62483281157693e-06
-1.35496836393807e-05
-2.27704353811633e-05
-1.37794234113446e-05
1.816303468855e-06
-3.12394575412134e-05
-1.20178568410057e-05
-1.55218155589469e-05
-5.4033059730066e-06
-1.59649225553499e-05
-2.46831394412184e-05
-2.45246857667146e-05
3.41598907938168e-08
-1.81481682909083e-05
-3.42182476532779e-05
-2.15762694283205e-05
-6.01314334433623e-06
-1.81226349265189e-05
-2.9803154091464e-05
-3.22969739203622e-06
-6.36318241203591e-06
-6.41894443669168e-06
4.19973050603601e-06
7.18714475299441e-06
-4.42971498521692e-06
-5.92490789862561e-08
-1.76513585301954e-05
-1.60738945940202e-06
1.02165535629896e-05
-7.70972074207624e-06
1.04973929913042e-05
-1.93797423356199e-05
-2.7556354811438e-05
-4.19509925739868e-05
-2.52732958953482e-05
-8.44156234876347e-06
-1.67561658957316e-05
-4.89995000052868e-05
-2.12134135542017e-06
-1.49184408959636e-05
-3.79264703961915e-05
-3.24091290150256e-05
-2.97824116484646e-05
-3.75320264416367e-07
-3.85007837653979e-06
-7.58349393939614e-06
6.6010616329233e-06
-1.77033759209624e-05
-1.74600222107141e-05
-1.75389089160234e-05
-2.49006804803023e-05
-2.70142676666566e-05
-4.38638039086794e-05
-1.64674860316696e-05
-6.65962979440999e-06
-2.67960445866052e-05
-5.67269934995231e-05
-1.002774310605e-06
-1.56404795324613e-05
-2.02506462803408e-05
-3.60740555732762e-05
-2.85341525958599e-05
-2.66952816072305e-06
-4.02898550570311e-05
-5.24325642426645e-06
-2.43580625160478e-06
-8.73848852404049e-06
7.18540841698762e-06
-1.46987740184021e-05
-2.30105233804841e-05
-2.19747543386879e-05
-2.97823778503089e-05
-3.22950749170603e-05
-2.08294440362871e-05
-1.63209022812072e-05
-4.53072444095688e-05
-3.38254372765084e-05
-3.10148861889352e-05
-2.25800686142803e-05
-3.50025557029743e-05
-2.32653615068973e-05
-2.09505819027351e-05
-1.65104581391896e-05
-1.97419628002321e-05
1.99003474004857e-06
-1.76515901549804e-05
-1.15117111794796e-05
-2.40386205696127e-05
-1.758049640686e-05
-2.2034347109542e-05
-2.96030515778828e-06
-5.34907768927639e-06
-4.07653646777861e-06
-1.33422298295802e-05
-8.92630320065783e-06
-2.70014149469412e-05
-3.17036397853286e-05
-3.02440774109343e-05
-3.09461001970585e-05
-1.62882239176936e-05
-2.30333817513567e-05
-2.87436984601312e-05
-2.60721058928431e-05
-3.51088721776517e-05
-3.22373757637482e-05
-4.09011040515071e-05
1.67709574549433e-06
6.80661153036257e-06
4.6729081609559e-06
4.62140349356356e-06
3.99746921168816e-06
1.62640414202014e-05
-9.84362112819117e-06
-1.99728831223377e-05
3.50607863765459e-06
8.45221459269771e-07
2.47615903046316e-06
-9.88008128291768e-06
-1.26830400089836e-05
-3.11544794952818e-05
-2.82172934883726e-05
-3.3959205574717e-05
-1.04715246260786e-05
-2.52072524050052e-05
-5.05396642219091e-05
-3.36249988894722e-05
-2.65932171851469e-05
-2.07278894723129e-05
-2.16712470961025e-05
-2.03890794187906e-05
-5.57676971465199e-06
9.76061594680541e-06
1.55803070036771e-05
-2.92280457777679e-05
-1.83713267086481e-05
4.5774487856644e-07
-1.21891018164892e-05
1.51436435901708e-05
-1.92740953183381e-06
-3.75803099821446e-05
-3.33503994825133e-05
-2.99752093504183e-05
-1.93766328856647e-05
-3.59442479395182e-05
-4.39741992936658e-05
-3.82764379794161e-05
-5.01090149435232e-05
-3.81306506816634e-05
-1.86959263742018e-05
-2.96492719867448e-05
-2.18058631090341e-05
8.80045605370643e-06
-2.35430447005117e-05
2.34037299692935e-05
-1.51432215353166e-05
1.20144718559296e-06
1.23833931701085e-05
1.21052950312307e-06
6.20545333036619e-06
-2.69273163084402e-05
-3.27966565594999e-05
2.02051210975239e-06
-2.30226330641497e-05
-4.38493236837763e-05
-2.56478642473969e-05
-8.85506571365698e-06
-2.69969815532582e-05
-2.5231088869857e-05
-4.25571133363014e-05
-3.68666914185683e-05
5.45318548804592e-06
-4.49605857520423e-05
-4.46645722019045e-05
-1.62796333780806e-05
5.96235240915727e-06
1.91103108505394e-06
-3.75965910330205e-06
-1.96294306234059e-05
3.40637428120675e-05
-3.65264187487505e-06
-1.03250755622546e-05
1.42330246225998e-06
-4.84667379618827e-07
-2.76657956646543e-05
-9.89464953165767e-06
-1.08918622040237e-05
-2.9240581106102e-05
-3.11527272396248e-05
-1.79109858172081e-05
-5.50443430439625e-05
-3.16433834419525e-06
-4.22574418938729e-05
-6.74950614551019e-06
-1.46836974787629e-05
1.80358558956979e-05
-1.57233001228276e-05
2.18226729138393e-05
1.08067442679982e-05
-1.25739546606822e-05
1.08010469445574e-05
-3.43533953955563e-05
-1.2897305892981e-05
-2.83777958529377e-05
-1.07956242515456e-05
2.59316718937264e-06
-2.19860679528374e-05
-2.23126674094785e-05
-2.99258427865975e-07
-4.40342205490059e-05
-4.01909745335504e-05
-4.85787252156908e-05
-3.44611906340485e-05
-1.71090569567534e-05
-8.94654388282172e-06
1.45613522361062e-06
-2.53769155394744e-05
-2.07530537103036e-05
2.03793316356627e-05
-2.02872593338426e-05
-7.67905286396515e-06
-5.61831103233029e-06
1.53286522151405e-05
-2.35729485968613e-06
-1.23786004777204e-05
-2.7096785934914e-05
-1.18683256464797e-05
-2.80940300070747e-05
-1.99509114894148e-05
-4.21625810783818e-05
-2.52165166420812e-05
-2.67049416728625e-05
-2.19462685802938e-05
-3.15002369174419e-05
-2.28028045047557e-05
-2.26636691395489e-05
-2.7323213617033e-05
-1.65637042623716e-05
-5.94260310876448e-06
-4.56171073431075e-06
-1.88402350077656e-05
-1.05653743178174e-05
1.72588074647539e-05
-1.82131272377754e-06
-3.68568640343796e-05
-2.12276349303749e-05
5.29207661958746e-06
-3.03287685912978e-06
-3.44178294764962e-05
-3.08241152330616e-05
-2.58745773971107e-05
-4.12533201938572e-05
-6.38874638328421e-05
-2.11929173615943e-05
-1.52908745250943e-06
-1.64853385137247e-05
-4.25675694589995e-05
1.39823393133303e-06
2.22019972588504e-05
-1.20562070471103e-06
1.30899755214482e-05
-1.5711403471282e-05
4.16347891818273e-06
1.99176225109705e-05
-1.99165102481054e-05
-5.35608166404361e-06
3.06787214287652e-06
-3.8171061037284e-06
9.14074144888322e-06
3.89939748118822e-06
-1.4007939153102e-05
-4.23603264796875e-05
-1.31730790963612e-05
-2.46495221243951e-05
-2.00878402677061e-05
-1.26071307257272e-05
-2.17546005107292e-05
-1.72448214629446e-05
-1.8975344292221e-05
-1.21162503848667e-05
-4.47666308127724e-06
-1.07699883780095e-05
-1.33492171314756e-05
-1.63161167057462e-05
-9.81937312910588e-06
2.22127210994568e-06
-5.08721523433027e-06
-1.80137391099339e-05
-1.64785887952581e-05
-2.20450708808957e-05
-3.61970467016975e-05
-1.45046808179228e-05
-3.59477936429834e-05
-4.04074448662093e-05
-3.17987102056182e-05
-4.22781474900072e-05
-1.99410047642242e-05
-2.14906961893045e-05
-1.63516050397095e-05
-2.86019662711431e-05
-1.81274301581389e-05
7.69927951698286e-07
1.43818461270562e-06
-6.28934942762096e-06
-8.26293584588175e-06
-5.50442297105057e-06
1.04426609453347e-05
-2.71625868783619e-05
-1.76317720659519e-05
-4.0098483138664e-05
-2.20263481659968e-05
-1.63708463008186e-05
-2.00198054336236e-05
-3.23003375780673e-05
-3.35039526536509e-05
-7.09573420711625e-06
-1.73176300985343e-05
6.52476499532525e-06
-1.1220489057362e-05
-3.42266364635507e-05
-1.49460081923443e-05
-2.74874383214306e-06
-2.18376262866574e-05
-7.70972669193831e-07
-1.93479193014665e-05
-1.12193024408316e-05
-3.54620626718653e-05
-3.21023459467074e-05
-1.19973653495005e-05
-2.18491821096931e-06
-9.73313445245574e-06
-1.36747626580362e-05
-3.3038567769505e-05
-3.46402881588767e-05
-2.29032367328496e-05
-2.51428505169408e-05
-4.4787302967137e-06
-9.70023552724603e-06
1.91224366317162e-06
-4.86256626534916e-06
-4.43325946616996e-05
-6.24871424028267e-06
8.81340103856536e-06
-2.69149349375127e-05
-1.47232360909647e-05
-2.89180053983951e-06
5.56191232505415e-06
-2.97355440515942e-05
-2.72679544050358e-05
-2.37377901493907e-05
9.91351353447393e-06
-3.04855208460589e-05
-3.44882963236513e-05
-3.5101747910447e-05
-4.29387369594631e-07
-2.26697557923545e-05
-2.50961973004625e-05
1.62518955914388e-05
1.11781706991474e-05
-5.96460231807159e-06
1.17214786203112e-06
-4.70793082897385e-05
4.93604151390264e-06
1.939575853888e-05
-5.62998908512337e-07
-4.77422867325925e-06
9.2225473694593e-06
-7.68475998679923e-06
-2.71811183345521e-05
-3.87434554133783e-05
5.93149893760994e-06
-2.2990561539516e-05
-3.45023494755398e-05
-2.96842058719988e-05
-4.09401843480044e-05
-3.63554156198652e-05
-3.63730675240788e-05
-6.31097076182778e-06
-2.86335726515485e-05
-1.89546650430732e-05
-4.40372104012676e-05
-7.21757140131471e-06
-1.58548684521363e-05
-8.45470415664554e-06
-5.56247250813655e-06
4.46461754361827e-06
-2.76695832561666e-05
1.01696002129522e-06
-1.51029564080723e-05
-2.28048163397454e-05
-4.92362656647685e-05
-1.66997947123376e-05
-1.92597320794932e-05
-4.45856672093313e-05
-5.71034182514694e-05
-1.13910147187811e-05
-3.90113658175622e-05
-3.97286877969713e-05
-3.57847199006612e-05
-4.39315484775427e-05
-3.22015351957183e-05
6.80072625524919e-06
-3.77792306559807e-06
-2.9729451691056e-05
-7.94738609748978e-07
6.34255704434112e-06
-8.50169652581746e-06
-1.40199002158198e-05
-7.44622056300165e-06
-1.00734521349459e-05
-7.71046393361646e-06
-2.28544555892374e-05
-2.40262043875681e-05
-2.80971149995401e-05
-5.1555104846613e-05
-4.14452069316948e-05
-3.24218083604496e-05
-8.05110800444082e-06
-3.65492894204068e-05
-1.67606803307779e-05
-1.66963374720437e-05
3.59089550601326e-06
-5.45023127256225e-06
-3.54994916098028e-05
7.32492738110551e-06
1.15221821236548e-05
-2.01977227443532e-06
4.83514824778953e-06
2.48121731985986e-05
-2.0182675178789e-06
-1.09181656642362e-05
-6.65752760999953e-06
-3.58740919357161e-06
-6.49855867936675e-06
-2.36269608877589e-05
-3.4507444596986e-05
-9.95637142077911e-06
-3.96861102708258e-05
-2.70385527970548e-05
-1.52840591395182e-05
-3.3125749828913e-05
-1.52770406750976e-05
-1.87612899103765e-05
-1.56135191414977e-05
-2.94192933358302e-06
-1.74312115569056e-05
-7.33191244343525e-06
-1.2400145085883e-05
6.80993405138595e-06
-9.58224192935944e-06
-2.00700842101316e-05
-1.94250206742881e-07
-2.49598271596764e-05
-3.14359678967416e-05
-2.26373530578618e-05
-2.40464519768335e-05
-2.93417610447299e-05
-4.67060284959208e-05
-2.92737924827137e-05
-1.3392256277167e-05
-4.45469412412262e-05
-3.16341285871266e-05
-2.05500320378229e-05
-4.94323399800494e-05
-2.63905014616657e-05
-2.24669477851087e-05
-1.96100597154723e-05
-9.7680571763727e-06
-1.49486022642668e-05
-9.5019024052451e-06
-1.07646535049394e-05
-3.72011684961388e-06
2.82445330500155e-06
-2.70181744003795e-05
3.27721458805779e-06
1.20970677919459e-05
-2.79465233836309e-05
-5.87785930777482e-05
-3.68348136601219e-05
-5.98220967009924e-06
-6.5518773007823e-05
-4.75588980920147e-05
9.5246737444408e-06
-1.52677273172979e-05
-2.88336426689344e-05
-1.39313370492378e-05
3.5327659542219e-06
2.91355561758708e-05
2.81715760664062e-05
-2.06819527716463e-05
9.32855527145051e-06
-1.16293876521988e-06
-4.97533978796676e-07
-3.10498361982646e-05
3.5064114385681e-07
-6.77312917460301e-07
2.64531599629002e-06
-2.49598516355416e-05
-2.17004840291454e-05
-1.31268452319974e-05
-1.70888335971547e-05
-2.27240124895849e-05
-1.8098662726883e-05
-3.0625575350625e-05
-3.01413468290317e-05
6.24162051208196e-06
4.18291828945226e-06
-2.34274364710388e-05
-1.22533330798956e-05
-2.15602354998758e-05
4.85424054185505e-06
-1.17692262148856e-05
-1.47668151768915e-05
-7.52946047869269e-06
2.22436775328161e-05
-1.8270705242553e-05
-2.88500101974193e-05
1.85849319339486e-06
-1.19073899665937e-05
-1.15507323909629e-05
-1.23748669463797e-05
-5.60464114520586e-06
-2.21327001612963e-05
-2.79156049898604e-05
-1.49336680085689e-05
-2.32847948455206e-05
-3.46273936222812e-05
-3.06643833148798e-05
-8.73811198728366e-06
-7.18923306884941e-06
-2.96823071892234e-05
-2.41845994646648e-05
5.94226876877021e-06
-2.23779428945784e-05
-8.62798221335362e-06
3.28368055791247e-06
-1.36567633987089e-05
-1.66455986525958e-05
-2.07380681095073e-05
-2.53356404853973e-05
-3.26884640776981e-05
-2.3916344861289e-05
2.57506694969075e-06
-1.33118581659509e-05
-2.25336868662224e-05
-2.89817921801816e-05
-3.64925777421194e-05
-4.51071493493488e-05
-2.00344113333308e-05
-3.36240392517707e-05
-1.45405116243949e-06
-8.26276807262219e-06
-3.87047949145384e-05
-3.04478923432843e-05
-3.39518550796899e-05
-3.88326868529281e-06
-3.33917195876961e-05
-5.50076135781143e-05
-1.81781353174019e-05
-3.93716965162452e-06
-4.78498349941277e-05
-4.89589663320354e-05
-1.59858758611931e-05
-9.03239865531556e-06
-5.41478417979643e-06
-1.28573130700163e-05
-1.69100205016355e-05
-3.60462754202929e-06
2.18707689021712e-06
-1.62818364387492e-05
-3.20852348622054e-05
-1.64095383938344e-05
-2.67680521671336e-05
-3.68848286148551e-05
-1.40434257636504e-05
-1.17081815733373e-05
-4.36181647949605e-06
-1.31452496756931e-05
-3.28960984340432e-05
-1.24233968208899e-05
-3.0732996941953e-05
-6.94730867511308e-06
-2.29204399821994e-06
-1.30413854808545e-05
-2.22194100961319e-05
1.19469129266673e-05
2.24960253272846e-05
-7.38937099155885e-06
-1.97743382552901e-05
5.39611191043006e-06
9.20493840354163e-06
-1.89874605390225e-05
-1.07576607458821e-05
-6.32546821101178e-06
5.96077320522621e-06
-2.80786382108664e-06
-4.03171197456669e-05
-1.3307732808455e-05
-1.64748414574057e-05
-1.88501769727233e-05
-3.97936956744498e-05
-5.58466603720883e-06
-8.50634335640488e-07
-8.5482710705939e-06
-2.02634185909873e-05
-1.8178560423266e-05
-2.53024930183859e-07
-3.35044332726534e-05
-3.26547022108699e-05
3.00335139832458e-05
-4.06966896480124e-06
-1.45648156213511e-05
-4.36813050860012e-06
-1.20844924991657e-05
-1.04637406591972e-05
-2.9853447875161e-05
-4.72841542388529e-05
-1.37238386982383e-05
-3.5975371857343e-05
-2.73904566796238e-05
-2.26305602578653e-05
-2.40251811330315e-05
-1.11443058956714e-05
-2.15720321657633e-05
-2.02913341025335e-05
-1.57501719776813e-05
-2.09869069888756e-05
-1.87878050703399e-05
5.71166662355045e-06
-1.85629038955724e-05
-1.38083402545481e-05
-2.20880473393301e-05
-8.54349720502416e-07
-1.45364993396032e-05
-4.40974635293974e-05
-1.42254344526649e-05
-2.64035901486822e-05
-2.76283100188305e-05
-2.25816863262804e-05
-1.94918811981362e-05
-2.54780452908045e-05
-8.33940751028582e-06
-4.2224019586612e-05
-1.33688713971095e-05
-1.56727515655505e-05
-2.33584463337746e-05
-1.76328902870129e-05
-2.40486510461686e-06
8.32434475873905e-08
-1.05754595342608e-05
9.09630250766117e-08
2.44262407280007e-06
1.96022058438887e-05
4.31552165073385e-07
-1.43496788767934e-05
-2.49529987804848e-05
-7.8118102307597e-06
-5.9903074914739e-06
-3.24347693702055e-05
-3.80378011821399e-05
-1.46978681331593e-05
-3.96595453019263e-05
-2.75231440960467e-05
-1.57748576632825e-06
-3.92305434362389e-05
-3.84381720968401e-06
-1.50388960123038e-05
-3.2175777404251e-05
-2.98353487302897e-05
6.62896144478549e-06
4.21824964498368e-06
-1.48559521794923e-05
-2.97400535960346e-05
9.76401788594245e-06
4.38050532684694e-06
-1.573188830692e-06
1.04225511132228e-05
-7.58365741353666e-06
-4.84182731985668e-06
-1.42494005399661e-05
-5.13683819201444e-05
-3.37913133232972e-05
-3.80976221971498e-05
-5.63133056873689e-05
-1.34963546354195e-05
-3.00862701981822e-05
-7.73943406256169e-06
-3.32774734502566e-05
-1.88645233690385e-05
-2.48107000233176e-05
-1.724096007279e-05
6.60500694201853e-06
1.00957692895181e-05
-1.80376972608733e-06
-3.72503084100841e-07
-6.29545080599184e-06
-1.73125685284455e-05
-2.47700241605797e-05
-2.41561764401066e-05
-8.90425480674399e-06
-2.75507664325238e-05
-3.6393042427488e-05
-3.52386940893308e-05
-1.89148734502947e-05
-8.51288925302269e-06
-2.57388950028601e-05
-4.2319915086315e-05
-4.03972812666187e-05
-4.4170560087108e-05
-4.16284113173653e-05
-2.13999403760005e-05
-1.79360028898722e-05
2.79065834924099e-05
4.43092232645621e-07
1.93549301472613e-05
1.0998294295176e-05
-6.08866649783626e-06
-1.03599650757701e-05
-2.01761538190562e-05
-2.05353653849804e-05
1.85631794354622e-06
-4.44597584686182e-05
-6.82386662848859e-05
5.83947049624646e-07
-3.0090743592749e-05
-3.12605993593734e-05
-3.59296911612067e-05
-2.36062331389537e-05
-3.47216978378814e-05
-4.72338457957223e-05
-1.71036307656402e-05
-1.94247569308749e-05
-2.47755310173754e-05
-2.36724323702801e-05
-2.17115332254111e-05
4.59370668810079e-06
1.68667192895122e-05
-5.99927681937909e-06
2.00304980343682e-05
-1.0468406367171e-05
1.87649613168325e-06
-1.1201435413368e-06
-2.79109323811132e-05
6.32057705930825e-06
-2.37088037313805e-05
-4.28575848659354e-06
-1.15850482373609e-05
-2.54741827114204e-05
-2.96563533675644e-05
-1.23034659728143e-05
-3.08112156154115e-05
-9.92615874897452e-06
-1.20796243456423e-05
-1.2237963313345e-06
-1.27937230688468e-06
-1.44830041354348e-05
2.65101679019791e-06
-1.09196416050357e-05
1.58810422249235e-05
-2.9971535185785e-05
1.26474141615089e-05
-8.46707938715226e-06
-1.04157623865825e-05
-2.85467170235536e-05
-8.44675587654651e-06
-1.53333941731307e-05
8.9279184963728e-07
-3.85755534965944e-05
-7.74277251073308e-06
3.23171918251122e-06
-3.05332065350428e-05
-4.91401768710035e-05
-2.79616840061448e-05
-1.14764164917482e-05
-2.36238382826844e-05
-4.0700330224824e-05
-1.71368838206306e-05
8.16143255191859e-06
-1.4775501961902e-05
-2.82793667157587e-07
-1.76346292652466e-05
3.77830862105652e-06
2.48832090301426e-07
-9.0888305753794e-06
-3.16600169227341e-05
-1.88663933142662e-05
-3.92201110977224e-05
-2.08771029023681e-05
-2.95728737128314e-05
-1.55065550557274e-06
-5.29682682694029e-06
-2.52627316038975e-05
1.03593913132421e-05
-2.02022880441998e-05
-4.30728486788394e-05
-1.1136828782895e-05
-2.01249576587156e-05
-5.32358699763584e-06
-2.32540900251e-05
-4.18366840052658e-05
1.93902081605123e-05
-2.74000986570522e-05
-3.58949289634454e-05
1.66596305639427e-07
-1.75176375043933e-05
-9.61550467572993e-06
-2.55488708708566e-05
-1.73148780453641e-05
-8.59745143288112e-06
-2.70089609373827e-05
-2.3075475998166e-05
-1.08265580632137e-05
-1.74269788445433e-05
-2.72704130707102e-05
-2.47186452103559e-06
-1.03460057635003e-05
6.0511877436837e-06
-2.30045266202564e-05
-1.24741485666755e-05
-1.28649318606897e-05
-5.29202402388968e-06
-2.48048094848198e-05
-1.00230762786586e-05
-2.52711509050359e-05
8.46353820043984e-07
-9.05146523365223e-06
-7.08444981741127e-06
6.68747233994782e-06
5.28207835554938e-08
-2.78450035843492e-05
-2.15813625393943e-05
3.20904057705299e-06
-1.2772171553583e-05
-2.87360043661285e-05
-2.9915519258823e-05
1.82855534707471e-05
-1.17219467961403e-05
-2.20572958961604e-05
-1.40208693204395e-05
1.32980711628245e-05
1.07996379251493e-05
-1.9757667117827e-05
-8.46929200005406e-06
-1.71264931412395e-07
-2.3046765691642e-05
-3.24422528649776e-05
6.45566615354608e-06
1.40804213481882e-05
-3.0440179803752e-05
-3.28387380436243e-05
1.08947042026042e-05
-8.09077737658542e-06
-9.72389863738584e-06
-6.1335129584077e-06
-2.24658802826933e-05
-2.33199228313055e-05
-4.03471984904976e-05
-3.98803939458301e-06
-1.94470530712815e-05
-2.30731241746079e-05
1.66121644671953e-05
-2.98856325083263e-05
-3.43578242362035e-05
-1.10456926476121e-05
-4.79954059335671e-05
-5.47063305324209e-05
-2.52000020199931e-06
-2.1365969026991e-05
-4.61939213563002e-05
-2.77091489394058e-05
5.1473801067033e-06
-2.6301393675995e-05
-3.51397856799744e-05
3.07218243573695e-06
-5.96624363138424e-06
-7.06731326666275e-06
-1.66515963701688e-05
1.40448243626602e-06
-2.78031450322496e-06
-3.53286685333936e-05
-4.80748424216013e-05
-8.38636778710718e-06
-9.98084707923335e-06
-1.91336595430399e-05
-3.31285681058432e-05
-3.94828726747084e-06
-5.95651382659305e-06
-5.22489794612654e-05
-2.60542859969424e-05
-2.33672023997794e-05
-2.5472671389079e-05
-2.84560885606706e-05
1.46186190631709e-05
-6.86190688131395e-06
-5.20575973540514e-05
2.03822419019123e-05
1.20397645363889e-05
-1.10625454773303e-05
-1.73223777984648e-05
-2.02148381131977e-05
-2.94323136911522e-05
-7.9833680267927e-06
-1.12351936461093e-05
-3.4614725908624e-05
1.08026976138912e-06
-2.04770357933157e-05
-2.68428798274898e-05
-7.91716837091026e-06
6.51910355569622e-06
8.57707689504387e-07
-4.35758206428292e-05
3.75081163356015e-08
8.42544084021401e-06
-4.46003564384246e-06
-2.48322684266986e-05
1.4091447657843e-05
-6.8589539079051e-06
-1.26622877764542e-05
-1.97903835550218e-05
-1.24367828481671e-06
1.18741199842262e-05
-4.15530287207585e-05
-3.02590364849118e-05
-6.4485732254967e-06
-1.83462572267188e-05
-2.08671125128102e-05
-3.77186989571051e-05
-9.10945409644448e-06
-1.39582197069242e-05
-2.38672242914334e-05
-5.28227459477875e-06
-8.38554725391203e-07
-9.42312320132912e-06
-2.15957806820053e-05
9.22802940144552e-06
4.55405223022602e-06
-5.97944575418965e-06
-1.24865491416729e-05
3.27855001842612e-06
-2.56432314800202e-06
-4.12322174802066e-05
-2.19326794677553e-05
-3.2572465468424e-05
-5.25532204786051e-05
-6.44469652919859e-05
-3.338375592938e-05
-2.40960274552625e-05
-4.03597608664765e-05
-6.12807648108528e-05
-2.18299301695385e-05
-9.92829840366415e-06
-3.68999042122768e-05
-1.39857959651842e-05
1.52808716404326e-06
-4.25387760471446e-07
-8.45088389752766e-06
-1.9242546157581e-05
-5.24512115962402e-06
-2.68917546871526e-06
9.67935494696182e-06
-6.24482045506671e-05
-2.48282577377157e-05
-1.74632713489485e-05
-1.29073777628093e-05
-3.60600334429193e-05
1.8732561176945e-06
-3.0215567412011e-05
-4.03242613119115e-05
-4.73772731792682e-05
-1.9337725909312e-05
-1.43625667676013e-06
-2.64264646624544e-05
-2.99129340096033e-05
-9.26705041309555e-06
-1.53477996784191e-05
-1.2049070032954e-05
1.97609836241738e-06
-4.54023627407487e-06
1.58189035363816e-05
2.00026826532327e-05
1.69269613066696e-05
-5.22302420794251e-06
1.39948359759676e-05
6.35003288672084e-06
-2.37317491348619e-05
-2.95660143581392e-05
-2.83753177545789e-05
1.51096033263101e-06
-2.58135098805338e-05
-2.68216779075971e-05
-2.18556897449782e-05
-2.54679015511516e-05
-1.63833072500044e-05
-1.81821081935085e-05
-1.78391873470488e-05
-3.57524012835076e-06
1.8611995268639e-06
-9.56469726402487e-06
-1.35849089155601e-05
-2.22788415292701e-05
2.40363950889128e-05
8.89711007013616e-06
-1.67435080738115e-05
-1.6951272293888e-05
-4.15769890975416e-06
-9.09600721739427e-06
-4.15912120116499e-05
-4.75868531310501e-05
6.05728968515489e-06
-2.41624839576341e-05
-3.17651409180697e-05
-3.47126230925464e-05
-1.96948763523288e-05
-1.44398347724653e-05
-3.57116760961337e-05
-1.9487859434596e-05
-1.56041115377124e-05
1.15550967682275e-06
-1.23718349346526e-05
-1.30607346707792e-05
-3.02935641993695e-05
-1.5882735901211e-06
-7.78392025272255e-06
-1.64868050778437e-05
-3.60219983957311e-05
-6.85137993585919e-06
-2.43633070838036e-05
-5.58729152852966e-05
-3.82255611782212e-05
-3.5590385476368e-05
-4.74505566241508e-05
-5.05036022721632e-05
-4.58847502844796e-05
-1.6730328007817e-05
-1.55978178614281e-05
-2.71751795712662e-05
-1.75812619948646e-05
-1.83491967854253e-05
-1.77271277260607e-05
-2.98189561944804e-05
-2.41561413176955e-05
-1.17101433093999e-05
-6.81025651209741e-06
3.28211731801794e-07
-1.70604103892806e-05
-9.96103444852003e-06
1.28112537673846e-05
-1.48816176300827e-05
-3.06097675080174e-05
-1.92535738608598e-05
-2.31942827949069e-05
-2.78767022619258e-05
-1.58196779188282e-05
-1.87038265526146e-05
-1.62344569735041e-05
-1.5682350670537e-05
-8.09328754542617e-06
-2.75980481399742e-05
-1.74091647645512e-05
-4.62081423415734e-06
-1.35051164174554e-06
-1.06830317671886e-05
-1.32392645551686e-05
1.20448538246131e-05
-1.81057330245819e-05
5.59374887296761e-06
-3.99332447375883e-05
-1.69311886403215e-05
1.53142787693114e-05
-4.83522430210748e-05
-5.26405517693215e-06
-4.82764911087391e-06
2.18793090483325e-06
-4.66720707163401e-05
-4.41398720731376e-05
1.84674363464107e-05
-1.21976059464108e-05
-2.2504660652725e-05
-2.44211054381604e-05
9.64196158222356e-07
2.05871045597376e-05
-3.37231900049625e-05
-2.32434953838828e-05
4.35084621901611e-06
-6.50617280764667e-06
4.20770603930617e-06
-1.17293155490587e-05
-1.2033396581204e-05
1.11631458111631e-05
-2.62229806816334e-05
-2.71695354590373e-05
2.06109302870147e-05
-2.86613169635008e-05
-4.28592826763953e-05
-1.239718208949e-05
-9.57760786823996e-07
-5.15570497358376e-06
-5.62506026359006e-05
-2.60174152303695e-05
2.21778919851941e-06
-1.93154889935649e-05
-1.7609678459012e-05
-1.14002415185e-05
-9.18018430387779e-06
-1.44051945950392e-05
-8.65055669579088e-06
-7.09181329870155e-06
-2.82069444351077e-05
-2.85588404985397e-05
-2.37074934588651e-05
-1.46692784309707e-05
1.25043925735771e-05
-3.79059603272786e-05
-2.63049065538814e-05
2.50087612024242e-05
-1.0257399000577e-05
-5.38605735600285e-05
2.06797670469431e-06
2.66231926109463e-06
-2.45156785928769e-05
-4.98045353597712e-05
-3.09434681455636e-05
6.40006323202944e-06
-3.36792712701816e-05
-2.95364881327236e-05
1.27845679560019e-06
-1.34638046320949e-05
-3.67597599736996e-05
-3.35538431774134e-05
-1.52332506009451e-05
1.19346484201889e-05
-2.23468043898019e-05
-2.31818493728802e-05
-3.162580987572e-06
-1.79502398410789e-05
-2.41150946133825e-05
-4.02735607473107e-06
-6.87856084348196e-06
4.06831128563751e-06
-1.78835303391348e-05
3.94228662725268e-06
1.90395689271319e-05
-3.86496315912551e-06
-2.85154949359278e-05
-2.1065694062174e-05
-2.24500321772611e-05
-3.38310913144138e-05
-4.74567883855408e-05
-1.43403107556844e-05
-6.57767230225356e-06
-3.71564047937435e-05
-5.06721942111194e-05
-4.00567828087282e-05
5.37950118027096e-06
7.25256698533978e-07
-1.73886982003207e-05
3.29577770210838e-06
3.18651253803885e-05
4.90550621290181e-06
1.01765532787031e-05
2.23238823459182e-05
6.77153189697714e-06
-1.77543104723092e-05
3.27160323540612e-06
2.03632281017481e-05
-2.77110719568522e-05
-2.13653800520976e-05
-1.44731422167465e-05
-1.67916213295485e-05
-5.82084000480782e-05
-4.9451488926295e-05
-2.7451911883497e-05
-2.51856604302604e-05
-3.86857559505651e-05
-3.06393125352438e-05
-2.13005037302128e-05
-1.24471820384735e-05
-1.70413978765315e-05
-2.94876440062257e-05
-1.54190922381277e-05
-7.61726413174366e-06
6.89480670705252e-06
-6.46575917728826e-06
-5.89862636431371e-06
1.1254775034818e-05
2.90975762871941e-06
-2.22398231333883e-05
-2.9765245334548e-05
-1.56640743119708e-05
-2.97585746191822e-05
-5.3191168210667e-05
-5.4055892977889e-05
-5.14290637209612e-05
-7.91712926822499e-05
-6.52866208354395e-05
-3.67293526594706e-05
-3.96469944940625e-05
-4.67317982188227e-05
-1.411106361317e-05
-9.26374153168853e-06
-7.30356957000884e-06
7.44900453164518e-06
2.65141666983183e-05
2.6262453603885e-05
1.01954312641524e-05
-4.1641605698728e-05
2.96450350991648e-05
7.74559852655209e-06
-2.54754988509175e-05
-3.070278454991e-05
-2.47082303494507e-05
-4.3739210294874e-05
-6.47457649634545e-05
-4.81116119542696e-05
-1.95528148464187e-05
-5.66185392703514e-05
-5.04337238702099e-05
-1.42260922931876e-05
-2.20800342710462e-05
-1.29115329663437e-05
-2.68423951150768e-05
2.27320391225937e-05
2.47880331168749e-05
1.54315937301033e-05
9.16071841000618e-06
2.42853208225398e-05
3.50600703586582e-05
-3.20649289763931e-06
-1.69184018969369e-06
2.10627106810583e-06
1.75829148489501e-06
-2.80313841534796e-05
-6.06925448093422e-05
-5.82108023368395e-05
-3.09678043209096e-05
-7.47373445713385e-05
-8.101340538112e-05
-6.40265443749252e-06
-2.33193358456363e-05
-5.17611253516038e-05
-2.0623621430187e-05
5.17550037493457e-07
1.62255601598841e-05
1.97525750272171e-05
1.10297920368966e-05
3.07002089630695e-05
2.7220961040632e-05
1.43879590726504e-06
1.93046586750092e-05
8.50827399294207e-06
-3.2535145954412e-06
-5.4247414496674e-05
-1.46621182293985e-05
-2.6451601415476e-05
-4.505638377089e-05
-6.35170159612523e-05
-5.78875513300033e-05
-2.52699173486599e-05
-4.62473343896667e-05
-5.69146822035817e-05
-4.55750453739076e-05
-2.43931410173486e-05
-3.46694412391438e-05
-2.24113281662556e-06
1.16962625811433e-05
4.39352823544088e-06
9.13252077280532e-06
-2.80684598064782e-05
2.94443561734718e-05
1.69794233149058e-05
-1.15026599723899e-05
-2.64301187757275e-05
3.31412003179421e-05
-9.45681088075346e-06
-3.19830839996784e-05
-7.94511247178143e-05
-1.6303642718486e-05
-2.31051254233668e-05
-7.1181845418539e-05
-5.74823993319074e-05
-3.12312569284296e-05
-3.84557860041573e-05
-4.77330845466354e-05
-1.15832719067489e-05
2.25088241789543e-05
-3.23430231048265e-05
-1.96479143777054e-05
2.93174749736426e-05
1.19948825136798e-05
-2.7677542395135e-05
-9.51300760741838e-06
2.97624893532983e-06
5.70849281793329e-06
-3.53121275575815e-05
-2.1571718652267e-05
-4.08865358702129e-06
3.45670993335837e-06
-2.39577139065203e-05
-1.31425957155822e-05
-4.41496451448568e-06
1.08331974347162e-05
-4.51672603756921e-05
-3.47221817603135e-05
8.02881893624564e-06
2.22757604109437e-05
-2.47427948207559e-05
-3.25091673012649e-05
3.92515955321259e-05
6.61660515460077e-06
-1.44737121087333e-06
-6.42941510465068e-06
2.27139942967605e-05
-9.79360218323745e-06
-4.77957386057315e-05
-2.67834195511948e-05
-1.92256494243455e-05
-4.41972752678142e-05
-3.6873831611455e-05
-3.05590190424736e-05
1.02993808080378e-05
-2.15453602270758e-05
-1.63907880914009e-05
-2.63235109372244e-05
-4.71964507520923e-06
-3.82489054417709e-05
3.21629445893826e-06
1.10262511631847e-05
-2.82488246789468e-05
7.56818423816553e-06
-5.02283840629318e-06
-9.90671170412194e-06
-1.52437491431285e-05
1.088497208966e-05
-2.99426366484783e-06
4.39088921388401e-06
1.04655352991644e-06
-2.26793476764537e-05
-5.17634108624874e-05
-4.93475381201112e-05
-3.01895061496709e-05
-4.34006700563181e-05
-3.05763088814285e-05
-9.57218705847629e-06
-1.97195141640088e-05
-8.62659969895032e-06
-3.51080891361693e-05
-6.83836905028233e-06
6.36805272760409e-06
-2.26701350822005e-05
-2.83207912196792e-05
1.72878541825797e-05
-1.34695995469686e-05
-2.73537172735913e-05
-8.2323011246859e-06
-2.94753761373686e-06
-9.18319944939141e-06
-3.54261387460542e-05
-3.74845074949094e-05
-1.52303140495542e-05
-3.85079741047523e-05
-2.4064361406394e-05
-3.42890039717171e-05
-3.66705646358877e-05
-4.78143944527078e-06
-2.59207767280362e-05
-4.46157537539129e-05
-2.75659774035649e-05
-1.27402635309256e-05
-5.30628830737784e-06
-4.75201243447685e-06
-1.4370755979981e-05
-1.32998213020783e-06
-6.95587079060373e-06
-2.42511505122794e-05
-3.66346407442048e-05
-7.45889861296354e-06
3.38483261103694e-06
-6.90134965277933e-06
-2.4185075680994e-05
-3.27166029433306e-05
-4.51995559356293e-05
-1.85012732337369e-05
-3.3261558660538e-06
-8.09452811526758e-06
-2.33100885650371e-05
-6.47742264056526e-06
5.74851460833601e-07
-2.98981006839961e-05
1.65497903332942e-05
-6.94308407700911e-06
1.00647859922883e-05
-9.16054809964248e-06
-1.9530774809446e-05
6.9837339577716e-06
-1.43422956519039e-06
-1.33329890265913e-05
-2.70270896064978e-05
-2.10815953928799e-05
-3.24654596584585e-05
-5.05522360670331e-05
-6.19537817129982e-05
-5.97594830836407e-05
-4.7310053617013e-05
-2.53557733953581e-05
-2.96395974728908e-05
-1.62437094974701e-05
1.12647139747562e-06
1.81141140289693e-05
-2.44149782932724e-05
1.57382491672333e-05
1.74747446357979e-05
-6.39362017644842e-06
-2.77105263567194e-05
2.42975672653746e-05
-1.27922169086628e-05
-4.11542728972334e-06
-2.24748473365501e-05
-2.38990876272923e-05
-2.6578810844926e-05
-4.39234974209472e-05
-3.35022207162563e-05
-2.88677987694262e-05
-4.61958649372789e-05
-4.86371406843325e-05
-1.13495859154829e-05
1.79226280338179e-06
-3.18015119418806e-05
-1.23981093012236e-05
-2.11973986213492e-05
-2.70412655069179e-05
-1.39759091695831e-05
-1.67458937703294e-05
-1.048527201356e-05
-2.14576759073519e-05
-1.70270263576537e-05
-2.56080025190837e-05
-4.21733222403203e-05
-5.82566039885935e-06
-3.7200154046248e-05
-3.86913853567123e-05
-2.52250073563461e-05
-1.49198582931643e-05
-4.19669140345535e-05
-1.88656610996767e-05
-4.02747588805797e-05
-3.56465623933701e-05
-1.41045800435544e-05
-2.97855044651974e-05
1.29432829345741e-05
1.4526185391769e-05
-2.41520535313196e-05
-3.00394965182768e-06
-1.22651899309587e-06
-1.22909655743295e-05
-1.07402580546943e-05
-1.35263381384929e-05
-8.47720791020867e-06
-2.93783841130625e-05
-4.15372917686495e-05
-2.83229652958557e-05
-2.23665847744787e-05
-5.47510499905696e-05
-4.8024495281952e-05
-2.638021652465e-05
-1.21540656041695e-05
-2.79040108503152e-05
-5.22926123066442e-05
-2.93428342231352e-05
-5.98837541409055e-06
-1.93312995526442e-05
-2.16192790266426e-05
1.51896793113837e-05
3.666675107168e-05
-1.64612439120575e-05
-1.71526942092788e-05
1.68084110196517e-05
4.25428216737409e-06
-2.78932610329722e-05
-3.89771232130077e-05
-7.90451238543426e-06
-1.54694373447744e-05
-5.47894711186472e-05
-4.17227617138224e-05
-1.50754021088546e-05
-4.74754263517494e-05
-3.06191487945682e-05
-3.38307558766096e-05
-1.07527276340522e-05
-3.43401466835054e-05
-4.3130364473422e-05
-1.80285368702335e-05
8.41238317014168e-06
-1.09628229293035e-05
2.07029293166475e-05
2.12744235966793e-05
3.54395534731251e-05
-1.33595249325443e-05
4.73180414625213e-06
1.28020537970719e-06
1.45775487915375e-05
-2.02824915379362e-05
-3.69601046353562e-05
-1.2107434401142e-05
-3.32526851815832e-05
-6.30270357056045e-05
-4.6565943910646e-05
-2.71052319783082e-05
-3.39046491811129e-05
-5.40783038493716e-05
-3.80211143935713e-05
9.85042550676201e-06
-1.23826342593311e-05
-4.41158918715131e-05
-2.49323521791267e-05
1.16290118971323e-05
-1.35702598563888e-05
-3.07976831464749e-05
-1.9369165791404e-05
1.90867682954012e-06
-9.65785220522762e-06
-4.02378530711094e-05
1.44626737072436e-05
1.8263794267579e-05
-2.25773942208882e-05
-5.28676850303915e-05
-5.18741875512294e-05
-6.85369427432205e-06
-4.09151123893432e-05
-8.90928693115655e-05
-1.54149760094709e-05
-1.40635954774362e-05
-5.20673932323567e-05
-5.14789299677947e-05
-2.0455336522158e-05
1.92270154841527e-05
-1.73596374733765e-05
-1.88739974935921e-05
8.13957900424968e-06
5.49029688386305e-06
-2.30947641104171e-05
-3.33874566768487e-05
1.43110444255507e-05
9.8389402223238e-06
-3.79804393212106e-05
-7.79031609442328e-06
1.03989293887089e-05
-2.40460433272685e-06
-4.18231808183813e-05
-3.83712229661153e-05
-1.58661655403933e-05
-7.25826619034044e-06
-3.17120748174924e-05
-3.63740698745335e-05
2.36863990961778e-05
-6.44921565271787e-06
-2.63975082316461e-05
-1.22648365045433e-05
1.4448028858029e-05
-2.23932005465788e-06
-2.85005055336616e-05
-1.56152134963707e-05
-1.85112359356656e-06
-1.98831713164126e-05
-1.8826468755968e-05
1.21540179083017e-05
-3.37167880327028e-05
-5.45204271190082e-05
-8.55511171036815e-06
-2.48933685548001e-05
-1.25893624305873e-05
-6.2518306492849e-05
-1.32186389627553e-05
1.30830364860193e-05
1.86018117725403e-06
-5.12569956615068e-05
-3.17054652540065e-05
-3.88294137581384e-06
-2.22222765925815e-05
-3.18396334000365e-05
-2.29723242627667e-05
-1.05285364417317e-05
-1.94476826336053e-05
-3.35005676456744e-05
-1.03021954061954e-05
-1.83911482080175e-05
-2.33442673974357e-05
-3.00148796551856e-05
-3.22564167356794e-05
9.82680397774427e-06
-2.77711698006943e-05
-2.89850004901845e-05
5.22607971776251e-06
1.3093739034915e-05
-3.17156798503015e-06
-2.6777127680897e-05
-1.53795343287132e-05
4.37718058397942e-06
-3.26872198359993e-05
-3.69108222748626e-05
-1.98831062061959e-06
-1.33684864391592e-06
-2.22741878707538e-05
-3.43534794691973e-05
-2.58643478821075e-05
-1.32130740590089e-05
-3.08548668745949e-05
-2.71818843263675e-05
-9.36584782497274e-06
-2.18340285284741e-06
-3.7418832434379e-05
-1.49813572016247e-05
3.6486010143758e-05
-8.90464071849373e-06
-1.14629182422756e-05
-1.57134260301082e-05
9.10424742819569e-06
4.63809468762887e-06
-3.24927564271618e-05
-2.20579557729579e-05
-8.21018212503553e-06
3.10081241199161e-06
-2.66888270116187e-05
-3.85885332022107e-05
-3.19031725109539e-05
-1.93924318278817e-05
-1.86767565410258e-05
-3.27805407812528e-05
-1.32366897254688e-05
-1.36493556582096e-05
-2.75647470363803e-05
-3.17973135085714e-05
-1.39433107433614e-05
-4.60367119860778e-06
-6.29358888157871e-06
1.52833082496867e-05
-7.01881198801939e-06
-1.52117906290586e-05
2.27916919608468e-05
-1.42264113215946e-05
-5.2768941154341e-05
6.01502119073074e-06
-1.74065204206068e-05
-2.77459445268572e-05
-1.17078694472584e-05
-4.75684946033431e-05
-4.13655547212114e-05
-3.43492196986895e-05
-1.36384695728528e-05
-3.06799952853192e-05
-4.70710827732154e-05
-5.35953075931255e-05
-2.26080985349755e-05
-3.71746560995978e-05
-2.76985742515104e-05
-8.57140419590492e-06
-6.0530594495953e-06
-3.30609775371251e-06
8.50644587231903e-06
-4.98880929258254e-06
2.20708911730781e-06
-9.50531333212489e-06
6.96775072913476e-06
-7.26356569526096e-06
-2.95475525932242e-05
-3.72369604766971e-05
-3.27603147511865e-05
-3.18859620308266e-05
-4.71512126726449e-05
-3.4432769313793e-05
-4.30708962812901e-05
-5.40428822250082e-05
-2.39543840527377e-05
1.15833272772061e-05
-4.94247034278539e-06
-1.99787929660278e-05
-3.66256345369655e-05
6.36246706408709e-06
-3.5424636141333e-06
-8.48516772598114e-06
1.50422944805543e-05
-1.28937692966389e-05
1.64408168588651e-05
-3.59887258004469e-06
-2.12573930691281e-05
3.15498755613065e-06
-7.76582135620752e-06
-3.34225119109199e-05
-3.7318219389216e-05
-2.21603148536554e-05
-1.72244980275555e-05
-3.76748451763486e-05
-3.50588440604778e-05
-4.40755207679321e-05
-7.74643046538711e-06
-3.09173288320839e-05
-2.70720854322576e-05
-9.19071263907417e-06
-6.76624037869291e-06
2.37232196446397e-06
1.29177369369735e-05
2.88378123370489e-05
3.81647610858146e-05
-5.54250081584927e-07
-1.03432811965349e-05
-8.53750572616446e-06
1.7333022532748e-05
-2.91683514787149e-05
-1.2668991849235e-05
-7.52280470421557e-06
-3.11655555861472e-05
-3.99643013113807e-05
-2.7815891474784e-05
-9.49822030668696e-06
-1.46085807037288e-05
-2.83842276907697e-05
-5.03608287337948e-05
-2.97764911372102e-06
-6.69634505338817e-06
-3.18065695079672e-07
3.06016467541814e-06
-1.69382882894792e-05
-2.29555755482663e-05
4.986075523828e-06
1.71798434362258e-05
-6.9205800770343e-06
-4.01604527092431e-05
-6.5108180384577e-06
-7.58404809105387e-06
-6.44370785386862e-06
-3.85709669990388e-05
-5.45231031859225e-05
-9.78770961272783e-06
-1.25491124492056e-05
-5.57330837282138e-05
-5.90999167778538e-05
-2.65055703080784e-05
-1.02384996143276e-05
-4.48463029739178e-05
-4.95725307174964e-05
1.46886694262989e-05
1.57047786018009e-05
-1.41110549235035e-05
-4.80431322835517e-05
1.18597501710104e-05
-4.89304305086809e-07
-3.32144425876453e-06
-1.21407819746077e-05
1.97621008427763e-05
-8.25956438879509e-06
-4.62179368826524e-05
-1.26092208180484e-05
-2.42268569844578e-05
-2.17615476603645e-05
-1.42152398379067e-05
-1.27058012790485e-05
-2.85737132253633e-05
-3.19630891219988e-05
-2.29495375836861e-05
-2.2911627587829e-05
-2.24520936120453e-05
-3.20667008584429e-05
-1.36240320321905e-05
-1.15447454521315e-05
-2.35658225825749e-05
2.35560022450867e-06
-1.96278226958251e-05
-2.3450003541421e-05
-7.12785272796945e-06
-4.02106683902444e-06
-2.44340082357441e-05
-5.97452266398001e-06
-6.86428032770724e-06
-3.16750570634743e-05
-2.70602945796305e-05
-7.76195399606289e-06
-1.15818379396618e-05
-2.60313706144962e-05
3.00026499468234e-07
1.66740055061287e-05
-1.29217550842841e-06
-1.41627675818349e-05
-1.36273126611544e-05
1.8631109859723e-05
-2.35431934962185e-05
-1.62441717056725e-05
-1.10700094982709e-05
-5.99688714233794e-07
-2.79889051143533e-05
-1.78757641477131e-05
1.75081904320071e-06
2.44932965000254e-06
-2.19712011699195e-05
-4.56352700119185e-05
-1.74469583508728e-05
-1.94004395176728e-05
-5.73325136149582e-05
-3.12930303199014e-05
-1.02180227942369e-05
1.40913358754115e-05
-1.73004638538411e-05
-2.65692776829036e-05
2.14343002069231e-05
2.97348613781187e-06
-2.44551221085351e-05
-9.14381245514797e-06
-4.48619369023927e-06
1.25411240143253e-06
-7.97758394887194e-06
-2.33709545535052e-05
-6.71019697517513e-06
-1.08633513756312e-07
-3.50774997712194e-05
-2.71709155741681e-05
-6.82601606536878e-06
-3.49283176679665e-05
-5.50064197422786e-05
-2.72943717802391e-05
-1.39575845520757e-05
-3.18007557485478e-05
-2.14279072544597e-05
4.41895300712095e-06
-3.01193709330055e-05
-3.54752116148365e-05
-6.58706684502447e-06
9.3144558754097e-06
1.53860756850426e-06
-2.95279491718361e-05
1.61000026462292e-05
1.46086360659173e-05
-1.21270191050399e-05
-2.18571514475682e-05
-2.42664105787452e-05
-2.51415407989351e-05
-1.88075199174191e-05
-4.28627474330497e-05
-1.93313637577839e-05
-3.96540516235813e-05
-3.89871296090665e-05
-4.75768144646113e-05
-2.86962119213822e-05
-9.4725270192841e-07
-9.95700406475138e-07
-2.88838485978105e-05
-4.65539239258255e-06
-8.01147122934336e-06
-2.72042449359118e-05
-1.25793686533166e-05
-1.31444071269679e-05
-8.10577903948484e-06
-1.47139790337271e-05
-8.70119721718472e-06
-7.35652428668324e-06
-2.1936786969032e-05
-3.88918103789123e-05
-9.1520551041615e-06
-1.96985658630959e-05
-3.27903448904504e-05
-1.96556259629691e-05
-1.02630649428357e-05
-2.7970456431824e-05
-4.80038382794886e-06
-1.58389787444727e-05
-2.24848782374185e-05
-2.15647774376539e-05
-3.90017229969722e-06
1.77832700207268e-06
3.84615336762015e-06
8.55022103506106e-06
2.55296317944258e-06
-2.55211285107017e-05
-1.64762232873306e-05
2.60460214433437e-06
-4.37525781242996e-05
-2.87406190253745e-05
-1.27639920412754e-05
-2.49447759578898e-05
-2.43251173677217e-05
-2.99058289792526e-05
-3.214642886133e-05
-1.97244779652087e-05
-4.11873677865139e-05
-2.66396214453202e-05
-2.86856989594177e-05
-1.08841001839694e-05
-1.23230830627028e-05
-1.8765480322021e-05
4.85823797351256e-06
-4.07182773732785e-06
3.44368563135156e-06
-1.59419404262469e-05
-4.45461974317911e-05
-2.95670992315859e-05
-9.33429429099133e-06
-2.68878229916497e-05
-1.60216710337968e-05
-4.91322656695359e-05
-5.27975592574979e-05
-3.71132425794764e-05
-1.31160935883086e-05
-2.46473816226617e-05
-2.38427357064504e-05
-1.48976086559336e-05
-1.23937596552167e-05
-2.50466654190823e-05
-1.70681454941218e-05
-3.19431944070334e-05
1.0430711317509e-05
-1.04194415577731e-05
-1.95403105871506e-05
4.17902462849741e-06
2.97790236007587e-06
7.53525394930719e-06
-2.17313503519593e-05
-3.25126522742283e-05
-1.39059558980541e-05
-2.1156305452232e-05
-2.11166731531994e-06
-2.73278674007808e-05
-5.03475535652095e-05
-2.32091914387626e-05
1.80659627164206e-06
-3.28398563376209e-05
-3.48815032786683e-05
3.05980038538836e-06
-6.67766078578957e-06
-1.56590522580423e-05
-2.98323376302166e-06
1.21485028391193e-05
-2.88216306505281e-06
-3.38019538583158e-05
-9.06147612260188e-06
1.45656677837873e-05
-1.35684863994913e-05
-2.81427433065647e-05
-7.76390220754861e-06
-2.3434972522835e-05
-1.01655218550384e-07
-3.51463377829961e-05
-1.19463995470531e-05
1.11403573217399e-05
-3.29622414674283e-05
-2.43582520828006e-05
-2.48736413647736e-05
-1.06083691059583e-05
-7.46875767472527e-06
1.68049225778935e-05
-8.89676622639366e-06
-5.01215926292415e-06
-1.50378456915181e-05
-2.29859436375159e-05
9.20467231210741e-06
7.51180228288571e-06
-6.03239999785354e-06
-1.82830665369976e-05
3.8437537085888e-06
-6.85910954583033e-06
-2.53345993651934e-05
-1.901874775099e-05
9.00089315692229e-06
-8.225435752653e-06
-3.53464399051204e-05
-4.15569515373429e-05
-7.34227891001533e-06
-3.07131095635894e-05
-3.57591738216237e-05
-2.46097340275223e-05
-2.85983744029846e-05
-1.99006500464791e-05
-3.12523712406979e-05
-1.77577847785857e-05
-3.26676815939193e-05
-1.46353628714976e-05
-1.91977432224839e-05
-1.49961761563033e-05
-1.90135215986364e-05
-1.72581380666885e-06
-3.29400862688538e-06
8.52346608273619e-06
-2.85305919578995e-05
-4.51589537699945e-05
-2.82379922012818e-05
-5.25658114380945e-06
-1.60646834106025e-05
-2.00236109705242e-05
-1.57948031924757e-06
3.56884752718994e-06
-4.16149950196291e-05
-1.62610164878749e-05
-1.10667959281712e-05
-7.15199862138016e-06
-4.95637161704516e-05
-3.59085251372817e-05
-6.12807900180193e-06
-1.63576037760593e-05
-3.86099486602521e-05
-4.57709169668755e-05
-1.59929878521105e-05
-3.45244384449037e-06
-1.58798870215299e-05
-1.47252308543129e-05
-3.20776036707452e-07
-2.12688136905538e-05
-2.02183968512153e-05
-4.75202661162795e-05
5.47346709721309e-06
-6.82867961016368e-07
-3.31339339913749e-05
-1.88712053936748e-05
-5.59525858255594e-06
1.24241416927487e-05
9.84458480090811e-07
-1.05084089717398e-05
-3.83683056316334e-06
-4.13446801730658e-06
-2.61992818651282e-05
-2.26933120595562e-05
-4.94182926979123e-06
-1.05906284699605e-05
-3.81577933480474e-05
-1.69294041846398e-05
-2.86508920020605e-05
-5.19820535136782e-05
-3.12569530332623e-05
-1.76853519619672e-05
-2.13980120350261e-05
-5.1774727609685e-05
9.01169014564931e-07
-9.98291454618568e-06
7.95473923258323e-06
-3.79382880495958e-06
-6.71210516348183e-06
-5.76248140067433e-06
1.75264065029723e-05
-2.11712978828899e-05
-3.20850574869543e-06
-3.23604597642871e-06
-1.7410954113146e-05
-8.65561974988126e-06
-3.03881637898202e-05
-1.15883279629724e-05
-8.74315159388278e-06
-3.88527254638864e-05
-2.18977879090881e-05
-5.14542800068579e-06
-3.20388552841891e-05
-5.03261479843371e-05
-1.82336092498448e-05
-2.58241240121624e-05
-2.31794365585854e-05
-1.54911928778222e-05
-3.68372029343851e-05
1.60962097165201e-05
-1.04354116732675e-05
-5.86448073526082e-07
-4.50368236199329e-06
-1.90353703165531e-05
-1.75280287249215e-05
1.00333926703726e-05
-3.02017837419392e-05
-1.79338118920444e-05
-1.16326927746646e-05
-8.79651589329259e-06
-2.4676373124273e-05
-3.61155722293589e-05
-3.83990632884634e-05
-1.93388933071831e-05
-4.06949003218918e-05
-3.64463047270659e-05
-1.02550999811662e-05
-2.62637953448844e-05
-2.10439383576594e-05
-7.35817302434418e-06
-3.76255105299252e-05
-5.20478379937055e-06
5.46705423829174e-07
-3.27142226373909e-05
2.21494582578741e-06
-3.38879821021625e-06
1.37233480821161e-05
-2.90213954344348e-05
6.15084795166941e-06
-1.39282043682453e-05
-1.22382996741839e-06
-2.85003251706591e-05
-4.10331849131222e-05
-4.6195468687846e-05
-3.25784582208573e-05
-2.74987118728178e-05
-2.73754512386967e-05
-3.92741044606679e-05
6.22299196914234e-06
-1.44726824308054e-05
-2.35924128944088e-05
-3.59471360898888e-05
1.36865882318831e-05
1.31281280958692e-05
-1.06390597941842e-05
-5.76827604549437e-06
1.22586224301381e-05
3.14442218157829e-06
1.21281998154153e-05
1.72977389607472e-06
-1.50095385002979e-05
-1.72210208929465e-05
-2.68180193585679e-05
-1.94856408187863e-05
-8.59659801226997e-06
-4.57365103096045e-06
-2.56207899305296e-05
-5.00494311112915e-05
-3.61518592811686e-05
-1.4387786841074e-05
-1.94901303681535e-06
-1.28144071666377e-05
-1.31213644250165e-05
-2.90247338685939e-05
4.20614783684441e-06
7.63247619436017e-06
1.00170751743988e-06
1.43037497602427e-05
-1.05442841472871e-05
-1.60250956983361e-05
-3.95626460910696e-05
-1.59402240511253e-06
-1.9599124041624e-05
-1.40083722603341e-05
-1.30352690979298e-05
-1.88818410968763e-06
-2.4953515134227e-05
-3.67255488643646e-05
-2.60833986547087e-05
-3.99707147983154e-05
-1.62128662650752e-05
-9.47568236651434e-06
-4.68907709275095e-06
-3.30572477512003e-05
-1.98531570464962e-05
1.33680667716771e-05
-2.30484094759053e-05
-6.59203725078586e-06
1.97849346894335e-05
-1.78576379439979e-05
-2.57473182553636e-05
9.40907260572831e-06
-1.41922071396138e-06
7.94800590761012e-06
-1.06729811463545e-05
-1.9152535091298e-05
-2.97858372753401e-05
-3.19084038720311e-05
-6.85865615467478e-06
-4.33927914306515e-05
-1.66631853072459e-05
-4.17913693432292e-05
-6.02345276763756e-05
-3.21356820684018e-05
-4.92464507997026e-05
-2.89123212386192e-05
-5.6604137093092e-07
-3.08669334668438e-05
-6.5528048145765e-06
-1.64362461254691e-05
-6.78461640176059e-06
-4.41753272314549e-05
2.34964625822498e-06
2.50528125402526e-07
3.95501457631748e-06
-2.31077118679924e-05
-1.33530851764897e-05
-2.54505134523314e-06
-7.52061026871586e-06
-3.52328979210586e-05
-2.87329798852683e-05
-2.4081854364714e-05
-1.52496481362434e-05
-3.14279442923258e-05
-2.51322041673508e-05
-9.40338392397772e-06
-2.457798738131e-05
-2.89211114577859e-07
-1.47076762494372e-05
-2.26367378909539e-05
-2.81770147280581e-05
-4.16829031131161e-05
-2.48690544693019e-05
-6.63918667580119e-06
1.02713185794881e-05
5.14986674037619e-06
-1.24593914240521e-05
-1.89802281896562e-05
-1.23110836326865e-06
-2.16432708739793e-05
-3.21957286821654e-05
-1.21170632406276e-06
-3.05644396929853e-05
-4.39684854298743e-06
-1.40583484744238e-05
-2.21638338473182e-05
-2.96366018660281e-05
-1.45815824533139e-05
-2.29293076880137e-05
-2.39059787663754e-05
-2.70737634492203e-05
-4.11773582150723e-05
-1.12789201905523e-05
-1.16570488016009e-05
-2.70224252121345e-05
-1.6041199976712e-05
1.69755610672213e-05
4.44595631528479e-06
-2.98325258999978e-05
-6.50326547766451e-06
-8.2413710561601e-06
-3.0894769121629e-05
-1.80795438436159e-05
-2.52941123867052e-05
-1.92929836370548e-05
-4.0611941478955e-05
-4.17146420085156e-05
-6.38294949892974e-06
-2.78117280715806e-05
-4.06264857570759e-05
-3.564330967247e-05
-3.97758470877201e-05
-5.24810879590192e-05
-3.26356727471455e-05
-2.45059190029356e-05
-5.25650421377523e-06
-1.78687258345571e-05
-1.00302643175845e-05
-2.95231823222024e-05
-2.10524987673526e-05
-7.53208718981789e-07
8.6533787671291e-06
-2.08716971717504e-06
-3.08638767124722e-05
-7.62929368627044e-06
1.22701280639145e-05
-8.15944840039457e-06
-4.3492363203199e-05
-1.58589396044008e-05
-4.48376314748806e-05
-1.12326879523216e-05
-3.84379476427515e-05
-2.98489561735146e-05
-2.72338660893601e-05
-1.93789107767525e-05
-2.20415183827704e-05
-2.3456913573836e-05
-2.99056132693156e-05
-1.75978958520284e-05
-1.00992301130155e-05
-1.59809672377742e-05
6.41224143117939e-06
9.47323928332663e-06
-3.10383770901677e-06
-2.64142155193016e-05
3.4809498727396e-06
7.45525709105361e-06
-3.04081008393661e-06
-2.06802468279839e-05
-1.64532553574613e-05
-4.79037175292748e-05
-3.45069892045336e-05
-1.50497055142687e-05
-2.04602113601809e-05
-3.05080728921046e-05
-3.50212788603709e-05
2.35748926698812e-06
-2.92726375590522e-05
-3.50159366391266e-05
-4.49317419432286e-05
3.12301813105384e-06
-1.74061274348732e-05
4.03622139209024e-06
-9.76817526519365e-06
-3.08974333527977e-06
-3.58011883056059e-06
-7.90740458967054e-06
-5.89805347287998e-06
-1.27682626391518e-05
1.54903457955675e-05
-1.12433418531914e-05
-6.05158410106315e-06
-1.83294924336973e-05
-3.36682216783063e-05
-4.76775824467916e-05
-2.44632861167272e-05
-1.5570104011546e-05
-1.30024726675433e-05
-1.29565416394861e-05
-2.71212849098414e-05
-3.46537346722538e-06
-1.72014576161304e-05
-1.65739842418758e-05
3.9759247509798e-06
1.31868019513029e-06
-7.18001596826943e-06
-2.56719352443931e-05
-2.49157543689939e-05
4.77421254265467e-06
-2.95490584414746e-05
-1.58323256320764e-05
2.62336217779485e-06
-1.33446066089696e-05
-5.12984494155928e-05
-5.35156543026018e-05
-7.37373936120168e-06
-2.73710520681972e-05
-6.39247529659565e-05
-5.07520486167264e-05
-9.55253916471693e-06
-4.33974878486745e-05
-4.56088646067668e-05
-2.58287533964407e-05
-4.02617073257889e-05
-3.15479990412989e-05
-1.25059764893545e-05
2.26558901110974e-06
1.7077167309694e-05
-2.87454636667996e-05
-1.83020692279076e-05
-1.60182381608332e-05
-3.5489596821552e-06
-2.32991985594576e-05
-3.89929759502506e-05
3.05652465267073e-05
1.87489856356085e-05
-5.3193479644894e-05
-3.94368395898436e-05
-1.45846818645168e-07
-4.32564167833662e-05
-5.81862965610288e-05
-2.28367282828588e-05
-1.24305577685912e-05
-3.22586037538331e-05
-6.67320123742583e-05
-4.247773497525e-05
-8.25323825873985e-06
1.83268728811315e-05
-1.54085544176331e-05
-1.09748643482242e-07
2.85997504624855e-05
2.56949778392758e-05
-3.73042830228625e-05
5.76901855009422e-06
4.22208291747167e-05
-3.26957721487895e-06
-2.60531962223912e-05
-1.75822484994052e-05
-1.39947639799697e-05
-1.07434349545374e-05
-4.09929555771746e-05
-1.98025384847903e-05
-8.79313563657526e-06
-4.31058543016924e-05
-3.40168019105891e-05
-1.87005385446277e-05
-2.05810815341212e-05
5.47109936868275e-06
-1.52950855199892e-06
7.5996681538374e-06
-3.15965796917898e-05
-1.39226635241952e-05
1.0069611979226e-05
6.50933958795645e-06
2.97703926071687e-06
-2.66567441004423e-05
-1.35294343078347e-05
-3.6840728467526e-06
-1.56965726317156e-05
-4.45636426583227e-05
-1.3428486084511e-05
2.63369143723454e-06
-1.70825250625768e-05
-3.14539693999852e-05
-5.13451136659918e-05
-2.87982001794041e-06
-2.16506245960372e-05
-4.58557847869765e-05
-3.64457328630317e-05
-1.09460082349751e-05
-2.19133388297119e-05
-3.99945150595395e-06
1.49163100033894e-05
-1.11560864373613e-05
-2.90251154134258e-05
-1.07882770703135e-05
-4.95918462062246e-06
-5.91775391491912e-06
-3.9475105374103e-05
-5.72355806865423e-06
2.00263685893968e-05
-2.4091476182289e-05
-6.09321759712049e-05
-3.01557220077871e-05
-1.00975685577765e-05
-2.67543986021907e-07
-3.94787586954786e-05
-4.02277528454377e-05
1.4841256832508e-06
-7.06758037253579e-06
-4.95785575115116e-05
-1.15279943865158e-05
-1.30323741550843e-05
-1.66414149651652e-05
-6.53027489374334e-06
-4.75564075253912e-06
4.47492419579095e-06
-1.31130664593556e-05
-3.46512831703579e-05
-1.8491842709774e-05
-1.60823521166586e-05
-1.12340247992852e-06
-1.51849175315702e-05
-1.31678046987721e-05
-6.72660745904359e-06
-1.32910917141211e-05
-1.2011299001342e-05
-2.30636561394156e-05
-1.95627469441864e-05
-2.53468340770127e-05
-3.29056310554614e-05
9.97886307030481e-06
-2.23166354387195e-05
-3.73538010692248e-05
-9.19580066097766e-06
1.21622442656024e-05
-1.82419974533119e-05
-2.75885927078936e-05
1.83743744722443e-05
1.46312856486003e-05
-1.85126782059548e-05
-1.16042799644369e-05
-4.26037899794322e-06
-9.41283827937127e-06
-1.64384890620276e-05
-7.52392732618249e-06
-2.07291784050546e-05
-7.9464754905324e-06
-3.17792075571389e-06
-2.60095086684583e-05
-2.45973584222765e-05
-2.18447593628633e-05
-2.21158092391648e-05
-4.66199957814535e-05
-5.90700448418312e-05
1.03678664639441e-05
-1.39339090042201e-05
-2.78544626103336e-05
-1.68981316916762e-05
-2.08676926052692e-05
2.00211349383572e-05
-1.63323838537348e-05
-1.35344497972665e-05
4.43777469007498e-06
1.46441128227398e-05
8.36701207848487e-06
-2.11574585871629e-05
-3.22977184895716e-05
-6.11079955450168e-06
-6.91713120251513e-06
-2.56519313271582e-05
-4.58561369313217e-05
-4.33921835026927e-05
-2.59769388940759e-05
-3.88443431496689e-05
-3.37126719090091e-05
3.78058663646076e-06
-2.80763556115552e-06
-3.70602637247857e-05
-4.30937737132939e-05
-1.32815873512981e-05
-4.75853952562753e-06
-3.66399957633562e-05
-3.98929601953723e-05
1.2533622992147e-05
-2.23757568267053e-05
-2.81818012113393e-05
-1.4998995131321e-05
-7.91044514920277e-06
-6.28550227975048e-06
-6.71450041470347e-06
-7.18054311622452e-06
-3.09610434498437e-05
-3.80557384593133e-05
2.58101746484803e-05
-1.47640964539754e-05
-4.63986580118712e-05
-1.7204101914094e-05
4.77661636611334e-06
-1.09403370648472e-05
-2.84350701331607e-05
-1.31956306355944e-05
2.37564918707041e-05
2.63979605163764e-05
-5.42685428568325e-06
2.12778786449442e-06
-1.63443586319692e-05
-2.86807261444397e-05
-2.46543302794744e-05
-1.90053578140847e-05
5.1384168435994e-06
-1.86653227585419e-05
-4.01453214774879e-05
-3.49791653141649e-05
-2.70841468552285e-05
1.65252519523899e-06
-2.39667421357014e-05
-3.43890099919946e-05
1.12542427790768e-05
-1.4119663062107e-05
-3.15877056973572e-05
-3.96899336430439e-05
-1.50491595450875e-05
1.73413467018945e-05
-2.70745833803332e-05
-2.22380693100635e-05
2.33436993550333e-06
-3.58600236970826e-05
-3.76400321167293e-05
-1.93855901690617e-05
-2.13671596728599e-06
-1.23968936726875e-05
-3.08817001945504e-05
-1.49291659092385e-05
-7.11555639833848e-06
-4.11923613779636e-05
-2.74628307712794e-05
-9.22156625361893e-06
-9.53273879466503e-06
-4.70968417754421e-05
-1.35575332605262e-05
-2.42743098281996e-05
-1.12120952796694e-05
-4.81050772740604e-05
-3.25161172968211e-05
-2.23920021490894e-06
-1.60633574423454e-05
-5.10440946204112e-05
-1.61004727682406e-05
-1.82087656668292e-05
-1.6121499757479e-05
-1.0726080010722e-05
-2.8385334443509e-05
-4.14134014624851e-06
1.06734959895062e-05
-5.19632902256497e-05
-1.08029551833303e-05
5.50968830191045e-06
-3.46479156032051e-05
-3.87273714181368e-05
-2.57782379934244e-05
-2.14598215070213e-05
-4.06800084183218e-05
-3.6292419905665e-05
-1.89996787515118e-05
-1.44653803469025e-05
-2.51624067804503e-06
-5.58475518051685e-05
-2.13714550403432e-05
-1.35846498793571e-05
-1.48642152880249e-05
-5.62402250377035e-05
-4.32682509129653e-06
-1.40907625715974e-05
-8.56648051845313e-06
-1.10096513480022e-06
8.84241996194213e-06
-1.06158074590709e-05
-3.19705905660426e-05
-9.46889941728799e-06
9.5394603820053e-06
-1.6444117877807e-06
-2.76397986598803e-05
1.16596184289614e-06
-3.31910634206555e-05
1.00005600873234e-06
-4.89033399053212e-05
-2.94785744102101e-05
-2.63804767850966e-06
-3.71555564704291e-05
-2.6009468340669e-05
-1.19705403377141e-05
2.60634836915444e-06
-2.7761702891364e-05
-3.28291643572857e-05
-2.47013570970494e-06
2.5488628380347e-05
-3.9598126754075e-06
6.98959339276312e-06
-1.60204940889196e-05
2.40011291670023e-06
-1.53864379837994e-05
-1.06457376290841e-05
8.08193624421598e-06
8.38284449522967e-06
-1.73165198800275e-05
-9.66453149172597e-06
-1.33694206785438e-06
-1.8525395570488e-05
-1.91744964078691e-05
-2.02347457173676e-05
-1.3663364909649e-05
-2.48188554593132e-05
-4.01743233303694e-06
-1.1559081081685e-05
7.10998073220034e-06
-3.59654520871344e-05
-3.00715963208758e-05
-1.28482067813794e-05
1.86989415248703e-05
-2.73285022456656e-05
-4.04251580294394e-05
-1.18949913522919e-05
-1.45636769070317e-05
-2.46879866080428e-05
-4.50728335663669e-05
1.13671084322606e-05
-1.26640284167985e-05
-1.17747766844162e-05
-3.78057863842486e-05
-1.79709607183672e-05
-3.0376658685632e-05
-6.86450737842023e-05
-6.71974326412082e-05
-1.75637690203826e-05
-1.3791021074616e-05
-2.85315062269192e-05
-3.25137131444634e-05
8.51598019717557e-06
-7.11734903405666e-06
-1.84007918735796e-05
-3.46489118010784e-05
4.31829073702149e-07
-2.67764982454762e-07
-4.01338797840715e-05
-2.45185487711888e-05
-3.19664887795444e-05
-2.8510561704119e-05
-2.76861736237108e-05
-2.19983010937696e-05
-8.61310630684398e-06
-4.66799322234867e-05
-1.95567829087295e-05
-3.66097303004957e-06
-1.70898592322412e-05
-5.79493624388292e-05
-2.46562604523922e-05
2.32625586209625e-06
-1.03735080448131e-05
-1.08056459467268e-05
-8.61654924600066e-06
1.70670401076768e-06
-6.6499542566392e-06
-3.78993912344529e-05
-1.24989942959535e-05
5.27835922819306e-06
-1.63626912197879e-05
-4.31474241092801e-05
-1.25169924922473e-05
2.95734887869082e-05
-5.90008115716878e-06
-2.65883202785383e-05
-4.09893685617433e-05
-1.64178831108194e-05
-2.22931159837234e-05
-5.94196449122939e-05
-1.37702490186517e-05
-1.23341809148511e-05
-3.03166829633605e-05
-5.54593217493493e-05
-5.06918280046885e-07
5.4595542049771e-06
-1.83533638353028e-05
-3.35416882715256e-05
-5.41037626100417e-07
1.60548016507097e-05
-9.44364740654622e-06
-4.19671738273657e-05
4.07172353952469e-06
7.42092350050761e-06
-1.96903965724164e-05
-2.39948257393152e-05
6.87904395283559e-06
-6.62614665708966e-06
-3.09380185517892e-05
-2.78812736026301e-05
-3.82298466332355e-05
-3.75674893167761e-05
-5.1573682959361e-05
-3.37897899426421e-06
-2.11416010323958e-05
-4.08559719807867e-05
-2.98710220784543e-05
1.26394072790435e-05
-7.15914607932117e-06
-3.70030901402595e-05
-2.48132938786593e-05
1.34026687882508e-05
6.71568250143866e-06
-4.04976723964597e-05
-4.36034244649524e-05
1.65407842472583e-05
9.85653355517703e-08
-3.62879339667833e-05
-3.8314515242939e-05
-6.2208712673958e-06
-2.4488564104032e-05
-5.17041741554032e-05
-3.98641222192106e-05
6.55139975640867e-06
-1.58658327783509e-05
-2.06867061438774e-05
-3.42661408798388e-05
-2.17379843013481e-05
-2.52274906449838e-05
-5.7329674733189e-05
-3.67996079636903e-05
1.63924050711293e-05
8.40450610788574e-06
-3.02301298078505e-05
-1.04938354804102e-05
2.04460286646448e-05
-1.11652170280342e-05
-3.05062806867789e-05
-7.0629364902087e-06
-2.43594468840026e-05
-5.99422531751223e-06
6.55717074444027e-06
4.82896476429113e-06
2.80264678846259e-06
-8.06337324024198e-06
-1.32955185544149e-05
-1.37893132461053e-05
-2.71061739695146e-05
-3.05493174123224e-05
-2.24358278633334e-05
-1.93127557365948e-05
-2.34625147971534e-05
-5.73965002756342e-06
-2.02374556340443e-05
-7.44378813733794e-07
-1.12548692073016e-05
-4.34094071313277e-05
3.46676465952295e-06
2.41614123065883e-07
-3.77605007623631e-06
-2.77436361180387e-05
-1.92550175569133e-05
-8.50199846107734e-06
-2.02806266916254e-06
-2.18957870030853e-05
-3.72230511851788e-05
2.99229629918436e-06
-2.82344646305122e-05
-3.09542401109212e-05
-1.26081015753553e-05
-1.13116749185572e-05
-2.19207843520525e-05
-1.5670215432709e-05
-1.68992021466354e-05
-1.74022324300308e-05
-4.58207314956714e-06
-4.61939471614222e-06
-1.42400687725984e-05
-5.69306604320225e-07
-1.57968909761222e-05
-2.5451419024743e-05
-1.11913807198472e-05
3.9190498134532e-07
-2.13808997268002e-05
-2.30270230011589e-05
-1.3483363232009e-05
-2.2240881036093e-05
-4.82061871302849e-05
-2.91616313012562e-05
-5.21705772974308e-06
-2.89087734212411e-06
-1.85028416302548e-05
-3.55518185436962e-05
-2.06545263896035e-05
-2.17641416482894e-05
-4.6188331688111e-05
-1.51746658883894e-05
-3.74533330259114e-05
-2.02869312151314e-05
-4.62879036172866e-05
-2.97412132214029e-05
-2.99751337847728e-05
-8.9828553606542e-06
-1.87706628536957e-05
-4.76186096137584e-06
-3.40776059105975e-05
-1.54227391712007e-05
-1.62565383166735e-05
-8.01185622588948e-06
-1.50989218636917e-05
-2.16607781813369e-05
-2.0701925734916e-05
-2.9359682558676e-05
8.5269247672628e-07
-2.94754851468833e-05
-2.26262696424785e-05
-7.53213615040493e-06
1.67439216075326e-05
-7.74325330125914e-06
3.26291563677085e-06
7.70193397166152e-07
-2.64901700942311e-05
-4.20262764347548e-06
-3.37446221098653e-05
-3.31268577913092e-05
-2.39628606674605e-05
-3.02612757483166e-05
-7.89650186107906e-06
-1.02163000599365e-05
-5.36322526124612e-07
-8.41638116557493e-06
-5.64055134296455e-05
-7.23742962769971e-06
-1.01223661188529e-05
-2.29046641292354e-05
-9.93324839495032e-06
-9.57960872984023e-06
-1.23285237026064e-05
-1.88468400756749e-05
-2.49495705872942e-06
-1.57998778298198e-05
-1.7390982343028e-05
-2.21749490490478e-05
-9.05469845102668e-06
-1.83080243142525e-05
-1.02385359781131e-05
-2.13754886252076e-05
-1.14521283823804e-05
-1.97020412235015e-05
-2.45332689622811e-05
-3.21565816610911e-05
-7.94459592310433e-06
-6.88629179477336e-06
-1.36815848108633e-05
-4.01264639481233e-06
-1.13585300770457e-05
-2.70739010889429e-07
2.47773655582941e-06
-1.71063602189856e-05
-1.66647902736341e-05
1.97304150071225e-05
-3.18293952775448e-05
-3.33943003954843e-05
4.73556512397396e-06
-8.2446012163645e-06
-1.49801211546828e-05
-3.82918184083974e-05
-3.30819159469947e-05
-2.01210963966495e-05
-3.87001753548607e-05
-3.16702586939414e-05
-2.7722030583023e-05
-3.4610252613095e-05
-3.81946766782285e-05
-2.60610426097565e-05
-2.2652498777893e-05
-3.86522496012078e-05
5.34139868488538e-06
-4.65277783498147e-05
-2.44393610757458e-05
-1.78648523932753e-05
-2.62889689250135e-05
-7.05480533380835e-06
-1.40901864285333e-05
-5.99753700594165e-06
-2.67243232090959e-05
-4.19747006543073e-05
-1.84927679212272e-05
-3.72034884413946e-05
6.38192384809638e-06
-4.47466670025934e-05
-2.53105264578632e-07
5.89954315699408e-07
-4.58306750901289e-05
-2.3202979310373e-05
-1.27479540687429e-05
-1.9345032767135e-05
-4.13601002709323e-05
-2.93419507534178e-06
-2.44661929231516e-05
-3.175305151409e-05
-3.44185933715535e-05
-1.26328651582998e-05
4.044231208764e-06
-1.72567601308228e-05
-3.64358966743688e-05
1.6133050920866e-05
1.60994160524925e-05
-1.0887028883844e-05
-1.83123964059414e-05
1.69275649538904e-06
1.68732312345972e-05
-3.88610148211938e-05
-2.47582336056325e-05
-1.37977946011079e-05
-1.45570546207604e-05
-6.22871107267665e-06
-2.32928233401464e-05
-1.67144534714624e-05
-1.46923256470633e-06
-2.68028890726034e-05
-1.66605945622868e-05
2.12150432745327e-05
-1.32184789183304e-05
-3.89347056574451e-05
-4.79761322122358e-06
-1.33282591814149e-05
2.5512734033615e-05
-4.13841124939529e-05
-3.19119238430186e-05
-2.38383272218503e-06
5.77123962938832e-06
-8.81319275038931e-06
1.7024359514759e-05
1.83505205879001e-06
-1.90357707793291e-05
-1.95245403953465e-05
3.38563862208149e-06
-2.04031422096859e-05
-5.18720206037957e-05
-6.45774138870482e-05
-1.54914042716938e-06
-1.20631342508669e-05
-4.20922991299811e-05
-2.26719210630899e-05
2.22486942296598e-05
-3.96080369879173e-05
-9.20722552717117e-06
1.39937842114192e-05
1.12733013440637e-06
-1.60349876200386e-05
-2.61393765740479e-06
1.84399989064521e-05
-1.12763458553169e-05
-2.01217752834324e-05
-4.86177512847707e-05
-7.50172627521343e-06
1.17863456457591e-05
-1.7980638868595e-05
-2.80561050370841e-05
-6.28244980024606e-06
-2.60424368200223e-05
-3.29621351533312e-05
-4.57037395583198e-05
-3.64500674024649e-05
1.33734239802428e-05
-4.82803015797864e-05
-5.38894067315494e-05
-9.18657241995228e-06
-5.56257503014711e-06
-2.99931854560256e-05
-4.04951051452868e-05
7.61209782436607e-06
2.88222114817192e-05
-1.11857470028282e-05
-2.78584217979809e-05
7.68196773530166e-06
1.6463948990939e-05
-3.86158446456523e-05
-3.84798584952947e-06
-3.84781163362062e-06
2.48022820850078e-06
-3.6556030306518e-05
-3.44513738900461e-05
-1.84515252874358e-05
-1.91159781644783e-05
-2.79240175399481e-05
2.31289012581397e-06
-1.58874940442824e-05
-2.81531235560449e-05
-3.27369577664122e-05
2.60390332671406e-05
7.2539937886942e-06
-2.49078352335044e-05
-7.15569414935007e-06
4.22396791086399e-06
3.48654429062557e-05
-2.21558414407695e-05
-1.84568292791737e-05
1.23331856538465e-05
4.83715187361414e-06
-3.98243022456486e-05
2.3461680927363e-06
1.98038816248534e-06
-1.96192269230028e-05
-1.0731507077879e-05
-4.09971676650083e-05
-9.44602483880058e-06
-1.94088644652115e-05
-3.77006482109976e-05
-2.65124938893687e-05
-4.53759119354384e-06
6.72617087100881e-06
-2.53773507666052e-05
-2.16363226539931e-05
1.95252061271143e-05
-2.10819035527393e-05
-2.50830567701935e-05
-9.85537594141572e-06
1.34922526190318e-05
1.85056289001784e-05
-3.25061786424956e-05
-7.39274120813802e-06
-5.68349913123562e-06
-1.03238520053615e-05
-1.77147110902573e-05
-5.11902720294152e-05
-3.0988751775838e-05
-1.17738474146828e-05
-5.61091963590321e-05
-2.95755732349452e-05
-4.18336663392504e-05
-2.98720993272932e-05
-2.3805806913673e-05
-6.17168666183959e-06
-2.49999302935512e-05
-3.32807578481981e-05
-8.25109393998604e-06
-2.34119383992577e-05
-5.6936892517806e-06
-2.74390612644656e-07
-1.2031846711875e-05
-7.71585565831399e-06
-2.16314242019915e-05
-1.58500041153715e-05
-1.00249214689833e-05
-1.66357667467662e-06
-3.21811527151127e-05
-2.94737489558627e-05
-2.08204128924735e-05
-2.79126410742013e-05
-5.07452563190773e-05
-4.60763727210389e-05
-1.96955161503664e-05
-2.00944776332725e-05
-2.10524774490173e-05
-1.66120516176588e-05
-2.98377972371718e-05
1.53517504591905e-05
-1.51136975135657e-05
-1.78322224563675e-05
2.10667951451217e-05
6.65261834718426e-06
-8.16395748702627e-06
-3.7882597431461e-06
-1.67777483844427e-05
6.35621406435537e-06
-1.39121731024474e-05
-8.78327243704141e-06
-6.75729359339858e-06
-4.11226472670107e-05
-3.03721948464073e-05
-4.83327433884317e-05
-3.99398175638659e-05
-5.2782938529153e-05
-1.56723843891457e-05
-2.94662457767837e-05
-3.80946163584388e-05
-2.19188055860333e-05
-2.22480610913984e-05
-3.28497555916427e-05
1.04432361070537e-06
1.63860037769808e-05
-1.08049779370421e-05
-1.7106477964042e-05
1.52349455241533e-05
2.16515563713595e-06
3.11928300195477e-06
-1.71121611792025e-05
-9.50317637688736e-06
-1.94087405605401e-06
-1.01859504121791e-05
-1.76412119386092e-06
-3.51517160238783e-05
-3.65647097656779e-05
-4.76778422674328e-05
-4.79265274074724e-05
-2.13735769398181e-05
-3.04110828204451e-05
-3.33473647323472e-05
1.34191986564696e-07
-5.87905823386427e-05
-1.1025022299124e-05
-1.334297636096e-05
2.65944932288277e-06
-1.00390694124271e-05
9.85496277325521e-07
-2.39395565550944e-05
-2.04654585376671e-05
2.72756943205338e-05
1.60621516825759e-05
-6.04193385349532e-06
-1.76159458840099e-05
-3.22481747264777e-06
-1.30885947444572e-05
-2.83117024468587e-05
-4.58074681018852e-05
-1.84806762461296e-05
-5.27000472468464e-05
-5.35320052518579e-05
-2.69450778562156e-05
-4.36458174103927e-05
-3.29606921165372e-05
-2.4636850042277e-05
-8.42554897756793e-06
-1.48457560229248e-05
-1.41677246852972e-05
-9.40351959988977e-06
1.39409587290227e-05
1.51361109631647e-05
-1.88327444491202e-05
4.42408970447209e-06
1.07900655983524e-05
-2.50372455450874e-05
-2.8961400121358e-05
-2.8942734888193e-05
-2.43021123345095e-05
-3.47756967426186e-05
-6.66541668460662e-05
-5.08330846454943e-05
-2.88237624551669e-05
-3.33473777868709e-05
-6.09760489437118e-05
-7.99647504204164e-06
5.06025827060828e-06
-2.90397208859512e-05
-2.26252830526838e-05
1.50518543744489e-06
1.7391919387379e-05
3.30702086228472e-06
-3.34637581592034e-05
3.55153457938593e-05
2.86672152368945e-05
-1.80951549437157e-05
-1.37634082633573e-05
-1.19577161980853e-05
-3.34387761996459e-06
-1.72052533365785e-05
-3.24551864750853e-05
-1.88661341168227e-05
-8.26594551431659e-06
-8.39913728156494e-06
-1.50175856036907e-05
-3.25406608477764e-05
-2.62556400547228e-05
-1.75789890136476e-05
-2.67758052354245e-05
-1.55593504540465e-05
3.94842217369544e-06
-3.23771674223544e-05
1.1831471382048e-05
-1.65961794779499e-07
3.48528776388402e-06
2.29198295678049e-06
-4.62727165380483e-06
-1.01058894622763e-05
-1.77724017643312e-05
-1.08383155468624e-06
3.15939205118987e-06
2.27436428610715e-07
-3.15131765336028e-05
-4.48499665034985e-05
-3.04463008717921e-05
-3.3642334360001e-05
-4.43222304328189e-05
-4.20035645118976e-05
-1.72485711909174e-05
-3.05148580973873e-05
-4.21539419632518e-05
-3.60156549533245e-05
-1.82447605735895e-05
-1.57033483318116e-05
-3.04478084155966e-05
-1.14123999817532e-05
1.60100171676054e-07
1.6553180279043e-05
-3.14649510475128e-05
-3.522567472102e-05
-2.79192460416407e-06
2.893461130776e-06
-2.68482326730652e-05
-5.01796433522497e-05
-1.81451649295545e-05
-2.18975929664547e-05
-6.32244062768367e-05
-4.75711087720553e-05
-2.74118104721383e-05
-2.57001483487229e-05
-1.89330543977726e-05
-7.6322814105598e-06
-3.40145395685624e-06
1.06134141622139e-05
-8.77126816014113e-06
-3.13074421699809e-05
-3.07691263458788e-05
1.18867814206631e-05
-5.4516796296029e-05
-4.0059029597613e-05
6.91342630448643e-06
1.51632707826158e-05
-3.33617426534783e-05
-3.10912450925355e-05
-1.75465038516686e-05
-1.36821133575688e-05
-4.45223596733586e-05
-5.0287108881793e-05
-3.2663572746032e-05
1.85029110280167e-05
-2.66522353544201e-05
-3.25415098545087e-05
-5.84834007683539e-06
-1.83468726724408e-05
-1.38301175877821e-05
-4.87279579845847e-05
-6.6001980520478e-06
3.90098649563786e-06
-2.97450616347247e-05
1.21798305650883e-05
7.78852162909462e-06
-3.74455220485651e-05
-4.09420759659307e-05
-2.825176739267e-06
8.16814216878092e-06
-4.9905965208858e-05
-8.0746628947539e-06
1.11790553930275e-05
1.34649879980927e-05
-2.16773331106277e-05
-3.36670463198996e-05
3.59756806151107e-06
-5.99632087027628e-06
-3.96314726893286e-05
-2.94443361814603e-06
-1.41145325009767e-05
2.1396829565593e-05
-2.39595473203322e-05
2.92948101325063e-07
3.28033816086647e-05
-1.70815552316816e-05
-3.514985162375e-05
-3.59654565069374e-05
1.01644508506843e-05
-6.53860588805357e-06
-3.98747337875381e-05
-2.94003905342485e-05
-1.66972113988419e-06
1.46159737539489e-06
-2.44682123502331e-05
-4.80591359165078e-05
-1.72767044503112e-05
6.98023123464088e-06
-2.02106854202825e-05
-1.42221747557278e-05
-3.19402312768314e-06
1.634357518886e-05
-1.60902964114054e-05
-3.2961850015929e-05
1.29219520232668e-05
6.14883739941525e-06
-3.15482662081296e-05
-3.4033604646617e-05
-2.68545872898432e-06
-2.86022471311229e-05
-3.55837556014664e-05
-5.05207919772076e-05
-3.56411548590419e-05
-1.1835519373865e-05
-1.28265911721001e-05
-1.88833329786819e-05
-2.48491061132885e-05
-1.99677016017234e-05
-1.42419370185639e-05
-2.12313133072707e-05
-1.95095542276376e-05
-2.71698026135946e-05
1.85394704607506e-06
1.00876653009238e-05
-2.10081213814948e-05
-2.37728769101819e-05
9.12937631612919e-06
-4.85090876124234e-06
-1.29517821973547e-05
-4.24245222747771e-05
-1.30817794432055e-05
-2.99497122187324e-05
-3.45922485710717e-05
-3.20238939468318e-05
-2.6276684454857e-05
2.66888983095249e-06
-1.89177122536362e-05
-3.60211741231415e-05
-2.96964076159557e-05
1.82598108234048e-05
1.03230466131937e-05
-2.46856343431102e-05
1.99951603161747e-06
4.18382949706626e-05
-2.46837249795635e-05
-1.51728559547417e-05
3.06194333001335e-05
1.27992537873006e-05
-2.12403644390262e-05
-3.18049538076401e-06
-1.60145322140635e-05
1.30665856184861e-05
-3.30540178318437e-05
-4.88709478743988e-05
-3.1435530035688e-05
-3.19751233301537e-05
-1.76753412347972e-05
-3.92616169729952e-05
-8.22593685687494e-06
-1.05706015368967e-05
-9.56906962825706e-06
-1.46212286673654e-05
-1.5344770485219e-05
-1.11684029610076e-06
-6.43799396283448e-06
-1.12689034744518e-05
-2.85286641009934e-06
-1.03033767502939e-05
-2.42419547815697e-05
-2.12246105805379e-05
3.58569175155347e-06
-9.72844946820748e-06
-3.14695203104414e-05
-4.6560769142951e-05
-1.36147385465513e-05
-1.67361786821881e-05
-3.223164134116e-05
-4.48700434201453e-06
-5.56751033719744e-05
-2.6176010598084e-05
-4.94998410106634e-06
-3.29810217323344e-06
-6.20791023663874e-06
-2.22547193546391e-05
-9.53186301886538e-06
-2.10188102933528e-05
1.16938179627531e-05
-8.69736497956987e-06
-1.09088960241954e-05
8.98937371946416e-06
-1.02575878738255e-05
-1.08584642225461e-05
-1.33853170660334e-05
-3.08325400839082e-05
-3.52074443967444e-05
-5.84806599065837e-06
-3.44543916417548e-05
-3.52402216005912e-05
-3.53502476207201e-05
-3.73591689882772e-05
-3.0065735722269e-05
-3.01445555384868e-05
-2.53797992240964e-05
-1.4026707516177e-05
-2.22257353978525e-05
-7.62761087237727e-06
-2.06139401614065e-05
-1.68009439466515e-05
1.53396027777044e-05
-9.10764676578826e-06
-1.5996373197707e-05
-5.29917065841032e-06
-4.64346678400798e-06
-3.01181880655593e-05
-2.641849879927e-05
-3.59501896050344e-05
-2.80460478897457e-05
-3.32587018781322e-05
-4.11667505020584e-05
-9.08222845094969e-06
-4.27784688315814e-06
-1.50656023619005e-05
-8.81292159380595e-06
2.62086771191082e-06
-1.03070121274075e-05
-3.56687544762506e-06
-1.37126222131533e-05
5.07581149264559e-06
1.07392793165505e-05
-1.2583930818675e-05
-3.09627050144441e-06
2.36191451208446e-05
-1.15716190290566e-05
-9.48936024336839e-06
2.15536961804495e-05
-2.87126563276211e-05
-2.66115845729054e-05
-3.19005077569157e-05
-2.76530009864657e-05
-3.70414123750479e-05
-1.76720409454283e-05
-2.62057651760926e-05
-3.66429088999424e-05
-2.11647872208934e-05
-1.66743437397609e-05
-3.35061362986713e-05
-1.84661373544687e-05
-7.73970957945733e-06
-4.20916163624823e-05
3.77898419267791e-06
3.47037904270335e-06
1.50561218961366e-05
1.46131362489148e-05
-1.65556312986119e-06
-2.70463929394974e-05
-1.75974480487381e-05
-2.23831771850861e-05
-2.08319454992111e-05
-2.74904774059163e-05
-4.72629455992629e-05
-4.13310515299885e-05
-5.02095394935417e-05
-3.62755116801555e-05
-4.70029013324634e-05
-3.68596717259824e-05
-3.48359978073998e-05
-3.26343913704564e-05
-3.48799065029476e-05
-1.73815872539017e-05
-9.53047970945504e-06
-4.25503594968276e-06
-3.40464920537943e-05
8.87928241078644e-06
1.75899215051286e-05
1.79080475515689e-05
-2.06242100107864e-05
-4.15675856437276e-06
-1.53884993720723e-05
-5.82896260561717e-06
-2.10118659323482e-05
-1.28899877741427e-05
-2.07430746170927e-05
-2.79330796223802e-05
-4.41373883903032e-05
-4.14977874810148e-05
-2.62034683301556e-05
-1.74813149022582e-05
-2.66964613889393e-05
-1.5724213957021e-05
1.17833466750499e-06
-2.19797394672741e-05
-3.0178765757495e-05
-2.14989622457796e-05
-9.44305574909442e-07
1.39472952405841e-05
-3.81522622419599e-05
-7.1514858518999e-06
1.02046759216186e-06
9.61232032569531e-06
-1.08712367072724e-05
-1.79574424963225e-05
-3.33832661047127e-05
-1.11166084852409e-05
-4.015421748294e-05
-5.15101740345448e-05
-1.12836563653867e-05
4.59056345224589e-06
-9.00608887402571e-06
-9.02513296548635e-06
-2.87509945487068e-05
1.24940002396543e-06
-2.2231032592124e-05
2.63673259186934e-06
2.8080369138818e-06
-3.80412615180906e-06
1.76680537146354e-05
-1.04097757454056e-05
-5.72531718749318e-06
-8.58138162018352e-07
8.56952908698265e-06
-2.83926081891121e-05
-4.21048481537896e-05
-3.25278960404743e-05
-2.10861456237026e-05
-1.29023612073132e-05
-5.82983713066587e-05
-3.76093510984831e-05
-2.96858733286296e-05
-2.04503036001959e-05
-3.10034954958266e-05
-2.22552849523265e-05
3.41989111356409e-06
2.46788146097619e-05
-1.95802020732357e-05
-1.0497662855078e-05
-3.4590663173332e-05
-1.07472556518801e-05
8.87109475030541e-06
-6.841240942133e-06
1.28508440797032e-06
-2.10819433157503e-05
-1.32272660603011e-05
-4.7623283835547e-05
-2.39387716521463e-05
-2.49241952697086e-05
-3.88412531731615e-05
-5.67711003363279e-05
-2.66820574501187e-05
-2.87701740148949e-05
-2.85496902538024e-05
-2.89380844233111e-05
-1.34950753197327e-05
-1.06665663880682e-05
-1.03223818570834e-05
-5.90187807597098e-06
-1.23462142498003e-05
2.17993506488726e-06
9.62313557993479e-06
-1.80034171778522e-05
1.2376704312665e-07
-5.6031122939661e-06
5.45898703931772e-06
-1.74429441005531e-05
-2.55853375664764e-06
-2.75502172218975e-05
-1.66878025249859e-05
-1.99511419443938e-05
-1.03314649190597e-05
-3.24566653141386e-05
-5.89964292443696e-05
-4.38549082315373e-05
-2.17818720533351e-05
-2.2880694021294e-05
-3.61900860740818e-05
-1.14840133822532e-05
6.48475579610919e-06
6.97347899219238e-06
-1.0489826581749e-05
7.17010945295828e-06
3.27792310092948e-05
2.47022116534569e-05
-2.65425773439565e-05
-2.53769520385713e-05
1.28516734641675e-05
-3.49259611048721e-06
-9.00480157331012e-06
-4.87132821880257e-05
-3.24079457609021e-06
-2.28200792427826e-05
-4.00913599286329e-05
7.15818782727483e-07
-1.46119213950899e-05
-6.80390277777051e-06
-6.85851388618861e-05
-1.76686595329999e-05
1.24682843554911e-05
-2.94934068058339e-05
-6.28605002847697e-06
-1.15840369221103e-05
-4.22559148914734e-06
1.54952731665861e-05
1.92175500874214e-05
3.7510393717152e-06
-2.43563070052097e-05
-3.41793804658925e-06
-2.0331922130058e-05
-1.99419638299113e-05
-1.47796389918431e-05
-4.32802044288654e-05
-7.89275939929113e-06
-2.50553337214694e-05
-2.94269002778634e-05
-3.18518178590638e-05
-1.53651552118032e-05
-9.13166942747314e-06
-1.62405919618792e-05
-1.86948891010238e-05
1.13616636201509e-08
2.5558220062799e-06
-1.43830483071655e-05
-2.58634197262479e-05
-3.03518896643391e-05
3.48231117951996e-06
-1.34296484465032e-05
-2.35749481332988e-05
-1.27625313449132e-05
1.38869476606969e-05
-2.43620832547097e-05
-3.29838928084091e-05
-2.67870583046555e-05
-1.87378713689176e-05
-3.53519929608409e-05
-1.66939774499966e-05
-3.88478067031326e-05
-2.43314015331926e-05
-5.90863938985911e-06
-3.28254215353008e-05
-1.21472391268948e-05
-7.7020459803934e-06
-2.52579834580093e-05
-1.46664185341669e-05
-2.08000231066983e-05
7.44052656126083e-06
-1.66520565873411e-05
-2.95919485980545e-05
-2.59691791921694e-05
-1.3802788304646e-05
8.46043676034091e-07
-2.97149211019878e-05
-2.2600536390003e-05
-8.65644842824136e-06
-3.00308332488242e-05
-3.77618479435201e-05
-2.82982084679007e-06
-2.31714863695825e-05
-2.64258235867921e-05
-7.04950276637505e-06
-5.18434713089905e-06
-1.2451662671198e-05
-1.01995689580692e-05
-3.61447745171149e-05
1.15462967662441e-05
9.04022084040533e-06
-1.62930722784335e-05
-3.48103467917878e-05
-2.09411759038513e-05
9.11750021525301e-07
1.47404978834514e-05
-2.31717561421533e-05
-4.36540315857521e-05
-4.27361997846528e-06
-3.70342043521403e-05
-3.67497285088791e-06
-1.89041997395941e-05
-1.00024736126038e-05
-6.36836803081864e-06
-1.28944751673709e-05
-8.72332818128131e-06
-1.93516751947979e-05
-8.93296022301445e-06
-1.17146398253652e-05
1.00568836262172e-06
-3.15922700797851e-05
-1.74717278042445e-05
-9.22239593843782e-06
-8.6208326132701e-06
-2.69288985565334e-05
-1.77649729180417e-05
-3.61090293896979e-05
1.52350770474488e-05
-2.67706568097658e-05
-3.54646167680707e-05
-3.05638843739598e-07
-1.71444667740182e-05
-4.06863572417644e-05
-4.78918256946168e-05
-1.77104088490777e-06
-1.86945889186466e-05
-6.01933174666157e-05
-5.36170360732321e-05
4.01842528140411e-07
-3.65506595440781e-05
-3.05830503972149e-05
-3.94831510295127e-05
-7.96940652315711e-06
1.07366030318339e-05
-1.8428079868968e-05
-2.98397661874664e-05
-1.96535727121615e-05
-1.47292747162552e-05
-1.78201669412924e-05
-3.25230702456015e-05
-4.29516257878738e-05
-1.56698307484393e-05
-7.2190286750844e-07
-4.24685682648428e-05
-3.35428525708628e-05
-1.37917933131747e-05
-3.12134121544771e-05
-2.06882858403938e-05
-2.98279069804657e-05
-9.76545335996096e-06
-1.98245814666015e-05
-3.11385931631711e-05
-1.15742808584418e-05
-2.13788084584057e-05
-1.5625480340091e-05
-2.9458661901197e-07
-5.0963242582036e-06
-1.41139670930407e-06
1.93503805119638e-05
1.34106170301916e-05
-2.65854225955811e-06
9.50980941245835e-06
-9.78101972886048e-06
-4.72252449953201e-06
-2.84960061741815e-05
-4.28288713662585e-06
-1.15911716594514e-05
-3.70532524313909e-05
-3.00179029380755e-05
-3.49807845981707e-05
-1.24645511092371e-05
3.54469711684846e-06
-2.14420428905631e-05
-1.53859122236348e-05
-1.47746744113951e-05
1.28153130785918e-05
-3.16676344066814e-05
-2.42519975959777e-05
-1.95918810486426e-05
-4.17593255222452e-06
2.38493952566477e-05
-1.1695465986693e-05
-1.21050548652151e-05
1.20566749635799e-05
-3.56170716654187e-06
1.25166861809802e-05
-1.0083159430077e-05
-8.85294043133434e-06
-3.56123684678529e-05
4.86599283720425e-07
-2.96899467577022e-06
-1.05858767597438e-05
-2.36630363945137e-05
-1.79097459462125e-05
5.21999266893258e-06
-3.66406720134604e-06
-4.45454707312465e-06
-3.71416743891044e-05
-2.08272306280089e-05
-3.90195250495667e-06
-1.06475019932096e-05
-1.04734558321919e-05
-1.51473856425161e-05
-3.89981254910893e-05
-9.81401354909089e-06
3.47803976438769e-06
-3.01761386480742e-05
-2.19388179430391e-05
-2.38988306462453e-05
-7.12292524894032e-06
-3.68469241786237e-05
-4.46290589067694e-05
-2.99185613342016e-05
-3.39466966961137e-06
-1.72476791720667e-05
-2.79784384861859e-05
1.06920473801207e-06
1.40180234685163e-05
-1.22290338405964e-05
-2.78253787038685e-05
-2.93982522612605e-05
1.8417163562817e-05
-6.06187257750695e-07
-3.31471915147106e-05
-2.52843040904319e-05
2.56333036842268e-06
-2.68901567773409e-05
-4.99005153246246e-05
-2.71510362902445e-05
-4.80200914029497e-06
-3.06971210046158e-05
-4.0640834300604e-05
-2.50787128386253e-05
6.38432994145956e-07
-1.68853323807562e-05
-3.12189293084367e-05
-3.04036897366954e-05
9.03919316888546e-06
-2.63512884777874e-05
-4.37335919442125e-05
1.7799227099051e-05
7.47358550191313e-06
1.55932870025878e-05
-1.5254182232177e-06
-2.10182731909255e-05
1.02504386075003e-05
-2.06044404063809e-05
-3.44996903015792e-05
-1.33602351126176e-06
-2.05449786392542e-05
-3.73629983319168e-05
-5.17131506129738e-06
-1.25702146861969e-05
-3.41589177290514e-05
-3.90908377195577e-05
2.26679752243478e-05
-6.27737666394153e-06
-6.64743008116713e-05
-1.41139848306952e-05
9.94834123198662e-06
-1.03193590354848e-05
-2.75793987196083e-05
-3.79954988847594e-05
-2.01068156117161e-05
3.11125971168582e-05
-1.06752894361935e-05
-2.90292950313256e-05
-2.95980884458883e-06
-6.688099398981e-07
-1.63545134590116e-05
-2.34672932565195e-05
2.83721744956678e-05
8.52887113264174e-06
-3.84362475766495e-05
-5.5676927640398e-05
-1.2194186287085e-05
-1.22688762588341e-05
-3.67861700781545e-05
-4.26719856953104e-05
-1.13592406085625e-05
-1.29541906931705e-06
-2.68209934142093e-05
-8.24887630809839e-06
-9.35831429477543e-06
-4.11021549199291e-06
-4.93220930627925e-06
-2.6559332474591e-05
-9.41603196123444e-06
-1.34292105879981e-05
-6.08131532633293e-06
-2.0767763172757e-05
-1.81952197656355e-05
-2.93668400112019e-05
1.14032040106153e-05
-5.35140800392916e-05
-7.00824743085068e-05
-3.0532892004246e-05
-1.93897545625777e-05
-3.97507085423977e-05
-4.20178799192952e-05
-3.86421124197746e-05
-2.98332828760693e-05
-1.61137473222999e-05
-4.72893489906481e-06
6.17567897423652e-06
7.45954833950506e-06
-1.51112755496527e-05
5.80282900270068e-06
-1.33599294145254e-05
-1.69435306365682e-05
-1.72618421269104e-05
-6.13573000402161e-06
-2.73632910906703e-05
-3.00320727661088e-05
2.36103033629757e-05
-8.9035724584088e-06
-3.40765456392143e-05
-2.13959569131449e-05
-1.12270607344402e-05
-2.04648236178585e-05
-6.34992373565292e-05
-3.02467303582688e-05
3.39207264515571e-06
9.06259957500511e-06
-2.1212535305518e-05
-1.52575031234867e-05
1.27553249470616e-05
5.97797956928217e-06
-1.87327981476052e-05
-1.82231063501282e-05
2.99570157625989e-06
-6.0493042842163e-06
-3.33408285259238e-05
-8.74474247838507e-06
1.80678202589232e-05
-3.28369967632932e-05
-1.57435618857735e-05
-5.26835513325522e-06
8.04621475639634e-06
-2.27171989607836e-05
-5.89184284045109e-05
7.6649585132505e-06
2.70742169747404e-06
-1.22314414991166e-05
-3.88460271075882e-05
1.89858280573898e-06
1.0044212964864e-05
9.56629427202994e-06
-2.63435784858911e-05
-1.42247716747645e-06
-2.28246813974558e-05
-3.53552680970255e-05
-3.43518113611601e-05
-4.79969060474096e-05
-1.52275909162877e-05
-2.33964368169118e-05
-1.39535334334355e-05
-1.19358475139233e-05
-1.36544432920661e-05
-3.32842012312905e-05
-2.01808507033688e-05
9.02901599300221e-06
-7.49389269992644e-06
-1.46724929366906e-05
1.01956846680518e-05
-1.83018271916807e-05
-1.7701585749469e-05
-3.57467063452027e-05
-2.90863957182753e-05
-1.511648600488e-05
-3.54424013983069e-05
-3.13918394024711e-05
-1.15791288977805e-05
-2.43589224161644e-05
-2.71518990717518e-05
-6.38566859444904e-06
-3.01077764804966e-05
-1.81705673438082e-05
-1.76919726193516e-05
-3.46824373057898e-05
-2.71642157017807e-05
-3.17585005575935e-05
-1.21740871349e-05
-5.81380024284205e-05
-2.79243162412986e-05
-4.59118921876016e-06
-2.8047088293564e-05
4.13850585294119e-06
1.32062148364456e-05
-8.92716011887596e-06
-2.30011733123849e-05
-2.61814537355382e-05
-2.04273389643103e-05
-1.20459828417954e-05
-4.23600629661257e-05
-2.86778003904176e-05
-8.21858743301569e-06
-3.92268320978998e-05
-3.48912478214899e-05
-2.49225072856436e-05
-1.55159733328753e-05
-1.31090007404436e-05
-2.65772909301317e-05
-2.18488375681498e-05
-5.14841630843071e-06
-8.19296879863909e-06
-3.76036427773569e-05
-1.89742545364614e-05
1.84406850819444e-05
2.10330200126034e-05
-2.75335795154331e-06
1.50538101270677e-05
6.49293476352456e-06
1.09157988017602e-05
-6.1260631103219e-06
-2.37890102471964e-05
1.04001222375025e-05
-4.03170114713877e-05
-2.21433178853398e-05
8.36484185815207e-07
-1.63506184855264e-05
-4.87342485246723e-05
-3.91336848115571e-05
4.03506354280542e-06
-7.28594957464477e-06
-1.84200947810436e-05
-8.88022753637516e-06
9.01300080202786e-06
-2.74242261465059e-05
-1.62445308265267e-05
-2.60214473238084e-05
-7.74076420809746e-07
-1.79217631186202e-07
-2.64086909305434e-05
-2.04958203525656e-05
-2.60986889703976e-05
-2.03186058634757e-05
-1.35272869431442e-05
1.41114887085086e-07
-3.35296153409917e-06
-3.88047424445326e-05
-1.37956073424435e-05
-3.15822274662243e-05
-2.75149826040162e-05
