# Supplementary material for: Research on computational propagation and identification of mine microseismic signals based on deep learning
Source: PLoS One. 2025 Oct 22;20(10):e0334641. doi: 10.1371/journal.pone.0334641 (PMC12543183; doi:10.1371/journal.pone.0334641)
Supplement: S10 Data — (ZIP) [file pone.0334641.s010.zip › 000101100001446.xlsx_0.txt_24.txt.txt]

-4.87694176175674e-05
-3.84634194817817e-05
-3.03493813491653e-05
-2.52402405417808e-05
-2.936470818383e-05
-2.5000619939291e-05
-2.0848188744985e-05
-3.13792053766362e-06
1.89547984659364e-06
1.79971889057416e-06
-1.10735579585941e-05
1.96343733926653e-05
5.03311194767983e-05
3.62276731014321e-06
-9.15951252380588e-06
-1.57291311214914e-05
-1.6579261503534e-05
4.52914090431389e-06
-2.07923922331481e-05
-3.88939218410184e-05
-2.11116199106515e-05
-4.82500972467475e-05
-2.07890980312039e-05
-3.97793591902028e-05
-4.68151435306103e-05
-3.88495196734497e-06
-2.08061132161305e-05
-5.80952199459507e-05
-2.7554501646141e-05
1.59758794085382e-06
3.05646151895371e-06
-2.60947016822897e-05
-1.95280351154868e-05
1.76593887719619e-05
-8.50522138982895e-06
-1.62221677430271e-05
-1.78331841466825e-05
4.38126646761353e-07
1.66776965320466e-05
-2.94183194606185e-05
-2.13530149223326e-05
-1.52310275544361e-05
-4.22161270621329e-05
-6.48282238783242e-05
-4.35910236801634e-05
-4.02499142521986e-05
-2.85672601828103e-05
-3.62108860040453e-05
-2.59048350480731e-05
-2.39220245578942e-05
-5.3236265693226e-06
-2.79660820234293e-06
-6.55717220907014e-06
1.00955883433735e-05
-4.48559349120191e-06
4.30685363525132e-06
-1.50085752666942e-05
-8.58313455172227e-06
-3.53269352890763e-06
2.43060125103162e-07
-2.16721959242829e-05
-2.30573175100473e-05
-2.91269841711308e-05
-1.61636404546336e-05
-3.4226889499461e-05
-3.16532218090815e-05
-4.34783683399271e-05
-2.82285270223169e-05
-2.18671784473274e-05
-2.22870413183221e-05
-2.35637452668675e-05
-2.66672571372445e-05
1.43368471381764e-05
2.18626146799674e-06
-1.34974612499736e-05
2.83654596948246e-05
6.38606449593083e-06
6.45218986550389e-06
-3.06707205562811e-06
3.1625711089911e-05
3.50621015694356e-06
-1.70094845236488e-05
6.88950199065572e-07
5.35825679335961e-07
-1.12099992197411e-05
-4.76475057871145e-05
-3.9091075720352e-05
-1.45144578336231e-05
-6.98235435092201e-05
-4.76582618753304e-05
-4.17922572138949e-05
-2.72205599338931e-05
2.55681296022043e-06
-3.7714105861395e-05
-5.87611408680788e-06
2.27419942736231e-05
1.64966371448386e-07
-3.148484761573e-05
2.91207330757721e-05
2.12273180094353e-05
1.78903856085148e-05
-9.85015648020641e-07
-2.10066340389759e-05
-1.38314543240031e-07
-2.98288336196429e-06
-3.86343247002841e-05
-1.21124927796517e-05
-2.90675252506991e-05
-5.56299320606386e-05
-2.23271028540347e-05
-2.84225279637319e-05
-9.41631223701217e-06
-3.23359919674376e-06
-2.92101166474498e-05
-2.37423328138881e-05
-9.0276911630183e-06
-8.69432953730016e-06
-1.48092300531263e-05
-2.20821909581543e-05
5.74927224597438e-06
4.3280515016003e-06
-1.68722469338374e-05
-1.27357939619634e-05
1.80005059250066e-05
-2.72235292447523e-05
-4.70312275220484e-05
-2.92545915903429e-05
-4.12463860485428e-06
-3.34025513017117e-05
-2.39511639077945e-05
-8.90423409039813e-06
-2.29015007199757e-06
-1.52773436509331e-05
-3.10760958629362e-05
-4.09737966378094e-05
-3.46535251287087e-06
-2.46092004592227e-05
-1.90626561723644e-05
-6.70266554883829e-06
-3.73035700823736e-05
-1.21079467817917e-05
-6.1091987257734e-06
-1.39913569411661e-05
-2.05914656703438e-05
-1.01511338626399e-05
-4.09282144559066e-05
-2.57599768842197e-05
-1.85625476359169e-05
-1.23216115879304e-05
-2.87650073143282e-05
-4.14036650233921e-05
5.20258482526299e-06
3.83265470981513e-06
-1.61860452400338e-05
-8.59174428230783e-07
-7.65147036492976e-06
-5.16517146294977e-06
-2.85743934749594e-06
1.39851494043302e-06
2.18554901464469e-05
-2.40996417193367e-06
-2.35496900616294e-05
4.14030772698785e-06
2.69912554763565e-06
-3.21417296189665e-05
-3.46263340637642e-05
-4.59221552663559e-06
-2.31061051340957e-05
-4.53836844608076e-05
-1.39399270166292e-05
-2.89410769128069e-05
-3.33407395536486e-05
-2.65634114824163e-05
-3.34081726163068e-06
-8.15566424246415e-06
-1.98294944089148e-05
-8.72104421688126e-06
2.05928921131864e-06
9.92710185392629e-06
-1.26828098728512e-05
-1.19651114614195e-05
4.73708021384071e-06
-4.72782788155139e-06
-2.25943075395065e-05
-3.24229135830721e-05
-8.68905791985968e-06
-9.0825824908778e-06
-3.25658463510073e-05
-5.39391610265901e-05
-1.92982759454312e-05
-2.10722743784103e-05
-3.33286787517293e-05
-3.35820556972904e-05
-1.81347457973681e-05
-1.79988676924049e-05
-3.16139707613703e-05
-1.44417519263843e-05
1.16331807606058e-05
-1.39268375244554e-05
-4.43088927011017e-06
-3.7034717407998e-05
-1.2859168111549e-05
-1.62492695620086e-06
-2.08900756052406e-05
-2.02937232298905e-05
-2.71697735987471e-05
-3.25407921477454e-05
-2.95490737693576e-05
-2.8695046237376e-05
-2.40725224874047e-05
-1.89885344485069e-05
-2.83324768721429e-05
-3.20709686651912e-05
-4.26914282086974e-05
-2.22791099866961e-05
-3.07504726788569e-05
-4.46997226928993e-06
-2.70930795121658e-05
-5.91632450858672e-06
-2.65298754593395e-06
-2.43629943594509e-05
-1.95104985936065e-06
-3.8762051154922e-05
-8.40084190227476e-06
-2.18492444224598e-05
-2.9770385958725e-05
-2.91326243280949e-05
-9.61865231446753e-06
1.75337766963638e-05
-2.07414354038334e-05
-4.62817411226289e-05
-2.43638810414465e-05
-5.77008022653602e-06
-1.85453470066373e-05
-4.55034395808209e-05
-3.58431357866103e-05
-3.05109929006587e-06
-1.48496095535801e-05
-6.56583374232533e-05
-1.47813708112827e-05
1.35354337228629e-06
3.81875870587802e-07
-2.43177105267206e-05
-2.32875165219964e-05
1.42812013529633e-05
-1.46025744677844e-05
-4.38584173094722e-05
-6.84825122088979e-06
-1.43247650595112e-05
-1.39194104747076e-05
-1.75749492448322e-05
-3.27281418986751e-05
-8.68676188586581e-06
-1.49929721505601e-05
-1.46116216338046e-05
-2.44161135774917e-05
-1.95675720217429e-05
-1.76505092293233e-05
-1.68140730691583e-05
-1.75365782446733e-05
-4.47421510202594e-05
-1.83277948587016e-05
9.7398175217857e-06
3.42065395483648e-07
-1.11793932225287e-05
5.53082767861005e-06
-1.84248116035206e-05
-1.33920046483852e-05
-3.28411431818566e-05
-8.75369226872132e-06
-3.65211727446215e-05
-9.83751747380843e-06
-3.80424702650272e-05
-3.67546827552892e-05
-7.46599781809653e-06
-2.62835055864189e-05
-2.14714828660789e-05
-3.85017254173233e-05
-1.25167743447846e-05
-8.58506176262121e-06
-2.36072979293828e-05
-5.66476268122303e-07
1.83383613735105e-05
2.4633108202025e-05
2.91196424410088e-06
-7.39891230975776e-06
-1.41183667096288e-05
-3.63587780572148e-05
-4.92467902455752e-05
-3.99847299949071e-05
-8.03028409441535e-06
-1.69164819132737e-05
-4.13189803599397e-05
-1.78147747666867e-05
-1.09079171026286e-05
-1.69775655612711e-05
-1.29556841450608e-05
-2.89327403507685e-05
1.53640286643378e-05
-5.50602620166572e-06
-1.40596483676568e-05
8.59898483576992e-06
-7.05989180943199e-06
7.30928715774248e-06
-2.71939636677369e-05
-1.04847369683564e-05
2.20118215758891e-06
-1.29199033107139e-05
-2.17474990771687e-05
2.3878117882708e-06
-8.96249704959405e-06
-6.30031640549085e-06
-4.58989532359408e-05
-2.75972165649531e-05
-1.14540834285139e-05
-3.48714872398953e-05
-2.92250218195784e-05
-4.7713057440314e-05
5.05509145071789e-06
-2.25881505870084e-05
-1.70315414747775e-05
-2.45301857165649e-05
3.22215993634912e-06
-3.20792981445246e-05
-6.35131796141796e-06
-9.40698877635855e-07
8.66665303986134e-06
-5.08547288937247e-05
-8.17544163772845e-06
2.98174298047209e-05
2.20868184770259e-05
-9.37710988077704e-06
-2.19405067733435e-05
5.73236503399714e-06
-5.42223142907082e-06
-1.59923186302294e-05
-3.30249622101793e-05
-1.28366036158343e-05
1.50304555073913e-06
-3.0747201926037e-05
-5.71671928029617e-06
-4.44325754223308e-06
-1.482098206193e-05
-4.06281465248511e-05
-2.70332940443298e-05
6.59958318444485e-06
-1.11333797937159e-05
-2.21377321287688e-05
-7.83131428275442e-06
-1.98707008491082e-05
-2.90438821762121e-05
-1.42639697116318e-05
-1.43056341233118e-05
-4.71320500281642e-06
-1.77866893402595e-06
-2.68098569736642e-06
-2.52920984070275e-05
-2.01890892528441e-05
-2.8125769651069e-05
-4.27800373700779e-05
-2.44899291266204e-05
-5.02788946563845e-06
-3.47364997927667e-05
-3.8122892076949e-05
-8.96583218820684e-06
-3.05894857639857e-05
-4.53029410590124e-05
-3.38486095866635e-05
1.31436043309718e-05
-2.51961910799076e-05
-4.95344761728225e-05
-1.83051113313287e-05
-1.70411237840238e-05
-4.01169336192007e-05
-2.98439287085779e-05
-2.28227800988192e-05
1.78266172554372e-05
-2.92163244368864e-05
-3.68654559447838e-05
6.24727246814019e-06
1.8229173453337e-05
-2.91674295563293e-05
-2.99175849544737e-05
2.28493866848212e-05
2.16056625052051e-05
-3.47758333720976e-05
-2.88509148423908e-05
-1.22276389345457e-06
2.26201053834469e-06
-1.60018754788709e-05
-1.92999267177761e-05
1.92959158770032e-08
1.07530736823579e-05
-3.60537737335453e-06
-2.99337214648687e-05
-2.90418660050669e-05
-1.82197534375196e-05
-7.96205341255136e-06
-3.93701970716663e-05
-2.00338431997684e-05
-4.73781921301255e-06
-1.41294949528336e-05
-1.67073082839192e-05
5.05672333558126e-06
-7.23467609435223e-07
-3.31126723851268e-05
-7.97162146107034e-06
-2.35184698149188e-05
-3.81146247961099e-05
-2.58347679636378e-05
1.75259271655848e-05
-8.42335434289095e-06
-2.07356366073671e-05
-1.17521430630221e-05
-1.36749710379887e-05
-1.26520905764532e-05
-3.1449586889502e-05
-1.63604598255588e-05
-8.59006060082357e-06
6.02010663172549e-06
-2.02244658531162e-05
-2.70649375142878e-05
-1.21490377238204e-05
-1.29579325521571e-05
-3.0802033479726e-05
-2.80481076165383e-05
8.07587116334651e-07
-2.3541233200448e-05
-4.94400270769145e-05
-2.70511307622815e-05
-1.46677165195387e-06
-4.52309332157825e-06
-4.95675203153116e-05
-3.51204414118915e-05
-6.70693768440799e-06
-2.80310314652552e-05
-1.55688474267456e-05
-3.21853138262135e-05
1.50006650812751e-06
-1.09981123844017e-05
-1.29130322061715e-05
1.71841901392295e-05
-1.59311794995858e-05
1.29054699392884e-05
-2.20559961709661e-05
-5.72949874701097e-06
1.34314719398503e-05
-1.43909344000808e-05
-1.62251880791745e-05
-2.21163620748896e-05
-3.12282473594351e-05
-4.9007954924562e-05
-3.89557888183824e-05
-3.13676577069355e-05
-4.03095081091074e-05
-2.40153258426243e-05
-2.82744736872608e-05
4.8284317481412e-06
1.4011582355418e-05
-3.08505115346256e-05
-6.26126579905927e-07
-5.77813537717277e-06
-1.20169007738686e-05
-1.74915673844783e-05
-1.66170060191839e-05
3.19064243614359e-06
-9.79744816372966e-06
-3.56752592584067e-05
1.78633575075686e-05
-1.28561223473739e-05
-1.67625228632782e-05
-2.64357283057836e-05
-5.47600370377014e-06
-1.65944045320033e-05
-4.51423396573997e-06
-2.33066896393664e-05
-4.14356422667946e-06
-8.89202664610875e-06
-1.60292899864735e-05
-5.98042529770168e-05
-1.53635069712075e-06
9.6498047190317e-06
-3.27626724328061e-05
-1.87048174844777e-05
-1.24234788524583e-05
-1.85448438534554e-06
-2.43886838536817e-05
-1.23525872436775e-07
-4.83211116818957e-06
-1.31291494312499e-05
1.01327652117469e-05
-1.34737312314912e-05
-4.99483432591538e-06
6.77575953337856e-06
-5.33020809517739e-05
-2.12803378041737e-05
-8.8135917102265e-06
-1.01459089995234e-05
-1.09314412277559e-05
-8.00754459852124e-06
-1.54886895125012e-05
-3.73334148560933e-05
-3.1806708170884e-05
-1.64720757405596e-05
-1.34686335164044e-05
-1.65482741076064e-05
-3.48481429687974e-05
8.40322255993904e-06
-7.6813930350191e-07
-1.78738733786841e-05
-2.56501848498109e-05
2.25342159373079e-05
-5.24535882153228e-06
-7.98723597210435e-06
-9.95226129504157e-06
-1.03462866327191e-05
-1.15803424786352e-05
-4.80919249780201e-05
-4.0156273415805e-05
1.15015398610056e-05
-2.17338493065175e-05
-4.23749874216706e-05
-1.76998731611295e-05
-1.1677249316812e-05
-1.15052940996022e-05
-3.67182157851699e-05
-2.45851838385449e-05
-5.07575489956411e-06
-7.96191378700976e-06
-2.02747721458796e-05
-3.38790324615258e-05
1.36101458805842e-05
-1.1139683682534e-05
-1.25907578463105e-05
2.71200765751074e-07
1.1732191562067e-06
-5.70730338797849e-05
-1.89300008310608e-05
-1.5375787276733e-05
-1.45557271761702e-05
-2.37089572605473e-05
-1.86548357146748e-05
-2.21842819070449e-05
-2.56018761937237e-05
-3.20908678629568e-05
-3.17924340279104e-05
-1.74778257238849e-05
-1.10518682927243e-05
-1.91600368728091e-05
-6.74814941131195e-06
5.79272710475171e-06
-7.26194734865608e-06
-1.4533384684765e-05
2.23449546157887e-06
2.02952226320324e-06
6.03926143515249e-06
-1.51798213179467e-05
-9.57240968435955e-07
-6.55822113657685e-06
-2.04506212497441e-05
-1.02209784468211e-05
3.1287565028883e-06
-1.13719820789502e-05
-1.55204034110325e-05
-1.72181657642037e-05
-2.00082233558966e-06
-4.64404088606951e-06
1.28008929821407e-05
-9.77999310217251e-06
-4.38921122053494e-05
-6.04871506328456e-06
-8.27290193277579e-06
-2.71130979221196e-05
-1.78350012912912e-05
8.24256688213659e-06
-8.62144686564528e-06
-2.02477118760898e-05
-2.62632173386697e-05
2.58131238003525e-05
-2.42068591206116e-05
-1.78594301786391e-05
-1.73401024435262e-05
6.20134248866754e-06
-4.86825491234926e-05
-3.40602440697757e-05
1.45230167453097e-05
-8.40606597511593e-06
-6.4675259685189e-05
-3.4188946098413e-05
-5.42714826651931e-06
-2.05491902258109e-05
-4.14654155621547e-05
-3.54775498058204e-05
7.24403306780561e-07
-1.31007887088003e-05
-4.47667741207389e-05
-3.0515625803533e-05
5.56300584469805e-06
3.04294188925963e-05
-4.56400125682068e-05
-3.08212300145301e-05
-1.88150825668593e-07
-1.02667814726892e-05
-5.84867308059969e-05
-3.72856992163856e-05
-1.60442661229559e-05
-2.47173380820763e-05
-4.50710547691554e-05
-1.48882510974512e-05
1.4126315089786e-05
-3.4978441739008e-05
-2.71984281945867e-05
-1.2134252640714e-05
1.17576570573495e-05
5.85143853890237e-06
-2.63766417565837e-05
-1.90377251636315e-05
-1.6965419423323e-05
-3.66160713531368e-05
-7.13792081178126e-06
-1.62785598072549e-05
-2.94709348241658e-05
-2.35227368854128e-06
-1.11297377564349e-05
-7.85867364348115e-06
-1.13159775610818e-05
-4.50855850680166e-05
-1.18924664132307e-05
1.12268809094292e-05
-2.94275655519614e-06
-4.82044397738655e-05
-2.27605426814163e-06
2.76023604903384e-05
-1.89079057007596e-05
-3.61349623386591e-05
1.52420068868291e-05
2.45209604785598e-05
-2.76605576580229e-05
-4.82985049951607e-05
6.46898637036308e-06
5.31440048176324e-06
-1.65846123856813e-05
-8.11771837091232e-05
-1.11116843656682e-05
1.73567690249249e-05
-2.73590627453363e-05
-6.0782204013874e-05
6.81296061262932e-06
4.67286507410396e-05
-1.61391896050538e-05
-4.5644052682096e-05
-6.66609723787316e-06
4.56553862072048e-05
-4.17279129802704e-05
-6.66952130758194e-05
1.12566558565484e-05
2.25399707813121e-05
-3.79378177006191e-05
-4.38956910941811e-05
2.92086859736824e-06
3.57777165239077e-06
-3.28315324317206e-05
-1.26167947807457e-05
-2.49661973796242e-05
-1.94080123899525e-05
-5.92317894863471e-06
-2.27726315813377e-05
1.4089872624705e-06
-1.92858932844564e-05
-2.71892508783596e-05
-2.1366272131774e-05
1.28788529213374e-05
-8.11207259865305e-06
-4.80932851740762e-05
-2.65757794366837e-05
1.26856407285544e-05
-5.36422730252627e-05
-3.91305254762803e-05
-7.99374887796532e-06
-9.0868483082204e-06
-4.5423317382612e-05
-2.73953081133751e-05
1.23326451769314e-05
-2.32219636192944e-05
-5.74690758605915e-05
-6.04026617131236e-05
-1.0531255071576e-05
4.23288426724942e-06
-4.84169944016477e-05
-8.6552706565383e-06
2.33460045531476e-05
1.06809755184795e-05
-2.03279013754265e-05
-5.41822556842078e-06
2.00693533191799e-05
4.79538877191622e-07
-4.02331477885731e-05
-3.54094496543504e-05
4.15777034272384e-05
-3.52509615959892e-05
-7.12767239965021e-05
-1.49462590651753e-05
9.1435672642408e-06
-2.55172829111522e-05
-6.61037875638653e-05
-3.3475619171888e-05
1.85700072592924e-05
-1.83042038430496e-05
-4.12980774195981e-05
-2.89231424065494e-05
4.01609689873099e-05
-1.26193458262644e-05
-4.01160669421196e-05
5.95692347686876e-06
2.95528766291553e-05
1.08524778821371e-05
-1.06596831066403e-05
1.45101803747185e-05
9.05164736034559e-06
-3.13646565172651e-05
-2.4341621993839e-05
1.67037001042796e-05
-2.90576318606937e-05
-4.88930037585865e-05
-2.42896163561902e-05
-4.60171471554131e-06
-2.01346208828312e-05
-6.48840344119319e-05
-4.63671247021133e-06
6.27075458281837e-06
-1.12019201538024e-05
-3.87305324420739e-05
-1.23130375410167e-05
3.49496310397995e-05
9.97312014988842e-06
-2.56562099448815e-05
9.67629476595998e-06
3.15041957735864e-05
-2.14010666970809e-05
-1.47637679938621e-05
-2.76723654888974e-06
1.20931674957766e-05
-1.7661763693167e-05
-3.76678076814056e-05
-2.24771933551358e-05
-4.34150199759977e-06
-6.45703078918853e-05
-7.79915622913181e-05
-1.57904995646925e-05
-2.15818610779432e-05
-5.50403433132352e-05
-6.14721211996798e-05
9.71808955220704e-06
7.78663897307762e-06
-3.61998917039987e-05
-2.08036903155857e-05
2.56286663550677e-05
2.66911774806778e-05
4.31148846936167e-06
4.40509944297666e-06
6.84019303386313e-06
-2.86393528037494e-05
-9.78942761367475e-06
-2.610200544212e-05
5.83666376318597e-06
-3.41261889877446e-05
-5.49987278350979e-05
-1.87429262282713e-05
-3.03577019889611e-05
-3.76936642361917e-05
-6.13729357462366e-05
-4.06495703067127e-05
-1.32123951015279e-05
-3.08917304120451e-06
-6.96741138055376e-07
-3.36643237901579e-06
-7.86885091193444e-06
-1.61770395775096e-05
-2.77710476311719e-06
2.1652318527071e-05
3.60037344480495e-08
-2.80351485262509e-05
-2.09799708851726e-05
1.25468367717705e-05
-1.49138766579261e-05
-5.49970975876752e-05
-3.25412348914487e-05
-2.11989902874393e-05
-1.10792011162262e-05
-5.74030187405181e-05
-2.5321586569158e-05
-5.18203146460837e-06
-4.05547008389334e-05
-4.41625583867215e-05
-1.01836341148934e-05
-1.82369850092297e-06
-8.22141614994021e-06
-1.76538849993972e-05
1.18402137554803e-05
3.11631249532065e-05
1.48749438778891e-05
2.34252368415124e-06
9.12850749106707e-06
1.53242597711158e-05
-2.33977657767537e-05
-7.53307090630036e-06
-3.39842696194472e-06
-2.47982142820472e-05
-1.90883463503652e-05
-5.00736618154513e-05
-3.18337566882403e-05
-4.10576657931068e-05
-1.64458140101758e-05
-3.93896340249881e-05
-2.09786911971801e-05
-2.09837744354207e-05
-1.48843522298973e-05
-1.11233044851014e-05
-1.87942628211991e-05
2.24931882459046e-05
-6.52131801676153e-06
2.01789091233661e-06
1.92075198586934e-05
1.17921712489216e-05
-2.1603190490919e-05
1.19275725991477e-05
7.55793251064201e-06
-4.51770688899051e-05
-1.15323072800867e-05
-2.22498895508884e-05
-8.84276381964288e-07
-1.23664666316631e-05
-4.95143385247694e-05
-2.25869631370618e-05
-4.87377987311189e-06
-8.79660113535569e-06
-3.89466937068333e-05
-4.78875520777363e-05
2.60240424279307e-06
-1.26542834921624e-05
-3.76212926295827e-05
-1.48256988505394e-05
9.33419833588006e-06
-3.35986695080737e-07
-2.88102368695705e-05
-2.57802778917753e-05
2.17547164506833e-05
-3.3817544837513e-05
-2.25506197385727e-05
-2.98372944018683e-05
-1.40173176391529e-05
-1.11137064829509e-05
-3.16748360092313e-05
-4.28528439812285e-05
-1.53954785282788e-05
-2.4886080053438e-05
-4.50260926048262e-05
-2.27989887091042e-05
-1.78743911306072e-05
-2.29729786910838e-05
-1.82934854111698e-05
-1.52343335516387e-05
2.61215975692733e-06
-1.18693292776515e-05
-2.44880642418487e-05
5.60772484010685e-06
1.56537171223569e-06
5.79048450680038e-07
-2.90449021121672e-06
1.32376778733118e-08
-2.87333803624041e-05
-3.60837920745414e-05
4.74052551476382e-06
-7.58864959516752e-06
-2.32219217511571e-05
-2.94803587284655e-05
-6.8698573509401e-06
6.70358585040899e-07
-5.09301870406472e-05
-1.80917523607284e-05
-6.43557917011319e-06
-1.49077505029754e-05
-4.57753952895956e-05
-4.75568917448611e-05
3.17743828941565e-06
4.40616791104242e-06
-3.50333618886433e-05
-3.83248482385361e-05
-5.76150548321744e-06
6.89607700309923e-06
-1.91279847616687e-05
-2.99360610366943e-05
-6.56087429297325e-06
2.35461820772795e-06
-3.09849485183031e-05
-3.26663397013548e-06
8.65334061842019e-06
-2.34361223401897e-05
-3.83494298398278e-05
-2.96267567350241e-05
-2.43779342097019e-05
-2.14878682033611e-05
-4.20120461246904e-05
-1.8005957606896e-05
3.82295334779137e-06
-1.91893939811252e-05
-1.23126442013125e-05
-2.95006131119741e-05
-3.83141468129518e-06
-3.72141345684967e-05
-5.53302895494013e-05
-2.47407505541353e-06
-5.32082733020432e-07
-2.73794204374104e-05
-3.58138135449376e-06
2.15548980022472e-05
5.12610113831468e-06
-3.57429103025356e-05
-2.78977114443194e-05
-3.71479224928113e-06
2.27014165969649e-06
-3.43941264964322e-05
-8.59867476462093e-06
5.71391640166276e-06
-5.09780775767266e-05
-6.2690168454606e-05
-5.27560508525329e-05
-1.03559671647665e-05
-3.79119247914389e-05
-5.48806718604196e-05
-3.12243559527031e-05
-3.25021203950254e-06
-1.75018652813463e-05
-3.48053790837714e-05
-2.65179786698559e-05
-1.76247676713377e-05
-1.56534756475125e-05
-2.681128506784e-05
1.04869185804663e-05
3.70344083324527e-05
6.14416512849214e-06
-9.14238435602773e-06
-1.21925747021433e-05
2.06762776244214e-06
-1.91040637930582e-05
-2.38250708617789e-05
-1.94652910174184e-05
-1.18126477904781e-05
1.41311201276204e-06
-1.34707226629863e-05
-6.19253167667796e-06
1.15478498083617e-05
-1.36274032107991e-06
-1.49309068127351e-05
-2.36356496792525e-05
-1.83810596493423e-05
-2.73789113817348e-05
-5.41781058331257e-05
1.02819311720474e-05
-1.36037788242313e-05
-2.45538335696685e-05
-1.44506850885528e-05
2.02051717679773e-05
-3.00803513579276e-05
5.06912351245597e-06
-1.30469289193844e-05
-1.17325949187926e-05
-3.46713692634761e-06
-3.43059472469094e-05
-1.75922074853144e-05
3.11474411448293e-06
-4.12352857009867e-05
-3.94072288081645e-05
-4.71428416043133e-06
-1.12188543108755e-06
-2.95099021504865e-05
-3.17265489718323e-05
-2.15169854887049e-05
-8.50801278224947e-06
-3.22633723836104e-05
6.28056411629187e-07
-7.19205148530053e-06
-1.05201738892895e-06
-2.1142953903701e-05
-5.38569110691024e-06
6.03837814294319e-06
1.60986706937016e-05
9.20101890213576e-06
-2.3919468799135e-05
-1.98661161698383e-05
2.58815653950775e-06
-3.70763805404436e-05
-4.06795530552996e-05
-4.59468801327152e-06
-3.24967279608657e-05
-4.78651748757667e-05
-4.72302004843577e-05
-1.75498967582672e-05
-4.64728365439457e-05
-4.97862357915461e-05
-2.84919118233571e-05
-2.92803461804096e-05
-1.46233015430241e-05
-2.26977447212538e-05
-5.1197050125021e-06
2.22656030684669e-06
-1.37351774515051e-05
-1.74157685583991e-05
-1.85166974420705e-05
-8.93896484376745e-06
-4.91117321400761e-06
-1.28455228870186e-05
-4.58068631124855e-06
-1.62824539739741e-05
-3.23034991960244e-05
-2.41661341042844e-05
-2.21551881206389e-05
-1.13664786701015e-05
-2.8113944371824e-05
-2.33727122373205e-05
-1.75778487668086e-05
-2.62954873080203e-05
-2.50829236003093e-05
-3.2895210316971e-05
-1.29813842917699e-05
2.05736210658874e-05
8.73795701084932e-07
3.39192772092072e-06
3.89707298751992e-06
1.0027105200488e-05
5.65152006079641e-06
-1.92849940896293e-05
-5.55404242645742e-06
-1.02345017810769e-06
-1.72287290407605e-05
-5.75022336871195e-06
-1.31536941604345e-05
-1.01510707184003e-05
-2.67933982282729e-05
-3.88691666357244e-05
-3.32251828264814e-05
-1.20089162303315e-05
-2.4766785978737e-05
-2.73254645974033e-05
-3.53223168242825e-05
-6.13788912689723e-06
-4.06408241510417e-07
-1.65713818855032e-05
-1.97771239302856e-05
7.92587170973313e-06
1.01092455477032e-06
9.59139664903145e-06
1.40081857060541e-06
1.94229957369963e-05
-1.19931409565858e-05
-1.82924613515877e-05
-2.25166700045291e-05
-2.50969446299563e-05
-2.98918427870973e-05
-3.28579487204281e-05
-2.56817260782084e-05
-2.19065275258989e-05
-3.48330777609846e-05
-1.62422628818683e-05
-2.28168055091707e-05
-5.35247070152542e-05
-3.08598081256289e-05
-1.80480650528643e-05
1.90386138118821e-05
-3.24903858554982e-05
-1.87557497909799e-05
-3.58426382976368e-08
1.78548579267856e-05
-6.21174797708457e-06
-3.04938394223194e-05
-1.22269664583679e-05
7.42088875320165e-07
-3.10280080361313e-05
-3.59775757112118e-05
-1.62341081682723e-05
-1.01384717008409e-05
-3.70568719388947e-05
-3.26191259150289e-05
-2.09250918687203e-05
-3.53021691862821e-05
-4.83632475614922e-05
-5.11821040552236e-05
-2.30456030951514e-05
-2.12567118620661e-05
-3.32202725542455e-05
1.25177205245722e-05
-3.08513173231504e-05
-2.05974153406774e-05
-2.10600287311181e-05
-5.32536669436069e-06
2.39349069724507e-05
-1.17738112786449e-05
5.0172887930095e-06
1.31381234759941e-05
2.00382829528137e-05
-8.07189953041527e-06
-5.80104119627207e-06
-8.69278440909924e-06
-2.69179451454931e-05
-2.91455175014023e-05
-1.45668484224838e-05
-2.37658065034725e-05
-3.97039984537734e-06
-3.97932456945896e-05
-5.27154547523342e-05
2.17197501785876e-05
1.17688550210333e-06
-4.25840996320416e-05
-7.9471210014573e-06
1.59502630286989e-06
1.30850308315629e-05
-4.17605512604673e-05
-4.11693928667756e-06
2.33794942160293e-05
2.1964520762591e-06
-5.14138328049517e-06
-2.32865385292237e-06
1.84145449509546e-05
-3.61787520202785e-06
-1.65545339632588e-05
-4.60023336279003e-06
1.11736795286429e-05
-2.95657551867164e-05
-4.01236954029355e-05
-6.42809296988351e-06
-1.86466717801657e-05
-5.49197924387245e-05
-3.5414730476849e-05
-1.45073439825685e-05
-1.16408226527631e-05
-1.76965587636292e-05
-2.79699737197466e-05
-2.47523511204846e-05
-1.04949476503333e-05
-5.10318192448949e-06
-6.94712780699602e-06
-1.53703413383481e-06
-6.57544025864263e-06
-2.85575516632178e-05
-1.31232122972703e-06
8.85419445898455e-06
-1.05106026767129e-05
-3.55863677222484e-05
-1.7226073206972e-05
2.76945528691229e-06
-2.81839229918836e-05
-2.93678583138215e-05
-1.59310971685426e-06
-3.86992210084075e-05
-4.90498566038067e-05
-4.34483349994349e-05
-1.92275510010767e-05
-6.3569137435591e-06
-3.65980625261095e-05
-2.08906885733269e-05
-1.59088365283383e-05
-1.31799108987783e-05
-4.3027884411463e-05
-1.14937019874661e-05
1.15908374571072e-05
2.03165924654606e-05
-5.23844756132278e-06
-2.67903571237153e-05
1.56770973713696e-05
-6.51730780036839e-06
-4.67074163298893e-05
-1.80901527934125e-05
-1.58679223804002e-06
-3.43158662628035e-05
-1.50186991041496e-05
-3.07758800909097e-05
-2.24392820709965e-06
-1.68087610002143e-05
-3.09914380011034e-05
-1.81961765316887e-05
-5.20753650466588e-06
-2.89794613538892e-05
-2.90899590500754e-05
-1.66896779716936e-05
-9.9421149348762e-06
-1.22510768776781e-05
-2.84431323036369e-05
9.23811564741475e-06
2.10853892263763e-05
-2.09684946620343e-05
-1.02908242401645e-05
-1.30726407651296e-06
2.02024117533012e-05
-3.57519783807913e-05
4.86512639389274e-07
1.22183667007342e-05
-3.00355828653674e-05
-2.50207471501863e-05
-1.80912067575306e-07
-1.47884408913557e-05
-3.7196573630072e-05
-3.86895350074874e-05
4.52012017775218e-06
-1.18130059395224e-05
-2.95942784865878e-05
-3.93711680951244e-05
1.92300618309299e-06
1.86590414273744e-05
7.79721225149901e-06
-3.00979911238213e-05
2.17982863766425e-05
7.71131259833173e-06
-6.01463106993944e-06
-2.13391068075658e-05
3.64297040601742e-06
-8.21823254930599e-06
8.54196378329992e-06
-3.1426300599677e-05
-2.16599536392897e-05
-3.55699317002177e-05
-6.99362117712516e-05
-2.36725675176597e-05
-2.64555161059531e-05
-3.79714019810264e-05
-3.19602816038492e-05
-1.11744742999323e-05
-2.26462943818486e-05
-2.68902221934342e-05
-1.57383935098109e-05
-4.02245079764969e-05
1.766684358613e-05
-7.01704197236382e-06
-5.02125919614667e-05
-2.81247876063359e-07
-1.0075202851414e-05
-9.27614704615969e-06
-1.6362554723132e-05
-1.84797236984406e-05
7.68269986852009e-06
-2.15777486305215e-05
-4.22267818069351e-05
-6.67965883176193e-06
-4.14770530795836e-05
-1.10944687020064e-05
-2.9816486499106e-05
-2.76715390197172e-05
-3.45542416512784e-05
-4.78616029949998e-05
-1.94651705208166e-05
-5.73744904598532e-06
-8.97107515706866e-06
-7.47382543022365e-06
8.84210010805035e-06
4.70775669153903e-06
1.22449111133095e-05
1.10589632678862e-05
-2.97685025184902e-06
-6.74627553278574e-06
-7.98965699022001e-06
-2.9353134141396e-05
7.10161455425083e-06
-2.47912712791203e-05
2.83675296555181e-07
-1.34442075973955e-05
-2.11381240631482e-05
-1.93541013534974e-06
-3.4423577350438e-05
-2.50241326237133e-05
-2.29537076679092e-05
-2.01745995501005e-05
-2.93903268135217e-05
-4.05344513469059e-05
6.54134061152983e-06
3.9306088923301e-07
-1.64777157344764e-05
-1.29722177491984e-05
4.78147498139814e-06
-1.34919184418806e-05
9.29340559692022e-06
1.88647523367376e-05
1.51765685317111e-05
1.84069197933348e-05
-2.98903948905048e-05
1.58275713942355e-06
-2.91194073218921e-05
-3.02863043110479e-06
-3.02463540017535e-05
-3.34291664973581e-05
-1.88215085829018e-05
-3.13173920279286e-05
-1.88094254318668e-05
5.92279528615967e-06
-2.77880443853431e-05
-2.44761336425995e-05
5.04478370456611e-06
-1.59810250000385e-05
-1.09081137903849e-05
-1.40038892570234e-05
-2.68835827741272e-05
4.83044323959011e-06
6.08414626611617e-06
-1.44199946452451e-05
-1.31568975463635e-05
-2.24830994908979e-05
-2.65317405175607e-05
-8.56427038922427e-06
-3.36075954106972e-05
-4.61657452614444e-05
-2.04348830834616e-05
-4.38405074788228e-05
-2.00231113299401e-05
3.1357598416894e-07
-2.9278705155054e-05
-2.79398142119413e-05
-1.59081306995598e-05
-1.04453695709964e-05
-2.51374459491573e-05
-2.85503904264183e-05
-1.57647219108334e-05
-6.8217758144765e-06
-1.67467765406919e-05
-1.12160827910629e-05
8.10380171021956e-06
-6.47556680997904e-06
-3.15215714811688e-05
-3.30578622994619e-05
-1.06064317869804e-05
-2.3714212224528e-05
1.26209685357143e-06
-2.23601426418889e-05
-2.62418469061291e-05
-1.4343332531697e-05
-2.7748495565132e-05
-2.50661164475627e-05
-3.87637741546421e-06
-1.53038736891136e-05
-3.8530792717969e-05
-3.92177730466378e-05
-1.97878682431889e-05
1.23829081061279e-06
-2.08856334922933e-05
7.15602691031899e-06
-6.90176964599799e-06
-2.14222889505341e-05
-1.6678121430157e-05
-4.59707207166496e-06
-7.25321758689184e-06
-2.64040628220261e-05
-1.12146606442217e-05
-4.29526658108676e-07
-5.2095883201376e-06
-8.81988940085842e-06
-1.64413967210683e-05
-3.45323927314437e-05
-2.21444789120388e-05
-3.68047032014265e-05
-1.57033946850909e-05
-3.00164805740078e-05
-2.38160174332379e-05
-3.04495104081103e-05
-1.60643237087754e-05
-1.00391614914026e-05
-1.06872532848952e-06
-4.67446271150912e-06
-2.15198757142122e-05
1.18655261879335e-05
-5.22486213307113e-06
-3.4176801988605e-05
-1.81505649912645e-05
8.85941549919424e-06
2.43754415621949e-05
-3.49305964758935e-05
-1.38491171200122e-05
3.1767607172442e-06
-2.9297792672663e-05
-2.65590363520299e-05
-2.4160629751931e-05
-3.59947679446089e-05
-6.54401517556521e-06
-4.34367940137644e-05
-3.36356168696885e-05
-1.51939304923159e-05
-1.18564800182081e-05
-2.07205161515804e-05
-2.81791671214024e-05
-2.90208961310481e-05
-8.90320605341266e-06
-2.43238438409737e-06
-1.37632982597807e-05
-1.60526403329866e-05
-5.12934717333506e-06
-2.02773878025744e-05
-2.72651734636011e-05
-4.29414620862478e-05
-2.90184585913984e-05
-8.0851414041093e-06
-1.74044734759153e-05
-5.09072202880647e-05
-2.3624740647541e-05
-3.96870221441514e-05
-2.60310872219425e-05
-2.88905470211177e-06
-2.69190688579626e-05
-3.69958726863733e-05
-1.81071350449708e-05
-7.6077322422106e-06
-3.36140585992075e-05
-9.27208539432037e-06
-3.40672016600095e-06
6.99090202434993e-07
-4.90261819917809e-05
-6.3863639382131e-06
5.13061200675403e-06
-1.32577761290935e-06
-3.16395626188138e-05
-2.92841838896501e-05
1.45680913005782e-05
-1.67979532031352e-05
-2.67295426830657e-05
-5.05124218003134e-05
-2.26706682590285e-05
-3.18076984051765e-05
-2.89085122089604e-05
-3.17876793249082e-05
-2.01004507764402e-05
-6.73905247723292e-06
-1.56339403284638e-05
-1.22723677006745e-05
-1.62738770601067e-06
-1.85739878640723e-05
-9.46275854486565e-06
-2.9098100102991e-05
-4.57904886848105e-06
-1.02635933374202e-05
5.82311476890489e-06
-1.04890743905448e-06
5.43686313844134e-06
-1.54863818549814e-05
-1.76547648874945e-08
-2.33541871084182e-06
-1.93528017596441e-05
2.26838963833378e-05
-7.89680377209564e-06
-1.65173833880485e-05
-2.34029996507911e-05
-3.26510743661954e-05
2.46842537035234e-05
-3.7471141242067e-06
-3.23841794136994e-05
-9.46408835413639e-06
5.05889348674891e-06
-7.38642846150769e-06
1.37422924156487e-06
-1.59151237572462e-05
2.56520487492383e-05
2.67419157233299e-05
-4.62732194252035e-05
-3.03626611919537e-05
1.88000135598139e-05
-8.09166039154092e-06
-2.80090992325184e-05
-2.74531942942833e-05
-9.1433423094653e-06
-4.7083693856145e-05
-2.53884801307382e-05
-4.32827196108897e-05
2.81934161442631e-06
-1.94446233658502e-05
-2.37152983672914e-05
-1.99667831216094e-05
-2.2436901427367e-05
-2.97687013924852e-07
-1.0413631253366e-05
-2.18614177639605e-05
-1.71919110013413e-05
-2.4274307431851e-05
-2.89177717106678e-05
-3.26512992902544e-05
-3.03688534263409e-05
-2.02030630530326e-05
-1.17695618800736e-05
-2.74894950094348e-05
-5.1800914418902e-05
-1.4004045286204e-05
-2.82226979930647e-05
-4.63009177539114e-05
-2.97887975052902e-05
-3.3021424010159e-05
-1.40823635859435e-05
-2.56992103790513e-05
-1.6219834493066e-05
1.26918097938901e-06
7.8216860400157e-06
-1.20900531642751e-05
1.09287956570176e-06
8.04053318793104e-06
4.12330181306701e-06
1.77680459693424e-05
-5.32846607503075e-06
-1.38354212156452e-05
-2.19605462836236e-05
-2.2670103804882e-05
-2.77385173202882e-05
-2.06405056072662e-05
-1.60462105055907e-05
-3.0530200364853e-05
-4.85100356801904e-05
-2.77873729227633e-05
-2.78492018632221e-05
-1.52885978316085e-05
-1.20575974121729e-05
-3.62233405586151e-05
-2.03832434467018e-05
-7.25324346427463e-06
8.93733253485201e-06
-2.60121184030805e-05
1.61337948753766e-06
-2.35666069238574e-06
1.4471798517724e-05
-2.91869581967532e-05
-1.48046265268512e-05
2.66453463018268e-06
3.12147908650776e-06
-9.185786344696e-06
-3.41298720660889e-05
1.58239813913561e-07
-1.31284251075587e-05
-5.7673897967765e-06
-4.31939253848949e-05
-1.24704135832693e-05
-1.29155332262153e-06
-3.36993842148133e-05
-3.92280021144679e-05
-1.08818368263394e-05
-1.50825600836696e-05
-3.58127618190877e-06
-1.89264025792615e-05
-9.44666189785772e-06
1.96446214631823e-06
-1.12334746596568e-05
-1.5991249653363e-06
-1.81991545558155e-05
-1.16586930719511e-05
-1.51692817040811e-05
-9.74976486364747e-06
-2.11978576018769e-05
5.34970826371153e-07
-2.84132916786074e-05
-3.50953993625245e-05
-2.39856445510993e-05
-5.24029908667853e-05
-2.30515554650656e-05
-2.55692752951125e-05
-4.31839332404772e-05
-2.1908341660267e-05
-2.42719520500962e-05
-5.2563408071741e-06
3.97142588113598e-06
-2.01290408155697e-05
-1.41396546014707e-05
-1.37904356341057e-05
-2.72746051928273e-05
-1.73643499086914e-05
-8.36895811770082e-06
8.74004113057435e-06
-3.7033681814002e-05
-2.07335160546789e-05
-1.71393174071831e-05
-2.79668679810584e-05
-3.40460910733049e-05
-2.68758275647572e-05
-1.57393154482634e-05
-1.63784731332479e-05
-1.10918176118335e-05
-1.7347105732985e-05
-3.28210421499015e-05
-1.95414532050574e-05
-4.01011173831737e-06
-1.8684831184728e-05
-1.8779355732289e-05
-1.25205017190133e-05
-4.10271821813183e-06
-1.38816419573634e-05
-1.39928141596221e-05
-1.12461833539265e-05
-2.57633473212492e-05
-2.94495305302919e-05
-4.26618262971184e-05
-3.60834487569523e-05
-1.14826175297497e-05
-2.26126269475311e-05
6.08145689070414e-06
-1.2463546116408e-05
-2.29256466169888e-05
-8.88323893118999e-06
-6.74213007687167e-06
8.97877987882482e-06
-8.95125910423727e-06
-2.16222961347816e-05
-1.99890831474924e-05
5.61091060602599e-06
1.74113130930064e-05
-2.31118234145662e-05
-1.02047654133627e-05
-6.75448772805863e-06
-2.18002652647003e-05
1.50063300995292e-07
-2.72751708920495e-05
-1.14850284044647e-05
6.29242134313366e-06
-5.53839860098575e-06
-2.63011870674133e-05
-1.61965267546792e-05
-7.68995704421356e-06
8.04014629015048e-06
1.03303620710925e-06
-1.02719500006383e-05
-8.66364062837884e-06
9.55960220930064e-06
1.28318815975241e-06
-2.33118882134726e-05
-2.75323892945875e-05
-3.92235055110679e-06
-1.91005778579529e-05
-4.48165652083506e-05
-1.97067569861483e-05
-2.17427306442616e-06
-1.79196452497897e-05
-4.0762467823717e-05
-2.85448454127372e-05
-2.92005732341531e-05
-3.2784820682008e-05
-4.78036367072901e-05
-3.11837494948358e-05
-1.40613447466063e-05
-2.86918962623749e-05
-3.44166276523537e-05
-9.98861835677725e-06
3.05219489810229e-05
-1.28157383784811e-05
-2.33752235614041e-05
-2.89447771170742e-06
-3.01501347775775e-07
-3.7475563115975e-05
-5.15202472621108e-05
-1.10321208159403e-05
-2.61724489830379e-05
-4.55302975106359e-05
-1.01595844717127e-05
-2.82717854599854e-05
-4.70009247790615e-05
-4.41940894608467e-05
-3.42275128874847e-05
-2.83397616716578e-05
-4.65026933253154e-05
-2.15579873698551e-05
8.8564585626134e-06
-6.07308497479671e-06
-1.89827453610931e-05
4.07979675197849e-06
1.01590555699845e-05
-1.65112022992794e-05
-1.00092369497028e-05
1.1307250158488e-05
-3.57913303843371e-06
-1.47139386646482e-05
-3.96189617900983e-05
-2.01720549447772e-05
-1.56829240809949e-06
-3.14880075697487e-05
-8.09690466676146e-05
-3.64842670189648e-05
-1.80416284481324e-07
-4.18059895684148e-05
-4.97182360534743e-05
-1.10066729910387e-05
9.74906025256953e-06
-3.20353996698993e-05
-4.41743184944117e-05
3.00619504889076e-06
3.07219830412767e-05
-4.85190226724601e-06
-1.53439984913625e-05
1.74426844382498e-05
5.25462885840088e-06
-1.65080374002783e-05
-2.54279914698761e-05
-6.97707637745862e-06
-1.15254312073041e-05
-4.75159752754111e-05
-2.60352108565234e-05
-1.33791769537358e-05
-1.34128258700337e-05
-5.17142287362173e-05
-4.16909907151417e-05
-3.15243820758327e-05
-3.26908380611628e-05
-3.20594704239531e-05
-3.018583227047e-05
2.71676801926624e-05
7.26709274705317e-08
-8.71155682790471e-06
-1.19553498212922e-05
1.35970567674167e-05
-4.23084359561619e-06
-1.38218107991723e-05
7.47643722817609e-06
9.24261188232695e-06
7.79461621291756e-06
-4.15111870735853e-05
-4.04728525214237e-05
-3.30247453203175e-06
-3.72603911261593e-05
-7.25250737132618e-05
-3.9910695395779e-05
-2.16496976995044e-05
-6.79909988291153e-05
-3.6641536315905e-05
-1.4307258667129e-05
-5.98375134776029e-06
-5.60794384696575e-05
-3.23439702468699e-05
1.48016624371223e-05
1.10959395486723e-05
1.81501241629478e-06
-4.00295845242308e-06
1.19482749799734e-05
-1.98886233142824e-06
-2.17056929393218e-05
-1.1304673319091e-05
1.0595572879304e-05
-6.63829077105151e-06
-3.6765996838728e-05
-7.25447007264583e-06
-2.505344160126e-05
-4.7397561258144e-05
-3.71323432799557e-05
-2.75345628295023e-05
-2.31824610028666e-05
-1.83171445995037e-05
-1.28094456811495e-05
-3.63515408085576e-05
-7.4055433552602e-06
-2.06536529255885e-05
-6.35475188899035e-06
8.45152799898614e-06
4.25308922012662e-07
-1.19743957954541e-05
5.76046042817294e-06
2.64109715961259e-05
-2.62554227615203e-05
1.53286320753676e-05
-3.89465438135651e-06
5.31118655397426e-06
-1.22818216284611e-05
-6.26081300076017e-05
-2.31695063967679e-05
-8.48859623556445e-06
-1.29254565906996e-05
-3.90301716388324e-05
-1.62677353051774e-05
1.03243255192502e-05
-9.48715702196923e-06
-1.93984669829168e-05
2.39028046690908e-06
-3.13910046353346e-06
-7.28771931138209e-06
-2.12407041020536e-05
1.46017243080769e-05
-7.81869274893443e-07
-9.75461706328313e-06
-2.28093497635366e-05
3.95630945054404e-06
-2.06549498851557e-05
-1.95272783573622e-05
-2.23999381633158e-05
-5.87458802099688e-06
-1.56109766979473e-05
-3.78064656566342e-05
-2.20976712034872e-05
-7.69425292337301e-06
-2.19527804992196e-05
-4.41484464673689e-05
-1.4739709093704e-05
-1.32386557998823e-06
1.27098242640049e-06
-3.16082857505517e-05
-2.62375126359777e-05
-1.99193605826636e-06
-1.29627024981983e-05
-1.46020743495466e-05
9.39053231991565e-06
-4.15874450862495e-06
-2.39512788168774e-05
-3.82351227753861e-05
-3.27081394050584e-05
-2.78794732992078e-05
-1.54736131324688e-05
-4.30198439093675e-05
-4.25814227118088e-05
-4.24723491786317e-05
-1.50284859754771e-05
-1.78312510242029e-05
-2.04627592075694e-06
-4.56740964718505e-06
-5.65997705755717e-06
-1.00853683109768e-05
-1.71018747425753e-05
-2.27679153878427e-05
-8.3614135970546e-06
-2.71374535491759e-05
-1.40961665641658e-05
4.47445212124089e-07
1.4156958465619e-05
-1.58330983608926e-05
-3.06959284034369e-05
-1.16533831798855e-05
-3.17561526503029e-05
-9.36652096578935e-06
-2.30007991809146e-06
-3.56862909134028e-05
-2.25210370890855e-05
-2.72444416527005e-05
-2.67033692139519e-05
-2.31136880470832e-05
-2.49317130883304e-05
-1.64594305443804e-05
-5.37996930126483e-06
1.18662370999245e-05
-1.18004279658703e-05
-1.34660599556401e-05
-8.17352135421209e-06
-2.99752765590761e-05
-4.00860254673205e-05
-2.95658596154871e-05
-1.48244955482169e-05
-3.12794483137082e-05
-2.33553874902895e-05
-8.86545332855021e-06
-1.16584123801756e-05
-8.06698501827795e-06
2.92269368078297e-06
-2.50751163555673e-05
-1.06639889263021e-05
-2.15776201672261e-05
-1.45898208855589e-05
-1.97819383652719e-05
-7.71887066544181e-06
7.59705830782145e-07
-3.11356532280413e-05
2.63145133753433e-07
1.58923313064966e-05
-1.86204492920603e-05
-1.26716835151395e-06
-1.73939209051341e-05
-2.45159092314112e-05
-1.67093176480229e-05
-3.85469952477343e-05
-1.22563912834767e-05
-1.20736006326782e-05
-1.26260786864877e-05
-2.79886043432976e-05
-3.92021972021529e-05
-2.49387088384195e-05
-1.50010297315204e-05
-2.89474607073877e-05
-1.75359456780973e-05
-3.31023059086833e-08
-1.74192466988526e-05
-1.61165707096297e-06
-2.26781661866142e-05
9.22120931952061e-07
-2.88291299802701e-05
-2.22549386838867e-05
-8.74842238111374e-06
-2.41705406244315e-05
-3.53950728340206e-05
-2.27449577147239e-05
-6.44606619154749e-06
4.23124900888386e-06
-3.20152253785603e-05
-6.47202083683947e-05
-6.1896337690847e-06
-1.33280560014696e-06
-5.06040076797902e-05
-2.90458945221196e-05
1.04048237524898e-06
-3.74684291938129e-06
-3.6758538587466e-05
-4.9563140182005e-05
1.57993021697305e-05
-5.96879492374157e-06
-4.38273968982707e-05
-1.67478852328778e-05
8.87388584203445e-06
-1.8059390396153e-05
-2.2961108731596e-05
-5.36966617592891e-06
3.38399718102963e-06
-5.72095514441298e-06
-2.80120492126612e-06
4.32836756832299e-06
-2.45996942565476e-05
-5.64386681121835e-06
-3.37186487961397e-05
1.32836655778049e-07
-2.76041296762048e-05
-3.87435635800401e-05
-1.59205914945147e-05
-1.27260170788342e-05
-1.48912455134549e-05
-8.15683365261896e-06
-1.15152238465511e-05
-1.89540632872607e-05
-2.50455918292996e-05
-1.33137722756274e-05
6.98793745546362e-06
4.81437425458963e-06
-1.00077203133273e-05
-2.4777993667612e-05
-6.31033966918497e-06
2.06089360379876e-05
-2.91179263856995e-05
-1.95472980727645e-05
-6.04720685509023e-06
2.61803080356388e-05
-3.43092994786006e-05
-4.07525153860077e-05
-1.35008581559163e-05
1.70136622064605e-06
-2.13228010421917e-05
-3.18033977080591e-05
-6.72782647324577e-06
-2.56063577439705e-06
-2.05650429108748e-06
-1.93358435426431e-05
-1.18682887714799e-05
2.51158819245675e-05
-8.21138758945049e-06
-2.0370105182023e-05
5.8588838042664e-06
-1.58490412381155e-05
-2.83247079110573e-05
-3.8354614347866e-05
2.05013593019179e-05
1.45694889593598e-05
-3.03274361213841e-05
-2.45402654503486e-05
-2.41753292063932e-05
-2.66096618639692e-05
-7.31866274855719e-05
-3.03331814857568e-05
-9.59806013423741e-06
-4.50394986629414e-05
-4.76513352842817e-05
-3.72796487006665e-05
-2.34804829295236e-05
-8.9087272994625e-07
-3.32460594612271e-05
-6.00453600872238e-06
-9.70441658694111e-06
-7.21908813786635e-06
-1.07674355330606e-05
1.26510961580558e-05
5.25146004997889e-06
-3.72155851864898e-05
-1.21875911113165e-05
-1.40319352628958e-05
-1.97676140660237e-05
-2.23018794254854e-05
-3.23553167157076e-05
2.80427929129216e-05
-2.9498943442193e-05
-6.98021151583941e-05
-4.31088428050566e-05
-7.53078672992246e-06
-3.07055629182828e-05
-3.21432113088066e-05
-2.65747506160653e-05
3.59237446409374e-07
-1.8670199965311e-05
-3.50468115855193e-05
-1.68684637800044e-05
1.90488380231929e-05
-1.00370333690774e-05
5.06711741870064e-06
-1.98150083988837e-05
2.1634286049681e-05
-1.54818572941623e-05
-3.21314690010792e-05
-2.11544032010172e-05
-1.22150530062332e-05
-1.86575271364397e-05
-2.87897542126549e-05
-2.09375435173076e-05
-1.60374148760006e-05
-3.20566657700075e-05
-3.47057698314323e-05
-3.57500824605522e-05
-1.62430084084674e-05
-1.29454459451681e-05
-4.41013636880955e-06
2.131497232868e-05
5.03277111535631e-06
-5.73892488627688e-06
1.47292609781564e-06
1.69989945701663e-06
5.89455644235227e-06
-6.00806398426128e-06
-7.73149832229552e-06
-1.02045021307725e-05
-9.78876205712939e-06
4.73280756160601e-06
-1.59997993675756e-05
-1.25676292940545e-05
7.82984213043314e-06
1.88060859213101e-07
-1.77393630168912e-06
-2.3801724166162e-05
-5.33248592573252e-05
-2.16660222212313e-05
-6.78447472909436e-06
-2.82447005932052e-05
-2.46614340905242e-05
1.15044571653168e-05
-2.03850106062317e-05
-2.75458303792278e-06
3.58263103260788e-06
-4.06157298800188e-05
-3.23434504427443e-06
-3.98842516801058e-05
-3.42978304997239e-05
-1.28804491630345e-05
-1.3381209592535e-05
-1.42579164058008e-05
-1.44430317865295e-05
-7.63707914381446e-06
-1.28304593766886e-05
-1.36565563869994e-05
-2.96739023598227e-05
-3.57930246586224e-05
-3.91863657575857e-05
-1.761666264534e-05
-3.70218669830801e-05
-2.28732832010024e-05
3.44792933941825e-06
-1.47637915189089e-05
-1.49642195953608e-05
-2.70353713944971e-05
-1.99906775059849e-05
1.05624397025054e-05
-3.40486241628e-05
-3.66459546575881e-06
3.07268025237093e-05
-4.04822701303999e-05
-3.83218123243264e-05
-3.49022919776093e-05
1.05595163032242e-05
-1.60397042843919e-05
-4.23952377180897e-05
-2.42137192082018e-05
2.29666333536323e-06
-1.10559643324175e-05
-2.26416056459906e-05
-2.80684541192836e-05
-1.41789412947839e-06
-1.27228712760721e-05
-2.56472234915908e-05
-3.2078860389693e-05
6.3728810198893e-06
2.56119854094854e-05
-1.40940991229031e-05
-3.76559482896194e-05
-8.97008475863539e-06
-2.46205513896844e-05
-1.03168855801221e-05
-7.09068440890066e-06
-1.93003566821863e-05
-3.23525822646984e-05
-3.38550459983517e-06
3.85500812102558e-06
-6.69870656830284e-06
-1.35213978067409e-05
-1.34098462027938e-05
4.79923598392231e-06
8.26398265906555e-07
-2.71890072772485e-05
-2.84367262984626e-05
1.09364014294769e-05
-1.16288928401729e-05
-4.32203011724752e-05
-2.36036004140972e-06
-1.3687727892831e-05
-1.80072489285722e-05
-4.5921583864898e-05
-1.20804243385957e-05
5.33259776506184e-06
-1.03479943592988e-05
-3.92663624921878e-05
5.84014924107735e-06
7.05106763980265e-07
-1.15810239630203e-05
-2.37432147835943e-05
-6.88608679818534e-06
1.14279249838309e-05
5.17902448005999e-06
-3.20405597326695e-05
-2.34534614779897e-05
-8.18783637982744e-06
-2.9001552467027e-05
-4.06287867916803e-05
4.45579705270745e-06
-1.01739300855928e-05
-2.07782595274553e-05
-2.30378511343685e-05
-1.78466998526805e-06
-2.96665205614343e-06
-9.75315940855504e-06
-1.45623455513985e-05
-1.86256222796196e-05
1.45164311075807e-06
-3.02952828649787e-05
-2.81029100408875e-05
-2.38351434286106e-05
-3.03659130056055e-05
-3.1081287382888e-05
-8.22495226137112e-06
-1.03052665819298e-05
-1.53093524949432e-05
-3.36923105684629e-05
-1.27746284772867e-05
-3.20428844139127e-06
-1.0058413201262e-06
1.99125738008951e-06
1.06060335477907e-05
-2.60788823948839e-05
-1.47498449554862e-05
-8.50995302557019e-06
-1.55586378937398e-05
-8.47265265601745e-06
-1.88774102232464e-05
-3.47688706130996e-05
-1.84112529206738e-05
-2.55288757487111e-05
-2.93887240747403e-05
-1.59315619990015e-05
-9.00580180139693e-06
-1.52456616903165e-05
-6.86797815952265e-06
-2.57404877451341e-05
-4.66235998053428e-06
1.50644817433765e-05
1.28243371259134e-05
-3.27316371396013e-05
-7.56666428984288e-06
-9.42587557923431e-06
-2.68637526985221e-05
-2.7387222807766e-05
-2.95044725988069e-05
-2.89847624826193e-06
9.96180532276471e-07
-3.41326418673602e-05
-1.68465640968027e-05
-1.06089784965692e-05
8.74629698487036e-06
-2.51862249673257e-05
1.89423645083657e-06
-4.26765101410403e-06
-2.81303065656396e-05
-9.98770387575858e-07
2.33328026037736e-06
-1.00949293013747e-05
-1.84690041588946e-05
-8.75697130065358e-06
-8.22170952375472e-06
-1.32098272563313e-05
-1.97579509239134e-05
-3.1065669884643e-05
-1.62374035164776e-05
-3.10892211591007e-05
-3.18106743591807e-05
-3.08068020016243e-05
-9.26471736440946e-06
-8.80194579023515e-06
-3.76041473273582e-05
-3.32299153358478e-05
-8.99148989443047e-06
-2.33591177581893e-05
-6.30355570648357e-05
-3.96419855376373e-05
1.03633725730285e-06
-3.55861752688546e-05
-4.23756539345306e-05
-1.79867814095496e-05
-3.18443430942514e-06
-2.50659889225029e-05
-2.21090208084591e-05
-4.16942125692667e-06
-1.73006818520876e-05
-3.47139025570456e-05
-2.72929176796171e-05
-1.41067697159553e-05
-1.37442725583216e-05
-2.62952189059856e-05
-3.88495146700631e-05
-4.1808636139165e-05
-1.13938688992944e-05
-3.04548222658907e-05
-7.77372972477457e-06
-1.09703646859575e-05
-3.03413783785726e-05
-4.4924194244347e-05
-2.45113115170036e-05
-6.74534356758942e-07
-2.63101922397098e-05
-3.12043574675776e-05
-6.99674286310593e-06
1.35773725774377e-07
-3.10232426292408e-05
-1.35268354120666e-05
-1.01767979717612e-05
2.66006094025402e-05
-3.5789234387242e-05
-4.86961841027332e-05
-1.25116672462426e-05
-3.06329963790208e-06
-2.82703488946646e-05
-4.96947378026716e-05
-8.76975637696332e-06
3.52489284165147e-05
-8.84529735304029e-06
-2.91961859319399e-05
1.96123766757313e-05
2.50105911261732e-05
-3.63556997741683e-05
-2.58811162117229e-05
4.37968299938026e-05
-1.07848230120402e-06
-3.58525210301158e-05
-7.8508730731526e-06
-9.03981162073997e-06
-1.19742750587036e-05
-1.94218626767147e-05
-2.83607952966203e-05
-1.08750253359592e-05
-4.57947032493847e-05
-5.20632442776127e-05
1.85090539591471e-05
1.36051414683009e-05
-3.11494424846548e-05
-3.30020383634247e-05
-8.12756753485285e-06
1.57505016906974e-05
-8.581786104921e-06
-2.67552976375149e-05
-6.89328711588745e-06
9.66641055309904e-06
2.70639356806263e-06
-2.11626211841166e-05
1.06916955850628e-05
9.967162003027e-06
-1.4433954176246e-05
-5.35558148147129e-05
-2.06823341457868e-05
-9.52230551381113e-06
-5.37073272988275e-05
-4.09433419646392e-05
-3.26006182351458e-05
-1.35024181761125e-05
-3.41876907706273e-05
-2.62918064409342e-05
-5.63640151000275e-06
-4.39834361415887e-06
-3.27889696034328e-05
-6.31729970156831e-06
-4.96200352452483e-06
-2.40977765028466e-05
-2.3458352469293e-05
-1.20352016518064e-05
5.47048492803064e-06
3.42784184099583e-06
-2.49397347632616e-05
6.71818716809774e-06
-1.78769310425902e-05
-4.25474915614656e-05
-9.03797290966941e-06
-2.59335000886203e-05
-1.20507860125136e-05
-4.33073111692878e-05
-2.75450114267334e-05
-1.44312796625059e-05
-2.90287230050656e-05
-5.86319992869243e-05
-3.60199003110914e-05
-2.93419394964434e-06
-7.04517193862384e-06
-3.2341641943205e-05
-3.65573767389227e-05
2.62880204701147e-05
2.61028485810728e-06
-2.42214064728181e-05
-4.83103951031363e-06
-1.55614544717039e-05
-7.2685041339518e-06
-3.66826295573301e-05
-3.2563170926416e-06
1.58421103764295e-05
-2.10610046558722e-05
-3.63726428685821e-05
-4.14420679544949e-05
-2.03569391903646e-05
-1.61143344213427e-05
-7.61297029275743e-06
-2.9137793879377e-05
7.1148862148257e-06
-3.40534166322883e-06
-6.89951898629255e-06
1.45711962964868e-06
1.57725764688742e-05
3.58207576538393e-06
-1.29778522997439e-05
1.26573404808819e-06
-9.92097647746996e-06
7.20987613027053e-06
-4.67913306744816e-06
-8.0955454183366e-06
-6.43986120759939e-06
-3.72518104757307e-06
9.78366822453377e-07
-1.53764310981582e-05
-1.78787996937463e-05
-2.55342489516396e-05
-5.32053412766518e-06
-6.15507378156154e-06
-3.63888231702865e-05
-8.95752959334084e-06
4.80815312016999e-06
-2.58644681814483e-05
-2.46144613111068e-05
-5.55874218152317e-07
7.99327523081771e-06
1.08869018020591e-05
-2.14508336416439e-05
-2.46041180316229e-05
-1.36280272049367e-05
-1.60083979450342e-05
-1.2046965826814e-05
-3.1627580255899e-05
-2.95259800452442e-05
-9.51976971975864e-06
-1.80740091124829e-05
-3.76627770799367e-05
4.71526639377642e-06
5.59921302654945e-06
-2.52056039103405e-05
-5.05070911572927e-05
-1.21541251812636e-05
-2.00175702393042e-05
-1.07107890627413e-05
-2.43437567811329e-05
-1.64339850772355e-05
6.55345910372173e-06
6.20925619426657e-07
-4.40596822057601e-05
7.96102987737526e-06
1.8631628683328e-05
-4.73527307574087e-05
-2.90783201221276e-05
-9.57336388955517e-06
-2.09538756330259e-05
-3.67164507383764e-05
-1.74948727071553e-05
-1.13403930802837e-05
-1.4217989085251e-05
-2.30377094139592e-05
-4.17135429041849e-05
-3.21406634034001e-05
-1.32104952062899e-06
9.65031094923745e-07
-1.6635490890184e-05
-5.67289392814752e-06
-7.79055330936308e-06
-1.05478739565379e-06
-2.95249258124159e-05
6.12453774785148e-06
-8.05504354023112e-06
-2.75781907616015e-05
-2.62983828026791e-06
1.13894533759939e-05
1.06683235087209e-05
-1.02447095851034e-05
-2.55684864003822e-05
-1.16051649107175e-05
-1.86423792309914e-05
-1.75000264234043e-05
5.32468196237225e-06
-1.05146152373356e-05
-5.87141969583362e-06
-2.14729481314855e-05
3.27583247476181e-06
-1.46942703839031e-05
-3.55015942741317e-05
-2.5024423984323e-05
3.40840756982628e-06
-3.12991128990963e-05
-9.44073110439118e-06
-2.14357329599145e-05
1.74978130442628e-05
-7.59007143423937e-06
-3.74552153168601e-05
-1.20188942494008e-05
-6.58296183316695e-06
-1.25981042754821e-05
-2.76404079568978e-05
-2.87251833786681e-05
6.33939296977675e-06
-2.1588012511393e-05
-3.11749310455037e-05
-4.9046289106653e-05
-1.87013475189999e-05
-1.92820478159602e-05
-3.9546447573013e-05
-9.94562802803738e-06
4.60876453367309e-05
3.99457973381275e-06
-1.31664184461959e-05
-1.07092196605395e-05
5.63841164057142e-06
-2.82960272525326e-05
-1.65034711733425e-05
-3.96349644730971e-06
5.89680153177729e-06
-1.90636439282631e-05
-7.34656745767705e-05
-2.40251904795209e-05
-3.25222717461716e-05
-7.23101154010071e-05
-1.08485560875511e-05
-3.27194425399299e-05
-4.36906558752658e-05
-5.79447751128671e-06
-2.01028539529841e-05
-3.4653607590499e-05
-1.07519071742642e-05
-1.44132147866503e-05
-2.4302767096789e-05
7.82226016021056e-07
2.23372287421577e-06
-5.83241776906617e-06
-2.64939878924599e-05
-1.51610537486241e-06
-7.23638637869246e-06
-3.47194642229446e-05
-3.75338388306756e-05
-1.1059433088599e-05
-2.2131802875524e-05
-5.26033897910413e-05
-2.03651486357407e-05
2.75478286259479e-06
-1.35618027244338e-05
-3.69623707812306e-05
-1.38705135392743e-05
4.91038651614041e-05
-3.53524685593529e-05
-5.48568576937993e-05
2.9064184282597e-06
-5.36669707964424e-06
-1.50364401279149e-05
-3.15551187381698e-05
1.24011890240348e-05
-2.75710018119025e-06
-1.80128524552704e-05
-3.04155989032708e-05
4.80658329975912e-06
2.13184177642239e-05
-2.6918334136744e-05
-3.3158960980762e-05
-2.61200713535227e-05
4.33472777816212e-06
-2.1107419778599e-05
-3.2298555875594e-05
-9.33900580730853e-06
2.69339833288949e-05
-1.50124030455342e-05
-1.30774464665137e-05
-1.29466062651683e-05
-1.31965809454115e-05
-4.66218470370968e-05
-1.61074999155083e-05
3.62835972476746e-05
2.7845487628942e-05
-2.93730523309003e-05
-1.30879647865721e-05
2.77748949007843e-06
-4.19613157137604e-05
-3.06172720782341e-05
-1.88499102541981e-05
2.93796964027028e-06
-4.34326795152327e-05
-3.81854094171934e-05
-2.58955726874803e-05
-4.06820404571454e-05
-3.1459777095676e-05
-1.66523934970456e-05
-1.09114998420436e-06
-7.38895104940949e-06
-2.64300614218914e-05
4.78500224026978e-06
-6.02333985986807e-06
-3.12357148704715e-05
-2.66993610053753e-05
3.7996411461435e-06
3.41993266657483e-08
-1.91093864154514e-05
-2.81705396760534e-05
-3.27102658633044e-06
5.01816960539379e-06
-4.03217228688999e-05
-4.52918071999294e-05
-2.87345518940834e-05
-6.5657921253847e-06
-4.25898642392258e-05
-5.45012797184357e-05
-1.87208574662647e-06
2.49688872479827e-05
-3.83375959228777e-05
-2.5131059088883e-05
-4.58931209906266e-06
-1.55791099295182e-06
-3.74786451963835e-06
-1.43935010023164e-05
-1.31450420222015e-05
7.73595901424748e-07
-3.96963403055499e-05
-4.89322775204361e-05
-2.26751891741074e-06
-2.41784712183713e-05
-2.06245181697799e-05
-3.50417500188871e-05
-2.05673334394788e-05
-2.05180162836913e-05
-3.55705049371006e-05
-6.13633982097878e-06
-2.39126194873309e-05
-1.97913433234012e-05
6.47410089988927e-06
-1.36612512546207e-05
1.12979682486553e-05
2.01097670541245e-05
-8.56342285602397e-06
8.78157160441785e-06
7.92811839904379e-06
-8.03650680894607e-06
-2.97627668772089e-05
-4.34190397881665e-06
-1.06925501916599e-05
-5.73805888778491e-05
-4.55706339519425e-05
-2.80441390541907e-05
-4.16560197772284e-05
-4.3519589640501e-05
-2.90112742509351e-05
-1.24764929389476e-05
-2.33042413176186e-05
-4.32853651264753e-05
-3.19235564474891e-05
1.91416056846742e-05
1.8158529553707e-06
-2.00232773642684e-05
-3.96841014709628e-06
3.04595462851586e-05
4.63860963500907e-06
4.46808159871761e-06
-5.66446109000079e-06
2.99004738758187e-06
-2.71209504047452e-05
-5.92336082301905e-05
-4.35724481586116e-05
-1.28538105997896e-05
-3.69801775428088e-05
-3.62863594461821e-05
-6.19388546664317e-05
-2.5285895997615e-05
-1.41692454726161e-05
-3.91069634803084e-05
-3.49852934237117e-05
1.37480420959516e-05
-1.14366460357292e-05
-1.96665074229648e-05
3.76790155083117e-06
1.02307583367493e-05
2.36982073463656e-05
1.43721461321118e-05
8.44314716830857e-06
2.59791150070692e-05
-1.53742908693642e-05
-7.75731577369553e-06
-1.30675232795785e-05
-1.927596691377e-05
-3.91382839665034e-05
-5.35678300312601e-05
-1.17771507526148e-05
-5.11611746850379e-05
-4.54444552055576e-05
-4.9172234559244e-05
-1.89939269731631e-05
-3.11873838979229e-05
-3.91252697914065e-05
-1.69997994621101e-05
-1.01106333669804e-05
-1.87499309335421e-05
1.79246897777878e-05
3.46055357956254e-05
1.44038088823719e-05
6.95716648958691e-06
2.0278498419115e-05
1.51912673714592e-05
-1.29050251206331e-05
-3.26101747093964e-05
-1.51809290560927e-05
1.35044607870884e-06
1.06821447527957e-05
-1.04547313892305e-05
-2.99688911213464e-05
-3.93641465828599e-05
-2.46160524950953e-05
-4.37462627037995e-05
-2.75316179611386e-05
-3.15590786440612e-05
6.14745285795314e-06
-5.74853902373166e-06
-2.60266146801239e-05
-1.72530441847531e-05
1.76516552153053e-05
-7.19308139657604e-06
-5.33867443849773e-07
-1.7527667548685e-06
1.42752917959358e-05
-5.3563995049183e-06
-1.90484131062604e-05
-2.0783868248729e-05
-1.01507006549367e-05
-3.07344171437069e-05
-1.82621619281643e-05
-3.04808250052337e-06
-7.13839040526642e-06
-2.5375977655406e-05
-3.37233230419815e-05
-3.9323633167163e-05
-1.42056595423664e-05
2.80290808940386e-06
-5.65320253120454e-06
-1.47778045073345e-05
-1.09110209182549e-06
-2.44974902363898e-05
-1.3531162912571e-05
-7.86544387960818e-06
-6.96159571894482e-06
-2.88198722731732e-06
-8.73259000129129e-06
-1.42012751788897e-05
-3.48314391293864e-05
-3.28251135746991e-05
-1.73163801314867e-05
-3.36518803196726e-05
-5.42881692934379e-05
-4.7074465795274e-05
-4.09100473296143e-05
-3.78048266957122e-06
-4.48016039671839e-05
-2.14343045190287e-05
-2.24940648003213e-05
-1.88560464208363e-05
-2.16596792894077e-05
-1.12081823437961e-05
5.56004759121905e-06
1.28819964617716e-05
-1.5376696477588e-05
4.79209195333033e-07
1.32347041600663e-05
-2.01605022882704e-05
-2.99402602871579e-05
-3.44111404221349e-05
-3.85429693093901e-05
-1.34246096475783e-05
-1.7345776904347e-05
-2.02196682247112e-05
-1.98792021130764e-05
-3.3430198464517e-07
-3.52753687242246e-05
-3.1494474781155e-05
-3.04971075174483e-05
1.38220532514943e-08
-1.97838669251334e-05
-8.47593557120893e-06
6.77159810417897e-07
1.69995721088847e-05
1.00300977187562e-07
6.35328573318106e-06
4.54559265676127e-06
-2.88151268098017e-05
8.05783360891554e-06
1.10543619980919e-05
-8.77854738342981e-06
-1.92205018800862e-05
-1.77361550746998e-05
9.37696050635557e-07
-2.98092771407538e-05
-1.41734424807597e-05
-5.55167169045448e-05
5.29996456419522e-06
-7.04825810675701e-06
-2.79833151034515e-05
-3.2160286991174e-05
-4.82986579588203e-06
-4.87308402494249e-06
-3.58677503707729e-05
4.27876376764919e-06
5.45809293961411e-06
-3.1701996970922e-06
2.59622615282932e-06
2.22487521592642e-06
-1.71755252164509e-07
-9.13208945148949e-06
-3.87041903546417e-05
-8.96112054844519e-06
-1.34058949197225e-05
-2.8778995500341e-05
-3.48081941047375e-05
-1.1705656761031e-05
6.55932968064071e-07
-3.36314107589118e-05
-4.33994445808995e-05
-2.4505907195387e-05
-4.74305362128602e-06
-1.06712260988174e-05
-2.92332831174039e-05
-1.54550825623927e-05
-2.71586713546025e-05
-5.34465712673037e-06
-3.69231020519263e-06
-1.10525586641653e-05
-6.37181814921639e-06
7.19724911413192e-06
7.4499193360007e-06
-2.31859321925751e-05
-4.66086134886259e-05
-3.95897045485706e-05
-2.29104428959689e-05
-1.18581302295532e-05
-2.71148296438721e-05
-1.66341461057414e-05
-5.21700930077033e-06
-4.0157529089751e-05
-4.48716668313993e-05
-1.28753608751468e-05
-7.59464251009123e-06
-3.63727257491433e-05
-3.03341385510149e-05
-3.19060400621448e-05
-8.56495128001646e-06
-1.55633921712359e-05
-3.45762710458559e-05
-1.49387179306033e-05
-1.80041257633501e-05
-7.76692519852394e-06
-3.4493307197324e-05
-2.45097422387241e-05
3.02993523290286e-06
-5.68352146119975e-06
-3.29911347489992e-05
-4.57275861002419e-05
-1.00669180594443e-05
9.05882607760601e-06
-7.64494860867746e-06
-4.08404159050702e-05
9.87658245440128e-06
5.33841326351031e-06
-1.99826155227396e-05
-8.61735746148151e-06
-1.29415709955658e-05
-3.08653135856517e-06
2.89293637664653e-05
-4.78472482170467e-05
-2.82311991731252e-05
-1.21891072053097e-06
-2.67333719175649e-05
-2.80853455851208e-05
-3.25942345116433e-05
-2.23006053002201e-06
1.23318105156828e-05
-1.37099486654828e-05
-2.13322353932881e-06
-9.62469287924775e-06
-9.36877046773192e-06
-9.16261188617946e-06
-4.7206590399068e-06
-1.91175528750597e-05
-1.281366081953e-05
-7.79718611968994e-07
3.33096697654668e-06
-1.25611850543859e-05
-3.26022579682108e-05
4.57437237678272e-06
-1.2293704397345e-05
-4.43714543347419e-05
-1.33056084059964e-05
-4.62662813741142e-06
-2.02943155323549e-05
-2.19981893754401e-05
-3.49663211935933e-05
-4.77783023335925e-06
-1.79091191249642e-05
-1.55539001414781e-05
-4.32407852244092e-05
-5.65083174279054e-06
-2.16737747463908e-06
1.13907247552087e-07
-1.38392829215454e-05
4.03704221862624e-06
1.05132950932118e-05
1.78157846957589e-06
-8.32695562443414e-06
7.69695107089385e-07
8.24636416037073e-06
-4.74304880858018e-05
-5.10190056430786e-05
-3.82953532534244e-05
-2.39131219840159e-05
-2.81683778938528e-05
-1.21766206048823e-05
-2.62243751620587e-05
-1.89385336018555e-05
-1.35461609548146e-05
-3.37258569927011e-05
-1.59816793974898e-05
-1.97190150583838e-05
6.17665758929868e-06
-2.05039791007149e-05
-3.08325271623674e-05
-1.28252755382956e-05
8.33319315946263e-06
-2.82958076405651e-06
-4.86934667510302e-06
-1.17001553484103e-05
-1.12543016959634e-05
-1.01720237076684e-05
-1.14849430420327e-05
-1.93582993513855e-05
-1.64050004195798e-05
-3.08700350779589e-05
-1.19849141887725e-05
-2.3828869589391e-05
-2.00192273914952e-05
-2.74226819576808e-05
-7.318003987254e-06
-1.20657993243958e-05
2.98921747330741e-06
-1.32628126525838e-05
-1.08899807612284e-05
-5.84036889593749e-06
-1.57831889499798e-05
1.45668205213816e-05
2.36262838950377e-06
-1.87225661964296e-05
3.33979431469614e-06
1.03485459049027e-05
-1.50752020641251e-05
-1.37321535798414e-05
-3.17136679373562e-05
-6.78129599667581e-06
-2.07964238694269e-05
-3.4531049119039e-05
-1.75670494662335e-05
5.40621754198999e-06
-2.90989491223749e-05
-2.10895893040011e-05
-6.18340719565062e-06
-1.32663627271336e-05
-1.53231217845447e-05
-1.34950587726869e-05
1.41703722486307e-05
2.7846244600459e-05
2.30073396971735e-06
4.31778544665149e-07
9.61384698259241e-06
-1.24692185537137e-05
2.09896986965409e-06
1.59839428837977e-06
-3.09617329766665e-06
-3.68716865497215e-05
-1.41831791393469e-05
-3.07202149060174e-05
-4.11215753147354e-05
-2.57898531150941e-05
-2.13672298283969e-05
-2.58399939832227e-05
-2.89910999792269e-05
-2.04856996267219e-05
-1.26566256806456e-05
-2.14594380497861e-05
2.72120311421518e-05
-1.25075970789192e-05
8.21237705365059e-06
-6.34281419520276e-06
-9.89511114633647e-07
-6.13377618287133e-06
-3.3334479859069e-05
-6.63080129189813e-07
4.63712564684885e-06
-1.15641746934214e-05
-2.58696038452211e-05
-2.61930664751279e-05
-2.01739660922548e-05
-2.42374295104952e-05
-4.52343358297239e-05
-3.53005999044797e-05
-2.19190380616083e-05
-3.69062953506558e-05
-1.41217415001982e-05
-2.84144716021782e-05
-2.10527110558956e-05
-3.80844495510584e-06
2.90409103566827e-06
-1.05988382849261e-05
1.32332333406108e-06
1.30989278302686e-05
2.97432831362807e-05
-2.67134705467475e-05
-1.82270660098639e-05
-1.81348352376569e-06
-1.92370449356489e-05
-2.79021157246463e-05
-2.90286260739048e-05
-2.94014665514099e-05
-2.27859245830799e-05
-2.67431038854332e-05
-3.3689470316415e-05
-2.91702300756168e-05
-1.44068218846524e-05
-3.11967666650933e-05
-4.02975129901325e-05
-1.3752408106214e-05
-2.97614941319256e-06
-1.52887879947786e-07
1.63768826236452e-06
1.6946514203769e-06
-9.28475051993694e-07
3.00325787423309e-05
5.92206310278325e-06
-3.05195124829565e-05
8.94260322153598e-06
3.1637969379928e-06
-2.29970282030789e-05
-4.47788083032179e-06
-2.88258221906278e-05
-1.8802231525848e-05
-2.52153479479315e-05
-2.43561142370461e-05
-3.61684297003832e-05
-2.00320733004002e-05
-1.1670260151388e-05
-4.24960461301912e-05
-1.49216475677958e-05
-2.3365546604286e-05
-1.01483407168477e-05
-3.50704963515127e-05
-1.09853962253743e-05
-7.23773116589295e-06
-1.27235197102332e-05
-1.24881636339188e-05
-6.06549819269208e-07
-1.86343518327053e-06
-1.61597650994497e-05
-1.67248697805666e-05
-5.05612667072312e-05
-2.18179812225145e-05
-2.03895583162763e-05
-3.48696185292963e-05
-5.16566608434e-05
-8.65888233880598e-06
-2.88643961711631e-05
-3.51877142973634e-05
-1.53157543553873e-05
-8.278800859987e-06
1.58446030447615e-06
-1.80737355968695e-05
-3.58959820179591e-05
-2.60288852158588e-05
-3.25381828568505e-05
-1.88801822785695e-05
-2.99953333886093e-05
-3.12527427042593e-05
-3.49019683674058e-05
3.86886889468756e-07
1.17786183624132e-05
-2.94234686898695e-05
-1.50695113965469e-05
-3.52917053830503e-06
-2.51848610089717e-05
-3.25374648538669e-05
-2.72216708067815e-05
-2.3014508610383e-05
-2.95852900008435e-05
-1.95388782506993e-05
-1.79112176409227e-06
-1.05534374079848e-05
-2.3785956735713e-07
-2.74738064548402e-05
-2.7443083501927e-05
-1.42672078252732e-05
-3.09792942982638e-07
-2.12032816100506e-05
-3.14745511111794e-05
-8.71106667380552e-06
8.36467148974757e-06
-4.6702981608971e-05
-3.81296235705904e-05
8.41459080840001e-08
1.19568424049594e-06
-5.47678533842656e-05
-4.69651512267683e-05
-1.47470145511597e-05
-3.56309764417128e-06
-4.19494725757696e-05
-5.92400698800822e-05
9.17364685724804e-06
1.62072303222373e-05
-5.67217536767284e-06
-9.74614761494613e-06
-1.6981024374448e-05
-2.80375373884851e-05
-3.5571213864497e-05
-1.33092792921401e-05
2.6202963271345e-05
-2.69376789481654e-06
-2.87911540698273e-06
-5.71417891421219e-06
-1.04439837175412e-05
1.79655234514648e-05
-3.76447689782056e-05
6.59306972130408e-06
-1.19935711963944e-05
-2.55493648645333e-05
-1.65815522760862e-05
-1.03695591955885e-05
-1.85048228161172e-05
-2.61440485856081e-05
-1.42872906318617e-05
-6.67925695824212e-06
-4.82457644083249e-05
-6.05436240512769e-05
-2.30212861834191e-05
4.86616657526665e-06
-2.61021215195456e-05
-4.2199801073948e-05
1.88491227604479e-06
1.07904048745839e-05
-1.22128156625101e-05
-4.79072829384681e-05
-1.50730187265709e-05
1.82626812466531e-05
-4.14073429377055e-05
-5.59603532201382e-05
-4.32151733753757e-06
2.07102540490039e-05
-3.71505783736608e-05
-4.27179133982247e-05
-1.79066576360679e-05
-2.81118917211144e-05
-6.28826925751059e-05
-1.79601882478558e-05
2.35420730885082e-06
-4.13008702205547e-05
-2.52979350643389e-05
2.45021924497982e-07
6.00778299524623e-06
-1.49558290675573e-05
-2.62969058077351e-05
-1.05255928926206e-05
5.57315759080792e-06
-1.62170703616211e-05
-2.24611008141539e-05
1.35704845150814e-05
-8.77344844550735e-06
-3.66252639773298e-05
-5.74914910711083e-05
-1.64986734955898e-05
-3.27189616933217e-05
-2.97743277980311e-05
-5.23424416616646e-05
-1.13552576298039e-05
-1.68069410508858e-05
-3.87234261573991e-05
-5.17775091871918e-05
5.05235368191657e-07
4.18932660659151e-06
-3.08960919525289e-05
-4.30912531001655e-06
2.83720412638652e-05
9.42915532105945e-06
-1.79693603970889e-05
1.55261038411113e-05
4.45951142281884e-06
3.98532092957262e-06
-2.08783352779294e-05
-1.89157987452867e-05
9.47986692799598e-06
-1.11897624404294e-05
-2.18436257219113e-05
-2.00661564118889e-05
-1.79819978211162e-05
-1.76502206498012e-05
-4.91502061714874e-05
-2.00073852192509e-05
-2.01007494582059e-05
-8.31061228552422e-06
-3.71149896289012e-05
-1.34103210373092e-05
-1.18666243695695e-05
-6.99075590603944e-06
-1.83447679581081e-05
2.0940207718219e-05
3.08521431183796e-05
-8.64576473117105e-06
-3.88618406526303e-05
-7.80034345131822e-06
-1.72830981278265e-05
-3.3895199690657e-05
-6.59413933091196e-06
-1.92673925393963e-05
-1.13307866800511e-05
-3.35708504985707e-06
-2.69464996964114e-05
-2.7573369470597e-05
-1.34319137089596e-05
-2.45936444771909e-05
-1.25306215276587e-05
-1.01758458076396e-05
-1.46087668048008e-07
-1.08009708967726e-05
-8.50910341738055e-06
-7.78590574451138e-06
1.58135258611404e-05
6.69693165001006e-07
1.21078387825569e-05
-1.79182936564754e-05
-3.10521643567682e-05
-3.07453092234481e-05
-9.4493810154304e-06
-1.07211480587897e-05
-1.63257878048089e-05
-4.12890611410833e-05
-1.60319822790995e-05
-9.44856747188115e-06
-4.72245495788216e-05
-4.84271318678947e-05
-1.7423064279639e-05
-3.03221431938485e-05
-4.47323598876173e-05
-3.4148955124426e-05
-1.18158853956969e-05
1.52820101077583e-06
-4.94913771212912e-05
-2.65092011870479e-05
1.11942164095135e-05
9.47538995655715e-06
-3.10099548376394e-05
-1.36113294272258e-05
4.60738235788794e-05
-1.1403868648375e-05
-3.89289175017633e-05
-2.42453380822678e-05
1.02179791061684e-05
1.33129850816612e-05
-5.16652136433666e-05
-4.75247865765061e-05
3.84022050183692e-06
-4.0395173049302e-05
-4.08209719505894e-05
-2.33104057341783e-05
1.60431413534245e-06
-5.19844582527189e-06
-4.94822291599518e-05
-3.0650904101126e-05
2.71354728998832e-06
5.78556558786563e-06
-2.72464297106979e-05
-3.61486452987481e-06
4.16824454183089e-05
9.87675275114459e-06
-1.24018906243363e-05
3.60333758938084e-06
-4.433714542859e-06
-1.12117328549881e-05
-4.1582067076904e-05
-2.05661676216882e-05
-1.77467612811773e-05
-4.26471875103858e-05
-4.89516156968418e-05
-3.75993809516524e-05
1.05957719989068e-06
-1.32572525156106e-05
-4.11004677704896e-05
-3.94482758046635e-05
-1.96689740353941e-05
-1.95335276839238e-05
-2.58832617891288e-05
-1.13378744139482e-07
2.18309939264398e-05
-1.57594495820787e-05
-4.13591468507043e-06
1.67009744819658e-05
3.91850735857848e-06
-3.08091357444574e-05
-1.14760176359834e-05
-1.45682482031527e-05
-2.57175451860172e-05
-2.72327891294093e-05
3.20598240342413e-07
-1.81632662912064e-05
-2.73018005526601e-05
-4.06563329570352e-05
-1.15349008667299e-05
-1.74489845695644e-05
-3.19765098846302e-05
-3.55322659608177e-05
-1.65584624988732e-05
8.52710159474715e-06
-3.62027635728353e-05
-6.15647750710217e-05
-7.00569702005875e-06
6.75332827388064e-06
-4.41393757767204e-06
-1.95289112610483e-05
-1.46497618500145e-05
-1.05880231154572e-05
-1.84113431905352e-05
-2.21914941262855e-05
-1.74144046204932e-05
1.74651478921688e-06
-3.7656478535369e-05
-2.89671988719188e-05
-3.60662846854874e-05
-3.03818566823575e-05
-3.21591510469119e-05
-1.39826297466002e-05
-3.30829226334737e-05
-5.30736417864102e-05
-3.78828849361501e-05
-1.95057343124468e-05
3.62381465884032e-06
-2.01434629665334e-05
-1.8428288421026e-05
-8.08986011362671e-06
2.54973163480556e-06
-1.46735724556658e-05
-1.08232518119577e-05
4.08712399384468e-06
-8.92042616412225e-06
-5.14071453010175e-05
-1.95495785702122e-05
1.32531049182019e-05
-2.5521440279955e-05
-3.38301733451335e-05
-2.32356870885416e-05
-1.27513552793917e-05
1.02480302958865e-05
-3.82008833617273e-05
-4.827328539992e-05
3.36359028810331e-06
-1.3386075047443e-06
-2.82946255381551e-05
-4.1776550099777e-06
1.57205035724496e-05
3.96286767176567e-06
-2.18980035146315e-05
-3.24845308194039e-06
5.63343547485978e-06
7.5749127718855e-07
-2.8064037758653e-05
-1.89695216670733e-05
-1.05050021897063e-06
-3.29289389515957e-05
-2.54967483497804e-05
7.5638011915302e-06
4.80510108935666e-06
-1.34461792324523e-05
-3.0522209643671e-05
-2.93913510780984e-05
-2.86861010450232e-05
-3.93669564802675e-05
-2.31231702018397e-05
-2.48060992084246e-05
-2.08309874819939e-05
-3.75362550867545e-05
-1.60611587870955e-05
-2.14194938892833e-05
-2.77566833383313e-05
1.350653094027e-05
1.88220649279954e-06
-4.94544905463196e-06
1.31848052961047e-05
-4.58573239369768e-06
1.40627809154347e-05
1.15640534113089e-05
-4.07072027558001e-05
-1.92478292903897e-05
4.14323577396959e-06
-5.15195845562158e-05
-4.88554329394092e-05
-1.74838056710775e-05
-3.05191949995011e-05
-3.42884675115433e-05
-3.39334828139459e-05
-2.74378171193973e-05
-2.19169082533712e-05
-2.97042597285388e-05
-4.9819186793939e-05
-1.06595356184582e-05
3.88234601305621e-06
-1.23501141760099e-05
-2.23167904575114e-05
-3.76033380198006e-06
-1.33565955187874e-06
-2.73684060790927e-05
-6.75680453576046e-08
1.00868839947678e-05
-7.38819810853632e-06
-1.86500219154525e-05
-1.83105253811873e-05
1.78109307300323e-05
-4.15688931294701e-05
-3.91526952999984e-05
-3.42187128119104e-05
-1.83142840414369e-05
-2.39126684566398e-05
-3.80228354737957e-05
-9.34579931133324e-06
-3.83569325148777e-05
-2.41752953087009e-05
-2.98146303779962e-05
2.29255967063801e-06
-1.99221857933063e-06
4.61054063473318e-06
2.1417255384472e-05
2.39300492693003e-05
3.09351950987217e-06
8.57083186198189e-06
2.79525693936544e-05
1.06982368313503e-05
-2.53023925317061e-06
-1.84943001709156e-05
-8.1041044969122e-06
-1.41930250274283e-05
-2.91745860864557e-05
-2.57010333210831e-05
-4.25674384413359e-05
-1.58348827735049e-05
-2.4851384604349e-05
-3.21919105847829e-05
-2.29391363171497e-05
-3.34323548352113e-05
-2.92702073734768e-05
1.23738348103227e-06
9.7183297775676e-06
3.06055411550038e-05
1.81569234780033e-05
-1.17549422019182e-05
-2.11119976748136e-06
1.9367372775071e-05
-2.0504504606777e-07
-3.86496329551488e-05
-5.29103083826058e-06
-1.00003995463838e-05
-2.52530320288784e-05
-2.65406152009231e-05
-3.22712751682167e-05
-4.09287785905337e-05
-2.37628627697254e-05
-4.58766870246092e-05
-3.28620403203363e-05
1.21718677646529e-07
-5.83040735874806e-06
-1.72179240330521e-05
-2.84864829426677e-05
-1.08509488410966e-05
-1.48649415791723e-05
-6.13757413379144e-06
-2.46903965097272e-05
-7.00286940248457e-06
-7.42851462484199e-06
-6.59830709573972e-06
-6.6112846073833e-07
-1.8097721177902e-05
-1.71494724867003e-05
-2.12043172371025e-05
-5.26174835922625e-05
-9.66225617406475e-07
-4.30891918266271e-05
-2.4541320074065e-05
-1.5572265959366e-05
-2.14014214848654e-05
-2.37797349482947e-05
-8.53675651428816e-06
-2.28712534175999e-05
-3.23887293976566e-05
-2.10489581283971e-05
1.16631814721917e-05
2.77243816625397e-06
-3.5595005216194e-05
-7.42674554481203e-06
-3.69735176116008e-05
-8.53775637742083e-06
-1.80480244543535e-05
-1.86396336368266e-05
-9.11879717224118e-06
1.757668072941e-05
-1.52040424222967e-05
-3.76017844117156e-06
2.55169867067148e-06
-7.16583437926076e-06
-2.88708538639866e-05
-5.98022156683793e-05
-3.32887157867278e-05
-1.27285798670863e-06
-1.48590822378099e-05
-1.74923606135699e-05
-1.14265037229816e-05
-5.88586392019407e-06
-1.80028500590184e-05
-2.73393265818167e-05
6.20280999929916e-06
7.26519922102182e-06
-1.17907394609904e-05
-1.94197586899674e-05
-2.11416355694726e-06
-5.99787712930365e-06
-6.93479695817266e-06
-2.74154037646219e-05
-7.72282656966135e-06
6.53027282468394e-06
-1.55808631115055e-05
-1.60476775567602e-05
-2.62043157741725e-05
-6.85073306614528e-06
-7.43980665490369e-06
-2.48033664158628e-05
-3.23208761693777e-05
-1.41907129941795e-05
-2.65654795469237e-05
-2.21340148448763e-05
-5.28847032002297e-07
-1.76713424506443e-05
-2.76171227603069e-05
3.09009737092478e-06
-2.38940226240382e-05
-3.09455608273729e-05
-1.73292816634649e-05
2.31739461767721e-05
-1.02873415714003e-05
-2.71942691432437e-05
-2.91020227515842e-05
1.84082692269211e-05
-2.75799631763452e-05
-1.47925661535805e-05
-4.10691079233319e-05
-7.73841672107938e-06
-5.95587020204505e-06
-4.25350303589143e-06
-2.77098209482187e-05
9.57905601064678e-07
-1.72557673727448e-05
-3.67830704507551e-05
-2.90009545808003e-05
-1.008147089958e-05
-1.33252712238365e-05
-2.79883005862798e-05
-2.61799727491576e-05
1.44658272377495e-05
-6.5062000880307e-06
-4.74743987338288e-05
-2.66251248562538e-05
1.89818633705675e-05
-4.95842309746899e-06
-2.62137934319622e-05
-2.89096572749034e-05
4.93841243697757e-06
-2.91502184442701e-05
-1.15017896261153e-05
-2.29483560446084e-05
1.90730886263829e-05
-4.69483255131041e-06
8.49442459224704e-06
-7.91520430459669e-06
-2.92954811820728e-05
-3.76069723007979e-06
-2.99448997906116e-05
-9.73165354084506e-07
2.62753523883138e-06
-8.22990947505203e-06
-7.43883211010146e-06
-8.01092940730122e-06
-1.94392281441059e-05
7.04965923855551e-06
4.80702806915732e-06
-2.62281298291301e-05
1.20647213863374e-05
-1.04965031634324e-05
-2.29109747514832e-05
-9.52984912497672e-06
-1.7382441540064e-05
-3.2637931165132e-05
-3.07405401075787e-06
6.69924827977874e-06
-2.3673462958893e-05
-4.36528962217189e-05
8.72666246131257e-08
-1.47276006511217e-05
-3.04541210536627e-05
-1.20340913340737e-05
-4.3529318365074e-06
-1.42040221195036e-05
-2.98419280610964e-05
1.14526807656571e-05
1.72898792262579e-05
7.11206210320898e-06
-2.59752000180244e-05
-1.87203907100643e-05
1.88796478825115e-05
-3.27367711566384e-06
-2.88306179655994e-05
-2.6979431719548e-05
-7.5004916475018e-06
-6.2536130556748e-07
-1.40187822515945e-05
-2.63046741429283e-05
-2.23759484557184e-06
-3.08440432847683e-05
-6.32108375307308e-05
-2.56633023304028e-05
-1.63280778194538e-05
-1.11685492660907e-05
-3.76403261565388e-05
1.08877402234911e-06
-2.3209797513166e-05
-3.60555222859656e-05
-3.13728165731993e-05
-1.21459605636494e-05
2.53504328106091e-06
-3.86291577489167e-05
-2.98923619167582e-05
-1.84106854295161e-05
-2.10055849635125e-05
-4.95451031092726e-05
-3.1038885882853e-05
1.00842914612726e-05
-4.09900072598647e-05
-1.80253948496888e-05
8.61546001450071e-07
2.16689379732523e-06
-9.75365102447787e-06
-2.62867701424352e-05
-1.58362843625629e-05
5.53923042064665e-06
-3.73240835797989e-05
-2.27846387138146e-05
2.91261991250704e-05
-1.27929734897333e-05
-2.77120496030386e-05
6.14074575230489e-06
1.19124207102544e-05
-8.69447563274444e-06
-2.82616847278321e-05
-1.1490855322779e-05
-1.81076014267517e-05
-1.70137990038192e-05
-3.61306152297587e-05
-2.08790592513998e-05
-1.32745344114318e-05
-3.16794764079433e-05
-2.57411419401283e-05
-7.90593557249865e-07
-3.03274172622083e-06
-2.98795316276092e-05
-3.08561888515116e-05
5.39747213791408e-06
1.29205004811796e-05
-2.30476709491989e-05
-2.93180388194449e-05
-5.15969066961056e-06
5.19985000211901e-06
-7.86037755829878e-06
-8.63006934361409e-06
7.51865543350163e-06
6.77566553643683e-06
-2.14420551054166e-05
-2.56198519975914e-05
-1.56024379384846e-05
-1.72458274300834e-05
-4.18394749587422e-05
1.22398390514268e-06
1.74210949335042e-05
-2.67411979349195e-05
-2.08351846544881e-06
-9.36273299702125e-06
1.20018432287185e-05
-4.85591506362558e-06
-1.19221953042904e-05
8.05091051756557e-07
-1.64118841852945e-05
-2.29695825565447e-05
-4.91715838668699e-05
3.04631675880304e-06
-1.22870996025246e-05
-1.71076543266406e-05
-1.54914110441227e-05
-9.68971370519616e-06
1.47147940654873e-06
-4.32331176498148e-05
-4.58762430481998e-06
-6.30305232747018e-06
-9.52924290290757e-06
-3.36438659049519e-05
-1.36067151844045e-05
-1.32717069031117e-05
8.04799131471452e-06
-2.04797198844339e-05
-2.13532187786757e-05
-1.35883549729116e-05
-2.1246030071429e-05
-1.85393334920417e-05
-4.43686665299921e-05
-2.68895088767383e-05
-1.69202476357985e-06
-2.18346426541156e-05
-3.14841838520204e-05
-2.85557482336072e-05
2.57179388936944e-06
2.63936866504079e-05
-2.32749305377966e-05
-1.64511938881453e-05
1.26154006545038e-06
-3.03031034711718e-05
-3.328549189853e-05
-8.79698596495013e-07
-2.82177897266536e-05
-1.16154897994004e-05
-2.36044895598123e-05
-2.69536834020462e-05
-2.40902070132723e-05
-1.56823535545598e-05
-2.36467646112954e-05
-2.74285954232472e-05
-8.05421257986933e-06
1.77268377767195e-06
-2.38337900784831e-05
-3.755632983476e-05
5.31515145814876e-07
2.4858052368055e-06
-2.21855266269417e-05
-3.56985527541415e-05
1.39044272296367e-06
-1.24723381117494e-05
-7.57090062427038e-06
1.55746380260725e-05
-9.16201564444547e-06
-7.40985960399641e-06
-1.747446999914e-05
-1.88213552636681e-05
-9.45848285529728e-06
1.42141411162491e-06
-3.209249559368e-05
-3.29861500860056e-05
-1.92211256441919e-05
-2.88464915262951e-05
-1.93277667909068e-05
-1.07903109266413e-05
-1.8562075821892e-05
-6.31966142656564e-06
-1.18451615623366e-05
-1.82244156125488e-06
-1.2568308501469e-05
-5.58520387354149e-06
-2.54557139335583e-06
-3.30844027583022e-06
-2.22865227675287e-05
-1.75383916723822e-05
-2.94518410237343e-07
-8.07816571457833e-06
-1.57347687835742e-05
-1.87357899527005e-05
-3.12883121771321e-07
7.51157937931041e-06
-2.8736102916934e-05
-5.27433732676206e-05
1.65717732573439e-05
2.29693648655835e-05
-3.38345949559987e-05
-4.16387568134675e-05
-1.09356603905984e-05
-1.22332943727892e-06
-3.65965010844199e-05
-2.56974582587717e-05
4.271985690698e-06
3.34024139952021e-05
-2.55363716608835e-05
-3.16514757864958e-05
1.01648546844546e-05
8.30507656899898e-08
-3.60400947715389e-05
-3.10927187567103e-05
3.28283395302652e-06
-2.20340808442397e-05
-2.78597681254675e-05
-3.16786001778377e-05
-3.76617969221083e-06
-8.57962429325008e-06
-3.00164203876752e-05
-3.13835247732173e-05
-2.22684544622133e-05
-8.89445876703668e-07
-3.29037401147113e-05
-1.81283129923108e-05
3.44448208964001e-06
-2.33924798751939e-05
-1.85535424674564e-05
8.43854857313517e-06
-1.88307180986525e-06
-1.23331326594735e-05
-2.87653197003015e-05
-1.33539201054796e-05
2.3884903135069e-06
-4.7735293088888e-05
-4.4609673729307e-05
-2.33458352712611e-05
-2.28703476800541e-06
-3.79893146691072e-05
-3.65390502940193e-05
2.327786607382e-05
-7.08973521322428e-06
-3.5183677725471e-05
-2.84497424010108e-05
-8.5008044908688e-06
1.68819314843787e-07
-2.37345558995269e-05
-1.86087941243451e-05
1.18450984945806e-05
-8.70477103504106e-06
-2.25438188927862e-05
-4.6251417615942e-06
-1.37686385048152e-05
-1.36149232685876e-05
-3.42292279781266e-05
-2.59438594486596e-05
-1.34696983777909e-06
-1.83844099306912e-05
-3.96988683425658e-05
1.11478026837691e-06
9.92198800053885e-06
-4.15983646850078e-05
-1.04767694603465e-05
-2.00506014223595e-05
-2.05933982524366e-05
-5.72668364959403e-06
-7.42920437901915e-06
-1.11159228929954e-05
-1.51576928390197e-05
-2.12555576770466e-05
-7.18300827422457e-06
3.09045099434065e-06
-1.92920643415389e-06
-2.49258360394488e-05
-2.71215423933475e-05
6.03623509221239e-06
-2.63270683091574e-05
-2.15487216478189e-05
-9.72446578521225e-06
-1.36054534440928e-05
-1.03733334574122e-05
-3.95502030659726e-05
-1.08824761905057e-05
-9.52732087621893e-06
-1.16141532541058e-05
-1.9035738345104e-05
8.95042606653304e-06
-1.22240045696354e-05
-1.80382898734994e-05
-3.84381644840955e-05
-1.23410230461283e-05
-1.01328961802766e-05
-3.58959792429998e-05
-1.62206805918336e-05
-1.12391046148826e-05
-1.61167603554785e-05
-2.47293870374419e-05
-5.75778124619162e-05
-6.6825925324694e-06
-1.27052629716042e-05
-5.97552866822907e-05
-1.89803120637483e-05
9.71951816625038e-06
-1.93410939782366e-05
-3.37637250685719e-05
-2.01082429552355e-05
7.16573523554544e-06
-1.14354286741224e-05
-1.36893336255769e-05
-7.746343120188e-06
-6.76687774002631e-06
-1.15737039525148e-06
-2.03629321051606e-05
-1.92277648952104e-05
-1.22042927087561e-05
-4.72316861431743e-06
-2.5911313628553e-05
-2.13853491739382e-05
-8.40933620584502e-06
-9.77756466728656e-06
-3.01783102004864e-05
-2.18988403930367e-05
-2.21929721641835e-05
-2.55707353250792e-05
-3.60474012434448e-05
-3.85916356692246e-05
-1.81596849365032e-05
-3.12501193113361e-05
-1.13652774402634e-05
5.55773760450364e-06
2.47105016251324e-05
-1.74537721316171e-05
-8.99963206542925e-06
2.6124805762457e-06
-3.59644171288761e-05
-1.08809586546271e-05
-4.99312247355322e-06
-1.42692294571477e-05
-1.97778019432038e-05
4.28141418282535e-06
-2.46556446301856e-05
-2.58678429441079e-05
-4.63558069724381e-05
-3.8131282439442e-05
-2.38083719913895e-05
-2.08776718387804e-06
-3.16757206701118e-05
-1.99293895385747e-06
-9.42651237924289e-06
9.87926991458244e-06
-1.50908666397452e-05
-1.07289765543951e-05
-4.27537914650911e-07
-1.04312745081986e-05
-9.07227178821568e-06
-1.11565019157351e-05
-1.16881126692278e-05
-9.34051287015473e-06
-2.95698934021563e-05
-7.23342272045321e-06
5.0530751344253e-06
-1.62080263340568e-05
-5.00422313404689e-05
-2.4315692089323e-05
-1.27278633006164e-07
-1.87175027034475e-05
-2.32844408026837e-05
-1.61276061295962e-05
-1.22335104167703e-05
-2.34937815376955e-05
-7.86869855812366e-06
-3.61854064957762e-05
-1.33032270544492e-05
-3.12299253175282e-05
-2.96614096021352e-05
-2.04893962856125e-05
1.42589567565113e-05
-2.466735386948e-05
-2.6163837276849e-05
-2.40672697164981e-05
-4.38537997384801e-06
-3.62008807343742e-06
-2.2735343970962e-05
-7.59478368554152e-06
5.19171788430398e-06
-1.76178729753793e-05
-1.73170967361608e-05
-2.67692781108397e-05
-2.28350089619151e-05
-3.65314501764356e-05
-1.53058497879027e-05
-4.74928309011113e-06
-1.29377064734536e-05
-2.84149426303118e-05
-1.99481204240536e-05
2.18781190482533e-05
2.28600910032876e-06
-1.97070141899917e-05
4.57169720425313e-06
-2.25177303192944e-05
-1.51281297542494e-05
-2.70191879254786e-05
-1.41611601566749e-05
-9.82437317195589e-06
-4.56223517807557e-05
-3.04767373577571e-05
-1.94184032121776e-05
-4.74268422652151e-06
-3.02859140871839e-06
-2.09916628691163e-05
1.11195789911295e-05
1.27321450087056e-05
-6.45476527904516e-06
1.45500597092172e-06
-2.43816754151235e-05
-1.77753321916109e-05
-6.99205503956719e-06
-1.33438241605028e-05
-1.1223587985729e-05
1.08209887164575e-05
-3.04949885096459e-06
-1.42894197961023e-05
-1.70499875048695e-05
1.5547667404525e-05
-3.06073281993801e-05
-4.30017645271843e-05
-3.29661493522979e-05
1.77269549851487e-06
9.20781173727346e-06
-4.54015462684215e-05
-2.19034040406667e-05
-1.14523119407955e-05
-6.64963288061597e-06
-2.59839150731918e-05
-4.20567092675144e-05
-2.40374676789269e-06
-1.40199346295077e-05
-2.90723565155134e-05
-1.18123836213848e-05
1.67399311821061e-05
-5.40288242697979e-06
-3.51934978220359e-05
-1.93053513302165e-05
-8.76637624838883e-06
-1.47297297345852e-05
-2.25293874250451e-05
-1.92301337242429e-05
-2.38452147680047e-05
-1.10485215084592e-05
-1.99925045046199e-05
-1.7741934702077e-05
-6.42122522533062e-06
-2.64954739450791e-05
-4.1541743292592e-05
-3.26329551396472e-05
-5.2841849362771e-06
-2.064236313428e-05
-2.6186569856899e-05
-7.27406879996744e-06
-1.36498387048492e-05
-3.79807164651817e-06
-1.06713231764198e-05
-4.22180528441935e-06
-1.4408910769092e-05
-1.13514356031431e-05
9.0797550472088e-06
-1.91234702968165e-05
-1.60341712942148e-05
-3.05413058621242e-05
-1.28799558620872e-05
-3.19500630760304e-07
-3.22288506923797e-05
-2.81690116350073e-05
-2.9350952069501e-05
-1.90059805088034e-06
-4.99195999775564e-05
-4.46917077341057e-05
-2.32522900206295e-06
-6.51645558384479e-06
-3.40354516485474e-05
-2.97320566811071e-05
-8.80834513373478e-06
-1.6514411901134e-06
-1.01213911344652e-06
-1.04154423898047e-05
1.52753126296511e-05
5.52668661494376e-06
-1.40497004447092e-05
-4.25400876962519e-05
1.32942633211501e-05
-4.29858797332965e-06
-3.55935881243434e-05
-5.39503146619729e-05
-1.23537183365996e-06
-6.89282742596712e-06
-2.99572301087111e-05
-5.13576231744945e-05
-1.8910925215384e-05
-6.27717437546339e-06
-2.67529552758874e-05
-9.00305268909006e-06
1.87154510048351e-05
4.01558357076383e-06
-4.94055321428553e-06
-1.38088086782706e-05
1.96647390013181e-05
9.34384220839755e-06
-1.90659319086434e-05
-1.23234680830864e-05
-1.56840767713224e-05
-1.64543884032485e-05
-7.58319903878741e-06
-1.34921455019739e-05
-9.21884519699725e-06
-2.72470804484526e-05
-2.91665645649021e-05
-3.17174534378234e-06
-2.53649426872232e-05
-6.01646824566993e-06
-4.28617401895856e-05
-1.57230561778227e-05
-4.70872757921008e-08
-2.46929980486945e-05
-1.16613784120545e-05
-4.88689791847435e-06
-1.71328823518121e-06
-2.38657663031203e-05
-1.32302149761486e-05
-1.33460444388183e-05
-2.77098850628538e-05
-1.00780708280507e-05
-4.27207342460084e-06
-1.98652477084217e-05
-1.37402763063386e-05
-5.32412688691101e-05
6.61862149334698e-07
-2.70620406838899e-05
-3.37188664279113e-05
-3.2638696138245e-06
-4.06851680050822e-05
-2.38077583361733e-05
-2.30502128373269e-06
1.21727920470701e-05
-1.83769029345743e-05
-2.49241549089756e-05
-8.74272510258891e-06
-5.68377279402589e-06
-7.21952288997979e-06
-3.33219124662811e-05
-2.12462894214669e-05
-2.21569365324575e-05
1.23636725613849e-06
-2.82401099533864e-05
-1.38962325997448e-05
-2.94672571000318e-05
-1.52907468843187e-05
-3.52822091838195e-05
-1.87330755235283e-05
-3.17901423286656e-05
-5.54693371891785e-06
-2.85394705279353e-05
-3.46485398023277e-05
-8.39980974633439e-06
-4.77145050011719e-06
-7.03726255480355e-06
-1.6641982907649e-05
-1.00003457998708e-05
1.08631616249088e-06
1.71660282282742e-05
-2.58991388303575e-05
-2.69550737831869e-05
-2.19505232005498e-05
-7.35710448536137e-06
6.42949440688657e-06
-3.44276117109726e-05
-3.2235161247271e-05
-2.6523801233917e-05
-1.3079120228668e-05
-2.78330857758506e-05
-1.46928324642463e-05
1.22925090344672e-05
-1.486952773938e-05
-2.8083755751602e-05
2.01954412173137e-05
4.3691264058794e-06
-1.41265924124401e-05
1.70584704808834e-06
9.09939083902053e-06
-1.39583289061874e-05
-2.35057954153161e-05
-9.49652381823602e-07
1.60382785143032e-06
-1.81858650987268e-05
-1.98645821871805e-05
-2.42209080232414e-05
-1.549965361714e-05
-3.86252183106976e-05
-2.7790984744589e-05
5.44442596874203e-06
-5.88883518877339e-06
-4.41505511402685e-05
-5.50090234204072e-05
-3.77162061104395e-06
1.31558581835811e-05
-1.0921682688152e-05
-2.28746271905357e-05
4.65088238902827e-06
8.02945915107856e-06
-7.13801195139375e-07
-2.48306201610025e-05
-3.50650692964071e-05
-9.6286433404042e-06
-3.05244952673202e-05
-4.92680278540131e-05
1.45512719886241e-05
-1.63456383319711e-05
-2.79236270588949e-05
-4.65136044936283e-05
3.66038991496694e-06
-6.64936242977461e-06
-2.2290290896076e-05
-4.31048879390497e-05
-1.52203249963102e-05
-1.34799017462343e-06
-2.60696585523675e-05
-3.79477656180914e-05
-4.00184616507587e-06
2.18957556290922e-06
-5.05949764739261e-05
-1.12165307000841e-05
-5.03084839220988e-06
-2.27009681248785e-05
-3.39872392782462e-05
-1.83212108787984e-05
-2.42988760077604e-05
-3.75948587665392e-05
-3.01846837401645e-05
2.57223242197755e-06
-2.04014503674834e-05
-2.88520905357951e-05
-3.41944996981861e-05
-2.37136745703345e-05
8.6634715122821e-06
-3.11363940811918e-05
-2.93796927660233e-05
1.90609299456828e-05
-3.26785451905744e-07
-2.18491954680472e-05
-3.28492133047617e-05
-4.44029683018634e-06
-2.06965105865923e-05
-1.4371653749227e-05
-5.10146548169323e-06
1.6678779135883e-05
-1.40248992190686e-05
-3.53856481569505e-05
-2.90266273392729e-05
-2.3992318299892e-05
1.43765232914086e-06
-7.10576316588869e-06
-1.41872539140004e-05
-2.14149845343066e-05
2.26503837935105e-07
6.04417874507798e-07
-2.29258703481066e-05
-1.03871170232995e-05
-1.05031866327431e-05
1.29910346782726e-06
4.16128467205228e-06
1.37388843944448e-05
-8.09292985221073e-06
-1.08468561488362e-05
-4.40704512524162e-06
-5.0112452395078e-06
-3.74323137794737e-05
-2.85354352452497e-05
-2.04825790422743e-05
2.80373117939277e-06
-1.69700458808369e-05
-2.60859785310029e-05
6.61831560149881e-06
2.76846628614055e-06
-2.98444233240412e-05
-4.44944108183777e-05
-2.5992832596998e-05
-2.38391699859454e-05
-5.67209878677217e-07
-2.41062656512079e-05
-1.49618501989706e-05
5.12767875766446e-06
-1.96322939359799e-06
-6.45300989025634e-06
4.93379560977697e-06
-2.12386563985007e-05
-2.8689686456365e-05
-3.70320054706322e-05
-1.94381467636881e-05
1.21852801296056e-07
1.06390379053731e-05
-4.21987008258366e-05
-4.49258073058077e-05
-3.04786173213345e-05
-3.08821638946036e-05
-3.05351293350699e-05
-3.2846071113379e-05
-3.25614242402371e-05
-3.70562212147435e-05
-1.88695748712688e-05
-1.21669662865625e-05
-1.89039043209985e-05
-2.60632513127879e-06
-2.12636498269926e-05
-3.57756736123152e-05
-1.62181950468943e-05
-1.76095523727449e-05
-3.00708725532515e-05
-9.3859754908302e-06
1.84181928602302e-06
-2.00692827364083e-05
-3.47418836139229e-05
-1.73910317206836e-05
-7.97413596579271e-06
-2.50837177064257e-05
-1.05647086022169e-05
1.38700440599593e-05
4.41708831767385e-06
-1.83269462187735e-05
-2.89076063040874e-05
-1.99131014668235e-05
-1.27636056775605e-05
-3.44547843993321e-05
-5.14587619251787e-06
-1.5936826717909e-05
1.27329077804904e-05
5.15661727517986e-06
-2.56023995453696e-05
-3.12114102693602e-06
-6.03166248234548e-06
-3.80901548827696e-06
-6.39845806282887e-06
7.00648248835813e-06
2.99271513457565e-06
1.62310387995892e-06
-1.44135719820123e-05
-3.95765855841064e-05
-1.50898448706845e-05
-1.68889545895815e-05
-2.64294747721648e-05
-6.2055006367028e-06
-2.6357593702142e-05
-3.15269709351764e-05
-3.16240239407814e-05
-1.20241488202898e-05
-2.90920063755501e-05
-3.00635052639998e-05
1.94025433150632e-06
-3.28995128242231e-05
-4.30763190211925e-05
-8.41435125563965e-08
-2.45178577503241e-06
-1.56255932703407e-05
-1.327729222893e-05
1.4027211858746e-05
-2.50410784392442e-06
-3.25122059675538e-05
-1.85608455462224e-05
6.6363349436438e-06
6.33390884393041e-07
-1.1001749424498e-05
-4.83048756538153e-06
4.44851430341129e-06
1.39261557325338e-05
-3.77105870265911e-05
-1.72570739893923e-05
3.97399874229334e-06
-2.23066260892998e-05
-4.15681970050413e-05
-2.83372591000857e-05
-3.02467814260448e-05
-1.3127851650439e-05
-1.29258898808861e-05
-1.95007295224344e-05
-1.30286042500133e-05
-3.76799110690676e-05
-2.75826325569057e-05
-2.51350363746309e-05
-2.23093106953047e-05
-1.11093001335352e-05
-1.58581003266906e-05
1.66488835953897e-06
-2.4052454627552e-06
2.17335320343085e-06
-3.73125076280321e-06
-2.04377838886519e-05
-2.10778336294424e-05
9.99555503339813e-07
-3.84320223860335e-06
4.40317142422827e-06
-7.98964577344227e-06
-2.5342752323014e-05
-2.8114183309536e-05
-2.80011731958808e-05
-2.57781590047102e-05
-2.32030510577416e-05
-2.19010958298027e-05
-8.33925397907853e-06
-1.30624414028894e-05
-1.20742575853175e-05
-1.43113641196073e-05
-7.7746543476254e-06
7.69382665426476e-06
3.36779168479082e-05
-2.07956338056832e-06
-5.37117142222548e-06
1.58180907645205e-05
7.92220644652529e-06
6.08893297582885e-06
-7.59799888350984e-06
-1.22303856436365e-05
-1.61810821834916e-05
-3.31286293215111e-05
-3.67670956942732e-05
-3.35830987209831e-05
-4.74984481371588e-05
-4.13527099685265e-05
-1.73090580771602e-05
-4.41997579433093e-06
-5.04856866910824e-05
-2.70115495532604e-05
-1.61234723335147e-05
2.55123388350061e-06
1.38083024980861e-05
-1.15396694890855e-05
-7.93742309867068e-06
2.58635992927407e-05
1.75690246706895e-05
1.56776490068429e-05
-1.53457745630141e-06
-1.06484647410655e-06
-1.83568309279739e-06
-3.0207295638532e-05
-2.19437176468192e-05
-1.85727022639725e-05
-2.66853776908761e-05
-3.36528247189113e-05
-4.67471041838874e-05
-6.91948630333762e-06
-3.37900855316498e-05
-5.22748587764154e-05
-2.71378689243769e-05
-1.73431011902648e-05
-3.64280983482722e-05
-5.75632346297556e-06
-3.44057769032297e-06
-2.15571882329742e-05
9.41571971826591e-06
-1.74094139366726e-05
-1.47321099365153e-05
-3.00797627022554e-05
-4.36060297906108e-06
-1.64896005641365e-05
-1.04350038095808e-05
-1.51518909507099e-05
-7.87927241072704e-07
-2.92765709441034e-05
-3.12455719014868e-05
-6.61434588710866e-05
-2.5712158411725e-05
-3.44763752864435e-05
-3.83040937542507e-05
-4.17150796391125e-05
-3.30669905317441e-05
-2.44967283116205e-05
6.75660383115336e-06
-2.18823639821012e-05
-1.74648686413435e-05
-5.70584446048359e-06
-3.01069501168446e-06
-1.37115062191564e-05
2.60889726911796e-06
-1.02945404037291e-05
8.55967727532734e-06
7.47856921934971e-06
-2.12993322556235e-05
-4.88053750337574e-06
-2.84432453988554e-05
-4.72030005631421e-06
-2.5676051067569e-05
-2.55230333955559e-05
-2.09394251275459e-05
-1.30627279510139e-05
-1.7193870994982e-05
-5.07763986679577e-05
-1.29655548687006e-05
-1.49199868135275e-06
-2.05225475513566e-05
-1.63718840169633e-05
-1.77356016462697e-05
2.89285808096597e-07
-1.34114940285685e-05
4.77850955478207e-05
-1.57257768250398e-06
1.0481268092854e-07
1.71577200625028e-06
1.4806916959868e-06
7.58649675930324e-07
-2.58650075088574e-05
-3.18917696700298e-05
-2.20311207151057e-05
-2.07732077745496e-05
-7.39670035046459e-06
-3.07983954871283e-05
-4.72457968206151e-05
-3.39355646101482e-05
-3.16742624167909e-05
-2.93153011439067e-05
-1.35580002212677e-05
-2.30994269888519e-05
-2.69087419813684e-06
-1.66681921354557e-05
1.93555225614357e-05
4.51677287721896e-06
-2.13201326927658e-05
-4.84250349427088e-06
1.82590623052422e-05
-4.51310811858611e-06
4.472160089953e-06
6.18794255820811e-06
5.31920541852141e-06
-2.21109547923783e-05
-5.02057808559018e-05
-3.43123574088906e-05
-5.07089861380961e-05
-4.26126413948366e-05
-2.8462562500757e-05
-4.81960608142225e-05
-2.10378301050478e-05
-4.52039097035949e-05
-1.6761977186285e-05
-1.17179061147241e-06
-3.31914653477844e-05
-1.64247441771175e-06
-1.27987791489872e-05
-4.03618781167903e-06
4.1600476296381e-06
-3.49478056362926e-05
-2.32972698518148e-06
6.05194863837929e-06
-4.2468951600619e-05
-1.55603194477952e-05
4.55533179557599e-06
-1.44996974536292e-06
-3.47897088157993e-05
-1.0085809279837e-05
-2.02225873341744e-05
-2.66874094843278e-05
-2.99420500922694e-05
-2.65453742061312e-05
9.51041220089457e-06
8.60761022470865e-06
-1.24855767497698e-05
-3.82193012138488e-05
-5.452157191223e-06
-4.14988083226604e-06
-4.27398536740628e-06
-1.48927416034366e-06
2.07638731362356e-05
-2.23679993605724e-05
-1.40193212239331e-05
-8.41699619136396e-06
2.58977459573955e-05
-1.13123325137587e-05
-2.76872409737432e-05
3.80661126028541e-07
7.86465917555819e-06
-3.55747469005891e-05
-4.54478249990309e-06
-8.55992952906988e-06
1.12255979881869e-06
-5.14143351461167e-06
-2.95842904232454e-05
-2.17895261051755e-05
-1.15738710103592e-05
-1.3562468629765e-05
-1.53166804395245e-05
-4.64748817255314e-06
7.10920816955548e-06
-1.8361167698374e-05
-2.25002197396663e-05
-8.34362508482865e-06
-2.0176204676642e-05
-1.40228902762631e-05
-8.1200266103071e-06
-1.16048706676679e-05
-1.32598025648126e-05
-3.87814888589795e-05
-2.60534750306082e-05
-7.49102551332156e-06
-1.18503041349281e-05
-1.78465814776087e-05
-2.25646511392208e-05
-6.08895118751543e-06
-1.0647856098404e-05
-2.24284451878008e-05
-3.99035223789884e-05
-3.34305391520136e-05
-2.21795154717255e-05
-8.61756993827131e-06
-3.47844200136916e-05
-2.9307210534984e-05
-2.62846069598628e-05
-5.96350612923345e-05
-1.79053098993075e-05
-1.66999635309156e-05
6.11013101850178e-06
-2.13819925352173e-05
-1.82142353600917e-05
-4.9814901114522e-06
5.82675007123938e-06
-1.37062480968216e-05
9.78557396384917e-08
-2.02573474339076e-06
-2.16530803691821e-05
-8.72050536962458e-06
-1.2098868251576e-05
-1.8720552894855e-05
-3.53507803557815e-05
-2.043791912143e-05
1.57521927458274e-07
-4.92180464389337e-05
-3.40231619021505e-05
-8.47954688820824e-06
-2.83552911143763e-05
-2.87432369109582e-05
-1.54541212265213e-05
4.19579862759698e-06
1.03958789272025e-05
-1.72614170663477e-05
-1.47559115588636e-05
1.68622732964862e-05
1.62335487650407e-06
-2.89194063742986e-05
-2.06475781871439e-05
-2.43398994594589e-06
3.43078738211523e-06
-2.11236339835528e-05
-2.73168030057631e-05
-9.63664741297747e-06
-4.71418633052692e-06
-5.55681001039359e-06
-2.98871743785423e-05
-2.29726242811489e-05
1.20168994091813e-06
-8.25941853771338e-06
-3.08242229649485e-05
-1.49588549647871e-05
1.19559431343855e-05
-2.40390750518968e-06
-9.2667150932956e-06
-2.09183608560594e-05
8.33483059166536e-06
1.56379866152315e-05
-9.27732550784636e-06
-1.22763341730179e-05
1.17757037805111e-05
1.84269267242181e-06
-1.76360873264317e-05
-1.47960171675911e-05
-2.23369216943948e-05
-8.26412610470055e-06
-1.00413908457302e-05
-2.7236961674737e-05
-4.45837068659666e-05
-1.70625442218313e-05
7.35306066661871e-06
-3.13037276041781e-05
-4.15583844060472e-05
-4.31154739430368e-05
-1.67255376933176e-05
-2.97101474361239e-07
-1.78520677913343e-05
-4.40464100687547e-05
-3.60777992689856e-05
-1.42538800890589e-05
-6.03355042645944e-06
-1.7132329518923e-05
6.63822282885132e-06
-1.10751673749288e-05
-6.51776298774109e-06
-1.0733333347414e-06
-1.52128123613915e-06
-2.24781810184428e-05
-3.54115233292717e-05
-3.93211816734313e-05
-1.61933131017146e-05
-7.7119777130641e-06
-4.4027518168477e-05
-5.55282972197469e-05
-5.45906982699801e-06
-2.39438237395518e-05
-3.26269595958014e-05
-2.95697386278246e-05
-2.99401272728145e-05
-2.00246200242349e-05
-1.91063742155589e-05
-4.16208694826477e-05
-1.51455287528406e-05
2.31120068356465e-06
-3.02127584882591e-05
-3.04213674255785e-05
-2.3988318259019e-05
1.25953128015709e-06
-7.63348758237747e-06
-1.85099347216131e-05
-4.7599213349464e-06
-2.34765408097313e-05
-1.03073927313932e-05
-6.37940897388374e-06
-2.73103275547343e-05
-5.14373162126676e-06
-1.34825972346443e-05
-6.9760549258403e-06
-4.47464632910805e-05
-4.25086368925822e-05
-1.98033783243466e-05
-5.5366894898248e-05
-5.62684791944709e-05
-2.58697516145661e-05
-7.94723665303672e-06
-6.42600835450014e-06
-3.62155674630913e-05
-2.6970409406286e-05
-9.13338112972736e-06
6.42564004005273e-06
-1.15740632266769e-05
-2.29984043199351e-05
7.85801114818313e-07
-2.79776628726087e-06
-2.35230683968805e-05
2.72737129127298e-06
-3.77632208491668e-05
-3.18209981380739e-05
-3.05949047673834e-05
-2.53869781445397e-05
-5.27906104956069e-05
-1.91296135838116e-05
-3.08334331774812e-05
-1.27262722595672e-05
-2.20660895026488e-05
-1.79515520059516e-05
6.57950535973886e-07
-1.59571814539189e-05
-2.4835959092367e-05
-2.52079897340757e-06
6.36169800916458e-06
8.28760945026509e-06
-3.01951621949312e-05
8.61420141414581e-06
5.07050194605305e-06
4.11037469690568e-06
-4.21034844630216e-05
-3.15948468025962e-05
-8.41516116372921e-06
-1.17612367695456e-05
-1.32651784343904e-05
-2.73155289684302e-05
-3.16263901191652e-05
-6.61706288266166e-06
-1.9102164714642e-05
-5.48918313634044e-05
-1.99502797657998e-05
-1.12407073469788e-05
-3.42566334515309e-06
-6.23992256989427e-06
-9.37213934366577e-06
-3.16685374504431e-05
-3.39616490898019e-06
-5.00591907050714e-06
-2.13925684969955e-05
-1.70072208581283e-05
-3.94963350870335e-05
-2.78177094912127e-05
-2.45247507747442e-05
-3.47984620101909e-05
-3.54137088447959e-05
-4.85067626479631e-05
-4.35613597134264e-05
-4.55111501224896e-05
-1.18256371409895e-05
-2.83870945388181e-05
-1.31362326198278e-05
-1.67315316437584e-05
-1.86903747911823e-05
-1.57712779603039e-05
-7.29416764946467e-06
-6.55133117822723e-07
3.37439358721724e-06
1.15937985023623e-05
2.13716870882028e-07
-1.58753227980092e-05
1.4405877453578e-06
-1.22997649927672e-05
-1.68055009231758e-05
-4.661121898748e-05
-1.99714754883438e-05
-3.84455382686956e-05
-3.23309886692429e-05
-3.01455521436905e-06
-3.60325254252067e-05
-1.27235852888249e-05
-1.07657400430794e-05
-5.40194238278621e-06
-3.29603387593932e-05
1.29686194144267e-06
-3.52390474462244e-06
2.17776634290192e-06
2.72677818927429e-06
3.48834860097009e-05
1.01467267324268e-05
-4.22860996709443e-06
-8.40448947241926e-06
5.0030508616047e-06
-5.58210917667256e-06
-1.91109692277441e-05
-2.24588034540602e-05
-1.49780910804188e-05
-2.1257230493724e-05
-2.56236115104083e-05
-2.58090867501588e-05
-8.54755789160548e-06
-2.41741050943783e-05
-2.85766674369918e-05
-1.96689271789004e-05
-2.62028768878914e-05
-9.9080507577582e-06
-3.05417636962469e-05
-9.25869651479794e-06
3.09369566612749e-06
6.21908905566932e-06
8.37232410689458e-06
5.7286238762385e-06
-9.60013205840878e-06
-7.03702279047189e-06
-3.21484788682601e-05
-2.60522781076763e-05
1.54678880709313e-05
-1.74885444340568e-05
-2.76134788486494e-05
-3.07106270536999e-05
-1.82411072904708e-05
-8.15139683498597e-06
-5.67201696146529e-05
-3.07330251583878e-05
-3.45044518885756e-05
9.361034517852e-06
-4.38716652274424e-05
-2.26920124517216e-05
-4.08355157346543e-06
-3.01316228122643e-05
-4.71435041766761e-05
-6.57796140437618e-06
-3.7366230383541e-06
-1.78656533045744e-05
-1.52490656836388e-05
-8.70881896100904e-06
-6.79801998708598e-06
-1.07639012175137e-05
-1.69918952339506e-05
-1.43953933094791e-05
-1.15127063506464e-05
-4.14268752571192e-05
-5.62612595919049e-06
-1.68436041668332e-05
-2.12106005628557e-05
-3.42711627048744e-05
-1.62076140260853e-05
5.7359412845071e-06
-6.60837298300165e-06
-4.65015103756701e-05
-1.80938022877826e-05
-1.11065493441542e-05
-6.47386605118714e-06
-3.61381545154688e-05
-2.98729384156709e-06
2.52021429331949e-05
-1.45128616743974e-05
-3.04680694263882e-05
-1.31242191975919e-05
9.47549297189654e-07
-4.62133644934366e-06
-1.11895685630263e-05
-1.2121448429843e-05
1.04808337544228e-05
-2.07325798954341e-05
-2.17293217056368e-05
-9.16703752433306e-06
-1.42728276393189e-05
-2.91829357048398e-05
-1.82088350882238e-05
-1.36823208344929e-05
-6.18402683024502e-06
-2.32846985559026e-05
-1.88796317561972e-05
-3.25390618909105e-05
-2.82212655033377e-05
-1.35760978791919e-05
6.18480673007808e-06
-1.7367742795518e-05
-3.79378385861866e-06
-1.6445362335325e-05
7.99014284760641e-06
-9.82832564095108e-06
4.84155970468344e-06
-6.52688998283963e-07
-1.41046279640296e-05
5.18753065184057e-06
-5.22814107610138e-06
-2.46382657371024e-05
-2.57512186193839e-05
-1.20238102990517e-05
-2.43280259423684e-05
-1.48181286223254e-05
-3.6630897449887e-05
-2.37999896158757e-05
-3.32075906832102e-05
-5.49215590847345e-05
-1.25170148552348e-05
-1.80633105321145e-05
-1.99378235432035e-05
-2.00347387384661e-05
5.44122408993553e-06
-1.87587826129487e-05
-3.19066763684114e-05
2.01888766388078e-06
-1.27515848604471e-05
-2.8463321615206e-05
-3.45198506702049e-05
-2.84631024559006e-05
6.57071566691238e-06
-2.16426262401088e-05
-2.96377447264224e-05
-1.48847510931679e-05
-2.63110467578371e-05
-3.66858320471718e-05
-5.50826218521144e-05
-2.96078715768669e-05
-1.77477047112162e-05
-1.92523600914034e-05
-4.6048283868788e-05
1.65377383096264e-06
4.17418359436028e-06
-1.30770965578693e-05
-1.77932915711957e-05
-1.38773907237309e-05
-2.34848794262991e-07
-1.90637195816911e-05
-2.24076583095335e-05
-1.53376321860221e-05
2.38732789935761e-05
-5.19646087031682e-06
-3.75988926272281e-05
-1.14746393825955e-05
3.24418972329797e-05
-1.59647312206242e-05
-4.38957575621704e-05
-3.40227280452161e-06
-2.14458737141085e-06
2.93589338070718e-06
-2.05925373680566e-05
-3.45614859446906e-05
-8.19965723338993e-06
-1.03379402286463e-05
-8.00458545737685e-06
-3.55382138640159e-05
-4.18028780998153e-07
-2.23646984166634e-06
-8.37639887156094e-06
1.12120657645606e-05
-2.5940303975561e-06
-1.61645829786273e-05
-9.70889181949948e-06
-1.99648158607356e-05
-3.25185665533625e-06
-2.08415030188215e-05
-2.67352586156559e-05
-1.66994351552111e-05
1.95408480770262e-06
-2.00893209944745e-05
-2.18441210796927e-05
-1.99637198675666e-05
-3.85070746232898e-05
-3.55241564502982e-05
-4.59198102805621e-05
-2.84225408492232e-05
-1.13738248225282e-06
-3.56509978876997e-06
-1.51087288934164e-05
-1.64429362470662e-05
-2.30842303061113e-05
-1.88865120335565e-06
-1.65372031827534e-05
3.33101019578577e-06
-1.41446983724227e-05
-1.21302342981569e-05
-1.08015293008062e-06
1.51248995123372e-05
-5.34486769683852e-05
-4.29443288577071e-05
-2.42860083976288e-05
-2.79830548738904e-05
-3.71828504714517e-05
-4.64198390392028e-05
-4.13812533422294e-06
-3.22258711251064e-05
-2.27653115132876e-06
-1.92428757266641e-05
-2.15219112820867e-05
-2.06786959568924e-05
-1.94766901369524e-05
-2.62692375922252e-05
-2.31654190281811e-07
1.8858353621204e-06
-2.3473392611653e-05
-4.52233576323927e-06
8.28625686033532e-06
-2.7653659827285e-05
-2.28317215860004e-05
-2.64785271557382e-06
-1.12870777926019e-05
-2.90235255949088e-05
-2.22328934064512e-05
8.04182669966891e-06
-3.74853312774717e-06
-1.66861922538976e-05
-2.74380274245767e-05
-8.86331679191848e-07
-7.80339424952501e-06
-1.71227284215221e-05
-2.69759014561887e-06
-2.57983454993653e-05
2.14451975081536e-05
-8.16757822788163e-06
-3.25585052384201e-05
-2.0463251965046e-05
-2.79802042783605e-05
-2.51316204864218e-05
6.12721395563906e-06
-1.24472853337043e-06
1.94390470818334e-05
1.4626364871678e-05
8.78567401702459e-06
-5.88153421053294e-06
-9.56686848463892e-06
-3.76743274769656e-06
2.90774285753348e-05
2.17527452488031e-06
-1.89794077266161e-05
-1.95690712444207e-05
-1.13141363246286e-05
1.15826573482171e-06
-3.78934023105786e-05
-1.09521753632163e-05
1.11275341140354e-05
-1.20428496391474e-05
-3.66888669607314e-05
-3.14682505607074e-05
1.26585366034983e-05
1.43524929077137e-05
-3.77352544998961e-05
-4.17361157881122e-05
1.34116562599052e-05
2.70062658986384e-05
-2.59709763980166e-05
-3.08122229414467e-05
-6.0594054262621e-06
2.1653993542198e-05
-1.93111394927341e-05
-3.15100470000144e-05
-9.51182031962533e-06
-2.90441296891172e-05
-3.25176181682549e-05
-2.96440122776251e-05
-1.10921375039182e-07
-7.3928378751744e-06
-3.04286298945052e-05
-1.84852011239893e-05
-3.13630393475288e-05
-2.50652687153105e-05
-9.12984594066183e-06
-1.27824145185994e-05
-1.38036213895825e-05
-1.36519232453348e-05
-8.6456827374372e-06
-2.3580324647281e-05
-9.20657270937369e-06
9.57803884808224e-07
-7.96465627909217e-06
-2.5172537155303e-06
-2.16050480472844e-07
-1.98298301851977e-05
-4.99581050886238e-06
