# Supplementary material for: Research on computational propagation and identification of mine microseismic signals based on deep learning
Source: PLoS One. 2025 Oct 22;20(10):e0334641. doi: 10.1371/journal.pone.0334641 (PMC12543183; doi:10.1371/journal.pone.0334641)
Supplement: S10 Data — (ZIP) [file pone.0334641.s010.zip › 000101100001447.xlsx_0.txt_24.txt.txt]

-2.53324275262744e-07
-1.39349443893793e-05
-4.52199418663425e-05
-1.8654214297191e-05
-9.04410829580283e-06
-2.89487354665805e-05
-1.76797382589144e-05
-1.69128126344979e-05
9.03420919376059e-06
-1.32416951292133e-05
-2.33513551041404e-05
-6.11181838833318e-06
-1.25743937365024e-05
1.26766830714114e-05
7.92624738372345e-06
7.86717923616639e-06
-8.39368613956726e-07
-2.43746290671743e-05
5.16377513897151e-06
6.49095166442035e-06
-1.83514209363249e-05
-1.27958032412388e-05
-2.78707971979546e-05
-3.4257180291484e-05
-2.38641523929108e-06
-4.94435740714946e-05
-4.02124829312664e-05
-9.63573639020048e-06
-2.36219442485051e-05
-4.63285692923074e-05
-3.35295603636916e-05
-6.96968393470199e-06
6.35973784402426e-06
-2.7404702955389e-05
-2.20235961661469e-05
-1.88535470401947e-05
-5.52318229652927e-06
-1.00569265973866e-05
-1.43204886826925e-05
-1.79471269643336e-05
-1.25700579743003e-05
-3.37118041783089e-05
-3.50183944424005e-05
-3.99894696485891e-06
-3.39733498165012e-05
-3.95154955989225e-05
-1.87551055202611e-05
-3.20997050188842e-05
-2.62664572550563e-05
-4.06750618369197e-05
4.89551198452209e-06
-1.10350525766438e-05
-2.61428689600418e-05
-7.87863074240542e-06
3.25679079148328e-05
-2.29949495301138e-05
-2.60117629840465e-05
-5.32545928858074e-06
3.95176409496589e-06
-4.03145819140581e-06
-1.80311813978532e-05
-2.71814581761594e-05
-3.21707224454619e-05
-4.36721691031211e-05
-4.3560607564004e-05
-3.19034605921989e-05
-2.49410887247604e-05
-1.641241143966e-05
-1.38838066278881e-05
-2.1689021851752e-05
-1.74147618878611e-05
8.31096737571267e-06
-8.07476059105624e-06
1.79488830221565e-05
3.06043689750716e-05
-3.69250302343353e-06
-6.8288102539795e-06
1.35269581209981e-05
-1.21007085040451e-05
-1.69268384566608e-05
-1.31148016822298e-06
-1.23012338586078e-05
-1.03525310629203e-05
-4.11101797232548e-05
-2.18952463813582e-05
-1.48208912137028e-05
-6.67548384894357e-06
-4.49080818542955e-05
-4.65014248791733e-05
-1.10337820891251e-05
-1.5659217266288e-05
-8.39412325478372e-06
-3.05946009954977e-05
2.22882298980051e-05
-2.84233901047449e-05
1.62162374220737e-06
8.58761558743322e-06
1.7246460915196e-06
1.4994693288785e-07
-6.99504295030454e-06
-4.60365827599584e-06
-1.3552457813012e-06
-1.90739911175131e-05
-2.5416002700958e-05
-5.13371676037631e-05
-3.84411089027224e-05
-4.76295550503054e-05
-6.1655544823136e-05
-3.52218082690836e-05
-9.994958610304e-06
-1.7116315781701e-05
-1.64639365031753e-05
-2.06439953980633e-05
1.74344896481406e-05
-1.54967937305485e-05
-2.15698274963743e-05
4.21711661824211e-06
1.18072241187654e-05
-2.58052659821486e-05
-2.63951311617849e-05
-1.64641805532688e-06
5.38550961602836e-06
-2.51979836073523e-05
-6.39016739569247e-05
-3.6189966610949e-05
-6.15350730107223e-05
-2.24646978857328e-05
-4.26874764988232e-05
-2.82022137566792e-05
-2.35053143388094e-05
-3.66653294211365e-05
-5.79311804687589e-05
-2.75838902933631e-05
-2.35315892222081e-05
1.2171567309595e-06
2.06763331500856e-05
4.25825544282226e-06
-8.09984171974335e-06
2.57267098537669e-05
6.70650287518231e-06
-2.07678222441763e-05
-3.27478926805289e-05
-1.67130227224011e-05
1.48037799366969e-05
-1.22900565371751e-05
-4.10925704599517e-05
-1.23269076311624e-05
-3.72669385281436e-05
-3.18779486885543e-05
-3.66358940925831e-05
-2.29832666448112e-05
-4.98240178264227e-06
-8.35921903404446e-06
-3.54172655388369e-07
-1.39413964862408e-05
-1.78952854227202e-06
6.9909981206959e-06
3.07817841365955e-05
1.69809167586104e-05
2.82369425772631e-05
2.347637623162e-05
1.03479367021978e-05
2.66580175674345e-05
1.10769018835337e-05
-1.16892926101444e-05
-2.5392072580529e-05
-2.25709580134149e-05
-3.23966791068527e-05
-4.07302485618986e-05
-1.79477778934028e-05
-4.42004461083816e-05
-1.73691068821409e-05
-2.53494287402236e-05
-4.45854770615905e-05
-1.85377728182139e-05
-2.9892812304945e-05
-3.63788857856525e-06
-2.59181977682708e-05
3.82968163286433e-07
-1.18662740924625e-05
3.27547488900954e-05
3.10737042371415e-06
-4.67304775509364e-06
4.45939342471327e-06
-2.97149070002406e-06
7.42369363852863e-06
-2.53893023205322e-05
-5.72054927600893e-05
-2.93679881340944e-05
-1.92103908873347e-05
-3.40508314403785e-05
-5.58161916598603e-05
-4.65545838782105e-05
-3.77614990494431e-05
-1.97460546452171e-05
-4.18663338914647e-05
-1.08714634854301e-05
1.12987746460836e-05
-1.60705900875703e-05
-2.36807785875895e-05
-1.32381415362639e-05
2.89461050034427e-05
-1.89617613183851e-05
-2.34935372428632e-05
-1.65022690330183e-05
1.65765612409067e-05
1.13185050594374e-05
-1.53439758570232e-05
-4.75283158994847e-05
-5.54399087289832e-05
-1.984853744969e-05
-3.44372938751396e-05
-4.34688146482535e-05
-2.94681520983973e-05
5.94744516283666e-07
-1.48844026000151e-05
-3.9816472962243e-05
-7.31830189039262e-06
2.6163151606386e-05
-2.05810520228837e-05
-2.26873627975342e-05
-3.07694499448985e-05
-1.35145013676757e-05
-1.67588387178903e-05
-2.08630371799964e-05
-3.65578036503814e-05
1.80589730764914e-05
1.57672519194921e-06
-4.74023514760688e-05
8.17808577598501e-06
2.18513830513421e-06
-2.59218579557058e-06
-1.54220427374202e-05
-4.58416861545563e-05
-2.42944092689045e-05
-1.68587659719166e-05
-2.82117371252678e-05
-3.732759493372e-05
-2.86385120000732e-05
-3.11401624250843e-07
5.37236306026927e-07
-1.91227645331275e-05
2.57516409615399e-06
4.2818336374271e-05
-7.84314234487422e-06
2.53453570562377e-06
-1.14822503017855e-05
-2.00002925002855e-06
4.99047576161756e-06
-3.33103414062026e-05
-2.97610785649596e-05
-1.32959936339902e-06
-4.72680036690781e-06
-2.77358295400137e-05
-2.17092472044779e-05
-7.17630930371182e-06
-3.80081848735832e-06
-5.4658383012991e-05
-3.93178046858626e-05
-1.57731718174143e-05
1.73803555075952e-06
5.98391529675074e-06
2.40122409539875e-05
-1.22244920889818e-05
-2.2814593750732e-05
-1.00100069612862e-05
-7.57379218840897e-06
-7.39635950412493e-06
-2.01071719624289e-06
-5.40609878723045e-05
-1.9984874636947e-05
-3.66597682147877e-05
-3.33657829195202e-05
-2.88468393918842e-05
-9.97636700398111e-06
-1.08346114069046e-05
-2.30444427860817e-05
-8.33747813409485e-06
-9.59896109760172e-06
-9.99940674765511e-06
-6.0732409174251e-06
-5.70350914000326e-06
6.83174854360641e-06
-4.61061292712935e-06
-2.63160565149203e-05
-1.80918052760112e-05
-2.76030244383088e-05
-1.93673730140453e-05
-1.45008724465222e-05
-2.38643199938927e-05
-1.77847565505155e-05
-1.78582769578841e-05
-2.9501596519068e-05
-5.85995263198248e-05
-8.69902637444726e-06
-7.98355949567735e-06
-9.31759617185443e-06
-4.00546720449462e-06
-1.19792511545206e-05
1.13747281004192e-05
-2.40278039601768e-05
-3.75847874193272e-06
-1.1280939211059e-05
-3.21240372002326e-08
-2.38638800479175e-05
-2.22754995037057e-05
-2.82489238613534e-05
-3.24005755269832e-05
-2.03666957253491e-05
-3.71815160243495e-05
-3.8761224970401e-05
-3.98846115639157e-05
-6.31711867510735e-06
-1.48387574907482e-05
-1.37815205103744e-05
-1.75572293105236e-07
1.74039572697104e-05
3.45269578737744e-05
1.42057993779933e-05
1.47269831555443e-05
8.8523787323194e-06
1.40065403826927e-05
1.37114438888718e-05
-1.29856312603071e-06
4.84559136806232e-06
-1.99508855816133e-05
9.44434265747347e-06
-1.69242007566492e-05
-2.19544885171507e-05
-2.25003032475102e-05
-2.78336824246014e-05
-2.9176671476763e-05
-3.6959257420735e-05
-1.49496090581467e-05
-3.77615407508568e-05
-1.70731992881261e-05
-2.38233940865667e-05
-1.76083906166676e-05
-1.95632544514029e-05
-1.56191163577041e-05
1.15452635926103e-05
2.61714421355479e-05
2.93946057332309e-06
-1.58886049696775e-05
-1.31972289373555e-05
6.45105477202426e-07
-5.24142565002764e-06
-1.80001229703622e-05
-2.83752073109644e-05
-1.37884109464556e-05
-2.32351257853745e-05
-3.92385136625697e-05
-3.35123290869284e-05
-5.75772127188919e-05
-3.23090579976138e-05
-4.37279606916486e-05
-4.10233962988425e-05
-2.29354648632019e-05
1.65442050353319e-06
3.93301691594027e-06
-8.49257199550124e-06
2.18304533737984e-06
5.97533315314419e-06
-8.79011431106005e-06
-2.02302626790056e-05
3.3034067224075e-06
-2.22676451825233e-07
-1.36141786923254e-05
-1.43506660974336e-05
-5.84707955521138e-06
-8.06944309195497e-06
-2.70324129362796e-05
-2.56409967778221e-05
-3.6326546341587e-05
-6.24544968309523e-05
-1.32689500803295e-05
-1.21402167248312e-05
-4.0493995515661e-05
-5.45327692079198e-05
-2.25372695525059e-05
-7.73481792791527e-06
-2.54006487860723e-05
-2.27015358459375e-05
1.39950577409678e-05
4.51825279659705e-05
-3.32120164479324e-06
-3.93369935831394e-06
7.94189135471278e-07
1.96346626100284e-05
-2.43465289040651e-05
-2.11590485052173e-05
-1.90708005953042e-05
-7.24052324403933e-06
-2.7856307534578e-05
-6.18254502022201e-05
-3.68885242472453e-05
-2.35378843594456e-05
-2.96391937764402e-05
-3.14728507789482e-05
-1.41050094469687e-05
1.56759606852469e-05
-4.117482796208e-06
-2.03108202859266e-05
2.49078359411391e-05
1.82045722014045e-05
1.40103548412483e-05
1.36326539055717e-06
1.40530403922691e-06
-1.05323964682778e-05
5.78364607612768e-06
5.65100163670096e-06
-1.84318280926858e-05
-1.63826048307753e-05
-1.79418284246381e-05
-3.13913709078698e-05
-4.41160172936717e-05
-5.56590807502696e-05
-4.35362000573559e-05
-2.62670850842851e-05
-1.30562786268868e-06
-3.29997385932349e-05
-3.55148684803137e-05
3.51349001524592e-06
1.21137814558852e-05
-2.14752182864942e-05
1.30574788783144e-05
2.01530909857396e-05
6.53325920841885e-06
1.41502834989733e-06
-2.33823408499068e-05
6.00569767003015e-06
5.97651090364581e-07
-3.29116026263214e-05
-3.35453753254426e-06
-3.74634056652022e-05
-3.09744004027555e-05
-4.27125599616146e-05
-4.46323027207612e-05
-3.02307955649455e-05
-3.43234029201186e-05
-2.52833221087368e-05
-5.61880768807846e-05
9.55313649814014e-06
-1.10486345752192e-05
-1.75852625415464e-05
-1.30207110004829e-05
1.39430726559842e-06
6.80888178724652e-06
-1.78733001461416e-05
-5.47003220775077e-05
-5.20818230846353e-06
-2.32527969825085e-06
-3.0091265261927e-05
2.40082647573271e-06
-3.32167549709778e-06
1.44875663722903e-06
-2.85506864728179e-05
-2.69584419113429e-05
-1.09210207641837e-05
-2.1417640543132e-05
-3.7843169211554e-06
-3.70300540495182e-05
-4.67082868057916e-07
-1.79983549973772e-05
-1.86600436600261e-05
-9.43800102441254e-06
1.24184139186385e-05
-1.05686975446136e-05
2.0739836565214e-05
1.6706627359454e-05
-2.78870087615542e-05
-5.24621193678404e-06
-1.45694481692707e-05
-1.12821815751092e-05
-1.48281150629978e-05
-3.80703856460445e-05
-3.40740957139843e-05
1.22083355844476e-05
-2.68230711093676e-05
3.81725376569289e-06
-1.11373320497413e-05
-1.13568044781853e-08
-1.20923337473561e-05
-2.81592478002147e-05
-1.60576044697556e-05
2.6148827625197e-06
5.66522073576564e-06
-3.28309556321234e-05
1.40654536141179e-05
1.99612879154565e-05
4.67587740414407e-06
-1.32743251032075e-05
-5.3620128180575e-06
1.07523570396512e-07
-4.32189970222944e-05
-3.33818950143411e-05
4.82012782085583e-06
-9.01548197572723e-06
-1.95369455754382e-05
-5.97307267154694e-05
-1.97024178409045e-05
-2.39822838704383e-05
-2.69276995530223e-05
-2.95581510811217e-05
-4.24380955062923e-05
1.4786020163253e-05
-1.59230775223568e-05
-9.18752681796693e-06
9.22514587734881e-06
4.40478193396435e-06
-1.66747101812575e-05
-4.69033602926666e-05
-1.43864922044174e-05
-1.99057789559719e-05
-2.86290164034381e-05
-6.48184611956914e-05
-2.55072058928371e-05
-1.11971238754215e-05
-4.76266260700245e-05
-4.66472647185709e-05
-2.50216214666216e-05
-3.88079172669806e-05
-3.37435591905297e-05
-2.96907835426866e-05
-1.54109549836666e-05
-1.49512333597949e-05
-4.82754967421305e-05
-1.76548572770234e-05
1.43965015983924e-05
1.31150880157163e-05
-1.86762319836586e-05
9.02644980630293e-06
2.29355916444681e-05
-1.05637907313318e-05
-7.20532310842488e-06
-2.48895919474595e-05
-5.98471891934396e-05
-2.23539745231749e-05
-3.44737642882091e-05
-4.7467074576775e-05
-6.79603010688094e-06
-2.16039643503588e-05
-2.11854379138335e-06
-5.1883254476791e-05
-2.23395444788953e-06
-2.18209180599469e-05
-2.19902121877802e-05
8.38887470991719e-06
1.96338638596709e-05
-3.20405728775136e-06
-1.13670976935994e-05
4.90565320726732e-06
-4.54824128450175e-06
-3.07286675691696e-05
-4.52029480891113e-06
4.8594708357829e-06
-9.77238214080267e-06
-2.00147499874394e-05
-1.35316714233071e-05
-2.7122590873912e-05
-3.18565933532052e-05
-1.09478498579406e-05
-2.91392452437556e-05
-1.91499099839239e-05
-1.69355996176943e-05
1.06581210520892e-05
1.84777999581387e-05
3.87381918078932e-06
-1.99422957194081e-06
1.3631729580683e-09
5.20520605778078e-06
8.15924133465147e-06
5.08138809165486e-06
-1.07547315116886e-05
-2.2443264623142e-05
-6.68607046106277e-06
-1.83559500498914e-06
-1.10224336513243e-06
-6.30967327459209e-05
-1.74829751714994e-05
-3.44610556350957e-05
-5.59788677780078e-05
-4.75011107733577e-05
-4.61835778177712e-05
-2.7676604484014e-05
-3.12665825549862e-05
-2.55844931689151e-05
-1.70609748212831e-05
-4.98471878033769e-06
8.09389971620234e-06
-2.08326496056097e-05
2.3114070584699e-05
2.22733620692214e-05
1.90142649458948e-05
4.88335052318605e-07
-2.55736061084621e-06
-4.42139401616004e-06
-1.28752792762683e-05
-2.55656373310657e-05
-2.80170122193376e-05
-3.09175105722851e-05
-6.46653141390865e-05
-4.30815307669524e-05
-4.05569186822578e-05
-1.34951261914166e-05
-2.93272775375529e-05
-4.1174844677203e-05
-7.35072206699558e-06
-3.59865247755237e-05
-3.48547136250708e-05
1.63697617798378e-05
1.01018582477136e-05
9.81467081935424e-06
8.8397682742641e-06
4.07564410577325e-05
2.13487952341534e-05
2.93984530400768e-06
-1.71086342865013e-06
2.2647061594936e-05
1.57668238962758e-05
-2.1718647394721e-05
-4.62108674370871e-05
-9.10288173363531e-06
-3.71220712893224e-05
-3.95962200369087e-05
-3.6208910768703e-05
-2.46476466588794e-05
-1.55267016366541e-05
-2.37824116383004e-05
-2.97376505774045e-05
-8.37681815352771e-06
1.7013058671958e-06
-1.24997956992934e-05
1.04974536094788e-05
2.32671543053133e-05
1.70383447199637e-05
-5.84054770218296e-06
6.15690623675755e-06
-1.40826335207373e-05
-2.67022284517459e-05
-5.61228757231989e-06
-2.32843505954454e-05
-4.08105734151754e-05
-1.69116642012299e-05
-3.84041904426289e-05
-3.13411929117897e-05
-4.2888779178088e-05
-4.76448830030356e-05
-1.82863330061376e-05
-1.06936969012026e-05
-2.89179750773877e-05
-1.17561119704437e-05
8.20444434861942e-06
1.03003713025194e-05
1.26560201807397e-05
-3.30320688979047e-05
2.56031569358971e-05
3.81512890050361e-05
-1.43151169838866e-05
-9.54519315269585e-06
2.54207469253781e-05
-7.50690655176087e-06
-3.99193424206389e-05
-5.26288837718969e-05
6.12364425775445e-06
-1.64886728176187e-05
-6.05297569708988e-05
-3.66085883894791e-05
-2.04408974490463e-05
-1.64681255151999e-05
-3.44160328855833e-05
-4.42035403397623e-05
8.84555447802982e-06
-9.01235754106023e-06
-1.4514684746454e-05
-1.43819125578673e-05
3.57823374078304e-05
6.71247759222405e-06
-1.00308194831341e-05
-1.23712697437795e-05
3.85648972267642e-06
-1.40545539024748e-05
-1.65139418980499e-05
-1.12236366526798e-05
-1.77693303950831e-05
-4.67891122789794e-05
-4.01134514164583e-05
-2.28166028999929e-05
-3.68450434362274e-05
-5.44654379796181e-05
-2.99241812651087e-05
7.54320714143849e-06
-1.63564998604408e-05
-5.60789035436783e-05
-2.24752006613411e-05
7.34576460875662e-06
-3.99989989137643e-06
-2.81676276931128e-06
1.65409733468287e-05
-9.25845142515839e-06
-1.24646345118887e-05
-2.77796249326007e-05
-1.74923834418014e-05
8.78469274926157e-06
-3.57770921024021e-05
-3.77422681416502e-05
-7.90630240623957e-06
-2.09272654760737e-05
-4.14709822553493e-05
-4.23415859951881e-05
-9.71286645636881e-06
2.37057474353619e-05
-2.7085919258322e-05
-2.66932495420475e-05
-1.24985372489542e-05
1.16580686117284e-05
1.85616074066565e-06
7.20744545811808e-06
4.6842353287645e-06
-1.85092341776664e-06
-5.96233953906185e-06
-1.80332211477614e-06
-2.6441201554453e-05
7.90003807094023e-06
-2.21248208039739e-05
-1.47849957848692e-05
3.58394379329127e-06
-2.18690188838419e-05
-1.40851633928429e-05
7.80406803804231e-06
2.63648885375763e-06
-3.60244604503652e-05
-2.71063870630852e-05
-1.00109439475865e-05
-9.59075540114404e-06
-1.07752877752424e-05
-1.263806302275e-05
-6.4922799742825e-06
-1.17413254626841e-06
-7.60901969333826e-06
-1.14603241671051e-05
2.69027440201811e-05
-4.76361025700509e-06
-4.86410366763508e-05
-2.18194270682774e-05
9.18994451991067e-07
2.38342855553901e-06
-5.01188083491161e-05
-2.74055902059857e-05
8.50041487320027e-06
3.20839452215403e-06
-4.68666362154042e-05
-5.36156350864798e-05
3.49107572608097e-06
-2.69312542375725e-06
-2.845784774523e-05
-4.56175314248531e-05
-9.98501742282725e-06
-3.28512666784169e-06
-1.09486575062314e-05
-1.98340654961774e-05
-9.78468749783219e-08
-8.2836741613541e-06
-4.41504358893503e-05
-1.50717600105459e-05
-3.34238252186086e-05
-3.63931864109787e-05
-4.98178296266401e-06
-1.35525218222598e-06
-2.2462114166864e-05
-2.43001547100687e-05
-1.85782784271552e-05
-1.33985353070931e-05
-2.85243581126489e-05
-3.28993972170554e-06
-2.08125955997551e-05
1.64419253200228e-05
8.06860254669925e-07
-1.49458127453648e-05
1.60924035306713e-05
2.48198469038948e-05
-8.73911833507935e-06
-2.20033914167756e-05
-1.96847701278762e-05
1.77906118602208e-06
-1.61935220904533e-05
-3.95737222687391e-05
2.49338588597185e-06
1.51501021156727e-05
1.31135503897121e-06
-2.86578011601899e-05
-3.12717278631534e-06
-1.46503829762286e-05
-3.29766890928493e-05
-5.1738907910406e-05
-1.62313195119044e-05
1.37035208748135e-05
-1.08172888083161e-05
-4.59525037773601e-06
-1.39846422091252e-05
-3.20646517879324e-06
2.05698823324754e-06
-1.76367788115489e-05
6.21561381596086e-06
-4.80820172769443e-07
-4.08466928701692e-05
4.84543635484725e-07
1.86297288515446e-05
-2.25654001656182e-05
-3.19745079648205e-05
-1.16035030924566e-05
-2.72025196069008e-05
-4.04099049005714e-05
-1.4486022799869e-05
-1.92403588152344e-07
-1.66410638938011e-05
2.39443612471607e-06
-2.72184796764197e-05
-3.19277189453844e-06
4.65185140434108e-06
-3.05568499433363e-05
-1.67655306460735e-05
2.93223646160287e-05
-1.41979334479609e-05
-2.24474107630818e-05
-4.04359468657858e-05
-1.3100960455945e-05
8.17515611879149e-07
-3.92055371284908e-05
-3.66233665700205e-05
2.52185423590662e-05
-1.99975169527431e-05
-5.2356535493967e-05
-3.65215120028172e-05
-8.55253861010445e-06
-1.25978234040408e-05
-3.43931913202425e-05
-3.68021194841657e-05
1.33203633805301e-05
5.61468553327372e-06
-5.47398605638769e-05
-6.58801595179692e-06
-1.92594775077606e-05
-2.89789668009325e-06
1.82803464978514e-06
1.11135234770012e-05
-1.86154962965771e-06
-7.02923689846797e-06
-3.44487464822637e-05
-2.85818783681321e-05
-2.25715947180159e-05
-1.97425380429639e-05
-3.00966194855087e-05
-2.62619352995718e-05
-4.50639617674487e-05
-3.51724258984591e-05
-2.17849618805136e-05
-2.07471873565377e-05
-3.05802459665306e-05
-1.71344545427555e-05
-1.01262589368947e-05
4.48373534410493e-06
-1.20849913460777e-05
-5.97757295955974e-06
-1.65695926247939e-06
1.61366870047826e-05
-1.26394277553388e-05
-2.36722203017446e-05
-9.14952393008014e-06
3.61103831797731e-06
1.26456925499282e-05
-1.92988078851453e-05
-1.50969880081841e-05
1.79162165453077e-07
-1.01114741395979e-05
-4.58503021633415e-05
-2.42176397065733e-05
-6.31210918695054e-06
-1.66186488118957e-05
-2.34853894609134e-05
-1.98231457651505e-05
4.20108108565767e-06
-3.10289539623281e-05
-2.46669110353267e-05
-2.45747653450466e-05
-3.74235541896952e-06
-3.45436495186229e-06
-8.85299809943074e-06
1.53246670704652e-05
1.27895370129008e-05
-9.19895168439501e-06
-3.45232581758709e-06
-5.00109096967426e-06
-2.40698975941413e-05
-1.1676659235758e-05
-6.23454618589264e-06
-2.84951069345506e-05
-2.2651275067271e-05
-2.00545328797374e-05
-2.36826238517487e-05
-2.78396260651439e-05
-2.96717217776974e-05
-2.63715883115954e-06
-1.52028812878515e-05
-4.08179631131233e-05
-2.94312989247534e-05
-1.52881165708098e-05
2.05430344793615e-06
1.2477353559476e-06
-2.13727519206753e-05
-3.45693771322804e-05
5.52887080458227e-06
-1.10232797716664e-05
-2.66485231509119e-05
-5.09247818568823e-06
-1.25884505923069e-05
-9.15313349317992e-06
-3.63764343478749e-05
-4.3240525402958e-05
-2.87709059621224e-05
-2.4747635424115e-05
-2.4569746615898e-05
-2.95947656772056e-05
-3.02118945935855e-05
2.00016456168213e-06
-1.27152093609017e-05
-2.71440044986945e-05
-1.39100399728515e-05
-9.18520318202128e-06
-4.21826761667892e-05
-2.27890545811091e-05
-2.3162183841796e-06
-1.17807421940529e-05
-3.12284978920036e-05
-1.83809853896507e-05
2.21242202983471e-06
-1.54405511507211e-05
-2.09711090298294e-05
-2.69921758497521e-06
1.22143635270123e-05
2.51404912634406e-06
-3.68366095517935e-05
-1.24446960912286e-05
-1.26663605114427e-05
-7.09232701975082e-06
-1.48504690870858e-05
-1.9753679030504e-05
-3.72213066677758e-05
-3.17446240416093e-05
-1.1745307850494e-05
-4.18307427369938e-05
-3.19601233125143e-05
1.17432153536435e-05
-4.19639756934594e-06
-1.57197691891948e-05
-2.94102302679862e-05
-3.42003938924432e-05
2.38843406789942e-06
-8.66414238107449e-06
-1.20583883147184e-05
-1.60483967727995e-05
-9.08069054065789e-06
1.21542538187219e-05
-1.76982050998437e-05
-2.88408074920067e-05
2.52678965329857e-05
9.31225874260953e-07
-2.97828373304673e-05
7.01364922621288e-06
-3.42798939858741e-06
-9.55310891733802e-06
-4.65864077682017e-05
-3.22803037466993e-05
-4.39769453478951e-05
-2.02065559047179e-05
-2.09570578891019e-05
-1.65293872521548e-05
-1.55306312702782e-06
-1.28695323168096e-05
1.14425039250282e-05
-9.08902856678665e-06
-2.21466717586264e-05
-9.34292715154978e-06
2.70491802231368e-05
-3.98577264517556e-05
-5.06771491693676e-05
-1.82361266404664e-05
1.02116208359507e-05
-3.0334752847456e-05
-2.06120784776279e-05
-3.31887482822252e-05
2.90673336886219e-06
-4.38228419866818e-05
-3.48957247782041e-05
-3.53886538048787e-05
-2.18702904659568e-05
-4.35650906651952e-05
-5.33708169135627e-05
-2.14320936482769e-05
-1.46253707488499e-05
-1.11514453824484e-05
-2.28032747072227e-05
-4.73417114892956e-06
8.81546623449249e-06
-3.04048664005338e-06
-1.1900627178359e-05
-1.21377614478851e-05
-3.64287092618195e-06
-1.25130245498898e-05
-1.22063593839193e-05
-1.63293842561592e-05
4.51395112412414e-06
-2.68417343912637e-05
-5.43095284619049e-05
-4.69361336229961e-05
-1.71482272869713e-05
-2.84901648731943e-05
-3.5379131694944e-05
-2.15692835662475e-05
-3.05268337113157e-05
-2.03618825115324e-05
-7.41605842003071e-06
1.95914864838298e-05
-4.26981480643763e-05
9.36266350631635e-06
-1.85229678521063e-06
-1.31516659810832e-05
1.65393653210947e-05
-2.56204009458573e-05
1.09218833543964e-05
-2.113867864389e-05
-3.70055394847967e-05
1.29389802395828e-06
-2.3307641592654e-05
-2.01649740018163e-05
-5.28970551875732e-05
-2.30479523982169e-05
-6.10230285414117e-06
-1.21121001294375e-05
-1.28034302874353e-05
-1.52901993355216e-05
-4.65268311489339e-06
2.92487805218574e-05
-2.04736389068687e-05
-1.43553105148574e-05
-1.25851647504012e-05
3.01687910442074e-05
3.5681234179382e-06
-2.52128919928741e-05
2.03854743892725e-05
1.7345603574565e-05
-3.38002518280231e-05
-3.15170420006404e-05
-2.45051529600672e-05
1.67883096027013e-06
-3.49137520273547e-05
-5.11717016523335e-05
4.9606438185834e-06
-3.10016589644515e-06
-4.10944189328383e-05
-3.56568663984635e-05
7.19819604001198e-06
-6.16380354858858e-06
-3.46137123014613e-05
-4.14631228839386e-06
3.87219305374101e-08
-1.0312336859074e-05
-4.51729985831418e-05
4.69204507683168e-06
1.34793578618336e-05
-2.13326121273897e-05
-1.74880068027571e-05
-3.02122189073492e-05
-3.10747907351024e-05
-3.51751015386606e-05
-2.34025614023509e-05
-3.79196278143861e-05
-3.79583211381264e-05
-4.03880212931882e-05
-3.36964913407754e-05
-4.31608139646145e-05
-2.37093736984177e-05
-1.61189735521755e-05
-1.70598970109777e-05
-1.4476314107071e-05
-3.38092223547177e-05
-1.65292235912684e-05
1.01110074009176e-05
-8.87907006243779e-06
-2.83898015167204e-05
-1.88277331545563e-05
2.01663459698616e-05
-4.08510222400105e-05
-3.48956248293594e-05
1.29374312613303e-05
1.15390315206298e-05
-1.30173600125324e-05
-4.56843899033171e-05
-1.86261582964544e-05
-9.02375708739619e-06
-4.12982823252341e-05
-4.57001732976971e-05
-2.35942096426967e-05
1.52367240573073e-05
-2.39784572961454e-05
-4.57493285730536e-05
-1.00140129211709e-05
9.34778376651051e-06
-3.80910079870929e-07
-3.08290882199713e-05
4.91927236844599e-06
3.84147828842126e-05
1.75296161987671e-05
-8.39056341440895e-06
9.75713342271039e-06
8.12526868148015e-06
1.15658317902322e-05
-2.73283532210575e-05
-1.70285760552694e-05
-1.45206647758608e-05
-3.08068601039378e-05
-4.78674334241172e-05
-5.49229233132487e-05
-3.83996324621896e-05
-1.60928523903979e-05
-3.09776040363258e-05
-9.4309511909388e-06
-2.68299336346338e-06
-3.29396485067973e-06
1.93356322906488e-05
1.1604621378942e-05
-2.15518573301828e-05
-6.39765734532257e-06
1.51764949940185e-05
4.96030022043339e-06
-9.7132539706837e-06
-5.70715244989386e-05
-2.23265831337789e-06
-1.5324774296518e-05
-5.96034374095279e-05
-2.6791852343399e-06
-2.13342164453439e-05
-4.00355418747182e-05
-4.87751037951643e-05
-3.94010338664774e-05
1.05465977572132e-05
-4.33325817856185e-05
-5.17598830559095e-05
-4.29718222587345e-05
9.96917878054318e-06
1.31988498247869e-05
-2.34067011321312e-05
-6.15090500936292e-06
1.56178750841968e-05
-4.79938703561845e-06
-2.08457305817941e-05
-1.7004162255886e-05
-2.50155327120721e-05
-2.97075809408995e-05
-3.21907784665956e-05
-4.16306652338616e-05
-2.32685876255808e-05
-3.30706525162892e-05
-7.75512133458773e-05
-3.94579296717913e-05
-1.98014633010256e-05
-1.88845088319799e-05
-3.25022354126857e-05
-3.51049194412904e-05
-7.9960483157174e-06
2.17651423001926e-05
1.68251405358062e-07
5.14685217272884e-06
-1.06130109575558e-05
1.02615354587176e-05
-2.24129435412416e-05
1.19002139944949e-05
-9.18321603552094e-06
-6.94462417436177e-06
-3.00111302483279e-05
5.65755295713873e-06
-1.4403592610461e-05
-3.21987121745888e-05
-2.33913497088025e-05
-3.87901235703626e-05
-5.68446508762059e-05
-6.89962647749272e-06
8.83328257339538e-07
-2.71360763936285e-05
-1.89703552227622e-05
3.73262134028829e-06
1.4360658451169e-05
-1.02022907972144e-05
5.93348260219923e-06
-6.22538726766382e-07
-8.3575999321175e-06
4.65573308222052e-06
-6.24408889964061e-06
-3.16422788577972e-06
-5.92325657002604e-06
-6.13141069570748e-06
-1.18157709995776e-05
-3.93272373230462e-05
-1.09089763057528e-05
-3.55018244754492e-06
4.00357266735179e-06
-3.10698135600276e-05
-2.7700696545964e-05
-2.32577949097255e-06
-3.15311545153795e-05
-8.8436942743021e-06
-1.43557980875596e-05
1.13555729582912e-05
-7.23239464899976e-06
-1.62842443803668e-05
2.74381758022581e-05
4.84772599193639e-06
3.01552254114818e-06
-2.7040830266381e-05
-2.89074527213906e-05
-2.06162737112276e-05
-1.73177001587079e-05
-2.73078092457617e-05
-3.28829714372584e-05
-2.17325880732048e-05
-4.479263611161e-05
-5.04031733997081e-05
-4.211587820063e-05
-1.62817367493031e-05
-2.6280377250297e-05
-1.82655648757423e-05
-3.54561830799524e-05
-9.95657541093117e-06
-1.44620339182188e-05
-7.22397295978121e-06
-8.53380840328869e-06
-7.98276949342196e-06
-1.50773247757738e-05
-1.10504025610051e-05
5.15464151192749e-06
-1.27157610613064e-05
-2.03035421003631e-05
-3.85063029904832e-05
-3.72960199419384e-06
-5.11744431151446e-05
-4.91558965301762e-05
-2.90776475716735e-05
-1.8470591101142e-05
-2.77623895642849e-05
-2.99445538444431e-05
-2.86895914682845e-05
2.01894392821651e-06
-1.64324717125024e-05
-2.45482857996828e-05
3.8264589961613e-06
-5.11554292943192e-06
-3.17118837566802e-05
1.52015401922881e-05
-1.86636158816707e-05
-2.75100160574797e-07
-2.44766829165319e-05
-2.05665917673225e-05
-3.38526453613053e-05
-2.66461128264923e-05
-3.67250597150449e-05
-1.99940309389294e-05
-3.87602336583975e-05
-2.7515458077647e-05
-4.41548097190723e-05
-2.42870875562911e-05
-1.96562387735065e-05
-1.44237754126767e-05
-9.95471433012213e-06
1.7302112511964e-05
2.66864727082243e-06
1.389759866033e-05
1.85666259254472e-05
1.87193834332659e-06
2.84797455465594e-05
-1.72687310672352e-05
-1.46984353514381e-05
-2.10475239092037e-05
-2.21457930848049e-05
-4.66695972940778e-06
-4.11061034061497e-05
-3.16926500872398e-05
-1.40828897547768e-05
-4.50076879221471e-05
7.56180046500719e-06
-2.88388863257301e-05
1.66743179835546e-06
-1.350763153973e-05
-2.1665352804243e-06
1.42741774670601e-05
-8.36019836652801e-06
-4.88132852579024e-06
-3.69524789864646e-06
-6.30685970152399e-06
-1.01133088492718e-05
8.2101894331153e-06
-3.37422104393967e-05
-1.65949605879763e-05
-2.69328530503263e-06
-2.32678514029503e-05
-3.35521794252897e-05
-3.91904069683137e-05
-9.27656713040174e-06
-4.18059959508483e-05
-2.88640752519479e-05
-3.98731622278758e-05
-2.90296742699388e-05
-2.75284385926101e-05
-2.53953603531722e-05
1.03698857042209e-05
1.45743091292618e-05
5.37087233209631e-06
9.08675004798902e-06
2.2090796536123e-06
3.22009355972316e-05
-1.57184132403078e-05
-2.34295810812384e-06
6.82796252121254e-06
-6.26674718879199e-06
-3.84938820821108e-05
-3.8099399368511e-05
-2.33518565938487e-05
-5.48441597192653e-05
-3.37711763780062e-05
-3.31710802855219e-05
-4.66922557937383e-05
-5.51354750337292e-05
-2.45450640332122e-05
-3.66889899675313e-05
-2.73398420254224e-06
-4.15803674428966e-07
1.75370366267164e-06
-1.23694848956316e-05
1.55811942540827e-05
-4.58003305035251e-06
3.26038977517256e-05
-8.03425349993378e-06
1.50458151000786e-05
-1.12923493224945e-05
8.02246644466651e-06
-1.92063234307249e-05
-2.66854182254489e-05
-2.55781407391155e-05
-1.03560824311721e-05
-3.6655392405975e-05
-2.18863503159047e-05
-2.54595124180503e-05
-2.50529292211449e-05
-3.30236764805232e-05
-2.04731027669273e-05
-3.40779486995816e-06
7.72180296823789e-07
1.60320261310347e-05
-4.23189789400465e-06
4.5816257691999e-06
2.79923263196904e-05
2.62715731841365e-05
-2.90492840866015e-05
7.39337747172045e-06
1.90807881905374e-05
6.86394252426039e-06
-2.14007140377886e-05
-3.57319917987365e-05
-1.75522111344772e-05
-2.8027956636406e-05
-4.66553973107129e-05
-2.50569310883703e-05
-4.20766386803043e-05
-5.3250840715741e-05
-3.1382376725599e-05
-1.85049264381896e-06
-3.12951028998424e-05
-2.72693883538984e-05
8.37871489905002e-06
2.72042947710407e-05
-6.5743927319298e-06
-3.36209929365728e-05
2.51196432637522e-05
1.33342781413156e-05
-2.88091027690079e-06
-2.38112161280663e-05
-1.75189591140583e-06
1.64474252708595e-06
-2.13970643274524e-05
-3.6933712910162e-05
-5.46877558296317e-05
-4.52703695185534e-05
-3.99197685743339e-05
-6.65409936347176e-05
-5.47531916217779e-05
-3.53495522341621e-05
-4.22756899907817e-05
-2.01654177930371e-05
-1.1048406407794e-05
-7.2206434326094e-06
2.42130915110731e-06
3.11378343774693e-06
-1.15142228240393e-05
-6.51243869165751e-06
8.60755224359578e-06
-6.86554032917419e-06
1.21320012114277e-05
-7.83122429879049e-06
-1.54413742280424e-05
-3.29184137396577e-05
-9.74764099904061e-06
-5.3976960364304e-05
-6.92061296842203e-05
-6.26079653105945e-05
-3.08974045377061e-05
-5.64962678286155e-05
-4.06949302488744e-05
-2.60789431849108e-05
-1.58591850948603e-05
-3.61281062447782e-05
-3.50129573864963e-05
1.8447313768862e-05
1.32529100157996e-05
-8.36312849669485e-07
2.02889591300052e-05
2.16889714484194e-05
1.30952128296021e-05
3.90793958049754e-06
-2.24209995518497e-06
-1.71843898460626e-05
2.86863471481384e-07
-3.43939497456177e-05
-1.32992160908268e-05
-4.41205165157933e-05
-4.49611031787216e-05
-4.97506256144592e-05
-4.43229092308006e-05
-1.39427738928209e-05
-4.73913911395378e-05
-2.77247516807718e-05
2.22060788999839e-06
-2.08470238486651e-06
2.57773736002873e-07
5.19525168865003e-06
1.26049885120719e-05
2.26798339167754e-05
2.82942020829472e-05
1.78540717476268e-06
6.19485766762625e-06
3.29246435649117e-05
-3.30086411433762e-05
-3.64478567561353e-05
-6.66736368870712e-06
-2.24318006320635e-05
-4.96464281434195e-05
-3.08407870955559e-05
-4.47408722039461e-05
-3.50274975619606e-05
-4.66931006317603e-05
-3.6795427939383e-05
-3.23439662711191e-05
-3.59735579375578e-05
-2.63730239097092e-05
-1.10891130304786e-06
7.70064518856335e-06
-8.01846842740207e-07
-1.19136163158944e-05
1.14999870314503e-05
7.17172598207808e-06
-1.16097594085255e-05
-5.20939893583859e-05
-2.9147207442473e-05
-4.12505736867766e-05
-4.0776990902507e-05
-5.05176765973074e-05
-3.74186717279521e-05
-5.54195129011682e-05
-3.04482226813659e-05
-4.10463204775667e-05
-1.84680412986931e-05
-3.3368528652713e-05
-5.41636220226272e-05
-5.84922677376964e-06
-3.08060690555508e-06
-8.61373620121372e-06
-8.594945623853e-06
-1.02173841281996e-05
3.60285984757798e-05
-2.12279620126642e-05
-1.50229754606009e-05
-1.54484478829432e-06
-1.77418950590791e-05
-3.27272189630005e-05
-4.81031602894352e-05
-2.4558554478107e-05
-1.65250180811107e-05
-7.16568032392368e-05
-4.81588436840233e-05
4.58205138056055e-06
-9.50373333128299e-06
-2.74102393446767e-05
-3.03793447843215e-05
-1.91152701863714e-05
-1.77981345320875e-05
-7.4894660247212e-06
-1.77953931216664e-06
9.36648156412836e-06
2.95417441342121e-05
-4.79603115474828e-05
2.2582624532756e-05
2.47254040040138e-05
7.87458277225685e-06
-2.85812988737367e-05
-3.01688204780942e-05
-2.62564428324184e-06
-9.27726592498116e-06
-2.05772198363487e-05
-3.90555084289264e-05
-2.47337949497822e-05
-1.67921343280026e-05
-1.30041749604446e-05
-3.5294724865191e-05
-2.90784343855767e-05
-2.85218114890379e-05
-6.90124881102089e-06
-4.39404311411261e-05
-1.39009811826729e-05
-8.74735130543087e-07
-6.09120832142635e-06
-1.18880840465851e-05
-5.44451187715607e-06
-1.77260761402221e-05
1.57920290842846e-08
-8.22371814048969e-06
-3.0587777551416e-05
-1.84638244538818e-06
-7.33410337411615e-06
-1.21257133122602e-05
-3.22092369887375e-05
-3.38612398829062e-05
-1.8311740717477e-05
1.8099007161725e-05
-1.28051395172324e-05
-5.44792296804025e-06
4.93407766232915e-07
-2.96173121879238e-05
-2.67613870764204e-05
-1.73545013917182e-05
-1.18387420047838e-05
-4.99360375226305e-06
-2.61098788106259e-05
-4.49319763190425e-05
-3.63663702378404e-05
-1.72661611935853e-06
-2.99266728287574e-05
-4.84385006979011e-05
-7.34171448668191e-05
-2.50314823800146e-05
-3.09266773672803e-05
-4.42097130582089e-05
-3.89004074478912e-05
-3.36274876266814e-05
-1.76127283917994e-05
-2.07473881032311e-05
-2.05035077551691e-05
-1.51836530751582e-05
-1.13298658086553e-05
-2.8102805255261e-05
-1.91315141258823e-05
-2.37978087695911e-05
-3.10112298132026e-05
-2.23472509356718e-06
-7.29158237557449e-06
-1.59169213183149e-05
7.34753646696983e-07
-7.15454178998881e-06
-2.17788533432244e-05
-2.42175057448128e-05
-2.09643744843978e-06
3.29653776797334e-06
-4.42854591766878e-05
-3.37456689124909e-05
-1.34773672800296e-05
4.76818783953891e-06
-2.77155200953676e-05
-3.66926385622449e-05
1.08435118597096e-05
-1.23597006343391e-05
-6.61810287186361e-06
-1.96661544951337e-05
-2.07898600495182e-05
6.79010357701949e-07
-3.18398057672461e-06
-4.21514097345874e-05
-2.90951562585029e-05
-1.16001644237944e-05
-5.51919159826997e-06
-3.55061481699352e-05
-2.83974388018617e-05
2.31542467811931e-05
-8.14631443256211e-06
-2.60227259424087e-05
-3.74351392838191e-05
1.22044473624138e-05
5.86514879002551e-06
-8.58939582373455e-06
-4.17440874692538e-05
1.54520079991964e-05
7.8281857297909e-06
-2.30066654366332e-05
-2.92845942199836e-05
-3.1484956406975e-07
-1.30039399170417e-05
-2.30145622652507e-05
-5.65358514665127e-05
-2.34774636962702e-05
-2.79406132677981e-05
4.13406162656128e-06
-2.02261266907017e-05
-6.1809279239584e-05
-8.20422164305454e-07
2.02184291912817e-05
2.11942670944682e-06
-3.04288782623763e-05
-5.0189571749571e-07
-7.22344144068849e-06
4.39561891842063e-06
-2.22226384906465e-05
-1.05236077749555e-05
-8.83544793962861e-06
-2.14404047370104e-05
-1.2955608968987e-05
-9.03758143923222e-06
3.59926553563245e-06
-2.44346820173068e-05
-1.24465347726605e-05
-3.01814913937587e-05
-2.14416293302291e-05
-2.75581671496096e-05
-2.72511968905107e-05
-3.03241796610608e-05
-2.70212613226504e-05
-5.04014530868481e-05
-1.85722668444673e-05
3.82937083428464e-06
-4.27416262099435e-06
1.69977992811275e-06
-4.19336293532536e-05
-1.66324155014944e-05
-1.77407678450667e-05
1.23962286858098e-05
-1.84032111418899e-05
-1.5333248364892e-05
-6.08147806589506e-06
-2.13802287536401e-05
-2.42919122751694e-05
-3.59112861373559e-05
-2.88269293484213e-05
-3.49715319999932e-05
-3.33274059521628e-05
1.04220940006992e-05
-3.21627416154768e-05
-1.60596878234859e-05
-1.99498273561061e-05
-1.01776797281335e-05
-9.42849802016713e-06
-2.19755460823135e-05
-3.0378893043112e-06
1.27001208447059e-05
2.78445535330657e-06
-8.17638666981247e-06
-1.4392936330537e-05
2.77155645664203e-06
-1.67313480855564e-06
-3.10368479807497e-05
-1.8369638608429e-05
-1.01020850538743e-05
-9.61406924419065e-06
-2.58175554260667e-05
-2.81895267128178e-05
-2.20326490281545e-05
1.39543694642178e-06
-2.33657261452045e-05
-2.68804010486821e-05
-1.77894342717271e-05
-9.66412038174905e-06
-9.67376642098951e-06
6.90901423575957e-06
2.63189672275947e-05
1.33013743444796e-05
-4.03457384720331e-06
6.77476480758429e-06
-2.88994224337054e-05
-1.06924133170692e-05
1.60251685726787e-05
-2.13745390558895e-06
-3.03513572880572e-05
3.70921069178271e-06
-1.40443661160177e-05
-3.56818321764042e-05
-4.64519066117547e-05
-2.51451541343393e-05
-3.19278432482913e-05
-4.63328735549789e-05
-2.36846818810917e-05
-7.07248614180185e-06
-2.75794704445122e-05
-1.17224988437259e-05
-9.00852956457167e-06
1.14580703117283e-06
-5.52957073415748e-06
-8.60500883124043e-06
-4.76021215284316e-06
7.69275707626273e-06
-1.18979796094921e-05
-1.69656662301799e-05
-3.49900449806007e-05
-1.47909400638357e-05
-4.22015520515565e-05
-5.71521870651543e-05
-4.04292848445788e-05
-4.38379675958597e-05
-3.54117703519476e-05
-2.59627753052386e-05
-2.86634320567339e-05
-2.31791500037993e-05
-3.77414503732995e-05
-2.51350716763206e-05
-3.21549446770636e-06
1.60723963240741e-05
-1.7531502769769e-05
3.3081340111748e-06
-1.23265214413497e-05
-7.09666571370223e-06
3.18116212938446e-05
-4.21408466127244e-06
-1.59296052670444e-05
-2.70344314761114e-05
-3.13027081726586e-05
-1.02962664159667e-05
-1.5145579945107e-05
-3.50657406436562e-05
-3.97954463036105e-05
-1.3638399183811e-05
-3.62297836806786e-05
-9.42210799608899e-06
-2.4304757113845e-05
-4.39895264381842e-06
-1.67519287097081e-05
-4.07210609346121e-05
1.0812769938943e-06
2.25069935930404e-05
-1.76061906369902e-05
-2.62665955057145e-06
3.52982850423929e-07
3.038267984218e-06
1.03068163623413e-05
-2.92292137611231e-05
-1.94262642274061e-05
-2.49225511362624e-05
-2.96490652186666e-05
-2.44554926972797e-05
-3.19383516887029e-05
-1.07515209641403e-05
-1.1733026457844e-05
-3.29277554052347e-05
-2.59141800391368e-05
-5.2288827876247e-06
-1.74115393911598e-05
-1.82888489926774e-05
-1.29377302267953e-05
-2.12679526753108e-05
3.94120906835343e-06
9.91809515583825e-07
-4.90236523095534e-05
-2.89329064981106e-05
-1.64072059210304e-05
-1.30213141924928e-05
-1.47087060458772e-05
-3.79408931501277e-05
-1.51433749629627e-05
-1.88193979735814e-05
-2.64734956901362e-05
-5.06844080506538e-05
-3.32326519067047e-05
-3.48938165774284e-05
-4.4279558308565e-05
-4.44253827510663e-05
-3.84413178038534e-05
-9.18673058258283e-06
-3.23588946633411e-05
-1.82566533156977e-05
1.07604734683862e-05
6.79236968444924e-07
9.05678307343016e-06
-3.97679970894256e-05
-2.16077159164798e-05
-4.2461879304898e-07
-1.74163574854446e-05
-4.77662188683246e-05
-3.06498260514378e-05
-4.64236235451735e-05
-4.33429243378124e-05
-5.45863554270362e-05
-4.07704733341192e-05
-1.75966147288782e-05
-1.56473635045575e-05
-3.20755303571772e-05
-5.03629771191294e-05
7.5698631854932e-06
-1.14937299962293e-05
-4.70136487116851e-06
-3.38694264456651e-06
1.26683540543317e-06
-1.41230471069427e-05
4.19417396711467e-06
1.05057564478633e-05
-2.75248559848308e-05
-1.30754307863274e-06
-3.18270891714927e-05
1.95804330843588e-06
-2.58131205753604e-05
-4.46251173623361e-05
-3.4500921259661e-05
-1.00035943723385e-05
-3.01524962311981e-05
-4.28589509855805e-05
7.38852575107188e-07
-2.2331996295271e-05
-1.54473130965903e-05
-3.94095648345433e-05
6.38891582605377e-06
3.45757112409847e-06
-1.81259296395283e-05
1.79066515481942e-06
-9.01216002690742e-06
2.093835815656e-06
-1.29282950692489e-05
-3.87817415153471e-05
3.05728907339742e-05
-3.62564437154634e-05
-2.71596779749797e-05
-4.10346710701705e-05
-2.46853443347414e-05
-3.4160496678266e-05
-1.32803635903482e-05
-2.57655627092035e-05
-1.75898090876861e-05
2.21421564911887e-06
-1.94127750558431e-06
-9.85097966226405e-06
-1.9794900822742e-05
-1.74323579417138e-05
-2.15676910112672e-06
-1.41128465370983e-05
5.33583674058998e-07
-1.88986596370512e-05
-4.95700864760908e-06
-1.25565141074029e-05
-2.73934616791979e-05
-1.59409762076138e-05
-2.04581643487258e-05
-5.47781961293729e-06
-5.2101141031138e-05
-4.00191238934287e-05
-3.39905945431326e-05
-1.52434440810332e-05
-4.82757227940497e-06
-5.17762519423584e-05
-3.64039278417599e-05
1.72031733530861e-05
-3.82557640875962e-05
-3.58364468993701e-05
-3.02358085074052e-06
-1.43959802952112e-05
-1.56095333500661e-05
-4.08632222314925e-05
-1.96830999820443e-05
-2.26001617681047e-05
1.22860076740926e-05
-2.16509843905883e-05
-2.29398830555789e-05
-9.5962428767319e-06
1.44100632196739e-05
-3.87917151422376e-05
-1.63619553282048e-05
3.35135415629377e-07
-1.55770110558019e-05
-3.87418182759503e-05
-1.00824104972314e-05
-4.9606815499645e-06
-1.57907067065372e-05
-2.28892225301691e-05
-1.5626665799055e-05
-1.46476838599681e-06
-5.80777362370088e-06
-2.46951282610107e-05
-3.17421262634982e-05
-6.51318564925473e-06
-1.70553574906634e-05
-1.04186372850399e-05
-4.94726587473757e-06
-9.66208217484506e-07
-8.01994088496801e-06
-1.44896241974389e-05
-1.4413205939589e-05
-1.47908054260258e-05
-2.94452885582057e-05
-1.0892077957656e-06
-2.33396557987105e-05
-1.38148163003684e-05
-7.73785021473429e-06
9.4840712428738e-07
1.35207475998617e-05
-4.45101234462629e-06
-2.29713974359216e-05
8.35424031211995e-06
-1.08055634269257e-05
-1.66623656505229e-05
-2.42774995388832e-05
-5.08091257798837e-05
-2.30184296744202e-05
-1.15026888836635e-06
-3.68115562698048e-05
-1.90450807016312e-05
-2.01024172159002e-05
-1.94533467316119e-05
-7.20808537416486e-07
-1.24292101543817e-05
-9.04612834738926e-06
-4.11900472307382e-06
-2.94103545042421e-05
-2.27105253353292e-05
1.18334538058431e-05
-3.05680863248277e-05
-1.64927247161765e-05
-1.73725170919621e-05
-3.98086529805046e-06
-2.55649442436051e-06
-9.99803805471829e-06
-1.26321347723741e-05
1.20889352002836e-05
3.71532807187292e-06
-4.84908816367475e-05
-1.3029358236012e-05
1.77728475146361e-05
-2.00998747346801e-05
-7.94540385206361e-06
-1.91920295183682e-05
4.05919986953469e-06
-3.02684634506378e-05
-3.47056333663677e-05
3.870695788241e-06
-1.21686123427115e-05
-3.00855467423006e-05
-4.92800668504344e-05
-2.00216926494149e-05
-1.20718742640283e-05
-2.61722263167497e-05
-2.91387404102246e-05
-1.02367080506333e-05
-3.61916782527147e-05
-1.59608312826777e-05
-1.89862870403984e-05
-1.28696417101831e-05
1.06538669792452e-06
-2.65882745526212e-05
-2.01467019382412e-05
-2.78225029445727e-05
7.47925164388555e-07
-4.1258700849933e-05
-2.46840680593581e-05
-3.66460848213931e-05
-9.45621894182385e-06
-4.03739317046195e-05
-3.09335666084714e-05
-3.70378635346685e-05
-1.7714497525523e-05
-4.09636647846974e-05
-4.30368105009659e-05
-4.4845276385332e-06
8.04102122258323e-06
-1.11286511033643e-05
-1.07175874500084e-05
1.98331848878713e-05
6.94779003623647e-06
-1.15607957289776e-05
1.3692313149584e-05
-8.1272981951982e-07
-2.78620290715884e-05
-3.77347483030952e-05
3.01385593332104e-05
1.90932024482001e-05
-1.74870941469955e-05
-3.16299367195832e-05
-2.16373369812805e-05
1.2784646295518e-06
-2.00901666261026e-05
-1.49065634233328e-05
1.08553148815526e-05
-1.24123448886663e-05
-3.11778789468585e-05
-4.36384601987754e-06
-2.53331709194863e-05
-2.4859617722863e-05
1.85175688003563e-05
-1.52044180350064e-05
-2.99103888720839e-05
-1.70951624095028e-05
1.83480836968711e-05
4.60054376651358e-06
1.96986664629564e-06
-3.59276522453073e-05
-2.42283996998892e-05
3.42049279800496e-05
-5.22431940954557e-06
-2.07552535585746e-05
-2.52286626441318e-05
-2.23219915655046e-05
1.86835474389808e-05
-2.09846650341679e-06
-2.00203217929985e-05
1.62763515462546e-06
-2.12488561358056e-05
5.88619075634552e-06
-2.96013760831322e-05
-9.50772549849129e-06
2.29393387071925e-06
-2.4533987644059e-05
-3.02047278161507e-05
3.38612826443965e-06
-2.3225744457515e-05
-4.58382303778995e-05
-2.60323761385593e-05
-3.76507314438621e-06
-2.9422527653612e-05
-1.94227206733732e-05
-1.46039205855731e-05
-4.34774181156533e-06
-3.5395773888955e-05
1.27931194253123e-05
-1.46437788204895e-05
-5.03411563718117e-06
-2.81291117717505e-05
-4.15591782041676e-05
4.8453801509824e-06
-9.24916170794818e-06
-3.45730590480757e-05
-2.25317961769025e-05
-5.60224402587069e-06
-2.00031446235526e-05
-2.98331221101403e-05
-1.32807739820663e-05
8.50391865083683e-06
-2.06445217591071e-06
-4.64538951303502e-05
-2.07646085143711e-05
1.1525430711632e-05
5.52080399199727e-06
-4.97512708489657e-05
-2.68715420642206e-05
-1.08389457675066e-06
-4.3918070734535e-06
-4.71380637919204e-05
-6.35226978197314e-05
2.65691869661915e-06
1.2458687989847e-06
-1.0538311597364e-05
-3.81179595241259e-05
1.20504244552265e-05
6.06136278568849e-06
-2.72660919647604e-05
-7.27153894357654e-06
1.68686077038347e-05
-8.35913373006584e-06
-5.19154908142259e-06
1.03071952478382e-06
9.83244940473797e-06
-2.78399792284864e-06
-3.37360275338287e-05
1.29515838711721e-05
9.50507082019483e-06
-1.84570062270015e-05
-2.78951815470731e-05
-3.00115433265149e-06
-3.98332319612546e-05
-1.3928206868675e-05
3.0057692997679e-06
-4.58869112133264e-06
-3.28663260784858e-05
-4.23212701252772e-05
1.41007808980399e-05
-2.60110328830008e-05
-2.57541191692748e-05
-3.09931248096608e-05
2.44158834724088e-05
6.01055556780897e-06
-3.82878014040695e-05
-3.90746889149146e-05
1.90571100329036e-05
2.58104529545903e-05
-3.93430612153393e-05
-5.14589464320236e-05
1.44892575664371e-05
9.22191252254591e-06
-2.88600021166227e-05
-4.74251274594521e-05
-2.09548829276372e-05
1.92313698559865e-05
-4.76447580836092e-05
-6.97121563298708e-05
3.21564096433521e-05
1.12796638545401e-05
-4.30405765165425e-05
-6.02551557069122e-05
1.66524009715264e-07
7.39407316605256e-06
-5.90097232437305e-05
-2.2116266314517e-05
-1.15300853146198e-05
-1.03811657573212e-05
-2.08113316571369e-05
-1.66348246459362e-05
-4.40646897697074e-06
-3.75982479465138e-05
-3.93419109193067e-05
-3.13975080902536e-05
-3.45214834456935e-05
-3.33838112102656e-05
-3.9099999935766e-05
-4.42993987431611e-05
-1.12354902701044e-05
-1.68815202339125e-05
-3.51714218855703e-05
-3.15996454998556e-05
-2.37850997879371e-05
-4.61775125028812e-05
-1.49760160874253e-05
-1.02692085170847e-05
-3.0195909178324e-06
-3.41976455068131e-05
-2.26408119776111e-05
1.78410491171888e-05
-1.52651247981546e-05
-5.24377635374302e-05
-2.92721568274249e-05
5.21781404060378e-06
2.05783366934555e-05
-3.5156749677122e-05
-3.60839348079877e-05
5.00800914337336e-06
1.23699436549064e-06
-7.14113640949802e-05
6.67871552114759e-07
1.03907830211863e-05
-7.33628925645051e-06
-3.02533767250736e-05
-3.05921197396229e-05
1.79663001997845e-05
3.39986223791113e-05
-2.84636064926199e-05
-1.03483305045585e-05
3.13822994931729e-05
4.21958180305931e-05
-7.15927640477722e-06
-2.2204780647986e-05
-2.95732765222008e-06
4.03650157404253e-06
-4.19674687721575e-05
-5.48841187587527e-05
-1.75783466066071e-05
-2.18403414344356e-05
-2.57584817719599e-05
-2.43150189044323e-05
-2.27655670790375e-05
-9.63785024624838e-06
-4.34377345798523e-05
-1.99425504751684e-05
1.69893373047035e-05
-2.55951509088816e-05
-2.894240709235e-06
-1.18304341109391e-05
-2.14955228051302e-05
-1.78760920818356e-05
5.17021999373066e-06
4.7589890248019e-06
-2.44464680750749e-05
-2.09823510135709e-05
-9.65291184075446e-08
-8.6253686547199e-06
-2.39869067911908e-05
-3.75984697449763e-05
-6.49231980284392e-05
1.46263937380299e-05
-1.40567107897045e-05
-4.72872175225474e-05
-2.92713504338013e-05
-1.60814697616436e-05
-4.55727022755669e-05
-2.09569398549022e-05
-4.79360679177139e-05
-6.53609440190199e-06
-8.63248519447874e-06
-3.63655143411097e-05
-3.60075657265177e-05
2.62607179574437e-05
-1.17672173149927e-05
-2.94603115144804e-05
-3.22307951241025e-05
-6.56910255987019e-07
-1.00053307052152e-05
-2.06709362783401e-05
-2.21362023931623e-05
-3.33590078513555e-07
-6.91113694298597e-07
-2.52823553006201e-05
-3.28306364342825e-05
-1.88380605905914e-05
1.01855311943168e-05
-1.04936000624471e-06
-1.90185026668517e-06
-2.92986354881796e-05
-6.1648744556421e-06
5.74472343872853e-07
1.64480960156423e-06
-1.76901656953361e-05
-1.2829076726447e-05
-1.53596053345142e-05
-3.90511084470024e-06
-2.68760440281958e-05
-3.53151942193989e-06
-1.26362066755222e-05
-1.51400154083949e-05
-3.03590012887485e-05
-1.57310667506311e-05
-1.90044665996677e-07
1.39862907558016e-05
-6.00856510090401e-06
-9.5138654169143e-06
-9.75525619503436e-06
3.44677121300566e-06
-1.96846407309612e-05
-3.25526507145581e-05
-2.12213203497048e-05
4.79400590511466e-06
-4.6429366880716e-05
-2.5639787127444e-05
1.56517093203439e-06
-2.83076788783584e-05
-5.66561229939903e-05
-1.36463886443457e-05
-2.84935957721229e-05
-1.85688373373162e-05
-1.54404244597895e-05
-2.98488585423321e-05
-2.09591576763714e-05
5.49199697978129e-06
-1.17730342060162e-05
-1.38271074788841e-05
-1.94069459591443e-05
1.04488046546721e-05
-2.65404139990684e-06
-1.38681273301616e-05
-3.28273847480674e-05
9.83993220273429e-06
-2.04570695807339e-05
-2.53473307284527e-05
-1.84342876799042e-05
-3.35567385468012e-05
-2.61710640905628e-05
-1.69711340455318e-05
-1.70229089554412e-05
-1.54500764681042e-05
-1.21895652870652e-05
-4.81151383140355e-05
-5.1482323639051e-06
-2.44981451275496e-05
-1.80330922081341e-05
2.09625606756474e-06
-1.2914918597706e-05
-1.31131360663804e-05
-1.4889802410287e-05
-3.23868085540674e-05
-9.9519010413654e-06
1.64960256487109e-06
-2.00106632141691e-05
-2.99768948361792e-05
-3.0796499540885e-05
-1.06637925597069e-05
-3.22610258003162e-05
-5.12488691636743e-05
-2.97591829910886e-05
-4.89905473418342e-06
-2.66154468890431e-05
-3.62786309139792e-05
-3.20383181045074e-07
1.94810559009619e-05
-2.18379656990655e-05
-2.31874011846591e-05
-1.00495293386741e-05
-1.76163802306901e-05
-2.50044939600816e-05
2.48121420333019e-06
9.64291672024e-06
1.64723724565301e-05
-3.01617079248179e-07
-3.30800570359539e-05
-2.89240868972441e-05
-1.80101910138478e-05
-2.52971810280115e-05
-1.36359042343849e-05
-2.11550982693086e-05
-4.47841239638431e-05
-1.98462185088801e-05
-1.24436545987888e-05
6.06455384883884e-06
-2.9607713384978e-05
-2.03430270621545e-05
-1.2810467743731e-05
7.74307827894954e-06
-2.55422714222131e-05
-1.00552513462455e-05
2.06330971168067e-06
-7.13982507319942e-06
-3.64467451589586e-05
-1.02669488247675e-05
-5.42737604491015e-06
-1.45480689521715e-05
-2.20428154067714e-05
-2.18453302326016e-06
1.33765886305724e-05
-4.75782529967482e-06
-4.3539553063085e-05
-2.26392484017463e-05
1.75755431633105e-06
-9.32396472948391e-06
-4.7321807558555e-05
-3.09090605796154e-05
3.43843365491077e-06
-2.38949703337709e-05
-2.60135191511607e-05
-1.97205276632172e-05
-1.2828902632973e-05
-2.20341266035856e-05
-3.41065863980735e-05
-1.26047774487509e-05
-1.38517872858299e-05
-2.44984013174173e-05
-4.32181800139063e-05
-1.60475505044735e-05
2.8376386863465e-05
8.38641787334423e-06
-8.98479728809015e-06
-4.19789072079054e-05
-3.20505937006788e-05
1.35116552300876e-05
1.97746216926082e-06
-1.91655155955127e-05
-2.99483868888268e-05
-5.10963169550835e-06
-9.39496080891685e-06
-3.34870349338147e-05
-5.94065089250827e-05
-4.20737881074035e-05
-3.24677187647869e-05
-3.46706617889407e-05
-4.57828475046792e-05
-2.19470883327007e-05
-9.04054519250325e-06
-9.70157984185947e-06
-2.57736765560176e-05
-1.16145612863579e-05
1.76397567263776e-05
-1.20870107743682e-05
-1.49312101144737e-05
-2.17548212060937e-05
3.6445538571544e-05
-1.24319658618359e-05
-4.00951235011092e-05
-2.15682477183373e-05
-4.01397954121305e-06
5.05567164828115e-06
-5.10814068977947e-05
-4.88641524368895e-05
1.57121367696244e-05
-3.63748120063849e-06
-3.62709048087555e-05
-2.94742582823342e-05
2.18679915927007e-05
-4.35715572037433e-06
-3.35458067832881e-05
-2.45852269560276e-05
3.39267523411293e-05
1.05003340344351e-05
-2.89274112121659e-05
-2.55600780244723e-05
5.63342999728031e-06
1.04638628432988e-06
-1.76291799607151e-05
-3.73785777831062e-05
-2.86027695463576e-06
2.02910442168978e-05
-3.81435035002487e-06
-3.30298651388444e-05
-1.66119288564349e-05
1.90454738642712e-05
-5.2801695038115e-05
-1.75241088249188e-05
-1.34766603883968e-05
-3.82176568643855e-06
-1.81509662805235e-05
7.93740715809472e-06
1.06868586280652e-05
-2.39563060973465e-05
-2.25895770276256e-05
1.9107826245525e-05
-1.83317140096428e-06
-2.47343606441813e-05
1.54083139200156e-05
6.77583376256459e-07
-1.97034130453372e-05
-3.49552214016434e-05
7.92916571808468e-06
8.60520945468129e-06
-1.62158956988699e-05
-5.13430707298813e-05
8.19477523333485e-06
-4.97633838739339e-06
-6.44626112401543e-05
-4.58451931009988e-05
-4.73465887904519e-05
1.65283361667574e-05
-1.90111585008316e-05
-4.57781639883598e-05
7.34426462566783e-06
2.59872460402266e-05
-2.87368655197997e-05
-6.02293839124014e-05
1.69656594873772e-05
3.65759743377849e-05
-1.3971047659625e-05
-1.95966026005533e-05
-2.6261112150457e-05
2.413762559834e-05
-4.49454649538029e-05
-6.16843483415449e-05
-2.74154439621141e-05
2.48647724856678e-05
-3.70755686800279e-05
-8.4880381997683e-05
-1.21571571603695e-05
-1.12110042859371e-06
-3.24711965098195e-05
-5.0839299269979e-05
-1.7570933229207e-05
3.36182490712242e-06
-1.50842098740343e-05
-4.07382536012133e-06
1.77383287597377e-05
1.35095067622554e-06
-8.51406594740553e-06
-1.05521663611879e-05
-3.37646986894053e-06
-2.45859577791961e-05
-4.44344367633925e-05
-5.60626931859553e-06
-2.09830913046803e-05
-1.318907463601e-05
-1.23200834292356e-05
1.08505966156471e-05
-1.1763013543547e-05
-5.59620225572394e-05
-1.58163161643876e-05
3.35767240227781e-05
4.71555108167166e-06
-3.17289446186654e-05
-2.78727572086526e-05
3.86279572660827e-05
1.9981591845707e-05
-1.95051043557232e-05
-2.38536632283711e-05
4.80121962161769e-06
2.29987942697294e-05
-5.70639817046831e-05
-3.12374700253425e-05
3.23060139182314e-05
8.33027923901224e-06
-4.17305294873384e-05
-4.47135129125548e-05
9.84560168570911e-06
-6.58155034560232e-06
-3.77497833908716e-05
-2.01304355675072e-05
5.85672882707554e-06
6.49052718845203e-07
-3.64022465984915e-05
-6.32956172558594e-06
1.26519564035946e-05
-9.22153129126888e-06
-2.80415748654621e-05
-6.99734259566664e-06
-2.04399530254431e-05
-2.09167454904524e-05
-2.14757069966833e-05
-1.95869280344141e-05
-2.28234748247194e-05
-1.45476760711654e-05
6.88475996625515e-06
-1.11859992121204e-05
-4.58565415283754e-05
-3.82602386613902e-05
-3.07564610411009e-05
-1.07789513253081e-07
-3.82165238282383e-05
5.57323320409691e-06
-2.79487168640655e-05
-1.7093684018924e-05
-3.75420095357748e-05
-3.06061776377017e-05
5.61022681458796e-06
-3.12562524641002e-06
-1.11894464824439e-05
-2.54586995706986e-05
5.74520487699621e-07
4.48343004046896e-05
-1.62017127851724e-05
-2.81636674139363e-05
-6.84561614746135e-06
2.73032760188529e-06
-3.38596258871734e-05
-5.32240763607836e-05
-9.70580168671684e-06
-3.17843555068319e-06
-5.60814161828987e-05
-4.34679639804204e-05
1.10828705054158e-05
2.77692760619011e-05
-1.561018775167e-05
-4.87340476166135e-05
-1.76041730295813e-05
2.2758998424829e-05
-4.87050895821623e-05
-3.19874104714489e-05
3.27971662528069e-05
3.62722752150024e-05
-8.32516804939774e-06
-1.03780228601551e-05
2.03304138038104e-05
1.07000350635902e-05
-1.94622773158682e-05
-7.44964936610142e-06
1.77577695363315e-05
-4.01125308125644e-06
-3.1864557041265e-05
-4.62617777190829e-05
-1.15384205996353e-05
-9.57586101785369e-06
-4.18550254388651e-05
-1.45808348025053e-05
9.89863834795963e-06
-2.0707120384524e-06
2.20993276515113e-05
4.69909972287814e-06
2.51911461593033e-05
5.05116824118638e-06
5.74688976880824e-06
9.42570080969809e-06
-2.22527385937692e-05
-2.41648130013511e-05
-1.43421857689997e-05
2.44434122677919e-06
-3.00202704577994e-06
-2.69561194735785e-05
-4.25198645694331e-05
-4.13189004804722e-06
-1.31375851234837e-05
-5.18818834822574e-05
-2.17989055083248e-05
-4.31836432199291e-06
-1.18441373593613e-05
-4.77745649945598e-05
-3.66951093464171e-05
3.20420656524802e-05
-1.36102122267172e-06
-2.4398260879197e-05
-1.03398310011373e-05
3.21302992471288e-05
2.91140503982973e-05
-2.01539817571466e-05
-1.6771624001473e-05
1.67832321371618e-05
-3.15380987655834e-05
-1.67899452023249e-05
-2.8018643242391e-05
-6.19352268164526e-06
-6.7310486437641e-06
-6.51971023677177e-05
-5.47068953615375e-05
2.11730900038377e-05
-2.30198464234918e-06
-4.0128165191964e-05
-1.94724408224574e-05
1.18531740002012e-05
-3.36725168660898e-06
-8.90636378657824e-06
-2.59802627683802e-05
1.6803373452701e-05
-1.79817193496604e-05
-2.01233530574982e-05
-1.14453297640508e-05
-6.09330259347145e-06
-9.77328224460423e-07
-2.07742869693163e-05
-1.31712801377679e-05
-6.07243542687058e-06
-2.62534855599117e-05
-3.34101129524823e-05
-4.5514497878678e-05
7.16441690766127e-06
-2.81925227239148e-05
-2.67772227789775e-05
8.43398628876829e-06
-1.63438113458069e-05
-2.41726740984077e-05
-2.14011990133725e-05
1.00114954261601e-05
-3.19452124935553e-06
-3.46204747506924e-05
5.47691672081182e-06
5.83831489568868e-06
1.41298396259764e-06
7.366051319116e-06
-1.52634893196143e-07
9.26268138654398e-06
-1.55854178118522e-05
-2.40731160050182e-05
-2.16123613189287e-05
-1.37975640326772e-05
-1.55428291571716e-05
-3.24470575096514e-06
-6.75042839858714e-06
8.3903933460086e-07
-3.05880598173602e-05
-3.74908823837824e-05
3.47435559892138e-07
4.87656148018055e-06
-3.50499730771452e-06
-1.88263650367594e-05
3.21653993066481e-06
5.3734329560434e-06
-2.02701615627614e-05
-1.61069883921548e-05
1.88180903368088e-05
3.63511508927145e-06
-2.79802214684764e-05
-3.94588078965959e-05
-8.53345446519612e-06
-1.90648984800915e-06
-3.20528158494477e-05
-3.50743520153491e-05
-1.97619215450643e-05
-2.53280969022395e-05
-2.87564459971576e-05
-6.9045618034017e-06
1.91358527556431e-06
-2.02115842655703e-05
-3.00294703090213e-05
-3.40497437593246e-06
-2.58394722345749e-06
-1.22465242771511e-05
-2.43791324868073e-05
-7.64962608793522e-06
-1.0967119506096e-05
-3.48982260035397e-05
-2.36547505451006e-05
-1.48130558638809e-05
-3.72755371898301e-05
-2.89484020509827e-05
-3.61051478708709e-05
-3.02989571369237e-05
-1.23491900544303e-05
-3.87972334317183e-05
-2.01867299311875e-05
-3.84891716206469e-05
1.39323355727255e-05
3.02777482279901e-06
-5.21965780088801e-06
-3.72867119934396e-06
-1.09727854460894e-06
-8.40951466070316e-06
1.62871787856214e-05
-7.42843728540128e-06
1.65607506792413e-06
-1.03956540379631e-05
1.12070462420869e-06
-8.02511482899048e-07
-6.10497087874473e-06
-4.892434437587e-05
-3.09345573301545e-05
1.16327514607992e-05
-8.64106556372171e-06
-2.80355342313029e-05
-2.69166158799364e-05
2.43875169361786e-05
-5.5536538678889e-05
-1.48142178752031e-05
-3.06152095802679e-06
5.29004162609497e-06
-5.54289058208672e-06
-1.87578711610553e-05
1.47376435839523e-05
1.64912382338376e-05
4.57592748111797e-08
-1.70530516651977e-05
3.8846660262636e-06
2.33025637849909e-05
-1.67155566511853e-05
-2.87715580695946e-05
-2.283664252305e-06
1.01685943770842e-05
-2.93773676502445e-05
-3.18514056045634e-05
-9.4594743077602e-06
1.09435858098723e-05
-2.93280960667738e-05
-4.46983684982372e-05
-2.68225559622578e-05
2.08766811550935e-05
6.07194406319186e-06
3.36110216372277e-06
-2.2661097139284e-05
1.49735851889204e-05
1.36295164920459e-07
-3.06604113287493e-06
5.92306875136975e-06
5.45373905026547e-06
-2.14889729557e-05
-3.55320806181323e-05
-4.19059505815667e-05
-1.95663113347612e-05
-1.67842376165752e-05
-1.11245275712038e-05
-1.43522427144391e-05
-2.15505836762757e-05
-1.63432346324154e-05
-7.42510096650511e-06
-3.90169843479997e-05
-3.68360274278893e-05
-2.91876672244439e-06
-8.06472668429514e-06
-2.20031448040671e-05
-2.35748809154947e-05
-6.92341476934227e-06
-1.76938071737283e-05
-2.33826891879116e-05
8.41381077753448e-06
-2.785683881236e-05
-1.46469585618857e-06
-7.34258970338421e-06
-3.71112552670151e-05
-1.04230892637197e-05
-1.23187470255881e-05
-3.96288529235974e-05
-3.16006723973394e-05
-6.16480484681458e-05
-2.04670225021503e-05
-2.17576692909087e-05
-3.1030755539821e-05
-4.24954559647729e-05
-2.39440572619748e-05
-2.05429885659016e-05
1.53803665075519e-05
-1.35739177847473e-05
-1.39235996845506e-06
-1.05239506612149e-07
-4.07646979027709e-07
-1.39851076562271e-05
-2.29022945972087e-05
-2.57366921502431e-05
-1.55068975244894e-05
9.22058790021989e-06
-1.16084874133475e-05
-2.23149000338627e-05
-2.10043482102977e-05
-2.16183951065438e-05
-2.72705084759299e-05
-1.80727601637763e-05
-3.03834317884772e-05
-2.02031462744078e-05
6.58893616095054e-06
1.68111424349505e-06
1.00449964796857e-05
-4.59973624371804e-05
8.30666758960782e-06
6.2459147644795e-06
5.25864454931509e-07
-3.27657773493036e-05
3.82187935967357e-06
-6.25921887457879e-06
-1.32681250093276e-05
-2.52612946616921e-05
-1.0340891000631e-06
-1.885392234362e-05
-1.65656632163201e-05
-2.07041703150263e-05
-1.56350245131108e-05
-1.41819892219397e-05
-1.68060151869047e-05
-2.47858998465347e-05
-2.03523843825374e-05
-4.97614155423115e-05
-2.83608833550769e-05
2.38876505674673e-07
-3.35646206278783e-05
-2.63185559129715e-05
1.36694729246051e-05
6.25222130704379e-06
-2.28169893209756e-05
-2.49092323864544e-05
-2.73740579022807e-05
-1.06212427917703e-05
6.36218100550331e-06
-3.05948879378784e-05
-3.68652479594523e-06
-1.67028816998916e-05
-4.17087383263872e-05
-3.27937829196568e-05
-3.37192012844707e-05
-1.84777841241878e-05
-4.16161528860307e-05
-1.4969712730342e-05
-1.17732750996304e-05
1.03067595020552e-06
-1.6560645555749e-05
-1.95831513244057e-05
-2.23233826957068e-05
7.9675579857463e-06
-1.22879344268319e-05
9.52915958540028e-06
-2.92927622429095e-05
-1.70366874334559e-05
-3.34937783941418e-06
-2.43619092822213e-05
-1.82111910125704e-05
-2.63501684558777e-05
-3.3257737393561e-05
-3.97575647890243e-05
-2.47173334859172e-05
-4.82902716763484e-05
-3.90371869998572e-05
-3.22692846263316e-05
1.06350441823387e-06
8.06388449064329e-07
-1.20839086099174e-05
-8.15860393726023e-06
-4.72083986615184e-05
-5.11916906907677e-06
-4.17000014162711e-05
-2.06241871090726e-05
-1.23249167690544e-05
9.81414510161526e-06
1.16741111814354e-05
-2.99183314899996e-05
-1.39252195656848e-05
1.64568633431643e-05
7.3963610381818e-06
-1.95383356254116e-05
-6.80414068656833e-06
3.2246309810273e-08
-1.78450741393053e-05
-2.50952846479172e-06
-1.53957476862625e-05
-1.98818770530898e-05
-1.37590802194577e-05
-1.15180961043285e-05
1.74623603993608e-05
-8.28991279588469e-06
-2.641985394125e-05
-2.67779672782438e-05
-1.15979714598007e-06
-1.99685452696676e-05
-1.44300849575123e-05
-1.28101821403211e-05
-1.06094499861368e-05
1.90955320707825e-06
-1.50504592838913e-05
-3.02156699643041e-05
-2.77296050593912e-05
-9.64217057269261e-06
-1.59920014835895e-05
-3.35764186764705e-05
-5.36796768797862e-06
2.57237263509981e-05
5.79758791155147e-06
8.69771989898529e-06
-4.62330693728795e-06
-9.75537477432188e-06
4.3711118568926e-06
-3.64270472230755e-05
-2.87816023704124e-05
-1.76288804632515e-05
-3.85308115654505e-05
-1.61763033187856e-05
-4.10769751297069e-06
-2.31037922845559e-05
-3.35622129466409e-05
-3.13686711486591e-05
-4.42670798658853e-06
-7.02430186198845e-06
-5.04177197516289e-05
-7.14247615822107e-06
2.37946193237861e-05
-1.75162869665178e-05
-4.41938909475601e-05
-2.57582272561699e-05
7.14964113399393e-06
-2.50581584712831e-05
-5.63449895502765e-05
-3.30202925239854e-05
1.20091653581216e-05
-2.96615148314089e-05
-3.7757805601697e-05
-2.41330148345858e-05
9.74201902722272e-06
-3.72501307931899e-05
-5.85904132407575e-05
-4.28935818908292e-05
-1.06510457186655e-05
-1.7494486166505e-05
-3.14585509001839e-05
-2.74872355921897e-05
1.45135641318145e-06
-1.78128483598214e-05
-3.77051089565667e-05
-3.19923615104591e-05
-9.0941000453273e-07
-2.0402079431893e-05
-1.36102055515466e-05
-3.39635671091161e-05
-3.79351881141025e-06
-2.74969620491053e-05
-2.10446822586489e-05
-1.62780833896249e-05
-1.5242008928816e-05
-2.89320185398487e-05
-2.18387752536801e-05
-4.1688660282606e-05
-1.14854408825167e-05
-3.2055895212387e-05
1.19349908047831e-05
9.20994861172558e-06
-3.08557735214732e-05
-2.39545162676206e-05
-6.97013612204433e-06
1.63456809766916e-05
-3.77425364925158e-05
-7.27308095279782e-05
4.3786049537517e-09
-4.56770338383307e-06
-1.12908513150303e-05
-2.08822629255687e-05
1.80648535193046e-05
2.28145972430366e-05
-2.44441451331428e-05
-3.97068631060281e-05
1.69808989095899e-06
2.43720134308994e-05
-2.3847059137919e-05
-3.58217487212117e-05
-4.65154738362971e-06
9.94978162740766e-06
-5.24505946276843e-06
-4.53406991722107e-05
6.78301731352066e-06
1.81021138732215e-05
-1.81016819361255e-05
-6.1445867808571e-05
-1.7100043374495e-05
-6.31188288060172e-06
-1.10564712577448e-05
-3.35551341334019e-05
-4.41505525372585e-06
1.51645255110634e-05
-5.66862599698285e-06
-2.38396071698832e-05
1.64685774038777e-06
7.15004351781188e-06
-1.66886311836414e-05
-4.79502361564291e-06
-1.21834353790337e-05
-1.83537886056812e-05
-9.786546483769e-06
-1.48581929415334e-05
-3.0091772315506e-05
-3.18595779951887e-05
-3.92807855161446e-05
-2.00087230495854e-05
-3.32214868945339e-05
-6.07311172421138e-05
-3.05481910032729e-05
-1.23286259427596e-05
-9.23610017236391e-06
-4.84799655404926e-05
-1.79098296999117e-05
-4.64890776960652e-06
-1.65156606359382e-05
-1.20161037770081e-05
-1.68472438696514e-05
-1.29380722490574e-05
3.42976167725302e-07
-3.20814947204508e-05
-4.23179651463496e-05
-8.54553732967362e-06
-1.307660455967e-05
-3.77832638311599e-05
-5.19067846790113e-05
-2.11525850339059e-06
1.85911208859278e-05
-4.3037935026001e-05
-5.31284550275286e-05
-1.64532940515866e-05
1.13124885726612e-05
-4.14983186870296e-05
-3.73533200832521e-05
3.15262844813215e-06
2.22002089488222e-05
-1.55806669031391e-05
-2.92432298104701e-05
1.77327957170467e-05
1.52399826459697e-05
-8.3578788221683e-08
-1.05288105615931e-05
1.12269209776644e-05
-5.53914783547855e-06
-2.6979985234586e-05
-4.1998219648496e-05
-3.62819164667624e-05
-6.92364440125777e-06
-3.56200737724364e-05
-2.8422393434707e-05
-1.90647170713909e-05
4.59456066981337e-06
-1.63952784473673e-05
-1.64639915808063e-05
2.58519233669359e-06
-1.45151865607892e-05
-9.5243996421376e-06
1.29814131289204e-05
-2.44155269728243e-05
-4.21762379449368e-05
-5.03920236246596e-06
8.96459429783097e-06
4.82171233890158e-06
-1.63614169514486e-05
-4.43211411085232e-05
-1.07080326978408e-05
1.71988300388458e-06
-3.69957368101067e-05
-3.40786597464042e-05
-1.32182633069453e-05
5.05458082796407e-06
-4.61290129020468e-05
-1.22822415050022e-05
-8.97683413871985e-06
-6.93132860681735e-06
-6.02578094493057e-05
-2.33121130169951e-05
1.84126267819749e-05
1.63468848955025e-05
-2.05703469500432e-05
-2.43757325607826e-05
-1.23244249667721e-05
-4.76619005750062e-07
-2.92306066977051e-05
-2.67757366858661e-05
-2.99246578455462e-06
-3.23566077318479e-05
-2.04943781448486e-06
-1.94619300309641e-05
-2.6783643662997e-05
-1.20463579493301e-05
-2.10227072317237e-05
-4.59778202701139e-05
-2.72012340205872e-05
-5.94119452910024e-05
-2.17172628917578e-05
1.5439763043719e-06
-2.91910580221953e-05
-4.75193028319723e-05
1.05176127338991e-05
1.67365404230729e-05
1.16630591361982e-05
-2.03776689501626e-05
-7.85434953398117e-06
-7.41825476420392e-06
-2.17475500589281e-05
-3.71235928553655e-05
-1.92351605145655e-06
-1.3692065791823e-05
-5.23477683921025e-05
-4.26464138984348e-05
-1.69595642697354e-05
-2.98754931452652e-05
-1.76456707931756e-05
-3.21821402356449e-05
-3.93554919719515e-05
-9.06805075938502e-06
-1.96396058098378e-05
-1.92393331393839e-05
-1.22534672143513e-05
1.6846156907572e-05
-7.77653531319496e-06
-9.10478408054253e-06
-1.28688475764321e-05
3.20091011695847e-05
1.52467545768374e-05
-1.40116280856577e-05
3.10640253396856e-05
3.38274474702375e-06
-2.22384842108994e-05
-4.58974405244061e-05
3.05823530883608e-07
-1.35242888116508e-05
-4.41105731959925e-05
-1.54060504535572e-05
-1.70259537022237e-05
-3.6933264443234e-05
-1.92728669408411e-05
-3.53607390061629e-05
-1.86203236747705e-05
-1.43429061938106e-06
8.0627957418846e-06
-1.09078001539719e-05
-1.3834112547429e-05
-1.24064877699838e-05
6.68010251136373e-06
-5.16009072171866e-06
-2.97251687263692e-05
-3.93866440846251e-05
-4.53056813302227e-06
8.91839919418761e-06
-3.62225610038795e-05
-1.1023134463168e-05
8.91037303521161e-06
-1.48878283155906e-05
-3.65454596291046e-05
-1.51017294728498e-05
-3.92842734772401e-06
-1.50734790005685e-05
-3.03984652450301e-05
-1.70094818584603e-05
-2.92572800576491e-05
-2.30290889208507e-05
-3.3098110780811e-06
-1.90589231252001e-05
-1.98476554354897e-05
-1.72738294757114e-05
-2.75392962837737e-05
-3.16837630975728e-05
-2.50496362611884e-05
-3.41896166472464e-05
-5.26141819422088e-06
-3.50360584375826e-05
-3.59532307828971e-05
2.01401032201645e-06
-1.95707778371218e-05
-2.10870852275445e-05
-3.46691733907409e-06
1.51998609661838e-05
9.84629447939884e-06
-3.2787829229695e-05
-9.71442725347091e-06
-3.54438595690537e-06
-9.32593631677398e-06
-1.74351692289766e-05
-2.06122491317796e-05
-3.59160957951328e-05
-3.22453614808606e-05
-1.56238948291666e-05
-2.19281679234751e-05
-4.63156659510038e-05
-4.08285016684391e-05
-2.51080790985375e-05
-6.41053185235757e-05
-5.79822058573919e-05
-8.18237781630779e-06
1.04414034007556e-05
-4.58268928570697e-05
-1.65321720786633e-05
3.13501579459311e-05
3.21541069795337e-05
-2.45773910238874e-06
-1.31616373878158e-06
-7.46769405916885e-06
4.39681240092996e-05
6.91300703703686e-06
-2.35471146188942e-05
-8.89928142272311e-06
5.89572352578298e-06
-1.60751673699243e-05
-4.26616874294051e-05
-2.97851826836959e-05
-2.70305734727582e-06
-1.15020454306343e-05
-5.73437670795141e-05
-4.924335178263e-05
1.49673679482959e-05
1.04374784941794e-05
-6.62446369579406e-05
-2.89150230924106e-05
9.20499817717964e-06
2.59785714707406e-07
-1.49208352414587e-05
-1.4467150703377e-05
6.0170684123414e-06
5.01312864897229e-06
8.35349384372505e-07
-3.07722688742441e-05
-1.14610315398174e-05
6.17007333742268e-06
-4.15657378385293e-05
-5.40796426248763e-05
-2.4705188877692e-05
-3.12867159005288e-06
-6.70269071947019e-06
-5.92877050672763e-05
-4.97400381879383e-05
-1.35885563582419e-05
-2.66352483950557e-05
-4.84061531272596e-05
-2.23374024964629e-05
1.44983351200875e-05
9.28947245023702e-06
-3.98390774807355e-05
-2.94812130178814e-05
1.22673954533268e-06
2.86283116677047e-05
-1.12247495501903e-05
-3.02628172172018e-05
-3.56901306438174e-06
-4.70676801843861e-06
-3.51670905725479e-05
-5.01313850996927e-05
-4.22043146387318e-05
-2.95098262849951e-06
-3.41463028295395e-05
-5.10978037449644e-05
-1.14149507365452e-05
-2.51552365006614e-06
-1.5543707302638e-05
-5.16080729412163e-05
-1.78068149956287e-05
1.35290780250875e-06
1.25971678631885e-05
-2.23392591051747e-05
-1.3148764508006e-05
1.45242650894107e-05
2.07959004004959e-05
-1.23591677911685e-05
-2.4015083602774e-05
-1.4697111088891e-05
3.12712436955778e-05
-2.50572909643407e-05
-4.03949546504338e-05
1.31372817228328e-05
1.08002818016555e-05
-2.16610579842237e-05
-4.14217183427458e-05
-2.41358667527009e-05
-3.06296472857461e-05
-1.94446550598122e-05
-4.04512672164015e-05
7.76551706584663e-07
2.28963672010007e-05
-5.51559720724623e-08
-8.8337952957455e-06
-3.22261059609251e-06
-8.52883714967224e-07
4.86384820042431e-06
-1.15664512883143e-05
-2.77834288408017e-05
-8.13347973799722e-06
-4.97204295544794e-06
-2.93322132485613e-05
-9.14757364296485e-06
-6.74358589547702e-06
-3.13454394127594e-05
-3.40448893049656e-05
-6.25869577732683e-06
-1.13624266179259e-05
-6.14734455575666e-06
-2.90138427194085e-05
-1.91360104736084e-05
-3.32891205119857e-05
-1.28818699079655e-05
-1.99951528294019e-05
1.09836817160388e-05
-3.0206687386981e-05
-3.56297766030572e-05
-1.31164441218154e-05
1.07435882880747e-05
-8.20619271312879e-06
-1.9006100855369e-05
-9.74756237642863e-06
-2.54635077269174e-06
-4.16177491065064e-05
-1.72031080294121e-05
-1.75214565234214e-05
-4.39644365522361e-06
-3.40372477359604e-05
-5.00164385413672e-05
-1.39017732927828e-05
-1.64915132701669e-05
-3.18272595921892e-05
-1.82670277430365e-05
-1.25869588222348e-05
-6.88632471772974e-06
-2.11231765346372e-05
-2.25182681189797e-05
-8.39493560574721e-06
1.80292144273492e-05
-2.95239703729951e-05
-2.62768783660821e-05
-5.0218412544723e-06
2.05860316625754e-05
-1.63377056158759e-05
-3.07096747666307e-05
1.33125759258403e-06
1.58363709632873e-05
-2.95085099531777e-05
-2.88076819471275e-06
-5.12269059291166e-06
-3.97029991685997e-06
-1.32541386978694e-05
-1.76313362741275e-05
6.98905564690611e-06
-2.71512939081031e-05
-2.30288853965698e-05
-1.39518167528786e-05
3.22154866598497e-06
-7.35252989372218e-07
-3.6382024912711e-05
-1.25724524268859e-06
-1.21809996840848e-05
-1.7181683304801e-05
-2.52502002572177e-05
-1.93163110748599e-05
-1.75130502121336e-05
-3.02402766779452e-05
-2.73862666520012e-05
3.06693601270023e-06
1.43110778125626e-06
-4.14608607087584e-05
-1.51340226519399e-05
-9.51794549175456e-08
1.4415211388162e-05
-3.29186392911873e-05
-8.81356383546783e-06
-6.85460216213041e-06
5.74609108283582e-06
-1.37281157211451e-05
-2.68959096141992e-05
8.72393587895975e-06
-2.44715048708006e-06
-4.0560413438206e-05
-3.11554157191224e-05
-1.27060572749511e-05
-3.34363596640604e-05
-3.49539281808924e-05
-4.05004644803835e-05
6.62782853457093e-06
-1.31315773162066e-05
-5.04054762003002e-05
5.86672545867148e-06
4.04292603968776e-05
9.03424218114447e-07
-6.98411749542836e-06
2.39030268747189e-05
1.69796581925459e-05
-8.04127581977457e-06
-3.29796853502538e-05
-1.10085717026241e-05
4.82324764563321e-06
-2.11016808810074e-05
-5.16122276809274e-05
-3.61998735844856e-05
-3.43207502404563e-05
-7.40792384141953e-05
-4.28320707795955e-05
-1.54265760242717e-05
-2.36127525786812e-05
-3.46624753907752e-05
-4.55538714045642e-05
-2.86572530685642e-05
-1.86060631094427e-05
-1.45999579977719e-06
4.3378236701934e-06
3.7619447901935e-05
1.37198121741146e-05
1.15906735791699e-05
1.85887440091788e-05
1.66904221268507e-05
-3.4882312476691e-05
-1.13590824876026e-05
-2.3052875344878e-05
-7.00749218837719e-06
-4.2140888325197e-05
-3.57801323445576e-05
-4.03997379021968e-05
1.8223932895183e-06
-3.60651123640829e-05
-8.6086363071175e-05
-2.62788280484824e-05
-8.88656182603915e-06
-3.63621787523727e-05
-2.3764098759161e-05
-2.34528934652362e-06
3.86241867543909e-06
-1.32442324411743e-06
-5.49064661358668e-06
2.54082369891521e-06
4.58370871733385e-06
1.01880502581916e-05
-1.80637579989833e-05
2.10130413178606e-06
2.40118304571541e-06
-2.44955942659025e-05
-1.42017309997562e-05
-1.96200585758829e-05
-4.11958564176064e-05
-4.96913372639957e-05
-2.49777904957692e-05
-2.36268790105119e-05
-5.03066552844179e-05
-3.04470971508594e-05
-7.52889070463902e-06
-3.4842718581467e-05
-1.46007761360496e-05
2.43551539359664e-05
3.00382909754688e-05
1.53739111587591e-05
2.3006374275645e-06
9.24770447906456e-06
2.47830103983714e-05
-4.86655453328736e-06
-1.0171476030699e-05
-2.0744364463129e-05
-1.08136798438479e-05
6.19204797844544e-06
-4.39637728503287e-05
-5.69187392883512e-05
-4.80874188845589e-05
-3.96474410018092e-05
-4.95809823790653e-05
-3.60592859701583e-05
-2.82991544053441e-05
-2.56554307039207e-05
4.52430212399962e-06
-1.25226255779177e-05
2.128564437021e-05
4.70602939020103e-05
-5.9137257702949e-06
-6.55321644508335e-08
2.03341880582947e-05
1.1843227432343e-05
1.8729080165136e-05
-1.11237029809764e-05
-9.99170833746485e-06
-1.98185399102258e-05
-3.5430338855263e-05
-4.51720398924755e-05
-5.95443136421648e-05
-3.0040206333734e-05
-5.66543038301334e-05
-4.04090569083396e-05
-4.46583520955124e-05
-2.02868944963637e-05
-3.37287528726541e-05
-4.79398040399116e-05
-1.78217052732374e-05
-1.04361111235296e-05
-4.24549439890231e-06
1.06538573827977e-05
1.86379189393726e-05
1.96474128236089e-05
2.96113789625341e-05
2.57648748451768e-05
1.38596924024934e-05
-1.10036053691139e-05
-1.80225609086266e-05
-3.03968782486842e-05
-2.2982953020673e-05
-2.43518300202071e-05
-5.25466818528578e-05
-3.53595984463133e-05
-7.18301402501771e-06
-5.10225094967565e-05
-6.02765987504668e-05
-3.35648878330162e-05
3.22944046598373e-06
-4.8202373754991e-06
-3.17315215240058e-05
2.23952406999447e-05
1.76805533835263e-05
-3.28102660512733e-06
6.5764375085362e-06
4.16814327302268e-06
2.8707547896969e-05
-2.1492632795628e-05
9.67874938088955e-06
3.98740496018392e-06
5.14078809955803e-06
-1.71706576247216e-05
-3.16536064116906e-05
-1.37021936908555e-05
-4.15852884014674e-05
-3.81887144931747e-05
-2.34381522116481e-05
-2.10289829631013e-05
-2.79853869429012e-05
-2.16274594163557e-05
-2.12605967687989e-05
-2.88066445316982e-05
8.70587464996166e-07
-4.06720337485676e-06
-1.38939760646429e-05
-3.77565130822121e-07
6.04533830498599e-06
-5.33810206238268e-06
-5.68698959761874e-07
2.06882539320978e-05
1.05122898262836e-05
5.10725312496333e-06
-3.20453488697967e-05
4.14917828534203e-06
-2.40067667913115e-05
-2.73824031497979e-05
-6.68359163101453e-06
-2.30670599559247e-05
-3.91058725481029e-05
-2.28877416604845e-05
-2.05171120488368e-05
-1.51347787335637e-05
-3.34053645493573e-05
-2.8422633132773e-05
6.39660339081107e-07
-3.34247581380926e-06
-3.60760107063518e-06
-6.69068310663028e-06
5.72869927268591e-06
-1.00320262802684e-05
-2.9509815493452e-05
-7.24761508855897e-06
-5.19393203849998e-06
-1.34814632541227e-05
-2.58211068459708e-05
5.55348669419038e-06
-1.12764889192718e-05
-4.77576704619121e-05
-5.23331114504287e-05
-3.48458729352996e-05
5.14698675306294e-06
-2.12045721816218e-05
-2.58001986229122e-05
-1.11272531622608e-05
-2.12106695978551e-05
-1.34661219903213e-05
-2.71253309907217e-05
-1.21333675062836e-05
5.16321339199256e-06
-3.55863085396901e-05
-2.99762402631968e-05
-1.39891276355278e-05
-6.82936314936586e-08
-2.9574144070947e-05
-1.58709808341098e-05
1.58048865604773e-05
-1.11034050068619e-05
-1.90202859515861e-05
-4.13528318553084e-05
1.40163579246744e-06
-2.65524112250057e-05
-9.80353521954821e-06
-3.55885005971173e-05
9.68858568149157e-06
-1.33641404077825e-05
-2.35455661542218e-05
-3.34745535366938e-06
-1.5388047546518e-05
-1.4040837001997e-05
-2.03453720801804e-05
-2.10871652544489e-05
-3.00660502627057e-05
6.36784888038767e-06
-1.60597801219573e-05
-3.07005765851779e-05
2.00539281787548e-06
-1.58611553914687e-05
-3.75980280288451e-05
-1.16004676151662e-05
1.50426342458303e-05
8.22689086874444e-06
-5.04609309452267e-06
1.59326496302471e-05
-3.64758948528561e-06
-1.69953969881738e-05
1.41448396235036e-05
-2.79123140110291e-05
-1.03648880222973e-05
-2.70802456915257e-05
-3.27843958507915e-05
-3.27861725179285e-05
-2.21208758090326e-05
-3.04602334417167e-05
-2.60852147024138e-05
-1.67274628057935e-05
-2.97250599074844e-05
-1.38711566168712e-05
-4.08079125861899e-05
-7.53234207197015e-06
-7.83944376407871e-06
-1.20830188896195e-05
9.09951547963101e-06
6.62480307836694e-07
1.41617907872103e-05
-1.20150830366397e-05
1.17426634762197e-05
-2.17839037417455e-06
-1.18029865810172e-05
-2.67467561319642e-06
-2.2069574444475e-05
-4.34317195788996e-05
-3.62139749556476e-05
-6.10442065330346e-05
-4.05737791839677e-05
-6.31974410361774e-05
-6.43956538563192e-05
-2.87401523180305e-05
-2.36287650974123e-05
-3.15319110125005e-05
-2.1665089552308e-05
-1.54578797164298e-05
-9.63170057620347e-06
-1.62940558371377e-05
-2.82027002640824e-06
-1.06498917478137e-06
2.90428188873705e-06
1.48233678668009e-05
-3.184171124983e-06
7.26851419838909e-06
3.33966328666333e-05
-1.08691591463138e-05
-3.81353322607314e-06
-2.35271657527955e-05
-3.04688755993882e-05
4.31187516355573e-06
-3.37246141076546e-05
-4.87362049899046e-05
-5.17253043012787e-05
-4.49277909574808e-05
-3.22461292293103e-05
-6.0365326382959e-05
-3.11301401900132e-05
-9.60232870597236e-06
-1.57416826935889e-05
-1.36733635856068e-05
-3.82705438857389e-06
6.69216588724658e-06
3.59376349985395e-05
5.04780292841025e-06
-1.08697465597343e-05
2.33657893367597e-05
2.61767462057518e-05
-2.58515972617109e-06
-5.61768948933544e-05
-1.40836191286381e-06
-1.50694843977198e-05
-3.9196751198031e-05
-4.46207395776885e-05
3.44856475056368e-06
-8.94960953674819e-06
-5.09077947396047e-05
-7.1788260572955e-05
-2.17010522771553e-05
-1.26508037772145e-06
-2.74386998038613e-05
-2.50430630116987e-05
1.31903102153525e-05
1.24434102602229e-05
-1.6634206658222e-05
8.74580539468334e-06
2.25363834301396e-05
1.14121903902001e-05
-1.05519380142604e-05
-2.02874176353159e-07
1.34551315877446e-05
-2.17193708487753e-05
-4.37149865385031e-05
-1.90478158114997e-05
-1.83767783295576e-05
-4.69601380629968e-05
-3.71833152949804e-05
-1.28968416651129e-05
-2.98254140856243e-05
-5.61308715781003e-05
-4.84362143161882e-05
5.37360308707146e-06
1.14157228558848e-05
-2.36672897158763e-05
4.75540810337349e-06
2.21481013498711e-05
-6.42463598396429e-06
-2.61243748590806e-05
-1.6578104585073e-05
4.1013288563454e-05
1.58718064097478e-05
-2.50623280803114e-05
-3.44995683745751e-06
1.65693082540215e-05
-3.75046806797106e-05
-7.95501583044464e-05
-2.568998848945e-05
-2.04361899640002e-05
-4.20660292855866e-05
-7.84942532579198e-05
-3.80318675766645e-05
-6.58569717150511e-07
-2.27528681606479e-06
-2.79290718661063e-05
1.49560734191896e-05
1.61986433645046e-05
-6.33947098019239e-07
-1.8366762764128e-05
2.03135526434303e-05
2.03854117966221e-05
-9.71933729160348e-07
-1.90694970262041e-05
-5.37298099629389e-06
7.4246420797797e-06
-2.91875131908582e-06
-3.23892939413931e-05
-1.60064600298953e-05
4.17981808689368e-06
-2.40517116865139e-05
-3.0360713937037e-05
-1.40604332102827e-05
-4.07498277542679e-05
-5.59386138114624e-06
-2.10982555097518e-06
-4.50220129180296e-06
-1.23843487898366e-06
-1.31161728027343e-05
7.67236929987887e-06
1.36327950270125e-05
3.28109202545162e-05
-5.24851215451941e-06
3.63757062341237e-05
1.99878618506395e-05
7.87838233001765e-06
-3.85747862643643e-05
3.65297450227431e-06
1.98122880554085e-05
-6.08753326298395e-05
-7.80494069027329e-05
-1.43010008705751e-05
-2.59416349496431e-05
-5.05721505016733e-05
-5.5174673414465e-05
-2.28182700915568e-05
-1.20415632426641e-05
-3.94086960050463e-05
-3.96663614474192e-05
1.37444018690146e-05
3.01938205472857e-05
-5.60185173609582e-06
-7.62029825215318e-07
6.44600532922167e-07
8.21958372720038e-07
-3.24541847715308e-05
-2.91528695847968e-05
1.94897040949664e-05
-6.8644772725915e-06
-1.55675582693066e-05
-2.97331165652722e-05
-1.34228609408165e-05
-2.64464782558793e-06
-4.05839622033179e-05
-4.23200221318493e-05
-1.31187450179365e-05
-4.17313298808016e-05
-5.47533558030769e-05
-2.9894132438195e-05
-1.72284810138476e-05
7.16464289094467e-06
-1.27731757743251e-05
-8.27448968887845e-06
-1.13262509407702e-06
3.42003266991141e-06
-1.48210013566631e-05
1.56705035878297e-05
5.15888589528901e-06
-5.35851546650713e-05
-3.55066202407337e-05
7.10949372209009e-06
-2.89358501564586e-05
-4.7834277443732e-05
-2.12508883593514e-05
-1.67935236006761e-05
-2.39043088146281e-05
-2.33983174841363e-05
-3.69745546915176e-05
-1.05511284611446e-05
-2.4397683826617e-05
-2.57175345756452e-05
-3.57934169221839e-05
1.11280094459562e-05
-1.6082167656901e-05
-4.63533389895836e-05
-1.35157796097922e-05
-2.57032445677739e-05
3.6899379042822e-06
-2.01551169486979e-05
-2.25244683048774e-05
-2.41526571065082e-06
-2.35615672313581e-05
-1.19114588655821e-05
-2.39606008184359e-05
-2.41872992095136e-05
-5.7426460285576e-05
-3.47770918897725e-05
-1.1974569906237e-05
-7.251216775114e-06
-6.53066266580526e-06
-1.86082555384545e-05
-2.12566140557071e-05
1.78273350823709e-05
-2.46880595785805e-05
-1.65219035563015e-05
5.83352878733618e-07
-1.70681602049389e-05
-4.33134463602901e-05
-2.68827890320837e-05
-4.28239959655321e-06
1.36220033949936e-05
-1.24897263772529e-05
-1.84986747734715e-05
-2.06140805019217e-05
3.5572892264536e-06
-9.68066271019334e-06
-1.48990682967474e-05
2.46295935926888e-06
-9.33747866501736e-06
-1.67349233071794e-05
-2.10988628116039e-05
-2.37280745032071e-05
-2.27074823909642e-05
-3.03257965771987e-05
-3.26361059694419e-05
-1.00931770792933e-05
8.93543415125894e-06
-1.89077273611986e-05
-1.27156780509046e-05
-8.64593760397547e-06
-5.37996064717423e-06
-2.46314911522855e-05
-2.51725406336877e-05
-2.53788312959746e-05
-3.4473868464195e-05
-3.66394473825543e-05
-1.78072970854492e-05
-5.37268190152818e-06
-2.11332995179047e-05
-2.85732722288741e-05
-3.59895955960342e-05
-8.12160151787099e-06
-9.1479910845802e-06
-1.01244475572557e-05
-2.86130255386999e-05
-9.36710347555244e-06
-1.9740908008447e-05
-1.61422809885813e-05
-2.43500368190747e-05
-5.06091386803265e-06
-2.06073133252318e-05
-3.6651812734147e-05
-3.69608606018e-05
-3.38345979781681e-05
-5.55240782017116e-05
-2.74065532446657e-05
-3.14108875901044e-05
-9.95941754486825e-06
-1.94439290266733e-05
2.33390643582356e-06
-3.54365754949266e-06
2.04656765323855e-06
2.83501875972674e-06
2.80724597297531e-06
1.36190254808267e-05
-2.03079508456425e-05
-5.05404025835289e-06
-1.48878213454582e-05
4.66735953193028e-06
3.63082948179623e-06
-1.56542595572112e-05
-2.29198534105765e-05
-1.56006106669551e-05
-2.01602934117852e-05
-4.67313483951782e-05
-1.4397203691296e-05
-1.41951066982574e-05
-8.71146230138127e-06
-2.96672187235978e-05
-5.80318261223843e-05
1.78195102161697e-05
-5.2766233623018e-06
-8.12578583700398e-06
-1.54813715190854e-05
6.85063780853451e-06
7.4157250818944e-06
2.71645450188891e-06
-2.32961820469131e-05
3.24186333960699e-06
8.73218463503259e-06
-2.50785913684824e-05
-4.03584137432022e-05
-1.31980694621369e-05
-1.6696990000446e-05
-2.92556481177102e-05
-5.27090053609697e-05
-1.87915847848645e-05
-1.15493429803851e-05
-4.68324319244707e-05
-4.17003339269978e-05
-4.62425725046166e-06
-1.44855727855019e-05
-3.79039512461915e-05
-2.41497116084994e-05
2.90685871773917e-05
1.08236986205728e-05
-1.69823594193655e-05
-1.27541392250584e-05
2.22498204321969e-05
9.99935788539055e-07
-1.06376518814593e-05
1.90206076253805e-06
-1.93523158595768e-05
-4.86071168825835e-05
-3.36029406978978e-05
-1.96779791486386e-05
-2.88639351849538e-05
-4.5130099197703e-05
-2.89641512653784e-05
-8.98621077059648e-06
-2.07494194593845e-05
-1.83294073143873e-05
-1.50581516532489e-05
1.81176041593977e-05
1.69701890329679e-05
-2.48484174523771e-05
-4.2969306188126e-05
1.415979400363e-05
6.63115413530885e-06
-1.78554360576608e-06
-4.63781671839555e-05
-8.90137938517273e-06
1.22110218815704e-05
-1.21983099001961e-05
-5.46431851065101e-05
-1.8202973828857e-05
-6.94732971702245e-06
-3.84085253370074e-05
-6.57459183115443e-05
-2.99652074881822e-06
-1.2106968912729e-05
-2.59768387636218e-05
-1.86339817364186e-05
3.32377787893024e-06
1.21461732915177e-05
-1.17311380621822e-05
-6.98341429925052e-06
1.78382789076084e-05
2.43849737419089e-05
-1.51867318921536e-05
9.65247270539991e-07
2.86150864154843e-05
-1.13528447480881e-05
-3.12797607902933e-05
7.78872791760706e-06
2.14338867941064e-06
-2.67379509658705e-05
-3.9864600135067e-05
-5.39074666838013e-05
-2.24287488844038e-05
-5.6338044757982e-05
-2.32599397856301e-05
-3.15426518408825e-05
1.08467324425667e-06
-4.06806409298265e-05
-2.05055470677106e-05
1.80764500125237e-06
6.73605816265682e-06
-9.7481834819882e-06
-6.02833360719368e-07
-4.84186237896649e-06
-1.64022744048915e-06
-2.48390521909046e-05
-9.55428741636386e-06
4.10110832244252e-05
7.83006078619694e-06
-2.32203316404854e-05
-5.82130637669412e-06
-1.81762845989834e-08
-1.53048879236186e-05
-4.48879123532862e-05
-5.23353929587469e-05
-2.72041713519397e-05
-3.434725106705e-06
-5.46971059071228e-05
-3.64725269412078e-05
-5.15189954980434e-06
-2.93849364826495e-05
-1.21779817749443e-05
9.65219033524133e-06
-3.37046155700466e-06
-2.32180914949542e-05
-2.67136532099524e-05
-1.48607629779277e-05
-1.32493994104831e-05
-2.33737643261207e-05
-2.18212430219411e-05
-3.06919205666673e-05
5.75709046678497e-06
-2.00279894749543e-05
-1.81010317632298e-05
-3.07257483799722e-05
-1.47473954032593e-05
-1.35059130393395e-05
-1.7237982314353e-05
-3.50270720977922e-05
-4.27882306465488e-05
-2.31349916599315e-05
-2.53623013112447e-05
-6.37522787225927e-06
-3.9026927953334e-05
-2.72084579614015e-06
-2.48598042601476e-05
-4.38252553865149e-05
7.26857535462499e-06
-1.00396697227074e-05
-3.94490109392567e-05
-3.35333102177688e-05
9.9265291700836e-07
-1.22246550087858e-06
-1.76709550202804e-05
-4.00004967782012e-06
9.88923944018146e-06
-1.07975549651879e-05
-5.12723990470122e-06
-3.26452269699107e-05
1.87708852037297e-05
-2.57638613883304e-05
-4.67608540012474e-05
-1.89546950067243e-06
-2.76109693542354e-06
-1.1032241285985e-05
-5.80804325392102e-06
-8.93104584991989e-06
-1.73494376074562e-05
-1.45015787258171e-05
-2.41601577622148e-05
-2.08000134098993e-05
-6.03558554272163e-06
-4.44428008730556e-05
-3.03591803356869e-05
-1.35027786452773e-05
-1.45743436871357e-05
-2.53689202886031e-05
-7.6452469880197e-06
3.25045315701098e-05
-4.33587549855207e-06
-3.74590742195999e-05
2.51462444281206e-05
2.35718682414137e-05
-1.55777227404827e-05
-5.56502813536818e-05
-3.54525232577094e-06
1.65844744315432e-05
-4.54666088535145e-05
-3.34947859167971e-05
-3.15864715400002e-05
1.19128082138959e-05
-4.86205270168174e-05
-5.84247695558002e-05
-2.21760018961209e-05
1.37162212199603e-05
-2.27111117320062e-05
-1.48150319995923e-05
2.08688554948184e-07
8.24914885935478e-06
7.54257742002169e-07
-3.30469211373184e-05
2.10249829566485e-05
1.67780527082066e-05
-2.44659930310897e-05
-2.34411072362965e-05
-1.70973660685303e-05
3.37639248846612e-06
-3.5499499491263e-05
-5.45568383386825e-05
-1.72780702161256e-05
-3.20274187041349e-05
-4.14556117666873e-05
-2.5812266767095e-05
-2.44589127895093e-05
-3.02704052549233e-05
-5.31395061091928e-05
-1.42376754418947e-05
5.60211700944166e-06
-2.34542212915447e-05
8.51322048413652e-08
-1.69788220923108e-05
-5.28846080225413e-06
-2.17999424657386e-05
-1.16220281892442e-05
1.82646316305135e-05
-1.06878829318705e-05
-3.13610696296492e-05
-3.08436261680008e-07
-1.10479745904707e-05
-1.69611383568927e-05
-3.2343626900342e-05
-3.35069099782257e-05
-2.52563766234269e-05
-2.95112011243534e-05
-7.95483193036389e-05
-4.28611195953088e-05
-1.28859965831761e-05
1.70778339941396e-06
-5.97083939486061e-05
-1.45450435037549e-05
3.36738034859554e-05
1.21845835408615e-05
-1.42392970706037e-06
-5.30613342369813e-06
3.20777577467101e-05
4.17415817329332e-05
-8.07398861374156e-06
-2.29638030614478e-05
3.4584785473852e-05
3.66998207770581e-06
-2.91199610225155e-05
-5.39948100366053e-05
8.04956960968162e-07
-3.84775684515489e-05
-5.03452741413317e-05
-3.14588147292645e-05
-1.29836590046374e-06
-3.65241359049979e-05
-2.63346621208006e-05
8.34591076697149e-06
-1.65373225080912e-05
-1.0180064764452e-05
2.79304343755185e-06
1.56804818049703e-05
1.03939085339662e-05
1.61200724368875e-05
1.72440274944243e-05
3.13955630944401e-05
2.44759843382874e-05
-4.37126741062028e-05
-2.04761072588936e-05
-1.22395470804334e-05
-2.54814238204723e-05
-3.6408088732677e-05
-3.62808428867e-05
-2.04506048677133e-05
-2.30992854980429e-05
-5.21835084318907e-05
-2.47534945438811e-05
-3.31710379627048e-05
-2.32937996879035e-05
-2.86900408746992e-05
-1.83708139166292e-05
1.96692323049871e-05
-2.16204453248457e-05
-3.60330012627151e-05
4.93615666080934e-06
1.09932769110037e-05
-1.47654768730075e-05
-2.22574760110938e-05
6.3923639923717e-06
5.83473733390659e-06
-5.53705360514342e-05
-3.97002289820577e-05
-4.0852968909605e-05
-1.2223310011466e-05
-3.47170823861707e-05
-6.70428349124306e-05
-4.04286213860318e-05
-3.24248770498863e-05
-3.55215987828407e-05
-5.56305827791162e-05
-3.27654495512572e-05
-1.05135354314069e-05
-2.45963840616995e-05
-2.08649595021655e-05
-1.55849482092007e-05
-5.68710941586234e-06
-2.10302087777824e-05
-2.91849822747714e-05
-4.56128562147655e-06
1.05116512843254e-05
1.54655757975276e-05
1.05479188848796e-05
-5.25477997528906e-06
-1.81348819705898e-05
-7.84465970518819e-06
-4.22348566140342e-06
-3.14965363248668e-05
-4.1481245012445e-05
-3.24384702171367e-05
-2.19608607107195e-05
-2.75346943621968e-05
-2.71329118402791e-05
-1.70051623446213e-05
-2.10733558699497e-05
-1.74511800051601e-05
2.46268544019183e-05
-9.24796733363089e-06
-2.27830016874228e-05
-7.89172348247283e-06
-1.14846751977099e-05
8.87397872060993e-06
1.68439327049702e-06
-1.07666991347917e-05
-8.3934220020246e-06
-3.15219623003948e-05
1.54252807048304e-06
9.49995021203939e-06
-3.43499489951811e-05
-3.86824301508195e-05
-6.63372213942721e-06
-9.31030601321591e-06
-1.71904947993873e-05
-2.735656724772e-05
-7.70272460185035e-06
-1.4694371929578e-05
-3.64715754042282e-05
-2.19502270992461e-05
-1.2572645318658e-05
1.41145376425419e-05
-4.87235811937845e-05
-2.2126642761879e-05
5.55015630115685e-06
1.54868688805866e-05
1.99984684545843e-05
-2.25537564535719e-05
2.21643988564925e-05
-2.00756233875134e-05
7.78917324159979e-06
-2.53867533717253e-05
1.15366276063858e-05
-3.28141020111312e-06
-3.41768131627963e-05
-1.93887410626514e-05
-9.03874529162511e-06
-3.08569210824899e-05
-2.32479386060653e-05
-3.1376136722057e-05
-2.80186316315616e-05
-1.37782204074781e-05
-2.748580294537e-05
-2.82745421813958e-05
-3.3975509171686e-05
-2.26045557206931e-05
-3.9467588214546e-06
-6.16188309668357e-06
-2.64940957625214e-05
-2.55363470357183e-05
-1.83145025285416e-05
-2.24460947424294e-06
-1.13094862704054e-06
-3.35388398587055e-05
-1.63313449221815e-05
-2.73130440063511e-05
-1.24334748070623e-05
-3.83659076254279e-05
-3.18508721748397e-05
-2.61745620095412e-06
-4.70002980758094e-06
-5.00831279295329e-05
-2.60972766136137e-05
2.71539797493052e-07
-2.37635131306013e-05
-6.76702677060607e-05
-2.60166549867667e-05
6.95160188015504e-06
-3.95419625981928e-06
-3.92385086486747e-05
-2.13341578002217e-05
1.70718162012881e-05
1.00897146925804e-05
-1.60075311423383e-05
-3.79515550305554e-05
7.68702816282839e-06
-1.34836406576927e-05
-2.48255842935694e-05
-2.61774814448538e-05
-2.76620475653143e-05
1.05972523013221e-05
-2.96220730364542e-05
-1.18643862113389e-05
-5.9067164890492e-06
-2.78195753589057e-06
2.37612292703344e-06
-1.40874514920922e-05
-1.87486721148416e-05
-2.11685203494105e-05
-1.60259391786668e-05
-1.60208984295934e-05
-2.86302009675347e-05
1.68391353115376e-06
4.28879072593252e-06
1.20014911316965e-05
-1.21273528094534e-05
-1.15006009223415e-05
-1.33637899360037e-05
1.04673803289846e-05
-2.00612493568513e-06
-2.01515224545904e-05
-2.28343285000429e-05
6.40805287511777e-06
-1.07240956027763e-05
-3.69602147050626e-05
-3.22319121598527e-05
-2.8562745008634e-06
1.7471362717278e-05
-4.8874545587152e-05
-2.68985124374338e-05
6.07915997487086e-06
-1.458050443029e-05
-4.29193855335096e-05
-1.03838035207814e-06
1.90471182934162e-05
-1.9689400778079e-05
-2.34172113183687e-05
-4.50627225041639e-05
2.81715461324723e-06
-1.21052628839334e-05
-4.51224602318097e-05
-8.71643135730924e-06
1.2956423778088e-05
-3.75568026726526e-05
-3.51772907160632e-05
-5.48340912709354e-05
1.66593002735395e-05
1.24072475528668e-06
-2.65666041020547e-05
-2.91438007145122e-05
-3.5477138942029e-05
-2.58505767233303e-05
-3.83775953563644e-05
-3.13372257213657e-05
-2.98936743580903e-06
-1.83540590115736e-05
-2.80971544431919e-05
1.18734751729105e-05
-6.60441165759635e-06
1.02185175553087e-05
-2.42728594172779e-05
-1.22945425009349e-05
2.19769335140594e-05
-3.10915150829979e-07
-2.18473240543236e-05
1.3290309197749e-06
-1.55915214895212e-05
-2.10635039083695e-05
-1.1972570614651e-05
-1.3084483131256e-05
-2.94487095965651e-07
-4.09134291641902e-05
-3.28608104053147e-05
-1.14545368104648e-05
-2.80640381064747e-05
-1.71276694950464e-05
-3.86787368317462e-06
1.94976121816283e-05
-1.20695634364536e-05
-4.5283667674234e-05
1.81743753177243e-05
8.92357020842388e-06
-1.05842536944265e-05
-5.01885257425558e-06
1.79043507286201e-05
-9.28146881080656e-06
-3.48649066921615e-06
1.22984533102749e-06
-6.15716902921466e-06
7.43383741975379e-06
-3.54990762846374e-05
-5.45692907070678e-05
-7.95736932451358e-06
-1.6983243353328e-05
-2.60838661676554e-05
-1.83991726521335e-06
-1.37714418811979e-05
-4.81147102563371e-06
-3.24540666808557e-05
-5.22454962658941e-06
3.76620037439497e-07
-6.69666168229129e-06
-4.20933758487264e-06
-1.60740430064659e-05
-8.60839597379792e-07
8.54983628783265e-06
-2.07750507814792e-05
-1.30638126586303e-05
-4.14945429585189e-06
-1.34854098597569e-06
-3.08253059182277e-05
-3.34935518993496e-05
-2.70958762621502e-05
-2.78601570598837e-05
-5.31105979763966e-05
-3.41282438626714e-05
-2.31269119726038e-05
-1.88396323402648e-05
-7.90441704588991e-06
-3.32578739245319e-06
-1.369068612197e-05
-3.19670735634524e-05
-3.37780944150284e-06
-9.32603773290608e-06
-9.35001027062061e-06
1.28306630395782e-05
-1.27062313728771e-05
-8.5175698057464e-06
-1.48353914797214e-05
6.27834406204029e-07
-1.33955058598688e-05
-2.30866899536416e-06
-1.72306139402878e-05
-7.8641833086115e-06
-3.14861966777724e-05
-2.51741871621861e-05
-2.64092835251873e-05
-3.07660996578163e-05
-3.71368372128679e-05
-2.07261140225179e-05
-4.68187450824288e-06
-3.24153227869366e-05
-2.55605929580167e-05
-1.1736990552318e-05
-1.27076113545762e-05
-1.07152434567354e-05
-2.91701452477948e-05
3.50495864144149e-06
-1.20488359316099e-05
-2.61646740572677e-06
-2.06784685076093e-05
-9.66475956068853e-06
-3.47698961387431e-05
-2.70345498916079e-05
-8.00719468292316e-06
-1.68701181958898e-05
-4.67712234892816e-05
-1.98113709237665e-05
1.38963704122067e-06
-2.55499203966018e-05
-4.20858030593475e-06
-6.89397063927727e-06
1.7492221877933e-05
-2.41980162511351e-05
1.27630853729575e-05
-1.46344640047297e-06
5.66846535840118e-06
-3.7526250631147e-06
-3.58349941286305e-06
-2.76702529690989e-06
-1.2101853897747e-06
3.88751872602617e-07
4.73461143588705e-06
-2.36734894628558e-05
-6.38825316739575e-06
-2.880985678647e-05
-2.53154306022046e-05
1.51921413812969e-06
-2.34648067526991e-05
-4.06748971256523e-05
-4.11131705056201e-06
-2.4951156901252e-05
-8.55214096332109e-06
-3.08033179195667e-06
-4.0715449360561e-06
-1.44421242533997e-05
6.00355108867646e-07
2.46288990821724e-06
-1.80318276361072e-05
-9.4260745028841e-06
-1.42615963583769e-06
2.8203155214802e-06
1.90767170469691e-05
4.00089171415008e-07
-9.79690531866607e-06
-8.43174082230753e-06
-4.48751352856073e-05
-4.27857745003691e-06
-2.85373010597833e-05
-4.41709680381055e-05
-3.98462317308174e-05
-6.09844890545537e-06
-2.94406926397061e-05
-2.716796035156e-05
-2.75085949284397e-05
-3.31038480572932e-05
-1.22270646197652e-05
-1.05938838026657e-05
-1.39946741639633e-05
-2.24385966531279e-05
-2.42713730559533e-05
-1.76422587271936e-05
-1.3758152039715e-05
-9.55469610573521e-06
1.34917740799634e-05
-9.50658556093113e-06
-1.92828132194244e-05
-1.99943080483094e-05
-1.60549356596287e-05
-3.6233067901748e-05
-4.43324625473585e-05
-1.42941088810955e-06
-2.17520465266022e-05
-4.21696336243678e-05
-3.19318983896741e-05
-2.58805517498593e-05
-3.15304176814265e-05
-2.07462059033856e-05
-1.27453247712873e-05
9.53106125237455e-07
-1.25284728795129e-05
-1.68429464047545e-05
-2.01056856211515e-05
-1.16980701688485e-06
3.46132201274533e-06
1.64038475108049e-05
-2.12427714480732e-05
3.35277388707719e-05
5.53922465706811e-06
-5.65775920050557e-06
1.63751466864579e-06
-1.72889052336401e-05
-2.08986684098314e-05
-4.50065774978194e-05
-1.38265328301523e-05
-7.37282895858498e-06
-2.1979965721046e-05
-3.97484304802613e-05
-1.47083378057006e-05
2.37078003045958e-06
-1.67726389906751e-05
-2.72315696575114e-05
-1.23235418503126e-05
5.23668482908487e-06
2.16347866287168e-06
-8.794751553429e-07
1.76186187817266e-06
1.01718804656184e-05
-4.58937428501873e-06
-1.36074102870311e-05
2.39869286529911e-05
-1.002241568368e-05
-2.68488525263665e-05
-2.08365957797751e-05
-1.95821267574004e-05
-2.32325750895986e-05
-4.38182859029314e-05
-3.97479020078374e-05
-2.86461528724616e-06
-1.08953009328102e-05
-4.426620491189e-05
-3.10622069615007e-05
-1.310468015255e-06
3.46083515975022e-06
-2.75705911866737e-05
-2.20653175088297e-05
1.53220866140141e-05
-1.56349248110954e-06
-1.08983020331164e-05
-4.97854963335552e-06
-1.30460691094479e-05
-1.91739034803697e-05
-2.34809021664942e-05
-4.61485944166872e-05
-1.35957719244274e-08
-2.30506158977053e-05
-2.767069116242e-05
-2.545062386252e-05
8.77565036032663e-06
-1.39089479848365e-05
-3.73127606362155e-05
-1.49450567850023e-05
6.80015847971324e-06
-1.62299923630596e-05
-2.9660006897803e-05
2.67395147647599e-06
3.41941925272645e-05
-3.9026576888335e-05
-3.0898227566739e-05
-2.87076133333843e-05
-1.29346701309382e-05
-3.01691338270094e-05
-3.44897494343736e-05
-3.84391542132963e-05
-1.52979373002789e-05
-3.1934155195633e-05
-2.41075502532646e-05
-2.73989682620406e-05
-1.2688884292882e-05
-8.648326497175e-06
-5.72794863551298e-06
-1.01915148531363e-05
-2.39478867380841e-06
-1.6073066945627e-05
9.90813372126331e-06
-9.69684807491352e-06
-3.32499910186803e-05
-6.06218144869448e-06
5.81114636179267e-06
-1.92626460640924e-05
-1.16520170937318e-05
-2.51708732913315e-05
-2.50704573439675e-05
-6.00965010659245e-06
-3.04795776943577e-05
-4.45450452515396e-05
-1.98844694870649e-05
-2.53854574133308e-05
-9.33617880324013e-06
-2.4911801707988e-05
-2.43029421478484e-06
-2.98805157772952e-05
-2.39582091205132e-05
-2.12061802254536e-05
-1.09073987723241e-05
2.90523301985074e-06
-6.27502909355824e-06
-1.22732813010503e-05
-2.77591270221182e-06
1.00176611293668e-05
-2.02110294770058e-05
-8.45262466436029e-06
-1.53598906157967e-05
-2.19521980413837e-05
-1.84394706142361e-05
-1.37892662247465e-05
-2.7916285566789e-05
-8.89603814162775e-06
-1.78333821799006e-05
-4.07253376110704e-05
-1.35556962892108e-05
-1.82358808981134e-05
-4.19468209743592e-05
-5.19326647963081e-06
1.44745121133558e-06
-2.51006738702593e-06
-3.36170388233613e-05
1.16247641779352e-05
2.66478877730041e-06
2.93994564439846e-06
-1.05656211247014e-05
-4.56832169067116e-05
-2.51288090699924e-05
-1.88726083863172e-05
-5.59861830146005e-06
-3.94985781367835e-07
-1.76394171087532e-05
-3.47312318611472e-05
-3.15518488982147e-05
-1.86429192002303e-05
-4.5936457444797e-05
-1.67641347313938e-05
3.37873982889401e-06
-1.38574692362213e-05
-4.17599863948479e-05
-7.59443988105653e-06
1.32902168607453e-05
-1.59744272291761e-05
-2.72610170448806e-05
-7.02980031757961e-06
-2.17382280385644e-05
-1.91492253732252e-05
-4.65368755108212e-05
-1.16230216944358e-05
-2.02114813039313e-05
-2.02272204717924e-05
-2.21332860962615e-05
-2.68265053950684e-05
-3.184463358954e-05
-1.44280899642812e-05
-2.7778085817676e-05
-1.61654875245716e-05
-8.34385004998616e-06
-4.72871801210171e-06
-1.07716662660673e-05
-1.75236632419081e-05
-1.54842523441241e-05
-9.91532414358372e-06
-1.90199934890205e-05
-1.18214933533732e-05
6.26658666152468e-06
-3.90098536351646e-05
-2.97000590514974e-05
-1.64484221131884e-05
-1.00086076305049e-05
-2.00278748815715e-05
-9.65648697780757e-06
-1.2805895609978e-05
-4.1892731996555e-05
-3.47564021700378e-05
-1.27192139255394e-05
-2.55538074630928e-05
-2.28092737077031e-05
-2.76266459808091e-05
1.99706851000804e-05
1.37769194607777e-05
-4.08364916763674e-05
-8.46996165508008e-06
1.30179403309655e-05
2.36060201817717e-06
-2.353385640426e-05
-5.22559713165399e-06
1.61773510245546e-05
-2.43821172727654e-05
-3.57565783228899e-05
-2.14806227016878e-05
-1.3740069093714e-05
1.17269158971693e-06
-5.11765782550926e-05
-4.85380088128053e-05
-1.29691116728574e-05
-3.65776961815761e-06
-2.98517767463085e-05
-1.41000674172968e-05
2.65496143657122e-06
1.26352173513269e-06
-2.17636033113634e-05
-5.07692310435218e-05
-5.71076262633967e-06
2.19788999320744e-05
-4.10383817735744e-05
-3.07356454675979e-05
-1.20317808008421e-05
-1.89580964270578e-05
-1.16473120891042e-05
-4.82147509669202e-05
-2.00519912670968e-05
-3.10875581700388e-05
-2.79962438903195e-05
-1.38827072324675e-05
-5.06812696170706e-05
8.97151796795568e-06
-8.55600308164062e-06
-4.41634321960885e-05
-3.34111757784806e-05
1.09058137363762e-05
6.82473014760445e-07
8.43985566244683e-06
-2.97776675080407e-05
1.44783227851516e-05
1.92556970993493e-05
-2.9992250679671e-05
-4.38951105807454e-05
-1.19690210786836e-05
-1.2762291091069e-06
-1.63279441380835e-05
-3.95863410122857e-05
-3.46925432869828e-05
-5.49857485884493e-06
-9.150089774514e-06
-4.46684698423909e-05
-3.01816322405817e-05
2.11645454976389e-05
-1.03679618635038e-06
-2.95026571112204e-05
1.03127793871004e-05
1.42879545797385e-05
2.32501288732785e-05
-1.34788582532846e-05
-2.39330208551759e-05
2.28437040506804e-05
7.63483706529569e-06
-1.67415229842836e-05
-2.21137209121573e-05
-2.96254503443941e-05
5.77166484085e-06
-2.14807880243893e-05
-4.17200503702475e-05
-1.81469622471606e-05
8.08617481722888e-06
-3.81272946909373e-05
-2.13339783870842e-05
-2.26706159549845e-06
-2.27742943327399e-05
-3.37067124452001e-05
-1.87404579932545e-05
2.45935251098819e-05
9.39622674239702e-06
1.52822780940079e-05
-3.88063086056146e-05
7.85300120020188e-06
1.40913856798914e-05
-5.17348785048024e-06
-6.68555565865115e-07
1.36540539464373e-05
-2.92039381286857e-05
8.28261612582863e-06
-3.35261957048277e-05
-3.93089891962729e-05
-1.84761781108125e-05
-2.64811168746158e-05
-4.99308239128718e-05
-2.66226402313858e-05
-5.08482175536163e-05
-5.07248555705731e-05
-2.24533097790603e-05
-6.49545110463525e-05
-1.82719227791893e-05
4.07644641467886e-06
-1.10060007800761e-05
-1.40002769276911e-05
-2.75140145075716e-06
2.25277736278507e-05
1.84307307062337e-05
-1.48595864061288e-05
-1.68605260263643e-05
-2.11849218378327e-05
6.23546296805104e-06
-1.55950947253073e-05
-4.87898744711992e-05
-1.81959015276178e-05
-1.11754460030943e-05
-6.76471421501258e-05
-3.43477394547366e-05
-4.28302928103944e-05
-3.19221588321929e-05
-1.85337560432349e-05
-3.17794108688504e-05
-4.60452381310461e-05
2.23161470910752e-05
-1.53613315743188e-05
-1.38520302998888e-06
-3.91629367386752e-07
1.74247225113357e-05
1.4453917522444e-05
-9.10638744022391e-06
-1.88662891147492e-05
-6.5890337379766e-07
8.51327499414149e-06
-3.89957696459574e-05
-3.37031161967381e-05
-1.42511470011494e-05
-3.23999701007797e-05
-2.47536945762086e-05
-3.75421080906799e-05
-1.94900719166524e-05
-2.17355459750131e-05
-2.96477311215308e-05
-4.29549134513257e-05
-2.13393873819009e-05
-5.35825924942492e-06
-1.45108415308923e-05
-1.05486578249787e-05
-3.59036717331183e-07
5.14817850209708e-06
2.32346419626209e-05
5.57457286094946e-06
2.81321191878444e-05
7.44472589693319e-06
-1.9276921965222e-05
1.99268276959876e-05
-6.61477370517065e-06
-1.51944357649321e-05
-3.38538212880682e-05
7.25597293491875e-06
-2.80028141786642e-05
-4.22977865296385e-05
-3.40478138210706e-05
-8.6647584425075e-07
-2.2898035140677e-05
-1.76303211581126e-05
1.65698025167717e-05
4.80033490288939e-06
-3.29966290893412e-06
7.25865713957382e-06
1.60517476600526e-05
2.43604307925359e-05
1.11846880789232e-05
-1.32830894090642e-05
-9.32242316227096e-06
7.04013540342972e-06
-1.87343066185991e-05
4.40148963360929e-06
-8.5864904588509e-06
-1.62018203043924e-05
-3.89594735282412e-05
-4.18692880852539e-05
-3.70907443637109e-05
-2.71281753526638e-05
-6.39455373738358e-05
-4.46809264042968e-05
-2.58872916238992e-05
-3.49439414056065e-05
-5.37822995738037e-05
-1.07424980919835e-05
-3.59566901240254e-06
-1.40812905442157e-05
-4.90280716732443e-06
-2.16199939786751e-06
1.74415557917722e-06
9.13752026607407e-06
-2.82273839647662e-05
-2.43693365109766e-05
1.90782651295536e-05
-1.6102558955762e-05
-1.58186249803559e-05
-2.81567263976641e-05
-3.00753315351293e-05
-3.88556180532583e-05
-3.35804599956033e-05
-2.55992431011817e-05
-2.89100887296536e-05
-4.05436343709279e-05
-5.89688972630527e-06
-3.4315197835095e-05
1.59121397993688e-07
-1.37445220379637e-05
-2.83404884281405e-05
-3.34776164729328e-06
-9.93223158003531e-06
-1.23471875267091e-05
-2.73557066756369e-06
1.4046266986788e-05
-1.85015410098156e-05
-2.3859787873467e-05
-1.92954684114929e-06
1.28737875249293e-05
-2.03276859459469e-05
-1.3934427913019e-05
-2.68993088335262e-05
-1.85177564648848e-05
-1.71377646173345e-05
-1.19198569198623e-05
1.01100837933748e-06
1.55374422765015e-06
-2.14762534205282e-05
1.31264886656879e-06
-7.70789326658903e-06
-2.08092031453468e-05
4.16006505695439e-06
-3.71505483992772e-05
-1.66107336221952e-05
2.78807342640558e-05
1.26008810679601e-05
2.00141325891162e-05
4.23537537813282e-06
-1.73516566809248e-05
-2.9320243961851e-05
-3.3995975640175e-07
1.32521311839383e-05
-3.35697492674225e-05
-3.52713459527915e-05
-2.5995346077471e-05
-1.21617283591916e-05
-3.73303670095058e-05
-4.03456252465263e-05
1.48565797289682e-07
1.9579820679678e-05
-4.62985189652013e-05
-2.51148137247929e-05
1.00663527204136e-05
-9.19116269766374e-06
-6.35869694040656e-06
-1.84565926266525e-05
2.10622604022469e-06
-1.48250828320752e-05
-2.27036455828535e-05
-4.15186884610678e-05
2.53743275648773e-05
-1.26829985160712e-05
-3.41938913021353e-05
-2.95127125518176e-05
1.87151130927129e-05
5.64094607677494e-06
-3.19336473455136e-05
-3.50737758783164e-05
1.9796655870147e-05
6.99624616768828e-07
-5.55604625960609e-05
-1.2717178784677e-05
1.17545530704579e-05
-2.76627228877659e-07
