# Supplementary material for: Research on computational propagation and identification of mine microseismic signals based on deep learning
Source: PLoS One. 2025 Oct 22;20(10):e0334641. doi: 10.1371/journal.pone.0334641 (PMC12543183; doi:10.1371/journal.pone.0334641)
Supplement: S10 Data — (ZIP) [file pone.0334641.s010.zip › 000101100001448.xlsx_0.txt_24.txt.txt]

-1.87262260441947e-05
-3.58625722295109e-05
5.31339650095796e-06
-3.28522846116012e-05
-8.12521347579916e-06
-2.55671268147741e-05
-6.36538621636921e-06
-1.83286378455651e-05
-3.30636079092117e-05
1.16356316201563e-05
-5.84226906110217e-06
-3.90572484402242e-05
-1.37111233067135e-05
6.50495281222553e-06
-1.36579639476093e-05
-3.59426162471983e-05
-3.18064450293405e-05
-7.06220617205063e-06
-2.82919253091862e-05
-2.56512799093313e-05
-1.09370925917025e-05
-7.99568513067372e-06
-2.08114822281706e-05
-2.96417069756439e-05
-1.63641609907856e-05
-3.24253247616041e-05
-5.48546131020891e-06
-3.05091084769984e-05
-5.30732510362095e-05
-1.28075423655338e-05
-3.39860998711398e-05
-3.7044554758691e-05
-3.93241378564717e-05
-4.1365646639317e-06
-2.93951116757196e-05
-3.92859589972907e-05
-3.14302439392334e-05
-1.9950204854045e-05
-7.22145111119765e-06
-2.27168895236214e-05
-1.21078365565021e-05
-1.03030697182871e-05
-1.82635249949194e-05
-1.14955503298413e-05
-2.06356933149458e-05
-1.53295347672899e-05
-1.04843885141506e-05
-2.05010864881233e-05
-1.80629760582709e-05
-4.84433664122195e-05
-3.08857292542558e-05
-7.63396055213635e-07
-4.72131877324202e-05
-1.19347660741231e-05
-3.77228363538685e-05
-3.44071638078362e-05
-2.83590066249107e-05
-1.16128423628025e-05
-2.9853760433853e-05
-2.36346671102571e-05
-4.27059853750062e-06
9.41287073956708e-08
-2.1397918728954e-05
-2.83498748839996e-05
-9.78180924363311e-06
9.39766886739374e-06
-1.75099198743813e-05
-3.40805234591182e-05
-1.2390929724428e-06
2.42798874162368e-05
1.86327665972358e-06
-4.41828450055708e-06
3.2355625539413e-06
-4.0321309282678e-05
-5.48240596046803e-05
-1.71749379365158e-05
-1.76064547254285e-05
-2.92742441015793e-05
-2.51720960434248e-05
-2.13123537835489e-05
-1.17670155425161e-05
-2.62081966701477e-05
-2.74444472668819e-05
1.63649291532443e-05
1.32337781557871e-05
-3.81149483670883e-05
7.78709840323733e-07
-3.55048681254376e-05
-2.76540447134401e-05
-5.83715142564534e-06
-2.84792778310982e-05
5.82363954597938e-06
-4.19522543339838e-06
-3.91647473287167e-05
-2.5352519841383e-05
-1.63953324671464e-05
-2.92172042454182e-05
-3.13489618091638e-05
-2.62391663157098e-05
2.92069823047576e-06
-3.56619932603439e-05
-3.57811858804725e-05
-2.18716257114507e-05
1.94763548684701e-05
-2.31763618523755e-05
-4.92846271512639e-05
-1.06324548353744e-05
-4.13734337833655e-06
-1.80905807708417e-05
-1.94378448445198e-05
-3.41863923570786e-05
-8.88591944565916e-06
-5.0298225170411e-06
-4.22867548877773e-05
-5.58994772047602e-06
-9.08356738801818e-06
-4.08177484507684e-05
-3.70202838778405e-05
-4.96529055817903e-05
-1.0526672641221e-05
-2.18696724707976e-05
-4.56567743431893e-05
-7.5061892880605e-06
3.36518170126812e-05
-1.16218869957102e-05
-4.99983935542033e-05
8.14529059721665e-06
2.54293459580378e-05
4.50658681692413e-06
-2.9677955735366e-05
2.03865790114489e-06
-1.85082757225277e-05
-4.51492992971245e-05
-1.60825003518362e-05
-5.01296914678806e-06
-1.02103719634614e-05
-5.10070045288168e-06
-2.46330362001516e-05
-2.48735236062658e-05
-2.2530621632436e-05
-3.56692976952475e-05
7.19460063334201e-06
-2.53841151237683e-05
-2.98470393252065e-05
-8.06915290867173e-06
-9.88533335263087e-06
1.96843462201568e-05
-1.46730426750005e-05
-3.47457330920969e-05
1.98421372818338e-05
7.10782019686897e-06
-5.07220570349149e-06
-3.78340963684548e-06
-8.62386807572518e-06
1.74863689725868e-05
-1.86702122975191e-05
-4.79892142373314e-06
-1.29948517550219e-05
-2.11732613373187e-05
-1.96008264338311e-05
-1.75438608493378e-05
-2.58704187258617e-05
-3.71394914655833e-05
-3.87543232583665e-05
-1.51914521315092e-05
2.53245301880806e-06
-3.4151998074311e-05
2.19783505241493e-07
-5.49594531148845e-06
-2.54602453682245e-05
-2.33878941910481e-05
-2.9039663448386e-05
3.18975840590051e-05
1.53634941946311e-05
-3.45228713495547e-05
-1.4276774028964e-05
9.1540210996464e-06
-3.12494642764773e-05
-2.63816421792495e-05
-3.36469029869361e-05
-2.96367517345161e-05
-1.66742688753824e-05
-3.30545203161308e-05
-1.27638361209143e-05
-1.39348093259616e-05
-2.2795569826696e-05
-5.46319491469368e-05
-3.03749548939848e-05
5.45835648699857e-06
9.01261953804629e-06
-5.93056214400797e-05
-3.08075068420163e-05
-1.02247634344972e-06
-1.10675042723242e-05
-2.22678098982492e-05
-1.89759507782595e-05
6.46496877493018e-06
1.92011735810606e-05
-6.1269308764978e-05
-3.20958356744331e-05
-1.76711935435487e-05
-3.33705342355959e-05
-2.97841857889505e-05
-1.39453229675723e-05
-2.32041936299467e-05
-3.73149534751456e-05
-4.32990850570164e-05
-3.27706767953897e-05
-2.01613312548433e-05
-1.48022802655879e-05
2.05930718442093e-06
-5.6441456989219e-06
4.74489199272239e-07
3.16035624488095e-05
2.1804921733421e-05
-1.64428177667339e-05
-9.78322485601652e-06
-5.58374361247124e-06
-2.71754369415273e-05
-1.37684509975214e-05
-2.05672596870992e-05
-1.94933103141256e-05
-1.53952062024629e-05
-1.29790940050199e-05
-3.4088948257486e-05
-4.81096336151365e-05
-2.60306949992519e-05
-1.97458443827866e-05
-2.42817326121217e-05
-2.53931644840891e-05
-8.36986217592935e-06
-9.04556397010454e-06
-1.78308932588489e-05
7.03586918699431e-06
-4.37457548787401e-06
1.24566685165447e-05
8.95636493944937e-06
-1.21209933382939e-05
-6.57118510433698e-06
1.96920754411516e-05
-1.03843983456684e-05
-1.5952185596378e-05
-2.07231635020636e-05
-1.7856976375908e-05
-4.10106483201494e-05
-5.98697465332867e-05
-2.24217181612756e-05
-3.08085637606213e-05
-2.77137787481863e-05
-4.39097695668311e-05
-1.47985489228754e-05
3.84312775899068e-06
-4.16996783617881e-05
-1.32037204747667e-05
2.04410416531752e-05
4.81827392028763e-06
-1.42217619457436e-05
-1.32997504237443e-05
-7.76694358994256e-06
1.46448007063992e-05
-1.24212262423158e-05
-1.55233245147806e-05
-4.58448528189072e-06
-6.55832998889822e-06
-4.43550338800178e-05
-3.9181094813472e-05
-2.4529537243379e-05
-2.2801794115562e-05
-4.97636992943765e-05
-1.07859037047161e-05
-3.16238062156013e-06
-3.65748179222336e-05
-3.73038123477375e-05
-2.0223970856649e-05
-1.22918550333449e-06
-1.00502491550689e-05
-2.50409373928043e-05
1.54641134209904e-06
-7.31214539638248e-07
-1.75029526325101e-05
-1.21963240026338e-05
-2.17730543233718e-06
-3.93468244226559e-05
-5.3622814894184e-05
-9.6707698751463e-06
-3.11432225170569e-05
-2.11810255163425e-05
-4.22886036730049e-05
-3.06271427585635e-05
-1.71759701573929e-05
-2.27488000501905e-05
-6.65376387349091e-05
-1.25986877024801e-05
-8.24126456910365e-06
8.02052162732249e-07
-4.4116276311521e-05
-7.64375758411566e-06
2.71016744553455e-05
-2.54930345685439e-06
-2.10456718327261e-05
-1.07116160878519e-07
2.29810310500729e-05
-1.93394051066035e-05
-3.2541826937465e-05
-1.31740549742871e-05
-1.11169064363648e-05
5.37185765970201e-06
-4.85280683925291e-05
2.95221336039726e-06
-9.44837403946714e-06
-1.66184735062288e-08
-4.33395610780872e-05
-2.08145283861604e-05
-1.76646327699231e-05
-3.44832241312777e-05
-1.98264743382247e-05
5.76482340264129e-06
7.0142047812099e-06
7.44723208105651e-07
-1.65214179695167e-05
-2.11480247365243e-05
3.87899850090499e-06
-2.08639109534805e-05
-2.14525800461839e-06
3.00537080374915e-06
-1.81714724322208e-05
-2.53031582795256e-05
-1.31061791771973e-05
-8.68170695259083e-06
-2.06551013127117e-05
-5.53113191693791e-05
-9.85659466550932e-06
-1.40198003959424e-05
-2.2359716292282e-05
-2.1506338184126e-05
-1.01146752112321e-05
-1.1990633846572e-05
-2.32523717103988e-05
-1.35297508117394e-05
-7.90496096676003e-06
2.24599967498803e-06
-4.66711436765961e-05
-2.48934808307629e-05
-4.18059315330792e-05
-9.3699692805907e-06
-3.63547935029798e-05
-2.06233858597812e-05
-4.79727763358737e-06
-6.54852311503719e-06
-1.84444005589064e-05
-2.33307650713627e-05
-1.95002639048833e-05
-1.71250406971904e-05
-1.13093106128662e-05
-1.4418725225241e-05
-7.08481317430009e-06
-4.26752986923388e-05
-1.58478801654907e-05
-1.392737975568e-05
8.79015287261716e-06
-7.50523866964891e-06
-3.12141261182499e-06
-4.11880576694184e-05
-4.05684484730127e-05
-9.20385963489311e-06
-2.12600175568841e-05
-1.57890316226688e-05
-3.83123806944814e-06
-4.1646808894506e-05
-8.98969581931543e-06
-2.16112001037295e-05
-1.3523439589544e-05
-1.61605036939198e-05
-2.40155673522108e-06
1.25537141259502e-05
-2.55290087946599e-06
-3.35594443864691e-05
1.55595198629932e-05
4.26564373152981e-06
-1.47066214494977e-05
-3.21263579215077e-05
-1.45625421871999e-05
-7.32143313748468e-06
-1.43997573920629e-05
-2.78560061948157e-05
1.67089778684449e-05
6.65204784617745e-06
-1.9884771780188e-05
-2.24187316522962e-05
-2.05776827313806e-05
-3.11313884653493e-05
-3.7372904732118e-05
-2.35366745239634e-05
-3.54666342501042e-06
-9.70311552203908e-06
-2.82714820395533e-05
-2.03084670411495e-05
-1.61454867620869e-05
1.46098488494574e-05
-1.67065588617741e-06
-6.53569181855949e-06
-5.89452396900611e-06
-1.69124536003132e-05
-3.41646041940502e-06
-4.08302880366317e-05
-1.12114519518923e-05
-1.81291692491097e-05
-1.81282489802963e-05
-5.43677735290489e-06
-2.41822904243225e-05
-1.33359636209677e-05
7.20300986551865e-06
1.52450376024674e-06
-9.99908364301636e-06
-2.47549520846549e-05
-1.29262270001731e-05
-1.85544666738736e-05
1.34446073384876e-05
-1.1707241276347e-05
-1.75582365967603e-05
-1.75022308232226e-05
-1.65758310407302e-05
-3.51944020334789e-06
-2.66104206539498e-05
-1.086535281852e-05
-1.65043328259315e-05
-2.45832776834443e-05
-4.54470742190258e-05
-1.09403154551431e-05
-1.99376009396684e-05
-1.63513900977127e-05
-2.51059781160201e-05
-9.8115039459386e-06
-1.32196078543974e-05
-4.61729455495894e-06
-1.50492223271305e-05
-5.71706558265596e-06
-1.12177446637607e-05
-1.29373599917141e-05
-3.18437050691352e-05
5.29413880101893e-06
5.78512307359984e-06
-3.76974692644175e-05
-3.84659026895596e-05
8.52105716705809e-07
-1.3729314558076e-05
-1.82206811200302e-05
-2.83613065389972e-05
-4.34876560165639e-05
-3.70945502785481e-05
-3.21813436181211e-05
-2.17114010147904e-05
-2.07046612873457e-05
-1.88799805821978e-05
-1.14050371491026e-05
1.4786842846177e-05
-8.57783651239195e-06
-2.94352014988655e-05
2.40450547769724e-06
2.49036606018256e-07
-1.01940604914212e-05
1.3424702234298e-05
1.55921433438816e-05
-2.95963598025843e-06
-9.72494757451964e-06
-1.01172492258111e-06
-2.05879135483832e-05
-1.89504853845871e-05
-1.8624367691805e-05
-2.49732608261511e-05
-1.60517700513684e-05
-4.33259026774563e-05
-2.83681973138519e-05
-1.15986211233189e-05
-3.31484218488701e-05
8.35506402997555e-07
8.98507200020072e-08
-1.21534615791228e-05
1.15322719392512e-06
-9.96824666359826e-06
2.06870072359777e-05
5.12919944100545e-06
-1.4904897273448e-05
-3.44137987751845e-05
-7.64497812490765e-06
2.04177418853397e-06
-3.16364381917119e-05
-1.68774751619798e-05
-2.22874831205112e-05
-2.17878113340916e-05
-3.95866128311083e-05
-3.40457676784934e-05
-6.02938322369748e-06
-1.47314094824116e-05
-3.60100212973701e-05
-2.68380714841297e-05
-2.74961185509998e-05
-2.55677695286258e-05
-5.47280699218807e-06
-1.0806314280569e-05
4.98712877863046e-06
7.11478731432325e-06
-1.32552238345024e-05
-1.42740287563363e-05
-2.60452336955888e-05
-1.56202907214452e-05
-2.26942885238112e-05
-2.64922579328681e-05
-1.97787586479632e-05
-3.60969974763567e-05
-1.19025060061186e-05
-5.26002539031834e-05
-1.9689499494817e-05
-3.59226928474423e-05
-5.42014304187214e-05
-1.57275573639077e-06
-1.81628002756155e-05
3.55905385651635e-06
1.3481539135457e-06
-3.4325143879156e-05
1.01757396081324e-05
1.79487122267014e-05
-1.23775234315727e-05
-2.46470718530908e-05
-1.1492963726909e-06
-1.05685880033562e-05
8.58059517697436e-06
-1.91259834535796e-05
-1.21014503863059e-05
-2.65745445078972e-05
-3.56300947546796e-05
-3.74152466085682e-05
-3.53391265875946e-05
-5.2399191293008e-06
-3.97790388082463e-05
-8.72182440263882e-06
-6.06484015332359e-05
-8.85197104219654e-06
2.41860570182726e-07
4.14416655002524e-06
-3.6306372976133e-06
-7.98846799261244e-06
1.49444394202002e-06
2.41989581395403e-05
-1.27076821778629e-05
-1.09623533621731e-05
-2.64212597702962e-06
1.30531831290738e-05
2.55212131878033e-06
-1.75238553874947e-05
-2.73120283516373e-05
2.36463841868174e-06
-9.9799234456814e-06
-4.68089867017121e-05
-2.67966514774563e-05
-3.66413545645161e-05
-2.29438161389341e-05
-3.48226966573897e-05
-3.64254319923577e-05
-1.808346967984e-05
-2.00515418820526e-05
-7.20317871408713e-06
-2.72481348660028e-05
-5.51275375373426e-07
-2.36417989114514e-05
-2.07267281827317e-05
8.20144000259225e-06
6.22966742373816e-06
1.32892799371757e-05
1.0663589104614e-05
-1.5771733575889e-05
-1.5648032685506e-05
-1.87717510654512e-05
-8.64670424955435e-06
-2.84081933366889e-05
-2.44786027120643e-05
-1.20322249348828e-05
-1.40399840528439e-05
-1.05210069955915e-05
-2.06439387090235e-05
-3.8127507041177e-05
-3.36158048469683e-05
-1.49952457686692e-05
-1.19752215181582e-05
-2.34464435708745e-05
1.11135938593867e-05
-3.5914684499543e-06
9.41524704782996e-08
-2.88911097552587e-06
-1.89001728224668e-05
1.05891267608297e-05
-7.58216319634663e-06
-1.97731977434558e-05
-3.54871527480518e-05
-2.49664148614432e-05
-3.90596980211143e-05
-2.3105650467765e-05
-2.79778428268126e-05
-4.35375491902165e-05
-2.94383451407302e-05
-3.91347382380071e-05
-1.89547409038608e-05
-1.92608810926304e-05
-3.47471624411349e-05
-2.89698536531979e-05
1.07534961687809e-06
-1.71050578448019e-05
-3.0947000885055e-05
7.60799082523704e-06
-1.23261990976817e-05
4.49670117497495e-06
-2.65591031297468e-05
-1.76822045673404e-05
-7.32586728286587e-06
-3.43036335997026e-05
-2.7455927989373e-05
-1.69894778791961e-05
-2.10441760924823e-05
-3.63995674499411e-05
-4.2421380021298e-05
-5.67885647412954e-06
-1.6724603862556e-05
-2.08131369729063e-05
-7.39072565283471e-06
-1.70021898256217e-05
-1.61863434141577e-05
-3.58856961406697e-05
-3.28790164581509e-05
-2.20845897074078e-05
-5.7958063268819e-06
-3.03159340952569e-05
-2.35851391273482e-05
-2.00234369726258e-05
-1.26695264250772e-05
2.0721094487278e-07
8.77606856001233e-07
-2.60350168412351e-05
1.54250543380773e-05
-3.25219348884239e-05
-2.17869916133277e-05
4.39633886496017e-07
-1.44812307272481e-05
-2.32298779420615e-05
-1.16935078102183e-05
-5.14064148276349e-06
-6.48219506691219e-06
-2.03415482434182e-05
-4.43345584478663e-05
-1.767563276466e-05
-1.95038349772697e-05
-3.11870445306741e-05
-2.67042930810461e-05
-1.13607668634733e-05
-2.18582700054272e-05
-4.39261768152148e-05
-2.21534127421332e-05
8.29757775249536e-06
-3.19831886454354e-06
-4.64524462746233e-06
-2.78981354668424e-05
-1.28525258877549e-05
-1.88913235307619e-05
-3.0958754619808e-05
-2.84784651099663e-05
7.58685346461673e-07
-1.35421853319244e-05
-3.63556757751504e-05
-9.10538144232602e-06
5.73772281238013e-06
-4.6595703375735e-05
-5.36752957747964e-05
-9.33998149742372e-06
-1.82470851560862e-05
-5.28368080696299e-05
-4.55969942059098e-05
-8.41194906903362e-06
-1.92276656534953e-05
-2.46334143024392e-05
-2.34899853554183e-05
-6.00356038772473e-06
-8.66623431745771e-06
-2.48241298523601e-05
-3.17170587156788e-05
-1.26398797940655e-05
1.26332482066394e-05
-3.69196395893872e-05
-2.77041514642045e-05
-3.55044761898178e-05
5.56383973362731e-06
-1.92616495461801e-05
-2.34875933350538e-05
-8.31134008772462e-07
-2.32883590712523e-05
-2.34901111955017e-05
-2.45619931234763e-05
-2.35132319117813e-05
-3.89982447679864e-06
-2.68479822681328e-05
-2.01757356220466e-05
-1.93530392885162e-05
-2.07471987853852e-05
-4.27091079567069e-06
-1.14067273730588e-05
-1.4311313734717e-05
-1.56947548219925e-05
-8.89634455559759e-07
-2.03598401445702e-05
1.09924008590306e-05
-2.26691381657885e-05
-1.27994317900178e-05
2.63352931436807e-06
2.76696662706993e-06
-3.61999739578275e-05
-3.3561502722669e-05
-1.02724721486405e-05
-3.87062956818284e-05
-4.03650338499491e-05
-3.80992158992078e-05
-1.71490356475817e-05
-1.03994036166154e-05
-2.28023467395929e-05
-2.83848509012826e-05
1.52006803643157e-05
4.48322154485996e-06
-3.30701059595341e-05
-9.35285566491779e-06
1.75077877280143e-05
-8.163636605027e-06
-3.82921397134953e-05
-2.49027260654299e-05
1.51409258522392e-05
1.26168395796812e-05
-4.81281186053156e-05
-2.74252388224197e-05
-1.15670192186188e-05
-4.00744907354381e-06
-4.24949955534011e-05
3.8278992415305e-06
8.80594589979398e-06
-9.85275019164837e-06
-3.25946248503439e-05
-2.86759882624096e-05
8.97685924709275e-06
-3.4072482254621e-05
-3.8937815586973e-05
1.36306517399741e-06
1.19998325928621e-05
-3.76608035011e-05
-3.16541404448232e-05
-1.0381481434725e-05
-3.21425664898477e-06
-6.0597469905617e-05
-3.65585935406823e-05
-1.40981836116559e-05
-8.17067442229976e-06
-4.16451457342782e-05
-2.31554755239104e-05
-1.67990754369694e-05
-3.80693631896839e-05
-3.13490383351902e-05
-4.43534889779235e-05
-1.74658693760031e-05
-6.52208915294671e-06
-6.87749323492983e-05
-2.94710136221547e-05
9.17356900202906e-06
-2.10590710046683e-05
-3.78185291756716e-05
-1.50277921363704e-05
2.46589333607903e-05
3.45704823233734e-06
-1.03510829605036e-05
-1.11420815725887e-05
4.1760726738244e-05
2.72396228102276e-05
-1.21618467712466e-05
1.36214107867281e-06
6.82014189053842e-06
-1.5537412676606e-05
-2.98089051150214e-05
-1.91132475256307e-05
-2.30358812417411e-05
-5.86563335198331e-05
-1.90984201105154e-05
-1.09436515879288e-05
-2.67001491669469e-05
-5.29832754260192e-05
-1.74082708077169e-05
-1.83407306032029e-05
-2.93363967786183e-05
-9.5478093129661e-06
5.8324830249349e-06
-3.87935292874834e-06
-1.00288822270076e-06
-4.56700456364266e-05
9.88731982064543e-06
6.01230335512377e-06
-1.54024670142689e-05
-1.09209084459911e-05
2.22122536700921e-05
1.41273160921402e-05
-3.02434667678348e-05
-4.65593823167546e-05
-1.90145682286574e-05
-1.73346100282662e-05
-4.75506788551525e-05
-7.86977271296029e-05
-2.2677012102297e-05
-2.299498214216e-05
-3.10808265372263e-05
-2.04802790465061e-05
-2.06867753496508e-05
1.61841367365803e-05
-2.70907635096295e-05
-3.51382089785104e-05
3.3434306126297e-05
2.26325116586178e-05
-3.20538400249126e-05
-2.47272045926791e-05
6.70607986354649e-06
2.27301922964417e-05
-3.12224973245245e-05
-3.42010444373266e-05
-2.35277570842691e-05
-1.11889288772854e-05
-3.32239900247641e-05
-5.62761785794775e-05
-2.02714641626945e-05
-3.25763570487458e-06
-4.37438705411784e-05
-3.77083226297349e-05
-5.64127636612642e-05
-1.96803700520591e-05
-2.84739548421404e-06
-2.58849267776314e-06
-3.24439444149337e-05
-8.55587648831816e-06
1.33144714471695e-05
1.38115724364966e-05
-3.19206283142478e-06
-1.0642874120098e-05
1.66811937867727e-05
-1.20618286269748e-05
-3.44659246563937e-05
-5.80113651093699e-05
-3.39335543351409e-05
8.44311710988436e-07
-4.21020116960269e-05
-5.0906930818344e-05
-6.21251054216531e-05
-3.12522418291927e-05
-3.6545140387005e-05
-3.28451665024219e-05
-1.90815364150236e-05
1.83290270281984e-07
-1.86498216661146e-05
-2.86570659286675e-05
3.4780190287276e-06
1.93308082883519e-05
2.80385941513e-06
5.95454038364099e-06
3.03786294093339e-05
3.07920755129761e-06
-4.93540329759144e-06
-1.90356820700897e-05
-2.16311425006967e-05
-7.24572389125453e-06
-1.93642448078594e-05
-2.03906987506925e-05
-2.91350818605421e-05
-9.95123768764173e-06
-2.87583492598902e-05
-7.26796109415842e-06
1.31991553507593e-05
-5.34184875582771e-05
-2.01244326708612e-05
-1.44129808232925e-05
-1.24985114075978e-05
-1.13805328196453e-05
4.15009994190765e-05
1.09362592235623e-05
1.45413995371571e-05
-2.10586831882245e-05
1.18140025454643e-06
8.43673075840593e-06
4.27640340213217e-06
-1.72485325942936e-05
-2.48545216617828e-05
-1.4032447454808e-05
-3.24531758721443e-05
-5.1743682474447e-05
-5.7538523985427e-05
-1.05476354453143e-05
-2.2344779633075e-05
-3.92260679423788e-05
-5.16462414230397e-05
-1.64275177876395e-05
5.95148290883293e-06
-8.28835460155845e-07
4.7188356069346e-06
-2.56865857065823e-05
-1.155888311162e-05
1.09832530856365e-05
-3.08585259388668e-06
-1.0767103057188e-05
-2.38216214488775e-06
-1.07435052064595e-05
-2.06753105915886e-05
-4.98844365491555e-05
-4.91519761598662e-05
-6.52031357693436e-06
-6.42597503322438e-06
-4.96590751205397e-05
-3.53435821389947e-05
-1.62660459885448e-05
1.85576554517877e-05
-4.17820327239425e-05
-4.82165803700915e-05
7.21674422317414e-06
-3.38096864750858e-06
-2.74349837834534e-05
-2.36815180963976e-05
6.95111716092874e-06
5.61680446973158e-06
-2.53285848977262e-05
-2.93840122538826e-06
2.92845012465123e-05
4.62641413969859e-06
-1.69042986698372e-05
-3.36890059539406e-05
-3.38744978197342e-06
-2.4071227103565e-05
-3.6992242689373e-05
-2.31825180926058e-05
-2.53576782364914e-05
-7.89363005586003e-07
-3.53164886444414e-05
-2.77981611945352e-05
-8.6235148019213e-06
-2.01129429059451e-05
-2.09350573247319e-05
-2.72159478492227e-05
-2.69102224385143e-05
-1.51650010880103e-05
-9.18861494206966e-06
1.43752390919298e-06
1.17373214525494e-06
-2.975128239065e-05
-1.55070025795105e-06
9.89250039300746e-06
-4.8598955025095e-06
-2.38998905442282e-05
-7.43946746552544e-06
-2.9519438511938e-06
-1.57055686646593e-05
-4.51621462023331e-05
-2.64539373095265e-06
1.50456925799926e-06
-7.83565162642102e-06
-4.8231951483014e-05
-3.02529875732301e-06
3.9002579892867e-05
-3.24538575941739e-05
-5.60349329875562e-05
-6.69006883044883e-06
-1.99422042692178e-05
6.00693673947625e-06
-3.43107323061956e-05
-2.88536805737144e-05
1.58172282161254e-05
-1.77010515215545e-05
-8.10779561375017e-06
-2.57434198166834e-05
-1.30078017266745e-05
-1.08433409831854e-05
-2.44161255325938e-05
-1.77257842073553e-05
-1.67146057279831e-05
-1.93063437072145e-05
-1.89221859188007e-05
-1.617877440022e-05
-1.34309718532968e-05
-2.13031041636063e-05
-8.21105073726228e-06
-1.62640601984572e-05
-1.20679706988748e-05
-2.54865942123383e-05
-2.57786523559512e-05
-2.38487219671092e-06
-1.10897917691701e-05
-2.51279427336107e-05
-2.09069159934429e-05
7.28126478486344e-06
-1.01968090276665e-05
-2.19533601378281e-05
-5.75938375482468e-06
-2.29670322312957e-05
-1.29620713216319e-05
9.55543969987554e-07
-1.06893321655081e-05
4.3988985389666e-06
-1.76915377081955e-05
-6.5728299460938e-06
-2.7231740065787e-07
-1.76704889707261e-05
-1.01004028587413e-05
-3.25593833475741e-05
-4.10831918487039e-06
-3.65939348066591e-06
-3.28130824081642e-05
-3.33480359832495e-05
-1.3301164519739e-05
-3.24137199778464e-06
-3.96477039463113e-05
-3.1822206654305e-05
-7.99523528018197e-06
-1.64843610265774e-05
-3.66174923924626e-06
-3.33790004755901e-05
1.32842220617087e-05
1.02516148578953e-05
-1.41840161375496e-05
-2.11098195265643e-05
-3.93092383731733e-06
-1.40085029579953e-05
-3.46939805366263e-05
-1.24949016638171e-05
1.10535815032792e-05
4.79905036393197e-06
-1.13571348299107e-05
-2.16005119875425e-05
-2.41461436605034e-05
2.0679781999449e-06
-1.29084944173686e-05
-4.99259072529256e-06
-5.70960186354883e-06
-1.05650398212186e-05
-6.83812980274604e-06
-2.1444819377253e-05
-2.24279252568912e-05
-3.07459733893241e-05
-1.4525621706473e-05
-8.07896473884018e-06
-8.44733947940977e-06
-1.75848868587381e-05
-1.26108564544906e-05
7.70553653377416e-06
-9.32546177706736e-06
-5.90946018977162e-06
-7.4028609175469e-06
-9.63121584312535e-06
-9.73806300469516e-06
-3.82703014128989e-05
-5.9860910606551e-06
-6.86394314477421e-06
-3.3289433763025e-05
-2.93030927777713e-05
-3.74183638886595e-05
-2.67158496242269e-05
-3.52367814145464e-05
-1.78085725461841e-05
-1.04114358101052e-05
-2.40473901738158e-05
-4.71415301376804e-05
-1.47171516119837e-05
-1.19347014645504e-05
-1.86774068953242e-05
-1.24212853106942e-05
-1.54146436198418e-05
-8.94584097038178e-06
-3.24575611258796e-05
-9.73228362331316e-07
-6.32592709512071e-06
-1.20350190404894e-05
-1.32180782879061e-05
-3.79987274235775e-05
-1.53086084547486e-05
-4.16275707126082e-05
-3.2608591227543e-05
-2.07145718865865e-05
-2.64447639965751e-05
-2.81463143197361e-05
-2.61824836958402e-05
-2.06934748431356e-05
-2.72548713516705e-05
-1.37291697952679e-05
-4.93232226808738e-05
-3.80371370880039e-06
1.48079793918422e-05
-3.67634266109749e-05
-1.57689601718273e-06
1.27700187299114e-05
-2.04355444535946e-05
-2.79406457696456e-05
-3.14448305432366e-05
-9.22491163202133e-06
-2.82035228728166e-05
-2.97233904853919e-05
-9.37027885397794e-06
-2.00359071130561e-05
-3.15010971212876e-05
-1.91335538081518e-05
-3.36023153262484e-05
-6.57969850705205e-06
9.58461266516174e-06
-3.0258757689772e-05
-1.10501237406625e-05
1.55390665502152e-06
6.46907313292944e-06
1.10695748867252e-05
-6.13828910270305e-06
-6.1352769022538e-06
8.66387369726892e-06
-4.14847172226735e-06
3.81061665277419e-06
1.10923872246027e-05
-1.71758584999835e-05
-1.79290332333153e-05
-1.68874812987313e-05
1.4906558017494e-05
6.1304741346863e-06
-2.31515132621741e-05
-2.48281634955908e-05
-1.6917796975487e-05
-1.37498590073279e-05
-2.75265115377979e-05
-7.80338601615165e-06
-1.96981707535588e-05
-1.76665012240865e-05
-2.78134494696345e-05
-2.6732420816966e-05
-1.05515048128096e-05
1.24936012997468e-05
-2.28552289754843e-05
-4.82474902500846e-06
-6.70146077871064e-06
-2.97803848076795e-05
-2.37588116834807e-05
-1.55883244712292e-05
-3.22561289040525e-05
-7.36862090263766e-06
-7.2772584175521e-06
-4.80680776597072e-05
1.24568704128224e-07
-5.32966171402739e-05
-2.109725814748e-05
-7.82542297117558e-06
-1.99395117198821e-05
-3.94911233400162e-05
1.07376559180624e-05
-1.29829781976984e-05
-2.05934104085918e-05
1.55594114420659e-06
-1.51454905774989e-05
9.05633259854782e-07
-1.71005479598869e-05
-1.30511573861954e-05
-2.03843450982806e-05
-6.52950355105906e-06
-3.63516890141748e-05
-2.06583889392962e-05
-1.8783267314595e-05
-5.63126440592122e-06
-4.01444558282296e-05
-5.949645578132e-06
-2.54698982973923e-05
-2.76245999499091e-05
-1.95180776376524e-05
-3.68310020005983e-05
-1.29233539790202e-05
-1.59200479097755e-05
-2.60070114010437e-05
-2.51564514055371e-05
-1.48519471276826e-05
7.43644678176153e-06
8.15715502063654e-06
5.9689982730005e-06
-1.74459777545119e-05
1.62475623580176e-05
-2.0985020996828e-05
7.42703614173742e-06
-1.83409372855655e-05
-4.05574475379063e-06
5.04769592955575e-07
-1.12631296701424e-05
-6.80476805806007e-06
-1.57263057545188e-05
-1.32807839810177e-05
-3.66813284673859e-05
-2.78250885059071e-05
-1.15854704039889e-05
-2.39654055065334e-05
-3.35597890003916e-05
-1.21086498446152e-05
-1.36480387541675e-05
3.51621556856534e-06
-1.19698692526988e-05
7.07081258227116e-06
1.17479609324199e-06
5.84042945832538e-06
-4.36109062418841e-06
-1.96431845406498e-05
-1.26140271620268e-05
-1.26961033694384e-05
1.734152847779e-05
-5.83660359036002e-06
-3.27397663111435e-05
-9.64068422161152e-06
-3.68557379355053e-05
-3.99217249877533e-05
-3.11550622936103e-05
-7.69057388211972e-06
-1.87279595767214e-05
-2.54336453074054e-05
-1.77988546803495e-05
-9.6390831682394e-06
1.95672786942679e-06
7.94422722882857e-06
-2.19984080463774e-05
-2.27207065691201e-05
1.03152761856009e-05
-1.88569432674579e-05
-2.43026801908158e-05
-3.17642065572167e-05
-5.93720846683468e-06
-2.43843878062683e-06
-5.21394641890253e-05
-2.70590450133945e-05
-2.81595763424614e-05
-2.44129086383182e-05
-6.84011385058225e-05
-5.11129009782881e-05
1.54226054035083e-06
-1.83474034239352e-05
-2.39761729238271e-05
-2.94392626186872e-05
6.16285848851721e-06
3.90004275525702e-06
-2.59350771377737e-05
-1.78082137762935e-05
1.33105752439782e-05
-1.6809277093964e-05
-2.06318390434184e-05
3.92833093423469e-06
-2.92227174250158e-05
-2.21630994662831e-05
-2.76561623677264e-05
-3.98673892949764e-06
-2.71466757899392e-05
-4.31428042453076e-06
4.89859799926949e-06
-6.07366151636942e-06
-1.26112545090769e-05
-1.26286138644571e-06
-7.10903147514612e-06
-1.5589728401266e-05
-1.29578918090861e-05
-4.4496018798032e-05
-1.32939541189866e-05
3.89057257151062e-06
-1.27566977995862e-05
-2.20422306858383e-05
1.26063231567772e-05
-8.54085703483353e-08
-2.00121061422641e-05
-2.86666849707165e-05
-1.39596288330537e-05
-1.80867613355035e-05
-5.98663307849347e-05
-4.013867305151e-05
-6.1624767016722e-06
-1.13810329632251e-05
-1.8074622539743e-05
-3.131360052858e-05
-1.45353969908639e-05
1.98299872845991e-05
-4.9499663645705e-07
-1.91596589020895e-05
9.39372663870446e-06
2.91673175328147e-05
-3.27246009736289e-06
-1.25755523678184e-05
-8.78277257051664e-06
-1.05665962152429e-05
-3.17042863474414e-05
-2.1964335593486e-05
-1.67761296751322e-05
-2.25080669247886e-05
-3.43601110005621e-05
-4.07701236892111e-05
-1.04664428787046e-05
-1.80646280146456e-05
-2.30708912300431e-05
-1.29383788069419e-05
-4.60488503074426e-06
-1.24117049961869e-05
7.36939325733872e-06
3.38359077169023e-05
-1.93077071382491e-05
-2.26538802727996e-05
2.35890047578971e-05
2.13597684199982e-06
-1.99698881551802e-05
-2.97655545693829e-05
1.23506765478892e-05
-2.72662633674299e-05
-5.43217381768262e-05
-2.14578266681509e-05
-1.30569340118355e-05
-2.25795616383266e-05
-3.29569066662065e-05
-4.11961723950376e-05
-1.43733211648127e-05
-1.58398868978133e-05
-3.14956167754425e-05
-5.92977882022578e-06
2.66050967141862e-05
-6.68721303134862e-06
-3.82933786902721e-05
-8.90202355320574e-06
1.61578552238449e-05
7.79731548105057e-06
-2.48372806748827e-05
-3.91640814183925e-05
1.60164825292952e-05
-1.56379377056198e-05
-5.31778838515079e-05
-2.21168579205297e-05
-7.5317852740043e-06
-9.1570086161146e-06
-6.77625723733236e-05
-3.08312844660249e-05
2.63181171991374e-05
-2.67804514987583e-05
-2.94007425734336e-05
-3.08653306200688e-05
1.16370478395623e-05
-2.31981733141892e-05
-2.15905612125231e-05
2.66712550584114e-05
-7.57877570412494e-06
-5.5003386491207e-05
-5.31633867279796e-06
7.41115488897479e-06
-2.06781886311057e-05
-2.97681818693877e-05
1.6592085644247e-05
-2.23997663876129e-05
-1.91150451296887e-05
-4.46176389036771e-05
-1.2510332296163e-05
-7.76013072942368e-06
-4.95495824253885e-05
-5.49482080013349e-05
-2.69351646009745e-05
1.32823685450886e-05
-9.77698424854255e-06
-2.67958522488849e-05
9.33128935493785e-06
2.36065709365982e-05
-1.01501791678395e-05
-2.45806376625823e-05
3.64405343297217e-06
3.52801478067136e-05
-4.48389550734516e-06
-4.1679423824508e-05
3.4719147043656e-07
2.13943853171916e-05
-3.09682398180639e-05
-5.21253264956907e-05
-2.55591473698868e-05
3.00742590466579e-05
-4.09209296872685e-05
-3.71713264594996e-05
-1.95450947475046e-05
1.90802265953654e-06
-6.10190787348831e-05
-5.50530931482714e-05
7.01963657567136e-06
8.87496138998392e-06
-1.26415730862671e-05
-3.10356090456343e-05
-2.30386825017054e-05
6.28517512201211e-06
-3.16759507228449e-05
-3.00025282199625e-05
-7.73692565015723e-07
3.39994822969579e-06
-4.55048684240877e-06
-1.55175015376669e-05
-2.47038861195663e-05
-1.25849184143011e-05
-1.07220672011197e-05
-1.60227865329643e-05
-2.14590168195542e-05
-2.83901217535913e-05
-1.0522017048041e-05
-1.44417487189261e-05
-4.56389623318777e-05
-4.77967084478635e-05
1.34009504471855e-05
-1.82617793123418e-05
-1.38128395938017e-05
-1.09928953801849e-05
-9.35783132625611e-06
-1.84445091441685e-05
-1.35179489885352e-05
2.16435270511768e-06
-1.71798660452215e-05
7.81009029364956e-06
5.18729541373978e-06
-2.31626559580397e-05
-4.21993316999053e-05
-8.26953515362706e-06
4.66432748918585e-06
-4.22394246735981e-05
1.03700278310904e-05
-1.76671103440326e-05
-1.32067087852365e-05
-3.15486943342641e-05
-4.09047872732117e-05
1.38219687121552e-05
-4.83369873785415e-06
1.28152862740396e-05
-2.65755555774216e-05
-1.21317401395373e-05
-1.2317379645649e-05
1.1861957601849e-05
1.43318633616978e-06
-2.37371356675873e-05
3.65848185951271e-06
-9.3997220351518e-06
-3.00876013037407e-05
-4.75174319975039e-05
5.83257529096296e-06
1.76594570350509e-05
-3.30413105808917e-05
-2.28939341926176e-05
4.48173900383764e-05
-5.50721596004395e-06
1.04078759499647e-05
-4.00847342309097e-06
-1.87884160224032e-06
-6.87550455157256e-06
-1.99170479019346e-05
-2.48983423327822e-06
-1.29154334109533e-05
-1.88017182202617e-05
-3.46250300555031e-05
-1.1501155896896e-05
-2.30251476739928e-05
-4.81977641261549e-05
1.8803841501033e-06
3.07215135671642e-06
-5.73552879387551e-06
-7.58955907524832e-06
1.29980806473779e-05
-1.2927569980862e-06
-5.70904397586713e-06
-2.10455589903725e-05
2.03549048613295e-05
1.22364796215824e-05
-1.22756803018251e-05
-3.6062220608885e-05
-9.15315052670209e-06
1.86033764350248e-08
-3.16502006078734e-05
-5.56424832217459e-05
-2.98855276563109e-05
-2.71996211257587e-05
-4.86542374648845e-05
-5.6524792132469e-05
-4.22670571089937e-05
9.89717935041653e-06
-2.05411975871973e-05
-3.89695465094274e-05
-2.33034211001936e-06
1.06785694672444e-05
-2.96348371688019e-05
-3.10187134635019e-05
-8.31960014768466e-07
2.9550165577733e-05
-3.37581161585253e-06
-1.6316474337951e-05
4.35716875979088e-06
-6.53228447012852e-06
-9.8083005775156e-06
-3.10231933477069e-05
-2.50787018855784e-05
-1.11093779509551e-05
-2.30081197519933e-05
-1.48496260782302e-05
-1.66318257767137e-05
-5.68918269703685e-05
-1.59394454079623e-05
-1.88856214365384e-05
-3.69535235616628e-05
-3.22337201680522e-05
-5.54062531228392e-06
3.74539561619582e-06
-4.35121933804263e-07
-1.01744714861343e-05
8.15134492918909e-06
1.84611584568842e-05
1.81588372530988e-05
-3.14054234337294e-05
3.12865957096769e-07
4.11164522087785e-06
-1.45130779089782e-05
-3.42474631919142e-05
-3.59593546735044e-05
-1.57267649091974e-06
-1.71724162593295e-05
-5.24455679498983e-05
-4.34406028381932e-05
-1.45718947202569e-05
-2.25246899890127e-05
-3.53185813727107e-05
-4.2738597877235e-05
-3.16179317351615e-06
-1.85082748740463e-05
-2.68592453669766e-05
-6.25085220610264e-06
3.65379083710518e-05
2.99425825252003e-05
-8.74473924933415e-06
2.68549462287247e-05
1.64358760613324e-05
-2.73483046094516e-06
-3.41730140682176e-05
-1.71364414914886e-05
4.59604657168814e-06
-3.72920214464959e-05
-1.99986784591606e-05
-4.12885746438882e-05
-4.68027616480726e-05
-5.90189912669343e-06
-3.00565270430484e-05
-3.3970943500268e-05
-4.06731520506717e-05
-1.28122696865175e-05
-1.51029740868514e-05
-3.92905719214436e-05
-1.09044974572363e-05
-5.36867260338992e-06
7.87790913007025e-06
-9.17466750343543e-06
1.19175909271075e-05
-1.56591616342615e-05
-1.29561717256679e-05
-1.72494445544737e-05
-3.28878091480927e-05
-1.65019662420057e-05
6.17271699002439e-08
-1.95021536279511e-06
-6.19555269294032e-05
-4.51862006969256e-05
-4.14959830400973e-05
-3.1992403229767e-05
-4.69528016627393e-05
-5.17418008188875e-05
-1.19888573406308e-05
-2.09521133959397e-05
-2.74251241347508e-05
-1.97438072554668e-05
1.60895171977498e-05
5.27278544705032e-06
-9.23703555917771e-06
-4.49670892772068e-06
-7.95852760661313e-06
3.59708459756405e-05
-4.09704453684044e-06
-2.18460323751619e-05
-2.32684931320265e-05
-2.38962257875009e-05
-2.93507224874707e-05
-5.41407365578745e-05
-3.74918909964863e-05
-3.854551508279e-05
-2.9304216730075e-05
-4.1481612207712e-05
-5.48158139414797e-05
-2.98586798726995e-05
7.37259916377218e-06
-1.04242014953017e-05
8.62631697368147e-06
1.61610217368744e-05
8.01166513312786e-06
2.54609619967583e-06
-8.73969291023593e-06
2.51430036459817e-05
4.01145226146318e-05
2.32052485447471e-06
2.24323849601458e-05
-3.15088769126295e-06
8.59276179863e-06
-1.70302306443163e-05
-4.28018447719476e-05
-3.69234472464543e-05
-3.60649829884907e-05
-3.61371449149595e-05
-3.04001669180404e-05
-2.77685169015051e-05
-2.68529575824253e-06
-3.56924687160805e-05
1.15919041337643e-05
1.21407788353501e-06
-1.03885669577397e-05
-9.57762615003146e-06
-9.12917410646144e-07
1.89492127453429e-06
1.32725384897491e-05
8.45564108952212e-06
-7.79341762127747e-06
6.74706261634721e-06
-3.25207943036048e-05
-2.07175734752234e-05
-2.62263670030651e-05
-1.04021243325369e-05
-2.19115324786783e-05
-2.64357691473602e-05
-2.16576952400052e-05
-4.18008048882486e-05
-2.09103842832106e-05
-1.05396125130591e-05
-3.37092792884561e-05
-3.26174433834523e-05
-2.77437389161903e-05
1.74355256738523e-05
-3.5105761667424e-05
-1.16064373583999e-05
-3.11040159782825e-06
-8.83469954737231e-06
-3.14891349026614e-05
-2.66546724444609e-05
-4.2063115393948e-05
-2.39507872490951e-05
-1.2545544064265e-05
-4.02126950835042e-05
-3.59083219427113e-05
-1.02542648962812e-06
-2.98549721475633e-05
-5.87283770932051e-05
-4.3192667046928e-05
-1.37383835673961e-05
1.30507643926962e-06
-1.99488902329164e-05
7.41620902245046e-06
4.81032264302385e-06
-7.00849368605216e-06
-1.1020188441709e-05
-1.30492360447335e-05
-1.25050230786606e-05
-3.31192921419397e-05
-3.58138420876552e-05
-1.10057557880289e-05
-7.41153650603294e-06
-3.16247645142206e-05
-2.26966719234845e-05
-3.23942947740852e-05
-8.69976868476913e-06
-2.91429209959726e-05
-2.94964135901276e-05
-5.71011383890977e-07
-3.54156159671167e-05
-1.16888377183832e-05
-3.1478890414956e-06
1.15427872635186e-05
2.07241044820924e-05
-1.50806792775867e-05
-2.80535697744936e-06
3.13943136470355e-05
-6.46022161708942e-06
-1.59329788561344e-05
1.80055874874645e-05
-9.8568585946209e-06
-2.92775537882689e-05
-2.53428252017805e-05
-3.16278306381447e-05
-2.64597001179617e-05
-5.52516738993839e-05
-1.77777127870428e-05
-2.78378047423859e-05
-2.07728642003937e-05
-3.27173127158322e-05
-1.31893482287413e-05
-1.80535084789055e-06
2.22386379990611e-05
6.31790570382509e-06
-2.32604413702711e-06
3.737123494717e-06
3.09805886135014e-06
-3.84486218830045e-06
-7.18719336861468e-06
-3.96357753834441e-05
-6.36853761820567e-07
-2.48766340670884e-05
-3.20493192626758e-05
-3.96633368129674e-05
-1.93444529701625e-05
-4.80755658161223e-06
-4.51876999778753e-05
-4.2814037241651e-05
-3.46213190767013e-05
-1.43174927164956e-05
-3.6948945122499e-05
-3.04111343811888e-05
5.48990134340093e-06
-2.5976109634474e-06
-2.60458010422379e-05
1.27881021058e-05
9.85241995717932e-06
-1.83851856811701e-05
-1.47682568149001e-05
5.32672013091739e-06
1.4256035490147e-05
-2.98229163112131e-05
-1.76906958725985e-05
-1.91182805758958e-05
-4.04148788199878e-06
-3.32711846389695e-05
-6.40964763105708e-05
-4.86683900464726e-05
-3.84359251022707e-05
-3.36215411030202e-05
-5.44702181420278e-05
-3.92173897297737e-05
-3.03939955386688e-05
-3.47706792574806e-05
-2.26529934067036e-05
2.90287264917529e-05
-5.72675094333396e-06
-5.66660790571769e-07
9.04810073591192e-07
4.47081316494287e-06
1.55952014395711e-05
-3.13757008359134e-05
-4.62704992358983e-06
1.90559435708536e-05
-4.30452913629256e-05
-2.25735947522856e-05
-3.2260110157093e-05
-1.97374749948281e-05
-4.2358893948194e-05
1.84314125287143e-05
-1.46915663666425e-05
-2.09978564345895e-05
-2.0106840741454e-05
-2.78691415000606e-05
-5.45648140794675e-06
-1.77176268822295e-05
3.70279418980781e-06
-5.84504413779889e-06
1.73173901532411e-05
2.69023110890078e-05
2.04366026791395e-05
-1.58471920194562e-05
-3.71932907140748e-06
3.34411788712237e-05
-1.14434537978071e-05
-6.1181842703408e-05
-2.07825158332524e-05
7.86436336618309e-07
-2.82867082709157e-05
-5.69983402335692e-05
-4.37959976008575e-05
7.42102024141055e-06
-9.89154909721515e-06
-3.47380182764269e-05
-2.68415370153807e-05
-7.56713340368102e-06
-2.82373563204088e-05
-1.9035164481231e-05
-4.46142872612943e-06
1.8858592231801e-05
1.36301360729239e-06
-1.03440649424805e-05
2.79561397700382e-05
-5.97081917104187e-06
-1.08416544628404e-05
-2.52014092505447e-06
-1.55457996844416e-05
-2.33546148778717e-05
-3.94926597812591e-05
-4.56512554838173e-05
7.0256223180453e-06
-2.70018498120416e-05
-4.74282529407625e-05
-1.98330754818984e-05
-4.7036801638666e-06
-2.69274870155654e-05
-3.2420376824295e-05
-4.17867722451968e-05
1.60957511794407e-05
-1.30219165840453e-05
-4.34574941416104e-05
3.84910939616342e-07
-3.06912183659512e-06
-6.54655552931637e-06
1.36226305778998e-06
-1.80912114240624e-05
5.24735970090899e-06
-8.93487097450112e-06
-2.0594664588826e-05
-2.45448221284625e-05
2.9964850802935e-06
-5.81352674003662e-05
-5.12226156142103e-05
-4.02821511724113e-05
-2.21216987931738e-05
-4.32567672902987e-05
-5.6121394957705e-05
-2.53711619921558e-05
-3.68068471054252e-06
-2.50089763320959e-05
-3.62201473182888e-05
2.23544637784632e-05
2.19929407441179e-06
-1.76128715850032e-05
-2.27316759193341e-05
2.06826504633734e-05
2.33384858613647e-05
-1.57652913618847e-05
-1.66184317324819e-05
1.75065695579739e-05
-1.59813765812001e-05
-4.64577245965754e-05
-3.64578522487489e-05
-1.59812533777728e-05
-2.96505643192136e-05
-2.17706562718453e-05
-2.04802062719733e-05
-2.26407690836348e-05
-1.03775871340641e-05
-4.39770626402816e-05
-1.55978705544743e-05
-5.63254820076822e-06
-1.50943760518004e-05
-2.92919975589702e-05
1.09599029545792e-05
-1.80966290680658e-07
5.46048613191266e-06
1.53280323771167e-05
1.14814392381084e-05
1.71455763817473e-05
-2.68965736610125e-05
-1.97615653388517e-05
-2.26853815502965e-05
-1.13092535272446e-07
-3.14892951381806e-05
-1.68892840897362e-05
-3.42377618010205e-05
-3.41131626848078e-05
-3.98601968093245e-05
-4.12650676929666e-05
-2.73211792350659e-05
-8.23663912954954e-06
-2.15207453352518e-05
-2.48459263446739e-05
-1.34413552495009e-05
1.03539210842891e-06
-1.36860906911821e-05
-1.14006814164363e-05
2.12797500904103e-05
-3.20731616904943e-05
-1.78344461621751e-05
1.41951625031034e-05
-8.80972708067807e-06
-1.1301968817043e-05
-2.44391098798899e-05
-1.46769172101796e-05
3.02196663217803e-06
-3.20111869724168e-05
-5.39546010053212e-05
-2.20465634218348e-05
-1.86860160595686e-05
-5.49559698331273e-05
-3.96110931221698e-05
-3.13980836532691e-05
3.57335860935286e-06
-1.78784841338218e-05
-2.23011347885289e-05
-1.85370027705141e-05
4.39624973145773e-06
-7.54528360493618e-06
-3.33942583157227e-07
-9.09324128562782e-06
-9.8665926158808e-06
-1.16093255933412e-05
-7.17063831263416e-06
8.20642928757223e-06
-8.73251951366292e-06
-4.00376501228903e-05
-6.16566199539186e-06
7.77530745831734e-07
-2.53426461675562e-05
-2.23354469199633e-05
-2.36434166215673e-05
-2.44269147302685e-05
-3.15248317624282e-05
-5.41052945078821e-05
-7.97838199023608e-06
-1.38578082333161e-05
-8.30706602686615e-06
-3.67715741979474e-05
-1.77570296844868e-05
-9.99371877690481e-06
4.60247552085478e-06
-8.79934932404893e-06
-1.4033683248635e-06
8.51988147374873e-06
2.72504375469827e-06
-1.2832879812151e-05
1.23684206383126e-05
2.4289055633648e-06
-1.30037957721939e-05
-2.25264525019482e-05
-6.26331825762502e-06
-3.16581065544695e-06
-3.2420551728334e-05
-2.46746085947845e-05
-7.08302833301419e-06
-5.89556555226335e-06
-3.88358460078789e-05
-3.53243305724956e-05
-3.72208991589152e-07
-1.30256089062088e-05
-1.68128448263302e-05
-3.82687583311426e-06
1.88580491648386e-06
-2.53355380352955e-05
-2.03877496192238e-05
1.11669792552431e-06
1.49006441465609e-05
-1.72853581919836e-05
-1.75783317337112e-05
-1.00038845432382e-05
-8.57774252538119e-06
9.96193980925323e-06
-1.2754040127978e-05
1.71954746066002e-06
-2.11067218878073e-05
-4.76022817225399e-05
-4.67277014719101e-05
-2.07365971641076e-05
-2.92238805023556e-05
-2.80660946839559e-05
-4.84555500058138e-05
-1.83538885704049e-05
2.58393990384597e-07
-2.57379586167038e-05
-1.6017579571012e-05
-1.3286014347902e-05
-7.9287100585455e-06
-3.16218943412395e-06
-6.00208762044689e-06
-5.77797197334946e-06
-1.73650183727514e-05
-2.25222432412661e-05
-2.67298358383835e-05
-2.15109330898584e-05
-1.32160830201095e-05
-3.00966344810354e-05
-2.97780795640587e-05
-2.51753802986774e-05
-2.06925890859298e-05
-3.34357538867922e-05
-2.64033097708028e-05
-2.563737964224e-05
-1.43345029924542e-05
-4.6353259327657e-05
-5.00517735540729e-06
-3.70046406959939e-06
2.38087939882103e-06
-1.35015421661814e-05
-7.67622774090325e-06
2.18333765792326e-05
-1.2566403420764e-05
-1.13057802159279e-06
-2.14418082676871e-06
-1.99258211920862e-05
-1.39232169021164e-05
-2.98304035547174e-05
-2.31427040601235e-05
-8.36481968794718e-06
-2.81306174428804e-05
-1.33722378405989e-05
-2.91833291737536e-05
-1.35107047312177e-05
-3.90833146447701e-06
-2.65243538426179e-06
4.99123416469617e-06
1.95780830292707e-05
-1.01265323084461e-06
-8.82183116785193e-06
1.5485979474164e-05
-2.47099601432562e-06
-7.54298304667538e-06
4.47659649333607e-06
2.1304290156593e-05
6.87667515865419e-06
-3.25948796397704e-05
-2.51808816912623e-05
-1.55259077489455e-05
-9.08934176911381e-06
-5.48577089860609e-05
-2.61120170069826e-05
8.8411151848009e-06
-2.1478056793419e-05
-2.27082477247462e-05
-3.3135181750621e-05
-2.16010067455003e-05
-6.39159954424844e-06
-2.4202932017407e-05
-3.18585675831673e-05
2.46347602214472e-05
-2.66025709617981e-06
-2.8064364810699e-05
-4.35965989023842e-06
-9.58526415537807e-06
-2.49283235813831e-07
-3.13843346982165e-05
-3.88105675918125e-05
2.09764155318055e-06
-1.52663209047115e-05
-2.48696654894814e-05
-2.02080275826983e-05
-2.50942011385435e-05
-1.53522355948195e-05
-2.67264944333019e-05
-4.2857761221969e-05
2.75457639239685e-06
-2.77609520483401e-05
-4.44631918837278e-05
-1.20697320334458e-05
4.00812160205985e-06
-1.04627571435711e-06
-2.86298059528443e-05
8.5031613706697e-07
-1.57619073300128e-05
-2.20295931820441e-05
-3.87305491441832e-06
-4.29602609708917e-05
1.17956468929404e-05
-1.89826629317972e-05
-3.88760742237786e-05
-2.16185753163171e-05
-4.18131391657992e-05
-2.89734896789035e-05
-1.02281186162723e-05
3.8788080909076e-06
-3.32769126938033e-05
-2.8108975550578e-05
-1.65225569905719e-05
-1.64265222685458e-05
-3.10654421502831e-05
-1.08359036092585e-05
1.02274864177449e-05
-1.72865955030437e-05
7.95876453535897e-06
-2.3411079259498e-05
-2.02023751625893e-05
-5.99477321277644e-07
-1.15161960970794e-05
-4.33476533979549e-05
-2.55173815032704e-05
-1.04724542202816e-05
-2.29809188301986e-05
-3.64373203214439e-05
1.25732278451664e-05
9.72022926500756e-06
-3.06559648502728e-05
-3.59387290007287e-05
-2.18569376796149e-06
-3.79324397964047e-06
-1.03654848311291e-05
-1.83024244660678e-05
1.36909290271932e-06
9.43796426642516e-06
-1.4506290462506e-05
-3.23914672572833e-05
-1.22783414820667e-05
-2.02421417236481e-05
-1.46466477579927e-05
-1.47460263727608e-05
-4.19250777236282e-05
1.30100720516539e-05
-3.09409252756929e-05
-4.77725123954268e-05
-3.67873991707705e-05
-8.05722327889127e-06
-3.19966533300476e-05
-3.25215371047221e-05
-3.97503526190967e-06
2.94805921239416e-06
8.96226768862437e-06
-5.98488667043898e-06
4.61523924904316e-07
4.26675325534109e-06
-5.47523017415764e-06
-2.95996779921785e-05
-1.5593001815757e-05
-2.99548124554955e-05
-3.69863944809578e-05
-2.95156386023452e-06
-3.00297839780012e-05
-3.6861317742545e-05
-5.35208439196283e-05
-2.46154852382064e-05
-3.2897147861702e-05
-1.41038934153318e-05
-3.96669972453848e-05
-4.12362523705369e-05
-2.85915422176817e-05
-1.50524679954708e-05
-1.7732550112833e-05
-3.25494586875551e-05
5.62499263496717e-06
8.92929310815527e-06
-4.04449316289863e-06
1.31972732930956e-05
-8.78684406881256e-06
6.5989222096897e-07
-2.25646577619987e-05
-2.16554324223397e-05
-1.76411849750956e-05
-3.42418586853381e-06
-5.15741184388686e-05
-1.50966243266873e-05
-3.53633642938645e-05
-4.26248148677271e-05
-2.60060100997416e-05
-4.54045318663722e-06
-1.81710940201131e-05
-4.13559755771759e-05
-2.10522828977995e-06
2.75174848813394e-05
5.68153332216861e-06
-3.80261658222273e-05
1.78090368776128e-05
1.61861023658519e-05
2.26387977723939e-06
-3.85487384072439e-05
-1.25170957549165e-05
-1.84881056271243e-06
-2.28766669470231e-05
-6.0378884469948e-05
-1.08125504054798e-05
1.3491917580466e-06
-2.92073174631348e-05
-2.88236246046725e-05
-1.07627372990282e-05
5.23826797710855e-07
-3.66153125561708e-05
-1.06323505355663e-05
-2.29128599463062e-05
2.97075197981804e-05
3.79565142821136e-06
-2.01570763859298e-06
2.04710597026534e-05
8.84952312279518e-06
-1.73230721848633e-05
-5.33947243447711e-06
9.64630848738599e-06
-3.26445094676646e-06
-3.96190034673429e-05
-1.01124368834433e-05
-2.85672644396446e-06
-2.43580792649478e-05
-4.92145674340892e-05
-4.78676501685192e-05
-1.80638860584485e-05
-3.84354932073964e-05
-5.59426881190632e-05
-2.78200838080048e-05
3.08206595496537e-06
7.63512708249099e-07
-1.15179801328906e-05
2.91677354354973e-07
2.59497034526452e-05
-5.98224136369485e-06
-2.22578894558015e-05
8.27751145416818e-06
2.91505368810118e-06
-1.49843359105738e-05
-2.51765154508573e-05
-9.95856905394002e-06
-8.20458775500845e-06
-1.92582960210027e-05
-5.9151522373905e-05
-1.17113395836658e-05
-2.32342085053378e-05
-5.22909383199488e-05
-5.34681645700423e-05
-2.57762267813168e-05
-3.36473812286982e-05
-2.86527731251611e-05
-2.6373854527292e-05
-1.66058041283733e-05
-2.07919000688973e-05
2.71599619133574e-06
7.12405715013721e-06
-1.69678831507726e-05
1.12230491781725e-05
-1.27535119223095e-05
1.06090667371759e-05
3.63698526214028e-06
4.36977973675084e-06
-7.00158567769219e-07
-4.51658259044921e-05
-5.07903719173494e-05
-3.09763613750367e-05
-2.54546937592629e-05
4.27731657066549e-06
-3.69580013165285e-05
-3.65003638961499e-05
-3.99642594822053e-05
-4.80067710979066e-05
-2.15578631229619e-05
-2.42982975588645e-05
-7.28582701098733e-06
-1.7764540179272e-07
3.25686885746058e-06
7.86929046550285e-06
1.20379027600776e-05
1.98780099285901e-05
7.93249840078575e-06
1.46757673833712e-05
3.07390036496627e-05
3.12376805900387e-07
-1.73077661917754e-05
-3.03641023040675e-05
-2.30434961609329e-05
6.32853111238428e-06
-2.22520384077092e-05
-3.66859380764198e-05
-1.51927055600886e-05
-2.57524932200538e-05
-2.78264018486772e-05
-5.02264665294834e-05
-1.35344800852989e-05
-1.21683382574239e-05
-2.0773958980068e-05
-3.29918121879463e-05
4.3932260189602e-06
-4.77434162140509e-06
-2.34862554327846e-05
-2.55419056635406e-05
1.10906850182661e-05
2.22770480787337e-05
5.64185605944995e-06
1.03587312002459e-05
-1.93858797994522e-05
3.01469108406387e-06
-9.38011059051959e-07
-4.12122526374525e-05
-2.01469675360231e-05
-3.55887416025633e-05
-1.31871961920794e-05
-3.00920225683826e-05
-3.52440488718728e-05
-4.91616011596717e-05
-2.45374192342624e-05
-2.81326135943863e-05
8.63759368193437e-06
-1.60652480734571e-05
-1.66126034401752e-05
-7.75326736586458e-06
-1.10654089315881e-05
-1.64796611233962e-05
-2.88428625925305e-06
-1.35021330490351e-05
8.37315003611052e-06
9.41155027804734e-07
1.45502418676803e-06
-4.02342339320493e-05
-4.62049629558904e-05
-2.57884262426782e-05
-3.61256021358371e-05
-3.44909712650826e-05
-3.53606173043883e-05
-3.04221965543422e-05
-4.06238335576175e-05
-2.93145707454415e-05
-3.30242489642863e-05
2.85114530524879e-06
-3.7956497362708e-06
-2.16053116096764e-05
-2.19692428284318e-05
1.34124010473882e-05
-1.04777591592187e-05
-9.6100846399853e-07
-1.83681748334091e-06
2.68651820090956e-05
-2.24495093192367e-05
-3.27590942605918e-05
4.95191286577943e-06
-6.86801855877035e-06
-3.85521422191686e-05
-9.62711721053286e-06
-6.80721593764347e-06
-6.49689868083581e-06
-2.76721727272241e-05
-5.04807354266468e-05
-1.5565075758055e-05
-5.75705244303905e-06
-3.82220908338524e-05
-4.15731799558025e-05
1.29551387580067e-05
3.17378920876165e-06
-2.16230126835231e-05
-1.10455661496256e-05
1.19133877285566e-05
1.83772133903036e-05
-4.96816489542837e-06
-1.71986015314114e-05
-5.22319132451296e-06
-2.59664036209074e-06
-2.4563888802928e-05
3.70067266588333e-07
9.25990236423931e-06
-1.58963052409352e-05
-3.67312107942298e-05
-4.00456137431249e-06
2.43087195037075e-05
-1.44574071643715e-05
-3.25307609955166e-05
-1.78560814855184e-05
1.71051888519612e-05
-8.04873621412766e-06
-4.61252883631537e-05
5.4564476191351e-06
1.09889075348008e-05
-3.07105129126466e-05
-4.06359138069265e-05
1.55222858081958e-05
8.32897165152358e-06
-1.18810838666048e-05
-3.1139857860774e-05
7.62072518296825e-06
-1.14494876766831e-05
-4.27764768492776e-05
-3.01312862966448e-05
-4.45659933261724e-06
-8.78776546271182e-06
-3.01592621000635e-05
-4.12558155641953e-05
-2.71558858821769e-06
1.03886568306133e-05
-3.77147773172881e-05
-2.85383252864728e-05
-8.04662164361059e-06
2.07041203121681e-07
-2.94005563834931e-05
2.43536079600051e-06
-1.29399173680285e-05
2.43238292615783e-06
-1.65338476150747e-05
-3.48981498039833e-05
1.03500222029669e-05
-8.18636723967372e-06
-4.15486996557107e-05
-1.27817096281931e-05
-5.26862002097114e-05
-2.65236287696682e-05
-2.65628584932642e-05
-6.08736028929878e-06
-4.04663823489317e-05
-2.95100456958376e-05
-3.35728797253542e-06
-8.38335037377908e-06
-4.65233446874868e-06
-1.49198986479124e-05
-7.10949105406662e-07
-1.46770982565948e-05
-1.97809831653637e-05
8.20454285108523e-06
3.12164131412284e-06
1.01699428292628e-05
-3.75328437112566e-05
-3.56637633140858e-05
-2.07336703762221e-05
8.81474693653755e-06
-3.19444023656798e-05
-4.2881941111368e-05
-2.19384864263304e-06
-2.17288937739122e-06
-2.42416879894024e-05
4.32844478028474e-06
4.45406767295542e-07
2.23777651375965e-06
-1.83554630526959e-05
-6.11141724544077e-06
-6.38023399016287e-07
1.39752035494152e-05
-3.20259711715237e-05
-2.06240108653133e-05
1.52597528378218e-05
1.53607334584699e-05
-2.24688714461632e-05
-4.01303597776681e-05
-1.29425999919854e-05
-1.14416350723805e-05
-1.90580772614923e-05
-3.98966643414259e-05
-9.25674328648831e-06
-2.92083905058347e-05
-1.26445761045846e-05
6.02105620856427e-06
-9.26002261476148e-07
1.98183201784086e-06
-1.99033528335507e-05
-1.58146222081978e-05
-2.68086013123587e-05
-1.24612552943058e-05
7.62216872776565e-06
-3.76918235223113e-05
-1.50092624270103e-05
-2.8763640941653e-05
2.35251716176683e-06
-2.27835033620122e-05
-2.75272180136287e-05
-2.36484219376483e-05
-8.30418268412955e-06
-4.84575921410802e-06
-4.63397041697159e-05
-3.58439970265376e-05
-3.25666083575625e-06
-1.72695402985897e-05
-3.93478502422796e-05
-3.90002495125756e-05
1.45848624146855e-06
1.788994110807e-05
-3.94167197922993e-05
-1.08766481721017e-05
-2.62740587695166e-06
-2.36912831134936e-05
-4.68578494510868e-05
-2.70900550210095e-05
1.11849341475966e-05
-9.45481148719871e-06
-5.71167055004382e-05
-2.77065038593774e-05
-9.78210907148446e-06
-9.1400391445207e-06
-2.95541284886104e-05
-3.56557808298978e-05
6.3608468825008e-06
-1.3655738456233e-05
-3.3091868110626e-06
-3.08151090051244e-05
-8.46199319896323e-06
1.17165871321031e-06
-1.67575000644196e-05
-7.32619692593768e-06
-6.27351290998307e-06
-2.44165051281254e-05
-1.25648378732164e-05
5.19925362549949e-06
-1.89340690844903e-05
6.04042172876965e-06
-1.03910295745626e-05
-2.29056663390074e-05
-1.6729231372391e-05
-2.41985529160438e-05
-1.15635025370299e-05
-1.34507646198568e-05
-1.56338174794158e-05
-1.43909558605284e-05
1.71813584917981e-05
-3.67542545059356e-05
-4.17239409606559e-05
-4.4890767891675e-05
-3.69546525402621e-06
-8.11909570625851e-06
-1.05116178451198e-05
-3.75772837316558e-05
-4.71183389000133e-06
-8.76880165473791e-06
-1.05841251559287e-05
-1.64340632967308e-05
1.64190530312491e-05
1.24431739100466e-05
-2.63882571985451e-05
-2.47894080239827e-05
-3.64030055295579e-06
7.64171410826899e-06
-2.12114184800898e-05
-4.28659624986692e-05
-1.07002668545091e-05
-1.56189202970137e-05
-4.36678487344931e-05
-4.4273105927897e-05
-1.72470090208566e-05
-1.17963465771349e-05
-1.31633227803662e-05
-1.85961476131798e-05
-2.46763009891989e-05
1.72605765839259e-05
1.91902752052661e-06
-4.00896725564041e-07
-1.34582626150305e-05
-2.26043666913876e-05
-1.46345796772247e-05
1.68369803319265e-05
-4.17780489317738e-05
-3.60242106885236e-05
1.67495732721179e-05
-3.71281196176264e-05
-5.24663296538796e-05
-2.21558022442142e-05
8.09709147311075e-06
-2.62194380219828e-05
-4.60029401228538e-05
-3.60775230131649e-05
7.81928521491519e-07
-1.59375599626994e-05
-4.87151747762178e-06
-2.37716986266562e-05
8.64897109120881e-06
1.89701184643566e-06
-1.48379933060378e-05
-1.36042406642663e-05
6.63810628941852e-06
6.9843633339201e-06
-1.43365250625664e-05
-3.02889638348684e-06
6.41801138068846e-07
2.52133169321019e-06
-5.40339709608655e-06
-4.23403153657774e-05
-1.65345999082709e-05
-2.869168289001e-06
-2.26590216651659e-05
-4.4396650201261e-05
-1.65685060022154e-05
-2.56279318119482e-05
-7.17222241538217e-06
-1.30196613259546e-05
-9.24184442136362e-06
6.7408551224971e-06
3.61265884852747e-06
-1.41654147477386e-05
-2.04115671329958e-05
-7.9963313237586e-06
-1.94108829193322e-05
-1.4983183753611e-05
-1.43907259034522e-06
-3.50210396519487e-06
-3.61582395275865e-05
8.16676269707658e-06
-1.27721730353387e-05
-8.52774216462987e-06
-5.70110014115851e-06
-1.59350056466891e-05
2.81253630287933e-06
-1.40462247383725e-05
-3.46405983869678e-05
-8.37014381204184e-06
1.18845285716695e-06
-3.51956999922055e-05
-1.41803705244367e-06
1.06831029354837e-05
7.15254912898614e-06
-3.44061463125157e-05
-1.33534448300304e-05
-3.29097572947448e-06
-3.2292292899017e-05
-3.33755771178025e-05
-9.14407150073091e-06
-1.08825330929594e-05
-3.14774367573382e-05
-4.4947405609513e-05
-3.04303761092047e-05
-2.39068759346759e-05
-1.12345352478825e-05
-2.31757503848659e-05
-2.06717536545762e-05
1.83157233990913e-06
-1.37386109874052e-06
-6.04347865870162e-06
-4.0094924986301e-05
1.00058541945213e-05
-1.77948810672509e-05
-5.09182695736541e-06
-1.57478661834356e-05
-1.89946871574753e-06
-2.18874360683046e-05
-1.72794405838167e-05
-4.92340992257058e-05
1.61369932325941e-06
-2.04430277555776e-05
-4.27896358180968e-05
-2.20756968641622e-05
-3.34212670270918e-05
-4.10753900854216e-05
-5.1786418067531e-05
-2.92176451114882e-05
7.61155047456237e-06
-2.3648489020142e-05
-1.17188984849275e-05
2.26673069691326e-05
-2.15978355176456e-06
-1.99049859905645e-05
-1.51230587826622e-05
6.62105708259491e-06
4.09581007774739e-07
-3.14028921769796e-05
-2.75953590214752e-05
8.14752507399921e-06
-1.11038256454757e-05
-2.67678311143571e-05
-2.09927098011652e-05
7.43662941940898e-06
-1.9753607927505e-05
-4.72128456081595e-05
-2.23434016121663e-05
-2.19677136629394e-05
-2.43673223975381e-05
-6.33369196740793e-05
-2.50691667505431e-05
2.62296564451594e-05
-8.96166390292911e-06
-2.98078476470209e-05
-2.73760275272732e-05
5.97401785404964e-06
2.34238490468814e-06
8.91505000537285e-06
-5.46789770879549e-06
-1.79368177705145e-06
-7.16691770481101e-06
-1.02325568756716e-05
-7.39998159351608e-06
-1.66951611748575e-05
-5.4832771470754e-05
-4.85234027035236e-06
4.22411110612967e-05
-1.14180980112194e-05
-3.18825787228261e-05
-3.33311849025752e-05
-3.10367132542211e-05
-3.44536984837907e-05
-4.36813580076706e-05
-1.48546164820502e-05
3.07445246142423e-06
-1.95866722427945e-05
-2.50773598644441e-05
-2.00809348428677e-05
8.35526027282298e-06
-3.16520610678176e-06
-3.13225800967075e-05
-2.74529094991768e-07
1.76409135833387e-05
-5.26080555622315e-06
-3.29337425353921e-05
9.57242687944195e-06
-2.13065755131302e-05
-1.9261243200501e-05
-3.91095587980473e-05
-1.20697515422267e-05
-1.95203225261575e-06
-2.64020602230038e-05
-2.99059281581857e-05
-1.80980765677889e-05
-8.0262178153777e-06
-1.84686323631897e-05
-3.59693770792797e-05
-3.43487599281343e-05
-4.56356727574319e-05
-3.09766106934985e-05
-3.50243494739344e-05
-3.36995347868538e-05
-2.44465991934907e-05
-2.21746678000744e-05
-9.5734662308057e-06
-5.74515691663955e-06
-2.07757840839626e-05
-3.79631811220408e-05
-2.6028294036492e-05
-1.31945111288941e-05
-3.02710438074838e-05
-2.17114630600049e-05
-6.64451057853076e-06
-1.32555139609751e-05
-1.34753919701537e-05
-4.47416840512809e-05
-2.06721468406877e-05
-1.47190241828764e-06
-3.05619487715867e-05
-3.78445676107739e-05
-2.37995956120481e-05
1.69685315380502e-05
-2.57880126264181e-05
-2.58191423573499e-05
-3.68243189492984e-06
-1.979312295902e-05
-7.29675993318098e-06
-2.31624051235318e-05
-1.83437425387765e-06
-4.60926557149233e-06
5.35235937318022e-06
-6.61425237824929e-06
-4.9987109388655e-06
-2.1616941149911e-06
1.82368312994028e-05
-2.39353930556877e-05
6.93848930639324e-07
-3.40543522824008e-05
-2.35087497923867e-05
-1.68157391413271e-05
-1.34868235844582e-05
-7.38078764516127e-06
-7.81150594227057e-06
-3.21409011234856e-05
-2.23024633087345e-05
-1.05114272499359e-05
-3.09917401117728e-05
-1.36510796790875e-05
-3.93736267586991e-06
4.9562413506421e-06
-2.12844302515558e-05
-2.27020432428143e-05
-2.76647139095757e-05
1.02404521921059e-05
-1.76480474717209e-05
8.62892084956304e-06
1.50212044501277e-05
4.37966370218579e-06
-1.17308244731477e-05
-2.20410801870319e-05
-1.50570211995557e-05
-2.21906032441495e-05
-1.1628090669678e-05
-3.27490335597307e-05
-2.58256052872038e-05
-1.67899969077189e-05
-4.29948370774203e-05
-2.08171579585879e-05
7.74677649680081e-07
-2.23259676572474e-05
-1.83671465678971e-05
-2.16576458428153e-05
1.1082264734142e-05
-3.5719222352336e-05
9.83575058712898e-06
-1.03530811888671e-05
-2.81483325492975e-05
-1.49701758622057e-05
-2.18756473453645e-05
-1.14148703269553e-05
-8.9141983253671e-06
-1.37911113062372e-05
-2.89011264844324e-05
-3.36563694284165e-05
-3.18758464185375e-05
-2.09774630517688e-05
9.14121123759116e-07
-8.70849770623704e-06
-1.67241940568024e-05
-2.29494524520136e-05
-4.16699148164333e-05
-2.23576779952752e-05
-2.34557358924148e-05
-4.14636663820926e-05
-3.44359113704475e-05
-1.65429568260507e-05
-2.30243611190319e-05
-2.95518376178279e-05
-1.97505332103568e-06
-1.85371994187175e-05
-5.4668537222999e-06
-2.87573274308567e-05
-9.78398530081824e-06
3.98058831323951e-06
-1.20556126272668e-05
6.40937803211969e-06
-2.20729245499444e-05
-5.87214920885951e-05
8.60922931404274e-07
-5.32717600737333e-05
-3.85068299898899e-06
5.43194783800207e-06
-2.29467900201492e-05
1.30366785468079e-06
1.8056378899238e-05
-1.22610695218424e-05
-2.55002128203619e-05
1.4386546810237e-06
1.37581592826279e-05
-2.44546301669308e-06
-3.04023856712295e-05
-1.9202424719785e-05
1.734077886046e-05
-1.55625224507755e-06
-4.44950507008428e-05
-7.4167471425239e-07
2.00022077531173e-06
-7.26710635071772e-06
-2.71421294628033e-05
-7.65013591744945e-06
4.46025259081254e-06
6.94124134302628e-07
-3.41745358300474e-05
-1.47173666495857e-05
-4.95970115129366e-06
4.37023710217732e-06
-1.99220077179974e-05
5.37988879851995e-06
1.88933465383484e-06
-3.52669119901505e-05
6.48971001397835e-07
-1.79076586131749e-05
-1.22036045304678e-05
-1.94677389363355e-05
-1.06127745738839e-05
-2.06948511257081e-05
-1.80549559050401e-05
-1.70085475858617e-05
-4.88620405747185e-05
-3.58942124449497e-05
-3.30517409684461e-05
-4.10223793616165e-05
-2.6906624442061e-05
-2.52101172358882e-05
-2.4739221328967e-05
-9.57619297711951e-06
-2.38699464534612e-05
1.39490854733937e-05
-1.02077732694168e-05
-2.37367077196146e-06
-7.51687562343154e-06
7.82122821710182e-06
-3.25812959653701e-05
-1.83566236347009e-05
-7.12865847619867e-06
-1.1804281792226e-05
-3.32070776719707e-05
-3.268538672258e-05
-2.74623469754259e-05
-1.98504064347603e-05
-4.91931715361202e-05
-7.11540135242269e-05
7.36672342887136e-06
-2.29815553833608e-06
-5.59471562736645e-05
-2.97071274702117e-05
1.21413792090652e-05
-1.76632708910029e-05
-1.4513238278649e-05
-1.50508042408248e-05
1.58156509191506e-06
-5.35305255929786e-06
-1.07579172850907e-05
-1.65087213592655e-05
-1.11938572282542e-05
-5.75820517242471e-06
-1.05770934809748e-05
-1.04962394241917e-05
3.55819376905572e-06
-1.25445291355786e-05
-2.09263886141211e-05
-1.02908887936754e-05
-2.2601962771222e-05
-2.26743876688695e-05
-5.93280129472178e-05
1.51594535799335e-05
-1.83367625700726e-05
-1.69008070794055e-05
-5.14335673839755e-06
-4.83502531628209e-06
-1.44706576265457e-05
-3.03201066687287e-05
-1.08891908904667e-05
2.92713999918016e-06
-2.78209881566584e-05
-1.42569807155529e-05
-2.12174322877597e-05
1.47525233047885e-05
-1.36215443392507e-05
8.81091312623223e-06
-4.03146486813583e-06
-2.48150807105992e-05
-7.89116180076209e-06
-2.92747601787993e-05
-1.02972188541645e-05
-1.29840713423293e-05
7.77921996369336e-07
-2.14157971089355e-05
-1.68721488376507e-05
-1.96557118032392e-05
-9.0207654076656e-06
-7.95371949324745e-06
1.01825262609986e-05
2.99832617010208e-06
-1.21578854302679e-05
-1.66041526115308e-05
-1.51536339699995e-06
-1.61807026282241e-05
-5.13788033833237e-06
-2.08059627199888e-05
-4.28702965980901e-05
-2.77395495766783e-05
-2.03034499406939e-05
-3.60396346325512e-05
-4.68738351368047e-06
-2.494842079164e-05
-3.69675280559238e-05
-6.37998902755961e-06
-1.67388118995204e-05
-5.26607322783354e-06
-3.68019178834168e-05
-2.26383121148251e-06
-3.67677661875718e-05
-2.29228345040239e-05
9.86073092667707e-06
-2.75595388579506e-05
-3.44330579471307e-06
-2.18623801158131e-05
-3.73066687200735e-05
-3.48675765079503e-05
-4.67463821424082e-06
-1.84411999101925e-05
-3.71544498099037e-05
-3.25271701267087e-05
-1.09586768448913e-05
-1.80997174955329e-05
-2.44276179585721e-05
-2.79907731593909e-05
-4.25546329262482e-06
4.53301353902833e-06
-2.54096365282798e-05
-2.38085095755442e-05
-6.36374116202389e-07
7.32937104738619e-06
-4.06418269191908e-05
-1.23090910152452e-05
-4.19844125077357e-05
-6.36743187987739e-06
-4.48341763944166e-05
-3.02736591482742e-05
-2.22848101022946e-06
-1.96559909824003e-05
-1.12829169795576e-05
-1.14288573547943e-05
1.89379383332278e-05
-9.89119854095861e-06
-3.46825112286529e-05
-9.07310981347301e-06
-7.93334683623883e-06
6.11971578976126e-07
-1.74075584439691e-05
-2.21419746551994e-06
1.41316815786588e-05
-2.12115410154171e-05
5.98732248361041e-06
-2.60960788956137e-05
1.97927137422403e-06
4.72458601922715e-06
-3.47235314325707e-05
-1.94656093198773e-05
-2.18367942066573e-05
-6.90033567973712e-06
-2.36429930856313e-05
-1.51591419602388e-05
-1.71232450402184e-05
-9.88524023412687e-06
-3.69042451451811e-05
-1.42301568728714e-05
7.41976459779312e-06
-9.3385592672338e-06
-2.11676075190769e-05
-1.16562933697462e-05
-5.81487176329477e-06
-2.15602647687594e-05
-8.11883472032863e-06
-7.0470746412759e-06
4.33861378351556e-06
-1.40169145380415e-05
-2.05762773949148e-05
-2.05604297889502e-05
-5.25105355433725e-06
1.58524967001196e-06
-7.0208252547651e-06
-1.43720254467577e-05
-2.34719067033534e-05
-3.88407372832216e-05
-1.16583114322663e-05
6.58300184752716e-06
-1.39488342022004e-06
-1.08779435187414e-05
-8.58828031912832e-06
3.33356766856452e-06
-1.798430271325e-05
-1.65960888788371e-06
-7.34111338668961e-07
-4.09390420706187e-06
-2.59149481308234e-05
-3.20834071177835e-05
-1.61730223337422e-05
-2.54020249778933e-05
-1.66876464048697e-05
-4.37282539575396e-05
-9.94277820486998e-06
-3.03754928372405e-05
-2.73765824993392e-05
-3.15208353128762e-05
4.93244068349924e-06
1.26129424377804e-05
-3.02141240283865e-05
-2.85765833114943e-05
5.47586458351054e-06
-1.82002115387766e-06
9.80053070226745e-07
1.79553274243678e-06
1.93933368051186e-05
-8.9276550064739e-06
-2.68475403506033e-05
-1.58657523300444e-05
-3.13321152740796e-06
-2.06386130049228e-05
-3.44656266363676e-05
-2.83403875871509e-05
-6.00967633784615e-06
-2.62414230666158e-05
-5.72424948271255e-05
-4.36809004566821e-06
-3.29737401833856e-05
-1.79440048985074e-05
-1.70405514124985e-05
-1.95237071719773e-05
9.27653142018182e-06
-2.16918047459701e-05
-1.42667205255306e-05
9.59042367729909e-06
-5.47325268391472e-07
8.15938703545107e-06
-1.37280975254676e-05
-5.29168064127542e-06
-2.33203402799596e-05
-3.31265366549326e-05
-2.81244176937467e-05
-1.7194645836072e-05
-3.18690462665631e-05
-1.94120675401303e-05
-2.95236994669951e-05
-2.42604999679641e-05
-2.19926554786959e-05
-4.91090333706302e-05
-4.35150947510739e-05
-1.50079847147308e-05
-2.78876801485073e-05
-2.67528267300954e-06
1.12912070578099e-05
2.5846661490647e-06
5.403379016511e-06
6.7101730654517e-06
1.04431254659382e-05
-1.42056998026045e-05
3.39430975980776e-06
5.38334668887082e-07
-2.51990408504955e-05
-1.13493573763336e-06
-1.87333506152236e-05
-3.42034050985518e-05
-2.17499439197656e-05
-2.20803570567565e-05
-3.8974018521717e-05
-4.43021687741823e-05
-4.3077678494491e-05
-5.05120947353843e-05
-4.17591267608648e-05
-3.78241302704763e-05
-2.533155765714e-06
-2.85291831666356e-05
-2.78658653075585e-05
8.02968044575639e-06
-2.20727856376728e-05
-2.21257817110728e-05
-2.5340299528527e-05
-1.86443740323765e-05
-5.38874383724326e-06
-3.73365357705944e-06
9.26310802865511e-06
-1.16291539661888e-05
-1.22951103102669e-05
-2.03426472596357e-05
-1.19278739030619e-05
-2.59503399916834e-05
-3.25038877480487e-05
-7.7169607087937e-06
4.26407552322891e-06
-4.05242351531689e-05
-4.63895019379737e-05
-2.41334595086187e-05
-1.78948590024433e-05
-6.9175059446512e-06
-3.69676525251184e-05
-3.56348217539606e-05
1.17418189690313e-05
-3.66505567375738e-06
-3.0522071060654e-05
-1.39335483815186e-05
7.05014513043539e-06
-1.69410133283322e-05
-1.0190785746531e-05
-9.11662768403198e-06
2.05470753347713e-05
-2.30398344608832e-05
-3.23681379314372e-05
-2.21164324422822e-05
-8.95631627380332e-06
9.62007315087765e-06
-2.84680783367479e-05
-1.16524774907469e-05
-1.97621239472058e-05
-1.72613234607627e-05
-4.17560286806207e-05
-2.13165363489359e-05
6.61489347531384e-06
1.25891826482542e-05
-1.12847859911224e-05
-2.1490944274149e-05
-2.83474168925671e-05
5.06018894010421e-06
-3.39793913876991e-05
1.8590995001566e-06
2.83654922198493e-06
1.88166702864391e-05
9.87675145710749e-06
-1.17439013304316e-06
9.01328574027969e-06
-8.47051018856535e-06
-1.87338111319295e-05
-7.13915487769568e-05
-4.13359385100959e-05
-2.45126577315674e-05
-3.14955595670919e-06
-2.27630152288865e-05
-3.68618694014203e-05
-4.41602711777066e-06
8.35577948631727e-08
-3.73572943053429e-05
-2.56279864904187e-05
9.38582467107012e-06
-2.0404659365813e-05
-3.21680869739564e-05
-4.50059030703508e-05
-2.4460359758819e-06
-2.01062730353774e-05
-2.48518116811941e-05
-2.21585292713874e-05
-3.2099784391754e-06
-5.18013516131193e-06
-2.86112016288154e-05
-6.7407621663444e-05
-6.64896394743154e-06
-1.03732988515538e-05
-3.14639145365003e-05
-2.19239939600018e-05
-1.55549232676966e-05
-4.47491614368353e-06
-2.13879295391673e-05
3.87584184308671e-06
-5.08711722935689e-06
-9.27047961417206e-07
-3.13453308125668e-05
-3.90951302219423e-06
-5.31977431131524e-06
-1.6438058948228e-05
-2.04849564923352e-05
4.6862642218268e-06
-2.52266022416914e-05
-2.62534262539965e-05
1.36998186232135e-05
-1.16768386315775e-05
-2.81582946610426e-06
-2.0531887152569e-05
-1.9651222024531e-05
-7.90403420767543e-06
-3.06054875260995e-05
-1.73530499092622e-05
-4.69553038455795e-05
1.1969432309285e-05
-2.25094217155269e-05
-4.03527316131035e-05
-1.08324420562743e-05
-1.55457805703914e-05
-9.43640947408394e-06
1.61263546808685e-06
1.39300613718823e-05
1.08282324518512e-05
-3.44741211047148e-05
2.5169063168974e-05
-1.18583410990127e-05
4.32633562713086e-06
6.5112622459322e-06
5.79740392233855e-06
-1.37163957547186e-05
-1.59350133776065e-06
-2.66187461324657e-05
-3.43924815665855e-05
-3.77018065562534e-05
-2.71855203813552e-05
-8.85880034555019e-06
-2.15201595276281e-05
-4.02385678033383e-05
-1.15368698435003e-05
-1.77773077503464e-05
-1.34341171419523e-05
-8.65467147480221e-06
-1.86820385375852e-05
-1.49241091979647e-05
-2.33392717923691e-05
-3.35792331418652e-05
-4.04507458408434e-06
-7.83914642461967e-06
2.1357540331109e-05
-9.68505948081105e-06
-4.6856685001889e-05
-1.39251431825888e-05
6.44001614355143e-06
-2.14816327507177e-05
-4.61211788357291e-05
-1.15131473448614e-05
-1.18139978485416e-05
-2.79145848354103e-05
-1.8782542938134e-05
-1.36296303575401e-05
-2.09939408645735e-05
-4.15942038322773e-05
-3.11881634652339e-05
-8.5066014141151e-06
1.59639541759706e-05
-2.57288993741389e-05
-3.77619483960481e-05
4.89059085325303e-06
-1.26812798900859e-05
2.28181055128193e-07
-1.52509683215247e-05
-2.50630088261606e-05
-1.03074560207466e-05
-8.02447664460934e-06
-1.24607960396485e-05
-4.11383032860105e-06
-2.10132330958001e-06
-2.4896431292233e-05
3.28486301153962e-06
-3.92766095208533e-05
-2.72604993374206e-05
-1.49955855525436e-05
-3.92950180252341e-05
-4.94302948977288e-06
-3.0654597156318e-05
4.63395395765479e-06
2.41083242541623e-05
-1.28131206044995e-05
-3.37420165480692e-05
5.81811926146081e-06
7.96255483657053e-06
-1.87507615800588e-05
-2.12189171946268e-05
5.86660924074979e-07
2.36675278118894e-06
-6.92235957870376e-06
-3.24328174919569e-05
-1.13560643125885e-05
-8.21459500570143e-06
-1.71829845608888e-05
-2.14617833195219e-05
-1.95975406115256e-05
-3.44844227925173e-06
-3.17393688174073e-05
-2.94914570695896e-06
-7.70640663784534e-06
9.68468274230644e-07
-7.0571393340933e-06
2.63467336625003e-05
7.17363664828608e-06
2.38652503491386e-05
4.6755345548507e-06
-1.41641582054157e-05
-3.67355742790104e-06
-1.19647197638204e-05
1.85337062858191e-06
-1.75645340431709e-05
-9.75738701818422e-06
-1.65786417511384e-05
-1.60790589941931e-05
-8.60637576277596e-06
-3.51460761371625e-05
-2.64060139844259e-05
-1.84675736802361e-05
1.68132440437961e-06
-3.20118328275878e-05
-3.29142486126164e-05
-1.52870085603847e-05
-2.02587391377857e-05
-1.51133876601867e-05
-4.33632177247226e-06
1.90283707212048e-06
-1.64762728682003e-05
-7.51257606748368e-06
-4.30516416796857e-05
1.55063757534295e-05
-2.00487286215417e-05
-4.2141492058505e-05
4.61590432538246e-06
4.51499445404488e-06
-2.56998053708541e-05
-3.32036044178548e-05
-1.89333146703656e-05
-1.99229578030986e-05
-3.3505977955886e-05
-3.06700425766705e-05
-1.59867529916069e-05
-7.17377971772984e-06
-5.33507762064496e-06
-1.67659513611485e-05
3.94965162800438e-06
2.16081068372501e-05
-2.53341413081002e-05
-1.60864183115599e-05
1.18805554807416e-05
1.89892099938212e-06
-2.61712155499376e-05
-5.66313674662409e-05
-1.51966818941835e-05
-6.10664400041813e-06
-3.37535776164343e-05
-3.80462278941041e-05
6.53690091181298e-06
-7.62991668317339e-06
-5.27588979998202e-05
-1.66088887847364e-05
-2.49415450850201e-06
-1.40765507856193e-05
-3.34045566177687e-05
1.30245900980412e-05
-1.20918536920554e-07
6.89766636842264e-06
-2.69381858179129e-05
-9.75387337590243e-06
-1.87398340804905e-05
-1.3600934628143e-06
-3.36375813886886e-05
-3.22844137540604e-05
-1.76691927724739e-05
-3.83374527067055e-05
-2.94858257693015e-05
-6.5986125426576e-07
-1.10129459496461e-05
-1.25104672415632e-05
-1.03066818194124e-05
-6.52969705384965e-06
-1.30554224089135e-05
-2.6418722144065e-06
-4.14697476592264e-06
-1.79580126800114e-05
-1.45450855089329e-05
-2.34296775767412e-05
5.45716120588682e-06
5.47941465199041e-06
6.15679638211555e-06
5.62085064535852e-06
-2.60432281995891e-05
-5.37489666802548e-06
-1.05429911921455e-05
-3.14180236729208e-05
-1.64006521707037e-05
-3.41462707261941e-07
-1.83134188825008e-05
-3.1494307517367e-05
-2.90653261260913e-05
1.66164707838917e-06
-1.16029391568291e-05
-2.01449571517474e-05
1.36698348039756e-05
-7.05515535668545e-06
-1.54019520625159e-05
-7.40947959861848e-05
-2.45137014360576e-06
-1.5159368039824e-05
-2.29631275897809e-05
-2.26788854514743e-05
-7.766280017987e-06
5.8315939397695e-06
-1.68986310629808e-05
-7.99065040462988e-06
-8.72436741910486e-06
-2.49301342560734e-05
-1.94218177498277e-05
-2.15090167644618e-05
-2.41150547527523e-05
-3.28019773607496e-05
-3.16502484721307e-05
-1.57846230444501e-05
-2.14243080268311e-06
-1.88834231918351e-05
-5.26556198971022e-05
-2.31413029453947e-05
-2.08586009599563e-06
-1.45023777766053e-05
-8.68584409157517e-06
1.86086036957764e-05
2.06749136897354e-06
-3.44701445275587e-05
-3.50788517759798e-05
3.25945667744524e-05
-1.33540845218071e-05
-1.08370372107885e-05
-3.73835921612116e-05
-2.5704579698343e-05
-6.58295015178895e-06
-3.29778289334931e-05
-4.12129686944946e-05
-2.9686916091405e-05
-2.48893585526707e-05
-1.55626983230218e-05
-2.40660420073538e-05
-7.43583731988556e-06
1.89702885132105e-05
4.68055166419828e-07
-3.33927460711152e-06
-2.06916283390759e-06
-1.76806781005232e-06
7.35743905420454e-06
-1.65816505260609e-05
1.82339092571491e-05
-2.66937386675482e-07
2.3368992706689e-06
-4.69704184523358e-05
-1.85508980562711e-06
-1.24669865995172e-05
-3.32115229149572e-05
7.71700995229564e-06
-5.66532950392921e-06
-2.37010047236414e-05
-2.23277301956729e-05
-9.69072461995102e-07
3.54539709826518e-06
-2.4855934888193e-06
-1.81706182171511e-05
-4.13874154542875e-06
1.66992141088484e-05
-1.71506842534614e-06
-1.893689795683e-05
4.06489043418041e-05
4.71085203133769e-06
-1.74409772421924e-05
-5.68539786543298e-05
-2.40910866144044e-05
-2.54498814674422e-05
-2.89297073296547e-05
-4.68437572505395e-05
-1.21348192336725e-05
-8.83220637774428e-06
-4.29385805637306e-05
-4.52503875076259e-05
-1.27912448474266e-05
1.64343560686849e-05
-2.61902321442039e-05
-1.73958776115856e-05
2.49675187706554e-05
-1.4065123276569e-05
-9.2701713799353e-06
-1.23458602126693e-05
2.63040425223659e-05
2.22379858777243e-06
-4.57523270908552e-05
-3.13152964297413e-05
9.72124485690148e-06
2.26160473762078e-05
-4.80587383024678e-05
-2.24595960203859e-05
5.63061959121064e-06
-2.59858743666051e-05
-5.79903099356898e-05
-4.05620132698756e-05
3.25370924455701e-07
-2.51080535928805e-05
-4.62301691433836e-05
4.92710243170465e-06
1.75543064056194e-05
-1.80351973586126e-05
-3.34174482124665e-05
6.22241068521649e-06
1.58489035701156e-05
-1.99059381579376e-05
-2.65609526713492e-05
1.74863731234935e-05
1.75154907553255e-05
-7.62938452691633e-05
-5.49096998667718e-05
9.67469522595107e-06
-9.04973005446857e-06
-6.18612857817527e-05
-3.58554046893835e-05
2.22671610347905e-05
-2.23988839696768e-05
-6.85038471556314e-05
-8.72519962081705e-06
2.06730567603538e-05
-3.56223040965209e-06
-8.23783639626185e-05
5.52254089142705e-06
5.23806449848456e-05
-4.0029445659367e-05
-2.67000967147316e-05
2.06656592185908e-05
2.23462049987936e-05
-1.7711348539303e-05
-6.41970173728672e-05
-1.80608242782145e-05
2.97172691276389e-05
-2.88008162641781e-05
-5.0973220497896e-05
-1.78219669423363e-06
1.95586551690146e-05
-2.88418911621058e-05
-3.07513025875824e-05
-4.32220077328224e-06
-2.05863457945499e-06
-6.91163072998301e-05
-4.81601726480238e-05
5.31509445777669e-06
1.40157621766588e-05
-2.66471399618479e-05
-2.42673083681522e-05
2.29825956467764e-05
8.16677821568268e-07
-3.08942006698798e-05
-1.08477059012222e-05
-8.67085633372262e-06
-1.885383018422e-05
-5.25194079817056e-05
-2.19213442361021e-05
8.76442746404106e-07
-1.55806515280078e-05
-1.27707327054178e-05
-2.77014633161269e-05
-7.93902013113927e-06
-3.55115133434102e-05
-2.49625153982053e-05
-1.68237906920061e-05
-2.53225747815633e-05
-1.89077100799182e-05
-3.21389304485711e-05
-8.0436400041977e-06
-2.0624697256677e-05
-4.25518031096699e-05
-2.18498804273205e-05
1.39959019339621e-05
6.42843921987407e-07
-3.82105771808306e-05
-2.32097094298051e-05
-2.8341544135603e-06
-2.9826294428833e-05
-4.04329400687104e-05
-3.19349844082185e-05
9.78716561706827e-06
-2.977935172526e-05
-5.06740550743647e-05
-3.5853204360234e-05
1.8663341451079e-05
-1.5587648076784e-05
-4.75387343495484e-05
-2.00135749216302e-05
1.34950845297369e-05
-9.43526935164776e-06
-4.35431004561929e-05
-2.63016726085348e-05
9.34761011282142e-07
7.29131366111513e-06
-3.20408276455462e-05
-9.99504037995597e-07
-2.94860077358302e-06
-2.95818159066804e-05
-2.96713920948913e-05
-1.67409176394835e-05
-2.19790988151852e-05
-2.77560073558196e-05
-4.44426028616719e-05
-3.9631988837091e-06
-7.06323916443744e-06
-2.93472359986737e-05
-1.90736994467392e-05
5.82842790106872e-06
9.14613462442555e-06
-6.62779328973903e-07
-8.5679622043674e-06
6.54875059043297e-06
-1.08978060268707e-05
-5.95141887382799e-06
-3.00718729224344e-05
2.48587557377269e-06
9.32235731489107e-06
-1.64515363873833e-05
-1.46264078913425e-05
-3.21520072813315e-05
-1.5282603578058e-05
7.5890960766226e-06
-1.33425962534829e-05
-1.06013319892798e-05
-1.78026087685402e-05
-4.42640738002601e-05
-4.30678221176785e-05
-5.41920660105379e-06
2.45380046137942e-05
-2.65315131482621e-05
-4.87354886522046e-07
9.85731639369699e-06
1.05062771327389e-05
-4.65000172979764e-06
-1.71327834388814e-05
8.01672831886766e-06
3.2602972072947e-06
-1.81540779769051e-05
-1.81505329891e-05
-3.34995276532672e-05
-1.97157193546555e-05
-3.4122570795042e-05
-2.28353912266397e-05
-9.25484637931237e-06
-4.18843109043808e-05
-1.27201717761553e-05
-3.11928523867334e-05
-2.86150038515531e-05
-3.568228579341e-05
-4.43967549519233e-05
-5.21111780621588e-06
-1.33366080638485e-05
-1.54424102218432e-05
-2.36820160271838e-05
1.15207062670715e-05
-1.84667954300357e-05
-3.3515904825202e-05
-2.32931160005919e-05
-5.59819694647769e-06
1.04466619922294e-05
-3.17118045051598e-05
-2.80748898361339e-05
-2.34834716247259e-05
-2.40032543083672e-05
-3.86235773337631e-05
-4.41660431281112e-05
-3.01297537555276e-07
-2.85991925205166e-05
-1.639473252847e-05
-7.02408310454531e-05
4.12747131339906e-06
1.27654903949615e-05
-3.50500865857101e-05
-1.23822557198509e-05
1.14135140227944e-05
-8.96593511610092e-06
9.47894930936335e-06
1.32198767349962e-05
2.26154101516369e-06
-1.19086516972726e-05
-2.30468568898418e-05
-2.32278589203374e-06
-3.76272777681884e-05
-3.82796156139227e-05
-1.24737071954023e-05
-9.80261813778509e-06
-5.26858842920848e-05
-3.41859868382e-05
-1.3442065125099e-05
-3.12067316305431e-05
-2.36982266416772e-05
-2.03928116984724e-05
2.40422978538065e-06
1.2319548992798e-05
-1.08556249512152e-05
-2.1434625574174e-05
9.46562850710805e-06
2.06486654722961e-05
1.11443213521189e-05
-2.06029064299277e-05
5.79189161881958e-06
3.5769112609948e-05
-8.30153519515785e-06
-3.91795885559682e-05
-1.26369973677461e-05
6.10074139145067e-06
-2.42596060833852e-05
-6.50381311496853e-05
-4.85707231780292e-05
-1.87433182167554e-05
-4.28208664224587e-06
-2.79449170357204e-05
-1.36775365993464e-05
-1.89354684307266e-05
-9.30597244432222e-06
-5.04147190947411e-06
-1.59913007259431e-05
8.90909325192341e-06
-4.82969787697364e-06
-2.22289900560353e-05
8.30094541606315e-06
-1.62374711417034e-05
-3.60873947966888e-05
6.38145664524215e-07
-1.77689631293375e-05
-6.43807019329814e-05
-2.50137300684576e-05
-1.78886345632195e-05
-3.54686392842199e-05
-4.40655919531618e-05
-2.11004017563328e-05
3.62555031634232e-06
-5.38467492401413e-05
-6.4765273377135e-05
-4.67518626560983e-06
1.17790010557411e-05
-2.1235829134522e-05
-3.00398106180049e-05
1.11070370461803e-06
2.24744977295631e-05
-1.03293784619556e-05
-3.4964983379043e-05
-9.14087591459893e-06
2.24162274549311e-05
-7.81709998579998e-06
-5.93577453011435e-05
-2.93880498809429e-05
1.00671377465327e-06
-5.07129848818747e-06
-7.63672120359509e-05
-2.10171659205603e-05
7.40573153035791e-07
-4.39590397283307e-05
-4.96335577733242e-05
-3.16513893229063e-05
1.03191393557043e-05
-2.39543776695042e-05
-6.11495706918396e-05
-1.84467257025818e-05
1.11130447536791e-05
7.76387790648541e-06
-1.3408557160866e-05
-2.08266723650555e-05
-2.02730310517229e-05
-2.20664496723142e-05
-2.49437084910159e-05
-1.18695151468642e-05
-6.77281445691689e-06
-3.46166122487884e-06
-4.10406571963848e-05
-2.01566769297969e-06
-3.14742814169636e-05
-3.05083462087892e-05
-2.66862788727982e-05
5.75433825904231e-06
-1.10852729688798e-05
-3.62306973518103e-05
6.6534814579391e-06
3.78148335149602e-06
-1.39512646431271e-05
-1.60683204707818e-05
2.73596555832263e-05
8.05517742242468e-06
-1.19304109526786e-05
-2.53695265950707e-05
9.57193734582045e-07
-4.31481757974332e-06
-3.22212206390461e-05
-5.30051122895355e-05
-2.31026290325442e-05
1.22957016964456e-05
-1.49121295657841e-05
-7.04963252736457e-05
-2.60682844138562e-05
2.4646406071516e-05
-3.10348014928578e-05
-1.85179957507246e-05
-9.61000652053673e-06
2.63543174266752e-05
1.2366543160281e-05
-2.85659883483963e-05
4.50837150042574e-06
8.00871560114475e-06
-2.19970546738417e-05
-3.42015915268401e-05
-5.46934150051438e-05
-1.257832246163e-05
-4.32002060147443e-05
-4.09422767971368e-05
-3.52457224130392e-05
-5.23630548018517e-05
-2.82536819518345e-05
-8.19866591472154e-06
-1.05411496228787e-05
-1.40384742233963e-05
-2.39882050508986e-05
1.72166478675342e-06
-3.06219276649665e-05
-4.02111913462886e-06
1.11342070890451e-05
1.66337721943482e-05
7.20304986424682e-06
-3.96840725050147e-05
-1.73821663514387e-05
-8.6694977227098e-06
-8.62430531605551e-06
-5.54294142485806e-05
-5.61563476494508e-05
9.83577146723895e-06
-2.1585315201649e-05
-5.58538326477045e-05
-5.66355431471579e-05
9.09523726246279e-06
-7.92159446670848e-06
-6.75139391518879e-05
-3.45951593631897e-05
4.58672523336178e-05
2.46326264092072e-05
-5.2915906363155e-05
-3.87775609997234e-05
5.0589035337245e-05
1.77738939052586e-05
-1.74047261808476e-05
1.93786601036099e-05
4.13889324833036e-05
2.73611825612815e-05
-1.99950387635422e-05
-1.99681121077355e-05
2.20997147700125e-05
-5.35272797125742e-05
-4.71386021347064e-05
-2.42854138094549e-05
-8.23195885619911e-06
-5.10714651425763e-05
-1.11460417291553e-05
1.82745869167991e-05
-9.36972085249653e-06
-4.71778728352001e-05
-1.26411279954052e-05
3.21393961646312e-05
-2.45191952318158e-05
-2.79112052937886e-05
1.78877912700815e-05
4.35646935091267e-05
-4.63149756680366e-06
-3.71925182258251e-05
5.06440828599591e-06
4.8471056839553e-05
-2.96230566529456e-05
-3.99955649806981e-05
8.44282210459898e-06
-4.07571603793551e-07
-4.94379856467193e-05
-6.09680925938541e-05
-2.681794889454e-05
-1.53022389904252e-05
-4.19960510014188e-05
-5.16278402272765e-05
-8.88664017643496e-06
3.23032260868058e-07
-3.6089571779172e-05
-1.63524851096147e-05
1.03096533114941e-05
4.71145213347561e-06
-1.45683326419178e-05
-1.52451064653243e-05
3.11066571435439e-05
-2.52536775606605e-05
-2.30791365321805e-05
-4.71125538365561e-06
-7.53285451706645e-06
-4.80349024373857e-05
-5.6378901075494e-05
-1.08471951108e-05
6.77164900262437e-06
-3.77317320557123e-05
-6.29983414667151e-05
-2.18338324286562e-05
-2.21243253653052e-06
-4.69866612198703e-05
-6.35360230734072e-05
-7.27608741425404e-06
-4.21486942897608e-06
-1.4133726203262e-05
-4.46721713665512e-06
2.151232683517e-05
1.96746742581315e-05
6.68530043019998e-06
-1.84775469905652e-05
3.30308525773166e-06
1.0068672304908e-05
-1.53353413840561e-05
-1.32327978943074e-05
-1.92824424484248e-05
-5.80864389144814e-05
-4.10153242006536e-05
-3.32936580041325e-05
-4.13779517910788e-05
-3.0287991291977e-05
-2.97570604184147e-05
1.55634282518163e-05
-1.47447760476453e-05
-2.33356641686856e-05
8.0496422642961e-06
1.22817816940516e-05
1.03051177306793e-05
-2.59477889289594e-05
-1.81474096434417e-05
3.66334805734735e-05
3.27942512778935e-05
-3.44865937109363e-05
-3.88112602332998e-05
1.52660064998239e-05
-2.79095589419893e-06
-5.79900223907851e-05
-3.7214643097559e-05
1.87336927908332e-06
-1.25680839498054e-05
-8.29234231668231e-05
-3.41378193717688e-05
2.07199055149435e-05
1.39232713171871e-06
-4.77073714368113e-05
3.07264259479984e-06
2.34536722957066e-05
3.81671220115392e-06
-3.79539808170202e-05
-5.0466056706989e-06
3.2044338947048e-05
-2.10892187706696e-05
-4.49922892094543e-05
-1.56589563174018e-05
1.92626094175253e-05
-2.43067858602021e-05
-5.05215275834673e-05
-2.70957183536605e-05
-1.93126978447042e-05
-1.16360687800483e-05
-4.7854836428626e-05
-3.96635403478319e-05
-5.55314561729016e-06
-1.79581340045896e-05
-2.7166304106646e-05
-1.62132700574676e-05
1.85706365320904e-05
-3.89607391541276e-06
7.63102473088918e-07
5.80180446005413e-06
3.73177197047507e-05
-9.37356631431522e-06
5.00499981613306e-07
-2.29636280607581e-05
-2.59775246937629e-05
-3.10244923824557e-05
-2.85506395817456e-05
-2.85221895025702e-05
-4.92933012325253e-05
-4.18973381555068e-05
-9.15157330916525e-06
-3.08948946516053e-05
-3.22711509796487e-05
-2.50640206612454e-05
-2.05148531525797e-05
-1.30112665984603e-06
-3.0064538575959e-05
-2.25379771630356e-05
-2.01610098923436e-05
1.82670422678973e-06
-2.9131139542779e-05
-3.37343840470696e-05
3.64939029862175e-07
2.70966841936537e-05
-3.31314331590499e-05
-2.11952261301122e-05
-3.84585663307835e-06
-1.83688569762804e-05
-2.74789431349306e-05
-2.62643499081916e-05
-4.34843392360881e-05
-3.05154806932973e-05
-3.82190139817292e-05
-3.37326409571015e-05
-2.25498344004799e-05
-2.43034567699049e-06
-1.90941945336659e-06
-6.44853090703096e-06
4.94563935454682e-06
8.89075689385264e-06
-1.11202729105516e-05
1.87094938580846e-06
2.57856691063507e-06
2.2406121983739e-07
2.48157841890815e-06
-9.32441590188435e-06
-1.94009803841904e-06
8.7736558506626e-07
-6.9695665498376e-06
-9.91943046562174e-06
-2.66163835770071e-05
-2.37648412979655e-05
-2.36958138160154e-05
-2.14624185503003e-05
-3.28435228233749e-05
-4.29405637729519e-05
-2.11471486791772e-05
-1.36202936432151e-05
-7.57577585735296e-06
2.04964684438004e-05
9.25310708461373e-06
-1.34186709266603e-06
1.50709932694123e-05
-1.3721025065426e-05
8.8171864429986e-06
-1.05556795499996e-06
-2.40274747597612e-05
-3.79843320650557e-05
-8.31413804786639e-06
-5.61668978834276e-06
-3.93317990191596e-05
-6.32729873897387e-05
-9.18101324656673e-07
-2.56122099449694e-05
-5.34584517068046e-05
-1.82114789088318e-05
-3.1802390701845e-05
1.35979751109741e-05
-2.73891409191211e-05
-3.76178865604651e-05
-2.03253404181346e-05
-3.04613754921077e-05
3.13314182217367e-06
-1.05495523097779e-05
-1.50161027014381e-05
-1.6787617002814e-05
3.52199935096268e-05
5.0490713685596e-06
-3.27938028521943e-05
3.81071558101169e-06
-2.84537540080108e-05
-4.15924233840992e-05
-3.43865013276181e-05
-2.18850661362101e-05
-4.21991461676344e-05
-3.03963256507032e-05
-3.82550174678375e-05
-1.52827959715452e-05
-2.76650109668549e-05
-4.99001089551059e-06
-3.51841226684681e-05
-1.03067515506008e-05
-1.30197277430395e-05
-2.7973898259521e-05
-3.87883593124402e-05
-5.04347949078214e-06
7.47227810980081e-06
1.17913115637439e-05
-1.05680010941743e-05
-9.71251854003803e-06
-2.52458725202681e-06
-3.87204941537683e-05
-2.77334093046153e-05
-1.39974465121522e-06
-1.98333629198582e-05
-4.46846898390293e-05
-2.74634977277771e-05
-1.52681087744839e-05
-3.25617783574842e-05
-4.21211933296149e-05
-1.69158697340624e-06
1.85733080884927e-06
-1.19450099003664e-05
-1.7700626931066e-06
1.99330346748825e-05
3.38959167407304e-05
-5.17877908337716e-06
-2.35819656839081e-05
1.70839139493069e-05
1.14313955723305e-05
-1.33259652135551e-05
6.80085418652331e-07
-1.1076173421868e-05
3.75376985478451e-06
-3.89058859477387e-05
-4.03027989256081e-05
5.03791517306179e-06
-1.35509345424459e-05
-3.56006339848429e-05
-5.24851377891377e-06
-3.888814119133e-05
-2.89477319673391e-05
-3.09329095367759e-05
-3.20771795250182e-05
-3.09180734712694e-05
-3.17455411613778e-06
-2.17858507171996e-05
-3.3881410073914e-06
-4.08039062763839e-07
-1.75926518796752e-05
-2.75348744974372e-05
-5.52094788655066e-06
-6.85723196871388e-07
-2.2388103972564e-05
-1.08888196858711e-05
-2.6644124265438e-05
-3.13729601767306e-05
-3.28702851791554e-05
-2.98973207733956e-05
8.81477486528774e-06
-2.30849514875722e-05
-5.8070297318748e-05
-2.50937025418406e-05
-2.30661889002586e-05
-8.98423763848309e-06
-4.77577514023814e-05
-3.58039093106286e-05
-1.55913212228581e-05
-4.70250745177616e-07
-3.15965034744234e-05
-3.72784049124396e-05
5.36034040437316e-07
-4.85404052363383e-05
-2.39844267401643e-06
-2.2037119913578e-05
-4.67706956764461e-06
-1.15133424620134e-05
-1.97829326783328e-05
-4.27679291604054e-05
-3.39170124680528e-05
-2.14761286765941e-05
-1.98558337129526e-05
-9.87741815209957e-06
-3.85322396130268e-06
-9.7216268021224e-06
-1.11253309602137e-05
8.89292487610687e-06
-1.77076979023887e-05
-1.90235908432237e-05
-2.19943026685794e-05
-1.91811142770128e-05
-1.98780963821732e-05
-4.24010342939164e-05
-2.42402367997197e-05
5.13148220996291e-06
-7.0101447355688e-06
-3.68215199026808e-05
-3.55296867562772e-05
3.26903138510177e-05
-1.59623480327127e-05
-1.47615590414178e-05
6.64191386252093e-06
6.25713871640847e-06
-2.01340252875105e-05
-1.59163937754459e-05
5.82004586620371e-06
2.17251221494639e-06
-1.83296214761759e-05
-6.92750755984782e-06
1.02360586068144e-05
1.02453592412326e-05
-2.5550676731177e-05
-3.44323884333842e-05
-4.25338033262062e-05
7.85237438236198e-06
-2.97971757279248e-05
-2.06824295899508e-05
-1.48539452508746e-05
-8.93449389687123e-06
-8.85017396861372e-06
-4.33702331182289e-05
-4.08832251976263e-06
-1.2012288227318e-05
-8.86021281442963e-06
-1.23851607392775e-05
2.74115435751736e-06
-3.31580966234964e-06
-2.02751078533715e-05
-1.95264824371008e-05
1.46485535133304e-05
-1.61550280682969e-05
-2.27083086772184e-05
1.2427495028301e-05
8.24247049495896e-06
-3.76363525560905e-05
-3.31278150641338e-05
-2.58674198526724e-05
-9.23405557044148e-06
-2.54108456627105e-05
-3.99320960588477e-05
-1.44531552268852e-05
-1.67202188912106e-05
-3.3616006046759e-05
-2.4507863604645e-05
-6.01981508394846e-06
-2.33444958802757e-05
-2.71731251007188e-05
-1.62840669514812e-05
1.61505727234303e-06
6.27927186125892e-06
-1.58454066297121e-05
-1.56500143022541e-05
2.46893895843674e-06
-1.65358253192757e-05
-2.38632237767989e-05
-4.90194159069965e-05
-3.04456965033354e-06
-2.09881507824917e-05
-6.03625458234058e-05
-4.37825107051143e-05
-1.89912147481431e-05
-2.02112674544702e-05
-1.73944376154281e-05
-2.06928788940909e-05
-2.48894543477556e-06
-4.37142916682097e-06
-1.27365484230999e-05
4.44256184385835e-06
1.66143479606991e-05
-1.23739641946285e-05
-7.27035303044282e-06
1.91106849621851e-05
2.45326991440302e-06
-2.39722864917622e-05
-1.34343056518117e-05
6.26117911467008e-06
-2.01810875007592e-05
-2.98687797473876e-05
-3.68852718159469e-05
-3.89143288181524e-05
-3.09310119841241e-05
-1.71424202903344e-05
-4.16337901133102e-05
-1.1340500342943e-05
-1.82450069250836e-05
-8.92478233879465e-06
2.20730928647334e-06
2.48968355186075e-05
-1.33810731974363e-06
-1.17576694086437e-05
2.0218121943225e-06
3.08049839091801e-05
2.36430725752075e-06
-1.06501048747197e-05
-6.64051054950908e-06
1.88825946695315e-05
-1.50834278764322e-05
-3.52174340495438e-05
-3.20086672222662e-05
1.79758116514614e-05
-4.03439161133146e-05
-4.75839300572986e-05
-2.15131027479579e-05
-1.06351464737248e-05
-3.94691875120323e-05
-1.98315528684122e-05
-2.15077773680191e-06
-2.05061359835749e-06
-2.57243008964881e-05
-2.90216665089138e-05
1.33377551697657e-05
5.70934177016415e-06
-1.40257684902904e-05
-3.65053424039735e-06
1.99063986324406e-06
-4.60449318523309e-05
-9.75450654076535e-06
1.51706188774117e-05
-1.57662599030702e-05
-3.32885699973204e-05
-5.21295329899217e-05
-2.62128218169267e-05
-3.38892204539877e-05
-3.61780297491465e-05
-4.50601942509575e-05
-2.90856618497157e-05
-2.34522205253674e-05
-6.10124222307408e-05
-3.26317919612951e-05
-9.49256031975066e-06
-5.47542521514217e-06
-3.66133888671594e-05
-1.6483829556456e-05
-3.95797347222117e-06
3.05526151475427e-05
-9.08612470831686e-06
-3.4014557415535e-05
-1.82476891826496e-06
-2.59681628365537e-05
-1.67449577784426e-05
-8.18685281380124e-06
-3.1412960175825e-05
-5.60767037506301e-06
-1.32891396789145e-05
-6.26249769145651e-06
-8.01056721144333e-06
-1.72786402012956e-05
-1.06046315501421e-05
-3.27062398032585e-05
1.00228944172983e-05
-1.88677512703166e-05
-3.41488015165577e-05
-3.3672591808281e-05
-1.11323362445002e-05
-1.85341190903585e-05
1.43709483742916e-05
-2.23289013842946e-06
-1.91039670734053e-06
2.7913924932129e-06
-1.79818232259459e-05
-1.95930625226054e-05
-8.54876130863694e-06
-1.26601174932877e-06
5.96252421127833e-06
-2.50558351556525e-05
-2.40500600170387e-05
-3.82765500755796e-05
-2.24741217446017e-05
2.80061037980699e-06
-2.2026490276952e-05
-5.17005416623563e-05
-4.79616862811064e-06
-7.1095699888555e-06
-3.60289333656173e-05
-1.9800427770127e-05
-1.54207033887432e-05
2.67964190983636e-05
-1.21922721167832e-05
-4.92691367613388e-06
1.21330401984949e-05
3.17967792855862e-06
-5.11607725106226e-06
-2.58250221804578e-05
2.84261423775043e-06
-5.71089530270422e-06
8.71887766094286e-06
-1.67663230138528e-05
-3.85110271070258e-05
-4.25016470948008e-05
-3.52236792458509e-05
-2.28248605665147e-05
-1.797108882811e-05
9.89439884315427e-06
-2.36990530887543e-05
-2.56855765796097e-05
-1.5604482489411e-05
-1.64475695724134e-05
-2.0413181903536e-05
-2.69369835451238e-05
-6.02870987480482e-06
-7.07158291416673e-06
-1.02258116231168e-05
-7.22385637263153e-06
-1.48796005394745e-05
-1.60535311958578e-06
-2.11113752383411e-05
-1.14645745838637e-05
-4.0714572440497e-05
-4.05351059866939e-05
-1.12023612243129e-05
-2.2884398264669e-05
-4.24885225775741e-05
-3.9486397016041e-05
-3.10917266661049e-05
-3.61183374462348e-05
-1.89873973953572e-05
-2.07279278265913e-05
3.2789392738369e-06
-1.26960743838206e-05
-5.68005616786044e-06
-1.61190641987026e-05
-2.95900208044182e-05
9.30248740458716e-06
-8.17371717166639e-07
-4.67689383335608e-06
-3.73898805747683e-06
-2.10654305579317e-06
7.7518286132955e-07
1.13002215050332e-06
-2.35782699963025e-05
-4.10522921174457e-05
-2.25111518630968e-05
-2.83456898771092e-05
-3.63181006725803e-05
-2.07047260037151e-05
-2.26080399035599e-05
-3.33140373944138e-05
-3.01739593958171e-05
-8.98179788386068e-07
4.76202172327573e-06
-7.78814898063786e-06
1.70135830692982e-05
3.28020623880023e-06
-3.13992165202667e-06
-3.2254676689326e-05
2.25485091826861e-06
3.39119270267861e-05
5.92766752120315e-06
-7.90865326035885e-06
-1.13599138088501e-05
-1.66737763306205e-06
-5.80996388871118e-06
-7.33730896523402e-06
-2.42186815301708e-05
-2.55797849574077e-05
-1.11475247525681e-05
-3.2726157497417e-05
-2.02133424324718e-05
-1.23945446235716e-05
2.72456035651771e-06
-2.33964944833751e-05
-2.06595173348087e-05
3.85914600032758e-06
-8.21743594890927e-06
-2.93526188208575e-06
-2.78712638500236e-05
5.85025085303882e-07
-2.89534235750645e-05
-7.91973658196874e-06
-3.27177067997291e-05
-1.32888275993184e-05
-6.96462328290779e-06
-2.03760944906251e-06
-2.57459052053001e-05
-5.40921800755539e-05
-5.52436971577589e-06
-2.61072542724908e-05
-4.4472085337722e-06
-2.0081559755784e-05
-7.81428765986377e-06
-6.90646244579869e-06
-1.82651109397541e-05
-2.33842748816475e-05
1.30164488806028e-06
-3.44450103924212e-05
-4.68734431287383e-06
-1.869157445198e-05
-2.58007563940893e-05
2.10610901810454e-06
-2.98317785084859e-05
-3.18699888526372e-05
-2.79846816843125e-05
-3.66474429347703e-06
-1.76084845382695e-05
-1.97272076166657e-05
-2.58845966706118e-05
-9.33807544678281e-06
3.21926470726399e-06
-5.76152276052678e-05
-3.13123132524348e-05
-1.9071031504489e-05
-5.41194459832907e-06
-3.622254759013e-06
-3.3477487859797e-05
-1.86395134768272e-05
3.70982291194975e-06
-8.25147444832324e-06
-1.87566507747293e-05
-1.68217042079303e-05
-1.09811322768842e-05
-7.50289875804712e-06
-2.17985045715989e-05
-1.45253316108877e-05
-6.50046902736683e-06
-1.1931418881948e-05
-4.19272748010744e-05
-3.69536918638377e-05
-6.08496013227385e-06
-1.47643714343755e-06
-1.8485574190898e-05
-1.99330903821253e-05
-2.64404128070663e-07
9.99377777802006e-06
-1.22035307973241e-05
-1.71334072649019e-05
6.56047838556118e-07
-7.63676993685771e-06
-5.67983844916904e-06
-2.28417800746843e-06
-6.33439402832455e-06
7.59737725459214e-06
-5.92049078890164e-06
-2.32378169261569e-05
-2.36404628572172e-05
-2.35825623316146e-05
-1.25480348857741e-05
-2.94047013566803e-05
-2.09619229945685e-05
-2.92444645595294e-05
-5.88684797322947e-06
-3.64659872688639e-06
-2.18963200356824e-05
-1.96650873662797e-05
6.03103051967878e-06
2.89374887584967e-06
-3.22770457511516e-05
-2.096286473556e-05
-1.08752569195008e-05
1.88815074097842e-05
-2.50142848251257e-05
-1.26186197993831e-05
-2.67953461849341e-06
-7.58977572928391e-06
-1.61361760858854e-06
-1.28778048744986e-05
-9.18933715877082e-06
-5.37089785319681e-06
-5.13468769246878e-06
-3.13256437821219e-05
-1.74075222250305e-05
-1.02673305009837e-05
-8.4662986906317e-06
-3.52620937042475e-05
-2.8294392845732e-05
-1.3295887883253e-05
-3.97546724303466e-05
-3.91552946716347e-05
-3.48854401563697e-05
2.62042852884453e-05
-1.13253033478465e-05
-5.40154761094387e-05
-1.70064128590212e-05
-6.62408239543843e-06
-5.54031315987836e-06
-2.28935694559064e-05
-4.05841389612922e-05
3.01377312403722e-06
-3.10581745641861e-05
-4.88180284419296e-05
-1.73265346938072e-05
-1.98305254381437e-07
-2.37905710605421e-05
-2.47207998272814e-05
-1.68619071807884e-05
1.5692823790351e-05
-2.62395836856107e-05
-3.68417996011657e-05
-9.83550975217941e-06
3.35065510764956e-05
-2.95602786513839e-05
-2.09451630917675e-05
2.87954169380014e-05
-2.09244246585616e-05
-1.10903299895867e-05
-3.49434113136243e-05
6.43437912990882e-07
-3.48457337121416e-05
-5.23757774436437e-06
-1.18649343335257e-05
-1.18792226310889e-05
-5.47771464558176e-05
-3.21853840241961e-05
-1.65260131780218e-05
1.64422091579811e-05
-3.20077379907842e-05
6.12438317530085e-06
1.13049105113316e-05
2.0254170617751e-06
-4.10256980898439e-05
-2.23062174929892e-05
-4.23791418335464e-06
1.01043074584064e-05
-3.33352138154926e-05
-4.81323679746811e-05
1.26127865515399e-05
8.90204886583657e-06
-4.41100535101976e-05
-4.59449873410179e-05
4.13392974510991e-05
7.2390361248887e-06
-1.6762501448207e-05
-1.4399044373796e-05
7.31691005967679e-06
-5.52044784610447e-06
-3.31315478757915e-05
-4.77876954492368e-05
-2.23124926666916e-06
-1.89224086579514e-05
-4.57495476320714e-05
-1.27713172419363e-05
-1.57770081791643e-05
-3.03003055505244e-05
-5.39750161835072e-05
-2.26735193009222e-05
1.44518384540456e-05
2.59224181051312e-05
-2.40380915985897e-05
-5.08604930881855e-06
-1.22620577321191e-05
-2.35724873589469e-05
-6.95470397212203e-06
-6.52039633779322e-06
-1.49185054856473e-05
-1.46230418843655e-05
-1.71508698665946e-06
-4.45429539425815e-06
-3.70758440594176e-05
-3.31064663448526e-05
-2.00499310120494e-05
-3.93777617806029e-05
-2.39451760035359e-05
-4.45943270864468e-05
-2.07428351644405e-05
3.47645598842277e-06
-3.66732440252944e-05
-3.06112121833453e-05
-1.55869255613635e-05
1.87925045617941e-05
7.56315864343241e-06
-3.76939368111305e-05
-2.01146457003876e-05
-2.12467525304923e-05
-1.2957984690811e-05
-4.29220834988063e-05
-1.6471655039803e-05
7.47457948989477e-06
-1.03123247904756e-05
-3.62847479733605e-05
-1.32766590167668e-05
-1.40252730912424e-05
-2.31309937878327e-05
-3.05433071039202e-05
-2.63409842948408e-05
-6.63438791144664e-06
-1.57403003007241e-05
-1.90096227830096e-05
-7.44410151860759e-06
2.90513073428653e-06
1.95009210626773e-07
-2.05758704975971e-05
1.11583608181361e-05
-3.65103716929525e-06
-1.5804625114747e-05
4.88990833511839e-06
1.06111388493397e-05
-1.28700855018513e-05
-2.56462182137382e-05
-4.39938654448302e-05
-7.46426142689376e-06
-2.59922071639548e-05
-2.71774302313291e-05
-3.97796782083988e-06
-2.11337436667365e-05
-2.0198751061766e-05
-2.8531330208171e-05
-2.08412278644287e-05
2.14039981574681e-06
-1.16181657013747e-05
-3.24410731828465e-05
9.11511951193753e-06
1.11511903081655e-05
-1.55905304178132e-05
-1.44181913432242e-05
2.99738175333033e-06
1.25813020889167e-05
-3.09393340365932e-05
-5.99959848783516e-06
-1.07635489465951e-05
-2.3717940956078e-08
-4.4997565092987e-05
-4.02112622271376e-05
-2.15007997743074e-05
-1.03904815194799e-05
-3.69336371079679e-05
-3.75931556591392e-05
-1.30635400977869e-05
-1.33078527269923e-05
-2.49475019058062e-05
-3.493015612945e-05
-1.33232625174266e-05
4.57690709296844e-07
-2.12408121830568e-05
-2.6121906271052e-05
1.62210111024742e-06
-1.13926807550303e-06
-3.00450303476265e-05
-4.30910230670903e-06
-2.47758738292306e-05
9.47836161704855e-06
-1.51544443819271e-05
-5.73328391272483e-05
-4.82238690514293e-05
-1.69955366385353e-05
-5.6861876900861e-05
-7.24335552067553e-05
-4.95303587590253e-06
-1.2105430526516e-05
-8.36171916351166e-06
-2.03990447261916e-05
-1.1140761551568e-06
1.40601555112225e-05
-3.37595592673217e-05
-2.02954406949324e-05
1.03344445942893e-06
6.02998086974562e-06
-2.95473106155781e-06
-2.42171496167373e-05
-3.95952091970575e-06
-1.94901549675757e-05
-2.77845243656908e-05
-2.94099487138112e-05
-2.69332342578149e-05
-1.96683064834256e-05
-1.93996109041605e-05
-2.12046979528565e-05
-3.68238033637503e-05
-4.15118211413774e-05
-9.97138560652827e-07
2.33131314447703e-05
-4.34314810975629e-06
-2.74501659056795e-05
8.51339484436781e-06
2.46758120204401e-05
-2.02003996098084e-05
-3.43299665070225e-05
6.69666847697822e-06
3.30265486306766e-05
-2.20419411126966e-05
-2.95638850888469e-05
-4.09468064601751e-05
3.70511108600109e-06
1.41589531066592e-06
-6.84956045274957e-05
-2.36867250161116e-05
-7.61704471168504e-06
-1.43239586255898e-06
-1.98131066798908e-05
-3.9663542840114e-05
1.72474443590838e-05
-5.46971624196175e-06
-4.17553085734557e-05
-3.08113982816233e-05
2.12962570924896e-05
-1.20284850687657e-05
-2.57037764543871e-05
-2.18732681637311e-05
7.60284386569709e-06
2.2459418576229e-05
-3.54617107696249e-05
-2.59849151429044e-05
-5.30736767493979e-06
-1.14422443703318e-05
-3.54342115333544e-05
-1.18722940647632e-05
-8.80837793311541e-06
-2.13841211406238e-05
-3.45841803267904e-05
-2.88127872616339e-05
-1.41799841021052e-05
-9.34111724891379e-06
-3.0775203232494e-05
4.76133354250609e-06
-1.83422603686354e-05
-1.45629108808278e-05
-1.14564776025944e-05
-1.5802168377203e-06
-3.39429563580302e-05
-1.21478954619316e-05
-1.57458026467324e-05
-4.83242585152283e-06
-2.47978424327379e-05
-3.19936952824286e-05
-3.77910940988551e-05
-2.19457281171882e-05
-1.82789904749391e-05
-1.60381148854943e-05
-2.44093383009181e-05
2.48805628278511e-06
-2.31036768327192e-05
-2.05954891434426e-05
-1.98733177686358e-05
-4.51121959777005e-06
1.27632906376691e-05
-2.83667309449778e-05
7.46310162326408e-06
6.01919402497163e-06
7.89708514519658e-06
3.66147398225921e-06
3.24540013691943e-07
-3.05995725686822e-06
-2.10320424681495e-05
-2.79850870252198e-05
-4.49627105572488e-05
-2.09488490602446e-05
-3.3943758504481e-05
-4.1154566730677e-05
-1.26826864950206e-05
-5.24957757404372e-06
-1.3701417970984e-05
-1.85269185370941e-05
-1.1064701684432e-05
-3.84813737570825e-06
2.55704105858016e-06
1.53957186089204e-05
-1.16519933042363e-05
-1.10736133034581e-05
-2.13814774834979e-05
1.6618538210438e-05
4.21489388400615e-07
-1.53005233845191e-06
2.48520022533404e-05
-2.00090622344735e-05
-2.45016584479169e-05
-3.22450091451949e-05
-2.75414346327127e-05
-2.33518053983105e-05
-2.67588865481944e-05
-4.51834813385638e-05
-2.29941919890791e-05
-9.63406516199903e-06
-3.04971992909507e-05
-3.36476916654409e-05
1.0446362096313e-05
1.38452234600761e-05
-1.08851222696325e-05
-3.1633348388554e-05
-1.56023478078883e-05
2.22633926613884e-05
-9.5067099670521e-06
-1.23539654976804e-05
-6.50709981939181e-06
1.53146806141866e-05
-2.96931682842101e-05
-2.09991980775047e-05
-2.65672077230299e-05
-3.03480186414286e-05
-2.90543621791292e-05
-2.71013645921125e-05
-6.8340127713415e-05
-3.13523293067075e-05
-1.91402148750371e-05
-3.67061515420942e-05
-2.93175965962617e-05
-2.49130658493644e-05
7.32301937175917e-06
2.14073114733108e-06
1.08447352886889e-06
-1.63906775716405e-05
1.10803481019405e-06
-2.0718949849764e-05
-8.4978597775315e-06
6.4823804990015e-06
-3.82047432477144e-05
-1.52213430837931e-05
-2.87207560348304e-05
-2.92267176619926e-06
-2.29687671549759e-05
-4.5671877968339e-05
-4.17510756943408e-06
-8.9905838845217e-06
-5.67853887248664e-05
-2.21907758672864e-05
-3.09447755309115e-05
-1.62687831986413e-05
-2.31212946379961e-05
-2.63391161420938e-05
3.77218535786779e-06
7.58540945004489e-06
5.98055253020526e-07
1.24885857848527e-05
3.21229540898806e-05
-5.78358650793377e-06
-1.75414308703795e-05
5.97828580944035e-06
-2.31967099318733e-05
-2.96898629077476e-05
-4.12165401527296e-05
-2.00927929433253e-05
-3.59335380466822e-06
-5.42521402744034e-05
-3.60110837121529e-05
-8.48060062918672e-06
-8.97855480295477e-06
-8.64089839983022e-06
-1.37028469609967e-05
1.57787378369953e-05
7.44613065523814e-06
-2.68550711533086e-06
-8.18951097464842e-06
2.7512699485241e-05
9.03582440313602e-06
-2.13994817965707e-05
1.82867506023079e-06
2.44325809629655e-06
2.30231194478665e-06
-4.27222034447745e-05
-2.60638565517688e-05
-3.9985742911437e-06
-2.53899428166133e-05
-4.95449421573784e-05
-2.13431828414428e-05
-1.47562182269589e-05
-2.62279528979891e-05
-5.94962681418236e-05
-1.45397484389647e-05
2.31333941392215e-05
-7.00667733307505e-06
-3.86546029354095e-05
-7.60162253628552e-06
2.79539859291127e-05
1.94024444294117e-05
1.58422193672782e-05
5.01937559026455e-06
8.15339691304064e-06
-3.18844762591521e-05
-2.61650590199107e-05
-2.10609498660119e-05
-4.52574450142691e-05
-3.04694997430388e-05
-3.64845579084806e-05
-2.67664934341727e-05
-4.27170964422571e-05
-4.75012540418492e-05
-5.05666542991947e-05
-2.88451803844581e-05
-1.85149736838008e-05
4.18735251391158e-07
-1.92516852064651e-05
-9.61772868592553e-06
2.33078028084588e-05
1.10912202796303e-05
-3.0233096651993e-05
-3.15055712853779e-06
-1.55236290976533e-05
5.02228946335512e-06
-1.32444271905902e-06
-3.68459876494493e-05
-1.35677301438349e-05
-3.6103191487161e-05
-4.27300107764689e-05
-4.72176709767157e-05
-2.97315247816516e-05
-3.3831723945043e-05
-2.21231193206118e-05
-4.32944482339728e-05
-3.6686326883732e-05
-3.80712247961729e-05
-3.15413011279581e-05
-2.7416171774578e-05
-9.09667960400288e-06
-1.00679987237224e-05
3.16172249340473e-06
5.29957215032512e-06
6.11458833606543e-06
8.25506719873945e-06
4.76321344914927e-06
-1.1469731016994e-06
-5.6503774495831e-06
1.86114871197776e-05
-1.50649296939973e-05
-1.85450750440482e-05
-3.74968318963212e-05
-4.2466370185458e-05
-4.03415855604198e-05
-1.46532875580564e-05
-1.45784916618097e-05
-2.27277455833652e-05
-8.44992327382863e-06
1.83532445432406e-05
-1.22122715203532e-05
2.78408903159194e-06
-2.04561082715745e-05
1.01998964782409e-05
2.69857782807357e-05
-4.73412707949607e-07
6.222751051756e-06
-1.22782995415379e-05
1.97483571528284e-05
9.02168780941933e-06
-4.51313481412656e-05
-1.57501293789024e-06
-6.19712533529653e-06
-3.1356561854696e-05
-3.42871948116138e-05
-2.32824404693869e-05
9.12380889937442e-06
-3.72014950253354e-05
-4.20527793784208e-05
-2.0704534271075e-05
-9.46408583323169e-06
3.36856748502578e-06
-1.76394779779064e-05
-1.43397552830796e-05
1.92829557939452e-06
-5.82654756988122e-07
3.54946870646303e-07
-7.07333809215688e-06
-6.60330000966023e-07
2.84306868917274e-06
-1.6744777784168e-05
-5.21284481206826e-05
-3.7905028316436e-05
-9.37448308216839e-06
-3.28235084229709e-05
-4.93533199751469e-05
-4.5582757406817e-05
-3.05646800980513e-05
-6.37159301360507e-06
-4.43820563720637e-05
-4.18267182037874e-05
-2.62196326034971e-05
-1.80629953155997e-05
-2.06405502315467e-05
