# Supplementary material for: Research on computational propagation and identification of mine microseismic signals based on deep learning
Source: PLoS One. 2025 Oct 22;20(10):e0334641. doi: 10.1371/journal.pone.0334641 (PMC12543183; doi:10.1371/journal.pone.0334641)
Supplement: S10 Data — (ZIP) [file pone.0334641.s010.zip › 000101100001451.xlsx_0.txt_24.txt.txt]

2.76186563273169e-06
-3.4236998373008e-05
-2.00943041470746e-05
-2.62991331361205e-05
1.46899495798073e-05
-2.72347711030476e-05
-2.85618986805633e-05
-5.68344558080354e-05
-3.33564460293056e-06
-4.46519931707069e-05
-1.24069870613981e-05
2.4191052112585e-05
-2.32917703192015e-05
2.13761631096141e-05
-2.22393309301781e-05
-2.62261530593898e-05
6.70435355219778e-06
-1.76732919530788e-05
-2.39018460931316e-05
-1.99661347063684e-05
1.4379919922321e-05
-3.56466172669068e-05
-3.10854602472636e-05
-2.68060752059598e-05
-3.29208081628993e-05
-3.01626389666685e-05
-3.08300822314432e-05
-5.58501212155358e-05
-5.29500565107689e-06
-3.16764521477119e-05
-3.62981893643696e-05
-3.53690078194662e-05
-7.60458292177499e-06
1.14003266984524e-05
-9.24765218323153e-06
-2.3368590961764e-05
2.37364650315666e-06
-1.58066304800284e-05
-2.12937667164871e-05
-1.4360032387624e-06
-7.37872321871302e-06
-1.72880927195167e-05
1.07416144474364e-05
-2.65157061296063e-05
-1.72519790306161e-05
-9.11428884536439e-06
-2.96187869943422e-05
-2.08038579536912e-05
9.9862969949469e-07
-1.83192626365438e-05
-8.44887621699217e-06
7.25882496176721e-06
-1.03353630656809e-05
-3.22483384085749e-05
2.26282020211533e-05
-1.49136833172041e-05
-2.8487190659749e-05
-4.00975898504576e-05
1.41588581715961e-05
1.42253740678421e-05
-3.77175157928557e-05
-3.44567416543129e-05
-2.53002568843672e-05
-3.36859989389306e-06
-1.55218571984874e-05
-3.24529480086077e-05
-3.46713163945155e-05
-1.18341269839099e-05
-3.04700484788219e-05
-3.74296270073196e-05
-1.71448583577682e-05
-1.84789012161984e-05
-4.05780469275648e-05
-2.75304264486663e-05
-1.35340118660268e-05
1.60064880513006e-06
-3.33910370015136e-06
-2.30876730638261e-05
9.06614371869171e-06
7.50285783240676e-06
1.13248653507239e-05
-9.69389594381383e-06
-9.6996280775091e-06
2.59968238698646e-06
-5.33115092767619e-05
-2.70518596513051e-05
-1.99942776900896e-05
-4.12214958833258e-05
-1.61341078685362e-06
-2.47446783309351e-05
1.09182985480084e-05
-3.18441759772645e-05
-3.91441214608011e-05
-1.36739370679106e-05
-3.77782962414883e-05
-2.17816281093256e-05
-1.40344710329537e-05
-1.30982942337935e-05
-1.20117112806934e-06
-1.22450751373944e-05
-1.04528390632832e-05
2.66351836454471e-06
-2.51291414926571e-06
-8.82797050295049e-06
-2.11696606305194e-05
-1.79960209475031e-07
-3.15100824127368e-05
-2.8372536913653e-05
-3.31480506713681e-05
-8.86117746729816e-06
-2.05774427082668e-05
-4.43515693234798e-05
-6.86725950932007e-07
-2.06922572388959e-05
-2.47823979604192e-05
-1.46996037832118e-05
-1.07574112979605e-05
-1.41023443983722e-05
1.58307424767207e-06
-4.2402574321092e-05
-3.93454905189493e-06
-1.95711608087988e-05
-2.31730863162876e-05
-1.57149281158575e-05
-1.30111490830209e-05
-1.51870339745709e-05
-9.11197314132977e-06
-2.79874854981162e-05
-4.38484573673276e-06
-2.52612735373691e-05
1.21457371937238e-05
-2.52922740204852e-05
-2.75418143616032e-05
-2.67257058116904e-05
-2.40995204383948e-05
-1.96989861694708e-05
-1.92325720180593e-05
1.30209447229437e-05
-1.7999167939405e-05
-8.69623537192441e-06
-2.26162012886891e-05
-3.23750125827777e-06
-1.56289233257744e-05
-5.58265973683706e-05
-1.75614510134613e-05
-3.08747535323799e-05
-2.59596705280064e-05
3.93973326886215e-05
-2.25169237817439e-06
-1.68636275764399e-05
1.53341367059076e-05
-2.24006020500066e-05
3.33142568044658e-05
-1.98896835372623e-05
-3.90759311897054e-05
-2.56892607249086e-05
-1.89545612801438e-05
-2.73909755724522e-05
-1.43728124194276e-05
-1.11446033065459e-05
9.65446190538872e-07
-3.43853331597105e-06
-1.18480576466047e-05
-1.06033543918586e-05
-2.50205081541901e-05
-4.32699052309508e-06
-3.31358386940594e-05
-1.52182580444498e-05
-9.37066730952966e-06
-7.58116448424518e-06
-1.41233380568147e-05
2.14115497807393e-05
-3.28593571679742e-07
-2.98850962951095e-05
-2.96278689525147e-05
-2.99130729033678e-05
-1.36116101870137e-05
-2.66900275068997e-05
-3.3925260212064e-05
-3.19364627979503e-05
-3.0602751223597e-05
-3.41183868964595e-05
-2.95004539494709e-05
1.18729723618966e-06
-2.40501124048692e-05
3.20657596626841e-07
-1.02269478175743e-06
-1.48130197761708e-05
-2.51644137688526e-05
-2.96781440082034e-05
-1.4070214242765e-05
-1.31660423378143e-05
-2.48770930754635e-05
-2.63688110592087e-05
-2.08945445505188e-05
-1.34349281410444e-05
-4.00788139175863e-05
1.74919193318414e-06
-2.11875011807565e-05
-4.90403263743722e-05
-8.73028954160306e-07
-3.13596705634409e-05
-3.45884405146708e-05
-1.40097428724746e-05
-1.3789992283291e-05
-2.45605058606503e-05
-7.52509288375883e-06
-4.2326463717102e-05
-2.31813509205569e-05
-3.60426416504122e-05
-3.87765410378397e-05
-8.7735755889676e-06
-2.88936097299175e-05
-7.30464879006998e-06
-2.1622611960676e-05
-8.67010611776637e-06
1.4846976096649e-06
-2.10451803865687e-05
-1.15661913994972e-05
-6.32034319335721e-06
-1.04888389380443e-05
-3.57586338195968e-05
-2.10363859449586e-05
-1.10854294675396e-05
3.91522327345575e-06
-2.91376635479778e-05
-2.40782344892261e-06
1.01236587727893e-05
-1.44064272899847e-05
-1.13530307543769e-05
-1.05821186364538e-05
-6.57892628379649e-06
-3.46421259971229e-05
-3.51771239923769e-05
-1.71670864767615e-05
-2.48823112814095e-05
-3.56886438320408e-05
-3.77300723279743e-05
-1.59518374796348e-05
2.94762497010916e-07
-1.69194831136066e-05
-6.02030033598125e-06
-2.59315805535327e-05
-1.90057306598968e-05
-4.05560437693342e-06
-4.14095433388775e-06
1.32078477823281e-06
-2.1069365171452e-06
-1.15393711370012e-07
7.58729427630666e-06
-1.41016198747103e-05
-3.22972526716251e-05
-3.64668297271494e-05
-4.32344452319013e-05
7.04165581934688e-07
-3.15011100753319e-05
-5.07296264161762e-05
-3.32617984389683e-06
1.87568347100153e-07
-2.33253057743779e-05
-4.4629104168971e-05
-2.52769999312209e-06
-2.90835029515095e-05
-3.51521543606279e-05
-1.3667285043463e-06
-1.29169623364727e-05
-1.11550170228125e-05
-4.2907529462849e-05
-1.61776274791307e-05
-2.53510951302801e-05
-1.71944779221995e-05
-1.56391162407168e-05
-3.08073496098902e-05
-2.51279455316186e-05
-1.05567116611557e-05
-1.20405166001103e-05
-2.99624760647506e-05
-2.60785979505926e-05
-2.21774589914573e-05
-1.05138785222138e-05
-1.91160421669116e-05
2.54213409837001e-05
-2.28135082532206e-06
-5.72158830659176e-06
1.56340452722301e-06
-6.38510642687422e-07
3.00488019738962e-06
-4.78105917861687e-06
-3.73248005744216e-06
1.09354067473733e-07
1.90002569414183e-05
-1.81698556984174e-05
-1.07194870697379e-06
-2.5759858346713e-06
-3.10402176147845e-05
3.25708811721641e-05
-4.68075109574504e-05
-2.73107113072863e-05
-1.16446141061616e-05
-1.36864706064768e-05
-5.74454655402105e-05
-3.63242187444442e-05
7.30493347101169e-06
-2.21824443004353e-05
-4.33593290021045e-05
4.98721513811771e-07
8.43006140350956e-06
-3.27154590468625e-05
-1.33595334275608e-05
-1.01743877399737e-05
1.79609414721405e-05
-1.99149496607357e-05
1.31749215920658e-05
1.92026214487654e-06
1.23334967408752e-05
-2.42311188364836e-05
-3.40008189103359e-05
-2.32526250446279e-05
-1.657922756652e-05
-4.71136976113432e-05
-4.52417070558434e-05
-3.62324323993948e-05
-2.76553825298467e-05
-2.85803861343789e-05
-4.63620701145952e-05
-5.768938995358e-07
-2.2936124437449e-05
4.08298414197316e-05
8.50342007020957e-06
-9.73542035949277e-06
1.23584690584815e-05
-1.5220381911374e-05
1.25045235664546e-05
-1.67794093508065e-05
-1.76066961078251e-05
-1.95878726591543e-05
-1.41226461848011e-05
-3.36756208792771e-05
-3.01264091585365e-05
-1.44299810770854e-05
-6.40537676337252e-05
-5.19834977294863e-05
-2.41749874781142e-05
-3.40456781986049e-05
-2.67113946471673e-05
-1.52790330240138e-05
-3.46591547331707e-05
-1.61128530596387e-05
-7.57306759200674e-06
1.12010567644812e-05
4.77570255120538e-06
2.32490829264051e-05
3.24639087286132e-06
-6.77774614898163e-07
-1.20250136031875e-05
1.02891161757399e-05
3.45988765885889e-05
-2.04500348807734e-05
-2.97276496147434e-05
-2.91130924859004e-05
-1.64640753595622e-05
-5.49417132602001e-05
-4.59085959311685e-05
-3.56070048579675e-05
-2.613055682238e-05
-6.19609435204954e-05
-5.82901906429774e-05
-2.99078462312476e-05
-1.07448442379763e-05
-5.6802941805291e-05
-4.59705917357139e-05
2.19061501799784e-07
5.96792023448834e-06
1.15113253900113e-05
1.82390768142752e-06
4.05607156684039e-06
1.82138034213285e-05
-1.18603987850811e-05
-1.26727125756269e-05
9.30207015537315e-06
-4.07218283833706e-06
-7.44586016502384e-06
-1.46969905086852e-05
-2.60357024791491e-05
-4.91460984247888e-05
-1.48178870171348e-05
-2.32319930881332e-05
-2.6611526535954e-05
-1.50206821285768e-05
-9.22140115948187e-06
-2.6608680069859e-05
1.49556097369543e-08
2.90502497004571e-05
2.78002693112571e-06
1.19107275061521e-05
3.11867999888597e-05
3.9034599549741e-06
-6.93891674385689e-06
2.22653620469245e-06
-5.40992326092604e-06
5.10250956794098e-06
-1.08446554111733e-05
1.6421813238163e-05
5.93845612130915e-08
-3.87099725388698e-05
-2.84924636131455e-05
-2.3841073127197e-06
-3.45510713324649e-05
-3.62392634730533e-05
-2.06203295448692e-05
-7.60647694897623e-06
-3.70619701143181e-06
-2.4508883051133e-05
-3.14914237867683e-05
-1.15454117077418e-05
3.09349732759272e-06
-1.63976358197421e-06
-9.91325572971247e-06
-8.90643323152107e-06
-1.06364806022422e-05
-2.11555440143556e-06
-6.2226898855658e-05
-1.01017279049868e-06
1.45630159761665e-06
-4.47702979452584e-05
-1.86608719024478e-05
-2.261104366502e-05
-2.81912904893087e-05
-3.65014145974297e-05
-5.0665033824948e-05
-2.30618627334255e-05
-2.42680798191163e-05
-4.55626485386691e-05
-4.2845432643518e-05
-3.98322430646331e-05
-2.43620005206793e-05
6.3497352468035e-06
-1.77482476766985e-05
-6.08582731502022e-06
1.63214507736965e-05
4.12990573467739e-06
-2.19197721866154e-05
1.03174990524712e-06
-3.09782276295409e-05
-1.25673990290283e-05
-7.93881748908477e-06
1.19858609040106e-05
3.3003398233897e-06
2.09492043929695e-07
-7.22341857196772e-06
-1.05014475173285e-05
6.35339850656591e-06
-2.18227639362827e-05
-2.68034180467365e-05
-1.20321199058162e-05
-1.00178883297772e-06
3.40965866376839e-06
-2.5948513452985e-05
-2.19988093815769e-05
8.12303905515533e-06
-1.75676726935066e-05
-5.14418668712933e-06
1.43772592967118e-05
-1.36389380986016e-05
-4.41372239285879e-05
-1.84192821837658e-05
-3.10653083177536e-05
-1.2611550523109e-05
-2.11961448788762e-05
8.46850740088011e-06
-1.98559760919083e-06
-2.80198647197324e-05
-6.60950611813921e-06
5.58648526982173e-06
5.15599296060671e-06
1.29284826197803e-06
6.32865889177484e-07
2.10289651688701e-07
-1.07303275617985e-05
-2.4368186294698e-05
-1.15137595432958e-06
2.41676852692654e-06
9.31732630423268e-06
-5.03863610885398e-05
-5.41913109368213e-06
5.91441072831208e-06
5.50454858340063e-06
-1.74329147877766e-05
2.55655686740048e-06
2.07956019831352e-06
-3.01992337373568e-05
-3.99600411206445e-05
-3.28159215971263e-05
-9.14684897581501e-07
-3.69909211033131e-05
-6.42924367372303e-05
-1.91186109529065e-05
-3.30151380822223e-05
-1.93186183128326e-05
-4.28571266697051e-05
-2.37094943908716e-05
-1.72628211993e-05
5.10092060568743e-07
-4.06300229457615e-05
-1.99475924616349e-05
5.2397121609193e-06
-1.63048108325435e-05
-6.37100126036008e-06
-2.57900163260076e-05
-1.13422342220763e-05
-2.44564050602606e-05
-4.69249500307911e-05
-1.2304404327518e-05
-1.8197180172701e-05
-1.3873855646889e-05
-1.91405183677561e-05
-8.53411085711395e-06
-9.44845290719892e-06
-5.58495861009102e-05
-1.05559365246026e-05
2.42194848789964e-05
-7.23390703204157e-06
-2.79739017479611e-05
-2.09361021484628e-05
-4.51131615825633e-06
-1.08742943263939e-05
-5.11394067548778e-05
-4.18122281836979e-06
9.00946531287733e-06
-2.0650850449101e-05
-5.50847319140769e-05
-9.9388544523405e-06
-3.09841708243583e-06
-5.4441582603476e-06
-7.8778255248781e-06
-1.51260087639285e-05
1.84927544696263e-05
-6.02154908250368e-06
-2.21330724524777e-05
-8.02300833997868e-07
6.54963729317864e-06
-1.82836541969392e-05
-3.68473576476405e-05
-2.19097933828419e-07
-6.34327960279406e-06
-4.20760430702823e-05
-9.87593213638827e-06
-2.94207680320685e-06
-7.00236070746608e-06
-9.45996037762901e-06
-4.25356559445603e-05
-5.89308150154709e-06
2.40811324070339e-06
-4.23898022883101e-05
-2.04657617707861e-05
-1.01415320368731e-05
1.79070888350493e-05
-2.66277220438876e-05
-2.39912483789865e-05
2.01284372249062e-05
1.48527703207639e-05
-4.52187379531537e-05
-1.50269548404182e-05
9.73380550391893e-06
-7.8199337463457e-06
-1.94541479242525e-05
-1.00122908561794e-05
-1.26818555609286e-05
-3.59683253661157e-05
-7.04286729449575e-05
2.77667352324263e-07
-5.7631089653391e-06
-4.20700305138516e-05
-4.49254870992418e-05
-1.73865093604049e-05
-3.080916180621e-05
-4.87168557949498e-05
-3.21985108760874e-05
-1.32237481575967e-05
-2.52348507168372e-05
-2.89977063558038e-05
-1.36493181762823e-05
-1.22289234403152e-05
2.14316195470971e-05
-3.05533552469632e-05
-4.67595417488234e-05
-4.00670678973855e-06
-8.70591570014238e-07
-2.08246777062222e-05
-4.30576397829998e-05
-1.27846713386502e-05
3.00133964628117e-06
-4.18019440064916e-05
-2.05819326778825e-05
-3.46404662064267e-05
-2.73830753003582e-05
-4.38213232045281e-05
-3.07585151928169e-06
-1.02534686494691e-05
-3.28319417519915e-05
-1.65216377627338e-05
-2.23610808404388e-05
2.45952116661949e-05
-3.8965042703699e-06
-2.78477357238348e-05
-4.92667246242701e-06
-1.21224072716733e-05
-9.09754210310277e-06
-1.39728724404969e-05
-1.76938242396718e-05
1.14924401977118e-05
-1.61600373260286e-05
-3.89657131020935e-05
-3.70925605062056e-06
-1.03782189168681e-05
-2.075200758838e-05
-3.41144127466866e-05
-1.62791012259533e-05
-1.31465222278608e-05
-3.67961145795781e-05
-4.92121710292133e-05
1.3645886673548e-05
-1.20415158623635e-05
-2.19227470322375e-06
1.25990407304616e-05
3.45320487623218e-05
3.06364616825627e-05
-2.21864025510579e-05
-4.84313542300621e-06
1.62067143968759e-05
-1.04198674335404e-06
-1.58021366903766e-05
-1.52546377284008e-05
-1.98760856171093e-05
-3.89883865385791e-05
-4.30368283739173e-05
-1.8485695481141e-05
-5.55984340280427e-07
-1.52490199341362e-05
-2.03199487421702e-05
-1.60442350669055e-05
-1.58819625355481e-05
-2.29745866266622e-05
-2.2726682106666e-05
-2.53070113197583e-05
-5.8961404029113e-06
-3.30858155002921e-06
2.54241465625499e-06
-2.69976766351378e-05
-1.57756579384239e-06
-1.17443056336451e-05
-1.68876640356954e-05
-1.17676863757759e-06
-4.02100391438934e-05
-9.03863715194288e-06
-4.71699932581999e-05
-2.28983871934266e-05
-4.78970215219054e-05
-3.70883249174462e-05
-1.77790357075513e-05
-2.53633466896252e-05
-4.18151532377117e-05
-9.32302550894482e-06
-2.72183945910037e-05
-1.70529928960734e-05
-1.61562984755613e-05
-8.53338087297656e-06
1.585731288725e-05
-3.1816796255034e-06
-4.92808284887723e-06
-1.82882111524855e-05
-1.62890379963856e-05
-8.16908703242832e-06
-3.76476265587467e-05
-1.13693696002559e-05
1.60787835496674e-06
-3.85990655474682e-05
-2.78901908841913e-05
-3.08564538557528e-05
-2.75284780527712e-05
-6.83306263226128e-05
-2.03111369993485e-05
-2.16858936137435e-05
-4.59337889160445e-06
-1.29447039651198e-05
-4.47961273126818e-05
-2.12320462895061e-05
-4.65672720014244e-05
-1.89421286168176e-05
-1.02619273626098e-05
-1.53770293710786e-05
-5.77769747297725e-06
-4.26953412287804e-06
8.38066935020682e-07
-1.41064773091218e-05
8.05607127625845e-06
-1.80219673056097e-05
-2.38799300129347e-05
1.67111159484919e-05
-1.1989134004512e-05
-2.03485592835417e-05
1.01570587117297e-05
3.42306500631291e-06
-2.71332019067315e-05
-3.90050166285579e-05
-6.05772907394484e-05
-1.69810268812925e-05
-3.36943014310655e-05
-1.8192875887524e-05
-1.2258644683477e-05
-1.38311086281403e-05
1.43229571553375e-06
-7.63271566629435e-06
-1.09804940738945e-05
-2.09590987807338e-05
1.15042742010269e-05
-1.24356326453854e-05
-3.23755433230686e-06
-1.5608857340434e-05
-7.30126685784103e-06
-2.71657382308969e-05
-4.07324696304339e-05
-1.95926052998201e-05
-3.07836690273417e-05
-2.8543033408855e-05
-4.10112363242069e-05
4.83916213228744e-06
-1.32517533884366e-05
-2.22153399378065e-05
-4.94692462786237e-05
7.83046253692842e-06
-2.50339880791187e-06
-1.48855020329343e-05
-3.99669200820684e-05
-3.2884609135706e-05
-4.20429777106059e-06
-7.99944927125967e-06
5.14773487680385e-07
-2.26575779145205e-05
-1.36859869821685e-05
-2.1090377908784e-05
-4.5069272869697e-05
-1.91119756698619e-05
-3.45701791344132e-05
-1.54485630201347e-05
-4.14750038628382e-05
-1.6542441930898e-05
-3.26557911391546e-05
-2.19514609592957e-05
-2.90284638546738e-05
-1.66311172988432e-06
-7.59972444930152e-06
-3.12124391188158e-05
-3.24040456036616e-05
-2.69197741847959e-06
-2.14694157681929e-05
-7.44708299374922e-06
-3.42020925751395e-05
-1.40117772025035e-05
-1.66436776140697e-05
-3.13510770581836e-05
-5.26233730390676e-06
4.5948303966662e-06
-5.48298608672841e-06
-1.83903075066882e-05
1.76888455906526e-06
-2.11124249020452e-05
-2.96359177204758e-05
-1.48201466278419e-05
-1.8872021377134e-05
-2.44041565054013e-06
-3.29358948581856e-05
-2.91125145445072e-05
-7.64661716100794e-07
2.00493173164687e-07
-4.9004682318304e-05
8.90302693301175e-06
-1.62414781053803e-05
-1.93008377703835e-06
-2.06117456079568e-05
-1.72854895936618e-05
8.46147784552731e-06
-1.37806126159508e-05
-5.04123374780809e-06
-4.47744026291243e-06
1.66243369246613e-05
-3.50059680181112e-05
-2.56637560455399e-06
2.69405064934026e-05
-1.62851591218801e-05
-3.74826593122116e-05
-8.35428335448347e-06
-3.76223490545885e-05
-2.36334287782338e-06
-5.05082458258619e-05
-1.16874775449812e-05
-6.70064645499561e-06
-2.28672266614589e-05
-7.42011605764323e-06
9.93781839321547e-06
-2.87698705334411e-05
-4.95200582570176e-06
-1.6671213349618e-06
-2.91821960132805e-06
-7.23554224354159e-07
1.18548803084893e-06
4.0875744607042e-06
8.81965461245533e-06
-3.5517806155049e-06
-4.30474582169592e-05
-8.11344465273853e-06
-1.47046152078662e-05
-2.93501869498366e-05
1.94074086293978e-05
-3.19930548166595e-05
-3.11483172869034e-05
-1.02563023953358e-05
-3.16689846697423e-05
-5.40493072049735e-05
-4.9301007458451e-05
-5.06026035312611e-05
-1.85900433476795e-05
-3.28173777036781e-05
-4.54894357505773e-05
-1.91181999893487e-07
-3.31882150477378e-05
-1.99155649784997e-05
9.82280307653036e-06
-2.04588434261238e-05
-7.94212631927355e-06
1.84999137926248e-05
2.13936607588082e-05
-8.08647385086904e-06
-9.27785840444863e-07
-5.20957671737623e-05
-1.2075916110841e-05
-2.65296356548875e-05
-4.56366521632793e-05
-4.11419121627331e-06
-1.33288502198922e-05
-6.04297656110632e-05
-3.66901579221537e-05
-3.36248275991701e-05
-2.51821193134312e-05
-2.37851827636813e-05
-5.40732987982066e-06
-3.54924397603031e-05
1.20168690999479e-05
-2.22330467624054e-05
-2.12206282709244e-05
-1.59824800743756e-05
3.28976759277798e-06
1.06472030273519e-05
4.72839217623644e-06
2.76680400120188e-06
9.80366516111987e-06
5.58944280104623e-06
-1.6304069205146e-05
-2.99215735045886e-05
-7.89360381354157e-07
-2.68100352392834e-05
-4.3843253875898e-05
-3.86028589811037e-05
4.44152035283074e-06
-1.93568038066953e-05
-2.92982222588645e-05
-4.26168643972266e-05
1.39864922721229e-05
3.15170402194307e-05
-2.89446401414418e-06
-1.74652285800741e-05
-1.02235932492643e-05
2.57921632917344e-05
1.41558219045061e-05
6.21453252432765e-06
-1.73496511598718e-05
3.17752326122917e-05
-1.97362916124531e-05
-2.18624639670656e-05
-8.63709193039465e-06
-8.17560811937325e-06
-4.05889171394335e-05
-2.97601630105469e-05
-3.89725532463147e-05
-2.74180726410707e-05
-1.92657144862266e-05
-3.04685078924556e-05
-4.46438472075343e-05
-1.25774191543333e-05
-1.13984808323811e-05
-2.84465527867567e-06
3.22106130916208e-05
-5.11299386405742e-06
-2.33427813951133e-05
1.64573072307324e-05
-1.35141225071149e-06
-8.40819318724003e-06
-2.94975992326744e-05
4.17960255194467e-06
-2.45743234080886e-05
-6.32518140444434e-05
-1.72545014096442e-05
-1.50592620131788e-05
-6.06829418123298e-05
-6.67704955937531e-05
-2.22308401447295e-05
6.67672110143503e-07
-3.02530162104228e-05
-4.23127026619919e-05
-4.12267932276882e-05
-2.27588059888748e-06
2.13890380789279e-06
-3.88751391446061e-05
-1.93926801482059e-05
3.64834072061502e-05
-1.27880952006015e-05
-1.83958801561589e-05
-1.94205704566365e-05
5.71604043815753e-05
-1.43763851219659e-05
-5.09026900042473e-05
-3.47469306595259e-05
2.14527581715881e-05
-6.68199127356227e-05
-6.85108843802648e-05
-4.6456900721234e-05
-2.28782400740425e-05
-9.41300916381159e-06
-5.26773212190679e-05
-5.77985360911848e-05
-1.80640227936516e-06
9.37056496826858e-06
-3.90233035886148e-05
-3.0232601208055e-05
9.58750338063441e-06
-1.60618145366018e-05
-2.47090286173551e-05
5.03977289218219e-06
-1.09145345603288e-05
-1.84671052274368e-05
-1.68381665183853e-05
3.48487815836534e-06
2.75139697801899e-06
-2.52002085573529e-05
-1.30903840643652e-05
6.49159046993959e-06
-3.65765322215735e-05
-3.0820202364938e-05
-2.31982346944597e-05
-2.93380027135837e-05
-2.81657354172533e-05
-4.96501695602453e-05
2.03496552177076e-05
1.46081242368122e-05
4.27789489487817e-06
-1.69841509901818e-05
2.40263688272831e-05
8.27663999851371e-06
-9.69177481279479e-06
-4.31379956455604e-05
8.69144300999099e-07
2.03388097689062e-05
-4.26530470559892e-05
-5.03535730096997e-05
-3.05464586811694e-05
-3.03581647675135e-06
-5.83726795494109e-05
-6.73171104226859e-05
-3.99172586626514e-06
1.66678878867349e-06
-5.42999061748044e-05
-3.2056468988608e-05
-2.46855917817024e-05
6.75210350772513e-06
-1.8030425693874e-06
-2.59865477288089e-05
1.20516500774678e-06
-9.5668588586078e-06
4.11930007943666e-06
-2.97880397972766e-05
1.1904402481662e-05
-6.40429939058097e-06
-5.48216114624079e-05
-4.50164450488748e-05
-3.80150338385117e-05
-3.3975262378396e-05
-3.8811732956314e-05
-4.30747020058566e-05
9.20185240549762e-07
-3.00636972590574e-05
-2.45161044238349e-05
-4.37518162204649e-05
7.15335826091056e-06
-1.12245795054769e-06
-8.89521778413211e-06
-4.0174291066132e-06
1.0234193668002e-05
-3.0657024076652e-06
3.90962891365925e-06
3.48497188667196e-05
1.41207332112956e-05
-2.97231019170967e-05
-4.47101481063961e-05
2.99918384747556e-05
-1.9275532019434e-05
-5.40763526309076e-05
-2.90551535248204e-05
-2.10032679210635e-05
-4.91186880478264e-05
-6.94164671517712e-05
-3.75384140722676e-05
-1.63063258983232e-07
-2.18262641739596e-05
-2.22573785273097e-05
-1.53749145545215e-07
3.22967762323265e-05
-6.64092198787791e-06
-2.90769636503747e-05
1.07214557724846e-05
-1.18484090491514e-05
-1.18229779209704e-06
-2.27261263540572e-05
-2.08778556926893e-05
1.30640138670027e-05
-2.08779404872797e-05
-1.40966744771049e-05
-3.60309403404633e-05
-1.98272831091174e-05
-3.38341687161682e-05
-3.43477269149364e-05
-9.94658578896338e-06
-2.92540870761461e-05
-8.66996484551487e-06
1.07911637990249e-05
-2.89017694228718e-05
-6.06630695838466e-06
2.94365678941953e-05
-1.876010521185e-06
2.39192690423945e-06
1.41361825836908e-05
3.01834032512681e-06
2.23302693225704e-05
2.30700853751637e-05
-3.51603301217059e-05
-4.54144784528366e-05
-3.36494096018746e-05
-3.89820724358308e-05
-3.66690788837929e-05
-3.16083584980974e-05
-2.66979466701129e-05
-3.53588957847191e-05
-5.0144045802943e-05
-2.09001067276433e-05
-2.03214449334534e-05
-1.55681275649201e-05
-3.63878320610639e-05
3.92128956484954e-07
1.23593700948382e-05
1.54288976940682e-06
-4.93964528973996e-06
7.59649053432769e-06
2.50990114205429e-05
-1.34404063782612e-05
-3.76884610520434e-05
-3.90520112280591e-05
3.19496715147319e-07
6.89160910793827e-06
-6.5148147008502e-05
-6.15004981881963e-05
-9.85757990462489e-06
-1.81317771356559e-05
-4.85192929469427e-05
-4.71194920225147e-05
-2.03454677573819e-05
-4.82522444314309e-06
-1.50010499880596e-05
-3.57357414216423e-05
-1.0540138690403e-06
2.10191474437642e-05
5.72074888171678e-06
-4.79239790048376e-06
4.08078020431654e-06
4.45685836996184e-06
1.25142708972357e-06
-1.60259036047165e-05
8.64258714237639e-06
1.32833515934778e-05
-3.09664227413859e-05
-4.96101370991091e-05
-5.981803129068e-05
-6.08171526189244e-06
-4.73867723554097e-05
-6.70803652627385e-05
-1.03295614096898e-05
1.73646360131006e-06
-1.90725412302497e-05
-4.71503224552835e-05
-1.41400894213049e-05
3.49891010115532e-05
2.02381104221975e-05
5.88774722476789e-06
1.6679493198054e-05
3.34883645926543e-05
3.59726349945683e-05
7.43387399289815e-06
-1.81169383939939e-05
-1.31224217543915e-05
4.9014645379677e-07
-1.94508001631883e-05
-6.15856543313321e-05
-8.52633324139594e-05
-1.82432213091119e-05
-8.84809682665999e-06
-3.93264694350432e-05
-4.29818101442119e-05
-1.78268707301791e-05
-1.56123062328898e-05
-1.30188409073239e-05
-4.06519512243859e-05
4.05405986128122e-05
6.37835715077741e-05
2.46863942094667e-05
-7.45378677766198e-06
6.53019995165496e-06
5.30617835990628e-05
-1.68019292893095e-05
-4.80453767203018e-05
-1.73097391011698e-05
2.43121859884199e-06
-3.94496881458606e-05
-7.90708757222333e-05
-4.90013079068244e-05
-3.20790476132428e-05
-5.87673015863838e-05
-0.000106165004742203
-3.41979935866143e-05
6.80784136020308e-07
-2.54703860121807e-06
-3.56142431202289e-05
-5.3040689014518e-06
5.63594402248597e-06
2.1282639240389e-05
-2.6748304298654e-05
-3.20610907348843e-09
4.63741435230458e-05
3.41042101116551e-07
-1.79651625775718e-05
-5.75319039252618e-05
1.44913321184035e-05
-1.09297472466311e-05
-5.25581651973761e-05
-5.68201422987995e-05
-3.47949728972268e-05
-5.19773153623888e-05
-4.97387035874639e-05
-5.61894386164795e-05
-4.6027593585876e-05
-2.96616712474386e-05
-4.03423022362894e-05
-1.96084989014929e-05
3.36459091721661e-06
-5.89019414361998e-07
2.93044940375305e-05
1.32805856431647e-06
2.75789962511827e-05
1.53921422696827e-05
1.07028679304314e-05
8.78018816796484e-06
1.49067146258033e-05
-3.217328354755e-05
-5.17813807324032e-05
-3.06227577706292e-05
-3.79935508288556e-05
-2.68340979806993e-05
-4.13420402991719e-05
-2.31088199606859e-05
-8.25814133901283e-05
-2.73534779999373e-05
-4.61615190069962e-06
-3.26854823576612e-05
-1.68606613588844e-05
-2.12565690084349e-05
2.68492678217575e-05
3.20350808447317e-05
2.18458285438412e-05
2.7665777122353e-05
4.9089829014205e-05
-1.15057245008234e-05
-7.8636447622586e-06
-2.17300694924842e-05
-6.2635099763142e-06
-1.98433208480358e-05
-5.72856028678571e-05
-1.98242188002993e-05
-5.55927594604251e-05
-4.37207328243425e-05
-6.02528801050328e-05
-2.02623912545677e-05
-3.90260055336244e-05
-1.77866285975855e-05
-1.49226717349356e-05
6.73177788196504e-06
2.41071143855742e-05
-9.26747211100916e-06
1.79218217518314e-05
6.03023586219191e-06
1.71668813991813e-05
2.31662877068255e-05
-2.81394039853454e-06
-4.51248403921532e-06
2.78151130047793e-05
-3.0347012323078e-06
-3.88138281562725e-05
-3.15691425581668e-05
-5.97088821678111e-05
-6.42268874925034e-05
-3.71064047209277e-05
-6.91530247505381e-05
-3.73794288014272e-05
-4.29722949544762e-05
-4.39968098787277e-05
-1.90466290120579e-05
-7.82628026342896e-06
-1.08127721255754e-05
3.70767568807403e-06
3.80481479083762e-05
2.16894908113792e-05
-3.16067295701283e-06
1.39044066093761e-06
-3.93917357535316e-06
-4.07289316938675e-06
-4.52947608069926e-05
-4.93558879849818e-05
-2.88814600928514e-05
-1.37971981717516e-05
-5.11681266388433e-05
-5.47633712908566e-05
-4.99798486830255e-05
-4.45291573617387e-05
-5.09794013913612e-05
-2.38614617945635e-05
-2.63360566760598e-05
6.48335956161579e-06
8.42793209735956e-06
6.53832836760633e-06
2.30441697363375e-05
2.17650723234528e-05
-9.2676851751717e-06
-2.6918497506828e-05
1.70427536735487e-05
-8.55695014024522e-06
3.99178501007518e-06
-5.49005194373136e-06
-7.20442756940732e-06
-1.27041262999104e-05
-5.7554040449292e-05
-4.76468335235415e-05
-4.52099262461767e-05
-4.97293356394959e-05
-1.65751373279981e-05
-2.58244895277214e-05
-2.98872400179947e-05
-1.30758884035054e-05
-1.25444910590215e-05
-4.30969674398485e-06
-1.0910274201647e-05
1.22877993122534e-05
1.51765446856302e-05
7.83271390809882e-06
2.66878401397396e-05
8.93805643017073e-06
8.5059475361891e-06
-4.2243930149798e-06
6.17251631266788e-06
-6.1041717095586e-07
-4.23099634693396e-05
-4.02475558123539e-05
-6.24152945919606e-05
-6.51244201132575e-05
-5.53872152179503e-05
-5.59787481792462e-05
-2.13503312228022e-05
-9.49029118614115e-06
-1.2937901998509e-06
1.36972797952812e-05
-1.33811053805807e-05
7.3132030116387e-06
1.85215357222325e-05
2.15282556061578e-05
-2.00496782225038e-05
-8.61847185650086e-06
1.44077184074721e-05
-2.7553656853741e-05
-2.55566943490329e-05
-2.1273209696817e-05
-4.92750037400157e-05
-1.95861287715162e-05
-4.32560198068879e-05
-6.37483362531405e-05
-6.31293302457381e-05
-4.42479891237469e-05
-2.32282942504161e-05
-6.30122966217808e-05
-4.63763264372817e-05
-5.73250385866987e-06
-8.87762136528808e-06
-1.99482909533986e-05
-1.3064453215222e-05
2.77010347515693e-05
2.55692436629735e-05
-1.18695090674139e-05
6.26491964946152e-06
-1.93535091753351e-05
-5.33402121813647e-06
-3.07361679738374e-06
-2.00713995716985e-05
-7.18819404309211e-06
-1.06267007520061e-05
-5.59253191331417e-05
-5.5358456001143e-05
-4.13514055638751e-05
-3.43770299799989e-05
-4.64455886008358e-05
-3.47454126229219e-05
-2.5974617979296e-05
-1.2782927327395e-05
2.09624867024795e-06
1.40914183047632e-06
1.16195093286881e-05
3.83356788722543e-06
2.19292781045035e-05
3.02505140217946e-05
7.2515660059076e-06
2.67950208532366e-05
-7.25913123983914e-07
-1.42723171886148e-05
1.47711741424947e-06
-1.65978212587871e-05
-2.93565369295686e-05
-1.60306357602601e-05
-5.39095496247868e-05
-4.5081615951357e-05
-4.54798068683233e-05
-4.82017508317224e-06
-3.09533114174827e-05
-3.49996698946172e-05
-3.18142650801307e-05
2.34970554928358e-07
2.73475601870921e-05
-3.23072824922383e-05
2.26092199108972e-05
-1.09631733058422e-05
-3.40937477527157e-06
-8.99804719051699e-06
-4.98698762995391e-06
-7.63870663112411e-06
1.41199171013036e-05
-1.91680245859894e-05
-3.75877305013929e-06
-1.83727903389689e-05
-1.05241563580014e-05
-6.58437835296893e-06
-4.59494488055584e-05
-4.0319745610175e-05
-2.04869013324842e-05
-5.68153456794243e-05
-3.71812254162039e-05
3.8371020637359e-06
-3.62957025749291e-05
-2.29827390540906e-05
-4.528662232385e-05
-2.64271362024694e-06
3.12307383828501e-05
-2.24609553459142e-06
-4.17407083314586e-05
-1.7319355775462e-05
-1.05284902089651e-05
-1.74916114195777e-05
-1.40578609651062e-06
-5.46144935534995e-05
7.76175108022628e-06
-6.71014533520321e-05
-5.04599892953264e-05
-4.48833849910632e-05
-1.18417293520787e-05
-4.22583923772817e-05
-5.95622788938562e-05
-2.97547448630471e-05
-9.36586324628969e-06
-6.58639287599629e-06
-5.42965972977603e-06
-1.54316526911936e-05
1.4413394769611e-05
-6.15245182617198e-06
5.0486103680538e-07
2.85954839991137e-05
-1.11445409499214e-05
-1.96312328511623e-05
-1.02046372840877e-05
-2.0101568680622e-05
-3.21655683084541e-05
-3.17949806165742e-05
-4.58070544494528e-05
-4.47298642756361e-05
-4.6093459563666e-05
-1.95679217084169e-05
-2.74595997948598e-05
-1.65816296658592e-05
-1.84597342790756e-05
-2.406706258592e-05
-1.02970089475354e-05
9.83676248580827e-06
-1.56484778469446e-05
1.01050696517369e-05
6.77720138913102e-06
1.69932695429401e-05
-1.48231678772986e-05
-1.68529406616081e-05
1.69305162058205e-05
-3.7534088491432e-07
-1.468096087061e-05
1.19906713388515e-05
-1.15295134131277e-05
-4.52324629852228e-05
-2.90900900540914e-05
-4.30608855509697e-05
-2.55095510675828e-07
-3.80363611543018e-05
-1.59806122239922e-05
-1.79569748411825e-05
7.17151801916312e-06
9.55570838450524e-06
5.67292248590234e-06
-9.63228863492655e-06
4.6308173019366e-05
-1.68663644886777e-06
-1.12884491724854e-05
-3.17787331152085e-07
-1.93320125746212e-06
-2.33698980660515e-05
-5.23580217660089e-05
-7.44438555158398e-06
-1.6205200857313e-05
-4.67813525040001e-05
-3.30348218599579e-05
-3.35030217357346e-05
-2.18476525394169e-05
-4.01209627651681e-05
-1.31832996615649e-05
-2.00102919554899e-05
-1.91336066231566e-05
-2.10880492688798e-06
-1.00465813527627e-05
9.06456775479308e-06
-7.07767886068792e-06
1.37861504308212e-05
-7.69660074367528e-06
1.83673719469879e-05
-5.31374540685627e-06
-2.60295020085426e-05
-8.49902733611966e-06
-4.35850509307571e-05
-3.38730230552768e-05
-2.25648785157924e-05
-4.02354513125495e-05
-1.98772558667987e-05
-5.59787975949486e-05
-6.1683212757442e-05
-1.24266463447849e-05
-2.91446818507962e-05
-2.74692136425762e-05
-1.67744140262388e-05
-1.33569618458275e-05
-2.87598101774812e-05
-2.03077503320031e-05
-1.23320159559234e-05
-9.79992580662483e-06
4.31219960124112e-07
-4.16396233143717e-06
-2.61230648886609e-06
5.37467770785121e-06
-1.67747307070281e-05
-3.74940360763814e-05
-2.65414344702786e-05
-1.04871133442243e-05
-2.62012758489082e-05
-6.26002718387107e-05
-4.06545858387267e-05
-1.53318507839296e-05
-4.77100125679312e-05
-3.86174837376272e-05
-1.35823054746987e-05
-5.41106006824217e-06
7.68239538162271e-06
3.85842336632762e-06
5.89337973599127e-06
-5.17959438156042e-07
1.65716919181814e-05
3.85905624571138e-06
-4.513769590637e-06
-5.95354615004915e-07
-9.72927653398788e-06
6.19788870794255e-06
1.19193626578812e-06
-2.13015593000922e-05
-2.96861637295454e-05
-2.64947429864818e-05
2.10517320970552e-05
-5.04990108965248e-05
-2.43501515676354e-05
-3.93119168600542e-05
-3.45269235230264e-05
-2.1052576808886e-05
2.37680904403529e-06
-2.07838976357063e-05
1.67219501021625e-06
-8.21024355872973e-06
-2.01843034825748e-05
-2.14129223306448e-05
8.58992113391386e-06
-1.52721617589626e-05
1.30017112588933e-05
-1.57347291754941e-06
-9.64506215276545e-06
-3.55822113523938e-05
-4.30037155777787e-05
2.65174441034705e-06
-1.74919419617331e-05
-1.09274395640012e-05
-2.17521319086151e-05
-2.4281240256516e-05
-1.61792403385181e-05
-6.55478718794294e-06
3.05093487978035e-07
-1.21305623831014e-05
8.50558651400467e-06
-1.95975418574069e-05
-1.32644636447555e-05
-5.39872523112317e-06
-1.46950392837121e-05
-3.35538656797114e-05
-1.35384074979475e-05
-1.10901654728533e-05
1.8740421647084e-05
-1.58420448949926e-05
-3.64499362501801e-05
-6.76172124564861e-06
-2.20156519489106e-05
-2.08616419987687e-05
-1.69264678191397e-05
-3.9835888317002e-05
-4.43040086310648e-05
-5.19988598568896e-06
-1.74717808652942e-05
2.13338447020964e-05
1.52811757668039e-05
5.25067413417848e-07
2.89730344175545e-06
2.8356022934753e-05
-4.71340849748275e-06
-2.18183834515198e-05
4.35024954657435e-08
-9.00603913382123e-06
-3.15908940292174e-05
-3.65440719906993e-05
-2.28600999457899e-05
-1.04270580676796e-05
-2.26907273933406e-05
-3.25842731213201e-05
-1.9639945274083e-05
-3.82740367303586e-05
-3.00535563900697e-05
-3.74183167714986e-05
1.73865781330095e-06
8.24316445831615e-06
-4.06266721794869e-06
1.58788534295534e-05
-4.48317598494989e-07
1.04701307496144e-05
-1.04601053932918e-05
4.85791917465416e-06
-3.96344148444143e-06
1.57366767252626e-05
4.98506656701506e-06
-1.78547929225629e-05
-3.61904281668314e-05
-7.98488851627481e-06
-1.71635728555224e-05
-1.69659621883293e-05
-1.44293653430142e-05
-5.12375502567988e-05
-5.59470004163405e-05
-1.41372561617137e-05
-3.30945362120317e-05
-3.2859484849351e-05
-2.60750726315908e-05
-8.34390515330441e-06
1.10762586873549e-06
-1.82368287583586e-05
-3.11316136029621e-05
5.55817246167534e-06
-8.41412078892655e-06
-1.51178016666266e-05
-1.09265733190251e-06
-3.58577706231818e-06
4.36872675575308e-06
-3.03280538807536e-05
-3.41189961832965e-05
-2.78077598658555e-05
-3.91981277845701e-05
-6.64631743836989e-05
-4.1845459533642e-05
-2.80684882504641e-05
-4.94781606064551e-07
-3.45345127571399e-05
-3.01373085324956e-05
-1.90347740766677e-05
-1.54085931231129e-05
-3.19558085578902e-05
-2.20855543222391e-05
-1.10906138015711e-05
-2.54792099192334e-05
-1.10515220167087e-05
-7.67307803297589e-06
-4.95158737222722e-06
5.65469718409356e-06
-5.87951985848689e-05
-4.06509506875134e-06
1.29374163293002e-07
-4.39847223567324e-05
-4.98133177465569e-05
-6.67902711844464e-05
-4.2156838153607e-05
-1.73201275393568e-05
-4.54221723712074e-05
-2.97355591315559e-05
-2.74955698083522e-05
-3.97349159442878e-05
-3.33030245445139e-05
-7.0300148746069e-06
-3.52565377481355e-06
-3.17437174260838e-05
-1.91494355788281e-05
-2.90816678931565e-05
-1.47605512476912e-05
3.55943334364864e-06
-3.8116164105273e-05
-2.92020589413923e-05
-3.19751445497729e-06
-6.0003682297999e-05
-3.38390619437486e-05
-1.35553172245928e-05
-5.58005589209605e-06
-2.04261214275765e-05
-3.07630019536444e-05
-6.8646149319622e-06
-1.07989004329247e-05
-3.03389583275781e-05
-3.11976543781973e-05
8.28769879573349e-06
-2.23471896239554e-05
-2.29523123228546e-05
-1.93657491215738e-06
6.34469492259932e-06
-2.68923418423169e-05
-1.19048879605271e-05
-3.34390100204874e-06
-1.39109476632968e-05
-3.55925076118288e-05
-3.03620287633767e-05
-2.57520841460009e-06
-1.38116887413878e-05
-6.67008005185028e-06
-3.47982125461697e-05
-1.48024858483083e-05
2.76008827958381e-05
-2.06015459123211e-05
-3.72653844221714e-05
-5.31973435936281e-07
2.0432553467671e-05
-4.51783261048924e-06
-1.38145751015664e-05
1.62406960229309e-05
3.07428352244321e-05
2.23732077536956e-05
-3.66082589718054e-05
-3.65325386493275e-05
-1.19755210177808e-05
-2.9316344476047e-05
-6.37275426946024e-05
-2.90507057074461e-05
-3.71343658626535e-05
-2.16550435345799e-05
-4.21791244748117e-05
-3.9854129336047e-05
-5.11286603660933e-05
-7.06186634533647e-05
-4.08261600272333e-05
-1.30920085960969e-05
-5.70538166071475e-06
-3.04290017206362e-05
-8.99141005087876e-06
2.16683940448107e-05
-4.61531808402904e-05
-3.97183950688873e-05
-2.66901583263107e-05
-1.82601921651703e-05
-1.17599301019013e-05
-2.95650719861435e-05
-1.67939249803204e-05
-5.14026557490574e-05
-4.60582121874461e-05
-4.63233083595765e-05
-1.38328999623449e-05
-1.62747560221513e-05
-5.38722544838979e-05
-5.60549223484155e-05
-2.94050735348465e-05
-1.14405872574134e-05
-2.43250781219615e-05
-8.14738996141713e-06
6.06571506526402e-06
-1.49047583952534e-05
-2.90643474830134e-05
-2.92100850548806e-05
1.73616224066827e-05
1.06885212404895e-05
-5.93273025253183e-05
-2.39549080734091e-06
-6.02465646731223e-06
-2.44737285080696e-05
-6.02119764968125e-05
-3.07349123086245e-05
-1.22297690244722e-05
-9.5928089302677e-06
-5.21446855860317e-05
-1.61616739211725e-05
-8.82021862127479e-06
-3.45271192426064e-06
-4.54271510627991e-05
-1.43183515879606e-05
-3.24835316197819e-06
-2.09095842467775e-05
-2.79445872608128e-06
-2.44078779384903e-05
9.41978407405706e-06
1.10814470878299e-05
-1.37377863305649e-05
-2.62991885093497e-05
-3.7622166293718e-06
-4.69208997790279e-05
-1.529441384031e-05
-8.75745354222473e-06
-4.28594462942939e-05
-5.10939708512057e-05
-5.386803680759e-05
-2.5554888653553e-05
-2.69468170052988e-05
-1.17838457405712e-05
6.98995784197247e-06
-3.4061102120055e-05
1.63479693787882e-05
-1.17241675973607e-05
-1.25595554805434e-05
8.88256139692307e-06
1.38555890077026e-05
2.33465422485226e-05
5.77003177874785e-07
3.24230050928081e-06
-1.90636229201046e-05
-3.08313797517942e-05
-1.48279119378588e-05
-3.38944743013035e-05
-6.08781168572156e-05
-3.99165262672711e-05
-3.85439502088236e-05
-1.90681913377298e-05
-3.59931638449733e-05
-4.89035359567224e-05
-2.19101097739788e-05
-4.1528614199215e-05
-8.65670766690694e-06
-2.17145552934299e-05
-4.7038852537146e-06
1.63383867795376e-05
-1.25232174076194e-05
-2.13568598479667e-05
-2.11642947746268e-06
3.79360874093269e-06
-2.81677759551099e-05
-4.60510791102208e-05
-2.86148845178669e-05
-1.63870004708462e-05
-7.27226886584277e-05
-5.15667118038644e-05
-3.83362669783661e-05
-5.02836815129961e-05
-7.25081439263286e-05
-4.85803190624487e-05
-4.8753668970492e-05
-2.55348536762424e-05
-4.46122155936558e-05
-4.5599744277948e-05
2.80846731075892e-07
-1.79928805135026e-05
-1.79875150357106e-05
-1.49917224518994e-05
-2.02292699454726e-06
1.12049043457304e-07
-1.87850577452468e-05
1.27258610693378e-05
1.17438107390406e-05
-5.30111336253359e-06
-4.36241931126728e-05
-3.8756508002498e-05
-3.32076813400354e-05
-2.31757116807818e-05
-5.91110007324041e-05
-4.26381008667185e-05
-3.35052210787261e-05
-2.97681075871057e-05
-4.16921468281519e-05
-2.35172674236908e-05
2.17005405083922e-05
-1.5501505934684e-05
-2.12872553591259e-05
1.36026293564656e-06
1.01506240058452e-07
-1.37679949140759e-05
-1.20671377863862e-05
-5.725458800796e-06
-1.147083282825e-06
-2.22088397173431e-05
-1.90898052182759e-05
-6.85276473568144e-05
-2.97803366467151e-05
-2.84901330756348e-05
-5.13546921742007e-05
-1.88512536686918e-05
-4.08212055888521e-05
-3.37239074436368e-05
-3.30460960144582e-05
-3.93856925005797e-05
-3.55276013080786e-05
-2.43689920193447e-05
-1.62670368700793e-05
-8.65128452422225e-06
-1.9901279241747e-05
-1.54220250095385e-05
-6.43630395912443e-06
-2.82562221618051e-05
1.71747186746503e-05
-1.4365102398751e-05
-3.75122757381773e-05
-2.42370642382348e-05
-4.02516353081034e-05
-4.72727592657693e-05
-3.60532459287967e-05
2.1510819523879e-08
-5.55159561489361e-05
-6.37234581840412e-05
-2.51142069813354e-05
-6.42269591650098e-06
-4.02394174733528e-05
-3.05398423931905e-05
-5.71417790168189e-06
-2.47504796868148e-05
-3.50459245188067e-05
-1.38413606774929e-05
-2.95097869654369e-05
-1.31661673600527e-05
-2.70844432613556e-05
-2.52145851628062e-05
-3.91324956974697e-05
-1.70235967553871e-05
-9.68010967795712e-06
-3.31670720337175e-05
-3.18074820904847e-05
-9.31314170374295e-06
-4.36108444227681e-05
-5.99088846576376e-05
-1.54143375229233e-05
-3.18166336111391e-05
-3.04600594641124e-05
-1.92487482172314e-05
-3.64700857468279e-05
-2.35973835262691e-06
-2.6884813924408e-05
-5.89716556507768e-05
-1.26414359065605e-05
-3.08405543662214e-05
-4.44342719217329e-06
-4.24530646886118e-05
-2.12033705562405e-05
3.04805524672482e-06
-5.04177386894081e-05
-2.65063657320492e-05
-3.14331843132127e-05
-3.62662356129035e-05
-3.87683990428354e-05
-1.73284569948809e-05
-1.23875552263161e-05
-3.20873959495362e-05
-3.21517067758414e-05
-1.82782793742951e-05
2.22134775552067e-05
2.10861890208455e-06
2.03805149712036e-06
2.69776731783412e-06
-8.6816953886704e-06
3.81396250054852e-06
-3.98565508480852e-06
-2.29492969536267e-05
-3.97920661911082e-05
-1.12439879360037e-05
-4.18393108289815e-05
-4.75607174298562e-05
-3.0286021729077e-05
-2.31604137949188e-05
-3.36242568308143e-05
-2.54998188706026e-05
-3.85646056257318e-05
-2.71575322161896e-05
-3.35597341002949e-05
-3.48864377427377e-05
-2.38577182963191e-05
7.10323874466825e-06
1.11427038371836e-05
-2.3319842775797e-05
1.65608564669414e-05
1.86125981483885e-06
-1.22389639140929e-05
-9.53222069766582e-06
-3.12622355837905e-05
4.2825502316333e-06
-9.45521842646853e-06
-7.17739834777522e-05
-5.37463026753511e-05
-5.03308898717456e-05
-6.32705091350995e-05
-5.4656938939189e-05
-4.25544464427622e-05
-5.46828056021611e-05
-4.62681445272768e-06
-2.78742599357269e-05
-1.14297338141592e-05
-2.6699793308791e-05
-1.14718675983323e-05
-1.16501635926078e-05
-2.25290982958857e-05
-8.76121912660394e-06
-3.29156996713033e-05
-1.24112830895677e-05
-1.56354644514787e-05
-1.90438113459364e-05
-4.48640405515503e-05
-2.52014201921208e-05
-3.29158010148162e-05
-3.64091272353891e-05
-3.95055597253686e-05
-8.28642677180336e-05
-8.13715521464776e-05
-3.11418124199658e-05
-3.03236513272155e-05
-4.45578010542457e-05
-3.58411471551047e-06
-9.84692032752609e-06
1.41453371189988e-05
1.61186775164862e-06
6.65731330255341e-06
4.64369287930638e-06
-2.07256756813144e-06
-9.99009084939084e-06
1.45579489232364e-05
2.28307857450339e-05
-1.71663759363493e-05
-6.06888934769669e-05
-3.96104207975348e-05
-1.46686880249624e-05
-2.32909976799499e-05
-6.02939713082959e-05
-2.06570391876986e-05
-5.47157779596783e-05
-3.63548552129516e-05
-3.36916985697117e-05
-3.97068522322867e-05
4.66519202330939e-06
-2.54488096689199e-05
-2.29650614548118e-05
-5.45101161904642e-06
4.04570643538417e-06
2.47082387187186e-05
7.36937842976788e-06
-1.16337161812515e-05
2.59197591088444e-05
-1.24233607932014e-05
-1.29388457440201e-05
-9.6927174288645e-06
-1.21107263477562e-05
-4.82557102524315e-05
-5.03088428443745e-05
-4.25334514233515e-05
-7.45814302791374e-05
-8.932399193142e-05
-2.90777415460566e-05
-4.35943667254869e-05
-4.9154807833124e-05
-1.64582879771989e-05
-1.01406203201478e-05
-4.11822394572504e-06
-1.47728629111163e-05
-6.00799716675184e-06
-8.01855687397187e-06
9.33571388219911e-06
2.34975344330532e-05
2.3821999435273e-05
1.54011574090871e-05
3.05966244878599e-06
-1.60480225241187e-05
-2.94262043961984e-05
-4.67833751229681e-05
-4.83091228923954e-05
-6.00912159126255e-05
-5.57138468051602e-05
-6.41128758431679e-05
-5.71559484099656e-05
-4.92997810015859e-05
-3.52557890798839e-05
-4.92374603175684e-05
-5.32023220214947e-05
-5.03540158848647e-05
-1.8149862837696e-05
3.66370860785067e-05
2.35957641159879e-06
-1.01564498646572e-05
2.36388421906393e-05
1.51873296022055e-06
1.02647905611409e-05
-2.5504797291881e-05
5.80441079036628e-07
-1.68583863457113e-05
-1.03582897379456e-05
-4.1219869111733e-05
-2.85899606509223e-05
-4.98608322228767e-05
-5.48449435482126e-05
-0.000104910030709794
-3.12220890147009e-05
-4.5399207932378e-05
-4.39193326735998e-05
-2.67140288553129e-05
-1.90941243437376e-05
-1.64894795449504e-06
-8.34651080113094e-06
2.0459034755619e-06
-1.17621124529868e-05
1.72137780464538e-05
1.3631388964377e-05
-2.29093844769746e-05
2.37742199536977e-05
2.25432842622448e-05
2.80416285780877e-05
-3.91645214256488e-05
-4.72701692941297e-05
-1.43540985259987e-05
-6.66437879141761e-05
-6.25472885552427e-05
-2.36305465974228e-05
-7.6177178943789e-05
-2.66838297720598e-05
-5.05463601855451e-05
2.30937642842444e-05
-1.13754310871504e-06
-4.34289160437804e-06
1.49454214172749e-05
-2.34096494185473e-06
2.98205340155728e-05
-2.76519890550641e-07
-1.49039513884363e-05
-3.96854782494699e-06
-3.55748589018498e-06
-2.56823480600859e-05
1.71502304446822e-05
-4.18754382478557e-05
-3.6898374583067e-06
-4.70807822069895e-05
-4.72083733368616e-05
-6.04519795059785e-05
-8.12795691038281e-05
-6.60179309758475e-05
-2.13432293737333e-05
-2.52101313670813e-06
-1.95071690693507e-05
-4.64352811069359e-05
1.10952693271085e-06
-3.65866573741212e-06
-8.85516922692699e-06
3.78508803992254e-06
-4.71698024275953e-06
2.14868315147364e-05
-1.40207143765582e-05
-7.56689506368899e-06
-1.38822245361426e-05
8.54141373100131e-06
-4.15228790582334e-05
-1.91522564212154e-05
-3.26473628816255e-05
-3.23866378565892e-05
-6.36202947551142e-05
-5.55230263435107e-05
-5.19956662138461e-05
-4.2338708966196e-05
-4.69605226896283e-05
-4.21122984003303e-05
9.84050375404761e-06
-2.260035661835e-05
-3.20798316790374e-05
7.09138974771989e-06
7.54306915005386e-06
-1.60988746040433e-05
-3.0198973251195e-05
-1.95439231185619e-05
1.03081340242059e-06
-8.08195372311218e-07
-3.0040798772694e-05
-2.89984857699671e-05
-3.63811052358336e-05
-1.56389257244914e-05
-3.83919883033742e-05
-1.66758688642544e-05
-1.85239370155499e-05
-3.28829655688106e-05
-4.1854599445713e-05
-1.06147720977079e-06
-2.6546307201149e-05
-2.95908909373608e-05
-3.65119942315614e-05
2.32805586847968e-05
-3.47930991038296e-06
-1.36568019163104e-05
-1.0514218587513e-05
-3.719884725566e-06
2.37704679050276e-06
-2.21116212049925e-05
-7.15660036480133e-06
-1.22689878853589e-05
-2.45272263926079e-05
-2.46641753555199e-05
-1.51014427298576e-05
-7.08854732219571e-06
-1.665910894061e-05
-4.0852665021489e-05
-6.63784950665576e-06
-5.88694891509296e-06
-4.24180647874909e-05
-5.28855863060181e-06
1.14863611195777e-05
-1.5774328484261e-05
-5.21167959379732e-05
-4.85072900566666e-05
-1.95908736986145e-05
1.39759911136112e-05
-3.23721272346406e-05
-1.98415855889149e-05
-9.60804133428349e-06
-2.09860833511224e-05
-3.17382983964939e-05
-4.36439541039636e-05
-7.51172189329748e-06
-2.32424154536159e-05
-2.72211540863984e-05
-4.1101085893952e-05
-1.70964881986e-05
-4.14752464730058e-05
-3.15131499903203e-05
-1.05870909463272e-05
-2.36617314697259e-05
-6.63669722328021e-06
-2.53483410875854e-05
-1.796829604763e-05
-6.97524796004043e-06
-4.52494172051516e-05
-5.96707204722908e-05
-7.59917426681648e-06
-1.44637128977164e-06
-3.68607861930996e-05
-5.2102140229675e-05
-3.43234942449984e-05
-1.40542473005637e-05
-3.00468689113424e-05
-1.3255221710885e-05
-3.30806555274631e-05
-2.83802134239397e-05
-3.46935058868753e-05
-5.4907336829636e-05
-1.50898325831049e-05
-2.83300928932632e-05
-4.21390900361892e-05
-8.45684273082349e-06
-3.86725882067106e-06
-1.53868200891857e-05
-7.26019078314755e-06
-1.94780287923864e-05
1.98058187481822e-05
-1.94748143806312e-05
-6.53097384432145e-05
-2.61876831567789e-05
-1.48939656025989e-05
-4.37535894745078e-05
-6.73327560952176e-05
-1.86918916578591e-05
-3.21126430693012e-05
-2.33890672451368e-05
-2.67274091976672e-05
-3.76700024542239e-05
-4.8608762677289e-05
-1.53068320496002e-05
-8.06514251270266e-06
-1.55146044865135e-06
-2.78336015161031e-05
-2.64182117683176e-05
-2.34994195779681e-06
-1.5999094413222e-05
-2.85605266250623e-05
-3.11624173913628e-05
-1.17132956665535e-05
1.26161265024572e-05
-7.81802213282194e-06
-4.99048024878594e-05
-2.28969889230534e-05
-2.33509422573566e-05
-2.56254006319969e-05
-4.56785057944592e-05
-2.91210248982193e-05
-2.60179272880356e-05
-3.44121577587796e-05
-3.74839760424148e-06
-1.68327393795814e-05
-5.05492250726485e-05
-5.93707555919049e-06
-4.09653551842004e-05
-1.06465944832156e-05
-1.22481284457695e-05
-2.96017063309542e-05
-2.74619323529643e-05
2.63262163211406e-05
1.44068699609444e-05
-4.33785441020469e-05
9.03110663116411e-07
-6.54554016172413e-07
-3.86913762168925e-05
-2.86976502164183e-05
-5.82798556193567e-05
-4.67850938487018e-05
-5.06791840571313e-05
-5.20550047779395e-05
-4.18979198156943e-05
-1.12347197875006e-05
-5.31634097638477e-05
-1.54772124200616e-05
-1.0296003132973e-06
-1.21266687952871e-05
-1.95796065112689e-05
-1.06515377726388e-05
1.6851786095063e-06
-2.51798467016301e-06
-3.23466704375329e-05
-1.30681014079858e-05
1.38115956660241e-05
-2.63300536149344e-05
-2.16051710633049e-05
-2.16052042448857e-05
-4.96473006107134e-05
-6.42473051085802e-05
-3.536225666224e-05
-3.56362502356929e-05
-4.04694465972051e-05
-3.88856649874854e-05
-2.63157966075624e-05
-2.41513505108453e-05
-1.04807567112013e-05
-3.47060926874978e-05
-1.13105237664549e-05
-2.58623511348661e-05
-9.02151191419197e-06
-2.15497767936951e-05
-3.69920447859107e-05
2.54285282714423e-05
1.20846411846218e-05
-2.02843095817779e-05
-9.99665083375082e-06
-5.94109121449578e-06
-1.32211210024172e-05
-2.82311540869522e-05
-2.11473490020822e-05
-1.16064788485529e-05
-1.91903780248896e-05
-7.21970919175873e-05
-3.41199885554538e-06
-2.54812970503766e-05
-4.57083078549679e-05
-4.27163935884505e-05
-2.91005604116746e-05
5.10705216671666e-06
-7.4084069519366e-06
-1.24365924768088e-06
2.19613031593169e-05
2.61769436625406e-05
-9.0310509864814e-06
-3.28616277872529e-05
6.6388477106304e-06
-1.1476252527167e-05
-1.98465561203707e-05
-3.2995393578566e-05
-2.45159022017547e-05
-1.98096286272714e-05
-1.93470544856954e-05
-6.64272275085043e-05
-1.71964793705785e-05
-1.97805677140493e-05
-6.2914028146449e-05
-6.03953059498758e-05
-1.55004856510771e-05
1.60951130253528e-07
-4.73268989320165e-05
-3.31730487057772e-05
-5.95202793940435e-06
-6.38729900512376e-06
-2.15730421341452e-05
-8.86952854607459e-06
2.42788010919541e-05
-1.42394719967214e-05
-2.75084233765821e-05
-9.66948420709691e-06
-1.20762984136671e-05
-3.32009068716863e-05
-2.54457727619872e-05
8.13008892282917e-06
-1.87677172361793e-05
-5.80659172943163e-05
-4.81779662034146e-05
-1.8008914433274e-05
-4.20841838019005e-05
-3.7677697561389e-05
-1.32078692414475e-05
6.367626825286e-07
-2.04305266388351e-05
-4.67843915026567e-05
-4.4952960289936e-05
-2.38245940943442e-05
4.98747338434316e-06
-1.92579515082539e-05
-3.12253220034925e-05
8.73175209612635e-06
-3.29093688021685e-06
-6.9453105449662e-05
-1.20741873166397e-05
-2.38386387244354e-05
-3.78709165283184e-05
-3.39517698803374e-05
-4.85634190466689e-07
2.77850970618514e-06
3.46839615615814e-06
-4.80712383745889e-05
-3.57356181658714e-05
1.51115094923357e-05
-1.71330378484367e-05
-3.18571342805609e-05
-3.36116107546817e-05
-6.91131458564355e-06
-1.25272977641117e-05
-5.35122655352958e-05
-3.81980792422244e-05
-1.1923285183829e-05
3.27748322267776e-06
-1.95490196883081e-05
-4.71994978844961e-05
2.74438117396809e-06
-7.82958686830489e-06
-3.18022074563557e-05
-4.72861107027216e-06
-2.78359736520987e-05
-1.99136586867177e-05
-2.26148192741192e-06
-3.98776549961172e-05
-2.87762927355796e-05
-1.50971221279197e-05
-1.60444019713297e-05
-1.34597364235985e-05
-3.83219634468024e-05
-1.87801078827067e-05
-3.25701185996111e-05
-1.38308445931868e-05
-5.81577051808866e-05
-2.91382605365345e-05
8.03397872199361e-07
8.93249410389751e-06
-1.47607147717555e-05
-1.82605292462822e-05
-7.54900131927713e-06
-1.74444571283108e-05
-2.86958128376214e-05
-6.47028060873441e-06
1.47981389542296e-06
-1.05618900232778e-05
-2.03863589691445e-05
-6.8852032400829e-06
-8.62608234711928e-06
-2.29724730830479e-05
-2.99319099459327e-05
-3.58460765168244e-05
-1.69796547739896e-05
-1.97986290750449e-05
-3.88913446552337e-05
-5.61025057862205e-05
-2.07341610266251e-05
-1.33152610427402e-05
-3.46959111363054e-05
-2.22935147232871e-05
-2.01178550711739e-05
-3.22732283625474e-05
-5.38471959631633e-05
-5.97148479024943e-05
-2.10173837920852e-05
-1.56571808563044e-06
-2.39414505027459e-05
-3.80745498332565e-05
-2.8442619944329e-05
-1.16326444681803e-05
-1.63293612823447e-05
-3.67487358878923e-05
-3.94596394095952e-05
-2.04895821868112e-05
-2.67362113524455e-05
-3.1237033498672e-05
-2.08892481086962e-05
-5.50294971005989e-05
-2.62192086357016e-05
-1.96543440415667e-05
-3.28573521379775e-05
-1.03926409520206e-05
-8.6895039444508e-06
-1.93520960847422e-05
-3.52331782909849e-05
-1.9134825270225e-07
-2.00913454167994e-05
1.40156404670079e-05
-6.61515658077302e-06
-1.43813788941096e-05
-2.97848076703533e-05
-1.6289366185723e-05
1.66621111170988e-06
-4.74158015971441e-05
-2.05246769190361e-05
-7.78767602771894e-06
-9.98617286310003e-06
-1.15357438169607e-05
-1.98087867335491e-05
-1.00951545792059e-05
-1.705811061237e-05
-3.74527440924335e-05
-3.47298220236107e-05
-1.72406413323377e-05
-4.26154807494298e-06
-2.97594475227681e-05
-1.32158360227141e-05
-1.27938799933579e-05
3.84046703792812e-06
-2.01575503960059e-06
-5.16279162221635e-05
2.61343133386748e-06
-2.50702599342404e-06
3.03807480909636e-06
-4.62927618844036e-05
-5.13320824848872e-05
1.1450117089992e-06
-3.17540561857173e-05
-3.51975474807321e-05
-3.09343479783638e-05
-3.19018849332584e-05
-2.31883432121859e-05
-3.12104469388522e-05
-4.09423190606004e-05
-1.42103523543846e-05
-1.23440833629298e-05
-4.66362531176668e-05
-3.2990749559147e-05
-1.75942571956143e-05
-3.62545732733298e-05
-5.92422412547516e-06
-1.62729602720485e-05
-2.78111452895231e-05
2.44496617736252e-06
-5.63388732890466e-05
-1.52541624856953e-05
-1.98447485306713e-05
-4.41161132729541e-05
-2.48162714016626e-05
-1.63672433587939e-05
-5.33494807607163e-05
-7.32846508900305e-05
-4.80766944276741e-05
-2.67149152164814e-05
-1.52107913532887e-05
-2.08674091187191e-05
-4.68529824047171e-06
-3.31410384310393e-05
-3.7998470411495e-05
-6.39721815410373e-05
-2.35234980809268e-06
1.31604372704717e-05
-1.52829302668073e-05
-2.1971882117022e-05
-7.91284210675895e-06
1.15794281092936e-05
-3.79978830288313e-05
-1.89351447762509e-05
-1.25021881136016e-05
2.54583327330135e-05
-3.82132732052701e-05
-6.18719569577086e-05
-1.01614925882544e-05
-3.14550032570087e-06
-5.62047486669031e-05
-3.90601882759066e-05
1.44773043023322e-05
-2.65537812479826e-05
-6.59265232875759e-05
-4.94384937516907e-05
2.42656141766515e-05
-9.74418081751537e-06
-5.53318703378232e-05
-4.3064304866209e-05
1.02906352700668e-05
1.92145488281148e-05
-1.84314593749425e-05
-1.03406446709854e-05
3.89957041426301e-05
-3.98887394028845e-06
-2.32186590728402e-05
-3.35304594650198e-05
2.76937825021143e-05
-3.97898645676868e-05
-5.29488276323415e-05
-2.74236655439914e-05
-3.53485069034634e-05
-3.77316576367449e-05
-5.71276483689319e-05
-3.37658231934166e-05
-1.74348812019301e-05
-2.32633938133903e-05
-3.48346134197643e-05
-2.2924573275869e-05
-4.77501019539919e-06
-3.99249208620236e-05
-2.18616978869963e-06
-3.6665918839786e-06
9.74876097722465e-06
-8.83957879322268e-06
-4.00983210563556e-05
-3.41031832987665e-06
-1.56507815098e-05
-6.16186056467529e-05
-3.4198795811684e-05
-3.87810114752454e-05
-2.9724454156606e-05
-5.06608690170941e-05
-7.81183393909727e-06
-3.46591698626434e-05
-4.62968849658661e-05
-6.16635830642494e-05
-1.88868077459881e-05
3.11646784499226e-05
-3.28807135841438e-05
-4.55050720544532e-05
-7.89793175598151e-07
1.28832341345084e-06
-1.99754772774821e-05
-5.13544510655915e-05
5.29556374796359e-06
-6.85740948496001e-06
-2.32729340831588e-05
-2.0699424052072e-05
-1.74424346026265e-05
-4.23736733007667e-06
-6.57708561479354e-05
-2.7687558598493e-05
7.09519035200934e-06
2.83980889071566e-06
-3.42989618762597e-05
-3.60525514090964e-05
5.06463808261497e-06
-2.8345216584378e-05
-3.3624212234669e-05
-2.38344098213943e-05
-1.84333970082777e-05
-1.55243273804987e-05
-6.37866689478076e-05
6.56933649677495e-06
-3.36240562638442e-06
2.78007951253534e-06
-1.88011343238701e-05
-4.08632709578503e-05
6.00384843224684e-06
-3.45085853474981e-05
-2.82661117153569e-05
-7.81439080562927e-06
-3.29339126398179e-06
-1.20731751953581e-05
-3.62882209081379e-05
-1.68879530514972e-05
2.06470478223328e-05
-2.3889570471951e-05
-5.09045937461009e-05
1.66611263390434e-05
1.57425188914716e-05
-2.63781477866222e-05
-4.61413183981895e-05
1.20904581025888e-06
1.50885245027817e-05
-6.02750312097526e-05
-2.08819722608531e-05
1.00072509894912e-05
-2.14115389666009e-05
-2.43223609986102e-05
1.24326623189736e-05
-8.87335619463393e-06
-3.42877147229798e-05
-6.29289095810882e-06
1.32197841172129e-05
1.07200772730216e-05
-2.5329241923456e-05
-2.50200430082069e-05
-2.77419304631495e-05
-1.25038030737016e-05
-4.31789506992475e-05
-5.30321547392934e-05
-1.37538581206797e-05
-2.39561424550958e-06
-5.91397128385134e-05
-7.03562897820806e-05
-1.74000164764005e-05
-7.49810100104186e-06
-2.06808520074773e-05
-6.13812156007506e-05
-1.58092379218438e-05
-7.85511328507991e-06
-1.75784093085853e-05
1.12174021352999e-05
7.77775080573752e-06
6.9080689251709e-06
-2.24600167967643e-05
-1.75820838127312e-05
2.855693793076e-05
1.82195734109881e-05
-7.1181934019651e-05
-1.8895481611175e-05
1.09808284311501e-05
-4.22050667790731e-05
-9.55992820613901e-05
-3.43285576273068e-05
-1.56100114900065e-05
-5.26307549872735e-05
-5.22898474568103e-05
-5.78975630124457e-05
7.92319479916303e-06
-1.91497573277701e-05
-5.53624385878521e-05
-2.55640776945642e-05
-5.67458986620656e-06
-2.51131698669562e-05
-3.69356090945497e-05
5.67547165951487e-06
-1.24420829016275e-05
-4.09646384600049e-05
-6.93515744474946e-05
-3.19975217146648e-06
3.69979323327527e-06
-4.39902348910905e-05
-2.83463049034077e-05
-4.43985192504438e-06
-8.52403552987144e-06
-5.46244084307119e-05
-6.89705684773339e-05
-1.88995541306139e-05
-4.02625600598141e-05
-5.68398332337999e-05
-1.87503872668689e-05
8.85148318207624e-06
-2.2739927449483e-05
-3.03428965247691e-05
-4.62580669117309e-05
1.33696724215649e-05
1.34405571821158e-05
-1.85859028007448e-05
-1.76859174255817e-05
1.95924000695107e-05
3.34947713385251e-06
-4.33205300434557e-05
-3.47483216070085e-05
3.77826813637279e-06
-2.92446034749489e-05
-3.92824224973331e-05
-7.4256587668732e-06
-2.63442940648824e-05
-1.72228225591133e-05
-5.42160906852443e-05
-2.74246971846995e-05
-3.54155536953072e-06
-4.41773330213838e-05
-2.5739657954394e-05
-1.96050218039963e-05
-1.54340677658027e-05
-6.37419265695408e-07
-1.63986134721527e-05
1.2988784046529e-05
6.8134332155179e-06
-2.81325960635862e-05
-2.57109661426243e-05
-1.34000855724061e-05
-1.03480790470727e-05
-2.49509928515281e-05
-6.00902654965677e-05
-1.68027160833565e-05
-1.99257345343594e-05
-3.49972402916824e-05
-5.59132374702002e-05
-2.97258881639036e-06
-1.27393558473147e-05
-3.08478915977255e-05
-3.36145449445674e-05
2.74380276870274e-05
-3.14278583901158e-05
-3.48173953065067e-05
-1.63017668730643e-05
-3.69406678917638e-06
-2.42926510164576e-05
-3.45707737222616e-05
-2.21144906345286e-05
-1.84417328422574e-05
-6.03992878159353e-06
-4.66859604329148e-05
-3.00122769500829e-05
-3.35080019367417e-05
-4.99992917164613e-05
-7.4108389766833e-05
-3.2489690099877e-05
-4.44980592971266e-05
-4.89533592058297e-05
-5.4302391093732e-05
-3.40652738518418e-05
-2.79844275846646e-05
-4.15993727842027e-06
-4.14490101513858e-05
-1.9432315493319e-05
-1.44183867174102e-05
-2.2407749929877e-05
-4.47758152596739e-05
-1.64053085749193e-05
5.94915642681056e-06
-2.75079941791739e-05
-1.68466812442702e-05
-2.33423494764067e-05
-2.43730205716954e-05
-2.92842062112838e-05
-2.43951456605266e-05
-2.21985824412904e-05
-6.18394555579734e-05
-5.39563724124891e-05
-4.87417920032465e-05
-1.99081732238742e-05
-4.33062999248809e-05
-4.21641450216007e-05
-5.54400398636003e-05
-2.24296813440791e-05
-3.55773726692783e-05
-1.22775442193947e-05
-1.05353101488732e-05
1.48660851897565e-06
-4.57667150597446e-07
-1.12034680522686e-05
2.25262366907767e-05
2.15473184361363e-06
-4.15600552881588e-05
-2.78199969965032e-06
-9.81284102147611e-06
-1.05197635629189e-05
-5.30908792157623e-05
-6.85386916804027e-05
-1.65807979744019e-05
-1.28297149071557e-05
-2.32202662803502e-05
-4.10991398994302e-05
-2.37573194912696e-05
4.30207221036521e-06
-2.50374315562717e-05
3.3037464064807e-06
2.69105702529975e-05
1.84498319239415e-06
-3.61258447185364e-06
1.11051368424424e-06
-4.88767907125066e-06
2.32214109135306e-05
-6.16811729884534e-07
-3.48503057880728e-05
1.31947389008629e-05
-4.09193887887936e-05
-7.50735645962319e-06
2.78480311185742e-06
-6.85449360090831e-06
-1.84870508465286e-05
-3.43750991562559e-05
-2.15254228060384e-05
-1.91179833617803e-05
-4.72751775668769e-05
-3.22236083971857e-05
-4.12786310809605e-05
-1.8395616846021e-05
1.14738018275603e-06
-2.69524544781856e-05
7.70626144687992e-06
6.5794982355605e-06
-5.37759704952645e-05
-5.57387852591817e-05
7.15943003355608e-06
-2.11583387596216e-05
-2.96727320363134e-05
-4.19910521079496e-05
-9.50542330758456e-06
2.80748458954186e-06
-4.02772574187e-05
-3.99228646032937e-05
-2.08188489918908e-05
-3.29456608450375e-05
-6.34987163689309e-05
-4.18925914185521e-05
-3.73048644060967e-05
-3.91653450398325e-05
-5.00136840949326e-05
-1.82567704235606e-05
1.68795983549556e-05
-3.27276775866031e-05
-2.87382369592319e-05
3.21553369191377e-06
1.11352905307593e-05
-3.7528715214056e-05
-1.96262603563809e-05
3.95426667740268e-07
3.485968018153e-06
-4.5098352713998e-05
-5.84892170600879e-05
-3.39182036230565e-05
-3.9879633126172e-06
-2.51852775420309e-05
-3.73616800225092e-05
-6.40725405219556e-05
-1.79969723985017e-05
-4.19017417511084e-05
-4.43961908632154e-06
-1.16726576272573e-06
-1.28786491154211e-07
-8.46567358247319e-06
-2.27994662339813e-05
6.55924959139166e-08
1.56812958806387e-05
-2.31783507908985e-05
-1.0174840524848e-05
8.12543214974741e-06
5.70878818930166e-06
-3.5768459146071e-05
-3.26710066936555e-05
1.30244619085423e-05
-2.52640502112602e-05
-4.5723237943166e-05
-8.50378812695472e-06
3.16210434494527e-06
-1.53628110720373e-05
-3.72932041457924e-05
-2.3919003392723e-05
-2.46771594658635e-06
-2.18518938670615e-05
-1.74980950834344e-05
1.33482364355593e-05
-3.20833944204296e-05
-3.09408393231545e-05
-2.07517334726576e-05
1.85172216673548e-05
4.83231627416433e-06
-2.33895553637759e-05
-3.72127419353183e-05
1.15143260223307e-05
-4.66216705357258e-05
-8.38146126295735e-05
-6.77070519151464e-05
-2.32277065830715e-05
-1.77326108075301e-05
-7.54225105687364e-05
-1.90106199003492e-05
-1.44421563540292e-05
-1.6252041172017e-05
-4.99592154124217e-05
-3.34301316641534e-05
-1.29423702164949e-05
-2.62504028700203e-05
-2.18748076592203e-05
-1.38187438215107e-05
-6.79823528819973e-07
-5.28007504830489e-06
-5.13920657175875e-05
-1.25490015764804e-05
-3.16689159201999e-05
-3.97196763810772e-05
-3.17383475148013e-05
-4.89257650553296e-05
-5.71065000076381e-05
-2.23254629142458e-05
-3.19312331484853e-05
8.26875147636249e-06
-4.19108547094689e-05
-2.36976220271566e-05
1.39218377068413e-05
-3.14851645877996e-06
-3.01489413308792e-05
-7.7692878005084e-07
-6.5401811726874e-06
-1.02399152692926e-05
-3.94603257392971e-05
-7.55604234003088e-07
-8.95341482831797e-06
-2.45947273167768e-05
-2.35888024749991e-05
-3.6713131478919e-05
-2.38854338172968e-05
-2.6552107656465e-05
-1.87790474374146e-05
-2.85218335936214e-05
-4.04656863685228e-05
-3.27765436287913e-05
-3.30616382896734e-05
-2.71922895899765e-05
-1.07549885148549e-05
-8.94938868438015e-06
-9.75246377188341e-06
-1.8861619225617e-05
-2.69980765081051e-05
1.24428440179829e-05
-1.61912022997228e-05
-1.37934107957258e-06
1.10636773993582e-05
1.30660073988433e-05
-1.13008128145527e-05
-2.20733316567481e-05
-3.38536874127635e-05
-1.06675404034306e-05
-3.47556218130892e-05
-3.42168923989951e-05
-1.89507488796405e-05
-4.91721089973983e-06
-3.13209972749193e-05
-1.07445687037431e-05
1.08523556921048e-05
-1.60247167708028e-05
-1.22997779760527e-05
-3.24958469873457e-05
2.60581515698429e-05
1.24699058165516e-05
-4.09233028628872e-05
-1.06484100308619e-06
-2.00866368940889e-05
4.63529625184403e-06
-7.8888949399682e-06
-1.53251083246459e-05
-4.98955640289786e-05
-2.88507800832146e-05
-4.8679507020824e-05
-6.35865334470414e-05
-4.5768265587044e-05
-1.79423879389399e-05
-3.43632710748547e-05
-3.68570979175147e-05
-1.76473082297481e-06
-4.41997507411669e-05
-1.1047183571427e-05
-3.89280638386228e-05
-2.25911790515916e-05
-2.56515235606399e-05
-5.73177722425407e-05
-1.16402512237752e-05
2.17183072293776e-05
-2.31908323940776e-05
-3.72848271698563e-05
1.19208958333746e-05
-2.08069919461455e-06
-2.46886491450216e-05
-3.80240577294307e-05
-2.79135028576858e-05
-4.01039138382978e-05
-4.86726072355979e-05
-5.2809916702632e-05
-1.36814161068893e-05
-4.9982028631444e-05
-4.93448157025589e-05
-3.1837128710524e-05
8.97886874534932e-06
-2.16976345576339e-05
-2.34138315889534e-05
2.37612903574983e-05
-8.92880600112718e-06
-1.83263558293454e-05
-1.83433260639882e-05
-4.59821814139948e-05
-9.87636034560957e-07
-1.98977979351091e-05
-1.10344131217412e-05
-3.39829299580536e-05
5.33169166797253e-06
-2.11061767561661e-05
-3.96000197098346e-05
-6.44049800136702e-05
2.49781871254392e-06
-2.83816325659216e-05
-6.21364707502989e-06
-1.4330944368909e-06
4.05805149473994e-06
-4.54507723732943e-05
-3.51293705218349e-05
-8.17854171041748e-06
1.01510870971358e-05
-7.10997552464571e-06
3.89429819649854e-06
-3.03698898074564e-06
1.62074061231666e-05
-6.79779529636625e-06
-1.89672963453725e-05
1.32195644144234e-06
-2.67849941589515e-05
-4.13916749930552e-05
1.33411300676854e-05
-4.19134463138311e-05
-3.04176920842073e-05
-3.89299568122345e-05
-3.94509974151499e-05
-2.74683954057619e-05
-4.02220351344294e-05
-2.67084989248566e-05
-1.39193229996155e-05
1.80102407655175e-06
-8.81875896050128e-06
-3.32440947349935e-05
7.62919016391395e-06
2.94302781666178e-05
-1.7017679493296e-05
-2.09622208837479e-05
-1.17481230730722e-05
-1.41474630729916e-05
-4.50642868377866e-05
-3.91409807696155e-05
-4.23409215206544e-05
-3.18522653371778e-05
-5.81579410642468e-05
-3.42465411279452e-05
-3.2675745186838e-05
-2.71149769751237e-05
-4.90105814642902e-05
-6.05761426368549e-05
-2.47328250391517e-05
-5.75805336943898e-06
-2.62025213349323e-05
-2.15209211179117e-05
-2.69357277007301e-06
8.26643373527182e-06
-2.13470083974231e-05
-3.09078667361492e-05
-1.66682509687492e-06
-2.23925329482612e-05
-4.7583960650098e-05
-2.37997871638974e-05
-4.63370560944661e-05
-9.99944814390802e-06
-4.28789185919275e-05
-2.55678467964783e-05
-4.78166786737152e-05
-2.35534891199022e-05
-5.99912091598957e-05
-3.26909600767068e-05
-1.75276452724908e-05
-6.1067835223896e-05
-5.41003273377045e-05
-9.68490858458494e-06
-1.16454533208325e-05
-4.59198728952204e-05
1.36591126342728e-05
8.05055715077895e-06
1.01232299494144e-06
-9.86692359741459e-06
-1.23807590098666e-05
-3.25276718103169e-05
-3.97729208504903e-05
-1.21083276755149e-06
-1.3097151092441e-06
1.51903192968833e-05
-2.78637460452869e-05
-4.55332593322369e-05
-3.50973321123437e-05
-1.63655380444564e-05
-2.36124404577944e-05
-4.12179069603416e-05
-2.80966527656767e-05
-1.42801909319864e-06
-2.3465020939018e-05
-2.14125831318676e-05
5.97571599396315e-06
1.67111376669742e-05
1.75322269547739e-05
-2.40860934979847e-05
3.49066878210967e-06
-5.75346952964759e-06
-3.12934793873816e-05
-4.8482197332429e-05
-2.23496156628498e-06
1.04733073035953e-06
-3.65458111507935e-05
-3.9232413066074e-05
-2.49166663406268e-05
-1.43332703798465e-06
-3.97547316452407e-05
-5.77874820919832e-05
-3.9394956564037e-05
-1.6336034661626e-05
-5.69277451509273e-05
-3.59409483848373e-05
-3.33811935768054e-05
1.77894258768568e-05
-4.10810008323143e-05
-4.31373801958677e-05
-2.31310434486562e-05
-4.7044159743595e-05
-1.36963394362669e-05
-2.81109621560363e-05
-1.99224482791816e-05
-2.32307208347425e-05
-1.71656403317115e-05
-2.99438031045249e-05
-3.30825685066306e-05
-3.15639072431044e-05
-3.28280569187502e-05
-2.28706045485001e-05
-2.00896813491957e-05
-3.16550769672796e-05
-1.52474507374178e-05
-2.13535738338971e-05
5.92474292347935e-06
-2.42583914521382e-05
-1.92960063093841e-05
-3.09670325405614e-06
-1.90784571759032e-05
-3.40569667313093e-05
-2.04678924382396e-05
-1.31286338327672e-06
-1.22270174571151e-05
-2.97331221405359e-05
-5.32056186369749e-05
-2.11834146881741e-05
-1.70669987093392e-05
-2.46126242245826e-05
-2.73598904121792e-05
-1.91146284260494e-05
-2.13635802784483e-05
-4.12361921417548e-05
-3.64675297276146e-05
-1.49626516151054e-06
5.79767792392204e-06
-5.11435356592154e-05
-4.71579124615269e-05
-3.42543719046189e-05
-3.90395817192687e-06
-3.84828164835e-06
1.52320292686871e-06
9.1438648885871e-07
1.24417166175814e-05
-2.50180597867847e-05
2.13608499832319e-06
-1.22946447755437e-06
-3.14118164749521e-05
-1.84106313240155e-05
-5.23226960173092e-05
-1.87859196992905e-05
-3.83576645995179e-05
1.45455207964987e-06
-2.67680678357603e-05
-5.83829127595067e-06
-1.09110345520617e-05
4.83153910782443e-06
9.15865152136452e-06
3.63757390309112e-07
-1.16170273508856e-05
1.18277979482656e-05
7.92516362974336e-06
-2.12662697988977e-05
-1.08201641956582e-05
-2.22487553222325e-06
-2.3113631059217e-05
-1.75642256869145e-05
-3.25076798820385e-05
-7.93297596465874e-06
-1.30378230575116e-05
-3.25054893289423e-05
-3.99481993193765e-05
-4.46047305548466e-05
-2.22959521696348e-05
-3.09372055047274e-05
-1.79345411834308e-05
-4.30555856966429e-05
-1.08301641147888e-05
-2.38945406820234e-05
-4.38490181176988e-05
-3.48129374281261e-05
-2.60490889638764e-05
-2.51636330500974e-05
-2.8437743406764e-05
1.21555061204656e-06
-2.18787338389443e-05
-2.67501655399308e-05
-4.79051180112009e-05
-3.0118945290454e-05
-3.19075716526008e-05
-5.36400523328604e-05
-4.53267014026183e-05
-4.53514308043097e-05
-2.93857344008949e-05
-4.20692190892979e-05
-5.61549755000541e-05
-2.45907796521137e-05
-1.73216296626306e-06
-4.679656164691e-06
-1.20561062078852e-05
6.49757630126788e-06
1.10320224281175e-05
-1.52420456416237e-05
6.9401340924188e-06
5.4148693443878e-06
-5.418191195631e-06
-3.72780289113121e-05
-1.8938039642153e-05
-2.76176565168297e-05
-1.35391581770155e-05
-4.31812868454227e-05
-3.5134136319751e-05
-5.94732423319918e-05
-5.90527075480892e-05
-4.31626022343851e-05
-2.66139216313081e-05
-3.9955394303772e-05
-2.07004903640808e-05
-2.4523198490437e-05
7.827657580878e-07
1.44362943180515e-05
-3.11383565457347e-05
-9.46834032415807e-06
2.22525483680765e-05
1.90587249083187e-05
9.34626126341005e-06
-2.08743160915737e-05
1.23187233055208e-05
-3.25544474437293e-06
-2.60365271207693e-05
-3.85082747421745e-05
-1.32982903438413e-06
-1.85558650249132e-05
-4.84520881801974e-05
-4.83595728688678e-05
-6.83331230432594e-05
-1.81904103484768e-05
-2.59907372999089e-05
-3.21593241895357e-05
-1.69236705554331e-05
-1.92856617694081e-05
-1.53139172305478e-05
2.62452933226712e-05
1.91256341665946e-06
5.22973104991013e-06
1.92820935070063e-05
-8.76757382468274e-06
-9.06281730284707e-06
5.85977153359245e-06
-3.26388639429818e-06
2.38509677415363e-06
-1.53571387177479e-05
-4.48938789110348e-05
-3.8734013720664e-05
-2.88293150854178e-05
-5.25926431203972e-05
-5.45119599971289e-05
-5.04691677156085e-05
-3.79290722117342e-05
-2.76316445212194e-05
-2.56495349857855e-05
-2.87177989012782e-05
-5.23117515184397e-06
-1.24814287827835e-05
-4.13947057283446e-05
-1.86049790835078e-05
3.28408234018883e-05
-3.70161252992048e-05
-2.25816690272644e-05
-3.51215649089031e-05
1.17030321492089e-05
-3.77032848602532e-06
-3.01506846929099e-05
-2.08745906908001e-05
-2.83555673320833e-06
-5.11714085534927e-05
-6.75634915082946e-05
-1.86006616168082e-05
-3.06007476563708e-05
-2.98807515240833e-05
-4.04916694984309e-05
-5.63193838381907e-05
-2.32884557456143e-05
4.04530245367501e-06
-2.42518599195777e-05
-2.48050313112094e-05
2.76401931984824e-05
-1.78511429613252e-05
-1.60045128594233e-05
-3.11299007247349e-05
5.82087614476161e-06
-1.27030893628759e-05
-2.01252739403576e-06
-2.73446732533644e-05
-2.25076513758489e-05
-2.47854983683633e-05
-2.52666759222486e-05
-1.25582334230297e-05
-2.14550420252248e-05
-4.12107878096057e-05
-3.4068522175829e-05
-2.49317352116016e-05
-3.96052614597468e-05
-4.08898750993796e-05
-1.71006203635556e-05
1.25191379482087e-05
-7.43853047059872e-07
-1.96695765635149e-05
-1.98824572605e-06
2.40979912001595e-05
-5.04921913099989e-05
-3.05868257184667e-05
8.27525989207363e-06
2.15634660978673e-05
-8.07275511183244e-06
-1.42676064695588e-05
2.0153733486921e-05
7.01503328811911e-06
-4.43781101121866e-05
-5.0621649818217e-05
2.26624081745943e-06
-3.38633981473202e-05
-5.13873140156247e-05
-1.19247348793665e-05
-3.69227957697639e-06
-6.69381895480945e-06
-4.97031001604232e-05
-1.21472221351027e-05
2.1358638385108e-05
5.27634054489974e-06
-4.13399487565906e-05
1.67638076706425e-05
2.4474065687038e-05
-1.90362733219401e-05
-3.26173816825699e-05
-1.40934200948916e-05
1.85032712407767e-06
-3.55704583165998e-05
-6.00473961716701e-05
-5.40245461998751e-05
-2.1393635955623e-06
-3.28857079653366e-05
-6.4179822105709e-06
-2.74789493382251e-05
4.40620695107204e-06
-3.61839448914835e-05
-1.97744558893155e-05
-3.51539978657009e-07
-1.22635702415254e-05
-7.46542607567376e-06
-7.04368310793528e-06
2.63558906075467e-05
-3.1997493215285e-05
-3.8734153946793e-05
-3.03884470116268e-05
-4.81259430071629e-06
-3.85839759396352e-05
-4.92036903663593e-05
-1.9154510716344e-05
-4.82903069895589e-06
-5.11360499667501e-05
-3.71541221955352e-05
-4.16837084547723e-05
-4.14486387076561e-05
-2.82734406296226e-05
-4.51244405325309e-05
-1.94762235439734e-05
2.48621120665877e-05
-4.117721306477e-06
-2.91896621057044e-05
-1.59460145281883e-05
5.13051959620841e-06
-1.42745670563215e-05
-4.00011522629023e-05
-1.29156323710308e-05
1.49218898335598e-05
-3.46140687001553e-05
-5.85606958819539e-05
-3.26587337966683e-05
-1.33388502979141e-05
-3.32619875633626e-05
-5.60332107681568e-05
-1.86221966331447e-05
6.70442145002522e-06
-1.61534963506094e-05
-5.93420931580813e-05
-1.53621865467813e-05
-1.58455071376983e-05
5.45475269278311e-06
-3.97219350081831e-06
-1.25353271364558e-05
2.26714583994648e-05
7.75881012150865e-06
-9.03407424467391e-06
5.06014466677837e-06
-1.01483420592202e-05
-4.20371244839907e-05
-4.49860202189805e-05
-2.33177577290981e-05
-2.57595302629313e-05
-6.30198903294171e-05
-4.24429462321692e-05
-5.06978908476257e-05
-2.01495642568419e-05
-2.1466619524725e-05
-1.15587446969057e-05
-1.80156297427365e-05
-3.08285134673617e-05
-1.85370421471437e-05
-2.2858646659096e-05
-1.58283967283788e-05
-1.28403644369142e-05
-1.24868687095722e-05
1.12010756134131e-05
3.00505927836775e-07
-2.78832595868448e-05
-3.63344015538859e-05
-9.04784224055111e-06
-3.50347474670956e-05
-4.06553082497661e-05
-1.34512694111267e-05
-4.39795519305657e-05
-3.0882947066102e-05
-3.4721143292149e-05
-3.64394745049449e-05
-1.44658214273749e-05
-2.22010626891889e-05
-2.6575515753418e-05
-3.29787313244217e-05
-1.69355614010756e-05
4.75952470837032e-06
-1.22416684396196e-05
-8.50464362574123e-06
-3.39591999252944e-05
-3.63006206387617e-06
-5.74203869254223e-06
-3.85579683817089e-05
-2.30656530165313e-05
-1.36076884999688e-05
-1.81920528199272e-05
-2.13958787390678e-05
-3.40092905730433e-05
-2.23196933258226e-05
-4.95661289935063e-05
-4.43574115568934e-05
-3.8958521828944e-05
-1.23685482835836e-05
9.43874835323928e-07
-2.23851487433941e-05
-2.72105122716551e-05
1.19856124586858e-06
-5.83069433412819e-06
4.58195739618368e-07
-4.25578180015219e-07
-1.92142086281438e-06
4.87271303205138e-06
-2.80613971734962e-05
-3.81645457289546e-05
-8.7139976236315e-06
-3.17505177755237e-05
-3.22865873382e-05
-2.8164591498532e-05
-2.60413375476359e-05
-3.18916354340683e-05
-4.17849403543366e-05
-3.56041798813767e-05
-1.93062711818191e-05
-1.49289088659857e-05
-3.27943974617979e-05
-1.63858550816317e-05
-3.21003787338162e-06
-7.41215037475217e-06
-1.87925237524396e-05
-2.58152958858377e-05
1.09272811499636e-05
-1.45256402499277e-05
-1.71871074973448e-05
-1.43606288309075e-05
2.65635991932889e-06
-2.57639057590392e-05
-2.05052490300331e-05
-2.76217625117484e-05
-4.60295129346954e-05
-3.63852459488395e-05
-9.336578466277e-06
-5.51016154650722e-06
-4.29088748181942e-05
-3.62383327697918e-05
-1.24740809753021e-05
-4.79756180230499e-06
-1.55717225636272e-05
-2.60072020962609e-05
-1.13618905136604e-05
5.04218361550804e-06
-3.22605675040553e-06
-1.18256601940944e-05
-7.39501777566602e-06
3.97150847975367e-06
-1.71164076784549e-05
-5.47703515951334e-05
-2.86997958953796e-05
-2.43826431657033e-05
-1.68382827153193e-05
-5.43345500935664e-05
-4.46413833000815e-05
-5.02263030869469e-05
-4.44423091639161e-05
-3.77624389680616e-05
-2.31931359404448e-05
-1.75550196607993e-05
-2.81505041263276e-05
-1.69962627659951e-05
-3.23091093699816e-05
-2.6926054904831e-05
-2.83006987737796e-05
-4.0502659847488e-05
-2.86170163454396e-05
-2.5016963813524e-05
-4.11097480292417e-05
-3.12558490938666e-05
-2.92324113392195e-05
-2.50617403313066e-05
-3.95976734959904e-05
-3.68923472926464e-05
-1.97984188864979e-05
-2.29253248873241e-05
-2.71272366092375e-05
-9.55124094696238e-07
-5.69460887471973e-06
-6.52914607009817e-06
1.18835615036355e-05
-3.36825857358796e-05
6.08198908752945e-06
-4.63291394163522e-06
-4.05509716322639e-05
-2.78354548499316e-05
-2.38952310076001e-05
-3.836762841384e-05
-2.21670504185462e-05
-3.73754852433379e-05
-3.5959472311381e-05
-3.90283138070833e-05
-8.29425709930395e-05
-4.12185406166307e-05
-2.99858481419318e-05
-2.56539399471508e-05
-6.05169231819783e-07
-1.39641105851489e-05
-2.92635053867361e-06
-2.75502737018558e-05
-3.26981988008866e-06
-1.71574359238997e-05
-1.45842341995321e-05
-1.29274114339358e-05
-1.02342809956556e-05
-2.07727913007825e-05
-9.66579707342347e-06
-2.76341243448528e-05
-2.61420351868884e-05
-6.91221477443319e-05
-1.03246516045428e-06
8.21575607834682e-08
-3.8053989106365e-05
-1.96685136035785e-05
-3.41521367273278e-05
-4.94621792558877e-05
-1.73619099292389e-05
-1.59085107131352e-05
-2.88708087639143e-05
-1.5735841354938e-05
9.52501827559839e-07
1.17889913108556e-05
-1.78110918067004e-05
6.50000690906839e-06
1.70134016645049e-05
4.70964937026752e-06
-3.14342225554657e-05
-2.32307127137997e-05
1.0933418493538e-05
-1.91206098460091e-05
-4.29071138769347e-05
-2.40822037483203e-05
-2.73335401747872e-05
-2.35069518093255e-05
-4.92240248949017e-05
-3.05614490992165e-05
-1.90516214272723e-05
-2.69081550722676e-05
-5.12112879693519e-05
-2.7674128316655e-05
-1.03026668130312e-05
-8.77136049020338e-06
-1.74780877268625e-05
3.58571787244201e-05
2.97524007662814e-06
1.42698825620595e-05
-3.48212189311194e-05
-1.43643926433439e-05
-1.29330496895521e-05
-2.10172391308812e-05
-5.2804367716434e-05
-3.67764169585221e-05
-3.25540790707018e-05
-4.31595279669005e-05
-2.85069706470892e-05
-1.58553497668345e-05
-3.55863671298845e-05
-2.09450145319351e-05
-2.69780634080518e-05
-5.93167111928478e-05
-5.24920944604802e-05
-8.89886221246618e-06
-2.52250113153023e-05
-1.62783500461645e-06
-1.79225710855966e-05
-1.2850955641924e-05
5.1484674432218e-06
-4.23590158572485e-06
-3.603215233188e-05
-1.15363627902018e-05
-2.36926643379175e-05
3.66339587846463e-06
-3.7778784541886e-05
-3.94634479386283e-05
-4.85360532929702e-05
-3.20222662871604e-05
-5.27921651233363e-05
-3.66375632868916e-05
-3.42593472825909e-05
-1.29790087295705e-05
-2.52825827240753e-05
-1.77354108604762e-05
-3.50031550156253e-06
-8.67063812750077e-06
-2.50713471218661e-05
-7.98329325094093e-07
-5.22626708447322e-06
-1.01833821240215e-05
-1.24018118833073e-05
-1.7024504728724e-06
8.78957061417748e-06
-8.46445590919368e-06
4.04632877789673e-06
9.1292125816434e-06
6.60239451749081e-06
-1.94967372647012e-05
-4.70950489508758e-06
-2.5882746332476e-05
4.47319056061711e-06
-1.52988346708156e-05
-3.85541795591258e-05
1.02987273540297e-06
-2.89478398094093e-05
-2.18435726842363e-05
5.57484914315665e-06
-2.26230616896384e-05
-3.30003440336651e-05
1.11378420044195e-05
-2.17948748392941e-05
-5.18710153114617e-05
1.96820498038958e-06
-1.90641516493151e-05
-3.50711391718285e-05
-1.15329640969249e-05
-4.50219654390506e-05
-2.07603982869031e-05
-2.56306648578809e-05
-5.04227914552226e-05
-1.75408098552401e-05
-2.96463920058375e-05
-2.14364106246563e-05
-3.60966801552927e-05
-5.51383642041255e-05
-2.01209361014389e-05
-1.35303471766229e-05
-1.00905112718039e-05
-3.39246706012622e-05
-4.6816070546034e-05
-1.1186248841078e-05
-1.44162659732879e-05
-2.86170252010212e-05
-1.43895256814449e-05
-1.72081446991308e-05
-3.9931545050319e-05
-4.23455537584914e-05
9.27184736627242e-06
8.28818636503333e-06
6.90701919658043e-07
-3.57222130284954e-05
-2.53333215134304e-06
-1.58686960743842e-05
-1.13711662396867e-05
-1.97948749931671e-05
-4.39871637994338e-05
-6.51320522605678e-06
1.59858925093149e-06
-1.76392950965428e-05
-1.17082963355629e-05
-1.27803916812395e-05
-4.24141705946342e-07
-1.6635116124033e-05
-1.43742309792581e-05
-4.21282019617471e-05
6.82844730764007e-06
6.55581699258737e-06
-2.80470295905368e-05
-1.71906234889448e-05
-1.00530243205023e-05
-4.29699207562254e-05
-1.47189351120403e-05
-6.26000188547711e-06
-2.91237572240297e-05
-1.78253374450979e-06
-2.37156144968803e-05
-1.34172700295884e-05
-2.95160937743793e-05
-2.63116172475088e-05
-4.44033457162937e-06
-2.60069639269612e-05
-6.84326272858391e-06
-1.54112011394437e-05
-9.89754817159156e-06
-5.20991681065326e-06
-1.37914659319424e-05
-1.52773082485038e-05
-4.35550128955091e-06
-3.49176120808622e-05
2.05730358370042e-07
2.09796585592899e-05
-2.06654348063148e-05
-1.3527763624278e-05
4.10877451083572e-05
4.07679452589374e-06
-1.00601816296123e-05
-9.76152164152267e-06
-7.49146156856636e-06
-2.08622223209642e-05
-2.79121207968123e-05
-3.5891147084308e-05
-4.00554513379793e-05
-2.82469970659387e-05
-3.83956183176981e-05
-5.07363745938207e-05
-4.91772432025381e-05
-4.91133172241387e-05
-3.09882749327371e-05
-3.48274158239115e-05
-3.19791204504314e-05
-7.56777995397137e-06
-3.17798920158542e-05
-9.35970360963693e-06
-9.56725774295694e-06
-2.68862774013299e-05
-2.03276783375358e-05
-2.74719805147806e-05
-2.17862150329152e-05
-4.22154757966951e-05
-2.96626111103185e-05
-2.88614656984998e-05
7.58111121225633e-06
-1.51565150779723e-05
3.92325126765859e-06
1.96102051555668e-07
-3.63417281108915e-05
-3.60481636437618e-05
-2.17680674942107e-05
-3.12427158365913e-05
-5.84020306200761e-05
-3.87900329336246e-05
-3.81505514584584e-05
-2.0517092310185e-05
-2.38099239941587e-05
-1.38293950584003e-05
-4.29784324161788e-05
-3.45103272568339e-05
-2.65371098794594e-05
-1.11522912623068e-06
3.10793130444828e-05
-1.85429602753264e-05
-7.61540020992864e-06
1.95286833477725e-06
1.13694041766443e-06
-7.41800340469343e-06
-4.59875798036792e-05
-4.23553252156983e-05
-6.70687519473502e-06
-4.75144556715721e-05
-1.43991282790937e-05
-3.27370366650593e-05
-2.72770113191421e-05
-2.0350946001211e-05
-2.77175859669118e-05
-4.45901355606919e-05
-4.84370473305386e-05
-1.868558710032e-05
-1.43377917504064e-05
-2.7590591542323e-05
-1.98414842395805e-05
-1.36268372309758e-05
-1.3239611286947e-05
-1.04598907588639e-05
7.35679411786227e-06
-1.53189652431934e-05
-1.29331280293393e-05
-2.94558791995192e-05
-1.59841848429297e-05
-2.17035147651818e-05
-1.4096751245525e-05
-2.9962628182085e-05
-4.19272735935295e-05
-2.93416224906e-05
-4.36982787412396e-05
-6.74656368485343e-06
-3.76219549462199e-05
-5.24661095547488e-05
-7.43438648774604e-05
-8.66880172418694e-06
-2.00032332984029e-05
-8.18765063353543e-06
1.12360045372193e-05
5.03909980306921e-06
-1.72209072850186e-05
-3.02868136373565e-05
-4.78121413594808e-05
-1.60947992664206e-05
-2.28507144880494e-05
-3.26885927337195e-05
-1.70488833463149e-05
8.65980673447358e-06
-1.43256381297868e-05
-2.29798951030092e-05
-3.36275100831501e-05
-2.19541965451608e-05
-4.00416728003735e-05
-5.50282860271293e-05
1.69936053722818e-05
-3.00510059897125e-05
-1.6533664858843e-05
-1.01549506218177e-05
-2.73141359857819e-05
4.43971916494796e-06
-4.69822041926353e-05
-4.74967773987453e-05
-1.60983363675359e-05
-8.0705808059566e-06
-3.27008744832052e-05
-2.19159164135434e-05
-4.92126436599238e-05
-1.79531905500192e-05
-1.7936365180273e-05
-3.54236588063255e-05
-4.12239975720753e-05
-4.24079182427339e-05
8.1314294379826e-06
-2.12013534920057e-05
-5.42392549511259e-05
-1.72691730067501e-05
-3.79672375468298e-05
-1.44371101921873e-05
-2.14678760520725e-05
-2.69051633179153e-05
-2.13697292210869e-05
-6.52540170617347e-06
7.99890954950492e-06
-5.83775271696769e-06
5.71869076306057e-06
1.92317571968909e-05
-3.82655385709324e-05
-3.74483807990865e-05
3.22321309835629e-06
-8.21974575063382e-06
-1.19242402837179e-05
-1.92547979880295e-05
-2.79730108071605e-05
-3.3419380584882e-06
-1.39477752134461e-05
-2.00915033798563e-05
9.23694713491882e-06
-8.34143903264007e-06
-2.75526985623836e-05
-2.31619304445545e-05
-3.20944280465101e-05
3.88219767854767e-07
-2.82085364160184e-05
-3.01782524252553e-05
-7.96442652351672e-06
9.15533386693112e-06
-1.03429200657877e-05
-1.71119436197414e-05
-3.62432917812535e-05
-7.29481629295082e-06
-1.53434121248228e-05
-3.75903487467424e-05
-4.02468421068709e-05
-1.47142564509777e-05
-1.60004183342323e-06
-3.62932338366187e-06
-2.24071061436923e-05
-2.75382051594475e-05
-9.04317511385035e-06
-1.8356248432097e-05
-4.44255155530031e-05
-2.82413364973003e-05
-4.37637354787688e-06
-5.20684585315162e-05
-2.7370392948742e-05
-3.1643301156129e-05
-4.70951552815193e-05
-2.35159693411083e-05
-4.09521618160434e-05
-5.43632310955895e-05
-3.02269211381044e-05
-3.1634694370143e-05
-4.83611259453608e-05
-1.80641570924981e-05
-7.53825764389961e-06
-2.82637346090897e-05
-4.501856882927e-05
-3.43014859212419e-05
4.23575444752795e-09
-3.00889668897775e-05
-1.97719010711336e-05
-8.7053795512197e-06
-9.19469631260148e-06
-3.38289781509553e-05
-2.02599896001924e-05
-4.91134584633862e-05
-2.77266514096257e-05
-2.51175525856028e-05
-2.03344173841191e-05
-4.76105584510384e-05
-1.40129527053112e-05
-4.02839191089606e-05
-3.89490231493938e-05
-1.66401215439464e-05
-1.2738708271167e-05
-1.77288964672248e-05
-2.19200722805893e-05
-1.06509744289342e-06
-9.32543676410527e-06
-2.21157813213147e-05
-2.9532842766431e-05
-4.21255833381567e-06
-2.31544721149862e-05
-4.96096842573878e-06
-4.59191035352981e-05
-2.68557700900004e-05
-4.55612935964721e-06
-4.81380701460197e-06
-4.76030966222725e-05
-1.90911394560619e-05
-3.50280658890253e-06
-2.85988006781881e-05
-4.62765751097218e-05
-3.61374512131704e-05
-3.11539284694262e-06
1.3804965313255e-05
-4.06370602112797e-05
-3.49654392027271e-05
1.00784248259219e-06
-8.50496269845028e-06
-1.26762299642033e-05
-9.59914012080017e-06
1.1601082783128e-07
3.53805046749859e-06
-2.88494069754221e-05
-2.34335272986425e-05
-1.55406798629976e-05
-7.57836445595614e-06
-2.35923144083141e-05
-3.24359653206795e-06
-2.42430090099713e-05
-1.19979944814176e-07
-3.65598390752992e-05
-2.7473536890771e-05
-3.77738282281124e-05
-2.52830520914525e-05
-1.81069564641878e-05
-2.26115162213608e-05
-1.50643784895702e-05
1.41361529636283e-05
2.57686581832273e-06
-4.46979655675638e-05
-2.20581828826519e-05
-2.18676439539866e-05
-4.18663761724401e-06
-3.14756023219497e-05
-3.12656211290845e-05
-1.63797605517206e-05
-3.51066562963295e-05
-1.57720703719896e-05
-6.21197304187281e-05
-2.39624303453446e-05
-4.20407477720554e-05
-3.2084195315628e-05
-3.79536121261827e-05
-3.7273293963919e-05
-2.21872350337236e-05
-3.69428490766506e-06
-1.95628102905682e-05
-1.8702770382498e-05
-1.73735081091936e-05
-1.16781861659814e-06
-6.56412142120217e-06
-9.70132736118096e-06
-2.96307259500886e-06
2.08587034666945e-05
-3.63579344831137e-05
-1.32254930157718e-05
1.42482298227158e-07
-4.1225063024489e-05
-1.65699185118391e-05
-3.48153564879737e-05
-3.21252543561055e-06
-2.10893601865755e-06
-2.30104352124626e-05
-2.90272206678675e-05
-2.19852065098364e-05
2.41966751953762e-06
-2.8219674718377e-05
-2.24822980315102e-05
1.58640601618188e-05
-2.16467933047425e-05
6.85986977509919e-07
-1.32389799313196e-05
1.79951223314413e-05
-1.30016214393295e-06
-1.57003646072171e-05
-4.32410890585263e-06
-2.36100270035944e-05
6.4078433359041e-06
4.86743372566737e-06
-3.42755678407586e-06
-4.31051183881152e-05
-3.74091233248729e-05
-3.76093992391278e-05
-5.06452847112463e-05
-3.68107586596895e-05
-5.13734848754662e-05
-4.26321460348749e-05
-2.10172414792252e-05
-3.58741007804792e-05
-5.70191047841148e-05
2.78271069694911e-05
5.47362579273154e-06
3.66892195005869e-06
1.7911887929106e-05
-1.05727369165752e-05
1.8863137968054e-06
1.80643656191009e-05
-1.38086625676639e-05
-7.91597368482568e-06
1.70355026200388e-05
-3.55236175487083e-05
-3.3809772416114e-05
-3.88598966249644e-05
-1.88070823674956e-05
-7.13909853708781e-05
-4.41860264442769e-05
-1.93618667506093e-05
-8.48408396942786e-06
-3.63321989350882e-05
-5.12973476803159e-05
-2.77958202114817e-05
-1.32745761781212e-05
-1.55768953165416e-05
-3.06718802605761e-05
-2.80346486400646e-05
1.16058535937693e-05
-6.36873571698647e-06
-4.56032650451558e-05
-1.17036510571496e-05
-5.06721802316123e-06
-1.1964949942259e-05
-3.37866805864305e-05
-3.19025298136468e-05
-2.88503677454017e-05
-1.02538531842455e-05
-5.24526832721733e-05
-2.67669974341218e-05
-3.00463013509655e-05
-3.04801322813774e-05
-3.88578550692009e-05
-1.43272585622944e-05
-2.75279058715849e-05
-2.80335650823484e-05
-4.70348243554792e-05
8.42659706169897e-06
3.04239698743454e-06
3.99602262593393e-06
-1.09648766907542e-05
-3.20239032538526e-05
-1.10982785683417e-05
-3.6237319175599e-06
-2.40626378065079e-07
-2.59900229413622e-05
-1.81673666128129e-07
8.54718630400369e-06
-1.40646160981084e-06
-1.59786190251137e-05
-4.69734647483856e-05
-5.31014593162198e-05
-2.49834143286889e-05
-5.01225390655613e-06
-2.74765412055428e-05
-4.23790730760892e-05
-2.7560022841707e-05
1.71988951032877e-05
-3.35694947189473e-05
-2.17187958495448e-05
-1.6746506731113e-05
-7.05538141156062e-07
-2.15514488520066e-05
-3.38122838988855e-05
4.1003716848684e-06
-1.55947990490333e-05
-2.77046696277581e-05
-4.25300684226025e-05
1.99877725108556e-05
-1.04101600256057e-05
-2.22478982559885e-05
-4.52153081773918e-05
-1.55346805811735e-05
-1.60140776285077e-05
-4.53566166607868e-05
-6.59861752315735e-05
-3.28683440116248e-05
-2.5855451242651e-06
-2.02381969518952e-05
-2.99422863743694e-05
-3.39944244494683e-05
3.26817523291806e-06
-2.46406737056353e-05
-1.69399771516542e-05
-2.36188707902979e-05
-1.38802189095077e-05
-5.64066896783697e-05
-3.11987084955405e-05
-5.38194017589378e-05
-5.95369828156374e-06
-2.05700109211254e-06
-2.1628563591433e-05
-2.29000821295427e-05
-1.14040649245563e-05
-3.10481481512102e-05
-4.20452135633945e-05
-5.03457691382466e-05
-4.66243551920107e-05
-4.17701691498504e-05
-2.11054723703511e-05
-3.7145818849148e-05
-4.04671486860677e-05
-1.60590316282581e-05
-4.0189707501693e-05
-2.80658567192706e-05
-5.95872417446227e-05
-2.92045084515133e-05
-3.70441570831662e-07
-2.15547552513589e-05
-4.68424588024451e-05
-1.47594367026422e-05
6.80105387931957e-06
-8.78350186524818e-06
-4.04666875882077e-05
-3.17216366729889e-05
4.72492409995747e-06
-1.97210236312475e-05
-1.26680122403324e-05
-1.40876410949358e-05
-2.25152325477509e-05
-4.89958172443496e-06
-2.18561687306298e-05
-2.31498641266992e-05
-1.24450539312026e-05
-1.14362762362069e-05
-4.3274486007665e-05
-3.63818986644098e-05
3.03096839522967e-06
2.6236725575727e-06
-3.47144694770923e-05
-2.17910620371661e-05
-2.57466213933138e-05
-1.67672381712133e-05
-1.29464308881286e-06
-1.00532811931216e-05
-1.07398623203417e-05
-2.49504753693656e-05
-6.42418137419811e-05
-1.97722050387785e-05
-2.43839362121659e-05
-1.273185916907e-05
-1.91072188984216e-05
-8.06179427544504e-06
-1.04787263151273e-05
2.20943933968112e-06
-3.89427363911807e-06
8.17043753533284e-06
-1.23646328847651e-05
-9.76070502340411e-06
-3.17139168000714e-05
-1.48272317406892e-05
1.78934583183544e-06
-5.41597026399772e-05
-4.1506435757907e-05
-1.66080033761169e-05
-3.19439441399592e-05
-1.3537682171115e-05
-1.39290399156495e-05
1.93733554096829e-07
-1.18906875521199e-05
-4.20637163341148e-05
-2.7639855616415e-05
5.18931498483194e-06
-3.14214203185453e-05
-1.89346176430159e-05
2.48741302969143e-05
1.68018945643077e-05
-4.47398333138095e-05
-4.20376274598161e-05
-1.3247201746947e-05
-4.08335971011787e-05
-4.54418391957824e-05
-4.16963127022087e-05
-3.80742431951224e-06
-9.003192843053e-06
-5.03675392317716e-05
-3.03787373926027e-05
-5.25821963069949e-05
-2.03121535538074e-05
-5.56604967979019e-05
-4.73764278831765e-05
3.5704502570112e-06
-3.46052036316482e-05
-6.65708914567409e-05
-3.58579979345424e-05
1.71138307548994e-05
-2.71010104881845e-05
-3.99076434946408e-05
-3.63616157370166e-05
-9.79662680007617e-06
-2.88749189592378e-05
-3.38540075157651e-05
-4.2219493241538e-05
8.65342894779342e-06
-8.02910530322517e-06
-1.95252432414433e-05
-7.0393593163843e-06
-1.85761298474541e-05
-1.5219734420675e-05
-3.0554079464598e-05
-1.24311389094941e-05
-2.96318846151243e-05
-2.58891044664931e-05
-2.17974798126867e-05
2.89403144609499e-05
-9.06884230526217e-06
-3.38045949408798e-05
-3.75977081051983e-05
-9.54518886985639e-06
-2.82249651281018e-05
-3.53466941011648e-05
-3.51940413436993e-05
1.55151057458461e-05
-2.09150705440262e-05
-2.39804815702909e-05
-5.18276380673319e-07
-2.912971005228e-05
-1.3474893217227e-06
-1.43833312811892e-05
-2.00839418003001e-05
1.00854344558084e-05
1.12703196423691e-06
-1.94379351836698e-05
-3.31633806584019e-05
-6.85213227305823e-06
3.1491412825728e-06
-5.50754028674795e-05
-1.61112472136927e-05
-8.49622444870871e-06
-1.75961382904385e-05
-2.20538051774724e-05
-4.98408518282274e-06
-1.17634796468271e-05
-3.72996982644067e-05
-2.16362115535911e-06
4.46030998875914e-06
-1.76843261812096e-05
-3.92800640274252e-05
-3.58874220124224e-05
-5.29290252754481e-05
-5.96581831037665e-06
-2.265178311428e-05
-3.00440289084845e-05
-2.70460670654253e-05
-1.86899006916492e-05
-1.76701953284247e-05
-2.42182746973874e-05
-3.79191916914941e-05
-4.68000087724754e-05
-2.02125808475114e-05
-4.15471999925424e-05
-2.38626810600202e-05
-1.20706235564976e-05
-5.49348340015455e-06
-1.19766213300724e-05
-1.63254474275717e-05
-2.88407954580059e-05
-3.84793921969753e-05
-3.31561408074844e-05
3.12597293007682e-06
-4.13665661719422e-05
1.28921713366853e-06
-1.16416183912858e-05
-9.13844368934257e-06
-2.87494714747509e-05
-2.41960562168108e-05
-2.20523694287473e-05
-5.4605726651057e-05
-5.44000761686753e-05
-2.49551374168306e-05
-5.84107140027781e-06
-2.23753743424424e-05
-2.58539764932554e-05
-3.4065324579066e-05
-2.15857979145944e-06
-3.32169935432298e-05
-1.59078932978108e-05
-1.4227219582972e-05
-4.9163474894831e-06
-1.23965744288122e-05
-2.22187912167853e-05
-2.88480720922685e-05
-1.15287204807175e-06
-2.88603514549438e-05
-3.57714527716991e-05
-1.62929753093364e-05
-3.3434600482274e-05
-3.13078604733374e-05
-1.69999988088261e-05
-4.36011244156004e-06
-3.56694353724927e-06
-2.00953782376216e-05
1.18045126223222e-06
-1.87361552707908e-05
-7.12942613780089e-06
1.50569345678693e-05
-1.05278544713711e-05
-2.71028840307861e-05
9.18834842237532e-06
-1.37003680628475e-05
-1.32825226047906e-06
-2.83912741121505e-05
-3.45613506244126e-05
-5.21001786539996e-06
9.55497283483229e-06
-1.60262979156364e-05
-1.21389209006853e-05
-1.08064257620941e-05
-2.87254067770354e-05
-1.67331991880036e-06
-3.70940464728015e-05
-3.32411930021642e-05
-2.98937914061368e-05
-9.44058319101509e-06
-1.99325793231928e-05
-3.12104468921872e-05
4.32053036003186e-08
-9.90647130078731e-06
1.39889868294903e-06
-2.86211069411749e-05
-1.61683957050377e-05
-5.04164122103886e-06
-1.96753013922101e-05
-1.26355268770501e-05
-4.45019018956539e-05
1.11908901928586e-06
-1.63371665814343e-05
-4.98482483854078e-05
-4.28609049453937e-05
-2.3906379746925e-05
-5.158503442258e-05
-3.72309633573617e-05
-2.68749087170433e-05
-4.12308327965537e-05
-3.41990288511806e-05
2.27910192568448e-06
-3.46016207174482e-05
-2.6307048763348e-05
-9.42349611816436e-06
-9.505709500443e-06
-1.46764442332967e-05
-1.17488539261514e-05
-2.08381368533945e-05
-4.77884812878934e-07
-6.67518291355352e-06
3.77063374174007e-06
-3.67922179960571e-05
-1.89803093440081e-05
-5.06496867574316e-05
-2.30191225794201e-05
9.72243391744026e-06
-3.1947738374745e-05
-4.17785952331883e-05
-4.50666858026583e-05
-2.98513607443175e-05
-3.65711692939785e-05
-1.6495331056709e-05
-1.30794209681552e-05
-4.01357315641867e-06
-8.22613095231759e-06
-2.74306594377159e-05
-3.68174872704536e-06
8.53858776623397e-06
-7.01212964517906e-06
1.71402161788308e-05
9.40754305367034e-06
-1.20294502372514e-05
-1.22799162687421e-06
-2.00127691370689e-05
-2.77373073780555e-05
-2.94301578960809e-05
-3.91646142409564e-05
-1.25695288872769e-05
-5.56305523018879e-05
-3.29668493664232e-05
-4.12562023511764e-05
-2.11061382766346e-05
-8.66289736015092e-06
-1.38077666643208e-05
-5.3134617174063e-06
2.06361714303271e-05
-3.17567210209425e-06
1.29619873871897e-06
-7.68434339393186e-06
2.75496291164695e-06
9.74123576694215e-06
-2.426766615303e-05
3.41820446019476e-06
6.93211208381334e-06
-2.66343655101245e-05
-3.10797514042027e-05
-3.40062812366218e-05
3.72614489784513e-08
-2.82408404484827e-05
-5.74944300531891e-05
-3.09326008203753e-05
-3.13479696755012e-05
-2.44167509397233e-05
-4.58373263101526e-05
-3.4450254714434e-05
9.77192416750623e-06
-2.79924587558744e-05
-4.35070434742202e-05
-2.33691178061098e-05
-2.32350099675774e-05
-1.97041759571046e-05
-2.32248058426227e-05
-2.63410394368171e-05
-2.73651615071727e-05
-1.38177404260083e-05
-2.9213204198739e-05
-4.64439626083584e-05
-1.744670515179e-05
-2.32822744851022e-05
-1.48250907387593e-05
-3.4777640722185e-05
-1.9636518037806e-05
-2.30219212849094e-05
-5.16344490555012e-05
-1.62399374265513e-05
-1.83917965227221e-06
-3.37354349391552e-05
-5.54206238132077e-05
-1.7461970229447e-05
-3.10711688500249e-05
-3.2692968512562e-05
-2.66477096738466e-05
-5.81208969982736e-06
-9.10509622858585e-07
-3.61377828831262e-05
-4.93784146758116e-05
-3.40831860115559e-05
-4.15603738749573e-06
-2.74094962107662e-05
-6.57185881676425e-05
-4.27435775423352e-06
-1.01096688467711e-05
-1.15661580400497e-05
-3.18676257187928e-05
1.70471452920716e-06
-1.04765671614852e-05
-4.04437166529317e-05
-2.71625700976525e-05
1.66270234205591e-05
-6.74381696123386e-06
-1.54685871197887e-05
1.47395721256615e-05
9.5037473724012e-06
-3.03401118465189e-05
-6.19082387651179e-05
-2.74115252125923e-05
2.78909627492374e-05
-3.07604373364536e-05
-9.7679366567724e-06
-3.95570753245929e-05
-2.54983961410734e-05
-3.46022648295151e-05
-4.04031694790263e-05
-4.50808518469403e-05
2.72118188484149e-06
-2.88698904244833e-05
-1.068502950518e-05
-1.77530825000709e-05
-5.04333014838115e-06
-1.44353983934266e-05
-3.31643176752205e-05
-1.27573720133647e-05
2.546516982241e-06
-7.03954374032368e-07
-9.82783838933791e-06
-2.939933589386e-05
-2.4862848407223e-05
-2.44644569265764e-05
-2.64087087353106e-05
-2.69056576641682e-05
-3.05974950280102e-05
2.62777138894486e-05
-8.04233327120548e-06
-5.87498278942637e-06
-1.85516564906701e-06
-2.92040476978845e-05
-3.5523092249216e-05
-3.49253771903139e-05
-2.17784357137439e-05
-4.07425389270476e-05
-2.34564551690281e-05
-2.21586300416404e-05
8.81286591807074e-06
-5.95840350113024e-05
1.13499007877796e-05
-2.90527438420963e-05
-3.61680622173332e-05
-3.21009827831977e-05
-1.90437655222218e-05
-5.95231508607308e-06
-2.48810745535103e-05
-5.76759943875837e-05
-5.52967656349322e-05
-1.14564254473845e-05
-5.07777359398782e-06
-6.43239875341678e-05
-4.54348030434865e-05
-2.21089016928106e-05
-2.47732404612035e-05
-3.68943028556619e-05
-3.96420202368369e-05
-6.60663618223015e-06
-1.29243941102666e-05
-3.35540114386105e-05
-1.98920458952439e-05
-1.34508792670247e-05
-2.59622479195188e-05
-4.09098161740322e-06
-5.73489523723709e-05
-2.74905315381112e-05
-1.07139497533019e-05
-3.93774680080165e-05
-1.04461649614581e-05
-4.15794071125825e-05
-9.24740920512862e-06
-3.54328805609517e-05
-2.8238572687757e-05
-2.17501042542333e-05
-1.86071694778866e-05
-3.93240749466831e-05
3.72610792076279e-06
-2.79798998449771e-05
-2.94395642042839e-05
-2.2399199220126e-05
9.33577647641291e-08
-3.88327580042881e-05
-3.63027828679385e-05
-9.69824893169423e-06
1.12851763751797e-05
-4.08461394758157e-05
-1.287176363138e-05
-1.3980623270513e-05
-2.40705389910825e-05
-2.99616587009659e-05
-1.62642745359808e-05
2.76079814472671e-05
4.74329547820013e-06
-2.78878579002458e-05
-1.6833975504837e-05
-9.70716028453596e-06
-2.37173051305535e-05
-3.96367898252545e-05
-5.63463554867901e-05
-3.08284940094247e-05
-1.90709576396155e-05
-2.73200871112252e-05
-2.38685331389481e-05
-4.1859612748534e-05
-7.34089452122878e-06
-7.39504193078659e-06
-4.29750924411452e-05
-2.13333888019877e-05
-3.56864614536173e-05
-4.67335813387608e-05
-3.90233756296568e-05
-3.62076490999136e-05
-2.84766549031109e-05
-2.98101243962175e-05
-2.59355943855927e-05
-3.01680227629761e-05
-2.03230076785623e-05
-4.50067897444219e-05
-1.95757327345067e-05
-2.92812948703689e-05
-4.85376545392821e-05
-2.67529539283733e-05
-6.99834335724751e-06
-2.70475717088219e-05
-4.29535887246014e-05
-2.72904266380747e-05
-3.99447133686467e-06
-3.31759116085253e-05
-4.31458155072343e-05
-1.74986809787432e-05
-2.87491101960626e-05
-3.86277020928718e-05
-5.22420943807712e-05
-3.15892560904597e-05
-2.19189279168736e-05
-4.71362123747316e-05
-2.59417481146154e-05
-3.0445170292618e-05
-5.56822490896379e-06
-2.45336453508613e-05
-3.53143069243252e-05
-1.3679865726995e-05
-1.59660687927259e-05
-5.66319008155201e-07
-3.78031920551064e-05
-3.83744223090466e-05
3.65082645639506e-05
-4.84248493668368e-06
-3.56010380621058e-05
-3.27875766375617e-05
-8.49894093808504e-06
2.31989490339274e-05
-3.35617332084089e-05
-3.1317553724286e-06
-7.5316328746616e-06
-1.81601772715376e-05
-5.90543661806143e-05
-1.84885831644126e-05
-1.14043368092632e-05
-3.39147817258546e-05
-5.76227602797205e-05
-2.97701006077769e-05
8.9051767882838e-06
-1.64690641431804e-06
-1.35643791294393e-05
-5.19169182585954e-05
-1.92687105572679e-05
2.14025722411787e-05
-1.1646719589771e-06
-6.09852865243028e-06
-2.93737830687086e-05
-1.67210815712292e-05
-1.17295500357961e-06
-2.06424165392346e-05
7.13740601402078e-06
-1.30218618117518e-05
-1.96470793182011e-05
-2.05374174166718e-05
-2.23904195423785e-05
-3.18999214571784e-05
-3.13358257058361e-05
-4.15650652943178e-05
-4.24043236867009e-05
-3.79249367126201e-05
-2.89924061546226e-05
-2.16522434534769e-05
-3.5294473746e-05
-3.33066333317824e-05
9.46418093428896e-06
1.01140476702975e-05
-1.94503537630109e-05
-1.64419333291463e-05
2.32370369959846e-06
-6.09207114767258e-06
-3.06196637332618e-05
1.43661411716232e-06
4.1547648266955e-06
-3.28050719018933e-05
-4.41711161208544e-05
6.41474056616754e-06
-5.26584511504606e-06
-3.85537763401157e-05
-4.59865929156781e-05
-4.36839653453337e-05
-6.41217144375292e-05
-4.90446880213328e-05
-1.1398572551566e-05
-3.16003727400471e-05
-4.17812794222497e-05
1.13568317856784e-06
-1.91558950490412e-05
-2.62988983738842e-05
-2.5612848778949e-05
-3.10856977686683e-05
-1.44281369625297e-05
-4.30814370030296e-05
1.39460768241838e-05
-6.34447400042652e-06
-2.02919602858117e-05
-2.89881173457447e-05
-4.74595914826855e-05
-1.31986019203086e-05
-1.22714761259418e-05
-4.84810344863439e-05
-3.24106119334525e-05
-1.9249855712531e-05
-2.33267152974014e-05
-1.38864292573899e-05
-2.42107852261818e-05
-1.12555341646753e-05
-1.3676849609473e-05
9.33906524453684e-07
-2.37770996313437e-05
-2.28114429789017e-06
-4.02582897106718e-06
-1.80197821882008e-05
-3.57369321365762e-05
-2.3669856288266e-05
2.8508589217508e-05
-2.15525121875666e-05
-2.33415137977699e-05
-4.88968940682505e-06
1.23242799534487e-05
-1.10194074752177e-05
-2.99164572981268e-05
-2.93560084477353e-05
-2.94375571666759e-05
-2.34702775789919e-05
-2.18107086140382e-05
-4.40640888290891e-05
-3.71667517971366e-05
-2.79719390940982e-05
-1.90672095392484e-05
-1.81275441110376e-05
-7.1412769827134e-06
-3.71157610454441e-05
4.28725050624947e-06
2.903095305648e-05
1.63183865690423e-06
1.66481413683658e-05
4.86846661928802e-07
-1.75165664246126e-05
-1.36634699550135e-05
-1.0898537064153e-06
-3.06721587216814e-05
-1.42202784649164e-05
-1.72016191775312e-05
-4.62002832367239e-05
-2.22569131227802e-05
-2.83650804016282e-05
-4.8862387778718e-05
-3.74173117142613e-05
-3.40162712929312e-05
-1.89942458473696e-05
-2.38936693906166e-05
-3.4592205206394e-06
-8.12064089941858e-06
-6.61807189287111e-06
2.42920089435872e-06
1.60379906690556e-05
-1.02551130439295e-05
-2.82013079606978e-05
-1.18353867464733e-05
-1.6822732462281e-05
6.9821337397698e-06
-2.02789251064953e-05
-4.60085547807275e-05
-4.02858455068309e-05
-2.41044992732643e-05
-5.40466816011392e-05
-4.15250648662715e-05
-1.44401942201675e-05
-2.67468592421245e-05
-4.43762352841784e-05
4.22414721821003e-06
-2.19423082474555e-06
-1.80281369195795e-05
-1.81903166504727e-05
-2.54747840683358e-06
1.73612777254232e-05
1.28499418730867e-05
-1.60110590710771e-05
-3.16078176271634e-05
-1.81026496092605e-06
1.05819086324243e-05
-1.09524488311442e-05
1.77506524840416e-05
-2.66251574115652e-05
-3.41731723345171e-05
-1.81082477572152e-05
-4.36636631441283e-05
-3.37194147477428e-05
-3.7612897311622e-05
-3.02359163728552e-05
-3.49811791367568e-05
-2.33330576202636e-05
-3.54152817508105e-05
-2.4734859507643e-05
-1.8489202122561e-06
-8.24317440971244e-06
-2.3464663577319e-05
4.02230636260615e-06
2.22771627515339e-05
1.61721876207314e-05
-4.94221235305774e-05
-1.80522396731548e-05
-8.59035018217109e-06
4.34575074180435e-07
-5.91052452785363e-05
-1.41228207929595e-05
-4.77646758141329e-06
-3.23157247613049e-05
-4.47887996668753e-05
-1.06604570526198e-05
-1.26758119143938e-05
-3.09332978641026e-05
-3.2070352253935e-05
4.46663448750607e-06
2.7538874960568e-05
-4.31139389641421e-05
-3.04469252326464e-05
-4.53801403846251e-06
1.22900077054952e-05
-5.47472683468018e-06
3.714824729909e-06
2.76992064391403e-05
1.91061926697634e-05
-4.94123756239036e-05
-1.02910835817296e-05
3.36938612827151e-06
-1.15153450416672e-05
-4.21051221790574e-05
-4.52355493720706e-05
-3.88818665237721e-05
-1.69068970936156e-05
-4.57673410592905e-05
-4.34805550202737e-06
-8.2734106213034e-06
-1.86523050770587e-05
-4.75647263444232e-05
-8.20436033906413e-06
2.22885310507648e-05
-2.2764377113866e-05
-2.99923783288174e-05
9.35187761450665e-06
1.4015671062006e-05
8.84857416841619e-06
-4.72802840773247e-05
3.81334468844901e-05
-3.75314633837673e-06
-2.85470297916598e-05
-5.36915485705908e-05
-2.45708693275173e-05
-5.10533883372182e-05
-3.7989329854581e-05
-6.75342716298387e-05
-3.17754004943524e-05
-2.84781958191374e-05
-2.74421254575887e-05
-5.53655417675482e-05
6.56335811182803e-06
4.31957872949989e-06
-4.64530769434437e-05
-5.02714088550757e-06
5.07625637599023e-06
3.78935101756529e-06
1.5683124741066e-06
-7.44993209772121e-06
6.12436232611013e-06
-1.22546573948657e-05
-4.78182507550601e-05
6.27174435888605e-07
-1.89093751517348e-05
-3.87485839865378e-05
-8.6709541092785e-06
-2.38591578925458e-05
-3.85962555941135e-05
-1.93322494893454e-05
-3.4559998022766e-06
6.70820479539622e-06
-1.78103183234633e-05
-9.97195556278281e-06
7.75809880304636e-07
-1.99344437126875e-06
2.97281175160261e-06
1.10098039852313e-05
1.54104342256106e-05
3.17084695240691e-05
-2.06251741601342e-06
-1.33703562733221e-05
-2.36694907406519e-05
1.20947913465843e-05
-2.89719197229031e-05
-4.27515972870301e-05
-1.45390034332295e-05
6.5650145613977e-06
-6.65298066042624e-05
-4.08749641378475e-05
1.42567096388215e-05
-1.17883728005628e-05
-4.74640685624964e-05
-2.53741507813771e-05
-1.98956707728254e-05
-5.83668009164629e-06
-5.50184113599399e-05
-2.23514033064346e-05
5.94224004839434e-06
1.30702501378578e-05
-5.83469373106142e-06
1.57226668724269e-07
2.48114446801716e-05
-7.83565754026095e-06
-4.58733969763737e-05
-5.04212687205723e-05
-2.7747928824566e-05
-4.11030351020002e-06
-1.70186394478315e-05
-4.17489093904552e-05
-2.72825223423521e-05
-2.58428511946372e-05
5.4753272781685e-06
-3.71840764442369e-05
-3.89120427340399e-05
-1.7370340480039e-05
-3.19735247141914e-05
-4.04779687350238e-05
-4.88234769556073e-07
5.83804809848996e-06
1.21978601532524e-05
-1.56736668431066e-05
-1.16500477614269e-05
-1.68130479205578e-05
-1.42328679624433e-05
-1.23068235163584e-05
7.91268422171809e-06
-6.00302703367181e-05
-1.41008742452872e-05
-3.06262909814613e-05
-3.94941824121056e-05
-4.4749906270888e-05
-1.11810391416345e-05
-2.8888926381558e-05
-4.29728480584369e-05
-3.43120525706122e-05
-1.30332746385403e-05
