# Supplementary material for: Research on computational propagation and identification of mine microseismic signals based on deep learning
Source: PLoS One. 2025 Oct 22;20(10):e0334641. doi: 10.1371/journal.pone.0334641 (PMC12543183; doi:10.1371/journal.pone.0334641)
Supplement: S10 Data — (ZIP) [file pone.0334641.s010.zip › 000101100001452.xlsx_0.txt_24.txt.txt]

-1.13691213700545e-05
3.11698765386606e-05
2.10447196344224e-05
4.65611891506613e-06
-3.97581328858234e-06
-1.85902411462429e-05
8.9782153739098e-06
2.53591384739158e-06
-6.07035731987209e-06
-7.47988845429101e-06
-3.99061460453813e-05
-2.22754286794145e-05
-2.14806450321226e-05
-1.84371323971739e-05
-3.020041777626e-05
-3.20006382924414e-05
-5.79301513363282e-05
-3.40493114497182e-05
-3.07104270884223e-05
-4.64008356475408e-05
-4.95522077860106e-05
-5.69257263901298e-06
-1.14285639256259e-05
5.24214894915949e-06
-9.56438535691159e-06
-2.12371084674842e-05
2.45425832925467e-05
1.26357907396409e-05
-1.21010141976623e-05
-4.64000555476629e-06
6.79168575875508e-06
-1.91766938427451e-05
-2.17876028725272e-05
-4.03171371197003e-05
1.79159284631081e-06
-2.8591340833203e-05
-3.85241777295493e-05
-4.67641700463351e-05
-5.04421277972918e-05
-2.73823966157112e-05
-4.99441903930859e-05
-6.51531087708276e-05
-4.2105387162024e-05
-7.68891123610081e-06
-3.2643261210798e-05
-2.54317791959483e-05
7.05398403588188e-06
1.44791321856985e-06
1.05809711534277e-05
9.50132086180858e-06
2.20716238574138e-05
-3.20064368636648e-05
-1.55586778788521e-05
-2.72706164442225e-05
9.96529779415235e-06
-5.25639931878561e-06
-2.39394217701824e-05
-3.9353274494549e-06
-2.41443424334343e-06
-3.73599832837386e-05
-3.17574050595443e-05
3.19965608165335e-05
4.06783953807427e-06
-3.40407037213134e-05
-2.54301051105051e-05
2.3716453951075e-06
9.66705590367735e-06
-1.44946952212346e-05
1.36278126327783e-05
2.87859806398269e-05
-1.14018131169326e-05
-1.45069064019505e-05
-4.12836043275428e-06
1.24768457539565e-05
-1.89336166812712e-06
-2.18605866181945e-05
-1.78998200166636e-06
5.79643779529595e-06
-4.12441659091951e-05
-5.1577493379733e-05
-2.7309982058502e-05
3.15352331374938e-06
-2.06942553737209e-05
-5.9686135145843e-05
-3.91201318357029e-06
-9.68851249440493e-06
-3.96345680232596e-05
-2.15284266802714e-05
-9.34828886959964e-06
-1.00546818804457e-05
-3.31199819687905e-06
-1.57613050271448e-05
1.40858836234931e-05
6.17900093405879e-06
-1.82114970595847e-05
-2.00854650390837e-05
-1.10424418194277e-07
7.58403959854788e-06
-5.58420840093004e-05
-2.703276658148e-05
-2.78337261534836e-05
-2.17668898321145e-05
-3.7358835061411e-05
-1.16197745335458e-05
-2.0564650492613e-05
-3.29200281530436e-05
-5.97935906332817e-05
-3.59790974644419e-05
-2.02920425340049e-05
-1.36297044553302e-05
-2.24715779526849e-05
9.11937321126471e-06
-1.08654266498852e-06
-2.17328667535774e-05
-3.30410785333821e-05
-1.30876119927243e-05
9.88110419071943e-06
-4.71824822131683e-05
-2.97970409043517e-05
1.0898517190132e-05
6.25142447206018e-06
-2.20432988142981e-05
-2.49590587921284e-05
4.40700718516036e-06
-1.58593635712205e-05
-5.17221453359892e-05
-3.87334473781352e-05
-2.12238663129978e-05
-1.49077509742985e-05
-3.13214563783837e-05
-5.54151051877525e-05
-1.62492170964105e-05
-5.94744808413123e-06
-3.77180608752824e-05
-3.02021202472012e-05
3.00013538230659e-05
-1.33465695406351e-06
-4.07969454440772e-06
-6.61448353711191e-06
1.82157851831469e-06
4.81211225380189e-06
-2.2809206328072e-05
-2.68849602241653e-05
5.13362198328465e-06
2.74374926181899e-06
-1.83094880668589e-05
4.17000318464632e-06
-1.18839916394637e-05
-5.49568754525987e-06
-3.815229083484e-05
-1.30793302951102e-05
-1.82006873409484e-05
-2.84225378826637e-05
-3.82382977375496e-05
1.53062067963778e-05
-4.92914714195611e-06
-4.84318727746667e-05
-2.33565543464919e-05
7.16164088441184e-06
-2.55103393310434e-05
-5.9418239577341e-06
-1.7609867979122e-05
-3.66120854396469e-06
4.87874329693136e-07
-1.7452704567841e-05
-2.11297337182883e-05
-1.14479195133572e-05
2.35089859883679e-05
-3.17474207233316e-05
-2.25709232962391e-06
-6.61592985473025e-06
-1.96228921485477e-06
-3.2036422091368e-05
-2.41548202268585e-05
-2.82104835166211e-06
-1.09127647833617e-05
-1.36741464128057e-05
1.29212003188696e-06
-3.63450546476236e-07
3.51719047171304e-06
-3.69930192043223e-05
-2.34054542109989e-05
-6.56349053629146e-07
-4.1217382169726e-05
-4.31802271853554e-05
-2.60497750139755e-05
-3.99376073008647e-05
-1.80397104602092e-05
-8.24422040135263e-06
-7.50806997109069e-06
-1.87939696136313e-05
-4.20643510243391e-05
-4.46804509740618e-05
-2.98302869949318e-05
-2.53479908540089e-05
-4.28007603335381e-05
-1.53769847948403e-05
-2.70185621220152e-05
-3.62275824537023e-05
-2.59498600621129e-05
-1.7707709262915e-05
-3.40998077035709e-05
2.67646187282396e-05
-1.47342654849186e-05
-2.43958092063454e-05
-1.11262453509134e-05
1.0772317240168e-05
-2.45293518427366e-05
-1.89780586339806e-05
-7.95997196203691e-06
-1.02044698092636e-05
-2.74397518016427e-05
-5.42585395630701e-05
-1.63178243793668e-05
-3.33433028877389e-06
-2.24645413076354e-05
-2.95100543795597e-05
-1.99429944575224e-05
-7.8439770016037e-06
-2.7297470391608e-05
-3.71941958618453e-06
-1.48942348420788e-05
-2.34879327341001e-06
-1.32701518366144e-05
-1.57092483308052e-05
2.56543761886109e-05
6.32518769618516e-06
-2.95179052179802e-05
-8.26327072643745e-06
-1.29168940237508e-05
8.05595481607433e-06
-1.94088636634177e-07
-2.97912134262183e-05
2.45902798575988e-05
-2.08731227802779e-05
-2.93936020980431e-05
-1.24304961629699e-05
-1.39492753915586e-05
-2.30936386070683e-05
1.64302282022421e-06
-3.56535743842544e-05
-1.56379082017158e-05
-3.42809391060323e-06
-3.62999691820354e-05
-6.43107288026198e-06
2.04623549942102e-06
-4.80769102025988e-07
-3.03739772319271e-05
1.46249977413942e-05
2.14690565273875e-05
-6.79371504741561e-05
-2.10723081167095e-05
-1.3964317475871e-05
1.49802338695127e-07
-9.69610237161649e-06
-3.58023114157513e-05
6.67670177757556e-06
-4.10482911346785e-05
-3.62515891139363e-05
-2.86016398005607e-05
8.80412970770797e-06
-1.21423627397687e-05
-2.29551432948217e-05
-1.38783998359287e-05
9.38940037571053e-06
-7.20696185385517e-06
-7.40412586387196e-05
-3.3475622789465e-05
-8.65616355877174e-06
-3.55499077729368e-05
-2.41128347550128e-05
-1.22939412856424e-05
2.8169208575955e-06
-2.27224025882307e-05
-5.57014045759874e-05
-1.94744092492013e-05
-4.52686772619225e-06
-2.92371402968144e-05
-4.76734164552556e-05
-2.7280202769552e-05
9.59202005220327e-06
-2.80902464521138e-05
-5.47517219909245e-05
1.05205837670779e-05
2.44816898498235e-05
-3.04504949647977e-05
-3.48487145187069e-05
-7.36771435848052e-06
1.49100903357367e-06
-5.61120593750178e-05
-2.62060053806588e-05
1.84138413772124e-05
-2.77132104238994e-06
-4.77552627394252e-05
-4.08496139139328e-05
2.21080300134701e-05
-2.39046598838551e-05
-6.33066404136078e-05
-4.53803645827061e-06
1.10903291107836e-05
-6.8633651557178e-06
-4.39623587202375e-05
-3.71681888314841e-06
3.16783326640686e-05
-9.39023967804428e-06
-6.03309261597029e-05
-2.12547346061055e-06
-6.38417074063213e-07
-2.49497714248818e-05
-1.52204213175208e-05
5.61910348124463e-06
-8.82705417431279e-06
-2.25921940260168e-05
-1.72923505475207e-05
2.52984554448958e-05
2.65454305493137e-05
-1.25132020266448e-05
-3.63372466034054e-05
2.62050790274904e-05
3.17049183585176e-05
-4.38987438397431e-05
2.13279849127371e-06
2.72719493285378e-05
-1.17012086339721e-05
-3.69701128227015e-05
-1.69703018082319e-05
1.01231158005794e-05
-6.26475764461446e-06
-5.92679188127807e-05
-1.10881161417934e-05
-7.06598416713321e-07
-3.14209090438758e-05
-5.1650221598138e-05
-3.16292857818128e-05
1.1106607043716e-05
-3.38205422764264e-05
-5.04962091142161e-05
2.96501244706357e-06
1.54064465999564e-06
-3.84216655077004e-05
-2.09049440515933e-05
-3.71851727211147e-06
3.68213421555095e-05
-2.13204959269308e-05
-3.36158826654851e-05
-1.21032807967889e-06
9.2012030944748e-06
-2.20689278323359e-05
-4.04560029757637e-05
-2.55298816370836e-05
-6.80993428265773e-06
-3.71710259935531e-05
-2.98661786223612e-05
-2.14053391959083e-06
-3.3078089576342e-05
-2.93943179895642e-05
-3.85095778882365e-06
-2.58471781115677e-06
-1.2049466494822e-05
-3.74881856441061e-05
-3.8180880644903e-06
6.31612815964863e-06
-2.13098681372977e-05
-5.44279599768404e-05
9.24730451693995e-06
1.81908404302305e-05
-2.26806582178355e-05
-1.0422448172e-05
1.67088155372558e-05
-1.75589620308725e-05
-3.859077662688e-06
-2.34828709306437e-05
-1.57662474473669e-05
-1.93799731798916e-06
-4.81205495078212e-05
-3.43802841651948e-05
-9.73760289914156e-06
4.72537511075675e-06
-1.59385067575123e-05
-2.02891225698604e-05
1.16560705405653e-05
-6.4263334806307e-06
-3.46544724626537e-05
1.49487308679195e-05
-9.89670482559308e-06
9.68966604763043e-06
-2.11935261888639e-05
-5.51616689526717e-06
-6.43814389512184e-07
-3.85366880535825e-05
-3.55717541662011e-05
-5.93418556709521e-06
3.5119916959084e-06
-2.65401508756529e-05
-2.28750528812197e-05
-1.81027644144491e-05
-1.10252144968967e-05
-5.00390447392418e-05
-3.69163912215205e-05
-3.67739497092604e-05
-8.18014010994888e-06
-3.47306249630107e-05
-3.30649184245729e-05
1.30322390769674e-05
-1.20231164501629e-05
8.10385573985457e-06
-4.7676771726571e-06
-8.31759421719516e-06
-1.7920224777489e-05
-3.63752613023458e-05
-1.57195243041321e-05
-1.32131945525713e-05
-2.80764622584132e-05
-3.21922916677354e-05
-5.27437495917574e-06
-2.80316182698291e-05
-5.4791616625952e-05
-5.25259206539702e-05
-4.46120780576094e-05
-1.11649896020521e-05
-3.4796132056583e-05
-9.61602751562416e-06
3.71756426871455e-06
-4.22199631595701e-06
-2.79411933396282e-05
-2.9125059693089e-05
1.880921843389e-05
-1.33987583875682e-05
-2.81675693854116e-05
-2.61522704701754e-05
-2.70665496147353e-05
2.62292902869512e-05
-2.93858602589799e-05
-2.65242526545721e-05
-1.12569035647472e-05
-1.62948032845577e-05
-4.46212996485732e-05
-2.40566508185835e-06
-2.11394085553946e-05
-1.966805989602e-05
-1.65128075377484e-05
-1.49086710255061e-06
-1.33661156192763e-05
-4.56761297272554e-05
-1.53320568379924e-05
-2.12133414050066e-05
-4.46630920935756e-06
-3.06121718576864e-05
-1.86013709099309e-05
-6.62504389478556e-06
9.99167699353203e-08
-3.45252417701303e-05
-8.52935399502643e-06
3.6087125028011e-06
-1.10610392468699e-05
-2.01840428002555e-05
-6.90302567276111e-06
-3.94266451807751e-06
-8.26491069472769e-06
-3.00103083187074e-05
-2.11937600005257e-05
-1.08905331394336e-05
-8.03596181686182e-06
-1.07957637980762e-06
-1.6257461800818e-05
-1.43472524522551e-06
-3.02429203162141e-05
-1.68291716228691e-05
-1.21848628621872e-05
-1.92844676602419e-05
1.72317743616939e-05
-2.77874918392078e-05
-1.39101550699968e-05
-1.17052290583429e-05
-9.43289557838153e-06
-1.36276488449595e-05
-3.76440190097788e-05
-6.46116843938856e-06
-1.45147728671262e-05
-7.21822020182428e-06
-1.54061890449875e-05
2.9328404254679e-06
-1.19606461018258e-06
-1.19295345581991e-05
4.85399111892767e-06
-4.0114847123528e-06
-4.67887211094666e-06
8.65896119646148e-06
-5.77863375981167e-06
-3.39916902570132e-05
-1.44410564436646e-05
-1.57473848679083e-05
-2.16372060459867e-05
-5.27117674504941e-05
-1.91619940885829e-05
-2.50895579075888e-05
-6.93912794144492e-06
-4.80478603103766e-05
-2.70956780971513e-05
-4.27163057117422e-06
-5.73038188412147e-06
-2.71488919485449e-05
-3.58061008845104e-05
-2.67446666521986e-05
-2.78118589888114e-06
-3.99510699725967e-05
-4.35343717900914e-05
-5.39417893348944e-06
-3.05421081356551e-05
-2.96127699436504e-05
-1.09006077538241e-05
-1.05441374646243e-05
-1.11183456678587e-05
-2.81790032640413e-05
-2.03954940414345e-05
-2.50414849767834e-05
-1.22727832968594e-05
-3.61017986881998e-05
-4.683424440504e-05
-2.23664693577737e-05
9.04105504435854e-06
-1.16036560656976e-05
-1.96138324493598e-05
1.34113750954558e-05
9.75793761161469e-06
-5.87536006658846e-06
-1.91685568003726e-06
-2.32889541836052e-05
-9.5817771427694e-06
-3.36308758921366e-05
-4.86137090784848e-05
-3.72219450533493e-05
-5.03389256538024e-05
-2.24593577338012e-05
-4.13706367408683e-05
-4.69643425967132e-05
-3.0815041634545e-05
-1.13300799480343e-05
-1.09904987833858e-05
-4.24103936149048e-05
-7.84447536410663e-07
-3.14310605247824e-06
-1.73253802686222e-05
-2.16278371718736e-05
-1.06741343703109e-05
1.08777159489158e-07
1.39564494901735e-05
-1.92570741517492e-05
2.08114498173809e-05
7.65895842623075e-06
2.02877114779472e-06
-3.30277885043966e-06
-2.16210591459555e-05
-1.41827496570627e-05
-2.76606576859447e-05
-2.66510998718979e-05
-3.22646155142144e-05
-5.75134476663434e-05
-3.59329980782258e-05
-1.74604831198794e-06
-1.43885613648676e-05
-2.00119129650916e-05
-4.02088267722828e-05
2.43619650756041e-06
8.43301382242365e-06
-1.81278785904957e-05
-7.62739298248223e-06
7.35474710517284e-06
1.28448139796586e-05
-1.83477963362103e-06
1.3995752254049e-05
2.19927535591066e-06
-1.88992219744074e-05
-1.31280132496223e-05
-1.78338048313812e-05
-3.43510914487525e-05
-2.72309170904241e-05
-4.53217080281368e-05
-2.80959130095796e-05
-2.82419819006663e-05
-2.57381711956431e-05
-6.40770607068125e-05
-3.81938685968112e-05
-4.3885185610035e-05
-4.11041764929641e-06
-2.73169817071245e-05
-4.26544699927646e-05
-1.72609108362082e-05
1.63216611782916e-05
-2.30060234558815e-05
-4.84801363225574e-05
-6.54910997101583e-06
3.12398744208189e-05
4.55070931373182e-06
-3.43099740495496e-05
4.66622870053748e-06
-3.2243679029267e-06
-3.98847688147904e-05
-3.18567669570845e-05
-1.15205186102156e-05
-5.71716651125136e-05
-6.45049605443562e-05
-5.55267213998846e-05
-1.58140024431561e-05
-3.88365598757635e-05
-3.26758121461533e-05
-1.25190156013632e-05
2.26648679662479e-05
-2.16589144336776e-05
-2.03726755528487e-05
1.29516362969461e-05
2.19729092758728e-05
8.87821503899738e-06
6.0868865419744e-06
-2.28668201834767e-05
6.75250708030283e-06
-2.30932401396649e-05
-4.29640363009237e-05
-1.18261404055403e-05
-1.81558222599047e-05
-5.79168856154499e-05
-4.37276983117301e-05
-2.54511386591351e-05
-4.31775000944464e-05
-6.76611211591269e-05
-7.70221164353166e-06
1.66521511943356e-05
-1.74793242449429e-05
-8.01809449447404e-06
-1.81237720613149e-05
3.14585186187605e-05
7.25249697869683e-07
-1.01963348031153e-05
-1.22329895068665e-05
8.11105235334994e-06
-1.22714863252949e-06
-8.53981082075126e-06
-1.07439218885768e-05
-3.155205539535e-06
-4.12848625798809e-05
-5.49080697588836e-05
-4.41158234970696e-05
-7.83934516489182e-06
-2.4049727013418e-05
-3.85933744359939e-05
-3.12117254856913e-05
-1.71163496671366e-05
-2.95683513890754e-05
-3.08009242903386e-05
-6.06001125695401e-06
-4.70097206757288e-05
5.92345418519726e-06
4.99215836915826e-06
7.93004360239628e-06
-1.93541547205465e-05
-1.64221276327584e-05
-2.85823986285425e-05
-8.67735955732785e-06
-2.76809416435826e-05
-6.30887224149367e-06
1.2362071449752e-06
-6.83695525798006e-06
-5.71375092079802e-05
-6.46273690208662e-05
-1.6774766935129e-05
-4.40206474281648e-05
-5.36231761860551e-05
-5.39480483406246e-05
2.72228711544253e-06
-5.03828706209024e-06
-3.16267431777478e-06
-3.71497779323659e-05
-5.98320794927144e-06
-2.86261528617101e-06
1.17307203172043e-06
-4.82470573249831e-07
-4.35256365527631e-06
-9.37688831082604e-06
-2.73607620621438e-05
-1.85352785255533e-05
-2.91781759411718e-05
-2.22576505175507e-05
-2.99899382679327e-05
-4.15816179090823e-05
-3.889291054618e-06
-1.75446504657809e-05
-4.91482412467e-05
-2.9369622703444e-05
-4.21499626697321e-05
-2.78962448127987e-05
-2.00789599661653e-05
-1.19778606629574e-05
2.25339009634487e-07
-3.70655158721083e-05
-1.89528517413097e-06
1.03965024855942e-05
-3.25922706141154e-05
-1.61926725895108e-05
-9.9097278232062e-06
-6.9409537342363e-06
-8.11744482573884e-06
-1.16619955946864e-05
-3.87502081166347e-06
2.7258254823358e-06
-3.01451687449088e-05
-1.2192236712342e-05
-2.76982999452134e-05
-1.35490589572112e-05
-1.50679687113204e-05
-3.20077092384708e-05
-2.92584492933743e-05
-8.6905626199777e-06
-2.42148449180275e-05
-3.93007784228394e-05
-1.18766629581759e-05
1.15067335114568e-05
1.00613766846461e-05
-1.72962008030274e-05
-4.69616761711765e-06
2.51340447395704e-06
-5.57849534196011e-06
-1.44781805825728e-05
-2.68887548028668e-05
3.07234393493628e-06
-2.70898076528443e-06
-4.36821624523122e-05
-1.62211708190221e-05
-4.69283093980756e-05
-1.92252685312007e-05
-4.1929319908967e-05
-3.72311860535387e-05
-2.65375197979081e-05
-2.83333186156502e-05
-1.81107906800598e-05
-2.61496457360262e-06
-2.0074402574269e-05
-2.04872481139441e-05
-7.88327134482836e-06
-2.14255221911978e-05
-1.98475694541718e-05
-2.5142659679273e-05
-2.32534170940292e-05
-2.89793509166925e-05
-3.5468576037879e-05
-3.69281272203678e-05
-3.22357437975822e-05
-3.2216887225246e-05
-2.95461567909547e-08
-8.45839034968795e-06
-1.00987516326651e-05
-1.5254547286398e-05
-3.35522173847201e-05
-1.84852556044286e-05
-3.40483766497327e-07
-1.30776373825051e-05
-4.45198064456929e-05
-1.24768706843782e-05
3.27118971797065e-06
-1.78082923212257e-05
-3.69778170375126e-05
-3.34072303054884e-05
-3.80827916994891e-05
-4.49803654112455e-05
-2.25135073786442e-05
-2.10003597668771e-05
-2.70977039416719e-05
-1.40690016279469e-05
-3.01468870640624e-05
-5.00576417393701e-05
-1.40305965701089e-05
-1.69644987416043e-05
-1.57078211808556e-05
-7.80591864830724e-06
-7.13892989889957e-06
-1.85602015784214e-05
-2.12465224905207e-05
-7.19372586354696e-06
8.48188217890298e-06
-3.62634433350366e-05
-1.9012857327032e-05
-1.69596664029842e-05
-3.50363715542557e-05
-3.22401792266077e-05
-1.13992322604094e-05
-1.62486628218579e-05
-3.18042497006657e-05
-3.37029540248041e-06
-1.52188753528653e-05
-1.2410307486835e-05
-2.34977137185847e-05
-1.67107670008476e-05
2.75321589008377e-05
-1.08475424885801e-06
-2.82807543801001e-05
-9.27153701483694e-06
2.47061996032435e-05
3.55844707878677e-05
-3.5764903438511e-05
-2.12673804232501e-05
1.09110012986157e-06
-4.64555084980649e-05
-1.52918758870637e-05
-3.54103463504101e-05
-7.6369847687461e-06
-4.10141560575672e-05
-5.90786763182893e-05
-4.96189029856742e-05
-1.09400598700785e-05
1.75057831740333e-05
-3.39918229394152e-05
-2.27793211265299e-05
6.51642389366691e-06
-1.85723665232204e-05
-2.15670586193945e-05
-4.82379413436472e-06
1.69777007092334e-05
-9.6581649910901e-06
-1.57225354610732e-05
-1.81349373225549e-06
-7.08489464152582e-06
-4.52194904837225e-05
-2.9894067955627e-06
-7.34561503112786e-06
-2.24529950090948e-05
-3.36757330850133e-05
-2.5874937485722e-05
-1.28142373016421e-05
-2.7875565944446e-05
-3.98910852556076e-05
-1.4101948138837e-05
-1.82740577749762e-05
-3.60926150342026e-05
-9.46862608197067e-06
8.84505489947787e-07
-2.13463386886685e-06
7.05099314556695e-06
-8.59557837237722e-06
-9.51119358208172e-07
-2.65900065763857e-05
2.48177580911101e-05
7.57965064031939e-06
-2.48987747515245e-05
-9.82536559049624e-06
-2.00562739034913e-05
-1.36150711342503e-05
-1.97165338967071e-05
-1.1586907578503e-05
-1.79264867637881e-05
-3.29341773532908e-05
-2.87163848533327e-05
-3.91139405891485e-07
-6.39161122869409e-05
-2.18488979592911e-05
-2.22335150947888e-06
1.57791949682638e-05
2.94929455410978e-06
1.17221159714327e-05
3.47664861789419e-05
6.11182786457388e-05
-2.80224072870654e-05
2.11620502962432e-05
7.03660286356738e-06
-2.13985701826187e-05
8.11382191293355e-06
-1.58255643139255e-05
-5.70159236274234e-06
-4.92773877329077e-06
-2.11387225663864e-05
-8.86462622592731e-06
-2.4510835149664e-05
-1.99273846376644e-05
-1.92089849416351e-05
-1.8450225436469e-05
-1.76600468839515e-05
-4.63548797027569e-05
-1.98647687302543e-05
-1.01442383179601e-05
-3.21716910828472e-06
2.88029488480371e-06
-1.62066345214568e-05
-1.86827164993366e-05
-5.59880569576401e-06
-8.70791568335878e-06
-1.58625257493965e-05
3.41309007322626e-06
-8.24333722479052e-06
-4.89688820859902e-05
-2.68115733661615e-05
-5.01826094196146e-05
-1.4213210885681e-05
-1.36881224873002e-06
-3.62196417543959e-05
-3.95244145726078e-05
-2.92516880094537e-05
-1.66348354356244e-05
-2.20749522380301e-05
-3.86935808483217e-05
-2.7122112974777e-05
-1.62095578883615e-05
5.74915937640087e-06
-8.44337400989696e-06
-2.88671813911887e-06
-1.21779287861682e-05
1.73666365808175e-06
4.77119044724334e-06
-2.13733198250081e-05
-3.31355013268112e-06
-3.29362584838407e-06
-1.63928201660483e-05
-6.26107078518362e-06
-8.11554067743326e-06
1.03803437129245e-05
-1.91526803152673e-05
-2.76894855346268e-05
-3.75836652766139e-05
-2.22028838770795e-05
-1.44350264935257e-05
-2.25310909870446e-05
-3.77002767829407e-05
-1.15776157873139e-05
-3.67006259137473e-05
-2.58612357440782e-05
-1.74567053935897e-05
-2.57578199445322e-06
-1.94322427586536e-06
-1.60470788821474e-05
-1.3460345201952e-05
-3.4515944637239e-06
2.20749381286808e-05
-4.46778783726065e-06
-8.43806971992285e-06
-1.24471297308467e-06
-1.1955632959508e-05
-2.28595180150795e-05
7.68898503329748e-06
-3.47648303313297e-05
-3.34013197722642e-06
5.33277493991411e-06
-1.75325260114428e-05
-2.09525875478626e-05
-2.65527526091211e-05
1.67756312611834e-05
-1.04044313951132e-05
-2.37953238931714e-05
-4.85759668277168e-06
1.03010917702576e-05
-2.42858869485141e-05
-5.92073228625651e-06
2.10981733263516e-05
1.06399769886623e-05
-3.07585604915976e-05
-3.42846651364951e-05
2.10269049966271e-05
2.59991037357883e-05
1.62006531993375e-06
-2.85504622252668e-05
-9.77191687589442e-06
-1.24475311971417e-05
-2.90211926692465e-05
-3.71223744484455e-05
-1.80212175643982e-05
-1.02210967307464e-05
-1.27334771713035e-05
-1.84244539334902e-05
-4.71931732503432e-05
9.93400792564104e-06
3.86867240717699e-06
-7.62620994953687e-06
-1.18575195620143e-05
1.79795366876593e-05
1.05151284864727e-05
9.15900796665749e-06
-2.72739440289954e-05
-1.28653321904358e-05
-8.25407903868692e-08
-1.70120228448149e-05
-3.59378258943887e-05
-1.84878380182735e-05
-6.94021934487858e-06
6.70580518490482e-08
-5.44185834800647e-05
-3.83019892088116e-05
-1.73134532260803e-05
-1.96327222762193e-06
-4.19055781494221e-05
-5.17574916997217e-05
-1.09227520071548e-05
-3.57563235932135e-05
-1.63488865551264e-05
-6.69543411078498e-05
-1.35986471641163e-05
8.62765233090958e-06
-1.55829088972812e-05
-2.75938918132405e-05
2.4275174519516e-05
-7.9232684831987e-06
-2.22551516791147e-07
-1.66936510079031e-05
5.23524871029581e-07
-1.56933909124879e-05
5.33183268646068e-07
-2.12744589383708e-05
-3.06285319777248e-05
-1.81274548766349e-05
-8.53629983477385e-06
-4.84220131030142e-05
-3.88282652232593e-05
-3.38932069141706e-05
-4.23156094845846e-06
-8.23258071126681e-06
-5.34197923869821e-05
-6.80223378092151e-05
1.5454989900927e-05
-1.36362789051899e-05
-2.05540208068689e-05
-3.1997851558754e-05
-1.68315696379813e-05
1.11091908246864e-05
-2.04781912595723e-05
-2.44679351281333e-05
1.17374948901838e-05
3.45148760723915e-05
-4.31931468808762e-05
7.50001637903342e-06
1.39888951419599e-05
-2.85086101736751e-05
-1.07143655115244e-05
-3.44248060097927e-05
-4.56404626500922e-05
-1.1754423853084e-05
-1.16137159007254e-05
-3.1152513044943e-05
-2.3998199811072e-05
-1.63424983516608e-05
-2.32412011542114e-05
-8.77920491114819e-06
-3.7937302472486e-05
-1.91574520549326e-05
6.26677133592592e-06
-7.10628686613292e-06
-1.70510812793364e-05
-1.8209153638233e-05
-1.54028713582764e-05
-1.70522928835278e-05
-3.02483108021403e-05
2.9350444690828e-05
1.32897180973341e-05
-1.07125112876875e-05
-2.18063005910402e-05
7.06805488132298e-06
-9.50533834572389e-06
-2.354885401288e-05
-3.01640350096598e-05
-1.03364914383793e-05
-2.02017064711531e-05
-3.06390846454744e-05
-5.22609545103989e-05
-3.65922101765099e-05
-6.5981168042267e-06
-1.89848270418727e-05
-1.35956875270852e-05
-1.96539681042614e-05
-2.12019341576055e-06
-2.39747055724524e-05
-7.44101856787212e-06
-1.35883453823846e-05
-1.31408952440115e-06
-1.68440886265765e-05
-5.93152264393579e-06
1.13908724091025e-05
-2.59138139827459e-05
-1.09500372819943e-05
-1.42897016704373e-05
-3.95196619652412e-05
-5.10617179224904e-05
-2.8690348182437e-05
-3.17039901341537e-05
-4.08536675655058e-05
-3.82858449797598e-05
-1.77560667893143e-05
-1.78026509069892e-05
-4.51857708512714e-05
-2.53571151617805e-05
-1.72181424188027e-05
7.90918725932694e-06
6.85955692547686e-06
-2.70096054980499e-05
-2.30378801218364e-05
-5.70488679239624e-06
-1.58487222534984e-05
-1.74979419172754e-05
-1.06322436737692e-05
9.63678924413453e-06
-3.95830503273147e-06
-2.54450618652046e-05
-2.72123675164522e-06
1.90801651114751e-05
1.16647515660704e-06
3.45498949257007e-07
-1.97465044850946e-05
-1.01444109075996e-07
-4.6602888848456e-06
-2.58435485297163e-05
-2.5518320726836e-05
-1.93137549265895e-05
-2.14970543477733e-05
-1.23056881239793e-05
-2.52774636338387e-05
-2.95862629678064e-05
6.41758767904082e-07
1.77401381658158e-06
1.37345141741473e-05
1.62664633883695e-06
5.09215656474852e-07
7.17804583991567e-06
-1.15606528015494e-05
-1.48316791601528e-05
-1.12536916933717e-05
2.62233519986862e-07
2.84511661558147e-06
-4.77027579481835e-05
2.92871085586379e-05
6.95844470630772e-07
-4.28302737403732e-05
-2.90042825394071e-05
-4.65001233766244e-05
6.02900335667034e-06
-2.11873061338814e-05
-2.52264141533247e-05
-4.80923108877198e-06
-4.15782028830146e-05
-7.83211658798391e-06
1.50160075300216e-05
-3.91131369993488e-05
-9.80782960372356e-06
-2.2113228744046e-05
-6.13797890303811e-06
-1.45556438839493e-05
-1.29508074087903e-05
-4.37447327975366e-06
-1.82231460360387e-05
-1.2348777937546e-05
-4.19810172772178e-05
-1.37881735435922e-05
-4.22177005187382e-05
-4.16091582960581e-05
-2.04414184693411e-05
-6.77243095624304e-05
-2.17462298706022e-05
-5.13053404935587e-05
-4.13319607033228e-05
-1.90491318395882e-05
-7.22813947164326e-06
-2.51850373696522e-05
-1.98491778687131e-05
2.09523561295457e-06
-6.29999421094359e-06
-2.12802729667326e-05
3.87848446363313e-07
-3.57075078440876e-07
-1.64062578889495e-05
7.86210587007856e-07
-2.40475081664363e-05
-1.89220993904263e-05
-5.58604882345413e-05
-4.23229667596056e-05
-1.31651968186635e-05
-2.40250269526348e-05
-4.95608086332343e-05
-2.99966691961376e-05
-1.08986416570092e-05
-3.7729030419979e-05
-2.76647853037377e-05
-2.98852072454551e-05
1.83082774724405e-05
-3.72818133341354e-06
-1.87445142715241e-05
-1.99999606937892e-05
2.09247479786961e-05
2.32489786156846e-05
-1.1359541847807e-05
-1.4240773490844e-05
-7.31989947303243e-06
-5.97782279335112e-06
-4.9502693993141e-05
-4.24587298193367e-05
1.15960557997789e-05
-1.80244611845028e-05
-2.51467126299626e-05
-7.27911496112293e-05
-3.68724676367258e-05
-9.0064728247742e-06
-6.42725768724534e-05
-4.79514671045052e-05
6.36755997072675e-06
-8.19868679705438e-06
-2.53977572726891e-05
-3.91008248082115e-05
1.68319279742963e-05
1.34030395359858e-05
-6.73880350929285e-06
1.44054312496593e-05
3.71631467266457e-05
2.73479199669438e-05
-2.49632367815383e-05
-2.32645893421676e-05
-1.91905956352168e-05
-2.49255828099848e-05
-2.62687682527838e-05
-3.63737278405669e-05
-4.50554216664463e-05
-5.56948785147091e-05
-4.05736573314278e-05
-4.20086165234556e-05
-2.47184289954313e-05
-2.86930929055664e-05
-2.41260206014199e-05
-1.85050924547443e-05
-2.95034312843796e-05
7.28809908539132e-06
1.04983981427806e-05
1.64730768836698e-05
2.42887507805437e-05
4.1542254587612e-05
-7.14157058700457e-06
8.23223823130256e-06
-2.09411436326233e-05
-1.95239056408097e-05
-1.6735056230283e-05
-2.60883070125207e-05
-1.13688546859711e-05
-4.75273402927928e-05
-4.59358189026337e-05
-4.45224582978435e-06
-2.35131421175981e-05
-6.37955372268197e-05
-2.01459632382679e-05
2.7402843416848e-06
-3.44073478025322e-05
-3.92535015895832e-05
-2.34757119021885e-05
5.70760667272488e-06
-1.11259426147054e-05
-3.75644889487965e-05
-3.05003481706264e-07
2.2257756534525e-05
-2.45767814201318e-05
-6.57543772169667e-05
-5.00599156793428e-05
-1.90751271803057e-05
-1.37008538462089e-05
-5.72436257844323e-05
-3.75782549825146e-05
-6.35792417184951e-06
-1.22353159387376e-05
-5.27317303511491e-05
-3.22526771323011e-05
3.60323867644405e-05
2.51559289778501e-05
-2.86010669042627e-05
-2.71853508290285e-05
1.28155793162431e-05
5.89129634022799e-06
-3.77456593932312e-05
-3.69572807966452e-05
2.31978154064462e-05
-6.13738759601247e-06
-4.17048365807462e-05
-1.49355053190229e-05
-1.85718107574457e-05
3.25966306002226e-07
6.44423709851052e-06
-1.5896471967283e-05
-8.60297195835078e-06
-3.6669953699976e-05
-7.64572431540775e-06
-1.92667359714802e-05
-2.03457876468685e-05
-1.19892483903846e-05
-3.0036327520409e-05
-3.44608425087234e-06
-1.35008900321902e-05
-9.72840275364544e-06
5.34026619631691e-06
-2.46277885825305e-05
-2.27521499754222e-05
-1.91273266542845e-05
-3.09048215563125e-06
-9.46889203456328e-06
-2.33573654095547e-05
-3.02443716619988e-05
-2.28969721477273e-05
-3.14991372457376e-05
-6.37853019224793e-07
-4.18048924557594e-05
1.22413893603737e-06
-3.05899172170431e-05
-1.1282282752972e-05
-1.92176429724506e-05
-1.48721133148828e-05
2.3422231407371e-06
-2.95969934594777e-05
-2.80414687267013e-05
-3.486627505932e-05
-1.94002091314007e-05
-3.5642177756308e-05
-4.59928047916195e-05
-1.62854591468394e-05
2.62255724721974e-07
-2.29485548254049e-05
-6.81967255974914e-05
-1.91442139421374e-06
2.07008986884319e-06
-1.97887137344186e-05
-5.90458819472107e-07
-1.39813581499449e-05
5.68506029768278e-06
-8.6295599361994e-06
-8.21356884229473e-06
9.97741773274112e-07
1.54570077542648e-05
8.54913962296957e-06
-1.24443795942402e-05
1.7829062918919e-05
-2.71353188098132e-05
9.67583133372676e-06
5.01478580283922e-06
-5.61506757403243e-05
-4.29569142667186e-05
-1.77771756771231e-05
-3.66848744710459e-05
-2.43998413114442e-05
-2.86135858336034e-06
-1.34924015491373e-05
-3.60656513446178e-05
-8.55563306454391e-06
-2.57394206809458e-06
-4.41392660431233e-06
2.55305935764465e-06
6.76948666645371e-06
-1.32492110968203e-05
1.22831181391989e-05
-1.972665651725e-06
-3.35096866017734e-06
-1.62007042571592e-05
6.97935061935805e-06
2.39126409989078e-05
-4.6244915831755e-05
-4.76275140749789e-05
-3.30548574487808e-05
-2.048037446789e-05
-5.37109257806031e-05
-3.75191474911133e-05
-4.85639178909893e-05
-3.67587895093944e-05
-4.38048795804321e-05
-1.25043338377803e-05
-3.53724544317925e-05
1.0640865910774e-05
-1.25623583284705e-05
-3.44914102035487e-05
1.06294646487063e-05
1.36584551006081e-05
2.97575330028552e-06
5.08055578615578e-06
-7.97358922855322e-06
-7.6257234082695e-06
2.69760994296864e-06
-6.71059636203233e-05
-2.1363347935939e-05
-2.70889281503643e-05
-4.38718578168277e-05
-4.02223220679349e-05
-7.27810335908503e-05
-5.14661001747884e-05
-3.6321475960231e-05
-2.8057425281236e-05
-4.3837068071248e-05
-3.27824952514076e-05
-2.43242725631614e-05
-1.63055408292007e-06
-1.40694473637738e-05
-3.42210801249798e-05
1.57685484615832e-05
1.57371002078841e-05
3.11745639959857e-05
-2.81242514233474e-05
-3.40599326628731e-05
-4.75676687408e-06
-2.68438632522853e-05
-3.08561366073531e-05
-3.4040729433805e-05
-1.66176082173006e-05
-5.37395237130702e-05
-5.52981084024326e-05
-2.59947968437502e-05
-6.40324418843593e-06
-3.11786460409268e-05
-2.19449451166673e-05
-3.79825265141086e-05
-2.17233195050059e-05
-1.97899217154063e-05
-2.87688349819182e-05
1.39481710610224e-05
3.68388922388882e-05
1.70048978873005e-05
2.7609239110092e-05
-9.13288772812292e-06
-8.39528567154249e-06
-1.82691848829209e-05
-1.63171221996853e-05
-3.1279801559486e-05
-5.13431921369888e-06
-2.3121434771504e-05
-6.28692611770269e-05
-4.10598549912616e-05
-3.25290013370987e-05
-2.94271972305369e-05
-2.63356347076306e-05
-2.25003034956504e-05
1.62329563347859e-05
-1.21378332072879e-05
-1.20423949294601e-05
1.00035161720924e-05
1.34852695166066e-05
1.83904472512783e-06
-3.55549689925932e-06
-5.56746783681156e-06
6.75906309665875e-06
-1.04831537556669e-05
-4.47639839919328e-06
-2.45218180034602e-05
-2.34696009415102e-05
-2.7914814404615e-05
-2.14818880659238e-05
-1.48879492481104e-05
-2.59894187081256e-05
-3.34519960652994e-05
-5.58082645966128e-05
4.47471292514959e-06
-3.97232781393797e-05
-3.30393374381797e-05
-4.76491240753358e-06
-6.47034615755961e-06
5.78255748922206e-07
-2.52323106497837e-06
-8.8033366051634e-06
-2.42971590782733e-05
-9.37434646128868e-07
-1.58497984498157e-05
1.6203776683203e-06
-5.88966089247314e-07
-4.58510680127097e-05
-2.56773311888548e-05
-5.71220016648966e-05
-2.01940947064773e-05
-2.42399540378265e-05
-2.9520636470159e-05
-3.94069581341863e-05
-2.1483909936928e-05
-5.51004238884926e-05
-1.5673983086123e-05
-2.93808481590695e-05
-2.15397920125267e-05
-5.00093527867314e-05
1.4134021063904e-05
-1.51045082558117e-05
-8.71471585903904e-06
-2.30495616649283e-06
4.33965585134183e-06
2.91629248142189e-06
-1.45283173230292e-05
-3.80326570200447e-05
-2.98383253551351e-05
-4.07261556930626e-05
-4.73196749609043e-05
-1.53938733559847e-05
-2.63470968204433e-05
-2.89224367221033e-05
-1.26860863175082e-05
-2.69051089752943e-05
-1.916182708432e-05
3.35429728388332e-06
-1.77441886760952e-05
5.07000235342745e-06
-1.12124097739529e-05
-1.40431454748275e-05
1.96651332777469e-05
7.6573381720602e-06
-2.03480014476845e-05
-1.48382326369754e-05
-1.19461626863895e-05
-2.53570877774417e-05
-1.4658651955412e-05
-3.5437499099567e-05
-2.37748363323939e-05
-3.72752454168087e-05
-4.40778201973955e-05
-3.73635940291342e-05
-3.30744184027997e-05
-1.32068425036668e-05
-2.36884111489944e-05
-1.47669751731884e-05
7.14996404848263e-06
1.19164938027425e-05
-1.62659571687742e-05
-7.63974814889183e-06
1.54184795172449e-05
5.44611422204758e-06
-4.20549977496237e-06
5.78306900817191e-06
-9.23626361991159e-06
-1.17360075710008e-05
6.99788671809932e-07
-2.16589909368224e-05
-4.98534678571494e-05
-1.90384569172549e-05
-3.87788072859184e-05
-1.34459236604828e-05
-2.11438194943607e-05
-3.25821413632328e-05
-1.11560631507711e-05
-8.44282018288484e-06
-1.19007292302916e-05
-9.29687036010002e-06
2.81540435280741e-07
-4.84024764790668e-06
-3.6943707313884e-06
-1.77967682275944e-05
2.75903894227736e-05
-1.58768711537295e-05
-4.32196785154241e-05
-2.38801861604213e-05
-1.08745319359611e-05
-4.01456442524063e-06
-4.46832180219359e-05
-3.44736711396589e-05
-2.38145878104511e-05
-3.0325485813625e-05
-5.46059106369896e-05
-3.33456727199454e-05
-1.18811871919521e-05
-1.85446917850784e-05
-2.42891811942109e-05
-1.92616440280781e-05
-6.44061181592161e-06
1.00402081828127e-06
-1.20987818287062e-05
-8.72446449589274e-06
2.83268377876841e-06
-3.01377794368857e-06
-1.13922418374413e-05
9.26257855191195e-07
-5.74397145191342e-06
-1.17871579953099e-05
-4.96913917223879e-06
-1.39731268773865e-05
-6.87703094672047e-05
-2.47235568445441e-05
-1.87402444915813e-05
-2.45992666602636e-06
-2.72077281754466e-05
-2.9993927876502e-05
-7.49392668183224e-06
-5.02027893825262e-06
-1.06848690408356e-05
1.68254760978784e-06
1.24547398780416e-05
6.13189056393257e-06
-9.75066381238768e-06
-6.89932394870565e-06
1.04829013022524e-05
1.4217131518014e-05
-2.2510051422128e-06
-4.71120057061885e-06
-1.58969573761349e-05
-6.50105480062629e-06
-1.81253697342087e-05
-4.59738077432455e-05
-2.63807421716405e-05
-4.54266675442403e-05
-4.11291610385292e-05
-3.89948878341849e-05
-4.38547349174175e-05
9.80944095497338e-06
-2.35702653047363e-06
-3.40429547644861e-05
-3.64936280520691e-06
-1.57916977844845e-05
-6.45382232427504e-06
6.49725874810707e-06
1.99950192508546e-05
1.97870764956082e-06
-3.2137158470252e-06
-2.34792293697789e-05
-3.81590991951741e-05
-3.56114518088713e-05
-9.94645127891503e-06
-1.22715018059223e-05
-4.15963332081184e-05
-4.18786792449103e-05
-5.33520228095102e-05
-4.43650113360554e-05
-2.61558241180263e-05
-5.5528559795215e-05
-1.29070553834968e-05
-1.94585915803851e-05
-2.42495710503541e-05
-7.00980359264919e-06
1.17341052862482e-05
3.45580395831142e-05
-1.04386918626832e-05
1.02830326370607e-05
-5.97397174650796e-06
-5.27011411175282e-06
-4.03813448466933e-06
-3.2297539200093e-05
-3.61924525220814e-05
-3.00121059940505e-05
-3.24647876607201e-05
-5.59490779271908e-05
-3.8304956716423e-05
-5.10788134063015e-05
-2.09176899968162e-05
-4.61328758066917e-05
-5.06557758181225e-05
-3.98180476764451e-05
-4.78272768452553e-06
1.82955627090253e-06
-2.30028289549085e-05
9.99745704186062e-06
2.74508093668454e-05
1.83884215014908e-05
-2.85120815381286e-05
9.19395392292621e-07
3.16962968121165e-07
-2.21222060946437e-05
-2.87901144333461e-05
-3.54224630316365e-05
-3.92360836870708e-06
-2.09309539651168e-05
-6.82020822736993e-05
-2.94002256402277e-05
-3.2316819570194e-05
8.46038881776129e-06
-3.62620257672275e-05
-3.10517318673182e-05
-7.3679444683444e-07
-5.24232928155604e-06
-1.03232502656121e-05
-1.34386334494166e-05
1.30039719114236e-05
1.5267769704855e-05
1.51116563722771e-05
-1.96203526372256e-06
9.50233802826074e-06
1.47327136937937e-05
-3.93109619244945e-05
-2.42833108765184e-05
-8.13110864729856e-06
-3.04673448803756e-05
-4.64331687592246e-05
-2.95363719320631e-05
-3.41314381700425e-05
-4.30601666976425e-05
-2.57039480572487e-05
-8.53521894077791e-06
-1.9046184469847e-05
-1.12671457487566e-05
-1.39413441732895e-06
2.16752192945193e-05
1.76166517968046e-05
1.04150519826231e-06
9.37646827480576e-07
1.96410752903794e-05
2.65153915315224e-05
4.30428698504068e-06
-5.84685602747737e-06
1.74338844624391e-05
-2.78934749103898e-05
-6.10230306889546e-05
-4.40079555129558e-05
-1.28028335474439e-05
-4.01747451389583e-05
-4.85727295141597e-05
-7.84129989451021e-05
1.59637825660891e-05
-3.28638405224843e-05
-3.92533584299546e-05
-3.06406093459254e-05
7.46143971831394e-06
2.0149426477491e-05
-4.3486192986389e-05
7.21388923600936e-06
3.79874981003776e-05
-1.53555976784373e-05
-2.81302800966261e-05
-1.68353183135267e-07
2.46388964577052e-05
-3.84331423935505e-05
-3.64017459430248e-05
-1.96404402928757e-05
1.64483759321235e-06
-4.7207243923618e-05
-5.00788065544195e-05
-2.6848897294325e-05
-3.29945456829378e-05
-4.1221629991393e-05
-1.89628226727916e-05
-4.40901683958042e-06
-1.14321964605057e-05
-4.25228884162619e-05
3.13801941110496e-06
-1.71391715176539e-05
5.92391484201164e-06
-9.58712698327962e-06
-1.93094641395423e-05
2.25825374182637e-05
-5.03109740943018e-06
-3.89463276091958e-05
-3.41364396099732e-05
-2.5096980441094e-05
-5.29330545507645e-05
-4.64674531044487e-05
-4.28564760939259e-05
-3.41255281134458e-05
-2.93699318288572e-05
-7.5780704085661e-05
-1.48684546432396e-05
9.72226230153849e-06
-2.46908434864124e-05
-2.20947431466278e-05
1.97790374294198e-05
2.56845423986443e-05
-4.23951189744875e-06
3.81901968583932e-05
-1.41749539773057e-06
3.61806408221468e-05
-1.63014207543645e-05
-1.13243220011333e-05
-7.78119288795925e-06
-3.8250235289791e-05
-3.18771323932772e-05
-1.63747010350741e-05
-3.57166177535366e-05
-5.48420931610288e-05
-6.03797018219979e-05
-3.83715391118066e-05
-2.9060017876846e-05
-1.8622955536637e-05
-7.19805089639971e-06
-4.85490528731657e-08
-1.56195020978918e-05
-4.40601051453485e-06
1.3695380916091e-05
2.47284186383019e-06
1.87007128543007e-05
-2.26920976648295e-05
7.37836274343378e-06
5.83529724388399e-06
9.56872754971203e-06
-3.92978722332238e-05
-3.41428416513364e-05
-2.84512391254754e-05
-4.1556982118531e-05
-5.5317752529944e-05
-6.09535909239367e-05
-1.82664505113533e-05
-2.27622866758479e-05
-3.75194404110454e-05
-1.59007990600832e-05
-5.94496108359717e-06
-5.96863640842102e-06
-3.23154175321326e-05
-8.99616171980318e-06
1.95902633377077e-06
-1.62346451586272e-05
-2.47136749953745e-05
-2.41501385561721e-06
2.05884273884799e-05
-1.95857678798628e-06
-1.13143892015532e-05
-7.94043246517418e-06
-1.6154553399024e-05
-4.28657469417644e-05
-5.25813618517845e-05
-3.29090795737166e-05
-5.52040849738028e-05
-3.25773732656772e-05
-5.5094519673973e-05
-3.95390583026668e-05
-2.28973165368133e-05
2.48941097847386e-05
-3.36383804847722e-05
2.9190364907385e-06
-2.38708413243962e-05
3.54966050816056e-05
-1.92544264077965e-05
-1.53243916586359e-05
-5.95320700488355e-06
-9.34187766604349e-06
-1.36282747796323e-05
-2.73398022380802e-05
-7.75640052954961e-06
-1.55374789374368e-05
-2.93067377341233e-05
-4.40449536028117e-05
-2.14841344593255e-05
-2.82801016116818e-05
-4.70554680060776e-05
-2.4049167108468e-05
-1.28854823882746e-05
-2.4826668816895e-05
-8.75691323905017e-06
-1.37879037489995e-07
-1.03930922535718e-05
-7.00980285727449e-06
7.44075153126275e-06
2.85245496282376e-05
1.26843345498796e-06
-4.8240969186194e-06
1.29176029010704e-05
-1.34458315965583e-05
-8.34130929046982e-06
-3.02959737721206e-05
-2.55680149690025e-05
-3.8915356759408e-06
-2.24405343245957e-05
-3.19708618267788e-05
-4.56515547028611e-05
-6.57474041657676e-06
-4.51827311674581e-06
-4.64012428141685e-06
-2.04571281195159e-05
5.91712440231329e-06
-4.70603703195174e-06
3.22271052082831e-05
4.97950794771483e-06
2.51360527620713e-05
-6.4468323962052e-06
-2.38496859786043e-06
-2.0072229019661e-05
1.44990592600187e-06
-1.29249601344015e-05
-5.06860410030625e-05
-9.69206064364527e-06
-2.09186059674816e-05
-4.63534032960958e-05
-3.00616150426491e-05
-4.68127615325791e-05
-4.32770514704253e-05
-4.58368323469984e-05
-1.34947535948902e-05
-2.76251929247023e-05
-2.13536181103461e-05
1.16917582073438e-05
2.57062293948455e-05
2.51397425320328e-05
-3.79371998348656e-05
2.22873117682004e-05
2.09292733468385e-05
2.70055681773448e-05
-2.50320556246871e-05
-1.56499079940714e-05
-2.58266465981855e-05
-3.56148218721263e-05
-5.50048375896395e-05
-6.14076260769176e-05
-2.6433597806282e-05
-6.82407477472954e-05
-3.86819314754585e-05
-5.22789531602696e-05
-4.39597779751013e-05
-3.29305503112823e-05
2.89176475147283e-06
-4.08850251542759e-06
-1.03535359483158e-05
5.70790575189018e-06
2.37272751262391e-05
-6.39479004130051e-06
-1.2118238692361e-05
2.22888734059968e-05
-6.48565199829578e-06
1.90529661212213e-05
2.88977129743241e-06
-8.47533230447552e-07
-1.24184900362926e-05
-5.56558724271022e-05
-5.4799916596816e-05
-3.09023706283833e-05
-3.42377021084622e-05
-4.94363984157103e-05
-3.59982981169255e-05
-4.30175722129218e-06
-5.24617208579624e-05
-2.29183306365836e-05
-8.56548408031015e-08
1.02849464880016e-05
-6.08579775995571e-06
7.92184305226903e-06
6.85836449554289e-06
3.29367303484814e-05
4.66785368293985e-06
-1.56953470642315e-05
1.68936001964575e-05
-3.22159098483204e-06
-3.03003796316717e-05
-4.84518778182118e-05
-3.39344183546024e-05
-2.22060924305482e-05
-2.9480491617962e-05
-4.6053079152036e-05
-3.75841774194293e-05
-4.79773456389967e-05
-7.17712525197232e-05
-1.04517376099038e-05
2.15413755793508e-05
-1.33787724218234e-05
-3.22043543030245e-05
4.3990534984373e-06
-2.78926017349569e-06
2.12184105099609e-05
1.01910820994641e-05
-2.45095681680269e-06
2.0290235790517e-05
-2.68555060300543e-08
-2.88960647651368e-05
-1.65384898320998e-05
-3.72193657461779e-06
-3.9356252165356e-05
-5.881700966859e-05
-5.95437999925236e-05
-3.49985931330353e-05
-5.19516981489028e-05
-7.23350905465889e-05
-2.61885406074045e-05
-1.27679275335858e-05
-5.97270899379117e-05
-1.94901215608929e-05
1.42096964240593e-06
3.22614813293168e-06
4.90718455364985e-06
6.31176899212901e-06
1.11107808207538e-05
4.24312996745155e-06
-1.7011259520957e-05
9.21127581277901e-06
-7.14467918388908e-06
2.81489480809153e-06
-2.48275710749281e-06
-4.26722796341047e-05
-4.02748583725555e-05
-3.25104608957957e-05
-5.15690559539754e-05
-5.10849197946332e-05
-4.23989179799597e-05
-6.26348054116693e-05
-4.57347224222203e-05
-6.23975275611035e-06
-3.53527074057254e-06
-2.56116394416015e-05
-1.29244792197209e-05
-3.05722552520182e-05
3.35111126089748e-05
-9.71566391214357e-07
2.30170568639883e-06
1.63523844626357e-05
2.12007675456033e-05
1.01135654516345e-05
-1.76836297483033e-05
-2.77581351401336e-05
-3.36655536584585e-05
-4.05560831428989e-05
-3.98939599699775e-05
-1.82000721705069e-05
-2.77050574777239e-05
-6.2606344659725e-05
-4.37467424700454e-05
-1.72689125688327e-05
-4.28980343352747e-05
-2.05500064441249e-05
5.52111381498969e-06
3.15763490609783e-05
2.50487976068554e-06
-1.55354803018699e-05
2.16802433261259e-05
6.01687604361152e-06
-4.9838454142971e-06
-3.46191260254966e-06
-4.01582000328974e-05
-3.61233811474513e-06
-6.57449705495731e-06
-1.66101239827237e-05
-3.00572557801974e-06
-1.17294339932948e-05
-2.26478504100071e-05
-3.23037552173853e-05
-3.58348236224691e-05
-3.41522738928623e-05
-1.2329951113063e-05
-3.71929198860119e-05
-2.79347403816493e-05
-1.20620119153588e-05
-2.3396427571246e-05
-1.71425127630393e-05
-1.40532814422189e-05
2.33247244244135e-06
-1.61190143349348e-05
-3.36389830184793e-05
-1.31377269879212e-05
-6.26246497043066e-06
-4.22394372798179e-05
-2.61488929682369e-05
4.95419932976787e-07
-1.02738871383952e-05
-4.12279246847195e-05
-3.35426460518043e-05
-3.25441293357066e-05
-6.45947530966481e-06
-2.37752658829753e-05
-5.6896121861577e-06
7.75893714806648e-06
7.8136665119746e-06
-4.80820297400597e-06
-1.54114111085949e-05
7.23362945846936e-06
-3.47065527720576e-05
-1.37899944532217e-05
7.10251850693938e-06
-4.21381512899538e-05
-1.71915563178496e-05
-5.48582141139694e-05
-2.89676787826868e-05
-1.64770095439505e-05
-1.45255597054801e-05
-3.4447671444406e-05
-3.5181748817138e-05
-3.6625797570985e-05
-3.47319483707611e-05
-3.49055911545026e-05
-4.17616688277736e-05
-6.99820501876149e-06
-1.43020280083939e-05
6.17898971512656e-06
9.98812822041855e-06
1.418389239648e-05
1.16579968327587e-05
-7.25544595811207e-07
9.03787139522421e-06
-1.75213407864761e-05
-2.22694922693591e-05
-2.63113972982349e-05
-3.38577504671823e-05
-1.4341085985046e-05
-3.12767951706244e-05
-1.49527908952695e-05
-2.0462934623e-05
-2.41390507885934e-05
-2.38007205442846e-05
-1.05710624419987e-05
-1.76781606063696e-05
3.10275955760266e-06
-2.85163050678334e-06
1.26362810772185e-05
2.10914536484089e-08
1.4262698797482e-05
1.80861497536865e-06
1.95043131814626e-05
-1.40548748316746e-05
-1.13093097714304e-05
-1.10173039396163e-05
-1.26692030688927e-05
-1.32236967545705e-05
-2.92032281744551e-05
-4.98942517455022e-05
-6.74906973896238e-06
-3.648688881024e-05
-3.01583912995238e-05
3.16384288126382e-06
-2.63179162560457e-05
-2.78552302537183e-05
-2.95499819902594e-06
1.39847914715583e-05
-3.84190730340148e-05
-3.29315360932233e-05
1.9607714458506e-06
-4.58813337732397e-07
7.3017977676299e-06
-1.0979823498804e-06
5.2691614574302e-06
-1.38147355786868e-05
1.27999517703548e-05
-2.41937074876813e-05
-3.79135786484438e-05
-2.4239901747119e-05
-6.51672188838935e-05
-4.61307522006349e-05
-1.98442071763016e-05
-3.00540916841956e-05
-3.28893156186868e-05
-1.72353667525955e-05
-2.20896193172938e-05
-7.3929378830947e-06
4.11559386595185e-06
2.27181105155532e-06
-1.72312282695532e-05
4.60294605074932e-06
-5.1018075432478e-06
-9.25692455782211e-06
-1.88969979100811e-05
-3.08822274471244e-05
-1.42889880287643e-05
-2.08786712655829e-05
-1.184193612388e-05
-2.34423819096598e-05
-4.00975160043843e-05
-4.70236238019852e-05
-4.431692313441e-05
-2.29817150663406e-05
-2.98147269402427e-05
-4.1517860332003e-05
-5.73875389225796e-05
-4.67712544554985e-05
-1.81473329782666e-05
-2.17328929705227e-05
-9.72674287440549e-06
-6.11338704856798e-06
1.73835609223257e-05
1.72492328189004e-06
2.79615662987395e-06
-1.89917966033297e-05
6.39991143974643e-06
4.78355433234997e-07
-1.19406423431025e-05
-1.81446212727393e-05
-2.89680529458076e-05
-3.09712535975616e-05
-1.60435585101409e-05
-2.73866170288586e-05
-2.3573273448126e-05
-4.44082044315937e-05
-9.65541322728662e-06
-1.42776591656356e-05
-8.73159096350891e-06
-3.06560787672741e-05
-9.94630099244013e-06
2.88397870786203e-06
1.20638935607663e-05
7.48859974875579e-06
1.70630071141694e-08
3.63930002594827e-05
-1.0259980466503e-05
-8.21507136221436e-06
1.52190779966486e-06
-7.63124016646183e-06
4.15224539247599e-06
-1.52727811715598e-05
-3.38581850072276e-05
-3.33584768673697e-05
-4.2399448233237e-05
-3.38537958747735e-05
-2.63873941967262e-05
-3.01940391593699e-05
-4.40386808154255e-05
-3.31150617745403e-05
-2.12610560755358e-05
-4.23364855451574e-05
-2.11663968567307e-05
-2.10228313837618e-05
9.75630672552573e-06
-6.80916414522588e-06
-1.23486508560793e-06
-1.69343997170197e-05
1.42092123529369e-05
-1.51024827429306e-06
-2.7442685370262e-05
-2.52270009136733e-05
-4.87172849489937e-06
-4.35486498808833e-05
-3.83871785219445e-05
-1.89907421607023e-05
2.0973518828671e-06
-4.13140178273774e-05
-4.34256764500947e-05
-1.48222648914575e-05
-2.25879235889194e-05
-3.82603826217503e-05
-2.44526367798746e-05
-3.10472268221272e-05
-2.09476774544916e-06
-2.17835952281941e-05
-3.37540149740196e-05
5.5914892082155e-05
-9.27723000171919e-06
-2.90241165543559e-05
-1.16174456130405e-05
-1.42530187317376e-05
-2.66284604895145e-05
-2.56216711865804e-05
-3.59152416730548e-05
-2.23665067744869e-05
-7.9873712317072e-06
-3.47545726790792e-05
-3.25895718446343e-05
-2.51338887689498e-05
-1.38464437248372e-05
-4.3996813913435e-05
-2.53358731470415e-05
-7.35157561442858e-06
-1.41471231367688e-05
-3.4540413195805e-05
2.22164899526638e-06
-7.27441283760641e-06
-8.31195579770121e-06
-2.61460060817136e-05
1.11669533734883e-05
1.23685439261835e-05
3.38670872013242e-06
-1.67586728452582e-05
-7.10724864005037e-06
-1.48016675787025e-05
-3.03851691647881e-05
-4.46636810099074e-05
-8.58455409324544e-06
4.48488506589304e-06
-3.68084688462333e-05
-5.12821958331882e-06
-1.22172402420385e-05
8.58450969319111e-06
-2.42703866295699e-05
-3.96905973389456e-05
1.26733393461691e-05
1.50926763973983e-05
-1.12326985632892e-05
-1.33402103929168e-05
2.98969718630695e-06
1.13934425486676e-05
-1.61841278317755e-06
-8.3919402033056e-06
-6.22517980774213e-06
-1.26749073824518e-05
-4.07728701009293e-05
3.26562550609584e-07
-1.63177976564493e-05
-1.59588761068972e-05
-2.3479555146896e-05
-1.61973944992749e-05
-6.12805404104978e-06
-1.04795767924176e-06
1.12475399723857e-05
4.68187293632388e-07
1.94881432596029e-05
-2.5952151771982e-05
-5.00104015181609e-05
-1.88357662453038e-05
-3.52522377409778e-06
-1.6091795920306e-05
-9.49680346299244e-06
5.29517347033653e-06
4.51207720280226e-07
-3.34669297460527e-05
-6.68461704352939e-05
3.78423295328577e-07
-3.58639542063969e-05
-4.23443307868094e-05
-5.44296920048635e-05
-2.74549720426467e-05
-2.30416655524551e-05
-1.75517805257853e-05
-3.59813384999015e-06
3.9174634356168e-07
-8.61734738979126e-06
-1.86477990997275e-05
6.62068699235365e-06
3.61547121210689e-07
5.72913706497322e-06
-3.07252026239122e-05
4.43000887538705e-06
-4.79031196749354e-06
-2.66811814111396e-05
-6.35980990061533e-05
-1.65966097204269e-05
-2.3283195860102e-05
-3.30589336580605e-05
-4.66863721387288e-05
-3.0423890650262e-05
-3.73204137337181e-05
-4.19010026451131e-05
-2.13243453026683e-05
2.1446444094346e-05
-1.01482478115202e-05
-1.21906572350407e-05
-1.62672901745049e-05
-2.17961627375609e-05
-1.16586290784801e-05
5.54911832581007e-06
8.36814165690093e-06
1.58609046521044e-05
-3.04775212933605e-05
-1.87205019528474e-06
9.65416719129048e-06
3.15405377749859e-06
-3.64661431628139e-05
-6.17315147653898e-05
-1.00783926180166e-05
1.53604612391776e-06
-4.20704020423697e-05
-2.31902445655939e-05
-2.52608821747795e-05
1.15335548781362e-05
-8.04153305824064e-06
-2.47835641418683e-05
-1.17123232129327e-05
3.52557114235976e-05
5.85303078821005e-06
-1.60987799548821e-05
3.39155207821834e-06
1.07378293216074e-05
-3.31703660023984e-05
-6.87269801615368e-06
-2.06172583534354e-05
-1.23085680328693e-05
-1.30690871839009e-05
-2.70379480334125e-05
-3.54909770267222e-05
-3.73914924856901e-05
-1.70047508321891e-05
-5.05864414651973e-05
-5.24825331771678e-05
-7.94007973659207e-06
-2.55677212106034e-05
-6.95991079335147e-06
-2.2671035501661e-05
-1.07118706796149e-05
-3.44613297037699e-06
-9.344524390616e-07
-4.53670031736756e-06
2.14544048986699e-05
-2.63798309228942e-05
-7.25734010315484e-06
2.54468243659145e-06
-1.63978421051624e-05
-3.16155162206981e-05
-2.00594682318244e-05
-1.16227844915757e-05
-2.5718941118638e-05
-4.04098434011284e-05
-2.58084724333536e-05
-4.13661206100039e-05
-4.55908227141632e-05
-2.1637616762688e-05
-1.70013474128002e-05
-6.43338483768475e-06
-2.40699688588324e-07
-2.39492923519765e-05
-3.07508111913796e-05
8.82222114734649e-06
-4.81201702644499e-06
3.30646541836956e-05
1.86343972623315e-05
-2.53127083681371e-06
-3.32082979212273e-06
-5.11823641606989e-05
-1.14280470504583e-05
-2.63085639450309e-05
-3.33978552582695e-05
-5.47273426243401e-05
-1.6433392609833e-05
1.17395616794477e-06
-2.37376790016114e-05
-2.37548260788197e-05
-2.57582560185141e-05
1.34964857313432e-05
1.17261602190418e-06
-5.54807363174056e-06
-1.45946434544878e-05
3.00419169514264e-05
-1.96288549825793e-05
6.16580655415763e-06
1.30219156495622e-05
9.34082683701669e-06
-2.57477385349052e-05
-1.00180257985627e-05
-1.04063972090025e-05
-3.13173394385332e-05
-3.77917087019014e-05
-3.43170447779414e-05
-3.62725679975095e-05
-5.51977517057581e-05
-5.36453310800448e-05
-2.39037631580818e-05
1.01720293948373e-06
-2.84167589820335e-05
-2.12091008120466e-05
4.282609069538e-06
2.76608877683206e-06
2.51886095267616e-05
7.30899336561512e-06
1.43941518791772e-05
1.28636946814597e-05
-2.07596698131683e-06
-6.03521317145938e-06
-1.35504236424989e-05
-1.49082468024226e-05
-3.44320533355339e-05
-5.58889148112542e-05
-2.69785707607022e-05
-2.65322156421752e-05
-3.39301575332679e-05
-3.34507704534754e-05
-5.17376611402925e-05
-3.35964621100397e-05
-4.0548896052465e-05
-4.79293438227977e-05
-2.45839217716133e-05
2.21646504819272e-05
8.61100803607987e-06
-1.23542876241705e-05
-1.98871259434075e-05
2.6876182401773e-05
-4.5897560059165e-06
2.62803337414221e-06
2.72080851655962e-05
1.16290830909741e-05
-6.0706256578063e-05
-1.82448342144366e-05
-3.13912676847701e-05
-5.33840275257593e-05
-6.53092968355992e-05
-4.84908757226508e-05
-3.6025802874236e-05
-4.22646210460075e-05
-3.39417238654491e-05
-1.73216179414459e-05
1.20021382795275e-06
-2.97353305525266e-05
1.8137862634936e-06
1.36497758065009e-06
3.45650054950299e-05
1.55961833078868e-05
7.55501597995289e-06
-6.15910472089415e-06
2.4148991324179e-05
-7.99878017040959e-06
-4.30952053393591e-06
-8.24099621757612e-07
-1.31867790027338e-05
-4.45744103280476e-05
-3.43679000304469e-05
-2.25887998519642e-05
-3.21593360848552e-05
-2.49887109111636e-05
-2.23361416020642e-05
-8.73196016372455e-06
-3.77258775673266e-05
-5.77057633038947e-05
-1.64763063585145e-05
7.02761027634645e-06
-8.86220498984781e-06
-1.90534213546563e-05
2.08606076593336e-05
8.94402205283941e-06
4.59079388944799e-06
-2.84918930040779e-05
1.09704989183299e-05
1.08981301271298e-05
-3.61861908964033e-05
-2.16971372186978e-05
-1.27848694647492e-05
-3.69247634750918e-05
-5.79162362722986e-05
-4.75398607282395e-05
-3.63092853040885e-05
-3.76308272021313e-05
-6.06720215036086e-05
4.84548627618126e-06
-1.31217966302314e-05
-2.13233032243307e-05
-7.39244212286714e-06
-1.69475532857227e-05
-2.58535692901864e-06
1.40086702914702e-05
4.10852080710278e-06
-4.54670294932106e-06
6.4511185017057e-06
-2.45459269200973e-05
-4.29864768745384e-05
-6.28155937989082e-06
-2.40535872337e-05
-3.14786146360855e-05
-2.08549521026032e-05
-3.3601880617716e-05
-2.51276645772425e-05
-3.99753570780978e-05
-5.45610990593919e-05
8.76865412303712e-08
-1.97099774478386e-05
-3.26003361180032e-05
-2.43131561132893e-05
7.25143120752551e-06
-1.31755570654883e-05
-3.22597365215007e-05
4.58408527727734e-06
2.49715482999259e-05
-4.10819212657184e-06
-2.03225002705824e-05
5.66346306081962e-06
1.44865500584742e-05
-1.45390015565276e-05
-4.37707833487195e-05
6.89563985092443e-06
-2.36624443966211e-05
-4.48212933648151e-05
-2.04062310233143e-05
-1.13617916410115e-05
-2.64574134873326e-05
-3.2877609489732e-05
-9.50432052528757e-06
4.60372031102704e-06
-2.85448713345801e-05
1.33785722607511e-06
-1.00390445543621e-05
1.27181693256337e-05
-2.35231186819269e-05
-1.86094518092849e-06
-8.44288361694171e-06
1.17982582208754e-07
-1.11549706946421e-05
-1.2458487355621e-05
-1.79632290811775e-05
2.3920282301865e-07
-3.36641582573081e-05
-1.74187088212032e-05
-1.61226485079492e-05
-8.63516211750755e-06
-4.25906929714836e-05
-1.7711071739684e-05
-2.34900048788342e-05
-1.84741016837674e-05
1.57335312260798e-06
-1.49374224051305e-05
-1.31974575978073e-06
1.19154145744927e-05
-5.67163902837014e-06
-8.30972489325963e-06
-6.76277956381662e-06
-1.22411776863632e-05
-3.22913322133165e-05
-1.65186637830944e-05
-6.93931725616149e-06
-9.68994603248755e-06
-3.62289912294279e-05
-9.79732391594983e-06
-1.34973849871049e-05
-4.56284804629171e-05
-4.06870651199257e-05
5.43525965961577e-06
9.88356691357628e-08
-1.79725017028919e-05
7.68933460057003e-06
1.22326456684458e-05
-1.1417622279533e-05
5.34205021359409e-06
-1.67668635400625e-05
2.62727368779924e-06
-1.68554047420454e-05
-3.55980477063406e-06
-2.17707834620941e-06
-5.70152524673538e-06
-1.14172934380898e-05
-3.73336650062608e-05
-2.43412971553026e-05
-3.04182923354834e-05
-5.84667858841147e-05
-3.63104594415343e-05
-1.27721051500494e-05
-1.92269545324835e-05
-2.718169900361e-05
3.02980932121728e-06
-1.845230510519e-05
7.20792507529564e-06
-1.57631636783277e-05
-6.55221541951367e-06
-3.9101610430124e-05
8.31504726352121e-06
-2.23866580799362e-05
6.78700800709881e-06
2.56980099247041e-06
-1.65060305196753e-06
1.024275243703e-06
-1.52587060174081e-05
-4.90899916258612e-05
-1.15897382315193e-05
-2.1989878417896e-05
-9.17462059434439e-06
-2.48087198701573e-06
-3.45016682255477e-05
-4.55802758528571e-05
-2.50437441143814e-05
-1.05256858118059e-05
-1.21649640466035e-05
-9.46200663114769e-06
-1.58963566518235e-05
-4.63033797260774e-05
-2.34844632502344e-05
2.31896044998333e-05
1.44340492925122e-05
-2.11925061096405e-05
-1.85999141078873e-05
-1.57910130132899e-05
-1.07418220421598e-05
-2.39597478225376e-05
-3.46480894720161e-05
-2.7421847716122e-05
-2.49401444770732e-05
-2.46743489545091e-05
-3.48304147592977e-05
-3.37082506205706e-05
-3.8359743506757e-05
-6.41621120390428e-05
-2.1819299087504e-05
-1.08788549881623e-05
5.65005034258617e-06
9.76835470198406e-06
-2.07520483414576e-06
-9.6525269103731e-08
1.88163252631931e-05
1.06919461289637e-05
-1.68993790390486e-05
-4.54494168585306e-06
2.26159996496845e-05
-2.1660619742029e-06
-2.63906682748267e-05
-1.15282192146467e-05
-6.37339610818555e-05
-3.7858939752642e-05
-2.09124308213858e-05
-2.32012803883015e-05
-4.22716629670134e-05
-3.61203534151412e-05
-2.52908184023639e-05
-2.77182136078857e-05
-1.84153689977033e-05
-4.570356063033e-06
3.53119661627262e-05
-9.92115177701551e-06
-2.64226940978193e-05
7.48675249863902e-06
4.74700699301983e-05
-7.02386794577861e-06
-3.72002586752491e-05
2.77266712999528e-06
5.5389588990141e-06
-4.04421256991083e-05
-2.9479436867118e-05
-1.24434642421016e-05
1.00650748178539e-05
-4.71217643316515e-05
-6.88471326583447e-05
-1.75114672854442e-05
-1.69537677905638e-05
-3.05163612650966e-05
-1.84416229356116e-05
-7.59224161458561e-06
1.43798844462604e-05
-3.03582957788418e-05
-2.7101084325137e-05
2.84662554495609e-06
-1.09022180192043e-05
-2.29329177222234e-05
-2.00403234978642e-05
9.44588356329389e-06
1.86069608685708e-05
-3.34370856127184e-05
2.42936591041119e-05
-1.81923811202078e-05
-4.36531392596196e-05
-4.50125417406246e-05
-5.96632410848865e-05
5.5171931353091e-06
-2.82231913349573e-05
-3.42145416986004e-05
-1.14218178331603e-05
-2.22557606862751e-05
-4.44603092492121e-05
-1.12693215483712e-05
-6.49686016536734e-06
-8.34277287824925e-06
-3.71612555874141e-05
-4.2723289417527e-05
3.42316131999286e-06
7.33972238446915e-06
-1.38388578055882e-05
-1.66032084033024e-05
3.20294732811946e-06
-1.48243349978546e-05
-3.85623127692961e-05
1.28358971660422e-05
-2.58403707289361e-05
-3.64089178289441e-05
-5.19302958875454e-05
-1.85872099899511e-05
-3.18680064760306e-06
-9.87718124369658e-06
-3.19776189643651e-05
2.16382767290692e-06
-8.84615511058331e-06
9.99082044303323e-06
-1.89199613151107e-05
-2.05903842103013e-05
6.3705915187046e-06
-4.87364590318128e-06
-4.83659114023862e-05
-3.35550597609201e-05
4.71432228749133e-06
-2.91517828098079e-05
-5.11804343618731e-05
-3.10959518579606e-05
-3.3620427934457e-06
-1.61955618225285e-05
-4.7463383187675e-05
-2.81666067834434e-05
1.64146359955216e-05
-2.65727653604369e-06
-1.93491541047484e-05
-9.90308511806672e-06
-5.43836077228195e-05
-1.49189363125145e-05
-1.49977514507871e-05
8.48737237899046e-07
2.77889382574524e-05
-5.60470021953002e-06
-2.92235880776928e-05
-2.36764349784057e-05
-3.55262993135819e-05
-4.42800769847861e-05
-4.31350705778047e-05
-2.97800818345687e-05
-9.86840259250813e-05
-4.55265919163349e-05
-3.00761552086611e-05
-4.54883521169835e-05
-3.79451882096532e-05
-1.87020764546402e-05
-2.39782856423984e-05
-1.9190064698222e-05
-2.2133473840155e-05
-2.95618289233151e-05
7.8308153681087e-06
-1.01428362079715e-05
-2.143859351693e-05
-2.32940190493217e-06
-1.04070824792329e-05
6.32644789099037e-06
-1.21215746984037e-05
-4.5106193856991e-05
-1.75833323357922e-05
4.88359110312646e-08
-4.65844993283581e-05
-1.98460190351009e-05
-2.37579028994068e-05
-4.03607242462593e-05
-4.87740852254843e-05
-2.22873288667319e-05
2.40663220402079e-05
-2.16458439544127e-05
-2.06750764777916e-05
-2.77278566569933e-06
-9.192079558939e-07
-1.19005689745131e-05
-1.07907109091365e-05
1.33187397215702e-05
-1.78414108730935e-05
-7.72062900675116e-06
5.86012618837481e-06
-3.89091480616473e-06
-3.04583895898736e-05
5.97557208089733e-06
-2.02600827512165e-05
6.64737681022606e-06
-1.73348385615176e-05
-1.78693775512301e-05
-2.00445826541335e-05
-2.11968478869444e-05
-3.50802188011966e-05
-2.38151729620434e-05
9.29020168929774e-06
-1.25609827060532e-05
5.03830059230315e-06
-9.99147564327345e-06
1.26498857725112e-05
3.82921515791248e-06
2.48301972331876e-05
8.72808628435075e-06
8.88563479723499e-06
2.75217144936053e-06
1.09981222622302e-05
-9.08111511945215e-07
-3.07813873414878e-05
-9.18347055735891e-06
-1.59458349329113e-05
-2.73922484987605e-05
-4.19579126780657e-05
-1.38949366734366e-05
-3.56281337675479e-05
-3.50041764244928e-05
-1.10660221589309e-05
-4.36492015925009e-07
-2.4176992665478e-05
-1.5480616164987e-05
-2.67271667623508e-05
1.56911107621975e-05
-3.12683633080702e-06
2.8280952296004e-06
-1.46539499534157e-05
-2.15176187709985e-05
-4.44577428726144e-06
-3.15419253937152e-05
-3.25493963677705e-05
-1.7485426573623e-05
-1.93416575456484e-05
-1.56110664762258e-05
-4.80736019382039e-05
-9.54560659360673e-06
-2.18884651154998e-05
-1.70408063397163e-05
-5.04041507651383e-05
-2.86042588863804e-05
-7.41403943856627e-06
-2.87970462688313e-05
-2.79756411181e-05
-8.54820923330674e-06
-3.52187474255404e-05
-2.04317879544348e-05
-2.85924092398672e-05
-1.23851082946441e-05
-1.8051427332204e-05
2.1929278751115e-06
-2.32532266574093e-05
-6.86227754058207e-06
1.06384136418334e-05
-1.6513242092276e-05
-1.39669532462945e-05
-4.27303099760554e-05
-1.3356364940484e-05
-4.30607907866392e-05
-2.25373044756619e-05
-2.59875714321616e-05
-3.45136857412112e-05
-1.95257128731712e-05
-2.29435850948941e-05
-2.94089835753483e-05
-1.58786710876842e-05
-1.85458361227964e-05
-1.62584479695782e-05
-1.05637663563322e-05
-1.84361589970724e-05
-1.03299357012995e-05
8.35955920773286e-06
-1.0717562697008e-05
-2.69718301199222e-05
-3.29524783805331e-05
-2.37815828000493e-05
1.58251439089788e-05
-3.15225691107269e-06
-3.60121938195008e-05
-2.84675583289924e-05
-1.00798014851527e-05
2.05369998659601e-06
-2.9679864561656e-05
4.61523440395746e-06
1.21026650992832e-05
4.63774799652632e-06
-2.15207468446128e-05
-1.72486984501674e-05
-1.172942548394e-06
-1.06223169804556e-05
-1.85948598176257e-05
6.23968826371427e-07
-5.81154351426042e-06
-4.13162481221865e-06
-4.64600661972938e-05
-2.91546031881907e-05
-1.07396172585911e-05
-1.30045415746065e-05
5.26754012924601e-06
-2.59616377704372e-05
-7.57088184565703e-06
-1.39852293361936e-05
1.45510646960088e-05
-4.86769005492226e-06
-2.45117835668293e-05
-7.94927424991776e-06
-1.54061286787678e-05
-3.59412299119934e-05
-5.35200021175686e-05
-4.71195885376985e-05
-1.3832420376819e-05
-3.38615821282251e-05
-2.73206312148438e-05
-1.0970618305369e-05
-1.12532426555118e-05
-2.54133159987519e-05
-5.16121218913711e-05
-1.7085338346457e-05
-3.23766333055757e-05
-1.77263696839692e-05
-3.92074798423499e-05
-2.79861389356714e-05
-1.11999658946477e-05
-1.19600855622842e-05
-2.88948353265354e-05
-2.77266437327453e-05
-5.14065338371265e-06
-8.21418857999021e-06
-3.02780950243551e-05
-4.2337313940127e-05
-7.00987682505496e-06
-1.66898027900348e-05
-5.10865745662813e-05
-3.63613337725105e-05
-2.40412353769e-05
-2.63638735402911e-06
-4.95969789402452e-05
-2.7534227892017e-05
-9.54166845303674e-06
-2.03814768596854e-05
-1.45989691493959e-05
-1.38270896922051e-05
-4.67262056557031e-06
2.66399061558019e-06
-8.73388624883506e-06
6.68914877914719e-06
1.46265201890115e-05
2.70255017092938e-05
1.27710506343247e-05
-1.70383850635741e-05
-2.42443937692669e-05
-3.20887169809914e-05
-1.94544491562211e-05
-2.00002625635602e-05
-3.09949072046862e-05
-2.98121769175493e-05
-1.34646031541869e-05
-4.34708369207565e-05
-4.33414626252476e-05
-2.09417758852762e-05
1.2498368222986e-05
-3.25693096914652e-05
1.25206936386453e-05
-1.85386915803733e-05
-1.96151974977313e-05
2.39346428352135e-05
1.06864504486052e-05
2.50404540521331e-05
-3.2365294859895e-06
3.02916744042125e-06
2.40898224384615e-06
1.11253400109013e-05
7.33198760686988e-06
-4.21128561138651e-06
-2.87940249668287e-05
-1.49626887571412e-06
-3.37446543173076e-05
-2.538933921779e-05
-3.16713048074116e-05
-2.89139304610729e-05
-2.08115879765855e-05
-1.83158033634874e-05
-3.61045762470883e-05
2.77636697000463e-07
-1.36483389126775e-05
-1.89914514763259e-05
-2.26723120260002e-05
-3.25058580085827e-06
1.98437166434441e-05
1.10796234323482e-05
-7.07894089203764e-06
-8.20656512519955e-06
-1.85999784791916e-05
-2.29781848693002e-05
1.10907335096483e-05
-1.03859297436122e-05
-4.54580783918525e-05
-6.97067347883464e-05
-2.76691000335026e-05
-3.18565253305636e-05
-2.7902660031695e-05
-3.82303047877084e-05
-2.50473139397378e-05
-3.61747762217286e-05
-4.9857435503024e-05
-1.4847447272127e-05
-1.88719748418039e-05
-1.35872563510867e-05
-3.71405423459094e-07
2.65990021695423e-06
3.83120033650718e-06
8.81507010982611e-06
-5.86321594416882e-06
-2.31175883830674e-05
-4.12840859859203e-06
9.3349331830149e-06
-2.61317978293891e-05
-4.97740406458461e-05
-2.35081473105097e-05
9.28864193485919e-06
-4.49823486237307e-05
-6.1495608454597e-05
-6.75975957735719e-06
-2.58895230581425e-05
-4.8839671266185e-05
-2.66116386727188e-05
-9.23389156408896e-06
-7.88266374703058e-06
1.52345459871317e-06
-9.04804286461473e-06
2.38745989888361e-05
-3.36224436518463e-06
2.17336259241841e-05
5.22061699317639e-06
-3.03885531153351e-05
2.62789652942921e-05
-1.27644721044395e-05
-7.36488408890081e-06
-1.41400511111277e-06
-2.83076323250272e-05
-3.86795388011671e-05
-3.76221239965679e-05
-2.53050073679173e-05
-1.93625104059813e-05
-8.27051393056503e-06
-7.3293572709015e-06
-3.50663571465387e-05
-6.08241617967356e-05
1.45302969704736e-05
1.34464118318556e-05
-8.55890122128828e-06
-6.06601752830128e-06
6.24861799241295e-07
2.87881165445595e-06
-2.8169038277076e-05
-3.78610436069563e-05
-7.80282597629808e-06
2.07432451410534e-06
-3.47338935123544e-05
-4.43741744962444e-05
-1.8795315061023e-05
-2.02400499496749e-05
-2.56770954798149e-05
-4.36019457565392e-05
-5.27864591829084e-05
1.05418387983047e-05
-3.17537771761106e-05
-7.37241223293369e-05
-4.27748154442833e-05
2.65481270965612e-05
-2.42324462218384e-06
-2.60886154204306e-05
2.3691859927932e-05
8.96011437889506e-06
-1.06272552653709e-06
-1.39897960223156e-05
-2.9295186832449e-06
1.1130022148583e-05
-2.87522489905129e-06
-5.28798935711182e-06
-2.08401801748034e-05
-3.59235479405822e-05
-4.30698618132596e-05
-3.53265504952725e-05
-3.29677786521096e-05
-5.20739772643628e-05
-3.24290201310302e-05
-4.28175759269275e-05
-6.47776380384611e-06
-8.4572615838556e-06
-1.49948247719821e-05
3.47919318036136e-05
1.17958292439854e-05
4.34000113241734e-06
-1.09820420054623e-05
2.005100943998e-05
8.60347158373111e-06
-8.365723215438e-06
-2.07016155938744e-05
9.8428682213066e-06
-1.54499249719761e-06
-3.33006429646634e-05
-5.65135129476918e-05
-3.01354682714041e-05
-7.81322030966837e-06
-3.18712155047711e-05
-2.02828702244045e-05
-9.35391397477601e-06
2.10629537453261e-06
-2.3228247471308e-05
-1.05694671162814e-05
3.05324233649488e-05
-1.54368574503228e-05
1.21119438004641e-05
5.71017670301922e-06
-1.76722124074759e-05
2.72041589657986e-05
-1.38707933442892e-05
-1.60343170579274e-05
-1.26261127412552e-05
2.93572548844735e-05
-2.50678965614948e-05
-5.14342708141957e-07
-1.42758839107963e-06
-5.28545009742535e-05
-6.53394832071883e-05
-3.78022502012095e-05
-2.77899341344691e-05
-4.95312595817986e-05
-4.90801102516455e-05
-2.26404797994695e-05
-8.1094247624668e-06
-1.08830420054561e-05
-3.66922580367629e-07
2.0382270190189e-05
-9.86562931863831e-06
1.44037916703789e-05
-2.50424423000473e-06
-6.7995439009175e-06
-1.15496462058231e-05
2.2593776832075e-06
-2.75318079464358e-05
-2.17080651274318e-05
-1.42414410364891e-05
-3.02961658480493e-05
-2.91982726657007e-05
-4.66036461760263e-05
-2.26681971100099e-05
-4.37357804023003e-05
-4.56308242430748e-05
-2.01901554922794e-05
-1.3068300198325e-05
-2.85108344306955e-05
-1.46884414415658e-05
3.37847519249759e-07
-4.04877535012324e-06
-3.20562491664892e-05
-1.17272965583887e-05
-1.54482752496653e-05
-1.17055427909904e-05
-1.69628135276118e-05
8.08101117558513e-06
-3.21730002337534e-05
-4.64232195090795e-05
-4.80968731315622e-05
-2.11258882187638e-05
-3.19697069248792e-05
-3.15223873556583e-05
-1.87047646528189e-05
-1.54471855059825e-05
-1.2300506185381e-05
-1.88422873415908e-05
-1.41587634476556e-05
5.44042495438067e-06
-2.00867322650577e-05
-7.72697017390385e-06
-2.61779633609175e-05
-9.36235722748213e-06
-3.18349148600942e-06
-1.03485932535082e-05
-1.66309863865493e-05
-2.75975171021331e-05
-3.48870683117792e-05
-1.11005110843961e-05
-4.46844345305272e-06
-3.58363782174976e-05
-6.76407493196874e-05
-2.43127594344555e-05
-1.13790769111444e-05
-2.8740214119159e-05
-1.59108839754848e-05
-2.5156917612194e-05
3.51959061060079e-06
9.77306968627601e-06
1.73350545367365e-05
-2.10363254352973e-05
-6.25323246663939e-06
1.1842789868497e-05
-1.08783838034592e-05
1.52463870818143e-05
-6.78071074546432e-06
3.81690304478445e-06
-2.10336032507605e-05
-1.27837224444374e-05
-8.49674246096571e-06
-3.78948487486284e-05
-3.17175557764326e-05
-5.28351717663049e-05
-1.49741298309402e-05
-8.27821098859573e-06
4.78232286211388e-06
-2.39456077375485e-05
-4.00810556024773e-05
7.91122857646555e-06
-2.70541731302489e-06
-2.16312871883985e-05
-1.10086605778432e-05
3.41566061993672e-05
3.06879011993764e-05
2.42206089441396e-06
-8.43299224949355e-06
8.11562355176517e-06
-6.14027628926778e-06
-4.22145430816237e-05
-4.94800133399766e-05
-3.86457411108396e-05
-1.27165241890571e-05
-4.1975923946867e-05
-5.58585930056422e-05
-8.80190891406393e-07
-1.85068309823554e-05
-3.66070316210827e-05
-1.08364677730631e-05
-8.05979214631017e-06
2.57667748884199e-05
-3.32094806837241e-05
-2.0650938594409e-05
1.27032192998848e-05
1.20697497913661e-05
-3.10438708507597e-05
-9.72740507556711e-06
-8.82232592732991e-07
-3.6047528638388e-05
-2.29309576809794e-05
3.07041247422059e-06
-2.87188613184843e-05
-5.46247170783351e-05
-1.69977765076081e-05
-4.86213155169537e-05
-4.14680679081631e-05
-3.3890777376701e-05
-2.95395149625551e-05
-1.92006292599778e-05
-4.1596300196542e-05
-3.97080638157089e-05
1.62251810450565e-05
1.85066569322464e-05
4.14941214025889e-06
-1.75183269743624e-05
3.66817280923929e-05
1.28354444722944e-05
-3.32283182265893e-05
6.35105160713572e-06
-1.68815234925536e-05
-2.71817673375028e-05
4.96764972807163e-06
-3.75012217650403e-05
-3.28482059185317e-05
-2.87353404448719e-05
-5.12677752970098e-05
-3.94990750530733e-05
-5.55962447857563e-05
-5.48676981015093e-05
-3.44828261512518e-05
-2.50883733326526e-05
-3.15749447346193e-06
1.15225546547445e-05
1.01320573498064e-05
3.42208989091609e-05
7.39781875329983e-06
1.19762435242705e-05
1.01509533351139e-05
2.27911846120435e-05
1.38671131463477e-05
1.57897431154132e-05
2.62708432759767e-06
-2.56962567287178e-05
-4.9394613141052e-05
-2.79149449927948e-05
-5.57377485701359e-05
-3.18311472142826e-05
-5.54307731679669e-05
-5.4760763681193e-05
-4.07018644619708e-05
-1.68987621430052e-05
-4.63663592832565e-05
-4.12762720770547e-05
-3.25773636478362e-05
2.09648088853467e-05
1.856640652866e-05
-8.68650598963445e-06
1.15661703930172e-06
1.31719832439827e-05
3.09665835934238e-05
3.19779468575497e-06
-2.08390050119867e-05
1.89159171724782e-05
2.7182143979351e-06
-4.6570393088704e-05
-4.96301665468722e-05
-3.15104735115628e-05
-2.21183091401171e-05
-4.03340245127e-05
-4.48456055740329e-05
-2.67193184069641e-05
-3.31971836818571e-05
-4.28285574106816e-05
-5.38210323601546e-05
-2.25211160320346e-05
-2.11852026784929e-05
-1.76563281535466e-05
-2.18544161777905e-05
4.45484145762774e-07
-6.10063813521283e-06
-7.44108805988255e-06
-5.16878504873637e-08
1.76766672447726e-06
1.52726957573869e-05
5.96589525916787e-06
-2.242344476149e-05
-3.7884998481457e-05
-3.34669553607377e-05
-1.37894949276152e-05
-3.02361387897311e-05
-3.7680724298291e-05
-2.51224463786902e-05
-1.43980377070535e-05
-3.34063069187418e-05
-1.94541548064847e-05
-1.96632011697206e-05
1.05349442993035e-05
-2.36140752574584e-05
-1.62049793685735e-05
2.55580616381335e-05
-4.70500263203272e-06
1.48529525754448e-05
-3.92205144640106e-06
-8.10507173339626e-06
7.86710539814295e-06
3.29469321613228e-06
-3.14430999489025e-05
-2.99275338753777e-05
-1.7772217661225e-05
-1.78859066699687e-05
-3.37642182230825e-05
-4.23165756525622e-05
-2.88096871890108e-05
-8.76344603608117e-06
-5.36566402937599e-05
-1.68915021608737e-05
-6.82344898683151e-06
-1.01626315171139e-06
-3.82811074488289e-05
-2.9073497475415e-05
2.10143612792969e-06
8.40627796001433e-06
4.11663255998333e-06
1.18707676123553e-05
4.74601003566448e-06
3.01183766408198e-06
-1.05304507799185e-05
-1.93678502140833e-05
-2.76819022488811e-05
-2.30878568994319e-05
-2.91210802271585e-05
-4.08003556730461e-05
-3.46458427708359e-05
-3.2741106887939e-05
-3.33418356543568e-05
-2.06207021860033e-05
-2.46623641177169e-05
-1.01845092531609e-05
4.81205799436993e-06
-8.88230922461166e-06
-3.77449469985076e-05
-2.8579694643027e-05
-2.2528868103612e-05
1.69579630392766e-06
-1.43857189499081e-05
-2.24293565278524e-05
-2.23003654628343e-05
4.89771878150936e-06
-2.02691399572227e-05
-3.91481294296641e-05
-1.86347450992425e-05
4.09590089143542e-06
-3.33821548419849e-05
-3.04587623124228e-05
-2.75760501333443e-05
-1.65092352871178e-05
6.19687202925055e-06
-3.25638537912289e-05
-3.12326289015082e-05
4.53076321756244e-07
2.13198149762032e-06
-2.5814990609467e-05
-1.32577062397068e-05
-2.2072887332915e-05
-7.87436323211515e-06
-4.62286688009408e-05
-3.40876679974345e-05
-7.20363215044848e-06
2.34255394215587e-05
-4.13296684640915e-05
-3.59487979634237e-05
-7.47868819824597e-06
-3.9499679009516e-05
-3.84513693590075e-05
-1.09495974134884e-05
-1.82704733208353e-05
-3.62277135557966e-06
7.37625554695113e-06
-2.30768510402752e-05
-2.11601381300742e-05
1.51867529114957e-05
2.1692722404183e-06
7.53444866706246e-06
-3.66683771250788e-06
1.42186823116582e-05
1.29739487675936e-05
-1.51696708617277e-05
-2.31255749330139e-05
2.57446631574968e-06
-2.69176779175123e-05
-4.33388969596739e-05
-3.24398995398996e-05
-4.82627249870896e-05
-2.05740045543055e-05
-2.81905401857032e-05
-2.65608563253874e-05
-1.70032535714022e-05
-1.31291830881953e-05
5.25820750330683e-07
-1.42335010622376e-06
1.14574893336141e-05
1.5434675381572e-05
-1.00328898411845e-05
-2.48142186731801e-05
-1.02864622448681e-05
1.50651217918799e-05
-1.8412039679261e-05
-2.99415203916871e-05
-2.36931910084421e-05
-7.68456920976854e-06
-2.48145820469896e-05
-4.46727800125746e-05
-2.44635731473299e-05
-2.43158218284427e-05
-2.4500883105584e-05
-6.28700301253952e-05
-2.12906132561011e-05
-2.81172355090404e-05
-3.42440617688409e-05
-2.29575795227767e-05
-1.25072262375246e-05
5.15658341319189e-06
-1.49452996647497e-05
1.22041639857584e-05
2.60717624075926e-07
-2.90201449293035e-05
-1.45845925666259e-05
-2.5666254997142e-05
-6.29352326891082e-06
-3.18861656632351e-05
-4.30515509947908e-05
-2.90510426735491e-05
-3.19586243697983e-05
-3.72823458707011e-05
-4.67783903326693e-05
-2.90728024450427e-05
-3.3165181322098e-05
-1.71535016909543e-05
-2.49424486431844e-05
-1.18481237134451e-05
1.3236735182502e-05
6.36252282871412e-06
-9.99153332069591e-06
-1.002604300956e-05
2.55882080655855e-05
-5.4649611866695e-06
-6.85467226841271e-06
-2.8754064230903e-05
-2.37689330180797e-05
-1.94719837985182e-05
-6.07360961803022e-05
-2.73277228192585e-05
-1.30165221517113e-05
-2.40671284846304e-05
-5.80136457226222e-05
-4.61419190390208e-05
2.70521091013378e-05
-1.45561535636349e-05
-5.5166304366254e-05
-3.20493432963526e-05
6.00993705035095e-06
-1.1262548754816e-05
-1.61118278083023e-05
1.14887714043307e-05
1.42072745750233e-05
-1.29741082795463e-05
-1.26442248788731e-05
-4.86372429034704e-06
-1.48176898421416e-05
-1.33238500506733e-05
-5.9010537309334e-05
-4.63141691869316e-05
-3.04115360324933e-05
-2.95468388550824e-05
-3.90006584691119e-05
-1.53462321724129e-05
-3.32804243380867e-05
-5.51207389639256e-06
-1.35634627999077e-05
1.82148274044588e-06
7.43390457903777e-06
-1.62040793096776e-05
-2.49340856136611e-05
7.73303864283161e-06
4.1370203309935e-05
3.96972671803852e-06
-2.57562606400413e-05
2.09114102111841e-05
-3.51403381688004e-05
-2.72901664076974e-05
-3.13570979763582e-05
-2.43757348373617e-05
-3.4268683675518e-05
-6.08182289307618e-05
-3.24591085940495e-06
-3.63984846971602e-05
-4.74813366064739e-05
-4.28952321980995e-05
-6.91749464264304e-06
-1.99913459502105e-06
-2.06533216057534e-05
-4.89528209760221e-05
-1.2888560254375e-05
1.39534478239111e-06
-1.60562203801874e-05
-4.72762170700212e-06
-1.10075949831015e-06
-1.08651577178142e-05
-1.14950592279964e-05
-4.27914938145937e-05
-1.35757896785524e-05
3.95098163975924e-06
-4.35444890731118e-05
-7.4436276651719e-05
-5.28475380346481e-05
-2.25733444294884e-05
-3.1928594982016e-05
-3.73082988009261e-05
-2.33728121604024e-05
-1.66912474545173e-05
-3.00929090034293e-05
-2.06866488036313e-05
3.29683919140608e-06
2.09238984375105e-05
-4.20290517586036e-05
-1.12593053814313e-05
3.8704486485561e-06
5.15337369886607e-06
-1.12411501687158e-05
-2.1096178499029e-05
-4.17314100082937e-06
-2.19732104237759e-05
-3.28569487422564e-05
-2.27321660399703e-05
-2.8330283270898e-05
-1.61803700521151e-05
-3.15525012669974e-05
-3.24263966091316e-05
-4.25970872448688e-05
-3.95345039104603e-05
-3.01117271145323e-05
1.27143317562235e-05
-6.39194188866063e-06
1.27552426233705e-05
-2.1353058955395e-05
1.95979627730669e-05
-8.3465448837627e-06
-4.17603202737665e-05
-2.23552342665885e-06
1.50591949087121e-05
-1.06952607704743e-05
-2.6694677997976e-05
-2.09672293508611e-05
1.81837280978458e-05
-2.75928884053297e-05
-4.06665716719157e-05
-3.63435822915408e-05
-2.75707135594106e-05
-1.98864211396768e-05
-2.05592811560917e-05
5.82996716882715e-06
-2.01103242534889e-05
-2.5054027039924e-06
-2.95575219428452e-05
1.7803801730662e-05
-3.11855044666086e-06
1.48696260962457e-05
-9.82043859868121e-06
2.43436106237277e-05
5.70399609249235e-06
2.04202402270544e-05
-2.61955921252267e-05
-1.81079316083818e-06
-5.39934774940238e-06
-3.41301685235691e-05
-4.90927147526907e-05
5.15734170544322e-06
-1.72690093155498e-05
-3.28789825080733e-05
-2.4929110293035e-05
-3.27439513087473e-08
-2.23689657426918e-05
-2.62238298969e-05
1.55215443892828e-05
-1.15714943037303e-05
-6.8355897568087e-06
1.34381532740993e-05
-3.84636103772023e-05
-6.46654074622572e-06
-1.68969524449518e-05
-1.9686748677204e-06
2.19396768273202e-06
-3.46513799713974e-05
-1.99977039502085e-05
-4.03535133780012e-05
-2.78606028441065e-05
-1.56013812323967e-05
-2.57747092043637e-05
-6.92039478955931e-05
-2.05642204046736e-05
-2.49404042298136e-05
-1.89987940490797e-05
-4.94561790236272e-05
1.67790672933292e-05
-4.77332699118281e-06
-3.28980351742342e-05
-1.25382506799256e-05
2.03333329499245e-05
1.71211627089027e-05
-1.80908595847448e-05
-2.55258440795166e-06
1.6955553351683e-05
4.92709133278651e-06
-4.24040048103551e-05
-4.86208966988944e-05
-1.16797477473161e-05
-2.17740000622852e-05
-5.07401634757286e-05
-3.03574302760607e-05
-2.92133161090423e-05
-1.95265902185381e-05
-2.3821685471733e-05
-1.55083450702291e-05
-1.09483110058351e-05
5.62693317351681e-06
-2.73014918776096e-05
1.41007789614767e-05
1.62316755415681e-05
-1.97949610776596e-05
-1.83175643135739e-05
-9.83617067384322e-06
1.98018890416598e-05
-5.17738559862791e-06
-2.04974838927471e-05
1.81386079518381e-05
-3.15556602279879e-05
-2.87691734431304e-05
-1.42380395635027e-05
-2.12151744924554e-05
-3.69310955621442e-05
-3.34232016227016e-05
-2.51975444728207e-05
-1.87043738103383e-05
-2.07944461345773e-05
-2.9079083664124e-05
-2.3913590669171e-05
-6.00254516630004e-06
-2.03963505783028e-05
-1.94555815667585e-05
-1.00400382713341e-05
-6.33310930752591e-06
-1.708976042226e-05
-2.21075134929122e-05
-1.24275922115922e-05
-2.11607711891637e-05
-1.48317169379748e-05
-1.39872026984066e-05
-7.52087616030102e-06
3.30193989165729e-06
-3.09658454802676e-05
-5.2098094767957e-05
-7.42752349094265e-06
-1.36738093925653e-06
-3.88999071178533e-05
-4.37168011958974e-05
-1.16349491227923e-05
1.17131322422052e-05
-3.04868999179637e-05
-2.45240997062256e-05
7.84739348702221e-06
-4.75609731432538e-06
-1.86686771392049e-05
-2.44615943058458e-05
-1.49143370367507e-05
-4.08119020964433e-05
-8.86793756265445e-06
-4.81448134449956e-05
-1.85344546894559e-05
-4.86671149398541e-05
-4.65866246835593e-05
-4.53446737538957e-05
-3.29567164767185e-05
1.14003214489059e-06
-4.09562346343097e-05
-1.5536582438623e-05
-6.38871666041147e-06
-2.29684531509881e-05
-5.05689905680075e-06
-3.73668325604755e-06
-1.31594934768968e-05
1.63691062812135e-05
-3.04902807472465e-07
-2.99442606717621e-05
-9.06723137754683e-06
-7.95706836774188e-06
-2.1315933566811e-05
-4.35087056765853e-06
-2.49322857889252e-05
-1.18149987843025e-06
-6.70843216534814e-05
-3.59196530778714e-05
-4.12757829957018e-05
-2.77347812406062e-05
-1.83476246304922e-05
-2.10169993369124e-05
-1.88947179004929e-05
-6.29838685145489e-05
-8.42572828817183e-06
2.66757313822385e-05
2.41301457715813e-05
-5.91331284992824e-06
-1.24440990694536e-05
4.19992292151094e-06
3.83291408158689e-05
2.43376187278816e-05
-2.56604829452802e-05
-8.63404715767641e-06
-8.49607849102733e-06
-2.19048781600357e-05
-3.43183228521062e-05
-2.11332551011805e-05
-1.04282407936719e-05
-2.36498764314023e-05
-5.36120848674755e-05
-4.94893956712263e-05
-1.03098646883712e-05
-1.27151956385348e-05
-4.39252742282406e-05
-1.66894504370732e-05
3.59643682441974e-06
-2.47469392558338e-05
-9.48593265753657e-06
-8.44509216080854e-06
1.41499726506035e-05
8.74071057211736e-06
-1.65599126135153e-05
-6.66383825041436e-06
-2.85779980120876e-06
-1.72967073785862e-05
-4.47532681928277e-05
-3.76875048742028e-05
-1.13951764436031e-05
-5.628863603148e-05
-3.54209603992575e-05
-1.5335347899226e-05
-2.11946749208253e-05
-3.54242941994805e-05
-3.01563324751848e-05
-2.68375462349499e-05
-3.61292232081487e-05
-2.98049401648707e-05
-5.3484013974586e-06
-1.29765957251017e-05
-1.46649712830989e-05
-1.04065349454483e-05
-8.03883613487714e-06
2.92577192547034e-06
-1.89138438066111e-05
-2.71710843588435e-05
-1.63487999418406e-05
-2.78738505414781e-05
-5.36391681592423e-05
-3.10954542820519e-05
-8.01339381189407e-05
-2.20160849942366e-05
-4.58011913549279e-05
-7.2013841681325e-05
-5.02690207778775e-05
-7.12018674728882e-06
-1.91576050741138e-05
-2.91349538210227e-05
1.81744707725553e-05
5.38754818781381e-06
1.51239150161634e-05
-9.22017992491891e-06
1.80109253655778e-05
4.89835469239549e-05
-1.81032579144244e-06
-2.00971981000438e-05
-1.8307561120447e-05
-2.3327264997158e-05
-2.35677308110049e-05
-4.21081523286263e-05
-3.05061850382704e-05
-2.401003531585e-05
-5.54884641750642e-05
-4.81400642491479e-05
-9.46305056142164e-06
-1.46173876732725e-05
-1.17584587180616e-05
5.11479083335302e-06
-5.25098233039154e-06
-1.43021621123325e-05
1.15382171397845e-05
1.53128839904136e-06
1.86680481825918e-05
1.73965749561813e-05
9.35848618943461e-06
1.90496219445548e-05
5.43234573818744e-06
-1.88866869816114e-05
-1.16103166306115e-05
-2.44304957098145e-05
-4.41821645578254e-05
-5.7721568624033e-05
-4.41875145672564e-05
-4.40009911036912e-05
-2.60246048765706e-05
-6.9190660472181e-05
-3.81815220455473e-05
-1.20724773092573e-05
2.83259325676838e-06
-1.4939534807652e-05
-2.56366789209322e-05
3.69732509095492e-05
1.69955808017303e-06
2.7482981795263e-06
-5.37650282319963e-06
4.87568053023215e-06
-6.15307570960854e-06
-2.87889232565173e-06
-5.1056138862267e-05
-4.40074091476238e-05
-2.16790613231451e-05
-5.15731456694167e-05
-7.72461280452672e-05
-5.99913419198263e-05
-5.71729334236414e-05
-5.42936579882012e-05
-3.12880589221941e-05
-3.55969125483175e-05
-4.37711655720119e-05
-1.93209129354659e-05
-1.28578324213185e-05
-5.08900311348761e-06
-5.43975419992735e-06
2.65882776686333e-05
2.15693892848228e-05
1.99833888044196e-05
-5.90613488083216e-06
1.49013659377402e-06
-2.14288679038335e-05
-1.64261492118143e-05
5.68976588370287e-07
-4.17173328697961e-05
-4.04484145981136e-05
-4.83546106528697e-05
-6.59075454102154e-05
-2.94797917240403e-05
-3.61215935872252e-05
-5.41141769770291e-05
-4.13463776357619e-05
-4.48924509633247e-05
-1.93136967747619e-05
-1.18770358649231e-05
-4.69921756297815e-06
-5.71024845117591e-06
2.2103734532518e-05
3.12803154603792e-05
2.56357581103928e-05
-3.91958257931332e-07
1.18384935078874e-05
2.16375603368581e-05
7.63631680839152e-06
-6.05711200272969e-06
-1.96433450771457e-05
-2.24229238943633e-05
-5.56828159915279e-05
-4.71475602675299e-05
-3.59749880175084e-05
-4.23966262130211e-05
-2.60464207599728e-05
-4.08109264769789e-05
-2.54188849422095e-05
-1.14296245093115e-05
-1.2891647948929e-05
1.30177445259713e-05
1.12667425992578e-05
9.81175513134347e-06
2.43859971467988e-05
8.29763891203024e-06
2.56225924998566e-05
-1.06897088653301e-06
1.84578452650935e-06
8.08878836115382e-06
-1.03594951463449e-05
8.9458360870627e-06
-2.27771017886087e-05
-5.19872069835953e-05
-3.62702906943585e-05
-2.13322050854094e-05
-5.98377393784865e-05
-7.83452925240848e-05
-2.90143445538388e-05
-1.84799354365996e-05
-5.4535893741598e-05
-4.80162590159481e-05
-1.78952082437601e-05
-3.37530838698466e-05
-4.15357651318706e-05
-2.94241916382056e-07
3.08954996242831e-05
-3.75876071293456e-06
-2.1388067859331e-05
2.63732853587527e-05
-5.92439537349116e-06
-5.10964184560517e-06
-1.75957261902784e-05
-2.02032435516412e-06
-3.61539191569786e-06
-6.68968342462337e-06
-5.34511312247122e-05
-3.21903187702151e-05
-3.76211790527888e-05
-4.36209063301409e-05
-3.7499857248358e-05
-3.12601853178734e-05
-3.75563125670578e-05
-4.2146493719818e-05
-1.0380012627587e-05
-1.02335228636086e-05
-6.04582519207333e-06
-2.77341497253599e-05
-9.5644358375247e-06
2.67050636888443e-06
-2.07344709837962e-05
-7.93582876952222e-06
-1.7537729215561e-05
3.29030058574923e-06
-2.45579368810628e-05
-5.40206258212492e-05
-2.91617233509023e-05
-4.24069665099433e-06
-1.83019748937607e-05
-4.05867335020919e-05
-2.28239077274902e-05
6.78804000856842e-06
-2.78410619873506e-05
-4.05354205339742e-05
2.15800142264742e-05
8.28511197141199e-06
-2.31622660017001e-05
-2.12742297490411e-05
-8.71224029370599e-06
8.27858039897713e-06
-1.28918257327735e-05
-1.90158765627282e-05
-2.1404173665277e-05
4.45303219225011e-06
-5.71313216058573e-05
-1.63004010450884e-05
1.20116578756679e-05
-1.31907320213061e-05
-3.7807180219806e-05
-3.65989288575305e-05
-2.59916640268541e-05
2.22297417758564e-05
-4.44368849646339e-05
-2.22101606455525e-05
1.55511041705926e-05
-2.5582587181559e-05
-1.40255592743852e-05
-2.54182344231371e-05
1.36295106346603e-05
1.29317999129095e-05
7.30486677712823e-06
-1.99901487651315e-05
6.87104572998614e-06
-8.27181175198925e-06
-5.04639128074282e-05
-2.52960979432772e-05
-1.7839260038605e-05
-2.58507143692949e-05
-2.65547333246683e-05
-3.69786723923053e-05
6.27485969096758e-06
-1.0548746449544e-05
-3.81132240536686e-05
-1.64113373757452e-05
-1.31426836067224e-05
-7.46121939271525e-06
-4.96604414008489e-05
-7.64536551586315e-07
2.0074559067771e-06
-1.230023314198e-05
1.47311799666091e-05
-2.10284354205845e-05
-1.48917466920461e-05
-2.81996709070196e-05
-8.66446120108066e-06
-4.78135744065769e-06
-1.75972763855755e-05
-2.71806655689579e-05
-2.04798210521307e-05
-2.27609972305069e-05
-1.8792038011668e-05
-5.182445432859e-05
-8.98730608855401e-06
4.89121856820653e-06
-1.06576787956333e-06
-3.38132317072458e-05
-8.69593823317055e-06
5.47540662178219e-06
-7.29854667056602e-06
-1.53158865919165e-05
-5.67269709487848e-06
8.48910688195515e-06
-1.36439226706233e-05
-4.19389930391897e-05
-1.54336930861857e-05
-4.29511469167475e-06
-5.03755615499673e-05
-5.04525549267611e-05
-6.11297555441293e-05
-3.9663148831347e-05
-4.16522535527487e-05
-1.85277713098019e-05
-3.06766804371546e-05
-4.89014275061752e-06
-1.24064529545979e-05
-7.65372300998278e-06
8.03329819674766e-06
1.34307758753164e-05
2.36812724896309e-05
7.4349991051667e-06
1.99301907977133e-05
-1.56087988480244e-05
-1.93827144756045e-05
-5.56427266458324e-06
4.37985029858839e-06
-1.6227113824911e-05
2.39612228949858e-06
-9.61674634273193e-06
-2.26129135580159e-05
-6.26720735214615e-05
-4.45568533897716e-05
-1.47208939675995e-05
-1.26658611756379e-05
-3.30465263975644e-05
-5.06608593108893e-05
-3.26090249892729e-05
7.75353097346749e-06
2.09462217761768e-06
-7.80880264962991e-07
2.13490113278355e-05
1.41689939306165e-05
1.15362160286746e-05
-1.43069430037842e-05
2.37587614638092e-05
1.50588469498324e-05
-1.98336731397604e-05
-4.65196919765299e-05
-3.18587486085746e-05
4.44861229363976e-07
-5.00194344915656e-05
-8.04529039596465e-05
-1.64654407642866e-05
-3.68287645691844e-05
-2.93190758951475e-05
-4.12835206102762e-05
-4.09584142623448e-06
7.73905713988804e-06
-2.95875665912045e-06
-3.98072836439149e-05
-1.46692232886961e-05
2.26009236912814e-05
-6.43297585470696e-07
-2.38924664974438e-05
1.24348215736975e-05
-1.36183517443648e-05
-1.50399926551283e-05
-8.38454032921448e-06
-2.09695164666486e-05
2.16933717026714e-07
-3.44880356371598e-05
-6.14052800870322e-05
-4.50551185476625e-05
-5.98869915971442e-05
-5.08048854777069e-05
-4.61661800211981e-05
-2.53337855290577e-05
-2.6364156020171e-05
-4.24454601342973e-05
-1.40868797318548e-05
-1.7790774107169e-05
-2.35374143047405e-05
-8.50247514943102e-06
3.89543951205766e-05
3.20945606679696e-05
-2.69840881836257e-06
6.98059423157798e-06
-2.0542380912544e-06
1.66338495709927e-05
1.33581105374772e-06
-1.81874695368948e-05
-1.5141596628673e-05
-2.95413182905006e-05
-5.08190061373495e-05
-7.12033971139793e-05
-5.00788605354953e-05
-4.48313416012717e-05
-3.5035052022168e-05
-3.25017118234394e-05
-1.47214884012103e-05
-1.10697398783083e-05
-7.01377960830677e-06
2.13839219981615e-06
1.15281268417159e-05
1.32686619991994e-06
1.24776553907752e-05
8.14244101099738e-06
4.11260519543875e-05
-8.66122226002787e-06
-2.78469957411828e-06
9.6208004153745e-06
-1.48261485334654e-05
-1.64624683693936e-05
-3.5399971821296e-05
-3.87697573745305e-05
-3.14737587412147e-05
-4.67275233110546e-05
-4.46001469822357e-05
-3.88745937028903e-05
-2.03054579084151e-05
-1.12219784966446e-05
-2.05728471784029e-05
-1.55707794521007e-05
1.33988979597455e-05
1.66716028136474e-05
-1.57243646344793e-05
1.19971062301907e-05
3.85644218135202e-06
-8.20032536995019e-06
-1.05471117541154e-05
2.14390153057303e-06
7.8348186860477e-06
-3.58522046180043e-05
-2.31499833573976e-05
-1.31347483372482e-05
-1.30952021213168e-05
-1.63431809388788e-05
-3.22701279958267e-05
-3.56179979699047e-05
-4.01156037375087e-05
-6.12441983223742e-05
-6.49367603814619e-05
-2.27622462062551e-05
-2.10770588246762e-05
-5.08945932567775e-05
-1.32318790790969e-05
8.23931249258707e-06
1.94529801257303e-06
1.19651486857815e-05
-2.3193242582498e-06
1.80582834323722e-05
1.49319627784425e-05
-2.4916338103627e-05
-1.56343176425075e-05
-6.16277083085067e-07
-3.01205595233298e-05
-3.93391507242649e-05
-2.9297875339166e-05
-2.05880485688116e-05
-3.43009349983528e-05
-5.71587160051596e-05
-5.9292715925259e-05
-1.03442708212765e-05
-5.82091567312389e-05
-6.00191293056303e-05
-3.2366350064938e-05
1.46832228768677e-05
-6.60977624188251e-06
-2.27793929249963e-05
1.48934216143513e-05
1.86389389467933e-05
-1.29315689333249e-05
-1.99781026396823e-05
1.20547303706784e-05
3.45996432728553e-06
-1.30150133229213e-05
-2.57642134169713e-05
3.38606769016419e-05
2.99297431403899e-06
-4.63194761000468e-05
-3.44234918268527e-05
7.05682206248555e-08
-4.85701024550687e-05
-3.46282402343704e-05
-4.56615780874367e-05
-7.97434212258599e-06
2.62509303465937e-05
-4.7760569934846e-05
-4.89103016470603e-06
1.8577123798433e-05
2.2870362602894e-07
-9.13868318345274e-06
1.18656873890901e-05
1.35633172606526e-05
4.98762158791229e-06
-1.6016279781208e-06
5.71880073457804e-06
2.54193913659641e-05
-1.98297004454536e-05
-2.51567358823006e-05
-1.2248226373826e-05
-2.58622371949036e-05
-1.96054726155931e-05
-5.09641578004433e-05
-2.07567408527235e-05
-1.80305484672169e-05
-2.71625694405901e-05
-4.86511919591525e-05
-3.02279703365075e-05
-2.51945313409987e-05
-2.57002419250567e-05
-3.39010337283518e-05
-3.28737936117157e-06
-1.20338447612385e-06
-2.03320325985799e-05
-7.38895917402843e-06
1.04091244118168e-05
-2.28250150184774e-05
-2.76026458543612e-05
7.64762281670607e-06
1.69487324058892e-05
-4.3526675148849e-05
-8.81445729338717e-06
7.85625422878328e-07
-9.82075965027686e-06
-1.3795497474423e-05
-1.93846283756976e-05
-2.19066971232487e-05
-1.52779328905289e-05
-5.8145540895605e-05
-4.39402314334282e-05
-1.71349851306951e-05
-2.11240093835081e-05
-2.88456039668589e-05
-5.53709098011656e-05
-7.35432838409907e-06
-5.81226033082448e-06
-8.7585820437358e-06
-2.80808680420566e-05
-1.00130660273676e-05
9.92135801838366e-06
-1.84239795499353e-06
-1.86133770298855e-05
1.10548208872124e-06
2.19780215628307e-05
-1.27420272021316e-05
-3.13884757475254e-05
7.93654801241868e-06
9.03745518590708e-06
-2.83448469801034e-05
-4.00931331091679e-05
-1.26758023304165e-05
-2.52030639248488e-05
-1.33329054946265e-05
-2.37069407784971e-05
-4.7469672224161e-05
1.26700854409758e-05
-9.26957346471409e-06
-9.4645976535297e-06
-1.4664851685753e-05
-3.40455742441293e-06
-4.70756695164274e-06
-1.66805661391952e-05
-2.2112857975422e-05
-1.45136546315025e-05
-3.34245642620271e-07
1.62859137903407e-05
-1.03333923245709e-05
5.76808734788269e-06
-1.91772965343443e-05
-1.37849654574326e-05
-2.36019989839192e-06
-2.9396831750911e-05
-1.42561438276403e-05
1.8779875987092e-06
1.69496395781869e-05
-1.99679714732114e-05
-3.42326623707614e-05
-4.67044811655612e-06
2.49375914579218e-06
-4.83878637621771e-05
-3.43543127966636e-05
8.98085299378686e-07
1.93563105729609e-05
-3.22207212686202e-05
-3.33940771251145e-05
-6.13021854920359e-06
-2.05660115729732e-05
-2.7614919471612e-05
-2.95256714171857e-05
2.88378010918865e-05
9.49368130611585e-06
-3.4819448927192e-05
-2.91100433836393e-05
-9.89898318765601e-06
-1.7617445615261e-05
-3.03998902737019e-05
-4.90127488782651e-06
-1.36591434448803e-05
-2.31392441495397e-05
-9.58906177444471e-06
-7.18638068880017e-05
-1.18690592814109e-05
-6.13602634911651e-06
-2.10138105963645e-05
-2.67228168136998e-05
-1.92993837832605e-05
3.57646877259787e-05
-3.91561138901139e-05
-2.13909791233237e-05
1.19963602468023e-05
-3.63988584711056e-06
-6.58930312057361e-06
-2.92289279278951e-05
1.03260195782037e-05
1.07042596864375e-05
-1.79095346764212e-05
-2.79920940486472e-05
-1.64142950543753e-05
-2.183302723321e-05
-2.12960293866643e-05
-1.73668997715137e-05
-2.83098677076347e-05
-3.86243813753469e-05
-5.77969723815431e-06
-3.20708692758034e-05
-2.78650205180975e-05
-1.47722591035966e-05
-1.40237212999299e-05
-1.08763969448416e-05
-3.24470313045519e-06
-9.31298675690463e-06
-2.80275334246283e-05
-8.27511561084347e-07
-1.59961857215786e-05
7.69996454062063e-06
-2.67902279878323e-05
-5.51907989618205e-06
1.71378203040232e-05
-1.59692549277101e-05
-3.26501270141292e-05
-1.1363693786843e-05
1.75981648463533e-05
-3.64997156990047e-05
-4.56021846605458e-05
-1.15249430104952e-05
-4.25593506189583e-06
-2.15700515978907e-05
-5.7229974845687e-05
3.07713999840555e-06
1.39668665596167e-05
-2.79183231324815e-05
-4.51033541642927e-05
1.46666471660707e-05
-3.58955474340223e-06
-3.2712174512201e-05
1.47730635475698e-05
3.26876928218367e-05
-1.91498721768071e-05
-2.90634166113379e-05
-1.4703474116456e-05
1.18466482388551e-05
-1.87881433377249e-05
-2.82771924995462e-05
1.8363415040419e-07
-1.14177935593548e-05
-2.93968515224856e-05
-1.13737286640038e-05
-1.19518573862059e-05
-1.41398999779587e-05
-4.67526842988556e-05
-1.28391124958525e-05
-1.10796883624036e-05
-2.25950873093215e-05
-8.48637658479506e-06
-1.20402490305202e-05
1.92384832106086e-05
-5.76316355206067e-06
-2.25449944940829e-05
-8.65127544030658e-06
-1.30317129089359e-05
-2.1220664941136e-05
-3.89551359817016e-05
-6.85768629205431e-05
1.99387622655645e-05
-1.70643188162235e-05
-2.88586459862812e-05
-4.43737391247361e-05
9.69918470370239e-06
-3.09628446095547e-05
-4.30705904130751e-05
-1.15794678753219e-05
2.94742267513799e-05
-4.788209479907e-05
-5.36246962205176e-05
-2.21246298203191e-05
-1.79096757492328e-05
-3.09669809938493e-05
-1.51568063420071e-05
-1.90116137277639e-05
-3.82332568254321e-06
-3.98010453694205e-06
-4.48143015683634e-05
-1.32435715213511e-05
6.09611686373779e-06
-1.2068596087542e-05
-4.45785258962423e-05
-1.31763035020275e-05
-1.37066011839774e-05
-4.14485747175546e-05
-3.33897963883165e-05
-4.29766120266877e-05
-9.44594970506979e-06
-1.84181236851481e-05
-8.41021220564799e-06
-3.32056294617513e-05
-1.21329210095517e-06
-1.01027307675638e-05
-2.12582709676097e-05
-3.82034904233185e-05
-3.91494586623182e-05
-2.21851144692383e-05
-5.3073778464344e-06
-2.51620371317411e-05
-2.43429532578889e-05
-3.42020780319654e-05
-2.14621918912495e-06
-5.6553984338954e-06
-1.68330567782468e-05
1.40313819434101e-05
1.28692025109283e-05
9.57863387497097e-06
-3.68111340434174e-05
-2.92716084088992e-05
-7.87745819337234e-06
-3.86387533940343e-05
-5.95666466042251e-05
-5.99067083055501e-05
6.75565306406002e-06
-2.08878111710836e-05
-6.43900698949013e-05
-2.77166334700347e-05
-1.05379630423061e-05
-1.80470724357172e-05
-2.31112578062235e-05
-1.2258230109234e-05
-6.56664378966619e-06
7.28547663617072e-06
-1.7831065444465e-05
-3.89114058804334e-06
-6.29132899986094e-06
-9.15851579351846e-07
-2.1374445654086e-06
-4.81057663514368e-06
5.14333794105402e-06
-1.38955173327087e-06
-1.77382732447828e-05
-3.14700305774536e-05
-3.34465181874011e-05
-2.34816586697727e-05
-5.66754255388725e-05
-1.59953536516925e-05
-5.10563053347352e-05
-5.67858784953406e-05
-5.01837555678915e-05
-3.85707604713582e-06
-3.0483929040574e-05
-2.93777440075705e-05
5.35881796426741e-06
2.38088868651096e-05
-1.33701423920646e-05
-1.06714510806767e-05
1.24479018768224e-05
1.49509618473455e-05
4.70814323175781e-06
-3.20944893473778e-05
-6.14684109370061e-06
-5.15147305146262e-06
-4.69523865304394e-05
-3.50951211293089e-05
-2.38574540339814e-05
-3.84678045869114e-05
-4.63573194197191e-05
-2.20439824027343e-05
-6.04565569780216e-05
-6.38974537277609e-05
-3.74228080861093e-05
-4.25098703906749e-05
-2.28646755770303e-05
2.22693275461503e-05
-1.57375575666686e-05
7.37415802204569e-06
-8.92335064450716e-06
-1.12666354776309e-05
1.3567839085961e-05
1.16762306527736e-05
1.28403518249657e-06
9.16214337938794e-06
7.75685181900537e-06
7.25504792329709e-07
-1.7410097909891e-05
-2.17228500368059e-05
-5.63610924446475e-06
3.47515469930127e-06
-2.86653350890934e-05
-3.10170781857816e-05
-5.37022376999159e-05
-2.90279875068825e-05
8.04556830557351e-06
-4.56978909377578e-05
-2.48863587225491e-05
6.24587951905715e-06
8.33485284300068e-07
2.4076034212641e-05
-1.9710472656157e-05
5.13760571051567e-06
4.57634336287543e-05
-1.69005183977019e-05
-2.15285797232494e-05
1.5046112348283e-05
-7.28626539673971e-06
-2.95721386877198e-05
-2.44887997974002e-05
-2.57386725746853e-05
-2.44468414793164e-05
-5.97630899726992e-05
-4.82532348471453e-06
-2.68165598500585e-05
-3.89647829065585e-05
-3.84934146864846e-05
-3.44739086370892e-05
-1.33489196284222e-05
-1.65169841022912e-05
7.61373280884266e-06
8.21774564736163e-06
-1.50309226357732e-05
-1.16318016761203e-05
-8.085130918289e-06
5.81430931835886e-06
-1.50238654313092e-05
-1.78367429428021e-05
-6.04157450737391e-06
-1.05791553331091e-05
-1.89025969060361e-05
-6.05649083927786e-05
-5.17539381786445e-05
-2.88600165237194e-05
-4.6337190794959e-05
-5.05194642400212e-05
-4.15000939836286e-05
-5.64888784408219e-05
-1.42513310870291e-05
-2.78142153490104e-05
-7.06035733792386e-06
-2.15068038078783e-05
-3.73270557387801e-05
1.05056344107522e-05
-1.38956280446205e-06
2.53365745552008e-05
1.04635917539262e-05
-1.47785097973738e-05
-1.60516541416329e-05
-2.91828207454739e-05
-3.68044282243212e-05
-2.06369777978835e-05
-1.36688416818081e-05
-2.01091926591424e-05
-3.08450864028361e-05
-2.11737282385561e-05
-3.40289677642247e-05
-2.20377363916929e-05
-4.16869280208451e-05
-2.16064051246424e-05
-3.62446249921733e-05
-2.30118807331919e-05
-1.6353879446484e-05
-3.64885421167544e-05
-2.1890322860424e-05
-3.56625048311873e-06
-2.62155113297358e-05
-9.22914612275761e-06
-7.14633162974872e-06
9.34653748047948e-06
-4.30039099371368e-05
-1.77318673280427e-05
-2.96059512439967e-05
-3.31000266176821e-05
1.88302850162109e-05
-2.37333344313321e-05
-4.60531192897889e-05
-2.4955133787594e-05
-4.64731503935976e-06
-2.78038977800631e-05
-3.86956807080045e-05
-1.24741111446823e-05
-1.09239253403392e-05
-1.79368901115865e-05
-1.38614073660686e-05
-3.54764230419513e-05
-1.41223015539964e-05
-4.09175345103942e-05
-2.88711942504033e-05
-3.74253580886334e-05
-3.16767289673016e-05
3.34837189407016e-06
-3.03906500669954e-06
-2.29753561566576e-06
-1.44988548816037e-05
-4.34685979087085e-05
-9.44042928944096e-06
-2.44538660071682e-05
-3.44001828761703e-05
-3.6046185444906e-05
3.14318204777567e-06
-1.37837862168036e-05
-1.22987161327859e-05
-2.31866314966721e-05
-2.88677234163378e-05
-9.9933967621519e-06
-5.62873150449945e-05
-2.49814641327838e-05
-1.29429768416088e-05
-1.62647060095701e-05
1.57032765851285e-05
-1.53607978431205e-05
-3.34614311845091e-05
-2.64836266690859e-05
-3.59329790403299e-05
-4.03517436726134e-05
-1.13551374429713e-05
-2.1202024319004e-05
-2.08274074207249e-05
-1.79647066417056e-05
-2.60222986612935e-05
-3.19512640789783e-05
-8.55280853818343e-06
-5.34066976413516e-05
-1.65332699542999e-05
-4.6823650343815e-05
-4.60487121919588e-05
-1.3278399932226e-05
-2.08594980090886e-06
-5.48679384217396e-06
-1.53896446869647e-05
-2.22258759074495e-05
4.85427124248571e-06
-7.31759015376075e-06
-1.87233600909135e-05
-3.6158683380046e-05
-2.52811588971521e-05
-1.96797956780885e-05
-4.04906718271094e-05
-7.5400847307579e-06
-1.11720055851341e-05
-2.59690403106658e-05
-2.57887886663839e-05
-1.0930175043298e-05
-3.83178384407311e-05
-2.68669183574844e-05
-3.75145361613409e-06
-2.24820915250598e-05
-1.28054891177193e-05
-1.94249464977059e-07
-2.91538407061559e-05
-1.14930316752232e-05
-1.35558290045588e-05
-1.95016079970899e-05
-3.76144584486612e-05
-1.78956571640121e-05
-2.14468092124648e-05
-1.83569125352921e-05
-3.97029033149993e-05
-1.03530808074076e-05
1.78360046299301e-06
-3.60066200278982e-05
-4.98943254818731e-05
-8.31436576325733e-06
7.94948059497353e-06
-8.45629067591844e-06
-3.36110979460287e-06
-3.59527992666947e-05
1.88197578106698e-05
-3.26662160392001e-05
-4.13909373218312e-05
-4.86782572753252e-06
1.10943571802987e-05
-6.96717227096338e-06
-2.61907143594432e-05
-5.8789011458204e-06
-3.16009791960633e-05
-3.14712070016107e-05
-2.44518835287856e-05
-3.30579538060658e-05
-3.50964150155762e-05
-2.11875163083366e-05
-2.97142204647048e-05
-6.4262552819532e-05
-5.99500545975244e-05
-2.88461092950817e-05
-2.10495981164223e-05
-3.77403415045284e-05
-2.57721556096097e-05
-1.24661840332694e-06
-2.70691961507935e-05
2.38397884199499e-05
1.94984949404027e-05
-1.51004409535444e-05
-1.78289206616701e-06
-1.21921295873387e-05
6.48765839010101e-06
-1.82863630994536e-05
-3.81715550233629e-05
1.40649109990673e-05
-3.45475125462359e-05
-2.51860624944963e-05
-2.74836958908773e-05
-4.23985539431301e-05
-5.32077347287557e-05
-6.2822137883762e-05
-3.04144541927079e-05
-3.65537191811396e-05
-4.54358297873054e-05
-1.82916341997884e-05
-4.22758276957946e-06
-3.25238687738029e-06
-1.72767156676634e-05
9.36389649904653e-06
3.4588685585739e-06
5.2190328242897e-07
-1.82049788712908e-05
-9.52242465177843e-06
-8.54721715391387e-06
-2.50650535765948e-05
-2.85057511631672e-05
-4.96669561494467e-05
-4.81748873336629e-05
-4.09976369637006e-05
-3.03174945438826e-05
-4.9286453561e-05
-2.44587539538866e-05
-3.59883161099603e-05
-2.01311995457823e-05
-7.03807714824671e-06
-2.14449157410621e-05
-2.826295742027e-05
1.10138582338455e-05
-6.46615085429905e-06
-5.38450873435968e-05
-1.30247106055188e-05
-4.10628967311627e-06
1.85242838910658e-05
-2.54038933704009e-05
5.11184742021276e-07
-1.13023564644619e-05
-4.2030800371082e-05
-4.13146273661323e-05
-1.24919036111495e-05
-3.67317105196656e-05
-3.01394919580194e-05
-5.48215222371547e-05
-4.2608651633301e-05
-2.76684023888049e-05
-1.47752589571084e-05
-2.73145054938213e-05
-2.46025291899935e-05
-2.36587012149286e-07
-4.2491882642406e-06
4.88483846049164e-06
-1.15804841755315e-05
-7.09881669779279e-06
-3.86662397390613e-06
1.47882232369211e-06
-1.24204332490716e-05
-5.09475105290043e-06
-1.96868723686211e-05
-9.84244373205802e-06
-5.77929341883084e-05
-1.66995373587354e-05
-3.53508580764319e-05
-2.61436832368252e-05
-3.0010110587106e-05
-6.25043731301476e-05
-6.48113848691974e-05
-2.87242518698245e-05
-3.12503416209777e-05
-2.33244301602108e-05
3.61518024771982e-06
2.39571505663523e-06
-9.36029670364332e-06
-1.92121447213163e-06
-3.64344038800796e-05
-4.73990159568389e-06
1.03329987236017e-05
-3.22180452626426e-05
-2.83985409239525e-05
-1.47648621201466e-05
-4.74210179555657e-06
-3.60934346265955e-05
-7.03636049206105e-05
-3.78603983310145e-05
-3.74164534146405e-05
-5.68930769607388e-05
-5.89173674263182e-05
-4.98201831057937e-05
-2.74300228636794e-05
-4.44216894817354e-05
-5.83045976454882e-05
3.68256747310014e-07
2.8129153132712e-05
1.51797715344687e-05
-1.56724602899477e-05
2.69776465970989e-05
2.26186230490506e-06
-1.67903125311829e-05
-9.79154546107789e-06
-3.35215059952665e-05
-2.09194304623463e-05
-1.24964301294891e-05
-2.66802576422828e-05
-3.94504921220508e-05
-3.37673463699066e-05
-2.6146683460971e-05
-5.4897217704055e-05
-3.71961907257806e-05
-6.50519161711496e-05
-3.20588366707136e-05
-3.31528413825354e-05
-1.39493192504652e-05
-8.88792013242894e-06
5.24404422585991e-05
1.14010783623353e-05
-1.32515284227447e-05
3.21910989491927e-05
1.31810649274345e-05
-8.79474866918005e-06
7.45004264040729e-06
-1.84021070076374e-06
-1.30697522961765e-05
-2.66064760669018e-05
-1.29967204727171e-05
-1.47002552087318e-05
-2.83308840487533e-05
-4.23358369193935e-05
-6.07869393235537e-05
-4.29351928476518e-05
-4.53947568631003e-05
-3.28800612858535e-05
-1.0557820066091e-05
-1.02223377554243e-05
-1.20053271666683e-05
-1.94095310054731e-05
-5.59990881190025e-06
-1.38429834013059e-05
-1.028836947939e-07
-1.19087840860161e-05
3.27426004981153e-05
2.61158819181581e-06
-1.37694468335415e-05
-7.2121165197912e-06
3.39420912999679e-06
-4.26710562203396e-05
-3.96426075035339e-05
-1.79120919982515e-05
-1.07983689699016e-05
-5.162601480766e-05
-5.3189697519798e-05
-3.87597104264935e-05
-2.25188184294536e-05
-5.80761301749474e-05
-1.04560064360081e-06
-1.66544237170909e-05
1.82616686101498e-06
-1.63004811182374e-05
-4.00090892299097e-05
-1.72956471575934e-05
-1.85233770402478e-05
2.55596295902718e-06
-2.90049332781386e-05
-1.2277977924273e-05
-5.08303435159203e-05
-2.77248996438906e-05
-1.29653103633319e-05
-2.52485609235598e-05
-1.63858231332249e-05
-1.98259088505972e-05
-7.16291854134623e-06
-3.22655721998166e-05
-1.85377833426188e-05
-3.43329021920748e-05
-4.47428085654084e-05
-7.59311720416056e-06
-7.84631497886926e-06
-8.63767977577907e-06
1.66078061510383e-05
-1.62602409775394e-05
-4.1488749071761e-06
-1.27193437999632e-05
1.45185904346787e-05
-2.35000198198204e-07
-9.60965139421669e-06
-2.30682585874538e-05
-2.12611901576311e-05
-1.91571080261916e-05
-2.33903223421976e-05
-2.2729132628437e-05
-4.20198300154383e-05
-2.74746877951405e-05
-3.77135530797822e-05
-4.46167036498282e-05
-5.14510916876453e-05
-1.04175990830259e-05
-1.9714802764443e-05
-3.57190032786966e-05
7.42038512371762e-06
6.47649990350336e-06
-2.39072746151116e-05
-2.29233571772246e-05
2.70404059099351e-05
1.41131181045567e-05
-3.69700169785896e-06
1.3130761835849e-05
1.83680136766089e-05
-1.01070814702688e-05
-2.37017202282306e-05
-8.34576321396411e-06
-3.25910393780676e-05
-2.82692225993363e-05
-1.02572266524672e-05
-2.87103536292906e-05
-4.47611511691457e-05
-2.51112719553374e-05
-2.2779499918474e-05
-2.27191483202927e-05
-1.4011632862108e-05
-1.28957817867349e-05
-6.78051242029808e-06
-3.12366598887224e-06
-8.57343541632097e-06
-2.03563073999834e-05
-1.06357849930426e-05
5.46206336372525e-06
-1.51909856140824e-05
-3.35522787609158e-05
-3.0010476547391e-05
-1.78400716159081e-05
-3.10663084789403e-05
-5.50428690873793e-05
-4.32100632598236e-05
-1.53729812036749e-05
-2.06331294341206e-05
-4.31950319550693e-05
-5.3155848275279e-05
5.24180719962502e-06
9.89083413014336e-06
-2.48303250151064e-05
-3.73836984654523e-05
5.1733522246584e-06
3.3209442003609e-06
-3.61332398683253e-05
-2.61093678174882e-05
6.45525188681083e-06
9.45724656974025e-06
-2.81748236691135e-05
-2.50542520436573e-05
-1.92646518094567e-05
