# Supplementary material for: Research on computational propagation and identification of mine microseismic signals based on deep learning
Source: PLoS One. 2025 Oct 22;20(10):e0334641. doi: 10.1371/journal.pone.0334641 (PMC12543183; doi:10.1371/journal.pone.0334641)
Supplement: S10 Data — (ZIP) [file pone.0334641.s010.zip › 000101100001453.xlsx_0.txt_24.txt.txt]

8.48840501432468e-06
-1.13252631350861e-05
-1.77102661862418e-05
-9.28998995555883e-06
-1.99224171573269e-05
-3.52744456580414e-05
-2.87828551079181e-05
-1.0186355477643e-05
-1.96958130784914e-05
-3.52221726157037e-05
-5.72908437581506e-05
-1.36320240833169e-05
-2.30171818408779e-05
-4.14043952993493e-05
-5.59552975083297e-05
-1.60604547515352e-05
-2.3296839895151e-05
-3.52714011226695e-05
-3.09951307671529e-05
1.52945128898021e-06
-1.20933257123883e-05
-2.22836284139728e-05
-1.43927067163725e-05
-1.34350577557697e-05
-1.18062323091697e-05
-9.14210791457426e-06
-2.88572928689106e-05
-2.80598395416891e-05
-2.50943236339048e-05
-6.35357779711933e-05
-3.6406744418052e-05
-5.0953166232781e-05
-3.78218107971022e-05
-1.20437503709193e-05
-4.25799892890896e-05
-4.08836526984582e-05
-3.05670716901385e-05
2.35669742482797e-06
-1.29555174147722e-05
1.00123971562817e-05
-4.00561588759677e-06
8.37563989100139e-06
-2.95170464875979e-05
-2.19068257626351e-05
-1.23807769881441e-05
-6.76365342149061e-06
5.49043343560689e-08
-2.63143670953863e-05
-3.53590010128141e-05
-2.19773063414557e-06
-1.5187014451522e-05
-3.59245533538947e-05
-3.42348178949694e-05
-1.60377868075274e-05
-9.38537680121406e-06
-3.46203770970414e-05
-2.70446913738563e-05
-3.02351323970501e-05
-1.37376518341117e-05
-3.11829332387322e-06
-4.67214160261122e-05
3.08511029947422e-05
-5.22293744268387e-06
-3.10739523796431e-05
-1.24833119514445e-05
-5.22347200642297e-06
8.4521953811924e-06
-1.2173057322548e-05
-4.66998416209454e-05
-1.27923549002255e-05
-2.21054551373927e-05
-4.57263930927314e-05
-3.73803390987331e-05
-2.73900195544189e-05
-7.60658083860781e-06
-1.21818518320775e-05
-5.58933471394937e-05
-2.22500719351452e-05
-2.57914498854553e-05
-3.271700696107e-05
-6.66257497370204e-07
-1.58771780190886e-05
-1.58805946230626e-05
2.53543956853148e-06
-1.21680234509767e-05
2.75122724502252e-06
-3.36028557692831e-05
-1.65703284902518e-05
-2.82869198069657e-06
-5.08488892363527e-06
-1.17337375867112e-05
-1.97019644650878e-05
-2.62253372184392e-05
-2.99453507919702e-05
-6.12606377632375e-05
-2.75641655340078e-05
-2.13111356538071e-05
-1.83788413143255e-05
-3.82227605424377e-05
-2.52948253769029e-05
-1.59923155581419e-05
-3.77712655631203e-05
-4.82715423124138e-05
-5.09221087010366e-05
-3.66120463441234e-05
-2.42531966114984e-05
-2.14772741175516e-05
-1.58555216735929e-05
-8.54766170893714e-06
-3.36723951364483e-05
-2.63362072911924e-05
9.80943123143865e-06
-1.32951049099375e-05
-4.28520866928609e-05
-1.37483293792832e-05
-9.20726119762921e-08
9.94888763085544e-06
-1.44543163805914e-05
-1.90879986607044e-05
-1.82376366923876e-05
-3.5306095261624e-05
-3.4599116631839e-05
-1.36178532780931e-05
-3.48987143454417e-05
-1.68057008650949e-05
-1.4881251838967e-06
-2.84601956614456e-05
-2.42857685648664e-06
-2.92402405164253e-05
5.91079283069163e-06
-7.11162766160492e-06
-3.08328947563202e-05
-1.3741546371651e-05
2.8135372930352e-06
-1.09050335781484e-05
-3.5694217804596e-06
4.01890359386389e-08
-1.26127598716534e-05
2.27533292908209e-05
-4.86942723771829e-06
-4.06426138832997e-05
-1.77402734481399e-05
-2.67734494353277e-05
-1.58523185636124e-05
-2.04648685504496e-05
-4.28668011283879e-05
-4.00285465373501e-06
-1.29948733604037e-05
-4.82406691560541e-05
-5.58053139836918e-06
-2.30735592956258e-05
-2.01472109904794e-05
-3.83251836895716e-06
-5.96811963263308e-05
-1.79574471200441e-05
-1.22762141745198e-05
1.98799936714232e-05
6.19011316523971e-06
-7.14141689475513e-06
-3.17885866256741e-05
1.03291550746908e-05
-1.57020827065843e-05
-3.30473868891487e-05
-4.41865648189584e-05
-2.67410682605622e-05
-3.20966478032171e-05
-3.4735665652505e-05
-9.64813573084174e-06
-1.17626903374711e-05
1.34569022998926e-06
1.18328938351608e-06
-1.0203390036715e-05
-9.11419910661947e-06
-4.53835524489921e-05
-2.66196223805504e-05
-3.4629956918466e-05
-1.80278002105881e-05
-2.33247296833329e-05
-4.05001193651808e-05
-1.50065799190151e-05
-2.39207251919217e-06
-1.10326489538095e-05
-3.34906821658976e-05
-3.94933101420902e-05
2.70170991592473e-07
-4.089204221821e-05
-3.41248785618319e-05
-3.78422249255051e-05
-3.08203686941481e-05
-2.25966373356461e-05
-1.96587296475033e-05
-2.96387147302471e-05
-1.91943627122885e-05
-3.14936992244598e-05
-3.5321359447957e-05
-1.77631653644619e-05
4.27061368469244e-07
-3.25324460811295e-05
-3.54204402050651e-05
-8.9970032538105e-07
-3.18004080810705e-05
-6.77133063982975e-06
-1.67332432657002e-05
-3.57215884249761e-05
-1.59491870017021e-05
-3.48633179404837e-05
9.54186227616675e-06
1.97593268259679e-05
-3.89730675783909e-05
5.11898007754552e-06
3.56369965819029e-06
-2.75112612550868e-05
-1.13392106139595e-05
-2.77715292870297e-05
-1.10925415172339e-05
-3.61805184273849e-05
-3.02146152247687e-05
-3.00202941369562e-05
-1.80326593270161e-05
-2.27457157314128e-05
-1.39923497998165e-05
-1.88208227762069e-05
-3.73030789429485e-05
-3.72471451482798e-05
3.62251957529528e-05
-2.85493790868353e-05
-1.50880159154354e-05
-1.28255465325897e-05
1.84575688797293e-05
-7.8856266952997e-06
-2.8438045602654e-05
-4.16634289400053e-06
9.52295678798005e-06
-2.80950012929141e-05
-3.70359741521522e-05
-2.91275197323424e-05
6.74085340971863e-07
-2.03856150423398e-05
-4.14004964460889e-05
-1.26640123044746e-05
-1.89538273811652e-05
-2.50765248279614e-05
-2.6141859442101e-05
-3.29256257902734e-05
-1.33452558285165e-05
-1.73645169756512e-05
-1.95282884523929e-05
-1.08167148715118e-05
-7.25883185577843e-06
-1.61282502398872e-05
-2.11078059383513e-05
8.64887666041981e-07
3.05451983960659e-06
-2.59835497509312e-05
-3.16784215018661e-05
-1.64177073846006e-05
-1.69826555490603e-05
-4.11624068492631e-05
-4.86339825263637e-07
-2.44066629086432e-05
-3.11502738130644e-05
-3.76773914004034e-05
-9.4162089809871e-06
-1.49789603100616e-05
-4.70202986676851e-05
-3.88214006144969e-05
-1.0268737557742e-05
-1.61843495129589e-05
-1.7253997350571e-05
-3.75088595693993e-05
4.39153153707817e-06
-1.05208250436423e-06
-2.64386437438488e-05
-3.05925446002784e-05
-8.62345539412065e-06
-6.3079315928839e-07
-3.52200742747554e-05
-2.07438923100755e-05
9.16518871437969e-07
-3.72195774101335e-05
-5.17740673880872e-05
-4.1365408134533e-05
-3.33664648030181e-05
-2.39845085700974e-05
-1.83453250158157e-05
-3.7726571620816e-05
-1.88163221018314e-05
-1.76453429831578e-05
-2.34591597463138e-05
-1.27742986439005e-05
-1.0966119829576e-05
-1.09941012258756e-05
-1.41355352072125e-05
1.8428871854515e-05
-2.32034721207684e-05
-1.07074098155404e-05
-2.42748787000909e-05
-2.89016258847607e-05
-1.92792813259423e-05
-3.01377736602987e-05
-1.97644449582048e-05
-3.44524759808325e-05
-3.83490852333512e-05
-5.28317906716851e-05
-1.37199412569622e-05
-5.7176263898918e-06
-3.44030341886538e-05
-1.8117100554173e-05
-1.83086826173983e-07
3.65199474071254e-06
-1.16387976510729e-05
-1.26602782269926e-05
-1.57267794220152e-05
2.23515902046387e-05
-4.00637212312072e-05
-8.16443504138135e-06
-6.08145335365485e-07
-1.18331222912812e-05
-3.59624414341348e-05
-2.94753882237911e-05
-4.68823250225994e-05
-4.46437801257344e-05
-8.04676683717442e-06
-2.85539630551325e-05
-3.21833467304048e-05
-2.71508393356223e-05
-1.65706462539234e-05
7.95865005848941e-06
-1.12953418386243e-05
-2.69680055198112e-05
-6.04923741896558e-06
8.63380718481013e-06
-1.03897252440954e-05
-1.15015069200041e-05
-2.27547624468031e-05
-9.06348032675128e-06
-3.40234738535355e-05
-8.09548518234219e-06
-1.96684647184274e-05
-1.67808026244857e-05
-3.02573572542556e-05
-5.69187614875523e-05
-2.97233933201785e-05
-2.80579263972351e-05
-4.21450746829485e-05
-4.7722169437525e-05
-2.90521074023025e-05
1.26531240179967e-05
-2.33016219432951e-05
-4.26332284207339e-05
-1.1038078169823e-06
-3.59933176436257e-05
-3.21726051723425e-05
-3.88820904366094e-05
-5.90178375363303e-05
-1.67440723611403e-05
-2.17651299147444e-05
-3.46831189394352e-05
-2.36884915786131e-05
-1.83274878204521e-05
-3.40472892516802e-05
-4.61845064779524e-05
-2.67506094224619e-05
-2.74103686692916e-05
-1.59876761728455e-05
-2.77902778422514e-05
-2.87907080818742e-05
-1.51885346270758e-05
-2.73664252838054e-05
-2.09254354953434e-05
-1.94238299609969e-05
-3.4654772555878e-05
2.25270748237206e-06
-2.32144801849266e-05
2.46254160376386e-06
-1.62251590294188e-05
-2.55155056782297e-06
-3.73118857117757e-05
-6.07433109438849e-06
1.04282679292281e-05
7.76624906416224e-06
-2.05458863082229e-05
-3.32424006275331e-05
-2.73090576707485e-05
-3.04860026988877e-05
-1.6462034679656e-05
-1.94368230073279e-05
-3.27810094242887e-05
-2.37828293765264e-05
-1.71082038155704e-05
-1.09264678554305e-05
-2.28272746964967e-06
-1.74742604067973e-05
-1.8016257334569e-05
1.75347208016126e-05
-1.60032603744136e-05
-3.93408372567177e-05
-1.34345338598236e-05
-2.45890728888772e-05
-2.64170006487546e-05
-4.83186331034463e-05
-1.51748234293992e-05
-2.12139063287199e-05
-2.30209084219794e-05
-3.50270763878837e-05
3.30567072975398e-06
-1.71466306729953e-05
-2.56358779803684e-05
-4.09785222414276e-05
-1.05601389844524e-05
-1.22338273038675e-05
-2.503413402343e-05
-2.65713756938987e-05
-2.24432241247181e-05
-8.84556688449805e-06
-2.21635709502398e-05
-3.53648607325887e-05
-2.32229514067739e-05
-2.63649803381088e-05
-1.51303408180017e-05
-2.1261449168139e-05
-5.63184307960433e-05
-1.93906844268896e-05
-2.02370141535199e-05
-3.32791878952194e-05
-4.72470346414563e-05
-3.00986832385318e-05
-1.13796953493833e-05
-2.20541918480832e-05
-4.78675605687433e-05
-1.93622514473286e-06
-3.85430184302136e-05
-1.27399713018585e-05
-1.51452386672328e-05
-3.23195465099704e-05
-2.26918370121103e-05
-3.31899111114197e-05
1.09855027878268e-05
-3.73097230183269e-05
-7.69967700745253e-06
-1.28532637140886e-05
-7.71858633124735e-06
-2.53289297690482e-05
-2.5168567396733e-05
-2.10571015448922e-05
-8.61794012450288e-06
-3.22326816868717e-05
-4.7848938202317e-05
-8.58446856302716e-06
-2.46448391339191e-07
-2.42767951606559e-05
-5.14163540208206e-07
-2.04660826489664e-05
-1.37855492225427e-05
-4.1526703457071e-05
-4.71182873977331e-05
2.37309838988308e-05
-3.26188927136721e-06
-3.20692552980721e-05
-3.24833022124317e-05
-8.12431370868424e-06
-3.13538235238758e-05
2.63641852805367e-08
-2.40493044898748e-05
-2.52131929435143e-05
-7.91556694176066e-07
-2.29205719311711e-05
-3.2877100048475e-06
2.12831622383116e-06
-1.97024337685706e-05
-2.18682732127561e-05
-2.69025178510756e-05
-9.9069012772785e-06
-3.07274464247283e-05
-3.68289864798816e-05
-1.89188765937949e-05
-1.64201245677524e-05
-1.05159623869221e-06
-2.54316525318825e-05
-1.91630510493417e-05
1.06052976155934e-05
-2.00258727286943e-05
-1.15886514582986e-05
-2.63327383705176e-05
-5.65459417440276e-06
-1.6447606334818e-05
-2.15178234966452e-05
-4.67089825899159e-06
-1.11568903314792e-05
-4.87043735597038e-05
-1.02814940274876e-05
-1.10372083046432e-05
-1.02566337538747e-05
-2.99594087085974e-05
-2.77513866157068e-05
-4.15212787418893e-06
-2.82953714268781e-05
-4.28471797439014e-05
-3.33687886342323e-05
-1.84426297438553e-05
-3.04539699948358e-05
-2.98035839745864e-05
-1.5346387735096e-05
2.16052083794198e-05
-2.03262905496059e-05
-3.63776634795553e-05
-1.56192388854168e-05
-4.40769557910605e-05
1.56974764075491e-06
-4.69969698470063e-05
-3.76436047858593e-05
5.19569388730521e-06
-2.75632585791565e-05
-3.73234120368945e-05
-2.39264751085456e-05
-5.38240264815868e-06
1.29884786373865e-06
-2.84352082931922e-05
-1.6825361483529e-05
-1.50992387585956e-05
-9.61887780577854e-06
-3.84872498538609e-05
-1.49962855108233e-05
-2.66903054709298e-06
-2.024478779957e-05
-2.64325933769269e-05
-2.22899465114314e-06
-2.09502706136116e-05
-3.01593375686831e-05
-3.53913271352279e-05
-4.20694015716946e-06
5.80279749263305e-06
-1.95123154660521e-05
-2.0850228886253e-05
-1.08997643390465e-05
-1.38168143144656e-05
-1.17993703623259e-05
-2.0095156867003e-05
-9.68875277899475e-06
1.37754930995933e-06
-4.43678527704417e-07
-3.41012741433813e-05
1.83151332288336e-05
-1.53228151171307e-05
-4.32807562756096e-06
-6.17757923013631e-07
-1.47957877831122e-05
-2.45697125055379e-05
-9.00146945756112e-06
-2.09049033830804e-05
-1.78273024467133e-05
-1.65997832119544e-05
-5.2208138928154e-05
-7.13234312964796e-06
-1.10762055977087e-05
-1.27137549837787e-05
-1.6397000694238e-05
3.29015739168509e-06
-5.38044480268458e-06
1.9157678099413e-06
-3.51453848188868e-05
2.96088939293772e-06
-2.03684813820662e-06
-3.70745987112232e-05
1.51285516424633e-07
2.11719061157914e-06
2.6764362866426e-07
-3.65447114171897e-05
-3.45863543704716e-05
6.13314883509009e-06
-1.34043801774259e-05
-4.65752597924274e-05
-3.32873510303429e-05
-1.33747059857263e-05
-3.26203542732289e-05
-3.46761490392625e-05
-5.02844724601371e-05
-1.75032615813061e-05
-3.24760013794654e-05
-5.23574022362921e-05
-2.30182890069821e-05
-2.69610818035935e-05
-1.71753387763301e-05
-2.29238481898598e-05
-1.20518302133179e-08
1.51422651401806e-05
-3.58528864018034e-06
-2.97518511207553e-05
-1.00452391229622e-05
-6.15158088945009e-06
-5.66304442513047e-05
-4.30686366943812e-05
-1.43201473298842e-05
-1.22616395059837e-05
-3.20928804860951e-05
-3.35293505707766e-05
-1.51756206657411e-05
-2.79576367826739e-05
-2.01298148625738e-05
-1.95101491165422e-05
1.86691040281094e-05
-1.90284918175502e-05
-2.4599249805939e-05
-3.50559294975497e-05
1.482249553784e-06
-1.22583740265417e-05
-1.46950724969716e-05
4.70381532176067e-06
-7.28298720864822e-06
-1.82932910909461e-05
-4.31773482472662e-05
-8.13554293007019e-06
-1.0447694919991e-05
-1.77001735865693e-05
-2.98681799752308e-05
-4.31356468256485e-06
-3.49925803026953e-05
-2.40064293639557e-05
-3.78421223221946e-05
-1.59892203806372e-05
-8.44454032400101e-06
-4.99797230712268e-05
-1.35336479610145e-05
-8.9860932596581e-06
1.75095395637352e-05
-1.86255422984081e-05
-4.42269247732891e-06
-3.24101053913953e-05
3.38187878877513e-05
-5.95885245380792e-06
-1.51536310081113e-05
2.23528430356373e-06
-3.46858395136067e-05
-3.47608440165729e-05
-3.376511900804e-05
-8.9650641935859e-06
-8.82784236059638e-06
-4.38075841895969e-05
-4.22424206535774e-05
-1.33860148697663e-05
-2.5940701310485e-05
-4.20258939703083e-05
-8.110362136852e-06
7.41801363340115e-06
-1.12833369626053e-05
-2.64093698627599e-05
-2.24036634198977e-05
-4.91009525155513e-06
-1.68940516257501e-05
-3.09732808303473e-05
-2.07955514407223e-05
-8.14294643712248e-06
-4.42804165433534e-05
-5.28080908528008e-05
-5.80030876902193e-05
-5.71087401047376e-06
-1.31442448004323e-05
-6.29088039913331e-05
9.01024889906981e-06
-7.37082058106307e-06
-4.8199497515039e-05
-3.90857823468277e-05
2.16899752624005e-07
3.88905895843215e-06
-9.53875796204772e-06
-5.16893413582357e-05
-6.97048621090817e-06
7.76688045378414e-06
-2.0480667275196e-05
-1.24895408177912e-05
-6.38194313160548e-06
-1.09069002244363e-05
-3.87534903760422e-05
-5.92457189424196e-05
-1.98042478117412e-05
-1.23791524090803e-05
-2.40289711976808e-05
-2.5067021306928e-05
-6.35232981700897e-06
-1.60800252149947e-05
-3.43904491468986e-05
-1.04578559653673e-05
-6.56683078273022e-06
-2.44883277196614e-05
-4.36751347177772e-05
-2.10312722580605e-05
-5.02794510020485e-07
-1.2385804006659e-05
-1.10176150113896e-05
-1.46983422094607e-06
1.26482337139673e-05
-1.95402174768167e-05
-1.45502164926466e-05
-1.75264171782521e-05
6.52847884178044e-06
-2.70617704469847e-05
-3.95936271710396e-05
-4.3474416920632e-06
-1.80894167462114e-05
-3.1268661043608e-05
-4.00363706297113e-05
-3.88663196136506e-05
-1.74395851564387e-05
-4.3455986189034e-05
-8.82551240740867e-06
1.11890866983585e-05
2.13254591138936e-07
-1.14838496801874e-05
-1.14034960725903e-05
-9.07869397462453e-06
2.05148168269702e-05
-1.08164102133805e-05
-2.26867682969321e-05
1.72294773035777e-06
-2.48731678225918e-06
-4.96982807722975e-05
-4.76011373584664e-05
-2.35734700485548e-05
-1.06979178117406e-05
-3.2332705151588e-05
-2.15729469001091e-05
-3.33180258940886e-05
-1.93678058945154e-05
-4.64471841253049e-05
-2.53805076989628e-05
-1.9806983424216e-05
-3.41419532463207e-05
-1.91416488109302e-05
-2.68798915660026e-06
-5.05821854752424e-06
-3.12608833113063e-05
-3.67102389739129e-05
-2.76863509485414e-05
-4.43374993533606e-05
-2.32152031325329e-05
-1.47445773845214e-05
-9.42490328376906e-06
-2.46069293030468e-05
-3.52201618018567e-05
-3.97322795090086e-05
-1.83501149539567e-05
-4.42319517207652e-05
-4.72076259327122e-05
-2.90415745796574e-05
-4.61648552137145e-05
-2.75399290751382e-05
-2.97201377435171e-05
-4.54133951446312e-05
-1.00541454063177e-05
-1.57639490158218e-05
-2.65027662565043e-05
-2.7769167242274e-05
-3.44552229074483e-06
-2.02856806541932e-05
-1.08493126343925e-05
-1.74653746289752e-05
-2.45231600748075e-05
-6.22935195859036e-06
-3.6985177164639e-06
-3.15815540720574e-05
-2.34188750783529e-05
-3.05198994857652e-08
-3.28120867578419e-05
-5.36502140890556e-05
-1.96951344934564e-05
1.23695680737401e-05
-3.86463353386576e-05
-2.93406008625773e-05
-1.69770320080429e-05
-3.62503697545814e-05
-3.10132570580637e-05
-1.63717101399324e-05
-1.74211671646619e-05
-1.49151492843498e-05
-7.30731360384728e-06
-9.19347677490749e-06
-2.28213772800949e-05
-2.85860478945963e-05
4.49493531865853e-06
-2.01474666714383e-05
-1.43257174562079e-05
-6.52950075065172e-06
-1.50721504877984e-05
-2.6841736668358e-05
-3.57773872551423e-05
-1.47178318434431e-05
-1.70860371889825e-05
-3.6759041684619e-05
-1.96141209899057e-05
-2.02484815984346e-06
-2.49437655741661e-05
-1.07262974739592e-05
-8.63287056263477e-06
-1.67165748817548e-05
-1.27718608843452e-05
-7.50858813693453e-06
1.35263068314728e-05
-2.14018491489938e-05
-1.41963543493578e-05
-2.60867143934234e-05
-1.07414923677894e-05
-2.39629422852553e-05
-4.60596115781429e-05
-5.31512553625529e-06
-6.83146390325199e-06
-3.61458433823604e-05
-3.52643160388604e-05
-2.29048569909132e-05
-2.59620911630411e-05
-4.07748137569172e-05
-2.83291768092248e-06
-1.09315712147528e-05
-8.01867334491701e-06
-1.72714519073388e-05
-7.45813572988324e-06
-4.0757410520951e-06
-2.97822128490171e-05
-2.3830545908511e-05
-2.56592742691725e-05
-2.34356315124144e-05
-3.02598596371933e-05
-1.35442712131996e-05
-3.99049306903071e-05
-5.42488578553052e-05
1.56949791812369e-06
-1.65864468829072e-05
-1.96246116550338e-06
-3.29331330937762e-05
-1.51926594932998e-05
-1.40944051898938e-05
1.13763087827283e-06
-3.19797091804609e-05
-1.63499722242629e-05
-1.75381128550953e-05
8.04710534432636e-07
-2.28021216818142e-05
-2.61378248642056e-05
-3.43381624027288e-05
-3.18307963418216e-05
-2.84172193823e-05
-3.3559989603144e-05
-3.28980895829073e-05
-8.0304794531805e-06
-2.47968552133935e-05
-2.19654522145763e-05
-2.63656799148517e-05
-1.37776668257027e-06
-1.48970956403362e-05
7.98922092193923e-06
-9.48517142979067e-06
1.22220893459223e-07
-3.87876911904528e-06
-1.4689511042938e-05
-9.82158229968656e-06
-1.35098253522046e-05
-8.7552135673886e-06
-1.66493971970272e-05
-2.55965655850363e-05
-4.89769979921038e-05
-1.48470489883402e-05
-2.30477022834455e-05
-3.5091083762317e-05
-1.53939114313155e-05
7.73545371376116e-06
2.92551137132651e-06
-7.27217666902127e-06
-2.18576203445809e-05
5.08506072291619e-06
1.07333970750894e-05
-3.38321512852228e-05
-1.50311075334647e-06
-4.57385878819609e-06
-9.20110387991678e-06
-1.40979039766381e-05
-1.62999412730027e-05
-8.84636165258492e-06
-4.58164721457831e-05
-1.49748686071663e-05
-3.04822875004929e-05
-3.56640415366489e-05
-3.89871606949465e-05
-4.39236872823118e-05
-1.77372737240134e-05
-3.42776355741799e-05
-4.23017320544773e-05
-1.69340339894539e-05
-1.05497813523637e-05
-1.07126572245325e-05
-4.27307556394538e-06
8.9526573084733e-06
1.34485917891443e-05
5.09436693801846e-06
-1.19630765259974e-05
6.45430114772768e-06
-9.98673117929942e-06
-2.93663414687549e-05
-3.50553761001517e-05
-2.04367463393411e-05
-6.09914207951106e-06
-5.16354337020845e-05
-3.6989094484744e-05
-4.40571292077489e-05
-3.02250691316734e-05
-4.8202324753539e-05
-5.38690000075482e-05
-3.18852431625727e-05
-6.37631508754432e-06
-1.71879440458605e-05
-1.67467425484039e-05
-4.52627719396129e-05
-9.04387898201338e-06
-1.37677432703714e-05
-3.6749067056121e-05
-2.24920189103229e-05
1.89651948568723e-05
-6.40921728248685e-06
-1.39086997887668e-05
-1.47011723254157e-05
-1.69419399312567e-06
-2.47370795821923e-05
-3.44119355062766e-05
-4.79201245976713e-05
1.33108177425724e-06
-2.21601065179665e-05
-5.22247655136571e-05
-3.50152277457775e-05
-6.05701121545151e-06
-2.19196205535717e-05
-2.66150836929323e-05
-5.51527619077273e-06
4.79901341029884e-06
-5.82022696781133e-06
-1.22305927375208e-05
2.07592231440547e-06
3.87301859145256e-06
7.33507647391716e-06
-9.81842998800327e-06
-7.71550749718657e-06
2.8224355836664e-05
-1.79896666730478e-05
9.70989294787858e-06
1.70689057201452e-05
-3.0274376131203e-05
-3.01326334368786e-05
-2.79403890564892e-05
-4.92156587837214e-05
-3.44310508936472e-05
-3.5337581892153e-05
-2.13973802782499e-05
-2.72153639903879e-05
-4.43955789619458e-05
-9.03421559303394e-06
-1.30058823136157e-05
1.0467804607664e-05
-2.93878545694287e-05
-8.64930841249754e-06
-1.62698643425216e-05
6.57368823029946e-06
-2.19827380643014e-06
9.5161460476569e-06
-8.38567176816076e-06
-3.67150828166672e-05
-9.53371034376662e-06
-2.76309781338152e-05
-1.36095924182285e-05
-2.10483954692985e-05
-2.18716910750038e-05
-3.54518205819105e-05
-4.700115701402e-05
-2.85309081932838e-05
-3.97167316406134e-05
-2.82272145667536e-06
-2.37022092258212e-05
-1.53698528619431e-05
-1.2769109282937e-05
8.38865830362919e-06
-1.57753451328054e-06
-4.07503957674377e-05
-2.51819723736249e-05
1.46925397138282e-07
-2.24200667534203e-05
-1.76083200807327e-05
-3.40787316872638e-05
-2.12918525853072e-05
-2.80548273682968e-05
-6.34901841308357e-05
-2.96885154782581e-05
2.85151561272218e-05
-3.11174588453046e-05
-2.7518877438569e-05
-1.83128870086674e-05
-1.33524360037936e-05
-2.08906488079003e-05
-4.57004895452168e-05
-1.76243715634391e-05
5.27243860581668e-06
1.5828358296642e-05
-2.04559894077655e-05
-1.75310430226937e-05
5.5955750417351e-07
-4.21418242285674e-05
4.32118882462801e-06
-3.09789400627003e-06
-1.37451716674763e-05
-3.30530296456886e-05
-2.20138920686135e-05
-2.04790420483277e-05
-4.20196662560725e-05
-3.91723485988477e-05
-1.92967664160456e-05
-4.71900879033919e-05
-3.50300369723452e-05
-3.0258750233034e-05
-1.08421013235918e-05
-1.02468140035902e-05
-5.44195824508293e-05
-3.05255230326857e-05
7.54775687319339e-06
-2.15896952632348e-05
-4.31365204617199e-05
-1.71356574433159e-05
1.41395635090558e-05
4.25972781884993e-06
-3.15127004973476e-05
2.46045367169295e-06
3.74339807011381e-06
-4.88526170860358e-06
-3.19203535042178e-05
-3.48323250257509e-05
1.81045225381392e-06
-1.50506267356944e-06
-2.15469616103246e-05
-2.82896115939774e-05
-3.96643127409162e-05
-2.6554062512503e-05
-7.52802588268469e-05
-3.20936325412824e-05
-1.56931821738402e-05
1.25144272474486e-05
-2.87352777103679e-05
-2.71200750396218e-06
-1.82820094466308e-05
-4.60041303475013e-05
-1.34180775201737e-05
-9.30044977238348e-06
-7.66218443897139e-06
-5.15672196245685e-06
-7.2997986360269e-06
-1.03864227748026e-05
-3.15672659349149e-05
3.62791726855398e-06
2.09627901982346e-06
-1.04312046523988e-05
-4.24750869904485e-05
-3.09719343337124e-05
-2.50665766413012e-05
-2.38291651577733e-05
-5.65365403915175e-05
-2.44982400593772e-05
-3.91487317415485e-05
-2.60697660253925e-05
-2.94132413912378e-05
-5.16501792968503e-05
-3.77897818102933e-05
-9.69371975493787e-06
-3.55047503524031e-05
-3.43983086243708e-05
-4.29531363935941e-05
1.07093912635494e-06
-8.43316799532936e-06
-4.10534919550745e-05
-1.11798756067107e-05
1.15939118397227e-06
-3.75250826169439e-05
-1.64959990128675e-05
-3.12547525285286e-05
-1.09762755496299e-05
-2.63177933321652e-05
-2.88527531186695e-05
-2.63548721348216e-05
-2.38668346647832e-05
-2.91684783251817e-05
-3.59528744784387e-05
-3.42275930902049e-05
-2.18900382535687e-05
-1.59998288385553e-05
-1.86107078644606e-05
-1.51616708585859e-05
-8.54050165822084e-06
-1.58749056773761e-05
1.70284919905116e-06
-1.49858806776484e-05
3.23385078583481e-06
-7.9695056540683e-06
-1.14906522191116e-05
-3.37179175177575e-05
-2.66785351549801e-05
1.06843995385384e-05
-4.82215106457445e-06
-3.69776157685931e-05
-1.63200030628745e-05
-2.67411626669727e-05
-7.33535519939548e-06
-7.31481318609715e-06
-1.22715081512728e-06
-1.8463439263229e-05
-7.11431582959473e-07
-7.79223666373704e-06
-2.63178079754784e-05
8.85493977589857e-06
-2.02744113737044e-05
-1.41605881336995e-05
9.75391955765532e-06
4.33589667271823e-06
-1.59937050541683e-05
-2.19532323536924e-05
-1.7800488787544e-05
-1.97470713270367e-05
-1.68435993990475e-05
-3.49934229861484e-05
-3.64627631987461e-05
-4.38533029914863e-05
-4.07296221934827e-05
-4.05724371452762e-05
-2.39594864222499e-05
-1.51675752431784e-05
-2.71321352232724e-05
-2.49468395993326e-05
-2.59262976657953e-05
-1.34949082888317e-05
-6.07078602414311e-07
6.33084815154353e-08
-2.17855864945849e-05
-2.18230625060887e-05
6.16044749565829e-06
-9.47314872838026e-06
-2.86537443964128e-07
4.60043602481591e-06
-4.00402078592513e-05
-2.56393733805034e-05
-3.35707956614848e-05
-2.46204494251945e-05
-4.0359491805774e-05
-1.53338459673792e-05
-6.4128231014311e-06
-5.03268738770824e-05
-1.97246806248434e-05
-2.95232346130317e-05
-2.93598813966759e-06
-1.30632624277177e-05
-1.2296522519266e-05
-2.2131271874856e-05
-1.63883296533419e-05
-1.20212636667611e-05
-1.87058264732495e-05
-1.67511422559827e-05
-1.32257586633167e-05
-2.54437366878876e-05
-4.06741549045586e-05
-1.87271271241521e-05
-1.23140034878203e-05
-1.27257945140839e-05
-2.30792008496669e-05
2.34455268442199e-06
-3.89468452118248e-05
-4.82850701428294e-05
-3.16407410886491e-05
-3.71300174073092e-05
-5.24313483073122e-05
-3.6309042083738e-05
-3.32257372399124e-05
-4.13452834076723e-05
3.19348548403459e-06
-2.96062871387624e-05
-3.7640481621841e-05
-2.64841534883458e-05
2.15046384032701e-06
-7.39830423182666e-06
-1.23460163957049e-05
-2.57573047151117e-05
1.82420147942591e-05
1.18335816108283e-05
-1.80598534226607e-05
-1.27778552129201e-05
8.51643161714749e-06
-8.26446141966173e-06
-2.14943590264809e-05
-3.16281222599145e-05
-2.67083540176629e-07
-2.22387963824014e-05
-3.12466208385346e-05
-3.73711969377285e-05
-2.22040938661551e-05
-2.63050511914402e-05
-3.12190554811928e-05
-1.04626488779223e-05
-1.89348350386341e-06
-1.71272384273605e-05
-3.15380713166234e-05
-2.53276659434916e-06
1.6118210312977e-06
-3.73371944644344e-05
-2.41049713828925e-05
-5.80545906886297e-06
-3.14042659694153e-05
-4.72471923584829e-05
-1.48543299995253e-05
5.88511895166653e-06
-7.81253716646424e-06
-2.30524005812672e-05
-3.45514998959797e-05
2.23574169554436e-05
-4.69958017735521e-05
-2.10598445983753e-05
-7.95085002318625e-06
3.18980673362408e-06
-3.35559919998705e-05
-4.3143216783674e-05
7.49423318863727e-06
2.30626217477425e-05
-6.20193227354735e-05
-5.85528848682236e-05
-4.88920204069398e-06
-5.41633597254661e-06
-5.03133112536967e-05
-3.3673379059798e-05
6.79869608836225e-06
5.97532226470948e-06
-1.47394474628374e-05
-3.16858837670354e-05
-2.46771745296628e-05
2.33528039967117e-05
-5.19407047004566e-05
-4.59828883252107e-05
-1.19803612696174e-05
8.47467209219502e-06
-5.76121746328083e-05
-2.49342809373351e-05
5.41747790987954e-06
-3.41826973165585e-05
-4.35581012432349e-05
-1.60381516614728e-05
-1.63315326641941e-05
-4.41543473085641e-06
-2.23838541166272e-05
-6.10313857999052e-06
1.82038403324115e-05
-3.34281952874508e-05
-5.14446267242612e-05
-6.47170473289571e-06
1.23500704282606e-06
-2.54340344024932e-05
-4.90601584410444e-05
1.21084438481674e-05
1.0881249433155e-05
-4.00598903411366e-05
-3.23949979772947e-05
7.11505455317109e-06
-1.17718978891942e-05
-4.96795331739723e-05
-2.78105433124791e-05
7.50628038401949e-06
6.55979008223682e-06
-5.17790600227267e-05
-3.74437950048537e-05
-1.29156218076943e-05
-1.48027578531672e-06
-3.12227389722809e-05
-3.07177759307647e-05
6.59601489909931e-06
-2.42796028954483e-05
-1.73368282085951e-05
-8.82451827525248e-06
3.88915688453953e-05
-4.41311100418597e-05
-8.69348003214773e-06
-2.45286794152441e-05
4.23938601544335e-06
-1.05170873012653e-05
-6.55850117662256e-05
-2.11711975726712e-05
1.9005203698573e-05
-4.15747897392557e-05
-5.0940447338301e-05
-4.39684795691451e-06
-2.1604600279168e-05
-4.28355874239735e-05
-5.96956401577895e-05
-1.25961442407216e-05
-7.55228325492099e-06
-2.96253953800636e-05
-1.31675767484047e-05
-1.95869825957039e-05
4.14572385861402e-06
-2.68735362128318e-05
-1.71575335725445e-05
1.03918214768543e-05
-2.02051215706814e-05
-1.09055788312668e-05
2.24539695458521e-06
9.36185620463228e-06
-2.78688960769495e-05
-3.29257213643427e-05
-2.82279175982267e-05
-2.14057648834346e-05
-3.45424308261947e-05
-4.63018569590389e-05
-2.72487857833898e-05
-3.85478721218192e-06
-3.06036457072087e-05
-2.18797692007689e-05
-5.74427394228406e-06
4.26549331638421e-06
-3.11514999646019e-05
-2.2366782716361e-05
-1.20852046806709e-05
-1.00912060287178e-05
-5.19962376711788e-05
-3.16822731372721e-05
5.06558033210493e-06
-9.54952192775354e-06
-2.54049662515823e-05
-5.55685940156495e-05
-1.19795961674005e-06
-1.2232906921911e-05
-4.96838988785736e-05
-4.68395212970341e-05
-1.86263668106111e-05
-2.25814104482245e-05
-1.95614699881064e-05
-2.75119195311628e-05
1.27020259881754e-05
1.85305953055895e-05
-2.18946130482263e-05
-3.48664310525175e-05
5.17034859103143e-06
2.48596939513662e-05
-1.42955126740296e-05
-3.84417296591108e-05
-7.15342216470771e-06
1.72795860690634e-05
-1.73172661845019e-05
-3.06675786714612e-05
-3.52586020034587e-05
-1.17823749681521e-05
-1.69506690119961e-05
-4.01554785421977e-05
4.61652712054061e-06
-7.40175439932813e-06
-2.31394000936902e-05
-1.99645557273655e-05
-1.51170374626444e-05
-3.38747375503196e-05
-4.05201633577729e-06
1.11453338019002e-05
-1.95197804604544e-05
-3.74974414433394e-06
1.16374448877878e-05
2.23355714464292e-05
-1.79230103512066e-05
-1.5247390938812e-05
-2.89475770129269e-05
-2.28038579225192e-06
-3.06177042317884e-05
-3.94376346105615e-05
-2.36856152250557e-05
-1.2201400039052e-05
-3.34200632205013e-05
-3.92041515440739e-05
-4.11646792033469e-05
4.71692117130543e-06
-3.25671095042242e-05
-4.57915977327877e-05
-3.4254901261518e-05
8.54302352790408e-07
-2.6381533517185e-05
-4.6954507692551e-05
-1.83833716912252e-05
2.25436401913557e-06
-1.36938545780984e-05
-5.36569341208441e-05
-2.86749919200015e-05
2.21804798508993e-05
-2.76171337426255e-05
-3.44077850449952e-05
-1.73171415667563e-06
-1.42626244149237e-05
-1.27687764299892e-05
-4.0330399190702e-05
-4.45788347845035e-05
-1.18885348528116e-05
-2.0401838149791e-05
-1.76588634424861e-05
-2.1180666877299e-05
-4.36100106048631e-05
-5.48861682580349e-05
-2.44803405468564e-05
-3.76379629593604e-06
-5.19240384076118e-06
-3.8149819544328e-06
-2.3931079169445e-05
-6.02750574186385e-06
-1.76549737915637e-05
-3.18584523587257e-05
-1.24738058468112e-05
-6.89997095777826e-06
-3.21328157299952e-05
-3.54206242827737e-05
-3.45241548661957e-05
-1.00449865013373e-05
-3.09406980140496e-05
-5.18732057029979e-05
-5.15027380114074e-05
-1.4381673901056e-05
-8.55661003989888e-06
-4.66739099067271e-05
-1.85577489746076e-05
1.07865789991884e-05
-2.08664165794149e-05
-1.20723396370705e-05
2.11255752423087e-05
1.06328523927032e-05
-2.37159642137865e-05
-3.45053592500197e-05
-7.510373399115e-06
1.1290001325961e-05
-4.67209497628389e-05
-1.59939526750643e-05
5.55646458648852e-06
-1.30727755613878e-05
-3.89625641556309e-05
-3.52258680477888e-05
-4.8171854533898e-05
-3.68623424836423e-05
-5.63242138710035e-05
-3.02615462195631e-05
-1.5293362603519e-05
2.03971267285043e-05
-3.51150247381607e-05
2.07277717112637e-05
1.4401216174492e-05
-3.39213619387669e-06
-1.77123651304547e-05
-3.62914568136593e-06
2.87160949606523e-06
1.14881665671305e-05
-1.86427936579707e-05
-1.56883797339561e-05
-1.70347396356736e-05
-2.09105174303716e-05
-2.70956726772928e-05
-3.60592261181329e-05
-1.08419812853594e-05
-3.49238901019363e-05
-3.53711365169702e-05
-2.77409317668602e-05
-2.06082138971052e-05
-4.31373874953081e-05
-7.06511078459532e-06
-1.23648194674887e-05
-3.30883365121197e-05
-1.53715169629268e-05
-1.69162166925585e-06
1.14062356947185e-05
-7.28503117568075e-08
-9.05535373734289e-06
-1.77959925658174e-05
1.17949520980563e-06
-2.86721847350632e-05
-4.31363690696036e-05
-1.74732016473562e-05
-1.33540435453597e-05
-2.39392149771625e-05
-3.3017313902267e-05
-2.23209298295377e-05
1.02118339112706e-05
-5.60727108229386e-05
-4.32527044270642e-05
1.73918095978421e-05
4.37671788702778e-06
-2.39066401766091e-05
-3.8965684488182e-05
4.02721439200477e-06
-1.1336576501526e-06
-3.20388031745235e-05
-3.18437745587583e-05
-2.07870535482693e-06
-2.89610513787878e-07
-4.0201516249885e-05
-3.2260701841277e-05
-6.47535676963324e-07
-2.84914130812148e-05
-1.15913867492072e-05
-2.85541293490011e-05
-1.03041194961914e-05
-2.40421982871519e-05
-2.76618578319274e-05
1.26542678599385e-05
7.37267945731102e-06
-1.3828146623636e-05
-2.97666718533159e-05
-1.51408096265343e-05
-2.52597144277523e-05
-1.97211849266539e-05
-5.76989916048199e-06
-1.72585317753802e-05
-1.15900128570729e-05
-2.44028941762545e-05
-2.50025778308724e-05
3.44430902276436e-07
-1.62963000851871e-05
-4.03005080187803e-05
-3.67316371068703e-05
-2.98907545221238e-05
-1.14304842249583e-05
-6.97103463485222e-05
-2.1236545532788e-05
-4.14577589545807e-06
1.36187446835425e-05
-1.53409515059535e-05
-5.99733213017384e-06
2.71822178649488e-05
8.25839986698768e-07
-1.48544224131622e-05
-3.20246436730703e-06
1.01255660523133e-05
-1.39882012326232e-05
-3.3810321663275e-05
-4.85149876806581e-05
-1.87202966999086e-06
-1.3613771903624e-05
-5.75998769240845e-05
-5.1142127529082e-05
-7.17520316286984e-06
-2.51842345582908e-05
-5.21792271480922e-05
-4.25325586745577e-05
-6.79083561480402e-06
7.48106483199209e-06
-3.34525380847574e-05
-1.21734041433032e-05
-4.43229340016076e-06
-1.24542274808227e-05
-1.25375212967292e-05
-1.62089462346731e-05
-1.71975479465003e-06
2.69368474697091e-06
-3.90815081399316e-05
-4.22724280304135e-05
-6.07226416568236e-07
-4.62928833588899e-06
-2.14938406597346e-05
-2.69963789430797e-05
-8.60428987635885e-06
-2.25267922299915e-05
-1.79873457397657e-05
-5.25952952179978e-05
-2.36344393719156e-05
-2.46660683401814e-05
-2.01329014389021e-05
1.56791127834609e-05
8.49157034377729e-06
-1.95133938063881e-05
-4.48326232003229e-06
-8.09568490777369e-07
2.19886660229896e-06
3.82707703604502e-06
-1.55085375150582e-05
-3.51624631526778e-05
5.97444236706209e-08
-1.77909231450596e-05
-2.64653666000325e-05
-5.94727359507386e-06
-2.38416274537259e-05
-5.30629695658174e-05
-3.01538395542555e-05
-1.60565491936733e-05
-1.28319988212671e-05
-1.11545850650887e-05
-1.87130760125822e-05
-3.42228721748835e-06
-7.68057627955208e-06
-2.96682861582688e-05
-2.0589884049119e-05
-5.70942651518136e-06
1.8782557466819e-05
-2.45836899022222e-05
-6.05716594284203e-06
1.16061906088701e-05
5.64238750925844e-06
-3.45184021027156e-05
-2.60079757267777e-05
1.77909551816724e-05
-2.88846492219318e-06
-2.871663096699e-05
-3.28832637850915e-05
-2.63508780701464e-05
-3.07906226867724e-05
-4.64104970676073e-05
-1.62828209445637e-06
-3.02480596750916e-05
-1.61693285446248e-05
9.74034816973699e-06
-1.54333672475837e-05
3.1126590208278e-05
1.45782379831088e-05
-7.82080916002269e-07
-3.93815983225975e-06
-1.16373301452257e-06
-2.66743639236845e-05
-3.81259290985633e-05
6.27003473476961e-06
-2.73039707811024e-05
-2.96214694004454e-05
-3.84331733488483e-05
-3.11174185258651e-05
-2.2182327075492e-05
-3.86391999753046e-05
-2.52987430636615e-05
-2.1271775743841e-05
-3.56029413108528e-05
-5.07732065796549e-05
-1.97775914132523e-05
-1.4500795378545e-05
-9.49448402023399e-06
-3.08678717248648e-05
-3.06186938061916e-05
-9.37328561372477e-06
-1.69728212130642e-05
-2.01206132368221e-07
2.43550591424313e-06
-1.95364113139007e-05
-4.27846698560575e-05
-3.39314393015637e-05
-9.424508445115e-06
-9.26819250964713e-06
-4.38750795320438e-05
-6.80882385486945e-05
-4.61294133658374e-05
-7.21573265636155e-06
-4.56651876515449e-05
-2.74204549925509e-05
-2.60727896645576e-05
-1.82097479494703e-05
-8.80995024725946e-07
-2.12370520126206e-05
9.26610280799203e-07
1.13256760162112e-05
-7.96392239846326e-06
-1.17068409294264e-05
3.06895086394511e-06
9.74723150969076e-06
-9.88733725358153e-06
-9.17732342073368e-06
1.24221505315542e-05
-2.21266556170979e-05
-4.26959736661554e-05
-1.93347818434558e-05
-4.14571666969172e-05
-2.34469764433566e-05
-4.14660639957374e-05
-1.13725419178603e-05
-1.14937110618142e-05
-2.75601923857723e-05
-8.54747066606109e-06
2.89715889222808e-05
9.59009049967169e-06
-2.87864423702687e-05
-1.27151862761812e-05
3.75571828371844e-05
3.75745481659869e-06
-3.22923878570658e-05
-1.77166178340022e-05
2.34352482979903e-06
-5.35393391707994e-06
-1.57693830299418e-05
-1.91271912124238e-05
-1.11157894803309e-05
-2.02411381854847e-05
-4.12108699838111e-05
-3.21435090483553e-05
-3.00739307581018e-05
-3.18500725751577e-05
-2.4797884426461e-05
-3.18152644711647e-05
-1.21082431634872e-05
-1.69847170490525e-05
1.1208586598577e-05
-9.10051562357005e-06
6.41085385213518e-06
-1.48048871945712e-05
-1.53311548110508e-06
-5.80226082455432e-06
1.58561209505181e-05
-2.11876714806478e-05
-6.11874382614615e-06
-2.25432128106772e-05
-1.78664081711501e-05
-5.47872504523984e-05
-3.07410182899099e-05
-1.30580095130456e-05
-2.97640021607856e-05
-4.56449892146228e-05
-9.95472320617425e-06
2.83805700671783e-06
-3.91030415579261e-06
-1.11079074296421e-05
-1.10072837124865e-05
-2.69133065424754e-05
-2.49209740311384e-05
-9.90711736388105e-07
1.01384930738293e-05
6.11482901907731e-06
-4.87403767054054e-06
-2.36805707005998e-05
-2.48724848286881e-05
1.85278899842595e-05
-2.66182207700191e-05
-3.53797541588657e-05
-6.40253083702832e-06
-3.80752060780153e-05
-2.04538063883108e-05
-3.95481701405874e-05
-3.18984581062535e-05
-4.8105150245287e-06
-1.3341729441443e-05
-2.05309517031073e-07
6.63828268008413e-06
-1.31334010140295e-05
7.18966211797005e-06
-4.56788804549123e-06
1.97696280959726e-05
-1.59687089635077e-05
-1.26960426506732e-05
-1.47850096481704e-08
1.97357522104906e-05
-2.51627895918845e-05
-3.90483566332042e-05
-2.55330728520646e-05
4.4922596708882e-06
-4.13357017126135e-05
-4.28485072805447e-05
-2.11228828484478e-05
-2.09213939626211e-05
-2.21337363764932e-05
-2.58643261355599e-05
-7.48712761189206e-06
4.73415190370455e-06
1.01343000218312e-05
-1.76341820491707e-06
-6.08125608034889e-06
2.56650359595935e-05
2.9040969174654e-06
-3.32025408486183e-06
1.11568065592011e-05
3.37594587418007e-06
-1.55251795598252e-05
-6.34680118090739e-05
-4.9319844038449e-05
-2.20644603420535e-05
-1.60252314586605e-05
-2.78473247097995e-05
-3.92044821317198e-05
-1.32379515875623e-05
-2.23937867736321e-05
3.68134162107083e-06
-5.10981251808958e-05
-1.27441988982981e-05
3.87944192839013e-06
-3.22042104720197e-05
-1.72079762342951e-05
-4.32460373718004e-06
-5.0384489351435e-06
-7.72643576595156e-07
-4.65373163718088e-06
-6.7913219189875e-06
-3.99787576323769e-05
-4.55097800383097e-05
-1.67667133908119e-05
-2.86213954107875e-05
-6.46496903034069e-05
-5.47928390814589e-05
-4.10912050534641e-05
-1.04657685772944e-05
-4.58529607239684e-05
-3.85066498467232e-06
-1.66991049401098e-05
-2.94696064140718e-05
-7.58201456710678e-06
-2.88401131181353e-06
2.69663983714516e-05
-7.4009425324642e-07
-3.97762572545019e-05
-1.3816385639856e-05
1.1546890000081e-05
-2.5759107680322e-05
-8.98308439956136e-07
1.12920337651828e-05
-6.78460354762957e-06
-2.54600433496165e-05
-5.34718311079932e-05
-5.69858112950961e-05
-6.71064159782499e-06
-3.23257973976656e-05
-4.66526583158867e-05
-9.37788097141276e-06
-1.13610090225838e-05
-1.88589687499374e-05
-2.02346489283968e-05
-1.70902193740374e-05
1.6279933448999e-05
-1.39170505215405e-05
9.04801030373315e-06
1.47434275597561e-06
2.11487502170559e-05
-1.85004563951006e-06
-4.18468553139479e-05
-2.08586888147892e-05
-3.47817076862983e-05
-3.80989024348566e-05
-1.74819399975795e-05
-6.01858027479209e-05
-3.83601057403671e-05
-4.94869349290175e-05
-2.9667852025981e-05
-3.39935739188438e-05
-3.78126268723053e-05
-2.01243076961058e-05
1.70091691470544e-06
-1.47257573686528e-05
-3.0236668873716e-05
-9.18571990297072e-07
2.21422183826616e-05
2.39232289702038e-05
-1.4850996278949e-05
-1.68108368665841e-05
1.33256902573259e-05
-4.96990249087596e-06
-2.54595043026724e-05
-4.40903928885467e-05
-3.35188092757907e-05
-1.39662530397742e-05
-4.67139126478088e-05
-3.92792841901665e-05
-1.19005428895256e-05
-4.28393371154659e-05
-4.01560668818383e-05
-7.45475498129262e-06
-8.56269395682536e-06
-1.5676446979673e-05
8.21267324451127e-07
-6.78986903319775e-06
5.08646489932349e-06
-2.28187784661881e-05
-1.26829845980971e-05
-1.67425523732211e-05
-1.28248423755492e-05
-1.72067668614199e-05
-5.19737740542378e-06
-4.6766843536376e-05
-1.23321508480057e-05
-3.972092987604e-05
-1.16285720241909e-05
-3.9486871766852e-05
-3.35250281667166e-05
-4.1358783838363e-05
-3.37614988707151e-05
-7.12473878024429e-06
-1.61385422362054e-05
-1.94977464463342e-05
-1.50448360789965e-05
2.02003054763902e-05
-1.95271953269899e-05
-5.71310276893962e-06
1.34336052511944e-05
-7.16405222242151e-06
-1.44838157213859e-05
-2.05433331549714e-05
-2.2147440931983e-05
1.10770966157422e-06
-4.11555944875327e-05
-5.27297908471542e-05
-2.78159630969358e-05
-1.33134645845877e-05
-2.76164963264285e-05
-2.78027700457563e-05
-2.16120360007999e-05
1.29358675618264e-05
-9.96348759861594e-06
-1.95164554017174e-05
-1.010023505109e-05
1.0856674068821e-05
-3.06707112174773e-06
-1.07450779922858e-05
6.09475214597196e-06
-5.41642589925981e-06
1.02409104285988e-05
-1.5971560683017e-05
-1.03409550140732e-05
1.14413020778164e-05
-3.86066933121272e-05
-2.9367359357386e-05
-2.5325372569862e-05
-1.05042544026779e-05
-2.0140245570973e-05
-2.37738196287058e-05
-2.55491174887772e-05
-2.15023256233237e-05
-7.01540436631519e-06
-3.25328665955346e-06
-5.12717149124793e-06
-2.29733823724992e-05
-9.699662937222e-06
-9.16370334941785e-06
-1.39972201595659e-05
-9.03293818642341e-06
-1.71364044996194e-05
-1.79503935846988e-05
-8.75705516106292e-07
-2.57035233409711e-05
-1.73702700254327e-05
2.76090726442434e-06
-3.26631603649169e-05
-4.24046346735377e-05
-2.10736044162983e-05
-1.6588368086777e-05
-3.47263241460006e-05
-3.42080303091255e-05
-2.596635742255e-05
1.5046488272639e-06
-2.83585446014e-05
-1.31293213288907e-05
-1.08752311489773e-05
2.2547854743117e-06
-6.39043850735635e-06
-2.29924090043223e-05
-2.3067922218412e-05
5.60704572478189e-07
-5.47650926739559e-06
-1.70837843517917e-05
-2.6573083955652e-05
-2.08651689054886e-05
-3.52969656581739e-05
-4.6789401091746e-05
-7.05532545013985e-06
-1.06062960659714e-05
-2.71003593570971e-05
-2.85129719293968e-05
-2.68614713383348e-05
-1.04283919982212e-05
-1.55263515614892e-05
-3.34655253320484e-05
-2.31664648408061e-05
-4.28913006865669e-06
-1.51629913051976e-05
-2.89448701545669e-05
-2.97468358682918e-05
2.18868647118157e-05
-5.41518419398341e-07
-5.42968165416079e-06
-2.66814558513413e-05
-1.60177165026239e-05
-1.55202140035916e-05
-4.00763906718894e-05
-3.80184806470252e-05
-1.58666618371236e-05
-1.74485944908823e-05
-5.86031562011018e-05
-5.71914782648606e-05
-1.79443577694964e-05
-1.12338668568917e-05
-2.14506227751719e-05
-5.75269790584707e-06
1.05746556122616e-05
1.46433067239075e-05
7.25240797684598e-07
1.52018836380187e-05
4.84248075873625e-05
3.11511007049954e-05
-1.15626142366455e-05
1.0745871498179e-05
-8.53773763072426e-06
-5.87867118478668e-06
-7.09140503302379e-06
-4.53031615280912e-05
-4.21380951369084e-06
-1.8241165757002e-05
-2.58546786429759e-05
-4.15270049663795e-05
-3.40413167707205e-05
-3.08887871972281e-05
-3.82546270791851e-05
-2.590851802871e-05
8.81220765575968e-07
-9.53732954842273e-06
1.9358220126722e-06
1.74292471213438e-05
-1.5060322152894e-06
2.2988516212098e-06
-2.38203843524012e-05
4.49995818064542e-06
1.53507929136277e-06
-2.27798281877759e-05
-3.40850622702622e-05
3.9074633477944e-06
-2.68692579358961e-05
-5.32260751160494e-05
-1.93824841365995e-05
-8.12013862897412e-06
-3.07308037866231e-05
-5.57401989475348e-05
-4.108212330858e-05
-3.62893274880133e-05
-5.54113460244343e-05
-3.65190927941157e-05
-1.04945527526496e-05
-1.54694486468183e-05
-1.89220289262241e-05
-3.91620799605409e-05
-1.0717545098688e-05
1.78660496492595e-05
-1.10238835057706e-05
-8.96974497254721e-06
-1.98776270629341e-06
1.39252449231911e-05
-1.58517119696953e-05
-2.18256562712429e-05
-2.11789181654753e-05
-4.86438054629166e-06
-2.42443057495456e-05
-3.72651457138182e-05
-1.51076219151265e-05
-1.3315632843079e-05
-2.8932728896476e-05
-4.84775995689022e-05
-1.45306741809523e-05
4.10245198539514e-06
-7.63004564181397e-06
-4.0733889888017e-05
1.75418626773244e-05
-1.79731094607812e-07
-2.28498874279465e-05
-3.99151284118262e-05
5.61654529066418e-06
5.73343024678996e-06
-1.25278106114194e-05
-2.08673952508619e-05
-1.32975304838217e-05
-6.21775364871819e-07
-4.17926907383658e-05
-4.56487692570081e-05
-4.79635836433095e-06
-3.6956780926631e-05
-2.1252771465251e-05
-9.04331874178523e-06
-2.56224716517016e-05
-2.48048852476806e-05
-1.50897295556198e-05
2.0356200108447e-05
-1.60674264157372e-05
-1.69577311500766e-06
-3.24559818374924e-06
-1.64037208087757e-06
1.90067462381565e-05
-1.37154417013213e-05
2.16068228685872e-05
1.2742457891459e-05
1.22857431013244e-05
-5.86997527636399e-06
-2.0284771111862e-05
1.37077932585635e-05
-2.39028701490675e-05
-4.24745605115322e-05
-4.19409972354071e-06
-1.70261200134208e-05
-6.42866820023745e-06
-4.79163113035321e-05
-1.0492094186524e-05
3.43232800574015e-05
-7.39938286590869e-06
-3.04176986702201e-05
-1.41438489730667e-05
-6.04255686900597e-06
-3.46677664898833e-05
-2.47895842180247e-05
-1.65115817941153e-05
-9.93733483772598e-06
-1.59964537011762e-05
-2.42528984457584e-05
-1.92784166840186e-05
-2.02690885854158e-05
-2.68216279850108e-05
-2.88263973675368e-05
-3.25111003006837e-05
-1.84037814177402e-05
-6.09161327233006e-06
-1.72985015643224e-05
-3.07095686834129e-06
-1.0902995801268e-05
-1.87292762088225e-05
-6.84121579060321e-06
-1.38562688242668e-05
-2.70634724057724e-05
-1.45265241353547e-05
3.88260094128767e-06
-2.18148423887252e-05
-4.32053106834497e-05
-1.80519157340527e-05
-3.71559221677397e-05
-1.33852071743784e-05
-2.42985975523717e-05
-5.67646810092375e-05
-1.7995910147983e-05
-1.82606826764827e-05
-3.3244403872891e-05
-1.03172047250677e-05
2.01488670758227e-06
1.10353134638725e-05
-1.77813525306667e-05
-7.72275237758593e-06
-2.22893927456894e-05
-4.60332983234911e-06
-4.47813451098403e-05
-2.23465364823032e-05
4.79860730663221e-06
-2.78267044551052e-05
-3.61207072087529e-05
-1.96350801666878e-05
-1.92608807695343e-05
-1.65286772780966e-05
-1.75388814502373e-05
-4.48046447754204e-05
-1.4690705913422e-05
-2.65583072777891e-05
-1.68461845625535e-05
-3.8885231687227e-05
-3.58216758029886e-05
-2.25416140232802e-06
7.66553288818029e-06
-7.56454238470254e-06
6.17089167426989e-06
-1.19146581057056e-05
2.03817373092611e-05
-2.91690077021612e-05
-3.20143081682873e-05
1.10745385188429e-05
-8.59554384575992e-06
-1.56902478905733e-05
-1.06269428759073e-06
-3.46838026546107e-05
-4.22617049177327e-05
-1.82668047642991e-05
-2.36445659451179e-05
-3.16438201905976e-05
2.31699067437707e-05
-1.12587245579371e-05
-2.9748312042556e-05
2.75055388764134e-06
-3.70355624124482e-07
-4.22141207606913e-06
-2.33727035219223e-06
-1.27577139242523e-05
-3.12474399028682e-05
-1.24570547098209e-05
-3.23454682794179e-05
-4.328824247632e-05
-1.84810102204861e-05
-1.19229951747604e-05
-3.98274899790128e-05
-4.85584453974998e-05
-3.05289379685646e-05
-1.18950425769733e-05
-1.56269003254534e-05
-2.89374498549768e-05
-3.24062436516595e-05
-1.05539209573735e-05
-5.93857216697344e-06
-3.21773525389195e-05
5.53049685646002e-07
1.21995972178036e-05
1.19434497028584e-05
-1.56522116126704e-05
-3.37717074587724e-05
1.6111085183095e-06
-3.47113276065071e-05
-2.01214877865137e-05
-2.78006902354437e-05
-2.82383191925417e-05
-2.35501648717575e-05
-4.16755631789224e-05
-3.97714770176692e-05
-2.84790317888199e-05
-6.6553904610402e-05
-1.41534185101407e-05
-3.31620535438944e-05
-3.77062574582972e-05
1.34648603299039e-05
6.30517637431699e-06
-1.03722416077419e-05
-2.97016247772416e-05
-1.17261974916771e-05
1.95736615486173e-05
-5.48105157800917e-06
-3.12435385911111e-05
-4.05728878268592e-06
-3.29878421534287e-06
-1.51063787764256e-05
-3.08149511499221e-05
-1.66298194896376e-05
-2.52019163768342e-05
-3.47305439518863e-05
-2.69730866506171e-05
-8.89524267553942e-07
-1.5262782448728e-05
-3.25315965577286e-05
-3.51435191614462e-05
-4.06345279293947e-05
6.29824047202791e-07
-7.61073041141936e-06
-2.02469864356152e-07
-4.05251996130294e-06
-1.20741620078396e-07
1.66485670879352e-05
9.62366315040877e-07
-1.84205980961452e-05
-3.12598073895243e-05
1.61953449609664e-05
5.06911775056351e-06
1.5686477065384e-05
-1.68577069643452e-05
-2.39632062518312e-05
5.33273903627344e-06
-1.94040877139247e-05
-3.64290310363995e-05
-2.67432079795318e-05
-2.34823652681594e-05
-3.13956356896553e-05
-4.80650576127814e-05
-3.52069111136263e-05
-1.57657962543478e-06
-1.86044649418183e-06
-4.13810658402327e-05
-4.97093599594702e-05
-7.23673289260979e-06
-4.80426361004664e-06
-2.45231193681285e-05
1.83782872940825e-06
5.20381274688663e-06
1.94197777193615e-05
-2.69299182608279e-05
-1.07781156212945e-05
-6.5198087046223e-06
-1.22675001480967e-05
-1.95255375654866e-05
-3.19486027736271e-05
-2.62469933350214e-05
-6.66488622547807e-06
-4.58057833238829e-05
-4.59500779212622e-05
-3.06843806916805e-05
-2.5753111508861e-05
-2.18951761976583e-05
-2.01921936475507e-05
-1.74804562590358e-05
-4.32271478890986e-06
-1.32878603460077e-05
-2.25216136543175e-05
-4.62471181567001e-06
-2.82670211846221e-05
-8.74671075669041e-06
8.51964193762709e-07
-3.23002265680813e-05
-9.96263375448286e-06
1.80801198820741e-06
-1.79022204371321e-05
-4.1104201631035e-05
-3.28972397943322e-05
-5.95508035680407e-06
-1.77159975636142e-05
-4.68519835966019e-05
-4.41335855329499e-05
-8.5344940143025e-06
-1.48634351692195e-05
-3.38283750614658e-05
-5.74515571737111e-05
-3.95975711198427e-05
-4.4626562022826e-06
-1.98578513456402e-05
-1.24862864896571e-05
-1.17758023652877e-05
2.71849262017536e-05
7.29472556693001e-06
-7.98416784616986e-06
-5.80611848419218e-06
-7.07388704086668e-06
9.11851221725247e-06
-1.30586824969206e-05
-2.72166079209371e-05
4.43704440752438e-06
-1.47972159496925e-05
-3.21395793035597e-05
-2.55349004868654e-05
-1.3611627193437e-05
-4.57831884740159e-06
-1.7531899280529e-05
-4.72612338378017e-05
-1.96000222884129e-05
-6.46079925279042e-06
-2.02346645796182e-05
-1.5190017202951e-05
-1.20369117667692e-05
4.01740023763526e-06
1.90535836149452e-05
-1.40846725485444e-05
-2.90902763207526e-05
-8.14090553574591e-06
1.78224860168161e-05
-6.62464253660463e-06
-2.70735209172362e-05
-1.30711897153388e-05
-8.0723506229798e-06
-3.63383672341294e-05
-6.91233431454131e-05
-4.10219972789771e-05
-3.76424709822176e-05
-3.99917982171562e-05
-3.40040723862922e-05
-2.78500998584662e-05
-8.91695847054406e-07
-2.51679391088504e-05
-4.34797957933885e-06
-2.53219890679856e-05
-6.48981602250811e-06
1.80610846092455e-05
8.5679673994073e-06
-7.12182523799118e-07
2.02316062546828e-05
5.83645948570408e-06
-1.29612484628173e-05
-5.81060845388711e-06
-1.80737496841376e-05
-3.03073736938508e-05
-3.7141008739521e-05
-4.43236928349745e-05
-4.35825484282866e-05
-3.30697145664376e-05
-5.47735415746645e-05
-2.67741316974688e-05
-5.02360182840606e-05
-3.42729960291023e-05
-3.10428039448248e-06
-1.03265646402513e-05
-3.04275689788841e-05
-2.42578373847644e-05
3.81155039107003e-06
5.33529787744099e-06
-1.79553882433982e-05
-1.52283060356898e-05
-4.02423464223687e-06
-2.06394607099209e-05
-1.06101833818338e-05
-1.79458377635646e-05
-4.9473576215757e-06
-3.53896458432531e-05
-4.47263685927373e-05
-3.25552516757427e-05
-1.57719810588829e-05
-7.832876186401e-06
-4.74053551276846e-05
-4.55963033352341e-05
-3.76461646911298e-06
5.73208888210767e-06
-1.21887157790936e-05
-1.59973522043277e-05
-9.39080608853569e-06
6.43169879822072e-06
1.3833933360994e-05
8.50997007663768e-07
-8.54684971526925e-06
9.94929868353638e-06
-5.341047547877e-06
-6.51247832939915e-06
-1.40916082867851e-05
-2.23503093298988e-05
-1.60386096222888e-05
-3.24243472737266e-05
-2.34625330967434e-05
-2.29863047630642e-06
-9.01655589235578e-06
-3.65490408317495e-05
1.66956278629286e-06
-1.63621353677748e-05
-3.22742241624692e-05
-1.38305289769702e-05
-2.26656146140245e-05
-8.82180004000284e-06
2.87314618924729e-05
9.56857532449213e-06
2.34090318262941e-05
-3.70189623201054e-06
1.70578590801791e-05
-2.12948861313536e-05
-3.76230295221345e-05
-1.74898050739625e-05
9.68048611482269e-06
1.36661384458566e-05
-6.26994487245545e-05
-1.57666954824743e-05
-7.37441108340417e-06
-3.52994099011769e-05
-4.47145328042743e-05
-2.50949798590412e-05
-2.45988264928947e-05
-2.99573987271013e-05
-1.21998486136413e-05
-4.92532966382492e-05
-1.04498011037246e-05
-1.71600174665293e-05
-2.96986041677116e-05
-9.97888891484433e-06
-2.9924551959893e-06
-3.46691864465887e-05
1.03530348259663e-05
-1.50092171931617e-05
8.19138918229975e-06
9.45927419432609e-06
-2.35306713537727e-05
-7.85084870947819e-06
-2.83785746790243e-05
-4.2503837414679e-05
-1.62794889888268e-06
-1.4300888766337e-05
-3.16218172867738e-05
-3.02113732013009e-05
-1.97549429126773e-05
-1.47647367926825e-05
-1.27442169428402e-05
-2.51194031978851e-05
-2.21825547721931e-06
-2.1451638988121e-05
-1.20605177896236e-05
-4.2232374014321e-05
-2.99675290112857e-05
-1.89479249386577e-05
5.38856908877569e-06
-3.57547157854469e-05
-4.26282776928261e-06
-9.05506681200914e-06
-2.4031443334416e-05
-1.98278228891236e-05
-4.94369559442426e-05
-6.5695685958926e-06
3.22466951841784e-05
-2.95657332495249e-06
-1.01060855914259e-05
-1.05841024688031e-05
1.63589514358476e-05
8.85072962382504e-06
-2.8941776284e-05
9.27460903388072e-06
7.11180939573718e-06
-3.70835758211323e-05
-4.36721666428515e-05
-9.02514275738578e-06
-7.76123542781041e-06
-3.12730174016556e-05
-3.67913761296472e-05
-2.77427317247244e-05
-5.67649191590104e-06
-1.57373108954578e-05
-2.95904204723415e-05
9.06180959098865e-06
9.84347477777888e-06
-1.86725976473627e-06
-1.78932883820341e-05
-3.00916538997568e-05
1.32112987659607e-06
-2.6695487521785e-05
-1.46754110345737e-05
-2.34814470704306e-05
3.14684971023928e-06
-1.69778273774347e-05
-3.0801211708142e-05
-1.10108808733847e-05
-2.61598063201366e-05
-3.82519722984947e-06
-2.70116769976944e-05
-2.86203915995121e-05
4.89140877183339e-06
5.35801571160132e-06
-2.40041616919864e-05
-2.94233628090995e-05
-1.3691749183313e-05
-1.84613872450298e-05
-1.78751448249035e-05
-1.70675025686931e-05
-2.5387625400416e-05
-3.21730854948174e-05
-9.01927611156321e-06
-1.04795171853471e-05
-4.03604652852918e-05
-3.07491165949138e-05
-6.10375411208363e-06
-9.20838038335556e-06
-4.93588754748495e-05
-2.3998354026558e-05
-1.03638035716553e-05
-2.37778160954722e-05
-3.72845478363969e-05
-2.90788960159399e-05
-4.09321715373646e-06
-5.452047696259e-07
-1.04369531787801e-05
-5.10834460147047e-05
2.84090570411809e-06
8.59153957973368e-07
-4.62644729351006e-05
-3.19896148861152e-05
-2.08770192443405e-05
-4.96774893233057e-07
-1.04198391305822e-05
-2.81487033712119e-05
-2.03274085675195e-05
-1.74580989921563e-05
4.04285122794528e-06
-3.08192940262814e-05
-1.71950707531492e-05
-1.95770309009044e-05
-4.60126140980922e-05
-2.61328143252179e-05
-1.54750055765751e-05
-1.85015360571065e-05
-2.31354798724673e-05
-1.14784922097206e-06
-2.91032937555427e-06
-2.17294784158263e-05
-1.97097403478118e-05
-1.20059593119491e-05
-1.58843354453352e-05
-2.09346209519729e-05
-3.00597579424129e-05
5.6513552763435e-06
6.26578843108425e-06
-7.96685191993423e-06
-5.44181114568186e-07
-1.39546889695196e-05
-9.03740400550554e-06
-2.87584934942407e-05
3.24309128749362e-06
-2.09792201190964e-06
7.44995395594884e-06
-2.99964597456611e-05
-2.07209593712865e-05
-1.69014682266737e-05
-9.32175714849273e-06
-4.28719332291254e-05
1.16789562524053e-05
8.01550200579841e-06
-3.88959804861968e-05
-5.17104861584887e-05
1.00738462288488e-05
-1.5523815561793e-06
-1.1765996229968e-05
-1.99973074534562e-05
2.48401814958091e-06
-5.63255252048057e-06
-3.85941529030821e-05
-3.50801150253851e-05
5.05446272576855e-06
-1.49722515889149e-06
-2.6922698978064e-05
-4.06866767292762e-05
-4.15775535970206e-05
-4.28278873254655e-05
-5.27082981371036e-05
-3.74351479492784e-05
-1.08414611069478e-05
-4.01693686640127e-05
-1.03158550356643e-05
-3.1749714028662e-05
-1.45133514197044e-05
-2.02282428029151e-05
-9.57463518643742e-06
-1.0208121176898e-05
-7.86759125948118e-06
-1.2709079137103e-05
-4.3461657876262e-06
1.24854397185706e-05
2.47981566906753e-06
-1.42116947802917e-05
-2.40154611583762e-05
-4.27380049689654e-05
-4.40369875100528e-05
-3.34535569028387e-05
-1.86809677225781e-05
-1.4811725720743e-05
-1.60865059915273e-05
-7.2628386078207e-06
-1.84192868899675e-06
-1.84307157138094e-05
-1.15847947523492e-05
1.38668084728585e-05
-7.20242502423945e-06
-1.0604862817078e-05
1.14884972912937e-05
-8.83828005599967e-06
-2.59721158023581e-05
-3.54588498534528e-06
-1.94883375826565e-05
-4.33094079755024e-06
-1.86306291090804e-05
-3.34355778690763e-05
-1.60629016488596e-05
-3.85997845348007e-05
-4.1327908709217e-05
-1.88221159898417e-05
-9.87612673495424e-06
-2.85486448616032e-05
-3.19122335310638e-05
-3.10289011686576e-06
-1.66851021990167e-05
-1.31363426972539e-05
-8.37947129051643e-06
-4.26930384563097e-06
-5.13886946077094e-06
1.64565003056094e-05
2.58232502787096e-05
3.07220610790321e-05
-6.70061088424277e-06
5.7032928319249e-06
-1.24909101824935e-05
-4.05959910402213e-06
-1.80279840051851e-05
-2.10754042574747e-06
-9.94106561724886e-06
-2.66600482156092e-05
-4.68169279878135e-05
-2.80506300935938e-05
-4.3635103444392e-05
-3.26039608301859e-05
-2.95009814211495e-06
-2.44616916281861e-05
-3.19988485667534e-06
1.61847635251275e-05
-7.89432303621022e-06
-3.69435048762539e-06
-5.75102973136338e-06
2.69067920929881e-05
1.5835112869023e-05
5.79919302963747e-06
-2.06071763668607e-05
-3.03724627999599e-05
-2.93806900108885e-05
-1.14274531774002e-05
-4.23045821769091e-05
-2.14436994980351e-05
-5.08433904196647e-05
-3.33268582710546e-05
-3.95743664915178e-05
-2.09621737882708e-05
-2.67708030544114e-05
-4.81681753624157e-05
-3.82067395705091e-05
-5.56066013096372e-05
-2.21904591622014e-05
-3.77161559234272e-05
-2.90826145153726e-05
-1.55982320105041e-05
-1.28442366442483e-05
-2.03730696254433e-05
7.06672584858125e-06
-2.8151579073037e-05
-1.25973915646656e-05
-3.19271953441935e-05
-1.97782431368554e-05
-9.09579037979942e-06
-2.50496417266547e-05
-3.4988997406453e-05
7.9328138829952e-07
-1.81316137183192e-05
-3.72252767464643e-05
-1.05658386578291e-05
-7.58838127080826e-06
-1.01715509804077e-05
-1.87454424929886e-05
-3.11202872224199e-05
-1.51244197671153e-06
-1.62418721835184e-05
-3.96633244998611e-05
-8.920225159931e-06
-9.70618961450697e-06
-2.20363365930944e-05
-9.31044091686882e-06
-1.41368656268443e-05
8.88670803753096e-06
-2.26438159583031e-06
-4.27592045224346e-05
-7.36271476718768e-06
9.35891957361104e-07
-2.1469730229819e-05
-1.14306744611377e-05
-1.29488206140856e-05
-6.85586359863728e-06
-1.82510382496297e-05
-9.08904333572598e-06
-1.65243362730208e-05
1.95577735591986e-05
-3.68028773881791e-07
-1.36219389625298e-05
-1.07306791062965e-05
-2.38148699983617e-05
-1.01760246989589e-05
-1.58532525552016e-05
-3.12154160745488e-05
-7.05686547338126e-06
-1.81369395213625e-05
-2.51302128661009e-05
3.46305640039054e-06
-4.65300129017785e-05
-7.46016061278824e-05
-2.83397770294593e-05
-8.07935921850584e-06
-3.57808968398215e-05
-3.10128059209884e-05
5.92130900739124e-06
3.11208523923479e-05
3.31898059325534e-06
-2.42172273264229e-05
3.89077413704725e-06
1.13858422839015e-05
-1.84215325823148e-05
-5.65346496438199e-06
-9.803792335353e-06
-1.79934544278727e-05
-3.62866222529768e-05
-2.07697147378043e-05
-3.84552148544744e-05
-2.73740914372237e-05
-2.28781896575331e-05
-5.97689386463867e-06
-4.48188679153562e-06
-2.99375845424531e-05
-3.3511672527991e-05
6.28600296408234e-06
-1.13500974444859e-05
-1.43965302089088e-05
-2.31880120580445e-05
-3.21119500942809e-06
1.51007478748219e-05
-1.84355211916232e-05
-5.48160531130901e-05
-1.58035019236294e-05
-2.0921066632337e-05
-4.83596024222576e-05
-4.30773222350398e-05
-1.05332200297823e-05
-1.77958353694094e-05
-4.47396917506061e-05
-2.19034273579193e-05
-3.0216458920363e-05
-4.49792214449962e-05
-3.61387854899416e-05
7.03623402091665e-06
-1.01972697693132e-05
-7.32045623096685e-06
-4.36876009827376e-05
-2.89791212776953e-06
-7.3070535465872e-06
-3.51328517677448e-05
-8.33519747609406e-06
-1.76990178670236e-05
4.36745043260141e-06
-1.38753288824049e-05
-9.4944563487112e-06
-5.67146244179131e-06
-3.07543195705948e-05
-1.5897820064034e-05
-1.80628939363842e-05
-3.04371939605223e-05
-1.95321928221291e-05
-3.87835626270947e-05
-1.87890469702926e-05
-9.47714658824438e-06
-1.80110669165187e-05
-1.65968645877694e-05
-2.02064111398427e-05
-2.80793500715049e-06
-1.86153463070963e-05
-3.00299694432116e-05
8.318628657335e-06
-4.99570231638269e-06
7.85886367268053e-07
-2.8893395270014e-05
-1.3897742727704e-05
4.54061625526704e-06
-2.39455255811414e-05
-2.31032068289424e-05
-1.83415742980434e-05
-6.26851566148707e-06
-1.69620650770787e-05
-4.31609482782648e-05
3.14449325353072e-06
-3.79688413750786e-05
-3.25986183664096e-05
1.47298674551359e-06
-3.95568804051797e-05
-5.36927953731732e-06
-4.05801788686022e-05
-2.2179567232373e-05
-1.99369221894271e-05
4.65168570202608e-06
-3.9624405288186e-06
-3.74535605547247e-05
-1.42728108610649e-05
-1.4463410369706e-05
-3.55558753418116e-05
-3.33998322407745e-05
-2.46449711559894e-05
-3.04543985613488e-05
-3.89585423296045e-05
-4.53903518626974e-05
-5.03350366129712e-06
-1.15559755231821e-05
-3.64656123743651e-05
-4.82347867221864e-05
2.01756059788365e-06
-1.44903863601516e-05
-7.16047478626006e-07
1.28553822009338e-05
-1.2250276110982e-05
-9.8175187953047e-06
-9.49206604892079e-06
-1.42851453597204e-05
-3.86223814827692e-06
-2.11426313472048e-05
-1.86379681279059e-05
-1.27077300423728e-05
-2.4109753167057e-05
-4.60415703514667e-05
-1.85266547419496e-05
3.16997335211035e-07
-2.99326652076747e-05
-5.75746817176861e-05
-3.57144074859838e-05
-6.6722021794785e-06
-7.13019430601802e-06
-3.33524729114207e-05
-1.00749503634376e-05
1.58825898037749e-05
-2.13140245975291e-05
-2.10123182508396e-05
-1.51503042266347e-05
2.23473298258402e-05
-2.18821416684339e-05
-1.45205753607733e-05
-1.76829193412045e-05
2.77067316979645e-05
-7.62173009117468e-06
-3.75385502266723e-05
-3.90674501708568e-05
-2.3487960672738e-05
-1.29207885091696e-05
-5.07447135566161e-05
-2.51570403908975e-05
-3.93055700892069e-06
-9.15690937694526e-06
-9.35997017102668e-06
-1.26048455439264e-05
-1.03735207800991e-05
7.64577280104255e-06
4.49152877925948e-06
1.43714673438244e-05
-2.15748669757822e-06
5.07644266989653e-06
1.87728406237502e-06
3.24689400133729e-06
-4.27438157233716e-05
1.42831598949967e-05
-8.38208825906318e-06
-2.3609413736354e-05
-2.9349126447694e-05
-2.35744794668636e-05
-2.04364765816685e-05
-1.56020028503073e-05
-1.8672956288971e-05
-2.32989890269795e-05
-1.65599966602008e-05
-2.26767375323852e-05
-4.20903693307584e-05
-1.60394884014147e-05
-2.42611788330673e-05
-1.82489907788268e-06
-1.43273788233501e-05
1.94720221112969e-05
-1.61061611629045e-05
-3.14004848853107e-05
5.10683133010503e-06
-1.5346939444879e-05
-9.70547500039188e-06
-1.02146319038851e-05
-8.25023417647936e-06
-3.17347978062086e-05
-6.51371673678426e-05
-2.69039899975838e-05
-1.70506664400688e-05
-4.79300320570139e-05
8.77018732746432e-06
-6.19868372288698e-05
-9.65403721548044e-06
1.23442429249194e-05
-1.42506811277674e-05
-1.27573591027712e-05
-2.88293696400745e-05
2.11822827616951e-06
7.956817851496e-06
-1.24598429508063e-05
-2.80798063199853e-05
-8.17405706820721e-07
-3.51463830989695e-05
-4.64031764052914e-05
-2.49455481045563e-05
-1.02943316980177e-05
-4.90737528136771e-06
-2.2762590332091e-05
-2.94249623789518e-05
-2.23398288384578e-05
-1.50857158424877e-05
-3.48604764353189e-06
-3.84527140692919e-05
6.83082472616489e-06
-3.28495677700152e-06
-4.48477554905891e-06
-1.79062164626498e-05
1.73946828572598e-05
3.65157197442264e-05
-2.14315524640654e-05
-4.43668903042907e-06
-9.19224731481323e-06
-1.18535666754441e-05
-2.00139493863533e-05
-3.97951248106838e-05
1.37279328606598e-05
-7.91391459650482e-06
-3.64460760664305e-05
-2.61439822634374e-05
-2.6628127984949e-05
-8.03757653167744e-06
-1.91340540229818e-05
-3.15519585155064e-06
-2.58812886315035e-05
-9.67283954067471e-06
-2.99227993446092e-05
-8.93866829938748e-06
3.88604851450672e-06
-3.03193665220219e-06
1.79571819988278e-05
1.62576485373455e-05
-7.59242402495517e-06
-1.01970161587349e-05
-4.2541499261378e-07
-3.85373200043875e-06
-2.10016489062085e-05
-3.12782914350425e-05
-2.5683616021153e-05
-2.01838106371006e-05
-5.09160835316387e-05
-5.22648948984844e-05
-3.96840427421415e-05
-1.30410183734337e-05
-3.49141553801419e-05
-5.34198958351664e-05
-1.85604250747514e-05
7.799383592107e-06
9.22308566686055e-06
-2.63590506436778e-05
1.61796678779105e-06
8.53690649005776e-06
-1.43994370761604e-05
-1.40130938397891e-05
-1.34916272888796e-05
-3.4551369631243e-06
-4.59518755204307e-05
-3.99046974569417e-05
-4.34494102780196e-05
-3.67152483179761e-05
-1.67303321307186e-05
-5.09906987684386e-05
-4.54487649161596e-05
-1.11592424509686e-05
-1.84913143454434e-05
-3.11045887415408e-05
-2.46206805316717e-05
-1.54069145785804e-05
6.51669138220866e-06
2.51524286707004e-06
-2.65960690353327e-05
-2.82625153314432e-05
-3.28021966958809e-05
3.1770312137493e-06
1.95644794205003e-05
-1.42833271797641e-05
-3.72312263951254e-05
-7.23564839067366e-06
-1.27574888818973e-06
-2.92021912777337e-05
-3.29538174103287e-05
-3.90323973129918e-05
8.93969893915189e-06
-4.24497425851609e-05
-5.09062846132429e-05
-3.38877673219995e-05
2.05723095229234e-07
-1.77267169543517e-05
-1.6445775332074e-05
2.80948471247553e-05
1.8969507828507e-05
-5.74643051238918e-06
-1.22803195569788e-05
2.19917962459376e-05
2.33382052222171e-05
-1.59160852606388e-05
-1.01441644309284e-05
1.38040341269529e-05
-1.46284492601006e-05
1.21113814280154e-06
-2.41531137181502e-05
-3.10260468946531e-05
-2.56473366259395e-05
-4.60235300485472e-05
-3.72190364807357e-05
-3.11578037135296e-05
4.5611505637644e-06
-2.07378720187098e-05
-2.78760456362193e-05
-8.96914966457149e-06
-5.3812086580757e-06
-7.75880933203158e-06
-9.7950220854229e-06
1.40088948708985e-05
-2.15517644251693e-05
1.62856278893085e-05
1.33225835312008e-06
-1.97575309960483e-05
-1.50358773462051e-05
-2.74563491831691e-05
-1.44447198354446e-06
-4.42901868749467e-05
-4.46711527050629e-05
-2.42212904890931e-05
-3.82588810677088e-05
-5.48154146290969e-05
-6.90847036059666e-05
-2.4426175654428e-05
6.76892971570556e-06
-3.32716957916897e-05
-4.94912710843465e-05
2.81768516376828e-05
-5.80954999353081e-06
-2.31314627044877e-05
-1.61446167595703e-05
5.30099234957446e-06
1.00057689488867e-05
-2.20756741401335e-05
-3.78479705351343e-05
-1.45802454065295e-05
1.44373501393476e-05
-1.64892319165691e-05
-1.85010112190854e-05
-1.24992536999482e-05
5.47767692772529e-06
-1.51774327278262e-05
-2.97165029040133e-05
-4.0281244214238e-05
-6.49525264276275e-06
-1.10593014960877e-05
-2.81531023130528e-05
-4.51958117027797e-05
-1.92418477871736e-05
6.45016702987935e-06
-2.05093419678207e-05
-2.68803318389126e-05
1.23719863188934e-05
1.91611454847664e-05
2.71614018283244e-06
3.69290095748959e-06
-2.81241214173317e-05
1.11351375708756e-05
-8.74120110755511e-06
-5.0297230873316e-05
-2.27089118493628e-05
-3.75737823411115e-06
-7.89017032873724e-06
-6.566745818528e-05
-4.79556918642592e-05
-4.58857994483887e-06
-7.48954506397109e-06
-4.31161281013219e-05
-4.67816955211688e-05
-1.50453582993211e-05
-1.45118361305819e-05
-2.09396750648039e-05
-2.12574964616462e-05
3.33469803851973e-05
2.33350816212904e-05
-2.47753201546101e-05
-1.75158113204704e-05
1.54208833296768e-05
3.76142323933789e-06
-2.98680263818292e-06
-1.00081655207817e-05
-1.32281206929288e-05
7.2897576602407e-06
-1.82666402936183e-05
-3.01684322295944e-05
-1.84320210787407e-05
-1.22204365206081e-05
-3.63236398657913e-05
-3.91621933331815e-05
-2.59624860835549e-05
-4.4304196684648e-05
-2.69999280538519e-05
-1.11614318433146e-05
-4.01972239313561e-05
-2.37924435402377e-05
-1.46328632393704e-05
5.42508810592253e-06
-3.23217373883129e-05
-2.00251367221745e-05
3.87498880127844e-06
1.02316617282112e-05
-1.94700282031101e-05
-4.16895205551824e-06
-2.07338148867275e-05
1.14193321371706e-05
-1.8212356505732e-05
-4.39197493282126e-05
-1.07300612075068e-05
-9.495021240461e-06
-4.07038022574592e-05
-4.90458481947729e-05
-3.24808527523043e-05
-4.1823637947861e-06
-3.69232338183673e-05
-6.93495848929636e-05
-2.84365839498058e-05
5.34663759494151e-06
-3.06271380788129e-05
-4.47726102915585e-05
-2.74351652228599e-06
-6.56544208200195e-07
-8.63859390175827e-06
-4.26350903283398e-05
-1.8875965154829e-05
-5.56250905326524e-07
-1.15550256800026e-05
-8.51300178952426e-06
-1.19503932485162e-05
-2.88999985062988e-05
-1.31719377911274e-05
-2.69909919087004e-05
1.04470459998958e-05
-3.03429374043037e-05
-3.78778342547654e-05
1.50722307471706e-05
-1.88949167558483e-05
-1.28560710179718e-05
-1.01368559008438e-05
-7.23635743486418e-06
-2.11773149102516e-05
-2.05201766950957e-05
-1.53903669237544e-06
-9.23265383871351e-06
-5.92363714562361e-06
-2.57566930525349e-05
-7.60820361369541e-06
1.64668881168999e-05
-4.08726439668758e-05
-3.96411431375928e-05
-1.67980666352252e-05
2.03883311749565e-06
-3.07298803025781e-05
-4.20581694894623e-05
-2.47146428470489e-05
5.37953185761533e-06
1.12946789148518e-05
-3.00860189017611e-05
-8.58134196275933e-06
1.18570975655916e-05
-2.63281044472837e-05
-1.82497938574294e-05
-5.0394530329751e-05
-4.22832289444913e-07
-5.85805586729933e-06
-2.89035594332945e-05
-1.46244898492112e-05
-1.28513117287083e-05
-1.74204093272318e-05
-3.88206260217515e-05
-2.44751185079975e-05
-1.39734968154044e-05
8.15927935719486e-06
-2.37395245371795e-05
-1.66709141088839e-05
-3.9172232311442e-06
-5.70460124863794e-06
-1.36661572068019e-05
-1.56878481085506e-05
-2.92217310851248e-05
-3.22698369809243e-05
-1.14655381490985e-05
-2.61834471360576e-05
-3.63401548847236e-05
-3.19108413385143e-05
6.81358133305787e-06
-4.84367592816175e-05
-3.19974030335467e-05
-2.43456295366606e-05
-4.61639056115942e-05
-2.37615919755597e-05
-3.18202294197094e-05
-4.46146436971073e-05
-1.41170929988442e-05
9.99695664075958e-06
-1.34735493716272e-05
-1.19259172187274e-05
-8.66385786469575e-06
-1.95900675922356e-05
1.12532921720775e-06
-2.44472212994674e-05
-1.38261082360927e-05
-1.36838475198169e-05
-3.33065612328129e-05
-3.01591107490359e-05
-3.15151538931139e-05
-1.71525207921437e-05
-2.56166186123571e-05
-2.72909248119429e-05
-1.34739992926425e-05
-2.90763626218253e-05
-8.29862628478031e-06
-2.56004777320634e-05
-1.9838870179362e-05
-8.45390816409178e-06
-2.38750789065023e-05
-1.76148871067269e-05
-1.99973308352458e-06
-1.79177794971408e-05
-2.91559676052716e-05
-5.7496349200222e-06
9.75041147394224e-06
6.23013917556019e-07
-2.03698005089433e-05
5.7538787141158e-06
-5.62359209713287e-06
4.64538692221174e-06
-4.78118328223547e-06
-1.18343667697488e-06
-1.51285572828682e-05
-1.62789451487127e-05
-3.21967325733937e-05
-3.76562755018026e-05
1.05078015676951e-05
-1.19504538514737e-05
-2.91918979749234e-05
-2.46264843959535e-05
-2.25244497839014e-05
-2.86062612919987e-05
-3.36061131359987e-05
-9.83314994409856e-06
1.2493830020005e-05
-2.5451626041819e-05
-2.95915172303558e-05
-5.95724405863966e-06
5.50378718429951e-06
-3.42290154482204e-05
-2.68696617001007e-05
3.65608256493728e-06
6.53754901912494e-07
-2.29820256456931e-05
-4.71864206154849e-05
-1.05101867214278e-06
-2.68058763042786e-05
-2.96999287235974e-05
-3.12771991576389e-05
-5.86862176767118e-08
-1.56581637442187e-05
-9.6177844522842e-07
1.87425725836296e-05
1.16198462405743e-05
-3.73918728560948e-06
-1.57499921211206e-06
3.97178548848766e-07
-3.80828310979027e-05
-4.83098720560822e-05
-2.00992878831942e-05
1.42034623206454e-05
-6.57930073014863e-06
-3.34243392746898e-05
-1.38727018693118e-05
-5.82547075738134e-06
-1.58361592954364e-05
-5.69561302074721e-05
-3.36686455374865e-05
-4.97105581022184e-06
-2.09201255482212e-05
-1.30952747535756e-05
-4.55459725121124e-05
-1.66143833880691e-05
4.80580909426455e-06
-1.29910240079608e-05
-1.13186076924867e-05
2.79314403692599e-05
-1.55111859755933e-05
-4.31225222940836e-05
-2.31559849237698e-05
2.84834191685653e-05
2.83425002493269e-06
-4.45003090055923e-05
-1.64794359956112e-05
-9.90135959093095e-06
-3.81481612096224e-06
-3.54361087773186e-05
-2.55116917952645e-05
-3.80513938188275e-05
-4.34161564846468e-05
-4.23562527353389e-05
-2.03054856484299e-05
-3.78230410163146e-05
-2.92512127707134e-05
-1.50885689952615e-05
-4.49533253162992e-06
-1.14519672421626e-05
-1.77742756580299e-05
3.81570689794269e-06
3.77994663023357e-05
1.8523880644675e-06
6.22312677092957e-06
5.23574047785094e-06
1.51412111421845e-05
1.19117358082053e-05
-1.27411520265067e-06
-3.79614947804863e-06
-2.57642980281877e-05
-3.47404772043849e-05
-2.957836814938e-05
-1.74338814360445e-05
-8.74460651026794e-06
-4.77507031468425e-05
-5.72463062103128e-05
-3.51131450173951e-05
-1.93037224345841e-05
-1.70504644185724e-05
-5.48617633512936e-05
-1.6781959693875e-05
-5.35928722181205e-08
-2.21002836306114e-05
-5.91514552016976e-05
-1.4047399562343e-05
-9.16611917534567e-06
1.22236805493167e-05
-3.62029359855492e-06
-3.70323978944275e-05
7.6619270216624e-06
-1.93254525285142e-06
-3.64002303956706e-05
-4.71455058102615e-05
-1.63517509909111e-05
1.47547531139085e-06
-1.87050622956554e-05
-3.79780348017231e-05
-1.921800571199e-05
-1.09904638255589e-06
-5.66399644391152e-06
-3.71262245654617e-05
-1.4038683387248e-05
-3.26570667481974e-06
-4.48118638752718e-05
-2.27883101614655e-05
-2.65587088315318e-05
-1.81244585423811e-05
-2.01810178183182e-05
-2.17281047305855e-05
-5.82446478471616e-05
-1.44729918709436e-05
-1.55807870818441e-05
-2.35872410305722e-05
-5.1956203519209e-05
-1.91918403525027e-05
-2.62319483400316e-05
-4.43573466673137e-05
-3.82772762206217e-05
-7.54943694022364e-07
-1.44282401206972e-05
-2.80350041237865e-05
-3.0087403948036e-05
-3.91333485002082e-05
-6.47372705365444e-06
-2.06573250596896e-05
-1.89559622315842e-05
-1.44035737084332e-05
1.80732446507146e-07
-2.44226909069786e-05
-3.50540868770341e-05
-3.45044390491702e-05
-1.42061894362306e-05
-2.33022481170696e-05
-2.96411572220151e-05
-4.44978348936344e-06
1.57687190083166e-06
4.13327304954418e-06
-2.12565858339957e-05
-1.67520935182733e-05
-1.42204066166098e-06
1.2403151236025e-05
-3.80765326563878e-05
-8.4091388555161e-06
-1.5881920772647e-05
1.3936136824811e-05
-2.12953998610446e-05
-1.47236017092523e-05
-7.62338429076174e-06
3.03924937811138e-06
6.14231782081878e-06
-1.63516614944638e-05
-2.90969549651371e-05
-6.25236128716538e-06
-5.20700818588658e-06
-4.63587872824089e-05
-2.43450846067321e-05
4.26788086136642e-07
-1.31765125612493e-06
-2.45617421152328e-05
-2.21490258464235e-05
-1.15586207936946e-05
-2.3497902191678e-05
-1.99084693675486e-05
-1.71892997269322e-05
-1.60504122386551e-06
-3.22933180590475e-07
-2.62502031562007e-05
-3.7478638982209e-05
-1.1179863144982e-05
-1.10578877430998e-06
-2.33730046186347e-05
-6.26264799044093e-06
2.81237293966016e-05
-1.62985676647553e-05
5.29903902100183e-06
-2.70643524068981e-05
1.41878383574951e-05
-1.22960096796693e-05
-2.94198156254203e-05
-2.11485264460337e-05
-1.18776703475962e-05
-1.16771619442868e-06
-1.150369392493e-05
-2.08054805837013e-05
-1.76030269670543e-05
-1.5512088686764e-05
-2.78683351386508e-05
-1.1771828385078e-05
-2.83069710831309e-05
-2.14787755644528e-05
-2.01698594309509e-05
-3.44732904174603e-05
-4.11967731476444e-05
-7.40397519168047e-05
-2.91630905138636e-05
7.63944447874716e-06
-4.3202513496362e-05
-2.35785447272469e-05
6.52916174648233e-06
-7.86268439332578e-06
7.19060279599506e-06
-3.89873330146907e-06
1.60023936995809e-05
6.85512361249443e-06
-3.0101641638879e-05
-3.97698191536613e-05
-3.13307579435954e-05
5.90864418794244e-06
-2.92518033126824e-05
-4.09994449952122e-05
-2.53334994232054e-05
-1.63671877108932e-05
-6.21483710297392e-05
-4.92541887319793e-05
-1.46298356355315e-05
-2.68786896648713e-05
-4.24248249598851e-05
-3.1574624427735e-06
-3.83039419618232e-06
6.00025679971575e-06
8.38608249782785e-06
5.06838135358383e-06
3.63392673567909e-05
-1.71950179705552e-05
2.02066483285045e-05
-8.68114124482609e-09
5.60098037437412e-06
-3.26541136465209e-05
-1.43515108355341e-05
-3.8056381815275e-06
-1.23257965363021e-05
-5.07866980154254e-05
-1.1310285550559e-05
-2.4844856432369e-05
-4.24800733005787e-05
-1.24265961884172e-05
-2.5763625006763e-05
7.21470065408679e-06
-2.67123768221891e-05
-4.77540294421788e-05
6.19670763993197e-06
1.17560066906674e-05
-1.89313172339031e-05
-3.88836461142999e-05
1.60729470755212e-05
4.72851659983046e-05
7.7836027350738e-06
1.70430960043503e-06
1.15342363609166e-05
-1.70739395461114e-06
-2.57981056359905e-05
-4.58066726861117e-05
-2.7076082483112e-05
-3.48697288204725e-05
-8.11687322090556e-05
-5.91369340332636e-05
-1.97754416754962e-05
-2.04725905532645e-05
-3.57279033038294e-05
-6.74885641607144e-05
-6.78515925562252e-06
-4.15168117419654e-06
7.77817543776141e-06
-1.03676881495758e-05
1.78590191719107e-05
1.02978780991828e-05
-2.19033628815095e-05
-1.81872615460786e-05
3.64804983486768e-05
-5.70614288679193e-06
-7.72344211793709e-06
-9.27046656300468e-07
-3.16176447795263e-05
-3.60364143651469e-05
-4.31082409467821e-05
-1.6390429973327e-05
-5.38264378667972e-05
-5.59101909076668e-05
-4.49842519152012e-05
-4.93212516991577e-05
-5.62549517010709e-05
-4.23388375494507e-05
-3.3050256330082e-05
-1.6662728263607e-05
-1.37610644148409e-05
-6.63543783652577e-06
-6.7697937325119e-06
2.45047562700058e-05
9.85604328033154e-07
-1.27931603813503e-05
1.56438207137907e-06
1.07638330554154e-05
1.20156412519029e-05
-2.65622578744144e-05
-7.63270993033971e-06
-1.65750909522699e-05
-2.24516010302649e-05
-4.0892843455178e-05
-5.45041238123517e-05
-2.2093930647313e-05
-3.40789913276505e-05
-4.91386662145159e-05
-3.17798290153027e-05
-2.29792261411365e-05
-5.65023194225644e-06
-2.07798144328102e-06
3.28758415624166e-06
3.55416843599452e-05
1.91907751254791e-05
2.32793278558828e-06
2.22901251278471e-05
2.3092316809437e-05
3.9316943112783e-07
-4.73366334834708e-06
8.66363381268465e-06
-9.8583636237715e-06
-2.25954781048357e-05
-1.75883356781821e-05
-1.25894409394942e-05
-1.93392537603523e-05
-1.19168969279143e-05
-3.26696667089126e-05
-2.22950213258156e-05
-3.31450330966583e-05
1.04992345609898e-05
-2.38327987437532e-05
-5.02453533565755e-06
-2.40249251236685e-06
-7.98609430960076e-06
-2.0367717499295e-05
-3.53350077427026e-06
-1.16573604745347e-06
-7.66631218751715e-06
-2.50720392650282e-05
-3.26173820272388e-05
-1.69416028709991e-05
-1.68297959586497e-05
-5.21562639122803e-06
-2.87039047162883e-05
-4.43084755573899e-05
-1.93776996643825e-05
-2.81076868528762e-05
-7.89522262228738e-06
-4.10038130084651e-05
-1.1639212735975e-05
-1.35057024886209e-05
4.93621186106249e-07
-1.90079655552509e-05
-9.57833481813476e-06
-1.91421660270807e-05
-2.10533840969952e-05
-2.55621228208127e-05
-2.63336782141501e-05
-5.17675121288958e-06
2.26012487716277e-06
-1.14169676137281e-05
-3.82403043302927e-05
-1.80375548215954e-05
-2.78363052430858e-05
-1.17981643447862e-05
-1.92000583985357e-05
-7.29961420489598e-06
-1.64857502956371e-05
1.30458568931041e-05
-4.88143420872247e-06
3.47492034172962e-06
-3.365680273609e-05
-3.85808389870475e-05
-5.91843086686582e-06
-8.62596833746641e-06
-2.56748314639944e-05
-8.32788599932438e-06
-1.51854302070621e-05
-9.80084184306491e-06
-1.59760308828645e-05
-4.29978045104657e-05
-1.80155529768953e-05
-2.34505485253556e-05
-1.77535239583764e-05
-1.80719399949929e-05
-3.73938301073529e-05
-1.8927052865777e-06
-2.8908027002093e-05
-1.82801833056003e-05
-8.53551894672109e-06
-4.782952527526e-07
1.12879940105021e-05
8.66111349366551e-08
-7.08370205208338e-06
-2.21256371954721e-05
-9.07166084425319e-06
6.55130479133415e-06
1.33283447568484e-05
-3.62837845718737e-05
-1.35705638766882e-05
-3.41291647544273e-05
-2.82418629833144e-05
-4.22412128127079e-05
-4.87625078591882e-05
-3.26852165966004e-05
-2.6836172863555e-05
-3.67683835991342e-05
-9.27143002262574e-06
7.54850581898771e-06
-3.07861808781003e-05
-2.03686124686085e-05
1.44828921391087e-05
1.29323856497471e-05
-1.68690798542269e-05
-3.67051574517845e-06
1.39397461885655e-05
-1.66871013378963e-05
-1.5184022291679e-05
-2.05173672571455e-05
-2.20608914195777e-05
-3.64209782326863e-05
-2.73418976442905e-05
-1.40875759903095e-05
-1.80856141746428e-06
-3.69751232125572e-05
-1.08404606123191e-05
-5.9471144988251e-05
-3.37445452321624e-05
-1.75416792439411e-05
-2.74407205376183e-05
2.34121815704405e-06
-2.85225520697485e-05
3.8429887582124e-06
-4.66490702459593e-06
1.36852779267531e-05
1.96063922050699e-05
-1.41649624145971e-05
-1.13091633476782e-05
2.59129588781628e-05
3.23908711526333e-07
-3.42983286864677e-05
-3.71770627482209e-05
-1.03340254590506e-05
-2.25320591493371e-05
-6.53146936666314e-05
-5.12374878918853e-05
-1.59203128694484e-05
-9.44349580184667e-06
-3.45816653937986e-05
-1.03152030844599e-05
-1.34967394111518e-05
-4.79490486611567e-07
4.15920252594114e-06
-4.90046468624782e-06
3.09547479650961e-05
2.79648176128375e-07
2.18205090995771e-05
1.57636385143489e-05
2.71240009093453e-05
3.48328377010947e-06
-5.21401907786344e-06
-4.95674127251697e-05
-1.4403435349307e-05
-3.81142118699072e-05
-9.19875755277111e-06
-3.13888772009328e-05
-2.15370700529016e-05
-3.28827556504427e-05
-4.14058630987374e-05
-3.3210470711096e-06
-1.72043084143939e-05
-2.12398964051962e-05
8.39684150750292e-06
-1.25242911197503e-05
4.53387333153928e-06
-5.8928853682661e-06
2.69060182744216e-05
4.197543344548e-05
1.90098111734938e-05
-1.18748084749369e-05
2.01426794965542e-05
1.69734633681117e-05
-1.61578565502691e-05
-4.2082938387309e-05
-1.33266193915985e-05
7.94999991786686e-07
-1.15429174229806e-05
-6.7492661296104e-05
-4.5985503589316e-05
-2.84593857408503e-05
-1.61429881424614e-05
-3.46394089974591e-05
-2.66618247648553e-05
-1.90904541752226e-05
-1.31098802988275e-05
-4.22450495692294e-06
1.29662776243752e-05
3.38075130888213e-05
-4.44911214203035e-06
-5.60419405345529e-06
4.71891771983579e-06
1.16223521687254e-05
3.48881112162688e-05
-1.75918686745233e-05
-3.12369048827064e-05
-2.33193018054274e-05
-3.5386013737388e-05
-4.96230852131668e-05
-5.10496757815063e-05
-4.89653914579537e-05
-7.52398404581474e-05
-6.92810826833931e-05
-3.33855350153505e-05
-8.01227017171008e-06
-1.52998340182819e-05
-3.48049845138615e-05
-5.54663441524461e-05
5.43158006190206e-06
-1.3484349071206e-05
-2.08446020228826e-05
1.12342710912043e-05
-1.89286717836819e-05
6.00788111065733e-06
8.4071357055295e-06
-1.15719070793334e-05
-2.84266714013624e-05
-3.19115794954215e-05
-1.94882914794382e-05
-3.05142819993595e-05
-4.34110059632043e-05
-1.81048247325793e-05
-2.47593128035249e-05
-1.53225638339955e-05
-4.51316654942394e-05
-2.43285472229013e-05
-4.76958805784625e-05
1.33433330764503e-05
-2.21336646300008e-05
-3.36501404050826e-05
-3.60496447498285e-05
-3.04185827385183e-06
-1.97301764507736e-05
1.38576478841145e-05
-3.12142966827359e-05
-6.74152245601555e-07
2.43287956745445e-05
-1.0561077620943e-05
-2.50607744989983e-05
-5.28946503951669e-06
-5.26858765521523e-06
-3.31177144281378e-05
-2.21869969483727e-05
-2.28672141165095e-05
-1.03101188366492e-05
-2.1367358524459e-05
-1.72966126046565e-05
-2.67869339744976e-05
-2.96713423265616e-05
1.0699285666342e-05
-2.81004673076757e-05
-7.30676960580962e-06
-5.51727202072568e-06
-2.90535776563064e-05
2.23551375425669e-06
1.35702042798115e-05
-1.51526082317951e-05
-1.31706790509187e-05
-3.18020537903761e-05
-9.5163022888981e-06
1.65969692030889e-06
-8.55427545048324e-06
1.05429992663728e-05
-1.16867477500312e-05
-1.61451521378436e-05
-1.57164428040062e-05
-3.89739037680106e-05
-4.50199112998342e-06
1.71826815813516e-05
-2.90242287863282e-05
-1.06232184375625e-05
-1.4225155067896e-05
-2.92278622782362e-06
-2.59023982896381e-05
-4.48374930682573e-05
-2.43639747279797e-05
-2.45659550383957e-05
-2.79988248265624e-05
-1.79261192741937e-05
1.24439436780121e-05
-2.68190254921292e-07
-1.16211075006457e-05
-1.31114096789087e-05
-7.60507009500317e-06
-2.90662861030041e-05
3.7619437483366e-06
-8.46993520440543e-06
-2.25898301420393e-05
-1.49208272423102e-05
-1.53971057790538e-05
-1.29982862389748e-05
-2.07789968616771e-05
-3.03450330674094e-05
-3.38825414420459e-06
-1.43236542858595e-05
-3.68496602817669e-05
-1.35070303920968e-05
-1.95274008527062e-06
-1.26505609812694e-05
-3.63667613593709e-05
-1.1261034555672e-05
-2.42389721489458e-05
-2.3847597316625e-05
-2.12654726011681e-05
-9.64597072287471e-06
-2.03988601432814e-05
3.25945202216255e-05
-5.5302387129677e-06
-2.51799608842696e-06
2.39625301676183e-05
6.00344468213948e-07
-3.02512445061341e-05
-3.31752638244005e-05
-4.21831941293811e-05
-1.71291144009513e-05
-3.19212793923885e-05
-1.71920800534525e-05
-3.52407070360101e-05
-1.80948782747279e-05
-5.17287656034387e-05
2.74030885268244e-06
-1.772006964818e-05
-5.03568675541164e-05
-1.35673541929458e-05
2.29198521684612e-05
6.61508812389666e-06
-5.17715561865224e-06
-1.57186903697545e-05
1.45198135354983e-05
2.99116649742153e-05
-1.574798900322e-05
7.32687187614005e-06
-1.51753312660337e-06
-1.02099433655276e-05
-4.64961242768105e-05
-6.40311288613242e-06
-1.87731034585029e-05
-2.68308257483439e-05
-5.45860574748201e-05
-2.78475129731709e-05
-8.5410056692649e-06
-4.2478857808335e-05
-5.03546693924722e-05
7.77202519055818e-06
-1.72953021566526e-05
-1.21450051014959e-05
-1.74651469172971e-05
3.15830179847741e-05
1.77728476068836e-05
-2.80747279906711e-05
-1.95654346670624e-05
2.22292605505839e-05
2.48462346898145e-06
-2.02450570488255e-05
2.55173951052304e-06
2.09105558616516e-06
-3.90268136093757e-05
-6.57320009875793e-05
-5.0687659109602e-05
-2.004783537321e-05
-3.53762830668316e-05
-7.62715535694306e-05
-5.3252805551704e-05
-2.34801739525605e-06
-1.43209158629189e-05
-7.578218470228e-05
-4.16083475282676e-05
-3.11028415581947e-06
-1.85171377198637e-05
-2.54223343346432e-05
5.41780416968666e-06
3.30232477172064e-05
-6.95390106075417e-06
-4.25410395186544e-05
8.48332574692164e-06
-6.96011979008009e-06
-2.9352851595908e-05
-4.49947598048085e-05
1.27164821033585e-05
-2.65150688146186e-05
-6.19973811402979e-05
-3.09215371983086e-05
-5.67016483972004e-07
-2.95617543905818e-05
-4.77578516385538e-05
-2.84782766626447e-05
-2.53399547199693e-06
-1.02079530511626e-05
-1.81086360646052e-05
-2.55962034163306e-05
1.80949065239434e-05
-1.44028294141942e-06
-3.55816243501662e-05
-2.49575090650768e-05
1.20390819790755e-05
9.48112790028816e-06
-1.85092036228487e-05
-2.81668679483476e-05
1.15398767092046e-05
-2.87357199638503e-06
-3.48277143888424e-05
-2.3761577207838e-05
7.84347479408909e-06
-2.46707937936476e-05
-2.30940878645613e-05
-9.13941871140059e-06
-2.17996000717689e-05
5.85447375061003e-07
-1.7847979167511e-05
-4.53035315707569e-08
3.07181709008388e-06
-2.7340028079099e-05
-9.06136845297454e-06
-1.13368439850056e-05
1.69779397968602e-06
-5.25319168939731e-06
3.96677656087013e-05
-8.06882273214594e-06
-3.67126803580084e-05
-2.02430405107269e-06
-1.05786137902578e-05
-6.10196269981229e-07
-4.86108374187091e-05
-4.06621122354987e-05
-9.25984013501567e-06
-4.07213422837321e-05
-2.87222303625185e-05
-6.2971848937533e-05
-1.1173513211462e-06
2.05589586955405e-05
-1.69071803163005e-05
-2.57715050059747e-05
-1.60062035124268e-05
-6.22095478486705e-06
5.19633205589473e-07
-3.14967043918662e-05
1.43519568037198e-05
3.08807608641793e-05
-2.59580641406309e-05
-4.40831417965576e-05
-4.89561373766834e-06
5.94238580876725e-06
-3.50331297882527e-05
-5.51735373876597e-05
-5.70393336624754e-06
-5.56778329313915e-06
-2.03289451332927e-05
-4.18806422688911e-05
1.07718853666457e-05
-4.7672260580972e-06
-4.17933560618235e-05
-3.36663965941837e-05
4.1283990516448e-06
-1.53734388992172e-05
-3.74128369148232e-05
-2.46865569098618e-07
-1.38899884152114e-05
-1.1021496117327e-05
-3.98284126429917e-05
-4.07563653667164e-06
-1.48195005700556e-05
-2.02962183679138e-05
-4.5656033437657e-05
-3.78496670489281e-05
-1.37586433775137e-05
-3.57822831456164e-05
-2.21683913239369e-05
-1.93529711724768e-05
-1.70676090820513e-05
-4.50871270525684e-05
-5.33627880923087e-05
2.45204471030603e-05
-4.2140215663723e-06
-2.97222549771208e-05
-1.0606183602666e-05
7.30467050172652e-07
-9.88870330321471e-06
-5.87176286784738e-05
-4.18929949566944e-05
6.52622519247354e-06
-5.40821031825286e-06
-5.44317834950486e-05
-3.00110853907483e-05
5.63366754869648e-06
-2.07568266760867e-05
-3.07207027010054e-05
-3.73239381318925e-05
1.51368366721095e-05
1.77885437046079e-05
-2.88420773840562e-05
-1.18133867575844e-05
1.52229379457778e-05
2.28766748572951e-07
-8.19229992588279e-06
-3.61645586005689e-06
-1.79620369894822e-06
1.64519265022558e-06
-3.50067947807055e-05
-1.98566337607266e-05
-1.25258755493441e-05
-2.69871264241684e-05
-3.82968082549472e-05
-2.09469535741505e-05
-3.13992707509981e-05
-2.22575320310845e-05
-2.4052884739319e-05
-1.87377698533966e-05
6.3078356015847e-06
3.40694941331056e-06
-2.30261224054858e-05
4.23429846199406e-06
2.39312972733932e-05
-8.71258878363851e-06
-4.89351822488008e-05
1.40922496223277e-05
-2.59269243109023e-05
-3.71597389746068e-05
-2.88604652899419e-05
-1.657570986646e-05
-2.90388545540945e-05
-4.09999611868598e-05
-2.98809382983266e-05
-2.95156980823066e-06
-3.12140024829347e-05
-4.51739493858225e-05
-1.78018009390395e-05
7.72700290330681e-06
-3.6267702419606e-05
-3.11193832627684e-05
7.25443744080575e-06
1.63782846787028e-05
-6.5632510940111e-06
-2.57172852627759e-06
7.08368621305211e-06
8.52292567128082e-06
-1.07701977877315e-05
-3.11567811610439e-05
1.33327525553828e-05
-5.81197732347292e-06
-1.1437246750563e-05
-4.23861649928705e-05
-5.13988614310504e-06
-3.65060402554347e-06
-1.99725709277536e-05
-3.84466464629053e-05
-2.64059056169807e-05
-2.38727854806293e-05
-6.88489914757808e-06
-2.46246327810738e-05
-1.8932023155577e-05
1.22810784304344e-05
-1.48796053236989e-05
-3.13324149211736e-05
-1.70599079984048e-05
2.72115224417407e-05
-7.21697593193028e-06
-5.88600723154816e-06
3.94826305902013e-06
-8.30668741831614e-06
-2.81378329703662e-05
9.93130611029983e-06
-2.3263289819174e-05
-5.15230620461578e-06
-3.85134419341154e-05
-2.91135020428451e-05
-3.09912111835427e-05
-2.38615756058803e-05
-3.25457542971322e-05
-2.67325358638034e-05
4.10691298093995e-06
-5.54353946231471e-06
-9.64317471091392e-06
-1.67122109195051e-05
2.01987517926631e-05
9.7070367447931e-06
-1.23532745821494e-05
-3.7122545568384e-06
1.13903521149064e-05
-1.06179272571887e-05
-3.13846372619519e-05
-2.85322508667159e-05
1.23845885900946e-06
-2.72951974526393e-05
-2.08315722480481e-05
-3.82679106499507e-05
-1.97998429525289e-05
-1.01960946389161e-05
-3.89824934659274e-05
-4.13949120214988e-05
-1.44105365124118e-06
-3.04928240602906e-05
-3.52695946410224e-05
1.51919202366189e-05
-1.46833098811469e-05
5.29026853758012e-06
-3.71164441243507e-05
1.47438872878736e-05
7.60694081861427e-06
-2.78485344475223e-05
9.8435048855673e-06
1.53808749613678e-06
-1.6459322428382e-05
-8.29061297249125e-06
-1.9522871466904e-05
-8.45991600796474e-06
-2.13680434553077e-05
-3.37171136224323e-05
-2.24515905263678e-05
-4.98868469468075e-05
-3.38313835096355e-05
-2.94482044743243e-05
-4.04671324685047e-05
-6.40469925181511e-06
-4.441488758045e-05
-3.63287486470833e-05
-5.1265147979108e-06
1.09247318992291e-05
-1.65834639643632e-06
-1.6768736119571e-05
-8.5383292582145e-06
1.40174513602109e-05
-2.12681036955798e-06
-2.58100265422071e-05
-7.29577574343235e-06
-4.52618084741283e-07
-1.1170213726165e-05
-1.96649437594861e-05
-2.74152886336819e-05
-3.53923673595187e-05
-1.87109799342708e-05
-5.7942805812717e-05
-3.68693335233468e-06
-3.33677763945627e-05
-4.42119120280081e-05
-1.96105875526738e-05
5.12142265716141e-06
-4.51639738241925e-06
-1.71802704088159e-05
9.03046526641191e-06
8.6830250679685e-06
-4.6330073242098e-06
-2.56779067234256e-05
-1.48215347131484e-05
-3.58196912296104e-05
-2.9232529826102e-06
-3.68752952461012e-05
-1.03199564952356e-05
6.86218745155127e-06
-3.76899598485758e-05
-1.75179032949093e-05
-2.52909845342719e-05
-7.94649603532806e-06
-3.1315626797943e-05
-5.06845223215137e-05
-1.21014208345262e-05
-3.94435378146413e-06
-4.07019281067836e-05
-1.52449185561827e-05
1.91143411767754e-05
8.9644594842924e-06
-3.14377822475587e-06
-1.47105190591148e-05
-1.36669546247656e-05
-8.66737133795034e-06
-2.05293235754041e-05
-1.66269583485815e-05
2.08311172575669e-05
3.22629582569075e-06
-1.80012854256539e-05
-1.05564927069823e-05
-2.68427144332315e-05
-1.27892652535934e-05
-1.17884419735015e-05
-1.70742105843573e-05
-2.33685965246862e-06
-1.2438085447329e-05
-5.43806695552705e-05
-8.72665744989639e-06
5.98462224281705e-06
1.83085917302575e-06
-1.07191186915721e-05
1.13365361683952e-05
-1.93399419104198e-06
6.45353740782475e-07
-3.4026545951607e-05
-2.64333324169138e-05
-2.52104247665365e-05
1.43183575837039e-05
-1.21757249042488e-05
-1.39634681141238e-05
-1.6579680849028e-05
-3.17512182042483e-05
-3.07618886399199e-05
-1.43978197838321e-06
-1.85841013154988e-05
-2.38309664091323e-05
-1.58334366551139e-05
5.87809952045802e-06
-1.28933668493744e-05
-3.07275011573388e-05
-1.63221667315957e-05
-2.40090175715866e-05
-2.80625879177952e-05
-1.080625139954e-05
-1.60312647720777e-05
-2.26895317746107e-05
-1.13684097393532e-05
-3.46419294130303e-05
-4.66477285427237e-05
-9.52117264559054e-06
-7.92675897176341e-06
-1.80626716814795e-05
-1.69598083767238e-05
-8.78670677464654e-06
1.93527894452354e-06
-1.1788235266659e-05
-1.21840448822755e-05
-1.77111743872966e-05
-8.92425989712683e-07
-1.53889550832133e-05
-1.66878840350365e-05
-9.56109771589693e-06
8.02795199024309e-06
-2.37064639332008e-05
-2.32326787544481e-05
-1.52572630869277e-06
6.74240546191909e-06
-2.49502011680998e-05
9.75585589756703e-06
1.32016151508104e-05
-7.26952645362143e-06
-1.38170216754423e-05
-2.10907448932348e-05
-2.93887742170945e-05
4.9804052937148e-06
-3.23469108739245e-05
-2.85985274285602e-05
-3.22509557056784e-05
-2.97694775901194e-05
1.12814019159529e-05
-2.33767810776619e-05
-1.59737001269275e-05
-2.14144587489138e-05
-4.59426270236903e-06
-6.89669082490871e-06
-1.96821528165119e-05
-3.48876800785079e-06
1.01162148684997e-05
-2.55169035236662e-05
1.18986257769991e-06
-2.76651002852912e-05
-9.94703585470708e-06
-7.2708812151029e-06
-3.10744924207157e-05
-3.84900326525252e-05
-3.18221038554082e-05
-2.45941588989241e-05
-2.14352482531891e-05
-4.18546374586201e-06
-1.09719659596759e-05
-3.08288454419153e-07
-2.38945153898089e-05
-1.29391465353897e-05
-2.03279145938464e-05
-6.12180505434615e-06
-1.01012383051639e-05
-1.42744603766633e-05
-2.90684893893457e-05
-2.12639176769189e-05
-2.99595842808555e-05
-1.55664721600501e-05
-1.02899564277471e-05
-2.93193967134606e-05
-2.10904667693984e-05
-5.29109288819529e-05
-3.73460210431898e-05
-7.48418765940072e-06
-2.4197831356517e-05
-2.64998864336739e-05
-1.54238762177969e-05
7.56546669242167e-06
8.59742189806928e-06
-2.37238293187507e-05
-1.05411252677884e-06
2.30610006386889e-08
-3.70756847217794e-06
-2.52539931382352e-05
-7.38825370116657e-06
-3.94760346114741e-05
-2.04720702681492e-05
-3.97856408540247e-05
-1.9330556616072e-06
4.43626084765739e-06
-3.32243843258012e-05
-3.97988466635972e-05
-3.11304376719976e-05
-2.20474232063476e-07
-1.59125784319749e-05
-1.79221828522652e-05
4.41149646140261e-06
-2.51051909609403e-05
-1.22468004626855e-05
-6.5071481691798e-06
1.47288314736987e-05
6.99899351805102e-07
9.28253379622051e-06
-6.90069112639037e-07
-2.63003016936204e-05
-3.30443310552457e-05
4.79986658079318e-07
-1.34944220644088e-05
-3.89465440792611e-07
-1.83986830233429e-05
-8.54808541674173e-06
6.69176411935213e-06
-3.3309141475921e-05
-4.13202373321265e-05
-5.53653514521796e-06
2.42330122641166e-05
-2.58957162511028e-05
-3.34557353260456e-05
-2.91932053165147e-06
-4.38000180496262e-06
-1.74625471471532e-05
-4.27443906865702e-05
-1.74213896607167e-05
-1.41163704793965e-06
-2.6604214127354e-05
-2.31107244803974e-05
-9.10291479016062e-06
-2.07265939565753e-05
-3.68623278596051e-05
-1.44288411461092e-05
-8.77628567470321e-06
-8.47364796520086e-07
-4.88291507560548e-05
-2.45317616257701e-05
-1.64591027930366e-05
-5.20084527946909e-06
2.59969048208136e-06
-5.43969301832333e-05
-1.0189362768006e-05
-5.45886380866634e-07
-1.01381595388074e-05
-2.39508276301481e-05
7.37070061767423e-06
1.22912800294891e-06
-2.25138846934716e-05
-2.57731307762444e-05
2.52569006198958e-06
2.4176724889121e-06
-2.53753123969592e-05
-3.13423403613536e-05
-2.95549382272988e-05
1.87528859675736e-06
-3.81219009923649e-05
-1.69673741880575e-05
-1.31995874791176e-05
-2.84139196907215e-05
-4.38918031410666e-05
-1.94296139596617e-05
-1.33126378798592e-05
-3.42437924579407e-05
-2.43922900316051e-05
-5.73204141488029e-06
3.3908298747847e-06
-9.45434446250978e-06
-3.17716023036039e-05
-2.82498304119601e-05
-3.65120860645487e-06
-1.66902575148796e-05
-1.92279604776651e-05
-1.15118107801916e-05
-4.08845736291721e-07
-1.07427528035279e-06
-2.118521463426e-05
6.38466333701012e-06
-1.18718620149802e-05
-3.48366763310736e-05
-2.86988883042468e-05
1.49917707294237e-05
8.61569317859026e-06
-2.45131981401461e-05
6.90182179332673e-07
1.21285368293204e-06
-1.79380313015416e-05
-2.72836732800761e-05
-7.13361641753363e-06
7.01630359720983e-06
-6.00223805925338e-06
-2.39893964994699e-05
-3.08612844870149e-05
1.01864422802274e-05
-8.75311767671357e-06
-4.61498062835453e-06
-7.37589836615614e-06
-2.42299921084462e-05
-2.08876774328573e-05
-2.52028242216e-05
-3.71088980195689e-05
-1.05688730078186e-05
-1.24103435585579e-05
-2.43350730612185e-05
-3.65032687803521e-05
6.44744081346388e-07
5.41192428178147e-06
-2.38094726492062e-05
4.71394603612144e-06
-2.42562070581701e-05
-1.89588711361388e-06
-3.19356004022141e-05
-1.01109902101636e-05
-4.16512602733064e-06
-2.94886744471264e-05
-1.75945701733088e-05
-2.2899478994328e-05
-3.46512359384595e-05
-2.3962233571483e-05
8.20313272776146e-06
-1.60416658264928e-05
-4.23845285821653e-05
-3.53014655556779e-05
-5.46455442362993e-07
-2.35472568797636e-05
-4.79294259032325e-05
-4.24707455718435e-05
-3.52820190735876e-06
1.61850268953721e-05
-3.38942453397748e-05
-1.36534085575742e-05
-1.55132736146372e-05
-1.01527288601505e-05
-1.80091128438173e-05
-2.28251071184102e-06
-5.03276714750505e-06
-1.11521636286832e-05
-1.23335639625335e-05
-3.08452697961301e-05
-5.64257895520513e-06
-1.35117538263636e-05
-3.26249563911402e-05
-2.70648208717179e-05
-1.30735902192212e-05
-3.84261814443295e-05
-4.12711075759915e-05
-2.30625595045346e-05
-1.10472800535342e-05
-2.24281952381305e-05
-1.74345091588815e-05
-2.4223113416571e-05
1.63800007660114e-05
-5.01642752559729e-06
-1.1230453136135e-05
1.0520073926289e-05
1.5578401416462e-05
-1.96254613089864e-05
1.13720176326167e-05
7.54062425324155e-07
-1.52969429439826e-05
-1.39408457990461e-05
-8.28641974030322e-06
1.69256085653313e-06
-3.14814827561127e-05
-1.6196406411419e-05
-1.94871226566105e-05
-3.10981900420616e-05
-4.40486424358591e-05
-2.91179344027345e-05
-3.45410794445442e-05
-2.60557345108884e-05
-3.39634372396801e-05
-2.35717783578348e-05
4.423123483272e-06
7.30210959863479e-06
-7.41159062659887e-06
-5.34913681473993e-06
1.78668497598511e-05
-3.28630416100804e-05
1.99475621229326e-06
4.67237610805482e-06
5.26658691826135e-06
-8.39573771173688e-06
-2.77219737009917e-07
-4.12077175500013e-05
-1.56515144533548e-05
-1.92955281592081e-05
-5.49626890815692e-06
-2.70310515062228e-05
-5.93570355807417e-05
-2.27838728161159e-05
-4.2356870132608e-05
-5.12430280490686e-05
-5.75751830129919e-05
-3.26177036548736e-05
-1.79588459567491e-05
-1.07620521492355e-05
-5.64120543222333e-06
-7.55359369917088e-06
2.18268181460481e-06
4.94095074534294e-07
-1.6582532619825e-05
-1.52750352905436e-05
-1.29794182607734e-05
-1.78384499116519e-05
-8.07337276577817e-06
-2.96990778345122e-05
-5.42080166886177e-05
-2.44977402615734e-05
-2.63699646718908e-05
-6.13986910532017e-05
-1.77648076217058e-05
-8.50867798341816e-06
-2.00906802085967e-05
-3.75539122565668e-05
-2.38415088436114e-05
-4.10402646669689e-06
-6.99122119186035e-06
-9.72935372739221e-06
-4.67044131235376e-05
-1.87006167985093e-05
-3.09730121472619e-06
-1.75659513942917e-05
-1.49321097542594e-06
7.91400690747868e-06
4.65219727029166e-06
-2.28833908262678e-06
-1.51844650012781e-05
-1.18834830642945e-05
-1.02196747037286e-05
-4.35916073178231e-05
-2.29131803482311e-05
-2.20480718288223e-05
-3.61976506885643e-05
-4.47821299139949e-05
-3.16212376234076e-05
-1.66202732870885e-05
-2.48206936793703e-05
-3.20739326118665e-05
-1.64970978134283e-05
2.24355264622549e-05
-2.13741738530182e-05
-1.19091625199216e-05
-2.03809835342e-05
-3.23455484655953e-05
7.21956028298596e-06
-9.55031078991975e-06
-1.25263313381997e-05
-1.5993397327125e-05
-3.92760595412569e-05
-2.46323401294251e-06
-3.31941431210968e-06
-1.48684585108362e-05
-1.9231176588808e-05
-4.47161428637216e-05
-6.63743740203752e-06
-3.43564492049643e-06
-2.34727727676276e-05
-3.16417404954044e-06
-1.65110695342071e-05
-8.42298573558647e-06
2.59667377908999e-06
-1.33947839249274e-05
-4.66188724785791e-06
-3.60374679434928e-06
-9.73798228077691e-06
-1.72683540268005e-06
1.19507755853169e-05
2.2403003767319e-05
-1.59115586797685e-05
-1.63645210533629e-05
-3.02749414869636e-06
-1.20263051143369e-05
-3.68573320676982e-06
8.20435929344122e-06
-8.93923118301392e-06
-8.3703496742015e-06
-4.8754370700668e-06
-5.74160853368571e-05
-2.96521100429338e-05
1.8509717185479e-05
2.18409054785879e-06
-3.20757130417512e-05
-4.29340301410394e-06
1.66597553818596e-05
-3.99252897608867e-05
-2.31161769951965e-05
-2.8474880513244e-05
1.33061697212739e-05
-1.2944474252958e-06
-1.82022039448884e-05
9.57819435181933e-06
-9.57342096626586e-07
-1.87233378056349e-05
-3.53756560422202e-05
-1.47788774662135e-05
-3.21577703342355e-05
-3.03799765310901e-05
-1.36247826875963e-05
-1.30429412524317e-05
-4.31090989234705e-05
-2.89572442113357e-05
-6.66795594241846e-06
-1.74645571966845e-05
-5.61909379712076e-05
-1.91726770613665e-06
9.50197224108489e-06
-5.18136451900821e-06
-1.75527218308582e-05
-1.56949403389209e-05
3.357184656592e-05
1.72301731189241e-05
-6.35991575858156e-05
-4.46318515068213e-05
-2.57348318803553e-05
-1.70214113776175e-05
-5.83613884118644e-05
-2.98371581245438e-05
1.04432078441104e-05
-4.06086459858344e-06
-3.37791722699821e-05
-3.47734230820234e-05
7.56038454021175e-06
2.69867554465448e-05
-3.31811754433366e-05
-9.25525194181503e-06
2.20986747627443e-05
-9.97481802685278e-06
-2.38784379471533e-05
-3.66135252444906e-05
-1.551043093677e-05
2.62856132707423e-05
-4.32223587932042e-05
-1.30737328483219e-05
-1.29750552834419e-05
-1.03192131274447e-05
-2.35905886132806e-05
-1.72255964505113e-05
-1.24265185107984e-05
-2.25943265064854e-05
-8.79960185400342e-06
-1.31854225622944e-05
1.15962896057954e-05
-1.0845073783981e-05
8.17481868295363e-08
1.90788624535842e-05
1.13321454117283e-05
-1.72601193043177e-05
-1.73541945081703e-05
1.13025266955423e-05
8.68099110564345e-06
-1.12181972396085e-06
-3.93687361983164e-05
8.29328971784781e-06
-1.83232975893149e-05
-1.45361318006518e-05
-3.60990333014669e-05
-6.82258800125555e-06
-2.06966916277426e-06
-3.80348191411188e-05
-2.59943198149831e-05
-9.96298221959756e-07
-5.85710359239009e-06
-2.52321225030232e-05
-4.02703219652091e-05
1.3271977702161e-05
6.5247069103692e-06
-1.93150351926456e-05
-8.26421880733226e-06
6.88435113928575e-06
-9.43563116143372e-06
-3.77489158423683e-05
-1.96913384758583e-05
2.47160626465895e-07
-2.13324117234249e-05
-1.29331087463174e-05
-1.91145428998767e-05
-2.53459206025408e-05
-4.68850867810699e-05
-2.57333959720548e-05
-2.71357048129635e-05
-3.91166373133556e-05
-3.76134224271834e-05
-1.84234414552458e-06
-3.29940850482369e-06
-9.9855616664402e-06
-2.94311656540182e-06
2.77041770964509e-05
6.31276214681789e-06
1.02735114180013e-05
-9.95607423780937e-06
-1.28861281934338e-05
-7.13438287884313e-06
3.47081743977596e-07
-2.89843256032145e-05
-4.7535773184843e-06
-8.2012033094557e-06
-4.47661918667746e-05
-2.82755378411081e-05
-1.24984824097285e-05
-1.57597121327973e-05
-2.82559822340034e-05
-3.53983831889035e-05
6.59637477185248e-06
1.5310911279977e-05
-1.80572262589559e-06
-2.73129010713957e-05
2.18954799611036e-05
2.21040058314942e-05
6.66876185217961e-06
-9.45290043426642e-06
3.07526569549095e-05
1.08123456348901e-05
-2.21020260218104e-05
-1.99125368800911e-05
-1.2731567264925e-05
-2.12880402238762e-05
-3.47127925298469e-05
-3.59848671805244e-05
-4.41438029817081e-05
-4.38943341252087e-05
-4.91107151220765e-05
-3.14599008913888e-06
-1.49611539317365e-05
-5.46088415252247e-06
-2.12314464026527e-05
1.31542946535768e-05
2.30099360995819e-05
-7.71933424680704e-07
-4.81751131500868e-06
8.75448511158025e-06
2.22477604141631e-05
-5.80011307600444e-06
-1.2835030898532e-06
-1.02140018861475e-05
5.60595496093721e-06
-6.62408597435703e-06
-4.95890575831435e-05
-1.45129607427307e-05
-3.67833725383966e-05
-6.35022887561478e-05
-5.64669595167259e-05
-1.3950259888396e-05
-3.27899266847752e-05
-5.1300681296801e-05
-3.24507316431991e-05
-1.70714403147879e-05
-7.26938498978143e-06
3.07256904627163e-06
-8.26002804799277e-06
3.01621821615075e-05
8.67229158310745e-06
-1.27415964426637e-05
-1.48947874116567e-05
-7.97998565542204e-06
-1.79181806915114e-05
-3.15973213246192e-05
-3.9456466020639e-05
-3.15488629832977e-05
-1.0695882932521e-06
-1.46497326527088e-05
-4.33870715780709e-05
-3.07635656694275e-05
-2.44828997836702e-05
-4.78127268506394e-06
-1.14213082196865e-05
9.16533882045717e-06
-2.59482009107177e-05
-1.72596150970037e-05
-8.07356177169944e-06
-2.75554611710022e-06
1.86366971877001e-05
-7.1482887820954e-06
9.11103995372346e-06
2.40839061597184e-05
-1.8366101967076e-05
-2.26411874687853e-05
-1.46754509012451e-05
1.69837025823478e-05
-4.45545138376564e-05
-1.85122866503508e-05
-2.58127022252912e-05
-3.5860035317561e-05
-4.38146882669914e-05
-4.61735583897665e-05
-1.65262400090676e-05
1.13757728319449e-05
-4.49425248057926e-05
-2.54615683116645e-05
-9.64817344867323e-07
-1.69992398140623e-05
-2.40512683826955e-05
1.13323336209411e-05
1.74162414275908e-05
-2.60609283927145e-05
-1.28830123110628e-06
6.8005032682812e-06
4.03579569559145e-06
-2.91938896107529e-05
-3.37379417894659e-05
-2.04707009898926e-05
-9.89547938166041e-06
-2.68727543372594e-05
-3.86462130830456e-05
-3.25646512898652e-05
-2.19559420889578e-05
-2.18552964033896e-05
-4.03491745754968e-05
-2.22538320190096e-05
1.50257900494579e-05
1.85260191610615e-05
-3.7075636837031e-05
-1.20232935379015e-05
3.53372840556483e-06
3.57762548801053e-06
-2.75462466885578e-05
-8.57879964215951e-06
2.45939849290443e-09
-1.83802081379842e-05
-1.06808225040378e-05
-7.68532619104699e-06
-1.17832318084284e-05
-2.68692300107268e-05
-2.58804957997709e-05
-2.98289221811867e-05
-3.77811497819183e-05
-3.98831167577552e-05
-4.59913927452902e-05
-1.78700830240421e-05
-5.52437293919965e-05
-1.45037048777267e-05
-2.70186812040017e-06
-3.88126698696144e-05
-1.81017347871681e-05
3.08498168877664e-06
6.52519694191215e-06
5.03952133384329e-06
-1.5610537391945e-05
-1.44480640397238e-05
1.16556261589397e-06
9.49343233493339e-06
-3.28382939120796e-05
-2.62853101996099e-05
-1.97694891506989e-05
-3.78640626507994e-05
-1.61871085520625e-05
-5.20189312120082e-05
-4.35514139433614e-05
-3.88189248178854e-05
-1.63510642746997e-05
-6.48217582961046e-05
-4.24976648904288e-05
-3.86842709188475e-06
-4.36912027277035e-05
-3.65606941200985e-07
5.69139201004006e-06
-6.74988750051631e-08
-2.2003729262549e-05
-9.11630072873028e-06
9.7420389035928e-06
-1.42276512142084e-05
-3.92536149073783e-06
2.37761207016551e-06
-8.90607967818298e-06
9.21635334881412e-08
-7.68011113811601e-06
-3.59373779186631e-06
-1.81083211385898e-05
-2.44479840870672e-05
-2.73514194960429e-05
1.67576246315505e-05
-2.19188839991378e-05
-1.28995773155597e-05
8.28669712455969e-06
-9.44047039727306e-07
-4.89773160289655e-07
-1.1399868209547e-06
5.74171590792936e-06
1.83535516442214e-05
-2.33291112515729e-05
-5.82286244456319e-06
1.20923240787366e-05
-5.52426873174662e-06
-1.23680489029349e-05
-2.39613041859186e-05
-2.68879143040395e-05
1.02699542084609e-05
-3.1399301447091e-05
-5.41563207802718e-05
-2.72266027009679e-05
-2.77864055185405e-05
-1.27144090879607e-05
-3.12794484041204e-05
-2.44105710691547e-05
-2.63567284424782e-05
-4.74885529686762e-05
-4.57443976268894e-05
-2.20173046136283e-05
1.42771174334304e-05
-3.99920890537286e-05
-2.48658463983636e-05
1.22107720417021e-05
-9.23079358143313e-06
-2.29747233437361e-05
-2.76671163758522e-05
-1.90128031336434e-05
-2.52541159431337e-05
-2.18868913260318e-06
-9.0151022438113e-06
-4.46588256218975e-05
-2.70250090486376e-05
-5.33066529710289e-05
-2.99365095707492e-05
-2.49684544659178e-05
-4.43939928271509e-05
-1.18219212768772e-05
-3.56164701469335e-05
-3.91652140346437e-05
-1.12696769184755e-05
-1.7278183440876e-05
-2.05392382119941e-05
-2.63009837039797e-05
-1.52306553386108e-05
-2.94325633598803e-05
