# Supplementary material for: Research on computational propagation and identification of mine microseismic signals based on deep learning
Source: PLoS One. 2025 Oct 22;20(10):e0334641. doi: 10.1371/journal.pone.0334641 (PMC12543183; doi:10.1371/journal.pone.0334641)
Supplement: S10 Data — (ZIP) [file pone.0334641.s010.zip › 000101100001454.xlsx_0.txt_24.txt.txt]

-4.05244482894981e-05
-2.94986927810061e-05
-2.16342804765776e-05
-1.92081492308774e-05
-3.43786422380539e-05
-2.5927752050402e-05
-2.24434064585085e-05
-6.0762776765528e-06
-1.57708137475123e-05
1.45240215853299e-05
5.49539302653812e-06
-8.18546750691036e-06
-6.23111051529808e-06
-7.60276057943923e-06
-5.57860686151901e-07
-1.16770907004723e-05
-3.16133367052899e-05
-3.99102030193317e-06
1.37701548290209e-06
-4.33215499173222e-05
-3.24670761342941e-05
-3.38682596324495e-05
-2.98809654983297e-05
-4.4489883809858e-05
-5.57473286543899e-05
-6.79607184183312e-07
-3.47307221904313e-05
-5.09170353171827e-05
-1.43024176007107e-05
-4.10815172996051e-06
6.65907913078865e-06
-2.33633704271554e-05
-1.03242931050642e-05
4.83626675333503e-06
-3.68675300543492e-05
-1.64755866160999e-05
-1.76570840184517e-05
-1.86520514547635e-06
-1.25363481445645e-05
-1.30869334010548e-05
-3.1200140650405e-05
7.92708513607465e-06
-2.86153532791636e-05
-1.76145636759128e-05
-2.74473942081966e-05
-1.70404610787285e-05
-1.39512433921183e-05
-3.67950588823243e-05
-3.17677524317779e-05
-1.71774596052121e-05
-1.14865321516215e-05
-2.82335456104237e-05
-1.95295219968103e-05
-1.03993637329526e-05
-2.85464981517827e-06
1.11423726080761e-05
-2.10291861699931e-05
3.29309542574557e-06
-2.45799370850116e-05
7.34299156069391e-06
-1.19081348892803e-05
-1.08669570909908e-05
-2.0631992042095e-05
2.37266208986287e-06
-1.43502604826786e-05
-3.02232111206779e-05
-3.34867252518036e-05
-3.01753546273532e-05
1.11474908263307e-05
-1.55031683565465e-05
-2.37428006837119e-05
-6.58558717835348e-06
-8.57020290310082e-06
-6.70366340191925e-06
-1.73880738979434e-05
2.69466159408257e-06
4.83283148695229e-06
5.65425375229008e-06
-1.0766653489806e-05
-1.73419143873155e-05
-5.02388166204067e-06
-7.23924802480794e-06
-4.11580966053452e-05
-1.65438517817939e-05
-7.04194406944766e-06
-2.30884925061256e-05
-3.62558646870531e-05
-3.20435008621021e-05
-1.83449843344675e-06
7.80392575707827e-06
-4.87690393775397e-05
-3.64057005497205e-05
5.38612436890102e-06
-2.20089167299061e-05
-2.10829703853852e-05
-1.30010489868138e-05
-4.4176333092625e-06
-1.54682372947723e-05
-2.71877721740636e-05
4.79504389798022e-06
-4.07012984663631e-05
-1.61410330294742e-05
-3.22654352740731e-05
-4.39800466284712e-05
-6.73951031508624e-06
-5.4917158202731e-06
-4.10280194615237e-05
-1.28590521599864e-05
-1.97054622320791e-05
-1.77771948438584e-05
-2.48609722971596e-05
-6.22901300550627e-06
-7.09308714663084e-06
-2.81251163586238e-05
-1.42546876419781e-05
-4.95695316783018e-06
1.14379317395585e-06
-9.61263775840246e-06
-2.25305750528708e-05
-1.91674401596311e-05
-3.68186259907561e-05
-1.2677472589266e-05
5.33108301280766e-06
-6.34444812824486e-07
-2.28169953669334e-05
-1.99883803666816e-05
3.73224624421636e-06
-3.95392959056273e-05
-3.33472626302693e-05
-3.10668962265474e-05
-1.50272845149235e-05
-1.22249449551451e-05
-1.19334145527507e-05
-6.00234737227435e-06
-8.30748251172125e-06
-2.60246148958332e-05
-4.08072280740131e-05
-1.65318791308981e-05
-3.91567131252717e-06
-2.37664765530999e-05
-2.7997392267545e-05
2.56457160893674e-06
-7.58036625319128e-06
3.20310968067792e-06
-2.11399573490484e-05
-1.16928289568058e-05
-4.3862518035506e-06
7.22906325794223e-06
-1.63256235393875e-05
-1.71256979563582e-05
-2.05839323080724e-05
-2.18994612161845e-05
-3.55084482797414e-06
7.54117998831789e-06
-1.96645559232554e-05
-3.60212834942933e-05
2.53076436027251e-06
-1.2858613369197e-05
-2.14487148802208e-05
-4.55277029339206e-06
-6.90705870495672e-06
1.61935342657117e-05
-1.6832242273071e-05
-4.11787769344992e-05
-2.84591284246005e-06
-3.28963291065818e-05
-1.48267337127404e-05
-3.45725950458534e-05
-3.23763002758048e-05
-4.26308077411617e-06
2.51700888492174e-06
-1.84486393243912e-05
-3.32408708220401e-05
1.41761276431639e-07
-2.61402733843583e-05
-2.02889446670138e-05
-1.46195600033907e-05
-1.40390786157587e-05
-4.18524855947599e-05
-3.91322352393687e-05
-1.62724667335335e-05
-3.3757922897355e-05
-3.10468042156863e-05
-4.60166374133339e-05
-1.57226654782707e-05
-1.16109237399166e-05
-3.02866687534585e-05
-1.23678556901895e-05
-1.49754380984542e-05
-3.37575632309005e-05
-1.52005821588824e-05
8.30206239888226e-06
-1.84024734558294e-05
-3.19525480877973e-05
-9.19119156037187e-06
-1.81175458965993e-07
-5.52562232259748e-06
-4.29910477295167e-05
-1.82541889406354e-05
3.31717894590863e-06
3.18654981293648e-06
-2.13685209559155e-05
-2.79636195356442e-05
-1.13205406534227e-06
-4.06376114745577e-05
-4.71522811718825e-05
-2.23649468352611e-05
-1.26271904691475e-05
-1.50817456345351e-05
-3.56131797711933e-05
-4.58097104520636e-05
1.98653049538127e-05
1.56202946264133e-05
1.47822303686066e-05
2.08588268953316e-05
1.81449803359823e-06
1.12664135004031e-05
-1.94587856660329e-05
-6.2770488720533e-06
9.42829223067471e-06
-2.1231725017528e-05
-1.64945628107793e-05
-3.92729901977547e-05
-7.71306816344704e-06
-3.22038203627356e-05
-2.8396072178556e-05
-3.2971485307962e-05
-2.86244707681353e-05
-2.16791536773969e-05
-1.66898571911094e-07
-2.50826629179421e-05
-1.74792535281756e-05
-4.74666143807186e-06
-6.32031001972121e-06
3.43836852618553e-06
1.49140613745677e-05
-1.10282169641956e-05
1.74436863259097e-05
-8.32996003523993e-07
-4.40426463685909e-06
-2.69690076974674e-05
5.46705094952736e-07
-1.29751619227028e-05
-4.05302034808956e-05
2.76104493245538e-06
-2.72355479823827e-05
-3.57905399160795e-05
-3.64416973488693e-05
-2.97411766159405e-05
-1.4334096782571e-05
-2.68407824111088e-06
-2.44694181478132e-05
-2.55272751269542e-05
-1.17328672824407e-05
-1.04017279223969e-05
-1.9601824118954e-05
-1.93221165406604e-05
3.76263049686047e-06
1.50997742124784e-05
-6.08330690376592e-06
8.91640185138596e-06
-9.3357266753559e-06
-2.37248844895454e-05
-1.30990487174997e-05
-2.4959625959641e-05
1.13561238527197e-07
-3.67157851324232e-05
-3.80801351654327e-05
-2.67657873498273e-05
-2.67239522222772e-05
-1.64294266201799e-05
-2.63667188996186e-05
-1.82371519166587e-05
-1.60711754706288e-05
-4.48836360588699e-05
-2.12984593031173e-05
-2.76063043817418e-05
-3.06136697324772e-05
-2.79772824663707e-05
-2.15259006096518e-05
-3.46143253973281e-06
-2.65081301249001e-05
2.93820979615909e-06
1.05544629955942e-06
1.83927293480761e-06
-2.07619079834474e-05
-2.0295805994771e-05
-3.19256018016115e-05
-3.21407344979607e-05
-1.26454982160739e-05
-5.47258038522232e-06
-2.94618967361505e-05
-7.61788476073653e-05
-4.04083079167157e-05
-1.01208261526647e-05
-3.45201065132508e-05
-2.5962467424448e-05
-3.82835082979595e-05
-8.71175318082476e-06
-2.48677230801864e-05
-2.59304274979651e-05
-2.9747342371619e-05
-9.84859194781041e-06
-2.42419947740866e-05
-1.20062975998161e-05
1.2442254644222e-06
-8.41782995788788e-06
-9.78008830846888e-06
-7.61623089359748e-06
-2.26031454539597e-05
-1.24291866603521e-05
-2.41164067094495e-05
-8.17241351906552e-06
-2.7471632663605e-05
-3.05959663546132e-05
-2.03831977166919e-05
-1.29260309441639e-05
-6.27317681421397e-06
-2.73327702426727e-05
-2.969679359009e-05
-1.70478456194552e-05
2.19788546793461e-05
-2.5446887467541e-05
-2.74244997732491e-05
-1.98400403307469e-05
-1.26661159679669e-05
-8.49411955835124e-06
-1.26377124138792e-05
-1.00354164465439e-05
8.37593441842691e-06
-1.73405173278127e-05
-2.64116125799261e-05
-2.26901079068682e-05
-4.05926938631886e-06
-5.77284658150294e-05
-2.82978194798038e-05
1.85204808918526e-06
-3.05656733233503e-06
-5.02121469892002e-05
-2.40078458309309e-05
-3.19071346381138e-05
-8.67999721735721e-06
-3.31769534941494e-05
-2.41725074762793e-05
-8.12708600208281e-06
-2.43663797126424e-05
-2.08592164112024e-05
-3.61407010194702e-05
-2.74632659828966e-05
-7.20693232410475e-06
-1.19769423106395e-05
-2.04827885923378e-05
-2.16686931537659e-05
-8.08750062781805e-06
1.08673933667452e-06
-1.13665056411888e-05
-6.02691263725986e-06
8.81723510088604e-06
-2.77344598923871e-05
-3.72709696941152e-05
-2.42651622576405e-05
-2.86066359867286e-05
-2.65011015835108e-05
-2.43885089814168e-05
-4.12781103193516e-05
-8.76577618899197e-06
-7.03116439644227e-06
-2.26518311858991e-05
-1.30306529113093e-05
-2.5554554010849e-05
-2.172100226944e-05
9.6949416483814e-06
1.09066927940441e-05
-2.29387316593728e-05
-9.03083614653904e-06
9.13173149207864e-06
3.23719796233227e-06
-2.75168050116739e-05
-8.04065774077448e-06
2.63259999973933e-05
7.97030802236118e-06
-3.69653322323097e-05
-2.68223809299353e-05
9.63798023961823e-06
-1.60532727195204e-05
-4.37088425749647e-05
-1.75066764165483e-05
-5.17715828038446e-06
-4.17433659061157e-05
-2.74280563917338e-05
-1.26508335801195e-05
-1.01965269061298e-05
-2.40817190070379e-06
-1.2567793324449e-05
-2.82287970895261e-05
2.94998020829701e-05
3.61725953473529e-05
-3.27515356159402e-05
9.74806637045966e-06
2.02198311302949e-05
3.58496645879073e-06
-2.30067816331751e-06
-2.23525910292301e-05
-3.04936263994185e-05
3.32625845996761e-06
-1.78267506161619e-05
-3.93609568915296e-05
-1.35843018672438e-05
-3.05026460631225e-05
-1.05201949167656e-05
-2.36522745485529e-05
-1.90062024069633e-05
-2.44675715759261e-05
-4.58858667336578e-06
-2.82363118050431e-05
-3.63795890514684e-05
-7.38685744347722e-07
-1.88698434371596e-05
-3.6382460196132e-06
-1.28036879599945e-05
-3.09818338786151e-05
-7.70191146558331e-06
-2.01585487877877e-05
-2.53275583671336e-05
-2.93397923336326e-05
-2.81278878317734e-05
-1.5403817941214e-05
-3.84298564274054e-05
-3.88632990749632e-05
-3.85630125686258e-05
-1.18181903128245e-05
-3.51586654963352e-05
-3.39818614363717e-05
-2.94681691039279e-05
-3.78586757506836e-05
-2.4727079986845e-05
-3.8222798274559e-05
-1.39261138016439e-05
2.68562707425299e-07
-1.90359367438348e-05
-4.26988642819447e-05
-3.94185027302705e-05
-9.43941024104114e-06
2.14595633714096e-06
-1.94085692502847e-05
-1.75410253270925e-05
-7.85312051924271e-06
-1.75561555651234e-05
-4.81008538082044e-05
-3.87755680409144e-05
-3.75723939286699e-06
-1.97542747166837e-05
-3.237640387373e-05
-2.33497686469496e-05
-1.17043054601792e-05
-1.65103374812977e-05
-2.69865707520906e-05
-1.5913716108336e-05
-3.29327686986829e-06
-1.8287434600877e-05
3.2214106114283e-06
-5.48869202982532e-06
-5.22119367725039e-06
2.59212421441225e-06
-2.02964695117964e-05
-1.18007959756034e-06
-3.25399796949967e-05
-2.10817561524243e-05
-9.08065182529133e-06
-8.61453132118421e-06
-5.47507045170576e-06
-1.85522535788949e-05
-2.22076861315979e-05
-4.24937637324632e-05
-3.35139751611459e-05
-2.69575488523201e-05
-2.34959835110782e-05
-1.30476501135898e-05
-2.72110707541336e-05
-2.30213313640077e-05
1.52946197868058e-05
5.90787553799733e-06
-3.77501063016738e-05
5.45344439177593e-06
-1.33014111172935e-05
-1.77136402533373e-05
1.44878910133077e-05
-2.06202604480819e-05
-3.0929348915378e-05
6.97645846700819e-06
-7.11998936956281e-06
-4.00949089943324e-05
-1.43341384728455e-05
2.59681538739888e-06
-1.19163407273257e-05
-2.55205545928729e-05
8.64611574367622e-07
-3.24362565945738e-06
-2.02874944206024e-05
-1.26822199342754e-05
-1.46287772370244e-05
-2.93052073086431e-05
-2.98830000112613e-05
-1.13142099600489e-05
-2.09281588679848e-05
-3.23956588644567e-05
8.57428617562049e-06
-1.31189757103631e-05
-3.43782496987377e-05
-2.72925191252172e-05
-3.10897292321113e-05
-1.0052547039841e-05
-3.66719048840383e-05
-3.73601860690499e-05
1.0791825201784e-05
-2.58244902003486e-05
-1.39803647044477e-05
6.77177864356355e-06
1.05558346072465e-06
-3.81960163455214e-05
2.41231170847368e-06
-3.1033990856219e-05
1.51775588108894e-05
-1.31905260135897e-05
-1.558835420274e-05
1.30166966552693e-06
-2.34407355555705e-05
-1.93078252566263e-05
-1.26969708460271e-05
-2.72791899084205e-06
-3.02396203592263e-05
-1.93674038825678e-05
-1.39989407157182e-05
8.12870394966172e-07
-1.50353121010518e-05
-2.09861081800421e-05
2.20291512391398e-06
2.37942770258132e-06
-1.69263091350446e-05
-2.57788604512101e-05
2.67063230441392e-06
-9.81168516931852e-06
-1.70845929867871e-05
-1.4484709757577e-06
1.08617481369616e-06
2.02756651978512e-06
-2.45143093701195e-05
-3.24015016292716e-05
-9.48183287844862e-06
1.41018976040357e-05
-1.9843425716426e-05
-2.56043537131918e-05
3.58880367101813e-06
-2.2877166038961e-06
-2.71921988398394e-05
-3.36029728720586e-05
-1.3613505281972e-05
-6.35426626985253e-06
-4.96005130259807e-06
-1.92616373735081e-05
-2.32454503482433e-05
-1.87601026578049e-05
-4.03235034134875e-05
-7.17138984816919e-06
-4.294894801319e-06
-1.55377134112548e-05
-9.66596926070021e-06
-1.37628215588123e-05
-4.74987586503768e-06
-2.69761632324221e-05
-1.45102726486673e-05
-2.99750585902553e-06
-4.64706318301606e-05
-3.86666040381557e-05
-2.59315078511323e-05
-1.95826765077394e-05
-2.16078367939834e-05
-1.80204877671459e-05
-1.80188876650785e-05
5.09553954642317e-06
-1.64187828310001e-05
-3.13300398037169e-05
8.60151186993341e-07
-1.20554183713798e-05
-7.86429153898232e-06
-2.15413583817596e-05
-2.2694983046027e-05
-4.36177250593623e-06
-3.00487759272242e-05
-1.06744369349142e-05
-3.45336894165602e-05
1.57674190171878e-05
-3.00577702133794e-05
-5.37345001553657e-05
-1.81400039636494e-05
-2.02277163929401e-05
-3.2823628984519e-05
-4.91490956492112e-05
-2.01489937594186e-05
-6.67978244896638e-06
-1.07021673320525e-05
-3.04062368792769e-05
-2.5213066241362e-05
9.9946465195607e-07
-1.18695657520811e-05
-2.00187466310387e-05
-1.58167881958588e-06
-2.04388153078485e-05
-6.82957751059014e-07
-1.64705146167059e-05
-2.76800863516676e-05
-2.03263596580108e-05
-4.0117061720498e-05
-1.07415341625659e-05
-1.72378986641371e-05
-3.03568173404829e-05
-1.59561534013232e-05
1.56120394821035e-05
-2.32892449020352e-05
-3.04742240823675e-05
-3.69412432701074e-05
-6.888472603184e-06
7.29268261726791e-06
-4.69639474548439e-05
-2.45487983404079e-05
5.89734360832794e-06
1.09907339351327e-06
-9.06289881644981e-06
-1.13602834790962e-05
6.94296580669562e-06
-6.35484707370851e-06
-2.828621397268e-05
-1.32714371233522e-06
-4.62975239454202e-06
-7.81099394525878e-06
-2.4124642315587e-05
-8.55672272884662e-06
-3.83439064913204e-06
-1.47449858868126e-06
-4.15455607187211e-05
-2.74072226558034e-05
-3.04025826147167e-06
-2.13841959544659e-05
-2.78580323711412e-05
2.3813537378622e-06
8.27528169984471e-06
-2.49036761269323e-05
-3.47692170407261e-05
-7.50015838617267e-06
4.02886564992671e-06
-2.5354049918576e-05
-2.33040174736926e-05
1.7000748817217e-06
-1.68025780831759e-05
-3.03385455715604e-05
-2.77110575822856e-05
-8.33196443941052e-06
-3.28906282727481e-05
-3.78487963599258e-05
-1.39138819270798e-05
-1.36106534231337e-05
-2.8950450534993e-05
-2.82569549170377e-05
-1.57853995514594e-05
-1.75213887705593e-05
6.67677492032541e-06
-3.46340910401751e-05
-1.36015566564152e-05
6.15791687456897e-06
-3.92850151800489e-05
-3.12559823227536e-05
4.57659975189319e-06
-1.29662936757811e-05
-2.25386382529369e-06
-2.74618979442717e-05
-5.44004857533336e-06
-7.05682055932477e-06
-2.29592361651324e-05
-2.97172969126548e-05
-1.08813990499744e-05
-1.29952658223926e-05
-2.24268117329654e-05
-3.32719171081053e-05
-1.39854468552094e-05
-1.80875832288914e-05
-4.5422197332962e-05
-2.87334442190251e-05
2.43571968929273e-05
-1.13708806973201e-05
-4.99633482709766e-06
-5.07294741148493e-06
-4.60200304129127e-06
-1.01576596976241e-05
-6.07433810360257e-06
2.34211199373702e-06
4.66562033049827e-06
-1.9115810959265e-05
-2.86895903552908e-05
-2.21104130446332e-05
4.18495245747772e-06
-1.84572931357113e-05
-2.37596291890964e-08
-1.89850691181065e-05
-1.85410560180817e-05
-1.32168630926754e-05
-1.56050831848812e-05
-3.95647360860234e-06
-5.31455649517515e-06
-2.14387639580679e-05
-1.80101440905739e-05
4.31341407886362e-08
4.91478134810197e-06
-1.14476716560731e-05
-3.44092735353641e-05
2.71727636145374e-05
2.54885314587496e-06
-6.64745805837034e-06
-1.32150308836261e-05
8.15145489401006e-06
6.81909451264192e-06
-2.84693788033883e-05
-1.49226265327226e-05
1.14713860705917e-05
-3.6747271587208e-05
-3.7925042753429e-05
-2.0490984805145e-05
1.72399086509e-05
-4.29395513424252e-05
-1.16490450756334e-05
-2.57435060574032e-05
-1.21227122748895e-05
-1.36897700418146e-05
-2.84432509854047e-05
-1.63661606415784e-05
-1.93329317905325e-05
-3.08641799960832e-05
-3.45450893748034e-05
-9.54611762512666e-06
3.84498445229135e-06
-1.75450340566335e-05
-1.60584497835153e-05
-6.0305551307848e-06
-1.00893125652791e-05
-3.38748228839364e-05
-1.04791922007445e-05
-1.57044396626583e-05
-1.03998382677414e-05
-1.08708314007356e-05
-2.26048352259659e-05
-3.23342194770104e-06
-1.24828533386701e-05
-1.95892238752951e-05
-4.28676737110166e-05
-1.62855608279663e-05
-2.40182021638126e-05
-3.40121487528413e-05
-1.89300950444907e-05
6.88162844954295e-06
-3.04017449934655e-05
-4.68329458681025e-05
-1.35342739427283e-05
-2.83751016388767e-05
-2.3739086632723e-05
-1.042269773985e-05
-1.7207196395573e-05
-1.69715279943028e-05
-3.93473894289407e-06
-2.15603512660794e-05
-1.42816744403436e-05
-2.7825477872605e-05
-3.017982361522e-06
-2.64145189711727e-05
1.50756700958835e-05
-7.2716398701638e-06
-2.57361989868771e-05
-1.44004198845617e-05
-2.90109549713541e-06
4.14005387865333e-06
-3.78164753895016e-05
-1.22802344398304e-05
-7.11732104635676e-06
4.03969858704792e-06
-1.93480752987542e-06
-2.13941600279235e-05
-1.46195955853291e-06
4.14627514711692e-06
-1.13929529911894e-05
-2.45858667146499e-05
5.05704952112852e-06
1.05154634621373e-05
-1.5293833944453e-05
-1.69101333273507e-05
1.6338544570929e-05
-7.86156634022385e-06
3.50650638553389e-06
-2.95189066320058e-05
-1.23204662085298e-05
-2.32975361322699e-05
-3.02006475905793e-05
-2.66782054497391e-05
-1.58586246538456e-05
6.84279473638051e-06
-1.96749055744107e-05
-3.42107241434337e-05
-2.58860493232934e-05
-1.95533535605584e-05
-2.74352890003668e-05
-1.93961693143782e-05
9.04582878423557e-06
7.44195397240417e-06
-1.36347379919365e-05
-1.64222071105257e-05
-6.07921662314522e-06
-7.97074371077262e-06
-1.04563134452144e-05
-1.51149978820806e-05
-6.34835780807668e-06
3.40151394320923e-06
-1.8929007522325e-05
-2.18397935082855e-05
-2.33901166176127e-05
-3.72414957598733e-05
-3.50854898363403e-05
-1.31429241713198e-05
-2.3004990219066e-05
-3.32303016044775e-05
-3.92510004719927e-05
-1.2440073601242e-05
2.90949704108377e-08
-1.18106096043308e-05
-2.43437279590877e-05
-1.87553919831804e-05
-2.13151169838931e-05
-4.71485583687918e-05
-1.10167043736854e-05
2.31172889051264e-05
-2.20443865740549e-05
-4.44669987726733e-05
-2.03321983854032e-05
-5.4523601737981e-06
-1.17610161807839e-05
-3.9475671369123e-05
-5.12247940427464e-06
-6.25000859565759e-06
-2.59142160595531e-06
-1.88848199401949e-05
-2.79076033784924e-05
-1.48594591837397e-05
-3.3903513766027e-05
-2.52905273443498e-05
-1.1065648269415e-05
-1.64432969113856e-05
3.00981572215968e-05
1.96018177937717e-06
-2.99290520538352e-05
-3.79903846253161e-06
4.85355622311045e-06
-1.57751603401612e-05
-1.56844569322139e-05
-2.39216968480293e-05
2.64932275304372e-05
-2.19370031906324e-05
-1.77799829867864e-05
7.06501313602386e-07
2.01590458914751e-05
-9.55141682371264e-07
-1.92354956075587e-05
-3.2130350797114e-05
6.93955879707199e-06
-2.26007161818339e-05
-3.72159695842007e-05
-1.08368942660235e-05
-2.80345556645624e-05
-3.20429956446532e-05
-1.43211141055302e-05
-1.09515971308387e-05
-1.92573145381987e-05
-1.35256905231423e-05
1.50393026724891e-05
-7.46149302272229e-06
-2.99550663556798e-05
-1.31448925360212e-05
-8.20977904525683e-06
-3.01857869393515e-05
-8.28024850941745e-06
-4.6777970120017e-05
-1.8357505834445e-05
9.07505810700265e-06
-1.4424144034576e-05
-1.39196139758434e-05
-2.03426862125967e-05
-9.35764004456178e-06
-4.8510131744353e-05
-5.42592086680443e-05
-2.27239683049179e-05
-6.585146940327e-06
-1.08794451670515e-05
-1.23749279745618e-05
4.32968811670266e-06
3.15425635590993e-06
-2.37741830491761e-05
-2.9515314619777e-05
1.77287764914425e-05
-9.63539567076937e-06
-3.19559104535882e-05
-1.65692836622709e-05
-1.00808010128043e-05
-5.57964872160504e-06
-1.32103948646624e-05
-7.02926198167815e-06
-2.85977590100138e-05
-1.42670960426687e-05
-3.56886964469443e-05
-2.77407917588369e-05
-1.94015046661224e-05
-3.40794074152992e-05
-1.79476492887795e-05
1.36522054460965e-06
-2.36981001385656e-05
-1.80334220867134e-05
6.15117568760934e-07
6.84367642723721e-07
-1.35411836717423e-06
-3.78450726850112e-06
1.03786796323411e-05
9.44720741682989e-06
1.2260582178132e-05
-3.16455576450642e-05
3.56176507990822e-06
-2.03358794229006e-05
-6.45268001170016e-06
-2.35175662480484e-05
-2.17869676638246e-05
-1.62604407564402e-05
-1.16222730399937e-05
-3.80874821881747e-05
-3.06057324532729e-05
-6.08355122090795e-06
-1.59094503144353e-05
-1.02131283097934e-05
-8.90603737877902e-06
-1.21606686847452e-05
-1.77693628443841e-05
-1.3048013081339e-05
7.95636072955149e-06
1.33146287865469e-05
3.76970197730881e-06
-9.34424299960883e-06
1.31991337626666e-05
1.30184889533395e-06
-8.86914614755852e-08
5.61097095355939e-06
-1.22100600809271e-05
-2.3146272167696e-05
-1.622286208512e-05
-1.41649424848476e-05
-2.25550757794099e-05
-3.99976617370093e-05
-1.58640976970299e-05
-4.33314401745945e-05
-2.1713587643734e-05
-2.29522892081481e-05
-4.77792485445704e-07
-3.33204209233676e-06
-1.04812697835671e-05
-1.88735021835339e-05
-1.28840623600301e-05
-2.38162132163123e-05
1.68621454584184e-05
-1.61907652147648e-05
-3.60401835198946e-05
6.87885090588276e-07
-3.82708578766738e-06
-3.64361791523338e-05
-3.99711560116484e-05
-2.46485289817392e-05
-2.86363029463292e-05
-3.7187127944449e-05
-4.99087247362492e-05
-3.30219645371533e-05
-6.02723427343628e-06
-2.084711998494e-05
-2.35343897421027e-05
-9.62569339901074e-06
1.44005509513847e-05
2.75517588559244e-06
-1.67525525188932e-05
-6.29510070298633e-06
-2.17965848975071e-05
5.1955112386532e-06
-2.14137998403071e-05
-2.57179002961138e-06
5.11625747110405e-06
-1.54487143597422e-05
-2.72118115633122e-06
-6.33090039801875e-06
-2.89085994780463e-05
-2.20203780811514e-05
-2.92422559198362e-05
-4.58886566811118e-05
-1.43205568253061e-05
8.46151410765986e-07
-7.77270554967976e-06
-3.1469950445478e-05
-5.68677743013081e-06
-3.06045838109082e-05
-1.09040680324418e-05
-2.30120987511975e-05
-4.3870006473606e-05
-3.35245468105178e-05
-2.91978121058189e-06
-9.85290826423124e-06
-1.83090477611885e-06
-3.53752851783971e-06
-2.41791172989477e-07
1.62385919628541e-05
-1.38805107919326e-05
-1.31360825460701e-05
-6.66899601302957e-06
2.38359522352666e-05
-3.56901652762715e-05
-1.09543090371729e-05
-9.2995469718998e-06
-2.06203185553914e-05
-2.1039413672973e-05
-2.94888842255717e-05
-1.52404317975459e-05
-1.64814693757506e-05
-3.88751425712199e-05
-2.66725196855768e-05
3.20780533961179e-06
7.94752672556431e-06
1.10216418984866e-05
4.07753239258756e-06
-1.39118181660601e-06
-5.5176425760926e-06
-2.03405133959822e-05
-6.42896571372254e-06
3.1615224484755e-06
-3.15999290971715e-05
-3.25275318778148e-05
-2.82079587859735e-05
-1.43449470594421e-05
-4.09135425857599e-05
-3.98120306081147e-05
-9.45280447783276e-06
-3.72898441755941e-05
-9.76090061023824e-06
2.84997137488287e-08
-1.99350455352773e-05
-2.50147733126137e-05
-1.26817580316219e-05
-2.36197584354348e-05
-2.28251250756694e-07
-2.3361892744657e-05
-2.53454523612179e-05
-1.37832297304101e-05
-1.66652693631608e-05
-1.92530712518173e-05
-3.20960022712595e-05
-1.22918020296461e-05
1.37476576507198e-06
-3.75120129143159e-05
-2.15400118999645e-05
-7.5381335437143e-06
1.61004678640586e-05
-2.33344751646534e-05
-3.41307649450214e-05
-7.48814129041958e-06
1.52532743961848e-06
-2.03867588386167e-05
-3.97435486117464e-05
-1.83536406627228e-05
-1.3381771420452e-05
-1.85181155089449e-05
-1.32257538083385e-05
-1.7339490808235e-06
-1.00199916617696e-05
-1.69507349855346e-05
-3.65237016940283e-05
-1.94697470402944e-05
1.37389805309772e-05
-1.26939828140256e-05
-2.2936006279647e-05
-7.60266675094932e-06
8.37953842155887e-08
-7.29736419377678e-06
-2.01596553350495e-05
-1.20135062207223e-05
-7.3612038542654e-06
-2.81260764591853e-06
-7.87142851177107e-06
-2.08325473349465e-05
-9.4827311410536e-06
-1.83750929106013e-07
-1.89218061522723e-05
-8.76606402850256e-06
-7.53577154504534e-06
-3.35083667449952e-05
-1.039978478184e-05
-7.4491455332639e-06
-2.50359051854837e-05
-2.30539485031297e-05
-4.03724740781511e-06
-1.3780380296267e-05
-3.51099194337799e-05
-2.59243754030047e-05
1.30610024412475e-05
-1.02938795963276e-05
-3.57427346784008e-05
-3.88161134244426e-05
2.35648204793707e-05
1.05747965005669e-05
-3.62479131814511e-05
-3.43693597022115e-05
1.57207204505445e-06
8.24226504991208e-06
-2.63448640349529e-05
-3.71710586291848e-05
-1.0591294665699e-05
1.04277592229027e-05
-9.72241254329639e-06
-3.45505562731993e-05
-2.31511991967534e-05
-3.98505182907671e-06
-4.39563719923145e-05
-3.72959697867504e-05
3.1961773391286e-06
1.31732385479094e-05
-2.29216153369206e-05
-1.6154338602797e-05
-6.43744598237975e-06
-2.03858021966123e-05
-1.35833338529743e-05
-2.97143000628233e-05
1.6164219136015e-06
-2.52677350981711e-05
-1.42546296855362e-05
-1.36789085566477e-05
-1.74217966149137e-05
-5.06205461935641e-05
-3.7053778357051e-05
-9.42694840903466e-06
-1.35269964591951e-05
-3.72989355562469e-05
-2.30373444490294e-05
-2.39377739273572e-05
-1.23642430837087e-05
-2.84747901854646e-06
-2.49334451269351e-05
-4.45574687639261e-07
3.85155043125059e-06
4.36324243500207e-07
-2.37521683455174e-05
2.78176899261244e-06
-1.79848129828722e-05
-3.84393965221404e-05
-2.3876312170657e-05
7.05600273391683e-06
-7.10184383096711e-06
-1.78718361715261e-05
-2.13117751324447e-05
2.7611907018845e-05
-2.75810624842645e-05
-7.90842234176118e-06
-1.2747741917877e-05
-1.53795768299646e-05
-7.53148351743025e-06
-1.42900792824272e-05
2.6535837142176e-06
7.13668391970107e-06
-4.66987046364082e-06
-1.49373819197565e-05
-2.37470262635186e-05
-2.52165333911995e-05
-2.81159138818116e-05
2.42311335563067e-05
-1.92990180659287e-05
1.04150805119424e-05
-2.13619432038644e-05
-2.59408749989455e-06
-1.05363040187897e-05
-5.34427931446114e-06
-1.44882315254838e-05
-7.89082437020342e-06
-2.14864620397169e-05
-1.94792002274512e-05
-3.55370838477363e-05
-2.68729152537783e-05
-3.34015677714255e-05
-6.59329853088714e-06
-2.12297690179044e-05
5.43211556255125e-06
-1.42195208766807e-05
-1.37189608953793e-05
-5.26916372682484e-06
-2.19465667878978e-05
-6.18559794602423e-06
8.05037745354385e-06
-6.4734604382045e-06
-1.39527104877161e-05
-1.34193694377051e-05
-6.94139062470566e-06
-2.40997657913992e-05
-1.55086464268425e-05
8.26441002860178e-06
-3.91822889808856e-05
-2.27947595539994e-05
-3.49644349752802e-05
-8.48912782202612e-06
-3.27208628076729e-05
-2.88246656361594e-05
-2.61542726021291e-05
-2.44688753431832e-05
-5.54109698461457e-06
-3.36951789447145e-05
-2.71066965873456e-05
-1.91368189292162e-05
-1.73872922556589e-05
-2.88281266116342e-05
-9.17889880191108e-06
-7.45362737718442e-06
-6.08826895381908e-06
5.00203599453116e-06
-1.91261680134561e-05
-2.08048526469792e-06
-1.48575975950416e-06
-3.4320766532481e-05
-3.31210824077699e-05
-1.6023632703786e-05
-1.58533395675485e-05
-1.2653452233829e-05
-4.88973269402952e-05
-5.45018344601921e-05
-3.00257989496579e-05
-1.69733699045785e-05
-1.03015942369295e-05
-3.3720388524735e-06
-2.20489319535203e-05
-2.83120170422209e-05
4.30713358705262e-06
-3.37654386538971e-05
-1.49928863932715e-05
-4.75192957797492e-07
-1.89916607464871e-05
1.77277155733666e-06
-1.16989546052658e-05
-1.90653460902754e-05
-1.13086812341249e-05
-1.52505750532507e-05
-4.69228768511635e-06
2.10813725670979e-06
-1.3407057459451e-06
-1.4569765583647e-05
-1.19601264298926e-05
-2.16410020622203e-05
-2.0876410733728e-05
-2.87626609693789e-05
-8.43518302591087e-06
-1.07885429070257e-05
-1.74884530357843e-05
-1.74788629591845e-05
-2.53005577598007e-05
-1.82244394925527e-05
5.60032921342697e-06
-2.5301332261919e-05
-3.61815819970947e-05
-2.69691807645638e-05
-7.99308343543386e-06
1.94312974684711e-05
-1.90620114633504e-05
-2.83920627050594e-05
-2.17422028916844e-05
-2.5650795925874e-05
-4.88154235595242e-05
-2.7133182442938e-05
-2.63549552524553e-05
-1.40460379599502e-05
-4.41483683711855e-05
-2.99391635027596e-05
-4.84853637223902e-06
-8.62992817562722e-06
-3.16308342267497e-05
-2.8801444714008e-05
-7.26830299432138e-06
2.05756341193219e-07
-7.64536888902988e-06
-1.61357369360431e-05
-2.72959488698016e-05
-1.49473006694337e-05
-2.17653799177534e-05
-1.99260264058874e-05
-2.88471144325442e-05
6.58424744770213e-06
-1.71124659039157e-05
-3.9417613354617e-05
-3.17868558898542e-05
-2.66743445396762e-05
-3.98003009253889e-05
-4.32656279484593e-05
-2.06718098572649e-05
-2.72899114585611e-05
-2.29927677715307e-05
-1.99915324813971e-05
-3.57358636125709e-05
-1.57908196476341e-05
-7.48657943070297e-06
-9.62332634088692e-06
-1.81982245803379e-05
-1.42494896159443e-05
-3.83245547254264e-06
1.32587412928429e-05
-2.13049830975507e-05
-3.85753505692962e-06
1.28974027449729e-05
-9.99128041665933e-06
-3.93615202838705e-05
-1.19611649248464e-05
-3.13396578384241e-05
-3.76172454201787e-05
-1.61004639158481e-05
-3.37013797271445e-05
-3.41417746157183e-05
-3.33791840386903e-05
-1.66742283198388e-05
-1.79861538750396e-05
-1.12968772800208e-05
-1.22607752488939e-05
-3.24176273773444e-05
-4.45887516790426e-05
-1.25561040468527e-05
1.02040767284293e-05
1.12486830867949e-06
3.34972313754351e-06
-1.47893813880864e-05
-1.31137724486212e-05
1.29182278197742e-05
-1.26382184659225e-05
-1.62694525176641e-05
-3.50004366827176e-06
-7.84616952833622e-06
-3.41132214314188e-05
-1.06103187707024e-05
-3.94158363939791e-05
-2.00512617561439e-05
-6.68761790634184e-06
-9.56935706531242e-06
-4.54990287259899e-05
-1.45725238203095e-05
1.85170377834858e-06
-3.06265942466785e-05
-7.20088801654868e-06
3.76645853983058e-06
1.77989839313807e-05
-2.77190072637424e-05
-1.33147510314333e-05
8.06956690083566e-06
2.39181943846644e-05
-9.93081729457127e-06
2.5572157276802e-06
1.15151981692746e-05
8.80188205198717e-06
-4.43590258449099e-05
-1.52114156979106e-05
-3.48262045993905e-05
-1.80493332945034e-05
-4.4391118589768e-05
-2.21225471276465e-05
-4.35880090670038e-05
-3.22525402401886e-05
-2.92006637629904e-05
-2.82304080855969e-05
-2.04862883477228e-05
-1.29814507296128e-05
1.30878922120291e-05
5.69844326015812e-06
6.36649873498756e-06
1.8521440803398e-06
1.51160546636052e-05
1.28280276446836e-05
-1.57456853566445e-05
-5.34204638059498e-06
-8.87003273525199e-06
3.62872313497785e-06
-3.29658770593967e-05
-4.04031086625083e-05
-3.35719930109285e-05
-2.3769669765136e-05
-4.85762239999836e-05
-4.75281394776905e-05
-2.72720113071522e-05
-2.47146363805687e-05
-3.38864628530887e-05
-3.24154139458291e-05
1.34160020633712e-05
-1.08906801499087e-05
-4.06484812720217e-05
-9.41800993886713e-06
1.43174277820167e-05
1.13214023071962e-05
1.33325311237227e-05
-2.16896852035951e-06
1.94113413315869e-05
-1.94596365045007e-06
1.08335079888956e-06
-7.80996649969078e-06
-1.04033448397756e-05
-1.15047901517312e-05
-2.33453344550296e-05
-4.42323415968626e-05
-3.24949899284368e-05
-1.37460442183871e-06
-2.38035217936799e-05
-2.77041459940926e-05
-8.06284606005841e-06
-1.23730879975963e-05
-1.85463824869346e-05
-1.62533933976068e-05
-1.14358814476382e-05
6.76787594284577e-07
2.48268192800504e-05
-5.17711914192656e-06
-7.20189660766679e-06
-2.28387889458308e-05
-3.79028608724988e-05
-1.27640778402113e-05
-1.98154039846762e-05
1.9656850454075e-06
-9.0605867195924e-07
-2.95767091410703e-05
-2.39904938610305e-05
-3.52325238216762e-05
-2.11395065296096e-05
-2.16164696025433e-05
-9.14205709005697e-06
-3.2113291605921e-05
-5.16600545822272e-06
-2.81465234454667e-05
-2.45511016497712e-05
-1.14511269604253e-06
2.38701480421566e-05
1.24273298738444e-05
-3.48652484060245e-06
-2.17616422639872e-05
6.38771582960403e-06
-1.54284639839962e-05
-2.71040274259802e-05
-2.98974381738896e-05
-2.7715841804326e-06
-2.58156202889957e-05
-2.21447389969741e-05
-2.54485886566063e-05
-9.61790346832929e-06
-1.14739878027582e-05
-1.8774551067906e-05
-1.79385481256657e-05
-1.40252091336574e-05
-1.69905856826298e-05
-3.99790007073047e-05
-6.49723649906341e-06
-1.33409057134346e-05
-3.16569523571919e-05
-2.14563827890129e-05
-1.90633124226576e-05
-8.92038472736944e-06
-1.85246505303459e-05
-1.75622262833346e-05
-7.66358195631627e-06
-3.38668164421071e-05
-1.58760626544596e-05
-1.47642186431115e-05
-2.27145055613975e-05
-3.23588433630885e-05
4.16202322079326e-06
-1.8173588632715e-06
-2.71874417836597e-05
3.42428738278385e-06
-4.16373458737655e-06
-1.15211176401918e-05
-1.07673831603584e-06
-1.70911935973203e-05
-2.56361361036126e-05
-3.52247702546337e-05
-2.89500319300051e-05
-1.83404843900521e-05
-2.57240808070248e-05
-3.30528654400599e-05
7.4637679408992e-07
-3.08906193063135e-05
-3.34584321955273e-05
-2.17559327045645e-05
-3.77470923231554e-05
-2.93265359587373e-05
-7.41006678906681e-06
-1.32661839767765e-05
-1.1209387688009e-05
-3.812960384485e-06
-2.03743184189552e-05
2.59241592356669e-05
-2.18612330359409e-05
1.59670955611356e-05
-4.95489239485882e-06
-1.90366615482704e-05
1.02178111448115e-05
-1.20367190516101e-05
-1.3646105595936e-05
-2.0832556170512e-05
-2.84191378063133e-05
-3.75773881130069e-05
-1.38182154335654e-05
-8.50458867731428e-06
-1.84326292402347e-05
-1.11917330731079e-05
-4.6977460620704e-06
1.96861032177728e-06
-6.36646123921517e-06
-1.4849440600444e-05
6.98513515758099e-06
1.90379872580857e-05
-1.14773843545479e-06
-3.27451822303471e-06
-1.07429610903347e-05
2.14476319916537e-05
-6.13395843701026e-06
-3.25069260003306e-05
-3.73156490344013e-05
-1.15916116502858e-05
-2.45399656741552e-05
-3.08694042296007e-05
-4.40534610328736e-05
-2.73364120160462e-05
1.45891019586019e-06
-4.48740084372831e-05
-5.22776495458457e-05
-1.32943241718383e-05
-1.17333589136878e-05
-4.93968703179569e-05
-2.20512539779479e-05
-3.75658657480202e-06
4.99049064939577e-06
8.65975210829202e-07
8.77234441682822e-06
6.55315353101105e-06
-1.14561455047312e-05
-3.43113993892915e-05
-1.59445578170138e-05
-1.00608458889091e-05
-2.6157147019769e-05
-3.57853400400087e-05
-1.23491427286056e-05
-3.11087083752294e-05
-3.48025801848929e-05
-3.69859118075062e-05
-2.73088271224779e-05
-2.30911193972145e-05
-1.70908689823917e-05
-4.03442198172043e-05
-3.93460354795456e-05
-3.05857255916671e-05
-7.53479075017247e-06
9.74604634233043e-07
-1.07483880024887e-05
-2.05709005511109e-05
-2.2088916623861e-07
-1.36646157277035e-05
-3.76616606617126e-05
-1.65298137456254e-05
-1.58975214281196e-05
-3.28376007217967e-05
-3.17356049147806e-05
4.98362016452107e-06
-2.46161948542823e-05
-4.11186685997308e-05
-2.51659285690617e-05
-3.95075601094471e-05
-3.7141291063389e-05
-7.71643275989934e-06
-2.08525899842351e-05
-3.2380984341781e-05
-2.39968955640891e-05
-9.88362155506629e-06
1.0626639155085e-06
3.04261459700682e-06
4.56697640982896e-06
1.2434720727095e-06
1.20904235325911e-05
3.53087743927098e-06
-2.06724871245801e-05
-7.00755216414499e-06
7.24960792033456e-07
-3.14778864147753e-05
-3.29181663575738e-05
-2.6057201282677e-05
3.25362186733346e-06
-2.59638301317279e-05
-3.68820601951528e-05
-2.016559160797e-05
-3.62674784662959e-05
-6.26549027343457e-06
-7.46488663704171e-06
-2.96207988451192e-05
-5.94919469519003e-06
1.84816259164983e-05
-1.6917236431504e-05
-2.79876612339679e-06
3.82593259305115e-06
1.61501086173972e-05
-1.71722659396167e-05
-1.01330570346142e-05
-8.79422050492803e-06
-1.37920459508374e-05
-3.0752120607353e-05
-4.56928359280208e-05
-4.21246494534524e-05
-3.20238775623006e-05
-3.82323735782846e-05
-4.2770540009256e-05
-4.17637417191815e-05
-2.02685216545305e-05
-1.00274989750415e-05
-3.97751410958682e-05
-1.49967346210113e-05
-4.51622605233084e-06
-1.83763266356981e-05
-3.05960836691216e-05
-1.82210336408386e-05
-1.41708804128544e-06
-9.40645871544506e-06
-1.94804383741292e-06
-1.27084518391932e-05
-1.29740985084907e-06
-3.14547369555669e-05
-1.88445832928864e-05
-4.29441248836098e-06
-3.27486495736039e-05
-5.48094776022974e-05
-5.028111414522e-05
-2.0550132434026e-05
-3.39486614126361e-05
-1.68540835602582e-05
-5.45445395141839e-06
-6.88598594616713e-06
-2.87507079148967e-05
-2.52043660928074e-05
1.70588069828706e-07
-1.00343204567703e-07
-3.94606170506988e-06
-1.51668597092573e-05
-4.16609113233765e-06
-5.2009267953427e-06
-1.33656046664155e-05
-2.7619330984748e-05
1.17398433317674e-06
-1.04221963971487e-06
1.65222264897768e-06
-3.10166526107182e-05
-1.78459496048948e-06
-1.69835911503139e-05
-2.44791570820225e-05
-3.36376907519977e-05
-3.49857616698205e-05
3.83922479262521e-06
-1.96144645971234e-05
-3.14086869114607e-05
-1.86336155793122e-05
9.66117025633087e-06
-6.46832365111954e-06
3.6396949830915e-07
1.41585039510143e-05
-4.74053467682284e-06
-1.34713177917735e-05
-3.58325907719795e-05
2.84440048610116e-05
6.03394329787319e-06
-3.59720868108478e-06
-2.37323008637304e-05
-1.60895677492044e-05
-3.13474904355719e-05
-2.09054305261999e-05
-2.92974955599195e-05
-8.80750666498277e-06
-1.12342895569263e-05
-1.02963214556705e-05
-1.71558489444732e-05
-2.40465636474517e-05
-1.08597607828496e-05
-1.37726880719214e-05
2.39806136927656e-06
-2.52659084550282e-05
-2.15907568592536e-05
1.16045593438665e-06
2.97265218404621e-06
-3.66325715750725e-05
-1.73378927469616e-05
-8.76528215144081e-06
-1.91134727723474e-05
-1.75744939594635e-05
-3.81906008656618e-05
-1.81108836712742e-05
-1.73038094063547e-05
-4.45146408834998e-05
-2.30915290485056e-05
-2.92181265546693e-05
-4.0625989731454e-05
-2.68820582455162e-05
-2.19204623803817e-05
-2.30617970121294e-05
-4.30969695698615e-05
-2.08908490085012e-05
-1.77513824146382e-05
-4.96310541623498e-06
5.72548980742772e-07
-2.87162592225684e-05
-1.27215203836796e-05
-3.06515641591614e-05
-1.41623181837265e-05
2.58663694857798e-06
-1.54823866152504e-05
-9.66226903625453e-06
-7.82992302183103e-06
-4.03380287890565e-05
-2.00803803615044e-05
-1.97536263368757e-05
-2.35871780402181e-05
-2.27450094751901e-05
-3.03401703470151e-05
-9.84522153143157e-06
-2.14558445598911e-05
-3.25784927648219e-05
-2.60047974393553e-05
-1.10770814861929e-05
-1.71425168762471e-05
-1.9079689372146e-05
-1.04168817079956e-05
-5.30482597639052e-06
-2.48561671922636e-05
-2.10635993003045e-05
-2.18660473215465e-05
-2.93917256012497e-05
-3.26297693378353e-05
-2.10087182112945e-05
-1.17619326478278e-05
-1.41973712622898e-05
-3.01751959818987e-05
-7.51379207991709e-07
1.79381615257688e-05
-1.85237288705878e-05
-2.94016676453406e-05
-2.83466958524032e-06
-1.70783220749005e-06
-1.17038811967652e-05
-1.25786511103233e-05
-1.01732835732321e-05
-7.5954395463351e-06
-3.06223506397927e-05
-1.28095429452925e-05
-1.89637276741081e-05
-4.18057176974782e-06
-4.34171681570016e-06
-3.08140791006935e-05
-3.12900884670115e-05
-3.13409315821169e-05
-3.4148298486086e-05
-2.66489164852385e-05
-1.17984365479591e-05
3.94750962651957e-06
-1.51531023461571e-05
-1.79568665363018e-05
-2.99534574057199e-05
-1.17559796416756e-06
-1.52452189249213e-05
-3.48660651060006e-06
1.03896067923298e-05
5.00319497518691e-06
-4.23039628602561e-05
2.92259361880825e-06
1.32037554494812e-05
-3.56186006163608e-05
-2.97946316614011e-05
-1.60623405770767e-05
-6.79389257608102e-06
-4.68735844858112e-05
-3.69217766448716e-05
-4.11917967991281e-05
-3.68638540634607e-05
-3.93955952410859e-05
-2.76807812250004e-05
-1.58965776513568e-05
-9.28822416753054e-06
-1.62563374743239e-05
-2.07992060513195e-05
-2.07705328491579e-05
-1.61156326507624e-05
-1.62124621548369e-06
-1.27348468842206e-05
-2.49504049809455e-06
-2.87275241537908e-05
-2.0278303194934e-05
-2.01591996078545e-05
-4.60619507139328e-05
-1.9743453105928e-05
-1.82178142802182e-05
-3.03065084885228e-05
-2.95878443852248e-05
-5.32410919518263e-05
-3.36597244868664e-05
-3.81572457899643e-05
-5.5903375853802e-06
-7.03554268021499e-06
-1.60157724785038e-05
-1.97830601420264e-05
3.7363331532701e-06
6.22167150539241e-07
-3.97279082968759e-06
4.72151050909246e-06
1.52642393774055e-05
-1.84248983371337e-05
-2.12585676097574e-05
-1.19170484513248e-05
-3.76904140476866e-07
-3.86747099182858e-05
-3.64136597954766e-05
8.23427754708588e-06
-9.03936805689841e-06
-3.21363230878072e-05
-4.68147873252233e-05
-1.75838686683555e-05
-1.05891897307202e-05
-4.54124979688184e-05
2.82027072973064e-06
-1.51654619469098e-05
-1.96453700864976e-05
1.21143248554721e-05
4.03641991586103e-06
1.02178926703605e-06
-1.77478846027611e-05
-1.93974324586964e-05
-4.16117723859997e-05
1.12934076672745e-05
-5.73581740391811e-06
-4.39200164500136e-05
-3.26353309541281e-05
-1.3595128491918e-05
-1.48486267120573e-05
-5.14515606617551e-05
-2.10040124566646e-05
-2.60163802387548e-05
-1.74904126517541e-06
1.00956315644409e-06
-3.91355313166875e-06
-1.5693537762682e-05
-1.22041518074006e-05
-1.81537354636393e-05
-1.16843068834794e-06
-1.20041054577019e-05
2.87902966812045e-06
1.66436483497019e-06
3.01397896423613e-06
-1.1040491093467e-05
-2.44246606441359e-05
-2.10795192683478e-05
-1.90761407072794e-05
-2.45203994097199e-05
-3.50452564295341e-05
-7.29963104272678e-06
-2.10998896873204e-05
-6.9107499315285e-06
-3.43130158163414e-05
-2.88073131201861e-05
-3.41602987283209e-05
-3.37511320120997e-05
1.19158857584594e-05
1.86276895306232e-05
1.03590718369832e-05
7.15880611825068e-06
-7.19370489958005e-06
6.40802817069611e-06
3.04041863773512e-06
-1.41884454616813e-05
-1.62859873501119e-05
1.58603362783868e-06
-4.69437622094365e-05
-2.47811873323417e-05
-2.09110975985984e-06
-3.40241105253389e-05
-2.61815564160074e-05
-3.77424434071586e-05
-2.80709131730345e-05
-2.22699774763945e-05
-3.21362465883738e-05
-8.25067499359446e-06
-3.2939304772756e-06
-5.53457600600275e-06
-2.75068999264344e-06
5.89041658659407e-06
2.00731596782489e-05
2.45242562961164e-06
-1.40472206474485e-05
4.89598625455341e-06
8.57945319050454e-06
-1.17032460473215e-05
-8.89883136850528e-06
-7.94583785122233e-06
-1.22128222889159e-05
-1.81984352087757e-05
-4.62346494539934e-05
-2.25784691944524e-05
-2.22586024124407e-05
-5.39427185451403e-05
-5.3144514120229e-05
-1.70311310014858e-05
-3.11976932296382e-05
-3.91299981353657e-05
9.67009379726171e-06
-3.18693066286303e-05
-1.66731995302604e-05
-5.81311437974151e-06
1.00818703242593e-05
1.81291419953115e-05
2.22010831208762e-05
3.04989334565198e-06
-3.21845980351502e-05
-1.48725672884604e-05
9.84662045429402e-06
-2.52063311250429e-05
-2.48119151883675e-05
-1.3575783491624e-05
-1.8735728934177e-05
-2.39919191370463e-05
-1.74391811886934e-05
-8.05625519783954e-06
-2.29010719172688e-05
-2.77628785454834e-05
-3.62845948980775e-05
-1.61477002718766e-05
-1.54937434346395e-05
-2.89413746803693e-05
-1.24444001032835e-05
-1.8995207261709e-06
-1.22694667128341e-06
-2.76357519434286e-06
-2.18153903878673e-05
8.64529382060867e-06
-1.27397911471651e-05
-2.49138970129462e-05
-1.8228163810904e-05
-1.74436869325793e-05
-2.14019470415621e-05
-1.82455160090727e-05
-3.51858890666327e-05
-4.22189213360525e-05
-4.2458495743918e-05
-3.03042719241167e-05
-1.17513939220731e-05
-4.61796359421471e-05
-1.3663211996946e-05
-9.57383747728933e-06
1.58850213961673e-05
-2.30007369258782e-05
5.52459192626873e-06
2.76419023125177e-05
6.83648235121461e-06
-1.88374108120301e-06
-1.27875133740009e-05
-5.7265542358467e-06
1.24452338927382e-05
-1.98191656366221e-05
-4.63702805563814e-05
-3.54632334169836e-05
-4.6899692769266e-06
-2.82446589065728e-05
-4.56840389179874e-05
-1.38408199284811e-05
-6.45920438394761e-06
-3.57565864842019e-05
-8.16143639637295e-06
3.07570865532003e-06
9.00255620080711e-06
-2.60500923851061e-05
3.08053898457021e-06
7.88545992828656e-06
1.86618342116962e-06
-1.33387498935823e-05
4.56572814456356e-06
-2.33932700202544e-05
-2.76408028011153e-06
-5.36527869168668e-06
-1.2677283442299e-05
-3.12045019183478e-05
-6.00039922846663e-06
1.02310261998598e-05
-2.36928228753611e-05
-1.84931018828582e-05
-2.00958867976487e-05
5.44355145522376e-07
-2.88565795713498e-05
-2.92916094919992e-05
-8.38138902782405e-06
8.30133174128897e-06
4.57207010847822e-06
3.04060825694468e-06
-5.40510965219195e-06
-9.65823433771876e-06
-1.17147815835011e-05
1.33510570573597e-05
-4.34977633747476e-06
-2.97177512340006e-06
-2.0144599254708e-05
-1.48245330920935e-05
-2.91810495646295e-05
-2.13450507972049e-05
-2.66613855641906e-05
-5.19527740894161e-05
-3.08651579065087e-05
-1.91577396455395e-05
6.09297573406829e-06
-4.72420858387344e-05
-6.37216323036615e-05
1.92610045852053e-07
6.86949358195488e-06
4.58120638356093e-06
-3.02404300481544e-05
-1.72126148000996e-05
1.18067618002566e-05
-9.31125380916512e-06
-6.98221584674812e-06
-4.93897337564289e-06
1.94600303801771e-06
-3.32706446462905e-05
-1.52783317316629e-05
-9.49337499013797e-06
-1.75336604216202e-05
-1.15011590736317e-05
-3.04744427964763e-05
-4.49375170540552e-05
-1.6363237661364e-05
-1.66868093805704e-05
-3.10172791237302e-05
-1.59757088660885e-05
-1.41886115573143e-05
-2.9593353180738e-05
-3.5889115525756e-05
-5.90365748216255e-06
-2.46738215566451e-05
-1.19453800435134e-05
-1.08177049691969e-05
9.25384870888256e-07
-1.3295951645971e-05
-2.71699367070886e-06
-6.49198778994582e-06
-1.3015163189875e-05
-1.07338126952809e-05
-6.15187357700313e-06
-2.88504414092287e-05
-3.02962188741164e-05
-5.26593759024643e-05
-2.86182300011571e-05
-2.84995068511027e-06
-1.45969620075687e-05
-1.01434049192973e-05
1.15586575215325e-05
-1.83588634776467e-05
-1.60920808661015e-05
-7.7897608649212e-06
-1.10121495539886e-05
-6.285734285446e-06
-1.84086797713511e-05
-2.19226907801012e-05
-3.71221942734931e-05
1.54787323587195e-05
-5.57360035094498e-06
-1.03555517484722e-05
-2.63171990533843e-05
1.07754010526413e-05
-3.22592064292358e-05
-4.00386467932212e-05
-7.87561574630678e-06
6.94703120404595e-06
-1.13472748470589e-05
2.81933775832831e-06
-2.4493938323811e-05
-5.87944062906114e-06
-1.17943014768837e-05
-7.35977926698955e-06
-2.12606667647288e-08
1.38747296411356e-05
-2.81308102180166e-05
-2.97095372509291e-05
-4.06415356983554e-05
-3.16211958537294e-05
-1.98783611949632e-05
-4.05944793271696e-05
-2.79619124132897e-05
-3.32400745014514e-05
-1.25538199935817e-05
1.1757308323185e-06
-7.91647113401954e-06
-2.59131515455809e-05
-2.10106549456121e-05
-2.17273498611832e-05
-2.16524559363154e-05
-5.43638979346649e-06
-1.87083912790563e-05
-1.64965829871291e-05
-2.77846555586293e-05
-5.7965030989481e-06
5.47535001261681e-07
-8.92159324813912e-06
-1.1423614008907e-05
-2.37562293224116e-05
-3.68972383020786e-05
-2.15287337645158e-05
-5.35479057313804e-05
-2.9968155889583e-05
-1.90615703965328e-05
-2.72620712337936e-05
-4.18680808424526e-05
-4.68049806366621e-05
-3.40924957105784e-05
4.13510395011395e-07
5.22786623989289e-06
9.34898134101536e-06
-1.5128009991271e-05
2.25893359730938e-05
1.80358052527452e-05
-2.41725153671442e-05
-2.14058161779215e-05
-7.82896104608629e-06
-2.21903001026788e-05
-5.01207813047673e-05
-1.79913163814565e-05
-1.6428544532952e-06
-9.95302829161955e-06
-2.62246256065131e-05
-2.37719734451192e-05
-4.0093542262406e-05
-3.01615925602144e-05
-2.20615256984605e-05
-4.14301782001557e-05
-4.73357800696564e-05
-5.02962539797176e-07
1.26619659254928e-05
6.26084766752638e-06
-1.21392187264442e-05
6.60074998802387e-06
-7.25358450850478e-06
-3.19425524073081e-06
-1.02147013524531e-05
-8.80150243957576e-06
-1.04765270469935e-05
1.11869804658033e-05
-2.6300574932823e-06
-1.13377432606501e-05
-3.2082542994983e-05
-1.71433686916649e-05
-3.3825207279683e-05
-4.30747381689737e-05
-2.93288485094784e-05
1.25140907771879e-05
-1.82904598997467e-05
-1.27137742568769e-05
4.55166254420856e-06
-9.31134684104335e-06
1.79513155695158e-05
-1.23611012613595e-05
-9.4854391282246e-06
2.54682413440967e-05
-1.35869167424342e-05
2.82241123489524e-06
3.82321251656101e-06
-5.5561196997462e-06
-3.61514592294338e-05
-3.30933450977554e-05
-7.84577379838967e-06
-3.33858998192357e-05
-3.21979821365006e-05
-4.17472218317455e-05
-3.26836025089475e-05
-2.95521657121972e-05
-3.1471352541895e-05
-2.66550972392747e-05
-2.49099805237841e-05
-2.10463268858792e-05
-2.67047898162306e-05
-1.51601131187471e-05
-1.53497994155457e-05
-5.38378393788552e-06
-3.32470554265715e-07
-1.60397130529866e-05
1.43236131823695e-06
-1.48922626323222e-05
-2.0338366942848e-05
-1.57360018130522e-05
-2.81912271020126e-05
-5.02543825123344e-06
-4.10438488084709e-05
-2.20262455472737e-05
-2.04773431406288e-05
-3.26579763774895e-05
-2.02895850870998e-05
-3.61388940851778e-05
-2.88407597965059e-05
-4.04775483377804e-05
-1.15864171584937e-05
-1.08146654084024e-05
-1.33046703541338e-05
-8.18131910119001e-06
1.46167048363453e-06
-1.74675580237274e-05
-2.39004742821519e-05
2.75230843650605e-06
1.38448321328162e-05
-1.33704347812277e-05
-2.68145149512645e-05
1.99701202883848e-05
-1.67253731508825e-05
-4.17918490337058e-05
-2.02577308538094e-05
-4.48558360444215e-07
-3.5662802308659e-06
-1.31623723919678e-05
-3.1960659340157e-05
-3.86551069953443e-06
-2.37151572148564e-05
-2.23102851780216e-05
-1.74923790771304e-05
-3.88206047411386e-07
-2.39371969511251e-05
-1.33580751121867e-05
-1.54416098021432e-05
4.31539527179525e-06
-5.42416413398833e-06
-1.71748624894861e-05
-7.16473257541328e-06
2.78703361978631e-06
-4.72796835139603e-06
-2.56577745275975e-05
-2.81070609431149e-06
-4.52426375689761e-05
-2.64695727342723e-05
-1.26942775302594e-05
4.79201642588001e-06
-3.24712409076682e-05
-7.15298581342002e-06
2.9894535962882e-06
-3.0977443373753e-05
3.81830583806788e-06
-2.05203212095065e-05
-4.78853357886176e-05
-1.73941778701181e-05
-2.68967631572304e-06
-2.36577273872632e-05
-2.51265182453182e-05
-3.23367663536658e-05
-4.38465865712866e-06
-2.33056240010437e-05
-3.73660060245983e-05
-1.41210201739531e-05
-5.44600246577291e-06
-3.33241873190061e-05
-2.51903584241959e-05
-3.95016868531429e-05
-1.71373629710732e-05
-2.60509654100777e-05
-3.75769147576006e-05
-5.72880955130245e-05
-5.68607816894673e-06
-1.17222569259144e-05
-3.95804871355025e-05
-2.39872852786779e-05
3.04617386167516e-06
-4.55109397110104e-06
-1.23906309929261e-05
-3.78736203770195e-05
-2.89120201537732e-07
5.62463133540993e-06
-1.90655507087724e-05
-2.41322182264721e-05
-1.90227025646091e-05
-1.63077589443e-05
-1.11610147828405e-05
-2.90481903632459e-05
-2.43891192391688e-05
-2.06843587627966e-05
-1.28400664200304e-05
-2.34107800919697e-05
-2.17612575326014e-05
3.17613326541328e-06
-1.82403396887663e-05
-2.9340279436234e-05
-1.09107539068041e-05
1.83611266688928e-06
5.80209191877121e-06
-3.1748634394168e-05
-3.00198544463646e-05
-2.87383299067603e-06
5.01360053705763e-06
-9.703492580725e-06
-5.34259899506018e-05
-2.07917879474576e-05
1.4202334794881e-06
-5.4794389761152e-06
-4.31476058019089e-05
-3.47028817500889e-05
2.04468139781139e-05
-9.51724517200898e-06
-8.6691509487472e-06
-3.49211002136521e-05
-1.15210670735935e-05
2.34780114044999e-05
-3.22885690641668e-05
-2.14344603215539e-05
3.02166343629195e-06
3.77695916277655e-06
-3.49946243053239e-05
4.89445645171545e-06
-9.27306840488072e-06
-1.40441430000871e-06
-1.94550209639221e-05
-1.84276896847383e-05
-5.52332105233338e-06
-6.02469702077269e-06
-4.34263076993205e-05
-1.80960740801632e-05
-1.52195449441976e-05
-8.12937393406196e-06
-1.5747326340948e-05
-1.88876615788243e-05
-1.74028506062131e-05
-1.78834821328101e-05
-1.09475351891261e-05
-1.9933813347374e-05
-4.75110077998381e-05
-1.71656095084492e-05
-2.35953921418227e-05
-1.43444679701035e-05
-3.03005101298463e-05
-3.83380600884857e-05
-1.07720398911931e-05
-1.96812265829465e-05
-1.49522542925019e-05
-2.68683148536798e-05
-3.76223699926843e-06
-3.37032838325742e-05
-3.29408017285497e-05
-3.11933877181803e-05
3.30862571277499e-06
-2.71369373324719e-05
-4.92386963968845e-05
-4.4252787986044e-05
-2.00676785387516e-05
1.78674481146934e-05
-5.15613262554223e-05
-1.67620121700212e-05
1.7631372427028e-05
6.15120158728554e-06
-3.23964373520267e-05
-3.18115487157737e-05
-1.17629984617067e-06
-2.52263074006591e-05
-3.37960293089045e-05
-3.26650759265873e-05
-1.22623236685384e-05
-1.20168251708405e-06
8.38450615109745e-07
-4.83391709216788e-05
-1.12115838325334e-05
-1.18207920043068e-05
4.51113219150475e-06
-3.4017657374684e-05
-3.18380344301982e-05
6.74805491883774e-06
-2.60183930232069e-05
7.36015580318042e-06
-7.98445672752203e-06
-1.42118092891609e-05
-2.42597835109375e-05
-6.52193329013185e-07
-3.71098816200765e-06
4.92399317643614e-06
-3.37323446584736e-06
-3.20710252061382e-05
-1.91498011211617e-05
-1.72263854629105e-05
-2.57676408988087e-05
-1.60437509550648e-05
-2.83328486381374e-05
-2.70884252373846e-05
-2.45278264405686e-05
5.15443389959645e-06
-1.85792268558285e-05
3.46581559186536e-06
-7.45010404161867e-06
-2.51840152437807e-06
-1.25398017455516e-05
1.82803955983468e-05
1.33289902908483e-05
-1.49755245021894e-05
-1.75737428193435e-05
-2.07932263549428e-05
-9.40799514872759e-06
6.24664499703493e-06
-5.16194469162182e-05
-1.54408898332218e-05
-2.9592341736088e-05
-1.60357600823881e-05
-3.55114391481286e-05
-1.27418652466524e-05
-1.94965263128295e-05
-2.43565045365585e-05
-4.35560057263455e-05
-3.42623763238553e-05
-1.32156242618104e-05
-2.4249122924825e-06
-3.49679227142061e-05
2.19620368455889e-06
9.84261614984206e-06
-9.69142373497859e-06
-3.49822997037744e-05
-1.70134518516233e-05
-2.27460212719089e-06
-1.29012189462281e-05
-4.09298945025257e-05
-2.57170759718119e-05
-2.3377044259488e-05
-5.28690128505245e-06
-4.14908625527816e-05
3.58241895422349e-07
-2.37423349632701e-05
-5.37685727736076e-05
-3.58985839009562e-05
-4.24429464892023e-05
-2.33837119995959e-05
-3.17630115336866e-05
-2.65127040023713e-05
-2.75251031673773e-05
-1.22654224961334e-05
-2.13170187265866e-05
-1.05338753427819e-05
2.8703761944735e-06
1.19329977092416e-05
-1.12605606435611e-05
-4.86595579383086e-06
2.34180917844869e-06
-2.52485666263913e-05
-3.17027133628311e-05
-2.65510072440738e-06
-1.48568605611304e-05
-3.73146989291568e-05
-2.28898062108418e-05
-1.91553128530872e-05
-2.37096634594942e-05
-2.57021942380758e-05
-5.35066009062444e-06
3.18305918716928e-05
-5.41736344309271e-06
-2.54825239124818e-05
-2.92502026215239e-05
6.07058033571315e-06
-1.00028026944896e-05
-5.90605673039782e-06
-7.6633893604831e-06
1.99450496240718e-05
-1.35622447701459e-05
-3.11062223925782e-05
-1.95895037778127e-05
1.34865280841725e-05
-3.59570154463397e-05
-2.504490588115e-05
-3.65219723649783e-06
-1.59166459499682e-05
-1.89554320239504e-05
6.51009297649402e-06
-2.47098074383288e-05
-1.26078144114153e-05
-1.89899443149059e-05
-1.29946701271976e-05
-1.84339002355699e-05
-2.3346600598999e-05
5.24813724832225e-06
6.50576492960837e-07
-1.94343909525506e-05
2.64774895523656e-06
5.88631830342783e-06
2.94750615217139e-06
-2.52744590639974e-05
-2.26636660966011e-05
6.60118665919837e-06
-2.61679546281045e-05
-1.27588374342894e-05
-2.76469989316314e-05
-3.91855093274066e-05
-2.47052606693264e-05
-4.41634793963873e-05
-3.57168636809598e-05
-2.97148962670875e-05
-3.28682065691418e-05
-3.24325472396408e-05
-2.48801515486189e-05
-3.11171009288447e-05
-1.9901606504918e-05
-7.0981384879405e-06
-2.67110331420816e-06
-3.89801972826554e-05
-1.33874215157311e-05
-3.222580787076e-06
-1.68548819576034e-05
-3.48673178504677e-05
-6.05290706997667e-06
-2.85164051165812e-05
-1.23373359783587e-05
-2.04129814513183e-05
-2.66375851613494e-05
-3.81820094212191e-05
-2.95750572419966e-05
-9.88751511494382e-06
-8.38391684709547e-06
-1.28558987483179e-05
-3.17877139817032e-05
-3.15839434626146e-05
-1.17923723746421e-05
-1.45944128571149e-05
-1.9616299120541e-05
-1.66051115401622e-06
8.60671176112753e-06
-1.73868494131225e-05
-3.26053457028711e-05
-2.01493317292164e-06
9.16619071781177e-06
-3.75320533618715e-05
-4.56919815069934e-06
-2.6507972782793e-05
-1.62958290578925e-05
-1.37315174747303e-05
-2.31602140279719e-05
-7.42367365657225e-06
2.93990754313846e-06
5.66814036086918e-06
-5.67683478478248e-06
-1.52012695853171e-05
-1.24306733264187e-05
-7.58792487731232e-06
1.41007344543432e-05
1.1532875598459e-05
8.01089485033145e-06
-1.77357808065416e-05
-2.49162193851783e-05
-7.26479144273312e-06
-4.00204610414461e-06
-1.32023121119697e-05
2.36816167504242e-05
-6.47575201856434e-06
-1.16792563887856e-05
-3.16197927897888e-05
-4.82986220831619e-06
-1.49020328960791e-05
-2.05619494094303e-05
-1.18318303165153e-05
-3.43071789081986e-05
-2.49358006278653e-05
-3.04450033401349e-05
-1.11765967440015e-05
4.66845205084797e-06
-2.59055513522455e-05
-4.53506716835011e-05
-1.35473499368982e-06
-1.94311378899446e-05
-2.51613169610055e-05
-1.33220245130522e-05
-1.26280530950709e-05
-1.71785978677169e-05
-2.44404891587312e-05
-4.17356130022867e-05
-2.24386526180558e-05
-2.06057935048064e-05
-4.49058883924482e-05
-2.67947707962284e-05
-2.61947051898878e-05
-2.48936138767488e-05
-3.78176798564575e-06
-1.99266037108765e-05
-1.47539352915508e-05
-2.59288346285053e-05
-1.85286015063691e-05
-3.19878069470941e-05
-2.40516446934791e-05
-8.82545301273909e-06
6.84551100628511e-06
-2.54999138699663e-05
-2.78681326511649e-05
-9.08637322320342e-06
-1.10592708107556e-05
-2.41696580643265e-05
-2.0332226332658e-05
-1.8463361100388e-05
-6.54847905018383e-07
-1.65449735196022e-06
-4.65384857742927e-05
-3.62057136720217e-05
-2.37333281370441e-05
3.43518766007667e-06
-4.36606999033106e-06
-3.05523907977257e-05
-1.01061125646903e-05
1.36182682784336e-06
-1.17303742692848e-05
-1.63784080545666e-05
9.46727798057021e-06
2.58218745895777e-05
1.06450872876849e-05
-1.0573774931427e-05
-2.41723144589997e-06
1.28898724495318e-05
1.35098647452326e-05
-1.70045002684215e-05
-1.94858689348495e-05
2.18582996086672e-07
-2.92597073648706e-06
-4.42978071894689e-05
-3.20204297097684e-05
3.40061386264391e-06
-1.81965498502286e-05
-9.65309218248647e-06
-2.28614076436296e-05
-2.82203884363485e-05
7.3774471477491e-06
-1.45725947988819e-05
-1.48354091155161e-05
1.45738503787955e-05
-8.05260520271744e-07
1.85888930673459e-06
-3.53727433445314e-05
-1.50683581734117e-05
9.82942690918456e-06
-8.31721490833591e-06
-6.51406608148869e-06
2.51266877411795e-06
6.22496960862696e-06
-2.20875323839139e-05
-1.98654989934075e-05
-4.56359578541727e-05
-1.93447640036586e-05
-3.70747378754645e-05
-2.46055062305653e-05
-2.76918861486491e-05
-1.49420728152684e-05
-2.08166348923719e-05
-1.91543325685782e-05
-2.37000710659148e-05
1.7934631766839e-05
1.10286150688838e-05
-4.02536971847594e-05
-3.32901359123884e-05
-1.07904555883111e-05
8.03783915449423e-07
-1.68908347330602e-05
-2.93578983259059e-05
-1.93417243564914e-05
-3.7259477080914e-05
8.62268021906305e-06
-4.65462510524468e-05
-4.82269232667753e-05
-4.8080099543017e-05
-2.97146985972194e-05
-2.39812949980649e-05
-3.09715513319735e-05
-2.58606593286153e-06
-1.29880526146201e-05
-2.19714113935086e-05
-2.8900589640416e-05
-1.49461587710851e-05
1.50695035831351e-05
-1.67979223738426e-05
-3.5102117697445e-05
-3.78360495677235e-05
4.868773053438e-06
-1.03123538581301e-05
-3.6033495143043e-05
-2.54676276378979e-06
-1.95125659862475e-06
-2.18285206548689e-05
-2.4940187341867e-05
-1.09044706928078e-05
6.35251301196696e-06
-1.44367149900111e-05
-2.86787530464102e-05
-3.78825344275578e-06
-1.30265164531676e-05
4.60832755606357e-06
-2.92979529199682e-05
-2.56644488457525e-05
-3.6571699687809e-06
-2.12321904299202e-07
-3.65140578491358e-05
-2.1259080439421e-05
-8.05895517626998e-06
9.34465128250285e-07
-1.03983014318589e-05
-2.0034228853541e-05
1.36783989491345e-08
-8.51072906273928e-06
-3.36793215226528e-05
-4.97777506429451e-06
-1.14212586742877e-05
-1.78726208723852e-05
-1.94941714398061e-05
-3.46067610653379e-06
-2.14257441108073e-05
-1.96824578537867e-05
1.17329478463288e-05
6.02128600521164e-06
-6.89675871503546e-06
-1.13515453296319e-05
2.42607889025355e-05
3.0017827946146e-06
-9.34471610081088e-06
-9.5341883982024e-06
1.52506712307675e-05
1.27872318053696e-05
-2.71156005457135e-05
3.56113355029295e-06
-2.02807298082461e-05
-2.21487310549245e-05
-1.90033362221268e-05
-2.85602065950527e-05
5.8116672172372e-06
-3.20155308701707e-05
-2.70756346816849e-05
1.95501135583601e-06
-4.6682563909303e-06
-2.11178239771571e-05
-1.42055937212373e-05
-3.22490599830034e-05
-2.12386320944269e-05
-2.00390714118026e-05
-2.28095206708146e-05
-2.60470830537852e-05
-1.7597445218231e-05
1.82830320534504e-06
-2.21788115961171e-05
-4.7394712196816e-05
-2.15581374164556e-05
-2.89679082877919e-05
-2.71645475404598e-05
-2.83790569730363e-05
-1.10006583848541e-05
-4.87225216426002e-05
-3.07786200762473e-05
-2.21975056972917e-05
-2.97921081981308e-05
-3.80424673135539e-05
-2.80313291125694e-05
-1.37581084670398e-05
-4.5363122427575e-06
2.01549582990915e-05
-7.04194079107363e-06
-4.18377190870058e-05
7.71759191182373e-07
-2.32853775800174e-05
-4.60217044118632e-05
-4.68869213012748e-05
-2.44616716777153e-05
-1.61648076523098e-05
-1.7199947189054e-05
-1.22984661866126e-05
-2.68457789984771e-05
-3.04809900656313e-05
-2.1079236877568e-05
-6.32524305951748e-06
-8.90845398163256e-06
-9.8754315263739e-06
-3.10078605427863e-05
2.65868227268794e-06
1.15244044340869e-05
-4.99215024779955e-06
-4.65395171734535e-06
-1.46104424699515e-06
-1.46389879321282e-07
-5.21442999972767e-06
-5.44022100319292e-06
-9.56458382022313e-06
-1.22063001074384e-05
-5.75890479761595e-05
-2.37237447352544e-05
-1.53932762370648e-05
-3.09115798924329e-05
-4.6542392800378e-05
-1.09186501979096e-05
7.73804864441147e-06
2.22360761841579e-06
-4.57259836812491e-05
-3.33004695003774e-05
4.14078714526658e-06
-4.73904905825395e-06
-7.09618537791697e-06
-4.43753538964159e-06
8.79767234894016e-06
-1.05354947252271e-05
1.27050748784649e-05
-2.51476800450999e-05
-1.47134352948736e-07
-1.18090700271392e-05
-4.89169227529832e-06
-1.47430457038722e-05
-2.54142606696437e-05
-3.02385649076645e-05
-1.63875786007997e-05
-2.25410174618417e-05
-2.98857938038289e-05
-1.02218597363379e-05
-2.17305484735688e-05
-2.18131106115424e-05
-2.81771273190816e-05
-1.11359007775509e-05
-2.85685213749994e-05
-7.367735311137e-06
-1.69038564756486e-05
-2.14319204994823e-05
-2.8203355298913e-05
-1.24127248626136e-05
-2.1652358808035e-05
-2.1841021235175e-05
-2.4460544913582e-05
4.86948338212835e-06
1.64116194336018e-05
-3.69153584182236e-05
-2.84763559223905e-05
-1.93753246441459e-05
-3.60128257022561e-05
-1.32943139023574e-05
-3.34095439919182e-05
-1.20001444012598e-05
-2.05099779015859e-05
-4.20202642942282e-05
-2.64001047085878e-05
-1.14665028552196e-05
-1.28134928462e-05
-2.26289128980653e-05
-3.76881166059562e-05
5.07412023505352e-06
5.69291542056344e-06
-2.75074500653617e-07
-6.14738384397312e-06
1.63998931713605e-06
1.70619858378581e-05
-1.85955781743738e-05
-1.40739862011547e-05
-1.46859004722055e-05
-4.27266062389483e-05
-2.90263339408034e-05
-4.00668655882655e-05
-1.14164670084172e-06
-1.33063095337555e-05
-3.41021433089142e-05
-2.46345804164575e-05
-2.80465976310006e-05
-1.58958374527787e-05
-5.53790237470242e-06
-8.74315331646857e-06
6.68141468937242e-06
-1.25276127893228e-06
2.14020474590011e-05
-2.3674319613304e-06
-1.5074215470637e-05
-1.98428808697606e-05
1.01959168873816e-05
6.5191086544511e-06
-1.94340104989901e-05
-1.45000457588364e-05
-1.22385161902141e-05
-3.14673085352472e-05
-2.23788279409405e-05
-1.10856099167396e-05
-4.51028538795165e-05
-2.10868691222083e-05
-3.4572699973439e-05
-1.74762334844481e-05
-4.89644773848752e-06
-7.81449484208084e-06
-1.9098739415679e-05
-1.93044818369787e-05
-1.14042151489442e-06
-6.06852473768874e-06
-2.06360554851051e-06
-1.05170264009116e-05
-1.19914496318061e-05
-7.2579527434459e-06
2.52346485103574e-05
-5.54492060232555e-06
-4.19456963358571e-06
-9.32858282571758e-06
-2.68180088069904e-05
-2.74882439877716e-05
-1.7651865983542e-05
-4.4140582197496e-05
-3.06353763333444e-05
-2.84356944998337e-05
-3.91413232907135e-05
-1.11708187728764e-05
-2.08245257091714e-06
-3.03963907326885e-06
-1.23477789535526e-05
-3.54849258124203e-05
-2.13992910175699e-05
-1.59039001435786e-05
-2.9213448318686e-05
1.04404100534512e-05
-1.18574309375629e-05
-3.06764830187092e-05
-2.03064720084344e-05
-5.04401495161914e-05
6.71679904371845e-06
-1.65087373824396e-06
1.3859072348327e-06
-1.26971889687116e-05
-4.03845200407476e-05
-2.00873227642732e-05
2.46682157733238e-06
-1.87180184728034e-05
-3.97646923841262e-05
-3.04172246512384e-05
-1.5081896062972e-05
-1.91409490294912e-07
-2.56328965855785e-05
-3.01827831280348e-05
-8.70321160532495e-06
-1.9207181996785e-05
-2.29893870780056e-05
-1.50736796031967e-05
9.53037022912849e-06
-2.23432432799996e-05
1.22602046538813e-06
-7.42035360621907e-06
-1.05877946886161e-05
-7.63735336751565e-07
-3.90202777390161e-05
-2.22623213086309e-05
-2.8906562167878e-06
3.95147985306369e-06
-5.49123791432292e-05
-2.42288249224532e-05
-2.07734741995174e-05
-2.61820017366071e-05
-2.43025542564404e-05
-3.12840342838575e-05
-3.27686646197155e-05
-7.09017544408242e-06
-5.51540605265604e-06
-9.53533451215594e-06
-2.10332077308187e-05
-1.38511207788442e-05
2.42734361947058e-06
1.29345016121597e-05
-2.13763249897104e-05
-2.22105731398322e-06
5.55906160885093e-06
-1.18030055015931e-05
-3.16208521571896e-05
-7.93685075149748e-06
-4.09626526810885e-06
-1.70883597209501e-05
-3.21173607930985e-05
-4.52145437021746e-05
-1.33676837116859e-05
-2.11247117386717e-05
-4.18680933493051e-05
-2.15439786748075e-05
-1.86310901017497e-05
-2.01215099648239e-05
-4.24712034107842e-05
-1.13490769518428e-05
-2.90965948032905e-05
2.40889320177722e-05
-2.0874250331435e-05
-1.85544837069999e-05
-1.99004177756044e-06
-4.83397970958915e-06
-3.92901030070999e-05
-2.51834765402387e-05
-2.40480862028732e-05
1.23887323037799e-05
-2.93313179959522e-05
-3.446888353263e-05
-3.7309205212593e-05
-2.04115480426003e-05
-4.03379948676378e-05
-5.47537458761603e-05
-3.86946863702219e-05
-3.90528315093769e-05
-1.64257637078327e-05
-2.4228942161094e-05
-2.09728579574833e-05
-7.23783388952557e-06
-4.99666269033225e-06
-1.57628423595037e-05
-1.63253822952185e-06
4.65203422981663e-07
6.71687196663328e-06
-1.78822388159449e-05
-2.38034867426439e-05
9.34944377258559e-06
7.4975644771073e-06
-2.63184286218565e-05
-1.91882829422662e-05
-1.94456689794435e-05
-3.27435329897442e-05
-2.20183637780896e-05
-2.53714170276199e-05
-4.83993645615224e-05
-5.25130757901641e-05
-2.18099103362007e-05
-4.24915317192405e-05
-4.38212429058254e-06
-3.74467251364322e-05
7.08706384770141e-06
1.16029010107395e-05
-3.45834493436947e-05
3.51513634332501e-06
1.3998495723472e-05
2.34562338471558e-05
5.63933879886152e-06
-8.38212999322692e-06
1.45906657609623e-05
5.57524205674068e-06
-1.31991239850493e-05
-2.77621714288367e-05
3.38474378206347e-06
-4.92669832408187e-05
-3.45910674480861e-05
-2.93709157635517e-05
-1.87248479385381e-05
-3.02121031888058e-05
-2.73780359525398e-05
-2.99544548349028e-05
-3.13521543127781e-05
-8.4987551534052e-06
-1.16769284174417e-05
-1.53973457155086e-05
-1.90416598510162e-05
-7.6437808237303e-06
-1.22854979561386e-05
-7.56672716899928e-07
5.48105901162591e-06
2.63811138090145e-07
-1.50241242695804e-05
-2.69432619365502e-05
-2.7723745020546e-05
-2.38750349994914e-05
6.04277249500949e-06
-1.1965603217099e-05
-2.32666979500122e-05
-2.46844504914467e-05
-3.33394762264073e-05
-3.82312335263683e-06
-2.15805353044206e-05
-5.26701071468488e-05
5.8791646009755e-06
6.86468069423171e-06
-3.44105413317741e-05
-1.484300055645e-05
-1.35818827846975e-05
-4.31128742484714e-06
-2.82116511527931e-06
-2.01928332933365e-05
-6.42859026290522e-07
1.74903250205503e-05
-4.60204373337774e-05
-2.23929309618554e-05
-2.87113842704369e-05
-1.41409566643578e-05
-2.63941375613632e-05
-2.9970748094171e-05
-2.81832810332512e-05
-2.651719001227e-06
-1.66268875662222e-05
-4.74799468001509e-05
-6.22264314168396e-06
-1.684939785779e-05
-9.0724030597589e-06
-2.25249345008691e-05
-1.00174654321938e-05
2.42265139395838e-05
-1.61179539772573e-05
4.10791068057994e-06
-7.19927728382533e-06
-9.86280657145112e-06
-1.95585871013387e-05
-1.25582635849147e-05
-1.83554967144031e-05
-8.26477911266109e-06
-2.77333633954851e-06
-1.53154697496489e-05
-2.53506525897145e-05
-2.51402601071516e-05
-1.97400912780892e-05
-1.66748234466774e-05
5.04600628207631e-06
-8.45455130416921e-06
-2.20823798072842e-05
-2.77445056533946e-06
-2.0561588813653e-05
-2.56859910443869e-05
-8.00426054058535e-06
2.04664765577199e-05
6.46293851221539e-06
-2.23736774001807e-05
-1.10454460199889e-05
4.85325412565591e-06
-1.44336501007353e-05
-4.28668394626679e-05
-5.17872984293914e-06
-6.48531047583497e-06
-1.4991257593877e-05
-4.6783956036888e-05
-4.07454113294526e-05
-1.51029748547871e-05
-1.49917802215575e-05
-2.35634916397129e-05
-2.56753332945429e-05
-1.88277490744216e-06
-1.50271632671819e-05
-2.97493942607661e-05
-1.04237748522393e-05
-1.2903667875786e-05
-2.21700884715161e-06
-2.71568231246996e-05
-2.87472458228024e-05
-5.3841819572467e-06
7.44575565263465e-07
-1.23206530816822e-05
-2.27870735098275e-05
-1.6172180351181e-05
-7.56009973064847e-06
-3.88216503140567e-05
-2.57760198151005e-05
-7.20980219561609e-06
-1.74021981906571e-05
-4.04759160368541e-05
-5.47760887432663e-06
3.6238305246183e-06
-2.65025389215708e-05
-2.18927690891029e-05
2.11757970091095e-05
-1.84690419124465e-05
-4.71181824032352e-05
-3.27912061333281e-05
-8.43262545655035e-06
-4.03438344089097e-05
-5.98453690363973e-05
-3.59785465683644e-05
-1.43493111551793e-05
-5.63393615495313e-06
-5.1735837407426e-05
-4.60950496814735e-05
-1.51069345346323e-05
-6.82807722225158e-06
-1.76004898497431e-05
5.26260786434822e-06
2.48333094397769e-05
-1.18444457832471e-05
-1.18607188700802e-05
-1.35955856069671e-05
-1.01147614874098e-06
-8.02969596291008e-06
-2.50785664703638e-05
-1.10766015947728e-05
6.21484330460465e-06
-1.64386142635804e-05
-2.93063615816986e-05
-3.54717818411458e-07
-2.80126770247178e-05
-2.63297151602413e-05
-3.42290719903936e-05
-2.37161251675171e-05
-6.47205246317307e-06
-2.57203376197522e-05
-2.12928997963934e-05
-2.80576480408081e-05
-2.79389816456914e-06
6.44753900420526e-06
-4.25934593334207e-06
2.94869952446507e-05
-5.13517683028845e-06
-2.61068965747581e-05
6.19335604095747e-06
-8.43191541914938e-06
4.50941308479495e-06
-2.64933625220376e-05
-8.25035930276579e-06
-4.01068399839562e-06
-4.30218949866248e-05
-3.12156601001713e-05
-2.51738861572731e-05
-3.0084089585482e-05
-2.31849883870834e-05
-3.81747356889378e-05
-2.83193477137605e-05
-3.10805537806882e-06
-1.34125036466141e-05
-2.57292013380741e-05
-1.08420588236518e-05
1.03494882517693e-06
-1.30906877580996e-05
5.88177770298387e-06
1.27717212068596e-05
-1.36094979363431e-05
-2.93535119458095e-05
-1.52561410153886e-06
-1.85851134148538e-05
-3.35888887463319e-05
-8.44405608396142e-06
-3.30025490134323e-05
-3.59221262674312e-05
-5.111099447183e-06
-5.62210681487125e-05
-5.12908116391808e-05
-3.94572771666667e-05
-4.42160813917549e-05
1.25768344535894e-05
-3.23714038629241e-05
-1.22267497624899e-06
6.33005148838757e-06
-1.41032588072137e-05
-2.65712426025447e-05
-2.02014248978649e-05
-3.84112279031891e-06
1.56634079379433e-05
-2.82523327911131e-06
1.19845265929298e-05
-3.32137925526074e-06
-1.75540847398672e-05
-4.64690834113716e-05
-2.65639878515269e-05
-2.71437692326546e-05
-2.99097905769967e-05
-3.43441385860039e-05
-3.29623503213721e-05
-3.9843740492971e-05
-4.34783225025942e-05
-3.32988843319152e-05
-3.65270343694971e-05
5.06346726759468e-06
-4.72308546207191e-06
6.24566187779708e-08
2.72476582404616e-05
-1.4759547440925e-05
3.16366578615518e-06
9.17210629572843e-06
-4.80352319030772e-06
1.77473636112005e-05
-1.52777699173583e-05
2.07254212885711e-06
-8.31492958159494e-06
-3.19112665987645e-05
-1.5647051865754e-05
-2.58883286249881e-05
-2.42175504899302e-05
-2.01048394259281e-05
-6.9030264690843e-05
-4.3801962625116e-05
-2.28570036569097e-05
-1.57337588082897e-05
-2.9515123080791e-05
-3.2912842656992e-05
4.41459549388077e-06
2.769949611977e-05
-1.40391635806033e-05
-3.29189209475253e-06
1.29668060589321e-05
2.16673510326314e-05
9.48481475276137e-06
1.39694775050778e-05
1.06125746123143e-05
-1.39357688497544e-05
-2.01796311875567e-06
-1.37262858569689e-05
-6.16409214627371e-06
-3.6151365539001e-05
-6.21108885659331e-05
-2.62377428233557e-05
-1.01264606486146e-05
-4.8649039639361e-05
-4.32382617871135e-05
-1.1805293527083e-05
-5.98549219595886e-06
-5.06878385732144e-05
8.99012553629952e-07
8.43153998868045e-06
1.07305839309792e-05
-1.85515417350358e-05
1.9197526249986e-05
4.60409281062966e-06
-4.98167681087577e-06
-2.68278348808942e-05
1.19068585828051e-07
-1.02903462492981e-05
-4.4940743550584e-05
-6.04546980058978e-05
-2.07005175544468e-05
-2.14877234563529e-05
-3.31937490109643e-05
-5.20496369076009e-05
-2.26652266528891e-05
-1.60843426281e-05
-4.98219042375175e-05
-2.26274742013649e-05
-3.06664268191979e-05
-2.34754340065415e-05
-2.20545196550551e-05
-1.78870496493654e-05
1.51378746494695e-07
1.06976372898056e-05
-2.18496602718173e-05
-9.71826608216599e-06
-4.70122937859169e-05
6.84632950290902e-06
1.61627519922807e-06
-1.69512323565783e-05
-2.05147767637837e-05
-1.60393504246934e-05
-2.76102790323626e-05
-2.48475311730287e-05
-2.48870110186861e-05
-2.61603049343164e-05
-2.87761537503563e-05
-2.38108080947743e-05
-4.7041958149428e-05
-1.30403667207324e-05
-1.58161852371509e-05
-5.24800765380313e-06
-1.31959728128399e-05
2.42713744026144e-05
4.23659155685156e-06
1.67014555075048e-05
1.63822415522643e-05
-9.14678851713131e-06
-2.66355734721351e-05
9.45210383671554e-07
1.1655198637885e-05
-2.07004994095925e-05
-8.06642168795458e-06
-4.71882527456217e-05
-1.33899183620393e-05
-3.0642131060688e-05
-3.32401059871991e-05
-2.19838002006404e-05
8.21709446563882e-06
-4.78210132778796e-05
-4.16823511949988e-05
-4.35465624324819e-07
2.25624224053841e-06
-8.41180022998365e-06
-1.05229678598648e-05
1.7888610497752e-06
-7.40255211581713e-06
-4.53710630065019e-06
-2.8916832906632e-05
-2.1179885202726e-05
1.69984292375575e-05
-2.72914304187139e-06
-2.85243082753653e-05
-5.23910095871008e-05
-9.06102166768164e-06
-1.33804108513369e-05
-3.93214717455978e-05
-5.33315468161848e-05
-3.13038307988737e-05
-2.2107258026849e-05
-2.98963105358201e-05
-8.24852767446889e-06
-5.86581762309131e-07
5.35657258283186e-06
1.36490742929046e-05
-1.8021472958e-05
-2.12488793959206e-05
1.32805038408677e-05
-6.03198504316477e-06
-3.16227800982986e-06
-1.52572827438274e-05
-1.94525841203022e-05
-8.89919002961197e-06
-7.89210698763301e-06
-3.99132427606717e-05
-3.27930140545372e-06
-2.50908171567124e-05
-1.63118324883334e-05
-2.93606525472933e-05
-2.33923324595095e-05
-2.11530374876862e-05
-4.42204688657563e-05
-7.16426894780737e-06
-2.64860120649065e-05
-2.24093538151984e-05
3.78846135994683e-06
-2.13102799451815e-05
5.531242011406e-07
-1.62000718979696e-06
1.46190353897449e-05
-1.45393370860852e-05
-2.26137724650664e-05
-2.60523815483717e-05
-1.89475487255323e-05
-1.82797329842205e-05
-2.3490567364398e-05
-4.82906466914103e-05
-6.61583060794643e-06
-1.26961597302969e-05
-3.69045017294438e-05
-2.63663333573605e-05
-8.99737470921922e-06
3.65898618741536e-06
-3.30279932866342e-05
7.42284903476591e-06
1.3516659917348e-05
-6.97128881144012e-06
1.00912781307862e-05
5.72365841910302e-06
1.81103093910223e-05
1.81667970464993e-06
-1.76131787271611e-06
-1.51219741591178e-05
-6.9324931559547e-06
-1.13843252779363e-05
-2.26342037708079e-05
-2.08032284090346e-05
-2.27499940675119e-05
-1.28890796387853e-05
-1.52885434528607e-05
-3.81701103497316e-05
-5.66151191910681e-05
1.0290938412841e-05
-1.08653306558111e-05
-1.67908798893855e-05
-1.26641886433293e-05
1.03499585668953e-05
2.01449845326705e-05
1.8871731549955e-05
-1.13227631949403e-05
1.83887202392876e-06
2.07328315949346e-05
-2.10276738997456e-05
-2.85217162775e-05
-3.3043581677196e-05
-1.77923985843004e-05
-1.84961827248038e-05
-4.19643950185178e-05
-7.97193874136803e-06
-2.33245687847118e-05
-1.2058703655743e-05
-4.44654131932099e-05
-2.66963372003469e-05
-1.62311040295379e-05
-1.97570651741871e-05
-2.66675424978427e-05
7.21375122148167e-06
-1.60745933798682e-05
-2.42791552157541e-05
-4.19531830063115e-06
1.15180415111894e-05
1.00613965429507e-05
-2.80347583511478e-05
-1.08036217925261e-05
-1.03146878204876e-05
-2.98296039060528e-05
-4.44936877189004e-05
-1.66655425442894e-05
-8.55067048709763e-06
-4.49846051520973e-05
-3.89424278829391e-05
9.6314850780927e-06
-2.58844720001285e-05
-3.74987560387015e-05
-3.57213805069442e-05
6.31001545855152e-07
-3.19084953729145e-07
-2.60052663205961e-05
-2.76840210079877e-06
1.05620027708049e-05
-2.85193921331192e-05
-2.39737239892364e-05
-2.74008092188638e-05
3.00978912043996e-06
3.61707401606532e-06
-3.87835616282678e-05
-3.70227680687116e-05
4.1962570520899e-06
-1.49488496719512e-05
-3.33826015964546e-05
-3.04028765032363e-05
-1.26063457471758e-05
-2.12924453431011e-05
-7.06897708526241e-05
-3.17709787553824e-05
9.18752782646227e-06
8.20606520752165e-06
-3.50992538854617e-05
-1.6022172819123e-05
3.90174679939258e-06
2.4061366368937e-05
-2.17654518684159e-05
1.13250078578736e-05
2.48583212920617e-05
2.36041697299473e-05
-1.3153369125184e-05
-2.91975757945689e-05
-2.31255319787317e-05
-2.67922586104676e-05
-3.05196220936238e-05
-4.55332896101965e-05
-4.08017785100271e-05
-8.1154673170842e-06
-7.19941015429211e-06
-1.3565591070947e-05
-2.84873740819257e-05
-1.80215660981016e-05
-1.2152547656166e-05
-2.1326575788229e-05
-1.61657128115231e-05
-8.80312910747491e-06
2.3059590680359e-06
1.65067647930094e-05
-5.60290848588608e-06
-8.29502609659452e-06
1.58147718215603e-05
-1.81125651929722e-06
-4.27482399880791e-05
-4.4193836981554e-05
-2.53216784522221e-05
-1.9745614474783e-05
-2.28624729806507e-05
-4.19075852475421e-05
-4.24577227767413e-05
-3.13655798152498e-05
-1.00175104910308e-05
-4.5594344558183e-05
-2.1572287453629e-05
-7.76394067097256e-06
-6.69155769574687e-06
-2.90261243800372e-05
7.0193243173508e-06
1.10958892589024e-05
-1.47217662268107e-05
-4.15000336922935e-05
-3.38968274506871e-06
-1.97600328680141e-06
-1.7470550380819e-05
1.50546035116641e-05
-2.42716400086292e-05
-2.15007737162446e-05
-4.24625101175243e-05
-3.15849329344842e-05
-4.89607970389986e-05
-5.06799915915199e-05
-4.74578431686546e-05
-1.36281718679166e-05
-2.66809862905474e-05
-3.97704492664502e-05
-1.24589434411012e-05
-1.12408172480935e-05
-2.31544553299672e-05
-1.72919735661652e-06
-9.60466339101356e-06
2.32583051183223e-05
8.69659361961375e-06
-3.71592143956403e-06
5.89710677407488e-06
1.08888817519553e-05
-4.20266081591575e-05
-5.07438728569945e-05
-5.57313410606492e-05
-1.54438869507022e-05
-5.38415910994594e-05
-5.77608187604721e-05
-3.20358293846368e-05
-1.2932516715207e-05
-4.0356027697074e-06
-4.12663738272997e-05
-2.08720897530814e-05
-2.09966256256437e-06
-1.87440139587101e-06
-4.09723734302135e-06
-1.08057184667159e-05
2.70574718831117e-05
2.509315971119e-05
3.46594730195118e-06
2.77357706255308e-05
2.29194606100773e-05
-2.40837091770654e-05
-1.56199327235448e-05
6.53452374997424e-06
-2.45400633545294e-06
-2.03743452885796e-05
-5.67042434230496e-05
-2.77087379821007e-05
-6.45704753249529e-06
-4.04366202394823e-05
-2.97354982871572e-05
-2.77546037722807e-05
-1.03015281050939e-05
-7.7944164426974e-06
-2.45486495885691e-05
8.82656190661593e-06
8.13524021090734e-06
-1.01983672310645e-05
-3.73814407862729e-05
7.32852117245313e-06
-2.75063679730608e-06
-6.34585556949515e-06
9.47993204605386e-06
1.15300139373111e-05
3.28626059410938e-06
-2.10856604253842e-05
-1.83255574355775e-05
-3.86235346462316e-06
-4.17854098423418e-05
-1.40945876943025e-05
-3.60195113999877e-06
-4.23617189921824e-05
-4.6006176712804e-05
-2.95951148894901e-05
-2.80104381857069e-05
-1.94874716928132e-05
-4.46193428040644e-06
-7.52672600168971e-06
8.00667605045137e-06
-2.25098424469217e-05
-1.40766543722277e-05
4.15345072741993e-06
-5.24958184912708e-06
-1.60086318124111e-05
1.5704620809404e-06
-1.42981029065427e-05
-5.44321966033843e-06
-1.96779500409315e-05
6.10658140303591e-06
-4.73184812032252e-05
-5.4667073280211e-05
-2.0704786196538e-05
-3.37075316522785e-05
-4.53503419363477e-05
-1.49015862402453e-05
-1.26508896650147e-05
-2.78185731096498e-05
-2.30657674245811e-05
-8.13803825219447e-06
-3.56889793119418e-05
5.10485484192493e-06
-1.35128004190517e-05
-2.55173220372778e-06
2.65631925185814e-05
-2.5897735817968e-05
-6.20463131796929e-06
5.84697084438078e-06
2.68606779916736e-07
-2.67366163427045e-05
-1.35077441281847e-05
-2.0223372821411e-05
-1.75720798507735e-05
-3.19128402526122e-05
-3.88394616148726e-05
-6.55847379840822e-06
-1.21962450034589e-05
-3.46949127964112e-05
-2.35876326426491e-05
-9.18947764133635e-06
1.5361779359168e-05
-2.87054070637326e-06
-1.32020963841515e-05
-7.60342785807822e-06
8.86101347265629e-06
-9.28089181431618e-06
-4.74973992412615e-06
-1.35835344327035e-05
1.06605757510465e-05
-3.2782023103369e-05
-6.18109340556983e-06
-3.164408699871e-05
-2.11501136010277e-05
-2.74931005290814e-05
-1.78349295125503e-05
-2.10061680796119e-05
-6.1488803265656e-06
-2.74137378068013e-05
-1.98890371715403e-05
-2.15393846547694e-06
1.43020295160028e-06
-1.20030178774542e-05
-1.34697847329439e-05
-2.75003115530044e-06
-2.63104241682342e-05
-3.58996837422932e-06
-1.89763033153417e-05
-2.23166071055604e-05
-2.44592268196487e-05
-1.73911156295351e-05
-2.41240326812237e-05
-3.99308609897722e-05
-1.13562487064149e-05
-5.86099219898425e-05
-3.34661294950137e-05
8.95903483343899e-06
-1.89348528457091e-05
-1.5736051478421e-05
-9.28821764922301e-06
-1.67878179397878e-05
-4.53698067569616e-05
-2.10156098007255e-05
-1.02828059913635e-05
-1.61979746694864e-05
-3.80853097746123e-05
-2.67093148937856e-05
-2.45681446816352e-05
-2.7376259354727e-05
-3.35942322677847e-05
-8.37740332872994e-06
-1.49234580500694e-05
-4.71738393184284e-05
-3.36024894474442e-05
-2.10385809325326e-05
-6.26197682512144e-06
-1.78309957957108e-05
-3.61889249546668e-05
-3.62007445884907e-05
5.97049022773492e-06
-1.23069489251211e-05
-1.34482627935044e-05
-3.54751480903164e-05
1.81356236351679e-06
-2.24244157369346e-05
-2.53056807329971e-05
-7.52620107907915e-06
-1.41112785325942e-05
-2.54679239748422e-05
-6.19117335032062e-06
7.98970653300629e-06
1.8268900332143e-05
-2.33035046063108e-05
-2.83014293192493e-05
-9.04108539723051e-06
-1.80088640252301e-06
-2.6323677487812e-05
-5.95181777220108e-07
-2.133271009873e-05
-2.21951214494081e-05
-1.00897240245944e-05
-1.87109720236242e-05
-1.54566353293245e-05
-4.98013722343001e-06
-3.26504150565273e-05
-1.39267424933339e-05
-1.34621105592872e-05
-2.60993478109034e-05
-2.94079597232677e-06
1.34391527177509e-05
-1.90764025440736e-05
-2.19493875107142e-05
-8.17019769763935e-06
-1.60157812462793e-05
-2.02820174499727e-05
-3.44470744792678e-05
-1.26717677956159e-05
-6.62467156177106e-07
-2.0364886566571e-05
-1.73722459573102e-05
-1.17076773939578e-05
-1.86920877658813e-05
3.47307607612986e-07
-1.28272954903129e-05
-1.03419357316791e-06
-5.55478741192822e-06
-2.06985009225432e-06
-1.77803014717973e-05
-1.17605580321405e-05
-2.25751071066045e-05
-3.83775278496803e-05
-3.0043743884566e-05
3.66633078577958e-06
-1.23071454131458e-05
-3.36796504390024e-05
-3.79102654469024e-05
-3.36324870783004e-05
-1.06947364709166e-05
-1.18240973885866e-05
-3.44262983589582e-05
-2.00614856231421e-05
-1.14706093764914e-05
-1.30171676452702e-05
-2.31219900995157e-05
7.58592376165228e-06
-1.08272971963265e-05
-3.0781337119906e-05
1.92753708734285e-06
-7.01987259008688e-06
-2.50130909241883e-05
3.9754835092642e-06
-1.90165356433511e-05
-8.14348151280716e-06
-1.18903271124282e-05
-4.44880117413602e-05
-4.43291507089805e-05
-3.50481707435803e-06
-1.79184143527453e-05
-2.97272652836222e-06
-2.77560060343778e-05
6.99915306497539e-06
-1.45118227078903e-05
-4.36580684448724e-05
-3.36505186356797e-06
-1.44896534882471e-05
-8.28331389173118e-06
-5.78543114435366e-07
-1.3854538923743e-05
-6.4376838744791e-06
-2.49245783988824e-06
-1.02827707244268e-05
-4.73006956446731e-07
-2.4536096003587e-06
-8.18140107550517e-06
-2.89465272245796e-05
-2.8547890616293e-05
-5.08669185776191e-06
-1.32127696877306e-05
-9.53650732106908e-06
-2.16331335403241e-05
-2.04686964096242e-05
-1.92030897105418e-05
2.02969049531968e-05
-1.77101910250339e-05
-1.74253872982682e-05
-1.1323519218534e-05
-6.57814003199214e-06
-1.26628251372188e-05
1.73327369535131e-05
-2.00056710847114e-05
-2.58481948454203e-05
-2.08643294563337e-05
2.66191044668528e-06
-2.5424143347855e-05
-3.06607391592134e-05
-2.2376735175778e-06
-1.96164332611834e-05
-1.63630786037766e-05
-2.11219107659191e-05
-3.20220253452038e-06
-7.17947953521251e-06
4.54743736943628e-06
-1.1301104866361e-05
-2.38002767016393e-05
-1.39542413365295e-05
-1.1720084705475e-05
7.23439058277616e-07
-1.23917934943348e-05
1.12229708951527e-05
-2.34463956354747e-05
-2.64602757706582e-05
-4.33972423622684e-05
-4.96457626829006e-07
-1.282196763775e-05
-1.77047498235172e-05
4.16554366813186e-06
-6.24076384306562e-06
-3.48431840872211e-05
-3.285751804097e-05
-1.68224387452751e-05
-5.14977407062288e-06
-1.26991478848104e-05
-2.13883784665939e-05
5.46332142386002e-06
-2.26980195302391e-05
-3.25696690222695e-05
-2.99329748511066e-05
-2.53890498633524e-05
4.30334893000505e-06
-1.4946715867095e-05
-3.04577557541124e-05
6.80060038502586e-06
-1.24117775731032e-06
-3.95743622145281e-05
-2.38664467164686e-05
-1.14957563840554e-05
-1.26440157264735e-05
-2.4839461287068e-05
-3.20698604241856e-05
-4.68203912468592e-06
-3.52510157954241e-05
-8.23419307671939e-06
-1.01267557384103e-05
-1.08102481891497e-05
-3.86187582398989e-05
-1.6062561726843e-06
4.25617801822426e-06
5.25666090515336e-06
-1.6527944048957e-05
4.64469876965762e-06
3.53962438276325e-06
-2.54648445334186e-05
-2.51464944642875e-05
-3.05632645838505e-06
9.12970609674337e-06
9.4347834968738e-06
-2.35388764188166e-05
-3.98300753039643e-05
-6.39874284992254e-06
-8.61337811973909e-06
-2.30745075435911e-05
-2.51809759264889e-05
-2.74525891296609e-06
-1.29980051918796e-05
-3.9534974357321e-05
-2.72085911222827e-05
4.93158730982277e-06
2.16607978695618e-06
-1.2241474155167e-05
-5.56021315295485e-06
9.42054515443986e-06
-1.05190053083131e-05
-2.8819334393095e-05
1.61672850333612e-06
-1.28443833662017e-05
-9.79744750075602e-06
-2.61060817584361e-05
-4.46886474710932e-06
-1.93311047509758e-05
-1.42381315438944e-05
-5.12179631219145e-05
-2.22678495364349e-05
-1.53335318287252e-05
-4.9264357627187e-05
-2.29861814661009e-05
-3.62176066134848e-06
7.54730483398023e-06
-3.83328639977852e-05
-2.56882708981261e-05
-3.83856668979296e-05
-1.02884220729306e-05
-3.20226253214526e-05
-7.70518005310707e-06
-2.28828942322725e-05
-7.04711304444713e-06
-3.88986798113825e-05
-3.27487323645832e-06
-2.8679246907668e-06
-2.02550213769889e-05
-2.48530046356959e-05
-2.1507077412627e-05
-2.39571023374629e-06
-1.98644171548261e-05
-2.28146291260976e-05
-1.0594785680309e-05
-2.64382761107736e-06
-3.22421268706091e-05
-4.58588352180432e-05
-1.5383613144479e-05
-2.87338166985233e-05
-1.61794586708083e-05
-2.92729070663106e-05
-1.05699840999073e-05
-3.42310499899022e-06
-4.07690301822611e-05
-1.78367038102915e-05
-1.44424245873346e-05
-2.0442554545712e-05
-2.53677811568911e-05
-3.24544964541895e-05
-8.04967477977897e-06
-2.8114075809867e-05
-3.0603053823577e-05
-1.36245326831807e-05
-6.75425381442703e-06
-3.46657088182389e-06
-2.45492187834821e-05
-5.58226730750962e-06
-5.66111003772384e-06
-1.74801179549464e-05
-1.71113268864455e-05
-8.89982520202906e-06
-1.68710727999522e-05
6.66616885367909e-06
-1.23501864329898e-05
-1.43329847817522e-05
8.12923566590507e-06
-2.9594436473149e-05
-2.6347099463148e-05
-9.54729087386704e-07
-1.20033107103614e-05
5.46681870950316e-06
-2.78217475204962e-05
-1.17385925068501e-05
8.81563844373197e-06
-3.41383949641861e-06
-2.92638216821989e-05
-1.19413198240175e-05
-7.68265994041234e-07
-2.74058397317054e-05
-4.79004936699043e-05
1.93466124731807e-06
3.3089363004723e-06
-1.14704034104195e-05
-5.48271975212859e-06
-1.39764139678964e-05
-2.05107114096003e-05
-5.1263718434761e-05
-2.92351837157485e-05
-1.9478585789956e-06
-5.37010780660315e-05
-3.34311768138866e-05
-6.38859946820715e-06
-4.02135730203372e-06
-4.36276460548386e-05
-2.3287747485824e-05
-8.9376844707328e-06
-1.41192414866131e-05
-1.82366311583799e-05
-1.61062519159931e-05
-3.1659827408721e-05
2.87209499804235e-06
-3.21877286842323e-05
-1.59037978488389e-05
-2.18762729802188e-05
-9.84144758412057e-06
-1.61910980089281e-05
-3.82785321146638e-05
-9.4185570869691e-06
-1.70444230199367e-05
-3.82517806737905e-05
-5.56244373530761e-05
-3.22021477293482e-05
-1.04106694143612e-05
-1.76381801552898e-05
-1.12636913956457e-05
-1.02318465426751e-06
-1.5242103161835e-05
-2.12872112871961e-05
-1.16422262200298e-05
-7.56156354229168e-06
-2.29181795223457e-05
-5.3080425754083e-06
-2.03483002659049e-05
-2.39855904911857e-05
-1.33791156277076e-05
-8.42416251458096e-09
-7.90407571934082e-06
-1.60285908900748e-05
-1.37853034164269e-05
-1.85344690152208e-05
-2.27574531384898e-05
-3.67406480098038e-05
-4.96569369590205e-05
-3.94039483940792e-05
-1.02549091882371e-05
-2.1716983738024e-05
-5.13045854923935e-06
-1.07710407348664e-05
-1.21167966493407e-05
-1.08184816815397e-05
-3.43392392108521e-06
8.25236734475494e-06
-5.61450906687271e-06
-5.38042557700689e-06
-1.76722541848335e-07
6.99002301211498e-06
-2.34296338210553e-05
-2.28025779234435e-05
-9.90740766540873e-06
-9.80923673094684e-06
-3.59238880514197e-05
-1.59048338327619e-05
-9.57445213712379e-06
-2.84787527882178e-05
-1.78894911772571e-05
-1.52159516414394e-05
-1.96869057795183e-05
-1.50865168905517e-05
-1.08604946831045e-05
2.58733105868407e-06
-3.50056387302799e-06
-2.44680001739761e-06
1.16038535859322e-05
-6.08023898849128e-06
-8.46243540289786e-06
-2.42456327853066e-05
-2.19567237318583e-05
-6.69050344078664e-06
-2.57160740717929e-05
-3.04156426197377e-06
-1.64710673819845e-05
4.0756062462837e-06
-3.06014498516465e-05
-4.68913562408299e-05
-1.89212049404187e-05
-1.39865361966257e-06
-1.64219404867661e-05
-1.81501042750124e-05
-3.95838514146021e-05
-1.08625729885246e-05
-1.10629403893456e-05
-9.96145552354814e-06
-9.58752999890144e-06
-1.68436256170303e-06
1.04070922102323e-05
-3.5992652299343e-05
-2.74074139847911e-05
-2.94293938067348e-05
-2.04695226823087e-05
-9.93005975267464e-06
-1.03475815286525e-05
-1.95981412799432e-05
-3.88130485593797e-05
-3.26053126789871e-05
-1.62657988471534e-05
-2.91927034994816e-05
-2.155788773534e-05
-1.09530604346483e-05
-3.95432813092576e-06
-2.18962396252271e-05
-2.46166492502231e-06
3.14128933429164e-07
-3.00563481460502e-05
-1.27955275351337e-05
1.67123676872126e-05
8.55514100139058e-06
-3.3016877319767e-05
-1.56067772085627e-05
-8.42272122156779e-06
-1.0663124026114e-05
-4.41495725755475e-05
-4.41366022574546e-05
-1.47186982121978e-05
-2.40732418564033e-05
-4.60745756459452e-05
-4.19421905993562e-05
-1.21920858309979e-05
-1.49271604415735e-06
1.99532257296698e-06
-2.64176709328076e-05
-1.81415483236663e-05
1.5049959751124e-05
6.99827655661753e-06
-3.15793868529386e-05
4.07779869790033e-06
2.1594864325273e-05
-1.11271907297801e-05
-2.25166951131471e-05
6.64777709101019e-06
1.06406262890198e-05
-1.34868216022558e-05
-4.98564724012472e-05
-1.90895128762365e-05
-3.1660666589153e-05
-3.11610360942651e-05
6.75053508535474e-06
-9.52321983041281e-06
-6.96428095817367e-06
-2.75429056351905e-05
-2.45468884682064e-06
-1.94748557856148e-06
3.11829682205152e-06
-7.807719199802e-06
7.34033354908694e-06
1.25934519584247e-05
-2.30583671125163e-05
-1.69818052659496e-05
-8.71011526434967e-06
-3.49670810504273e-05
-4.24993398626489e-05
-3.16049792767657e-05
-4.25258992386638e-05
-3.87574350735812e-05
-2.50312836086607e-05
-9.96008997656283e-06
-1.08661274841605e-05
-1.89355444788584e-05
-1.71695103612476e-05
-1.95677771127662e-05
-1.49134686250415e-06
-2.04722438865128e-05
-1.04914401108003e-05
-1.72428813115991e-05
7.62772267571984e-06
-1.74466472828122e-05
-2.34333896783625e-05
-1.16203597450989e-05
-1.88494808421138e-05
-1.86229885867711e-05
-4.62462365979432e-05
-1.50096949842406e-05
-1.17889920396256e-05
-2.71047522138093e-05
-4.42856925905696e-05
-2.95641017989758e-05
-1.98587934185951e-05
-3.49720846423514e-05
-3.06138680787425e-05
-1.4488757853689e-06
-1.58216278217977e-06
-2.21328936042021e-05
-3.90440402336062e-05
-7.48698572333086e-06
-1.91612577147545e-05
-1.98575992254126e-05
-2.76277551162312e-06
2.20916563963043e-06
-1.56041123840044e-05
7.51337446554594e-06
-9.92514862039662e-06
-2.02735998112258e-05
-2.99858418343188e-06
-2.27947933424215e-05
-4.49441922884096e-05
-1.74134370540178e-05
-3.16987733677666e-05
-3.27694136954979e-05
-4.11170830187909e-05
-1.03660367836249e-05
-2.62192831603111e-05
-2.11654211968773e-05
-2.06541874027026e-05
1.30910131918677e-05
-1.48815833756293e-05
4.56427307864731e-06
1.43995443785657e-06
-9.29275548988864e-06
-2.84100218374497e-05
-9.76271688233274e-06
-2.74568957951842e-05
2.57907580820754e-05
1.98897697779152e-05
-1.48772189881357e-06
-3.31497398791761e-05
2.87517751521784e-06
-6.03296405639527e-06
-2.71782448959003e-05
-4.29546949677921e-05
-4.35278258442442e-06
-2.76520221372514e-05
-4.39306084331065e-05
-3.51529078923636e-05
-8.21203645904621e-06
-2.35917561420679e-05
-3.47168961257543e-05
-1.57956429711325e-05
1.46634899879952e-05
-1.90097220372371e-06
-5.27448385371382e-06
9.98966490393169e-07
-3.25368771894733e-06
-4.4954429670531e-06
-2.35200316410809e-06
3.52036556010078e-07
-3.3017524799065e-06
-8.47941353302163e-06
-1.75742790140446e-05
-5.17102027451655e-05
-3.52696165845317e-05
-2.49698323696488e-05
-4.38967897413465e-05
-2.75108400051374e-05
-1.86439937595468e-05
-2.41134577004421e-05
-2.61002303011816e-05
-1.7430492403006e-05
1.02521440470828e-06
-4.72419161487882e-06
-1.80633282553416e-05
-1.43257853629347e-05
-2.26893571273389e-05
-2.01552789752811e-05
-7.79656464125248e-06
1.10035481242264e-05
-1.04373253179658e-05
-1.44515957886414e-05
-3.28356349137756e-05
-9.13944715892163e-06
-2.28297037060079e-05
-4.56616305094848e-05
-4.21386058588143e-05
-1.82957351900319e-05
-2.51800307427027e-05
-2.98972750647715e-05
-5.7789394743762e-06
-3.69892697461001e-05
-1.79959297639616e-05
-3.12024765723465e-07
1.92946715158315e-06
-1.34357635114601e-06
1.06796538203799e-06
-4.80465561488108e-06
8.75526605247184e-06
-1.00031980924483e-05
-4.02985394102458e-06
-3.9815846685313e-05
-1.82660127708177e-05
1.30535611741376e-05
-1.5899350348497e-05
-2.44251984456979e-05
1.30372530459454e-05
1.04053203425996e-06
-3.74013203114449e-05
-3.45792978000283e-05
-1.14490041401976e-05
-1.80085652577896e-05
-1.39486038189233e-05
-4.16599889110891e-05
1.20921302226906e-06
-1.45150831311681e-05
-3.6253373032028e-05
-1.9020783679953e-05
-3.37728906610872e-07
-8.74734008336469e-06
-1.96264294722824e-05
-6.608891473583e-06
1.59756646507328e-05
2.22140958403336e-05
4.10158934902253e-06
1.00495830249788e-05
-6.724262889981e-07
4.02528172596304e-06
-1.4863026466005e-05
-7.79380612606216e-06
-1.21798802034614e-06
-1.02317780162378e-05
-4.34308591491449e-05
-1.16612790711498e-05
-6.25900334652867e-06
-1.17947149050752e-05
-2.10722790338037e-05
-9.3913900928396e-06
-1.21686760523667e-05
-2.21456936787232e-05
2.28944460067641e-06
-1.95837711580334e-05
-2.32499721925344e-05
-1.32073606893948e-05
-3.07811521819498e-05
-2.6813175763573e-05
-1.55905453627604e-05
-8.98620535266297e-06
-2.82284773878592e-05
-4.81790913414275e-05
-2.95241492555865e-05
-1.16730401913394e-05
-4.60257374162965e-05
-2.63934392656177e-05
-4.15060456359471e-05
-1.67524072411202e-05
-2.30592880018048e-05
-2.42420890107251e-05
-2.19516722695252e-05
-1.12422698785213e-05
-3.8857756574762e-05
-4.44149601745865e-05
-5.6907898610843e-06
6.99069048498612e-06
-1.38476612524151e-05
2.01045813520804e-07
-4.13784707877386e-06
-3.49415432593977e-06
-2.36058550725276e-05
-3.81917805911854e-05
-2.1949788462686e-06
-1.55304622539997e-05
-3.10012123900768e-05
-2.47685049015983e-05
-2.27554846588953e-05
-1.43608522062399e-05
-6.23046671733607e-06
-3.84802990958915e-05
-1.95538150942343e-05
1.46128649867332e-05
-4.12068025713335e-05
-2.34288471863186e-05
-1.24187592041844e-06
-6.83424175780611e-07
-1.01310293607773e-05
-2.54896808760642e-05
-1.72219255660942e-05
2.44903188603739e-05
-2.22814399678238e-05
-1.82521551181418e-05
1.16756916849389e-05
1.8606975567565e-06
-3.65550348116176e-05
-4.0774852003641e-06
-4.75623351295106e-06
-1.95480485815722e-06
-2.92089937323906e-05
-5.35736104042567e-05
-1.68118198198996e-05
8.2663805124204e-06
-3.51168769594986e-05
6.05845827046066e-06
-1.64400097414438e-06
-2.72583740403957e-06
-3.65195685236381e-05
-7.65256423349871e-06
-7.24970170762634e-06
-5.53361806560437e-06
-4.43342827747454e-05
7.23177277282254e-06
3.84655900163397e-05
-2.4514059040069e-05
-2.89001186515553e-05
-1.17436721268158e-06
1.65030222461071e-05
-5.3091921461606e-05
-1.1795625771167e-05
-1.61651060640399e-05
-2.90149298545496e-06
-3.14174285807865e-05
-4.08286840764134e-05
-1.50972549443873e-06
-6.7415683318996e-07
-4.19896416351821e-05
-6.73021819992121e-05
1.1610877371722e-06
8.48361098770759e-06
-4.4252615196824e-05
-8.19562492800738e-06
1.44605648921349e-05
-7.92800653457686e-06
-1.49343526238889e-05
-5.51675645066309e-05
-2.40325371797233e-05
-5.41793121295184e-06
-1.98690263326167e-05
-1.10626403274952e-05
1.43191059146899e-05
-2.161401454406e-05
-1.73858817561061e-05
-3.00847268314281e-05
-3.49064712610934e-05
5.51012100658072e-07
-4.07926396718096e-06
-2.4072331823466e-05
-5.10439182584332e-07
6.45121262846838e-06
-2.48521018347088e-05
-1.81120013755474e-05
8.79445466047643e-06
-3.33888188802721e-05
-3.09776562845649e-05
-1.95975532994032e-05
-1.9630459333982e-05
-2.19850179945049e-05
-2.05340427803911e-05
-2.52186559780288e-05
1.53664606298239e-06
-7.55238402129937e-06
-4.32325494593864e-05
-9.0992788564916e-06
-2.43864080502539e-05
-2.41804779383716e-06
3.82675967137068e-06
-2.50279335359478e-05
-2.11914966573614e-05
-1.5336763333929e-05
-7.46506804190685e-06
-3.57958152250126e-06
-3.65545297620792e-05
-8.00458708015006e-06
-5.68535901506054e-06
-8.48401663322369e-06
-8.34847405439294e-06
-1.04949882777888e-05
-3.60518038737731e-05
-1.3433386484307e-05
-1.45155332075269e-05
-3.01065141724396e-05
-1.9711639245634e-05
-3.25578842660399e-06
-3.2356605998601e-05
-3.29032306660516e-05
-6.11859387413544e-06
1.76338022220348e-05
-1.06567173909673e-06
-1.7263807224032e-05
1.73543909721737e-05
5.23906965253918e-06
-1.0766138648551e-05
-2.96598714692735e-05
-2.88750239836071e-07
-1.30181075232011e-05
-1.9386039566776e-05
-3.29829129135269e-05
-3.24836082900786e-05
-2.44183622766867e-05
-1.09875866715143e-05
-2.75897654681007e-05
-3.11662874269979e-05
-3.07151203216871e-06
-6.92849420585476e-06
-1.36718600226365e-05
-2.21128225104405e-05
-4.08987244520402e-06
-7.07327205956068e-06
-4.16161123392388e-05
-4.89158219806423e-05
9.5998267107746e-06
3.31897659463885e-06
-3.66270097971424e-05
-2.55837528704455e-05
-8.38003875476421e-06
-3.3691636857191e-05
-1.59506652560489e-05
-2.67381154458539e-05
-1.70938808389763e-05
-3.13253395524084e-05
-4.27665455962611e-05
-3.2272593859397e-05
-2.72969795909166e-05
-2.89902476825533e-05
-1.36302885342545e-05
-2.24531022512889e-05
-1.07016184458058e-05
-1.03633301561632e-05
1.09511630831533e-05
-3.66257972431821e-06
-3.72977697932062e-06
-1.46891431402746e-05
3.62985909399425e-05
6.34192833566823e-06
3.93329654192011e-06
-1.7444710431499e-05
-3.89003891017377e-05
-4.71901944512644e-07
-2.83197449696819e-05
-4.18995721628349e-05
-2.0137049590282e-05
-1.57020621798378e-05
-4.46201415959598e-05
-6.66806562471268e-05
-3.37473559610916e-05
1.57117806440946e-06
-2.39440478936926e-05
-1.94267988751769e-05
-1.7667146035128e-05
-8.51802957186807e-07
5.51721083093401e-06
-1.73106698171575e-05
-5.86588464916765e-07
2.59969233390688e-05
-2.9960033504644e-06
-2.37883629727246e-05
1.0738202955873e-05
1.57621865918131e-06
2.28912947931719e-06
-2.46111850142928e-05
-1.83276767567146e-05
-2.94460116494866e-05
-1.75636178685448e-05
-2.72318531518365e-05
-2.48249905589537e-05
-1.88663031151303e-05
1.83766128036497e-06
-2.48039476072522e-05
-9.64590458978041e-06
1.25573859206862e-05
-2.40682241482328e-05
-2.25220604533154e-05
1.59336087830958e-05
3.81964732958528e-06
-1.19104911752239e-05
-1.38590169520387e-05
-1.70779577895913e-07
-1.53241777410052e-05
-1.02180352353411e-05
-1.9118268015504e-05
-3.84413896781371e-05
-4.32315207087061e-05
-4.2675224730914e-05
-2.41172972219271e-05
-2.40328854801425e-05
-2.70874461094143e-05
-2.99872573258761e-05
-2.77199621149133e-05
-3.8522865530916e-05
-2.91630606167837e-05
-1.72591247922197e-05
-3.92631952782528e-05
-1.0352443609338e-05
-5.6092140707429e-06
1.48497347570724e-05
3.06967751072356e-07
5.4837350609448e-06
-4.52187694663519e-06
-8.85808840895238e-08
7.9479060538286e-06
-2.28631930180073e-05
-1.97526636702919e-05
-2.44637487340329e-05
-3.34188605038126e-05
-4.32386577654003e-05
-3.81155300129125e-05
-3.41650823064185e-05
-2.85189581893192e-05
-3.63553628637235e-05
-2.78424206774175e-05
-3.83856046356195e-05
-3.08983813229562e-06
-2.07440078185521e-05
-1.03999511725536e-06
4.17058180832384e-06
9.27551104349712e-06
-8.18080815260412e-06
-5.82427427547818e-06
-1.55546077830997e-05
2.03722321904955e-05
-1.37018298117889e-05
-4.44092926705141e-05
-7.00136508414952e-06
-1.5601498487751e-05
-3.23500461722724e-05
-3.69892291913717e-05
-2.40425781159719e-05
-3.05669985382279e-05
-2.19283656230463e-05
-3.61262504403515e-05
-2.90699515006136e-05
-1.73677643698695e-05
-5.1443876436341e-06
-7.23655234466667e-06
-6.37513576195268e-06
-1.35319647758738e-05
5.20124430538225e-06
2.32229154083201e-07
-3.63736647554658e-06
1.82795455079848e-05
1.07715350168862e-05
1.95663103956364e-06
4.66513041451853e-08
8.95660570954422e-06
3.31269552882003e-06
-1.2789616641477e-05
-3.98932046050222e-05
-3.34756532799042e-05
-7.57576746259893e-06
-4.74280431252992e-05
-2.42481084105639e-05
-3.02833172953579e-05
-1.46310063736709e-05
-7.03885392043909e-06
-9.58706175942895e-06
-1.17730312378259e-05
-1.86489146165455e-05
-1.85126321304719e-07
-7.48652641029034e-06
-7.9952901158129e-06
-1.31085735441359e-05
9.04075023640017e-06
3.61470848950793e-05
-2.7385124799476e-05
-5.35055843326422e-06
-6.41370350110623e-06
-7.21248982298946e-06
-4.40779376090374e-05
-2.74247850347194e-05
-3.88565908251427e-05
-2.30069453834198e-05
-4.02695924187726e-05
-3.25285145105921e-05
-4.03715886395904e-05
-3.47766502181401e-05
-8.89864235493118e-06
-3.9111379593528e-05
-3.05184686298551e-05
-2.06581039080138e-06
-9.26815612506187e-06
-8.98527738177934e-06
-1.30722148553726e-05
-2.02292215110249e-05
-1.67601241445525e-05
-3.29401571479686e-05
-3.6290122948132e-05
8.83734048144904e-08
-8.94262382650306e-06
-3.58806111252519e-05
3.10032006875413e-06
-1.17205926555677e-05
-3.4577686351202e-05
-8.26966706703685e-06
-1.40897149436392e-05
-1.69532972195987e-05
-2.92337112243173e-05
-1.09956794609452e-05
6.86449307420564e-06
-9.75516967750335e-06
-3.81116517466251e-05
4.59318888573548e-06
-7.96985948500987e-06
-3.47216458097733e-05
-7.79239483283906e-06
-1.33595694022918e-05
-2.58129960959585e-05
-1.37734551230898e-05
-2.90501999262548e-05
1.3901048502447e-05
2.39768334386786e-06
-3.97855398344972e-05
-2.296294038176e-05
9.94942883427731e-06
-5.59778142054083e-06
-3.53135834633129e-05
-3.13678484627276e-05
-1.51362536015891e-05
8.61456583705583e-06
-4.1723463294141e-05
-2.13850116926586e-05
-3.38820034102014e-06
6.52599266995e-06
-3.26854531871161e-05
-2.10982301850459e-05
5.62379974455841e-06
2.86370029227153e-05
-3.21280426262795e-05
-3.66827514963654e-05
1.04547641410428e-05
-2.41304313645757e-05
-4.13448055052818e-05
-2.33984187201877e-05
1.2139033981923e-06
-1.03479674898599e-05
-5.64790250550634e-05
9.85814356929466e-06
-2.60101107982039e-06
-8.76666748364359e-06
-2.63254498595834e-05
-6.64197640923724e-06
-8.5510981499198e-06
-2.49295025268927e-05
-1.32038781126095e-05
-1.70510284822163e-06
-1.09915457795436e-05
-4.19718080890485e-05
-4.93429249498172e-05
7.85233806669322e-06
-3.97073643942095e-05
-4.37517308130733e-05
-1.588920161547e-05
9.48880160449834e-06
5.85572367329768e-06
-3.54497681271439e-05
7.4919216584167e-06
2.941949421313e-05
-9.89328718630199e-06
-4.65745854533858e-05
-1.33056510993364e-05
3.13955458438981e-05
-4.1826019973803e-05
-6.96090896508816e-05
-1.24504331220663e-05
-2.20537142321215e-05
-3.44057000258645e-05
-5.6661529402844e-05
-2.67788924228424e-05
2.32933725025342e-05
-4.3656549502546e-05
-5.33598159781507e-05
-2.80888875494095e-05
-7.5596892984462e-06
-2.83991849821969e-05
-2.40377255165331e-05
-3.84125478416729e-05
3.55902808546124e-05
7.0585714670032e-07
-9.55030672531786e-06
3.66279776665391e-05
7.20240712422662e-06
-2.83663156416953e-05
-3.60790361059718e-06
-1.2564568984612e-05
7.50175533280607e-06
-3.03128096868545e-05
-3.19254670180335e-05
-1.76301955553229e-05
-2.17499605433001e-05
-3.12386604891337e-05
-3.44023456788759e-05
-1.39397275274451e-05
-3.08701162017058e-05
-2.10339781913999e-05
8.96964678219221e-06
-3.17449115775857e-05
-3.39412155444415e-05
6.90552500203202e-06
1.05656171847354e-05
1.88820031099091e-05
-2.75980388750394e-05
-1.95933891883883e-05
3.21582028398513e-07
-1.83434111235404e-05
-1.69111959982956e-05
-2.68723997488105e-05
3.62197647282162e-05
1.12274980499687e-05
-2.67416763155562e-05
-3.74719450128113e-05
7.63989138370485e-06
-2.25287659515472e-05
-6.86294407446297e-05
-3.05477147022775e-05
-3.41468671769384e-07
-1.47171581176675e-05
-3.95053439754496e-05
-2.76661291027908e-05
2.01907802485791e-05
-2.30452796169378e-05
-3.23044925392226e-05
-3.19447182784829e-06
5.70002975567817e-06
-6.02752976415378e-06
-2.85550920757168e-05
2.29799124521806e-06
-7.90303900246991e-06
-2.5780802495683e-05
-3.37536081711199e-05
-2.97839074522307e-05
-2.0687927664344e-05
-3.59306835739784e-05
-5.48589558243221e-05
-7.71638592688084e-06
-1.34980422097687e-05
-2.4290458528288e-05
-1.89248406361298e-05
1.95079478158376e-06
-1.81438567081392e-05
-2.02938529936808e-05
3.21927178075399e-05
-7.9950043908865e-06
5.63557649876568e-06
4.5496464936374e-07
-1.04674767298342e-05
-1.26723294451478e-05
-1.7785437774222e-05
-2.71791387804652e-05
-9.39240765615745e-06
-4.58549135043292e-05
-1.37588164566585e-05
-4.80824490744447e-05
-1.3478084756941e-05
-1.32842138041055e-05
-3.81601102650641e-05
-1.89657612500848e-05
1.1118653375827e-05
-2.02537799496043e-05
-1.19069915446784e-05
2.84928683293782e-06
-2.81011408844108e-05
-1.88659981999999e-06
-2.03238678910907e-05
-2.47494242490892e-06
1.84604888741268e-05
4.57910339421027e-06
-2.03198905403928e-05
-3.22912773438558e-05
-2.05612440726526e-05
-1.74088820582124e-05
-2.24962563049415e-05
-2.34732075793997e-05
-3.72089680599506e-05
-2.4600727095465e-05
-3.59249939602141e-05
-1.11795868909841e-05
6.26028926117229e-08
-4.61435096135095e-05
-1.32746393750146e-05
-1.40361977835448e-05
-1.07146592134493e-06
-9.45672575388097e-06
1.72252314730215e-05
2.92019504795293e-05
-3.95894776933516e-06
-1.76533223302024e-05
-1.20004810817513e-05
3.23444892663626e-07
-3.28504777167454e-05
-2.78566383664435e-05
-1.12850564433275e-05
-3.23795458146381e-05
-4.28036231830525e-05
-3.54491657623879e-05
-4.40726057799362e-06
-2.21650103614968e-06
-3.89452471437638e-05
-9.13750582496829e-06
1.95019554820399e-05
-2.4366302682844e-05
-2.72538299297855e-05
4.85149530810342e-06
1.47416304494044e-05
-1.09423827713328e-05
-3.39713746885139e-05
1.71255309766051e-05
-4.15032481763085e-06
-2.90116359594435e-05
-3.1665366294779e-05
-1.32938982697444e-05
-2.58666929759445e-05
-4.2541143604548e-05
-3.93754415992109e-05
-3.60016744560129e-05
-2.6371971247643e-05
-2.40697111100949e-05
-3.52409591359564e-05
-2.66167948200525e-05
-2.30066717651795e-05
-1.1418591750881e-05
-9.14366062361847e-06
5.23529898685375e-07
1.13630110178806e-05
-1.06206089059171e-05
-1.17794681448515e-05
7.26764557210724e-06
-1.01919976399335e-05
-1.69539187740787e-05
-1.83692160969752e-05
-1.1498517236627e-05
-2.94006580937086e-05
-3.08757079476782e-05
-4.93518520591409e-06
-3.1974613083406e-05
-5.05704536579161e-05
-2.54479597641233e-05
-4.74341976101854e-06
-7.21770039183041e-06
-5.00282962508174e-05
-2.55208198907194e-05
-7.1368881148365e-06
-5.93000683726981e-06
-1.07658845731945e-05
-1.95037452170982e-05
7.18296592433547e-06
5.39361656829034e-06
1.26895049823994e-05
-1.98655880533037e-06
1.099278834228e-05
2.27536611439034e-05
-1.71006302249365e-05
-1.04737853157631e-05
-3.35566595907043e-05
-2.78391842124796e-05
-7.07697082441287e-06
-2.09391239208227e-05
-2.18057901084309e-05
-2.47723649106534e-05
-2.6393214371147e-05
-2.50622883162314e-05
-2.83885474863919e-05
-3.80999945217096e-05
-7.43700670492304e-06
-2.37923337859861e-05
-1.79404925373633e-05
5.41518520956549e-06
1.65321796175453e-05
1.85347084511898e-05
-3.84577824321271e-06
-6.69273137008851e-06
1.74849247971119e-05
8.71539167246177e-06
-3.69077475453859e-05
-2.16775402360435e-06
1.49898910465964e-05
-1.82331670229116e-05
-2.34383984642555e-05
-4.00941789168454e-05
-1.16804525239777e-05
-2.14489456027328e-05
-6.07695879248589e-05
-1.64575862344211e-05
1.45399420940409e-05
-7.47136717721275e-06
-4.85152295134348e-05
-2.32920092364488e-05
-5.91167972088095e-06
1.16474399828215e-05
-1.93298379765396e-05
-4.65858844703182e-05
6.86838982755734e-06
-1.7877464439213e-05
-4.63878676445108e-05
-3.87556630923586e-05
-8.80040689152069e-06
-4.41965522452295e-06
-5.51113150607755e-05
-3.29417646244328e-05
-1.54760114913771e-05
-1.28922359471918e-05
-4.78239715804618e-05
-4.32910295534565e-05
-5.93085678409129e-06
7.84401910699149e-06
-1.33571455927369e-05
-2.12648254024772e-05
-1.14831866235847e-05
1.09225513301742e-05
-4.36275723557142e-06
-1.50218953224595e-05
3.89120777550537e-06
-7.5591332151536e-06
-1.83399089278787e-05
-2.5747435313516e-05
