# Supplementary material for: Research on computational propagation and identification of mine microseismic signals based on deep learning
Source: PLoS One. 2025 Oct 22;20(10):e0334641. doi: 10.1371/journal.pone.0334641 (PMC12543183; doi:10.1371/journal.pone.0334641)
Supplement: S10 Data — (ZIP) [file pone.0334641.s010.zip › 000101100001456.xlsx_0.txt_24.txt.txt]

-2.67675609122152e-05
-3.19353141884204e-06
-2.50379759720716e-05
-3.11860381190524e-05
-2.19609754180106e-05
-4.46591497774167e-05
-2.39626664182504e-06
-1.51436358417062e-05
-5.28128024867811e-05
-2.29413665298611e-05
2.7749092934487e-06
1.15735210343715e-05
-3.25548213040451e-05
-1.46585196096802e-05
1.35211433109681e-05
3.27550829361638e-06
-2.16142434288825e-05
-8.41798550301624e-07
2.08979226630114e-05
-7.19209317863987e-06
-4.42475202451146e-05
-1.97262267779375e-07
9.7917179643332e-07
-3.89603558375504e-05
-3.96843113892953e-05
-6.10879786409571e-06
-2.05147005761898e-05
-3.77192834950589e-05
-5.0525828227463e-05
-5.55677538610449e-06
-2.69032026158709e-05
-3.96601285072739e-05
-4.23689386936794e-05
-2.57783770544515e-07
9.03931481455167e-07
-2.87065690821443e-05
-3.61870055475672e-05
-5.03105927943166e-06
1.3797020658923e-05
-4.93732760788068e-05
-3.18884821342137e-05
2.56150115300184e-06
2.54777000707676e-05
-3.90462278887671e-05
-4.25843279371961e-05
-3.42036195218209e-06
1.18341975473925e-05
-3.82944406349474e-05
-3.37988524905937e-05
-4.54115768624853e-06
-1.40989509642053e-05
-2.41797450205478e-05
-3.05222235504354e-05
9.03004990954508e-07
1.67874650288351e-05
-1.28404313157875e-05
-4.21255131230117e-05
4.28558707259138e-06
1.94070241508651e-05
-3.04372172532885e-05
-1.41030929143914e-05
4.16014871322647e-06
-9.52538139624567e-07
-1.75908502740161e-05
5.20318120136968e-07
2.69900683333037e-05
-4.14327426034862e-06
-1.84584032732031e-05
2.09617204692988e-06
2.1352609603112e-05
-2.30417082119906e-05
-5.54139662869846e-05
-7.53160214090065e-06
2.72084782615594e-05
-9.63084149547484e-06
-4.90465797112525e-05
1.24881753301793e-06
-1.28882079304135e-05
-1.97432355243828e-05
-3.24105669396897e-06
-5.18470169386273e-06
1.01214378349799e-06
-2.64485981265154e-05
-3.30552796892788e-05
1.92430962981682e-06
6.12897239379008e-06
-4.55042588429814e-05
-3.91018304409772e-05
-1.176100559415e-05
-3.9754470852933e-05
-5.6047643851061e-05
-3.73216525916757e-05
2.02295275134295e-05
-3.3172381493622e-05
-7.40631567924743e-05
-3.89103081723436e-05
1.26931370518098e-05
-1.60840265053386e-05
-2.85680753214629e-05
-3.23588933516203e-05
1.93480177671815e-05
-1.25198160519055e-05
-6.31993428972277e-05
1.36430724438715e-05
4.91193768386766e-05
7.4590114894443e-06
-5.58447065039837e-05
-2.72409710245301e-05
1.41866112883343e-05
6.48996919682927e-06
-4.13596076014657e-05
-1.36542845962659e-05
-4.17581296204193e-07
-2.84102084685889e-05
-3.60999339668822e-05
-1.30443942655112e-05
1.27390834361004e-05
-1.68495677203439e-05
-4.69733051786158e-05
9.75812922366341e-06
-2.04834002353801e-05
-2.37250878978666e-05
-5.20858169462095e-06
-4.26457935475121e-06
-1.06901692876e-05
-3.26702033483575e-05
5.23694979658152e-06
9.07986570767951e-06
-1.9825931126983e-05
-3.17330496606857e-05
-2.69181800677435e-06
9.98672694857027e-06
-1.17184789821147e-05
-3.76766857590262e-05
5.07757065400478e-06
9.61295290782976e-06
-7.81368058293809e-06
-5.73110976450246e-05
2.429075413259e-06
1.60786542512394e-06
-1.62314304271379e-05
-3.59083367027821e-05
-2.33022147713995e-05
2.30659366474161e-05
-1.65800536803499e-05
-4.45495418027763e-05
-2.35477312976519e-05
2.54488062729418e-05
-1.92624102535181e-05
-4.44028777077319e-05
1.05490675370289e-05
2.585961823057e-05
-2.09375985845995e-05
-2.47364579031709e-05
2.2077725830221e-05
2.92893083587954e-05
-4.39555231490189e-05
-2.53488556322783e-05
-2.2293826748572e-06
-1.79460990915784e-05
-5.39610782060943e-05
-4.18071316405521e-05
3.54378167661878e-06
-1.57627017775412e-05
-5.10478134445418e-05
-6.06527917535691e-06
8.76731637927199e-06
-1.32975058034488e-05
-2.60164497215788e-05
-4.21613934521769e-05
2.52963061779204e-05
-3.2200704149236e-05
-2.81010099648962e-05
-1.82462883952354e-05
1.78250413112203e-06
-9.13490914634822e-06
-2.54800504017129e-05
7.50005555647032e-06
2.69460882755083e-05
-2.31959603899711e-05
-3.34089709195543e-05
-8.34159143133577e-06
-5.37360920567341e-05
-4.4975872534452e-05
-4.47113010577311e-05
-7.00653983215187e-07
-8.29944661913126e-06
-8.09209804681208e-05
-3.54147654317e-05
2.09340697022048e-05
-1.77443597697159e-05
-3.13061625939805e-05
-2.15762038356053e-05
-1.20648192009863e-07
-7.42104065963993e-06
-3.61513126782245e-05
-2.7269098810811e-05
2.78313843315053e-05
-1.02891383911142e-05
-1.90473242036437e-05
-8.99347548641023e-06
1.37946638636379e-06
-1.76298971058175e-06
-4.26200970114933e-05
-2.62946232004332e-05
-1.0312274708569e-05
-1.14592959513952e-05
-4.46413593582698e-05
-1.88384161452607e-05
-2.84344331757845e-05
-2.00786560124749e-05
-9.81301306322345e-06
-2.13375983027264e-05
3.3206248263194e-06
9.7133341151955e-06
-1.68283946860085e-05
-8.69089671240282e-07
-1.557204563384e-05
-1.20387734231706e-05
6.95588874846971e-07
-2.34448125324834e-06
-8.17698812621697e-06
2.04537961519298e-07
-6.14049959486282e-06
-1.00003678030429e-05
6.11542730449843e-06
-4.32428366021058e-05
-1.02854098528653e-05
1.86303554064446e-05
-1.81375887172582e-05
-3.99406486847054e-05
-9.60104532926017e-06
5.43342397978986e-06
-2.57239324310338e-05
-2.98880587377252e-05
-6.39874409368631e-06
2.68735012264307e-05
-1.34869474130475e-05
-2.02394485055778e-05
-1.3175412601268e-05
8.91101334149837e-06
-4.0017109055145e-05
-3.96977553634301e-05
-1.02840598826927e-05
-2.11234414489148e-05
-3.39333756474096e-05
-2.77733254684897e-05
-1.37307536173965e-05
-1.18750106648823e-05
-3.48551332845741e-05
-2.75685089780482e-05
-1.95852437521611e-05
-1.44404031538187e-05
-2.18595131504696e-05
-1.24920464686648e-05
-4.94712587990848e-06
-1.97424264148835e-05
-6.52447530733126e-06
-1.75708972995202e-05
-1.18574506218047e-05
2.11820362134236e-06
-1.57256863229853e-05
-8.8844732801935e-06
-1.16268760780652e-05
-3.54863988259434e-05
-3.95755921377697e-05
-2.2575292358907e-05
-2.98207385364651e-05
-2.88956543720834e-05
-6.04189121635729e-05
-2.45723009109152e-05
-7.83706476072302e-06
-1.9418311109778e-05
-3.51103666329896e-05
1.55695050178803e-05
-1.09136359119521e-06
-2.49841650714625e-05
-9.62402571036954e-06
8.79927602260711e-07
1.23613316261757e-05
-7.7616862855559e-06
-7.05073736065714e-06
-1.1489596027968e-05
-1.90985646704145e-06
-3.28600220433797e-05
-3.15465814454027e-05
5.43374553202827e-06
-1.38320763843681e-05
-2.07041751701154e-05
-3.75259168771706e-05
-4.93075332123323e-05
-2.01357025379297e-05
-1.38228932266048e-05
-2.61385484012054e-05
-1.39786069433114e-05
-1.42180626398091e-05
-1.12971129466282e-05
-5.16204054845103e-08
9.14637684957259e-07
-7.62914034354523e-06
-2.37563741427532e-05
1.72427296039135e-05
-1.06808676311902e-05
-1.25184902125904e-05
2.93048876656179e-05
1.72873917176383e-05
-7.98322193197598e-06
-9.93881386699228e-06
-3.55356944190946e-05
-3.91271020940224e-05
-7.0428638447783e-06
-3.77425982001479e-05
-2.08136069299842e-05
-1.9245783251578e-06
-1.30663405061278e-05
-1.71191394321065e-05
-2.14267292186711e-05
-5.88583116353604e-06
-1.30320721265157e-05
-2.96413403563362e-05
-3.48473821878706e-05
1.64169989623864e-05
3.41585029784189e-06
-2.39657510081791e-05
-2.23136125155485e-05
-7.78570612607246e-07
1.77223988533698e-05
-1.92941099180134e-05
-2.48241348730215e-05
-2.43581828806393e-05
-2.73494601726704e-05
-2.37139800967004e-05
5.73649568966449e-07
-3.0065216999993e-05
-1.59757556030469e-05
4.93460348556433e-06
-3.64970992802554e-05
-1.81176348020228e-05
-1.80876186666898e-05
-1.47170533512506e-05
-1.90103255752355e-05
-1.31283985737658e-05
-6.86015493265769e-07
-4.77020039885447e-06
-1.88730092229104e-05
-4.48921712253826e-05
-3.45838042461822e-05
-2.50130576041678e-05
-1.47977693525129e-05
-2.92054955401191e-05
-2.45394120392219e-05
-5.62447921198855e-06
-2.53944851375966e-05
-2.75467862985092e-05
-3.95638405692493e-05
-1.20992683160301e-05
-1.06973938363446e-06
-4.13515928093693e-05
-1.32354837961384e-05
-1.28428681851384e-05
-7.51639186056897e-06
-6.91074483970858e-06
2.44672771708522e-06
-1.1300813860689e-05
-3.72866249898092e-06
2.83683901990767e-06
-1.80947939048297e-05
-1.80618222026066e-05
-1.74232269840874e-05
-2.72263406645824e-05
-4.87332465204798e-05
-3.77434655724301e-05
-2.01900025175763e-05
-3.44670307209083e-05
-8.60366526719889e-07
-2.17308898374047e-05
-9.63417570611028e-06
4.39209649957777e-06
-7.32232687727788e-06
-1.54498006856749e-05
-2.76717139857008e-05
3.51360546086089e-06
-7.75953205481524e-06
-3.34027774600348e-05
-1.04777219066421e-05
1.76993179917631e-05
-4.00602447874517e-06
-1.11072179320663e-07
-1.68103413469116e-05
-2.89986780800161e-05
-1.29971390232223e-05
-1.95750214111709e-05
-2.67070022288856e-05
-2.64169678661708e-05
-2.07279696318918e-05
-1.29212823868087e-05
-1.90252218655359e-05
-1.68841673421959e-05
-7.40055445921652e-07
-1.89019822419767e-05
-1.19182546794773e-05
1.18567069679604e-05
-2.96413642958919e-05
-2.4108222953315e-05
1.33028141401486e-05
-1.88905476688547e-05
-1.93278426260296e-05
-1.89932320811403e-05
-1.76945788286214e-05
-3.63252557595699e-05
-1.76240034049963e-05
-2.52241546813391e-05
-3.99723051979212e-05
-1.88000834129763e-05
-3.78028079215745e-05
-1.79942519293686e-05
-1.1952450086184e-05
-1.97220372066955e-05
-3.21376059955412e-05
-2.54391034980533e-05
-2.03642942472159e-05
-1.109198012401e-05
-1.47061587777826e-05
-1.45525518303069e-05
1.07602387086522e-06
3.02759999963019e-06
-1.35462935394368e-05
-2.03474691375051e-05
-2.28269326639145e-05
-2.15761477673083e-05
-1.35287415549844e-05
-1.86670645850269e-05
-5.04183925719712e-05
-3.58475097417781e-05
-3.16767244910571e-05
3.7763044439427e-06
-2.99918872339617e-05
-2.18710901938951e-05
-4.5037999870383e-05
-7.93478068527273e-06
-4.84219289072189e-06
-6.67578991568367e-06
-2.08950300346804e-05
-9.87073142214567e-06
1.29034388821854e-05
-6.64592344026388e-06
-2.36896865277613e-05
-5.19214164424937e-06
1.44566871687827e-05
-5.80300118150638e-06
-1.734068087394e-05
-5.36609964311238e-06
-1.26267384824202e-05
-1.10093272492713e-05
-9.13787805708439e-06
-2.12650447975584e-05
-3.99381330180215e-05
-1.64191978563195e-05
-1.29922236416586e-05
-2.62446807235856e-05
-3.7843892275029e-05
2.87205480098769e-05
-1.37918597692573e-05
-3.59372972067532e-06
-5.4525754605672e-06
7.66335470829661e-07
1.45553725983096e-05
-2.92103705283179e-05
1.14252307602465e-05
7.89058284883139e-06
-1.24620272226643e-05
-2.61497259849126e-05
-1.1053349589851e-05
3.3826890878373e-06
-1.71124130616933e-05
-7.24082225810686e-06
-2.20992772672068e-05
-2.32283430108039e-05
-2.3949036141789e-05
-8.30790320680467e-06
-1.03307290692568e-05
-2.95632282084783e-05
-3.96388909215665e-05
-3.38164502958708e-05
-9.49995547884625e-08
-3.27179503543776e-05
-3.33091680893498e-05
-1.93130102190632e-05
2.25419207024864e-05
-1.72735076850327e-05
-2.80087434516522e-05
1.06507995444712e-05
2.52034995999028e-05
-2.56645544443995e-05
-3.72912826611733e-05
-7.87706042733843e-06
-1.56308102333102e-05
-4.2903978791668e-05
-6.07444633328766e-05
-2.1820484314315e-05
-4.34686150112802e-06
-5.23990177531724e-05
-5.85155891232746e-05
-1.22775260364678e-05
8.32956087487885e-06
-4.33857737316544e-05
-3.14046788838783e-05
-1.71523802313149e-05
-8.17777670940277e-06
-2.25745540628289e-05
-5.69164022030872e-05
-1.38618962940472e-05
-2.30646104415544e-06
-1.68470872584529e-05
-2.06385671305174e-05
-5.81178366188173e-06
-7.35257747561194e-06
-2.8057606351197e-05
-3.35815369408927e-06
2.24204171005984e-06
-1.62025841350342e-05
-3.89598189536438e-05
-2.91437348908942e-05
-1.53659223106402e-05
-3.00197754518944e-05
-2.7291910347048e-05
-9.98996632859745e-06
1.91332979570106e-05
-8.88652627046254e-06
-5.09239419658791e-05
6.08678372815588e-06
1.62893111951937e-05
-1.32199589022345e-05
-2.24496448317047e-05
1.83981582131443e-05
2.84256593595787e-05
-2.90274389372808e-05
-1.94434093422808e-06
1.08930092723967e-05
4.63168333431439e-06
-2.47896118011002e-05
-1.93479277041804e-05
8.35019322933971e-06
-2.80876762412109e-05
-3.29330403491485e-05
-3.05664577188643e-05
7.07285707405241e-06
-6.67708945325762e-06
-1.79841438421588e-05
-1.71169951659418e-05
-1.33662403441408e-06
-1.872633866099e-05
-3.5639303219346e-05
2.01672365767738e-06
3.29679279577855e-05
-3.60513959359741e-05
-5.89291606316286e-05
1.59395877340105e-05
8.80590621923966e-06
1.57739292132586e-06
-4.44626203300699e-05
-2.00941007506156e-05
-1.0759667613379e-05
-2.85348813660394e-05
-3.23470279562295e-05
-2.30690580366309e-05
-1.50606897578685e-05
-2.26315284112093e-05
-4.30989089599891e-05
-1.31460092590601e-05
-2.20216363443174e-05
-2.92515520860891e-05
-3.9149052800017e-05
-2.82734485996057e-05
-2.74702436268503e-06
-1.97108654814876e-05
-2.22265884241392e-05
-2.97371631284683e-06
-2.18527572388096e-06
-4.33929546229438e-05
-2.33384512211508e-06
1.33765910050548e-05
-2.66269890666565e-05
-4.01478042099796e-05
3.97422446862506e-06
-1.25670517098972e-05
-3.63005720483233e-05
-3.31198785841109e-05
-6.28162596455192e-07
-2.49134281218302e-05
-2.83474756546149e-05
-1.77252111762532e-05
-1.73745658329303e-05
-3.2500220515871e-05
-4.22027594071521e-05
-1.77814507771781e-05
-3.3154637708272e-06
-8.29991394562453e-06
-4.73348119978359e-05
-1.98187382181869e-05
7.00920683129087e-06
-3.64716779599529e-06
-3.37754234677049e-05
-1.9296037948657e-05
2.33111351138582e-05
-1.28847627762223e-05
-2.233254317844e-05
-4.29552218648952e-05
-1.94421787455349e-05
-3.4622205975105e-05
-3.71522757336389e-05
-2.93732150852302e-05
-1.03413423587304e-05
-5.91470203902749e-06
-3.03301077911256e-05
-4.03389390496854e-05
3.64363791172608e-06
-2.82133373243393e-05
-1.58598683194194e-05
-1.23863191478434e-05
1.54472114606539e-05
2.24941278384648e-05
-3.26915623794807e-05
-1.19303360768633e-06
1.25000253324154e-05
-2.83632033879364e-06
-2.40147117445723e-05
-6.36471975247184e-06
-1.25947009535639e-05
-2.56040569582139e-05
-1.06584257263727e-05
-9.6070720857252e-06
-2.88016131521582e-05
-1.72428079931939e-06
-2.04281001129644e-05
-3.48304707256891e-05
-1.69388824795432e-06
5.78013491814103e-06
-4.24461045826429e-05
-1.44113910700497e-05
5.98119301838999e-07
-1.68950865711454e-05
-1.83890327933489e-05
-3.78402478180479e-06
-3.33547542648621e-05
-1.49052757837899e-05
-3.32518456517736e-05
-1.86640231910622e-05
-2.53407610341571e-05
-3.22479258427587e-05
-5.1068132667867e-05
6.17242898468502e-06
-3.07992948042553e-05
-1.54914034859183e-05
-5.6522120541665e-06
-1.96134703695895e-05
-3.9485633719091e-05
-3.74096400454627e-05
-3.60060262562325e-05
1.51066215203844e-05
-2.29446163731423e-05
-4.43287996582168e-05
-2.72957209587781e-05
3.9509070728319e-06
-1.7096228376926e-05
-1.63864581938794e-05
-9.70953373981946e-06
1.18687386752431e-05
-2.11777088995153e-05
-4.50372326178087e-06
-1.42184447815613e-05
-3.28354303050229e-05
-2.79534548145216e-05
-4.14044860436354e-05
-1.03580800232349e-05
-2.2712877129291e-05
-4.03473989521102e-05
-1.94652797342749e-05
-2.41874209875314e-05
-1.32185234086907e-05
-1.64853880477738e-05
-1.78188553033441e-05
-1.65125769880323e-05
-1.62349493519933e-06
-2.88520107184701e-05
-4.09279947263465e-05
-3.70061958421099e-05
-1.4285089895032e-06
-1.91290172561423e-05
-4.25046233642529e-05
1.1614727768286e-05
-2.06111360782118e-05
-1.9509510498464e-05
-2.39324836502932e-05
-1.72341357887256e-05
-1.22971521302358e-05
-3.47033903955136e-05
-1.65405082152274e-05
-1.38502540600343e-05
-2.73296037477886e-05
-1.73158494352779e-05
1.73916343158867e-05
2.9103712206268e-05
-1.20604364247254e-05
-4.15254970726249e-05
3.76104800293214e-06
3.37481603542524e-05
-2.70702045310415e-05
-2.96922403909208e-05
5.51313126438314e-06
1.48683108913644e-05
-4.15842692586001e-05
-3.96769232715564e-05
-4.02181897891267e-06
-1.94775647188641e-05
-1.70880074101088e-05
-4.43527250571667e-05
-1.97989813497706e-05
-2.11204878825081e-06
-1.54200114916395e-05
-3.21395610490175e-05
9.33533720203897e-06
-1.58757711747094e-06
-3.08337388432974e-05
-3.17844255972676e-05
-3.47094259680787e-05
-4.09511636214884e-06
-3.71430414381215e-05
-3.01831282600859e-05
-9.2644029153988e-06
-1.43394633118004e-05
-1.05353457566494e-05
-4.48914435460484e-06
-3.77603700353701e-05
-3.86175558597762e-05
-2.9579335080506e-05
-2.73429822445956e-05
-3.53119501849759e-07
-3.00815663215376e-05
-5.67852210278348e-05
-3.46606369914448e-05
-1.21525640979071e-05
-4.62187380862983e-06
-1.96904447875787e-05
1.4811589112678e-05
2.24912000227478e-05
-2.2675741480592e-05
-3.83115919702167e-06
-7.50665842912913e-06
-7.8679086627252e-06
-2.30595567450512e-05
-3.44871337339186e-05
1.51755169348625e-05
-2.50850186457001e-05
-4.3894691397615e-05
-3.6763318458067e-05
-1.41124450978436e-06
-3.17094538841807e-05
-5.0064270893755e-05
-3.61993375446408e-05
-8.22597875878348e-06
-7.22279914068578e-06
-5.33469807483772e-05
-2.1189857837275e-05
4.73896657829082e-06
3.74956691272589e-06
-3.24563181269888e-05
-2.05909164769292e-05
1.99279052986131e-05
1.43236818560936e-05
-2.6224395129869e-05
-1.60933301730208e-05
-2.07949067277908e-05
-1.58781315694414e-05
-4.93935134741681e-05
-2.23759572329474e-05
-9.90165146005043e-06
-2.66550973248161e-05
-2.74783591396271e-05
-1.77555104344194e-05
-1.64265817428981e-05
-5.4700295602412e-06
-4.61289515883906e-05
-8.85630821714693e-06
-1.00976080514143e-05
-2.9251484689821e-05
2.66597005557235e-06
1.20322325569889e-05
4.58167124575078e-06
-6.87193620226956e-06
1.41132546082848e-05
1.72517380491239e-05
-6.2646015625393e-07
7.49902265824273e-06
-1.94975025540328e-05
-1.55393530573984e-05
-4.18263157035833e-05
-5.50093370648192e-05
-1.72414165117211e-05
-3.0383941255289e-05
-3.01369236008421e-05
-4.57675067872428e-05
-3.00452179505046e-05
-3.12889236873748e-05
-4.30606146151541e-05
-3.52992744966195e-05
-1.80783886730483e-05
6.20595585121135e-06
-8.36124605265319e-06
-1.29465429673306e-05
3.15065039413956e-05
1.93470647107042e-05
5.29990826315627e-06
2.86807995905152e-06
-8.45783382348892e-06
3.575424532124e-06
-1.80434057309108e-06
-4.3811325564462e-05
-6.02330677581235e-06
-1.4502431702534e-05
-1.64996120300852e-05
-3.81610390793683e-05
-1.04564704816017e-05
-4.06691335211048e-05
-5.2041033260652e-05
-4.14969656687072e-05
-3.19434850759338e-05
-1.83350966948667e-06
-2.68408174488537e-06
-1.17736589613474e-05
3.52423229225857e-06
-6.74465201171125e-06
-2.70675913082073e-05
-5.91061790545484e-06
-2.60983784965686e-07
-1.48183836596198e-05
-1.09665928151743e-07
-1.76003934972031e-05
6.60372010116636e-06
-2.35908528290833e-05
-4.50111067099901e-05
-7.96226860631808e-06
-2.64863011893048e-05
-7.17927163251652e-06
-2.0459508587875e-05
-2.12401079212275e-05
-1.38158957103004e-05
-1.84201872653732e-05
-3.36279967928027e-05
-3.55182925777319e-05
-2.12190026789343e-05
-2.47494810526339e-06
-9.11011498583249e-06
-2.7951305193847e-05
2.18627783685593e-05
-4.35779833358036e-06
-8.70329726935464e-06
4.17838329684229e-07
5.01673369756746e-06
3.8660804546891e-06
-9.21897810494978e-06
-3.42865067165376e-05
1.44766448428313e-05
-2.32647483087853e-05
-2.99407965827007e-05
-2.84050915098911e-05
-1.89730081432576e-05
-2.54435134817001e-05
-4.88512276476864e-05
7.2567958689091e-06
-9.46433593715944e-06
-2.1763985097384e-05
-8.30713661064305e-06
1.73813827079647e-05
-2.49578869813206e-05
1.36310851178528e-05
1.70370289521941e-05
1.15302127517663e-05
3.20551209320559e-06
-2.19434903598582e-05
-1.33056390538015e-05
-6.99902117756966e-06
-1.20977389909109e-05
-3.97120974141348e-05
-4.18976822230794e-05
-2.67497359375418e-05
-3.07272025855751e-05
-2.03820666495469e-05
-4.61989533968819e-05
-1.58119580029516e-05
2.2136030869979e-05
-3.39436606588636e-05
-1.15398678336661e-05
1.88391813540007e-05
1.31697755501624e-05
2.83449753612761e-07
-1.16781956121379e-05
-2.07830636307042e-05
-1.59818019513591e-05
-3.03780914065801e-05
-4.80964520530164e-06
-7.2574325308982e-06
-4.44053465804452e-05
-1.87044813125509e-05
-2.84655617504035e-05
-3.40654998791089e-05
-1.27513631959684e-05
-3.20175080634577e-05
-3.7403835240621e-05
-3.53658221239487e-05
-6.14060259075202e-05
-2.64015535259695e-05
-5.19385893756906e-06
9.17654169398011e-07
-2.64315025998271e-05
-1.88403550701946e-05
-2.06606211202758e-05
-1.62275914798113e-05
-3.63469209711895e-06
-2.79881966946166e-05
-1.40469889700193e-05
-4.60285651396234e-06
-1.93962870901082e-05
-2.6023854436588e-05
4.20968279572852e-06
-2.78815867757287e-05
-4.46115246016438e-05
-2.19532267805905e-05
3.32514830784255e-06
-4.45872789634449e-05
-4.34309703430216e-05
4.95965745296797e-06
-2.56180793352307e-05
-2.97948396532753e-05
-2.8975162631957e-05
1.40848476269446e-05
-4.10954965698889e-05
-2.53981479366771e-05
-9.65221957660595e-06
8.74857462311792e-06
2.23614719342219e-05
6.41882287661417e-06
-2.57644472519425e-05
-9.8300041216325e-06
1.49546419244711e-05
-2.62774968311652e-05
-3.30671600088371e-05
1.8349474922726e-07
-1.69883532481452e-05
-1.32426032486827e-05
-1.81159216442145e-05
-1.64286512934762e-06
-1.63544079451619e-05
-2.98681285542866e-05
-2.54460104248589e-05
2.76652552888928e-06
1.20865936199925e-06
-1.38392623417889e-05
-4.10036094201552e-06
-5.17366260168541e-06
-7.01949815932103e-06
-2.03328453706602e-05
-3.77491799424934e-05
-2.03494500842369e-05
-2.54444690528308e-05
-2.31099705393351e-05
-1.7544096727428e-05
-2.98793640658097e-05
-3.40553643199185e-05
-1.67445490545391e-05
-6.97766333470591e-06
-3.68235738008546e-05
-2.22186592915573e-05
-2.3872794331686e-05
6.21825308762685e-06
-1.67780587325294e-05
-2.96026631096945e-05
-3.23346739117621e-05
9.12344762231847e-06
-1.27988469162837e-05
-3.92693992286402e-05
-2.72922879581329e-05
-5.26985067257098e-06
-7.46787746099881e-06
-5.30069099961828e-05
-2.59898729219502e-05
-1.4586232837525e-05
-6.36568407321445e-06
-4.8360849286788e-05
-3.09209267612088e-05
-1.83971521151419e-05
-3.74502972105931e-05
-3.63157943102789e-05
-7.7304635727917e-06
-2.44503916857996e-06
-1.99382683635362e-05
-2.59865422902992e-05
6.5660514245086e-06
1.80932576569111e-05
-5.87304313910617e-06
-2.27496668204189e-05
3.37748806595762e-06
-1.05273095742688e-05
-2.81292435617382e-05
-1.00669108140384e-05
-1.94170719025562e-05
-7.27798187378032e-06
-2.55251418386948e-05
-3.27475130278076e-05
-1.95470353104476e-05
-1.91122781845107e-05
-5.82096285218108e-05
-3.03702957990992e-05
-8.46256319811221e-06
-5.97580307682751e-06
-2.07180877919143e-05
-1.2278257230303e-05
-9.28917739159435e-06
-1.84237488994484e-06
-7.54702451714177e-06
-3.93694695192161e-07
7.27115276951588e-06
-4.61869537870261e-06
1.4424270213362e-06
-7.86233967620043e-06
-3.00063719054993e-05
-1.78069953235733e-05
-4.32286694437094e-05
-2.17867595084079e-05
-7.90422530642601e-06
-3.72731909069219e-05
-4.62803878898269e-05
-1.46864428429836e-05
-8.16938659354076e-06
-1.59239741028159e-05
-3.46643817183389e-05
3.06655991823305e-06
-1.93271511731285e-05
-3.93552091776452e-06
-1.07678635880878e-05
9.34392144580881e-06
-1.75901636878923e-06
-2.63012817041312e-05
-2.34395729698891e-05
-1.21016264335611e-05
-9.46086927907105e-06
-2.00091660065339e-05
-1.75327044415261e-05
-1.56506606964642e-05
-1.66548068137129e-05
-3.19556689054091e-05
-1.17702791232273e-05
-3.22847421725948e-05
-4.005622307578e-05
-5.12657922556228e-05
-1.99674544152752e-05
-2.35886215166299e-05
-1.38744148453724e-05
-1.890834487133e-05
1.27650178351877e-06
5.04969270554625e-06
-4.42040946968629e-06
9.26685255020165e-06
1.34294777653779e-05
9.78960294770647e-07
9.14506562892278e-06
-1.25910800525409e-05
-1.94412031335357e-05
-3.75185363599359e-07
-3.22521560322163e-05
-3.5024323118619e-05
-1.68975058657167e-05
-3.50369551344982e-05
-5.28246763806882e-05
-4.94853813030577e-05
-1.26245024705271e-05
-3.84475786461608e-05
-2.30062552076435e-05
-3.8193551978333e-05
-3.7811892570059e-05
-2.16837526316706e-05
1.54013891072994e-06
-1.37182998083059e-05
-3.03735116796441e-06
7.06602541512769e-06
4.15016675932675e-08
2.29832474929194e-06
8.68509915185338e-06
1.79958519965993e-05
-1.51412824931107e-05
-1.12374382734093e-05
-1.52060439548531e-05
-3.69659064955333e-05
-2.64381414873955e-05
-3.7099153835683e-05
-3.81379710539967e-05
-3.09355604575126e-05
-4.6379895271061e-05
-2.25712223912271e-05
-1.79130024740685e-05
-2.77760423158039e-05
-2.99992107375509e-05
-7.80443631326758e-06
5.42934599714984e-06
-1.21357419606407e-05
1.04289261436161e-05
1.32135713754466e-05
8.62704299820854e-06
5.92194678224544e-06
-1.04868087731738e-05
1.3605406618184e-05
-2.19561033552578e-06
-1.08118497442462e-05
-1.23532591046973e-05
-1.11771001559132e-05
-1.56827188635844e-05
-2.08423854949376e-05
-3.55347066612585e-05
-3.08566482560217e-05
-4.2528569682284e-06
-2.21830124601077e-05
-1.98200718770854e-06
-1.75443729856783e-05
-3.16866471006063e-05
-2.42251929033383e-05
-2.80396205845793e-05
2.25331923212365e-06
-1.31767012868727e-05
1.91168612358083e-05
-4.68716233889405e-06
-2.20118203227191e-05
-7.32740800266646e-06
1.84322287202503e-06
-1.22072759742916e-05
-1.61619415548475e-05
-1.31698065702436e-05
-5.527059188493e-06
-5.08554348461884e-05
-1.87113616357672e-05
-2.73712435732003e-05
-2.81691199854871e-05
-4.46042024569452e-05
-2.82961136376949e-05
-3.26478140526507e-05
-3.62986787781889e-05
-2.19049054578146e-05
-1.80025080668982e-05
-7.56957179357749e-06
-1.42929164309344e-05
-2.6449553117731e-05
-1.63285038136585e-05
8.11069070287439e-06
-2.49218862364871e-05
-5.08477251196882e-06
-1.39410110680032e-05
-2.58935251641148e-05
-1.46404351482297e-05
-2.70276831292552e-05
-2.92847222737823e-05
-1.38209750230175e-05
-3.85371901647147e-05
-2.40084917438524e-05
2.62160044271113e-06
-1.85694389052221e-05
-2.63206437567558e-06
-1.92972025465364e-07
4.91907354219617e-06
-1.34416045445901e-05
-1.9079566102003e-05
-1.27275724465996e-05
2.13190985750146e-05
1.73755648570353e-05
-9.34384225118888e-06
-7.18056786466999e-06
1.249278160718e-05
-1.73796105629888e-05
-9.07798942183495e-06
1.38974807162726e-05
-8.48091407872494e-06
-2.52955768443338e-05
2.01372508545473e-06
-1.94622232079731e-05
-4.52648121461422e-07
-3.09529947678725e-05
-4.13846322946415e-05
-1.57793813545489e-05
-1.35043613889537e-05
-2.8734558481955e-05
-1.30191791188689e-05
-2.10064172587561e-05
-3.0962559102929e-06
4.38742092160238e-06
-9.72784124456547e-06
-2.45939184243271e-05
-2.58020545166752e-06
8.70409731467217e-06
-1.35817611955675e-05
-1.61168414330569e-05
3.06131971949631e-06
6.6893440002856e-06
9.494735409578e-06
-3.18520038975304e-05
-1.32554342072005e-05
-1.22907683212481e-05
-2.54114530341681e-05
-7.05992066490344e-06
-2.18087925284359e-05
-1.14302397098668e-05
-2.28446480692104e-05
-2.3096190994279e-05
-1.76150325636681e-05
-7.67573614388492e-06
-2.94315117229367e-05
-1.88265614738939e-05
-7.96302230958494e-06
-2.937796366071e-05
2.5925691578299e-06
-7.39608831874314e-06
-9.31585933836714e-06
-1.5731766713763e-05
1.2306269217217e-05
4.96964501883529e-06
1.28222311183244e-05
-4.29805770204165e-06
-3.11656531654608e-05
-3.20139180408111e-05
-8.1620460712752e-06
4.94050476966795e-06
-2.6008861511761e-05
-1.69504705257466e-05
-4.80929717273745e-06
-1.9878574885001e-05
-5.09729010713112e-05
-3.58586888042441e-05
-1.02765477555975e-05
-3.13487956414785e-05
-3.31270728040667e-05
-2.45657801690395e-05
9.19702295005496e-06
-2.16073045152528e-05
-2.94036682181471e-05
1.18859511514631e-05
-5.63706925447795e-06
8.83059210150752e-06
-2.76679123525813e-05
-1.78664203318802e-05
-3.03801002248823e-06
-9.48423689474886e-06
-3.49014498218602e-05
-3.20937004468973e-06
-1.39347047535131e-05
-9.20601055597156e-06
-5.85127654203671e-05
-2.09127808531307e-05
-1.0097839169558e-05
-2.25937282541265e-05
-1.56487389329503e-05
-1.53095807748032e-05
-1.76361947376753e-05
-1.44059266237901e-05
-4.3173961095255e-05
-5.12514304606295e-06
1.55547220386306e-06
-1.95539950072838e-05
1.12874033647494e-05
-4.86397307526491e-06
9.71819148199482e-06
1.44731582627154e-06
-1.55417944601341e-05
2.4154309610479e-05
-2.65658547352235e-05
-2.09880535894947e-05
-1.82143077209069e-05
-2.04947004277384e-05
-2.47673338666755e-05
-2.58975553453228e-05
-3.0553511535599e-05
-2.42490159433938e-05
-3.82376075806523e-05
-3.53444806271853e-05
-1.66172921430645e-05
-3.16788703485366e-06
-3.0922966145181e-05
-3.1425313063563e-05
-7.90023917540922e-06
-8.72019861699518e-06
-2.44776188149709e-05
-2.54718287078363e-05
-1.5547641607326e-05
-1.72145514572447e-06
-1.30089198252437e-05
-1.01503869359273e-05
5.84118187809662e-06
-6.57211364472851e-06
-2.22283027091133e-05
-5.28706536542108e-05
-3.24434570562634e-05
-1.97352429213489e-06
-2.73142801094253e-05
-4.87166428729782e-05
-3.07930801179648e-05
-1.04413476671282e-05
-2.30347581301724e-05
-6.41189094560905e-07
-6.39736684874658e-06
1.73008624848913e-05
-1.17352663231852e-05
-1.36205841191448e-05
-4.51643968181166e-06
5.16374696428569e-06
-1.72953801420588e-05
-8.84870013915964e-06
-1.13317926848789e-05
-9.41874158772956e-06
-2.61147513406694e-05
-2.5128443176271e-05
-1.10932407946369e-05
-5.50249128690684e-05
-1.26973589897092e-05
-3.70009044502156e-05
-4.65853823332202e-05
-3.91344329185858e-05
-3.53831393668352e-05
-1.29669098238215e-05
-1.1985397686974e-05
-3.99933763163553e-05
-1.68233162130641e-05
6.50239067033307e-06
6.52995253138006e-08
-3.05508238106751e-06
1.55595388669517e-05
-9.27123040010476e-06
-1.03621739874655e-05
-1.73377401295389e-05
-1.55782472136202e-05
-4.00032190622671e-06
-6.46609153914593e-06
-3.25798995204968e-05
-3.97823296764263e-05
-1.19281721588302e-05
7.68096209558793e-07
-4.89591511606528e-05
-1.06601821854579e-05
-1.04745964989099e-05
-5.76907493669183e-06
-4.12074992480606e-05
-6.77700850103124e-07
-1.51799048478465e-05
-2.07190578758672e-06
1.33147270280081e-06
-9.16158386981394e-07
6.05323432405334e-06
2.04525512279365e-06
-2.30058948386278e-05
-3.84532181875102e-06
-1.68869893687301e-05
-2.08279087217693e-05
-1.75596335989004e-05
-1.14220483606635e-05
-3.59327261253079e-05
-2.63853574522256e-05
-2.68450964869999e-05
-2.76122175560272e-05
-2.55499435639197e-05
-1.39098192434437e-05
-2.55467650613273e-05
-2.26316507671428e-05
-1.11670970604541e-06
-1.7565282024794e-05
1.0961645794048e-05
7.97399498920076e-06
-1.40595420450944e-05
9.98133458436361e-06
-4.62341941110852e-06
7.20506008620721e-06
1.24821307866592e-05
-3.06465945386092e-05
-3.82400019606244e-05
-4.51714515775175e-05
-4.58438673387482e-05
-3.79010578682696e-05
-4.29636595728382e-05
-1.70945211277184e-05
-4.2117575808923e-05
-3.59687211274654e-05
-4.68012528097852e-05
2.28658914230059e-06
-7.09779818202279e-06
-1.11147317517996e-05
-1.76234285410282e-05
-6.53850418465961e-08
-7.14130976708433e-06
4.27734378427705e-06
-6.59206501105693e-06
-1.80683651580982e-05
-2.10329209195933e-05
-1.84119384312221e-05
-3.78428953560397e-05
-3.32812765556925e-05
-3.1177837838086e-05
-3.4477132734477e-05
-2.3538486804725e-05
-1.92902232635461e-05
-3.09715036178166e-05
-1.64970752174306e-05
-3.56272412059921e-05
-1.47578646031876e-05
-1.64913221357399e-05
5.76110362745422e-06
-4.19341169013892e-06
-2.10992264135292e-05
-1.24843830622108e-05
-9.66019896949172e-06
9.53716907705118e-06
-2.46078412035807e-05
-3.45944964369109e-06
-1.22068268851779e-05
-3.79423993817105e-06
-2.88326147565527e-05
-3.06725383468966e-05
1.26299270723094e-05
-3.79864040814996e-06
-2.24731873948246e-05
-2.85907415118335e-05
-2.53502340425092e-05
2.58831035947461e-06
2.93405931532036e-06
-1.02894551316505e-05
1.75558707934728e-06
2.86421157647882e-05
-1.61991974075329e-05
-2.69984281794011e-05
1.0993598058167e-05
-7.90015759884148e-06
1.7856733832507e-05
-2.09358350062147e-05
-1.62993533733671e-05
-2.01798166603171e-05
-6.21849748878797e-05
-4.51174490047268e-05
-3.76531145974298e-05
-2.61963686083473e-05
-2.18819265568877e-05
-3.74366829767346e-05
-2.19127432119436e-05
-2.25203238971714e-05
-2.38953857704353e-05
3.82128293662641e-06
-1.57863138726734e-06
1.26931657907563e-05
-5.79208424420283e-06
3.02872924591523e-05
6.4711166091957e-06
6.80898830428456e-06
-1.46570190098414e-05
-1.88379571275449e-05
-4.66926804953227e-05
-3.9129472834649e-05
-1.1762641932077e-05
-4.37995587500257e-05
-2.94859861210131e-05
-4.15829610594436e-05
-3.06540584206533e-05
-3.75596923079097e-05
-4.36244047984749e-05
-3.59512249702742e-05
6.77508988622268e-06
-3.37855622667959e-05
-1.01872353848929e-06
-7.10222042709784e-06
8.55912327586892e-06
4.84754748679665e-06
-6.49339295775113e-06
1.58499304923735e-05
9.47144495546139e-06
2.84548781337249e-05
-1.50903304691052e-05
-1.07301408964939e-05
-2.28794504193514e-05
-2.00587410069668e-05
-2.77305784837413e-05
-3.63572285118561e-05
-3.40978665867767e-05
-5.24046142904052e-05
-3.34314257447405e-05
-5.75408387741649e-05
-1.3679016395734e-05
-1.90068528445194e-05
-3.21690612210296e-05
-3.48517338064961e-05
2.58459701459916e-08
1.41673593704897e-05
1.24670933259548e-05
-1.62618580962007e-05
4.81887584456541e-06
-3.61578271550116e-07
1.19597865234706e-05
-2.36618657650651e-05
-3.36638387325457e-05
-7.35562128488447e-06
-1.54573129541316e-05
-2.12061875725558e-05
-2.40873796095091e-05
-1.45875481261692e-05
-1.66546574383997e-05
-3.97545971275159e-05
-3.82113747295771e-05
-1.63540536867224e-05
-3.15511050154998e-05
-1.44149100446525e-05
-7.15910257824387e-06
1.83211203172659e-05
3.71999222716309e-07
1.37986146914173e-05
-7.39117065796412e-06
2.74705712309803e-06
-6.81628249505756e-07
3.83496681946783e-06
5.43298238412911e-06
-3.49187518063484e-05
-2.97615162870454e-05
-1.4684486577769e-05
-3.05644662602779e-05
-4.6370412334905e-05
-3.41982345764361e-05
-1.36239014376377e-05
-3.47982743262402e-05
-3.9171522409111e-05
-2.98149087876578e-05
-1.4355399712778e-05
-8.54129092672987e-06
-1.48445219941198e-05
-4.85607459932854e-06
-1.11236034251734e-05
3.39138202655544e-07
-9.39228722641858e-06
-3.63873136391247e-06
-3.98473681123084e-06
-1.76503410259288e-05
-1.28719137149123e-05
-3.0361194884414e-05
-3.65095972147002e-05
-2.85019011030473e-05
-1.16686053402459e-05
-4.46666636845554e-05
-6.23450312989962e-05
-4.17432087429103e-05
-5.31021523411456e-05
-7.4165149657082e-05
-5.08488368138406e-05
-2.56359200649233e-05
-2.50058699325876e-05
2.32153968511015e-06
-1.86644378337543e-05
-1.21823034001499e-05
1.03045824390684e-05
1.55473658460581e-05
6.87259641614267e-06
1.0683133067207e-05
-1.44406495720875e-05
1.10496335417406e-05
-1.4508137825467e-05
-1.36643644320264e-05
-2.75038234063111e-05
-2.79506702493185e-05
-2.18397140364027e-05
-4.83137283515748e-05
-5.05842380669667e-05
-5.61708256324833e-05
-2.48710668125446e-05
-1.49115836019389e-05
-2.44214969173721e-05
-1.99104116987325e-05
7.1378060264344e-06
-1.71263359325434e-05
-1.1489289212522e-05
-3.01415693453e-06
9.49111555496827e-06
3.06842333344147e-06
1.39045443390802e-05
-3.82827032247326e-06
-3.33736506183137e-06
1.44024475198663e-05
-1.40919055096301e-05
-3.46657465315905e-05
-1.81830881287157e-05
-1.90926414719373e-05
-5.15323397689372e-05
-3.57506159944579e-05
-1.27175899432419e-05
-2.42253070139163e-05
-2.20161307103154e-05
-2.06686966924441e-05
6.27464144093783e-06
-3.89078935298025e-05
4.79580280808556e-06
1.91798185285849e-05
3.95330796045614e-06
2.78025768743894e-06
9.12359054493384e-06
-1.2418228926082e-05
-2.0415423196591e-05
-1.91923724012662e-05
-4.35932268632384e-06
-1.33822578046642e-05
-3.10775602062638e-05
-3.43781044038643e-05
-4.62151565281261e-05
-5.60007000881308e-05
-3.89286033823696e-05
-5.19089903003373e-05
-2.023827779956e-05
-3.74126554134985e-05
-3.39671485796609e-05
-3.10704709641241e-05
-7.06490051955673e-06
-7.75126367775221e-06
6.3517925936622e-06
2.30832968315723e-05
2.32744624559196e-05
1.01679472100911e-05
1.24089673166247e-05
-2.06186855854304e-05
-1.05480537588174e-05
-2.23514583396829e-05
-2.75708713301805e-05
-1.79839583297003e-05
-2.16694960712935e-05
-2.81376201639497e-05
-3.69326403881491e-05
-3.43381062621095e-05
-3.64829078373357e-05
-4.81454785101531e-05
-1.02039929928846e-05
-5.21176630364168e-05
-8.55979903363935e-06
-1.22423478647716e-05
5.74182198696119e-06
-5.05324459030374e-06
-4.90308655032715e-06
-5.53095507537402e-06
2.19265448325802e-05
-1.13162788207008e-05
-8.06054232878678e-06
-1.41783753377285e-05
-2.33496705496084e-05
-1.66368428553643e-05
-1.39348196127826e-05
-9.89042979115926e-06
-3.62682708140352e-05
-5.04441221428457e-05
-3.66635997208166e-05
-3.14745167555196e-05
-2.18228769328922e-05
-3.24399063501525e-05
-4.84624596022453e-05
-1.4682885273067e-05
-2.46026931446687e-06
-9.61753517163821e-06
-2.87097135500642e-05
-8.85014788642648e-06
1.73369871987076e-05
2.53461720509575e-05
6.76949655507132e-06
5.03353719308345e-06
-2.92691286975018e-07
-5.97943250679446e-06
-2.9038502260296e-05
-3.24632897960394e-05
-4.94022841866482e-06
-2.59046331287589e-05
-3.63206947008139e-05
-2.08592292217175e-05
-1.3696296212501e-05
-3.38653377378257e-05
-6.87892334342967e-06
-1.94139528495167e-05
-5.38746305169707e-06
-1.12973837314182e-05
-1.90765760532356e-05
1.00862330916973e-05
1.54622756325172e-05
-1.93362613816847e-05
7.02391385646932e-07
-8.54584758314298e-07
-1.88118185571911e-05
-2.36020356086836e-05
-1.36555502630867e-05
8.56719331142505e-06
-1.71177644070405e-05
-1.64128575032527e-05
-2.01577719798561e-05
-2.0122125216748e-05
-5.01499541318516e-05
-2.34267112797118e-05
-2.88447495669382e-05
-3.17327196029043e-05
-2.47850658702618e-05
-1.97522088733607e-05
-3.60132095225597e-05
-1.13078296601287e-06
-6.80170165425962e-06
4.3789112425178e-06
-1.91958349095157e-05
-5.6017575058589e-07
-1.13127981353602e-06
-1.11530793005652e-05
4.56505475375794e-06
-1.07465077844399e-05
-1.15950991536916e-05
-1.01570963073414e-05
-2.0592238128996e-05
-3.3631651778816e-05
-3.53669615606485e-05
-2.78701648773603e-06
-1.7795516772685e-05
-5.06802845612535e-05
-2.36587950331439e-05
-1.98664618392322e-05
-3.03921421106354e-05
-2.18423671545135e-05
-1.39638242108173e-05
3.77893507309078e-06
-2.78944023938246e-06
-2.77838849537571e-05
-9.94696800077899e-06
-2.85280387369304e-05
-8.69669240561468e-06
-2.14201630611486e-05
-1.44563784281239e-05
-2.51232180093835e-05
1.64251947747949e-05
-9.85053866856098e-06
-6.72892928370706e-06
3.61501244773358e-06
-2.26467267357554e-05
-1.14716024137486e-05
-2.0457322712924e-05
-2.01751927420493e-05
-2.68123156285841e-05
-2.53849966406443e-05
-1.16442809904801e-05
-1.08958265121712e-06
-1.8663163673231e-05
-3.01691787580292e-05
9.3623381318946e-07
-1.27595674594311e-05
-2.26457105719977e-05
-1.69049508122887e-05
-3.64420362030445e-05
-7.3095808614269e-06
-5.34368145796111e-06
-2.0272505973128e-05
-2.6029258764163e-05
-7.93061792648451e-07
-6.16438705882948e-06
-1.50741767005642e-05
-2.02307525118699e-05
-2.81193882317248e-05
-2.14465130437454e-05
-2.16373632598276e-05
-3.22743486564939e-05
-8.1678351976412e-06
-2.26737746128882e-05
-2.89063582692845e-05
-2.57467915822428e-05
-4.3051253328861e-05
-5.9652815964605e-06
-2.10798591379164e-05
-2.22023257212999e-06
-1.17482974768225e-05
-3.47639451725865e-05
-1.15020052235714e-05
2.07494157614454e-06
1.75743958900662e-06
-3.65948771575191e-05
-7.87674584768687e-07
-2.36004265132425e-05
-2.36334414779325e-05
-3.26936824699193e-05
-1.1867002638228e-05
-2.14146007993235e-05
-3.92977389905695e-05
-1.71587022576633e-05
-3.29729829827668e-05
-5.79743249046715e-05
-5.92701830767027e-05
-3.65910001206033e-05
-2.39772156501511e-05
-3.83095618198249e-05
-3.97383318006524e-05
1.15421441443991e-05
-2.12040033566913e-05
-1.65367046879099e-06
-9.5520362644885e-06
-2.02692794809102e-05
-2.12509635744761e-05
-1.81221904810654e-05
-6.51750812352413e-06
-1.4365068843094e-05
-1.17811275312937e-05
-1.53298532665619e-05
-2.52760426841924e-05
-2.82467726817123e-05
-3.73636208265725e-06
-1.65821149510997e-05
-3.21613012093159e-05
-2.24342032524357e-05
-1.6451992516975e-05
-2.07227738226549e-05
-4.25543993968759e-05
-6.54376214326441e-06
-1.60361508544171e-05
1.19000347796565e-05
-2.36570435598499e-05
-2.41665061806293e-06
-1.99419481465093e-05
-3.14683062418584e-05
-2.01840262596533e-05
3.16326657185743e-06
-8.55775894567908e-07
-1.31816894982563e-05
-1.6573432691271e-05
-1.12988448221496e-05
-2.4897844074552e-06
-3.04107016098051e-05
-1.11859328021731e-05
-1.14766307322817e-05
-1.39439630568068e-05
-3.84302796067296e-05
-2.33651167391935e-05
-1.10046943680646e-05
1.50486098413866e-05
-2.65154050080712e-06
-2.36031287106958e-05
-9.0131088405721e-06
6.18457687563684e-07
-2.67845853962102e-05
-2.14828821802889e-06
1.95411990655141e-06
-8.3651507488325e-06
-3.54322567002785e-06
-2.09586051285754e-05
-1.43252848473947e-05
-1.21745014738078e-06
-1.17537928273354e-05
-1.29345984772154e-05
-5.56458899912462e-06
-7.46012563106746e-06
-3.75374688798975e-05
-1.47180230252056e-05
-1.19160207647224e-05
-3.44010573913538e-05
-2.0381040349693e-05
-6.24439620031211e-06
-2.40228191539736e-05
-4.58075837565228e-05
-1.7561209023809e-05
1.0880628184987e-05
1.72202692746031e-06
-3.69391490492786e-05
-3.68420271638613e-05
6.27449291924134e-06
-5.6363737996555e-06
-3.63718764905883e-05
-1.71774001552533e-05
1.75127652992113e-05
-5.2385282209119e-07
-2.41603172826359e-05
-3.20715003669733e-05
1.22298731365611e-05
-2.64313451282775e-05
-3.62096901362721e-05
-1.1963689323349e-05
-8.1865950286726e-06
6.43750745000992e-06
-5.85154367016562e-05
-1.96032255230262e-05
-1.46032488446684e-05
-1.05847656658717e-05
-3.77635196062206e-05
-5.39893348581663e-06
-5.39126940250167e-06
-1.51126317476661e-05
-2.49128039655358e-05
-1.4338224476948e-05
-1.88603399360553e-05
-2.66322945759256e-05
-1.6386204537051e-05
-1.81966443004171e-05
-9.00389139222536e-06
-1.80221128936533e-05
-1.77863562932922e-05
-3.98125294946599e-06
-2.82103827954476e-05
-1.40059994371161e-05
-1.33589528868429e-05
-1.3514626205766e-05
-1.6650826444673e-05
-3.70485605872049e-05
-1.29800366368986e-05
1.54920910745787e-05
-1.07545757728715e-05
-3.98181961371599e-05
8.40860505905062e-06
2.14048522200518e-05
-3.56411665957122e-05
-4.89324817521302e-06
2.18692799697568e-06
9.35588383864966e-06
-4.69105744289277e-06
-5.60966873071029e-05
-5.03509427665477e-07
3.80499807563913e-06
-3.72504136905161e-05
-3.46590938930991e-05
-1.82211843643976e-06
1.02744158858211e-05
-4.18342058482774e-05
-2.21862112030818e-05
-1.94707794497497e-05
-4.06090953742767e-06
-3.56910221398105e-05
-4.05985241784436e-05
6.87520883458977e-06
1.82375005456964e-05
-3.23030703436042e-05
-8.40803724971876e-06
8.95071846279447e-06
-1.22466198780628e-05
-2.6852972226185e-05
-2.75762514901001e-05
9.00550996196623e-06
-2.01834399536388e-05
-1.57930423141324e-05
-2.09370699260549e-05
-1.87150192731633e-05
-4.99411587484507e-05
-4.45849753961967e-05
-2.94065221955496e-05
-1.3932632261727e-05
-4.49942979357265e-05
-2.3451327322388e-05
-4.29499082424292e-05
5.67794582760587e-06
-1.78613205611531e-05
-4.01634958634783e-05
2.1023563660339e-06
5.68337590122418e-06
-2.11167406885091e-05
-3.8813874216726e-05
-1.35851528759265e-05
1.55500809178339e-05
-3.50109042366849e-05
-2.90187967272181e-05
-2.16499784285872e-05
-4.68534761950947e-06
-3.93076908725215e-05
-4.05104396057626e-05
4.92275407801146e-07
-2.07476218180847e-05
-3.30577107909155e-05
-2.06807302934532e-05
-1.8613873563142e-05
6.62167313541986e-07
-3.60166740642132e-05
-4.25792859536307e-05
-3.72548051873903e-06
-1.39474113767692e-05
-2.77886747873102e-05
-1.96280382444325e-05
2.2079461400484e-06
-5.16275085356167e-06
-1.97129664517836e-05
-7.38716246532255e-06
9.18955055131787e-06
-2.45659241212874e-06
-2.83111644249877e-05
-2.68687192175487e-05
7.54185413844563e-06
1.67076038866846e-05
-1.20930447453293e-05
-1.13502008838726e-05
-1.23615129347863e-07
-2.49035598013106e-05
3.2876107660936e-06
-5.4134874834245e-06
-6.76504151987548e-06
1.79760993276211e-05
-2.1757342240368e-05
-2.68610067714916e-05
-2.00960098423439e-05
-3.20537813014769e-06
9.34952125674576e-06
-2.53048935131001e-05
-1.93737525356659e-05
-6.5987044444651e-06
7.19432768953229e-06
-8.98524165087005e-06
-1.29788107080135e-05
-4.70926380180757e-05
-7.30848073782358e-06
-5.57543659428079e-06
-6.43290405466272e-06
-7.10548319944477e-06
-1.33645646747145e-05
-5.2796788669385e-06
-2.51357626008197e-05
-3.79893684436622e-06
-1.12207310812692e-05
-8.52008398863785e-06
-3.32039525079912e-05
-4.57449086326606e-05
-2.30550857287435e-05
-1.46448373056213e-05
-1.290624763127e-05
-3.71605510283955e-05
4.94231031304292e-06
-5.84935829038492e-06
-4.15971347941356e-05
-2.01127874938779e-05
3.92197405629039e-06
-2.47334340072638e-06
-2.09830942550762e-06
-4.33447102055817e-06
-3.40411712492111e-05
-1.2374482177503e-05
-3.87228679817563e-05
-3.18727817634598e-05
-2.02847628761095e-05
-3.11834261031552e-05
-3.34327362275002e-05
-4.92270979670104e-05
-2.48894339987948e-05
-1.08995822068644e-05
-1.02053296498314e-05
-2.61620382270809e-05
-3.79668967156138e-05
9.28672352154284e-06
-2.4056369342023e-05
-1.60698663039207e-05
-1.41633856074041e-05
-8.82240902903765e-06
6.87048068778685e-07
-6.39099786662695e-06
-3.80406177102829e-05
9.94354362717003e-06
1.53164594721286e-05
-3.73637525621667e-05
-2.33200559925357e-05
-5.39840382515097e-06
-1.11826233547001e-05
-1.84986350998054e-05
-3.51025461970062e-05
-3.79817874247768e-05
-7.36093184695373e-06
-9.88782975193238e-06
-1.53425967483914e-05
-1.19843343428435e-05
6.73224798879317e-06
1.38503922211507e-05
8.43331823286007e-07
-6.64326403022473e-06
-7.86695925579064e-06
5.68767513266941e-06
-1.80376168893849e-05
5.10057138714535e-06
-3.58301069779887e-06
-7.63546167758069e-06
1.32020706655505e-05
-1.63819235131993e-05
-2.89742015425632e-05
-7.19734346236901e-06
-1.1284994577149e-05
-2.64978475587657e-05
-3.47394102126036e-05
-2.4804963580035e-05
-1.20453432081219e-05
-1.74257622705773e-05
-2.21766602499062e-05
-1.3083808682697e-05
-9.19561522338302e-06
-3.77708203255642e-05
-4.06570079211621e-05
-3.2876557594307e-05
1.40553186589155e-05
8.48218743778669e-06
-1.65103201463966e-06
7.7456466677338e-06
-3.78047541150913e-06
-1.66963161893473e-05
-3.1603040705581e-05
1.5752436779518e-05
9.64962177013126e-06
-1.68312283394847e-05
-8.75350077645086e-07
-2.65660692842692e-05
-3.30690882088614e-05
-2.65893799624597e-05
-3.17935125637416e-05
-1.73783268134334e-05
-7.16681638516899e-06
-2.33957989175206e-05
-2.90550149853285e-05
-2.65542500696608e-05
-2.51728799862989e-05
-1.26377634897995e-05
-1.31289331185581e-05
-3.24966869988019e-05
-2.32866559301112e-05
-6.08055211803628e-06
-1.71337508533192e-05
-3.18617263350049e-05
-4.53083843856914e-06
-2.50975414097478e-05
-1.52221236201527e-06
-3.30291262637986e-06
-3.73492592401358e-05
-1.59892096958106e-05
-1.80075013109199e-05
-2.99057191971428e-05
-2.87898824732896e-05
-1.95990467663368e-05
-5.52804223660669e-06
-1.73966267994452e-05
-4.37205791373958e-05
-1.97638365970959e-05
-2.02388001062282e-05
-3.73256045935012e-05
-2.66714421600329e-05
-1.33729287971114e-05
-6.94694563792531e-06
-7.89740201485008e-06
-2.12115977430985e-05
-2.63665944143833e-05
-1.15659417386234e-05
-2.60481740746469e-05
-2.4146769512563e-05
-2.75677321325325e-05
-1.30666141609353e-06
1.65071555872674e-06
-9.24582181013233e-06
-3.40777903124633e-05
-4.40988835844216e-05
-5.27053480761834e-06
-6.10917521414069e-06
-1.83974082174341e-05
-2.65168773155882e-05
-1.86719032142384e-05
-3.02960959365651e-05
-3.50898463130129e-05
1.77322861008542e-05
7.1889494440672e-06
5.19335544619075e-06
-2.05742077826857e-05
-3.3808774623963e-06
-1.40953578742191e-05
-1.71071679225789e-05
-1.82144915143151e-05
-9.19148666799119e-06
-2.21607729494816e-05
-3.54036888543434e-05
-4.18964893552883e-05
1.88752361879523e-05
2.13689536788559e-06
-8.76978871642358e-06
-2.43675650668348e-05
-1.67436155752759e-05
6.03974686931e-08
-2.64050688479497e-05
-2.90459978429151e-05
7.27480338712824e-06
-2.59732670689559e-05
-1.34749963977817e-05
4.49185994456093e-06
-2.38798226840564e-05
-3.74954647332661e-06
-9.60312798437886e-06
-1.89773238492094e-05
-1.6590470588966e-05
-3.04341934793388e-05
-9.15823959735212e-06
9.20188990706606e-06
-1.1614411865475e-05
-4.05019767333457e-05
-1.80205452564999e-05
-1.59154568536768e-05
-4.57393977890751e-05
-4.10647023265537e-05
-7.2879796496454e-06
-1.76493600876126e-05
-2.06565256277302e-05
-2.48558582089396e-05
-1.21926063459633e-05
-2.62542761174531e-05
-3.21173659677751e-05
-1.28934698395196e-05
2.43973489929727e-06
-4.3020854650361e-06
-2.31778426585595e-05
1.23571751406556e-05
-1.23061593471324e-06
-2.09487293215836e-05
-1.2168122387423e-05
-2.6416249512039e-05
-1.41454848440293e-05
-3.05227984821568e-05
-3.43134871842071e-05
-2.96225109719719e-05
-1.11426206537758e-05
-1.98090540454073e-05
-1.30084964846332e-05
-4.05016098198588e-05
-3.91349802726222e-05
7.63602686756312e-06
-1.32918374972362e-05
-1.75712024312956e-05
-3.69756075311396e-06
6.19225657593337e-06
6.31011686031526e-06
1.11298629797491e-05
-2.37893848901735e-06
-5.76977823700077e-06
9.44213450455759e-06
-8.50716740439515e-08
-4.66541955498713e-06
-2.25058217461386e-05
-2.29440633133673e-05
-1.67070507338031e-05
5.64290673598791e-07
-1.50183496820154e-05
-3.24241480717961e-06
-1.08042063952475e-05
-2.26347276858194e-05
-2.81884392813173e-05
-1.41016620524862e-05
1.36195994793437e-05
-3.08331022154081e-06
-1.077165958823e-05
4.363388851101e-06
8.49082456611395e-06
-2.91076245161239e-06
9.6753290641182e-06
-1.21722047880556e-05
4.52095251694603e-06
-2.67558691526355e-05
-3.45566810295e-05
-2.00451264747726e-05
-2.46085397156393e-05
-4.25423296679334e-05
-2.24272875852499e-05
-2.75034878859611e-05
-1.35050851863915e-05
-2.30220929801289e-05
-3.5215281195504e-05
-3.6120477748718e-05
-2.00454953957858e-05
-1.70358502042405e-06
-2.90481478459623e-05
-8.47253970099645e-06
1.48796638694363e-06
-1.09015579051521e-05
-7.83986299830399e-06
-1.87615937149522e-05
-2.31863728319001e-05
-4.03624731228025e-05
-5.47449266305579e-05
-6.01383376016383e-06
1.32620070265204e-05
-3.61024390591922e-05
-1.0989846149547e-05
-1.78351580141477e-05
-2.91608922044029e-05
-1.06051431538036e-05
-5.68768405168002e-06
-4.61083808148167e-05
-3.78079896759027e-06
-1.26268348077224e-05
-3.16125063448188e-05
-3.65667575832726e-06
-3.59847273425469e-06
7.29039051245089e-06
-3.34447885646036e-05
-1.79196277454396e-05
-2.69155900512659e-06
-8.09140595354863e-06
-8.29924138219889e-06
-1.37896885558007e-05
-3.57250268337839e-05
-4.18934835033347e-05
-2.1572939500042e-06
-3.38856667174182e-05
1.35432411192018e-05
-1.65595057632179e-05
7.5437141385998e-06
-1.21966013741667e-05
-4.59391230775792e-06
-3.14388106084893e-05
-7.95609646584008e-06
3.77860458147626e-06
-1.79885833167083e-07
-2.78717842925836e-06
1.20064671709499e-05
3.16766250441213e-05
2.14625056953963e-05
-2.48496469581306e-05
-4.77511348763384e-06
-1.26389746200093e-05
-4.38186460072495e-06
-5.27084561627055e-05
9.87483978040331e-06
-1.77703459983029e-05
-2.3699838372196e-05
-3.68919212186448e-05
-1.01510890286549e-05
4.09610976301562e-06
-3.52510483818892e-05
-2.69389103807116e-05
-1.19302927227261e-05
-4.90433425679973e-06
-1.79378991880094e-05
-2.8397863941026e-05
-2.58219944897548e-05
7.11709729682868e-06
-2.93646050397372e-05
-6.46325282599424e-06
-7.03654352388484e-06
-1.68289389905727e-05
-3.11757942521264e-05
1.50505192741522e-06
1.13208117328554e-05
-6.86771187601637e-06
-4.36315719736088e-05
-4.84556320108191e-05
-6.61749638663508e-06
-7.06188240856962e-06
-4.37403111478604e-05
-1.16909532288326e-05
-1.88328621493536e-05
-3.21899295180437e-05
-1.287281312399e-05
-1.52769574959991e-05
4.29986150457351e-06
-2.52131070153917e-05
-9.73665240278745e-06
-7.44514654556296e-06
-1.59077894400527e-05
-1.585589944926e-05
-1.65578007715641e-06
-1.80423162571172e-05
-1.68091270590165e-05
-3.02486277014036e-05
-2.01236032975804e-05
-1.45553494159032e-05
-9.0577451520979e-06
-2.88433201948168e-05
-2.87665340276936e-05
4.1577364288585e-06
-3.88052472645539e-06
-4.3024951782025e-05
-7.98626772803043e-06
1.40586850852631e-05
-1.91602444781138e-05
-4.87275434105219e-05
-1.33253408194248e-05
-9.37726412689434e-06
-7.31032058076114e-07
-3.08755250595602e-05
-1.55283916180457e-05
1.08443415297042e-05
-1.31144770665027e-05
-1.46489533904464e-05
-5.08272678946606e-06
-3.94210565503268e-05
-2.8012049432039e-05
-1.08109595421671e-05
-3.68942559002714e-05
-2.45677469911149e-05
-2.07830564143726e-05
-1.85101228974161e-05
-2.42466185321327e-05
-1.99994173714118e-05
6.31399791169873e-06
-1.65093624894174e-05
1.1108895360846e-05
6.35290918052823e-06
6.17042463813803e-06
-9.13931219597751e-06
-1.74805177978395e-05
-1.34232624020554e-05
-1.18687556785079e-05
-7.6212670457798e-06
-3.46868441191093e-05
-2.79189517418334e-05
-2.4756299955423e-06
1.9163538015423e-06
-1.32195054412715e-06
-4.33135946693906e-05
-2.49175566466448e-05
-1.21357418208579e-05
-2.99531947784373e-05
-3.1174846774829e-05
-2.88339726275106e-05
1.16407556508584e-05
-1.76358339848554e-05
-2.05628831736672e-05
-3.48186155731674e-05
-1.48542803865838e-05
-8.42996225637224e-06
-5.5316868773015e-05
-2.0234290427555e-05
-1.00757668495354e-05
-3.167652773528e-05
-1.89964211038153e-05
-3.92398264763699e-05
-2.33605479162691e-05
-6.11110957885574e-06
-4.85805499296301e-05
2.74965757619056e-06
-2.26325548224506e-05
-3.05117978566317e-05
-2.87372751319356e-05
-3.25025757896199e-05
-8.75166810701814e-06
-3.35403266994271e-05
-1.47088702558658e-05
-2.06815834824782e-07
-2.43052452266785e-05
-3.23034744085188e-05
-2.28224188093631e-05
-2.00283678985854e-06
-2.50094809077467e-05
-2.39658466270125e-05
1.07235775814418e-06
-1.02867915950493e-05
-2.13938060827795e-05
1.02045127660744e-05
-1.32872815146191e-05
-1.81238978515505e-05
-3.76232389400556e-05
-3.57995672686517e-05
-1.81054412505157e-05
-3.62200549562431e-05
-6.46144885149018e-05
-3.7987647674404e-05
-6.76078362636625e-06
-1.33863891086516e-05
-1.69921708521766e-05
1.01480299061517e-05
3.76377872458515e-06
-1.83370885172466e-05
-2.10306929445866e-05
-1.19824365566638e-06
-4.37434666761237e-06
5.8352425342564e-06
-1.0986017190546e-05
-2.34561725589098e-05
-1.68147022359664e-05
-3.71402241778385e-06
-1.85468254195003e-05
-9.21238519145836e-06
-3.25016131470326e-05
-2.34115269930259e-05
-2.20007684645709e-05
-1.12963468037965e-05
-2.66969436769775e-05
-2.34576889924607e-05
-3.04102526243569e-06
-3.06273690071863e-05
-9.63296142925554e-06
-1.44686067564919e-05
-8.4396887742224e-06
-4.22312734063988e-06
-1.85151077428429e-05
-2.41184644037445e-05
-1.33497590659669e-05
-2.05230695450879e-05
-7.61767600272447e-06
-2.23371333057725e-05
-1.9704783825767e-05
-3.07714046037116e-05
-2.37135500628092e-05
9.44012611784169e-07
2.96002061288548e-06
-2.43371639231086e-05
-5.48004343511013e-06
-4.40008909749627e-05
-2.31175613386158e-05
-3.07234191917156e-05
-4.86597844760039e-05
-8.37876860510904e-06
-1.13164629366815e-05
-1.77127880685374e-05
-1.81490954452585e-05
-2.18228177533285e-05
-2.1160735949248e-05
-2.93478438921065e-05
-1.0364698167874e-05
8.14282407278212e-06
-1.84997484773107e-05
-6.64660933436975e-06
-1.79795284288239e-05
-2.24284902544057e-05
-1.02321764258389e-05
-1.12803898009603e-05
-4.41575955931529e-05
-4.22171126681709e-05
-3.04177790356803e-05
-3.57374084559788e-05
-1.76027182656594e-05
-4.56531677240058e-05
-3.11690598732561e-05
-2.69255024520846e-05
-2.6293336099176e-05
-4.87164327157359e-05
4.95310927301474e-06
-4.01106139473164e-05
-3.0421742174018e-05
-1.93432825007694e-05
-4.57395394825595e-06
3.16540528159352e-06
-1.6106054828757e-05
-1.56040542785218e-05
-1.40518749816032e-06
-1.06209208394626e-05
-7.79112860287062e-06
-2.04360715406705e-05
-1.34009777949569e-05
-8.23041240308317e-06
-4.64777898538976e-06
-2.30529587074659e-05
-2.87947872713898e-05
-4.5100728297479e-05
-1.03308565345972e-05
-2.27320697194277e-05
-4.01443387407504e-05
-2.1972937602206e-05
-1.44867061778185e-05
-5.3413402243657e-05
-2.31978179349769e-05
-1.28884315358593e-05
-2.39301020787237e-05
7.07137397949419e-06
-2.18288933016412e-05
1.31113325219309e-05
-5.89110926899363e-06
1.66360205725404e-05
-1.54347557590388e-05
3.32732649391359e-06
-1.43234257457163e-06
5.15247311206181e-07
5.23464025936456e-06
-2.67272138704845e-07
-3.08315595393955e-05
-2.42001111923414e-05
-3.57210005097643e-05
-2.05580631071526e-05
-3.35628469791057e-05
-3.31711987245293e-05
-7.67485220321355e-06
-7.05610682680051e-07
-3.21285966602136e-05
-3.3071921350309e-05
2.18760544768419e-06
3.81068506114643e-06
-3.69010641794646e-06
-3.06466871737834e-05
-9.44281869191974e-06
2.52227284246128e-06
-2.12343686580085e-05
-1.96848010786025e-05
1.25278217494907e-05
-1.09503769391427e-05
-3.38373041645897e-05
-4.42561285766929e-06
-5.64245835104983e-06
-3.37514756328786e-05
-3.85336648441091e-05
-4.81100652974854e-05
-3.24568496270276e-05
-2.38093377511064e-05
-1.11877518178721e-05
-1.93987701131627e-05
-1.56015682357312e-05
-2.66745442305525e-05
-2.02871110074987e-05
-3.39404186192559e-05
-5.98887989451759e-06
-6.1799587540164e-06
-1.18800053514122e-05
-3.19148843986625e-06
-1.50278291863551e-05
8.79507603479354e-06
-3.25887113667581e-05
-1.31950527935401e-05
-1.73613478088523e-05
-3.16838128284014e-05
-4.18948632146077e-07
-4.24655211018749e-05
-1.97043178309166e-05
-2.57599645164635e-05
-5.85131731285838e-05
-3.25481461177589e-05
-1.2529116027993e-05
-2.4176353475132e-05
-7.23366439626284e-06
-1.74639194651493e-05
-5.57954866201745e-06
-1.27098142511003e-05
-2.0541341752488e-05
1.02798735410093e-05
2.12482504767786e-05
-1.14559425815574e-05
4.33253948377525e-06
-1.16140784395261e-05
-6.26807948339074e-06
-2.34706822748111e-05
-4.81098219795636e-05
-1.2723616980902e-05
-1.61485638167397e-05
-1.06599665483324e-05
-2.63936757506573e-05
-3.25333663051591e-05
-1.13180622476952e-05
-3.17362889392865e-05
-2.96714032462934e-05
-2.40083984627518e-05
-2.95010987733977e-05
2.17815972622445e-06
-3.54182985114973e-05
-5.00388882912921e-06
-6.54207700425286e-06
-2.49432149146678e-05
-6.0871596877826e-06
1.20984323012546e-05
1.3325643874813e-05
-1.52945025250753e-06
-9.40699199797214e-06
-2.06787449463963e-06
-1.8125119525361e-05
-3.40286568813903e-05
-3.77086008224248e-05
-1.9540621482007e-05
-3.33979409405835e-05
-4.3510706724539e-05
-3.25812881359954e-05
-1.70080717576972e-05
-2.4570943333505e-05
-4.0963981735732e-05
-1.59305390462338e-05
-2.74404688949468e-05
-2.30211664578725e-05
-1.81002258897305e-05
2.70692852142839e-06
1.74463218692318e-05
-2.16055527636919e-05
-1.79006186892817e-05
1.47281836616423e-06
1.08085972230744e-05
-2.51115669477747e-05
-2.63917366214675e-05
-4.04226503845258e-07
1.7226505455068e-06
-6.82814305813341e-05
-3.73532558209582e-05
-1.43236579934971e-05
-1.88698756365117e-05
-3.83212682963356e-05
-3.3370838567474e-05
-1.75197663693173e-05
-3.47705377312151e-05
-4.53781966022426e-05
-4.62270310717465e-05
-1.98550953354045e-05
-4.30328572675429e-06
-2.22789028737183e-05
-2.55652164864961e-05
1.6356985277125e-05
-1.96400737052862e-05
4.81447751450335e-06
-1.72647909992907e-06
1.5133099786837e-05
-4.85433362105951e-06
-1.33407021095618e-05
2.09076507353184e-05
-3.01686401929059e-05
-8.31195531119084e-06
-4.61817739120333e-05
-2.59568417579243e-05
5.44746852613563e-06
-3.49565400086657e-05
-4.43782554943642e-05
-8.5425371662894e-06
-1.45122628553341e-05
-2.36666455054035e-05
-1.86481237129997e-05
-1.5021664095514e-05
-1.04464212687272e-05
-2.08483609247224e-05
-2.39583719644935e-05
-5.21379995063546e-06
-3.90416346613662e-06
-1.25191368437895e-06
1.94312691340838e-05
-1.85968471240913e-05
9.4630553853747e-07
-1.52801532347101e-05
9.22312028885825e-06
-1.2732326736694e-05
-9.07189907322529e-06
-2.59564016232783e-05
-6.84893925551044e-06
-1.41413078604068e-06
-2.88333120510245e-05
-1.86908007330016e-05
-1.78129725009209e-05
-1.88983651771983e-05
-2.06643841398988e-05
-8.01086764386771e-06
-6.46370317939147e-06
-7.07862831212493e-06
-2.28148995815593e-05
-4.32057665921934e-05
2.56474266027288e-06
-2.29500306905311e-05
-4.4329704508588e-05
-9.99489541687953e-06
-1.06995814271521e-05
-1.87263740256078e-05
-1.53881460188075e-05
-3.88522719071777e-05
1.5856442929428e-05
-6.86990966738292e-06
-4.97850687377546e-05
-2.98790282887335e-05
-2.73667215556528e-05
-3.22808916517643e-05
-3.48060809803322e-05
-2.64007211435817e-05
-8.30585167913928e-06
-2.86505647999853e-05
-4.436620665264e-05
-3.79901134571117e-05
-2.94125619504751e-05
-5.74026923432455e-07
-2.32503715780734e-05
-2.89725481269486e-05
-1.35341839329411e-05
-1.8152027697353e-05
1.5944832058947e-05
-4.77709818145773e-06
-2.5764289763978e-06
4.6053882321984e-06
-2.13749320870508e-05
-2.0335913044652e-05
-8.342791239834e-06
-5.07189282917029e-05
6.74269208626389e-06
-3.1800606570761e-05
-4.24655361240397e-05
-4.38692967545168e-05
-4.49091434481997e-05
-1.45955850235244e-05
-2.22150632537633e-05
-3.63138814365761e-05
-2.26037873960901e-05
-1.94404426721166e-05
-2.96721976924405e-05
-1.01724621131921e-05
-1.77275161395942e-05
-1.19540368840284e-05
-2.87651955611918e-05
-1.17433748227566e-06
1.85583896015867e-05
1.98738161749539e-05
-3.25161215067094e-06
-1.79738927440116e-05
5.76887882235128e-06
1.56194095789003e-05
-3.34433881019708e-06
-5.14676732543066e-05
-4.81354426840426e-05
-1.3981703603892e-05
-2.9896602612535e-05
-3.90371273620174e-05
-3.87386634760837e-05
-1.83414545565753e-05
-4.13858659946247e-05
-3.07797064857214e-05
-4.68114133391238e-06
-2.07360230086129e-06
-9.20264667353012e-06
-4.87978360258788e-06
4.87497852789188e-06
3.53375341369583e-05
3.33999131248278e-06
-4.11460698454259e-06
1.35284160140361e-05
-1.25707916722484e-05
-1.60624636728071e-05
-2.04138983355218e-06
-3.32054483079634e-05
-2.83303039759223e-05
-1.91006275972628e-05
-4.02039247000028e-05
-3.75055677179301e-05
-3.48929554933011e-05
-3.2570460954119e-05
-2.3263189283306e-05
-3.46007099717324e-05
-3.4560784318002e-05
-1.92919818833679e-05
-7.2952731635238e-07
-8.45023330171074e-06
-3.35307166723996e-05
-8.62733430988735e-06
2.20138419097149e-05
-7.7339747720742e-06
-2.07419673156648e-05
4.78910671445135e-07
-2.05195999614201e-05
-3.40186222141957e-05
-2.53825808068909e-05
-3.52317777578237e-05
-2.6715581968159e-05
-5.36102521226414e-05
-3.46621691602578e-05
-3.21716977845727e-05
-3.54928152673445e-05
-3.80537099125026e-05
-3.12056468720814e-05
5.99812911874726e-07
-2.69099267769846e-05
3.66674782466685e-06
5.64553278693427e-06
-9.93328307766998e-07
2.87600004164647e-06
-5.79890569819425e-06
-1.97529887311139e-05
5.24157026104917e-06
-1.38579719115946e-05
-3.01605755397214e-05
-2.03322496574746e-05
-2.12483574913897e-06
-4.29883274234674e-05
-4.1593943340684e-05
-3.14848421029959e-05
-2.48154718421292e-05
-2.58842815883265e-05
-4.98206199889649e-05
-4.23237085375425e-05
-1.81319011849225e-05
-2.23703179840712e-05
-1.7434704835938e-05
5.466578389152e-06
6.66009360039437e-06
2.65195284477148e-06
5.14057252396721e-06
1.47777651733638e-05
1.78772867355432e-05
-1.65109107556691e-06
-9.44313650629296e-06
-1.92079321218575e-05
-1.41139702401028e-05
-3.11535715628398e-05
-2.49065267073672e-05
5.10802095837166e-07
-2.6610099301611e-05
-5.36077387714092e-05
-1.08838932762418e-05
-2.54223389766798e-05
-3.96614622288187e-05
-3.64207694714956e-05
7.34860215770975e-06
8.82393220347239e-06
6.14756868732289e-06
-2.82589721225397e-05
1.48444111833971e-05
3.83749007221904e-05
1.29203042196689e-05
-1.36413289727893e-05
5.84235196175888e-06
3.02913615250825e-05
-2.03652969959951e-05
-4.67844233348087e-05
-1.74366833227892e-05
1.20193598856739e-05
-4.11307827236237e-05
-4.01394815528858e-05
8.25268387305074e-06
7.06008922284456e-06
-3.98074611799507e-05
-4.21066285709293e-05
-1.84377653368225e-05
-6.10513538127713e-06
-4.41189572245737e-05
-2.18216705240028e-05
9.90646982605687e-06
5.05669416753538e-06
-1.52838198810707e-05
-1.63940239657555e-05
1.41915564211063e-06
-2.82773520457481e-05
-1.37595180563749e-05
-1.18649897389419e-05
2.63578303134725e-08
1.15901247918204e-06
-2.14291740589789e-05
-1.94013416621717e-05
-2.90934293406494e-05
-4.04594273697514e-05
-3.67544303445703e-05
-2.23482397292271e-05
-2.02120416503871e-05
-9.01900885824456e-06
-3.41191864965953e-05
1.16940690942556e-05
-2.58835922478328e-05
-3.13492860243141e-05
-3.03116540925582e-07
2.65952511006304e-05
-1.72457663098901e-05
6.10150562876337e-07
-1.69358416941303e-05
-1.01457863409712e-05
-2.01056776131526e-05
5.37033593192391e-06
-2.83202571878549e-05
-6.57715137168271e-06
-3.56787015072468e-05
-5.21297589138831e-05
-4.92066349510524e-05
-9.08587045872403e-06
-1.94647201068337e-05
-2.84599905089012e-05
-1.22878503472402e-05
4.52404539794078e-06
4.42492985895507e-06
-6.99850887616605e-06
-3.33572844797297e-06
1.28769501251397e-05
-1.60203984310675e-05
1.2295996801385e-05
9.30233738217501e-06
1.80052012387147e-05
-3.04402333905538e-06
-1.50933384389556e-05
9.27850860009064e-07
-9.95297666542012e-07
-4.22894377555818e-05
-1.12560060316371e-05
2.93251902292118e-06
-2.45500739088097e-05
3.48206529762846e-06
-4.02070970796534e-06
-2.74504274185501e-05
-1.03523846364092e-05
-2.6374340272126e-05
-5.21652744869508e-05
-2.78664501696067e-05
3.97100085659378e-07
1.40809502862518e-05
1.46949970660535e-05
-3.00304674714105e-05
1.90732885928785e-05
4.3287990492455e-07
-1.36830771669736e-05
-2.17503441444332e-05
-6.52164622940885e-06
-5.11980996879375e-06
-3.51315850887137e-05
-1.45989179786574e-05
-2.87358499640644e-05
-3.1900525314148e-05
-1.07434829584938e-05
-3.76105312479716e-05
-4.12399448602353e-05
-2.94729159811525e-05
-2.08390105033253e-05
-2.63042243453351e-05
-6.4057075165393e-05
-4.64898774688985e-06
-6.40760339145206e-06
-1.45304582458507e-05
-1.39909651745003e-05
-1.9863142900442e-05
-1.96352814805474e-08
7.7792460420426e-06
1.14482903610986e-05
-4.4200138618618e-06
-1.18566844424589e-09
-1.62628561077284e-05
-2.36387322530194e-05
-3.44066409327155e-05
-1.61476176283885e-05
-2.42772160697858e-05
-3.02101237193288e-05
-3.45144897930023e-05
-5.35063745107666e-06
8.90309517980912e-06
-4.83149166010677e-05
-2.65495942838307e-05
-1.02807438895405e-05
-2.6635992830248e-06
-2.21871113899904e-05
-2.83142390102289e-05
2.85249467927365e-06
-1.12647655115695e-05
-6.13842476852502e-06
1.30396298380991e-05
9.80315718717773e-07
-1.81811999103126e-05
-8.05477629927079e-06
6.99385014775107e-06
-2.67991681410177e-05
-2.30515523016901e-05
-4.30126970651831e-05
-1.50866845040573e-05
-2.15518222275953e-05
-1.19824948174781e-05
-1.86115889435888e-06
-2.5326132800205e-05
-1.2585369522544e-06
1.03328346319933e-05
-2.37697105776874e-05
-2.45648187141832e-05
-2.23730284094949e-05
-7.01587574435545e-06
1.42910729195222e-06
-2.97689714332336e-06
5.18909621128103e-06
3.50783070354365e-06
2.31705541311025e-06
-4.72121173583288e-06
1.61909221081446e-05
-3.58419866409287e-05
-2.07462778523291e-05
1.11081942866601e-05
-2.33491711578639e-05
-3.74168601157855e-05
-6.02248734770974e-05
1.36818759337428e-06
-3.4358316128757e-05
-3.87921020354218e-05
-1.32781425260364e-05
5.42751065241354e-06
-2.20235343168083e-05
-1.3260672064235e-05
1.59831163124707e-05
2.62610461352429e-05
-6.95081362845801e-06
-2.00040908173237e-05
1.25887502211517e-05
-6.15516318504845e-06
-7.86728992799537e-06
-2.35587658052965e-05
-1.25918084094317e-05
-1.65769365262736e-06
-8.4916503475165e-06
-1.20857609929075e-05
-2.48167582260268e-05
-3.24420527298765e-05
-2.27778654916399e-05
-3.49845725444861e-05
-1.28330315422952e-05
-3.01615318127094e-05
-2.23322421352703e-05
-2.61397423841392e-05
-3.89019423438764e-05
-3.70751475496472e-05
-9.62106545090702e-06
-5.91779120304417e-07
-2.27704591790405e-06
-2.22492655429603e-05
-2.37913619247778e-05
-1.17872234110729e-05
-3.24415944105128e-06
-5.37503794177817e-06
-3.34888054772006e-05
-1.00945593714492e-05
-1.81956400087839e-05
-3.14276894900425e-05
-5.45400258643289e-06
-2.03006970209216e-05
1.1656587634701e-05
-4.17382939696739e-05
-1.86810125237544e-05
-1.9928783620862e-05
-1.17009509597967e-05
-3.66141056048952e-05
-2.18775907431306e-05
-3.16507652201775e-05
-1.84340576877698e-05
-1.12711215536135e-05
-2.9188333386592e-05
1.67518019759863e-06
-2.9668501329946e-05
-3.54003457490792e-05
-3.02686575307133e-05
3.55088092207998e-06
-1.13488816616789e-06
-2.18084083989597e-05
-1.00843737575609e-05
-1.78609487985564e-05
3.36626980798566e-05
-2.96968566621129e-05
-1.97542930620951e-05
-6.52422762765184e-06
2.22205879191815e-05
3.85831349878716e-06
-1.60734787206798e-05
1.32903844293994e-05
2.16597834094807e-06
-2.19677897051869e-05
-2.97219786131518e-05
-2.1658584531346e-05
-1.90534400637331e-05
-2.70414536140181e-05
-1.66062112954101e-05
-2.7897447506412e-05
-2.1516372256894e-05
-1.90845389792568e-05
9.13661270038777e-06
-9.42178825519766e-06
-1.37667714960663e-06
-2.11135511391227e-05
5.35772510948011e-06
-2.40413826067684e-05
-2.65061960204543e-05
9.99610692998039e-07
1.44678807811917e-05
-2.62452068509174e-05
-1.40862279343736e-05
7.86700894732543e-07
-5.71856088843183e-06
-5.63238364465165e-06
-1.90779682381508e-05
-2.1008653346124e-05
-3.33325144280458e-05
-9.46664937888678e-06
-4.60292788912343e-05
-2.40579396261411e-05
-1.30231671149985e-05
-2.48205356356117e-05
-3.40521183604987e-05
-1.35735409068575e-05
-1.69370125216703e-05
-6.60405101575036e-06
-4.95266832179011e-05
-2.18807938149307e-05
-7.13676094916144e-06
-5.32693559438399e-06
-2.0287597877243e-05
-1.85698390224797e-05
-8.27586874520168e-06
-2.22806377100602e-05
1.49726226051732e-05
-2.91612638884801e-05
-1.51832100631045e-05
-3.83049183826255e-05
-1.22470413673445e-05
-2.41267662803132e-05
-1.81812562494118e-05
-2.41344151234925e-05
-1.58644417897339e-05
3.92052353161643e-06
-1.62035318641284e-05
-2.64371801767715e-05
-1.61038387481596e-05
-2.0574410149763e-05
1.05922473377955e-05
-4.20144369746838e-05
-2.10204999486012e-05
-2.14263596852477e-06
6.88711539470595e-06
-3.24960912987226e-05
-4.13627959442265e-06
9.67120743101851e-06
-1.64078831132665e-06
-8.46166258192236e-06
-1.75326506267459e-05
1.75628765126206e-06
-1.9586389197725e-06
-2.73715024607455e-05
-1.31710819391375e-05
1.87616124776903e-06
-1.3202613964646e-05
-1.85386285909738e-05
-2.83987408824851e-05
-1.20576839109899e-05
1.12328976374332e-05
-1.70409396160303e-05
-1.26842379194796e-05
2.15514287726316e-05
-1.50152552627075e-06
-7.23088378314608e-06
-9.86516310118951e-06
7.88705915150502e-06
-1.91339193232119e-05
-3.01843234511059e-05
-3.10418205385647e-05
-3.28291234172721e-06
-8.29476795380065e-06
-3.99119658378753e-05
-2.41861601833949e-05
-4.31821455460724e-05
-2.99382888968439e-06
-5.03704157242448e-05
-1.66514033344763e-05
-1.39682329818941e-07
-4.70708000558372e-05
-3.71180072247953e-05
-3.3836157027022e-06
1.43351057276639e-05
-7.30164920230302e-07
-2.81837660723703e-06
-8.09768942253183e-06
-1.58547495117797e-05
-2.37871089319464e-05
-1.51678751645305e-05
6.14453473428536e-06
-9.35948848865661e-06
-1.65577749691976e-05
-8.08481545821194e-06
-4.17225737538153e-05
-2.90863280418529e-05
-4.15551000160041e-05
-2.71201850772589e-05
-3.16188482195529e-05
-5.1315540266611e-05
-3.00552507109347e-05
-2.55257734000312e-05
-2.5354813830806e-05
-4.50333437509689e-05
-3.38591078312042e-05
-1.84903168466712e-05
-1.90876427721723e-06
-2.17129652588239e-05
-2.60422717208437e-05
-1.00970212717147e-05
9.90144105855859e-06
-8.80872096626387e-07
-3.02631011534731e-05
-5.73643994882677e-06
6.49333330901414e-07
-1.83168139574431e-05
-2.51268824427222e-05
-2.09494121748965e-05
-1.0008035667274e-05
-5.71742108390457e-05
-2.76081441640013e-05
-3.42670113092601e-05
-1.57511156189103e-05
-4.83403133266456e-05
-1.30330124350252e-05
-1.04139955515962e-06
1.79668513711745e-07
-2.21251901287548e-05
-2.88479566279139e-06
1.0441358795574e-05
4.83448217977862e-06
4.86766553614761e-06
7.88952101111207e-06
9.84698369584939e-06
-1.11943723855229e-05
-5.05298446679124e-06
-1.33904904613762e-05
-6.90107661178769e-06
-2.15037270991409e-05
-1.31035204852515e-05
-1.43174842929553e-05
-1.81214019783399e-05
-3.49830606118953e-05
-2.10116973564196e-05
-6.10598547838451e-06
-9.35863304772184e-06
-4.07637730506551e-05
-1.01332056666876e-05
-1.13926284924019e-05
-9.8800231535822e-07
-4.2486464841336e-06
5.56829769874491e-07
-1.52157696073382e-05
4.62255865069994e-06
1.27283309149331e-05
-2.42758855672498e-05
-1.13935029832494e-05
-1.27443540007527e-06
5.44236919495792e-07
-1.895394463368e-05
-1.69406569281286e-05
-4.00935420086109e-05
-2.92420028291064e-05
-2.78991179315619e-05
-1.51860899030674e-05
-2.66475590930057e-05
-2.78643982555111e-05
-8.61080270319882e-06
-1.46692085026613e-05
-4.88701982509806e-05
-3.51476627331524e-05
-6.50707829726502e-06
-7.07260222856518e-06
-1.91915305060393e-05
-2.30003978456008e-05
-2.02595232315889e-05
-1.53090996159148e-05
-1.25905221119478e-05
-4.45848894676997e-05
-1.3783959676675e-05
-2.75812464797911e-05
-1.86036782056121e-05
-1.94158276602316e-05
-1.10307628923714e-05
-4.62327576385633e-05
-5.45603891793554e-05
-2.04992758218455e-05
-3.37461912472066e-05
-2.74266216639751e-05
-1.83583902698177e-06
-6.68212209971366e-06
-3.8817025224904e-06
-1.37548304382424e-05
-2.6075430893284e-05
-1.34484837891171e-05
-1.60367709059169e-05
1.86850548227584e-06
-3.60023313860927e-05
-1.5195059408496e-05
8.45097727849015e-06
-1.88023183363182e-05
-4.8489406551451e-05
-9.77754708492633e-06
-3.1078700671271e-05
-2.72297866591594e-05
-3.35927388593811e-05
-1.97473706030808e-05
-6.73659658813249e-06
-3.62780361634885e-05
-4.34337388560108e-05
1.30226001672496e-05
-1.26715119923821e-05
-1.53412502578311e-05
-8.25856334904559e-06
-7.86593672780224e-06
3.46910399618268e-06
6.36029258242984e-06
-1.89530625435847e-05
5.54569835167202e-06
-1.86479046485638e-05
-1.26079378908396e-05
-2.3742843850018e-05
1.28791375937474e-05
-3.36698575935123e-05
-9.24167740796752e-06
-1.25943802802402e-05
-2.41868400870809e-05
-9.3750046750936e-06
-8.0663169887226e-06
-1.08847177704834e-05
-2.33953263536108e-06
-8.04637614366755e-06
-3.4874856753138e-05
1.43879155183974e-05
3.42272850146174e-06
5.29598351562393e-06
-1.39551919250915e-05
-9.44494567804828e-06
1.38695441711008e-05
-2.22799579868114e-06
-3.85034712225887e-05
-2.30699451859615e-06
1.77046612032549e-06
-3.30992594196686e-05
-5.8703913657158e-06
1.09034404356676e-05
1.0881698964161e-05
-2.7058413103905e-05
-5.37412916597815e-05
-2.11471351146871e-06
-5.95251605046477e-06
-5.7487513639377e-05
-1.98161842086335e-05
1.24453020966905e-05
-2.95345243884094e-05
-3.63365594770051e-05
-2.72279537364952e-05
1.88315444892337e-06
-1.00229864312472e-05
-6.61071877734872e-06
-1.85064614409216e-05
-1.88969248110736e-06
-1.90167133874208e-05
-5.81403864086822e-05
-1.34286520432482e-05
-2.54180857147521e-06
-2.85567310389392e-05
-2.81958767307317e-05
-2.46797338516783e-05
-1.66918155008115e-05
-3.1541486549982e-05
-3.72052537440318e-05
-1.61320725098144e-05
-1.5891477259454e-05
-1.82186494053523e-05
-2.31257768873041e-05
-8.77614409612793e-07
4.67082273680909e-06
-3.97277093315971e-08
-2.31864767619893e-05
-1.39792506558866e-06
-1.84972960281589e-06
1.40184066681361e-05
-1.99328192618578e-05
-2.53495914107716e-06
-1.44761474087758e-05
-2.41252573890708e-05
-5.33057574911727e-05
-7.23735815186233e-06
-4.73507369498622e-05
-3.71308199095625e-05
-2.00797498283722e-05
-2.14486946500727e-05
-2.54572910544131e-05
-1.7338910202186e-05
-1.5498211655945e-05
6.53458303922673e-07
-1.58441338044997e-05
-2.82264665092259e-05
1.11085039677983e-05
-2.19021312198809e-05
-9.20860331638068e-07
-9.09454694182051e-06
4.02527652049833e-06
4.53713143770315e-06
-1.09849679544458e-05
-1.37344517076323e-05
-1.66354483077132e-05
-9.02142178175887e-06
-3.30815959146474e-05
-3.63211711906157e-05
-4.32463865718306e-05
-6.61745816146955e-06
-2.40841381514798e-05
-4.27114157841809e-05
-2.29185813364249e-05
-6.76083322380594e-06
-1.69232426476697e-05
-3.25713460523106e-05
-1.78816594409061e-05
-6.33503940110547e-06
1.00099747506661e-05
-1.53762108680624e-05
1.85607871166574e-05
-1.28159916961412e-06
-3.22656284730175e-05
-2.72550745350511e-05
8.59961646032264e-06
-5.12775282045334e-05
-3.17103892635591e-05
-1.41587954262527e-05
-4.44455799255357e-05
-6.60077605299626e-05
-2.98720288873875e-05
-2.44962707879315e-05
-5.65973051535578e-05
-6.67952460810142e-05
-5.11966537224024e-05
-2.18250478767425e-05
-4.50754918050852e-05
-3.1999726243378e-05
5.47933613218242e-06
1.63155692257788e-05
-2.56811903642648e-05
-2.86217694748134e-05
-1.53153361762009e-05
3.07413717636444e-05
-3.63667328630394e-06
-1.84216154637451e-05
-1.63567551298253e-05
1.3424903702228e-06
-1.79969949900715e-05
-3.86213342218755e-05
-5.09794805527745e-05
-2.35822628608664e-05
-1.57589018078393e-05
-4.19531191607936e-05
-2.41788877880761e-05
-2.70447219737573e-05
-3.72429963278589e-05
-2.89179634438855e-05
-6.70074624574702e-06
4.32524500856148e-06
-4.04460639335058e-06
8.49830177820352e-06
-5.75841623756662e-07
-1.76658432805784e-05
-1.11425300777227e-06
1.67693336744067e-05
-5.45926007753524e-06
-3.37089081928524e-06
-1.04160143944218e-05
-1.75013627875929e-05
-1.19578265378962e-05
-5.56697040765826e-05
-3.91049210847601e-05
-2.2048624953464e-05
-6.23441674402697e-05
-6.1557028783822e-05
-1.90098172060084e-05
-3.33318697692219e-05
-4.05539609346282e-05
-9.90164286731279e-06
-2.86948700885442e-08
1.24193891849075e-05
1.34798677031441e-05
1.79503958059706e-06
2.29930330888853e-06
1.73966352542997e-05
-2.86316707948499e-05
9.71362148839362e-06
-9.60001480201572e-06
-6.20344914332118e-06
-1.41054894865032e-05
-2.51225320712567e-05
-1.476819875686e-05
-4.02149473808083e-05
-4.16200261048876e-05
-3.27343586886726e-05
-5.91396652695034e-05
-4.10382916285813e-05
-4.64353996635907e-05
-2.42081003637513e-05
-1.01177861031696e-05
-3.74408985213473e-05
-2.75384068939818e-05
-1.1754128306128e-05
9.07152708821287e-06
7.27031120210397e-06
1.16075500279545e-05
1.3330461548334e-05
-6.58254765842702e-06
1.72323116515224e-05
6.57585503688197e-06
-8.58913067914727e-06
-9.62959699732007e-06
-2.72537417966323e-05
-8.23570002702768e-06
-4.33392039450679e-05
-5.05496114068197e-05
-4.61472839824361e-05
-3.93718670966218e-05
-1.48816028071203e-05
-3.37317286783843e-05
-2.74755088358647e-05
-1.80218052785612e-05
2.40399506261851e-07
-3.14721217878945e-05
-2.20576679925934e-05
2.23806978034054e-05
2.22120469086542e-05
-3.01702953461925e-06
8.381083756798e-06
1.57889228865318e-05
2.02183309624105e-05
6.79577978843413e-06
-3.80649635854604e-05
-1.75627957943542e-06
-3.18052373559442e-05
-3.19149231970888e-05
-3.77065720409608e-05
-2.75849591500869e-05
-4.24496573593154e-05
-1.71883382131284e-05
-4.63470981667409e-05
-8.88976157639899e-06
-1.99606741440175e-05
-3.89871152587051e-05
-1.04247975150786e-05
9.33895436722525e-06
-1.05224645999505e-05
1.04929595077481e-05
-2.05959109696611e-05
3.94978317364209e-06
-1.77958907082801e-06
5.87427758358124e-06
7.78540205869784e-06
1.36957787586588e-06
-2.20917095880768e-05
-7.34447743603325e-06
3.47044362800108e-06
-1.74116967669417e-05
-2.12952339845898e-05
-2.55642101840528e-05
-4.95305645603514e-05
-2.2248960150792e-05
-3.14926110591598e-05
-5.01398186202391e-05
-1.31498605154354e-06
-4.28289255363167e-06
-3.39148056217243e-05
-1.7893342592554e-05
9.45772046069269e-06
-1.34437940565573e-06
-3.25724795797934e-05
-1.13665743931357e-05
2.85673864911711e-06
-2.67961090081833e-06
-2.81492243051759e-05
-1.29497429412265e-05
2.69090325125302e-05
-4.0712871776606e-05
-3.37272017717914e-05
-1.60219798810401e-05
1.17865930801988e-06
-3.67277864610975e-05
-5.76363199609808e-05
5.78296141739438e-06
-2.24505532506579e-05
-2.35696191039814e-05
-2.8437940922158e-05
2.46641993332835e-06
7.72069298167909e-06
-2.67821173705971e-05
-3.34927316758605e-05
3.47434983757509e-05
-7.29994563361827e-06
-4.32999059746277e-05
-4.35488972492536e-05
-9.24489849810017e-06
4.39170995931521e-06
-4.99103601481957e-05
-4.11270427256724e-05
-2.07486744408302e-05
-2.83587207419065e-05
-3.59584411147545e-05
-3.06431170822609e-05
-6.01773557528945e-06
-3.56044131038288e-05
-4.98544734516452e-05
-3.94922979970308e-05
-2.15874587991487e-05
-7.34732771118984e-07
-2.58491520128974e-05
1.9102551306404e-06
-1.69258035200483e-05
-1.98550973901775e-05
1.41900381882915e-07
-1.65668017936064e-05
8.60436882595949e-06
-1.12023563408806e-05
-3.8466955651357e-05
1.53888662359696e-06
-2.66818960254755e-05
-3.29508506933258e-05
-4.14650602845867e-05
-4.54456078167877e-05
6.92800788998072e-06
-4.98760095920385e-05
-5.13999501189828e-05
-5.70332443826321e-06
-5.47499688921718e-06
-4.18317544776057e-06
-2.62915384213806e-05
-6.45803722582884e-06
-3.35989767077228e-07
-1.43240202653174e-05
-2.18249848405896e-05
2.16721004067505e-05
1.1055592349663e-05
1.23998251476637e-07
1.58041169557286e-05
1.09778688166118e-05
7.45603752465499e-06
-3.41555366829336e-05
-2.69299290245982e-05
-2.5140141221962e-06
-2.35754533167246e-05
-5.54163652550108e-05
-3.43675373239148e-05
7.09355604515621e-06
-2.26077379496992e-05
-1.85658089197593e-05
-3.06878622984333e-06
-2.70544004239741e-06
4.94227477550183e-06
-3.50984240605923e-05
-6.07076305965842e-06
-4.38846390251103e-06
-1.10377108234917e-05
-2.95484869878797e-05
-4.95215297759957e-06
-1.90355298132032e-05
-1.95260708241085e-05
-3.96680793379108e-05
-1.09421347810875e-05
-2.46823644226934e-05
-2.65267066485703e-05
-2.6647976022431e-06
-1.27117038620168e-05
-2.386222053337e-05
-1.7260106862484e-05
-1.305477534783e-05
-3.11363166068139e-05
-4.01768406472589e-05
-3.37692253499106e-05
5.3863368414764e-06
1.10195617246661e-05
-2.91828858211598e-05
-3.08739087683028e-05
5.8782234130607e-07
2.99655595420353e-06
-4.56419110744448e-05
-5.38757012550372e-05
-4.35801525327599e-05
8.29768140801872e-06
-3.08452613706198e-05
-3.64992437249116e-05
-1.51712147855166e-06
-1.99339154052248e-05
-3.02246976643176e-05
-3.90135588155712e-05
-6.72667206576787e-06
-3.74178466543263e-06
3.33837212061005e-06
-3.84155379767616e-05
-2.29836007188162e-06
3.68677062616371e-05
-1.43712701136494e-05
-1.14066982979034e-05
-3.00556840020623e-05
9.91938825713312e-06
-1.51272952867648e-05
-1.86277217430843e-05
-1.454537858363e-06
4.03216553524659e-06
-4.02701533989101e-05
-3.39637297064088e-05
-2.80898351598407e-05
-3.00064412715577e-05
-1.92212762319049e-05
2.63773191016697e-06
-9.3054810191405e-06
-2.84809297120129e-05
1.447049674433e-05
-4.06394074254965e-06
-1.24356018759251e-05
2.03203736414063e-05
7.30984848827393e-06
3.19767893899727e-06
-2.41502058938934e-05
4.64106500995692e-06
-2.63457225405205e-06
-2.48920243359913e-05
-1.99642398327622e-05
-2.795669361442e-05
-2.95555245417526e-05
-3.55079948712375e-05
-4.70592681394633e-05
-1.06630425287102e-05
-2.77987310965863e-05
-1.38471401954465e-05
-3.34529552958158e-05
-9.72630033326904e-06
-9.15866539397143e-08
3.03542853665224e-06
-1.69521938200785e-05
-1.40566407994324e-05
-4.1113409240414e-06
-1.51626206409858e-06
-9.91149949095908e-06
2.84490650400578e-05
-2.73446783301582e-05
-1.80061531524335e-05
-1.88765907780519e-05
-1.68834546307432e-05
-2.18470135171207e-05
-1.5781549445616e-05
-4.76699818685688e-05
-3.45618590205685e-05
-5.81513593854448e-05
-4.91002422849181e-05
-1.06914158162366e-05
-3.01682953309162e-05
-4.60311376337163e-05
-2.45174202233291e-05
1.28945262876297e-05
-6.53819923540592e-07
-1.76709618617584e-05
7.35383526231671e-06
4.6696514164592e-07
-2.37298260022178e-05
-3.06843672306236e-05
-2.51919717161882e-05
1.13083053300247e-06
-3.7462765536716e-06
-2.92561690006649e-05
-3.89350925346855e-05
-1.88706741018678e-05
-4.05244494716686e-05
-3.61497723779911e-05
-4.96051538839512e-05
-4.10508120155059e-05
-3.24196686855705e-05
-5.68055207105704e-05
-1.76805785751059e-05
-8.20745586459265e-06
-1.74404039875382e-05
-1.3400234929859e-05
-1.5606569772828e-05
-9.34198761867969e-06
-5.75179006555592e-06
-8.48206996636572e-06
1.05125073258112e-05
1.02521386377854e-05
-2.49247727277342e-06
2.90580283933091e-06
-6.38451833961544e-06
7.67486319802779e-06
-4.3655511907904e-06
-1.56603371832644e-05
-2.9605650911827e-05
-2.65092620201297e-05
-3.19508762790362e-05
-4.33659405367444e-05
-2.00190787186085e-05
-4.88646167871483e-05
-2.43776884364891e-05
-2.50337181434529e-05
1.27273239888377e-05
-2.83600283669118e-05
6.42221383120452e-06
1.51294635936987e-06
2.00693230431544e-05
-1.64787701235542e-05
-1.44646048434926e-05
1.40955245017033e-05
5.89985560307235e-06
7.33618751316514e-06
-1.97362196994329e-05
-1.50990675325152e-05
-2.71067904093329e-06
-3.38227357730662e-05
-5.50741702634494e-05
-4.96981241155631e-05
-4.06094295319481e-05
-3.66940995366967e-05
-1.79951179008816e-05
-2.73287915622796e-05
-6.97460264510561e-06
-3.71499070458219e-05
-1.7714795987391e-05
-2.40771635904987e-05
-2.85708655625875e-05
-2.7873445516532e-05
-2.36433254062399e-05
2.4618409699858e-05
-8.93238170095314e-06
-1.47742866148827e-05
-1.3145342181734e-05
-2.22293700778804e-06
-3.3669608768183e-05
1.95497580393196e-06
-1.69172017218642e-05
-1.21028763190758e-05
-2.04254006984146e-05
-1.55310826966769e-05
-2.62414827408687e-05
-1.15568110379539e-05
-3.6775116575524e-05
-5.0463401110648e-05
-1.68722584848692e-05
-4.42984870535404e-05
-4.20890383071447e-05
-6.02712881243048e-06
8.57237938201633e-06
-2.1291355705849e-05
-3.34501045929217e-05
2.99498756950058e-06
-8.70370678004418e-06
6.12887539446593e-08
-2.06446219385954e-05
4.6662394122617e-06
3.93935290890408e-06
-2.28105251257654e-05
-4.35117309893099e-05
-1.45916366758466e-05
8.50506317823952e-06
-1.24533911608789e-05
-2.75291408116631e-05
-2.43741186658172e-05
-1.36459307803232e-05
-5.39208386028223e-05
-2.55337073673044e-05
-7.89585454729008e-06
5.36719438260713e-07
-1.46064530378037e-05
-1.14927756324564e-05
-1.73458841080644e-05
-3.11902659424938e-06
-8.41215174262138e-07
-1.04597890930867e-05
8.00848616974195e-06
7.28818837040939e-06
1.87836521130203e-06
-6.71175438305609e-06
5.36166273381471e-06
-4.11390666211507e-06
-4.40724191118206e-05
-9.22730193597593e-06
3.90629068079688e-06
-2.56559211101699e-05
-2.76441107806521e-05
-3.58449867840756e-05
-2.51717656793512e-05
-4.74164477999037e-05
-3.76626811785535e-05
-1.67021974200651e-05
6.89346179756213e-06
-2.98841283631862e-05
1.39289098390067e-06
9.76769414539708e-06
-3.15205834651207e-07
-2.03677636621047e-06
-2.78234814165885e-06
2.51908342925097e-05
4.92926770423215e-06
-1.69668125056856e-05
-1.73733880672928e-05
3.0211961826523e-06
-2.96691516698261e-05
-2.12839587340716e-05
-3.11237611503729e-05
-7.91464453027437e-06
-1.89383981135696e-05
-3.05597360349969e-05
-1.4321160309129e-05
-1.30849624048513e-05
-5.26706420559233e-05
-5.68247639876792e-05
-6.66761405521076e-06
7.76576831429537e-06
-1.92634107187347e-05
-3.9680426830006e-05
-1.06002251843989e-05
1.27013613380948e-05
-2.68436702056009e-05
-4.06984670327775e-05
-7.27609972261568e-06
-1.40492216062042e-05
-4.19138746887685e-05
-2.93633753648863e-05
-1.81295638163283e-05
-1.65752682646266e-05
-2.10302045836961e-05
-2.87810807025656e-05
-3.09187152170389e-05
-2.51496924215274e-05
-2.1652012926685e-05
-2.88914398073924e-05
-4.50277945157564e-05
3.58454844906786e-06
-7.94421116988967e-06
-2.24553135816911e-05
-1.89344634778572e-05
-2.14880196096297e-05
1.06608434139682e-05
-4.11612795167095e-06
-1.71113452865437e-05
8.62843379532367e-06
3.55695192590179e-06
-3.08041022812468e-05
-1.86270922352805e-05
-4.64168291320899e-05
-3.35578121350973e-06
2.8218386109639e-06
-9.83129289230696e-06
-6.37223467829453e-06
-1.13081016250022e-05
-1.60855751666043e-07
-1.26047232464899e-07
-1.94287533211908e-05
-1.24042198061379e-05
-8.59343621114519e-07
-2.02845495068162e-05
-4.59304655886865e-05
-3.15425557427049e-05
6.7078967331059e-06
9.60533941343551e-06
-4.1917514494011e-05
-3.05314626659365e-05
-1.73387277964791e-05
-1.07612568340403e-05
-3.93943024246629e-05
-2.81265832003691e-05
-2.4546484725972e-05
-6.54131531557656e-06
-3.20036604317365e-05
-2.06359076113729e-05
-2.56745854018643e-05
9.76181825999641e-07
-1.17772140761313e-05
-1.34721584238464e-05
-2.19578561731444e-06
1.54775940158903e-05
-7.43409644060211e-06
-1.20963517063991e-05
3.98959704099339e-06
-1.46038825725906e-05
-3.91441743236411e-05
-3.95091362070471e-05
-2.1883328102527e-05
-2.59593571607949e-06
-2.76311012950246e-05
-1.65686641513323e-05
-2.81855075546984e-05
-2.92538967448899e-05
-2.048848184965e-05
-4.58046132723462e-05
-1.68147594980154e-05
3.61049571444746e-07
-1.80746042770904e-05
-2.20850205195192e-05
-1.43703992107204e-05
-1.84466501571384e-05
-2.35091595602923e-05
-1.60061099081127e-05
-3.87388442175509e-05
5.88491975741062e-06
-1.86381503981639e-05
-2.59958612478189e-05
-2.68112945662031e-05
-1.58238966064582e-05
-1.20046278256392e-05
-1.45437608315478e-05
-5.03275401330853e-05
-1.83328033192543e-05
-1.97076519525904e-05
-3.68293789906996e-05
-1.16439735227213e-05
-3.67974779613177e-05
-2.29023684417893e-05
9.15858061796822e-06
-2.84073567316487e-05
-3.77235923589529e-06
-1.82241636473966e-05
-8.04040887740309e-06
4.00345526822816e-06
-3.23278172782077e-05
4.71693279235595e-06
-5.60669966740223e-06
2.60311432498108e-06
-9.27841727656157e-06
-6.5138338067209e-06
1.72982053588978e-05
-1.20256564901328e-05
-3.65691622184366e-05
-1.69603116765239e-05
-3.88853208035738e-06
-4.63450355672228e-06
-1.6740882742576e-05
-1.25111072899684e-05
-8.9326623946254e-06
-6.89769444062805e-06
-3.60812736842613e-05
-2.0815757013888e-05
-5.898156629792e-06
-8.56186670425602e-06
-7.35362197585473e-06
2.46821387398089e-05
1.06555143021666e-05
-1.34489878780901e-05
-1.71936200785896e-05
5.07369337362153e-06
2.00152567601277e-05
-5.01150004098203e-05
-2.11441415867667e-05
1.92750876896935e-06
1.79501026957288e-06
-3.46608750763066e-05
-1.11864529459508e-05
-3.44292738941057e-05
-2.78149610486673e-05
-3.76204645406094e-05
-2.41523423314054e-05
-7.95325766434121e-06
-1.99169529358164e-05
-3.69458699699202e-05
-8.6071331954539e-06
-2.43097548406996e-05
-2.08041998696239e-06
1.19943191408787e-05
2.6530557154331e-06
-2.28743839275048e-05
-1.18829036954098e-05
1.71917987508685e-05
-3.45539678438202e-05
-7.79089673498608e-06
6.56303853905711e-06
-4.01322701581916e-05
-3.48868216982656e-05
-3.20235434676542e-05
-2.43508861087622e-05
-3.29792544711565e-05
-2.86624342141102e-05
-3.09904161346109e-05
-4.38590389374016e-05
-4.10718271759488e-05
-3.68586665786067e-05
-3.82216924574866e-05
-3.77355732001704e-05
-4.90319873632214e-06
-1.45323496215896e-05
-2.23845741382502e-05
-2.77798833105541e-05
-2.61104834893398e-05
3.19115099984165e-06
-5.79677404664382e-06
-3.72523903905481e-05
-3.31034172483979e-05
7.47930321803105e-06
3.8058944496454e-06
-8.84859847364196e-06
-1.53440079809761e-05
-6.26244825353133e-06
-3.5554310893516e-05
-5.00528582818197e-06
-2.95882238122593e-05
4.2622953346205e-06
-1.324348923742e-05
-4.37470488427888e-05
-1.14667783173208e-06
-8.84377547411154e-06
-1.82772390766706e-05
5.9182974800859e-06
-4.22649913985463e-06
-5.26197731319205e-06
1.24343643893175e-05
-3.25447107241775e-05
-5.34986566451501e-06
3.14913474410809e-05
-2.12154392360615e-05
-1.04779169355035e-05
1.5177302039778e-05
-4.10549924460984e-05
-2.23223929860607e-05
8.04358606227087e-06
-7.35076076896204e-06
-2.42535459498283e-05
-2.41228068988132e-05
-1.47690018639486e-05
-1.26261092033576e-05
-9.59902887209575e-06
-1.68684956140532e-05
8.14358857588345e-07
1.84571708629854e-05
-4.03533032722622e-05
-4.76026082158956e-05
-9.51022834400617e-06
-1.09764012643487e-05
-1.45256224009433e-05
-4.22017292272998e-05
2.18497660268883e-05
-4.39838071646622e-06
-3.20750257468158e-05
-2.8981202613142e-05
-3.94710373089717e-05
2.46112887220026e-06
-1.12075926132125e-05
-4.95337609422642e-05
-1.85142841741259e-05
-6.96828648858866e-06
-1.40527503559138e-05
-1.33081975279762e-05
-3.36894506479173e-05
-1.91830327708814e-05
-6.60159015333103e-06
-2.55841953235329e-05
-1.25407807362485e-05
-5.26669043548752e-06
-2.08892933485012e-05
-1.58251517791912e-05
-9.7113761436562e-07
-2.76058364065838e-06
-1.25629138996389e-05
-3.74069166149348e-05
-1.39435973355435e-05
-2.69439155796074e-06
-4.17696947050372e-05
-3.42585188115421e-05
-1.60683562562472e-05
-9.80543257894811e-06
-2.86346214319452e-05
-5.33320678463162e-05
-2.67804529296627e-05
-1.46622363193855e-05
-3.58437434779717e-05
-3.28641631655074e-05
-5.60660257334772e-06
-1.36603981645095e-05
-1.27668410179189e-06
-3.40555593199268e-06
-3.33946472743257e-05
-3.37049628965521e-06
-1.61800585078134e-05
-2.5581257878122e-05
5.04295562451405e-06
1.07209730793348e-05
-7.66647194771424e-06
-3.0960866566674e-05
-4.67070934476894e-05
-1.01833631157649e-05
-2.64942915764423e-05
-4.68068740499676e-05
-8.58464583292105e-06
-2.0820630701141e-05
-5.12190720640481e-05
-1.20286478152983e-05
-2.29262176814433e-06
-5.36487531072379e-06
-2.51711748125361e-05
-3.41536766244539e-06
2.90158047631028e-05
-4.33388025968953e-06
-1.93027616632554e-05
-8.11285416073352e-06
-1.07070558144974e-06
-2.64338256285956e-05
-1.20287709880614e-05
6.11677614565371e-06
4.60744465816863e-06
-5.36985033681873e-05
-1.93216798631912e-05
1.83499834355135e-05
2.59023372891674e-06
-4.18068541940792e-05
-3.06598553957078e-05
1.73719439427594e-05
-6.32682745759118e-06
-4.21587429811094e-05
-1.31478494321772e-05
1.61487956975733e-05
-3.06007474609392e-05
-4.14755019609721e-05
-3.07389926284824e-05
2.65618387658073e-06
-7.616633477081e-06
-3.91049553093796e-05
-3.53500505460275e-05
1.91542842751813e-06
6.85533441197457e-06
-3.74715013513615e-05
-1.13812997888252e-05
4.48390144486033e-06
-4.30668014802902e-06
-6.9942770192142e-05
-1.37441438046012e-05
2.82252293039074e-05
-2.5884013035192e-05
-4.62470609445853e-05
-1.40696429179693e-05
-1.36864108000088e-05
-4.00630412211864e-06
-4.36409177571949e-05
-2.03916943595421e-06
-2.39839558595727e-05
-1.16492048829741e-05
-1.75464423340985e-05
-2.42373956229813e-05
-1.74131822861026e-05
-1.09392810309951e-05
-1.58235302634011e-05
-1.75382723961286e-05
-1.63493621439574e-05
-6.62809741660305e-06
-3.47288018901433e-05
4.39173458708012e-06
-7.47270322438148e-06
-3.56912467234395e-05
-6.46205974155887e-06
2.10269278867951e-05
-4.1249767941096e-05
-2.82836664436821e-05
1.33016381110402e-06
-7.89674337230239e-06
-3.37926591166063e-05
-4.05104312323889e-05
-4.50195769628147e-05
1.17655647866175e-07
-2.44323073791814e-05
-1.93661139226422e-05
-1.99564008136144e-05
1.65726146899184e-06
-4.47562538375819e-06
-1.8024357867995e-05
-1.67758449878345e-06
1.58765265608296e-05
2.84184006114973e-05
-3.62238170501748e-05
-2.73181727303417e-05
-1.11133161132332e-05
2.10959029054416e-06
-1.4144725288798e-05
-1.94305511947288e-05
5.44621344095147e-06
-1.06170211034123e-06
-3.41053220000617e-05
-2.32002019061146e-05
-1.45583136107048e-05
-2.91803825620149e-05
-1.87193146248865e-05
-2.05186185573995e-05
-2.46238274642482e-06
-2.44624750748035e-05
-1.21628831978435e-06
-1.49372265239541e-05
-2.68818727026436e-05
3.31508369990458e-06
-7.05607232624357e-06
-1.40998221879758e-05
2.4453818594856e-05
-6.5140166373393e-07
-1.4723403881668e-05
-1.60539176215331e-05
-9.28392634708686e-06
-2.58850271939804e-05
-1.67531822412574e-05
-3.78040187663434e-05
-1.91513634481423e-05
-1.98001343757772e-05
-1.79313232409747e-05
-2.10739534266219e-07
-3.09182908343113e-06
-3.93035863165432e-05
-1.69534749378078e-05
-1.93388000702024e-05
-2.50007023740001e-05
-3.98548728317453e-05
6.98557603154205e-06
-2.77115769060581e-05
-3.21946145112712e-05
-9.28792505193195e-06
-5.67288327095221e-06
-1.91292820185537e-05
-2.04658219230879e-05
-8.39685158227996e-06
-1.61464945801668e-05
-4.08918937165142e-05
-2.68719008243243e-05
-3.84217326939319e-05
-2.98706743468999e-05
-1.34097454733828e-05
-3.51595173549383e-05
-1.88213395354746e-05
1.49067759502188e-05
-1.71516494328727e-05
-3.49018072111328e-05
-2.42590315796394e-05
1.10437148277018e-05
-9.17754986782849e-06
-1.92862322964877e-06
-2.55753009543166e-05
-1.1744052846731e-05
-2.12074727712504e-06
-2.44309666388503e-05
-9.21831545676047e-06
6.09626889281217e-06
-2.50578767017587e-05
-2.917765376872e-06
-1.08388804655401e-05
6.13653364396739e-07
-2.76636209530101e-05
-3.17365030401918e-05
-1.08961929671023e-05
-1.31978271041157e-05
-2.16116270413412e-05
-1.72797896573448e-05
-4.3053855141252e-05
-5.682776471331e-07
-3.29178608921384e-06
-1.14045985001088e-05
-7.08113697505065e-07
-9.47475224286987e-06
2.09325251709729e-06
-3.24825772365823e-05
-2.00534358108718e-05
-1.17030333292427e-06
-3.18024366056401e-06
-1.50642288709945e-05
-2.12950778370755e-05
-2.71852468554628e-05
-3.19100370084356e-05
-1.8384147037564e-05
-4.44688566036059e-07
-2.75956226376812e-05
-2.93383647384918e-05
-2.45253868787119e-05
-6.32283282608058e-06
-2.23201092970964e-05
-1.85483056515844e-05
-9.33745856412327e-06
-1.17160062781026e-05
-1.10773681175117e-05
-3.70110164308264e-05
1.66400297403621e-08
1.04455754163904e-05
-1.67460824270724e-05
-2.13654989384237e-05
-1.26565628724432e-05
-7.70279538277621e-07
-2.20128171210035e-05
6.83560038885093e-06
-1.19743399685561e-05
-6.02198146485788e-07
-3.71411852549241e-05
-4.67738192090358e-05
-1.90992298150106e-05
-4.38982342079932e-07
-4.310816072317e-05
-3.965411967559e-05
-2.84772365099029e-05
-1.30402620135435e-05
-2.0555463491688e-05
-2.67492335032152e-05
-6.70400629270074e-06
6.54478395426411e-06
-3.89592658440965e-05
-1.89289955790189e-05
9.37919584826529e-06
-3.79110172351864e-05
-1.63553569177865e-05
-2.63691159617311e-05
-1.59260310399363e-05
-1.42688643542986e-05
-3.16339174510169e-05
-1.1648069654513e-07
1.64780043846421e-05
-3.84641383186394e-05
-2.50847180294998e-05
-5.94245741933887e-07
-2.18929417755097e-05
-1.62292936429863e-05
-2.5701008083317e-05
-6.76381020144903e-06
-4.39793541189031e-06
-1.24503544512247e-05
-1.81720949673414e-05
-2.45775078984051e-05
-2.02038881872727e-05
-4.80455592094547e-06
-1.65040715710681e-05
-3.99549146002056e-05
-1.14452609640064e-05
-2.96935508655656e-05
-1.90116172609143e-05
-1.81333779898391e-05
-8.45886240053724e-06
-1.22097936411474e-05
-3.35473304084245e-05
-1.91280435769172e-05
5.44946654739244e-06
-2.23441563900202e-05
1.84202205475169e-06
4.77982916570364e-06
-1.14242965837766e-05
-2.18406856301224e-05
4.49295299736093e-06
-1.35259421149908e-06
-1.15540857427587e-05
-5.24436356789242e-06
6.12445864885721e-06
1.45115543413959e-05
-2.27426207409309e-05
-2.94823816702175e-05
-1.58658482213638e-05
-1.78718418531716e-05
-2.9384407300885e-05
-1.49661246838628e-05
-8.88044618887701e-06
-1.88933491890888e-05
-2.88627598946073e-05
-1.10175656125447e-05
-1.62817790805205e-05
1.46123169827346e-05
-1.1999039980777e-06
-6.00834627055655e-06
4.53479977726138e-06
1.59683637489882e-05
-5.84754772236511e-06
2.94261627128975e-06
-1.8202441730738e-05
-1.22281009105781e-05
-2.45250832430749e-05
-1.63951255966851e-05
-2.99735495676894e-05
-1.08559135959611e-05
-3.73136355873452e-05
-5.26992765366784e-06
-4.5929750044747e-05
-3.01823268986698e-05
-2.2079410430812e-05
-2.06408199662952e-05
-1.73854252068094e-07
-5.52563538380271e-06
-1.81596898393054e-05
-2.18736336952459e-05
1.26198195508421e-05
1.14377326461503e-05
6.17153399603971e-06
-5.81750598003662e-06
-3.3046636287005e-05
-9.31720711055253e-07
-3.0805565438371e-05
-4.04823514813997e-05
-1.63915502918416e-05
-3.88823646796447e-05
-3.81966891113581e-05
-2.73499834872966e-05
-4.26487895394782e-05
-4.66517323075091e-05
-3.20539582420874e-05
-2.42782641689802e-05
-1.64732603452113e-05
-2.46590454536797e-05
-1.26819490490225e-05
-6.90595559030484e-06
3.98333779999353e-06
4.96297379934661e-07
-1.80831640978766e-05
1.4066659060563e-05
1.87894450710706e-05
-1.24399318846357e-05
-2.97146861320314e-05
1.33448340974231e-05
-8.12287540900486e-06
-2.99557020881262e-05
-1.29084687708592e-05
-2.37546333775294e-05
-1.62172437733452e-05
-1.93693780527863e-05
-2.59533289686915e-05
-2.81564705360286e-06
-1.37481829698745e-05
-1.41615960194198e-05
-9.7624231097547e-06
-1.36447945947593e-05
-1.42712167772831e-05
-2.55325642008928e-05
8.71663386982504e-06
-2.51270469609245e-06
-2.90190376237389e-06
-1.50769592943122e-05
1.53217568589619e-06
-6.89229946452794e-06
-1.40770009716403e-05
-4.70209653464751e-05
-1.89599733026475e-05
2.3932795260308e-05
-5.81618527175238e-05
-3.42020720599837e-05
-2.18022713436334e-05
5.2571183031524e-06
-2.25983165707058e-05
-2.12209345579572e-05
-3.03826811611682e-05
6.72090400584443e-06
-1.01938787369444e-05
1.57108034387539e-05
8.53938870747552e-06
-3.95266750786235e-06
-1.39252691809965e-05
-9.11337743046454e-06
-1.72957078575328e-05
1.03734382435403e-05
-1.91998949074829e-05
-2.27832770042676e-05
-2.10614966881281e-05
-4.08191594937345e-05
-4.83487529151035e-05
-3.56737633877258e-05
-3.04104795914383e-05
1.43758535799934e-05
-2.21895028200302e-05
-1.97443019653057e-05
-2.1034670199899e-05
-1.34140529254244e-05
-2.94047048275256e-05
4.18995708827107e-06
-9.77448728333318e-06
-1.71734764065436e-05
-5.46674951207703e-06
-8.99122994440341e-06
-2.43943888324407e-05
-1.63644198389185e-05
-3.49408817211023e-05
-3.42330942363501e-05
-4.21112512852039e-05
-2.67764260096461e-05
-3.14837118090412e-05
-3.5182983298249e-05
-3.02703844676938e-05
-3.59113889325355e-05
-2.2823054197472e-05
3.77035725923899e-06
-2.02904492116626e-05
-2.23822514108247e-05
-7.31254704768849e-06
1.59416795184002e-05
6.26632034015165e-06
1.33194818803917e-05
6.16455298587545e-07
-1.46431487278602e-05
-1.88132167210413e-05
-2.92055971432931e-06
-1.97061164474637e-05
-3.7691741130789e-06
-1.41000581752651e-06
-1.25080027533864e-05
-4.14195923943966e-05
-2.00533998223299e-05
9.6491869662378e-07
-1.46656423161784e-05
-2.72041590232064e-05
-2.09911996103569e-06
1.29979271519284e-05
-8.89669295122028e-06
-2.76843860432118e-05
-9.25588576790227e-06
2.36785595732638e-06
-2.50700389417015e-05
8.79612128098178e-07
3.33944209416072e-06
-1.05154612890924e-05
1.0178651799185e-05
-1.25912612969529e-05
-2.39457960446595e-05
-1.09571709451383e-05
-3.01949648003924e-05
-2.47850489589172e-05
-2.13131795649963e-05
-3.42912981584399e-05
-3.2556106758151e-05
-2.01286789273582e-05
-8.22912069245339e-06
-6.21875688857621e-06
4.77642760868054e-06
-7.64024927506998e-06
-9.47750003895107e-06
-2.20861518676247e-05
-1.92787549026629e-06
4.59845524503944e-05
6.49084381180743e-07
-8.91330630954856e-06
-2.03434755816689e-06
1.43352422171849e-05
-1.32731645283686e-05
-2.38579572489634e-05
-1.82660209039508e-05
-8.18846906810139e-06
-2.70103581185921e-05
-4.24024481263312e-05
-2.32262456958919e-05
-3.05342777830613e-05
-5.11584426244998e-05
-2.88062591351221e-05
-2.16873074144062e-05
-2.70826424308585e-05
-1.33660042140796e-05
2.71204184835114e-06
7.69839278032535e-06
-1.57887811722592e-05
6.93302313725643e-06
-5.0154315019413e-06
1.60741991611312e-06
8.44478794973093e-07
-2.27383975739969e-05
-1.84816380156263e-05
-8.41613030826923e-06
-7.93677222590935e-06
-2.71636934499356e-05
-1.30973810363487e-05
-1.67728432179577e-05
-3.67322747781064e-05
-5.16623764622817e-05
-5.15303887975416e-05
-2.7575379064253e-05
-1.28263588398378e-05
-1.83981324747983e-05
-1.11935937178206e-05
-2.09219757411081e-05
-1.15731792841713e-05
-1.02833347928741e-05
1.60309915266573e-05
-6.34671181527788e-06
-1.66333470912869e-05
2.08503436252021e-05
3.87589585658307e-05
7.02080169879004e-06
1.76608755548079e-06
1.29792529100135e-06
-1.17273191964521e-05
-1.73129440956279e-05
-5.91102928453753e-05
-3.78361642103787e-05
-1.01604231330014e-05
-1.6463211371991e-05
-4.31742877482397e-05
-2.96599047789277e-05
-1.55696571365882e-05
-1.74272477399665e-05
-3.01400881551621e-05
-8.23770587654589e-06
-1.14569928233861e-05
-2.82030172457028e-05
-8.55378650119364e-06
8.6935495789102e-06
4.82506381989641e-06
2.46020891512284e-05
-2.42184976289849e-05
-1.71408785611616e-05
-2.42960332239558e-06
-2.27507806374966e-05
-2.60720938766527e-05
-2.58443610756874e-05
-4.31467735362778e-05
8.88926132124179e-07
-4.93155308824126e-05
-2.99419448150065e-05
-3.38474091166515e-06
-3.63629911578199e-05
-2.70048017257492e-05
-2.95825863209635e-06
8.04886665728562e-06
-2.63097004436426e-05
-2.09217561675985e-05
5.3575653108055e-06
8.65580620005769e-06
-2.11325291147887e-05
-2.17877759804723e-05
5.70391746518339e-06
-2.75978962219206e-05
-5.10392096668295e-05
-8.84941238022038e-06
-1.54836248027592e-05
-3.50820950596814e-05
-3.61727502782735e-05
-3.2577300910202e-05
-4.25796398788635e-05
-4.88198593437173e-05
-5.155628902242e-05
-9.69098483550514e-06
-1.15603522081739e-05
-2.01016562732958e-05
1.15359404422631e-05
3.38735519847943e-06
1.09739259716455e-05
-9.36259727262429e-06
-8.28893808910651e-07
2.39973422332747e-05
-1.30951273739992e-05
-2.23406146457957e-05
-1.78960785970111e-05
-1.35271349707933e-06
-3.16701216255126e-05
-5.70094032676825e-05
-4.70517029268742e-05
-3.17401495437909e-05
-3.0253823235124e-05
-4.43888192689581e-05
-4.06239579807767e-05
-2.31005700963848e-05
-4.16117339018305e-05
-3.26107370573458e-05
-8.64627872340998e-06
1.97551182141499e-05
-1.68549862768471e-05
-9.85938984232766e-06
1.26198116730324e-05
3.21336443737797e-05
-7.69302485136701e-06
-9.57183002124942e-06
1.70410366963488e-05
1.54978812823275e-05
-3.00437624817222e-05
-2.13063205151959e-05
-2.5796596513162e-05
-2.74025351436282e-05
-2.36800087415313e-05
-4.44896493092671e-05
-3.51631043529889e-05
-4.1673314537336e-05
-2.46746911439997e-05
-2.10730280550391e-05
-1.02160013660952e-05
1.97912452062989e-06
3.95488684255599e-06
2.34850250313605e-05
1.01066637349485e-05
-2.87932326591758e-05
4.16981865503981e-07
-8.13939613130283e-06
1.16077826114343e-05
-8.12158185504562e-06
-3.71103184380894e-05
-2.03112258020135e-06
-7.27650106423176e-06
-4.1542862993201e-05
-2.31925423507183e-05
-2.78693002376178e-05
-5.04673495325132e-05
-5.72139018315221e-05
-3.09539157665108e-05
-1.05483356753951e-05
-6.00285755697e-06
-4.36976912977908e-05
-4.90012139657627e-06
-1.02173928190897e-05
-2.2048203394628e-06
-1.47523296092683e-05
-5.81076919820364e-06
2.41815258152776e-05
1.16373166669535e-05
-3.16933245176329e-05
-1.41993209647563e-05
-2.05742899185514e-05
-3.91620350481585e-05
-5.20144172650155e-05
-2.00706824773296e-05
-4.25392662642192e-05
-4.94686111345262e-05
-3.4601294045135e-05
-3.93852862505183e-05
-1.80599392111076e-05
-2.16341398062421e-06
-3.19899243062176e-05
-3.09840185441885e-06
-8.64457121739203e-06
-2.45659265077627e-05
3.8250201013533e-06
-2.54209831881406e-05
4.51472788265131e-06
-4.45382558207726e-06
-6.83377236224272e-06
-5.21792396936109e-06
-1.25424827208078e-05
-2.48941591413383e-06
-5.61338232613303e-06
-2.44129293728815e-05
-3.1161319274876e-05
-1.68936886214077e-05
-5.2791906845725e-06
-2.14751811964531e-05
-2.12336275639787e-05
1.67254144978521e-06
4.38287689898008e-06
1.29391736432485e-05
9.0958402376572e-06
-1.18155375077752e-05
7.33365546405261e-06
-1.47845202168885e-05
-6.17568944313535e-06
-5.68502134935335e-06
-1.05235818830573e-05
3.10995770099629e-05
7.33796703721914e-06
-3.60234232558526e-05
-1.76556637032049e-05
6.77112441042301e-06
-1.59528819514761e-05
-2.45318127707021e-05
4.60126536235608e-06
-6.26250023726553e-07
-2.01206747665328e-05
4.17143658471304e-06
-5.41865518330468e-06
2.88943888523614e-06
-1.7829283647488e-05
2.53633042257645e-06
6.42015984761199e-06
-1.99959918384291e-06
-9.8754771330954e-06
1.27453471202152e-06
-2.19183754726289e-05
3.94487460618987e-06
-2.63840680171794e-05
-2.46735936537183e-05
-2.76532240037668e-05
-2.86072469974086e-05
-2.65969906490693e-05
-1.05572213629794e-05
-2.75481443165544e-05
-4.24539970216275e-05
-8.96121317208819e-06
-4.16665076943582e-06
-1.2417915375259e-05
-1.92750491901086e-05
1.30306988170042e-05
1.73595320192528e-05
3.94229054438091e-06
4.79254182609196e-06
2.8877597866258e-06
-1.00882947989549e-05
-2.74421502691991e-06
-5.51888116810963e-06
-2.74979734189652e-05
-2.98333737437285e-05
-2.88463954491281e-05
-4.13230158127588e-05
-5.78783654170189e-05
-2.70654244234037e-05
-2.94308971537726e-05
-3.93561746440664e-05
-4.75215067224025e-05
-2.56775183774166e-05
-1.4409716373778e-05
-2.14297086906608e-05
-2.7461755486948e-05
-8.41986207454787e-06
2.38667120909657e-07
8.95048419398278e-06
-1.81060048950473e-05
1.20652420358215e-05
1.02905510191327e-05
-1.42137790707882e-06
-1.15057044651995e-05
1.92959746200508e-05
-1.94314287269241e-05
-3.14458395238113e-05
-3.72798846749115e-05
-3.39770779236827e-05
-2.93989565989325e-05
-4.41785603065032e-05
-5.47112105275665e-05
-2.73426844350393e-05
-1.05233540794983e-05
-3.63613917730012e-05
-3.29647201449175e-05
1.62812781978812e-07
1.40829066514261e-05
-7.56844306736458e-07
1.89148056629186e-05
1.99337570425201e-05
-3.46243428567827e-06
2.43003815770391e-05
7.03230763993686e-06
-1.05981321015182e-06
-2.52725128837026e-05
-2.00501317563824e-05
-2.13716370673738e-05
-1.90865162501815e-05
-5.41971495385647e-06
-2.06891135310772e-05
-1.89381821346794e-05
-3.13024631113928e-05
-3.68363779373999e-05
-3.38616721296522e-05
1.82358824457516e-05
-6.65160264936336e-06
-3.04392037885917e-05
-1.5348967373181e-05
1.99362007519563e-05
-1.03863135383036e-05
3.10209213408014e-08
-1.70239974880852e-05
1.3839525395825e-05
-1.48509324383056e-05
-2.81852401846013e-05
-1.23997493584605e-05
-1.84381788554537e-05
-3.81996614348781e-05
-3.23245749206694e-05
-2.77172183601579e-05
-9.92533640860457e-06
-1.23232446196844e-05
-2.18397085229246e-05
-2.5925196038224e-05
-2.50670604039332e-05
-2.71895838364844e-05
-2.3039411884399e-05
-6.76132322377535e-06
-3.71412917975993e-06
-4.59265991858444e-06
-2.32325871099001e-05
-4.06227937329733e-06
1.42909594912367e-05
-1.27207742635183e-05
-5.6264846784836e-06
-1.43757631375765e-06
-1.71260878867756e-05
-2.09297032347503e-05
-2.49283273053052e-05
-1.56950512653592e-05
-5.26137855439513e-05
-3.4412682952073e-05
-1.86949372642653e-05
-2.72156592071603e-05
-5.70897982306856e-05
-4.86182873843354e-05
-2.3064470141718e-05
-2.10931599891418e-05
