# Supplementary material for: Research on computational propagation and identification of mine microseismic signals based on deep learning
Source: PLoS One. 2025 Oct 22;20(10):e0334641. doi: 10.1371/journal.pone.0334641 (PMC12543183; doi:10.1371/journal.pone.0334641)
Supplement: S10 Data — (ZIP) [file pone.0334641.s010.zip › 000101100001457.xlsx_0.txt_24.txt.txt]

-1.67195453708486e-05
-1.95199761015729e-05
-1.63733339871734e-05
-2.15505028972411e-05
-3.49547986546042e-05
-2.94690896955244e-05
-2.37529838679887e-05
-7.13397367574122e-06
-3.45323972005207e-05
-1.44974096022238e-05
1.47140742294334e-05
-8.14677767691711e-06
-7.49069143451582e-06
-1.32346798023655e-05
-5.46957867160734e-07
-3.72012148061402e-05
-2.0691809531008e-06
-8.9992083212464e-06
-2.03718199126447e-05
-2.09683146327274e-05
-2.46445519276235e-05
-3.15899952979377e-05
-2.62263165144846e-05
-2.91954987207073e-05
-3.46843919154395e-06
-2.51623934019861e-05
-2.23947918979055e-05
-1.94130290338054e-05
-2.42283447093686e-05
-1.56502371482602e-05
-1.01548097102885e-05
-2.0485267485493e-05
-2.04256960378394e-05
-1.95354477751765e-05
-2.56242673743011e-05
-1.18755539022859e-05
-2.8382426186206e-05
-4.06756892547597e-05
-1.88770122310591e-05
-3.10321267182899e-05
-2.0226963996274e-05
1.10690709909105e-05
-3.5368611236779e-06
1.21561571391822e-07
-7.86277034457472e-06
-1.84550256507364e-05
-1.92732865877001e-05
-1.80427742844975e-05
-1.01512503120409e-05
-5.35391789219864e-06
-1.8603385235141e-05
-1.37145137201792e-06
-6.78881532022596e-06
-3.82726226868685e-08
4.24771111812337e-06
5.63414360698281e-06
-2.15379663570211e-05
-2.71272119916284e-05
-1.13478804738925e-05
-2.6616951042986e-05
7.74265888467757e-06
-1.26839819989263e-05
1.57307083887302e-06
-4.34398942836779e-06
-1.85131420936049e-05
-2.20895242257945e-05
-1.62455105015955e-05
-1.7351296207365e-05
6.73831587500567e-06
-1.92896732981712e-06
-2.31752722868492e-05
-1.56174365582713e-05
2.8238807344336e-06
-1.92539711031832e-05
-2.41043289244314e-05
-1.61611693415331e-06
-2.42687331864603e-05
-2.37839764104417e-05
-2.40301594562913e-05
-1.98951711758943e-05
-3.12662888063536e-05
-4.05083908783415e-06
-8.70349920615012e-06
-2.13502619364867e-05
-1.28827239071901e-05
-5.65341462106586e-05
-9.88414916564304e-06
-6.6021380104866e-07
-2.54951275947925e-05
-2.10346992037774e-06
-1.92529287742721e-05
-1.26623697855641e-06
-2.69741275022682e-05
-2.80817283048511e-05
-7.77893547583121e-06
-2.59348964764794e-05
-5.26897693117688e-07
-1.67092917144956e-05
-1.86899919289165e-05
-2.59022725495042e-06
-2.31482563698431e-05
-3.25182583532115e-05
-2.50523392211893e-05
-9.03192526069603e-06
-3.32387732229453e-05
-3.74107242096434e-05
-1.52878606748228e-05
3.96735734763183e-06
-3.38013428321358e-05
-3.53975941857958e-05
-2.67587973991512e-05
-9.08880854770761e-06
9.55069564434959e-07
-4.2767344311069e-06
-1.93674059521229e-05
-2.28743775532467e-05
2.97620565877503e-05
-7.73811173632957e-06
-7.96473945744846e-07
-2.94028653372703e-05
-1.68889637852893e-05
4.96605539184779e-07
-2.16001818423153e-05
-2.63457178374701e-05
2.02824893114245e-05
-3.10411223604993e-05
-4.03732808754567e-05
-2.1200877888689e-05
-1.11560475950676e-05
1.77056606296304e-06
-4.29444971574287e-05
-4.4861814758857e-05
-2.18830398307978e-05
-6.03455645700893e-06
-3.21526971607138e-06
3.41033016376304e-06
6.712824847252e-07
1.76168313620424e-05
7.01719174627547e-06
1.84501950927314e-05
-2.51896749826325e-05
1.04479076270128e-05
-9.77411578854484e-06
-3.28820524182558e-05
-2.54410213968809e-05
-3.96854267058472e-06
-2.32685529453936e-05
-4.25425276127597e-05
-2.12850614863191e-05
-1.34097019491795e-05
-2.81142753015768e-05
-1.98147781895552e-05
-2.4605501976025e-05
1.1681616035894e-05
-3.92469657093837e-07
-4.05937457084628e-06
-3.07734074569381e-05
1.00011391291431e-05
2.2013607457387e-05
1.57623405385118e-05
4.05966021244836e-06
-1.97398319325652e-05
2.09648266795888e-05
-3.31012418628163e-06
-1.03874315034588e-05
-4.57366224132262e-05
-3.23180682903201e-05
-1.70605318770679e-05
-6.19769094801685e-05
-5.40676727337516e-05
-1.20487443369434e-05
-2.10204998113245e-05
-4.68013142121224e-05
-3.38023385393236e-05
-1.80352152587726e-05
6.83076467101185e-06
4.66470993721993e-06
-4.70697368745821e-05
-1.8426409481665e-05
2.10142585562742e-05
-3.78571450946438e-06
-4.95197197925663e-05
-2.50097760217993e-05
4.6330235786365e-06
-1.49548973524408e-05
-5.28750434946829e-05
-1.41191694422396e-05
-2.15047686132161e-05
-1.44090402506343e-05
-4.45395967661515e-05
-4.05876079025506e-05
-6.19579021355479e-06
-2.23159900708843e-05
-2.98644053469853e-05
-2.57604937170539e-05
-4.11090161719313e-05
-2.65604532991125e-05
-1.3902975510169e-05
-1.18975781226175e-05
-1.88074409848572e-05
-2.80669875106024e-05
-2.39517788788347e-05
-6.86361979229553e-06
-3.49917987377775e-05
-2.58061243954037e-05
-2.28174293433459e-05
-8.04334556032391e-06
-3.37174248243679e-05
-2.77507339810787e-05
7.02550379075427e-06
-2.62336499318637e-05
-3.11284462277437e-05
-2.7952716893041e-05
-3.31837839007089e-06
-1.48728428224152e-05
-2.77706611709611e-05
-3.08647678901073e-05
8.90668199868467e-06
2.64716716535087e-05
-1.71527221434443e-05
-8.22606029101195e-06
1.7596403580249e-05
-4.74882126935912e-06
-1.44218860844057e-05
-8.51884134020863e-06
2.02904693287693e-05
-2.46428044012049e-05
-3.61947645852701e-05
-3.13488992334204e-05
-1.00915368038244e-05
-2.75297838072458e-05
-2.43779236524319e-05
-5.40938179276244e-05
-2.60520389712642e-05
2.22936675883572e-06
-2.1747832647663e-05
-1.87242178844814e-05
-1.42046993152194e-05
4.54075591331375e-06
-1.07378111750875e-05
-1.91913159376999e-05
-2.0192241400161e-05
6.70241875104248e-06
-2.45738701860865e-05
-2.09435441464515e-05
-2.41916204218754e-05
-1.6856624417561e-05
-1.86385490316304e-05
6.1302249233325e-07
-1.56775368798549e-05
-4.31520704218617e-05
-2.90475116956676e-05
-2.94041684758845e-05
-3.99175819520809e-05
-5.60341716321302e-05
-2.55765770154593e-05
-2.62107683110067e-09
-4.11635493552926e-05
-3.19668447882622e-05
-1.99735432848272e-05
-7.19802418694455e-07
-1.41626261411887e-05
-4.61357810164268e-05
1.59157136927674e-05
-2.1394155762345e-05
-4.70717191160139e-06
-1.17099843699801e-05
-1.56595577970298e-05
3.03526375099847e-06
-4.06992960270981e-05
-4.22832677297275e-05
-9.92268895763079e-06
2.91573182487944e-06
-2.3588581298663e-05
-4.64749865109876e-05
-3.97314352373651e-06
2.41163570175146e-05
-2.80807281767345e-05
-5.31202788388382e-05
-2.61222676699189e-05
5.62756746438559e-06
-1.37163839493341e-05
-2.52895206551288e-05
-1.40153502241703e-05
-1.93524342089574e-06
-1.26699763119526e-05
-6.06076022347293e-06
-1.6514137087272e-05
-5.83064347283917e-06
-2.82252452691668e-05
-2.1308521190101e-05
-1.54194756249399e-05
-3.45479478017265e-05
-2.8623328118141e-05
-1.3889793926959e-05
-6.84591941453877e-06
8.93212432557397e-06
-1.61161556913843e-05
-1.02847909439662e-05
7.58229336277848e-06
-1.74156402563001e-05
-2.67467379313684e-05
-2.4347821002238e-05
5.57164602989054e-07
-3.62075757080274e-05
-3.1277894118316e-05
-1.22208884346891e-05
1.5187861692371e-06
-6.53290230113269e-06
-6.49726133952963e-06
-1.63808832764963e-05
3.4285908014987e-06
-2.77034627486625e-05
-2.50325980033727e-05
-1.42447316118503e-05
-3.08143902877273e-06
-2.09438194955728e-05
3.62084946977459e-06
4.74795728162911e-06
-1.63779852316544e-05
-2.67972181064122e-05
-3.30250659801841e-05
-3.20952370169464e-05
-1.76787453635458e-05
-9.49156014812512e-06
-1.23965067207983e-05
-1.4413456143092e-05
-1.70835174627899e-05
-2.3707527978877e-05
-2.41900229906774e-05
-6.12170265348674e-05
5.83556932303025e-06
-2.18841492810464e-05
6.35483661687228e-06
-1.79939803134659e-05
-2.66389997762679e-05
-2.31269660945898e-05
-1.71328278894825e-05
-8.72966271874813e-06
-8.93607496236155e-06
-3.50932886924768e-05
-1.2245730477672e-05
-1.15442182729137e-05
-1.92787296858693e-05
-1.589221533654e-05
-2.42958811299745e-05
-2.96058886260839e-05
3.007649134563e-06
-3.92362202766235e-05
-2.00713361355159e-05
-1.7235949565472e-05
-4.77697313062367e-05
-2.91386129878869e-05
-2.72127137751352e-05
1.02802290260791e-05
-8.47157991299593e-06
-3.78755513536067e-05
-3.01712026583956e-05
-7.23554640719446e-07
-3.33278161487935e-05
-4.70371973905319e-05
1.28626403626972e-05
5.5080009545224e-06
-1.265198688142e-05
-2.46965506040868e-05
-1.56788088816807e-05
-1.97421169356686e-05
-5.48920667340752e-05
-2.36159275966452e-05
-2.37492635782221e-05
2.41837010132909e-06
-4.20976426304192e-06
-1.62448440551172e-05
-2.26357635594642e-05
-4.37601367760721e-05
-1.58442858479973e-05
-1.37792889704577e-05
8.85584502711601e-06
-2.85818931530722e-05
6.57204303657199e-07
-1.70537061634591e-05
-1.61507956168556e-05
-3.68832990835179e-05
-1.7062555806496e-05
7.85879639588734e-07
-3.16067506060784e-05
-9.1611860511315e-06
-2.55921194347522e-05
2.01951768118015e-07
7.15756378910652e-06
-3.30583301186823e-06
7.75353385512089e-06
-4.6553669144348e-06
-1.05855025882016e-05
-3.77702114482016e-05
-2.33688556236459e-05
-8.58221077026614e-06
-2.42722026471626e-05
-9.99048106806226e-06
1.5293233733177e-05
-7.1743570896523e-06
-2.79219131734109e-05
-2.29932490907152e-05
-2.03836025722877e-05
-1.69619208689847e-05
-1.69801524321433e-05
-2.19644253502647e-06
-3.29646757577633e-05
-4.33331657036358e-06
-4.85318825628695e-06
-1.46194497124366e-05
-1.57273071617749e-05
-2.95194496506678e-05
-1.13402782657875e-05
-8.61704924371722e-07
-2.63901677626659e-05
-8.21714650437819e-07
-2.13591872746899e-05
-3.96854648222055e-05
-3.27891491334925e-05
-7.64121926030192e-06
-2.9933686650343e-06
-2.45987549816573e-05
-3.17967798695681e-05
-2.17013798078474e-05
-3.26598467675111e-05
-4.68801000405856e-05
-2.2337413248489e-05
-1.88297030051778e-05
-2.49591844782861e-05
-1.19154552410388e-05
-3.5791056611584e-06
-7.98669905393414e-06
-2.58719142206735e-05
1.32647486232862e-05
7.73404056556178e-06
1.43516547394952e-05
-3.28131269471907e-05
-1.81707563847623e-05
-2.41961888005053e-05
-4.6924209897232e-05
-3.07931292684594e-05
-2.51521882907936e-05
-5.43135404658111e-06
-2.97800668609646e-05
-1.8607221645816e-05
-4.33629792053997e-06
-7.38379007138148e-06
-3.4119261260738e-06
-3.696725630132e-05
1.35301721454781e-05
-1.88498131393237e-05
-1.82634384367332e-05
-3.33546742653705e-05
-2.18849950682631e-05
-9.5990577259291e-06
-1.48776199569735e-05
-9.36943915759813e-06
-7.18788488204862e-06
-1.45713543083353e-05
-1.76507735473755e-05
-4.34368642262446e-05
-6.854759621507e-06
-1.24554937632655e-05
-3.42132660939271e-05
1.9351701787425e-06
-2.23362367530694e-05
7.13878792895196e-06
-3.29097331136686e-06
-1.33048369438414e-05
-1.62181937624495e-05
-2.40138989094622e-05
-4.95912362903115e-06
-4.51298219255229e-06
-9.78316765053505e-06
-1.82722488183522e-05
-2.24478931934159e-05
-2.03324245139439e-05
-1.41466984725389e-05
-2.55443537610257e-05
-1.91293229888094e-05
-1.44734433532163e-05
-3.03520739743818e-05
-1.64582058696721e-05
-8.36996386231224e-06
-6.68599363485778e-06
-1.61989681382241e-05
-2.19675730909983e-05
-4.51651529720049e-05
-6.86265870892739e-06
-2.0303207264047e-05
-1.89570625471433e-05
-1.70061612751062e-06
-1.09857199310586e-05
-2.51723133970423e-05
-3.8400573504198e-05
-6.12259536590592e-06
-9.13290606906874e-06
-2.09125724527348e-05
-3.91019219968269e-05
-8.91476229841772e-06
-4.44011336261794e-06
-6.39166090886128e-06
-2.70850557786233e-05
-4.60252886635938e-05
-2.35452302740588e-05
-1.19789976235552e-05
-3.0453585021021e-05
-8.70491548623903e-06
5.2385642213233e-06
-1.00879384581013e-05
-4.71061069511517e-05
-4.37794068266545e-05
-2.57984842475963e-05
-3.54987261105119e-05
-8.30894101372272e-06
-2.95987687198841e-05
-5.95203679585912e-06
-6.5691231455919e-06
-8.32600998375113e-06
-3.36867996790769e-05
-5.62411472234402e-06
-1.40497908277389e-05
3.19226118386889e-06
5.11104747845156e-07
-3.57061403666748e-05
-1.81127178279886e-05
5.30273795308665e-07
-3.24077260215602e-05
-8.45621437687061e-06
-2.7149162310908e-05
-1.48453561518826e-05
-5.27293489339061e-06
-1.70887737425472e-05
-3.75674258747718e-05
-3.64118507080592e-05
-3.09551510560283e-05
-2.66604533787396e-05
-3.69756197850577e-05
3.80065072381422e-06
-1.49819062632915e-05
-2.22076897898948e-06
-1.04197380466603e-05
-5.20042598520215e-06
1.53053584644599e-05
-3.50539750439102e-05
-1.68267064222194e-05
-2.37250297175883e-05
-2.39097389330984e-06
1.61400932208051e-05
1.17380338446909e-05
-3.78316094672867e-06
-1.23812680919414e-05
-8.2624047197853e-06
2.4296885551149e-06
-2.08119290100964e-05
-1.23589131948667e-05
6.90985648137814e-06
-7.98507246996587e-06
-4.76002295749289e-05
-2.24419433842021e-05
-1.13922357437253e-05
-1.63030656595933e-05
-3.02846525078094e-05
-1.54273255149992e-05
5.87744532851106e-06
1.45081460908805e-05
-1.25047458007401e-05
-1.94499905433089e-05
2.34620941846989e-06
2.11734049799532e-05
-1.99596447181528e-05
-2.13194133114111e-05
1.69079843921991e-05
-3.81081013548923e-05
-6.97847489703304e-06
-6.80660787576202e-06
-6.51827236164619e-06
-1.98479648718694e-05
-4.10095667114448e-05
-2.36425262870072e-05
-4.19116798927927e-05
-2.1857051590464e-05
-3.35186176335494e-05
-2.88155464256317e-05
9.29831491509628e-07
-1.46033943360593e-05
-5.32205843166826e-06
-2.43727416761662e-05
-1.31654531413085e-05
-4.47943764300389e-06
2.17198731290735e-06
1.17856724836786e-06
-1.06976076508518e-05
-3.09513849978646e-05
-2.79740273515757e-05
-1.3124599916002e-05
-4.0321922674524e-05
-3.01286879271063e-05
-1.01763403344785e-05
5.39873738305978e-07
-2.97878844108017e-05
-3.68409630755056e-05
-3.33549216077066e-05
-1.08490644498457e-05
-3.85458172432129e-05
-4.23863480582953e-05
5.87838690211851e-06
1.84399711777855e-05
-3.38707662013135e-05
-2.26190576948297e-05
1.74548447659026e-05
2.92816100278245e-06
-1.16869985831065e-05
-1.92136251719307e-05
8.89150972125646e-06
4.41532452184533e-05
-1.50830455481992e-05
-2.54490848349396e-05
-3.61714795101421e-06
-2.82801798973012e-05
-1.43845175585313e-05
-2.61107452769582e-05
-2.08489083539496e-05
-1.22719118845243e-05
-3.44383539678663e-05
-2.40444539314582e-05
-1.12279256157075e-06
-2.97483266563731e-05
-2.03750342931072e-05
-2.40096182571692e-05
5.70269638585633e-06
-1.05482447394928e-05
-1.38665111730592e-05
-2.64049820487555e-05
-3.90384324753878e-05
-1.74443671611049e-05
1.73439012096535e-05
-1.2615410708992e-06
-3.2958620644725e-05
-3.37703103858073e-05
-1.54877645152892e-05
-2.09422259666591e-06
-1.88492168563007e-05
-4.73219396047807e-05
3.33023970484053e-06
2.69993020175327e-05
-2.46973933513161e-05
-3.98341830919035e-05
9.11780390869112e-08
-1.42498950750385e-05
-2.40542440320848e-05
-3.26173515138231e-05
-5.6357553991076e-06
-8.47903606530095e-06
-1.67836837116737e-05
-3.18410255195653e-05
-3.51451724143104e-05
-1.8136018266213e-05
-3.49187248620803e-05
-4.57686391817036e-05
-1.82710954040897e-05
1.64702439129207e-05
-1.82143423925426e-05
-2.41274876021685e-05
-4.99290625864101e-05
-7.48254968957565e-06
-4.48469923405813e-05
-2.87402571081707e-05
-1.41594124600829e-05
4.37816800059266e-06
-1.73018189994452e-05
-2.66119459603922e-05
-2.03557275741478e-05
3.79863748360879e-06
-6.99710944918635e-06
-1.96266853251318e-05
-2.13068155053136e-05
-4.08540880349184e-05
-4.77915612510097e-05
-2.56859786526282e-05
-4.87314777524666e-06
-4.64654632217895e-05
-3.77861870446164e-05
-1.05296437532855e-05
-3.33698541081717e-07
-3.75939311324936e-05
-2.22872357862678e-05
3.20854495750769e-06
-8.40865128030838e-06
-4.19158360406776e-05
-4.40148444823916e-06
-6.73866194536013e-06
2.11211159705279e-05
-1.83452691211076e-05
-1.39801197864801e-05
1.97225256852727e-06
-4.47444663424973e-06
-1.58828122588417e-05
-2.81136209467552e-05
-9.2634644368599e-06
-1.74181500271995e-05
-5.40657349112524e-05
-4.08577521399201e-05
9.46873014653635e-07
-5.32181778951025e-06
-3.40126798791987e-05
-3.49951822751392e-05
-4.22834163217754e-06
1.27151020645206e-05
-4.81546614709212e-05
-1.60069560997072e-05
2.81902003933864e-05
1.68327218025875e-05
-3.35760154295218e-05
-3.5913909101181e-06
3.91545904166556e-06
3.67305657606346e-06
-1.9693935839835e-05
-4.70957893532043e-06
-1.02865954216292e-05
-1.2380255594034e-05
-1.32636860007808e-05
-9.19704087461943e-06
-8.23044351049537e-06
-2.46006109120889e-05
-1.12589036279166e-05
-1.03417391818942e-05
-4.03745786165718e-05
-3.32353258822613e-05
-6.19374465237209e-06
8.11920975818283e-06
-2.96804501758672e-05
-3.51362162143485e-05
-3.60923098398726e-06
5.51248238731848e-06
-3.62349242945471e-05
-1.79926003503186e-05
-1.65450274925809e-06
3.22875763758911e-05
-1.78576468079729e-05
-4.96502317426243e-05
-1.24598585883084e-05
5.14555567086556e-06
-2.62681281911341e-05
-4.18384164355826e-05
-2.90882839191836e-05
-2.37308534700469e-05
-3.12215864735853e-05
-4.88517043377949e-05
-1.43876003480815e-05
1.76162465329597e-05
-1.96038042414481e-05
-4.56425538474998e-05
-1.66237809396489e-05
-6.52028242601607e-06
-2.04863530356203e-05
-3.44759721495569e-05
-2.40277829121926e-05
-2.0353841033733e-05
-1.62028191341034e-05
-1.71494894940977e-05
-1.63719799074534e-05
-1.65376589138e-05
-1.03660718649343e-05
-1.57700776044531e-05
-9.21960028578175e-06
-1.92068872352378e-05
-1.92777262155308e-09
-1.5842749051022e-05
-3.12995318231901e-05
-1.85324550221763e-05
-4.64408268859732e-05
-3.224399013935e-05
-4.42952912488882e-06
-4.7660854063398e-06
-2.44999705394443e-05
2.04495604871085e-05
-1.05529605245776e-05
-3.80806513700972e-05
-4.04201510240411e-07
-6.11159626900001e-06
-2.4726985003729e-05
-3.96544135674229e-05
-1.95571255030017e-05
1.15890632527042e-05
-1.48586735436561e-06
-2.6672853659758e-05
2.89371509507248e-06
-9.97807354437053e-06
1.02119420836081e-06
-2.08865735938102e-05
-1.08256674128383e-05
-1.12371555485852e-05
9.77924043869853e-06
-2.64925114337946e-05
-1.32408035791279e-05
-5.43759841407823e-07
-1.98620792374664e-05
-3.01392402192144e-05
-2.86838110130152e-05
-1.70104656141813e-05
-1.68475881904474e-05
-2.32029156956009e-05
-3.71175269445137e-05
-1.90587337408249e-05
-1.81066144712447e-05
1.23746354426758e-05
-1.95246580266046e-05
-1.22681018515635e-05
-9.10829444952352e-06
-1.65709747857637e-05
8.44557892586481e-06
2.91311935398994e-06
-2.18679386062886e-05
-2.23600828976523e-05
-1.54327156697897e-05
2.9936966634658e-06
-3.59670313776379e-05
-2.56402556100153e-05
5.27894380137279e-06
-4.81604205715429e-05
-5.00410120117676e-05
-6.26698080940154e-06
-1.59261189462662e-06
-8.15370948554286e-06
-3.07082561139168e-05
-1.57029635737941e-06
-6.63048003777383e-06
-4.80564017225384e-05
-3.19219492563322e-05
6.52116107873077e-06
-2.32960880574976e-05
-4.23626645275947e-05
-6.09926060012313e-06
1.65693034122379e-06
-4.20631259147299e-06
-3.32882880022754e-05
-2.96765765349383e-05
2.75317380594583e-05
-4.35299327107973e-09
-4.41398073854115e-05
-3.38244691039362e-05
-2.16120951137802e-06
-2.25123895722672e-05
-4.35288081028888e-05
-1.75307523704438e-05
-2.65154214867663e-05
-2.53155380457249e-05
-4.76562258571565e-05
-2.96152454568745e-05
-1.49954492740067e-05
-2.86997469505437e-05
-3.20873847531943e-05
-1.07256249632159e-05
-1.1520290544158e-05
-1.51286413196716e-05
-3.83071627127478e-06
-1.01933919232423e-05
-2.73235292949211e-06
-1.66920484665807e-05
-1.79818885302538e-05
-2.85125269484548e-06
-3.5876236407086e-06
-3.17734994254825e-05
-1.4426438081026e-05
-1.32460443681524e-06
-5.13856556394755e-07
-5.21043041880715e-05
-1.71876249122704e-05
-2.35837912903119e-06
8.54043480725544e-06
-3.6489667622289e-05
-4.46220901628462e-05
4.82124945659386e-06
-3.12682243213393e-06
-5.10318218191875e-05
-1.90198617894717e-05
5.06570446747024e-06
-8.18253680320373e-06
-6.57271690008283e-06
-1.04710500413454e-05
-1.56601307510008e-05
-1.46947888135842e-05
2.04507672111576e-06
-2.31249624311599e-05
2.3332155101201e-06
1.27788515425812e-05
-1.72722116375299e-05
-2.80571373445099e-05
-4.074343748512e-06
-3.20561399392127e-06
-2.29033593105375e-05
-2.38016470062786e-05
-1.74183210621092e-06
-5.08352698467066e-05
-3.4814728696667e-05
-1.53380145027312e-05
6.47386483534832e-06
-2.12365456214792e-05
-2.15646200593833e-05
-2.40174081013722e-05
1.37870960464193e-05
-2.0038428253044e-05
-9.44012387807637e-06
-1.6891614845209e-05
-1.0052861084197e-05
-5.54141537907803e-05
-2.73319123573257e-05
-3.12942564412713e-05
-3.87009495907504e-05
-4.55221810277827e-05
-3.99374674780058e-05
-3.157295566879e-05
-1.76510617542407e-05
-6.94865774174078e-05
-4.93750370947278e-05
3.69616048635174e-07
-2.53949578449565e-05
-4.51711664189973e-05
-3.16796116464986e-05
4.37791545884256e-06
-8.05091413572076e-06
-2.00781106052829e-05
2.0085425745086e-05
1.10204144998895e-05
-1.51825220238483e-05
-1.85851478906667e-05
-2.50526445703793e-05
-9.93481006061389e-06
-3.08283015777879e-06
-4.40881685986379e-05
-4.00527945290062e-05
-5.30434079589331e-06
-1.92773386136025e-05
-4.11534210181818e-05
-3.20037912957394e-05
6.29521174500821e-06
-2.98042048794452e-05
-4.16363609729705e-05
-1.77628453716312e-05
2.59747552959418e-06
-1.60652048960042e-05
-3.1925125057162e-05
1.76704348886897e-05
3.80774539603959e-07
-6.83544034461827e-06
-4.52671943871084e-06
-1.19010233676292e-07
-1.07087506033782e-06
-6.46656171857819e-06
-1.24558825485875e-05
1.23756421401113e-05
-1.92989678340498e-05
-3.24454670533458e-05
-4.80060305940413e-05
-2.0587189349251e-05
-1.85984093761997e-05
-6.72196146068735e-05
-3.74251495095808e-05
3.06857673184157e-05
-2.9482862960428e-05
-4.98295326125276e-05
-2.36605808792775e-05
1.74096818488993e-05
-9.81759677677523e-06
-2.56520776903714e-05
-8.34913563375417e-06
2.46786729863569e-05
-8.33739160918606e-06
-2.65818682214816e-05
-1.06556468034901e-05
-1.1697421760991e-05
-3.2084374164613e-05
-3.58317078992646e-05
-1.32376321806134e-05
-2.34951118590419e-05
-1.77255235457071e-05
-3.48533493998881e-05
-3.09087083056773e-05
-2.13862892313501e-05
-3.87835561746522e-05
-4.78953578376213e-05
-1.68827909280609e-05
-1.90538748509773e-06
-3.17873427273586e-05
-1.58592945300969e-05
2.23704643852301e-06
4.13348321555985e-06
-2.33819705670747e-05
7.21364020597723e-06
1.56389471734709e-05
-1.28427186426947e-06
-2.74225686592248e-05
-5.50103038841555e-06
-2.88815790708113e-06
1.10644649199312e-06
-5.29363425449692e-05
-1.73208118711739e-05
-3.38865935340336e-06
-2.15117725501183e-05
-4.84973113921918e-05
-2.02203663300748e-05
-1.0913479760221e-05
-2.58855974748434e-05
-2.3906130388759e-05
1.61471460903439e-06
-7.25419167295723e-06
-3.32877481319133e-05
-1.26145345999624e-05
1.55593431402032e-05
-1.31540300253658e-05
-3.77225250310916e-05
-5.38658660145676e-05
-4.51553457714489e-06
8.96835589728388e-07
-4.05280102970898e-05
-4.06013417555944e-05
6.77256876395402e-06
-2.71618230622144e-05
-2.55453837521237e-05
-1.58349173830048e-05
1.03577355985985e-05
-1.76676235643617e-05
-3.76486385398122e-05
-3.45381558727144e-05
-7.64260910878546e-07
-8.96023515437461e-06
-3.45826648512461e-05
-1.84249644405718e-05
-4.63887095971905e-06
4.62757913499962e-06
-4.27651768575272e-06
-4.6484039764716e-06
-2.30541362885745e-05
3.31079536413533e-06
-2.48223861987238e-05
9.75496150136326e-06
-2.12677867095739e-05
-1.48743386054006e-05
-5.95451007040657e-05
-2.57970591219088e-05
-7.87117666505741e-06
-8.62340219539747e-06
-3.37555222725256e-05
-1.65120123793776e-05
-1.19533673203239e-05
-3.70546791616301e-05
-2.11853039517942e-05
-1.0789978459798e-05
-2.30498681317456e-05
-4.05395960862667e-05
5.88172451010303e-06
1.49334695304375e-05
-2.76367139404733e-06
-3.24658884957679e-05
-3.46591071670517e-06
1.54195783178089e-05
-1.97078099053036e-05
-3.55422723519468e-05
-1.08021538330819e-05
-2.24905872637601e-05
-1.90005910278513e-05
-2.72395473110291e-05
-5.4552566484948e-06
-3.56326153422108e-05
-3.4985735921877e-05
-1.79969382360963e-05
-8.31233195705971e-06
-2.74687246728553e-05
-2.22898993333503e-05
-3.25402681047075e-05
-7.3365493297499e-06
-1.73809541840724e-05
-2.03818422726573e-05
-2.69112700145167e-05
2.50049169944201e-07
-2.8899676803189e-05
-2.60648983602477e-05
-2.51825361586408e-05
-2.24913932531794e-05
-3.87670254486201e-06
4.90568633765824e-06
-3.6417942955527e-05
-3.0497926814795e-05
-3.66717771105936e-05
-2.31123805720711e-06
-1.85645176887812e-05
-2.58091667755848e-05
-3.38309914264718e-05
9.53251454944788e-07
7.70623396415374e-06
-2.7912923570966e-05
-4.82183154393415e-05
-1.99705153092188e-06
2.38972362420815e-05
-1.81800626877088e-05
1.00768225616092e-07
-1.01391780252471e-05
-6.54777257649997e-06
-2.12912960757341e-06
-3.27456651510513e-05
-7.94328616301669e-06
-4.11016406747562e-05
-3.51072667431582e-05
-2.02231387775119e-05
-3.68733682547418e-05
-6.36687973371218e-07
3.34413464569738e-05
-1.17552696301704e-05
-1.15770003231001e-05
-2.30259093896257e-05
-3.25886471569542e-05
-3.64444728044511e-05
-1.77310276683552e-05
-1.48532620357955e-05
2.95287052323812e-06
-7.63154905840076e-06
2.101783312946e-06
-2.06704384108378e-05
-1.80034864264242e-05
-2.66433567254733e-05
-1.31529914568076e-05
-1.38731385682452e-05
-1.47583637230016e-05
-2.92879365545537e-05
-4.49343422332275e-06
-1.70724479297672e-05
3.94375622168576e-07
-6.74833889909177e-06
-1.65835178926893e-05
-1.4493810120729e-05
-1.15077276285404e-05
5.69119064882097e-07
4.39518547925332e-06
-9.65845526611103e-06
-2.52963767180693e-05
3.92125117699754e-06
6.01893225074796e-06
-3.70487681408063e-05
-1.27454775731974e-05
-1.26406188173208e-05
-6.75906845832149e-06
-3.77163690693789e-05
-2.86493595337562e-05
-4.06804019522161e-05
-4.99138827553195e-05
-3.9264509072061e-05
-3.79425842161143e-05
-2.29435744242545e-05
-2.73499464382347e-05
-1.27035525518293e-05
5.79916696405999e-06
-3.2939600281799e-05
-1.61310906121187e-05
-1.99561219773053e-05
-2.00118175027205e-05
-9.48288766662273e-06
-1.72399875425971e-05
-9.09085161842762e-06
-2.66427516419976e-05
-1.16482612907312e-05
-9.43209583767519e-07
-1.84541726232482e-05
-3.98900421686861e-05
-3.57759270820246e-05
-4.45421993379328e-05
-3.99928922284098e-05
-1.98055971329461e-05
-2.63906807083117e-05
-1.58249316806308e-05
-2.98598280655952e-05
-2.36604370450925e-05
-1.04175520458285e-05
-3.23052348923033e-05
7.73610820162029e-06
2.04491612799927e-06
-1.91600212815332e-05
2.46587863604935e-06
-2.59565967796933e-05
-7.00097046749401e-06
7.04261532559791e-06
7.00735125873715e-06
-6.48080221259903e-07
-1.01813456053159e-05
-1.47030769578146e-05
-5.00975846921245e-05
-2.83395519684818e-05
-3.70714802562263e-05
-7.29035325500099e-06
-3.45971676644196e-05
-1.91626334731601e-05
-2.84542516847569e-05
-2.26742044190871e-05
1.33897710650892e-06
-7.80406122698714e-06
-3.34728101607633e-06
-5.52010996607577e-06
-2.06736329889467e-05
1.15450198592378e-05
7.02387644919955e-06
1.198092988811e-05
-1.74081941722772e-05
-9.81186024399583e-06
-1.06239955682564e-05
2.1943388398473e-06
-2.68727444991688e-05
-4.46715984558143e-05
-3.25964702761713e-05
-2.8614278928871e-05
-3.74435678584237e-05
-4.79483808528991e-05
-3.11273911214532e-05
-1.47957108771576e-05
-3.01535853548751e-05
-6.77219081313998e-06
-2.63175165970583e-05
-2.47165632421844e-05
-4.02085138290753e-05
-1.88260150631623e-05
9.2263289166553e-07
-1.92320976366646e-05
-3.20302510605756e-05
-2.6430580673061e-05
-2.37193924259438e-05
-8.89485632972527e-06
-3.56517912799026e-05
-4.1509493994286e-05
-4.83133184615784e-05
-4.23687197335928e-05
-4.53496393622059e-05
-2.24215182116634e-05
-3.74372386238885e-05
-1.18617961459206e-05
-3.48368095805917e-05
7.6918094581261e-07
-3.05680017262669e-05
-3.09040498618387e-05
-1.40430929871371e-05
1.2043577469012e-05
-3.58676810100379e-05
-1.171129615673e-05
-2.16170650582193e-06
1.3098303255065e-05
-1.00091399666404e-05
-6.05234679551054e-06
-4.00908012774365e-05
-1.85635342379089e-08
-1.17899088775649e-05
-4.17240228605637e-05
-3.6989042512679e-05
4.85456614818394e-07
-2.47109484790643e-05
8.09936493342304e-07
-1.53317819511331e-05
-5.13255190370192e-06
4.63462338173883e-06
-4.53374602992988e-08
-1.58049607649805e-06
-2.60783451058764e-06
2.91827785566656e-05
1.98366347629746e-05
-1.42374722037624e-05
-3.64037802096444e-06
1.00406389445986e-06
-7.66702395457621e-06
-1.98020501575631e-05
-6.49938755699137e-06
-4.61713558386782e-06
-2.40844811670512e-05
-3.20184724362856e-05
-5.70914231060038e-05
-1.95571396510037e-05
-2.96285303455203e-05
-4.82596314642336e-05
-3.4502873477204e-05
-1.20164034789594e-05
-9.62937504019258e-06
-1.34856061545451e-05
-3.60326801604335e-05
-1.85555789660279e-05
7.34484406689893e-06
-9.88529429290259e-07
-3.58451388972334e-06
1.24536605388395e-05
1.47550569382939e-05
6.86390977665159e-06
-9.85594726216153e-06
-1.03190955767994e-05
-3.60160107864076e-05
-4.2801564650563e-06
-2.55170647673543e-05
-1.63014116838317e-05
-8.6525094138487e-06
-2.85657068018576e-05
-5.62373291935967e-05
-3.50573462566158e-05
-1.57215227308879e-05
-3.03692027911614e-05
-2.36921142366607e-05
-2.2683970058666e-05
-3.01974840020245e-05
1.65722309304614e-05
-6.27641734632599e-06
-1.10073172002286e-05
6.56666221729415e-06
7.19328501514512e-06
1.2481546649162e-06
1.75020875392779e-06
-1.41477740810202e-05
-1.49612029725372e-05
-1.11319101517767e-05
-2.24811644715465e-05
-3.68206217601782e-05
-1.80262549661412e-05
-7.96295403308544e-06
-3.15613244786074e-05
-4.39914694172698e-05
-5.31641836530043e-05
-1.40791644128896e-05
4.89461157967096e-06
-4.07529217666486e-05
-1.24350706750131e-05
6.6548801130732e-06
-3.69233202070474e-05
-2.87692812058165e-05
-3.74639400771227e-05
-9.68285910037437e-06
-1.26140388492027e-05
-7.91771115129975e-06
-3.54853580482898e-05
-7.12152439288529e-06
-2.55079630991509e-05
-1.91435594407438e-05
-3.80692801473138e-05
-1.02209912126321e-05
-2.87140512589605e-05
-1.24460484370927e-05
-3.16854177734205e-06
3.92631159382867e-06
-8.64606279885857e-06
-9.60904053297045e-06
-1.19098937964798e-05
-1.33512970751469e-05
3.98350392964326e-06
-1.50261698472393e-05
-1.66679769526677e-06
4.13159509475945e-07
-2.45863287630411e-05
-5.73142640043076e-06
-1.63596366535684e-05
-2.91712821213192e-05
-1.16655849224372e-05
-3.01705675806189e-05
2.60088650468422e-06
-2.07964491732707e-05
-1.44120350117834e-05
9.87405073331108e-06
7.92212508398388e-06
-1.60969087628075e-05
-1.12064002248293e-05
-8.22909199655291e-06
-1.87528209087844e-05
-1.75583472644001e-05
-2.06959991781616e-05
-1.85378634414868e-05
5.69837692804482e-06
-4.89875315749982e-05
-2.11824500206499e-05
3.72528416257351e-06
-9.35840818649429e-06
-5.63506672253714e-05
-3.55330642408145e-05
1.09738845382714e-05
-1.15169351495538e-05
-4.41660959490301e-05
-6.88831928875422e-06
-1.65193476466442e-05
-2.70514206028555e-05
-2.80337747490965e-05
-2.49033442820239e-06
-4.31707164136365e-06
-2.13075067695194e-05
-3.82525661350505e-05
1.24605741148146e-05
-2.47642762518895e-05
-3.36064522596566e-05
-2.17159447861477e-05
-2.5152137555843e-05
-4.55063293374309e-05
-4.42755104354523e-05
-3.65113519964393e-05
-5.05123319600907e-05
-1.63822565406527e-05
-1.85980661982707e-05
-3.31211993727152e-05
-7.37801118478942e-06
-1.44821481005875e-05
-3.31646423311867e-06
-6.82094581585911e-06
1.09922735298195e-06
3.39157740521867e-05
-1.78768534046059e-05
-5.76117627307851e-06
1.00631233184757e-05
-1.86687694947199e-05
-1.00534260392512e-05
-2.25976689865321e-05
-2.45943439730119e-05
-1.90237981778705e-05
-3.35448989647543e-05
-3.5133512801719e-05
-1.90303667943673e-05
-6.00606682496223e-05
-2.92372539602657e-05
-1.71882440513431e-05
8.55873416447075e-08
-5.15227705221271e-05
-2.1298020059938e-05
-1.64217847798146e-05
-2.4144243236849e-05
-2.71721434431127e-05
-7.92204805894645e-06
1.85946721406157e-05
2.26991204058307e-05
-6.34517326195993e-06
-6.8493447191103e-06
3.10549593475244e-05
3.37642273853344e-05
-2.3778980118688e-06
-1.11454242001148e-05
-9.12332052178881e-06
-4.35886493573082e-05
-4.08328826217705e-05
-2.03577765369063e-05
-3.28640410864567e-05
8.20931579411675e-06
-1.00809108127496e-05
-4.16237791134233e-05
-9.98976454392626e-06
-1.5702428492744e-05
-1.29352446387024e-05
-1.64652252122721e-05
8.50181834736626e-06
1.72997489042598e-06
-1.59775002362442e-05
-2.32125262230177e-05
-3.61835138957258e-06
5.67340481463031e-06
7.72265934440348e-06
6.69960041217573e-06
1.60509013482577e-06
-4.87634223900486e-05
-1.91019570306101e-05
-2.75948888921774e-05
-1.79338294983416e-05
-4.58942000984027e-05
-4.82025040962136e-05
-3.8376369745987e-05
-3.46461948809139e-05
-4.67158211938267e-05
-5.12282268333671e-05
-9.86279900949535e-06
8.25282978937713e-07
-8.73607456686209e-06
-3.29750390860486e-05
1.57300548766738e-05
7.59745764995328e-06
-1.52477856007515e-05
-2.03678473292721e-05
-1.62094035734542e-05
-1.36117671983171e-05
-2.27850588986531e-05
-3.46454038329208e-05
-9.34976308448459e-06
-1.3181708260056e-05
-4.02416474147396e-05
-2.75995531767351e-05
-3.52785105280493e-05
-2.30300269338967e-05
-3.47999361544843e-05
-2.56199639372188e-05
-4.04504808408353e-05
-1.91929870755053e-05
-1.4309446276929e-05
-1.39113935220733e-06
4.1551295671949e-07
-1.92207717255209e-05
1.70003114718133e-05
5.34062930941748e-06
-4.31689730262292e-06
1.23235114953508e-05
1.63877337840311e-05
-2.63098583684878e-05
-1.42627378977621e-05
-1.86745693802137e-05
-9.36925697382569e-06
-8.83383050322796e-06
-2.23002468902112e-05
-5.95210542128153e-05
-5.40077588330189e-05
-2.12753580573807e-05
-2.76031149529141e-05
-2.41766618820384e-05
-3.17586584467705e-05
-5.15723257840937e-06
2.88431244266325e-05
7.3625125000117e-06
8.7609992843762e-06
2.01624242380919e-06
2.24099884174163e-05
8.16096723133863e-07
-1.09190076931097e-05
-5.3278652496856e-07
1.01698162211775e-05
9.86345105561022e-06
-4.1358587366774e-05
-1.19106602153355e-05
-2.51242965954333e-05
-2.61661225375911e-05
-6.64601999859389e-05
-2.81922273094949e-05
-2.18846272844196e-05
-2.9627222388845e-06
-2.35137602153398e-05
-1.93736255320694e-05
-7.66755276726053e-06
6.17976972211996e-06
5.59799049919042e-06
1.1820608356334e-05
-6.53012249119067e-06
-1.72844220453489e-05
-7.98926908499468e-07
1.55887583941239e-05
2.32687698347885e-05
-3.09177592620049e-06
1.23656473920904e-05
-8.22039779162588e-06
-4.07399749267145e-05
-5.76532662274705e-06
-2.17514205418317e-05
-4.26212460841172e-05
-2.28083332807104e-05
-1.45824577816886e-05
-2.59678673832056e-05
-9.11305394465277e-06
-2.61700843434189e-05
-2.4940425155052e-05
6.61601905766207e-06
-1.046759997026e-05
-3.11271609537163e-05
-1.05025405327506e-05
1.55453223349286e-06
4.29020010046537e-06
-4.18676479738598e-05
-3.90103093364784e-05
-6.92400749762514e-06
-1.23285172448492e-05
-3.78373473610962e-05
8.73019080075403e-07
1.09874738128184e-05
5.79940789964084e-06
-1.21063836315629e-05
-3.54248992334595e-05
5.08560448236211e-06
-3.96107188089315e-06
-2.64359225700197e-05
-2.43066067857851e-05
5.98260631409813e-06
6.7776403176436e-06
-3.95641988264326e-05
-8.56623714273345e-06
5.94276411324646e-06
8.56622285206069e-06
-1.78960840755809e-05
-1.9470808267136e-05
-8.59659224495764e-06
5.00982696546266e-06
-3.58166963407562e-05
-2.15468724322283e-05
-1.90028861788036e-05
9.71767066013223e-06
-2.79888977505916e-06
-8.97372186442809e-06
-2.79194662656531e-05
-3.45299276239854e-05
-1.45618236663635e-05
-2.71535049758619e-05
-2.54523544742339e-05
-2.21533710863578e-05
1.28785768398233e-05
-1.05286498676677e-05
-1.42802781625172e-05
-6.82364303471978e-07
-2.78845429874986e-07
-1.64074409654393e-05
1.48413512955633e-05
-7.50184386135613e-06
-5.14572057942843e-06
-3.52871111835527e-05
-4.13002209854504e-05
-2.30824938830228e-06
-1.39842642905285e-05
-1.90219545108035e-05
-2.76292225001302e-05
-2.15334113503339e-05
-7.05125241301204e-06
-1.4971877380338e-05
-3.4285125449159e-05
-2.21234382698187e-05
1.37960272340742e-07
-8.92032838949694e-06
-2.72989268585355e-05
-1.08752122687523e-05
1.64799653734004e-05
-3.26677412908546e-05
-1.42925993949416e-05
-3.17246007593647e-05
-3.62943266962849e-05
-2.28477262792848e-06
-3.41867197025067e-05
-4.35643452897123e-05
1.54362763494725e-06
-2.45858459806371e-05
-3.71228735090369e-05
-4.31042702690782e-05
-4.40315959641669e-05
2.16696567754045e-05
-3.73863989449108e-06
-4.03466117987476e-05
-2.67698998923465e-05
4.35551767283429e-06
-5.78516507105938e-06
-3.62052591347452e-06
-1.59531188990104e-05
-2.06319188631549e-05
-3.79070481679659e-05
-3.78862607196424e-05
-1.85893211054064e-05
-2.32588967415701e-06
-7.19842441277604e-06
-2.13173931058779e-05
-8.67149815706562e-06
-2.11483808823075e-05
-5.68355614885705e-06
-3.22370035395866e-05
5.87471622345557e-06
1.27611804049862e-06
-1.9216710546233e-06
8.88029304869741e-06
-9.4092789159276e-06
-5.82793486267875e-06
-7.91110678126001e-06
-8.00145870387174e-06
-1.4855548031116e-05
2.21584275366759e-06
-2.63959812334449e-05
-1.170795198915e-05
-2.64796215245368e-05
2.61367053400602e-06
-2.80343264688455e-05
-2.59512774568486e-05
-1.5530707832175e-05
-2.18274802216275e-05
-4.01953551648899e-05
-2.03960904357268e-05
-4.15340118815061e-07
8.88672827581467e-06
-1.650184868197e-05
-6.50679342926241e-06
7.38978376210262e-06
6.16603330659923e-06
-9.39337822797619e-06
4.64771001570662e-06
1.6596200602587e-05
-2.36315581866472e-05
-4.02598241953312e-05
-8.8896109795248e-06
2.79326594551232e-06
-3.64318778249426e-05
-2.60041772197678e-05
-4.83680436865501e-05
-1.3987917383938e-05
-2.08267269862083e-05
-3.85536996511995e-05
-1.52886944085487e-05
-8.15062684772203e-06
-3.06984852571267e-06
-5.29726082327009e-05
2.36995774110365e-06
-1.0788039778242e-07
2.24846093002384e-07
-2.07307010504054e-05
-6.2646712714518e-06
5.01382709786939e-06
-3.01962743576451e-06
-2.81254347192885e-05
-5.58342127062673e-06
1.07559657562062e-05
-4.30132833078854e-05
-3.96941095578869e-05
-3.82240549293156e-05
-2.04727201065594e-05
-5.1471434998193e-05
-3.00732725563791e-05
-5.68777673464847e-06
-1.14006302545925e-05
-3.73081718680788e-05
-6.69046988725871e-07
-2.67554014570502e-05
1.20579936206575e-05
2.96105817980826e-06
2.34930756490468e-05
7.11714348058021e-06
-1.28328675877568e-05
-1.21040920440177e-06
1.90619068694598e-06
-1.22821506172065e-05
-1.22107937986317e-05
-3.37091963353006e-05
-3.37804598821511e-05
-1.40480158965337e-05
-3.14553564890983e-05
-3.05152068039836e-05
-3.5466930228405e-05
-1.74089428261654e-05
-3.56485424754614e-05
-2.36135589780229e-05
-1.1078618467276e-05
1.16718501317662e-05
-2.20561262503245e-05
-1.90418714105799e-05
2.84487836878887e-06
-8.65958792840042e-06
-6.63375303860233e-06
-1.23959438801558e-05
3.18567260566012e-05
1.19085784192121e-05
-3.55525331442997e-05
-1.02470726324425e-05
-1.31787263797298e-05
4.92348912666188e-06
-5.97284665861433e-05
-2.19035219079623e-05
8.66191839799904e-06
-5.97208628422276e-06
-5.37055773985605e-05
-3.54796833234914e-05
-4.70596349349218e-06
-1.78596518632663e-05
-3.5969045871497e-05
-1.02257011551844e-05
1.88779052287179e-05
-1.95111396962922e-05
-9.95842157980568e-06
9.88209860251885e-06
2.0904277931263e-05
-1.32871279234416e-06
-7.57371529318901e-06
-1.29828345733295e-05
9.91459189284706e-06
-2.62253064444365e-05
6.56184174670918e-06
-1.47102453115683e-05
-3.42395397915018e-05
-3.2616863821344e-05
-3.89679965530098e-05
-2.21437392163394e-05
-2.47066612778644e-05
-1.49776104238183e-05
-1.86762707474745e-05
-2.45976456888077e-05
-1.67434054392575e-05
-1.90893606847492e-05
-4.91724012755391e-06
-2.94806448796374e-05
-1.12602187282142e-05
-2.76611091155591e-05
-3.92152577278087e-06
-2.5255489785066e-05
5.08763220467026e-06
-1.89319056862277e-05
-1.52494289995589e-05
5.53153039380715e-06
-5.7061840456221e-06
-4.9586729946725e-05
-5.3372652773533e-05
-1.57849455585965e-05
-5.38271899451815e-05
-4.905870438325e-05
-1.70874529793309e-05
-3.27452997602723e-05
-5.74459640986118e-05
-6.95827599407935e-05
-5.58545457246605e-06
-7.70280447079021e-07
-2.23289926225327e-06
-1.28511907294836e-05
-1.95474677317107e-05
1.31948321787041e-05
1.57688514239786e-06
-5.873714162243e-05
-2.83158843823406e-06
-9.8609345127386e-06
-2.49336384523125e-05
-5.17521917314483e-05
-3.90594356071683e-05
-1.07339511337467e-05
-3.03027806193373e-05
-2.0737251177668e-05
-6.16125810651342e-06
-2.77105880217542e-05
-2.9564544669647e-05
-5.01103254567532e-05
1.57180169061097e-05
-1.98074742384214e-05
-4.23837834760114e-06
-4.48154058289958e-06
2.73350546558255e-05
5.29823217413603e-06
-2.30879268725494e-05
1.33734259870773e-06
2.12607345369232e-05
-2.64534524042396e-05
-4.2414666382519e-05
-6.43753090037573e-06
2.15701705417607e-06
-6.48882255276877e-06
-1.80563955735347e-05
-6.06439244658424e-06
-9.31624486915169e-06
-2.25857665894219e-05
-2.57846964801432e-05
7.67770583379768e-06
7.96217687782171e-06
-7.49802328323579e-06
-4.06571046290945e-05
-1.00024132555905e-05
3.67298101502514e-05
-3.28017071804708e-05
-1.09447199210511e-05
9.19451055050195e-07
-2.19073547866246e-06
-3.39398000232193e-05
-1.615682544101e-05
1.24382753119829e-05
-5.57912939295476e-06
-2.41491945249961e-05
-3.56884299293576e-05
-2.21462877672871e-05
-1.68142925810586e-05
-3.71743181926045e-05
-1.59365055960056e-05
1.88123216855158e-06
-1.8898255835244e-06
-4.97152924084923e-05
-3.54475537219146e-05
5.76850645272143e-06
-2.14188780811129e-05
-6.06079930370721e-05
-1.81868149328203e-05
2.62969718138633e-05
-4.74929856588729e-05
-7.95654545470518e-05
4.03022980815303e-06
1.21939251708811e-05
-2.27244271267582e-05
-3.37867642263574e-05
2.59350970380937e-05
2.04144132276775e-05
-6.45353842126432e-05
-4.02997684044133e-05
2.42866099936895e-05
8.76772106890701e-06
-5.90058349749428e-05
-4.05665319396906e-05
4.25508385964309e-06
1.72368685702328e-05
-4.12667510076524e-05
-7.91103256193317e-05
1.96515198025158e-05
-3.34714299823403e-06
-3.45109984182356e-05
-2.77261716741639e-05
-1.06290344801482e-05
-4.26065261700173e-06
-1.69105013732433e-05
-5.59553051757617e-05
1.86549706570497e-06
1.10403230848548e-05
-2.79508811956443e-05
-2.44977598201859e-06
1.53637588968393e-06
-3.24496955458109e-05
-4.09599124500105e-05
-7.9325364393787e-06
2.4420187688488e-05
-3.99774576401853e-07
-4.1863060926492e-06
1.70408182535179e-05
1.91097100104139e-05
8.00303268758046e-06
-1.71533496298068e-05
-2.88673068586941e-06
-1.28113127225865e-05
-3.16569006245257e-05
-2.37696009356483e-05
1.24628757579858e-06
-2.6870916627895e-05
-5.57044543309402e-05
-3.42342152975751e-05
-1.55144098405194e-05
-2.08894686099575e-05
-4.10710178806542e-05
-3.70160573138842e-05
-1.69904236371086e-05
-1.51213305184708e-05
-1.87370607283784e-05
-2.65781498060784e-05
1.16070268635444e-05
5.28741908914833e-07
-1.07365150022649e-05
-3.09644044979411e-05
-6.03600245871922e-06
-1.44979467724856e-05
-1.83291552261657e-05
-2.00434495228745e-05
-1.9453470457731e-05
-9.15606999060191e-06
-4.4780391141247e-05
-2.37407105825058e-05
-2.53736907663307e-05
-1.8757292456828e-05
-1.99775690678856e-05
-3.47155880577446e-05
-7.34638269284114e-06
-4.27395884021835e-05
-3.43604974112208e-05
-1.30664234444249e-05
-1.29117112541985e-05
-1.01405760605005e-05
3.98275567724245e-06
-6.80441903989394e-08
-1.28597960145404e-05
-2.3282551898682e-05
-2.57057704304084e-05
-1.42804461929397e-05
-2.96514165155776e-05
-3.51649558446109e-05
-3.10253120697762e-05
-1.72928079923977e-05
-1.50805968408178e-05
-4.40895307817277e-05
-2.33140407726359e-05
-2.4388924451088e-05
-1.64857052560784e-05
-4.45009619006593e-05
-1.29286170653293e-05
-3.48063325266669e-06
-3.00056801337713e-05
-2.63910863687391e-05
-1.87655524147265e-06
-7.11719080891259e-07
-2.48975832504094e-05
-3.40237815650767e-05
-2.1355395238283e-05
-1.64169856847583e-06
-2.87813316399519e-06
-2.36899722728316e-05
-1.62730025323437e-05
-9.41563874751393e-06
-4.45692178825685e-05
-2.81239353574998e-05
-1.74235266664545e-05
-2.683412806734e-05
-2.09732435279865e-05
-5.0218382631551e-06
2.32080881482017e-06
-1.4701844070073e-05
-1.66055740639923e-05
-1.55125696462506e-05
8.23298035614279e-06
1.1141003889904e-05
2.95172598610347e-06
-2.37684352986597e-06
-8.13271545935209e-06
-4.55135333732409e-06
-2.78065610860106e-05
-3.79166492607873e-05
-2.76900069959728e-05
4.85899112689344e-06
-2.51865015022452e-05
-2.93553690036658e-05
1.27661379176356e-06
-2.19988890440841e-05
-3.82969646224513e-05
-3.10676873221576e-05
-5.10416637913984e-06
-2.64205865142729e-05
-1.89971342651236e-05
-1.10948039472592e-05
-5.67418628780178e-06
-1.21624128648336e-05
1.17366533559522e-05
1.24435195855045e-05
1.22555329697867e-05
6.94227915126991e-06
-2.20210901614991e-05
-2.56763366116715e-05
-6.77532161660641e-06
-3.09814989541039e-05
-4.18764421481194e-05
-3.20108163843118e-05
-1.4613184786116e-05
-3.2169643952406e-05
-3.35825032606471e-05
-6.01196190221808e-06
-1.29043485024622e-05
-2.15807621773459e-05
-5.12803728346191e-05
-6.54855753555424e-06
-3.81252980278551e-05
-7.09523362293451e-06
-1.19294219406831e-05
-9.52500263474601e-06
3.07837485382139e-05
-1.16819665376044e-05
-3.5362833076794e-05
-9.76486005838876e-06
-8.05218352223205e-06
-8.65517974824632e-06
-6.1022248978302e-05
-3.95968695786833e-05
5.50587842339127e-06
-4.43821348716821e-05
-4.57116222232446e-05
-3.99985182896171e-05
-3.53047404805036e-05
-4.05425349805168e-05
-3.03392903371498e-05
-2.4584054588896e-05
-4.4985992437177e-05
-1.08555795876972e-05
3.687264845339e-06
-1.33791047736479e-05
3.39869591259962e-06
1.49078306690018e-05
1.01311322185915e-05
-6.78185189452369e-06
-3.06838169589006e-05
-3.11910829764821e-05
-1.26373695185127e-05
-3.28811567564895e-05
-2.31411113522765e-05
-3.42334157319484e-05
-3.02264458873497e-05
-2.05881052827384e-05
-2.63713158939813e-05
-2.7719725526472e-05
-2.49660760910014e-05
-3.28924980047615e-05
-4.59287957298513e-05
-7.03171330477991e-06
3.89712216615882e-05
1.54628221168537e-05
4.67754229892692e-06
-1.93160570647296e-06
2.4036171073023e-05
7.15672930942825e-06
-5.83585512889733e-06
-2.02843261413102e-07
-2.59665892841264e-05
-2.49308165009052e-05
-2.07490473460515e-05
-1.56971373967977e-05
-1.61249758981376e-05
-8.94122989475445e-06
-2.01131563748949e-05
-5.48183366272961e-05
-3.52346549079079e-05
-4.75286919606765e-05
-3.1650171496062e-05
-1.1470466626468e-05
-5.41642584706905e-06
-3.0677473110027e-06
-2.22296135756814e-05
-7.44607890566181e-06
4.76097116747966e-06
-8.44841045263631e-06
-2.19573030907767e-05
-2.710139714924e-05
-2.24334783237424e-05
-2.65386668367635e-05
-1.30729208555456e-05
-8.81176105075046e-06
-3.80639305759306e-05
-3.86219775301036e-05
-1.61371297447413e-05
-5.66736927540226e-05
-2.50134809707553e-05
-4.501991278372e-05
-4.59050023553942e-05
-1.71998490160242e-05
-1.07875072056648e-05
-3.46246036964157e-05
-3.04395795568825e-05
-2.04401113721103e-05
8.59147756041325e-07
-1.86548097070327e-05
-1.06642529450057e-05
-2.492661306848e-06
9.84415425806037e-06
-1.62688893535921e-05
-3.14957186399552e-05
-1.48818485142627e-05
-1.80934401694842e-05
-3.20517884315646e-05
-3.0825580275851e-05
-3.54673887868979e-05
-2.53903656691437e-05
-4.12175520083366e-05
-3.12293030389874e-05
-2.18644146933377e-05
-7.31103605617614e-06
-1.6415575059581e-05
-1.24645049608348e-05
1.27223286737441e-06
-9.20669465493619e-06
-7.28747270316775e-06
4.66950169898845e-07
1.91531701912623e-06
-9.03518838025494e-08
1.23165390563708e-05
-2.58322626345716e-05
-2.74056955163506e-05
-1.20228539055973e-06
-1.73007010135659e-05
-5.63875563906791e-05
-1.43028528965411e-05
-5.30229383654091e-05
-2.1503515210411e-05
-2.77196494431433e-05
-1.86068672944836e-05
-1.29479986385563e-05
-2.16687025205134e-05
-3.2481120500151e-05
-1.0211788938179e-05
-2.95833988782533e-05
4.86021500914893e-06
9.14672485667541e-06
8.509862719312e-06
7.49170089273308e-06
1.34207787366131e-05
-3.87941062507265e-06
-8.40681601988225e-06
-1.23215542661196e-05
3.87492401230935e-06
-2.17775850762023e-05
-1.55986509234517e-05
-5.58222299374377e-05
-3.06501354017107e-05
-1.88576169479011e-05
-3.73328943702412e-05
-3.60575077705064e-05
-4.79363814927258e-05
-7.94221582956909e-06
-2.53735302559879e-05
-3.07506636476967e-05
-1.05365505452378e-05
-6.21425685917991e-06
-7.76732913390579e-06
-4.24598248790087e-05
1.90218654110186e-06
-6.27343206067523e-06
-1.21245348741179e-05
-1.66159627528505e-05
-7.93360707781764e-06
1.58309766395941e-05
-2.35134970156717e-05
-4.3876290540366e-05
-3.31438436342456e-05
-2.56592696498302e-05
-4.43175412873276e-05
-2.7503970508358e-05
-3.68939114006349e-05
-2.95661277304745e-05
-1.66503153398491e-05
-2.75977241335745e-05
-2.59474529522443e-05
-4.65919637346855e-06
-5.2620964536439e-06
-1.63255113258566e-05
1.10230037085547e-05
5.53224704632677e-06
-2.86408664115738e-05
-2.8229911260512e-05
-2.32581653828649e-05
-2.3673065541384e-05
-3.48425154175383e-05
-4.47304930980599e-05
-1.53102090689002e-05
-2.07543967060132e-05
-1.60712574225399e-05
-3.93849292504506e-05
-2.26267847594035e-05
-2.00721999595293e-05
-2.21724376707611e-05
-5.41541927994969e-05
-1.22412040317372e-05
1.97981021152549e-06
-7.50786985167442e-06
-9.62432105555333e-06
-9.3384857637495e-06
-2.90844401614281e-05
-6.5726633601461e-06
-1.64718854619616e-05
-2.4541386902027e-05
8.35040893904389e-07
-2.2588191964885e-05
-5.03464017182338e-06
-9.03059446383774e-06
-2.0617046691724e-05
-1.21291916105051e-05
-1.40660478722031e-05
7.90998009511463e-07
-2.04327786193487e-05
-6.37020662365372e-06
-1.18561393578345e-05
-3.1106249665818e-05
-7.93664543933831e-06
-1.21940678220768e-05
-1.70485263508672e-05
1.35097851557146e-06
-2.93251905575561e-05
-6.69418429077891e-06
1.68097129928505e-05
1.61500530263275e-05
-3.08402365239446e-05
-2.04131130952728e-05
6.92407224361117e-06
-4.91397712269299e-06
-4.42571127599399e-05
-2.34310668667927e-05
-1.25996214379445e-05
-2.04628314389758e-05
-3.82151794707471e-05
-6.78544183895812e-06
6.41958295430813e-08
-2.13651154356927e-05
-2.62078004093577e-05
7.13526123509266e-06
-2.18110729193042e-05
2.12561388974309e-05
-6.42777730319587e-07
-1.17823260886069e-05
-8.11744147209249e-06
-2.01012990708609e-05
-1.80632209294394e-05
-2.28526047338343e-05
1.78968434900142e-06
-1.20754977481539e-05
-4.76372772884304e-05
-2.6915750489284e-05
-1.20448666784871e-05
-3.06393592128082e-05
-5.7196931146366e-05
-2.50046691744719e-05
-2.27847359029548e-05
-1.73456763697934e-05
-4.2201232774143e-05
-2.50845973005042e-05
-8.2012887655553e-07
-1.67071601104511e-05
-1.89305676807014e-05
1.24088742450005e-06
-1.13266351997887e-05
-9.21366953993965e-07
-4.02544910066291e-05
-1.43522115687632e-05
-1.67772609607849e-06
-1.64570407253561e-05
-1.76122865897077e-05
-3.01182170283888e-05
-1.36054521980077e-05
-5.31530857265838e-05
-3.29869155049771e-05
-5.72539728114284e-06
-2.96680823202167e-05
5.1241503200898e-06
-3.45689386318006e-05
-1.23809387316302e-05
-8.59815428830686e-06
-2.38089615405862e-05
-5.92907453507915e-06
-1.28948428699913e-05
-3.18739524067012e-05
1.3752885908224e-06
1.07197164126671e-05
-3.21907653977613e-05
-1.73355525105747e-05
-2.71244005055133e-05
2.45282493464263e-06
-4.92760617145967e-07
-3.16207217479107e-05
-3.26755862193822e-05
-1.80272757630254e-05
4.09693474296529e-06
-1.64600014817141e-06
-1.37225349390755e-05
6.50412426191218e-06
2.43071609123004e-05
-1.92537794745348e-06
-4.85052225084983e-06
-2.74991190356226e-06
1.8895459095167e-05
-4.5403504484695e-05
-5.74415649482987e-06
-1.44631705993526e-05
1.54159776364281e-05
-1.73791172044757e-05
-2.37203090179413e-05
1.41863078695587e-05
6.49602872710467e-06
-4.82524504824101e-05
-2.66723105623082e-05
-6.09120933022862e-06
-1.72990765905339e-05
-3.43918582654783e-05
-1.59505905427329e-05
-4.00087768921688e-06
7.76284349315657e-07
-3.73138282083897e-05
-3.94643372944986e-05
-1.3913513094041e-06
1.7533656597092e-05
-2.97993864669795e-05
-3.59376542324519e-05
-1.50723085098031e-05
-1.07881133358318e-05
-4.9434249717467e-05
-2.60132450520098e-05
-3.30393831138216e-05
-4.85334026089181e-05
-5.16701606977312e-05
-3.78414737510566e-05
-5.93755112053621e-06
-3.86253552385422e-05
-5.62450888972839e-05
-1.54077369539267e-05
-1.08667094002483e-05
-3.16807292012673e-06
-2.65070627214137e-05
-1.53328144478954e-05
4.66230825888466e-06
-2.02226152990915e-05
-3.05915447727275e-06
-6.38203116744111e-06
-1.6010353387368e-05
-1.6140634570703e-05
-1.41561104100048e-05
-2.68468348881757e-05
-3.19536727932542e-05
-2.77950732446094e-05
-3.62115850997791e-05
-1.060073853785e-05
-3.04495494229071e-05
-2.71834468737848e-05
-1.88652780407644e-05
4.91149103014478e-06
-1.07669987674871e-05
-1.62835962430707e-06
-6.03117888945002e-06
-1.58195187686164e-05
-1.30874817913684e-05
-1.74073253432412e-05
-9.12639945007843e-06
8.2227276599525e-06
2.3423009444298e-06
-1.90298159994921e-05
-4.79860969091874e-06
-2.83387159633803e-05
-1.16396552180324e-05
-2.81339533943562e-05
-1.52696222592159e-05
-2.10290365658958e-05
-3.78742645890196e-05
-5.37220498071456e-05
-3.99107582778702e-05
-9.08079934858347e-06
-4.44830165322679e-06
-2.22347846047929e-05
-7.7700594244589e-06
-1.95300352688203e-05
1.43760466234412e-05
-3.24126721505234e-05
8.86975000745135e-06
3.23654938005327e-05
-2.06067646573629e-05
-2.53175985898107e-05
-3.50460646182924e-05
-7.74090589401716e-06
-1.43483600590858e-05
-3.77859970746671e-05
-2.40371844480436e-05
-2.44499242675805e-05
-4.87450648596144e-05
-3.35389178587678e-05
-1.70897043717112e-05
-2.2403476339981e-05
-2.60765450704883e-05
-1.72280384119127e-05
-4.89088277670622e-06
-3.38834593272861e-05
-2.5272126635965e-06
-2.49369971234122e-05
-9.29099813703464e-06
-2.45869592862601e-05
-1.21740632596528e-05
-3.22179272955003e-05
-3.04003116220664e-05
-1.06409324631743e-05
-4.03951734448189e-05
-4.12286476491687e-05
-2.61142713073173e-05
-3.23142185876138e-05
-2.17465904026884e-05
-2.80517381225678e-05
-2.85469950112551e-05
-3.96302668016148e-05
-1.89149247915153e-05
-4.59074040225802e-05
-8.71527636757804e-06
-1.83550897294268e-05
-4.90483428786944e-07
6.63826673184385e-06
9.6771090974603e-07
-2.67956447253499e-05
3.16707070881516e-06
2.50604106984628e-06
-8.43297177971361e-06
-1.95872650909873e-05
5.58018710652881e-06
8.23159196937752e-06
-2.80242895005848e-05
-3.52090422007986e-05
-8.95868758430124e-06
-4.81346589110081e-06
-3.57890408236206e-05
-1.74258172540597e-05
-1.87939337610357e-05
-8.34605114496152e-06
-5.21197438641156e-06
-2.05725961829457e-05
-2.32806063002756e-06
-2.35571441450718e-05
1.10776569881936e-05
1.27420769131482e-05
-2.56637363120966e-06
-1.79163451077297e-05
-1.47259381080819e-05
-2.62813373820158e-05
6.19037781385105e-07
-3.5398938537216e-06
-7.85195570822869e-07
3.47419437107605e-06
-7.62800371532983e-07
-3.03884263359495e-05
-8.98707299188453e-06
-2.8541247045754e-05
-1.90891143278474e-05
-1.02319494245618e-05
3.14045687515687e-06
-6.20180900259288e-06
-4.95120738515417e-05
-2.06383350986438e-05
6.19517261367844e-06
-1.70540807775455e-05
2.15328601024306e-06
-1.62772298261973e-05
2.02960688592616e-05
-9.67431595316313e-06
-1.99349962415927e-05
-2.14604963915783e-05
1.91325611395767e-06
-1.26203443025085e-05
-3.31652165139283e-05
-3.80419220286641e-05
-1.27064281204906e-05
-1.55197609829557e-05
-2.09999383910839e-05
-1.38303606561967e-05
-1.60179847028137e-05
-1.84885870849432e-05
-2.56160716094319e-05
-1.87393792166942e-05
-1.32853842463107e-05
-1.05667370172896e-05
-2.67728529007808e-05
-4.93356351782338e-05
-1.3982272685539e-05
-8.4452129684158e-06
-1.846054709391e-05
-4.50795195650066e-05
-2.40800407084616e-05
-1.09953080943083e-05
-1.90262954276735e-05
-7.61644014453737e-06
-5.02986796935329e-05
-9.89009404370642e-06
-6.39363810318859e-06
-4.67137347933187e-05
-3.87902158156193e-05
-4.31229031060714e-05
1.10348565272319e-05
-1.69397225811472e-05
-4.19756694227649e-05
-7.85247231853197e-06
1.28516654899281e-05
1.40087793690774e-05
-3.53394996236939e-05
-6.75942506367779e-06
-1.08520595211436e-06
-2.29563646309813e-05
-4.4084040353735e-05
-3.9421847493829e-05
5.44607025933366e-06
-3.21162883518045e-06
-2.84645239365794e-05
-1.995122662975e-05
-6.12189427279799e-07
-1.9285336262107e-05
-1.87096504591371e-05
-4.67644028619102e-05
-4.40284029961954e-06
-2.42185846617638e-05
-2.85745977841217e-05
-3.08262281546302e-05
-1.97247499883613e-05
-1.83738788248919e-05
-4.40271571065019e-06
-1.76809360841983e-05
-9.56229627539726e-06
-1.85860476307493e-05
-2.82188723406694e-05
8.6199187911781e-06
-3.10076474995241e-05
-2.3837123439541e-05
-1.17032731750556e-06
4.61465667612328e-06
-2.41163668031357e-05
-2.10381417633212e-05
-1.55203631180329e-05
-8.03118116975705e-06
-3.25243562632783e-05
-1.22076881332862e-05
-1.53743168188689e-06
-1.64494019031227e-06
-4.23591994537099e-06
-9.14987933212217e-06
-1.19141665301423e-05
-4.82837820170527e-06
-6.06608821474724e-06
-1.45887372011596e-05
2.23818009953102e-05
1.51053545030128e-05
-2.23897395530651e-05
-3.47135265177569e-06
-2.8316825190964e-05
-1.84635184730484e-05
-9.0335471972294e-06
-2.99716076279233e-05
-5.70869125835907e-05
-4.61259855515075e-05
-3.1700559070875e-05
-1.71426774067603e-05
-1.78244359075475e-05
-1.33662075517783e-05
-1.97452388189323e-05
-2.19306346452757e-05
-2.87245595353821e-06
1.07522757526424e-07
-2.01382960258956e-05
-1.53553646546965e-05
2.51287332731188e-05
-2.64007332139371e-05
-1.9699147698182e-05
4.60523131683675e-06
-2.25702703625372e-05
-1.56133336582271e-05
-1.72085500360404e-05
-2.16797773406184e-05
1.75608089886413e-06
-1.42009806524787e-05
-2.70511971484275e-05
-2.78255435701685e-05
-1.954357214148e-05
-1.12551097799358e-05
-9.75490657236376e-06
-1.42337973235765e-05
-1.24055883978414e-05
-4.81990092510533e-06
-3.90377435147785e-05
-9.55897181064512e-06
-2.10263461125934e-05
-3.33455135401802e-05
-1.65775788469902e-05
-1.86023980461339e-05
-6.58328472641353e-06
-9.96066845375259e-06
-5.06968403847137e-05
-3.59178458754679e-05
2.55568356698067e-07
-3.58041549400771e-05
-3.07756722384533e-05
-4.4111473176869e-06
-1.78662154780465e-05
-2.4555195161805e-05
-4.59680995206684e-06
-1.93936501406518e-06
-2.23237065795318e-05
5.71944493829717e-06
1.79714959120481e-05
-1.78021662072433e-05
7.01819727996313e-06
1.14340016587467e-05
1.74992186922459e-05
-9.67523084364879e-06
-1.48075069227814e-05
-4.68902581444727e-07
-2.92006065998608e-06
-2.93380871064966e-05
-2.62097261566447e-05
-4.65192284296492e-05
-2.34832092208359e-05
-2.86961305390866e-05
-1.43633065248134e-05
-3.53336163975757e-05
-1.07098960947732e-05
1.37427598962262e-05
1.49638429258448e-05
1.28210430548021e-05
2.09522149454992e-05
2.58241631750975e-05
-3.08914856670264e-05
-2.42761824007614e-06
-2.13979282075236e-05
-1.74054975341978e-05
-3.51244766766835e-05
-3.22038503570329e-05
-2.36675087501381e-05
-4.98889978910466e-05
-4.0499949654841e-05
-1.576164617409e-05
5.44222052839622e-06
-1.88811755013202e-05
-5.22032058257065e-05
-3.95653636516233e-05
-3.0677948048728e-05
-2.57683497251193e-05
-9.09110053707791e-07
-2.80589676886114e-05
-1.05655190286971e-05
6.30576329691435e-06
-1.59264890557595e-05
4.51507315407115e-06
5.48027136795325e-06
6.75402778054431e-06
-2.71682629602947e-06
-3.0829110279392e-05
-2.76067279845454e-05
-2.42440213106974e-05
-7.90847883105391e-05
-1.72783140137906e-05
-3.37441668105483e-05
-2.89302806498229e-05
-3.86998540956801e-05
-2.63325792415901e-05
-2.13832917551397e-05
-2.43392158763109e-05
-1.62539481234022e-05
-4.03907709279348e-06
-1.83351482610094e-05
-1.05969017174445e-05
-1.16409854708826e-05
5.0430970084349e-06
-3.77303280627104e-07
1.08935335394793e-05
-1.14591706107751e-05
2.00522589677752e-06
1.80667466826393e-06
-2.14616044432994e-06
8.31060689923068e-06
-1.39256322375267e-05
-7.44543158041718e-07
-3.71667696536355e-05
-7.14197614483006e-05
-6.16684011923813e-06
-1.5595663006855e-05
-3.06280677460829e-05
-1.57732300228039e-05
-2.56376936357291e-05
-1.02983692490906e-05
3.8858885973509e-06
3.09989538205065e-06
1.77659105357771e-05
-1.96970836397919e-05
2.5461333033491e-06
-4.53036688917062e-06
-1.07739118559023e-05
-2.50684153532055e-06
-1.6657124893252e-05
-1.31172364696866e-05
6.55803765688832e-06
-1.54301707195241e-05
-2.99303965984798e-05
-3.17290297217618e-05
5.73176567771759e-07
-3.30899337882279e-05
-9.25094528506952e-06
-2.92075263841332e-06
-5.19532773808435e-06
-1.19888714979235e-05
-3.01256951110579e-05
-6.29132930717768e-06
-8.66095731912327e-06
1.20141815482751e-05
3.62247968215115e-06
-1.97113022696913e-05
-1.325188298409e-05
-1.41972766183624e-05
-4.44625133119922e-06
-1.75016729153072e-05
-2.1642337863073e-05
-3.17346778678544e-05
-7.87505658366828e-06
-2.43867158439483e-06
-3.8917390705081e-05
-3.21935253213662e-05
-2.2548128246322e-05
-3.16543740123024e-05
-4.36359887665522e-05
-5.39089583245944e-05
-7.55220869050991e-06
-1.15581172378695e-05
-2.83097038869243e-05
-4.0781991134364e-05
-3.04668005423601e-05
1.77655586291394e-05
2.86855605373855e-06
-5.50293851523051e-05
6.15646556845548e-06
-2.95399632884217e-06
-1.77197885999554e-05
-3.63966265595098e-05
-1.84496010151674e-05
2.65907423933558e-05
-9.00527753672577e-06
-6.33167421369352e-05
-3.1736623307042e-05
-1.29427427826412e-05
-3.34082898004976e-05
-2.88965640082451e-05
-3.6398331401708e-05
-2.46872048576495e-05
-1.72325200828766e-05
-5.59472292991473e-05
-3.07260911467724e-05
-8.98127928417973e-06
-1.2969308433321e-05
-2.80121489636594e-05
-2.15961328145676e-05
-1.83329402417028e-06
3.9575193283934e-06
1.02582086736666e-06
-1.35614798421543e-05
1.46835128348681e-05
3.66863002847751e-07
1.41394242110036e-05
-4.76931865805072e-05
-1.60074177302449e-05
-2.25836980068478e-05
-2.28228199045497e-05
-3.99101404209558e-05
-5.15317076364775e-06
-5.55549710163613e-07
-1.49819046136995e-06
-2.04994444995547e-05
-2.24129744740216e-05
-8.04068760949604e-06
1.47006694926789e-05
-3.21859468580336e-05
-4.0184337845043e-06
-3.31056065598885e-06
1.33529592808223e-05
-3.76958693989829e-06
-4.15386599862205e-06
1.56365721047768e-05
1.33856488439333e-05
-1.56671064889073e-05
-2.73745657511725e-05
-1.89898843691571e-05
7.34911499267996e-06
-1.43810623853819e-05
-3.15642926748609e-05
-2.36197972352778e-05
-5.94187925052503e-06
1.19289712143946e-06
-1.17118383793609e-05
-5.80721386550537e-05
-2.86195684556639e-05
-1.15098651959207e-05
-3.461447453222e-05
-1.66882956512721e-05
-8.00010881493462e-06
1.22307360809e-05
6.14976717412335e-06
-3.17008811293537e-05
-1.28376373212035e-05
-1.30728253085653e-05
-2.83820556762884e-05
-2.42179600544614e-05
-2.84371191268985e-05
-3.79922014690354e-05
-1.10855880827781e-05
-3.28367013821233e-05
-4.23391514870156e-05
-4.21934491377864e-05
-3.17421891555399e-05
-2.62683833250426e-05
-4.97104408961464e-05
-2.56044038058294e-05
-3.1449030713196e-05
-1.56136350966399e-05
-3.91390515493308e-05
9.2192021971095e-07
-8.56618886251217e-06
8.21068027369234e-07
-1.37858239539475e-05
-7.52619167310698e-06
-9.05176261093005e-06
-2.2053595103807e-05
-2.1806093132821e-05
-2.77888998834708e-05
-5.77586092559818e-06
-1.64980198434893e-05
-4.68001423400177e-06
-1.99546292520021e-05
-5.4930417352074e-05
-2.60808789610742e-05
-1.71613308596149e-05
-2.4331741858903e-05
-1.80188314199101e-05
-1.29903410050748e-05
-1.94743156014868e-05
-2.23090415855791e-05
2.33319891969846e-05
-4.85757761421438e-06
-9.41020653107959e-07
1.68308284717868e-05
7.69239680644387e-06
-1.52287254255579e-05
-1.74804888947567e-05
-2.25793438780573e-05
1.0346970287228e-05
-2.37775036643203e-05
-2.37867245699915e-05
-3.79778369019536e-06
-1.21722053692211e-05
-1.70259519357525e-05
-2.96667105950978e-05
2.8182677452848e-06
-2.38500084587728e-05
-2.20333287636939e-05
-4.61731221023262e-05
1.27992830105236e-06
3.28107819133302e-07
-4.62794430880846e-06
-9.58020019468794e-06
-9.76743067614168e-07
9.31715128255392e-06
-9.66769446831064e-06
-4.06451730086302e-05
1.18031441979114e-05
-1.57483003238631e-05
-8.34014267973821e-06
1.65404271615079e-05
-9.60850268500896e-06
-5.76358403533054e-06
-3.58640870582346e-05
-5.13352573890518e-05
-2.23106612275472e-05
-1.18499303595001e-05
-4.06493413539041e-05
-3.99714076710429e-05
-1.04760296743261e-05
-3.54697799378764e-05
-3.09285237512623e-05
-2.67702670058316e-05
-3.79034999555261e-06
-2.69389852981823e-05
-4.1233596647242e-05
1.53820926907276e-05
-1.68198856122866e-05
-2.98664150539624e-05
-2.86231861165846e-05
1.74667916452434e-05
5.61995469356828e-07
-2.14933615839871e-05
-2.34932873679218e-05
-2.2306654914069e-05
-1.89791487002181e-05
-2.64011080683589e-05
-3.59891483250486e-05
-2.28426259187035e-05
-9.62589834938088e-06
-2.30603421272653e-05
-3.45084489791641e-05
-3.32452785070849e-06
-7.11177479974911e-06
-2.81736006477037e-05
-1.81574091836641e-05
8.12512648747507e-06
-2.58694412031263e-05
7.26514089106082e-06
-3.824890305663e-05
-1.72006665067754e-06
-3.47297261268904e-06
-2.57030482527092e-05
-2.1500243240421e-05
-4.1832344184493e-06
-3.44644580629894e-05
-4.49320825075361e-05
-2.37856799607671e-05
-2.79380090446908e-06
-3.71829934622313e-05
-5.29474009369225e-05
-2.88658803741476e-05
-9.18951056358374e-06
-1.67303019087505e-05
-2.73888730567546e-05
-2.02147037955605e-05
7.52178357997032e-06
-1.13280719543488e-05
-1.82799950080748e-05
1.46391309911176e-05
-2.4372042866099e-06
-6.64013234459494e-07
-1.0444496947708e-05
-3.49223242238746e-05
-5.60310023912744e-06
-4.31497682179007e-05
-1.62320625387613e-06
-3.33777846163168e-05
-3.88728724640694e-05
-1.41861482317301e-05
3.1002629267893e-06
1.65902679660741e-06
-3.78404037300761e-05
2.27927344122209e-05
4.04445194540744e-06
-3.23115198297657e-05
2.7034351591712e-06
-3.33237071783218e-05
-5.09489403328389e-05
-1.68963769142191e-05
2.81956533108553e-06
-1.53857648304373e-05
-1.82376847148425e-05
-1.02837704841212e-05
-5.13105299780588e-06
-1.08655965311943e-05
8.88653247260919e-06
-1.93286417868743e-05
-2.60860648217464e-05
-2.08051530145186e-05
-1.26111686694432e-05
-2.73655170888052e-05
-2.61883834893618e-05
-2.58885778729702e-05
-2.03555668198665e-05
-4.07779582180208e-05
-2.75018583687109e-05
-1.25762972183362e-05
-4.36871205104697e-06
-3.04602731505679e-05
-2.23093419604077e-05
-1.08460904517623e-05
5.67566297769349e-06
-1.24916327038312e-05
-7.75500040856418e-06
-1.56022037851484e-06
2.10987823323509e-05
-2.61611384954174e-05
-2.66541364329676e-05
1.87244248314103e-05
2.16551467270838e-05
-3.88228324517927e-05
-3.58304125174509e-05
-1.26988196924211e-05
-1.67245679950739e-05
-4.70242620462149e-05
-3.43009081395774e-05
1.12446544062554e-05
-1.85329974541164e-05
-3.81238656907722e-05
-2.10632822895434e-05
-1.00036182416324e-05
-9.41061168764723e-06
-9.01076623009656e-06
-3.62058640065923e-05
1.06986906327818e-05
-3.36626725369936e-05
-2.7160123730838e-05
-3.28432769680387e-06
1.70062840629522e-06
-9.79064687644041e-06
-1.20302467724347e-05
9.4674196446192e-06
-1.50696650263699e-05
-5.66518457797677e-05
-3.19855222989472e-05
-9.69742584455892e-06
-7.1497772778189e-06
-2.15701042063683e-05
-3.00786027687611e-05
-2.44407591620184e-05
4.5005505325783e-06
-2.95878878172051e-05
-1.02129782761267e-05
1.5683981795773e-05
-1.92553679450049e-05
-1.16309237846371e-05
-2.5959421194823e-06
1.02455382183667e-06
-2.73547463174679e-05
-2.30574473893449e-05
1.13807597365705e-05
5.98652945231384e-06
-3.15586997700171e-06
-4.53108330282403e-05
-3.27878791608398e-06
8.13278109374174e-06
-2.48431692865567e-05
-3.01030558431131e-05
-1.44589173339978e-05
-2.56945275113275e-05
-2.24659993096635e-06
-3.60045510784775e-05
-3.31297854648926e-05
-4.05852927130088e-06
-2.26778347475126e-05
-3.54575855410697e-05
2.43352177931544e-05
1.49528361689996e-05
-2.70464936978386e-05
-2.02588197785762e-05
2.54594118474265e-06
-2.46479291770202e-06
-2.41759148597999e-05
-3.18712303628921e-05
-1.42150854588961e-05
-2.07820296112357e-05
-3.34617970965162e-05
-1.05038869238609e-05
-1.00513065339288e-05
-3.49678362253054e-05
-4.13439664964595e-05
-4.37615637555561e-05
-2.66078739729407e-05
-1.77344383563321e-05
-1.87877463809204e-05
-3.40596209056823e-05
-3.45519023772325e-05
-9.46479610375653e-06
-3.69096253575573e-05
-6.26182639200206e-06
-1.63291343261193e-05
-4.36184807800632e-05
2.58157765322252e-05
-3.30466368516814e-05
-3.18757883109275e-05
-4.48745419356898e-06
-2.5920392627328e-05
-1.70783097080829e-05
-4.02520876601278e-05
-5.3686984276838e-05
-1.70302126435032e-05
-2.88273759766836e-05
-4.14567261778566e-05
-2.1138416860056e-05
1.91516623525595e-06
-1.33097998751978e-05
-3.91160768134642e-05
-3.46095149753461e-05
-1.60156804233671e-05
-5.22043015499974e-06
-2.01939198678622e-05
-2.62702579561668e-05
-2.65705367922579e-05
6.0722649922179e-06
-9.11583240726878e-06
1.01849875756227e-05
-3.5468749869538e-06
3.74385447274015e-06
-1.28618324558543e-05
-1.988271208101e-05
-3.29994809752449e-06
-1.96129739181548e-06
-4.83078568526517e-06
-3.98703530778296e-05
-2.28537144387788e-05
-2.78761691710442e-05
-2.16087049238509e-05
-3.51122974872611e-05
-3.53486168112134e-05
5.03379334517868e-06
6.0932387324105e-06
-2.05848873794473e-05
5.21541609902585e-06
-3.38925860145975e-05
3.70332161061281e-06
-1.45166273672859e-06
-6.25840271914627e-06
-1.21325590149385e-05
-1.95665597521122e-05
-1.54867495597514e-05
-1.73465136681938e-06
-1.8812209765261e-05
-4.26808999293619e-05
3.09832810405826e-06
-2.74717834288013e-05
-5.00525253228784e-05
-4.64051816598238e-05
-3.62811853841316e-05
-1.32249224521251e-05
-1.35055787584239e-05
-3.79842785038633e-05
-3.58264541832162e-05
-1.70346404546434e-05
-1.12012918887719e-05
-2.82628989325787e-05
-1.00141625243993e-06
8.28336435568636e-06
-4.20687799050503e-05
-6.40264305737396e-06
2.17459249017242e-05
-1.06921526012303e-05
-2.58178683781147e-05
-4.73198843066579e-05
-1.58323642296857e-05
-2.53619673226937e-05
-3.90082569946442e-05
-2.0170757115855e-05
-7.95516554918268e-06
-3.68173366972776e-05
-5.885829988566e-05
-1.42884553328498e-05
-2.09959705795008e-05
-9.00380881007727e-06
-2.07096897652258e-05
-2.04161033193359e-05
7.02045768240468e-06
-3.72669206471621e-05
-2.24651038028583e-05
7.85450128677754e-06
2.67366887091779e-05
-1.38656158542019e-05
-3.00049489731862e-05
-2.67558367129253e-06
-5.37410382302315e-06
-8.65737534799231e-06
-3.85452119019036e-05
-1.87786422568791e-05
-9.24160661187895e-06
-2.71030363142054e-05
-1.68256502227796e-05
-2.09100046792726e-05
-1.79550667009568e-05
-4.69139609904429e-06
-1.4059398367814e-05
-1.33380168990453e-05
9.54391764496095e-07
-2.10405489139933e-05
-1.14890361452638e-05
5.08278157835159e-06
1.52563307606141e-05
-1.81353899188307e-05
-3.76911067237734e-06
9.19674606143448e-06
-2.55247140840614e-05
-3.91754507791892e-05
-2.14368295146107e-05
4.0836521219568e-06
-2.69220226198466e-05
-2.40558642114225e-05
-5.83966151687501e-07
-1.95668130951929e-05
-4.59146704929101e-05
-3.42593824212681e-05
1.83290455258717e-05
2.3335690648117e-05
-3.28481698604881e-05
4.08535423760931e-07
-1.71679859763859e-05
1.22516069872963e-06
-2.63455434585523e-05
-2.76827883260824e-05
-2.87997201706819e-05
1.39849916193111e-05
-4.29953073368843e-06
-1.74081857979855e-05
-3.00946899024576e-05
1.90104123987813e-05
-3.38758950252153e-05
-1.48216468480023e-05
1.48590869692393e-06
-1.46024666478191e-05
-3.6996699736774e-05
-4.10143125061541e-05
1.20759475530657e-05
4.92142677652497e-06
-2.23401937333562e-05
-1.27546507216168e-05
-1.30932165453023e-05
-7.66554765386115e-06
-3.29527235776813e-05
-2.50274456712934e-05
-5.75494645234587e-06
-9.97449599720422e-06
-1.89684292552073e-05
-3.00665414263949e-05
-9.64485645301045e-06
-2.81957397383421e-05
-4.97366539248663e-05
-1.50928939630292e-05
-1.92616294130286e-06
2.86021608836353e-06
-2.90331945166707e-05
-2.62141522467582e-05
1.88703945679561e-05
-2.11573881088963e-05
-2.19678394341539e-05
8.93243021910123e-06
-1.5901460984734e-06
1.82523675507964e-05
-2.55813603998223e-05
-5.27883943386556e-06
-4.5172421734088e-06
-2.06270364848068e-05
-3.79377634881978e-05
1.15320264796226e-05
-6.05111631490946e-06
-3.55913736051111e-05
-4.61151000843194e-05
1.60665277380996e-05
-5.06018889906923e-05
-3.05132210462589e-05
-2.56483879029371e-05
-3.38720756187769e-06
2.95102999571187e-06
-1.66494563212253e-05
5.61836468892805e-06
3.53775173036143e-06
1.20580010898523e-05
-1.4698020164414e-05
-5.75108641629527e-06
-1.69281100748232e-05
1.22391206788171e-05
-2.50195294819108e-05
1.25996825886544e-05
-1.83809272714517e-06
-1.95164132698106e-05
-2.41469816280579e-05
-4.29470981436903e-05
-1.75551033789765e-05
-3.71117871624646e-05
-2.13855672427145e-05
-1.19264957810052e-05
-5.35500273456245e-06
-1.41605774669659e-05
-2.68959668200794e-05
-2.27396051102441e-05
1.58948307835054e-06
-5.67669309190142e-06
2.58892630013658e-05
6.0341256020134e-06
8.7723444952953e-07
-7.49994352581842e-06
-1.80885724683247e-05
-5.43213348693362e-06
3.26003058711574e-06
-2.46907900447527e-05
-3.23741236794529e-05
-1.98998645637553e-05
-3.35914087499144e-05
-4.32627355307592e-05
-3.29130536736228e-05
-3.37534929237502e-05
-3.42445779199196e-05
-3.90963536481484e-05
-2.72684636796504e-05
-8.59988620646138e-06
-1.98585645413927e-05
-1.63479702571462e-05
-8.24591971504469e-06
1.32639351858063e-05
8.67916507735317e-06
-2.5258577248111e-05
-5.50103294592746e-06
9.95545697126226e-06
-2.5240911264163e-05
-4.18298432238258e-05
-3.18956660763944e-05
-2.79812044368456e-05
-1.14949737646535e-05
-4.49883750263957e-05
-5.60196054739264e-05
-5.28181665006222e-05
-4.49621811359532e-05
-4.93143159169492e-05
-4.50081376424395e-05
-4.52318060402479e-05
-2.42331241563349e-05
-3.48254705865728e-05
7.31192294104862e-06
4.0229671494617e-06
-6.44069431998645e-06
-7.06573100493989e-06
8.23667576845742e-06
1.299268605532e-05
-9.88856852085996e-06
-4.42540173056721e-06
-1.9908704685736e-05
-2.33478637189964e-05
-1.89488823683271e-05
-3.95984479989958e-05
-1.3584246276743e-05
-3.56378129631788e-06
-4.36994213793664e-05
-5.10789122931689e-05
-4.11901943203361e-05
-2.43572216183991e-05
-8.98408786589266e-06
-4.43961168005003e-05
-6.2284926088464e-07
-5.15057595048773e-06
-1.78205992990224e-05
5.39422444328876e-06
8.993681964072e-06
2.06642482545962e-06
-4.00090819595854e-06
1.83598645979234e-05
2.15287106158619e-05
6.47739194817747e-06
-2.20869510197139e-05
-2.23638272350157e-05
1.12079241439678e-05
-2.11723473172268e-05
-2.27068178546286e-05
-4.05090116512533e-05
-1.99903658415411e-06
-1.69403040083149e-05
-2.83012718566232e-05
-1.44701864751189e-05
-1.44109265618856e-05
-3.43773348316885e-05
-3.90422744516542e-05
-2.86556187098387e-06
3.15917624316717e-06
5.39903255890038e-06
-2.41886374432993e-05
-1.19840905295872e-06
4.22341103777922e-05
1.4564685981013e-05
-1.61114672207738e-05
-1.45888768930778e-05
-7.41250418332097e-06
-4.48660597050672e-05
-2.69377429116847e-05
-1.78844863944377e-05
-1.34310425766509e-05
-4.53985127731681e-05
-6.45529934617969e-05
-3.15559308845112e-05
-3.42391134638357e-05
-4.45125931372693e-05
-2.53225399889671e-05
-2.85387171269356e-05
-1.78681645293966e-05
-3.24501648109844e-05
2.1861059619205e-06
1.58314395728075e-06
-2.77789176015624e-05
-1.22186718963705e-05
-1.88866334025454e-05
2.26781421662154e-06
-1.58950031444485e-05
-3.55735079632192e-05
-7.03467866789889e-05
-1.52000199114179e-05
-2.88142533035619e-05
-6.80234792682953e-05
-1.80984970370449e-05
-2.05478149884864e-05
-9.75317289457179e-06
-4.08620343944068e-05
-2.36197458636842e-05
4.88295950090586e-06
7.32822314459098e-06
-2.30663251259368e-05
-8.79301431767691e-06
2.41903938895041e-05
1.21977121892193e-05
-3.65124405478415e-05
-3.15956849984269e-06
1.51282169600528e-05
-1.00339254118302e-05
-8.0414274993e-06
-3.25407461677881e-06
-1.88943665789978e-05
1.54686427240393e-05
-1.60914290701706e-05
-3.19175250190222e-05
1.2652464169113e-06
-7.77311983738636e-06
-3.13221530452391e-05
-3.34869872796786e-05
-9.75863724427703e-06
-8.62281611309589e-06
-5.46818066704712e-06
-8.2777189171614e-06
-1.13328514388169e-05
7.62472405401498e-06
-1.57463589970932e-05
5.97842691535296e-06
-2.80125074133094e-06
-2.11663682693965e-05
-1.80822594218224e-05
-1.59765811797107e-06
-6.07985758067631e-06
-5.42740642833565e-05
-1.5941667336423e-05
-4.37803337082863e-06
-5.74986141829567e-06
-3.24410129225742e-05
-6.0106267155922e-06
2.44600472646505e-05
-2.00715403927831e-05
-4.78360148661421e-05
-9.76330316429307e-06
4.70293740649904e-06
-4.93534752410246e-05
-4.40391337183695e-05
-8.3665359674849e-06
-1.18985737183054e-05
-1.35347354355872e-05
-4.90843165244461e-05
-2.71852643512118e-05
1.92075434513792e-06
-4.21442600602732e-05
-5.54870207708181e-05
-2.55168336162847e-05
-2.42464580218866e-05
-3.71363839590429e-05
-3.73119335804022e-05
1.02774533297369e-06
-1.0978197583311e-05
-1.76912590669835e-05
-2.10877628409987e-05
-7.04401220006518e-06
2.0283383994385e-05
-1.89762561041633e-05
-1.80743621925086e-05
-6.31757941884654e-08
-7.70497384396147e-06
1.47530531468857e-05
-3.93114649056075e-05
-4.6359137845593e-05
-1.36244319743334e-05
-4.26509673608432e-05
-2.88873280733272e-05
-3.77118253537578e-05
-3.20510377368366e-05
-4.29451761479972e-05
-4.19323713126319e-05
-3.29817772897882e-05
-2.60616027832649e-05
-1.61796941127366e-05
-1.99565574235553e-05
-7.68134204278964e-06
1.36487358381156e-05
-8.5095933317611e-06
1.56591383658255e-05
-1.57500002977923e-05
-1.91775951034703e-05
9.97609518900869e-06
3.86474489742524e-06
-1.46886642014656e-05
-2.74677775343102e-05
-3.10838161522964e-05
4.09256067438898e-06
-1.48593588604403e-05
-2.03930110793418e-05
-4.4761356870099e-05
-3.2159899659604e-05
-2.60898673216784e-05
-3.41402411441355e-05
-2.15053126956151e-05
-4.63687540426729e-06
-4.13903910289696e-06
-2.21284195458347e-05
-1.92478058004178e-05
-9.68477125362081e-06
-9.75099464823584e-06
-3.75822235140126e-05
-2.7667517957819e-05
6.3819250793924e-06
-7.03702879726807e-06
-2.81367378698749e-05
-3.57763244493155e-05
-1.01135186664332e-06
-2.1725508674067e-05
-4.69490278480157e-05
-3.72739880612268e-05
-3.11067308934549e-05
-1.74861719973965e-05
-2.40623325152109e-05
-2.59328570209872e-05
-2.46692138788629e-05
-2.44708124978924e-05
-8.95194640018882e-06
4.76112820174596e-06
-3.72485483568324e-06
1.73639617956485e-05
9.29561080564884e-06
-1.1437414610342e-05
-1.14738735168076e-05
-2.37409382183748e-05
-1.08579069143743e-05
-3.00625019027195e-05
-3.31096706719046e-05
-3.67652493826007e-05
-1.93704982151061e-05
-3.30060405123364e-05
-2.14305914653165e-05
-4.45232442732472e-05
-3.22263951186342e-05
-1.56355581147697e-05
-5.30366853780389e-05
-3.1948647639242e-05
1.44269963962881e-05
-2.68537495128395e-05
-1.55358980215232e-05
-2.19794432855237e-05
-1.33895961761889e-05
1.01603916750137e-05
-2.29444696730358e-05
-2.35515056368029e-05
-1.31834290284565e-05
-6.44541649871374e-06
-9.2849814358479e-06
-4.24205285351726e-05
-1.34962146678139e-05
1.59324219622666e-05
-1.27823985896014e-05
-3.65385492883414e-05
1.58419813757044e-05
1.44357486858993e-05
-3.75084420667393e-05
-1.13398196555907e-05
-1.50479624219147e-05
3.41375511495443e-05
-3.5148465281949e-06
-3.45268058309103e-05
-3.51873606074963e-07
-1.36802626091243e-05
-5.41043130922441e-05
-3.0136571880119e-05
7.87848508650728e-06
2.89617862218445e-05
-5.17535260632406e-05
-2.32503587117156e-05
5.74621927083287e-06
8.21547930990024e-06
-2.6863113791407e-05
-3.10696959443713e-05
1.7588984265769e-05
1.61166280777337e-06
-3.49826303943597e-05
-8.72760212138544e-06
8.86353899595581e-06
-1.36058330716863e-05
-1.13645750031683e-05
-3.02601050290946e-05
3.19839740086291e-06
-9.11871757042741e-06
-1.59040501993637e-05
-2.51968045726833e-05
-6.17287263703911e-07
-2.87165116114383e-05
-5.34500909210087e-05
-1.28195324412229e-05
-1.16641802651133e-05
-4.54197948883969e-05
-1.60797566173581e-05
2.83539162772507e-06
1.15838168082431e-05
-2.26220838869334e-05
-1.74976184994657e-05
-3.68416918615961e-06
1.78232061175785e-05
-9.88436953368603e-06
-2.49828220075151e-05
5.45096339117902e-06
4.08496535787431e-05
-1.09443288894966e-05
-2.63480250668952e-05
-1.89815171693493e-05
-2.76961749296444e-05
-3.11268401572909e-05
-2.89386155135934e-05
-4.6183809996728e-05
-5.7258781708357e-05
-2.94675711393392e-05
-2.23480394666497e-05
-3.17188144852586e-05
-4.42635342013028e-05
-2.64357349064392e-05
-2.56603316452532e-05
-3.40274680621008e-05
-2.81156500452768e-05
-1.59250382752567e-05
1.87446103159691e-05
3.12322437501553e-05
-4.22435776671215e-05
-1.98895626534436e-05
-6.74981073445567e-06
-1.20631644524495e-05
-5.68587973916383e-05
-4.64407139406246e-05
-1.42233855784435e-05
-1.59349609590641e-05
-3.7257466660451e-05
-3.62621723055446e-05
-2.6138443765769e-05
-3.78680966971182e-05
-5.96542303539573e-05
-5.0330551952865e-05
-2.66670543792713e-06
1.68530432270442e-05
-2.40083624201859e-05
9.78752120289264e-06
2.6067282873245e-05
-3.41403466235212e-06
-7.09822612675792e-06
-8.2582503572789e-06
1.62218417087119e-05
2.43824675211519e-05
-3.04557514231949e-05
-3.91744207518032e-05
-8.1255508464602e-06
-1.0297391333211e-05
-5.03720699959285e-05
-3.9899125567972e-05
-3.79116478263336e-05
-3.24652730191351e-05
-4.05651448547903e-05
-4.30863575346845e-05
-2.35899073104014e-05
4.84628451444922e-06
-4.71174076147318e-05
-2.30038507652239e-05
1.83583434932349e-05
4.79209459378844e-06
-6.4315989295702e-06
2.67499004163642e-05
9.29980863316811e-06
-5.1104650537649e-06
2.07330824796193e-05
-1.12759346496946e-06
2.14001146739372e-05
-3.52410177076908e-05
-2.58018966730592e-05
-4.14101443871444e-05
-4.69836942539559e-05
-3.81399598599571e-05
-3.36738337425579e-05
-2.86964637507377e-05
-1.75186086691417e-05
-4.4821453944924e-05
-6.62311365709903e-05
-1.24264139467869e-05
8.95429065122225e-06
-1.86302600275554e-05
-6.76766134333021e-06
4.85352335834489e-05
3.44009998784037e-05
-1.99112187517198e-05
2.91218756964435e-05
3.5577154161882e-05
9.47608251597847e-07
-4.36948268210062e-05
-7.613414834102e-06
-8.81882330146401e-06
-2.52624551773626e-05
-7.42415261913303e-05
-5.12599589758128e-05
-3.03151917525392e-05
-3.55226910325363e-05
-5.61223329010358e-05
-6.46206539982973e-05
-2.71808974399581e-05
-3.51959869985064e-05
-1.62517771050116e-05
5.08186782410634e-07
1.85359073557562e-05
3.16661574363946e-07
6.37013725081588e-06
-6.43853626137236e-06
7.45342092063109e-06
1.04334094083122e-05
-4.88077824605256e-06
3.42252018218431e-06
-1.09573387425056e-05
-1.94644599202122e-05
-4.1771120854746e-05
-1.88090246064863e-05
-3.0403945340839e-05
-3.99193389456294e-05
-4.71698148799479e-05
-2.56605146940361e-05
-2.11803656293116e-05
-2.99264770159107e-05
-4.36901722176109e-05
-1.62113857554947e-05
2.00815683015511e-06
-1.03593099573472e-05
7.8271141147841e-06
2.90527512293592e-06
2.70650059388648e-05
-1.69119504708162e-05
-8.05976085850505e-06
1.57058421519654e-05
-1.26612497152745e-05
-4.14538324716745e-06
-3.56415931340157e-05
-2.7402096134987e-06
-6.39476746776655e-06
-3.85292562880502e-05
-2.9248647246297e-05
-1.49428246589978e-05
-1.95633041635736e-05
-4.05785130479495e-05
-2.54759048945694e-05
-2.62799145434714e-05
-6.06117756594051e-06
-1.1331447892144e-05
-1.6382508427772e-05
-5.30965749125116e-06
3.49446045107978e-05
-1.37347482602111e-05
-4.25018060798147e-06
2.72972950602993e-05
7.13272698742985e-06
1.08665778435577e-05
7.73008486818304e-06
-7.53834110341394e-07
-2.31016430065815e-05
-3.3466313101577e-05
-3.10314384684322e-05
-1.80139572691777e-05
-4.16831268473594e-05
-3.38375558564037e-05
-5.41823624537838e-05
-2.90937285209644e-05
-9.71513482638897e-06
-1.54807610502727e-05
-6.20504574245401e-06
3.95774735422489e-06
-1.01980115888556e-05
-1.25933853168969e-06
3.40935143692578e-06
-1.066442929241e-05
9.98207511275519e-06
1.83412240648437e-05
-1.97677419075134e-05
-5.45691803206689e-05
-3.79814711861169e-05
-5.46610280970355e-06
-2.08397622837024e-05
-3.96251192639414e-05
-2.64823302773112e-05
-3.19067264889988e-05
-5.28282683485911e-05
-4.03812717487267e-05
-4.03006625574221e-05
-2.6351386751362e-05
-7.82191779341058e-06
-3.40886853631059e-05
-1.08051826756583e-05
-1.52604066674277e-05
-7.40668353442347e-06
-1.08697146297048e-05
-1.47791045277809e-05
-1.82662487593318e-06
-4.87639259926488e-06
-1.64572078370407e-05
-2.06764738170504e-05
-2.7663821032535e-05
-1.18968316733968e-06
-2.4380388707362e-05
-4.77586211871518e-05
-1.0154201975484e-05
-2.40308547326212e-05
-2.8696532764368e-05
-3.82770830772736e-05
-1.64836994331587e-05
7.08090192266514e-06
3.0207222940449e-06
-2.17534549573263e-05
2.2710024805414e-06
-8.73187140831919e-07
-3.97489189040892e-05
-1.81379961994255e-05
-1.92558418038254e-06
-4.23188210069243e-06
-1.54846274233675e-05
-2.77192534964831e-05
-1.22355756081072e-05
-2.67358750041159e-05
-1.05919409378437e-05
-2.88896306153322e-05
-2.44365929233312e-05
-4.68493107518806e-06
-3.54166068895688e-06
-2.45119858798557e-05
-7.34130730155883e-07
3.51905644496555e-06
-1.02851044889828e-05
-1.79652932643444e-05
1.32983681750624e-06
1.3386016011712e-05
-3.17624888909122e-05
-2.09271376904488e-05
-1.7775830202003e-06
1.51899178437063e-05
-1.53614758546889e-05
-3.49235028567159e-05
-3.08422776227813e-05
-4.41104791188011e-05
-2.46121290871492e-05
-2.24576369699046e-05
-2.68348045710688e-05
-2.37540969573859e-06
-6.64688665811612e-06
-5.25307848819426e-07
-3.06511403520594e-05
-6.23085649884119e-06
-1.10048502800196e-05
-1.48943069916265e-05
-2.54040035070366e-05
-3.48455369448265e-05
-2.96629702811755e-06
-3.03806894594198e-05
-1.60828146890242e-05
-3.35498484405249e-05
-3.25795456994388e-05
8.47489678444185e-06
-4.48231420831858e-05
-4.71692219103098e-05
-3.44493935606241e-05
-2.2755676702578e-05
-3.35726951317562e-05
-5.10087612558778e-05
-3.16261187525296e-05
-2.49389051659271e-05
-4.57431093504515e-05
-2.30522521382544e-05
-2.43373547086865e-05
1.98353276228309e-05
-3.49791312268695e-06
-2.01234873271204e-05
1.27357024454958e-05
-1.5316340841869e-05
6.41759547959145e-06
-5.50678496751181e-06
-4.91573363656581e-06
-2.85839270059647e-06
-1.7096528296329e-05
-1.10729855045752e-05
-3.34570151830147e-06
-1.8862254508933e-06
1.19829028672812e-06
-3.67880107233272e-05
-3.02476351510039e-05
3.08947795344688e-05
-3.45943123024181e-05
-5.22870467948142e-06
1.40747583201576e-05
1.0795610890873e-06
4.82153753414562e-06
-1.26002392653296e-06
3.39770029071488e-06
-1.65266123665093e-05
5.90948216885985e-06
8.8335120454136e-06
-2.38787894051638e-05
1.19128406799561e-05
3.63971498579171e-06
-1.54343649072673e-05
-3.19308358906663e-05
-1.5732269014914e-05
-2.97889355491669e-05
-2.29042547748101e-05
-2.25593887307501e-05
-1.85125361672843e-05
-1.47425466112809e-05
-1.24519806434803e-05
-1.75203776655229e-05
-3.45009299811424e-05
-2.90272547001912e-05
7.82018892891609e-08
1.2344516779201e-05
-1.01031943717246e-05
1.44570931340024e-05
9.69675690390399e-06
-7.09515704890721e-06
-1.03150559711465e-05
-3.84185440628345e-05
5.45728028639001e-06
-9.46641111654317e-06
-1.87158536400522e-05
6.28622168868406e-06
-3.79215411026594e-05
-7.09573605346681e-06
-2.44579071811891e-05
-5.28794040051163e-05
-7.05589523524449e-06
-1.4297588172821e-05
-2.78619482384811e-05
-3.38482775614416e-05
-3.27362945468393e-05
-2.78955468264016e-05
-4.49117880976263e-05
-3.17269928840956e-05
-2.63817695141837e-05
5.6138461331887e-06
-1.27267036202417e-05
-1.33041006707617e-05
-1.30432217830943e-05
1.44499153106202e-05
8.89449414417411e-07
-1.78858065868946e-05
-2.88778503303162e-05
-1.63524613114919e-05
-2.16673190927862e-05
-4.07884762910972e-05
-3.92798218711895e-05
-3.50757484302551e-05
-5.28177795490296e-05
-5.54917465340634e-05
-1.63052947370234e-05
-9.99480701340409e-06
-3.15917810810537e-05
-5.04755135718943e-05
-5.43244821803282e-05
9.93495193615959e-06
-2.41006743837177e-05
-1.49799785176328e-05
-1.30650390710711e-05
-6.52732382936375e-06
-5.69799799486025e-06
-9.32326224471959e-07
6.91159492086225e-06
3.25479565968742e-05
5.65927481657736e-06
1.17550105551875e-05
-1.72497660224676e-05
-2.30042564598854e-05
-1.79041534619038e-05
-4.63575337826145e-05
-3.58604263658967e-05
-3.59057741132731e-05
-1.28155896343651e-05
-4.05093565364982e-05
-2.00725481738965e-05
-3.03766492009458e-05
-4.97638307790422e-06
-2.43597860835022e-05
-6.18088623235779e-06
1.05900310891002e-05
5.40864600433239e-06
1.18659361797451e-05
6.87888579382234e-06
1.62558892575669e-05
1.51573228823854e-05
1.18697413641916e-05
5.0109363957241e-06
-1.72583681695582e-05
-2.60964420853822e-05
-7.98490302877728e-06
-2.6995573374096e-05
-4.4007673283997e-05
-6.03408891645411e-05
-3.63984470492008e-05
-3.17173497725307e-05
-2.985385789278e-05
-4.87670389322222e-05
-2.12975991802026e-05
1.20913649737237e-06
-2.78060758749985e-05
-4.33434779180263e-05
1.87370100317918e-05
4.52957199881212e-05
-1.75943843017982e-05
-3.4570070200502e-05
3.52015616356078e-05
2.92820061021751e-05
-2.34482711628431e-05
-2.38246625064547e-05
7.39690140793009e-06
2.26669690870541e-05
-6.27995616324949e-05
-5.39554764393549e-05
-2.46442217217643e-05
-1.16352226882553e-05
-5.16266616615459e-05
-5.65246085613016e-05
-5.99096806166078e-05
1.19525900985441e-05
-3.40244829939778e-05
-5.34474571570712e-05
8.26619794277874e-06
2.17383418865242e-05
-1.47757400735507e-05
-2.49794168770687e-05
-5.07251980996663e-06
1.46855162293175e-05
4.54893456834824e-06
-1.01118142768377e-05
7.31225662232586e-06
-1.78718569011657e-05
-1.09722748147402e-05
-8.17170730638999e-06
-5.37625809045344e-05
-1.25072357622836e-05
-3.37659506933494e-05
-3.23007464212631e-05
-1.63952181953761e-05
-3.24976768804453e-05
-6.08635879029159e-06
-3.04863392423501e-06
-1.5991379540908e-05
-2.15735843586486e-05
3.45330991980142e-06
7.62725889501677e-06
5.80666549589162e-06
1.13859249939432e-05
-6.55499852277064e-06
2.74369189179745e-05
1.01377099776744e-05
-3.89449966914745e-05
-2.33225108908011e-05
1.92843504936739e-05
-1.30459551661288e-05
-4.89250026632333e-05
-5.3145395755342e-05
-2.87219652697703e-05
-2.76551869029819e-05
-7.23984726040884e-05
-4.0628425149624e-05
5.39150003726406e-06
-2.56426567383989e-05
-3.94442829831018e-05
-3.05338495481132e-05
2.40821177225513e-05
1.53768294971724e-05
-4.2118133472073e-05
-8.27730828095054e-06
4.03306497328505e-05
2.25702183768374e-05
-1.00969199835119e-05
3.97069817979785e-05
2.93379460153431e-05
8.76189680113924e-06
1.42739607291752e-06
-1.46472071043353e-06
1.6465515383801e-05
-4.45176277414631e-05
-4.42730384109329e-05
-1.33319788668266e-05
-4.50670364142807e-05
-3.9155801658402e-05
-5.00414058032297e-05
-7.24807723557216e-06
-2.21608684904028e-05
-2.53409197799476e-05
-2.5085111019161e-05
-1.42575453259476e-05
1.3622611964367e-05
-3.01999442708835e-05
-1.6951465177287e-05
1.03707971016635e-05
-3.13592984526772e-05
1.32532705556117e-05
-1.22632899480114e-05
1.32731310697515e-05
3.2760480991361e-07
-1.87963203506399e-05
-1.56712373669601e-05
-2.61326787587131e-05
-3.02766411186238e-05
-5.15123138322915e-05
-6.10469901194873e-05
-1.41601288798736e-05
-2.81605484500071e-05
-5.55900688586703e-05
-3.41007509899153e-05
-2.16518053568863e-05
-4.21418273936469e-05
-4.27138470621267e-05
-9.88287529340949e-06
-1.58528497569129e-05
-2.24229085802023e-05
-4.76316663303522e-05
2.90876728736096e-06
1.32380762320298e-06
1.32582779444076e-06
-2.8778411754628e-05
-9.76394994768123e-06
2.69834460278994e-05
-1.8933901136447e-05
-2.16453424240843e-05
-1.14619223360449e-05
9.84068281612993e-07
-3.29840830539038e-05
-4.24085340369315e-05
-1.7564721385452e-05
-2.47270867158843e-06
-2.49006994008001e-05
-3.39074285974308e-05
-2.98728175451958e-06
-2.81023667822792e-05
-3.51805495511099e-05
1.01000806279683e-05
-2.51764395804362e-05
-2.21576208924453e-05
-2.53172558836376e-05
-3.20947607012669e-05
-1.20343143668717e-05
-1.91843881688858e-05
-2.14390860118468e-05
-3.3456558380822e-05
-1.15256142012729e-05
1.16491811157848e-05
-1.29844343550738e-05
-1.85018424737466e-06
-3.47251424459777e-05
-2.52318103215708e-05
-1.92200486036981e-05
-1.95647346946141e-05
-2.47159777203041e-06
-2.22849324210558e-05
-2.4163817737069e-05
-2.78363385861338e-05
-1.39840388062899e-05
-9.37677850876245e-06
-2.19883709411759e-05
1.2526750028233e-06
-2.08505978105818e-05
-4.39435818221291e-05
-1.72553548673381e-05
-2.61655404639636e-05
5.07211679167022e-06
-2.97158435061086e-05
-4.47267058158557e-06
-6.28006413636178e-06
-3.92130359608994e-06
-3.02002889501752e-05
5.03719214894958e-07
-9.92848504232184e-06
-6.05712343975195e-06
-1.49453153419291e-05
-8.64480335532943e-06
-1.8710139212748e-05
-1.9881331636495e-05
-2.61613515833773e-05
-1.94147792183975e-05
8.72938666008733e-06
-1.10086810678946e-05
-5.09451498765833e-05
-1.46259563006114e-05
2.29701389742847e-05
-2.55133437563438e-05
-3.01458256226051e-05
-1.35430563334796e-06
-3.72888841711329e-05
-3.20141673374384e-05
-3.69665251274949e-05
-9.0735103361607e-06
-1.48338263806471e-05
-3.97552821101156e-05
-3.00947631829848e-05
-1.43765399248168e-05
-1.56078546055414e-05
-2.57274367692972e-05
-2.91914843455151e-05
-1.43298054556307e-05
-1.22135588644871e-05
-5.94001573881362e-05
-2.73414123168389e-05
1.77629671205218e-05
5.15850962501916e-06
-1.7692721714339e-05
-1.81270814483935e-05
-1.74826156446226e-05
1.55849310446278e-05
-1.53082794052719e-05
-3.31316708257751e-05
4.77255860073466e-06
-1.61974492110178e-05
-3.91506765510194e-05
-1.99720182008995e-05
-1.04989039378442e-05
-2.77966022369255e-05
-7.78303432318046e-06
-2.72143570139597e-05
7.75464221226333e-06
-4.95306766658577e-05
-2.06110804851362e-05
4.2590964831783e-06
7.76894033693178e-06
-2.58133216806678e-05
-2.98119735325077e-05
9.76876294574389e-06
-1.60691328246433e-05
-1.10876961067691e-06
-6.76629455842864e-06
2.60533314856785e-05
-1.72285807732337e-05
-3.37876911770361e-05
-1.73550874221871e-05
-6.44454057183927e-06
-3.66146968263085e-06
-2.59569417393192e-05
-2.49596547365798e-05
1.19788244363098e-05
-1.16948283305075e-05
-3.74009941772315e-05
-1.83531938690069e-05
-1.20302990823726e-06
-8.07181994831444e-06
-1.19118503612185e-05
1.27173653524751e-05
1.22141444100477e-05
-1.1287615674095e-05
-2.37867413319375e-05
-1.61716801692758e-06
-5.84582063734018e-06
-2.7525535937445e-05
-3.6331989496005e-05
6.22229898119936e-06
-9.47016060024238e-06
-2.6104704182719e-05
-2.99550046809938e-05
-7.45749362326015e-07
-4.06719646057275e-05
-2.89803100137639e-05
-1.16575861972394e-05
6.87550727399211e-06
-7.79708460721066e-06
-6.75521795655194e-05
-8.91668112250358e-06
-1.09277414391296e-05
-3.36673158379281e-05
-1.2707124936968e-05
-5.13979890723415e-06
-5.24541824676063e-07
8.84309208149789e-06
-3.32212668355304e-05
-1.58870989590534e-05
-1.37852561784553e-08
-1.93730980888906e-05
-2.80940481336423e-05
-6.07995464405262e-06
-8.15303127182373e-07
-2.87611233488504e-05
-2.9318965004272e-05
2.33215359339404e-05
-1.01821195541457e-05
-4.40081840528716e-05
-2.44862265465872e-05
-6.00083069927699e-06
-3.30867817397857e-05
-2.77465145747089e-05
-1.78557481447213e-05
-1.7643923313098e-05
8.88997286430045e-06
-2.49104372988432e-05
-2.70476295715989e-05
1.45453140754856e-06
-2.11339809295269e-05
-2.14681609783622e-05
-2.92143137193811e-05
3.02814778589256e-06
-7.01201158339574e-06
-8.71977792058386e-06
-1.10169092520854e-05
1.01659339931796e-05
6.82504597795167e-06
-1.60333255312709e-05
8.77675729132781e-07
-4.81483192394724e-06
1.03436730644456e-06
-2.01581150546908e-05
-2.06886770857748e-05
-1.67328524734268e-05
1.1362541338714e-05
-2.55861738345432e-05
-1.92714896337911e-05
-1.24663272613124e-05
-2.14942050920715e-05
-3.25917671670404e-05
-4.04786717167885e-05
5.76547713181642e-06
-3.04480903001111e-06
-2.72981633429957e-05
-4.68543730938282e-06
-3.55494775409889e-05
-1.30723337620687e-05
-2.48944995560378e-05
-3.18537074142233e-05
-2.83259597254839e-05
-5.45454221841153e-05
5.28231453377383e-06
-2.69184569000989e-05
-2.02492685618603e-05
-7.58815070837281e-06
-4.11971566909889e-06
4.22732746280182e-06
-2.31748052828416e-05
-3.17791069723643e-05
-9.2777862126634e-06
-1.62667803982387e-05
-1.47661726950553e-05
-2.39057050453965e-05
-1.71403698233047e-05
-8.18954705170799e-06
-2.10019046504503e-06
-3.76843391923551e-05
-2.23056560242367e-05
8.77383016076548e-06
-2.01997570159926e-05
-2.63263402603595e-05
-1.98452735827438e-05
-2.26718758534553e-05
-2.02063802347631e-05
-2.87129392158058e-05
-2.27568589666538e-05
2.19683608961846e-07
-1.80172852395054e-05
-3.86714765796434e-05
-1.18717566269897e-05
-2.40331665757489e-05
-1.54757622252859e-05
2.03866824384654e-05
4.84884074038355e-06
-1.38320071998557e-05
-5.61721126823963e-06
-1.07063982522637e-05
-1.85987941961578e-05
-2.62915011575351e-05
-3.15591859430171e-05
-4.8883913012937e-05
-3.33646374950411e-05
-3.04277420752883e-05
-4.25590267516501e-05
6.7154303087907e-06
-2.0430026287062e-05
-1.96479502664252e-05
-1.93045379915017e-05
1.72548227575114e-06
-1.68080736920247e-05
1.55386513817454e-06
1.24029867885328e-05
1.72670938610485e-05
3.89769239442568e-06
-1.72221509946665e-05
2.32926449273884e-07
3.92965659160605e-05
-2.92076561680536e-05
-4.05398932883972e-05
-8.10483783310285e-07
-4.93546971931443e-05
-3.60655598708891e-05
-2.03375080459059e-05
-1.75484557194261e-05
-2.92388083641837e-05
-5.51175728054632e-05
9.752076525613e-06
1.74272883484595e-06
-1.81362719806472e-05
-4.15733113910022e-06
1.85849397067521e-05
1.74607979624016e-06
4.26409642495456e-06
-2.34979365239383e-06
1.43714928443151e-05
-2.17497723158027e-06
-1.70987309980753e-05
-3.37913638181374e-05
-2.05074810005018e-05
-2.06642334061584e-05
-5.46051461265123e-05
-1.63020570685516e-05
-2.3291950672228e-05
-2.67912723233021e-05
-1.51922180418666e-05
-5.255624261534e-05
-2.23439763655425e-05
-1.76300264787618e-05
-4.20581714456147e-05
-2.19922809647124e-05
1.37102007294211e-05
-1.65878826987001e-05
-1.5011827860016e-05
5.96416490887276e-07
1.41453376548328e-06
-1.73490211135624e-05
-2.23161132887205e-05
1.22878672483903e-05
-2.14546585545492e-05
-4.16826495542881e-05
-3.95291303375417e-05
-6.31438114802843e-07
-3.87119825938616e-05
-5.49946453365508e-05
-3.43790203797608e-05
-7.63017864371921e-06
-1.94358380317006e-05
-7.72015713584155e-05
1.02499424968919e-05
-1.13809096437154e-05
-2.70673249316464e-05
-1.21457595728198e-05
-1.83314949453327e-06
3.47435697157302e-05
-2.80278789633336e-05
-2.88388667026301e-05
6.0989360819309e-06
2.98910839775764e-05
-4.98690597576203e-05
-2.45778573355256e-05
3.31782289013625e-05
1.41390477890961e-05
-6.13202989784717e-05
-4.45501822343968e-05
1.14072812806184e-05
5.76994002422206e-06
-6.11468658741309e-05
-5.61852065694206e-05
1.85091801063377e-06
1.37289973981029e-05
-2.84288071440943e-05
-2.54284777116672e-05
1.51247290835033e-05
7.76266131583125e-06
-4.12553199784796e-05
-2.30319173727792e-05
2.68635361759911e-05
3.69955464280122e-06
-1.13656670321982e-05
-1.04310641360767e-05
1.32182984241835e-05
-1.0275303893497e-05
-6.59153758050909e-05
2.00529721721417e-06
-6.5041312073881e-06
-5.56668827488859e-05
-4.07330926605311e-05
-3.41589576132229e-05
-1.5038354924888e-06
-1.98460696079488e-05
-2.47774036730893e-05
1.86204679104666e-05
-1.44332585238683e-05
-2.82207831097962e-05
2.62645672189715e-07
2.57586761447586e-05
-2.60145864859123e-05
-3.55706858647482e-05
6.58612893044209e-07
3.27203295726783e-05
-2.28138371752176e-05
-5.70050069987972e-05
-2.50428144742821e-05
9.18219587923523e-06
-3.22844345717328e-05
-5.59873011592114e-05
-1.35462483190456e-05
-1.26019204954812e-05
-3.05934313214822e-05
-6.40642006381926e-05
-5.00051252245116e-06
5.97632893545807e-08
-1.04876698996269e-05
-3.97040752834764e-05
-7.08006951770617e-06
3.55129759192008e-05
-2.14202200293614e-05
-3.56895793129246e-05
-5.49207868790677e-06
4.95557064460525e-06
8.47977094127093e-06
-2.56130785839068e-05
-1.89528487307381e-05
-1.72672828576355e-05
-3.69765477225251e-05
-2.35224093358369e-05
-1.12779277524165e-05
-1.79856578864488e-05
-4.48872660522008e-05
5.54770575694574e-06
-1.73716125198571e-05
-2.77411651616961e-05
-5.29838265318729e-06
7.79157363864111e-06
8.40189896522006e-06
-4.90423886361854e-05
-2.86642118101995e-05
3.61022452462341e-05
-7.90353861938845e-06
-3.06947887968174e-05
-3.44621789494474e-05
1.43369360694485e-05
-9.55549931913499e-08
-1.99440821524229e-05
-2.26788885444822e-05
1.08485870232281e-05
1.61458803523232e-05
-6.17294354257862e-05
-2.63933886276593e-05
6.73463631544974e-06
-6.82476950141836e-06
-4.19261253568953e-05
-3.52688361647558e-05
-1.08333587392469e-05
2.71154983334662e-05
-3.39515491289859e-05
-2.43572772242245e-06
3.03298858603331e-05
-7.20172763388121e-06
-4.7950060733907e-05
-2.14467172734093e-05
1.55000360365107e-05
-4.86660707701989e-06
-3.42007051368405e-05
-6.61182293379911e-06
1.24911940811625e-06
-1.28187805460336e-05
-4.49263745353078e-05
-2.01052438448833e-05
-1.57177132201145e-05
-3.58007189901692e-05
-2.67393647749268e-05
-2.23008109118797e-05
-2.56570271447176e-05
6.16366714582945e-06
-9.1500484376566e-06
7.57216739241422e-06
-2.9482809120206e-06
-2.97724021467645e-05
1.27862837478896e-05
2.50044228146286e-05
-8.4006144652602e-06
-4.27587121010842e-05
-1.01940975284562e-05
-1.17129358081734e-05
-7.40817537709862e-05
-6.85097678174064e-05
-9.1274197382111e-06
7.54605867546844e-06
-5.36472183460575e-05
-5.63901682488838e-05
-4.13144951735351e-05
2.37608456727084e-05
-3.53755580114931e-06
-4.54964612197182e-05
-6.97160706661324e-06
3.35443641689786e-05
1.20421758222857e-05
-2.52472769992138e-05
-1.42651063104142e-05
2.26025969091563e-05
1.85434096858679e-05
-4.36236453444982e-05
-3.18921893047209e-05
1.40317578481937e-05
-2.10414203878928e-05
-2.51051300749733e-05
-3.42613250156363e-05
-1.53952677173485e-05
-7.02682273050449e-05
-4.60376201131524e-05
-4.84356949855892e-05
-2.04476478614711e-05
-3.3441834982039e-05
-5.69984728932863e-05
-3.565199473329e-05
2.695512829491e-05
4.68147495324859e-06
-7.4877204203351e-06
3.42163548587019e-06
1.20774675846293e-05
-2.13686209650074e-06
2.36278894459033e-05
7.34774883702635e-06
9.12108669074941e-06
-4.07204687271983e-05
-2.7783879165116e-06
-4.3704638509623e-06
-2.87153118557211e-05
-5.33084449298189e-05
-4.73298984207819e-05
-3.01118063804011e-05
-6.59846803382779e-05
-6.259353441455e-05
-5.82718716786387e-06
-1.02518115940926e-06
-5.17717132240151e-05
-3.36230816104038e-05
1.16798121732573e-05
1.24693945154653e-05
-1.5103184790369e-05
-2.54959369549311e-05
4.34689346942613e-05
4.89614140990491e-05
-8.62405752133776e-06
-9.22085929562129e-06
5.14499528842049e-06
-2.37730702366426e-05
-4.90610064698963e-05
-6.51991815358574e-05
3.66414916734436e-06
-4.3422909005694e-05
-6.31604160456906e-05
-3.40605494901917e-05
-2.97105462784084e-05
-3.5062666060079e-05
-2.20185309735844e-05
-3.37641221301916e-05
-2.88757667289117e-05
-1.11844982984058e-05
-2.59967010903424e-05
3.71551827808605e-06
2.07909364379517e-05
2.27315794169299e-05
-1.82060101111654e-06
1.91992589009632e-05
2.04366869289793e-05
-1.01621326716785e-05
-2.01059737946024e-05
-2.88882609670324e-05
-3.71832109772423e-05
-3.76954258742388e-05
-4.13878363006504e-05
-5.04240585969974e-05
-6.3086558080536e-05
-5.67083490536362e-05
-3.10115672054743e-05
-3.42183430504403e-06
-1.83466612742797e-05
-1.13845096940676e-06
-1.66656230879679e-05
1.97325665025134e-05
9.69920525759744e-07
5.05028353602695e-06
-9.64373432419032e-06
3.78301963713424e-07
1.42441497711281e-05
1.08494929438124e-05
-2.8250236812992e-05
-3.41512627108512e-05
-2.88763443912234e-05
-1.98875004797142e-05
-3.96318377778121e-05
-2.89047172451074e-05
-9.39018682878154e-06
-4.56962083596125e-05
-2.73918020366042e-05
-5.1147096620925e-05
-1.94320351778965e-05
-1.51796261541545e-05
-9.97987105696534e-06
-8.33480609211443e-06
-5.63193568345158e-06
1.65291821716015e-05
1.14653620968073e-05
8.29912036579152e-06
1.25808949901544e-05
2.48702870565735e-05
6.21422889399716e-06
-2.18454433720813e-05
4.43495725170141e-07
-2.29561143750963e-05
-3.32987409446379e-05
-3.54721378806604e-05
-2.66436211017466e-05
-3.70097833332508e-05
-2.54082941959749e-05
-4.99599558334001e-06
-3.16370910629775e-05
-2.49652596217626e-05
-2.73133284910927e-05
-4.4616032709941e-05
-2.25135376347664e-05
-4.36440853270109e-06
1.59808930794708e-05
6.37210998950468e-06
-3.85031096264869e-05
3.66824120782149e-06
1.84676374062589e-05
1.01976052345678e-05
-1.97382945758428e-06
-2.28817109818061e-06
-1.58742255985224e-05
-2.2649373519593e-05
-5.55959066312893e-05
-4.2054904488413e-05
-1.54049359586626e-05
-4.57344550290571e-05
-2.61329252766808e-05
-5.47138036996e-05
-3.11818759377849e-05
-7.88667742328271e-06
5.3530583716426e-07
-2.39948846346863e-05
-1.79556318507652e-05
1.03681250677655e-05
-2.88557253897344e-05
1.52622870170769e-05
-4.50573407877216e-06
-7.62700963068855e-06
-7.39137824136988e-06
-2.65075745194557e-05
1.48090335937273e-05
-2.5995903143869e-05
-3.4849413874655e-05
-2.89430300345102e-05
-3.12627509821572e-05
-3.21857017972294e-05
-4.93431656962384e-05
-4.04662862117647e-05
-3.86408930717544e-05
-4.3585659388366e-05
-3.35769688417545e-05
2.37406570544955e-05
-2.97275430894294e-06
-2.29508529565031e-05
6.97516624113519e-06
2.13786102481959e-05
-1.37185900430855e-05
-3.68273284447094e-05
-2.63351164916432e-06
7.57592300313093e-07
-1.53616589017085e-05
-2.43381325506057e-05
1.25124585263826e-05
-3.56651962598246e-05
-2.01472653451392e-05
-8.83614107367022e-06
-2.05420292538577e-05
-3.08904917056729e-05
-4.63908636035572e-05
-1.92508985116714e-05
-2.69552653622097e-05
-3.33900374889223e-06
-6.14791393370115e-06
-1.70961864131994e-05
-5.45122214801919e-06
1.83261133582837e-05
-1.04139007099434e-05
2.30545279862e-05
8.57630790497109e-06
-3.26065638436167e-06
-6.65845203754173e-07
-8.71661152181362e-06
1.4734018745201e-05
-1.25186393115544e-05
-2.20710933205959e-05
-2.23068090809916e-05
-1.15970032431413e-05
1.10651515262715e-06
-2.89403605609874e-05
-5.92191028367721e-05
-1.6483787779231e-05
-4.22668473126879e-05
-2.79949570045949e-05
-2.43343877760037e-05
-2.13658434537935e-05
-2.03098009029296e-05
-1.21845161748667e-05
-3.36728805457989e-05
-9.70716216000193e-06
-1.92374116007233e-06
1.33288530221887e-06
-1.25700769626136e-05
-2.80373052626437e-05
5.04199642068607e-06
6.62023637636207e-06
-2.97384431737019e-05
-2.16196493313501e-06
-1.88901998512104e-05
-2.86383284997004e-05
-3.20176379394752e-05
-3.13459010100823e-05
-1.95213674687512e-05
-2.73516057197452e-05
-1.61657307137157e-05
-2.42647262650816e-05
-3.58919010799443e-05
-1.73323728799201e-05
-3.71623430091877e-05
3.24733111250716e-06
-4.12078996183912e-06
-3.86238179553567e-05
-3.65682741207238e-06
-6.52571063102089e-06
-1.79284344885378e-05
-1.3707866212422e-05
-3.54792393166624e-05
-7.47459061636189e-06
-1.83875340322869e-05
-3.11505677266574e-05
-1.11134916406011e-05
-1.29195943176265e-05
2.47514511622356e-06
-1.29610336030264e-05
-4.06448131820237e-05
-4.08256447842879e-05
5.36275352619151e-06
-6.74352249215342e-06
-4.67037446627655e-05
-6.76802862009637e-08
-1.43440379337685e-05
-3.31818070252007e-05
-3.27988182046162e-05
-6.58769455919357e-06
2.33934138837633e-05
-1.99480074760676e-05
-3.30774981226397e-05
-2.22738652021266e-05
-6.72971056188949e-06
-2.62258787432604e-05
-2.38745871041735e-05
-1.83062929748924e-05
-3.81808702880592e-05
-2.82708400065396e-05
-1.07423052610601e-05
-3.05809794467637e-05
-3.58567112399343e-06
-1.50471162950385e-05
1.28944676336486e-05
-7.00489846546334e-07
-4.2428375943871e-06
-2.43213971062201e-05
-1.6513861462197e-06
-2.00719137469158e-05
-2.91699704750946e-05
-1.50929399246386e-05
-2.4527350114194e-05
9.89951008228121e-06
-1.84111656776675e-05
-1.42654589629536e-05
-1.31132230621484e-05
-2.48210870522688e-05
-3.11954339140068e-05
-3.91855682799625e-05
1.33276337406491e-05
-1.06695841311436e-06
-6.62597866372512e-06
-1.54311039441981e-05
5.68393198707563e-06
1.18250074261752e-05
-1.64628893222707e-05
8.41421311820952e-06
1.52112535586906e-05
4.99803841533855e-06
-1.712458785923e-05
-1.22845284443475e-05
-4.90806981161434e-06
-1.92588038296557e-05
-1.59540518653124e-05
-6.24244657111738e-06
-1.73846892027131e-06
-9.70815035973706e-06
-4.60210108621647e-05
-8.21847289357991e-06
-1.40416765713465e-05
-3.66374292912755e-05
-4.50971431275992e-05
-2.02740745542053e-05
-3.42028158586567e-05
-2.00713880839968e-05
-1.03482928684734e-05
1.43389987919219e-05
-2.18262035661583e-05
-3.30915251100777e-05
-1.45559083098078e-05
-4.44970008382192e-06
-2.92909419813543e-05
-3.84337140464848e-05
-8.62203890260134e-06
-3.38575486431576e-05
-2.30351092473596e-05
-3.69618440222742e-05
1.10140299469732e-07
-2.41702209809589e-05
-2.76093584993251e-05
-3.55873556845651e-05
-2.14412588278158e-05
-2.04039714799016e-05
-1.52134750494248e-05
-7.43208599351873e-06
8.91028851123996e-06
6.75518353416742e-06
5.1293101548168e-06
-1.27471603872666e-05
-2.7538355841406e-06
-1.01286271129968e-05
-3.81391111470175e-05
-4.732740662981e-05
-7.57706437144756e-06
-1.66746976540952e-05
-7.70627668964207e-05
-3.66521103091877e-05
-3.9180658929042e-05
5.8411023958591e-06
-6.33420545471646e-05
-3.45544399387067e-05
-4.57362209226589e-05
-1.9620579932243e-05
2.70001945256523e-05
-6.1588822329379e-06
-1.63299819476201e-05
8.34445687828124e-06
6.06515841877344e-06
2.10673354120306e-05
-3.27358266754029e-05
1.22797843410661e-05
-2.85660800257214e-05
-4.86351344063886e-05
-2.59734895188189e-05
-3.41092181824602e-05
-4.0034086038791e-05
-5.46487780611018e-05
-3.35860970552329e-05
-8.73892071849485e-06
-4.44199505450131e-05
-2.57377695427685e-06
-1.15708636071405e-05
1.11907855709014e-05
5.20580324086567e-06
-2.73424663592465e-05
-3.64888816342204e-06
1.51581139977221e-05
1.83757022222648e-05
1.52078337247136e-05
4.34476125289256e-06
-9.40922424901007e-06
1.22645363185613e-06
-2.61826744245223e-06
-2.13059476857012e-05
-3.84396114099713e-05
-2.8410872182645e-05
-2.55730159641201e-05
-2.99825323694749e-05
-4.84911346417535e-05
-3.01396261246843e-05
-2.0708349905391e-05
-4.802980065014e-05
-4.22191852049498e-05
-2.24401690203963e-05
-2.54187512174499e-06
-3.73720653170309e-06
-3.89577368295382e-05
-4.68523948265011e-06
1.4546894837562e-05
3.39552371622011e-06
-1.78220621492463e-05
-4.1594515799038e-06
2.45935938205682e-05
2.29392686237911e-05
-7.44876161437918e-06
-2.88988484762059e-05
3.58428371216966e-06
-5.22253883992138e-06
-2.19203947916572e-05
-2.40241103287528e-05
-2.98253236143898e-05
